# Supplementary material for: Research on computational propagation and identification of mine microseismic signals based on deep learning
Source: PLoS One. 2025 Oct 22;20(10):e0334641. doi: 10.1371/journal.pone.0334641 (PMC12543183; doi:10.1371/journal.pone.0334641)
Supplement: S8 Data — (ZIP) [file pone.0334641.s008.zip › 000100900002768.xlsx_0.txt_24.txt.txt]

1.71609436508242e-06
-5.65474298368051e-05
-2.86366409834705e-05
-1.7174240159297e-05
-2.07044154511149e-05
-2.84201901825421e-05
-4.03980803149137e-05
-3.77818955718489e-05
-2.52759810411972e-05
-3.37852455925905e-05
-3.77468291000599e-05
-6.04446751179988e-05
-2.87327878354331e-05
-2.62219831586846e-05
-3.0572146112007e-05
-2.37633121758856e-05
-7.23736742854242e-05
-4.85444014381417e-06
7.73846200735006e-06
-1.66415153871916e-05
-2.06576077939569e-05
-2.93073963535157e-05
-3.25345227450889e-05
-3.01216392245875e-05
-1.03274090953797e-05
-6.13002195451944e-05
-2.96008810190245e-05
-3.90239661279042e-05
-6.21387121917923e-05
-4.22810242678311e-05
-3.66968187944663e-05
-8.74746297201386e-06
-2.78907108645879e-05
-2.86704233543466e-05
-3.46808941874529e-05
-3.53263776483548e-05
-4.42087214719161e-05
-5.36198656444165e-05
-1.38295904149164e-05
6.90998436570293e-08
-1.82005163760942e-05
-1.89221729940978e-05
-2.99921186925069e-05
-3.07600888112164e-05
-3.55563665571463e-05
-1.7887384503589e-05
-3.09801407231345e-05
-1.31656977301183e-05
-3.81988003961597e-05
-2.65974079703392e-05
-3.42432518786647e-05
-1.16237873838722e-05
-3.49513104414178e-05
-9.61021422212228e-06
-2.4183060892995e-05
-2.1913801691269e-05
-3.1599506786611e-05
-3.06857830743183e-05
-2.09739341088427e-05
-2.60651558729455e-05
-1.75492645031085e-05
-2.94491952632469e-06
-2.63069431903963e-05
-2.84588238912792e-05
-2.57317808619556e-05
-4.01236111197994e-05
-2.44568623916087e-05
-4.10479369659713e-05
-2.23523932541079e-05
-1.45788563658248e-05
-1.39589324943521e-05
-1.02535311353831e-05
-3.49273151518562e-05
1.01195273218294e-05
-5.36468298464197e-05
-3.6191841999761e-05
-3.37391662995342e-05
-3.55186355638262e-05
-2.24365862685379e-05
-3.06272405565558e-05
-7.74951364377125e-06
-3.80099159760899e-05
-3.10130015940306e-05
-4.14149700629562e-05
-5.63806677310707e-06
-4.62972199128881e-05
-6.77057101038066e-05
-3.89940332089215e-05
-1.88065335508293e-05
-2.76129451241158e-06
-1.10475029221107e-05
-1.98209045518915e-05
-6.84247261395923e-06
-3.22251556590197e-05
-3.11920173723897e-05
-1.13737541909058e-05
-5.32727461554099e-05
5.19723331598214e-06
-1.87227774108779e-05
-3.42334496717343e-05
-2.14877862969306e-05
-3.16368848420887e-05
-6.38660658368841e-05
-1.85477745628604e-05
-2.54123654925671e-05
-4.17265589573049e-05
-5.23723563006444e-05
-4.27055706464591e-05
-5.18861936666844e-06
-4.07473374807267e-05
-4.06579330374104e-05
-1.21331431368205e-05
-3.7304983774047e-05
-5.17572961628273e-05
-4.42910643095283e-05
-6.98486306307978e-06
-1.5240018601195e-05
-2.5770365599322e-05
-2.38426335424886e-05
-1.29873361229344e-05
-5.37302493716003e-05
-4.03438619298088e-05
-5.54906937626453e-05
-2.09722947302688e-05
-2.94169666525272e-05
-4.67483561144951e-05
-6.37278528184153e-05
-7.49534236928697e-06
-3.5609613503791e-05
-1.89293344527442e-05
-1.13574624909309e-05
-4.7991484654474e-05
-3.71234786307354e-05
-1.67135339605735e-06
-3.54110631226412e-05
-1.92115020464402e-05
-1.53327317512782e-05
-5.55406702523801e-05
-8.48597594653787e-06
-2.8836892652727e-05
-1.97118297002213e-05
-3.96669247647562e-05
-2.59575516972533e-06
-5.12825369911549e-05
-2.9928681053789e-05
-1.16552743976152e-05
-4.36221347867546e-05
-4.18970486215395e-05
-1.4696319559232e-05
-7.00213978374867e-06
-4.80219996613394e-05
-3.43808203100535e-05
-2.5830154141677e-05
-4.76593247638643e-05
-4.15373335823012e-05
-4.0029849872011e-05
-2.3082394866681e-05
-3.60419281410251e-05
-1.67808879021344e-05
-1.12884904044745e-05
-2.08500299153037e-05
-2.60004680318937e-05
-2.74416362761874e-05
-1.95609950057768e-05
-2.71191716226131e-05
-3.80819229928951e-05
-1.44769269687643e-05
-4.24238777246572e-05
-2.94872809771585e-05
-1.40743762125896e-06
-2.86309823417176e-05
-1.56966050643883e-05
-1.22658943852682e-05
-1.88370460308959e-05
-1.19735054212526e-05
-3.37929381998533e-05
1.45235904735451e-05
-2.98827036699903e-05
-4.29905064482761e-05
-9.17145494997659e-06
-6.59823640918237e-05
-2.87631145130334e-05
-2.60122505469326e-05
-4.24595846702356e-05
-5.61816294370317e-05
-3.8702898921853e-05
-5.35777530866742e-05
-1.44471228508822e-05
-6.34895887442588e-06
-6.57140241443265e-05
-1.02914003741294e-05
-4.39287539030923e-05
-1.62205141713507e-05
-1.31759750264111e-05
-4.28228481455652e-05
-3.36382436967269e-05
-1.87414838074279e-05
-3.75326419066759e-05
-4.36195272959827e-05
-1.38811345946763e-05
-3.12244716619441e-05
-2.96683829228098e-05
-6.13771557343943e-05
-5.05695193377903e-05
-4.06661473315583e-06
-2.06972370321127e-05
-1.30984633837355e-05
-1.72176366648131e-05
-3.44547834338674e-05
-5.95332742718e-05
2.9254224796703e-06
-2.30584973554865e-05
-2.27686127681543e-05
-3.0396090808737e-05
-5.21250793744572e-05
-3.85100680839114e-05
-3.42780392901413e-05
-4.33526597858626e-05
-2.14984998236025e-05
-2.11099767688826e-05
-5.57927392315536e-06
-2.02361100044111e-05
-1.56442393025088e-05
-2.24918070128605e-05
-2.99279889664886e-05
-5.94068457643818e-05
-3.04433896093014e-05
-3.63692285686205e-05
-2.57686754929051e-05
-4.52815743261079e-05
-3.29080527002948e-05
-1.51406904260298e-05
-3.57495318163783e-05
-3.95216560052553e-05
-5.55740950651847e-05
-3.00787953208407e-05
-5.18226294027114e-05
-2.41258596086319e-05
-3.04225803369393e-05
-2.21939582818578e-05
-3.35895556039756e-05
-3.29840663657244e-05
-1.95350037238324e-05
-3.73598388352649e-05
-2.30655210763149e-05
-4.20714345635675e-05
-3.45735713773954e-05
-4.28080455961601e-05
-4.04497225955516e-05
-2.02554791168888e-05
-4.12688812485988e-05
-4.11229049290825e-05
-2.35906978473932e-05
-8.74260640107526e-06
-4.97468374434642e-06
-1.42294907250743e-05
-2.88244390769575e-05
-4.12171063307575e-05
-1.05484866990458e-05
-1.76735789075779e-05
-3.70246889110915e-05
-5.70026454671367e-05
-3.8657461254606e-05
-1.74076544333257e-05
-3.80794032282367e-05
-5.11333141679542e-05
-3.52440408006227e-05
-7.1985272563765e-06
-5.57334996619867e-05
-2.16139701309098e-05
-2.935529138744e-05
-4.86855092898348e-05
-3.69641781863672e-05
-3.04900342965799e-05
-2.33326940213947e-05
-1.83219174484061e-05
-3.29629781303611e-05
-3.07933938231288e-05
-1.26860695622845e-05
-4.93893896211005e-06
-2.38559897055741e-05
-4.15774321996992e-05
4.57209474946425e-07
-3.73066986818528e-05
-3.78453336475009e-05
-2.64319433579315e-05
-2.57038341975599e-05
-5.00426986113228e-05
-3.94263990835862e-05
-2.60116993846411e-05
-5.63167431605938e-05
-2.92789253240624e-05
-2.3126341113513e-05
-5.17930965055125e-05
9.63315425822924e-06
-3.813216680665e-05
-2.48953253903855e-05
-1.77574184140336e-05
-2.22964921156734e-05
-6.81160535337373e-06
-4.64562670425093e-05
-3.03244887336516e-05
-4.53731547564928e-06
-2.60944556274342e-05
-1.68148834114897e-05
-3.85177941208797e-05
-2.43153507206835e-05
-3.06223045396882e-05
-1.73303359929485e-05
-4.62055328915494e-05
-3.18975157730664e-05
-4.08539689001265e-05
-1.21866120707616e-05
-4.08074514783205e-05
-5.90789200372132e-05
-3.31488956040602e-05
-1.70482792251947e-05
-3.44153463227772e-05
-2.21547105096184e-05
-2.03402999672619e-05
-3.80931433294802e-05
-4.29632236520806e-05
-3.67867403359953e-05
-6.2929318809355e-06
-3.41724128733708e-05
-2.68802983167414e-05
-3.47685414679107e-05
-1.94126833655154e-05
-1.25142510162559e-05
-7.14461667518994e-05
-2.15650618778977e-05
-1.24581067136461e-05
-3.99741348791875e-05
-3.94600052654348e-05
-1.61080031676114e-05
-5.45370372880798e-06
-3.32801344434552e-05
-3.7024747763372e-05
-4.84059045671638e-05
-2.37582957583778e-05
-2.84111727653411e-05
-6.46335112665333e-07
-5.23761422963412e-05
-1.40149680001855e-06
-3.45249788899736e-05
-3.71284515049242e-05
-4.17514587275943e-05
-4.43869049502239e-05
-2.885404609462e-05
-3.98286199042466e-05
-1.32734269450797e-05
-4.37495374683936e-05
-3.86017124984305e-05
-3.21243919129223e-05
5.40669940333642e-07
-3.39942814783045e-05
-3.35858268409314e-06
-3.46697233259326e-05
-2.58933077689652e-05
-8.42521936842726e-06
-3.01105680186169e-05
-3.70899235326318e-05
-5.93366781033602e-05
-3.21931350679967e-05
-2.13627299517267e-06
-5.62881272410422e-05
-2.70205302806409e-05
-1.07122924048975e-05
-4.18543702335653e-05
-2.94946474002082e-05
-3.7862566108851e-05
-4.60121324531602e-05
-4.34914502843223e-05
-3.71770613149498e-05
-3.34865661220721e-05
-4.76415446719309e-05
-5.47939104245795e-05
-5.2297807741538e-05
-2.83350556311166e-05
-3.07307335584422e-05
-4.46175948091178e-05
-3.04304596703589e-05
-4.12683009430532e-05
-2.84284178380529e-05
-1.15892622907624e-05
-4.53262318497141e-05
-4.73985521129256e-05
-4.89646633569595e-06
-3.46843571889934e-05
-3.42492236027204e-05
-3.51279882791918e-06
-3.1610779674336e-05
-2.55620152395367e-05
1.41215125752816e-05
-2.02551708929694e-05
-5.2083320702123e-05
-3.64463008137128e-05
-2.46700909338709e-05
-2.07966538226544e-05
-3.27093965461567e-05
-5.91046255930089e-05
-2.73741250974413e-05
-2.95112493771617e-05
-2.78109813366075e-05
-2.00886837584809e-05
-3.66229395238603e-05
-7.29969455023204e-05
-5.58474048602768e-05
-1.37135414209864e-05
-1.28725470634172e-05
-4.3749683987817e-05
-2.57145111857998e-05
-4.03644170849768e-05
-2.80895858870296e-05
-5.47852354627988e-06
-4.84310442159646e-05
-1.98366010349976e-05
-2.23592803952275e-05
-5.19968530921382e-05
-1.90523200690193e-05
-1.23199956040305e-05
-1.0021150526247e-05
-3.53942566338798e-05
-1.27360549641976e-05
-1.35071448009106e-05
-3.51145986494147e-05
-1.4684075552072e-05
-3.47859125841578e-05
-2.48638169521023e-05
-4.19164184856462e-05
-4.00959410442171e-05
-1.17216847141092e-05
-5.5086393057277e-05
-3.49831287399906e-05
2.44721920968885e-06
-3.9112964127278e-05
-2.27628381265089e-05
-2.2438294978195e-05
-3.46742673029625e-05
-3.00227096498353e-05
-7.76595384929904e-05
-2.39576333328707e-05
-1.2846910760217e-05
-3.33464387631774e-05
-4.94723112683724e-06
-2.01612731598785e-05
-6.25231021580109e-06
-3.15597324765709e-05
-4.18956980586257e-05
-3.86615775417334e-05
-2.97443300505638e-05
-4.46271678199011e-05
-1.669376126563e-05
-1.98873094615541e-05
-1.73264596070044e-05
-4.65544408245282e-05
-5.17182351004804e-05
-3.01571616341174e-05
-6.71674686309148e-05
6.24923530143333e-06
-3.94484472949278e-05
-3.24707360901469e-05
-1.45500880659278e-05
-3.94553239547374e-05
-1.60731888852335e-05
-2.27423524931121e-05
-3.31940472462778e-05
-5.06031230214766e-05
5.43757727954967e-07
-2.50019647924006e-05
-3.01091734273085e-05
-1.66404573279321e-05
-3.21263947956743e-06
-3.67722947976829e-05
-7.9162034553902e-06
-1.74798057834792e-05
-6.09234731544511e-05
-5.07251303704125e-05
-6.14812171259237e-05
-2.36330871052859e-05
-3.05023206914655e-05
-1.46955022485452e-05
-3.79699305803896e-05
-2.69080218822173e-05
-7.0168912326734e-06
-2.62103094072305e-05
-1.29811789538831e-05
-2.4704973196756e-05
-2.03937287228275e-05
-4.94218921879671e-05
-2.93676539767116e-05
-1.9971343093693e-05
-1.42197978839232e-05
-2.54103904270829e-05
-5.58702189583431e-05
-3.20370718478771e-05
-4.03517786381791e-05
-5.54389081088514e-05
1.92732006769042e-05
-5.83870193293711e-05
-4.3727664100208e-05
-3.13756141925153e-05
-1.67715255650765e-05
-3.78737829226489e-06
-4.4631344033827e-05
-1.70524125379459e-05
-1.28332770183539e-05
-8.78785834573141e-07
-1.64431403564497e-05
1.10947297640234e-05
-5.86915458249539e-05
-4.81827340803671e-05
-1.78362594424502e-05
-3.9511546386168e-05
-2.35011877814241e-05
-6.16036690583021e-05
-4.70568945965768e-05
4.14651408704819e-07
-1.35454207841706e-05
-2.27756878552953e-05
-3.77856005802268e-05
-5.9380960298584e-05
-9.77194296320739e-06
-3.32768797478378e-05
-2.87414849577509e-05
-2.31021467448522e-05
-4.4073016352648e-05
-1.14879164295672e-05
-1.97976643639335e-05
-9.72169704669185e-06
-2.82080415760082e-05
-6.00364167133733e-05
-2.75050018298885e-05
-4.29656607514492e-05
-2.03133581065086e-05
-4.41888398020674e-05
-1.70629512734582e-05
-2.19952741562707e-05
-2.35208746476639e-05
-2.61689964517601e-05
-1.44133851992345e-05
-5.28502797899117e-05
-2.96824112725697e-05
-4.01326710217599e-05
-2.55037715028459e-05
-2.12407791483535e-05
-3.08641855448164e-05
-1.3606631024318e-05
-4.45663597719234e-05
-1.68754914436165e-05
-5.41864238630115e-05
-5.22931069414097e-05
-5.01834024084764e-05
-4.81652579486404e-05
-2.19896357157678e-05
-2.65984809968001e-05
-2.45348780872914e-05
-4.08837464959069e-05
7.68522803024789e-07
-2.55273247586748e-05
-1.89703420310489e-05
-3.06191802152093e-05
-3.36247712888665e-05
-3.24313748428443e-05
-3.3768280152666e-05
-3.56360660088891e-05
-2.61515010605191e-05
-2.83262236829011e-05
-1.94945115741312e-05
-4.13206684791582e-05
1.8859877063992e-05
-9.25017191075405e-06
-2.1548105073131e-05
4.98915739769891e-06
-4.83957080182621e-05
-2.86707901938154e-05
-9.14924160046284e-06
-4.88087908890918e-05
-3.27381384332269e-05
-4.26806109489305e-05
-4.41967699692131e-05
-6.2264612733908e-05
-2.11237151824092e-05
-5.88079970244678e-05
-5.36769852431247e-07
-3.23672725305621e-05
-6.68036263584976e-05
-8.62015151777042e-06
-6.74008284220008e-05
-6.80988307937271e-05
-6.04208655208586e-05
-2.7782886591891e-05
-9.86930916611825e-06
-1.12123157137593e-05
-4.66985982039722e-05
-2.76232325479321e-05
-2.69208494556641e-05
-4.01856444151174e-05
-5.2033901965936e-05
-2.75913508589338e-05
-1.46608028416909e-05
-3.33597682557542e-05
-3.47089777841095e-05
-3.75423943957002e-05
-1.01446029677446e-05
-3.63492565041535e-05
-1.67746754883008e-05
-1.21415510111e-05
-1.14392547921634e-05
-5.37185137681963e-05
-4.9252805301596e-05
-2.59100257845702e-05
-4.35541925503241e-05
-3.04993172750615e-05
-7.8192758264754e-06
-1.62506421849032e-05
-2.15647673325285e-05
-4.00634452226351e-05
-7.31489090325857e-06
-4.2389462145918e-05
-5.31812032869275e-05
-2.68238836885396e-05
-2.03595366003155e-05
-1.49389260907265e-05
-4.59202975064463e-06
-1.97253094520266e-05
3.29155257972772e-06
-1.37066745952872e-05
-3.89411981037274e-05
-3.93414972899859e-05
-5.11192071279701e-05
-7.46281819547429e-05
-3.44353317128389e-05
-2.86053982392271e-05
-1.90606006186881e-05
-3.93780691458034e-05
-2.5754371715531e-05
-6.1643835159654e-05
-2.88469901434482e-05
-2.61506742295452e-05
-4.9502555612685e-05
-5.71550444739839e-05
-5.65415206932093e-05
-2.47430359306645e-05
-4.18750525772507e-05
-9.27976960076491e-06
-5.83815276712884e-05
-2.07565875871305e-05
-8.8743328570652e-06
-2.95459877946896e-05
-1.83578324119562e-05
-2.76855458569773e-05
-5.52898133792214e-05
-6.05060622854632e-06
-2.08411967830577e-05
-4.5083512448362e-05
-5.28314926535961e-05
-3.46742939817242e-05
-5.49419882928526e-05
-6.11389291881083e-05
-2.45073471055619e-05
7.76473242350676e-07
-1.08525449059232e-05
-1.79706929752742e-05
-2.26077290629513e-05
-1.17153929122623e-05
-4.18852740863356e-05
-2.90013005970838e-05
-5.33978203099371e-05
-2.7090662549463e-05
-1.5280207572768e-05
-3.2278873878731e-05
-1.84398666766204e-05
-2.03195907750564e-05
-7.99806840596842e-06
-5.96666687378773e-05
-9.26236168672808e-06
-1.96536392934822e-05
-1.87316462397555e-05
-2.40767977902383e-05
-6.30589703284934e-06
-5.60327769090572e-05
-4.3529650198498e-05
-4.94923745666537e-05
-2.29589623208016e-05
-2.95217256834587e-05
-5.35722587895011e-06
-3.40584849130958e-05
-4.71394310646479e-05
-3.82686632402262e-05
-2.01126362790423e-05
-3.89923334725765e-05
-2.28648189448378e-05
-6.64477558541629e-05
-2.67117577588548e-05
-4.95499150035524e-05
-6.0337190538073e-05
-3.58258291003931e-05
-3.75960125524958e-05
-2.33039530274434e-05
-4.59721758450968e-05
-5.44725175070346e-06
-2.29261124776598e-05
-2.0055687044714e-05
-3.88969059591456e-05
-3.00311721242841e-05
-2.29485814252721e-05
-2.98622179575043e-05
-5.15052627777919e-05
1.29456393119131e-06
-5.29856014731186e-05
-6.70269467458954e-06
-2.00943110715042e-05
-3.45395897205012e-05
-4.61700789368812e-05
-1.27817245811991e-06
-3.09252758290893e-05
-1.27646358798834e-05
-1.5087322530185e-05
5.05826831364839e-06
1.05898985610559e-05
-1.72199029488833e-05
-3.10461151558772e-05
-1.1370744335179e-05
-2.507332490026e-05
-1.76840763722679e-05
-2.38154907022657e-05
1.21453143802095e-06
1.47081671397181e-06
-1.537456562529e-05
-3.63704435530219e-05
-3.54381133136236e-05
-1.39729998184138e-05
-4.75107575769837e-05
-1.39686416620142e-05
-3.37816517453944e-05
-4.45844227897219e-05
-4.82179285815314e-05
-4.64460504152406e-05
-4.3039984484715e-05
-3.46005962806279e-05
-3.92954395740239e-05
-3.08713912830965e-05
-2.42830883623554e-05
-5.49778361117905e-05
4.84893396671355e-06
-2.23715528426423e-05
-2.64577457747007e-05
-2.73941303210191e-05
-1.45113451042641e-05
-3.7608225229362e-05
-1.18334033769929e-05
-2.24437867140303e-05
-1.73445521555115e-05
-2.54710408370706e-05
-3.90424924979652e-05
-3.33663835157046e-05
-1.44730205281234e-05
-2.59224099714985e-05
-1.66627630188601e-05
1.21085553600213e-05
-4.11847735646652e-05
-1.9091701567089e-05
-4.81665454526654e-06
-1.39743737100279e-05
-2.06913987141701e-05
1.59890936358531e-05
-7.4620377410046e-06
8.46778927302347e-06
-3.38670941596585e-05
-1.49645972499027e-05
-4.0090089554541e-05
-4.70044307532135e-05
-5.95820748193812e-05
-3.85490409147918e-05
-4.53802935015198e-05
-1.42970712419845e-05
-1.37191348419196e-05
-4.64196434836092e-05
-2.38751848422996e-05
-3.44473740045293e-05
-2.93165046187978e-05
-2.71943097404261e-05
-4.05882526264374e-05
-2.8878967551794e-05
-3.29087351464073e-05
-3.35280228806477e-05
-3.92822897807052e-05
-3.20670152275413e-05
-3.98307336229488e-05
-3.87846252306663e-05
-2.05626882864144e-05
-8.8650210322857e-06
-2.49313329423287e-05
4.56675835583925e-07
-2.76170248770229e-05
-4.49012290659505e-06
-1.42384625908023e-05
-4.19714783842342e-06
-2.93818422218725e-05
-5.82881914052691e-05
-2.74422893406451e-05
-3.79382911938574e-05
-4.69089493008351e-05
-8.56732314439694e-06
-2.52376662446226e-05
1.23151491339317e-05
-3.55885139851248e-05
-3.14267763146227e-05
-3.41222042719333e-05
-2.96325966629666e-05
-5.89316171275837e-05
-1.04709553376345e-05
-7.80109836123822e-06
-3.50746785464143e-05
-6.48453433441251e-05
7.6025214261235e-06
-1.59745054251816e-05
-1.98709916303e-05
-1.35672458977739e-05
-6.30598673730483e-06
-6.18106099888648e-05
-1.49695893768796e-05
1.0930503103365e-05
-2.98263306726601e-05
-3.68310738294714e-05
-2.20859311850469e-05
-3.51219170771093e-05
-5.22716685666069e-05
-2.19612637850174e-05
3.10778880677543e-06
-3.97675259410712e-05
-3.42183756821218e-05
-5.18876712978626e-05
-2.50992407614794e-05
-3.12714315325657e-05
-4.87657363108665e-05
-4.23528563649889e-05
-2.27179584729498e-05
-3.44369007366865e-06
-3.64639505613192e-05
-6.95963006372802e-05
-7.07719407215871e-06
-3.46802112561495e-05
-2.88877891701808e-05
-2.30842878825427e-05
-2.07751863844076e-05
4.91655250903181e-06
-3.71340559735343e-05
-9.75435131057742e-07
-2.5564473824062e-05
-4.2068789599542e-05
-5.41466971761786e-05
-1.97275023789078e-05
-4.99923550150413e-05
-2.30523255375968e-05
-1.53791779855199e-05
-1.31833501663149e-05
-3.28370229226233e-05
-4.15304945378606e-05
-3.73453843005156e-05
-1.66773233881982e-05
-1.13712380349947e-05
-3.73396327971983e-05
-3.12990698274644e-05
-1.53279530130237e-05
-3.04432367518271e-05
-5.7443569479576e-05
-5.31469616184751e-05
-9.46815262164014e-06
-1.58919297937753e-05
-3.51617580245938e-05
-5.18199570183246e-06
-4.28040508766678e-06
-5.06870493495048e-05
-8.50987349857115e-06
-3.23371528726023e-05
-3.6656800650918e-05
-5.40179245162996e-05
-3.35311035253113e-05
-1.97837194799054e-05
-3.11679072336086e-05
-4.71014563289956e-05
-5.37475500598929e-05
-1.65896465723562e-05
-1.19446751912496e-05
-3.52526586103707e-05
-6.65319675600733e-06
-5.63692283911664e-05
-4.25769956848595e-05
-2.71496237969234e-05
-5.12758272663639e-05
-4.45018707432573e-05
-7.45107378483899e-06
-3.38979867265349e-05
-4.61431426668092e-05
-2.76983787084453e-05
-3.72995156325523e-05
-3.26288331495041e-05
-1.36004953267787e-05
-6.37767821863623e-07
-5.3484030386938e-05
-2.31341006372899e-05
-1.36465371540043e-05
-2.0915948491339e-05
-2.11631693799076e-06
-1.6653540405477e-05
-3.69177212621966e-05
-2.92477869443744e-05
-3.13029844941733e-05
-3.79708305657417e-05
-3.02728869534364e-05
-3.57229812592356e-05
-1.66890194323611e-05
-3.70480490323513e-05
-5.19010137836125e-05
-3.75570048645686e-05
-2.27403013062042e-05
-1.18079197142619e-05
-2.13697105386258e-05
-3.51377226941595e-05
-3.39286719550092e-05
-4.28790258755431e-05
-3.90883341705032e-05
-2.45139949199377e-05
-1.97585381138067e-05
-1.18397066087283e-05
-1.19386608015563e-05
-4.41751523538159e-05
-4.77696585622153e-05
1.77338587286303e-07
-3.07493377744964e-06
-3.38561091945079e-05
-4.30545045815548e-06
-2.74652428269716e-05
-1.65266982373788e-05
-4.66811173795341e-05
-4.53785519695493e-05
-3.72100839918558e-05
-4.80694929862341e-05
-5.48434956038054e-05
-1.44890856052344e-05
-3.64095183578952e-05
-1.0851101427093e-05
-1.06365140629162e-05
-2.75865472848564e-05
-4.98746989701988e-05
-4.47649317054787e-05
-3.24871942427552e-05
-2.75119390617593e-05
-2.20232376601789e-05
-3.12235128038299e-05
-4.27044356651616e-05
-2.18207458639944e-05
-5.51783930299259e-05
-6.36110370691835e-05
-2.92752926828272e-06
-4.11868892840199e-05
-5.63248366546178e-05
-6.41162171817047e-05
-3.74601221857915e-05
-3.21667354712216e-05
3.13302696472004e-06
-1.7993994010143e-05
-4.5616360643189e-05
-2.44263360730328e-05
-2.75085917125087e-05
-2.56690351601092e-05
-3.18882174323163e-05
-4.39421471133297e-05
-2.20782314313778e-05
4.05845028665694e-07
-3.23786006120654e-05
-2.2577446862746e-05
-3.09592196242923e-05
-4.91068325667166e-05
-6.05569150032473e-05
-5.15371529317703e-05
-7.19674266880732e-05
-3.29285562562134e-05
-3.04652351076521e-05
-1.7972089188996e-05
-4.14917897604605e-06
-4.64206851377041e-05
-2.47091991765261e-05
1.22000995605091e-05
-2.19205161633171e-05
-2.42007104286867e-05
4.79660057505462e-07
-4.59619815525628e-05
-6.60180827783643e-05
-2.34703490499082e-05
-6.21217973951261e-05
-3.3534687337844e-05
-3.95725277385367e-05
-2.40067793572428e-05
5.79756309529205e-06
-2.80484438942197e-05
-3.64013041888865e-05
-1.84414343131938e-05
-7.68317209777388e-06
-5.4130302607867e-05
-3.10784948921238e-05
-1.98109005630024e-05
6.40060624100321e-07
-2.22126303118483e-05
-1.94845810311857e-05
-3.81995909645028e-05
-1.87699712233404e-05
-1.68188454782493e-05
-1.92501935794805e-05
-6.37818062949158e-05
-3.42310543774074e-05
-2.05089061768697e-05
-4.6758027217251e-05
-1.75839378168774e-05
-3.39782705830587e-05
-6.7655889256935e-06
-2.67967548069002e-05
-3.21395024793636e-05
-8.81564188945749e-06
-2.42685090018059e-05
-3.3416889331324e-05
1.63222198928571e-05
-3.37730831376401e-05
2.34908734977463e-05
-3.96050932127876e-05
-4.07999075446015e-05
-2.24591480848299e-05
-5.15078682919159e-05
-1.12297624303623e-05
-2.59936934052222e-05
-9.29583391899227e-06
-5.52565339580455e-05
-2.91343246168371e-05
-3.06136987279654e-05
-1.3502369859889e-05
-2.26328653816377e-05
-1.38224412000698e-05
-4.86638781093911e-05
-4.15476142207968e-05
-2.40910420725971e-05
-2.31780421366192e-05
-2.92838989790599e-05
-3.7473080771192e-05
-4.67817028893269e-05
-2.63387927307718e-05
-6.64560394790348e-05
-2.46829300831758e-05
-4.98618219994022e-05
-1.55078386831061e-05
-3.81113465232149e-05
-1.74427549532699e-05
-2.10556732823538e-05
-3.12876633513212e-05
-2.21179669785801e-05
-2.58191321001564e-05
-5.00145440600419e-05
-2.03255479640124e-05
-1.03246326500565e-05
-3.08440139825659e-05
-5.26693018016246e-05
-5.83133515801698e-05
-2.05351700060698e-05
-1.18866551315289e-05
-2.20489166292615e-05
-1.97224194317239e-05
-6.08750099137669e-06
-3.67106900694423e-05
-1.82796346170784e-05
-1.44110854078417e-05
-2.66216931498943e-05
-2.40372176009464e-07
-9.22594118924936e-06
-2.5450574098632e-05
-5.49464259921251e-05
-3.8452919881083e-05
1.39953645823851e-05
-1.98364349894522e-05
-7.1987712538433e-05
-3.36234771335293e-05
-3.52919572270358e-05
3.83559620243757e-06
9.28098632394097e-08
-3.58175475293467e-05
-4.81053301142127e-05
-2.55402645069877e-05
-3.3047075579704e-05
-4.24603242827629e-05
-2.85780750619326e-06
-2.7033184695488e-05
-3.06205849890856e-05
-6.72584490105045e-05
-1.63573449448764e-06
-3.30814232698928e-05
-1.53361617860827e-05
-5.17117572713608e-05
-2.57094345894877e-05
-2.74352088192688e-05
-2.67540039611919e-05
-2.88123326330475e-05
-3.01068425537022e-05
-6.86008169018401e-06
-3.53097244896316e-05
-1.56424620525871e-05
2.2783887243788e-05
-2.48093994898296e-05
-3.3217613040114e-05
-1.91536762695804e-05
-3.59805145203658e-05
-1.47663314193567e-05
-9.32149393597934e-06
-2.47532834535456e-05
-4.75876602826748e-05
-1.98914532539887e-05
-4.38739679971545e-05
-3.02919891228337e-05
-2.95149992359132e-05
-3.69021572696038e-05
-2.6877084074122e-05
-1.8146578332321e-06
-2.8061093895161e-05
-3.22207800404243e-05
-3.03381351399862e-05
-3.1503213228574e-05
-3.92565096475808e-05
-5.95479159942115e-05
-1.20073213589646e-05
-1.74540823544153e-05
-2.0576063631518e-05
-5.74664798194307e-05
-3.58473052945375e-05
5.24203757713796e-07
-3.67024324968894e-06
-1.27975925919735e-05
-8.14883907148203e-06
-5.03075071211121e-05
-4.35485816725806e-05
-2.02509880945821e-05
-2.23370810188876e-05
-1.20998573702934e-06
-2.66716677721759e-05
-1.38287475163211e-05
-5.06020531767542e-05
-1.78694584472211e-05
-3.04267170762808e-05
-2.43884973975972e-05
-2.0948355559373e-05
-6.50879232209634e-05
-5.13293090670658e-05
-1.88611771439149e-05
-1.48779030078473e-05
-1.30570385824084e-05
-2.41012274025259e-05
-6.24646957545562e-05
-8.35868364461801e-06
-7.46362767244439e-05
-4.10473721992619e-05
1.90562593039694e-05
-5.37631618822297e-05
-6.00662269064597e-06
-5.04710005861055e-05
-3.04545806550093e-05
-2.43071191116739e-05
-4.61958620841487e-05
-4.91515259645412e-05
-1.56529968012875e-05
-2.86849694842285e-05
-1.74718839554528e-05
-5.39636546971088e-05
-6.27346142582719e-05
-1.63269880898989e-05
-2.93605115478032e-05
6.41359217272085e-06
-3.67713822505812e-06
-3.16805736107569e-05
-1.99102531513902e-05
-5.01636821971576e-05
-2.80741826230642e-05
-5.65006498468487e-05
-1.44945702657659e-05
-1.83154356186893e-05
-2.51541823012659e-05
-1.88551904257171e-05
-2.93666863865075e-05
-3.98335338245577e-05
-3.14327244316022e-05
-4.14235898766762e-05
-2.17362509413496e-05
-3.64948753689862e-05
-5.26820368136411e-05
-4.5303684249525e-05
-2.35017612175073e-05
-4.48340722563779e-05
-1.77395118803199e-05
-2.88645283141565e-05
-4.39103055024481e-05
-3.75465348754593e-05
7.77031145447735e-07
-4.2296983121041e-05
-2.83102032298424e-05
-3.03114679550987e-05
-2.22490329153052e-05
-2.17755586965432e-05
-5.35994402982946e-05
-7.25462253842235e-06
-1.7576995391306e-05
-2.10667809126951e-05
-5.30541329216672e-05
-1.94541008017131e-05
-7.83357612654967e-06
-1.0912321059972e-05
-7.79642924994504e-06
-5.11043020960777e-05
-4.53606389310955e-05
-3.37335424465061e-05
-1.99784267044611e-05
-4.13787580563143e-05
-3.58439893242155e-05
-1.21556996002482e-05
-4.92434718177283e-05
-6.08336050887278e-05
-2.50581140201629e-05
-5.2061459768353e-05
-6.6136157267616e-06
-2.85166079275106e-05
-4.07612280443673e-05
-2.81372189749527e-05
-3.59414130926356e-05
-1.46120606931615e-05
-5.10500393618536e-05
-5.10500444735212e-05
-5.63019911356805e-06
-4.04714686914464e-05
-4.45338357287006e-05
-5.15913675072435e-05
-5.09035550532682e-05
-4.2787781476275e-05
-3.49529103604219e-05
-2.58150159388899e-05
-3.90846679075695e-05
-5.25588529391285e-05
-1.65243821023921e-05
-2.21524849944398e-05
-5.16024995275642e-05
-7.23189624258833e-06
-1.86094016872156e-05
-3.32234654917972e-05
-3.446881321119e-05
-4.46153498072542e-05
-1.35334562276759e-05
-4.58912449210082e-05
-4.58587007146969e-05
-4.28532004182153e-05
-2.14762963017118e-05
-3.37102266048336e-05
-6.67412652610883e-05
-1.14628472860215e-05
-3.57754332405175e-05
-1.38363478590913e-05
-1.8871908185029e-05
-2.09161405105113e-05
-1.84550771046489e-05
-4.77010407768561e-05
-4.05264710926002e-05
-5.16865316111881e-05
-1.58180442764042e-05
-4.55206579754541e-05
-2.89753487272832e-05
-2.81783676711651e-05
-3.92112023843013e-05
-2.29922968926878e-05
-3.04012206057671e-05
-8.1649801490863e-06
-4.44746745441692e-05
-2.69290893533164e-05
-3.93357756353016e-05
-6.86480431441447e-06
-4.10740660549114e-05
-4.0030352094369e-05
-5.44982004811187e-05
-2.90790421946101e-05
-6.03009010085009e-05
-4.53947505972062e-05
-9.27500737860475e-06
-4.2617393277328e-05
-3.0142107654271e-05
-8.87484069430703e-06
-1.76232081199222e-05
-3.83663458223879e-05
-4.02950214819212e-05
-4.59166186955968e-05
-5.51845752374957e-05
-4.34799029026089e-05
-4.25983366036576e-05
-6.3402239377856e-05
-2.48837954199153e-05
-1.33550063070419e-05
-6.66352299785896e-05
-3.22500560290124e-05
-3.62567105727555e-05
-3.03559434919189e-06
-1.79387841832688e-05
4.80319944363144e-06
-3.25699449310447e-06
-4.93806346066731e-05
-5.14193313198814e-05
-1.69144314246732e-05
-1.41584465713025e-05
-3.93948160721813e-05
-3.69873707143458e-05
-1.1575303190138e-05
-3.69994474043269e-06
-3.50485071871966e-05
-8.44157868936719e-06
-1.0791395772556e-05
-3.53588971757447e-05
-3.52422702506986e-05
-2.37892728478101e-05
-3.85467949841677e-05
-1.2069862747646e-05
1.07852517728314e-05
-1.20140775960933e-06
-4.32078971270679e-05
-1.25810982142488e-05
-3.77906821943617e-05
-1.52552107361026e-05
-1.8005088248029e-05
-4.83242703583247e-05
-3.77909477953308e-05
-1.30988344815006e-05
-2.65810860660418e-05
-7.02239616362774e-06
-2.88040303262121e-05
-5.00811337736107e-05
-3.61388211728917e-05
-3.16326625770881e-05
-3.58515478265308e-05
-2.29636637725662e-05
-2.22547884402628e-05
-6.39129424880927e-05
-8.21702741023183e-06
-4.08694265441507e-05
-1.54593756836092e-05
-2.8580826825262e-05
-1.38498053712793e-05
-1.38966127849994e-05
-4.78693666394549e-05
-5.66497277063848e-05
-3.35662265459143e-05
-5.30833905578868e-05
-2.6375763393862e-05
-4.35080481486462e-05
-1.32451846556803e-05
-3.5395580306738e-05
-3.29801256265897e-05
-2.55883225974969e-05
-3.42535450197337e-05
-5.60660758739613e-05
-1.43566504286133e-05
-3.6400243563513e-05
-2.30028115702484e-05
-4.20412885199424e-05
-5.94840661602148e-05
2.90614734339427e-07
-3.96207590453448e-05
-5.78152669582781e-05
-1.22019536874184e-06
-1.42008627203424e-05
-2.1906338009446e-05
7.65660751802475e-06
-2.44674586449783e-05
-4.25946065540839e-05
-3.92643094298678e-05
-6.44717220810402e-05
-3.56889239076399e-05
-4.19563217872189e-05
-3.67086714626286e-05
-4.54553043597107e-05
-2.62900001895771e-05
-1.39683410269156e-05
-3.77639882859286e-05
-2.32232643438115e-05
-3.25322135052733e-05
-9.004550886998e-06
-5.62825470791037e-05
-1.46000034333457e-05
-3.1577514327847e-05
-3.12201598101075e-05
-2.9082451760578e-05
-2.5560698174976e-05
-3.24147488605342e-05
-2.13302912126289e-05
-5.02291420912909e-05
-2.19002648805892e-05
-3.30378913452163e-05
-3.50204982463512e-05
-3.64093305836711e-05
-3.93029363297447e-05
-3.73694019273757e-05
-5.30085843281952e-05
-9.30700790941117e-06
-1.56991054770286e-05
-4.90162501879577e-05
-3.43302696986806e-05
-1.03392093723697e-05
-5.0545617698241e-05
-2.48797178289819e-05
-6.22365150563535e-05
-1.86884545932846e-06
-2.75486299505858e-05
-2.62452946406653e-05
-3.52748358374919e-05
-4.20909336899633e-05
-3.96440354486215e-06
-5.31717837539949e-05
-2.85401540378525e-05
-4.07991674437712e-05
-9.50992370657657e-06
1.1689580119723e-06
-4.16543147748959e-05
-5.01547849303802e-05
-2.33453200230281e-05
-2.59868467259478e-05
7.35735036887561e-06
-4.20538668671936e-05
-7.13627702827039e-06
-3.06304251861533e-05
-2.10888940008364e-05
-2.99018809496503e-05
-1.30535652956281e-05
-1.9545614290787e-05
-1.17037635869491e-05
-4.54870804433108e-05
-3.4999262784348e-05
-2.94316348880719e-05
-1.36781334017445e-05
-4.7911673052892e-05
-2.14574646961273e-05
-3.31459697603601e-05
-1.17547875320962e-05
-2.16294009366611e-05
-4.82632613134197e-05
-5.872545490671e-05
-2.62404028683695e-05
-2.02963366720294e-05
-3.609311494743e-05
-3.30757518272501e-05
-3.40243312558978e-06
-1.27378552433421e-05
-4.02333945659737e-05
-3.06949939641223e-05
-3.77267639674881e-05
-5.09957564634808e-05
-2.82834096894159e-05
-5.18722687743047e-05
-3.51925458778229e-05
-5.15934500058775e-05
-6.21118531145507e-05
-3.30302761499002e-05
-4.00358026758508e-05
-8.04395009623323e-06
-2.87119445915838e-05
-4.19606458136629e-05
-6.14290404001493e-05
-2.68078632714057e-05
-3.33081650363862e-05
-4.00267197472399e-05
-1.57015490607448e-05
-2.68652663268239e-05
-1.40387734992746e-05
-5.34163408954654e-06
-2.87023545894746e-05
8.73607005586192e-06
-4.45938398386602e-05
-1.75450486446246e-05
-3.15306063899285e-05
-1.90635042579542e-05
-2.55221872722448e-05
-4.0937738623972e-05
-3.03534723477536e-05
-2.53008195437098e-05
-1.72120421093696e-05
-1.14927882425243e-05
-5.96510200124406e-05
-1.70614487300122e-05
-5.48053812629294e-05
-4.61636400009753e-05
-4.62947816073369e-05
-3.6500720704824e-05
-3.69474033615712e-05
-3.15829706798096e-05
-3.04497908379042e-05
-5.29657374254789e-05
-1.44099588553522e-05
-3.30263775464244e-05
-4.28597695392353e-05
-2.92979573724895e-05
-4.12346656644154e-05
-4.3698400064604e-05
-4.8975713789894e-05
-4.98955583061257e-05
-2.94806003188929e-05
-5.17629462663227e-05
-5.52342888605761e-05
-3.75428766345529e-05
-1.83469558711466e-05
-1.59646924378488e-05
-1.95927492719943e-05
-2.38364399401878e-05
4.41462490267189e-06
-5.05468112293591e-05
-3.40348369126972e-05
-2.16970773646395e-05
-4.23279530835673e-05
-2.08391621254356e-05
-2.05539334190751e-05
-3.46932739889766e-05
-2.87195102149477e-05
-3.78342414208016e-05
-3.31834743838692e-05
-4.50060934094212e-05
-3.17385571274061e-05
-4.07988841920062e-05
-4.25527618605941e-05
-2.15083173871236e-05
-3.28218545868835e-05
-4.3002635746875e-05
-2.80430526772794e-05
-4.59180017020716e-05
-2.27311331088944e-05
-5.29049724888406e-05
-1.53934366550935e-05
-1.0359609356847e-05
-2.69369301225083e-05
-4.78998005213977e-06
-1.35754577229524e-05
-1.7336326244824e-05
-1.89372566319732e-05
-4.66645083789297e-05
4.31117501071896e-06
-7.84700035135756e-06
-6.26596596118287e-05
-4.62378165365921e-05
-5.54670658799988e-05
-5.02468664239616e-05
-7.06659403189204e-05
-3.18633056556449e-05
-3.86591507521858e-05
4.44369008065767e-06
-2.72757401895245e-05
-3.25416289710909e-05
-2.07076092188025e-05
-3.75545531558311e-05
-2.47928078364147e-05
-8.99001974394284e-06
-4.98664253368872e-05
-2.59400507259926e-05
2.82261100019864e-06
-2.60699746606862e-05
-3.16413631254409e-05
-3.18502316994537e-05
-1.20556659551913e-05
-4.05770353406078e-05
-2.26312853707429e-05
-3.77020766937055e-06
-2.67988914676721e-05
-7.46542357344117e-06
-2.34493094021318e-05
-4.45790421958991e-05
-1.3578102932673e-05
5.85612006987436e-06
-3.71249157010551e-05
-3.97471719296667e-05
-3.07584707177707e-05
-1.49126507369886e-05
-4.00207836377092e-05
-2.0715640807679e-05
-3.8957122562872e-05
-3.39788211135084e-05
-2.74571023614057e-05
-4.93133880233633e-05
-1.90765975933368e-05
-5.66905718645777e-05
-2.60333096735334e-05
-2.46555993493478e-05
6.25664139122934e-06
-5.02046066038661e-05
-3.24000036979098e-05
-2.37857024549683e-05
-2.5093889499859e-06
-3.59292557252491e-05
-2.77774852360412e-05
-3.26039899400925e-05
-2.39964405808502e-05
-3.74574098514019e-05
-7.63193274757152e-05
-4.8376931882186e-06
-2.34199430434749e-05
-4.08256586077525e-05
6.08534240889938e-06
-7.88902079943705e-06
-1.39656971676936e-05
-1.04040872752776e-05
-2.85840531988793e-05
-3.76796868505284e-05
-3.61940299534609e-05
-3.08280799183802e-05
-1.8859706677645e-05
-3.84561934983528e-05
-1.52828494609363e-05
-3.29206613025084e-05
-2.96621851328907e-05
-2.58271995077145e-05
-4.11271373546189e-05
-1.63076490174814e-05
-6.2072690942709e-05
-2.18490539314268e-05
-2.39483022593128e-05
-3.85154206719189e-05
-3.48599400897319e-05
6.2261307472226e-06
-2.31179817376954e-05
-5.17835494562913e-05
-3.41109157371233e-05
-3.08665755784077e-05
-1.87456188780849e-05
-1.91777086225303e-05
-2.82031959381442e-05
-4.39297321407716e-05
-2.66934792536838e-05
-4.47780118771096e-05
-3.32928639973696e-05
-1.96269823643738e-05
-2.90626238877802e-05
-2.69473937102212e-05
-4.10711750930492e-05
-3.02973499793769e-05
-3.71311684428222e-05
-4.70285124325246e-05
-3.33211687245228e-05
-2.02633411312127e-05
-2.93123604759285e-05
-1.75657387254644e-05
-4.5269508652666e-05
-4.08635705346861e-05
-1.03747829982044e-05
-4.56756060041676e-05
-3.47607252978469e-05
-5.10587092333541e-05
-4.16116287176743e-05
-2.66736056986237e-05
-4.18779006332769e-05
-5.78610149811418e-05
-2.85989455411805e-05
-3.02964049045568e-05
-5.30037068746622e-05
-1.65885519025377e-05
-2.4188225243416e-05
-3.50975941584541e-05
-3.68518402871005e-05
-2.3522607639422e-05
-4.32632777447416e-05
-1.91448448485566e-07
-5.31135812400217e-05
-1.54393202465553e-05
-1.18210853729756e-05
-1.83441913795792e-05
-4.90226409700395e-05
-2.96110513674425e-05
-1.24044101217892e-05
-2.12632644101768e-05
-1.73900215449085e-05
-3.40979266436336e-05
-4.26312108985823e-05
-1.84349389750083e-05
-2.69181417485704e-05
-1.5996803215688e-05
-3.27582301804198e-05
-4.32294021455901e-05
-4.14092074938244e-05
-2.47482846250871e-05
-2.37389392791122e-05
-2.62037990461456e-05
-3.34205163182834e-05
-4.78852616764334e-05
-1.94789917511029e-05
-2.98895710095318e-05
-2.16619167823643e-05
-4.41643257554752e-05
-5.69592703624358e-05
-2.48987216333689e-05
-6.97224689276083e-07
-3.94438075118777e-05
-1.68072484434723e-05
-2.24977314263702e-05
-4.6404767751436e-05
-2.58202104559939e-05
-2.74648144821959e-05
-3.25249741344086e-05
-2.79422335828843e-05
-4.27692660661509e-05
-4.31693356662841e-05
-4.73038130867508e-05
-3.75970923920383e-05
-3.45972055825282e-05
-1.67470071658553e-05
-1.5173264728591e-05
-3.2206197272572e-05
-2.18691485912813e-05
-4.50899076129705e-05
-2.63839616519036e-05
-3.48432178571267e-05
-3.68608692575157e-05
-2.8136970717594e-05
-2.54804707961962e-05
-4.85596762381989e-05
-1.97944553130697e-05
-5.99590376340744e-05
-4.66067909606237e-05
-3.11787727085646e-05
-5.60900468883957e-05
-5.48182601486965e-05
-2.37915078053005e-05
-2.31629530404886e-05
-3.36134658861359e-05
-4.49128569848114e-05
1.30372369057429e-05
-7.8389785771592e-06
-1.5828580655747e-05
-5.90127473710788e-05
-1.89116548545363e-05
-3.74640701484434e-05
-2.28720023124692e-05
-1.12298423268365e-05
-3.73409689976372e-05
-2.89252563367703e-05
-3.82945000290476e-05
-7.7297253186214e-06
-4.13478646723916e-05
-7.91838412215188e-06
-1.54906363086617e-05
-3.97402866526207e-05
-4.24126140588151e-05
-1.04046783315707e-05
-2.49197087502844e-05
-1.78420942088449e-05
-5.81283463700375e-06
-2.40950742570167e-05
-2.04546025153547e-05
-2.5253389140974e-05
-2.44353982706377e-05
-3.54263955530044e-05
-4.79886988243694e-05
-3.72351012940675e-05
-3.56648629526852e-05
-2.03585809143455e-05
-1.78952175574193e-05
-1.98599570801623e-05
-4.91961421826552e-05
-1.8928782595667e-05
-8.9899260377247e-06
-4.17454158124371e-05
-2.53120576209375e-05
-3.44732403219992e-05
-1.70311822269342e-05
-4.12253603513986e-05
-1.75670923508169e-05
-5.19660285567721e-05
-2.42123749000409e-05
3.72944813590897e-06
-3.43875455983161e-05
-5.05205359427293e-05
-4.54875128868332e-05
-2.81397208201768e-05
-4.40416212914361e-05
-2.42722538750212e-05
-2.9045963970701e-05
1.93527081584345e-05
-2.17376888141376e-05
-5.33723395547096e-05
-3.6804868898916e-05
-2.02300671718675e-06
-1.74247413898776e-05
-3.32072871334593e-05
-1.42182742447815e-05
-3.37279309508681e-05
-1.90819081547394e-05
-1.85061123257625e-05
-1.10783216340724e-05
2.54707570568093e-05
-4.42240782536142e-05
-4.04145378428606e-05
-1.46570293967713e-05
-2.4129806305647e-05
-3.45607804993118e-05
-4.92081283636315e-05
-5.19106423724894e-05
-1.10607055217925e-06
-2.34846078750843e-05
-1.2442254730992e-05
-2.59191263398475e-05
-1.82200205203161e-06
-1.35348519363299e-05
-1.77721452562158e-05
-2.0917840724161e-05
-3.6791598154572e-05
-1.96902607912334e-05
-4.36549210275704e-05
-2.07925042968669e-05
1.09706189584485e-06
-1.62544366335486e-05
-4.38198450116024e-05
-5.45085094868561e-06
3.48180515297133e-06
-4.03033534365658e-05
-2.13452345938373e-05
-4.95656435855082e-06
-1.18600655173781e-05
-1.04749200820318e-05
-3.52618263860032e-05
-4.05000795067732e-05
-6.01156713576498e-05
-2.55512525285663e-05
3.99930808546282e-07
-3.72738282564888e-05
-3.15042348681598e-05
-2.49217250938623e-05
-1.78163846468004e-05
-4.08412344862338e-05
-2.361517793864e-05
-5.71214188241769e-05
-1.75815830909668e-05
-2.00385223992082e-05
-1.37219586826015e-05
-2.65836318838278e-05
-2.23855001125533e-05
-3.45376261508852e-05
-3.12250196137956e-05
-2.94118997846195e-05
-8.74508928362498e-06
-4.42976236537514e-05
-2.66428613354809e-05
-1.91430526513638e-05
-3.23871057818623e-05
-3.1313648607118e-05
-3.1921806460906e-05
-6.26578996399551e-05
-7.78954023364778e-06
-5.11881013636401e-05
-4.54918942912962e-05
-2.8453081560231e-05
-5.96675242893215e-05
-7.56883286228593e-06
-3.15572962893724e-05
-3.92294705630513e-05
-8.1473546671775e-06
-4.32928869075642e-05
-4.22256719672959e-05
-4.86280216298126e-05
-3.31236301254934e-05
-2.47799375950745e-05
-4.12946433178599e-05
-1.21755940506293e-05
-2.09940501752958e-05
-3.70339713026442e-05
1.22728080972714e-05
-1.3571486342955e-05
-4.75719071825505e-05
-4.59592493556773e-05
-2.12850212954098e-05
-1.77252848602652e-05
-4.17160470870816e-05
-6.1336357972016e-05
-3.40737160414662e-05
-3.62096843623332e-05
-4.86001507342538e-05
-4.09460346598351e-05
-1.88025633221964e-06
-3.57107531895881e-05
1.77851654851821e-06
-4.65303342812209e-05
-4.98155016322386e-05
-3.07340724147813e-05
-1.94033472142207e-05
-7.1494804323967e-05
-3.13052636712962e-05
-3.69622453805307e-05
-1.41118745767068e-05
-2.07450707478721e-05
2.01646051448862e-05
-3.71619140281672e-05
-4.91165351790939e-05
-3.54559372263262e-05
-2.77524457249351e-05
-2.4018541990521e-06
-4.82391232581275e-05
-5.91746995723986e-05
-4.19374122779766e-05
-3.44450432300535e-05
-3.41400945234282e-05
-1.7155465569045e-05
-2.90912110868976e-05
-2.29199497512921e-05
-3.20225934873422e-05
-3.46620766166995e-05
-3.08351590477136e-05
-2.56352373477425e-05
-2.58268868735799e-05
-2.4673982853708e-05
-1.66667702443695e-05
-2.80979091385321e-05
-1.86877578397476e-05
-1.7683658283437e-05
-4.39513932409614e-05
-4.99230459408843e-05
-2.17614712987704e-05
-2.3016774164017e-05
-5.8581590884133e-05
-4.45484469809507e-05
-5.83465264539778e-05
-4.21241741025176e-05
-1.12199944667885e-05
-1.83884453496667e-05
-3.80825931392008e-05
-4.11190027298683e-05
-6.1202541125843e-05
-2.96838515209434e-05
-3.30111805495135e-05
9.53167209024065e-06
-1.81834399300769e-05
-4.52672267415843e-05
-2.480797913873e-05
-3.95396404243806e-05
-4.73501197858186e-05
-4.6732164002634e-05
-2.02372647147407e-05
-3.03500004598559e-05
-4.37462778498346e-05
-1.34608143316688e-05
-4.57945073795633e-05
-1.50359654548812e-05
-4.04111935234589e-05
-3.65692534714477e-05
-3.11374703817811e-05
-4.25368756805881e-05
-2.25272171768024e-05
-2.63113947255631e-05
1.3065234665955e-05
2.12688705983161e-05
-2.02310487806923e-05
-1.90751393276315e-05
-3.98138615110354e-05
-1.23589829417439e-05
-2.44974032334663e-05
-3.91542454164183e-05
-3.76725920205775e-05
-1.97206628527472e-05
-5.64603734675513e-05
-2.59093503085692e-05
-2.52226407392154e-05
-1.23143181901767e-05
-1.4947477670236e-05
-2.32027596420499e-05
-5.03103830250025e-05
-2.95989168364503e-05
-2.03464106048969e-05
-3.28442993825319e-05
7.88020629534752e-06
-2.82360778111925e-05
-4.42506000712216e-05
-1.35815642840592e-05
-2.2778866698564e-05
-5.21313109954123e-05
-4.22012034010167e-05
-2.84764599928337e-05
-3.69227972444199e-05
-4.01057836232159e-05
-4.71737246776433e-05
-2.94625077807342e-05
-3.91002895758883e-05
-3.8950404756048e-05
-2.48391579722596e-05
-3.30639846826994e-05
-1.0605661077694e-06
-1.61801048572137e-05
-3.74685784356623e-05
-8.77335177368327e-06
-3.16656401422375e-05
-2.27551364464717e-05
-7.02631907832129e-05
-3.85825866937823e-05
-4.85116069988438e-05
-3.34720439713023e-05
-4.79705172281485e-05
2.46584138468699e-06
-2.7557136982102e-05
-2.81895093607092e-05
-3.07137819788006e-05
-4.81930528199337e-05
-9.33945395956018e-06
-2.84509061928518e-05
-2.93779406106003e-05
-1.04019352958361e-05
-3.59791676134971e-05
-4.74005278301239e-05
-2.20856876399173e-05
-3.62253868734837e-05
-1.55117203402941e-05
-2.89264405722121e-05
-1.46518955269696e-05
-5.87509603824397e-05
-3.6448341753326e-05
-4.38078897104455e-05
-4.8299560317371e-05
-3.64840572240407e-05
-5.78349783092356e-07
-4.21106580648122e-05
-1.52508028997713e-05
-9.73137559126686e-06
-3.40932631147535e-05
-1.57937728750305e-05
-4.07031820732885e-05
-2.1361807979578e-05
-6.08734385310854e-05
-3.41532224114554e-05
-3.46821938351813e-05
-1.9413001637654e-05
-2.14164953972331e-05
-2.5947500769824e-06
-5.5510603314063e-05
-1.951708562419e-05
-2.04992498852472e-05
-4.86956969515029e-05
-4.11343213629432e-05
2.72542047619763e-06
-4.1358022892667e-05
-2.81558991486608e-05
-2.26269155300422e-05
-1.12668287388708e-05
-6.30895164036627e-05
-3.72808700193056e-05
-1.74220075169515e-05
-3.55862210089454e-05
-1.78270856643026e-05
-3.63841407331343e-05
-3.18667631733684e-05
-6.41032303714363e-06
-1.01638428228092e-05
-2.60060472648053e-05
-2.34143694082191e-05
-3.78280460436226e-05
-4.18897552725667e-05
-3.95741540005707e-05
-6.45187156501127e-05
-3.58591512461867e-05
-2.53176525884204e-05
-1.48669314301106e-05
-1.50504225762424e-05
-3.00633727495066e-05
-4.30066606477004e-05
-2.10995067913581e-05
-3.66274407105051e-05
-2.733033478572e-05
-1.81852680080106e-05
-3.85482860505904e-05
-1.78066790487079e-05
-3.52643460102881e-05
-6.48113417995323e-05
-5.60428801345434e-05
-3.80891041243164e-05
-4.4032962034792e-05
-5.80789545910789e-05
-3.54658781814533e-05
-4.81763981963959e-05
-2.91150441803923e-05
-2.25081229889322e-05
-3.91382887895668e-05
4.82772952704719e-06
-1.85364605563289e-05
-3.8203606893765e-05
-1.71970079209697e-06
-4.74104859666428e-05
-4.55987943125187e-05
-2.15840656959133e-05
-6.31821723573646e-05
-9.490236979592e-06
-3.26120155693978e-05
-2.40195687186649e-05
-4.83074274832233e-05
-2.22231721736867e-05
-6.23297344503608e-05
-2.04273385958538e-05
-1.94567630161961e-05
-3.52901174411206e-05
-4.10475619017681e-05
-2.99756048290583e-05
-3.40548596362018e-05
-5.20063771936985e-06
-3.30834872190695e-05
-3.70582345427488e-05
-1.23007817818207e-05
-3.2985644597016e-05
-2.258677045465e-05
-4.21029252903173e-05
-2.94554378074225e-05
-4.14956349506753e-05
-4.36640876055373e-05
-2.94507699057724e-05
-2.47320807002661e-05
-1.34531216382466e-05
-3.67572174582308e-05
-3.60687475557523e-05
-1.86298866758733e-05
-1.78863333443347e-05
-1.96900377118101e-05
-1.49014000221806e-05
-2.16241145547884e-05
-2.56608010378778e-05
-5.3371792950271e-05
-1.8033276619381e-05
-9.96346493577196e-06
-5.62766290402573e-05
-3.05823408795282e-05
-5.71637410640533e-05
-4.88853377151544e-05
-9.6848459545597e-06
8.11290553338231e-06
-3.24453671126279e-05
-3.01015617430494e-05
-2.88075327095326e-06
-2.77199021447291e-05
-3.25122188906299e-05
-2.88928693311295e-05
-2.88085227456772e-05
-3.97824645479401e-05
1.0364380458196e-06
-1.86931619472042e-05
-5.26553435248245e-05
-2.58507980234124e-05
-1.47371063445459e-05
-4.61004032004957e-05
-5.37410798007376e-05
-5.48896385375462e-05
-6.05975847759125e-05
-4.35036358673463e-05
-2.27595502316638e-05
-5.24460051452032e-05
-2.88401540525514e-05
-2.96141009217329e-05
-6.47086068347482e-06
-4.70222892322839e-05
-4.94623802188311e-05
-1.95603255513215e-05
-1.36722371024144e-05
-2.42091185075012e-05
-2.81893808489922e-05
-3.20932926531446e-05
-2.2019458253705e-05
-1.73334215557532e-05
-2.77062257232994e-05
-1.30565391451064e-05
-4.75314867770459e-05
-4.20633319428131e-05
-4.15926601643847e-05
-2.41929335015951e-05
-2.1062307940126e-05
-3.27225445108019e-05
9.3803274700012e-06
-3.61249556060437e-05
-2.04883724884894e-05
-1.6928417186111e-05
-3.34341347864083e-05
-4.92813478243742e-05
-4.20947663948197e-05
-2.51285914804288e-05
-3.81826309187398e-05
-3.25398748534327e-05
-1.19999988046176e-05
-1.13453808916551e-05
-2.31672167018131e-05
-1.19574995236597e-05
-1.96729482223466e-05
-2.00859454245444e-05
-2.1095371469133e-05
-5.39159631675082e-06
-8.25626052281713e-06
-1.10869863531993e-05
-2.91287659325479e-05
8.14101314231875e-07
-2.68554323030895e-05
-3.43790925449019e-05
-3.70024696949149e-05
-3.8996448468038e-05
-1.54893524110609e-05
-4.88781346354338e-05
-3.70293968278198e-05
-2.47259221990714e-05
-3.89865348319225e-05
-1.94175006308891e-05
-8.12827133465129e-05
-1.41583514388703e-05
-3.3327938963184e-05
-2.15039593272461e-05
-1.78801325172034e-05
-4.83219264032547e-05
-4.26681097246255e-05
-3.78836467085075e-05
-1.90792314200911e-05
-4.41753815965774e-05
-5.18232550348501e-05
-2.60467789304343e-05
-4.62659867205962e-05
-5.02513959628497e-05
-2.31564393961345e-05
-2.24438592652559e-05
-3.10005447631762e-05
-3.39144611806714e-05
-1.7762238300367e-05
-4.30247874504748e-05
-2.81329208836013e-05
-3.26476734759044e-05
-4.23461563237036e-06
-2.71204281328542e-05
-1.50045859783394e-05
-1.01502737050874e-05
-1.47359843659589e-05
-2.01015174068552e-06
-2.24903107644829e-05
-6.53552801184093e-06
-1.37076189323414e-05
-4.02308520406275e-05
-5.09783507073135e-05
-1.48952909147164e-05
-6.82990430703254e-05
-3.28133348428776e-05
-3.18299672852634e-05
-3.6453668434324e-05
-2.73835083657276e-05
-5.13760374489985e-05
-4.09385973349306e-05
1.0525553654327e-06
-2.44791973552358e-05
-4.14983459393109e-05
-2.20466985351983e-05
-2.17947794059686e-05
-4.24245939265453e-05
-2.92221112740434e-05
-4.98171940921697e-05
-1.37674264747921e-05
-2.63944584238825e-05
-5.26850953933309e-05
-2.80177818994778e-05
-3.86838451841982e-05
-1.43022026478625e-05
-6.10912516643797e-05
-2.55833501858612e-05
-3.90266401342012e-05
-2.97570642531649e-05
1.4602934161665e-05
-3.95305815602715e-05
-2.22370359647994e-05
-6.28609833147488e-06
-5.12679041020464e-05
-1.40855419390558e-05
-4.4522378703924e-05
-1.0301701693157e-05
-3.07834909627323e-05
-2.61884253292264e-05
-2.07196710268204e-05
-2.13415055761305e-05
-2.70930920811945e-05
-4.69453101132825e-05
-1.75935695491058e-05
-1.96677092563949e-05
-2.07389770020199e-05
-3.14644365995651e-05
2.68151615142455e-06
-1.53758059281739e-05
-4.52484462919611e-05
-3.95380429507695e-05
-2.38865661738607e-05
-2.75689725346358e-05
-4.09354186809221e-05
-5.65243959772252e-06
-2.57796667193928e-05
-5.29206267059422e-05
-2.97109677524324e-05
-4.28902114487258e-05
-1.64654765344855e-05
-5.03049680260252e-05
1.73370324198578e-06
-2.20438546639958e-05
-4.04363410751942e-05
9.30114947880844e-06
-1.6141713656573e-05
-2.70127454089168e-05
-4.67478611884944e-05
-3.5880498564826e-05
-2.15955529764774e-05
-2.9982802659883e-05
-2.6603506318139e-05
-3.36387331085737e-05
-3.02175487396026e-05
-1.78219708040587e-05
-8.55405255950499e-07
-3.27728415994308e-05
-3.39594072495907e-05
-1.22928437286838e-05
-6.3409207192722e-05
-3.76391514848549e-05
-3.29164550994244e-05
-3.38993472178228e-05
-2.85358880591532e-05
-4.58082045823386e-05
-4.28756935906982e-05
-1.14289140097527e-05
-6.54531050262522e-07
-1.35170916911358e-05
-3.40983667221043e-05
-3.38514537611414e-05
-3.16427336324925e-05
-4.25448293447007e-05
-2.24871061590606e-05
-1.70998362832844e-05
-1.29931636266333e-05
-5.16099404228778e-05
-2.22479028919387e-05
-1.14535706307236e-05
-2.7712883655887e-05
-1.69117819439694e-05
-2.72195722868982e-05
-3.77268625197933e-05
-1.23439732909296e-05
-2.98619000430406e-05
-3.60885845685314e-05
-4.11193159821849e-05
-4.19871853085185e-05
-3.50617012049582e-05
-2.37561876506422e-05
-3.29768480679625e-05
-2.82403769351793e-05
-2.51430707917347e-05
-7.65327635370819e-06
-4.23228606622961e-05
-5.42359955525349e-05
-2.24097484144126e-05
-4.30329133986598e-05
1.15532388162413e-05
8.00809264087889e-06
-2.66200905125232e-05
-1.5935830719761e-05
-5.06951626423636e-05
-3.0490554385843e-05
-2.90399786958662e-05
-2.35324033320522e-05
-2.93003065656977e-05
-4.01571697981625e-05
-2.41118918204866e-05
-5.65109857066709e-05
-2.93013326897289e-05
-3.5662555543746e-05
-5.10347418212565e-05
-4.95808803919607e-05
-2.60076099648233e-05
-1.81374541845717e-05
-1.34859137820639e-05
-2.95090505750932e-05
-4.26996452446796e-05
-1.56706818547908e-05
3.54725496065454e-06
-3.19072980012834e-05
-2.40154115911752e-05
-3.82009830460183e-05
-1.44952252254991e-05
-3.5559280434937e-05
-2.5792865889157e-05
-5.45440188675924e-05
-2.97151239384089e-05
-5.17943589364012e-05
-3.2932038204302e-05
5.17250351420271e-07
-5.12157395685084e-05
-3.49465232311876e-05
-2.12330996008772e-05
-3.42932553952493e-05
-2.39613248346633e-05
-9.71191042227774e-06
-2.90504982866577e-05
-1.84276878589863e-05
-2.33268601677334e-05
-8.65245105867782e-06
-4.05369711202572e-05
-3.83010463560227e-05
-3.48416875173249e-05
-4.38954206052526e-05
-3.7627789396633e-05
-3.03136553958726e-05
3.75790202953571e-06
-1.1510175601296e-05
-2.76059819844028e-05
-3.05131509141582e-05
-3.1075006167571e-05
-6.002981797693e-05
-5.42865818962192e-05
-4.42153246189054e-05
-3.56773736610135e-05
-3.12559541886264e-05
5.21262861630089e-06
-3.95822146825186e-05
-4.31514870985509e-05
-4.88289491590128e-05
-2.80877734813102e-05
-2.55714900467924e-05
-4.30806584611469e-05
-3.54064772310218e-05
-1.93409731597156e-05
-4.92251482077761e-05
-4.27000006892171e-05
-4.35204565734578e-05
-4.53551679446985e-05
-3.37594899869005e-05
-3.42681593755525e-05
-3.05289703726829e-05
1.82626492788731e-05
-4.1137522941562e-05
-8.32541954770161e-06
-6.97652852518924e-05
-2.94609978423923e-05
-4.06521151497312e-05
-1.18516967356418e-05
-1.77527658703807e-05
-1.75080966472439e-05
-5.6184147657922e-05
-3.61605223162852e-05
-3.65536368258816e-05
-3.76997730533751e-05
-3.62561040754993e-05
-3.93866272604947e-05
-4.83079837255287e-05
-2.35936703917669e-05
-4.08037043753899e-05
-2.65350262184952e-05
-3.28539637749267e-05
-2.79652214292547e-05
-3.78996995297833e-05
-3.53031755201278e-05
-3.58184310560967e-05
3.74947022947064e-06
-1.5917229554483e-05
-1.44621527533271e-05
-2.36866753065293e-05
-3.01462374765038e-05
-3.38416566981439e-05
-3.727597665329e-05
-5.12820824940171e-05
-3.78549983387058e-05
-6.02384652604799e-06
-2.04698892792085e-05
-2.32166661427395e-05
-1.08419986947452e-05
-4.48559538784216e-05
-2.34578894244378e-06
-4.02117919030818e-05
-4.869160865081e-05
-1.87755596730637e-05
-1.22012194887227e-09
-3.53041722711627e-05
1.83821525806872e-05
-2.58007327278346e-05
-2.73452007775642e-05
-1.58323824933824e-05
-1.14263137387387e-05
-1.22077271699612e-05
-5.12567145085882e-06
-3.6117618427948e-05
-1.91957485248496e-05
-3.37821195733019e-05
-6.70291428538864e-06
-4.24832326263456e-05
-1.80273177556112e-05
-3.38871846209686e-05
-4.02741157460369e-05
-1.64657059566576e-05
-5.90551987789802e-05
-5.32953821564184e-05
-4.36164368512827e-05
-3.80864311654568e-05
-4.27969540524984e-05
-3.89406923727607e-05
-3.04628981202959e-05
-2.91403707469922e-05
-5.6440217871368e-05
-1.57978326557983e-05
-3.26933873029385e-05
-4.67318635411973e-05
-7.3017099389479e-06
-1.75913854114139e-05
-4.11065214374867e-05
-3.038917901455e-05
-2.89771420239078e-05
-4.67226392566777e-05
3.8232717851563e-06
-7.27014737962024e-05
-2.74740497770029e-05
-1.51029438528951e-05
-4.6783866289041e-05
-1.57283814036227e-05
-1.46742334928457e-05
-2.61872788984952e-05
-3.16297391284783e-05
-2.22789851849423e-05
-6.6839544180127e-06
-3.57504310561975e-05
-4.44227172014547e-05
-9.1930097148175e-06
-2.98382403602009e-05
1.3315551143809e-06
6.24490892554006e-06
-4.67221092973386e-05
-4.50070783294927e-05
-6.64342024155919e-06
-4.705460084998e-05
-3.89718038763886e-05
-2.61857074185851e-05
-1.65872119201209e-05
-9.4479916752758e-06
-9.68547999649403e-06
-1.85508005219562e-05
-4.9388724750345e-05
-2.19763439850417e-05
-2.14653474674825e-05
-8.34924026316123e-06
-4.76171055853281e-05
-6.5178596791325e-06
-2.46618509620263e-05
-2.87037348287949e-05
-1.35355120781551e-05
-1.52368212221451e-05
-1.33228869167788e-05
-2.01279271538255e-05
1.79750313193198e-05
-3.65278433272811e-05
-5.85953118005095e-05
-4.07451077978498e-05
-6.54251342233046e-06
-3.84584055854103e-05
5.03253594637404e-06
-7.91499091999634e-06
-5.99615927732693e-06
-4.09402308416225e-05
-3.11591729502249e-05
-4.31566487724837e-05
-3.75256557671653e-05
-3.00434347011112e-05
-1.00364538321484e-05
-9.50509133453173e-07
-1.35784583352491e-05
-3.52426553364901e-05
-4.70762844699001e-05
-1.2116975296403e-05
-3.85596182207872e-05
-2.6944276037529e-05
-4.07864076906285e-05
-3.62178947578742e-05
-2.44041004240912e-05
-1.02027689266682e-05
-3.16763196875784e-05
-3.45813722216874e-05
-1.844673667299e-05
-1.32927361094924e-05
-3.73262198525626e-05
-2.21961412929392e-05
-7.12104537632585e-05
-2.68760598426883e-05
-2.33645355606949e-05
1.33657706264807e-05
-4.31749703386255e-05
-2.61532718579316e-05
-5.45201484345068e-05
-6.45967273801673e-05
-2.82916546787537e-05
-5.10484284467288e-05
-3.45606812580333e-05
-4.10546295683929e-05
-1.45587454059976e-05
-5.01063893380697e-05
-2.69178775797855e-05
-2.56242973926516e-05
-6.22581439607641e-05
-3.1038202505447e-05
-1.82349757715159e-05
1.80701036088086e-05
-2.57979720723223e-05
-3.54541376944742e-05
-3.73489677426684e-05
-9.14174226168221e-06
-5.17953562265467e-05
-3.28096174404995e-05
-2.57899338160305e-05
4.45503071841504e-06
-3.35473700149758e-05
-3.0803287226881e-05
1.03177108485935e-05
-1.68105238409568e-05
-4.68065374544066e-05
-3.96028595281153e-05
-4.77577922905364e-05
-1.04000591196656e-05
-2.49226436481033e-06
-5.65523570394555e-05
-3.58577618838422e-05
-3.03570919123529e-05
-2.83439790403755e-05
-4.44153492564533e-05
-2.30291905338785e-05
4.45389523485508e-06
-6.01568477153779e-05
-2.62137933767765e-05
-5.43809653659959e-05
-7.5986019920518e-06
-3.19272317230139e-06
-1.12570663017567e-05
-4.33740978275074e-05
-3.09875240520864e-05
-4.59154679461047e-05
-8.15184854752062e-07
-2.46977518227013e-05
-3.51529566325578e-05
-1.9171568226113e-05
-2.87942535004363e-05
-3.43220002281316e-05
-3.32062096510832e-05
-3.13736365580071e-05
-1.61765812112964e-05
-2.67611926809689e-06
-5.18579064411718e-05
1.12359345517047e-05
-3.67029629816423e-05
-2.97861776650413e-05
-3.36784580114144e-05
-1.64438565722555e-05
-2.28141613794025e-05
-1.44980451250288e-05
-4.38256835321362e-05
-5.36687467672716e-05
-3.37331862933793e-05
-3.70610523253292e-05
-2.61621391748986e-05
-4.06195814448118e-05
-1.93953611149958e-05
-3.16291746268925e-05
-2.11653090028166e-05
-1.80948259546765e-05
-5.48043462380537e-05
-4.3240685993909e-05
-1.92672044627982e-05
-6.3214697580935e-06
-2.38649040090046e-05
-4.58203623115727e-05
-3.07412378942641e-06
-9.04472563878701e-06
-1.63468924684496e-05
-5.42662659271304e-05
-3.95007005430865e-05
-2.1446200377308e-05
-2.94492401788633e-05
-7.07189345461379e-06
-2.97516766744881e-05
-3.95675438374954e-05
-4.06004448035077e-05
-3.5117781288489e-05
-6.90254631939976e-05
-2.33945418209668e-05
-1.26104628143599e-05
-2.23687665156671e-05
-3.5039573708662e-05
-3.47593073507539e-05
-2.38142746432941e-05
-2.62094107557342e-05
-1.57737349410134e-05
-3.89928769947286e-05
-2.12375646353783e-05
-3.29501187143637e-05
-5.5178503415931e-05
-4.87387486219709e-05
-4.51997127002964e-05
-2.32066400991913e-05
-1.33977989201766e-05
-3.9069901414438e-05
-2.60486670248468e-06
-3.58439113630437e-05
-3.09744601235729e-05
-3.33083775104111e-05
-4.18268118321334e-05
-2.37333684573733e-05
-2.61993725110855e-05
-4.15280783432477e-05
-5.86355603808715e-05
-2.69665345198108e-05
-2.45244132157615e-05
-2.99599025536236e-05
-3.78103949591967e-05
-1.03571695192886e-05
-3.11797234478953e-05
-3.61935948814774e-05
-4.82360864971154e-05
-2.95442165828997e-05
-2.59621637828391e-05
2.92820122892019e-08
-2.78440189318057e-05
-2.47455705132178e-05
-3.31589568111302e-05
-3.02232602692678e-05
-7.83403921178754e-06
-1.66749316506146e-05
-4.65204610965913e-05
-4.17192343968246e-05
-1.53810593765786e-05
-5.58330811273406e-05
-4.14444156594561e-05
-1.4824813214791e-05
-2.24329517967179e-05
-3.18889892286778e-05
-4.63979004104535e-05
6.50815779658962e-06
-9.33803277876414e-06
-4.40203364726372e-05
-5.15489822287978e-06
-3.95805802299613e-05
-1.19540500823204e-05
-2.75206594867359e-05
-1.8771078450469e-05
-3.93190843775526e-05
-1.2455217265964e-05
-5.66660830713105e-05
-3.38408525642713e-05
-3.36303206405509e-05
-3.91059469888138e-05
-2.83096138731202e-05
-3.610663726974e-05
-4.18203951788039e-05
-8.20376854925202e-06
-1.36850773908435e-05
-4.05515313013298e-05
-1.83898459006641e-05
-1.76823996246699e-05
-1.57116516381931e-05
-1.45774735886248e-05
-2.45474801327383e-05
-3.52701237584458e-05
-2.04462761033248e-06
-7.24388488023827e-05
-2.83218123360841e-05
-2.50396201814746e-05
-2.9767854847179e-05
-2.87829382108768e-05
-7.10428672005422e-05
-4.46161935628016e-05
-4.92413438234805e-05
-1.17997356545664e-05
-2.07694464592328e-05
-1.30945027001856e-05
5.16328725251871e-06
-4.05266071925942e-05
-1.92384458515093e-05
-2.15247449300611e-05
-1.02504868056519e-05
-3.60200560629611e-05
-1.74802673104645e-05
-3.3071922595423e-05
-1.7113800601203e-05
-1.35488516390875e-05
-7.7889246826846e-05
-1.89198455321332e-05
-5.13154848126705e-05
-1.83905600066717e-05
-1.78896795317273e-05
-1.82239543946916e-06
-1.41040038125946e-05
-5.17938365502039e-05
-2.11422334408345e-05
-3.50290969476545e-05
-5.14346164284867e-05
-1.16446003123723e-05
-2.3656625907626e-05
-3.04931003175861e-05
-1.98359044767186e-05
5.15041399885903e-06
2.60245446417647e-06
-3.47285500570453e-05
-4.22324048327755e-05
-8.96077749664482e-06
-3.53797687971265e-05
-3.84110637061314e-05
-4.4173479940464e-05
-1.63938339998513e-06
-2.74278758569925e-05
-2.16514097915207e-05
-3.09764651989903e-05
-4.58888348481352e-05
-3.00716013335326e-05
-5.22689191732659e-06
-7.14250578500869e-05
-1.70613162071157e-05
-4.63540037990978e-05
-3.74405779706047e-06
-4.40688788451118e-05
-8.1364386572205e-06
-4.75094734522673e-05
-2.29371169028652e-05
-2.17048446424524e-05
-2.60956428009274e-05
-2.25867657498105e-05
4.78818451799123e-07
-1.4650895224413e-05
-4.77743581870124e-05
-4.8591495645498e-06
-6.60636036963854e-05
-1.03812217229138e-05
-2.98037281115206e-05
-8.42808929740552e-06
-5.79982494705463e-05
-4.4404977868561e-05
-2.86379915555454e-05
-5.17245200681629e-05
-3.87496743132031e-05
-7.97502208095558e-06
-6.11352645719481e-05
-3.24325274902967e-05
-2.07353471834762e-05
-3.37644482004986e-05
9.68252099125507e-06
-5.3458608618513e-05
-4.36214365126222e-05
-2.30912069555384e-05
-4.99550766856712e-05
-4.36379857959735e-05
-3.19549700779925e-05
-5.44383226833439e-05
-4.90415222643296e-05
-1.88433342134659e-05
-2.93487404595618e-05
-3.24346963671684e-05
-5.20417206087192e-05
-4.32440790930551e-05
-2.24714561562478e-05
-8.3405709548199e-06
-1.74921407249679e-05
-2.19208166267411e-06
-2.47352201190055e-05
-6.43054263144672e-05
-6.936125696665e-06
-4.0227160029795e-05
-1.21218285451661e-05
-2.78760689353617e-05
-1.5346294589771e-05
-6.95359854121743e-05
-4.66366466273942e-05
-3.53101136025623e-05
-4.04808382105861e-05
-4.41838389850046e-05
-3.2008609526657e-05
-2.32517407405209e-05
-1.51727772541361e-05
-3.94778494565591e-05
-4.72553716375765e-05
-1.60955374107147e-05
-4.72931750267779e-05
-2.0810727752501e-05
3.58094061778377e-06
-9.66564186868596e-06
-2.35327685643595e-05
-1.40728218134008e-05
-5.85281777622773e-05
-3.19880681402528e-05
-2.61056519463004e-05
-2.91203409264395e-05
4.26383601370744e-06
-3.80293793283426e-05
-4.95817694740729e-05
-3.52855907412897e-05
-1.82815962057693e-05
-6.38434015409384e-06
-6.18055603540452e-05
-3.41530078210138e-06
-8.63524130279459e-06
-4.11470635337613e-05
-2.46672151763798e-05
9.39008831168373e-06
-1.36669758362591e-05
-4.41209964752102e-05
-3.37994818002372e-05
-5.85570822144915e-05
-1.84410046922661e-05
-2.16997211219288e-05
-2.8971322255084e-05
-5.78853663270182e-05
-5.01832524019384e-05
-5.95218186807825e-05
-2.88903605471407e-05
-5.93538751224168e-05
-2.34851385756459e-05
-3.45398409389109e-05
-2.92004690459744e-06
-4.28485927384692e-05
-6.26654314392431e-05
-4.00611566660377e-06
-4.96305510534437e-05
-2.35816540939777e-05
-5.79714398241229e-05
-6.75705975902672e-05
7.11435944007625e-06
-1.14665634272857e-05
-2.51918177650861e-05
-2.17289723474031e-05
-2.4052939856301e-05
-1.42136972125543e-05
-3.02307283818869e-05
-3.38874023779463e-05
-2.75056520910878e-05
-4.69950366826496e-05
-4.08548354576336e-06
-7.27128319609213e-05
-2.59991038254411e-05
-3.74849595028902e-05
-2.12246889146285e-05
-2.9804325561368e-05
-3.70640473216898e-05
-3.14276095712607e-05
-2.89058041678082e-05
-3.80889622044356e-05
-4.49282605768379e-05
-1.84939601492641e-05
-2.73422848219659e-05
-1.72373599404558e-05
-3.56014173872093e-05
-6.31958477734519e-05
-1.08689040188972e-05
-4.28037153563028e-05
-3.03192843724662e-05
-4.14627728036887e-05
-3.54992506345354e-05
-2.12455556224732e-05
-5.96418258298057e-05
-1.22081486384761e-05
-5.16150342287088e-05
-4.32104182412646e-05
-3.02971064369749e-05
-2.72981651583514e-05
-2.60392578194874e-05
-5.74102547167343e-07
-5.73870765873805e-05
-6.64384823634059e-05
-2.42679099967555e-05
-4.17712244151099e-05
-4.4487784114686e-05
-3.9194918927788e-05
-3.84527997387558e-05
-1.5638006138995e-05
-6.0657653906992e-05
-9.48921760389687e-06
-4.41090612119514e-06
-5.2711702267424e-05
-2.5918561710613e-06
-4.59474372347613e-06
-5.22876524274125e-07
-3.00947523910922e-05
-3.84641330140907e-06
-2.77195553309346e-05
-5.42253329905929e-05
-1.94134162288865e-05
-4.07479978054931e-05
-7.6524193717155e-05
-4.54211030338507e-05
-2.1646030984528e-05
-1.13562628762022e-05
-4.41770928020475e-07
-4.58320970567481e-05
-2.70905893697488e-05
-3.5876390748351e-05
-3.17360076057672e-05
-1.5656057819612e-05
-3.35886826291322e-05
-5.02937482342382e-05
-7.42703980606494e-05
-1.62597962447488e-05
-1.45346179729548e-05
-4.83863193190896e-05
-1.53747369705401e-05
-8.11893556349619e-06
-4.46458378477599e-07
-2.09431927613967e-05
-6.89032810776242e-05
-2.096481308236e-05
-1.08082197793924e-07
-1.97000590320049e-05
-2.62918399471513e-05
-2.66901070272715e-05
-1.63087506709484e-05
-1.47601209966592e-05
-6.14059159191922e-06
-3.22085132386547e-05
-1.84825581327638e-05
9.57360774660063e-07
-1.34408561302772e-05
-2.62559411920611e-05
-3.88910273930943e-05
-3.96655494086138e-05
-3.92627762983547e-05
-3.20732471962062e-05
-4.53781352291014e-05
-1.68238033978856e-05
-4.38788809133453e-05
-5.08416212528388e-05
-3.32540455920215e-05
-4.71240298770202e-05
-4.9837875352096e-05
-5.73491237209059e-05
-4.57924325230337e-05
-5.20299884659212e-05
-4.37468007246818e-05
-1.55720864571035e-05
-1.3197725183665e-05
-2.74105652574501e-05
-2.0042531444194e-05
-2.27596139056172e-05
-2.72737064686054e-05
-5.39625936387183e-06
-4.17553658552627e-05
-3.64779357269203e-05
-3.27193618167592e-05
-6.01772047650709e-05
-6.14806387823316e-05
-3.11827021740892e-05
-1.26978347844147e-05
-3.74584010200087e-05
-4.08743466988757e-05
-4.39491827014295e-05
-2.40618653754773e-05
-1.84689170077352e-05
-3.05534030816338e-05
-1.88863908334029e-05
-3.26642693654782e-05
-3.35925292586669e-05
-4.97956936996973e-05
-6.28328355018206e-05
-2.12729721163927e-05
-7.66142639124603e-06
-3.18755828144969e-05
-3.79906976340191e-05
-5.71616651009586e-05
-6.40220125092921e-05
5.8100521537195e-06
-5.06971018832283e-05
-1.9140927104776e-05
-4.63367432068542e-06
-2.08452725184165e-05
-3.78132843871738e-05
-1.64649535930687e-05
-1.52824007353684e-05
-5.08405946645008e-05
-2.86792419033487e-05
-3.1640034370406e-05
-1.36643088307897e-05
-2.35401785587345e-05
-2.5801854931852e-05
-2.49628860414103e-05
-3.36683613218137e-05
-4.09265155823366e-05
-4.88772519552239e-05
-1.76995968812877e-05
-6.04687358695443e-06
-1.44763418653549e-05
1.41694866483976e-06
-5.1310946698243e-05
-3.02184790904282e-05
-4.65085151136271e-05
-1.62215727173591e-05
-4.65758251470285e-05
2.70004901515122e-06
-4.31828432777784e-05
-4.2821692494874e-05
-3.83592516858027e-05
-8.31674612150567e-06
-2.00698862972541e-05
-2.6385613983923e-05
-4.46311011775556e-05
-4.09479418535536e-05
-5.89886172978508e-05
-1.12145902224404e-05
-2.2258753559399e-06
-2.91356591167758e-05
-7.63718296278294e-06
-6.60256353335105e-05
-3.89606084094169e-05
-2.32839336103965e-05
1.35905875635678e-05
-3.84132054168543e-05
-8.13059348135278e-06
-3.29205543635084e-05
-2.27579519344721e-05
-3.54334380881663e-05
-2.67774899502965e-05
-2.57006163138894e-05
-2.01490684379005e-05
-3.57853105423812e-05
-1.70484024593982e-05
-2.27043899465045e-05
-3.16808688549296e-05
7.64710263511078e-06
-4.22884225979595e-05
4.40611856337483e-07
-3.19495803203078e-05
-1.43056352794887e-05
-6.1534606727968e-05
-3.0263186689732e-05
-2.78002247276447e-05
-3.48943746599893e-05
-3.20607687360037e-05
-4.82162648811853e-05
-2.23851490276664e-05
-3.9775907461982e-05
-6.01644905862211e-06
-3.32712857116107e-05
-5.38215091454853e-06
-1.62407557764563e-05
-3.75898942728928e-05
-1.20994418597345e-05
-3.35583428548006e-05
-1.18085777043242e-05
-3.79083773403847e-05
-2.99383879726578e-05
-5.83611040659611e-05
-4.70974672238962e-05
-4.07911729400725e-05
-1.15778745752123e-05
-4.64941489991123e-05
-5.93589509457576e-06
-8.72302977512534e-06
-2.09279224989645e-05
-4.06200838903043e-05
-2.79580738828109e-05
-6.68211188031652e-06
-3.53879178111999e-05
-6.39752298186604e-05
-1.74706407494975e-05
-5.44395703705355e-06
-4.47743277511947e-05
-6.78159828384064e-05
-2.67212933049175e-05
-5.35318539206236e-05
5.09968431303738e-07
-2.34294441708968e-05
-5.6608929822461e-05
-3.74864304740004e-05
-3.79566626931995e-05
-8.8933259356489e-06
-2.21377854431102e-05
-2.95437112509394e-05
1.72675597863318e-06
-1.04908528996839e-06
-1.00988368269484e-05
-5.23166765485624e-05
-4.68334444462179e-05
-1.264437684311e-05
-6.8464717379189e-06
-2.73527830430257e-05
-3.60959152393336e-05
-1.46825563290649e-05
-4.33337659678098e-05
-4.45787232547088e-05
-8.21990015523097e-06
-3.67009636971265e-05
-5.09976245208754e-05
-2.33147069215074e-05
-2.04373129034279e-05
-1.46155974745423e-05
-4.72374281556773e-06
-1.51579075374089e-05
-4.99452040042858e-05
-4.33726172407687e-05
-1.17587649345519e-05
-4.30795526212425e-05
-5.19595605436387e-05
-1.87674620811841e-05
-8.04144389454941e-06
-7.89905551262862e-06
-4.13330760439398e-05
-2.04687657429707e-05
-4.39554916649607e-05
-5.1901558957159e-05
-2.13253396968297e-05
-7.84205258666789e-06
-4.09823059812886e-05
2.99884966354021e-07
-8.78963859665296e-06
-4.69996863981357e-05
-5.55933793879861e-05
-3.43398317883097e-05
-1.14510247547589e-05
-2.48099822569632e-05
-3.27913990391632e-05
-5.69273786520204e-05
-3.79706752591854e-05
-2.63323606926692e-05
-2.3371905497042e-05
-2.64969936199705e-05
-2.0825580881942e-05
-1.32601362482326e-05
-4.64422410342026e-05
-8.02210447789198e-06
-4.41650495194256e-05
-1.7512396771629e-05
-1.11126215221736e-05
-1.35007157740187e-05
-4.28534581627755e-05
-2.66153683170439e-05
9.80752385439435e-06
-3.38778546829725e-05
-6.86247380672309e-05
-4.1285899327192e-05
-3.61797953765558e-05
-4.15449217673943e-05
-4.0521396467191e-05
-4.26072917497151e-06
-3.27873446326927e-05
-2.34286617919432e-05
-4.90476236607743e-05
-1.74556920471985e-06
-5.08813477210913e-05
-2.39403299491117e-05
-4.34573802774091e-05
-3.66172337314017e-05
-6.4536006257286e-05
-7.24959215549265e-06
-2.51919012195906e-05
-7.09676830626823e-05
-6.42283778247652e-05
-5.19423536186576e-06
-4.0217166164343e-05
-1.01129927868328e-05
-2.57791176031424e-05
-1.60172525926329e-05
8.71170530038768e-06
-3.40305943404684e-05
-4.23831846371003e-05
-3.02185518616808e-05
-2.1018013361914e-05
-5.16426563620777e-05
-2.13930774278726e-05
-3.6580548057356e-05
-2.77506194793555e-05
-3.45812360314038e-05
-6.32349049642156e-06
-1.89077960880311e-05
-2.49048831240119e-05
-4.64308195745287e-05
-3.75644703861031e-05
-4.48319906958758e-05
-2.27539118214791e-05
-2.07779429966082e-05
-2.79689662948591e-05
-2.8530410328393e-05
-1.02716768612736e-05
-4.96358499015963e-05
-3.10284670866599e-05
-2.66071791551582e-05
-2.03006437389346e-05
-8.48481542528751e-05
-4.49566205691046e-06
-1.06846165709377e-06
-4.05183734806261e-05
-4.71600320435535e-05
-2.96672892605498e-05
-1.7608038416911e-05
-3.86662104246219e-06
-2.92989590133701e-05
-2.57815399396952e-05
-7.19139081087905e-05
-2.86989309036561e-05
-3.48265910916252e-05
-1.24130623497889e-05
-4.47932642959828e-05
-4.54551462614802e-05
-3.38522932438161e-05
-2.44943474054183e-05
-5.05305247142379e-05
-2.20452472982021e-05
-4.92161701767553e-05
-6.59861751979242e-06
-1.0641968105658e-05
-4.52074581819711e-05
-4.05649853495527e-06
-2.04831421956325e-05
-3.04893033476709e-05
-4.18440410379255e-05
-3.43291097809822e-05
-8.74311467103081e-07
-2.82662252844912e-05
-3.04449754500764e-05
-5.86163219331352e-05
-3.22204983308422e-05
-1.64023530029439e-05
-3.63456781292278e-05
-4.7427771778127e-05
-2.59280353492465e-05
-8.71636409727805e-06
-4.0580108489804e-05
-1.75655007423894e-05
-3.85985127607015e-05
-3.11552207404244e-05
-1.86554350760729e-05
-4.91675225156597e-05
-1.23048312570802e-05
-5.43134611734724e-05
-1.1315352236684e-05
-3.13283979483458e-05
-1.47358472345192e-05
-3.63405719107597e-05
-3.63795201679678e-05
-2.45114661520939e-05
-3.90944914356773e-05
-1.03089778469882e-05
-2.74785823334332e-05
-3.00877591722962e-05
-1.64682934186817e-06
-2.44482989820895e-05
5.28291812468865e-07
-4.00799802956284e-05
-2.52177778106821e-05
-3.65972365040369e-05
-5.28246360066911e-06
-1.74670377057814e-05
-3.15867382480365e-05
-2.65403501416219e-05
-2.07432284708116e-05
-1.49283876522254e-05
-3.67591921449424e-05
-3.90032447522622e-05
2.29013095516782e-05
-3.31171985398932e-05
-4.28825739915594e-05
-6.09168325920946e-05
-2.01392980798936e-05
-2.56659808071004e-05
-1.35713941255659e-05
1.6512752276666e-06
-5.29712110727425e-05
-3.62074271524752e-05
-2.05049046250563e-05
1.24919613594418e-06
-2.08191438950884e-05
-2.17903030738353e-05
-6.15508830058454e-06
-1.249536202078e-06
-5.08796536608078e-05
-4.09925573108147e-05
-2.43702445857508e-05
-2.97766283200507e-05
-1.85634300782893e-05
-3.86698079375763e-05
-1.71499469151515e-05
-2.14049191705064e-05
-3.3281800486968e-05
-2.94833200725912e-05
-1.70106597578351e-05
-3.70074249304651e-05
-3.55565523936041e-05
-1.79634404528905e-05
-3.09098766802821e-05
-3.96021169472637e-05
-3.32418972661209e-05
-2.94346791329077e-06
-4.27781872695065e-05
-2.17987123046593e-05
-2.40974956149511e-05
-1.15495251282231e-05
-3.41173584819918e-05
-1.80999243216379e-06
-5.0220618619275e-05
-3.09982895955686e-05
-5.12258096122181e-05
-5.06709427213048e-05
-3.6144905570099e-05
-3.40406371790084e-05
-3.64540331752453e-05
-1.84164055712989e-05
-1.63670305599468e-05
-2.3015769258128e-05
-4.64123690524081e-05
-1.98567463237035e-05
-2.10598204028515e-05
-4.00905788612028e-05
-3.30961734674556e-05
-2.72144025621061e-05
-5.35055002596722e-05
-7.35953903487928e-06
-4.34712372806077e-05
-1.79039572570955e-05
-3.77797835276566e-05
-1.92801681066685e-05
-3.86936696917215e-05
-4.01762192556362e-05
-6.71150204893974e-08
-5.47885047978248e-05
-3.60682533539554e-05
-5.67668066325309e-06
-4.104315883105e-05
-2.49904103105814e-05
-2.06302297635808e-05
-4.89930684899709e-05
-5.62149610684552e-05
-3.38479241049496e-05
-2.39158778204751e-05
-2.77655291634049e-05
-2.23252612264624e-05
-3.30585483574414e-05
9.48675092649594e-06
-3.54541691481172e-05
-4.31261055209698e-05
-2.3074758485348e-05
-2.72995042150902e-05
-2.02785161793966e-05
-3.16551063224493e-05
-2.30960100119014e-05
-2.67696269350004e-05
-4.51451117525414e-05
-5.23254020245995e-05
-1.08891029213418e-05
-9.77758361926387e-06
-2.43896404834836e-05
-3.5205635408783e-05
-4.18595702353548e-05
-2.7598269490817e-05
-1.97544812171625e-05
-3.5947941002553e-05
-3.28495169942184e-05
-2.54581057987215e-05
-4.66476143979106e-05
-3.85469293856623e-05
-3.33759547592445e-05
-2.72906634165157e-05
-3.82339328160666e-05
-3.96091096206732e-05
-2.47971373164955e-05
6.23327002582874e-06
-3.98934622862825e-05
-3.85374097082063e-05
-4.17638449772756e-05
1.15179509315291e-07
-4.64573032164867e-05
-2.94643590289482e-05
-1.30489065032978e-05
-2.56916411493242e-05
-2.92307427129349e-05
-4.2408199425519e-05
-4.9574980369891e-05
-5.00095581045079e-05
-4.08743422092576e-05
-3.9743332682326e-05
-2.82907425932388e-05
-5.5663318079709e-06
-3.57378911887102e-05
-4.32181826447283e-05
-3.87722172430697e-05
-3.11261543738017e-05
-2.18659359388838e-05
-1.08363456230227e-05
-8.09707452350221e-06
-5.85076255771781e-05
1.14465273754954e-05
-7.01681200539536e-05
-5.03567319317785e-05
-4.18456500817845e-05
-4.80340509928578e-05
-8.95958538352516e-08
-5.75916070966279e-05
-1.28019951342364e-05
-1.15320204659945e-05
-3.76612203682459e-05
-2.41172419970707e-05
-1.30763762530826e-05
-3.09708925363567e-05
-4.83798004372612e-05
-7.41633026994757e-06
-2.26268070433564e-05
-3.48853838317371e-05
-2.69800716876432e-05
-3.28620126291391e-05
-4.47402033867102e-05
-3.14453593016749e-05
-5.00319320929373e-05
-4.77827666037003e-05
-3.40527152728973e-05
5.11402076661864e-08
-3.61343525082069e-05
-4.56999067851886e-05
7.7186916759234e-07
-1.939795040821e-05
-2.97466028737405e-05
-1.75622624582387e-05
-1.77599778932632e-05
-2.44006027111599e-05
-3.22866364051353e-05
-2.09504506533609e-05
-2.26465126904792e-05
-1.67004619011455e-05
-2.70436096533859e-05
-2.21020448937636e-05
-4.34504794219571e-05
-1.55851993262194e-05
-2.16018736847075e-05
-3.68778567246572e-05
-2.38483548720907e-05
-5.32337779813171e-05
-6.44029764746288e-05
-2.98656682674688e-05
-2.40464298677522e-05
-6.56208963240197e-06
-3.19599420855702e-05
-3.81174697675794e-05
-3.20777924939887e-05
-1.66758416165497e-05
-4.07474874062119e-05
-3.77714889057852e-05
-4.65689458114453e-05
-6.63044570856589e-05
-6.10538829068416e-05
-3.2744240692158e-05
-4.16424340913503e-05
-1.10742674111316e-05
-1.9594455313245e-05
-2.19493770346573e-05
-9.62155019549259e-07
-2.20456579500189e-05
-6.28306903147544e-06
-2.64462256324373e-05
-2.70680913603661e-05
-2.27278674446134e-05
-4.21427244399018e-05
-4.63535346815041e-05
-2.9452867225454e-05
-2.72756116325811e-05
-1.15472664715807e-05
-4.77928759805873e-05
-2.03043049012992e-05
-3.1078119160855e-05
-6.69360777823706e-06
-2.76706732538948e-05
-2.04855393038299e-05
-1.36322763313744e-05
-2.69375663990696e-05
-2.99263368876603e-05
-3.77964154605908e-05
-5.90227877986131e-06
-3.26136862852064e-05
-4.34577523041791e-06
-5.00860941322675e-05
-3.63407789187915e-05
-1.41274500481856e-05
-2.16472467908758e-05
-3.67092661425632e-05
-4.98527570453154e-05
-4.8816465749218e-05
-3.92624479661284e-05
-4.07638542851592e-05
-3.85292390201101e-05
-1.79989278208066e-05
-3.30595816945028e-05
-1.72324648350856e-05
-2.66977787973763e-05
-3.77878511706321e-05
-1.73009760607646e-05
-3.19641728001773e-05
-2.05339342676528e-05
-9.94841090768738e-06
-1.82887400392826e-05
-4.79327944189187e-05
-4.57554428708925e-05
-9.0984739667439e-06
-4.88357765526497e-05
-4.98430005009023e-05
-1.35325235469111e-05
-9.76763384113814e-06
-3.96188691600577e-05
-3.81672487715358e-05
2.77175207380988e-06
-3.76947936041686e-05
-3.4397461259054e-05
-2.92351683255099e-05
-3.05808172490181e-05
-4.53273942881164e-05
-4.93893537087942e-05
-8.82347935647138e-06
-1.38410978375576e-05
-5.07448893140284e-05
-2.48208153287925e-05
-2.4579975228925e-05
-6.67180686900576e-06
-3.08265621603255e-05
-3.78538320015982e-05
-2.57095052000153e-05
-3.80952002220456e-05
-4.1878754198543e-05
8.09776591275701e-06
-2.50882792403912e-05
3.35739600970472e-06
-2.80875003208071e-05
-3.82579313217611e-05
-6.83138298427185e-06
2.92723455480654e-06
-3.30350901109012e-05
-1.04586118586707e-06
-3.88334529522212e-05
-1.52931424378861e-05
-2.86322237910593e-05
-2.85286472294419e-05
-4.28771877031186e-05
-3.28345259316722e-05
-5.94689197453612e-05
-4.2809214291266e-05
-1.85669022059327e-05
-2.41058306254511e-05
-2.70325158579927e-05
4.28934809609506e-06
-2.79361175143163e-05
-5.50914554249756e-05
-1.73973712099837e-05
-5.92680344826002e-05
-2.78258659945449e-05
-2.2708219699066e-05
-5.90700085887581e-05
-3.18820290821043e-05
-3.65250450072548e-05
-7.24066875601723e-05
-2.6987569471963e-05
-3.32691835622297e-05
-4.39592766846388e-05
-2.16827186498145e-05
-2.71145622026917e-07
-1.17640667009018e-05
-1.7962739071408e-05
-5.51256590122629e-07
-3.40112037131137e-05
-5.90526232286485e-06
-2.45375637185917e-05
-7.38868850613228e-06
-5.25695693367869e-05
-4.75382828858216e-05
-1.43116260928529e-05
-1.48414141913199e-05
-2.68167894471242e-05
-4.38940368132726e-05
-7.07641963803021e-06
-3.72247237916844e-05
-2.03157119871847e-06
-2.1200291387976e-05
-3.03462679296312e-05
-3.36612310191516e-05
-3.58537535103546e-05
-4.92047480402504e-05
-4.40141503114998e-05
-3.59101808890976e-05
-4.84350865011913e-05
-3.00911512844729e-05
-2.58554579264068e-05
-2.99363958967842e-05
2.0624870371733e-05
1.29519142632766e-06
3.48784003280137e-06
-4.22101955672776e-05
-3.29195900234366e-05
-2.03332524593819e-05
-3.55868660016546e-05
-2.37293594682804e-05
-4.56360924938116e-05
-6.42946590724109e-05
-4.68858946595034e-05
-3.13367894379435e-05
-2.92688846215074e-05
-6.28886877872745e-05
-1.64692085327795e-05
-6.10483447170502e-06
-1.89428593596039e-05
-3.17916395013417e-05
-3.83634007546109e-07
-2.79852010605646e-05
-2.64238169289759e-05
-1.82596184768157e-05
-8.99627462333273e-06
-2.71903424499412e-05
-3.18068484734174e-05
-4.03491004254019e-05
-9.71009868232065e-06
-4.56464142173703e-05
-1.47224324733609e-05
-2.25708226143569e-05
-2.75608117393604e-05
-5.67359589582728e-05
-1.93522479597101e-05
-2.60476547920668e-05
-2.3357017892797e-05
-3.52322469303234e-05
-2.82162910552868e-05
-2.21773789386932e-05
-4.21322126941156e-05
-3.56333216041353e-05
-1.80370146022739e-05
-5.56621505056022e-05
-3.54494674473748e-05
-7.4864350456522e-05
-1.94119946720329e-05
-8.04659595935798e-06
-6.78837520165065e-05
-3.6927660096155e-05
-2.01176896022767e-05
6.52205639057828e-07
-2.06581775432524e-05
-3.32412783712974e-05
3.5982423603829e-05
-3.57444491862483e-05
-4.909268622153e-05
-4.33299593593764e-05
-3.73479859616685e-05
-5.09614758724368e-05
-4.47107496791828e-05
-1.5246959355291e-05
-3.53141226658701e-05
-5.21499916510905e-05
-3.50455587903148e-05
-3.09902596961825e-05
6.9974259963319e-06
-4.56363535776723e-05
-5.18188215365842e-05
-2.96198095538721e-05
-3.02182193055901e-06
-3.88149460051114e-05
-5.54756923578492e-05
-5.02645813771874e-05
-2.04245851732447e-05
-3.06490698924011e-05
-2.43870053871295e-05
-4.1077496161203e-05
-3.4427951236062e-05
-4.01937958105201e-05
1.40604704987611e-05
-5.42258452863569e-05
-1.38876795784106e-05
-1.06402046021298e-05
-1.58020446181983e-05
3.97114823434021e-08
-1.10079285085188e-05
-4.86473677049349e-05
-4.10900602228141e-05
-3.18606418022189e-05
-1.04749119988306e-05
-2.2329298631406e-05
-4.66990875829834e-05
-2.32075045128457e-05
-4.99697318066553e-06
-3.6683006856409e-05
-1.00714723674714e-05
-1.79232343514131e-05
-3.40506140121218e-05
-2.92683287866053e-05
5.50787400985234e-07
-2.28005450964219e-07
-1.43640392572541e-05
-1.56090887389334e-05
-5.1025682841105e-05
-4.52428009697138e-05
-3.08127052067505e-05
1.8753863843884e-05
-2.68503209044346e-05
-9.94130580299974e-06
-3.15782685745217e-05
-3.75305597235751e-05
-5.48941137864403e-05
-3.75853217426487e-05
-2.05827389730928e-05
-6.71540142595544e-05
-6.21599537964585e-05
-1.39717457613021e-05
-3.03102803781874e-05
-1.87222917397041e-05
9.1714293835086e-06
-3.60089534004749e-05
-4.26859817514196e-05
-2.19006292437835e-05
-2.99428866702375e-05
-4.0214239281202e-05
-1.83897983236055e-05
-2.71415289701084e-06
-1.4737152766091e-05
-3.34502952520411e-05
-3.71756732834983e-05
-3.3593756442049e-05
-5.28397516013761e-05
-4.1833704450319e-05
-1.24686940179886e-05
-2.52722113882759e-05
-3.44351064858078e-05
3.93529826168878e-06
-1.38199495153679e-05
-3.53917354614721e-05
2.66757548851577e-05
-1.92487602872759e-05
-4.29050724115848e-06
-2.55491649406259e-05
-1.53619386989712e-05
-1.09104494164214e-05
-5.22181029885787e-05
-2.43802193877736e-05
-2.88734332613165e-07
-3.00052317687886e-05
-4.17609832273128e-05
-4.25219617762455e-05
-6.65623323286413e-05
-2.14124036026179e-05
-4.13250014695662e-05
-2.29520579209076e-05
-3.69594189782408e-05
-4.75915601954205e-06
-2.33722817029349e-05
-3.5059374440175e-05
-4.56576329737535e-05
-6.19248509986491e-05
-1.8533807609063e-05
-2.06542636182448e-05
-4.51626228910885e-06
-3.61452568115183e-05
-3.50764420781894e-05
-3.73677946318053e-05
-6.85932921652644e-05
-1.42738742125245e-05
-1.79298706073268e-05
-3.03657704904709e-05
-2.83152896865506e-05
-1.54136780053183e-05
-5.30382098868324e-05
-4.06596815984507e-05
-2.73986565992216e-05
-6.23718468157328e-05
-8.75083870812134e-06
-1.93479857702104e-05
-5.44296181535488e-05
-2.25471822661227e-05
-6.04930548192628e-06
-3.01625738975944e-05
-5.33021405050815e-05
-3.10125164684043e-05
-3.314741824594e-05
-3.15276954583457e-05
-1.31520770810687e-05
-3.63022443388224e-05
-2.53455387007133e-05
-1.77997177498488e-05
-3.67136755516715e-05
-4.11945179695538e-05
-2.12630583628039e-05
-2.78520059204544e-05
-2.28468109277598e-05
-4.84595960482821e-05
1.47559411746276e-06
-8.25234164497102e-06
-3.82770823880975e-05
-4.08867624136676e-05
-3.9044162759884e-05
-4.11945934583353e-05
-4.0953245586693e-05
-2.03651251289285e-05
-3.5554365602615e-05
-3.15783963620251e-05
-3.97153223482162e-05
-2.29814363624497e-05
-3.15789730721272e-05
-5.73190205719796e-05
-4.59808938616458e-05
-2.69274352681213e-05
-2.00151728728422e-05
-4.22690697116184e-05
-2.92957094230838e-06
-2.17171017407867e-05
-3.30203389494269e-05
-2.40205321699559e-05
-3.35100406481775e-05
-2.07866690203596e-05
-4.48420591304432e-05
-4.69775128772035e-06
-3.23531213103949e-05
-2.32566410375747e-05
-4.28926567274e-05
-4.02811527790594e-05
-2.09793205887013e-05
-3.04349566899972e-05
-3.47006672646816e-05
-3.83526849441091e-05
-3.27403138633725e-05
-8.94950548933146e-06
-4.61276077905642e-05
-4.49244778530492e-05
-1.58736509365236e-05
-3.49677189829968e-05
-3.07245514018061e-05
-4.10167457532875e-05
-4.57042828517304e-05
-3.7478989386862e-05
-3.66056587635196e-05
-4.11363795384147e-05
-5.67850121238791e-05
-1.43927071628058e-05
4.11903978820151e-07
-5.51559106945749e-05
-4.8809067170078e-05
-3.36558518364193e-05
-1.08985694761824e-05
-2.53314129775175e-05
-4.74209858441415e-05
-2.77808458296958e-05
-2.56764868234728e-05
-5.06233846346263e-05
-6.02159877591308e-06
-2.90539483912394e-05
-2.13669902098247e-05
-3.45447915089544e-05
-3.98814839877577e-05
-7.03829084716335e-05
-3.61026493015182e-05
-1.28524034972465e-05
-4.66896068035746e-05
-3.1205748067965e-05
-4.2250340696866e-05
-4.46122812725122e-05
-6.06575621610269e-05
-4.42535985745973e-05
-2.92085171688392e-05
-4.071277900081e-05
-3.60296697265561e-05
-3.20032487045932e-05
-2.03584382952441e-05
-4.89578428081708e-05
-2.26500812067667e-05
-1.39352280991372e-05
-5.56313471737263e-05
-1.08276485170067e-05
-2.64307091248723e-05
-3.63352873821201e-05
-2.95901581694153e-05
-2.40750357479848e-05
-3.67723297777667e-05
-1.93064095858418e-05
-3.37248524459521e-05
-3.67656628375814e-05
-1.87558214944973e-05
-1.13977000010872e-05
-2.30374546560156e-05
-3.50045509393417e-05
-3.77158206659509e-05
-5.13967934731526e-05
-3.74948694105645e-05
-4.56119417618086e-05
5.38022621172318e-06
-4.97014582670763e-05
-3.88771563448552e-05
-2.66408902351547e-05
-2.13880481268447e-05
-3.91966736476841e-06
-3.99441686222786e-05
-1.69414595461109e-05
-1.94436802863071e-05
-2.18712813033635e-05
-5.17327234891394e-05
-1.7858464978292e-05
-3.97197186362515e-05
-1.45043063215387e-05
-3.84241126458133e-05
-4.25525081130284e-05
-4.70713962224568e-05
-5.59768045088991e-05
-1.92542581414813e-05
-1.74217775502089e-05
-1.39490935774386e-05
-3.89597463599197e-06
-5.36815867150341e-05
-2.65959989211582e-05
-3.70873837925252e-05
-3.34027624340993e-05
-4.59345943141076e-05
-2.01882022371927e-05
-7.74649408643235e-06
-3.46852821144867e-05
-1.21544405318345e-05
-3.91759423851145e-05
-3.82461152582306e-05
-3.78122621490731e-05
-2.82178061101763e-05
-2.46211666039391e-05
-1.06085888485503e-05
-8.05306036404175e-06
-6.03084738409457e-05
-3.24999682174023e-05
-1.96107607630853e-05
-1.14279570833497e-06
-1.81536778078355e-05
-2.55608092570696e-05
-1.36821041783471e-05
-4.2057574541256e-05
-5.43783403005129e-05
-5.43714822076284e-06
-1.98243843857427e-06
-3.32552004354256e-05
-5.23978432308847e-05
-4.01071974891806e-05
-3.02389684669284e-05
-1.09149476384255e-05
-3.94642248500141e-05
-4.84575470274715e-05
-4.10674331964911e-05
-3.11620923641551e-05
-1.69479306433065e-05
-2.7985345302854e-05
-1.08888804377628e-05
-2.2750403098844e-06
-1.65258469555126e-05
-2.2230113711493e-06
-3.87822217234443e-05
-2.22613907587438e-05
-3.02271561595096e-05
-7.86804842319324e-05
-4.16452876370618e-05
-2.95061177147062e-05
-3.00416036573845e-05
-5.34886774794924e-05
-2.38903706546852e-05
-5.50792133139261e-05
-4.4009905769447e-05
-2.38574003791782e-05
-8.59052740798508e-06
-1.63084338399161e-05
-3.54495899851274e-05
-6.81128936836629e-05
-2.02112568839882e-05
-4.08744605173018e-05
3.61414109584047e-06
-6.50674026228139e-06
-5.69095257011571e-05
-5.59112997582892e-05
-2.65339918332819e-05
-5.40047985700185e-05
-1.49222043295985e-05
-3.90882824485616e-05
-3.68482878021601e-05
-4.37938052819719e-05
-3.33260095043453e-05
-3.3842521496787e-05
-4.7452332804609e-05
-4.15579903061282e-05
-5.27991464297955e-05
-2.19226069365233e-05
-2.98580665027873e-05
-3.16746596143389e-05
-3.23194010693961e-05
-2.39174157221102e-05
-3.5089180804065e-05
-3.44990440490246e-05
1.46357473711643e-05
-1.79602206715558e-05
-4.60343407782225e-05
-1.6288357384666e-05
-2.22296675023067e-05
-5.53144679200113e-05
-4.47034097895094e-05
-3.89924353873644e-05
-2.05873209621119e-05
-1.71289730314538e-06
-2.5650258998802e-05
-1.59810230793923e-05
-1.6823230192445e-05
6.52410124064242e-06
-4.16652205634594e-05
-3.79525208467867e-05
-4.74879770818452e-05
-1.23214887586457e-05
3.92204701103127e-07
-5.01483508296719e-05
-3.25633605292767e-05
-1.96879534255698e-05
-2.95192022878731e-05
-1.19829638621059e-05
-1.67691177117928e-05
-2.68140544579311e-05
-4.88848253821452e-05
-2.75556843689703e-05
-1.59877284353078e-05
-1.01933047892987e-05
-2.31340972863786e-05
-6.23423372170695e-06
-8.19307223286851e-06
-2.15134631610859e-05
-1.3004088476414e-05
-2.20018443045121e-05
-3.73785890811093e-05
-3.63371709725454e-05
-1.13123907830497e-05
-3.08798875873017e-05
-2.76113272219858e-05
-4.40305838349791e-05
-2.56748820205535e-05
-2.67385937209691e-05
-1.72261469496222e-05
-5.68602728165867e-05
-2.94381592933385e-05
-1.18480438103924e-05
-6.32671047325026e-05
-4.46157547703908e-05
-5.01344541466827e-05
-3.52690565571529e-05
-4.96224931314158e-05
-3.51451305570073e-05
-1.69685526827279e-05
-2.06551805379016e-05
-2.58227212347146e-05
-7.80804779224526e-06
-4.27188107468016e-05
9.85411645844387e-06
-3.39311544122111e-05
-1.59767143598106e-05
-2.98393909942487e-05
-4.03163726076086e-05
-2.14698294857827e-05
-1.62962959251978e-05
-3.50388231976663e-05
-4.02320021792539e-05
-1.47034148357558e-05
-2.05074022278355e-05
-1.91469138320857e-05
-4.52425241475403e-05
-4.08151042334472e-05
-2.6796939640185e-05
3.31287484375982e-06
-3.4000428879111e-05
-9.31589320195244e-06
-2.99473015379084e-05
-3.1534839078909e-05
-6.90069950136867e-05
-3.87419625321311e-05
-4.56122977485493e-05
-7.50871297838584e-05
-3.21746913277335e-05
-2.24827287502233e-05
7.06405629656691e-06
-2.65666514465134e-05
-3.46697086159472e-05
-3.60599999873502e-05
-2.35455428723103e-05
-3.70864294834321e-05
-2.13181675200291e-05
-4.19266804245732e-05
-2.92850091819079e-05
-3.3828392427955e-05
-3.26411982245746e-05
-1.06201745991397e-05
-2.31734485644188e-05
-2.38588697351631e-05
-2.66665341128441e-05
-2.6534220392513e-05
-1.37338912234037e-05
-4.44362852803963e-05
-2.63795256217708e-05
-3.37892276997028e-05
-3.39111935255301e-05
-1.97585847195675e-05
-2.74851691512741e-05
-4.20986495402486e-05
-3.45643063795331e-05
-3.74085138155001e-05
-2.95890930665148e-05
-1.50833118549312e-05
-3.37119493562294e-05
-2.48854679155247e-05
-1.67897086470764e-05
-6.04403296462707e-05
-5.45919934680585e-05
6.48153385501325e-06
-3.61618019488295e-05
6.69323738854046e-06
4.27940542420868e-05
-9.3463647464853e-06
-9.38106874410642e-06
-4.06794484182752e-06
-3.14123826468458e-05
-3.81106714911077e-05
-3.77624943132533e-05
-8.99470192067419e-06
-3.63506777862666e-05
-3.69636534478619e-08
-2.90314124358535e-05
-2.0273875347644e-05
-3.8650154298197e-05
-2.89162722524266e-05
-4.91472183989737e-05
-1.02182927283062e-05
-2.78207974974217e-05
-2.56237567165413e-05
-9.11138652206761e-06
-1.90804362914116e-06
-2.89519022912115e-05
-2.40070078525186e-05
-5.20461139199463e-05
-3.62262720681765e-05
1.29368047319777e-05
-5.77456359496094e-05
-2.41583088559171e-05
-4.04775546780612e-05
-5.26419669302459e-05
-1.67459938573028e-05
-1.82620939255117e-05
-1.41329115906569e-05
-2.09582330306764e-05
-2.69965764123976e-05
-3.32763826967826e-05
-7.47514281395703e-05
-5.07226192286715e-05
2.24282537761482e-06
-1.03464054320948e-06
-2.00773484601587e-05
-2.9767008694526e-05
-6.76828361842723e-05
-4.25796120920199e-05
-2.86257067387972e-05
-4.144348301035e-05
-4.88426170668703e-05
-2.46869383394704e-05
-2.64465498682559e-05
-3.24557059738636e-05
-4.13706265974247e-05
-1.92214638690792e-05
-2.19977800437514e-05
9.0175961879672e-06
-2.81349999030096e-06
-2.59276421537006e-05
4.64921452680467e-06
-5.86226045730957e-05
-3.94466839556627e-05
-3.06453364708913e-05
-1.53205454424612e-05
-3.23129624591054e-05
-3.98318689609817e-05
-3.11841033765279e-05
-4.31304900389479e-05
-2.24132229932692e-05
-8.41641499494491e-06
-4.26639590392915e-05
-2.07252758621112e-05
-2.40128499192265e-05
-3.80444737703757e-05
-2.8812098800526e-05
-2.77564011738348e-05
-1.79329371767902e-05
-2.90574710248564e-05
-1.64630547630887e-06
-1.06873780963997e-05
-4.07132299569289e-05
-2.23328603907579e-05
-2.14431987586612e-05
-3.80323644625569e-05
-5.49782637902511e-05
-4.13012291685896e-06
-3.11188116754732e-05
-2.91134518647789e-05
-6.97577022962755e-06
-1.09350941446848e-05
-5.93365222819058e-06
-4.4399752676511e-05
-3.26942676122389e-05
-7.93354441492304e-06
-1.34140693224329e-05
-4.74505962684843e-05
-1.9035407706457e-05
-2.91701710568968e-05
2.32260193361922e-05
-2.74805109920278e-05
-2.54917125507075e-05
-2.47668735374915e-05
-2.48262715587617e-05
-5.15085240891979e-05
-2.44620268651752e-05
-9.21350080546164e-06
-2.25734167874359e-05
-1.66335083155493e-05
-4.40903001840608e-05
-3.81581537088385e-05
-4.99626394549398e-05
-2.43262075568682e-05
-2.44073154403407e-05
-5.41891070350955e-06
-4.47144655815404e-05
-4.9026462620574e-05
-2.43894125452201e-05
-4.62700213135943e-06
-2.93810399731267e-05
-2.87367806006845e-05
-3.2830466469179e-05
-3.4668939361653e-05
-1.33287764082725e-05
-5.07216633801173e-05
-7.53070889066528e-05
-9.1883914553182e-06
-1.50312184387637e-05
-2.99018807990109e-05
-2.61920824002085e-05
-2.44217868241868e-05
-7.87745968677647e-06
-5.80627502330986e-06
-3.45731629130685e-05
-3.22158673730992e-05
-4.10450823416663e-05
-2.73438238062153e-05
-1.57077093248369e-05
-5.05279865976173e-05
-6.1869264336116e-05
-2.59650086361002e-05
-4.06089882770988e-05
4.65246513913344e-06
-2.22456434235815e-05
-4.71028153363544e-06
-2.48325935412903e-05
-1.40296459742871e-05
-5.3114978537418e-06
-2.04765487554197e-05
-2.78043726421158e-05
-2.16716090323956e-05
-3.16749254091853e-05
-2.61884410283717e-05
-1.61469674920717e-05
-9.34968213914824e-06
-2.77756746056999e-05
-2.20680346921799e-05
-2.60332573797843e-05
-2.06308613572586e-05
-2.19726787117931e-05
-1.95541980331669e-05
-5.00737964365315e-06
-2.45330252014265e-05
-5.200516927886e-05
-2.44982118788388e-05
-2.68178610123556e-05
-3.67484212694122e-05
7.63433242242834e-07
-4.25533231245956e-05
-5.39706398542711e-05
-1.75729654957311e-05
-4.24206406413306e-05
-3.70127401290167e-05
-2.39169057327112e-05
-5.1748010875689e-05
-1.02509782297207e-05
-4.85589816844324e-05
-4.028938949392e-05
-9.1541142220696e-06
-1.43059376861759e-05
-1.23805000294533e-05
-8.91981894227966e-06
-2.96739174464198e-05
-4.34224809846891e-05
-2.15333862492223e-05
-9.79092246738277e-06
-1.22058056564888e-05
-2.29614934869058e-05
-2.88142914075707e-05
-4.71795863884728e-05
-2.96635112840513e-05
-9.87630829027721e-06
-5.39114760410219e-05
-5.52390216109334e-05
-2.71465481320328e-05
1.02211117016696e-05
-3.78478679451923e-05
-3.94197718799229e-05
-1.76688031820418e-05
-3.28603246999835e-05
-4.27022163569902e-05
-2.95785210506058e-05
-4.54461648686137e-05
-4.1104312406107e-05
-3.01850230867285e-05
-2.18924697127594e-05
-7.86523483894543e-06
-1.75819583088901e-05
-6.59833662879937e-05
-2.47142402244126e-05
-5.70106932470948e-06
-2.29797079736354e-05
-2.69811891688719e-05
-3.95275650440382e-05
-3.75336054400522e-05
-3.03826218969563e-05
-3.71923116256097e-05
-3.3809330509316e-05
-3.24954363487935e-05
-5.25183696783645e-05
-3.43565877475998e-05
-4.61686685657481e-05
-3.39564561636595e-05
-2.3238345711012e-05
-4.29606708758222e-05
-4.56537449800836e-06
-2.98729665050938e-05
-5.325631075026e-05
-2.46239472327788e-05
-2.23418367393828e-05
-5.73495511758974e-05
4.5026731401246e-06
-1.33934662276453e-05
-3.50250886458513e-05
-3.85236404936014e-05
-1.9978226632991e-05
-4.49253687644196e-05
-3.1313800551784e-05
-1.47509865071804e-05
-2.34300078627008e-05
-4.26394680128803e-05
-6.80162244307396e-05
-3.49073985972716e-05
-3.09465633679208e-05
-7.86771801631722e-06
-1.50627485411963e-05
-2.52876054217883e-05
-1.79904697083924e-06
-5.12320219157293e-05
8.62001702865953e-07
-1.63734883190408e-05
-2.36840689942032e-05
-3.4260774165506e-05
-3.92515063362739e-05
-4.19945911421377e-05
-3.96005135313381e-05
-1.02448763456057e-05
-3.58090330713982e-05
-1.44523966867512e-05
-2.70826152735034e-05
-7.93708190020167e-06
-2.95084099083954e-05
-6.61209722558178e-06
-3.06750930257183e-05
-2.97244545344557e-05
-4.78110404533988e-05
-3.69406690709008e-06
-3.86565910416802e-05
-3.16282662113565e-05
-3.80815325950197e-05
-5.1024683693771e-05
-4.69175257601721e-06
-4.97501397559192e-05
-4.23602377733071e-05
-2.79212292430177e-05
-1.71775491309718e-05
-1.15091798084506e-05
-1.89193050194696e-05
-3.94782529582591e-05
-1.87365158961821e-05
-2.55051569701683e-05
-4.44946148362443e-05
-2.67688254021275e-05
-4.05243899125513e-05
-4.39794862040578e-05
-3.416882155886e-05
-4.31826164525766e-05
-4.78010770761537e-05
-2.71634280450422e-05
9.10384825488807e-07
-3.21517195838689e-05
-2.20905110872303e-05
-1.79227243119404e-05
-2.70937785019945e-05
-8.20041777124784e-06
-1.35084369329346e-05
-4.25752283153751e-05
-2.99049725450262e-05
-3.91379634197021e-05
-9.79567901017682e-06
-5.0236051924089e-05
-1.40426711368755e-05
-1.23872809223623e-07
-5.62761393305593e-05
-2.511124887588e-05
1.24023988360621e-06
-3.55638880391304e-06
-2.19960907988125e-05
-2.81077115937214e-05
-5.56823345337681e-06
-2.5859113529344e-05
-3.18724301345144e-05
-2.55380089163169e-05
-5.63607834390655e-05
-7.52530122112178e-07
-7.22079469792697e-06
-1.50930789425926e-05
-9.66089258458357e-06
-2.83958509192615e-05
-2.26043075307339e-05
-4.44050210528699e-05
-3.85956372005884e-05
-2.88987409235359e-05
-3.04334348774048e-05
-3.27109610304255e-05
-1.9258329780568e-05
-2.74574788729236e-05
-3.88851049007182e-05
-4.52348097916463e-05
-1.61583998225322e-05
-9.97620388702182e-06
-3.48661909333167e-05
-2.7931411001415e-05
-1.88846911809646e-05
-2.73145319310474e-05
-4.70969147795814e-05
-2.60361572197237e-05
-2.73199863216622e-05
-2.65282702591858e-05
-1.26712917796099e-05
-2.51577378653554e-05
-1.27928176970384e-05
-6.45218393357222e-05
-3.99938704650606e-05
-3.27423834730093e-05
-2.61232120735862e-05
-2.99901020882961e-05
-7.12102603790485e-06
-1.98852426741985e-05
-8.65842335649614e-06
-2.99727877565926e-05
1.27770967021872e-05
-5.41773598147671e-05
-1.29263964608881e-05
-2.58121696883966e-05
-1.82249229148177e-05
-4.97843381650575e-05
-3.68177802858002e-06
-9.05024597822016e-05
8.67571581029837e-06
-4.13023389184117e-05
-2.10963021088721e-05
-4.3946414568437e-05
-4.79362985441526e-05
-3.97020654596178e-05
-3.84348777412009e-05
-4.10619423994901e-05
-2.7765026066119e-05
-4.84702599529692e-05
-2.20993904889965e-05
-2.71809225212684e-05
-2.79400835017799e-05
-2.5661441877117e-05
-2.67234826660749e-05
-3.43512248118661e-05
-1.12190999601665e-05
-1.96063386498445e-05
-4.08834282451331e-05
-3.44407116889349e-05
1.66522289124096e-06
-1.73827660803547e-05
-4.75518482746629e-05
-1.13627486382469e-05
-7.53210587921723e-05
-7.68888566104745e-06
-3.32056042774499e-05
-2.14695844855236e-05
-4.98059434104609e-05
5.67944769172871e-07
-4.54231078994012e-05
-1.84319847873793e-05
-1.53762320830215e-05
-3.99017320468285e-05
-5.4257765981333e-05
-4.80479319705102e-05
-2.05592223749952e-05
-3.44473772661512e-05
-4.48813726480025e-05
-2.36085954464934e-05
-4.13676444635292e-05
-1.32417509063571e-05
-5.17020429334754e-05
-3.40429816181463e-05
-1.57119541007545e-05
-1.8085600516005e-05
-3.83665110046948e-05
-5.29035255209631e-05
-4.54567342913467e-05
-4.82659464904583e-05
2.26885285169541e-06
-1.95979974528564e-05
-1.37658937071996e-05
-1.8981513677659e-05
-4.23328854868847e-05
-5.16345079449455e-05
-3.53162476211768e-05
-3.38909508133747e-05
-4.22985985410161e-05
-1.39705209748771e-05
-1.13900607316773e-05
-1.62043274089136e-05
-4.18745492975639e-05
-1.84549811056293e-06
-4.22566437842117e-05
-3.00232011340864e-05
-1.63614243837914e-05
-5.51126211816325e-05
-4.85053731274958e-06
-3.0485313347832e-05
-2.23060151456097e-05
-2.18491131295657e-05
-1.69959490977127e-05
-5.2729176160737e-05
-3.22386057129527e-05
-2.87926229524254e-05
-3.12502783698295e-05
-3.91409511754271e-05
-5.19328901500786e-05
-2.57843627888543e-05
-2.21534411143497e-05
-6.69661803656472e-06
-2.22387534405056e-05
-9.56795502292625e-06
-5.76067389922564e-05
-5.11606228773039e-05
-2.86184682472581e-05
-3.6351716659233e-05
-2.97038313290879e-05
-2.2323761322344e-05
-1.86719133017767e-05
1.2880209422923e-06
-5.62892655926092e-05
-2.87876005401635e-05
-4.96887670738723e-05
-1.89946835449685e-05
-3.54375835848179e-05
-2.51310599902476e-05
-3.6782942373958e-05
-3.51635081012348e-05
-3.02036165769868e-05
-6.7417674273556e-06
-2.07932607294283e-05
-5.2986856995061e-05
-2.4534743428126e-05
-1.84695583003742e-05
-7.11205313851585e-05
-1.92936437837741e-05
-3.90844820424274e-05
-6.45891627136995e-05
-1.10373619712969e-05
-3.84837724896233e-05
-2.37226529245704e-05
-4.3891967398467e-05
-5.42212618790796e-05
-9.61923315144097e-06
-3.43010214515961e-05
-3.36514613654613e-05
-6.1886352599755e-05
-2.12760670273057e-05
-2.00312275293847e-05
-2.88281602934545e-05
-1.47973374283274e-06
-1.44691354787197e-05
-4.99699980502351e-05
-3.90315852145518e-06
-1.99476298923141e-05
-2.60060299877726e-05
-1.95045974234326e-05
-4.28447179142717e-05
-3.13920532014999e-05
-2.59901692541401e-05
-1.82345988534495e-05
-2.27849220111938e-05
-2.12948547215563e-05
-3.27812243819327e-05
-1.53620044256579e-05
-4.0225250826476e-05
-1.19823521747537e-05
-4.99947894380974e-05
-2.75588737899689e-05
2.55008361662199e-06
-8.99973479881434e-06
-1.85011264523029e-05
-3.35406497727784e-05
-4.87821799210601e-05
-2.16209944573558e-05
-4.1260446586912e-05
-2.81043228709146e-05
-5.25916417963175e-05
-5.00906015406286e-05
-2.81321900637e-05
-2.18952517800919e-05
-1.59713510020721e-05
-2.52668654512458e-05
-1.53878969632626e-05
-1.54692668288258e-05
-6.92646329024354e-05
-2.75076421298735e-05
-2.39679567569442e-05
-3.08343972902947e-05
-1.30443954363278e-05
-9.67858178584106e-06
-3.59488239618592e-05
-2.8185572449533e-05
-3.09197712724309e-05
-2.18355573783609e-05
-5.09245161176665e-05
-2.51528973021622e-05
-3.79242131155683e-05
8.42683816298708e-06
-4.36619079667818e-05
-4.40756712881753e-05
-2.51148401555823e-05
-1.6713125431532e-05
-2.06571665132624e-05
-5.43137404408021e-05
-3.45988832417826e-05
-2.69277435097688e-05
-6.25272224172947e-05
-6.20432763225815e-05
-2.19397622386761e-05
-3.56627847980407e-05
-2.19611493079728e-05
-2.55791721411802e-05
-2.341066140165e-05
-2.46491210853358e-05
-2.97578835723408e-05
-6.98443263643684e-06
-2.25045057019976e-05
-1.19943665131163e-05
-2.13112294098853e-05
-4.15047973597833e-05
-2.57653562986046e-05
-2.67925355562758e-05
-3.19085860318001e-05
-2.88819058918382e-05
-2.83662511078099e-05
-2.5371661002461e-05
-4.17885361803058e-05
-1.03835193431899e-05
-5.43276971188311e-05
-4.1982260805328e-05
-3.79228048997563e-05
-2.53195177288675e-05
-3.63547523542701e-05
-2.6308199497071e-05
-4.77137252475035e-05
-2.05920083893232e-05
-5.39567191469973e-05
-6.98524252957613e-06
-2.8994905409903e-05
-2.18654661016426e-05
-4.30501494218903e-05
1.31466546784192e-05
-1.27554183772361e-05
9.05603682137321e-06
-2.88987961160802e-05
-3.65995176362007e-05
-1.06441724738359e-05
-1.88546221992645e-05
-6.92072618136743e-05
-2.56230887493544e-06
-6.41897587563275e-05
-3.10540550863294e-05
-1.08983442493207e-05
-4.79129539438252e-05
-1.40303415729776e-06
-3.0091836771437e-05
-1.73504315735476e-05
-6.45362719863186e-06
-4.69439231219493e-05
-1.35660897265546e-05
-3.01278736146733e-05
-9.94179144475514e-06
-2.81937988265482e-05
-4.40338455530922e-05
-1.95101561213188e-05
-3.01003371926292e-05
-1.51988492585364e-05
-6.11539458228814e-05
-1.83805517417295e-05
-3.48689075986034e-05
-3.73867992696134e-05
-4.34886512549221e-05
-3.20522639286659e-05
-5.68086377831823e-05
-5.63064143620323e-05
-1.27305591343876e-05
-2.59905934763166e-05
-6.353882243048e-05
-1.09538778133379e-05
-4.71314102487622e-05
-1.06798357348722e-05
-6.61471504971955e-05
-4.67640384665588e-05
-2.399759154596e-05
-2.87287164651282e-05
-2.67945350951726e-05
-4.39392612689926e-05
-2.57735113898393e-05
-2.66086820879317e-05
-1.6577972045514e-05
-5.64806683882095e-05
-3.61096064874589e-05
-2.45346846984826e-05
-4.85390035004903e-05
-1.12235923053176e-05
-1.83079219663738e-05
-4.31749694413105e-05
-1.99010792206157e-05
-1.118520364128e-05
-1.96383057899584e-05
-5.09467705881148e-05
-2.67143108304933e-05
-3.40782097726241e-05
-1.42062466020778e-05
-2.47386657017115e-05
-1.49941486118283e-05
-2.20354562247011e-05
-2.46527358975972e-05
-4.03199586484867e-05
-3.09811078643782e-05
-2.80523193606366e-05
-2.96380163637368e-05
-7.33539581452995e-06
-2.38805588900389e-05
5.93997604127043e-06
-5.19778721068224e-05
-1.61818320660627e-05
5.31521699548511e-06
-4.59725594558767e-05
-1.27038923529982e-05
-2.77945634807095e-05
-1.76381747109181e-05
-3.49192996083337e-05
-4.71023155971447e-05
-1.70845447094722e-05
-5.5260511220121e-05
-3.55106154676078e-05
-2.92997606248556e-05
-2.40042349793868e-05
-3.91524476494527e-05
2.23675446936399e-06
6.61421248637869e-06
-3.44151278033622e-05
-1.22200721779598e-05
-2.03464174561515e-05
-2.03403055511856e-05
-2.31342844946043e-05
-2.09614415366555e-05
8.16447989528236e-07
-3.15876056468875e-05
-4.99579174200144e-05
-2.92895601956768e-05
-2.66217116058969e-05
-2.35464352625369e-05
-5.67747039930357e-05
-2.10278138941511e-05
-1.84321833742824e-05
-8.90384915014322e-06
-1.24996257658835e-05
-1.78073187529726e-05
-3.13345573886394e-05
1.19545769371372e-05
-5.02610485499842e-05
-3.13296026630223e-05
-3.07129012991739e-05
-2.90394783230052e-05
-3.67610963922157e-05
-1.6239496905033e-05
-5.68501200751869e-05
-3.6535267467416e-05
-3.60515177716746e-05
-4.1107579413521e-05
-4.47932113906589e-05
-4.74461421638135e-05
-1.86923879327716e-05
-2.18624993137535e-05
-9.10718474973984e-06
-4.7001115588511e-05
-4.3661128217074e-05
-2.92719827169776e-05
-1.95409315657221e-05
-2.23454273180962e-05
-2.07529237992423e-05
-1.55860394798902e-05
-3.11954582194616e-05
-2.08983715739316e-05
-4.17255666365585e-05
-1.73461312012718e-05
-4.72462470021711e-05
-5.37414486937348e-05
-3.08124525289071e-05
-6.31898329356226e-05
-5.91054353617459e-05
-1.8074930649043e-05
-4.00789755582907e-05
-4.3051943663775e-05
-3.1933455132627e-05
-1.40599099143103e-05
-4.93036609176182e-05
-3.18731877010755e-05
-3.63892630935254e-05
-2.94559980273608e-05
-3.15830117950895e-05
-5.25771549284262e-05
-3.09950604602653e-05
-3.00089027055422e-05
-4.15505946072224e-05
-2.46511851325405e-05
-3.49160655110547e-05
-3.70137925867127e-05
-3.36928366841216e-05
-3.84260860884201e-05
-3.4151179166926e-05
-1.12821463425173e-05
-3.98582036341992e-05
-2.14370225427388e-05
-2.99196723234575e-05
-2.11329071368132e-05
-1.88050720147693e-05
-3.02611839179835e-05
-2.0678032637137e-05
-4.85592823824065e-05
-4.29473394359852e-05
9.14860774785793e-06
-2.67913114363337e-05
-5.05270796603157e-05
-4.99883325051996e-05
-6.12363822754756e-05
-4.73061806556372e-05
-9.19753714787102e-06
-1.79777624231468e-05
-5.59635002495806e-05
-5.59020541887201e-05
-2.50685904729634e-05
-3.52772553199219e-05
-4.44148192961242e-05
7.30367027408772e-07
-2.57245519071272e-05
-2.83024866782601e-05
-3.77724563036163e-05
-1.53566809121659e-06
-2.68179188151189e-05
-3.12798724385773e-05
-2.02632597658804e-05
3.35649761794263e-06
-2.25880931225534e-05
-1.80892781408349e-05
-4.63195546961857e-05
-3.20603848060472e-05
-2.36671349475423e-05
-2.8868874039035e-05
-1.16118635819804e-05
-6.67986482742313e-05
-5.54578736264368e-05
-3.27229431057323e-05
-6.23140378574589e-05
-2.11572192467598e-05
-1.90771360653388e-05
-4.74561596223359e-05
-2.71902429355937e-05
-2.26912200697551e-05
-3.13390733189153e-05
-4.09709774919641e-05
-4.50142741721586e-05
-4.97226333208573e-05
-3.25545432117835e-05
-1.33784925904178e-05
6.19720203029745e-06
-3.98018982081243e-05
-2.11363657240414e-05
-1.70735291234842e-05
-3.34778865109405e-07
-1.5595078889932e-05
-5.09926554904708e-06
-3.16253183187635e-05
-5.32142310304172e-05
-5.06953877700456e-05
-1.98609671625244e-05
-3.24824942568406e-05
-3.38759692117189e-05
-2.16358287748072e-05
-4.40502568243822e-06
-5.33421300563895e-05
-2.35072314484949e-05
-2.71209814334521e-05
-2.01126373232604e-05
-7.35038144947355e-05
-1.43212739901833e-05
-4.72241335422349e-05
-1.87652286149787e-05
-3.54600458534754e-05
-7.04259106206734e-06
-2.53411621545302e-05
-3.13693561163238e-05
-4.54641795890431e-05
-1.94221887047526e-05
