# Supplementary material for: Research on computational propagation and identification of mine microseismic signals based on deep learning
Source: PLoS One. 2025 Oct 22;20(10):e0334641. doi: 10.1371/journal.pone.0334641 (PMC12543183; doi:10.1371/journal.pone.0334641)
Supplement: S8 Data — (ZIP) [file pone.0334641.s008.zip › 000100900002769.xlsx_0.txt_24.txt.txt]

-2.34407827418271e-05
-1.28869055591266e-05
-1.13726294475022e-05
-3.35840009002512e-05
-5.49040175481957e-05
-1.81127068156221e-05
1.23905616393908e-06
4.33538914227632e-06
-2.20542955029244e-05
-2.77045506145807e-05
-3.10720475123706e-05
-1.23327432739161e-05
-5.13687551348341e-05
-4.46582315979974e-05
-3.36856233665159e-05
-1.90853400771113e-05
-2.34588998674354e-05
-1.73962446655418e-05
-3.3308196591137e-05
-3.65797353441502e-05
-3.90474787975468e-06
-5.45756271754601e-05
-2.00889161282632e-05
-2.84767394495341e-05
-2.4378883555188e-05
-1.31111505825587e-05
-4.52147024512967e-05
-1.84078177895952e-05
-1.85132150803243e-05
-2.38282136319445e-05
-1.55381887833888e-05
-2.20741786809506e-05
-1.89464288103603e-05
-4.81408399199202e-05
1.47128764799597e-06
-4.09907372353711e-05
-3.07840613159279e-05
-2.66551553497387e-05
-2.78523393426485e-05
-1.80132750670846e-05
-1.40954923738246e-05
-1.45743393213031e-05
-2.21680491821227e-05
-1.31452622914536e-05
-4.11680245923204e-05
-2.17050467284465e-05
2.90272951239723e-06
-3.72869407744646e-05
-6.753621616224e-05
-3.14813363218328e-05
-1.50307215088874e-05
-5.1877274365792e-05
-2.60767664278296e-06
-4.08903422130443e-05
-2.06905226950429e-05
-2.1087992566947e-05
-3.31383650702057e-05
-3.16728643429883e-05
-3.97144688826346e-05
-2.26051745687377e-05
-7.79513905590401e-06
-7.02934638499809e-06
-6.3395575285144e-05
9.3766582231988e-06
-4.91562233040189e-05
-3.5574684890287e-05
-2.45581727091256e-05
-2.31389030260834e-05
-3.53352440198539e-05
-3.71338477738615e-05
-4.96129036843875e-05
-3.14725275576761e-05
-6.40425333615734e-06
1.62054378671476e-05
-3.75355628390311e-05
-2.39712290056182e-05
-2.42301112417918e-05
-5.85597049636622e-05
-2.97775102287127e-05
-1.18594698778464e-05
5.96885710329263e-07
-5.10123763160309e-06
-1.15175138381411e-05
-4.87309946584374e-05
2.27136953234191e-06
-2.55622133149154e-05
-5.5597099619602e-05
-4.19033095954621e-05
-4.55063743332204e-05
-4.22494009864944e-05
-3.33879220196112e-05
-2.50148257867039e-05
-3.18744945134856e-05
-3.38110338702808e-05
-2.70849449949838e-06
-1.49436109179475e-05
-3.13953247332174e-05
-5.41504470349759e-05
-4.47794473963907e-05
-3.36469426999043e-05
-4.98110063085188e-05
-4.11881988317864e-05
-5.53790734378891e-05
-9.1939610340569e-06
-4.53539164502229e-05
-2.57616417348485e-05
-4.64831593908989e-05
-2.25807873970371e-05
-3.95269349592433e-05
-3.15597769799581e-05
-1.03879827432027e-05
-8.59687902403762e-06
-3.32301938255325e-05
-1.90192914726215e-05
-3.12787860823126e-05
-1.7845591294375e-05
-2.38555312683051e-05
-4.15873199806459e-05
-2.53476931058685e-05
-3.81430298628644e-05
-5.01170351624303e-05
1.62012641517982e-05
1.89837135363601e-05
-5.69534954846129e-05
-2.4056300534705e-05
-3.97826638517841e-05
-1.49813412635976e-05
-1.71347255496048e-05
-1.5405041879007e-05
-2.5036608949604e-05
-2.65595719829618e-05
-4.06642884499401e-05
-1.27544322850794e-05
-3.63991834326165e-05
-4.13563440349171e-05
-5.47390528377497e-05
-7.18539334856595e-05
-1.24904524308296e-06
-3.16754101589436e-05
-2.67881285147297e-05
-2.43367896035248e-05
-3.24087669470598e-05
-4.44539892191174e-05
7.67998565113097e-06
-1.13700196589436e-05
1.0588443998349e-05
-4.85145366679954e-05
-4.18161086144733e-05
-1.12780793190623e-05
-2.67939033617925e-05
-3.03157881536227e-05
-3.05136896402364e-05
-4.00024027912125e-05
-3.231431797436e-05
-3.11158080937431e-05
-1.54322272999033e-05
-2.60083515291482e-05
-3.9314109742123e-05
-2.56523998708313e-05
-5.26474723290127e-05
-2.82252642380659e-05
-2.94147516584151e-05
-3.56107177389645e-05
4.32907833809931e-06
-7.04461359991956e-06
-4.75535120631861e-05
-3.97161476319321e-05
-8.40275967612781e-06
-5.10079396849069e-06
-4.89025804300176e-06
-6.10265414409573e-05
-4.09759701500895e-05
-2.22511812849804e-05
-1.4455722380559e-05
-3.7662764156713e-05
-2.57081741525229e-05
-4.46641234979423e-05
-2.96127980522336e-05
-2.43816299234741e-05
-5.13862292656644e-05
-4.1140328005407e-05
-6.17457093702736e-06
-1.65790267888409e-05
-1.84226150088469e-05
-3.65890443991433e-05
-4.2185186953317e-05
-4.34377810926332e-05
-5.50855888258819e-05
-3.90917140338174e-05
-3.32394609545757e-05
-6.42499256027071e-05
-1.32510789679246e-05
-4.9394229914904e-05
-1.29172229138296e-05
-5.23133515350031e-05
-2.51296264988845e-05
-4.81741654789132e-05
-1.22080111390494e-05
-2.96047317496891e-05
-3.80610372256443e-06
-1.65838702453535e-05
-3.02972771379958e-05
-3.76329483658564e-05
-1.63325238650261e-05
-3.617142661172e-05
-2.56855083490753e-05
-4.03198585235514e-05
-3.9650422459021e-05
-1.46622895156516e-05
-1.65650587870019e-05
-1.87705674693435e-05
-1.43461256346562e-05
-5.75061403364761e-05
-4.01740624424753e-05
-4.13142983384534e-05
1.5337265065682e-07
-4.16175153237813e-05
-2.3696049371367e-05
-6.42345935128035e-05
-5.66284081074464e-05
-5.50959708337845e-05
-2.56757691006839e-05
-3.54547218884169e-05
-7.01905844523679e-05
-4.64079040186782e-05
-2.88040337719866e-05
-5.7515741742931e-05
-4.95824126768306e-05
-1.36255372684155e-05
-1.48145558760657e-05
-4.66752161249056e-05
-2.81024235532786e-05
-2.39622841755874e-05
1.13782663271265e-06
-2.84029874775703e-06
-2.12572445624096e-05
-1.97466020343789e-05
-9.95772210286288e-06
-3.33817791672251e-05
3.92497924789886e-07
1.09017909049083e-05
-5.28038302355993e-05
-1.75158839880633e-06
-3.01300720604091e-05
-1.67443152050304e-05
-3.91951670312102e-05
-3.12905445611201e-05
-2.33932462778883e-05
-4.41978166082306e-05
-1.36193688523715e-05
-3.91431304071364e-05
-2.22373763989718e-05
-3.61206978573013e-05
-4.12015086821384e-05
-1.75781480594363e-05
-3.66308815409904e-05
-1.42453436068314e-05
-4.05128902930776e-05
-3.13430012380413e-05
-3.83161456939849e-05
-3.73304553301348e-05
-3.19330934310836e-05
-3.95888585886694e-05
-2.90830405651213e-05
-2.18035279562037e-05
-5.79185197764777e-05
-2.65243456574922e-05
4.13048458121952e-06
-2.53950878780311e-05
-2.33163029236415e-05
-3.84645459101244e-05
-3.2875645813676e-05
-4.02079971082295e-05
-1.18214645085189e-05
-4.26586485907404e-05
-2.5684373399181e-05
-2.28422286432755e-05
-5.73176834049536e-05
-5.1937369265766e-06
-1.94913462082581e-05
-1.47213041803064e-05
-3.8168824754478e-05
-2.48867323120076e-05
-2.13426454868066e-05
-6.26802602463085e-05
-3.0635661763788e-05
-1.68147719806243e-05
-4.44469028694944e-05
-2.03229940571927e-05
-2.62736301006437e-05
-2.06570239811887e-05
-1.67273651214252e-05
-5.62912509341798e-05
-5.35661531013355e-05
-4.32348366879078e-05
-9.4105684988564e-06
-1.07632481146325e-05
-1.44799337490161e-05
-2.96309902280096e-05
-2.8500293533413e-05
-5.62422377550955e-05
-8.96413351710007e-06
-1.75850880835158e-05
-4.52723263157808e-05
-2.23922109967649e-06
-2.50612987099828e-05
-3.93201838527786e-05
-3.19969592031318e-05
-2.72928490436952e-05
-2.74031229470487e-05
1.25387077028064e-06
1.00296441386048e-05
-2.99511895785543e-05
-3.29314380100985e-05
-3.11532523712727e-05
-5.05840517010173e-05
-2.88919016401148e-05
3.23407536003913e-06
-4.17914379193892e-05
-5.30441802541944e-05
-5.90385820597366e-06
-3.30544896712625e-05
1.77032437738198e-05
-3.07503226906721e-05
-1.57503088273562e-05
-4.33353143975789e-05
-5.73207129970717e-05
-2.55621176815774e-05
-2.38913163791165e-05
-3.2381949604069e-05
-4.31110865552658e-05
9.70321403258794e-06
-2.86231383045142e-05
-3.0210959987004e-05
-2.87832982712784e-05
-1.79919855132101e-05
-1.78721164441049e-05
-2.8688271390589e-05
-4.89747146904673e-05
-4.25661451415076e-05
-2.05964537878933e-05
-1.26602842880824e-05
-3.46297755009163e-05
-2.2629782407831e-05
-3.59845191233134e-05
-3.22957674769054e-05
-2.59696803798383e-05
-3.20224368011415e-05
-9.55465610096193e-06
-5.44639373496835e-05
-1.22015106932149e-05
-2.81958476269765e-05
-4.4311452359143e-05
-3.63976412899928e-05
-3.99790959629483e-05
-3.81672490853061e-05
-3.89330219944842e-05
-1.7101761783363e-05
-3.1112624740721e-05
-5.43320711749902e-06
-3.47363242687663e-05
-3.72648208155578e-05
-2.46693653990637e-05
-3.60867877440893e-05
-4.13166875482508e-05
2.08878030099327e-06
-1.37585247013306e-05
-2.46778120356924e-05
-1.08899428634471e-06
-2.85614899891692e-05
-1.29392479292247e-05
-6.2332937312389e-06
-3.03647260639135e-05
-1.81362505426086e-05
-9.46468428293635e-06
-3.81062984479794e-05
-4.659688466397e-05
-7.47373705642269e-06
-4.4740314967351e-05
-1.94709952911715e-05
-2.51552195409778e-05
-2.91515228198706e-05
-3.39193240769765e-05
-2.71267971930753e-05
-5.45527308312157e-06
4.08568436233879e-06
-5.07952145834353e-05
-3.76051173661935e-05
-1.70446288372674e-05
-2.84864495735105e-05
-1.05738693177704e-05
1.62456525102708e-05
-3.22833085437425e-05
-2.34307658570033e-05
-3.26027029586051e-05
-1.16431496559581e-05
-2.94670267031724e-05
-3.39026740766335e-05
-2.7372843951183e-05
-4.90936677634071e-05
-5.69650426606226e-05
-3.51634160177092e-05
-4.106121891561e-05
-3.76720714733911e-05
-2.75767494819438e-05
-3.91454527740315e-05
-3.68695788645209e-05
-2.7361147360762e-05
-6.32741311350153e-05
-4.31711717294255e-05
-2.90353925843899e-05
-3.5515455303337e-05
-4.94945191198928e-05
-2.86602793742345e-05
-3.05132558795906e-05
-3.02714224515578e-05
-5.66662147527137e-05
-1.54950708289473e-05
-2.14407416181845e-05
-5.04305870413792e-06
-1.05623683675198e-05
-1.57444299946374e-05
-1.06559262111849e-06
-4.04387894951052e-05
-3.65430213874751e-06
-1.21919058115129e-05
-5.15318863455489e-05
-3.96715754300392e-05
-8.33281374156387e-06
-5.2735234649872e-05
-3.17232920229743e-05
-6.41814504659741e-05
-2.37756566132826e-05
-2.09594789677699e-07
-4.38931966641832e-05
-1.36371509561672e-05
-3.23923839570994e-05
-1.44551739299008e-05
-3.11918455330052e-05
-1.17768452734183e-05
-2.5217366932198e-05
-2.59387078545071e-05
-3.28856377585305e-05
-2.45877730911046e-05
-6.9763332176004e-06
-3.74695626157898e-05
-1.55759370557026e-05
1.0583856792191e-05
-2.71975780130362e-05
-2.95026970216206e-05
-1.15013559377338e-05
5.26533099167001e-06
-4.44360127045617e-05
-5.44561166394794e-05
-3.27218724856777e-05
-3.68358639457905e-05
-5.32311726609713e-05
-3.62896612085467e-05
-4.3114663739543e-05
-1.39910189711267e-05
-5.25230547844689e-05
-3.67134044614992e-05
-3.08609441989458e-05
-8.57189944797059e-06
-2.51920464768818e-05
-3.65809416953572e-05
-4.17758277248388e-05
-1.03294505040827e-05
-4.33731284240201e-05
-1.49954279987534e-05
-2.46857120674582e-05
-2.69385681559619e-05
-5.16286168020558e-06
-6.6243233492581e-05
-1.38908280414271e-05
-1.32666566992503e-05
-1.64857171617748e-05
-4.02412588620724e-06
6.85864049003222e-06
-3.66547831664533e-05
-1.65189477686302e-05
-2.25024917038244e-05
-1.19027014059043e-05
-4.39618870918267e-05
-1.78128021206761e-05
-5.94589070693839e-05
-3.37391400974091e-05
-4.01353837864622e-05
-3.37917277350743e-06
-3.80509753602871e-05
-1.1669578574582e-05
-2.01843120250725e-05
-2.57489999893011e-05
-4.02388664797701e-05
-5.64888259684634e-05
-3.8112262600361e-06
-2.0684930092933e-05
-4.61074309184893e-06
-4.61793466275788e-05
1.30225707635362e-05
-4.47932062727086e-06
-2.9166791967356e-05
-4.6026224015996e-05
-4.85413359334929e-05
-5.76023519218272e-05
-2.85959730400266e-05
-4.69717445253795e-05
-3.38932638665682e-05
-3.1378999797717e-05
1.75568605540609e-05
-4.01859997120256e-05
-2.17214733858735e-05
-1.61981975333355e-05
-2.62794796585704e-05
-4.26637046498591e-05
-1.28049418099901e-05
-3.1155749540277e-05
-3.92383425586485e-05
-7.24422711539193e-06
-4.13467482731653e-06
-2.55498209199645e-05
-5.33964125543977e-05
-2.28982918795671e-05
-5.02114629241777e-05
-4.22689476976703e-05
-2.18148505447703e-05
-6.06714777885142e-05
-2.77249139940191e-05
-1.83211862117915e-05
-3.8748641660719e-05
-3.48506576090785e-05
-4.41284107741255e-05
-3.25864067756412e-05
-3.97743653040171e-05
-3.23945273053342e-05
-6.34932112658873e-05
-2.87616070367199e-05
-4.15774078482527e-05
-3.72671278176993e-05
-3.38810383553268e-05
-3.93098542096681e-05
-1.54939545629258e-05
-3.92987515977728e-05
-2.13133684899106e-06
-1.5340889218142e-05
-3.87873449056533e-05
-2.21537743255141e-05
-3.30273752001919e-05
-2.18027290399101e-05
-1.05461745042894e-05
-1.4784007641792e-05
-4.03992915483507e-05
-4.88646316562541e-05
-2.07760065550502e-05
-2.95712825607239e-05
1.31508147350008e-06
-6.39589773250402e-06
-2.37797973007436e-05
-2.88908462293524e-05
-6.07876155045877e-05
-2.67543033896404e-05
-1.83816106879125e-05
-6.52675724011962e-06
-5.71748660797264e-06
-2.11238862261276e-05
-4.50079230838848e-05
-4.2623716488938e-05
-2.81151043622165e-06
-1.62041667151269e-05
-1.3026676940789e-05
-3.96132459641254e-05
-2.89488795189243e-05
-4.9740699096137e-05
-1.86237495447739e-05
-3.50279686550423e-05
-2.79387131830998e-05
-5.86650896096296e-05
-2.12694488240309e-05
-4.27717547293761e-05
-8.61912682560063e-06
-6.16133144159319e-05
-1.20294864435979e-05
-2.76983031245486e-05
-3.66663374781213e-05
-2.85264994726489e-05
-4.04191370817299e-05
-1.12484666501292e-05
-2.56989663030062e-05
-3.8439955186057e-05
-4.97543129694685e-05
-5.12849537348785e-05
-3.49776994076778e-05
-2.34210240222728e-05
-4.07838530447158e-05
-1.8755734506295e-05
-3.80582133994729e-05
2.6343325623495e-06
-5.92122585731741e-05
-4.0166675236021e-05
-4.15798279788274e-05
-3.25561714023085e-05
-2.92187200042394e-05
-6.27552747590228e-06
-4.57572629678389e-05
-3.76389899153751e-05
-2.54960956113583e-05
-9.1749967061642e-06
-5.53548326807019e-05
-2.41531229192274e-05
-3.01207674744863e-05
-4.64950148163684e-05
-3.47177148439404e-05
-2.37992152573674e-05
-1.75560511239165e-05
1.73391276919909e-05
-2.93978263487552e-05
-2.28893676873925e-05
-5.88974811321561e-05
-1.80389681539067e-05
-2.81213963670652e-05
-1.27878593092942e-05
-1.92438236762181e-05
-3.39621318069669e-06
-1.51548782641147e-05
-4.12119413700749e-05
-2.61502653930567e-05
-2.06955243411692e-06
-2.03472765830707e-05
-5.55546061658456e-05
-1.949806160466e-05
-1.50490483189051e-05
-5.4589649504043e-05
-1.70904198477581e-05
-1.77035850502006e-06
-3.17228951431607e-05
-4.6587417535061e-07
-1.79789376878437e-05
-3.56084701549565e-05
-3.6395351467845e-05
-3.18360160649647e-05
-1.16329079105139e-05
-1.30751299898393e-05
-1.58043274777846e-05
-4.08751244081186e-05
-4.84035644005703e-05
-4.92902520139927e-05
-1.00887128816431e-05
-2.03694034439773e-05
-1.75719005790995e-05
-5.69434953352035e-05
-3.67655460904659e-05
-2.39752716864332e-05
-2.19585673782521e-05
-2.59460670146234e-05
-2.72082791487384e-05
-4.52913396767918e-05
-6.24439129496175e-06
-5.52866219555945e-05
-2.90949488995681e-05
-6.04145660104108e-05
-3.26105088239725e-05
-4.08674581118843e-05
-2.41742264954915e-05
2.21859641277088e-05
-2.19894074493542e-05
-1.02183916847395e-05
-2.49930164447721e-05
-3.71444475765976e-06
-5.15221544663653e-05
-6.48332535550321e-06
-5.36838070972538e-05
-4.02049084556898e-05
-2.40269304015456e-05
-4.07158510969575e-05
-5.9544915580955e-05
-5.75484378689012e-05
-2.81041006443537e-05
-3.17082476957624e-05
-5.08244844080065e-05
-2.53519916685901e-05
-3.20473189585966e-05
-2.48349785711381e-05
-1.15832316201534e-05
-6.60581679911507e-06
-2.55860735702362e-05
-5.15162554348106e-06
-2.79257155236219e-05
7.26264819526629e-06
-4.22694836399486e-05
-2.7617623396016e-05
-2.76177822210348e-05
-1.94717059374252e-05
-2.97255486091417e-05
-3.22274896081e-05
-5.03136686884017e-05
-4.66256410792805e-05
-1.80987413467279e-05
-4.73900989583706e-05
-3.74139753506537e-05
-4.63853838104763e-05
-3.52306789959231e-05
-4.9351645509576e-05
-4.66777245596516e-05
-3.67691085306436e-05
-3.09030905509048e-05
-4.92681835352921e-05
-7.96284522670122e-06
-2.15027350203138e-05
-4.03475580919378e-05
-2.85986989588545e-05
-5.05887503009419e-05
-5.12772710034163e-05
-2.22292300058945e-05
-5.91504999742386e-05
-2.10750291252052e-05
-5.08046532449007e-06
-2.6205049954791e-05
-4.21418515532192e-07
-2.22344665408237e-05
-1.55245599563828e-05
-3.03741205904888e-05
-1.86450207368639e-05
-5.71113879314537e-05
-1.06551974712299e-05
-5.22614288704931e-05
-1.5015674934688e-06
-1.48679270810392e-05
5.11053778427732e-06
-1.89254786146085e-05
-3.07062464162264e-05
-1.77933222283566e-05
-2.72761080281453e-05
-3.56353345025848e-05
-3.64246638799954e-05
-4.4893426807469e-05
-3.42127936820027e-05
-2.90087599565337e-05
-3.33475743616124e-05
-1.83109683510063e-05
-2.3258630766426e-05
-2.51810813355911e-05
-3.80027105112067e-06
-1.25334883940802e-05
-5.00044287806868e-06
-3.46234206403571e-05
-2.71481781986126e-05
-6.98242842659822e-06
-2.45032239652707e-05
-4.81700732167092e-05
-2.74087803408342e-05
-1.48029728601795e-05
-5.05022737544067e-05
-4.88069760928825e-05
-2.70441010353705e-05
-3.75451439004092e-05
-3.13813572934474e-05
-6.16171937250397e-05
-4.72133699887587e-05
-3.7872856553359e-05
-4.20627714371132e-05
-2.15909997863744e-05
-1.94590590232334e-05
-1.09761898307501e-05
-1.33229747989297e-05
-1.61839923735372e-05
-3.90786217620728e-05
-1.70940821675482e-05
6.69392602438271e-06
-3.45292812640837e-05
-3.2838138606702e-05
-5.43157684718283e-05
-4.48259985767946e-05
-4.66449265760726e-05
-5.48119024816187e-05
-2.8548666116593e-05
-5.86690489977341e-05
-8.337214862275e-06
-4.19139691305322e-05
-4.71325960816369e-05
-4.37939938337786e-05
-4.53318569198763e-06
-2.87097950944377e-05
-2.71144489719035e-05
-5.27629885370056e-06
-3.85376520374434e-05
-6.24029113665631e-05
-3.48029080552474e-05
-5.48433695176882e-05
-4.15653889025391e-05
-2.55320278070095e-05
-3.10582511395609e-05
-3.47818176733539e-05
-9.96786767834826e-06
-4.93079446422743e-05
-2.08074050982335e-05
-4.42400944744172e-05
-2.65911551707959e-05
8.61079794844299e-06
-1.62893742860821e-05
-1.99151661469839e-05
-3.00307617066433e-05
-3.36687304047164e-05
-3.14242999460667e-05
-2.23748275248008e-05
-1.03641031900191e-05
-2.36932787598092e-05
-4.84499306331951e-05
-4.23008695916144e-05
-3.8445905234822e-05
-5.05148150089976e-05
-2.72682622818482e-05
-2.25173325055879e-05
-2.7563330986268e-05
-6.09844334497592e-05
-3.69703121939859e-05
-3.00301727288659e-05
-1.64970071051732e-05
-5.00924365391527e-05
-2.78227952666283e-05
-4.81050808523253e-05
-1.78812620073336e-05
-4.49579982809565e-05
-1.71658796075346e-05
-4.2951437965333e-06
-4.90564166915589e-05
-5.15294591206327e-05
-2.31773398949648e-05
-2.63932170458046e-05
-3.13184810614701e-05
-5.04664119308994e-05
-9.81701629020758e-07
-1.39070518919318e-05
-1.44407128960319e-05
-3.2021237333658e-05
-5.85135271698282e-06
-7.31676666559761e-06
-4.77998405633916e-05
-6.40027188226857e-05
-4.78139248060942e-05
-2.64424574122555e-05
-2.3261396692142e-05
-4.41012328662016e-05
-4.63649605600736e-06
-4.77875996421895e-05
-4.53209099274125e-05
-3.52571959328551e-05
-1.82744361199995e-05
-3.98190772695729e-05
-1.88834548200803e-05
-4.90773455530983e-05
-9.35533581070797e-06
7.84563126808501e-07
-1.14623077190164e-05
-1.92639682049349e-05
-3.20087588280441e-05
-2.64579718716705e-05
-3.13202773123013e-05
-1.53580070775018e-05
-7.96619088815154e-06
-6.11156667615043e-05
-4.24930020071444e-05
-1.78235639105467e-05
-2.75780498991635e-05
-3.4341762791884e-05
-2.78453090599634e-05
1.38272322030125e-05
-2.04780793325846e-05
-2.12276403853311e-05
-5.68740391824751e-05
-1.15938638554616e-05
-5.61565548668603e-05
-2.11537377592138e-05
-5.95316314449149e-05
-4.16957598691017e-05
-5.55904786127577e-06
-3.68579338499989e-05
-4.38089156127318e-05
-2.0546986245481e-05
-2.79545298821672e-05
-3.29942321814837e-05
-3.21435038447254e-05
-2.73544941132525e-05
-1.54810931817095e-05
-2.67445273522813e-05
-3.58468000697619e-05
-5.37650296658067e-05
-2.71379345492483e-05
-3.90159817402634e-05
-2.26137446108025e-05
-1.52300384076859e-05
-3.13678991507645e-05
-1.22139192078968e-05
-3.03442569694882e-05
-3.2415454439617e-05
-3.29470662081473e-05
-1.79838767023763e-06
-2.21639553853468e-05
-4.56549279987676e-05
-3.45043424336654e-05
-4.2977620783544e-05
-7.53527951288554e-06
-4.30003804199538e-05
-2.4872201998697e-05
-1.49991699163433e-05
-5.26404589762174e-05
-6.60485654448642e-05
-4.12335134532548e-05
-5.40798814595671e-05
-1.341076885924e-05
-4.63460062584531e-05
1.12200620740083e-05
-3.06081822939452e-05
-3.52798859257392e-05
-1.08914753077737e-05
-3.48252752315624e-05
-1.80038853410165e-05
-1.37398015913213e-05
-8.21215732411083e-06
-3.31008250378518e-05
-5.49516245154924e-05
-1.04576768334986e-05
-1.22053438738101e-05
-1.13844294365907e-05
-5.19375273429951e-05
-3.68848193054111e-05
4.68834950104688e-06
-3.08317118730833e-05
-5.8043585653727e-05
-2.73540464590515e-05
-3.56040741141818e-05
-1.89935821008427e-05
-4.56744985441496e-05
-2.45232808393494e-05
-2.47184305605379e-05
-2.96681457274918e-05
-2.17893826605364e-05
-2.43142311905091e-05
-4.47876213885628e-05
-3.17936082392518e-05
-3.84058953529771e-05
-3.48434245678251e-05
-4.3328276976008e-05
-6.73452697900869e-05
-3.34523474169167e-05
-4.64321000231105e-05
-6.95534380620533e-05
-5.26823211123832e-05
1.0937385780499e-05
-1.42655763042153e-05
-2.73077442819587e-05
-3.69528613950873e-05
-3.73633860497556e-05
2.71037620049178e-06
-1.48576981413206e-05
-3.99315732448574e-05
-3.86961207602941e-05
-1.47907139307514e-05
-8.59581620304046e-06
-4.33853996494027e-05
-2.38178487346894e-05
-4.50273100224189e-05
-4.15557879633839e-05
-8.03541027517835e-06
1.61669682578089e-07
-5.51142371934416e-05
-6.29735777515042e-05
-1.99587454502452e-05
-1.01150638690357e-06
-2.69095724516295e-05
-2.11231635403787e-05
-5.05597077852589e-05
-4.87490580508108e-06
-1.0374128319081e-05
-3.3019416140003e-05
-4.67679092004039e-05
-3.59542772038978e-05
8.31969809031206e-06
-2.50647083687208e-05
-3.45932208212531e-05
-2.68813438355526e-05
-1.008759980499e-05
-7.18576266815888e-06
-2.2617569162174e-06
-1.29937624100807e-05
-5.97638471221165e-05
-5.68651424894747e-05
-2.87636772198822e-05
-2.6415856446095e-05
-5.22369786741025e-05
-2.64553206932681e-05
-4.10574597865516e-05
-2.41815715872867e-05
-2.07382655828752e-05
-4.83985944641737e-05
-1.72501551334489e-05
-3.34964292806062e-05
-6.69568053431408e-06
2.297691315066e-05
-5.13767926542619e-05
-4.28707125928642e-05
-2.70764569187075e-05
-2.5103961577402e-05
-4.94194205262326e-05
-3.88148019874928e-05
-3.68370124683664e-05
-2.08307607633577e-05
-4.27124725997835e-05
-1.05613678570639e-05
-2.23872640379828e-05
-3.46253742464134e-05
-2.74461597711714e-05
-2.41683716057176e-05
-2.42498371184989e-05
-2.89748397529628e-05
-1.88149117480909e-05
-3.27252201415615e-05
-4.07067520647948e-05
-3.2026614818762e-05
-2.55993123924135e-05
-3.98150609851334e-05
6.83433848899259e-06
-3.24941249313109e-05
-8.76209496541907e-06
1.3987588029684e-06
-4.22184823886245e-05
-2.32063092568361e-05
-2.54241859953417e-05
-1.70899523337562e-05
-2.47448272379876e-05
-4.36997259169315e-05
-4.98113918275002e-05
-3.22467976584907e-05
-2.83354829234545e-05
-2.15433753723403e-05
-7.40124033347505e-06
-7.64614181672658e-05
-3.17033356318776e-05
-5.34133254688832e-05
-4.1568801305415e-05
-2.78012906715525e-05
-2.27974312412963e-05
-6.57890971302655e-05
-3.68778344657974e-05
-3.84434106096558e-05
-2.13524455076518e-05
-1.22475895629297e-05
-2.82364330765436e-05
-4.15954240983119e-05
-2.80768052860119e-05
-4.02761715178405e-05
-3.63951685277861e-05
-1.72303778791454e-06
-3.79947778638371e-05
-2.6742027299984e-05
-3.81728849334083e-05
-2.847201857237e-05
-3.1943899342496e-05
-8.73984460306904e-06
-3.8404634779254e-05
-5.8469712681052e-05
-3.12301262697405e-05
-6.6921689746019e-06
-9.91908043227138e-06
-2.35648107550518e-05
-2.11269960571294e-05
-3.22899491305711e-05
-2.69069855295787e-05
-2.19586655057699e-05
-3.30647299995025e-05
-1.77561868765314e-05
-4.46702048969345e-05
-2.44709639355439e-05
-3.84638313245641e-05
-3.08793060446302e-05
-3.14082599617641e-05
-2.66500598675431e-05
-1.62140068911959e-05
-6.6987606620373e-06
-2.60026294032869e-05
-9.48745538974263e-06
-3.39334353967864e-05
-8.41214647110528e-06
-6.70555190059989e-06
1.5141934856433e-05
-4.24948215641522e-05
-1.19695231217506e-05
-2.0406642073765e-05
-3.81611605381974e-05
-1.08226300233354e-05
-1.43791835134109e-06
-2.30108384684158e-05
-2.8884931440615e-05
-1.47611188223339e-05
-2.36641513141188e-05
-8.83753514751003e-06
-1.29177202318009e-05
-3.36224766091317e-05
-4.59787299147734e-07
-1.07626216616839e-05
-2.48473261105853e-05
-1.72183669063803e-05
-3.88877898501026e-05
-5.38609614547385e-05
-1.84371096501596e-05
-2.10334927811785e-05
-3.03681248490146e-05
-2.49580585291147e-05
-3.13627844111148e-05
-3.6701984631463e-05
-2.82723035195351e-05
1.89471334062373e-05
-2.68261973756688e-05
-3.21310055246226e-05
-2.57893732835486e-05
-2.32498050900917e-05
-2.55522734639547e-05
-2.4337339770578e-05
-2.74393563059562e-05
-4.59371126380275e-05
-1.83876654255525e-05
-5.15928174498517e-05
-2.18625339557198e-05
-4.18226336266536e-05
-2.32609416437316e-05
3.24426806988747e-06
-3.40045037855562e-05
-4.49586662847085e-05
-1.98114045222307e-05
-3.2931534123626e-05
-1.71147131368516e-05
4.43680354851069e-06
-1.78229836303278e-05
-3.79439474227312e-05
-2.82104734687922e-05
7.73624105333281e-06
-4.400742783518e-05
-2.07239842454637e-05
-8.52481657220771e-06
-1.07054589967483e-05
-4.16474685917515e-05
-1.23421976946467e-05
-3.63037343276726e-05
-5.31527915026237e-05
-4.182686172771e-05
-1.44751835654973e-05
-4.31048680120334e-05
-2.08944515123483e-05
-1.45375161624998e-05
-1.13513895712859e-05
-3.58391734343276e-07
-4.07241145003917e-05
-4.10515471670073e-07
-8.61394495788784e-06
-4.45247082220927e-05
-2.06124966722465e-05
-2.98685562314416e-05
-2.64799478480613e-05
4.8277540216827e-06
-1.78913735471159e-05
-2.69527581769081e-05
-3.98616774255261e-05
-8.60577607514271e-06
-3.83254664446192e-06
-3.49644347775144e-05
5.64304839038943e-06
-5.27282795964087e-05
-5.1798116322316e-05
-2.14191666706106e-05
-4.33272807550848e-05
-5.83597778474942e-06
-3.54698656979914e-05
-3.76275277526375e-05
-1.55484794202247e-05
-5.8484376996342e-06
-3.38786911872892e-05
-2.22841328174336e-05
-3.97580858372279e-05
-3.55377386486055e-05
-7.15946391943478e-05
-1.72199001351917e-05
-3.92454916783824e-06
-4.96460370459012e-05
-4.03684814827321e-05
-4.50337277098402e-05
-4.01036440936808e-05
-2.42832826940889e-05
1.43849134932699e-05
-2.71283798280328e-05
-6.26228952696218e-06
-1.61291656479284e-05
3.61920801150568e-06
-1.44376405181657e-05
4.10245303268595e-06
-1.78229650669258e-05
-1.23783594575462e-05
-4.13692363988211e-05
-2.82993337047542e-05
-4.22363318878934e-05
-4.08414883048861e-05
7.69851009076184e-06
-1.63083398383933e-05
-3.86605560905415e-05
-2.09262427877868e-05
-4.58418183067153e-05
-2.9333532646079e-06
-7.79310420314168e-06
-5.10063346637214e-05
1.51818092493625e-05
-2.01072116061893e-06
-1.1713673401755e-05
-3.60187983771398e-05
-4.78622747597364e-05
-1.62102793920981e-07
-1.50008907234819e-05
-5.26001832506328e-05
-2.57285560138573e-05
-3.2581187246901e-05
-1.17126673892779e-05
-5.68023450456307e-05
2.61059161136572e-06
-2.21044127460239e-05
-5.84320556152813e-05
-2.96821810597831e-05
-2.27608412257381e-05
-1.18170066040047e-05
-4.7833714328747e-06
-5.60040285498731e-05
6.51703257284087e-07
-7.35456485394427e-06
-3.62512943296217e-05
-3.00576042286841e-05
-1.98170754949763e-05
-2.41750582945177e-05
-2.56970944747456e-05
-3.71824790532756e-05
-1.93691781418104e-06
-2.84229179202237e-05
-6.54820873930458e-05
-2.19861408566243e-05
-6.57318568309982e-05
-3.87646776510474e-05
3.92978497710746e-06
-3.7967354763387e-05
-3.88442311508693e-05
5.42390880647947e-06
-2.11291939485228e-05
-3.46535692837021e-05
-2.88643907257436e-05
-4.58665686747313e-05
-2.02404674146462e-05
-4.89988372713138e-05
-2.66348856438802e-05
-2.33768418223792e-05
-3.36023197764628e-05
-3.39201868705567e-05
-3.97871032703608e-05
-3.49988874749277e-05
-3.4572243523195e-05
-2.21080222902925e-05
-2.76303820390444e-05
3.56497050645904e-06
-2.99374938513858e-05
-1.34666243957043e-05
-4.26740544125523e-05
-4.80014502509938e-06
-3.77678148228948e-05
-1.91922059252499e-05
-3.20456265334711e-05
-9.66686503001665e-06
-3.20954424170582e-05
-1.04405637156064e-05
-2.92597333315387e-05
-4.81821193488008e-05
-7.04383691114752e-05
-1.10875460642401e-05
-1.80846249896638e-05
-4.9812780158207e-05
-3.59301738755074e-05
-9.64316721922036e-06
-2.46415864133097e-05
-2.42570933021112e-05
-3.59985746560247e-05
-1.32883395172835e-05
-1.94323475227606e-05
-1.09185617923991e-05
5.7315846054959e-06
-1.92412424131223e-05
-2.13383386874278e-05
-1.34129305593354e-05
7.53439198385377e-06
3.20481578857967e-06
-3.10583009946092e-05
-1.7885077814756e-05
-1.72647564019205e-05
-2.53761341512614e-05
-3.93958055027007e-05
-4.40414767851605e-06
-3.28470942817645e-06
-2.81042271434327e-05
-1.85009054447119e-05
-2.23765131968094e-05
-3.61108793939693e-05
-3.34549026983101e-05
-2.35348666203076e-05
-2.63965030067196e-06
-4.37907306431733e-05
-1.88186823774655e-05
-1.64212183052293e-05
-2.47026833681489e-05
-1.01542189280939e-05
-7.11459082857158e-06
-1.99245034111817e-05
-2.9036389345134e-05
-3.64597709685911e-05
-1.42232295475553e-05
-2.31452607679947e-05
2.08411192470822e-07
-3.14536270527903e-05
-1.17344471500152e-05
-2.61316444818087e-05
-2.55564686680361e-05
-1.89432874177921e-05
-2.22038746496891e-05
-1.26334353546738e-05
-3.05483006299234e-05
-1.49393769035571e-05
-4.43737931542446e-05
-5.77844149471703e-05
-3.94907724160503e-05
-1.69782699034321e-05
-3.14304892524412e-05
-9.55343762703196e-07
-2.63535789604511e-05
-4.11787395000169e-05
-1.12308181609307e-05
-2.5139844437138e-05
-3.32269039179062e-05
2.41169162371331e-06
-3.17615089880541e-05
-2.7357603149982e-05
-1.50758017993199e-05
-2.95218616030353e-05
1.16942171278763e-05
-2.34192645032576e-05
-5.30301276981223e-05
-2.36679548605792e-05
-2.82789794477369e-05
-3.27581611633159e-05
-5.20140403867974e-05
-1.86497813272848e-05
-2.72716670253094e-06
-3.35599176652361e-05
9.80058573916835e-06
-2.28314195994097e-05
-4.29098366374347e-05
-3.68775567076146e-05
-3.50500289371451e-06
-1.15394906520936e-05
-2.64575648411702e-05
-3.01436216181433e-05
-3.83072784089813e-05
-2.9776313436895e-06
-3.56569338082627e-05
-4.96387497616728e-05
-4.8879570904967e-05
-2.79835331896059e-05
-2.84021251594599e-05
-1.27765138208897e-05
1.28830791155659e-05
5.93634651577112e-06
-1.39978049023282e-05
-2.72014705488347e-05
-3.17933957273664e-05
-3.15724635511428e-05
-3.07078165475615e-05
-2.03367672921689e-05
-3.80679501935397e-05
-1.27853164696426e-05
-2.61256509364657e-05
-3.32444913614823e-05
-2.19891027126089e-05
-2.12787205485779e-05
-2.82391016730545e-05
-2.21986666825792e-05
-2.73378304987383e-05
-1.86752679586158e-05
-1.68921910523354e-05
-2.09637357112054e-05
-3.68200825162726e-05
-1.13885099304567e-05
-3.59226947530227e-05
-2.08666618201504e-05
-1.76913607388044e-05
4.84922085263089e-06
-2.41745406258774e-05
-1.20660102550969e-05
-3.64137226362822e-05
-6.31308481954762e-06
-3.34421252585424e-05
-8.81335916108786e-07
-1.01386563682804e-05
1.27747023015267e-05
-2.63341808188297e-05
-4.39635833450158e-05
-2.3116474608272e-05
1.13045188647534e-06
-3.09476893013142e-05
-1.43936351415316e-05
-5.56763205549822e-06
-3.04680759557732e-05
-3.40220633851884e-05
-1.0202419176842e-05
-5.77166839881199e-06
-1.62014136804605e-05
-3.32532663726403e-05
-2.66019447759299e-05
-9.87051475797606e-06
-2.61105144702822e-05
-2.55876289124947e-05
-8.84445214413523e-06
-2.03099165095662e-05
-1.58872955692631e-05
-6.25069615149425e-05
-3.36961398891727e-05
-2.46518408160067e-05
-3.8522098890722e-05
-2.70012724040348e-05
-1.49167027348287e-05
-1.76747645978966e-05
-1.40708677830818e-05
-2.59866731335317e-05
-6.29396949580817e-05
-4.04076932677501e-05
-4.7846886482936e-05
-6.21866675025326e-06
-2.44539130713692e-05
-3.4200274697355e-05
-1.44570108580545e-05
-1.25123724738659e-05
3.50220766661496e-06
-1.17274006181448e-05
-2.36121057454757e-05
-1.6964118206126e-05
-4.6418247439758e-05
-2.13811700880764e-05
-2.81724509827056e-05
6.32354778746899e-06
-1.44859780123966e-05
-2.45387241334322e-05
-3.24734546208638e-05
-7.84497913056494e-06
-2.42021377340537e-05
-2.89707851297351e-05
-7.32982417300742e-05
-3.27796893779533e-05
-1.96383648806256e-05
-4.68855996620835e-05
-1.04166378680443e-05
-2.70028499635635e-05
1.74023050826638e-05
-2.93293180991321e-05
-2.74233484313294e-05
-2.17862324873964e-05
-1.45206774293817e-05
-2.96486878286947e-05
-2.72086053869398e-05
-1.25126980189829e-06
-2.92951765318133e-05
-2.56107167699859e-05
-2.51781631790325e-05
-8.1688779656663e-06
-2.14201558430325e-05
-6.2222623026004e-05
-2.93297264241291e-05
-2.51745287701146e-05
-3.80404090958567e-05
-3.35680556334293e-05
-2.87755154079746e-05
-3.91861069681871e-05
-3.51357273538014e-05
-2.77717647574661e-05
-3.81021607742455e-05
-2.2987793671933e-05
-2.73697181114498e-06
-1.25859941249588e-05
-2.77532732951393e-05
-2.01611264931013e-05
-1.60690521059019e-05
-2.0416928790197e-05
-2.89934631303379e-05
-1.33083633462589e-05
-4.62679424568905e-05
-2.87143222415867e-05
-2.35406065371875e-05
-5.00546156225355e-05
-3.76206755372014e-05
-1.13375277756816e-05
-5.10660185461483e-05
-4.84059153509641e-05
-4.28029042421947e-05
-4.0443253327778e-05
-3.34162502740926e-05
-5.03445946699727e-05
-3.2577445113763e-05
-4.13297424208534e-05
-3.66921189245194e-05
-4.63005770558867e-05
-1.47568950832368e-05
1.10194495257382e-06
-2.61243006754456e-05
-7.80275941575031e-05
-4.64219731949004e-05
4.08917464649669e-07
-7.45628663871745e-05
-4.06664175784592e-05
-3.72741747638553e-05
-3.8665139833036e-05
-3.66406684494329e-05
-2.77491732811614e-06
-1.90307609241435e-05
-2.72526729769932e-05
-2.52299543776813e-05
-1.81084590970226e-05
-1.46015218019186e-05
-2.34748793749624e-05
-3.08367337754086e-05
-3.48828674268784e-05
-9.74957377198994e-06
-4.48633204319933e-05
-2.79434113698666e-05
-4.24839468449134e-05
-2.70703547906753e-05
-5.86895045214196e-06
-6.50169427126408e-05
-3.32412986092318e-05
-6.85569856228073e-06
-7.77778583773942e-06
-2.3170995531284e-05
-2.4919446677289e-05
-5.06333791562141e-05
-5.14420857763309e-05
-2.47841008063651e-05
-6.59316759153311e-05
-2.51863475905042e-05
-3.202309313936e-05
-4.30326840286653e-05
-3.93599189735501e-05
-4.75127323126744e-05
-6.02397469477736e-05
-2.04315016090566e-05
-3.224714324425e-05
-3.69484590487643e-05
-3.40201303265882e-05
-3.47127600317489e-06
-6.27754233056846e-06
-3.20643193423276e-05
-2.01839780087115e-05
-4.43050948336526e-05
-1.33853979416242e-05
-2.38868364128311e-05
-2.0588821256368e-05
-5.01685773816142e-05
-4.84071099107137e-05
-1.21488050475145e-05
-3.01535610894682e-05
-5.19910300001264e-05
-4.57155743505741e-07
-4.43842995937602e-05
-3.99210427718779e-05
-1.61728127526164e-05
-2.24335945671173e-05
-4.23570214778718e-05
-3.88288525963185e-05
-5.54141635925582e-06
-2.11963941677542e-06
-2.74956235542619e-05
-2.61956341477518e-05
-7.21861138559942e-05
-3.60231119266828e-05
1.26006653797818e-05
-4.46162704807063e-05
-1.82338784251476e-05
-4.38674272026033e-05
-2.85394015886647e-05
-3.28911936213926e-05
-3.13343421232603e-05
-2.41930567438005e-05
-4.16711439146513e-05
-1.63854957351622e-05
-2.40094268313675e-05
-5.10881787308701e-05
-1.08674003232784e-05
-2.53053929712417e-05
-2.84930106902066e-05
-3.40163656713464e-05
-3.51971041307495e-05
-4.06641799336657e-05
-3.10960385787676e-05
-1.81398839992492e-05
-2.99092984361273e-05
-3.56486259122411e-05
-1.02955036204984e-05
-4.64304207467743e-05
-3.12441759834552e-05
-2.41679357691133e-05
1.49703565145909e-06
-3.54657644046966e-05
-8.3792390268738e-07
-5.20889531708013e-05
-3.55897746496533e-05
-2.65492294883263e-05
-2.17088224098181e-06
-1.58554119402286e-05
-2.69055420828087e-05
-1.00031599312332e-05
-3.39684261012851e-05
-3.13535577608766e-05
-9.87921407889974e-06
-4.08585237059139e-05
-3.32912541623225e-05
-3.25615272263989e-06
-2.43521981500932e-05
-8.91298947552604e-06
-1.55845781045789e-05
-1.6276906501791e-05
-3.69975555502644e-05
-3.10906190900204e-05
-3.93689581640477e-05
-2.89574493594121e-05
-4.72116337928801e-05
-6.32507565244764e-05
-3.22294539665392e-05
-3.97200567969194e-05
-8.25896880773235e-06
-2.40490613394131e-05
-3.57014207781544e-05
-9.63834485172985e-06
-1.35411677867332e-05
-2.26983071045887e-05
-3.39211378260549e-05
-3.20341074279545e-05
-4.71284904608138e-05
-2.81714605349088e-05
-3.32592782118716e-05
-6.05235229976464e-05
-5.77170646275687e-05
-8.04774916809163e-06
-7.76866454935538e-07
-7.62960780158499e-05
-5.28031286349729e-05
-2.86220107540462e-05
-2.09891449516598e-05
-4.01563224946227e-05
3.81618179914074e-06
-3.80064288718994e-05
-3.82976514245271e-05
-2.96411088411899e-05
-6.7980434717432e-05
-5.77187962195062e-05
-4.37806547223665e-05
-5.53988684835613e-05
-3.34414789782051e-05
-3.43577398936455e-05
-3.4619067580554e-05
-1.98140322511237e-05
-3.97943673714893e-05
-1.88720192749712e-05
-2.38938315678076e-05
-3.50954528707575e-05
-1.80290261382029e-05
-3.91654030748181e-05
-4.332497266684e-05
-1.0045912964962e-05
-2.3704513214277e-05
-5.52375651868103e-05
-3.45930958854028e-05
-1.6986304457757e-05
-1.66347772477765e-05
-1.36711369849183e-05
-2.83036427980613e-05
-2.01596969155778e-05
-3.97402039087336e-05
-4.03385038596659e-05
-3.46216401612704e-05
-5.01199322676527e-05
8.68048739343388e-06
-3.949447327565e-05
-4.12639358680638e-05
-3.27257730879841e-05
-3.25653518568933e-05
-2.64494554121191e-05
-5.25983700216235e-05
-2.22870050921703e-05
-3.05030230137465e-05
-4.92312781832827e-05
-2.31157001246167e-05
-1.58085461567257e-05
-6.54278479042362e-06
-3.41570301372817e-06
-5.08625603406626e-05
-8.70497393079576e-06
-3.46726730807988e-05
-2.27030712560854e-05
-3.7583428859773e-05
9.01296738429734e-06
-3.83711228045022e-05
-4.83512390188982e-05
-1.08802045745198e-05
-3.33164444286525e-05
-3.00497412311771e-05
-3.1885838474128e-05
-1.50412083079824e-05
-5.26090731751226e-05
-6.24842495131787e-05
-3.15133992596622e-05
-2.85640555082134e-05
-5.48337316842634e-05
-6.48501053016514e-05
-3.38866546291378e-05
-3.62311998708753e-05
-4.6633175307789e-05
-2.12618501623508e-05
3.94922407181756e-06
-1.99930498054849e-05
-1.3406346263657e-05
-2.69314886835075e-05
-6.10682123952259e-05
-5.19068439210865e-05
-4.54082649503153e-05
-1.10664389636509e-05
-1.22461113567006e-05
-2.23304777287911e-05
-3.48282139255951e-05
-1.57977043976051e-05
-1.47865927714242e-05
-3.90069591540296e-06
-2.4602009442662e-05
-1.22330278511866e-05
-3.57000782589194e-05
-3.82765161757818e-05
-1.17771768151888e-05
-6.66247320938597e-06
-4.49825278714699e-05
-2.85888069413816e-05
-4.74385555529041e-05
-2.93215357415262e-05
-4.47781431852616e-05
-1.71238890994842e-05
-3.07675118129682e-05
-2.50872877152327e-05
-4.09451600762543e-05
-9.55460894176349e-06
-3.59720844875668e-05
-1.45301195257025e-05
-3.29852044663804e-05
-2.29221192233748e-05
-2.62119248387382e-05
2.27594269691568e-06
-2.66115004754886e-05
-3.46447457855017e-05
-5.71455917526672e-05
-5.29999485083146e-05
6.00822637128387e-06
-1.11075402474292e-05
-4.59778366758938e-05
-1.29712423792186e-05
-2.60861038087476e-05
-4.33815649291823e-05
-1.77068707070168e-05
-6.39945666604506e-05
-6.35637128966847e-05
-6.12706601283344e-05
-2.34503290951576e-05
1.0634972768834e-05
-4.13141783648049e-05
-4.5707913942273e-05
-2.42127591525221e-05
-2.99150537208293e-05
5.00529561918011e-07
-2.62523743229225e-05
-2.4373153123614e-05
-1.96474637682326e-05
-3.53971823856678e-05
-4.20056175404385e-05
-3.78010965729651e-05
5.64029149487357e-06
-1.72873085227438e-05
-5.1019020258869e-05
-5.1877501393343e-05
-2.43296808054591e-05
-1.99209205483241e-05
-9.04721041820734e-06
-1.42733713416022e-05
-1.63909827948339e-05
-4.68643569236583e-05
-4.5481958890831e-06
-1.00632361204246e-05
-4.596101371644e-05
-2.09280836401099e-05
-2.85966597547811e-05
5.8291450740086e-06
-1.9636820995969e-05
-4.40525663738441e-05
-2.41647681540808e-05
-5.93027005557011e-06
-4.13985349641638e-05
-2.06170557185592e-05
-6.79975580357922e-05
-4.10814612432727e-05
-4.23634125946746e-05
-4.07422419583716e-05
-5.32965155726046e-05
1.70452182070869e-06
-3.94329695128636e-05
-4.920280586984e-05
-1.18288533242953e-05
-6.17242290540027e-05
-3.19560588593593e-05
-3.24777988626284e-05
-1.93885453918048e-05
-2.32980566605338e-05
-4.36858104899084e-05
-3.51515107677823e-05
-3.40332451245679e-05
-7.16803884834429e-05
-3.80356631515324e-05
-4.74015322935247e-05
-2.43637970001547e-05
-2.54006156488025e-05
1.74319427605677e-05
-2.32370363249736e-05
-2.01753674903534e-05
-2.09519817439324e-05
-3.43864344565863e-05
-9.82797071469601e-06
-5.12964427713335e-05
-1.70333944019613e-05
-5.25236948018267e-05
-4.77934678837626e-05
-4.62571881057032e-05
-7.68363068375175e-06
-2.83506616169421e-05
-6.60325475403417e-06
-6.36109730905379e-06
-1.46348457097101e-05
-2.98030371771111e-05
-9.68459510684744e-06
-2.45294269382932e-05
-3.21016342968746e-05
-3.11430045068673e-05
-2.97421234434527e-05
-3.17378101327862e-05
-5.72932726526065e-05
-3.24129980448413e-05
-1.41494568941348e-05
-2.37484697382119e-05
-2.53317617798373e-05
-1.68064529581766e-05
-3.7120560905064e-05
-4.32234335044416e-06
-4.25017178103543e-05
-4.08318949304242e-05
-4.48206845410462e-05
-3.13045262485885e-05
-3.11834939207739e-05
-4.08663475478377e-05
-5.03149651018713e-05
-1.2378996245461e-05
-3.12476709278986e-05
-4.46959721234249e-05
-4.42754598427279e-05
-4.7740846293527e-05
-2.57686826283935e-05
-4.16198409133287e-05
-6.93091126593674e-06
-2.72388148389804e-05
-2.50710089068979e-05
-3.52203633814019e-05
-4.06543046049259e-05
-3.88273829586339e-05
7.6460969619222e-07
-3.59110551956525e-05
-3.11767472550221e-05
-1.7994361752508e-05
-4.72486798921261e-05
-1.76162314951212e-05
-4.62605599581379e-05
-3.83557544242563e-05
-1.68790794106963e-05
-2.35852665365225e-05
-1.71785226142535e-05
-4.78829537470762e-05
-4.35010446031056e-05
-2.03237427144054e-05
-1.58815813052702e-05
-2.48996027653304e-05
-2.92172020687375e-05
-4.25258644156191e-05
-2.13488000259219e-05
-3.61790542553376e-05
-1.73818547723294e-05
-5.22566268275937e-05
-2.56636945870924e-05
-1.9464977258481e-05
-3.5422580249411e-05
-7.33229321246899e-06
-2.60104282813702e-05
-3.52400694126943e-05
-1.54634233906059e-05
-4.15833924487014e-05
-3.83263042812901e-05
2.57510065833245e-05
-2.81316877336202e-05
-2.60222496753728e-05
-2.41722015241887e-05
-6.02806885540049e-06
-1.02111884954557e-05
-2.88132644552515e-05
-1.26254857192054e-05
-2.92832114479009e-05
-2.11001055318148e-05
-5.57268188378597e-05
4.04554065133959e-06
-3.14112983170372e-05
-2.99736092191242e-05
-4.4798164756343e-05
-2.66646409508301e-05
-1.04743133426142e-05
-1.47293365163801e-05
-1.17824347568189e-05
-1.15891450130202e-05
-1.32449238505152e-05
4.2136971863264e-07
-3.39380964671441e-05
5.59751513969454e-06
-1.94878313740376e-05
-2.08013761485189e-05
-3.7274064783642e-05
-4.47199197412306e-05
-1.88852759893365e-05
-2.96507612949325e-05
-4.32993518194962e-05
-1.95692932286678e-05
-1.97833227699212e-05
-1.77195624781788e-05
-3.16774088851724e-05
-1.09527820710131e-05
-2.12036213319697e-05
-2.27383569684813e-05
-4.20188199243943e-05
-3.48365041474126e-06
-2.1497368004652e-05
2.6536503938681e-06
-2.40102842911643e-06
-2.86869467339599e-05
-3.98475779454278e-05
-3.72777225729978e-05
-4.3864161957018e-05
-5.97066412721618e-05
-3.51882499080357e-05
-4.39301168100364e-05
-2.28245883187987e-05
-3.49818590587185e-05
-1.59124123332513e-05
-2.72607437640083e-05
-2.76899829395075e-05
-5.93729485648803e-05
-4.18716840353831e-05
-5.29751849568706e-05
6.47672839616628e-06
-5.52796043081634e-05
-2.75246040040574e-05
-5.92115716322694e-05
-2.92176096003905e-05
-2.25676099647774e-05
-3.69123306137641e-05
-2.84417913886461e-05
-4.90099675201392e-05
-3.37162060485476e-05
-4.55756527847572e-05
-4.18753251014296e-05
-1.59900830819119e-06
6.29881518858077e-06
-2.87741859178963e-05
-7.74944097302955e-06
-2.3969888840198e-05
-1.26248180173643e-05
-2.85746812915113e-05
-6.15424590023609e-05
-3.69209465710287e-05
-8.32746780875388e-06
-4.02650113784282e-05
-2.17190028856131e-05
-2.31552732623936e-05
-2.83600042263297e-05
-1.62060639759457e-05
-2.55883403049128e-05
-2.11267736911391e-05
-2.96739735217227e-05
-6.97046474953836e-07
-4.72830288490594e-05
-4.89034712124008e-05
-8.2149549857666e-05
-1.23656024273719e-05
-2.75021647223975e-05
-3.02309443911484e-05
-2.22109707878951e-05
-3.18063899723288e-05
-1.53400121765967e-05
-7.50889177048397e-05
-5.19820938383564e-05
-3.87011629481077e-05
-6.00155573322208e-05
-9.78093564180844e-06
-2.71027162294235e-05
-3.06144361363216e-05
-3.63566544253481e-05
-2.53065948814057e-05
-1.45217490054019e-05
-4.81579274298964e-05
-3.16897233324363e-05
-6.19364444167293e-05
-3.58274302887269e-05
-1.67293483358884e-05
-3.33607350605682e-05
-3.0766111559594e-05
-8.8281296918821e-06
-2.30861919384562e-05
-4.5389480988146e-05
1.37630466596567e-05
-2.68565378058723e-05
-3.9405430286353e-05
9.85047934846581e-07
-4.80874608635629e-05
-4.59726479053857e-05
-2.74035553755984e-05
-1.48359250563473e-05
-1.08629021083095e-05
-4.44346200824566e-05
-1.32237029263986e-05
-1.08941315134839e-05
-2.02412994300854e-05
-2.93484631346931e-05
-3.8640486282983e-05
-4.73055358656905e-05
-4.05649681415412e-05
-6.30953691162778e-05
-1.26032710063695e-05
-7.97510667796944e-06
-2.32291283359309e-05
-4.63999454965651e-06
-4.59294150105977e-05
-4.08258212316822e-05
1.63210547260873e-06
-3.73499111298937e-05
-5.80900114833663e-05
-9.42222087959867e-06
-4.05718913842598e-05
-1.3599874059143e-05
-2.18058958471046e-05
-4.47644728050443e-05
-2.54753592289405e-05
-2.91974448594403e-05
-2.23937295526233e-05
-3.61134301837186e-05
-2.65771632243183e-05
-8.69925994801846e-06
-2.57423018987091e-05
-2.79917310362694e-05
-1.74106629014166e-05
-4.31701381669155e-05
-1.49988856712335e-05
-2.66293453338904e-05
-1.82508964800229e-06
-3.27962975038618e-05
-4.71766117125505e-05
-1.90060731322996e-05
-5.31270136233996e-05
-2.44190743440225e-05
-4.43296655119647e-05
-2.62981430142994e-05
-2.3563420657009e-05
-1.03727048949587e-05
1.15178721247888e-06
-1.89186686668478e-05
-3.60397094912805e-05
-2.13045015012293e-05
-6.23159668521689e-05
-2.69527667076952e-05
-5.06958382998354e-05
2.889426213941e-06
6.32852370378732e-06
-2.33110399986406e-05
-4.27622085010041e-05
-3.03573357835171e-05
-2.25762478709703e-05
-4.49867996194368e-05
-4.0231645945074e-06
-9.78776319222848e-06
-4.31501718554647e-05
-3.35598106767147e-05
-2.71176827103976e-05
-4.2141127506391e-07
-4.53359771760163e-05
-4.47194515536235e-06
-1.8374955673238e-05
-9.97128489328247e-06
-2.65671772480221e-05
-2.54567554831127e-05
-1.8287452211425e-05
-2.07557933492001e-05
-2.86384625370988e-05
-7.59929715664743e-07
-1.59305338646529e-05
-2.21695046472035e-05
-4.78003658682888e-05
-3.1087821680743e-05
-4.15076538181441e-05
-2.17969746278334e-05
-3.42171191047091e-05
-7.45387273517086e-06
-1.52186840026369e-05
-3.57234031731691e-05
-7.81392625675026e-06
-4.59165733891294e-05
-2.41412104821177e-05
4.70195877096831e-06
-2.24202660829767e-05
-3.08652713673099e-05
-4.43696859847234e-05
-1.07789481595617e-05
-3.76975603442242e-05
-1.45900066859618e-05
-4.56954138337295e-05
-7.17133797861663e-05
-4.093515920256e-05
-4.72063235187834e-06
-7.47423796154637e-05
-5.1473164543631e-05
-5.94222624722423e-05
-1.98884501895021e-05
-2.77356860383767e-06
-3.0842390690824e-05
-4.95654518508035e-05
-3.34688653395948e-05
-3.95483174963669e-05
-3.41628594023212e-05
-1.15584918925768e-05
-2.96622400543549e-05
-4.28020741393923e-05
-2.93131048497221e-05
-3.74597877840982e-05
-4.595781834436e-05
-1.80558222514443e-05
-5.22132241811133e-05
-4.11113538561211e-05
-2.70162913064111e-05
-1.0875665170489e-05
-4.10095239958274e-05
-3.79199301000084e-05
-4.5671520260158e-05
-2.56372672913409e-05
-5.32064360468957e-05
-2.90061150071428e-05
-2.66517894242617e-05
-7.43989439569764e-06
-8.15560579260241e-06
-9.86861250233971e-06
-4.40075491898046e-05
-3.94719647283836e-05
-2.07358304360368e-05
-3.33843753992317e-05
-4.32475402817716e-05
-2.13703660251871e-05
-4.43085587683215e-05
-6.70888262021988e-05
-3.25447599788075e-05
-5.74193905097407e-05
-1.29012561205038e-05
-3.91495882590338e-05
-3.47186045876061e-05
-2.93879351117301e-05
-8.76361387566311e-06
-5.07655293787135e-05
-2.95681069549432e-05
-4.11256447576192e-05
-3.63189376628885e-05
-6.41101747278687e-06
-2.45432939666742e-05
-3.47687119817307e-05
-1.78483010270241e-05
-3.8678875965942e-05
-1.92943498718026e-05
-6.98290499926498e-06
-8.98827665884168e-06
-3.6215732426601e-05
-4.03013745435856e-05
-3.67404711624359e-05
-5.32250258674414e-05
-2.729143870603e-05
-1.41424342968764e-05
-5.17890238146918e-05
-2.56409861716723e-05
-5.65784041160599e-05
-1.12353572423561e-05
-4.09041011567651e-05
-2.39922463667619e-05
-6.14316650075413e-06
-2.84131837506636e-05
-5.27201488357102e-05
-2.76523662864884e-05
-5.59767082744922e-05
-3.21122596475463e-05
-4.15101745942323e-05
-5.39039234774355e-05
-3.64159812117327e-05
-1.4256335712427e-05
-4.30489871677728e-05
-2.06804046744791e-05
-1.87235619004767e-05
-3.34916790701332e-07
-5.30998631710815e-05
-4.73720025968842e-05
-3.84245695159569e-05
-3.05672430791423e-05
-5.84212123394466e-05
-6.46767641473067e-05
-5.6630314910652e-05
-4.87529914105841e-05
-8.47407673840002e-06
-5.30593897073033e-05
-5.70876694704188e-05
-2.95581991198767e-05
-1.17674921543042e-05
-2.54041287396765e-05
-2.97699384930725e-05
-3.21132989184346e-05
-2.0900645358331e-05
-5.47036378833384e-05
-1.34996399354805e-05
-3.2732528310609e-05
-6.00034875145043e-05
-4.1321381959614e-05
-2.80688196017556e-05
-3.762894505372e-05
-2.4415534899219e-05
-3.94563761306281e-05
-3.94893936897651e-05
-4.82272304166423e-06
-3.5727196613717e-05
-1.75234092547213e-05
-4.54502098013685e-05
-2.80353515310113e-05
-1.64569522454377e-05
-1.3055050757803e-06
-3.07646664671779e-05
-6.55287502278599e-06
-4.28438523765162e-05
-5.24027953162211e-05
-3.37534876170914e-05
-1.18681617246404e-05
-2.04017876780381e-05
-2.71804757472223e-05
-2.05194399580842e-05
-5.70136658677486e-05
-4.54467505988249e-05
-1.91499674434428e-05
-2.68305802579061e-05
-4.26198803039325e-06
-3.93965087818323e-06
-2.80849905473755e-05
-3.14528278624974e-05
-2.84310895367691e-05
-2.17028455927095e-05
-4.52437581300127e-05
-5.71307443411542e-05
-4.93860936495136e-05
-2.25800349096125e-05
-4.38941214199933e-06
5.92009724451312e-06
1.48260721453121e-06
-4.5604807268097e-05
-4.88454770157473e-05
-3.25456827537555e-05
-4.90752159885872e-05
-1.87420068711878e-05
-1.85845146426786e-05
-1.74649025519453e-05
-5.8230576250264e-05
-2.01056336357978e-05
-1.2628551588974e-05
-1.46149194953301e-05
-3.60944748906988e-05
-4.94475686784876e-05
-3.46558199035476e-05
-6.7035018794163e-06
-7.79974834508919e-06
-3.76227209770887e-05
-3.54080775616123e-05
-5.21160741644549e-05
-2.56534668859566e-05
-4.604942366325e-05
-3.68407571081121e-05
-3.8599770029515e-05
-3.03157048951904e-05
-1.78049205920222e-05
-2.50513426639087e-05
-1.25508358552459e-05
-3.12677002884427e-05
-1.35829341867489e-05
-2.27361095329019e-05
-3.46417986145653e-05
-3.85703397944873e-05
-5.06227440863881e-06
-3.76258924700094e-05
-3.5232661029312e-05
-3.71787416446322e-05
-1.42738022526688e-05
-4.77481824463772e-05
-3.38849105543659e-05
-1.86178629427361e-05
-2.84510463553689e-05
-3.47489626440518e-05
-4.30029341246327e-05
-2.46806534948048e-05
-4.16881216285392e-05
-4.57306328365322e-05
9.5693199255894e-06
-4.86881700663347e-05
-2.59719372007869e-05
-3.52118016763784e-05
-2.50722251667981e-05
-4.36353145173499e-05
-1.94593967035728e-05
-4.92718638718962e-05
-1.630366860192e-05
-3.29930236832144e-05
-2.37629145714968e-05
-3.22192991275066e-05
-5.83594898727919e-05
-4.22676875258322e-05
-2.12282267086954e-05
-2.03777081394511e-05
-2.34567197632258e-05
8.08733186408176e-06
-6.59828679341288e-08
-3.28967433717185e-05
-2.23325441700726e-05
-1.48728501680318e-05
-2.10102266964056e-05
-6.07135373165024e-05
-8.93168291345831e-07
-4.89218028891201e-05
-2.43791566860848e-05
-1.91321171273086e-05
-5.37098747119587e-05
-2.85375929428266e-05
-3.77696561938276e-05
-1.66882663518069e-07
-1.82319085949452e-05
-5.55994576530788e-05
1.2558786287482e-06
-2.93787843992922e-05
-5.49734619075209e-05
-1.44744381999307e-05
-9.34791039635393e-06
-2.83187424304359e-05
-3.64725680725864e-05
-2.87673777754652e-05
-2.69839872314062e-05
-3.8002706720859e-05
-3.74746227601832e-05
-4.10532867555128e-05
-1.58743112429539e-05
-1.6390108873527e-05
-2.12163846752351e-05
-2.76689780931023e-05
-4.65270108490656e-05
-3.15038835348704e-05
-4.58743041456073e-06
-2.89621020641938e-05
-4.31826877297245e-05
1.98120915364456e-07
-9.8211469860908e-06
-2.33981883398841e-05
-3.59980416623517e-05
-6.51880950894785e-05
-5.21797486326135e-05
-5.83512710801345e-05
-2.9947534956345e-05
1.16651211478036e-07
-2.80499992996413e-05
-3.75462863280041e-05
-1.41485251920799e-05
-2.45721917326954e-05
-2.2602793589341e-05
4.29516190731131e-06
-8.53563087221802e-06
-4.29052655231487e-05
-3.98929046062137e-05
-3.78207823797112e-05
-2.89910021824838e-05
-6.50727464327742e-06
-3.44809235173054e-05
-3.00164316502429e-05
-4.44716795101383e-05
-3.28586283515981e-05
-1.41771880978922e-05
-2.29102390270269e-05
-2.2661355669568e-05
-3.59047674073949e-05
-5.32562002168168e-05
1.24915591954842e-05
-2.353749376669e-05
-1.86381100159393e-05
-1.6140912048944e-05
-3.96238467121098e-06
-3.63732314546108e-05
-6.77764590616722e-05
-4.15583534720788e-05
-8.25874038339708e-06
-5.23687851907252e-06
-3.33966029738654e-05
-3.4710527960698e-05
-3.93710500237146e-06
-3.31139907821343e-05
-1.16767199846592e-05
-3.71079082908759e-05
-3.75589604851383e-05
-1.59925122880169e-05
-1.65122325154611e-05
-1.46211281070631e-05
-3.35475491023926e-05
-2.55561743970072e-05
-3.71974402777893e-05
-4.76583057287709e-05
-5.48334380965927e-05
-3.31714581012659e-05
-3.76255543415905e-05
-2.07383823795848e-05
-3.29002549541736e-05
-1.49591084344997e-05
-2.23336606286407e-05
-2.54954691441621e-05
-4.82946743124793e-05
-3.16348790781319e-06
-3.71010889726085e-05
-2.69757861373372e-05
-4.22857457995919e-05
-2.48160394079986e-05
-2.45736443116803e-05
-5.75859487306828e-05
-3.85608918423491e-05
-6.93246869077634e-05
-3.40025339288677e-05
-1.78661809597187e-05
-5.68686963331829e-05
-3.35917572347155e-05
-4.42653912367846e-05
-1.83004424568478e-05
-2.11819084856103e-05
-2.96139288945597e-05
-3.10461406309253e-05
-3.23391088546947e-05
-2.76017720681795e-05
-1.8335441724548e-05
-2.40683853940176e-05
-4.57543682711771e-05
-5.28508698952722e-05
-7.98871633300622e-06
-1.79136192498566e-05
-5.79343111417406e-05
-3.31043583221201e-05
-2.41494715805646e-05
-2.55134600994266e-05
-3.6308378366673e-05
-2.36289705830037e-05
-4.92324157529678e-05
-1.21195577897524e-06
-1.42255251906838e-05
-2.01521602132672e-05
-4.55176578971731e-05
-3.00576070825003e-05
-4.99737656585325e-05
-5.62667028283601e-05
-4.54675073907459e-05
-1.75034233062733e-05
-9.31747909868356e-06
-2.54574575847804e-05
-1.67755043998021e-05
-8.66893561573968e-07
-2.31425295802377e-05
-3.86038289140411e-05
-1.75926421932e-05
-2.54935563957084e-05
-5.73608119838288e-05
-4.25783739132324e-06
4.37841737025474e-06
-2.58310792459151e-05
-5.07142432215974e-05
-1.25179659778837e-05
5.26656305161456e-06
-2.08392634596521e-05
6.09770603030047e-06
-2.51958272423699e-05
-4.36686912637512e-05
-1.47989524012423e-05
-2.95144936963316e-05
-3.97601984236186e-05
-1.13543561609207e-05
-1.70803523965937e-05
-3.76029502353717e-05
-4.81023224494392e-05
-4.65672590507878e-05
-3.19570207046426e-05
-5.4466459791007e-05
-4.990995926934e-05
2.24708713704375e-06
-1.23487250292069e-05
-2.38173596279713e-05
-3.35075343680968e-06
-2.56627576955259e-05
-3.16567372315858e-05
-6.22818536709436e-05
-6.23789742256952e-05
-8.02071392825069e-07
-2.26215068813981e-05
-4.03802704801269e-05
-4.8972246160234e-05
-3.66905141221506e-05
-2.9285962431708e-05
1.40686812756286e-05
-2.66943779399884e-05
-1.76051543332012e-05
-5.51691879969879e-05
-5.90624158036381e-06
-9.96584511789394e-06
-3.30889276571404e-05
-3.4616551015798e-05
-1.72723174741013e-05
-3.20627034071846e-05
-6.67370014978738e-05
-1.89448854228145e-05
-2.01235091150445e-05
-3.60399496279651e-05
-3.08639809688775e-05
-4.57163314620802e-06
-4.02586758410047e-05
-2.88127698415852e-05
-2.82728143169062e-05
-3.5241563547665e-05
-4.08628160901684e-05
-4.256012274629e-05
-4.01195561701569e-05
-2.18577619634839e-05
-5.76415853448367e-06
-2.15740599249586e-05
-6.63242502695739e-06
-1.99548476747666e-05
-1.34924134806897e-05
-4.12952040763225e-05
-1.93673255766499e-05
-1.16105491186795e-05
-4.3551011688644e-05
-2.45447273967858e-05
-4.57449850595345e-05
-5.65320884360878e-05
-2.99819087766742e-05
-4.03507893847038e-05
-4.65894223758852e-05
-5.24826881505617e-05
-2.24152900321151e-05
-3.46141102304535e-05
-1.51714222737846e-05
-2.84290647005039e-05
-5.38266119859944e-05
-2.88366773682601e-05
-3.13680718946762e-05
-1.97099128649029e-05
-3.84590474978116e-05
-3.21262310265044e-05
-3.71286961169804e-05
-1.38989554065635e-05
-2.40139631786765e-05
-2.15469253837939e-05
-1.76323195524762e-05
-2.77732022523793e-05
-4.47831431848672e-05
-9.11587575488998e-06
-3.21170297590065e-05
-2.95546741737212e-05
-4.29863959323493e-05
-4.21321563287378e-05
-3.13033182572226e-05
-1.13811360874055e-05
-3.09995567369604e-05
-1.68341637948771e-05
-3.42569175077197e-05
-4.26029316238698e-05
-2.62904821017452e-05
2.02352286830674e-05
-3.039367223391e-05
-4.64196261632218e-05
4.02230910353999e-06
-3.45494643330674e-05
-5.16733943010384e-05
-4.62290712092407e-05
-3.61877080524841e-05
-5.72247068686775e-05
-6.14416028595364e-05
-5.65218429960329e-05
-3.98590387439988e-05
-1.8003866066272e-05
-1.09058137790044e-05
-3.26852962940844e-06
-5.610658481099e-05
-5.0119636279144e-05
-4.33816812564395e-05
-3.87590116458304e-05
-5.31827774640213e-05
-2.95149371205928e-05
-8.70874549348333e-06
-3.04656824674999e-05
-6.0168070083611e-05
-4.24932351226702e-05
-3.4089726001599e-05
-4.05404498958829e-05
-3.62847679635359e-05
-2.43810316396617e-05
-4.37783564071005e-05
-1.69474279306083e-05
-4.88845409740198e-05
-6.33688715918947e-06
-1.70174301273437e-05
-2.15452970343495e-05
-2.6779490969488e-05
3.27836573776718e-06
-2.87341542294173e-05
-5.23561722608781e-05
-2.93876250913769e-05
-3.83905465864934e-06
-3.92777498683402e-05
-2.16342283728097e-05
-4.60994706768444e-05
-3.48585051566823e-05
-4.11969799897799e-05
-1.25782303347139e-05
-3.60863031970951e-05
-1.90411119972711e-05
-2.14569151543411e-05
-3.87212973557871e-05
-3.23305802422282e-05
-3.15735169214943e-05
-1.60781913022136e-05
-2.4082868121715e-05
-3.2319811890162e-05
-3.02580280343936e-05
-2.94745899587007e-05
-2.84726296825324e-05
-4.35335534450335e-05
-1.70214183318242e-05
-1.17047941151625e-05
-3.95486776279738e-05
-4.56259363546198e-05
-5.02573301065446e-05
-4.49148283053879e-05
-5.8720200214082e-05
-1.96769645377915e-05
-4.82997070846822e-05
-4.81718125315013e-05
-3.78691149646389e-05
4.97837227475129e-06
-2.81085746680663e-05
-3.26940470153289e-05
-1.53731718099371e-05
-2.18801576360663e-05
-3.84219225629172e-05
-4.32556629825289e-05
-1.29407677927028e-05
-2.84877941020728e-05
-4.85768080382931e-05
-3.77211825277975e-05
-1.93592434122944e-05
-7.21516299415838e-06
-4.33806944179747e-05
-9.85934411074193e-06
-3.05340291729598e-05
-4.03823908317995e-05
-4.88111506836736e-05
-3.03512847799464e-05
-2.00497193512954e-05
-2.64451166469375e-05
-8.37233422197685e-06
-2.94528031925874e-05
-4.44127109554466e-05
9.77420713282494e-07
-1.03752338995108e-05
-3.89385118833812e-05
-2.47913194377883e-05
-3.46648213661735e-05
-3.53929366388721e-05
-3.62510221312273e-05
-4.14348320695655e-05
-3.31192397833626e-05
-1.34314440500692e-05
-5.1314495916539e-05
-2.16467161562187e-05
-8.0121142616848e-06
-4.78026121984178e-05
-1.75442718109811e-05
-5.29380615718573e-05
-3.15388553836e-05
-3.87246263235313e-05
-4.48244995912481e-05
-1.27776856319692e-05
-3.76483782961847e-06
-2.51354971739707e-05
-2.83057953776192e-05
-4.24662627360643e-05
-2.91753213229017e-05
-2.06542138739082e-05
-3.30728490277996e-05
3.45617444818421e-06
-2.58239945453413e-05
-2.54459968601721e-05
-3.36358769205941e-05
5.94553397610822e-06
-4.55474000001241e-05
-3.94597495490222e-05
-4.80635365770378e-05
-7.63533117885394e-06
-4.09617235474983e-05
-4.13652413193527e-05
-4.19788633809466e-05
-4.81493958363402e-05
-3.66812195341203e-05
-3.75224739342226e-05
-3.97046256191872e-05
-1.47475810440826e-05
-3.27163641632544e-05
-1.00474813949928e-05
-3.62960700508987e-05
-5.22679690079906e-05
-5.47017953733633e-05
-2.94703731032044e-05
-3.87974227412964e-05
-3.90967564360286e-05
-5.36826136547649e-05
-2.32986046585734e-05
-2.69108899250036e-05
-1.5360950940629e-05
-4.30598129924836e-05
-2.38479140612875e-05
-5.37933484707382e-05
-3.85460321375224e-05
-7.69895279329165e-06
-3.31063467987916e-05
-2.52569600745643e-07
-3.45439303315169e-05
-8.93287785810966e-06
-1.21510977103633e-05
-3.46947156347767e-05
-2.89764869112364e-05
-2.89987795283139e-05
-2.2813502233343e-05
-7.44737242582231e-05
-6.22980768659812e-05
-5.00520847459406e-05
-1.87738951859129e-05
-4.04949839401762e-05
-2.14407867351761e-05
-2.21166726301674e-05
-4.45550859899205e-05
-4.13712532315844e-05
-3.31898200188591e-05
-2.08738554116021e-05
-1.76184335987759e-05
-5.85509694516344e-06
-3.0001472166679e-05
-3.86172748423976e-05
-1.21789405299462e-05
-2.6738759619888e-05
-6.03878991223272e-05
-2.45773162922849e-05
-4.62460328658932e-06
-3.06398799394646e-05
-1.57305624335796e-05
-2.26844611600516e-05
-3.18202706313539e-05
-4.59098684175934e-05
-4.02959284451066e-05
3.10363554422659e-06
-4.8900174683421e-05
-2.67151763949019e-05
-3.97459639038705e-05
-4.62354881599331e-05
-5.73412471272041e-06
-4.09172798931938e-05
1.15053765344749e-05
-5.49661370360203e-05
-3.5884916687391e-05
-2.29870999755427e-05
3.68021092550125e-06
-1.22068486550598e-05
-9.93603211400257e-06
-5.07449144585335e-05
-4.26004706803353e-05
-5.7213470447723e-05
-2.91159849290952e-05
-5.29407590820168e-05
-1.22819444401519e-05
-3.83022173614558e-05
-5.71873870658225e-05
-4.74523721756139e-05
-2.38072620435638e-05
-3.4738062151695e-05
-1.24922245121371e-05
-4.4023026603268e-05
-2.67412632180791e-05
-5.31230372191373e-05
-3.6617907734752e-05
-1.63321507302414e-05
-6.06659932247089e-05
-1.9108540492932e-05
-4.01352730960386e-06
-2.7060518619976e-05
-3.9374459275821e-05
-3.38320280661691e-05
-1.45355085205694e-05
-3.4344837340239e-05
-3.39438675880178e-05
-3.54241738562712e-05
-5.46875494860475e-05
-1.18171104303331e-05
-5.12236687452115e-05
-3.60971168648674e-05
-6.05184172486312e-05
-6.20647699286654e-05
-2.62011623056545e-05
-3.01387505480535e-05
-5.7403499948777e-05
1.05025280966696e-05
2.41443348178852e-06
-3.79544555355349e-05
-2.57360307566652e-05
-1.90758269604121e-05
-3.58240287182572e-05
-4.51281169614358e-05
-1.51199581818864e-05
-9.98798937958771e-06
-6.80298553608563e-06
-5.53263728220049e-05
-2.85819148771573e-05
-1.75379680716676e-05
-3.1711927392656e-05
-5.13607500483877e-05
-5.36853338136941e-05
-4.60938452683372e-05
-4.40357676029522e-05
-2.9805422916699e-05
-4.07753366746424e-05
-3.99649017987345e-05
-2.55680952675662e-05
-1.07810682290616e-05
-2.68005201496099e-05
-5.27146876147452e-05
-3.85790176228139e-05
-1.09543824916418e-05
-6.44140654223782e-07
-3.71620019514466e-05
-3.98716586002204e-05
-9.23284721041628e-06
-2.0045583263859e-05
-2.87954386090809e-05
-3.60831326078065e-05
-2.55201600755285e-05
-3.60138709784677e-05
-5.05891258432101e-05
-5.45933995735413e-05
-5.03286004600744e-05
-1.48879444129355e-05
-1.72613549970575e-05
-1.86028048236892e-05
-3.22598734246405e-05
-4.21740125528245e-05
-3.68569369807144e-05
-4.92652766102979e-05
-2.85287587586194e-05
-5.94018318107637e-05
-2.95425413754442e-05
-2.65897158416416e-05
-4.04929874482041e-05
-4.96485372169674e-05
-3.73109268217147e-05
-2.3648050480113e-05
-4.8604229096672e-05
-5.09403487478676e-05
-6.84773482938645e-05
-2.0623467127291e-05
-1.80221176376269e-05
-3.0913419588042e-05
-2.6196281838409e-05
7.4465585117527e-07
-4.61601161829762e-05
-5.88596353769732e-05
-3.90729868209786e-05
-4.39911546402843e-05
-1.09434595098253e-05
-3.60647831396245e-05
-3.7435421313299e-05
-5.18337560426007e-05
-1.1598876685099e-05
-3.8191844440837e-05
-1.81469767217082e-05
-4.75502387215952e-05
-5.42841520330175e-05
-1.64303360779357e-05
-2.7509639326362e-05
-3.26198129534118e-05
3.29486877590031e-06
-2.01534644946916e-05
-2.18074349534352e-05
-5.63667070564454e-05
-2.49264516047034e-05
-2.45945608087732e-05
-2.02130820272685e-05
-2.02216978529251e-06
-2.67088736065697e-05
-3.19496404221282e-05
-5.41115832251428e-05
-2.95237473519238e-05
-7.16580742515326e-05
-3.5860970090041e-05
-6.52147681624922e-06
-9.97360714282436e-07
-2.42283312323571e-06
-2.05680734485568e-05
-5.15620058103325e-05
-1.74965985526978e-05
-4.538491215952e-05
-1.72605975368437e-05
-3.75661231684629e-05
-1.70278906891247e-05
-4.15528733590831e-05
-2.27671707975174e-05
-5.584494285839e-06
-9.10577203162573e-06
-5.09605405255683e-05
-2.58985007680695e-05
-3.33183716102094e-05
-2.24050853982655e-05
-5.17853162484934e-06
-4.5548495505906e-05
-3.22363630748435e-05
-4.54551789882813e-05
-2.30133845974879e-05
-9.48131210890679e-06
-3.13268212270793e-05
-3.64557340623153e-05
-2.09021011457583e-05
-3.86725131741186e-05
-4.23412960166702e-05
-1.35476348671875e-05
-6.70767910024257e-05
-2.09813906497153e-05
-3.56878813221276e-05
-1.78450053535613e-05
-2.60289036088792e-05
-5.6651917285142e-05
-3.86826960017355e-05
-2.33471420908321e-05
-2.1817443391341e-05
-4.90312892394902e-05
-6.12817740712878e-06
-4.08601223631302e-05
-2.09630240078867e-05
-3.88713525984492e-05
6.4780300568566e-06
-5.50406594349577e-06
-1.50953974958834e-05
-3.36599027476462e-05
-6.66169556157807e-05
-1.35328301909422e-05
-2.20720357671118e-05
-1.34363944900302e-05
-1.61596262891941e-05
-2.34642255489609e-05
-2.21802258846635e-05
-2.80398390247066e-05
-3.48655135949121e-05
-3.42252865224664e-05
-4.20136529933564e-05
-7.10743306513691e-05
-3.19344724017632e-05
-3.59930519150697e-05
7.99478191726819e-06
-5.64617959031066e-05
-3.54498826451417e-05
-5.31844019943141e-05
-1.37901528393492e-05
-4.35682925898049e-05
-3.5332795663321e-05
-3.80136809119432e-05
-4.5258981257273e-05
-5.10085208167584e-05
-2.94974928574675e-05
-3.46985481492927e-05
-2.62592169788283e-05
-4.05750940610661e-05
-2.77301841486262e-05
-1.64043055836562e-05
-5.84565695699147e-05
-4.22987466790116e-05
-3.32908435167588e-05
-1.78665793277803e-05
-3.02454075980686e-05
-3.55515124519165e-05
-4.64125203672944e-05
-2.82055636616863e-05
-1.51160920421124e-05
-1.97895290764331e-05
-3.03792168546951e-05
-1.45679623009664e-05
-4.31097110023392e-05
-4.37232525032277e-05
-1.38958991659581e-05
-1.01985144041804e-05
-2.50605830402087e-05
-2.10340099674283e-05
2.62857877500368e-06
-3.38584895764037e-05
-5.55096387348293e-05
-4.93701069786895e-05
-4.11498182339436e-05
-3.13937016889625e-05
-4.29106433345988e-05
-3.74271389164663e-05
-4.51917724113276e-05
-2.70875997896834e-05
-3.57398390963188e-05
-5.06315706657252e-05
-1.80881753941881e-05
-9.24041408869138e-06
-2.63573176842786e-05
-2.70659916019783e-05
-1.50128542012938e-05
-3.99403933887665e-05
-5.08313306622733e-05
-1.06899839010125e-05
-2.39880241127249e-05
-2.32312269605852e-05
-4.39790888525367e-05
-4.0283736401775e-05
-5.46901287482569e-05
-4.87778704368377e-05
2.13381896666205e-05
-3.17919898070911e-05
-2.4560299792592e-05
9.51957361053907e-06
-4.12038789070625e-05
-2.99951187908474e-05
-5.33437142496576e-05
-3.91428333255274e-05
-5.21867213196013e-05
-3.56794871725919e-05
-2.89138824063002e-06
-2.20653712433899e-05
-2.58666826445203e-06
-2.53866206553072e-05
-4.95234222976039e-05
-4.07465090024909e-05
-4.65242092071563e-05
-5.77971918415308e-05
-1.80912318311494e-05
-3.5810367518922e-05
-2.50517089068263e-05
-2.28308730254963e-05
-7.38089354336259e-06
-3.60134655931868e-05
-2.00944182134269e-05
-4.02529351360082e-05
-1.04294880880667e-06
-3.01731464834791e-05
-3.19708541798121e-05
-3.65509390856265e-05
-5.3775236195613e-05
-6.305855904952e-05
-2.97349896838243e-05
-2.14904398278211e-05
-4.21313298864473e-05
-7.97878656463014e-05
-2.3548100403795e-05
-2.02770425172509e-05
-9.29355208189004e-06
-3.17067879622269e-05
-3.86790188565274e-05
-5.02878530634331e-05
-3.47012388805525e-05
-5.67155265707065e-05
-1.2525829749349e-05
-3.01240852596695e-05
-2.01223758975035e-05
-2.95343540807867e-05
-3.41261540732365e-05
-5.01905488138599e-05
-3.01522861102678e-05
-3.94236580627209e-05
-4.58850297200368e-06
-2.49609081457e-05
-2.1695514290651e-05
-1.11803538534597e-05
-6.06740291334508e-05
-5.33732750093218e-06
-4.09150438153236e-05
-9.35102550434438e-06
-1.37502626334375e-05
-2.23740441387087e-05
-3.22254054525323e-05
-2.10065866335032e-05
-3.72417035815382e-05
-7.79420426731511e-05
-1.93727025061534e-05
-5.56500195735743e-05
-4.76745059058577e-05
-2.01304659564071e-06
-1.50166091145225e-05
-2.97687444626432e-05
-3.93340809816976e-05
-3.07818625762436e-05
-3.9976231437895e-05
-4.72661710910087e-06
-7.76186741532423e-06
-1.76898300363418e-05
-4.51273242105552e-05
-2.38982724900094e-05
-2.14095417043171e-05
1.54125038665048e-06
-4.80786911720505e-05
-2.77055719549995e-05
-6.41723050760362e-06
-7.29608683642655e-06
-3.35275813157285e-05
-1.40237316280394e-05
-3.3094646630616e-05
-4.39380873379273e-05
-2.59890071418463e-05
-1.8132845225884e-05
-2.8817306904585e-05
-9.84998300972395e-07
-8.8896565036522e-06
-3.45711468402173e-05
-5.00453872733735e-05
-3.73188887901422e-05
-2.27691316177934e-05
-1.78207966713176e-05
-4.06131829914443e-05
-6.03235894740409e-05
-3.70714971927872e-05
-3.77971485774427e-05
-7.96273601923875e-06
-3.91953837736735e-05
-2.22117273669773e-05
-4.92521666706387e-06
-2.78487317374809e-05
-5.96223828979314e-05
-3.63301987566756e-05
-4.59929447831121e-05
-1.74029382977881e-05
-1.50342571184281e-05
-4.95087180905243e-05
-4.19839185164025e-05
-3.68011680055649e-05
-5.33036440438195e-05
-2.75911295496134e-05
-3.40229844395717e-05
-4.33724619584778e-05
-5.47487576110351e-05
-4.83814628739614e-05
-3.3643409661769e-05
-1.72456047139621e-05
-4.37985051195295e-05
-3.6209348051945e-05
-3.11112170574947e-05
-4.31354263049672e-05
-1.60894595041852e-05
-3.40836182479814e-05
-9.02946488830497e-07
-4.31582182845363e-05
-4.46273486427242e-05
-2.53344833459298e-05
-4.0126092783027e-05
-1.97270122418013e-05
-5.5191339792253e-05
-2.33353560921433e-05
-5.63113530420643e-05
-7.68362763365249e-05
-1.26235227110453e-05
-4.88291156570359e-06
-2.00525748788168e-05
-9.82351048820401e-06
-4.82148680306977e-05
-4.40589892750662e-05
-3.42505680286936e-05
-4.67346926980853e-05
3.69408703372926e-06
-5.32197171663785e-05
-6.49661087950425e-05
-2.14965979688897e-05
-4.86020605931372e-05
-5.44460266919298e-05
-5.45227528763146e-05
-2.49708909048694e-05
-5.95094409056134e-05
8.66953203273371e-07
-2.17758524044122e-05
-5.03260619422906e-05
-1.93666599307683e-05
-3.82443147973603e-05
-3.15643533709951e-05
-3.16715770073106e-05
-2.83780315547181e-05
-2.39183360654873e-05
-2.09192675119002e-05
-3.71171347427339e-05
-2.14139682356832e-05
-3.623666536605e-05
-1.53289733995159e-05
-2.8861767813312e-05
3.24502194251097e-06
-3.02277903866679e-05
-4.60991524598651e-05
-5.47383271499678e-05
6.39698531398823e-06
1.4855662190521e-06
-5.05875375788403e-05
-5.27205661213501e-05
-5.09724075489959e-05
-5.39689615453298e-05
-1.74978066093162e-05
-6.11058478436149e-05
-2.1790109601441e-05
-2.83000585491227e-05
-2.34901762212539e-05
-4.63771878137591e-05
-4.39455925133289e-05
-4.01625497100783e-05
-3.12332202607404e-05
-7.12785399354289e-06
-2.76500361540633e-05
3.28625643819957e-06
-7.12106675236803e-06
-4.38914381475188e-05
-4.07584887114716e-05
-3.46554770043253e-05
-6.37037677811366e-05
-1.08294493740103e-05
-3.36601052471758e-05
-4.2538471666547e-05
-2.06438116416392e-05
-1.74370583009713e-05
-4.27287931355324e-05
-2.58155081588469e-05
-2.11104051322898e-05
-2.40280902470175e-05
-3.46695240203202e-05
-4.5146288036738e-05
-4.04135084772202e-05
-2.34890271182562e-05
-3.67367193116873e-05
-4.47128644859361e-05
-2.77025899848751e-05
-2.09697072403295e-05
-3.21060141244799e-05
-5.01597395162072e-05
-7.08724080961224e-06
-3.96843918841559e-05
-1.85023477560568e-05
-2.2610440893221e-05
1.4535353671402e-05
-6.46905519508041e-05
-1.28992599240407e-05
-2.16297304244823e-05
-3.48948280025886e-05
-3.86541553634749e-05
2.37399255581814e-05
3.20108089784474e-06
-3.88498263400394e-05
9.6226984706464e-06
-3.95628630472554e-05
-1.99246892385133e-05
-4.31968229003977e-05
-3.36941223396755e-05
-3.6809799532407e-05
-1.26569565409551e-05
-1.83195303539896e-05
-2.46970792137873e-05
-2.31885948248745e-05
-1.66317534487945e-05
-1.54703946793951e-05
-2.78954092739988e-06
-3.70298464918602e-05
-1.60279741415063e-05
-3.108685181404e-05
-4.37937378406726e-05
-5.14417491878654e-05
-3.03053834891919e-05
-4.09945446993013e-05
-4.38839928527641e-05
-1.86844055018991e-05
-1.28015615072095e-05
-1.63393406027128e-05
-3.27159475135834e-05
1.31413580225076e-05
-3.59417695446509e-05
-3.32422032960994e-05
-5.79037355811116e-05
-1.55060653359239e-05
-2.33574873514495e-05
-5.90815483706054e-06
-2.95061911889644e-05
-1.76337263294931e-05
-6.05162643341774e-05
-1.96971406152055e-05
-2.07912523586059e-05
-1.42554463339443e-05
-5.38736560434585e-06
-3.23302519467718e-05
-2.78396409252794e-05
-3.95180620321192e-05
-2.47417115446444e-05
-4.62910686970546e-05
-3.25808424823785e-05
-2.4636281705484e-05
-1.3212106530733e-05
-1.59878372944049e-05
-2.45903692230969e-05
-4.0561304503192e-05
-3.77388152041388e-05
-1.73396393779137e-05
-2.34768034831526e-05
-2.89525655167574e-06
-1.14874653227246e-06
-2.65060867147295e-05
-1.37662676618286e-05
-3.25861060120272e-05
-2.10734486196611e-05
-5.84836585066139e-05
-4.94378560647061e-05
-1.76689898620932e-06
-1.43293063716469e-05
-3.13156000950156e-05
-5.43307545183095e-05
-3.50231618860451e-05
-4.15852499380321e-05
-3.74893348507246e-05
-4.03750436966961e-05
-2.09861060892212e-05
-2.52816131110606e-05
-1.12261396152781e-05
-1.13345611187736e-05
-4.61159126039584e-05
-3.69650124123687e-05
-5.08808111342138e-05
-1.00554864769752e-05
-3.20637079498217e-05
-9.06405310794202e-07
-3.56973933725887e-05
-6.89810826374256e-05
-2.16403090440987e-05
-2.55939098404966e-05
-5.20084750334573e-05
-2.77688833509443e-05
-3.12233076993333e-05
-3.81460742433721e-05
-7.19760851511382e-06
-5.30665774321395e-05
-3.5485468004138e-05
-4.31012877838819e-05
-3.82181600009089e-05
-1.86342282958401e-05
-1.94850215320292e-05
-3.79319078531894e-05
-1.55371064414397e-05
-3.93758710765084e-05
-6.82671271045342e-06
1.66291723778158e-06
-1.86633116880557e-05
-2.41570952246437e-05
-3.27178998486172e-05
-4.64041146509109e-05
-4.34851145034683e-05
-8.04482545651062e-06
-2.20997552898539e-05
-2.20260290875573e-05
-2.07922026705091e-05
-1.64248256913283e-05
-1.71805157739088e-07
-4.9355265743014e-05
-4.48122760437206e-05
-3.16406101768862e-05
-2.72976804287199e-05
-4.03652449410483e-05
1.02877867546209e-05
-2.24433290468481e-05
-3.50739214978945e-05
-1.24751357244702e-05
-2.81874490587683e-05
-3.05500526529311e-05
-2.62767345417256e-05
-2.95827480706544e-05
-2.35756595718902e-05
-4.01708755228933e-05
-2.35319421914982e-05
-3.56171586840086e-05
-5.4100816389465e-05
5.28066322573081e-06
-2.73159105189446e-05
-2.37690763200863e-05
-3.36283109604237e-05
-1.51302270009166e-05
-1.4425465661199e-05
-3.93056153440223e-05
-5.10293858510676e-05
-5.06287953774138e-06
-2.48640885956737e-05
-1.0893600069375e-06
-8.06379726426813e-05
-3.54578575190581e-05
-4.11107864469382e-05
-2.99003265947189e-05
1.86861929312211e-06
-1.91484546637498e-05
-8.51246194400444e-06
-2.83964740572295e-05
-3.30384384185517e-05
-2.0165902184118e-05
-4.61225563391455e-06
-5.06716238967998e-05
-4.49351303180457e-06
-6.12542012527565e-06
-1.76403414373719e-05
-4.22356020352022e-05
-1.56102474884808e-05
-4.10681798368586e-05
-3.99279740647896e-05
-3.18948063547687e-05
-3.55303318068399e-05
-5.10517466599272e-05
-2.31499622053996e-05
-2.90425630372618e-05
-4.92726426002883e-06
-3.88359475625069e-05
-3.96301052548892e-05
2.75377092098834e-06
-1.38166455968177e-05
-1.80167609168829e-05
-1.32548633636834e-05
-2.64027773479472e-05
-2.62167003040872e-05
-5.15504505047356e-05
-2.44419718398056e-05
-3.10355928454028e-05
-3.65869901309078e-05
-1.353160604448e-05
-3.81305403224903e-05
-5.05100862037862e-05
-2.37405120812447e-05
-2.2293298433833e-05
-5.02618514399385e-05
-4.89805774236766e-05
-9.67017066059283e-06
-3.6135426400156e-05
-2.75794705027572e-05
-4.82367930973951e-05
-1.31638119612704e-05
-4.36830552810328e-05
-1.51594604100463e-05
3.7505568225581e-06
-3.07189371178079e-05
-6.93045060996684e-05
-1.5664517535438e-05
-3.6206830320408e-05
-7.86490064691118e-05
-1.49837486626835e-05
-2.01257353109711e-05
-3.35707952352226e-05
-4.72604673422461e-05
-1.33166229243882e-05
-2.0120646836781e-05
-1.08759496650711e-05
-2.65589025568616e-06
-3.68043865235271e-05
-2.2084201302063e-05
-8.86563848555068e-06
-4.64736177161678e-05
-3.33272837461327e-05
2.98094144591039e-06
-2.12282454074087e-05
-4.07998991654151e-05
-1.86699237549429e-05
-3.48967176976438e-05
-1.32437201374894e-05
-2.38097601429707e-05
-3.37431188625721e-05
-1.68490107782116e-05
-3.4213400643211e-05
-4.34025947438193e-05
-4.85199317531514e-05
-4.49398033246585e-06
-1.10198227081695e-06
-4.08067523891212e-05
-1.3733402224778e-05
-2.31070799827668e-05
-1.32938558336092e-05
-1.35299578996618e-05
-6.68439759313111e-06
-9.16614167015963e-06
-1.96985567678372e-05
-1.12935811728955e-05
-2.97395825305244e-05
-3.87936391136955e-05
-2.21224163220713e-05
-4.36331749322866e-05
6.02828496261297e-06
-4.17378740675456e-05
-2.66446819142369e-05
-7.90109850854573e-05
-1.85230928869362e-05
-3.07201418728414e-05
-3.79262475029827e-05
-4.55525048144755e-05
-6.26957141624136e-06
-8.0391176916367e-06
-4.59086964005014e-05
-2.98491276703979e-05
-4.90132841659858e-05
-2.53105692517047e-05
-2.80148401344803e-05
-4.72515517089579e-05
-4.29459098811165e-05
-4.11950892871463e-05
-2.82867906095114e-05
-2.83226507865896e-05
-4.57496740943608e-06
-1.05026726470199e-05
-4.23884120471081e-05
-4.78100451441404e-05
-5.40269459431144e-05
-3.3333689519152e-05
-4.43936412212217e-05
-2.54714556521669e-05
-6.06252133477846e-05
-4.09225120089588e-05
-1.43980569532293e-05
1.92114907795987e-05
-2.45301828047842e-05
-2.04331328693779e-05
1.43434933734334e-05
-6.07712192132458e-05
-3.497892137465e-05
-4.15751393020925e-05
-2.94567264083743e-05
-3.07866230638908e-05
2.12694209572886e-06
-1.66304325493425e-05
-4.35140699623357e-05
-1.43198918020932e-05
-3.80799221292473e-05
-2.29801506233387e-05
-5.67116676867471e-05
-1.2230938636953e-05
-2.41985156134959e-05
-2.76720974429478e-05
-4.1325600254728e-05
-1.46696306060843e-05
-3.7805620612522e-05
-4.94809715628742e-05
-5.30309760541948e-05
-2.17230620493623e-05
-4.72282372871065e-05
-7.29929732818894e-05
-5.92986526684883e-05
-2.56810780490166e-05
-1.65807379359015e-05
-4.50122621527953e-05
-7.45835855891808e-06
-3.91725980892025e-05
-1.34187508988491e-05
-4.98442133180021e-06
-2.18912770224478e-05
-5.19299438657452e-06
-4.80632450581597e-05
-2.91811423139014e-05
-1.74416878412703e-05
-3.88740918249185e-05
-2.08792230622409e-05
-4.74808650756031e-05
-4.92254068022251e-05
-3.64828075623477e-05
-2.3086586675897e-05
-4.97689977293534e-05
-2.05536219075687e-05
-2.66697524372495e-06
-2.60966022681187e-05
-2.43303685842032e-05
-4.56592916792124e-05
-1.95801290752054e-05
-3.40509214262925e-05
-5.91726281407333e-05
-1.32610418084286e-05
-2.56901463663937e-05
-8.21999099416642e-06
-3.63123153162918e-05
5.05451085635679e-06
-2.02537402636999e-05
-1.45884064149582e-05
-4.08123069242507e-05
-1.94345801408543e-05
-4.3193019479423e-05
-3.3319647128519e-05
-5.81797650140692e-05
-2.50770522359339e-05
-3.47333888123346e-05
-3.01393248036832e-05
-3.29116018315514e-05
-4.41094174808093e-05
-2.11949515643888e-05
-5.95865843303013e-05
4.65647220204607e-06
-6.1255467712211e-06
-5.32586586558923e-05
-3.34576864360805e-05
-2.555142341107e-05
-4.71428136788382e-05
-1.74091944693341e-05
-4.00227994100693e-05
-4.56871275858882e-05
-3.84803931140136e-05
-3.34084336098647e-05
-3.70464123537862e-05
2.03542737362891e-06
8.02119851319801e-06
-2.74953430344168e-05
-3.66356752258952e-05
-1.33366822709015e-05
-2.97188718554377e-05
-2.48450848185855e-05
-1.16609253405436e-05
-3.91570785495103e-05
-2.7901893606626e-05
-4.61557175192179e-05
-1.90023872808726e-05
-1.07480041791731e-05
-5.17985064009047e-05
1.61751760099274e-05
-4.03317251818122e-05
-7.59775283241872e-05
-3.98687045091639e-05
-7.72319485098447e-06
-3.83414126932897e-06
-3.53539755296148e-05
-5.94876591908861e-05
-2.78574040548384e-06
-3.36171560172215e-05
-4.93078556192557e-05
-3.20041343055643e-05
-3.74234876196412e-05
-3.43499470663327e-05
-9.43443183288595e-07
2.69165608030137e-06
-4.10658512397254e-06
-4.09036185931695e-05
-3.80359652739776e-06
-1.36919173538113e-05
-8.09166617208154e-06
-2.26838904349344e-05
-1.86555557846631e-05
-2.74109285572935e-05
-5.22307172861217e-05
-4.60166968556225e-05
-5.47740783856008e-05
-2.48781054142983e-05
-3.46378453673705e-05
-8.24115475995723e-06
-3.55028793479315e-05
-4.1584782236518e-05
-4.06083905081891e-05
-8.9757690206895e-06
-2.48911200453022e-05
-1.43065326585882e-05
-3.02410220815048e-05
-3.42565682182264e-05
-3.75030888020691e-05
-3.66821461799162e-05
-4.14882575942479e-05
-4.32974886135908e-05
-3.70945132209471e-05
-4.4810947608579e-05
-4.21914997390403e-05
-3.68455636152085e-05
-4.94919257575596e-05
-3.91717803301754e-05
-1.10707537742614e-05
-2.0035430134807e-05
-4.62184192661081e-05
-4.87122748668825e-05
-2.00307512810994e-05
-3.41222908917419e-05
-3.84634993141165e-05
-4.56485063068228e-05
-4.53166632093301e-05
-3.99952209401102e-05
-2.70321578991961e-06
-7.56190620615901e-06
-4.78644285442936e-05
-4.54871618209544e-05
-5.28054789353384e-05
-6.72680224877419e-05
-3.1793952910049e-05
-2.793830460021e-05
-7.20346110270714e-05
-6.36791380907948e-05
-3.06950579161257e-05
-1.43624173998253e-05
-1.38764155884021e-05
-1.22135667443223e-05
-3.90653611429129e-05
-2.96620696494531e-05
-3.55621541524764e-05
-1.81428929759919e-05
-3.85949963850124e-05
-1.83227353637656e-05
-1.77966606413022e-05
-2.58896783936841e-05
-2.528576187824e-05
-4.30628187808017e-05
-4.34673985406164e-05
-4.89252857913122e-05
-5.62143537215425e-05
-4.8785013453441e-05
-5.38155568952099e-05
-1.0354374993243e-05
-2.72504613730728e-05
-4.09895281517533e-05
-1.30696958348826e-05
-3.58296140190245e-05
-3.2985548780833e-05
-1.22157037158474e-05
-2.57131754789036e-05
-3.59916037704479e-05
-3.9114990808702e-05
-4.09547857604475e-05
-3.46097103194367e-05
-3.94217269975433e-05
-3.90311192219693e-05
-2.92418841239608e-05
-2.89371608304231e-05
-1.35771183827267e-05
-7.09774600635536e-05
-3.6623878530537e-05
-2.60017737385998e-05
-3.2141427608716e-05
-4.08087178737165e-05
-8.37508813115687e-06
-2.51462190051532e-05
-6.10695172780139e-05
-7.47462364529123e-06
-6.77706338283189e-06
-5.0084271521492e-05
-3.46436747722699e-05
-2.24107497562485e-05
-5.09346849984153e-05
-3.18317374227166e-05
-2.76829596252976e-05
-2.42261497354808e-05
-3.90103852942545e-05
-4.17243339542045e-05
-1.58216606811278e-05
-1.3840083876393e-05
-2.34403193131007e-07
-6.42736837665072e-05
-5.45321893988592e-05
-3.52669879739316e-05
-2.10801414675529e-05
-3.07096567472274e-05
-1.50827844800972e-06
-2.76923887465617e-05
-3.45558529876058e-05
-5.42826803722385e-05
-1.79053541269995e-05
-4.70621294482732e-05
-1.64135288189018e-05
-5.89840516606658e-05
-5.47326867348524e-06
-7.38628885483881e-06
-3.48970603065079e-05
-6.3836567229575e-05
-2.8875671893044e-05
-1.96712896202259e-05
-2.15563474236826e-05
-1.08598598820454e-05
-3.30684823249758e-05
-2.60927894866885e-05
-2.63185929029609e-05
-2.87977326823589e-05
-4.0844733663924e-05
-3.12494395552455e-05
-3.07718479862043e-05
-3.78843979621699e-05
-3.91247583094137e-05
-1.81609217212211e-05
-6.20028537215569e-05
-4.75808227075356e-05
-3.84640836527869e-05
-3.40804897597652e-05
-1.78339809189211e-05
-3.14250906722162e-05
-1.53127750849645e-05
-3.68713565255558e-05
-1.56318306621007e-05
-3.91529841089028e-05
-3.66576832141825e-05
-2.66650291121685e-05
-2.22207384960421e-05
-4.81852950172196e-05
-5.42760716611819e-05
-4.84301034912761e-05
-2.58112947603149e-05
-2.1330209577102e-05
-4.72225781470073e-05
-2.03421705836304e-05
-4.36631413269287e-05
-3.98708051274796e-05
-2.83418431556881e-05
-1.03411498390294e-05
-3.98611146037072e-05
-2.5150055166681e-05
-2.90536905611934e-05
-2.35948416005756e-05
-2.92596336621584e-05
-1.18981217081776e-05
-3.91565340489552e-05
-3.69901867497008e-05
-3.7434509147378e-05
-1.78229652236539e-05
-2.84550934282519e-05
-3.53277708330937e-05
-2.57569455072606e-05
-2.03154675297232e-05
-7.13229355865561e-06
-1.27402928406268e-05
-3.86640624867854e-05
-4.40943506025589e-05
-2.79466673116588e-05
-4.02311222247541e-05
-2.74030208182894e-05
-1.97815126563594e-05
-3.3976350382759e-05
-3.11128792642425e-05
-2.08116989369414e-05
-2.42830413564681e-05
-3.36326320709197e-05
-1.96802491089939e-05
-1.76723823298808e-05
-2.64614983485305e-05
-3.33146024709517e-05
-2.5900502379561e-05
-2.77153452691053e-05
-2.58499387923149e-05
-4.1449602389292e-05
-2.16150243537055e-05
-3.52882034198845e-05
-4.22070833922384e-05
-7.84448342795095e-06
-3.27751511160395e-05
-3.28805635158519e-05
-5.25242190931996e-05
-6.13748636267238e-07
-3.15443843922687e-05
-1.32334239570186e-05
-2.44673250214777e-05
-8.29613636975921e-05
-4.03823875606588e-05
-3.13405488400446e-05
-4.13173222370673e-05
-5.05088058598243e-05
-6.5226592460183e-05
-1.80561617286921e-05
-4.73099972535145e-05
-2.34003817379351e-05
-3.60258667358686e-05
-3.75851298792818e-05
-4.74070932435681e-05
-2.26128431361329e-05
-9.36137222011808e-06
-3.01711900229446e-05
-7.47252973170977e-06
-3.72158457841582e-05
-3.32337281761256e-05
-3.10764931955556e-05
-5.87331757752716e-05
-5.42262142564392e-05
-3.71479389361361e-05
-2.43773597494468e-05
-4.23397748418715e-05
-3.25617764481112e-05
-3.06050608736431e-05
-4.69710951140735e-05
-5.11234593458411e-05
-1.53397484784075e-05
-2.2842155802826e-05
-2.8700167017939e-05
-2.90763875268816e-05
-1.63455809627486e-06
-3.09365610406926e-05
-2.10846854491531e-05
-9.84902832578892e-06
-5.44753293345456e-05
-5.11614946986465e-05
-2.60326642947167e-05
-4.50384243046583e-05
-5.68067311396296e-05
-1.96182713806658e-05
-3.58825329001458e-05
-2.69158949540493e-05
-1.93528751269118e-05
-3.03644032854948e-05
-6.33908313789047e-05
-3.84131152536367e-05
-6.39280228074516e-05
-3.10535217763873e-05
-2.33819347129692e-05
-1.75398311678766e-05
-3.60950278524886e-05
-1.25830705838697e-05
-3.93393458119379e-05
-2.22792635510574e-05
-2.60633105849311e-05
-1.93272781560594e-05
-5.3697672784825e-06
-4.98566001607331e-05
9.4865059633995e-06
-4.47690517407032e-05
-3.57245552553111e-05
-5.19539851121546e-05
-4.18267098807099e-05
-3.04701598354358e-05
-4.28836824652384e-05
-3.04187553170879e-05
-3.0735495995996e-05
-1.01672009991673e-05
-4.93093831563268e-06
-4.56032580868858e-05
-2.4411901811749e-05
-5.34508176029467e-05
-3.33855846460889e-05
-2.82548750763714e-05
-3.7341398464374e-05
-4.41660181388466e-05
-7.48163128907024e-06
-2.54550162079271e-05
-1.36938856117051e-05
-3.78679112005003e-05
-1.669899983744e-06
-4.33377791515076e-05
-4.77911289087744e-05
-4.25088572595353e-05
-2.3751531029987e-05
-2.61384848298965e-05
-1.01544371429655e-05
-4.25294669489043e-05
-3.89870927317479e-05
8.23340178679653e-06
-4.54622528705301e-05
-2.43946477039856e-05
-2.62720475816071e-05
-2.62401910305732e-05
3.48228803703656e-06
-3.19432705896849e-05
-4.77481979790631e-05
-3.52043010876674e-05
-2.22837645646154e-05
-6.08511479143419e-05
-5.28398053816112e-05
-2.53298358158025e-05
-4.54592659423252e-05
-3.21088770263079e-05
-3.79214471682957e-05
-6.28104431399667e-06
-1.04101239224038e-05
-2.66165590825613e-05
-5.47848115140361e-05
-3.14196364270795e-05
-3.68615047401846e-05
-1.12098126656768e-05
-9.09958939914029e-06
-4.54791154753923e-05
-3.99471567689511e-05
-1.7147244313988e-05
-5.94572347885489e-05
-5.98273188979591e-05
-2.28780581939101e-05
-3.39305893533957e-05
-1.98320187595267e-05
-4.68963266801641e-05
-3.68657774718051e-05
-5.68781904471442e-05
-4.09997214116173e-05
-4.02068080853574e-05
-1.92612631278188e-05
-1.22270040951251e-05
-4.34959850542643e-05
-6.12015872960121e-05
-1.09835532929641e-05
8.55536208789641e-06
-2.67046998684765e-05
-2.28278329105613e-05
-3.6913127980631e-06
-2.16821258032391e-05
-2.8635088647723e-05
-4.71821334009952e-05
-4.95378993646914e-05
-3.10894851554767e-05
-1.88347716714429e-05
-2.68882400487617e-05
-2.37304039882776e-05
-9.69561174607269e-06
-5.82527414215571e-06
-7.19762532872482e-06
-6.65716814156704e-05
-3.63764465295809e-06
-3.58828758050115e-05
-3.60166781850466e-06
-3.62252606851885e-05
-4.34945684213779e-05
8.24569618653625e-06
-1.65271194690201e-05
-2.10206021384506e-05
-2.89699605589777e-05
-4.1162714320332e-05
-2.7757837162763e-05
-4.4125683440444e-05
-4.39669083966985e-05
-3.60688552893147e-05
-4.78688132030144e-05
-3.69602418529763e-05
-1.32222214112995e-05
-2.93012369144642e-05
-2.03531070186414e-05
-2.32105229165522e-05
-5.39306472373016e-05
1.13432274701022e-06
-3.06194621869728e-05
-4.299308271481e-05
-4.27172224191825e-05
-4.63932922158936e-05
-5.13794991383255e-05
-4.44123865529096e-05
-3.99426724561973e-05
6.20207968345481e-07
-6.96935163642202e-05
-2.7550582685476e-05
-3.71100804436367e-05
-3.61110911728044e-05
-4.33728702291933e-05
-1.31468852805663e-05
-3.8168546113439e-05
-4.53408252133688e-05
-4.10310527548808e-05
-3.64958256930849e-05
6.54271620348945e-06
-1.48628706941361e-05
-6.60686010467901e-05
-5.55975188873165e-05
-3.82166713427549e-05
-3.79472419974638e-05
-1.07336382171158e-05
-2.49628627362316e-05
6.33710644876753e-06
-5.13371659801043e-05
-4.49052230684713e-06
-3.29781988426168e-05
-5.40440500197914e-05
-2.90821107423131e-05
-1.09015646809905e-05
-2.59399188385703e-05
-2.68787123237212e-05
-2.55064025646016e-05
-1.56663332440956e-05
-2.31986483548735e-05
-3.6629741122546e-05
-3.20245472720283e-05
-2.38620023063487e-05
-3.65276948506732e-05
-3.86161829518638e-05
-3.60278373488778e-05
-4.83039308409567e-05
-3.02136936665399e-05
-4.32971450871311e-05
-1.67147676613963e-05
-3.66893275633363e-05
-3.40887794680472e-05
-5.60304534138074e-05
4.04588021186495e-06
-1.49212461206898e-05
6.8644851775422e-06
-1.05753334535158e-05
-1.66495753166319e-05
-3.55330030558363e-05
-2.06571767059056e-05
-2.9394443569626e-05
-2.07924637153397e-05
1.05671356952038e-05
-5.00518374553106e-05
-5.76699013386158e-05
-6.10773699588962e-05
-6.52353321952047e-06
-3.03067926998248e-05
-3.28320222356779e-05
-2.46291604310945e-05
-2.30277335746213e-05
-6.15715977946404e-05
-5.46350224935465e-05
-2.49028844787383e-05
-2.41482326274102e-05
-2.37948547399883e-05
-1.69104660189249e-05
-3.07396308049178e-05
-3.03654629856098e-05
-1.01162963467722e-05
-3.06158199864101e-05
5.87333226479948e-07
-2.46718485269238e-06
-5.06933324457203e-05
-5.21169485152926e-05
-3.06123692977297e-05
-5.29268922734018e-05
-3.46791723830256e-05
-3.97583633363263e-05
-3.28594867003165e-05
3.09465272230386e-06
-1.81381056479609e-05
-2.74578698967435e-05
-3.38663955585091e-05
-1.68663381190244e-05
-2.68079379410017e-05
-6.16244041499936e-05
-3.02660782746106e-05
-4.86916764543152e-05
-2.56121819365701e-05
-4.38693334008128e-07
-3.79872480359456e-05
-3.38970492728555e-05
-2.59536231204061e-05
-1.12101554558827e-05
2.57173158238271e-06
-3.06550598364466e-05
-3.31096321772968e-05
-2.52734912394082e-05
-8.30738438948711e-05
-1.64064527452292e-05
-5.80986720792625e-05
-3.53679932564462e-05
-1.55928754767785e-05
-4.62892730833099e-05
-8.17136543300853e-06
-4.67355373609592e-05
-1.44864694187464e-05
-6.44347148858538e-05
-2.5765402867907e-05
-3.66039295010924e-05
-3.6531631587447e-05
-6.00357133852054e-06
-6.32451693790239e-05
-5.23310391795126e-05
7.72826059185963e-06
-3.50481668908084e-05
-3.04210270478476e-06
-3.00901929183016e-05
-2.19264301512992e-05
-2.84413244346301e-05
-1.89958091622824e-05
-5.55441875114306e-05
-2.8950746769834e-05
8.84940557541973e-07
-3.49742899096142e-05
4.32427661734212e-06
-4.44899208611629e-05
-1.13156605068277e-05
-3.4321017910596e-05
-2.14497094276755e-05
-3.53033560990938e-05
-2.65412446528368e-05
2.43345257327642e-07
-1.8035871000559e-05
-4.14959921222586e-05
-4.92184547200537e-05
-3.89522454207371e-05
-8.63988737078765e-06
-5.55943120827285e-05
-1.75303852428391e-05
-1.5928709941086e-05
-5.62299462406762e-05
-3.32862245091598e-05
-3.15659636294036e-05
-4.69069983570539e-05
-3.77921379767422e-05
-2.23303388036662e-05
-2.59980141249445e-05
-3.84106786373886e-05
-3.30365914007259e-05
-4.27688316296708e-05
-2.23101354750337e-05
-3.29217319858581e-05
-4.09577809020416e-05
-2.19294898727071e-05
-3.81571112042336e-05
-2.37702046228751e-05
-1.87372668040443e-05
-4.67919560323268e-05
-1.42154258026009e-05
-1.66503761053569e-05
-2.27056155774976e-07
-4.12576108723831e-05
-1.47598908472905e-05
-3.1427277526603e-05
-1.74373722522178e-05
-3.85578347892941e-05
-3.04567802599647e-05
-3.7485540049963e-05
-3.42934837146851e-05
-4.29330624380703e-06
-3.47999341377433e-05
-3.31762302242841e-05
-1.70106432055668e-05
1.34117973797652e-06
-1.36010890298299e-05
-4.8645772844433e-05
-1.57015252074438e-05
-4.94409195081679e-05
-6.17984502106886e-05
-3.54046159194949e-05
-4.68970812737726e-05
-2.30943390691301e-05
-1.74994362070727e-05
-3.29008658057315e-05
-3.57973696508388e-05
-1.99741301187373e-05
-6.60120220865154e-05
-2.97745725605267e-05
-2.74369124152512e-05
-3.5306128757563e-05
7.44396498764748e-08
-3.59787577298343e-05
-3.90900428529192e-05
-6.40203413914717e-05
-3.15215080438473e-05
-3.54251838104227e-05
-1.14615737228298e-05
-2.13144100953763e-05
-2.57708576832906e-05
-5.26461086356266e-05
-3.09420516049869e-05
-3.29774850038771e-05
-1.98185616425974e-05
-2.34110688427457e-05
-5.46472130035933e-05
-2.56235249427554e-05
-1.5120331228875e-05
-1.61662215432561e-05
-2.62789345849752e-05
-2.42869173984402e-05
-2.3030219274559e-05
-1.70487149888192e-05
-3.36134493866168e-05
-3.61875287210323e-05
-2.69064284184499e-05
-4.80203630779755e-05
-2.64034935452804e-05
-7.70603308369773e-05
-1.83752368732002e-05
-3.7637135254169e-05
-1.80527675341238e-05
-2.50405636896641e-05
-6.06028371571136e-05
-1.26006669224649e-05
-5.05784090811509e-05
-5.83733740469919e-05
-4.42108629310967e-05
-3.33317644721997e-05
-3.29713329469246e-05
-1.22366991585097e-05
-5.69208999727591e-05
-2.85796876754521e-05
-3.20257151996434e-05
-3.73888166653768e-05
-2.39676349188781e-05
1.75763645799094e-05
-2.28099536404956e-05
-1.90526122107336e-05
-3.03299162810124e-05
-6.45227602798184e-05
-2.26386586893219e-05
-1.4915029134807e-05
-1.3546773148947e-05
-1.75387335346675e-05
-3.1728898527611e-05
-5.15240199244027e-05
-7.45247579928663e-06
-6.63678098762682e-05
-3.7504500148242e-05
-4.09796790486281e-05
-1.53830189820213e-05
-3.80902981514614e-05
-1.56824262778153e-05
-1.43329701441222e-05
-2.92450558289055e-05
-3.97096893513019e-05
-3.956757788583e-05
-1.90760238988015e-05
-1.9290859364227e-05
-4.72760105335699e-05
-5.43730667627703e-05
-2.93316785158246e-05
-5.83028468755677e-05
-2.33294265088827e-05
-6.719915750521e-06
-6.28605851253385e-05
-2.92454054098423e-05
-3.40052164861216e-05
-1.78956690366593e-05
-4.38684682782786e-05
-3.66129450189707e-05
-2.36739326400582e-05
-3.30883935412864e-05
-2.58300292034882e-05
-4.52790651514784e-07
-1.62379151166615e-05
-4.73071509549936e-05
-5.93230974406196e-05
2.18694263636932e-06
-3.93399080896383e-05
-4.8099182649137e-05
-3.54525152287776e-05
-3.48792839340049e-05
-3.03373458252218e-05
-1.11933993899939e-05
-2.60916710170542e-05
-8.29833020908906e-06
2.7180376481811e-06
-3.40545034333283e-05
-3.2275504809836e-05
-9.44453402296719e-06
-3.5871758285513e-05
-3.10294685980633e-05
-3.61756938475397e-05
-1.65200556797811e-05
-2.54099524792826e-05
-3.64267338750821e-05
-4.52877985075995e-05
-5.03630129642672e-05
-3.84772972188195e-05
-2.9182454520245e-05
-5.18598441812701e-05
-2.75583317379586e-05
-1.9747807389693e-05
-4.75944456417688e-05
-1.76740750013447e-05
-4.03548242725097e-05
-1.00857723824558e-05
-3.79798856578937e-05
-3.59064146778384e-05
-5.12480035238014e-05
-1.80062976879716e-05
3.19347051895128e-06
-2.3614355796562e-05
-5.62857100129924e-05
-2.51967327333282e-05
-9.53400562870324e-06
-4.2230887993493e-05
-1.10056429697866e-05
-6.63216453160804e-05
-5.56937187667576e-05
-3.54022798460265e-05
-3.83013059699092e-05
-7.72429043207559e-06
-5.53646111521858e-05
-2.67896495750589e-05
-5.22741189647577e-06
-4.59425676221774e-05
-2.31206778739169e-05
-1.35706849134738e-05
-6.35277242390277e-05
-1.61234235790375e-05
-3.34750754444187e-05
-2.47055311383324e-05
-3.1818717777986e-05
-1.80679830232742e-05
-2.45093872276721e-05
-4.79879656508746e-05
-2.22925450920834e-05
-4.01904489729829e-05
-7.00942626087604e-05
-4.69349534827567e-05
-3.52030191887227e-05
-2.97990988309919e-05
-4.67393184382137e-05
-4.37653447753751e-06
8.09595424575023e-06
1.7132536936156e-05
-3.51254858577542e-05
-4.5300860648884e-05
-7.48966373455553e-05
-1.26094645180507e-06
-3.38854648998684e-05
-1.54315731707875e-05
6.10896232909335e-06
-3.11382907717565e-05
-2.43715162157172e-05
-3.75353127730527e-05
-4.25012182942563e-05
-1.62749061686064e-05
-4.00834559823142e-05
-3.98507013123656e-05
-9.18288841514873e-06
-2.35116846697738e-05
-3.62826695634937e-05
-3.72210435247205e-05
-2.96859427758186e-05
-1.72944140148064e-05
-2.407556255675e-05
-2.64047151638786e-05
-2.6895090637778e-06
-2.2320821328182e-05
-2.48362227839265e-05
9.36852904664104e-06
-2.93892475960475e-05
-4.85736689866404e-05
-6.16026455200502e-05
-1.64574394552718e-05
-2.26628613934083e-06
-2.67573648935368e-05
-2.79522764358191e-05
-2.86752779112024e-05
2.52515985921598e-06
-3.85192993018841e-05
-5.58909123337504e-05
-2.53902130997961e-05
-3.63700175594408e-05
-4.58379066740725e-05
-1.30408542912798e-05
-3.65369931090671e-05
-2.05572441959782e-05
-5.93799033714908e-05
-3.68808233661333e-05
-2.56361751289601e-05
-2.86800861368942e-05
-2.3159636220058e-05
-3.40697650479449e-05
-7.45602942559667e-05
-2.84088065101522e-05
-1.54336910501525e-05
-4.31156587113612e-05
-3.40488884883395e-06
-1.96579516628899e-05
-2.050894911341e-05
-3.17373699799121e-05
-3.34787162762831e-05
-4.24260900877941e-05
-1.62963255391398e-05
-2.43450037810794e-05
-6.32194634320009e-06
-5.36562303555654e-05
-3.8306877429402e-05
-4.0162687994422e-05
-2.29548402696967e-05
-5.62071483536312e-05
-4.24131198945128e-05
-7.90857280064428e-06
-2.81289502123429e-05
-2.77278322027096e-05
-3.9869238995029e-05
-3.04512632582053e-05
-2.45971928357763e-05
-3.58125275320526e-05
-4.87181024971569e-05
-3.928112666561e-05
-9.27872104979347e-06
-2.03313660201953e-05
-4.96927406883281e-05
-2.03971893004664e-05
-1.70649223298373e-05
-2.84050909924924e-05
-7.2699130436837e-06
-2.75969073209531e-05
-2.09843993010457e-05
-3.02457832540878e-05
-3.00657078886408e-05
-2.25699235796556e-05
-2.27071132615306e-05
-7.25385751478665e-05
-1.51526953038603e-05
-2.95563970076909e-05
-3.13929011940373e-05
-1.46854486368837e-05
-4.2315203354787e-05
-3.41419624075532e-05
-2.68064398920949e-05
-6.17026980191469e-05
-3.09911804039965e-05
-3.28914423889215e-05
-3.08222407312478e-05
3.99780303703848e-06
-3.56452077058693e-05
-2.30967669952116e-05
-3.8336981972944e-05
-4.1527557993097e-05
-2.85175423284953e-05
1.65330371351098e-06
-1.94740195369801e-05
-4.88874899475267e-05
-7.35241392056532e-05
-3.03316633371732e-05
-3.1832894848456e-05
-2.6577369711779e-05
-6.35745936630411e-05
-3.85864522319689e-05
-1.61054798525021e-05
-1.00879547814123e-05
-7.73188297054994e-05
-1.07497591561263e-05
-1.70564584922078e-05
-3.34971674896677e-05
-4.27717512251626e-05
-3.81157439135388e-05
-1.78027650301202e-05
-4.96326307153022e-05
-3.2955642668166e-05
6.10971461243311e-06
-6.43167750458057e-05
-5.62587040951086e-05
-3.28284709910698e-05
-2.81826145124683e-05
-6.22802645223749e-05
-2.56464148538072e-05
-3.06174725710546e-05
-1.78127540629544e-05
-3.08056847814758e-05
-3.15123229838869e-05
-3.06072487329722e-05
-3.26805123134467e-05
-1.88478110349966e-05
2.21400243176883e-05
-2.41637502481667e-05
-1.77562620447878e-05
-4.77286022352161e-05
-4.02942529488647e-05
-6.26326159557674e-05
-3.22756727850941e-05
-2.3350840824712e-05
-1.93589386057448e-05
-2.77739885663856e-05
-4.39398846551445e-05
-1.52499179165716e-05
-4.41843907753055e-05
-2.54240091145486e-05
-6.2431609801174e-06
-1.25626237942053e-05
3.19590614980753e-06
-4.77882323411247e-05
-5.07832870903e-05
-3.92659062028314e-05
-5.00817055586904e-05
-3.24558097373634e-05
-2.87074342630984e-05
-4.00799587384015e-05
-1.58028723928465e-05
-3.73545940485055e-05
-4.98131428899753e-05
-2.37611854638676e-06
2.77707003790934e-06
-1.04100181640852e-05
-2.95606452564905e-05
-5.35269546855848e-05
-4.90080547178801e-05
-2.53226041889019e-05
-2.71896332778607e-05
-4.74093427738689e-05
-1.83924638288864e-05
-2.51877193399095e-05
-5.90542276974067e-05
7.01596488405479e-06
-2.84281621875458e-05
-3.16726502448318e-05
-5.93447518674678e-05
-2.58125546200833e-05
-1.77750060882166e-05
-1.26189855394089e-05
-3.35917024218113e-05
-9.89767614996249e-06
-1.28637091333773e-05
-3.31763656787813e-05
-2.82667600700685e-05
-4.16977517664072e-05
-3.14349210984284e-05
-2.69654545806782e-06
-2.22536721435186e-05
-3.00777808437787e-05
1.48461959403861e-05
-4.22195640561294e-05
-4.99659082790326e-05
-3.54042631829243e-05
-2.84832689725896e-05
-4.35313865280482e-05
-4.07144364459383e-05
-3.14894896325519e-05
-1.68626355635794e-05
-3.95216134494639e-05
-1.12462460019411e-05
-1.61375358773529e-05
-3.26579822532514e-05
-3.37059059969591e-05
-1.13633784474729e-05
-4.42223915875586e-06
-4.59119475646268e-05
-8.39198401912518e-06
-2.23093318760139e-05
-2.36738838772375e-05
-2.06274626436726e-05
-1.61497635955638e-05
-3.11539012299098e-05
-2.55294064802932e-05
-4.63417161511643e-05
-5.22521564885101e-05
-3.75623316004514e-05
-2.26075324461477e-05
-5.32992729339845e-05
-1.67590146454682e-05
-1.56184907703743e-05
-3.06645987049774e-05
-3.11362261915796e-06
-2.76899559742505e-05
-5.88299862029139e-05
1.778198431836e-05
-2.75105278623593e-05
1.53681618197408e-06
-2.26618203030973e-05
-6.77209901465963e-06
-3.26712936479905e-05
-2.24080626951225e-05
1.16669675620715e-05
-2.9185754706421e-05
-5.31608512690169e-05
9.05292974938992e-06
-4.83101904916779e-05
-4.62774413237897e-05
-4.97715402052198e-05
-1.67217107334768e-05
-3.70043162268854e-05
-1.71606081010864e-05
-5.77206114594245e-05
-4.53581934422241e-05
-3.01363310374722e-05
-4.16702807866369e-05
-1.90920380140548e-06
-3.68885669080156e-05
-4.6668381415371e-05
-1.64191805952765e-05
-8.13151151656711e-06
-3.53878569615097e-05
-1.70552209828139e-05
-3.63376263552887e-05
-5.0054660851724e-05
-3.16829202055357e-05
-2.82457743881475e-05
-3.90733098316027e-05
-4.77016098611421e-05
-2.32693381303607e-05
-2.19246921443529e-05
-3.05477911922478e-05
-9.18655480114873e-06
-6.76202591398358e-06
-4.94095083116078e-05
-4.7490643193962e-05
-2.90228801928505e-05
-2.77788673190088e-05
-2.32162644551836e-05
-1.74764139025087e-05
-2.50596175031422e-05
-2.98728900164315e-05
-3.475104315522e-05
-4.22589201856043e-05
-1.79668888136627e-05
-9.05431484639819e-07
-3.18795926585453e-05
-3.39815183938072e-05
-4.4381703211696e-05
-2.08296903975281e-05
-5.01103017242241e-05
-2.35371776713259e-05
-4.74827740786056e-05
-5.25410851291616e-05
-2.56975063876158e-05
-1.37188681389928e-05
-4.40410267681925e-05
-3.00218949729984e-05
-5.71740286254559e-05
-4.95709794810448e-05
-4.09897035855919e-05
-5.23043290532747e-05
-3.00152187519786e-05
-1.29595878232195e-05
-5.16039916656097e-05
-4.06336223732038e-05
-4.0766117337272e-05
-3.01685030375486e-05
-8.87642994616245e-06
-4.21689042008662e-05
-4.20205542417503e-05
-6.57339436664102e-05
-5.48604284452235e-05
-1.79524010085117e-05
-5.0632388619089e-05
-2.1324200037605e-05
-4.93315265089764e-05
-1.90832197276737e-05
-3.80392235113209e-05
-3.88803393614841e-05
-4.93388005552855e-05
-4.23109544811676e-05
-4.67168983464734e-05
-1.07260396392196e-05
-3.13927093226092e-05
-2.1518292175369e-05
-6.22951012139553e-05
-8.37270485952372e-06
-3.88590442621191e-05
-1.29628533507141e-05
-1.45103107510341e-05
-3.01269788530441e-05
-2.60152306345951e-05
-2.72670876157935e-05
-2.75102311554317e-05
-4.16985941644863e-05
-2.78030056306477e-05
-4.74148333173547e-05
-3.09321879951572e-05
-1.7714915463227e-05
-2.70764187819654e-05
-3.07747882191825e-05
-6.64310760381917e-06
-2.65689798826413e-05
-5.07334268589962e-05
-3.75285800052909e-05
-3.19282853576443e-05
-2.00729776107032e-05
-3.84804111725729e-06
-3.01472395896435e-05
-3.06909197040318e-05
-4.26881688608503e-05
-9.41276064423977e-06
-3.74351277846264e-06
-1.76675305693862e-05
-1.91170643895551e-05
-5.15306113480024e-05
-3.74933037102579e-05
-3.26983427854354e-05
-3.32340342142935e-05
-2.72779812276441e-05
-9.0735666892941e-06
-3.65687903576354e-05
-4.77618188177628e-05
-5.93681950729557e-06
-2.03846818302745e-05
-2.92761880084974e-05
-5.15222090441481e-06
-6.48271482205458e-06
-3.06914418230869e-05
-3.72881453199122e-05
-4.82483967022086e-05
-1.98299143634399e-05
-4.26508749617053e-05
-3.19516414985859e-05
-1.40766701053305e-05
-4.80560538211205e-05
-4.799174814046e-05
-1.85213700362631e-05
-2.61505338151915e-05
-3.33050382644282e-05
-4.67422331076778e-05
-4.06077574115454e-05
-1.81596295045973e-05
-1.53785226318918e-05
-3.51334378179211e-05
-3.55619340438799e-05
-3.09108854089951e-05
-7.53766812612268e-06
-2.97994750291556e-05
-5.59979558516874e-05
-2.73619788748593e-05
-4.06575646418132e-05
-2.90154259286877e-06
6.21621490096568e-08
-1.33236972922928e-05
1.24943398529286e-06
6.88891061545241e-06
-2.25273018820037e-05
-3.00173999105802e-05
-3.13261822674348e-05
-4.76066002945918e-05
-2.3183192955699e-05
-3.50694563685361e-05
-1.15783065943075e-05
-2.20133405293498e-05
-6.62083450401657e-06
-2.3339731176759e-05
-2.39619938406303e-05
-2.82803636082893e-05
-3.73887927504625e-05
-1.56170038912281e-05
-3.12376499559972e-06
-3.64807529914982e-05
-2.68883528839185e-05
-5.44630416285473e-05
-2.3388923834662e-05
-2.87637046044703e-05
-3.29191959039199e-05
-2.08028143715448e-05
-4.76686151936183e-05
-3.26583920713411e-05
-2.49707531600167e-05
-5.71819038663734e-05
3.07380745083333e-06
-2.89759043530741e-05
-2.85713077161573e-05
-6.99304448357858e-05
-3.61297772175984e-05
-4.67721032225295e-05
-4.91812590048594e-05
-4.0685600215034e-05
-3.71961599888475e-05
-4.02170257392644e-05
-3.15559236671233e-05
-6.46833081337354e-05
-1.75481895441431e-05
-2.467199428283e-05
1.78194452911814e-06
-4.56190501821117e-05
-2.59309903028384e-05
-3.19234604655143e-05
-2.41228898009134e-06
-2.65284640199133e-05
-4.76675044892161e-05
-4.85525693508309e-05
-9.37641353026363e-07
-3.49972296290377e-05
-1.36474130997569e-05
-1.3565243729717e-05
-2.28084363491978e-05
-1.01005448207353e-05
-6.15010043260205e-05
-2.82755685604536e-05
-3.81396721463037e-05
-1.33958209309494e-05
-2.11971148720098e-05
-5.3583317451749e-05
-4.07488476598032e-05
-3.6094151804614e-05
-2.77657256854352e-05
-4.91465771752712e-05
-2.62804586084398e-05
-3.35085722794556e-05
-4.1406260689944e-05
-3.29086295334806e-05
-3.59274782980661e-05
-1.90418578626332e-05
-2.31028745453183e-05
-3.19812345868819e-05
-5.7783957872242e-05
-4.2189120144353e-05
-1.18210413751929e-05
-2.49864064963645e-05
-2.9524565520684e-06
-1.64651914969286e-05
-3.55942257070799e-06
-3.2778946776843e-05
-4.58662827887508e-05
-5.56641850678286e-06
-4.09524581734044e-05
-1.13126045065791e-05
-2.30725073210117e-05
-2.94785339915981e-05
-4.86631019743669e-05
-4.54253732143694e-05
-2.80384733853524e-06
-6.10086407457832e-06
-1.44921779988996e-05
-2.04741907396567e-05
-3.83734500071466e-05
-1.96823767571406e-05
-3.18531080295802e-05
-1.52763357758815e-05
-4.40165092019726e-05
-1.56495507115583e-05
-5.02081883764827e-05
-3.58365828006765e-05
-2.95062911485006e-05
-1.7193671745765e-05
-1.62954377439331e-05
-2.64467857068754e-05
-1.23991549169322e-05
-3.8657348714044e-05
-3.35562637150462e-05
-2.81205336684076e-05
2.29987207407762e-06
-2.81228968217789e-05
-3.5987278726323e-05
-1.97336711370511e-05
-2.23496001526139e-05
-1.14557007035323e-05
-9.76993223975036e-06
-1.18791144962453e-05
-2.90999215352245e-05
-3.84508908774599e-05
-3.78100308991693e-05
-4.75574852425539e-05
-2.10510298492445e-05
-1.10766209397744e-05
-5.26061695619008e-05
-6.40225680515763e-05
-1.53662890758594e-05
-6.38225269840054e-05
-3.51221826759959e-05
-3.53849846591128e-05
-1.77731496331379e-05
-6.78278303606768e-05
-5.09731999258428e-05
-2.65093365986536e-05
-3.9861485176489e-05
-2.90643186237767e-05
-3.90801909891375e-05
-2.23690384509681e-05
-3.32078873221535e-05
-6.24344794735305e-05
-2.25793935995851e-05
-4.67857661847682e-05
-3.3933509911963e-05
-2.67782146588908e-05
-4.10689777902002e-05
-1.52592105959461e-05
-3.23514959321371e-05
-6.50715706020136e-06
-3.48693313937737e-05
-2.89614327839092e-05
-2.61628230943472e-05
-2.94170036226908e-05
-2.68767285481348e-05
1.17478542378691e-05
-5.52438134193466e-05
-3.90489696830368e-05
-1.49349146663671e-05
-3.61768402817312e-05
-2.50556271138244e-05
-6.96617127501087e-05
-2.89672434332162e-05
-3.22372236132732e-05
-4.9053756043725e-05
-5.19263827260073e-06
-3.7960674579964e-05
-2.44995332179724e-05
-2.4973702475757e-05
-1.81358631004435e-05
-3.89231721809682e-05
-3.61816771411656e-05
-2.51978575487297e-05
-2.83236272207276e-05
-6.12099233895751e-06
-3.00591256055762e-05
-1.21023704793994e-05
-2.67493420864742e-05
-8.09348982649126e-05
-4.8267976232329e-05
-4.11017543726071e-05
-2.34549413262492e-05
-3.23189341036567e-05
-2.84579217535582e-05
-2.23884387392423e-05
-3.98227640799645e-05
-3.23476618404487e-05
-2.85280433623679e-05
-3.13752506002092e-05
-4.87995991914031e-05
-2.45257420033798e-05
-1.88596296897873e-05
-3.11090625890153e-05
-2.23260442048904e-05
-3.07447408939639e-05
-2.74201438266884e-05
-5.54521111128695e-05
-3.48956995818664e-05
