# Supplementary material for: Research on computational propagation and identification of mine microseismic signals based on deep learning
Source: PLoS One. 2025 Oct 22;20(10):e0334641. doi: 10.1371/journal.pone.0334641 (PMC12543183; doi:10.1371/journal.pone.0334641)
Supplement: S8 Data — (ZIP) [file pone.0334641.s008.zip › 000100900002770.xlsx_0.txt_24.txt.txt]

-3.12754090211188e-05
-7.84815426169891e-06
-8.79751679243298e-06
-2.06077454498801e-05
-1.41716717554478e-05
-2.2300821372688e-05
-2.82393606987198e-05
-4.1913468203584e-05
-8.42492713543066e-05
-2.4626771501193e-05
-6.11599611629868e-05
-4.62747654436389e-05
-1.78400293549714e-05
-3.49200575026093e-05
-3.05515407757804e-05
-4.0749392230142e-05
-2.74844261717472e-05
-2.71945088024066e-05
-8.23569706832927e-06
-3.75378534282637e-05
-2.11606147572325e-05
-1.22313635887394e-05
-1.36494160352196e-05
-3.91251761834756e-05
-1.26629926232999e-05
-2.76792052252147e-05
-6.17919081096439e-05
-6.75027563381568e-05
-2.02134683167364e-05
-2.69822551511236e-05
-3.3475007577177e-05
-4.03196208356308e-05
-7.78791336589979e-06
-2.95672497065531e-05
-3.06034715813153e-05
-1.12078733663309e-05
-5.47244197903725e-05
-3.05977160437798e-05
-1.88277498896521e-05
-6.89737559068518e-05
-7.62406466175856e-06
-7.30636741403559e-05
1.73591225363036e-06
-1.38391752949753e-05
-4.67597788114618e-05
-1.55326059179487e-05
-4.49090364740686e-05
-2.78722746526585e-05
-3.69056591216066e-05
-5.5658590185075e-05
-6.16921700866061e-06
-1.68261952352977e-05
-4.15025929133119e-05
-2.59717671871138e-05
-1.08128572416327e-05
-1.37076148433326e-05
-2.34638327480034e-05
-1.53623470926622e-05
-2.54865562824258e-05
-2.31435105935515e-05
-2.90334242924878e-05
-2.07093629445837e-05
-2.08699298319815e-05
-2.76373065938229e-06
-4.2947044499101e-05
-4.27648115422672e-05
-2.35497466258993e-05
-4.89898581262009e-05
-3.30718803387579e-05
-1.41634311157152e-05
-2.57196064941857e-05
-2.24793589488539e-05
-6.09778511571911e-05
-2.39328468820803e-05
-2.88051637395848e-05
-4.54187962123774e-05
-3.08441592507924e-05
-4.22019485994361e-05
-2.98478062094532e-05
-4.18490319003087e-05
-4.20346387762022e-05
-3.50333289652963e-05
-4.51363947100158e-05
-7.60483849914965e-06
-1.21830693974521e-05
-1.69056476710561e-05
-3.05743792642994e-05
-1.38130748252137e-06
-4.57863577203354e-05
-8.9415278152237e-06
-3.14769278269348e-05
-2.22152670676029e-05
-3.56662096998447e-05
-3.23671809604586e-05
-4.15396334192683e-05
-2.13701116563365e-05
-2.70015567143973e-05
-3.92929211089002e-05
-4.92929466254186e-05
-3.26009392920287e-05
-2.96485964935063e-05
-8.11608959937157e-06
-1.41490585515188e-05
-7.07905875762564e-06
-5.16744340298124e-05
-1.58481518513841e-05
-1.24829058012344e-05
8.13541538752695e-06
-1.4652853678967e-05
-4.74412833320265e-05
-2.9742265803261e-05
-4.21680973920349e-05
-3.79449800445538e-05
-3.27924450503686e-05
-6.11617889930947e-05
-5.45417650245414e-06
-4.94292001487619e-05
-2.71305660016834e-05
-5.43284414870642e-06
-2.41564467683138e-05
-2.24514074365829e-05
-2.82935807427078e-05
1.69918775447868e-06
-1.01053959755914e-05
-1.28559497593894e-05
-4.05849729500697e-05
-3.15500646340293e-05
-5.45391486358673e-05
-6.22993198468371e-06
-3.94811327018519e-05
-9.13373489521415e-06
-1.27863713897098e-05
-2.34159889077009e-05
-2.68606325057031e-05
-7.69987531561956e-06
-5.54088155733567e-06
-4.62969196702696e-05
-9.36153495377665e-06
-2.62086178473072e-05
-3.58291453227252e-05
-4.67598883134293e-05
-3.70915671117725e-05
-2.13750385595082e-05
-1.51859705144229e-05
-3.57202467529299e-05
-1.86085003529362e-05
-2.79664358583188e-05
-2.81302223203848e-05
-2.41553100900905e-05
-2.22968451732777e-05
-3.12856610318715e-05
-1.12823112600613e-05
-4.54874178616876e-05
-1.07696409150779e-05
-1.40747481363981e-05
-1.9906415546015e-05
-1.74756254394694e-05
9.75802200505323e-06
-3.75408364466464e-05
-1.97730285191064e-05
-4.29893703442472e-05
-1.76994018854229e-05
-5.01000811100396e-05
-3.64842016669916e-05
-2.50091082016152e-05
-1.34621904415763e-05
-2.68860638245218e-05
-1.37880810468753e-05
-1.82358815445596e-05
-2.42429014419215e-05
-1.88403863062436e-05
-1.74718334346349e-05
-2.70688685936382e-05
-1.46621522987362e-05
-2.42343821342234e-05
-3.37421102586677e-05
-3.20108737842719e-05
-1.95947681453438e-05
-3.00936859906952e-05
-2.98382547359207e-05
-3.63978983806003e-05
-1.13214297350701e-05
-4.52252910382235e-06
-3.11183947491404e-05
-6.94033656472959e-06
1.04442248133936e-05
-1.95939001952306e-05
-2.1952206989974e-05
-3.86852211761479e-05
-2.84317999114385e-05
-3.45348070613963e-05
-1.81717010693507e-05
4.88204601091494e-06
-1.6928750237363e-05
-7.87911508315452e-07
-1.38533905697604e-05
-1.05343799391509e-05
-1.29783533362521e-05
-1.42334547395494e-05
-2.26229948655391e-05
-2.23622354409181e-05
-5.79059558685454e-06
-5.58258521019296e-05
-1.26951540723233e-05
-3.06567295005003e-05
-6.88681708660419e-05
-1.43389588515669e-06
-2.73162721854083e-05
-3.38752285297859e-05
-3.55321041112849e-05
-3.0646867858196e-05
-4.46955580388318e-05
-3.7936542515823e-05
-4.51594611081293e-05
-4.35104368022627e-05
-5.04174350290838e-05
-3.93863138127502e-05
-3.46315679222323e-05
-2.58462831111074e-05
-8.50997713209021e-06
-2.51604770212888e-05
-2.34879680195913e-05
-3.66810376967657e-05
-3.24709278569148e-05
-3.24288295935289e-05
-3.01221172117767e-05
-2.69690422388188e-05
-4.3129508829053e-05
-5.45484200035895e-05
-8.11310531907751e-05
-2.89946940558582e-05
7.74157887323036e-06
-3.1746413144905e-05
-3.66364357353673e-06
-3.65180977997245e-05
-1.78075319332261e-05
-3.94729666283292e-05
-2.31106671894316e-05
-2.59510752689881e-05
-3.83469657895952e-05
-4.0411312977624e-05
-7.45371834872917e-06
-2.51912246543654e-06
-1.83110931592559e-05
-2.61528597047432e-05
5.33147610778358e-06
-3.17147737770254e-05
-2.38946197346568e-05
-2.01042989540306e-05
-2.06828257294915e-05
-4.67992512232203e-05
-1.51811955368347e-05
-4.14962193293097e-05
-3.63436020428422e-05
-2.94762836905464e-05
-3.59763385760169e-05
-4.83204982078819e-05
-6.90692821080079e-06
-4.98994963177022e-05
-3.12437448868924e-05
-5.2643048467945e-05
-2.49479174053491e-05
-1.16456656479363e-05
-3.00700846002535e-05
-5.09580315477834e-05
-4.40048097353112e-06
-3.87068350201691e-05
-3.71255059372016e-05
-2.69044329954591e-05
-5.6327895975123e-05
-4.23458711550292e-05
-1.62908305246448e-05
-3.83673897371965e-05
-3.27621959654168e-05
-2.79647755791015e-05
-5.57339570636273e-05
-3.52735469792939e-05
-4.12713931926283e-05
-4.47832178588798e-05
-1.92715103565601e-05
-4.45753577813747e-05
-2.98036074212248e-05
-3.71678289321636e-05
-2.90372055484619e-05
-4.39944939498051e-05
-3.55292996284662e-06
-3.32305887113353e-05
-4.63647725505454e-05
-2.85973817124883e-05
-1.83764931838605e-05
-4.89184264187442e-05
-4.00106232196129e-05
-5.53882074388327e-05
-1.42904437575312e-05
-1.6715323344745e-05
-2.94345534579792e-05
-2.51101922987751e-05
-1.53182471717632e-05
-5.5752918885526e-05
-5.43783907313539e-05
-3.53394184966708e-05
-9.26663268574017e-07
-1.94372118316047e-05
-3.4595825004452e-05
-2.00231322519677e-05
-3.40991229913449e-05
-3.88994819066768e-05
-2.47465974117233e-05
-4.84851618801615e-05
-3.91486765466841e-05
-5.49759916583464e-05
-2.66000832936626e-05
-5.11466723349062e-05
-2.52846003131955e-05
-4.19797932238375e-05
-5.98079700000135e-05
-3.60199990112821e-05
-1.11638240440466e-05
-1.19581577008074e-05
-3.01958650714284e-05
-1.76406480902932e-05
-3.34956647312457e-05
-2.29238714280405e-05
-4.61952391213016e-05
-1.35306498390519e-05
-1.70214109598864e-05
-3.46366031184998e-05
-3.10741862230128e-05
-2.4644433510263e-05
-1.60334054252476e-05
-4.22144862772526e-06
-1.31761728816675e-05
-2.41939708237893e-05
-2.53727007580548e-05
-2.04941508262849e-05
-3.00904805576283e-05
-2.42084702436018e-05
-4.20351160581559e-05
-2.82558022671377e-05
-4.70678976510953e-06
-1.18773842290922e-05
-1.65796581894558e-05
-3.45514488887372e-05
-4.03721640704504e-05
-5.68462106777051e-05
-2.09194549053339e-05
-4.24615950822671e-05
-3.96798251142776e-06
-5.45740448697927e-05
-2.86817463308146e-05
-4.92416404739283e-05
-4.33270795775481e-05
-1.62574962670766e-05
-2.79797747236408e-05
-4.65017416030958e-05
-1.62437891112387e-06
-2.18691087432431e-05
-2.63415449492141e-05
-2.01638003167571e-05
-3.40191552020091e-05
-4.09819915345773e-06
-4.10993418227193e-05
-3.06399561019506e-05
-8.21635626147014e-06
-2.67141665775103e-05
-1.09788344562224e-06
-2.28090252030935e-05
-3.73971737597515e-05
-4.65980654790234e-05
-2.20685974141338e-05
-7.04357293126144e-06
-4.5993664750777e-05
-4.00892558756675e-05
-3.27867964385718e-05
-3.6399490585869e-05
-5.21011359155442e-05
-4.37482719427856e-05
-4.27174600168226e-05
-1.67304555141515e-05
-4.39638593774141e-05
-3.2749246639947e-05
-1.83111216571905e-05
-4.57502873154843e-05
-5.32262443280021e-05
-9.33025979225909e-06
-5.68202458130955e-05
-5.63310039935727e-05
-2.11346801179809e-05
-2.58041119652595e-05
-1.83240795377099e-05
-1.85919846815439e-05
-3.3412633278634e-06
-1.82938619389044e-05
-1.67952087608588e-05
-2.29363396207679e-05
-4.20308621091032e-05
-4.15267400704823e-05
-3.01569402600717e-05
-7.01873149307575e-05
-4.66362106988707e-05
-1.75604764457789e-05
-6.49228155524094e-05
-5.64687877319404e-05
-1.26959215609983e-05
-3.13751039032524e-05
-2.95674477518352e-05
-2.23348767702179e-05
-8.44165031630215e-06
-3.46638025851157e-05
-3.93793042433755e-05
9.9608064141176e-06
-2.92288681842459e-05
-9.45569978022637e-06
-2.36551257515976e-05
-3.73030304863115e-05
-3.86426726527838e-05
-4.38346724283651e-05
-3.03858695206266e-05
-1.80445210409875e-05
-4.73805463473869e-06
-2.03367478817813e-05
-3.16102254185788e-05
-2.38314882668485e-05
-3.55553984747654e-05
-3.69752024903705e-05
-2.23402079741253e-05
-3.19295331511482e-05
-3.30930374587574e-06
-3.72817600646512e-05
7.04725370831833e-07
-3.20096046710486e-05
-2.73881855659476e-05
-2.10334698102791e-05
-2.62162318964585e-05
-5.54180026648242e-06
-3.89873318768109e-05
-2.71281840399468e-05
-3.62386508051063e-05
-5.29933264899433e-05
-3.76048650264177e-05
-3.72720379005991e-05
-4.99947924262611e-05
-3.73775942328419e-06
-4.78612409288995e-05
-3.40669266669151e-05
1.51225932513157e-05
-8.11773947562489e-06
-5.81360399409383e-05
-3.43763993867914e-05
-2.21995493990369e-05
-3.85247794741756e-05
-3.47806270979298e-05
-1.09976846643353e-05
-1.89865672321512e-05
-6.61410139528206e-05
-5.91661702283676e-05
-1.49009223597498e-05
-4.90194632180114e-05
-1.81555807907371e-05
-5.05031125367472e-05
-3.77225585020671e-05
-2.56760148934342e-05
-1.8438115360482e-05
-2.23791376259031e-05
-2.95103407149289e-05
-1.98599891166431e-05
-2.43154325349777e-05
-4.0941010284998e-05
-1.58403743607041e-05
-8.98803566654251e-06
-3.22313649349956e-05
-4.25624370944907e-05
-5.33826674903054e-05
-3.12923216030094e-05
1.21138467553666e-06
-3.81302295355706e-05
-2.41862562869109e-05
-1.39232747797547e-05
-2.59157171634815e-05
-4.30879157994413e-05
-2.63526747871281e-05
-1.96607251546119e-05
-3.92674815052327e-05
-1.66762199573293e-05
-6.72968875035232e-05
-6.48152477181374e-05
9.99408839605907e-06
-3.54250429314685e-05
-4.07659620226426e-05
-2.64434033848613e-05
-5.0409813414269e-05
-4.06159863353485e-05
-3.17406294245383e-05
-3.89541132842953e-05
-1.96024034539556e-05
-2.82201344334716e-05
-2.6647973758851e-05
-3.57374712646347e-05
-1.79211634251906e-05
-4.58846950927076e-06
-3.95768836225835e-05
-1.30305924722063e-05
-2.07275823332663e-05
-1.49006956321807e-05
-1.75805996386643e-05
-5.56383140496398e-05
-1.91400607194993e-05
-3.87431576280798e-05
-3.98290220941512e-05
-4.62696361221561e-05
-4.50417362593979e-05
-2.89100236968467e-05
-8.21255353921252e-06
-2.36358527953549e-05
-4.04710639213968e-05
-5.42643356082236e-05
-1.97396741992286e-05
-1.44436875446272e-05
-2.24415627067864e-05
-4.04242123176066e-05
-1.09908348940652e-06
-2.17200846305547e-05
-4.54232585631896e-05
-3.16194192395891e-05
-2.55923532745944e-05
-4.05018780616732e-05
-1.38658410712877e-05
-5.11713256171465e-05
-4.36249886154004e-05
-3.90218252422666e-05
-2.59549155668391e-05
-1.53932936676916e-05
-9.3101512622045e-06
-2.18799106876139e-05
-4.28279810057772e-05
-2.83756583047442e-05
-1.94191739117816e-05
-3.64916630725206e-05
-3.77152483159767e-05
-1.29371234781148e-05
-4.10052706578275e-05
-1.48842333237486e-05
1.43483962504729e-05
-4.07120244633116e-05
-4.37537393547919e-05
-1.50822180529987e-05
-4.51533221493981e-06
-5.23364805071315e-05
-4.47554820410434e-05
-4.29156491887062e-05
-2.83970825614631e-05
-1.70421715430252e-05
-3.06716109707877e-05
-2.68402095157379e-05
-2.89392444596088e-05
6.55482814509909e-07
-9.03985173691942e-06
4.06812904206384e-07
-1.28171176429621e-05
-5.63512080174632e-05
-2.86646206514505e-05
-2.9668315577143e-05
-2.40462903599432e-05
-3.00564056626938e-05
-9.65411548079246e-06
-4.15297654470737e-05
-1.68452703833753e-05
-1.04449560081055e-05
-6.12370861052992e-05
-3.35707360573815e-05
-3.48932262508434e-05
-3.0636632794019e-05
-9.52133730231103e-06
-2.85839108088394e-05
-6.86423171869133e-06
-1.03826986024862e-05
-2.89292210831791e-05
-3.2039645701781e-05
-5.46325405618498e-05
-6.43041828653746e-06
-1.44452674310851e-05
-4.1264383101728e-05
-3.36767280893163e-05
-2.84685428642765e-05
-2.67625045399751e-05
-3.59721045170786e-05
-2.74991263605793e-05
-2.43772811084501e-05
-4.40107424886273e-05
-3.37905100070788e-05
-1.66980441793232e-05
-3.38675901750822e-05
-2.4571810455996e-05
-2.83755877944257e-05
-1.54772055946422e-07
-3.51646285690755e-05
-3.5867029762948e-05
-2.26746397379514e-05
-2.2356033985328e-05
9.67672543247707e-06
2.0310497743411e-06
-3.528196438887e-05
-6.02719861777335e-06
-6.02622748172492e-05
-2.55284376427925e-05
-8.56441174307262e-06
4.1854379519004e-06
-3.64507952836254e-05
-1.04835950748923e-05
-2.6270927325976e-05
-7.11570423143317e-05
-2.97347180939522e-05
-1.08061001453985e-05
-3.40659488879002e-05
-2.22401513119132e-05
-1.44306513551975e-06
-3.37517094782829e-05
-3.71301877519719e-05
-1.7174388941763e-05
-1.57880117433852e-05
-3.71670388697921e-05
-2.97449893548385e-05
-1.54971226042346e-05
-7.98445825426634e-06
-5.246965908324e-05
-2.9665943108849e-05
-2.48586453246147e-05
-4.32537879902007e-05
-3.47722922762573e-05
-3.31329928135807e-05
-2.63106336430904e-05
-2.78538210212438e-05
-4.18641236772254e-05
-5.27316745292572e-05
-3.06882319322664e-05
-1.45524357343707e-05
-3.7617943842218e-05
-2.09722810624996e-05
-4.71986317820164e-06
-3.13836395123147e-05
-5.90331958063311e-05
-2.77813966203152e-05
-3.05155593395382e-05
-1.3708444598256e-05
-3.58059826414783e-05
5.92474534444009e-06
-5.05000664941713e-05
-3.31985949549431e-05
-1.50534320509976e-05
-5.49388643152704e-06
-5.7791410616688e-05
-4.84142766106214e-06
-2.79415733575019e-05
-3.20154243209723e-05
-3.18728178831793e-05
-8.17831373379303e-06
-4.03893125430619e-05
-1.74043324176711e-05
-4.32746648878296e-05
-9.9164059664981e-06
-4.10091685414517e-05
8.57298361188974e-06
-2.91566112871199e-05
-2.44229987565907e-05
6.19396963875408e-07
-2.84569397197146e-05
-2.16342174918551e-05
-2.00275313087449e-05
-5.70057508842971e-05
-1.87125889776568e-05
3.87237364476809e-06
-4.43686104855501e-05
-3.51909082101986e-05
-3.79695572406534e-05
-6.80728881858865e-05
-1.24723261223524e-05
-3.06884145689001e-05
-6.08832418884287e-05
-2.68144680799764e-05
-5.55512737374914e-05
-3.73257132995061e-05
-4.13020834795529e-05
-4.8630316222217e-05
-3.85038837098271e-05
-4.04108333170561e-05
-7.20089205874405e-06
-4.79585309010402e-05
-3.98167644540359e-05
-1.42561983264886e-05
-1.1956124636538e-05
-3.91498748014292e-05
-2.77880164997817e-05
-3.58408739171326e-05
-4.75737062919128e-05
-5.21772459996002e-05
-3.1991765808762e-05
-3.15395210412249e-05
-5.60417268291828e-05
-1.15263621773385e-05
-2.82758841915978e-05
-4.20397535189083e-05
-3.50726638860438e-05
-7.30409088966999e-05
-3.34022883874859e-05
-3.35987263245101e-05
-1.76453989329163e-05
-4.33902537654896e-05
-2.73168349595592e-05
-4.27759990531892e-05
-2.36675183592255e-05
-9.81044297254552e-06
-3.21272033593368e-05
-3.22297044945479e-05
-6.32763509925281e-05
1.40231321928712e-05
-3.42759687786347e-05
-1.96959394171784e-05
-1.22548411652395e-05
-2.24034113164161e-06
-1.85436909805709e-05
-4.32864028024576e-05
-4.16571701438735e-05
-2.6536552076391e-05
1.4523176465749e-05
-3.69730972048866e-05
-3.23644711627453e-05
-2.98757058704416e-05
-1.98709202092533e-05
-4.19985232561651e-05
-2.40343527174125e-05
-2.13603482879307e-05
-2.72449384655905e-05
-1.09479010709672e-05
-6.2205828323107e-06
-6.0649953391357e-05
-4.73591959256538e-05
-9.03565786586476e-06
-4.47410804483465e-05
-2.38153419472162e-05
-1.37631101178383e-05
-2.06950690726899e-05
-2.23501018835627e-05
-1.82031330659165e-05
-3.61222950635374e-05
-4.03325323219562e-05
-3.52380614310295e-05
-2.92749793946089e-05
-3.104664635834e-05
-6.07938809234728e-05
-1.59792692929995e-05
-3.04659126490098e-05
-3.66159133504795e-05
-3.67470551748704e-05
-5.05734841483976e-05
-5.30057920329462e-05
-3.12504814443566e-05
-3.34506921362702e-05
-8.19488531579451e-06
-3.33964055821675e-05
-3.45767569827297e-05
-3.69111133718842e-05
-2.44645096586875e-05
-3.71087609974363e-05
-3.30761055447051e-05
-3.06576564522922e-05
-2.06447990386598e-05
-2.62391474252678e-05
-4.54832906464922e-05
-1.54831055056521e-05
-2.30947589269073e-05
-4.82212896764835e-05
-2.1893439971038e-05
-1.88907130086894e-06
-2.57177135115592e-05
-3.20532271236559e-05
-3.32761150744765e-05
-2.6545226033528e-05
-2.12809948472914e-05
-9.50993186544555e-06
-3.71111498235486e-05
-3.84304026050791e-05
-4.71224659241176e-05
-4.49937479332657e-05
-3.90391634958888e-05
-5.01398706797591e-05
-5.89885318762544e-05
2.10727845185888e-05
-4.84565196401178e-05
-3.77118941868727e-07
-2.37847021943795e-05
-7.34717897329912e-06
-3.41195590170188e-05
-4.51009933429852e-05
-1.82504909197424e-05
-3.9813567644522e-05
-3.81965859907064e-05
-1.11946661521891e-05
-4.95239170079661e-06
-1.34899523845977e-05
-2.43498011354962e-05
-5.32566359248243e-05
-5.53683389771307e-05
-2.86814762701979e-05
-3.76458206439707e-05
-4.72629945089375e-05
-4.23233296307763e-05
-5.78255926368918e-05
-3.82225228989516e-05
-2.12978849699862e-05
-4.47770712111366e-05
-4.02163822970265e-05
-2.72451125316768e-05
-2.81153350625205e-05
-6.14848988399303e-05
-3.7748582384525e-05
-1.70503231243275e-05
-4.19260488931393e-05
-3.76934255814736e-05
-2.37545257893256e-05
-3.94908618245207e-06
-2.4131245970304e-05
-4.60824739375412e-05
-1.38766207219462e-05
-2.95480124311096e-05
-1.73771012507234e-05
-5.36122068058848e-06
-2.89071050845321e-05
-3.98283291260399e-05
-4.52654849682771e-05
-2.26161873872544e-06
-2.58690197552718e-05
-2.28334911620165e-05
-3.3436148840889e-05
-2.61177724780435e-05
-2.91439392627632e-05
-2.22636624783903e-05
-7.16523584462372e-05
-1.31201169153195e-05
-5.19223589863322e-05
-3.76085160357894e-05
-4.10529992309454e-05
-4.1141326574688e-05
-6.00974814041528e-05
-3.45627049319451e-05
-3.02286257148705e-05
-2.92489277236952e-06
-5.10229240688684e-05
-3.36505846160711e-05
-6.45471821583106e-05
-1.96927014208259e-05
-3.53394004866241e-05
-5.10190087678215e-05
-1.65531779605547e-05
-4.76571590358821e-05
-7.31620837217686e-05
-5.00032650623072e-07
-2.47571279828065e-05
-9.85000422997785e-06
-7.53481770541927e-05
-6.89821400616907e-05
-8.82308995489914e-06
-2.01911365089025e-05
-2.02263205749894e-05
-3.63290681035246e-05
-4.78643770253533e-05
-1.74507350091167e-05
-4.49314787032297e-05
-4.04363400450576e-05
-4.64474662254499e-05
-2.87664929968786e-05
-2.58005380404315e-05
-1.77752653933818e-05
-5.58144293698884e-05
-8.27014344944812e-06
-1.42926890240596e-05
1.73939268092057e-06
-2.41904619196527e-05
-2.19506741232689e-05
-3.28887214217777e-05
-4.12167537077683e-05
-1.32718002660033e-06
3.5227844549955e-07
-3.53887150550522e-05
-2.55560103621736e-05
-9.44882367669042e-06
-2.16785827098814e-05
-9.11154036154883e-06
-5.73683633549006e-05
-4.48151885403344e-05
-7.56204939293723e-06
-2.44515330761331e-05
-2.58517397864965e-05
-3.25879659151886e-05
-3.06746070302732e-05
-1.14605065701586e-05
-3.20579877487076e-05
-2.76888923491769e-05
-4.2227007373622e-05
-2.93081089743614e-05
-2.21110592037323e-05
2.03319636776293e-06
-1.36842485792552e-05
2.00333943415172e-05
-1.94803606578884e-05
-3.62014391990061e-05
-2.42993951904702e-05
-1.77006361523941e-05
-7.15462630184299e-06
-6.16704049067209e-05
-4.57881702709362e-05
-1.71596114695467e-05
-3.17990452438463e-05
-2.33005232148117e-05
-1.14671096016696e-06
-1.11776651273022e-05
-2.63910637101388e-05
-2.09973343410646e-05
-3.38565740115666e-05
-2.73982412276286e-05
-7.73613777456908e-06
-2.08410943114487e-05
-2.48158867296321e-05
-3.8976291865577e-05
-2.15357312217074e-05
-2.11427220484961e-05
-8.4962868876101e-06
-4.8857884691336e-06
-3.29011645332027e-06
-1.06214114774858e-05
-3.06962748668254e-05
-5.97967865274067e-05
5.58882996943401e-06
-2.06253438883558e-05
-2.99508112718372e-05
-2.34016116841283e-05
-1.97948929905861e-05
-2.11245542312021e-05
-1.80544224381763e-05
-3.14942810164135e-05
-2.22990982019744e-05
-4.17580012745324e-05
-2.05436984638624e-05
-3.75440669254968e-05
-3.49510022738645e-05
-4.63732562979533e-05
-1.01149294722945e-05
-1.84620850893569e-05
-1.66804697239841e-05
-1.223793898696e-05
-2.61953409706936e-05
-2.81302936244561e-05
-2.69282979621761e-05
-4.41597265938591e-05
-3.64800022719261e-05
-2.95922497547697e-05
-1.44354893698208e-05
-2.57790700205546e-05
-2.53452052155143e-05
-2.82267614832721e-05
-3.51303991838998e-05
-2.02339471810029e-06
-1.66973540322316e-05
-4.5011788682136e-05
-6.88119910110933e-05
-5.70466154503624e-05
-4.3046473224823e-05
-5.27364407572962e-05
-4.64582978283286e-05
-3.19938312741167e-05
-3.79885606150548e-05
-2.50654485655148e-05
-7.58607063414949e-06
-8.28818294087141e-06
-2.57482740910042e-05
-3.48253789332054e-05
3.17017122515832e-06
-4.78619794379607e-05
-9.66815451651907e-06
-5.74954051669389e-05
-4.27704063498514e-05
-3.72475873538409e-05
-2.54694275026101e-05
-3.63076670371268e-05
-5.80449349084922e-06
-2.75151771030539e-05
-3.16597170026818e-05
-5.08204260561843e-06
-2.85618522511893e-05
-1.333755093567e-05
-2.34986949339684e-05
-7.48907567101951e-06
-3.5318862155828e-05
2.96040761362886e-06
-3.35113166871087e-05
-4.95642728569576e-05
-1.69707977199458e-05
-1.63972259260655e-05
-2.77336596428746e-05
-3.20177946282279e-05
-4.18253996206988e-05
-3.70829563328308e-05
-1.33274793526163e-05
-2.24041397986323e-05
-4.90004710848271e-05
-2.46633991311908e-05
-4.38129009956541e-05
-1.31842723012165e-05
-2.40745618084764e-05
-4.36439231147044e-05
-9.59313395965757e-06
-1.00662773410227e-05
-2.31875700211946e-05
-4.63916861406252e-05
-4.42354998966211e-05
-1.33041763040623e-05
-5.66106332012605e-05
-5.31962508068066e-05
-1.97503590384329e-05
-1.80664079507185e-05
-2.82028290430282e-05
-6.89724568314795e-06
-1.80505337624395e-05
-1.49348557550436e-05
-3.90953363842259e-05
-3.0803970282438e-05
-3.61332441121593e-05
-1.9587409763302e-05
-2.17664747179496e-05
-3.78527354991847e-05
-3.4272016895569e-05
-2.13290558401236e-05
-3.50858456926677e-05
-1.73254712426414e-05
-2.40793790724857e-05
6.84046860161767e-06
-3.43220188149924e-05
-3.93103843491041e-05
-2.75280588196487e-05
-4.30814870180244e-05
-3.54074829985888e-06
-3.14181937093188e-05
1.04817509634571e-06
-3.19599220177037e-05
-2.12651156705748e-05
-3.94761122393923e-05
9.1515614627116e-06
7.21845283514433e-07
-3.50950206799457e-05
-5.01213913720592e-05
-2.62331757375082e-05
-3.49029480137131e-05
-1.69955847200759e-05
-4.2011753814973e-05
-6.91264666651237e-05
-9.69334569116195e-06
-3.81332268711681e-05
-2.2002568238783e-05
-1.87161276416517e-05
-5.40097756074606e-05
-5.07147340218696e-05
-1.44783291379122e-05
-4.85261544456171e-05
-1.48827698371795e-05
-9.61864618242158e-06
-9.39340168589347e-06
-3.84086330999813e-05
-5.00828804556351e-05
-4.04583532058897e-05
-2.52537183600944e-05
2.7750794284131e-06
-1.3701943223747e-05
-5.17121777472698e-05
-4.71524912202668e-05
-2.44776465941139e-05
-2.0089687949566e-05
-5.51608194005068e-05
-2.14412005567837e-06
-5.10647491455981e-05
-3.28401066158407e-05
-5.53787378711969e-05
-2.26704484945438e-05
-5.5290055988931e-05
2.4206953474023e-05
-3.24921236661249e-05
-3.61198005609784e-05
-2.76128598636169e-05
-6.07991393074197e-05
-2.57166307720005e-05
-2.21650524480262e-05
-2.006991289048e-05
-3.15708427534823e-05
-2.72761673280279e-05
-3.6575370181392e-05
-5.77879006005217e-05
-3.23171755831606e-05
-1.85513201915815e-05
-3.41910074669035e-05
-3.20672152017311e-05
-1.47761234773308e-05
-3.40841079780287e-05
-4.88875443630805e-05
2.06877727866992e-05
-4.68871209780521e-05
-2.32807663616428e-05
-3.16339909636157e-05
-2.54590772591627e-05
-2.12880155594919e-05
-4.04056046649623e-05
-4.5245494873455e-05
-4.73388258205767e-06
-5.57132283886528e-05
-1.17598599517775e-05
-4.21216548188224e-05
-3.57142611570442e-05
9.63244454135624e-06
-4.10282104962377e-05
-5.47420980847055e-07
-2.61136566493026e-05
-6.26734306591983e-05
-4.75334278256303e-05
-3.19437381664456e-05
-7.26992615299837e-05
-2.83074565090469e-05
-2.07074393136382e-05
-2.98097778069316e-05
-2.4373099464571e-05
-2.95877382111695e-05
-3.31741214037327e-05
-3.02470628361069e-05
-9.62350024876619e-06
-5.14377331131953e-05
-2.66898597848566e-05
-1.04445415146998e-05
-3.55915400111045e-05
1.60609315375145e-05
-4.46749299936303e-05
-2.74365806406902e-05
-5.13376729081933e-05
-3.53801920471281e-05
-1.66372507360943e-05
-1.6727533624985e-05
-4.36721609797262e-05
-2.50478519876392e-05
-3.31308447201435e-05
-6.60228213953958e-06
-3.91922370796294e-05
-9.70959159117227e-06
-3.9705603590556e-05
-3.90601048517993e-05
-6.7665762695092e-07
-3.22794830741994e-05
-4.02927342661092e-05
-3.36848645586068e-06
-4.43413914755078e-05
-2.8047148427975e-05
4.18140290402585e-06
-5.2902756515982e-06
-2.43731479885458e-05
-2.91897531781698e-05
-2.76101835881572e-05
-4.85077273205022e-06
-2.69972150415798e-05
-4.79235606908789e-05
1.07057048366333e-05
-4.74727767822107e-05
-3.73649491971236e-05
-4.7206174892587e-05
-3.80688453489619e-05
-3.101626741433e-05
-3.09712407568221e-05
-4.16007375415394e-05
-1.17906347492823e-05
-3.79414229180609e-06
-2.05808428874512e-05
-1.70156040212813e-05
-4.52312926870914e-05
-5.82929536712025e-05
-1.099708082094e-05
-2.34998007254096e-05
9.3157106558016e-06
-2.03913520168357e-05
-5.30224538609552e-05
7.89562204714904e-06
-4.13961769423342e-05
-4.76301876164884e-05
-5.61002272116706e-05
-4.17937425335529e-05
5.8651813787465e-06
-1.00261694144927e-05
-2.31936160684017e-05
-6.68792180956547e-05
-3.37761902215683e-05
-8.37932032842227e-07
-3.5335154055077e-05
-1.55598611302167e-05
-4.78654568703184e-05
-1.75566342921464e-05
-2.21468878278406e-05
-2.05961996302659e-05
-5.67775717690285e-05
-2.73692847261907e-05
-2.53015056816349e-05
-3.75634373617089e-05
-3.09914289151232e-05
-3.21963862675368e-05
2.03061133304908e-06
-1.79608477576563e-05
-1.4486036801334e-05
-4.82612197699049e-05
-5.456092109941e-05
-1.35265378136911e-05
-6.65997937841717e-06
-3.36026234093642e-05
-3.33209856916197e-05
-5.26231911143162e-05
-2.01263869980837e-05
-7.44964223005205e-06
-2.23424085549133e-05
-4.40750805035295e-05
-1.32242347689445e-05
-1.26137024161843e-05
-3.64685794444906e-05
-5.0384131413742e-05
-2.00481972941437e-05
-4.29966132511354e-05
-2.65692192226322e-05
-1.36500538188763e-05
-3.65714952968446e-05
-3.02672353221574e-05
-3.90829675747945e-05
-2.3478823297304e-05
-1.45552164519054e-05
-4.20125805345276e-05
-1.69828592924266e-05
-2.94363489927252e-05
-5.90179617845215e-05
-3.60583254959083e-05
-4.60288465439865e-05
-9.84493529221169e-06
-3.989564873878e-05
-6.03181614382688e-05
-3.13761603242752e-05
-1.23344107219904e-05
-2.78701799695851e-05
-2.87011128760039e-05
-2.64304106774744e-05
-3.90481403080806e-05
-4.00560180062721e-05
-3.37871936290534e-05
-4.18241303064698e-05
-5.38200185985943e-05
-7.30655099772662e-06
-3.50018055800057e-05
-2.34924831540275e-05
-3.6888504244213e-06
-4.71917985620907e-05
-1.4152450826552e-06
-1.80830435332479e-05
-1.07092189328221e-05
8.69092558090624e-06
-3.26430053768783e-05
-3.79310730604578e-05
-4.02461273863461e-05
-4.2075400765026e-05
1.39822558837291e-05
-6.30002046987422e-05
-5.0976241460629e-05
-1.45791344398013e-05
-2.58294063384543e-05
-7.01533216479222e-06
-3.18209733167682e-05
-2.26673860928584e-05
-2.49174483349469e-06
-1.99555945901919e-05
-4.26426792485804e-05
-3.49541323164497e-05
-2.69976369380839e-05
-2.25199753222423e-05
-1.47489457965245e-05
-1.10928047430612e-05
-1.25466881918858e-05
-3.38288783465659e-05
-4.44330478080538e-05
-4.957939345546e-05
-4.12261059761911e-05
-5.80993344111216e-05
-3.41045721631068e-05
-2.80761335114547e-05
-3.67848582937661e-05
-4.63506634637711e-05
-5.17417474407817e-05
-1.31449338426042e-05
-1.15020500738401e-05
-5.26001013801149e-05
-5.02587148786339e-05
-4.14090743267209e-05
-5.77161906766978e-06
-2.70366780681635e-05
-4.59174136562694e-05
-2.65187178910061e-05
-6.26923655009559e-05
-1.95697537272673e-05
-4.74123043300901e-05
-2.37011825901467e-05
-2.86603820205061e-05
-1.61198000897278e-05
-5.42298122728262e-05
-2.68435450191085e-05
-5.72218669348376e-05
-4.38947777776652e-05
-2.13694277239206e-06
-4.22188553075827e-05
-3.25675577135281e-05
-3.43835356198138e-05
-7.46074132814942e-05
-4.92365808032719e-05
-4.33184249572826e-05
-1.63744500010843e-05
-3.64635639446971e-05
-2.79654545213609e-05
-3.46000240039258e-05
-1.69814785184058e-05
-5.02058854993121e-05
-4.16670867250073e-05
-3.09070901578631e-06
4.44043667732456e-07
-2.93436385062922e-05
-2.25842649864127e-05
-3.53861247611652e-05
-1.86915780632013e-05
-2.57649921466723e-05
-2.18878891382744e-05
-4.19274179887342e-05
-3.42970190537685e-05
-2.57424165908768e-05
-4.72888790152465e-05
-3.94843975596778e-05
4.51277066779277e-06
-1.03768996604529e-05
-1.31951047814577e-05
3.61025106730095e-06
-5.53041417880327e-05
-8.27319650164897e-05
-6.50756491135472e-05
-1.13430188721623e-05
-1.64110434304445e-05
-2.82941299382106e-05
-2.71904145954603e-05
-2.20506957097998e-05
-1.92793512735008e-05
-4.11776990420175e-05
-3.47474528753825e-05
-1.50764124499712e-05
-4.82287996001931e-05
-4.00113461236851e-05
-7.88990442858384e-06
-2.09498474933509e-05
-5.46876369405252e-05
1.28243700306339e-05
1.56429004464528e-06
-3.45675207596507e-05
-1.58957212597356e-05
-6.35276246853119e-05
-1.5032536783815e-05
-5.45135037712241e-05
-3.60228186819222e-05
-3.85800973017867e-05
-4.1580438557806e-06
-1.41577727167171e-06
-1.29955966290748e-05
-1.31206796126996e-05
-3.16414415510406e-05
-2.10238871039133e-05
-3.91630027871888e-05
-1.98388652823048e-05
-9.4728893390165e-06
-1.72547807907314e-05
-6.12267745215245e-05
-3.79153840290279e-05
-4.8503106340569e-05
-3.29824325715397e-05
-2.74323613356464e-05
-2.49214878147354e-05
-3.02091841077106e-05
-5.85678020632748e-05
-2.2774121688446e-05
-6.1450046094466e-05
-6.1093383993098e-05
-1.77872866637231e-05
-2.30584156260579e-05
-1.36116453511218e-05
-3.89798520388681e-05
-1.22335385863954e-05
-5.58128405226614e-05
-4.97035441671405e-05
-3.76412687078715e-05
-2.63174628809202e-05
-1.82940303477223e-05
-3.94350199078421e-05
-1.80708722966901e-05
-1.24931506333904e-05
-2.68524893973697e-05
-1.04340079683056e-05
-2.16078454474825e-05
-7.16355342416013e-06
-3.82838485911423e-05
-1.90404136018622e-05
-3.94204057229672e-05
-2.69394341081683e-05
-3.10129817601392e-05
-4.53078940778016e-05
-3.11603132115028e-05
-6.99086669778532e-05
-3.31845170591673e-05
-2.20895679323747e-05
-2.06650946234663e-05
-2.16580933718098e-05
-3.36875261104357e-05
-4.34887692022822e-05
-1.80695672703386e-05
-3.67206614557647e-05
-4.40174685334282e-05
-2.56226044522283e-05
-3.379990249614e-05
-1.79911372624134e-05
-3.35542410639461e-05
9.58559651105647e-06
-6.65103980691814e-06
-2.85523770451409e-05
5.03792547278981e-06
-3.56499021756135e-05
-2.8579759288834e-05
-3.51236848551182e-05
4.03513946140134e-06
-2.4472452952367e-05
-4.73189578955077e-05
-3.67676301751184e-05
-4.7172272365546e-05
-3.96559582448084e-05
-1.73146806126719e-05
-2.27807874937793e-05
-2.60677144375685e-05
-1.53963260297695e-05
-4.08269145756161e-05
-2.81043922664254e-05
-3.26266645868545e-05
-3.25617706812342e-05
4.04795679901056e-06
-4.31149986004636e-05
-3.11688964780923e-05
-2.50750383767487e-05
-3.006020406148e-05
-2.68609762710317e-05
-1.76353954338948e-05
-3.87531845056502e-05
-1.1387765182961e-05
-3.47260546790436e-05
-1.08855252983212e-05
3.03532358104696e-06
-2.8215696132437e-05
-1.11459602404064e-05
-3.38375041651198e-05
-2.78148131423229e-05
-2.79585039232187e-05
-2.22738417448518e-05
-4.3671831944967e-05
-3.45267705111243e-05
-3.49056124577945e-05
-3.38410572359217e-05
-5.45993997477704e-05
-4.5511251964706e-05
-1.61488993304176e-05
-1.56217735812143e-05
-2.73332256087494e-05
-3.69588721548983e-05
-4.75752391883687e-05
-5.90235796255707e-05
-3.08584856679093e-05
-2.10036227431501e-05
-4.93304528353826e-05
-2.01188961133882e-05
-1.35387940135772e-05
-3.45078250328536e-05
-4.43365540765965e-05
-2.62851134742645e-05
-3.40312019576786e-05
-6.35398621378726e-05
-5.00022737595046e-05
-2.88723381794394e-05
-4.55163226159633e-05
-3.55941729292864e-05
-3.42332502473081e-05
-2.62468330391386e-05
-3.57648721644563e-05
-2.9829796163501e-05
-3.43900520130327e-05
-2.74625387267899e-05
-2.88220318251875e-05
-1.55172868697397e-05
-3.23466547341146e-05
-3.50206733165683e-05
-3.86123618865e-06
-4.88205660919163e-05
-1.40049552928093e-05
-3.20428535319278e-05
-2.79698859160718e-05
-4.50157662408401e-05
-2.58660414345799e-05
-4.6835410061374e-05
-1.61154080834936e-05
-3.85622048628718e-05
-5.79852732837954e-05
-6.5732470164113e-05
-2.96336928076421e-05
-1.02961550624464e-05
-2.24339374411968e-05
-5.37498998062948e-05
-2.34908725287653e-05
-4.48250497340126e-05
-1.21395338149179e-05
-3.4550510601487e-05
-1.85348176164301e-05
-4.14578810885211e-05
-6.80759648048518e-05
-5.3058729650534e-05
-1.1868206208059e-05
-1.66503032575663e-05
-4.07633703273089e-05
-4.12146478543519e-05
-4.35746225837601e-05
-2.30319249602683e-05
-3.56097232441692e-05
-1.38338183112023e-05
-1.45653587271574e-05
-2.1336542722025e-05
-2.85470823083144e-05
-2.70635255450867e-05
-2.65501334411654e-05
-2.04116509037094e-05
-1.60012982989557e-05
4.29214389012558e-06
-2.94429101780898e-05
-3.69886302906614e-05
-4.77851178396432e-05
-4.52578546466149e-06
-3.81505572242812e-05
-6.47202206412519e-05
-4.5989177355415e-05
-2.70680383732384e-05
-3.40915109255928e-05
-3.84946193899611e-05
-3.27654336454753e-05
-1.81292801835563e-05
-1.93753011277219e-05
-4.47704909693763e-05
-3.61564901373988e-05
-5.02628711580695e-05
-4.00653169729632e-05
-2.61778558509386e-05
-8.00290121733615e-06
-3.17783648885853e-05
-6.45861821363705e-05
-1.28450860698481e-05
-3.07357945512656e-05
3.96912480624095e-07
-2.7760728636473e-05
-1.70496991845109e-05
-2.69783891994566e-05
-2.79408832917182e-05
-2.34554815031698e-05
2.98722726774153e-06
-3.15227072592319e-05
-3.45817807346608e-05
-1.73057019153127e-05
-6.88579352127412e-05
-2.40208509815012e-05
-2.85928831859494e-05
-3.82290863068239e-05
-4.39309128726024e-05
-3.76072587668557e-05
-4.85884017331862e-05
-4.14836992071765e-05
-5.57047025834581e-05
-2.4747244758846e-05
-2.83193480383834e-05
-2.33493066741134e-05
-3.44708226740291e-05
-4.93473155539089e-05
-2.7624395734694e-05
-3.11375722661506e-05
-1.24624305789557e-05
-4.99594618677414e-05
-2.39369784310313e-05
-3.10441977626667e-05
-2.31583103426182e-05
-3.17747080023266e-05
-9.89545424625844e-06
-4.45897830249737e-05
-6.67346038405079e-05
-6.06920968002786e-05
-4.52562408628258e-05
-4.16449995233034e-05
-2.34703649483803e-05
-6.51675857249776e-06
-1.22881475943268e-06
-2.34566347857927e-05
-3.72202843048757e-05
1.16769826716927e-07
-1.20024055495979e-05
-6.08133535060369e-05
-4.76749842582222e-05
6.38715185177563e-09
-2.91365408507474e-05
-2.30370732827785e-05
-1.44801762659432e-05
-2.50242531186596e-05
-6.17604561931092e-06
-3.3658191873165e-05
-4.76528576948102e-05
-4.62743570548086e-05
-3.05482082130304e-05
-2.17393961320244e-05
-3.78717197335014e-05
-1.49701714859551e-05
-3.20475059267542e-06
1.70076669260175e-06
5.28014350951465e-06
1.0435462092413e-05
-4.47700047420575e-05
-2.31115296687722e-05
-4.87072305917073e-05
-2.19773948199317e-05
-3.4906667917173e-05
-2.59969051683514e-05
-3.41988631580154e-05
-3.60242637635664e-05
-1.49566913986125e-05
-9.46321387295018e-06
-1.83521986691515e-05
-5.56697580489817e-05
-2.26376322544567e-05
1.48206578045418e-05
-1.79236921370959e-05
-3.42513123403677e-05
-1.6078876887854e-05
-2.13888778822855e-05
-1.23803912604541e-05
6.49258540117794e-06
-3.94350818870593e-05
-2.60818516948632e-05
-5.87435698520101e-05
-3.4863026917267e-05
-4.31436991148303e-05
-1.01971370572702e-05
-2.81612047084932e-05
-3.38266894797289e-05
-1.65942142444065e-05
-3.23233885386108e-05
-3.51061148537543e-05
-3.038964169215e-05
-3.02528344146569e-05
-3.18690746099763e-05
3.79023603825921e-06
-4.340878301448e-05
-3.82344448409758e-05
-2.93927352496566e-05
-4.24706294534891e-05
-3.71089968258954e-05
-5.59032872291332e-05
-3.70991610142522e-05
-2.69207964279528e-05
-2.23188559766964e-05
-1.11971843188623e-05
-9.74925511918653e-06
-1.99942449081012e-05
-2.67162018795438e-05
-9.10564610746375e-06
-2.28343068750335e-05
-3.65283141565272e-05
-2.55160942542084e-05
-5.01902973989982e-05
-3.28970971093414e-05
-4.38568224336749e-05
-7.07158414551927e-05
-2.75553743747428e-05
-1.78908624410091e-05
-6.75583605263547e-05
-4.17858597496173e-05
-2.24618563276665e-05
-3.10062379130675e-05
-3.11828711518963e-05
-3.28513004657753e-05
-2.44152586927425e-06
-3.17262441476605e-05
-3.17977132523304e-05
-1.15192377218125e-05
-4.83833670564746e-05
-3.62344085602744e-05
-2.54852334444021e-05
-3.01485406302054e-05
-3.44004198321236e-05
-8.13469537762861e-06
-1.67899669127699e-05
-5.21124450773043e-05
-1.47992906400683e-05
-6.08880261779883e-05
-4.12113751678053e-05
-3.12829475944553e-05
-3.12352873726126e-05
-4.26247079456466e-05
-7.31437571036518e-05
-2.69730262992364e-06
-5.64555164973456e-05
-4.41524122522353e-05
-6.68190946182763e-05
-1.69728843838579e-05
-2.69403505165013e-05
-2.33545381657251e-05
-3.86176194004159e-05
-3.94943718465741e-05
-3.33214112013308e-05
-2.68815241908054e-05
-3.66851284106285e-05
-5.06598830302698e-05
-3.75355813134397e-05
-3.16096893637555e-05
-1.95908680393141e-05
-1.20191986169275e-05
-2.92889903243156e-05
-2.83022693647325e-05
-2.43842942802186e-05
-4.90385256172383e-05
-7.10999729432059e-06
-9.52501533775358e-06
-2.63903390853531e-05
-1.11464603673376e-05
2.74731174490077e-06
-3.60721455241821e-05
-8.9447128592883e-06
-2.06133945187216e-05
-4.81668268073658e-05
-1.16401693303448e-05
-2.60460879711028e-05
-6.64473211245219e-05
-5.02791214651205e-05
-3.49238980888905e-05
-2.43447934411106e-05
-5.90706350060208e-05
-3.12161451923017e-05
-3.35372982687411e-05
-1.23960461816372e-05
-5.13793074776462e-05
-2.15834612114636e-05
3.92616108841807e-07
-3.19115903349258e-05
-3.77645416392876e-05
-1.42288288459206e-05
-3.54709159282651e-05
-3.40667954512272e-05
-2.28697679767599e-05
-1.2730745236654e-05
-3.90234656989996e-05
-2.85938523830104e-05
-6.2069244959658e-05
-7.59969644421509e-05
-6.5843315565413e-05
-4.19836034736263e-05
-6.47913723134665e-06
7.12836876842814e-06
-1.53108649383481e-05
-4.54991336103692e-05
-3.98092299569763e-05
-9.15639092538988e-07
-3.48030123956955e-05
-2.9947702331229e-05
-3.37633506839304e-05
-4.55186013678055e-05
-2.7628430006915e-05
-3.25105928474965e-05
-5.35555692627288e-05
-2.51852063819244e-05
-3.9684508218355e-05
-4.35254770347907e-05
-1.80820406583375e-05
-1.73141730173497e-05
-2.77423305960629e-05
-2.24391102108936e-05
-3.0045727171911e-05
-5.79248304499858e-05
-3.9512806748941e-05
1.27018531905349e-06
-3.66673738013094e-05
-3.7788252850536e-05
-2.53910278630815e-05
-2.34388496081246e-05
-1.86436733483329e-05
-1.56915849409672e-05
-6.74277500233855e-05
-8.59140642352588e-06
-3.24559516982077e-05
-3.51625023703315e-05
-3.53918924170419e-05
-4.82283428203133e-05
-3.3801040603212e-05
-3.91665408784807e-05
-5.03707452420842e-05
-1.16420860921143e-05
-1.72338117649776e-05
-3.40182432918485e-05
-3.33622925160423e-05
-3.60911893884975e-05
-5.73217523915192e-05
-5.43777693418108e-05
-1.71595603485321e-05
-1.74502437088333e-05
-5.11552602461505e-05
-2.49373220017011e-05
-3.88830279597718e-05
-2.58410221512611e-05
-3.18861323275912e-05
3.45941255267417e-06
-6.12890297854012e-06
-5.61632050805664e-05
-2.92068909286624e-05
-4.25014092281928e-05
-1.22933275717804e-05
-5.01835016091777e-05
-3.98530306413827e-05
-6.55591852147474e-05
-5.10764020811493e-05
-1.81132027345609e-05
-3.26738697858479e-05
-6.58248536423574e-05
-3.17348952011891e-05
-1.70134571672352e-05
-4.42503267734681e-05
-4.51944949868939e-05
-4.73460299033838e-05
-6.20438327526294e-05
-2.13998481738048e-05
-2.54569261507299e-05
-5.39793326068075e-05
-1.37624905850879e-05
-3.44042685089973e-05
-5.38043818070193e-05
-4.15442558234912e-05
4.85353763589416e-07
-4.61161176514047e-05
-4.52513573558154e-05
-6.70594579586858e-07
-4.50001048054294e-05
-4.85005688899249e-05
-2.27491296892119e-05
-2.29241303909822e-05
-1.82545133827545e-05
-3.01765237753948e-05
-6.4635877553619e-05
-1.96196449322e-06
-3.9887469490788e-05
-3.4184040788309e-05
-1.04904775604366e-05
-3.04282719288801e-05
-4.97413469651269e-05
-4.89319068875275e-05
-2.86384268856898e-05
-3.50834827740632e-06
-4.0634134582114e-05
-2.80275520093451e-05
-2.26019285215925e-05
-3.31413785535476e-05
-2.94749748298553e-05
-2.58540590577458e-05
-3.83939333963968e-05
-2.22073034106083e-05
-5.5244732326011e-05
-1.82451767300975e-05
-2.45539350823445e-05
-2.99367195326567e-05
-2.19916202038399e-05
-4.59220242483615e-05
-6.95557204503384e-05
-4.95381807219912e-06
-3.87664181245773e-05
-1.81485700972219e-05
-5.48211276085062e-06
-5.56278529324106e-05
-3.90942293448383e-05
-3.63319406123544e-05
-2.08737629548368e-05
-1.24637301566358e-05
-4.35162946786959e-05
-7.47869685331499e-05
-3.78454636972977e-05
-3.68057546651107e-06
-4.15385976925866e-05
-4.29623356608456e-05
-2.34165420469588e-06
-5.63972127409947e-05
-4.99499028775954e-05
-3.67283664489189e-05
-1.22389174765395e-05
-3.10489703692272e-05
-2.18685390364295e-05
-4.1247193755547e-05
-6.88838367752632e-05
-4.5325976906004e-05
-4.84277569497301e-05
-1.00803155169858e-05
-3.65580066758954e-05
-2.32369352825351e-05
-2.26359794193887e-05
-6.54649434790454e-05
-2.5682681070157e-05
-2.09055923880487e-05
-2.71136905928468e-05
-3.47202301971852e-05
-5.73944387552865e-05
-1.52671189978718e-05
-3.41868415376943e-05
-2.2644666149879e-05
-3.39170611489697e-05
-7.74399626325429e-06
-4.78922045824053e-05
-3.26940246791194e-05
-5.21944190649241e-06
-2.66200497538706e-05
-3.43615080199747e-05
-1.54799084209952e-05
-1.63612233208431e-05
-7.37129499710956e-06
-1.03065469036572e-05
-3.00910160498262e-05
-4.57808926899604e-05
-2.70795752295383e-05
-1.66686887704177e-05
-4.43433117622661e-05
-3.02774391228517e-05
-3.34487992968999e-05
-1.84465189405431e-05
-2.43469063855052e-05
-2.3691679117445e-05
-6.36025227747671e-05
-1.28848569761075e-05
-5.56972569846207e-05
-4.03103890177682e-05
-3.88060278182997e-05
-4.40424368597536e-05
-2.9282312731536e-05
-3.98060576990094e-05
-5.90760899632722e-05
-4.43983246474315e-05
-4.41496678389919e-05
-4.15817854861895e-05
-2.04028519573076e-05
-5.35569888739081e-05
-2.98970699921785e-05
-2.71096044320862e-05
-5.54508169810388e-05
-4.60098683380737e-05
9.13317759854595e-07
-2.18292375339187e-05
-5.23717190925107e-05
-1.45821240887711e-05
-4.20886787398547e-06
-4.03119094174205e-05
-1.83854692111106e-05
-2.45056524685707e-05
-5.49381554447075e-05
-2.89265694915548e-05
-1.99797779661419e-05
-8.48232576802523e-06
-4.86270956221474e-05
-5.57148680983285e-05
-2.28083557182076e-05
-3.70758037741746e-05
-2.23671310205985e-05
-4.87546221597704e-05
-3.94198249887734e-05
-3.10874535157078e-05
-3.83114165331091e-05
-1.69645186659295e-06
-5.62487410876421e-05
-1.70759161688971e-05
-1.66809534244877e-05
-4.55392975110943e-05
-2.62027290807225e-05
-2.11332875317947e-05
-5.78238902819677e-05
-2.89100158187893e-05
-3.77930701963782e-05
-4.05023998710218e-05
-3.8532446438813e-05
-1.9979781150256e-05
-1.5779720643214e-05
-3.10943344239528e-05
-3.47537597322394e-05
-2.6485512552691e-05
-3.59813463263504e-05
-3.05979280001159e-05
-4.16888747493752e-05
-3.39835255948219e-05
-3.82069864844995e-05
-2.33904797177386e-05
-5.33844103286141e-06
-2.93492361275145e-05
-5.51823330976506e-05
-3.12040685537297e-05
-3.95961767939974e-05
-1.87513213959081e-06
-5.57059140563468e-05
-4.09987543929227e-05
-5.35172080882127e-05
1.2457453441196e-05
-5.36327338643711e-05
-3.89469618793801e-05
-5.36122531807732e-07
-2.68986532067369e-05
-2.11152176001129e-05
-3.21083792843517e-05
-3.44912570677716e-05
-4.36626714713304e-05
-9.28838149137891e-06
1.16556219944353e-05
-2.19408670377686e-05
-3.27413042586698e-05
-2.23714940164676e-05
-4.62993392051523e-05
-4.32187466337307e-05
-2.67765581624407e-05
-3.11915991199621e-05
-4.94185870559629e-05
-6.78771481346953e-05
-2.88501595445685e-05
-1.67985170595082e-05
-2.91637162939711e-05
-2.03283742953122e-05
-5.83712161302511e-05
-1.84606228943956e-05
-1.72935746070674e-05
-2.92508787418841e-05
-2.5591408155714e-05
-2.31234037219445e-05
-4.47165445037186e-05
-4.39677438694461e-05
1.06348435496011e-05
-1.01426565629141e-05
-3.89322696741322e-05
-1.92601998972838e-05
-8.27007537634859e-06
-1.50247682180831e-05
-2.6871538298811e-05
-7.22310641117118e-05
1.80263034030439e-05
-2.91233126865986e-05
-9.49023732270097e-06
-5.62997269490226e-06
-6.24191442720885e-05
-2.44384755771848e-05
-2.13147890499955e-05
-6.54215108265972e-05
-3.47255493209852e-05
-2.13722276175289e-05
9.29534474289029e-06
-2.85185583601172e-05
-1.92370291615403e-05
-1.19465572359467e-05
-5.95725281401347e-05
-2.30417191694753e-05
-4.30606572987015e-05
-1.77223566891767e-05
-3.49230400052003e-05
-4.6802019725889e-05
-1.52021138301218e-05
-4.76510851226391e-05
-4.48274175826282e-06
-4.69001779639046e-05
-6.20219316042843e-05
-3.40100036532606e-05
-1.70422132113485e-05
-7.92729063219678e-05
-1.70059898619979e-05
-3.64829526344103e-05
-9.54553278034987e-06
-5.47348166734368e-05
-7.66753209796626e-06
-4.6874823127745e-05
-2.5076279004734e-05
-4.72936185539109e-05
-1.76286224332919e-05
-1.51267030680206e-05
-1.70307679756982e-05
-8.80748426397954e-06
-1.96746155201572e-05
-1.40095877001252e-05
-2.3459241744807e-05
-3.2406634649666e-05
-2.07726465723783e-05
-2.34801196374914e-05
-3.99066167705524e-05
-2.76153761341093e-05
-2.63580171721225e-05
-2.69731522698169e-05
-2.45166929079723e-05
-2.05756217910991e-05
-7.70224416999404e-06
-1.69044367266183e-05
-2.25122025747805e-05
-3.43144012026361e-05
-3.08702743733528e-05
-4.07886108164304e-05
-7.72822929330644e-06
4.66152388675542e-06
-2.88436228416701e-05
-3.78681918776406e-05
-5.47159350529072e-05
-1.009945617725e-05
-2.01228637817129e-05
-3.10029848010355e-05
7.24589912889929e-06
-6.51616252349182e-05
-3.68595462332482e-05
-5.86992153267002e-05
-3.92962483751652e-05
-3.21655907244807e-05
-3.90338666996567e-05
-4.66683870811497e-05
-2.43209067060451e-05
-2.43880575190681e-05
-3.3579744101792e-05
-4.59054305328257e-07
-7.7643081093527e-06
-2.45008073060064e-05
-4.12933417757079e-05
-1.71789835138522e-05
-3.45583791797943e-05
-3.46361968160595e-05
-2.23477191309178e-05
-1.97236650226361e-05
-3.96641858467618e-05
-2.66871471418566e-05
-2.01896619489028e-05
-4.36860622125491e-05
-3.05951651799397e-05
-4.32425423934424e-05
-3.57450278990852e-05
-3.35469942716624e-05
-3.2777606190739e-05
-5.67299224578345e-05
-4.65175791073159e-05
-3.42941714047089e-05
-3.04727302884915e-05
-4.77626623574819e-05
-4.29217873468293e-05
-3.48243915628829e-05
-2.00207809083449e-05
-9.68295803008341e-06
1.28825957929188e-05
-6.142136730416e-05
-3.09582575112928e-05
-5.74897842301486e-05
3.49258446950887e-06
-4.35386348026252e-05
-2.94409317239536e-05
-4.06977742778828e-05
-5.40074467163948e-05
-3.50486855719042e-05
-4.46136018810666e-05
-2.32975170317156e-05
-5.24616071998439e-06
-4.54540466853002e-05
-6.50633674032477e-05
-1.48149926056706e-05
-1.09048536784703e-05
-1.26094481169841e-05
-1.97642424903425e-05
-2.75972537896004e-05
-3.03760323995222e-05
-1.98220057276712e-05
-2.61277454350936e-05
-5.16057025130157e-05
-3.49597122061231e-05
-3.30062148475844e-05
-4.35608956241657e-05
-5.09630859964278e-06
5.01275709100163e-06
-2.67551409171951e-05
-4.49550455764518e-06
-1.64328793319949e-05
-1.29842219324841e-05
-2.60995950157124e-05
-6.0532847347269e-05
-3.71633640202401e-05
-5.04911664681949e-05
-2.9722635926965e-05
-1.8038068911914e-05
-1.30402228691028e-05
-1.96501367671966e-05
-3.53627379586873e-05
-2.77632809174226e-05
-2.41405313851039e-05
-1.35294979682515e-05
-4.41559027658133e-05
-4.03656763932602e-05
-9.93464752243771e-06
-4.50685387170969e-05
-1.42398026329563e-05
-3.2916281969499e-05
-5.9516634527659e-05
-4.20711030834614e-05
-3.88893133672931e-05
-2.48275252569953e-05
-2.83674282993513e-05
-2.49041214321781e-05
-4.46777174593245e-05
-8.0209642282127e-06
-8.9743650098122e-06
-2.28409582694525e-05
-1.1395698385258e-05
-5.26580192942958e-05
-1.29695880317514e-05
-1.72208566770488e-05
-3.24065061111998e-05
-1.13960408111538e-05
-4.96259338247944e-05
-5.62264980966767e-05
-3.09972804758569e-05
-7.76599536730834e-05
-3.04709674703806e-05
-3.89326088452251e-05
-2.61163341411635e-05
-3.13266773344321e-05
-3.70604787716512e-05
-2.37026893274601e-05
-2.42422479539866e-05
-3.558038422572e-05
-3.06047671408666e-05
-1.01393189160633e-06
-4.77022725657447e-05
-3.53846953542575e-05
-6.28376652959125e-05
-2.78555948608905e-05
-4.01672414896305e-05
-5.75627979448709e-05
-1.87431950136983e-05
3.4360289280235e-06
-2.27581526539786e-05
-2.04997277827017e-05
-1.88420950208064e-05
-2.40713221053518e-05
-1.35934355757341e-05
-6.14026842371816e-05
-4.31461392174361e-05
-3.6689760844394e-05
-1.55818469455726e-05
-7.52207164341891e-06
-3.55512077832738e-05
-7.44673692814906e-05
-4.5358148748952e-05
-2.80721830251505e-05
-2.53418226993236e-05
-3.2855639701159e-05
-2.57357762088411e-05
-6.12649327296723e-05
-3.94375937336469e-05
-5.11269537626163e-05
-1.76391284578532e-05
1.76793641306177e-06
-2.50849395046023e-05
-7.26777005078759e-06
-1.37169221445002e-05
-5.11580897389652e-05
-3.66784157304373e-05
-1.11256365811424e-05
-3.64093785336876e-05
-2.62016496797052e-05
-1.96021640353662e-05
-3.48205947320059e-05
-5.4042267848912e-05
-7.14643951103632e-05
-4.4172916705124e-05
-4.25045593046182e-05
-3.32792548626448e-05
-6.23326253069102e-05
-1.44896776437535e-05
-2.25265774874071e-05
-8.62831866002273e-06
-3.62574008822594e-05
-1.03539306421829e-05
-4.86679097229041e-05
1.75436480215585e-05
-2.77472430860245e-05
-3.3388137532159e-05
-2.06994560668018e-05
-2.05001670138356e-05
3.80382013786023e-06
-1.29865607954115e-05
-2.07936619573081e-05
-4.26131568447684e-05
-2.24366242226023e-05
-8.17532724765302e-06
-3.28086531391625e-05
-3.32944506707734e-05
-3.65666567910231e-05
-1.88531442128567e-05
-1.99340930043272e-05
-5.57764094651693e-05
-1.49195421124332e-05
-5.0235060299007e-05
-2.62205759431747e-05
-6.69382798157811e-05
-5.91691157394775e-05
-6.91413539369868e-05
-4.35953110377719e-05
-4.91988448235437e-05
-3.04823795594523e-05
-3.45952342728307e-05
-1.87386788725406e-05
-5.85839390728388e-05
-2.24649346335324e-05
-1.92053542135158e-05
-5.47877509182761e-05
-2.16331610668781e-05
-4.47041513427817e-05
-2.1196327884689e-05
-1.88588015168373e-05
-3.37137318301808e-05
-5.9437833433377e-05
-4.19591735425223e-05
-2.45567415572402e-05
-3.23621059808343e-05
-1.91846971035994e-05
-5.67558561479874e-05
-2.84953206549346e-05
-1.84296903158873e-05
-2.42761393703588e-05
-4.09330261754935e-05
-3.29934963722375e-05
-4.19474933211045e-05
-7.75870114507605e-05
-1.27082247821185e-05
-2.85543672237542e-05
-3.37455746810567e-05
-3.82082274011171e-05
7.67034897711201e-07
-4.14859638676111e-05
-2.19472558769367e-05
-3.40134557438876e-05
-2.4574008429451e-05
-3.04833913921209e-05
-2.28044528120764e-05
-3.57889363255632e-05
-3.31192321701036e-05
-4.28658719467276e-05
-3.28344963975396e-05
-4.57375645679217e-05
-5.28190454289365e-06
-2.94549372782568e-05
-3.80033957325033e-05
-1.54414004455781e-05
-1.18159833767626e-05
-6.708616242183e-06
-3.43473890930449e-05
-1.72886444601237e-05
-3.17086363561336e-05
-4.27217453500454e-05
-3.51342930229799e-05
-2.24219411658893e-05
-2.46279539325283e-05
-3.32290501364816e-05
-2.10567282474364e-05
-1.5199453160063e-05
-5.17055052091316e-06
-2.01634111447349e-05
-3.94297854709473e-05
1.60149745831043e-05
-3.51125570730063e-05
-2.0239216405944e-05
-1.77328060306181e-05
-1.8307776932104e-05
-3.76545646669818e-05
-1.41330702490202e-05
-3.0682359594148e-05
-1.53909084657816e-05
-2.72670620888062e-05
-5.19373565240578e-05
-3.73252842622026e-05
-7.93504283338634e-06
-9.39646124527681e-06
-2.95961348259981e-05
-1.6068109857421e-05
-4.74271726124004e-05
-3.82637463453129e-05
-4.46613772817958e-05
-4.84495340209466e-05
4.53455783144992e-06
-3.7865965976589e-05
-1.03963228176149e-05
-2.65889304778572e-05
-5.39576843114108e-05
-1.06446653304156e-05
-1.39401512947786e-05
-4.96684542067484e-06
-6.43651042199572e-05
-6.77067389455204e-06
-2.65927742853961e-05
9.86025581728792e-06
-3.827374035817e-05
-1.75670162196049e-05
-4.99878826272544e-05
-1.6754213840591e-05
-1.97604827509207e-05
-9.74771671246796e-06
-2.6417041668203e-05
-2.79138207201579e-05
-6.2121505818844e-05
-3.94910752266382e-05
-1.12389743139325e-05
-2.17301982461984e-05
-2.64497983918114e-05
-1.74564185566081e-05
-2.02759897121803e-05
2.06906797604654e-07
-3.30011714562873e-05
-1.68047756597025e-05
-5.19665110427632e-05
-1.50708784172115e-05
-1.95120227234453e-05
-4.72568276406432e-05
-2.487269771883e-05
-4.2546586645437e-05
-3.44082577968977e-05
-3.08579583526878e-05
-3.39833624431463e-05
-8.85151634387843e-06
-2.1329317963715e-05
-3.26218156814347e-05
-4.10503548328795e-05
-1.67969936462484e-05
-5.08131950846051e-05
-1.19656571746384e-05
-5.98213298247617e-05
-3.07883420185608e-05
-2.38932977799406e-05
-2.26342206958523e-05
1.29692772455363e-06
-2.01024449836674e-05
-2.90607273977586e-05
-1.76791218260639e-05
-1.44061955679917e-05
-3.82363128557804e-05
-5.48773800595407e-05
-5.8317873628203e-05
-5.90247281853411e-05
-4.19816816378003e-05
-4.2297431176274e-05
-5.41334562351104e-05
-4.46568673535313e-06
-1.22206449426833e-05
-7.52971807532058e-06
-4.41096256635712e-05
-4.08645011819205e-05
-4.82569675333654e-05
-2.73043720874071e-05
-4.86608329443615e-05
-1.93181069612286e-05
-4.25351205640341e-05
-1.18995961156334e-05
-3.29934314758072e-05
-1.14909869567468e-05
-2.57584121310166e-05
-3.47883138377777e-05
-3.6131229887691e-05
-7.90204874731043e-06
-2.08941884172989e-05
-5.40400555849664e-05
-2.13891029396162e-05
-4.4428322765544e-05
1.38116017029006e-05
-4.58184562251877e-05
-1.06932370419503e-05
-4.87006869234041e-06
-1.91618769556437e-05
-2.89481414597369e-05
-1.80351644773518e-05
-2.39993639473692e-06
-3.62715449522233e-05
-3.58953885527351e-05
-2.72096891000563e-05
-1.95236991106383e-05
-7.56886858958519e-05
-3.64135993482053e-05
-4.12780147981126e-05
-1.89663110921621e-05
-4.65231725697825e-06
-2.85131164973954e-05
-3.66375712196102e-05
-4.46284735648668e-05
-2.26112306140157e-05
-4.1336346516326e-05
-2.24473152858068e-05
-5.34685592637921e-05
-4.82859435895616e-05
-5.46796341249175e-05
-3.63649174423433e-05
-6.75038644419473e-05
-3.3411972753621e-05
-2.94826123268595e-05
-4.186101087953e-05
-2.38024098242036e-05
-1.69664104376461e-05
-2.83028006839356e-05
-1.17420508982291e-05
-1.22976984433701e-05
-7.67413594884789e-07
-4.13425799520435e-05
-2.71859891390381e-05
-2.25728002214195e-05
-1.38847039801234e-05
-3.25424139005676e-05
-2.45144123022872e-05
-1.1300251541201e-05
-3.88942615078109e-05
-9.31313901466659e-06
-4.5373743211981e-05
-3.9023854505068e-05
-2.76048049338019e-05
-3.91422800252397e-05
-3.02107775145616e-05
-1.72080434447422e-05
-3.57208988864204e-05
1.77647749101375e-07
-4.70648336822829e-05
-6.79382273276716e-05
-3.66541905846754e-05
-6.10600827862655e-05
-5.41955223929488e-05
-3.95963184217099e-05
-5.39015402287948e-05
2.84858314740474e-06
-3.65606707557171e-05
-1.979659771712e-05
-5.2184757375254e-05
-2.66910578589712e-05
-2.576040279549e-05
-6.71330284092064e-05
-1.0417216536377e-05
-5.02086089909665e-05
-7.42461445127956e-05
-4.65247874320867e-05
-5.85683624330817e-06
-2.17026905044488e-05
-1.5494526210195e-05
-5.88406230906716e-06
-1.25759930071779e-05
-4.34155694820329e-05
-7.19795143341625e-05
-3.36935403255986e-05
-4.20365597889609e-05
-3.22406096063497e-05
-4.65475561134956e-06
-2.23070565973393e-06
-4.44135466208316e-05
-2.65589792867451e-05
-1.64547782173819e-05
-6.59042125418755e-05
-5.07274386639627e-07
-3.74307527086379e-05
-9.90885282210299e-06
-5.40353650125447e-06
-3.69292019901977e-05
-3.28307015448042e-05
-2.3067616400701e-05
-4.6830968484883e-05
-3.43836375394425e-05
-3.17806703304979e-05
-4.57574996267459e-05
-4.29276594584357e-05
1.2811857393078e-05
-1.76924357478761e-05
-3.39996288300984e-05
-1.2379662744904e-05
2.43745042602044e-06
-2.89677875737389e-05
1.60339314697083e-05
-3.91631440711965e-05
-5.29555268745878e-05
-2.9373701568523e-05
-1.68735982558727e-05
-6.07878852438397e-05
-1.79871892248874e-05
-3.15666346694425e-05
-4.41042938069785e-05
-8.91933517775408e-06
-5.28894119026106e-05
-2.44872030612854e-05
-3.34027175166462e-05
-4.92512480077588e-05
-4.84137865878036e-05
-1.62023112205708e-05
-2.22417743807772e-05
4.65798436014712e-06
-3.52181322032031e-05
-1.54879605145721e-05
-2.45047825917772e-05
-4.34538017025416e-05
-5.80255917035749e-05
-3.95812834010561e-05
-8.86648894150074e-06
1.17667576983893e-05
-3.61138925538027e-05
-9.88002579581593e-06
-3.28552263385649e-05
-6.51113361775605e-06
-3.16373928199066e-05
-2.61765279790218e-05
-2.62846795877549e-05
-1.5521053206758e-05
-5.55689013820594e-05
-4.14682668896736e-05
-1.60926164047045e-05
-4.21772857368747e-05
-2.99185164217867e-05
-1.75712526718998e-05
-4.30515651426808e-05
-8.23716429625657e-06
-1.87529185639718e-05
5.57174641719175e-06
-9.52660948987504e-06
-4.30509809391278e-05
-2.60673734067469e-05
-2.28344909018952e-05
-3.22920960502623e-05
-1.48350971130282e-05
-3.17918289951059e-05
-5.04161367341673e-05
-1.77495811548299e-05
-3.63091003464211e-05
-4.56331480865281e-05
-5.3166383943189e-05
-5.95018975701068e-05
-5.84446519296198e-05
-3.44973233860852e-05
-3.1089707967245e-05
-1.8827893414412e-05
-3.06033653158241e-05
-1.8126955729789e-05
-2.83399805865415e-05
-4.47724066820868e-05
-2.52592689591903e-05
-1.82387870565314e-05
-2.55004884480784e-05
-2.43503028942544e-05
-3.68248118952527e-05
-4.00580097485706e-05
-1.66187266563308e-05
-5.42045224990869e-05
-2.96070066372054e-05
-3.31212194825991e-05
3.2622094161545e-06
-3.52610328477575e-05
-4.16936357345041e-05
-4.05479892387619e-05
-3.28024150990632e-05
-3.70171486562351e-05
-3.75607296194487e-05
-5.54027261014668e-05
-1.18848614189472e-05
-2.220777597609e-05
-2.26512481143889e-05
-1.89665213232645e-05
-6.20143893721886e-05
-3.13709235856368e-05
-1.85098263078756e-05
-2.3876256691626e-05
-3.67376419463807e-05
-2.73743066350674e-05
-4.82732578354726e-05
-1.08557867499011e-05
-1.0916007178727e-05
-2.29001761549541e-05
-2.18160682390025e-05
-1.02715530542459e-05
-1.73735290174857e-05
-3.28239989922105e-05
-1.37058914724037e-05
-1.49319390136519e-05
-4.74306373765554e-05
2.74302482119196e-06
-4.12678818894859e-05
-3.91041062620706e-05
-6.3146491529526e-05
-5.50733102882816e-05
1.95368244917181e-05
-8.25245006832505e-05
-5.03075935766993e-05
-4.66501685895164e-05
-1.40061037115549e-05
-1.32761550440379e-05
-8.55732781520095e-06
-5.61513358420543e-05
-3.26163727744151e-05
-1.56215909763076e-05
-3.29265091662985e-05
-1.64428625879971e-05
-2.89212674411471e-05
-3.67788521820858e-05
-4.75432479879191e-05
-3.45022040634136e-05
-2.69967095847579e-05
-1.79148921571471e-05
-2.17554912396287e-05
-3.62604286085004e-05
-2.02290677302339e-05
-3.02896989433307e-05
-6.27032558594483e-05
-5.21583052091737e-05
-4.82907435248285e-05
-3.09054815148875e-05
-5.20800004094962e-05
-1.57883276358355e-05
-1.46612202444937e-05
-5.83299934781406e-05
-5.16387316491489e-06
-3.95900173807737e-05
-4.5567390961617e-06
-2.91996598912059e-05
-2.64297734156663e-06
-2.20928085387753e-05
-3.32929880267562e-05
-1.84783697746633e-05
-1.48354180747699e-06
-3.09527780724527e-05
-4.89334415825199e-05
-3.46199470764799e-05
-2.10217618484229e-05
-1.91929796353622e-05
-3.8367902868694e-05
-2.67921325937955e-05
-5.96674808480731e-05
-2.14742822688567e-05
-2.74758690246161e-05
-2.6069009394076e-05
-5.77342552433997e-05
-7.73594628015631e-06
-2.31906055518145e-05
2.33601902755626e-06
-2.42721645311256e-05
-2.98470965188594e-05
-9.95765990732464e-06
-6.14075461216451e-05
-3.17119661600151e-05
-1.59975192498713e-05
-4.20453611957827e-05
-3.27265691988749e-05
-4.38544879471261e-06
-7.20714045017882e-05
-1.69622865659743e-05
-2.29424098201091e-06
-1.53616112679157e-05
-5.1058240261506e-06
-3.92623806855744e-05
-3.41553044741442e-05
-3.39136987427424e-05
-1.78547374819365e-05
2.5618090936673e-07
-3.48204292344891e-05
-1.23782562749319e-05
-5.38907005245448e-05
-3.92835222093286e-05
-3.27045940127178e-06
-3.75008399170781e-05
-7.50461774056622e-05
-3.22861228331937e-05
-3.9383829707589e-05
-2.7849697834494e-05
-3.66881081204573e-05
-2.43257232353086e-05
-2.51357239567183e-05
1.84364877676454e-05
-2.27937229178609e-05
-1.03184607068458e-05
-3.18270191847146e-05
1.16633395529047e-06
-6.7800499652227e-05
-4.35605342239374e-05
-2.75714002160258e-05
-5.81481489620803e-05
-1.58113000906945e-05
-4.24141478886414e-05
-8.34277969375555e-06
-2.27198167386804e-05
-2.20156215417808e-05
-3.6672288218462e-05
-4.71960782946178e-05
-4.72519983013913e-05
2.38612749249115e-06
-2.39395908361623e-05
-5.4656183109234e-05
-6.39561570930627e-05
-3.52363056460376e-05
-3.82495915260853e-05
-4.85364580432043e-06
-2.69580724607515e-05
-4.06869675470908e-05
-4.84056403682757e-05
-2.36637221977731e-05
-5.52844207168887e-06
-3.43193416905389e-05
-1.39861368341165e-05
-5.12266654246216e-05
-2.34951901886364e-05
-2.69597443691765e-05
-2.39434022166908e-05
-4.46915454524687e-05
-2.37023270834556e-05
-2.77258924026551e-05
-2.38838733416373e-05
-3.23507087721734e-05
-1.89888534894555e-05
-6.63371689273609e-05
-3.83363605785493e-05
-2.63993169853245e-05
-4.07101450368833e-05
-9.09256768238573e-06
-1.52462795931762e-05
-2.79715533030165e-05
-2.7723285979248e-05
-3.72753682191408e-06
-8.7306882436079e-06
-3.2155766937524e-05
-6.55000969151456e-05
-1.89111150175529e-05
-1.35909909946822e-05
-1.31162959382094e-06
-2.0604650528322e-05
-5.01091697936059e-05
2.39789251341919e-06
-3.6475014280198e-06
-2.4182659037074e-05
-1.93797019008291e-05
-2.76106633534456e-05
-2.21464741221759e-05
-6.81121997743015e-06
-5.07927930827381e-05
-4.5819624598469e-05
-1.15191672124406e-05
-4.51328782213287e-05
-3.76678240711731e-05
-9.9786972692633e-06
-6.2690581225478e-05
-4.55436401186335e-05
-2.82134168012825e-05
-2.26017186361964e-05
-2.21745104532592e-05
-4.591421536937e-05
-4.88606905286588e-05
-5.7966866690395e-05
1.93318165550074e-05
1.59142911096752e-06
-4.6515875292222e-05
2.14917974391143e-06
-1.97651486538349e-05
-4.46178214707833e-05
-7.19361599693804e-06
-3.65418052050038e-05
-5.90060309452399e-05
1.4196925109664e-05
-2.38161854669904e-05
-4.00601243996019e-05
-1.83894775408613e-05
-2.17229277213531e-05
-1.65639653194099e-05
-2.00650720141544e-05
-2.67400425048929e-05
-7.09402386104373e-08
-6.020710915416e-05
-3.10268754842639e-05
-2.20899248376364e-05
-4.15189156009009e-05
-2.3907717860505e-05
-2.4447904196837e-05
-1.72682462060399e-05
-1.68747010361925e-05
-4.10251138988193e-05
-1.86690710950752e-05
-2.79663105451394e-05
-3.35423787452396e-05
-6.55941230113982e-05
-4.12316369098243e-05
-3.99252431932513e-05
1.74659204605926e-05
-1.91678847843696e-05
-9.49050936925581e-06
-3.81795205241701e-05
-1.51882541388766e-05
-2.51864415577602e-05
-3.39230680120526e-05
-3.14126503873713e-05
-1.73954287415019e-05
2.93270801033917e-06
-6.82607891958998e-05
-5.90211715173947e-05
-2.6507905859314e-05
-2.72885226262816e-05
-2.23689922568021e-05
-2.88007834648247e-05
-5.55684386935512e-05
-4.63236762676355e-05
-4.53438520087911e-05
-5.53660729913983e-05
-9.06383381994779e-06
-6.54257866409026e-05
-4.18236313422412e-05
-2.44748493331997e-05
-5.35268041898049e-05
-1.67640552862951e-05
-4.23156527909535e-05
-2.40331648579188e-05
-2.00165696682323e-05
-1.74731702867289e-05
-1.80879716250149e-05
-4.53344727976914e-05
-1.1587390065527e-05
-3.55226661298387e-05
-3.26438948326571e-05
-2.45041152664893e-05
-3.5339663666792e-05
-1.28874048394618e-05
-8.42587964414979e-06
-4.83081544228629e-05
-4.2934580472481e-05
-5.77947458364844e-05
-1.10327184800771e-05
-4.02769967261751e-05
-5.33604753674546e-05
-5.53905231004852e-05
-2.02109832788141e-05
-3.51053672850722e-05
-9.29914210143078e-06
-4.92972980410272e-05
-3.96626710952141e-05
-3.9827247067982e-05
-4.18762313624376e-05
-4.11791621329543e-05
-5.3448738123936e-05
-2.30991441597039e-06
-2.75996454306622e-05
-3.39692771664104e-05
-5.3219657634367e-05
-2.12255497768606e-05
-1.96693882207566e-05
-4.0208998080365e-05
-3.04985712353095e-05
-1.6763048246886e-05
-4.15360141196341e-05
-2.68858524287157e-05
-2.09946027600011e-05
-2.28352077512717e-05
-6.07203095800549e-05
-2.37662533476391e-05
-2.42297439745914e-05
-3.33212259146563e-05
-2.35889004129499e-05
-3.37046392886821e-05
-2.50641486809231e-05
-2.18638282802039e-05
-2.7324156390888e-05
-3.84829690234839e-05
-2.88179122763535e-06
-3.79622093478099e-05
-3.89653122108999e-05
-3.83507823200166e-05
-2.65321497867109e-05
-5.18730329949256e-05
-4.89019057617985e-05
-5.33528135251463e-05
-8.39846046580427e-06
-1.76987106504302e-05
-4.75025222421653e-05
-6.56919882376535e-06
-1.70237784974347e-05
-1.60210987706105e-06
-1.75873240479522e-05
-2.26618926202334e-05
-3.89615053092192e-05
-4.23244663601391e-05
-2.77378013701364e-05
1.23627549868816e-05
-2.83324339183967e-05
-4.08594615232885e-05
-3.2712307590534e-05
-2.11291388427381e-05
-2.75011107069735e-05
-2.6425907430477e-05
-9.35067359813873e-06
-2.14661938018847e-05
-4.40613012210942e-05
-3.9823146193541e-05
-3.52653441986921e-05
-4.10069184006782e-05
-1.54766943351772e-05
-1.16790278330919e-06
-5.1936043544649e-05
-3.76427369894433e-05
-1.95346450561236e-05
-2.36258858266454e-05
-2.69009184442654e-05
-2.2758990919174e-05
-1.70635836327643e-05
-2.34834905121957e-05
-6.03777517336706e-05
-8.48116066535749e-06
-3.52792361636898e-05
-1.1513226772495e-05
-5.96353276137727e-06
-3.91734023075202e-05
-3.57714260345272e-05
-2.94053270906372e-05
-2.4370908960879e-05
-3.79121927353193e-05
1.07662719574982e-05
3.34240306605845e-05
-4.46576050221337e-05
-2.10792107827436e-05
-7.13303810754694e-05
-2.16473206587996e-05
-4.43399740376766e-05
-4.9238831904492e-05
-2.76710802654944e-05
-4.81954775811536e-05
-2.21758112192408e-05
-5.18291660068735e-05
-1.81504049915033e-05
-2.72143099603946e-05
-1.68659666202045e-06
-3.75506442002586e-05
-3.8350521096663e-05
-3.38547957903365e-05
-1.01338737279482e-05
-1.56211355087719e-05
-4.03463230753288e-05
-6.58915441994192e-05
-2.72863847006882e-05
-3.72477493957745e-05
-2.19233477890829e-06
-4.14032078420786e-05
-1.85675515504276e-05
1.38291355908244e-05
-2.99147007834673e-05
-5.18211094265542e-05
-3.25460998051357e-05
-2.07939770547788e-06
-8.38558388013486e-06
-1.63909321052409e-06
1.26527107550931e-05
-6.80159422152814e-05
-4.96570257006499e-05
-1.75797494467967e-05
-3.29998071619949e-05
-5.10406865941927e-05
-3.88588475013919e-05
-1.1359917161006e-05
-3.97985049606333e-05
-1.83113209085787e-05
-2.75989640357994e-05
-5.00352023581453e-05
-4.63916313740181e-05
-3.38703481445496e-05
8.59790075737299e-06
-3.62939179580945e-05
-3.5170366827145e-05
-2.49429112521208e-05
-3.97423907698327e-05
-4.91225557978016e-05
-3.37143785712763e-05
-7.24074305516558e-05
-1.02220941529265e-05
-2.69076398717161e-05
-5.42768624484347e-05
-4.65154271584405e-05
-4.19893262996703e-05
-5.37825846788388e-05
-2.88178375256119e-05
-4.38653141225288e-05
-2.7603904823354e-05
-4.63899481194855e-05
-2.28217034099208e-05
-3.16747067652399e-06
-5.45003246549881e-05
-5.88282457276571e-05
-4.50775699042711e-05
-2.72820056016304e-05
-2.78064936728571e-05
-5.77407196353146e-05
-3.13655337414085e-05
-1.6883240750107e-05
-1.61962891623156e-05
-3.86000054489736e-05
-2.47874324810922e-05
5.34992904183089e-06
-5.11423581485021e-06
-1.67044891678379e-05
-2.07292807992218e-05
-8.41101126218088e-06
-3.402731838811e-05
-2.90386182186494e-05
-3.09372754329734e-05
-7.41027327614376e-06
-3.6864284776887e-05
-4.51792632015434e-05
-3.47309655180105e-05
-2.47943642908117e-05
-2.62486935439255e-05
-4.23022842519374e-05
-4.29923023714957e-05
-4.02266912823773e-05
-5.97525442210324e-05
-3.68734835923082e-05
-4.2486489085721e-05
-2.00437438550063e-05
-2.90581371299968e-05
-2.58138336655695e-05
-4.05076440375879e-05
-2.28337567437526e-05
-1.39503238819399e-05
-1.60078770536192e-05
-4.36428502980543e-05
-6.3057762532522e-05
-6.43943604875128e-05
-3.42266242383233e-05
-2.49392172802819e-05
-3.96689697599691e-05
-6.27427757753289e-06
-4.13300904231322e-05
-6.59452188831015e-05
-4.03126592134528e-05
-4.34555711885936e-05
-2.46619711304296e-05
-7.02078680450677e-06
-2.7390537652438e-05
-1.18434169475344e-05
-1.36896062673504e-05
-4.16783899427007e-05
-2.79949081565253e-05
-1.0751984139855e-05
-2.14529233081326e-05
-4.20587513689768e-05
-2.14163196240622e-05
-3.9016932841582e-05
-4.28005287230522e-05
-5.0495427779657e-05
-2.28369176370569e-05
-5.23448805057688e-05
-4.71414812401039e-05
-5.98708059622031e-05
-4.07722521001459e-05
-1.95696659400428e-05
1.0609024465364e-06
-3.21336742449332e-05
-5.54205717834061e-05
-2.04588845136106e-05
-4.74456420148727e-05
-4.77540842877907e-05
-4.07580301359094e-05
-1.71721125316005e-05
5.77682296752985e-06
-3.94799484656274e-05
-2.18197463228855e-05
-1.37846697708571e-05
-3.63056054994911e-05
-3.86534469762565e-05
-3.3967482208924e-05
-2.8466849149107e-05
-3.28062866080346e-05
-3.08805557541184e-05
-3.05592243471288e-05
-6.16189797899089e-06
-4.65399537519594e-05
-7.33919490462804e-06
-5.33523230805696e-05
-7.96009652872678e-06
-4.00459853091659e-05
-4.31110320062638e-05
-4.8704144202581e-05
-4.39722101342528e-05
-4.71923807047341e-05
-2.13662651900931e-05
1.48803077724525e-06
-1.90188927198605e-06
-6.94704627935096e-05
-4.38430668933174e-05
-5.01714522180865e-05
-4.23796697861439e-05
-1.71692886656731e-05
-8.62184394934886e-06
-5.56001972604913e-07
-6.30759094222536e-06
-3.60192493942148e-05
-1.08558353615252e-05
-4.34690428205893e-06
-1.49073159443295e-05
-4.4463629028837e-05
-4.13170780315796e-05
-5.72576929561178e-05
-3.03140952660482e-05
-2.5042927045092e-05
-4.86434158216141e-05
-3.41754636078556e-06
-3.60111398877002e-05
-2.93248205784151e-05
-1.07195657540774e-05
-3.88954726682486e-05
-1.0952779733494e-05
-1.63026057470961e-05
-4.41096794291874e-05
-4.0530511428464e-05
-1.78861595912708e-05
-3.47954824595218e-05
-1.3154310807363e-05
-4.15181260803548e-05
-5.13745864495626e-05
-2.90995957467207e-05
-2.28307977962918e-05
-3.99691670072072e-05
-5.00962849831546e-05
-3.88416207214867e-05
-3.31977618614008e-05
-4.24228378257988e-05
-4.01636334511546e-05
-5.77967126819645e-05
-4.90333328576616e-05
-3.53835591808768e-05
-4.997741572827e-05
-3.42492114547631e-05
-1.20180713158317e-06
-6.14460918323067e-05
-2.80172241232488e-07
2.00969964435834e-06
-1.93030121623582e-05
-4.27179939104468e-05
-4.1085208824568e-05
-3.28303101057241e-06
-3.15506773018111e-05
-2.90827427903347e-05
-5.81517950153832e-05
-2.0005559437635e-05
-1.43777191590857e-07
-1.19513739607284e-05
-4.02878582134746e-05
-3.51332229874263e-05
-1.54878810648913e-05
-2.85518189955103e-05
-3.57148678330407e-05
-2.95170241721853e-05
-3.28433255590829e-05
-3.42293881849837e-05
-5.58768826776342e-05
-3.65242559548862e-05
-4.9092890736382e-05
-2.5257162499294e-05
-3.04779506449873e-05
-8.71260447140986e-06
-1.06930306111244e-05
-4.50245974776458e-05
-5.43195705054511e-05
-1.49617345558566e-05
-3.59481025645084e-05
-2.47548868514177e-05
-2.50876043439923e-05
-2.93182686355204e-05
-5.15345617818562e-06
-2.20051903155212e-05
-2.44525843310758e-05
-2.56287336261974e-05
-1.59640576012897e-05
-2.78845623186563e-05
-2.09666996416268e-05
-3.61824702718313e-05
-3.76155183369429e-05
-8.46677130023909e-06
-3.25951165950772e-05
-2.64483134288679e-05
-4.18734879523047e-05
-1.84753917227229e-05
-6.28414303376408e-05
-1.36307697850205e-05
-2.27017681871913e-05
-1.79211587799993e-05
-4.59966458935234e-05
-3.12752232412332e-05
-1.83946432527591e-05
-2.74438302149226e-05
-5.02732736759991e-05
-3.86258721222483e-05
-4.65869377365059e-05
-1.57271972156273e-05
-3.33013483195921e-05
-4.80055871119715e-05
-3.75728376093369e-05
-2.00446269946647e-05
-4.22316759111967e-05
-1.9881855313228e-06
-2.50545259339908e-05
-2.52562907870079e-05
-3.76082026582046e-05
-2.97933647051739e-05
-5.96625877424347e-05
-5.74434802213002e-05
-4.33373773157371e-05
-2.47738712994123e-05
-5.71397005535562e-05
-2.91029709401615e-05
-2.07961249269616e-05
-5.77475253892341e-05
-4.55683083852977e-05
-4.53627047005356e-05
-3.96269764558704e-05
-1.33438553149098e-05
-1.59376067507453e-05
-3.28025736966186e-05
-5.47046600530543e-05
-4.17114354691905e-05
-3.64332902448392e-05
-2.51645686203395e-05
-6.07123899259329e-05
-3.2849910135305e-05
-3.51705810554128e-05
-1.82773790602683e-05
-5.71872793136461e-05
-2.55303245945548e-05
-3.24730354646417e-05
-6.08695274821203e-05
-7.06231443713696e-06
-9.51618676495076e-06
-1.70237048533371e-05
-2.4915470446834e-05
-4.52723765953912e-05
-4.28638709069898e-05
-2.82736446403806e-05
-2.08558730661675e-05
-4.85342972508991e-05
-3.01596527295419e-05
-4.28549718233306e-05
-4.55924372132535e-05
-5.78405114047522e-05
-2.44342250524534e-05
-2.17917803372909e-05
-4.79507940621122e-05
-3.26448011756273e-05
-3.93209100113674e-05
-3.42861912965286e-05
-2.5071726344238e-05
-3.37583331404904e-05
-4.26006810865984e-05
-3.81052725062895e-05
-1.71478703126083e-05
1.6482495918887e-05
-2.06116410028473e-05
-7.18444463511764e-05
-4.46573117892083e-05
-3.81421751174243e-05
-5.8135210630361e-05
-4.34636760606553e-05
-5.21528894768046e-05
-4.60296608543855e-05
-4.0021478298899e-05
-4.13859448848419e-05
-1.90985720379251e-05
-3.77572779954e-05
9.01487698748624e-06
-1.68769592685092e-05
-3.1101203407483e-05
-2.1501781930882e-05
-5.24199805889005e-05
-3.60686427357144e-05
-2.47947699471276e-05
-2.62077530134069e-05
1.02995666758095e-06
2.52130569522369e-06
-5.92482634629741e-05
-3.92723673912497e-05
-2.99644150029966e-05
-4.53841713009703e-05
-1.28039286758592e-05
-2.93580390606556e-05
-2.51882359290904e-05
-6.18518701305911e-05
-2.35440497857444e-05
-6.28660215476048e-05
-2.98138045508351e-05
-4.95340326356024e-05
-3.85649658635475e-05
-3.73280554105733e-05
-1.21173149616774e-05
-5.37550714278018e-05
-5.18759028088937e-06
-4.45459831927857e-05
-3.58115048164358e-05
-5.53085817477084e-05
-6.84388924421435e-06
-3.69168004594508e-05
-2.41998082308818e-05
-2.66867224177406e-05
-3.84758228899344e-05
-2.04895403498242e-05
-1.19549352582537e-05
-9.7008857866277e-06
-1.81507979770906e-05
-8.55347779260212e-06
-1.86289502613569e-05
-2.6962001863702e-05
-4.93581138860815e-05
-1.74274221396553e-05
-2.50876999581452e-05
-8.51694806463305e-06
-2.93088331337739e-05
-7.16362334215769e-06
-3.30990525342017e-05
5.69028783035684e-06
-3.64079461870094e-05
-3.61042311851698e-05
-3.01594108776157e-05
-4.57489959036224e-05
-2.92516125265578e-05
-2.76625404728714e-05
-2.70059509073239e-05
-4.04780574445616e-05
-3.76001642586593e-05
-4.27301214977256e-05
-1.0228659023088e-05
-1.98461373150559e-05
-3.40966736259929e-05
-1.08944499522882e-05
-1.79296014198532e-05
-3.34140831962779e-05
-9.85042969700153e-06
-2.31685332717378e-05
-2.43754969244958e-05
-5.17782668260708e-05
-5.43367950250442e-05
-1.17319467205476e-05
-3.32382326999997e-05
-3.50268032223e-05
-4.14228096334776e-05
-2.61459434442013e-05
-5.86891240066655e-05
-1.3119208154526e-05
-3.86950922354816e-05
-2.83897238661208e-05
-5.03074017578677e-05
-4.39979242551406e-05
-3.94189108676852e-05
-3.83112122100999e-05
-2.81317546672923e-05
-4.81530702249653e-06
-2.77928071036579e-05
-1.99643033832912e-05
-5.12674699574611e-05
-1.2057105117636e-05
-1.3126857457629e-05
-8.41812110479132e-06
-3.6195288572095e-05
-4.99407167289264e-05
-2.30649697154334e-05
-2.05335381360371e-05
-2.26294939454709e-05
-3.71272386749073e-05
-1.02654594907011e-05
1.03388185654416e-05
-4.81574728623776e-05
-3.13957256621385e-05
-4.69561470022464e-05
-4.99504965644913e-06
-4.23384703305563e-05
5.792965054309e-06
-2.00239376579159e-05
-1.09420978509718e-05
-6.94879573912535e-06
-2.33650240632417e-05
-3.20888318635805e-05
-1.89500882720197e-05
-1.79398798788597e-05
-5.49318248213618e-05
-4.37913888152145e-05
-2.08034107528989e-05
-1.03596902314002e-05
-4.89509336622164e-05
-3.46144692901794e-05
-2.07931154727234e-05
-2.13544912756964e-05
-3.34623472314959e-05
-2.29950454736021e-05
-1.03929731457205e-05
-3.56785082832739e-05
-5.29998803972389e-05
-3.0866072222717e-05
-5.93817827173383e-05
-6.69466706005626e-05
-3.13449806916142e-05
-3.2033137814059e-05
-7.41700052666692e-05
-4.32684547744778e-05
-2.80594748729744e-05
-5.56249918428433e-05
-1.45964300335762e-05
-2.60856652578447e-05
-2.44366531667324e-05
-4.41555539131535e-05
-2.33546897330595e-05
-4.57123934331139e-05
-9.32879882509459e-06
-5.62159830020055e-05
-3.9144444226644e-05
-4.88879133687378e-05
-1.60932535496299e-05
-4.35869280205481e-05
-2.31840126338178e-05
-2.54011496933484e-05
-1.73392911631015e-05
-4.09818281485926e-05
-3.7959270797171e-05
-1.7805827203999e-05
-1.93672893518489e-05
-1.44692946299137e-05
-2.57298562720721e-05
-4.34230057897386e-05
-1.61182779975051e-05
-3.64672136714868e-05
-3.357779225292e-05
-4.48906252544528e-05
-1.43387898846334e-05
-1.6945598249673e-05
-2.77290508172759e-05
-1.62342823071942e-05
-1.18256509178883e-05
-4.00561926437119e-05
-2.25298195691025e-05
-3.94628326141205e-05
-3.40743169401987e-05
-4.60642727337559e-05
-4.43508492109261e-05
-2.16654051980107e-05
-2.35503775907026e-05
-2.35454231929996e-05
-1.10685622550111e-05
-6.50080969067151e-05
-7.32888205602382e-07
-3.91083972863911e-06
-4.0324888484784e-05
-4.62358872600179e-05
-3.42164918802963e-05
-2.26348148503907e-05
-4.3539670309848e-05
-1.25332639562298e-05
-5.07552627236129e-05
-2.45781303765614e-05
-3.56125916523167e-05
-1.52862768841941e-05
-4.66480728870239e-05
-1.81249270745808e-05
-3.53303549447433e-05
-3.92065047295622e-05
-4.3117680664887e-05
-2.39788242279721e-05
-1.04549563198732e-05
-3.34641271975103e-05
-1.68040507155876e-05
-5.1399471755729e-05
-3.94057507648471e-05
-4.98243617224681e-05
-2.86353865429851e-05
-2.52064669522006e-05
-3.99559511373681e-05
-4.59200666690302e-05
-2.09813828550509e-05
-3.93158814380283e-05
-2.23399861718488e-05
-5.34130876162223e-05
-3.41596136891146e-05
-3.64142702000959e-05
-3.08337093630711e-05
-1.30096622180853e-05
-1.92731027273241e-05
-3.15732849140577e-05
-3.24366815869443e-05
-5.10816091511519e-05
-5.33385331939364e-05
-5.42297088670256e-05
3.37212205261422e-06
-9.32706913207253e-06
-5.50212422711268e-05
-3.97793938437344e-05
-4.51605362816772e-05
-7.52932095157603e-06
-5.92613616808822e-05
-2.06857176014777e-05
-2.4437428327377e-05
-2.40283312511902e-05
-7.89782302288808e-06
-4.79393963421666e-05
-4.12999376083036e-05
-7.42848948631829e-06
-4.92054641841152e-06
-5.1577537476114e-05
-2.77798355979803e-05
-1.80871124956004e-05
-1.73950555672415e-05
-5.69402876883067e-05
-3.20836484116085e-05
-1.99988442457903e-05
-2.88889784808847e-05
3.97823389389129e-06
-4.88644414639284e-05
-2.06935038818513e-05
-4.0005852789601e-05
-3.25458808908149e-05
-2.54121460972821e-05
-3.09725279718731e-05
-2.33920460704852e-05
-2.93458174875807e-05
-4.29058236479889e-05
-1.78480351630531e-05
-2.03101034157736e-05
-4.19588855829125e-05
-3.5964619832465e-05
-2.8389913107022e-05
-1.70069111335617e-05
-5.43884433982748e-05
-2.63285279846798e-05
-8.31401449445369e-06
-2.3117111042196e-05
-4.10691556765724e-05
-1.00108465673383e-05
-3.0220752035873e-05
-4.53089645899522e-05
-4.35425525161837e-05
-4.15622704929334e-05
-2.88797379907769e-05
-3.21654384736151e-05
-4.35555093302314e-05
-4.02233221235035e-05
-4.67180821270903e-05
-3.61903391507488e-05
-1.3195952081549e-05
-4.06008428331967e-05
-4.93659211743726e-05
-4.88186061057631e-05
-4.20712135116091e-05
-3.74018230573701e-05
-4.6001221543439e-05
-4.55674400609542e-05
-4.59717575921141e-05
-2.09622643178296e-05
-2.07828185482133e-05
-3.36398244740112e-05
-4.72511672176046e-05
-6.91750485741397e-05
-3.2197416045415e-05
-4.87995689258235e-05
-1.42901015988231e-05
-5.6024700871421e-05
-3.13224028198584e-05
-5.309729653467e-05
-1.19982184718457e-05
-1.03081807400311e-05
-4.84731051419364e-05
-4.60966898277115e-05
-3.07971244177521e-05
-7.18880900660402e-06
-4.4873607474495e-05
-3.69333471663948e-05
-1.34971071345243e-05
-2.32403718757621e-05
-2.44815121239824e-05
-4.0351275936816e-05
-1.56984443122192e-05
-3.33583126528961e-05
-4.76438166377362e-05
-3.86656607482806e-05
-2.37240429412569e-05
-3.95693085723366e-05
-1.04889528262448e-05
-6.64904614607755e-05
-3.03312644402631e-05
-2.18535895931276e-05
6.79629359435372e-06
-4.09826068338853e-05
-2.35146306900899e-05
-2.9013501408802e-05
-3.31301621201005e-05
-3.60983099035892e-05
2.14652571733002e-06
-1.30673985505992e-05
-3.64175677247915e-05
-5.25999029959478e-05
-3.79228948747064e-05
-3.95014626821384e-05
-1.64114697254285e-05
-4.84318514383006e-05
-3.33149645437909e-05
-2.57234647235923e-05
-2.48830800023632e-05
-2.39748667133949e-05
-2.38849728934135e-05
-1.98670579692739e-05
-3.62951632966345e-05
-5.26870178735008e-05
-2.52504887018284e-05
-3.05104023890133e-05
-1.86071047306459e-05
-1.63158197590637e-05
6.6771849276226e-07
-3.99093121632614e-05
-5.4490012120485e-05
-3.96402021458148e-05
-1.23201895743276e-05
-4.47427964666928e-05
-3.46808808627475e-05
-2.06386321552266e-05
-4.75164014299778e-05
-3.04372091479521e-05
-5.11572352551178e-05
-2.22139163849058e-05
8.17635950014468e-06
-7.02280355035535e-05
-2.92258749881319e-05
-2.7047957041399e-05
-2.71328187987663e-05
-3.84188786974887e-05
-3.02902008529771e-05
-2.26562784624775e-06
-1.92503755489364e-05
-1.83168401257503e-05
-3.92223413659519e-05
-3.43668618380268e-05
-3.29071483138224e-05
-1.25138382709884e-05
-4.58714514267772e-05
-3.91803021106562e-05
-2.73825334405078e-05
-3.21764752520543e-05
-1.62131036142854e-05
-1.8121006424432e-05
-1.77759773334765e-05
-3.89820735604891e-05
-4.77421183740342e-05
-2.7638957066526e-05
-5.87922012942387e-05
-3.1262816287526e-05
-2.92827823999594e-05
-4.20037557897496e-05
-5.62581567193557e-05
-6.11031625573031e-05
-1.31698270271865e-05
-4.19771751132457e-05
-1.08072068842225e-05
-2.53226376119485e-06
6.58832907899693e-06
-1.04617520291619e-05
-5.13664311670797e-05
-1.9329155856809e-05
-3.63500145611019e-06
-3.68106439223323e-05
-2.72937146419873e-05
-2.26996105607054e-05
1.35543539832415e-06
-1.58548410052832e-05
-1.94512135474978e-05
-5.30220803282825e-05
-1.40534302067766e-05
-6.14489144901578e-05
-2.43652358240195e-05
-1.668975597408e-05
-2.64708571976633e-05
-3.35740878822542e-05
-2.64052019118162e-06
-2.60955094515935e-05
-2.44131348304662e-05
9.04046268338817e-07
3.84671933214273e-06
-4.1066090210546e-05
-2.7305968743859e-05
-2.75294359277227e-05
-1.82261534449027e-06
-3.19129548447386e-05
-1.04594011360516e-05
-1.80017965093648e-05
-2.2383332189646e-05
-2.88939965335381e-06
-5.47488898298645e-05
-2.76218636865204e-05
-2.76730931106113e-05
-2.20697254584607e-05
-2.50540069152178e-05
-2.67435248308707e-05
-3.10452399727061e-05
-4.02469681824753e-05
-1.63646026474178e-05
5.84532271186744e-06
-3.01276103948774e-05
1.22211756823888e-06
-4.19114358600626e-05
-2.09742919284733e-05
-1.75588049095686e-05
-2.13639963267348e-05
-2.52911937381833e-05
-1.26728689239662e-05
-2.66923858543069e-05
-4.1498946150251e-05
-1.89029950794426e-05
-3.56879507508986e-05
-4.77915246251487e-05
-2.97386651299051e-05
-2.90540098280173e-05
-2.52315162191669e-05
-1.89828515878478e-05
-2.41228436650193e-05
-3.83768514947364e-05
-2.53702822263719e-05
-4.27593881186593e-05
-3.92720827634342e-05
-3.50702728968049e-05
-2.59381910676455e-05
-4.09730127563867e-05
-2.93067417138815e-05
-2.8503921918803e-05
-3.20038811315805e-05
-1.32472138866964e-05
-4.1972859346618e-05
-2.26628219718499e-05
-1.23073402245366e-05
-5.13839793352879e-05
9.9406777059143e-07
-8.96266354269047e-06
-1.39954657843457e-05
-4.68077794165154e-05
-1.00052628510853e-05
-3.43379291569028e-06
-3.41038238144044e-05
-1.58174484136392e-05
-8.63349037719817e-06
-3.72023557081032e-05
-3.28931788651872e-05
6.27659547700767e-06
-2.96154184219067e-05
-4.7234748680653e-05
-1.33959286393658e-05
-4.08969248003701e-05
-3.50076705081239e-05
-7.81167268415609e-05
-2.36459675855046e-05
-2.74946431043185e-05
-3.0269524941765e-05
-2.79644587117016e-05
-3.88789542521624e-05
-2.62768555207155e-05
-7.87886290537356e-05
-2.1917938649001e-05
-3.46733713774715e-05
-3.0004918600377e-05
-4.84162235589098e-05
-3.53043588915263e-05
-5.69747675380919e-05
-2.1768177199468e-05
-4.73490775016212e-05
-7.15850282315081e-06
-4.86606079622697e-05
-3.09984717981485e-05
-3.94626953703813e-05
-5.17727438795937e-06
3.78486679769408e-06
-9.24418331061594e-06
-3.3317034408934e-05
-3.9260382613512e-05
-1.8239061448661e-05
-1.12225031385777e-05
-2.06245600759637e-05
-2.95573716189981e-05
1.27860665965808e-06
-7.83254495076222e-06
-3.48196758291139e-05
-2.52123749711229e-05
-1.99278132934836e-05
-1.61640521056502e-05
-2.49811200916468e-05
-4.54632872050308e-05
-2.29839814942483e-05
-5.18359330952242e-05
-3.05413205044759e-05
-2.58848537203455e-05
-2.39025996820701e-05
-2.48209424802539e-05
-2.25528551887686e-05
-2.95659836737646e-05
-2.61253989884559e-05
-6.69912491536967e-05
-1.91520712352185e-05
-4.50208078085785e-05
-2.21604652033606e-05
-3.23867610632025e-05
-4.67136698368543e-05
-1.58183936590556e-05
-4.18089076160927e-05
-1.58255438657645e-05
-3.33908820718123e-05
-4.02398327758328e-05
-3.63645686758545e-05
-1.77577690513191e-06
-3.77166426849434e-05
-4.09236511198658e-05
-3.31041821336978e-05
-1.77948359835604e-05
-2.63364009563205e-05
-3.2235946134248e-05
-3.07165706405324e-05
-1.44000097116421e-05
-2.92662458622313e-05
-1.12512190453087e-05
-5.46694741880687e-05
-4.04992700984857e-05
-1.99742775822929e-05
-1.06922117289219e-05
-3.52581961384496e-05
7.49107422526728e-06
-4.58516558181601e-05
-6.02068815422166e-05
-1.80795216948578e-05
-2.05175599434909e-05
-4.57623613691482e-05
-3.97140701545435e-05
-1.82234093110312e-05
-1.09665858989286e-05
-4.78298844827754e-05
-1.03972896189399e-05
-4.84658734290934e-05
-2.43973850230471e-05
-3.5585042979996e-05
-1.03979926433728e-05
-3.17061396750782e-05
-3.13629219113999e-05
-4.16090734735771e-05
8.78161389046355e-06
-2.82070021289404e-05
-1.97495424202814e-05
-2.46877147548047e-05
-4.77508615802255e-05
-1.56413140748629e-05
-3.99417612151554e-05
-2.9880014786136e-05
-6.39835411187117e-05
-5.07856611456102e-05
-2.16571654983497e-05
-1.60729588549666e-05
-4.54392260512851e-05
-2.65156076339842e-05
-1.83373714290624e-05
-8.68402157605564e-06
-1.3524243858778e-06
-2.57947200323671e-05
-3.64865039039372e-05
-3.39344488692754e-05
-1.91455564604892e-05
-4.43017631360427e-05
-1.45053455615327e-05
-2.94152563578897e-05
-3.74498911464341e-05
-3.05113231343729e-05
-5.42067905833794e-05
-4.66256640071937e-05
-1.10955487628564e-06
-4.65201844079787e-05
-2.15293277017314e-05
-1.82163385919454e-05
-2.07431091431407e-05
1.57674451092471e-05
-3.85721264508323e-05
2.01302145021935e-05
-4.14853942219719e-05
-5.4970115163126e-05
-7.04210749401678e-05
-2.46560395456475e-05
-2.9669361557092e-05
-4.45364439158986e-05
2.54486556888439e-06
-1.41661146961262e-05
-2.04201977115365e-05
-3.36086441902568e-05
-3.86510551202677e-05
-2.71742515018852e-05
-2.99523757692061e-05
-2.93321285896697e-05
-1.21229181038423e-05
-7.9981476593759e-05
-3.52702384288741e-05
-3.20886939092404e-05
-4.28523108407028e-05
-1.96774645715614e-05
-3.22893054108448e-05
-3.68444813065977e-05
-3.44002154175313e-05
-3.17386205281523e-06
-3.55512075606209e-05
-7.37024258091908e-06
5.61569037446211e-06
-3.25064041090278e-05
-2.01000046489894e-05
-1.25455338003534e-05
-2.26147993132763e-05
-1.70499212424454e-05
-4.24005594703148e-05
-3.83772727750932e-05
-3.70230498512441e-05
-3.55295463876611e-05
-2.31992067853261e-05
-4.65958837030054e-05
-2.59003298458221e-05
-2.16885041917425e-05
-1.28544748681187e-05
-3.08294975265378e-05
-4.41294987884981e-05
-5.32686814235082e-05
-2.33962308743468e-05
-2.91871706326853e-05
-2.20766284598357e-05
-1.31285192562499e-05
-1.28176779984981e-05
-3.84531187089175e-05
-3.59646068279045e-05
6.86030198035305e-06
-4.9567770936074e-05
-6.50124916521798e-06
-5.36740712251408e-05
-3.35978494096788e-05
-2.77009593604794e-05
-3.24967104485042e-05
-8.85720623264617e-06
-6.18250270037957e-06
-3.89680587850433e-05
-6.07907870245691e-05
-3.48721949669596e-05
-1.21207783510334e-05
-3.98352708767838e-05
-5.04235581266562e-06
-3.48042230675429e-05
-3.60486025630625e-05
-4.7874376444509e-05
-4.11740739632183e-05
-1.73327972343769e-05
-3.62906854018324e-05
-1.23560861245551e-05
-3.02634496594608e-05
-2.41632868965709e-05
-5.94409882220282e-07
-2.10784004804113e-05
-1.95006491281431e-05
-2.39347383995642e-05
-2.50006095647264e-05
-5.11045919696159e-05
-7.01721730925585e-06
-6.33395975596427e-05
-4.13370295823851e-05
-2.04718662930619e-05
-5.43175992807573e-05
-9.24074923822739e-06
-5.02869581443949e-05
-3.53335482381483e-05
-2.74989139991162e-05
-1.20039499595631e-05
-4.49242398079955e-05
-6.51505022201906e-05
-4.37104102689649e-05
-1.55841767541787e-05
-3.57846981441441e-05
-4.99821959115972e-05
1.32827532955286e-05
-3.78900092633154e-05
-3.47005074422223e-05
-2.73313564371883e-05
-3.25992904722269e-05
-1.590130234432e-05
-9.36297131427529e-06
-5.40904954353898e-05
-2.75591070394279e-05
-3.92444657720097e-05
-4.48514748304272e-05
-2.42889178606869e-05
-4.03346298543356e-05
-7.22374334977368e-06
-2.24307459726648e-05
-1.59665438453305e-05
-3.73613019069827e-05
-5.94635547377315e-05
-1.69206233999737e-05
-3.61699046510625e-05
-4.10071840856273e-05
-1.43467907802105e-05
-5.13660020262805e-05
-3.23308986141855e-05
-6.22202567326613e-06
-2.53506551394566e-05
-4.62753201292457e-05
-5.20833296666441e-05
-1.08730918921364e-05
-9.30376553425543e-06
-2.96419548885327e-05
-6.26769814135108e-05
1.01140526080445e-06
-3.35976251007074e-06
-1.95474885306862e-05
-5.22115546805482e-05
-2.53872359859001e-05
-2.29375777042745e-05
-4.93973382957875e-05
-3.77442502554393e-06
-1.92870028404323e-05
-4.65394120985745e-05
-3.50118565039582e-05
-3.0769137757454e-05
-4.55922153599246e-05
-3.06586767014381e-05
-2.3894520076504e-05
-8.36125319291408e-06
-1.25927512095862e-05
-3.6250349144078e-05
-1.49647368495485e-05
-5.63555670752177e-05
-4.31171403940364e-05
-1.73397444011879e-05
1.50130222690634e-05
-4.23911399979825e-05
-3.92410895924203e-05
-3.9160778747938e-05
-8.36603166341892e-06
-2.43342408720895e-05
-2.31155372210529e-05
-7.08788557691837e-05
1.90242698178718e-05
-5.42251307862544e-05
-4.52824406789842e-05
-3.68631790558471e-05
-4.92162503335546e-05
-2.35527145792804e-05
-2.33802802840718e-05
-2.55762955937311e-05
-3.82745238492005e-05
3.63354590501087e-06
-3.99232469080542e-05
-3.96132259150698e-05
-2.72088351127948e-05
-3.86430692756975e-05
2.20099729507789e-07
-2.84471425464874e-05
-4.24151076858249e-05
-3.2228181990169e-05
3.24945413467932e-06
-7.02708578941963e-06
-2.74981323376665e-05
-5.06358729689881e-05
-3.48361011662902e-05
-4.68778091243517e-05
3.78553347401713e-06
-1.70185121536044e-05
-3.90024487230788e-05
-5.13247466798057e-05
-1.07838334147122e-05
-5.772074314934e-05
-3.00520715540337e-05
-4.19720962953603e-05
-2.39836673302157e-05
6.63834553797484e-06
-2.67237967529425e-05
-4.05501891274063e-05
-2.68348085067893e-05
-1.58001254525635e-05
-3.35564118428452e-05
-4.8935315501676e-05
7.35906693759331e-07
-4.07070771511094e-05
-2.59591560387082e-05
-3.28673434115866e-05
-2.97541600222453e-05
-6.66560399788669e-05
-3.8501821277951e-05
-6.17092577186668e-05
-2.63896541599158e-05
-2.25306295292915e-05
-4.08720501939212e-05
-3.03955663200899e-05
-4.43987404605247e-05
-4.10380920628452e-05
-6.02784126674721e-05
-5.97201931767908e-06
-4.12857206546265e-05
-3.99489532363171e-05
-2.39621011774073e-05
-4.5626218531743e-05
-1.79743811762978e-05
-3.76621614738289e-05
-4.04907897437347e-05
-2.67897292115508e-05
-4.85451578878676e-05
-3.66352727809541e-05
-4.6426177414769e-05
-4.97455633008458e-05
-6.95656304803898e-08
-2.79486917262126e-05
-2.03793406058232e-05
-3.8530020898646e-05
-3.90402441123425e-05
-4.33355066575109e-05
-2.90799561680084e-05
-1.7192496676502e-05
-3.71857632155915e-05
-4.47734491009032e-05
-4.0358057129833e-05
-3.56655973851089e-05
-1.75746802511001e-05
-2.09145712493203e-05
-3.09699629151157e-05
2.96473501021575e-06
-2.20059380304796e-05
-2.28020838224375e-05
-3.51195916228155e-06
-6.1710437990649e-05
-3.81977877996885e-05
-3.57360049882374e-05
-2.16880082419174e-05
-3.89916139759818e-05
-3.72241110816089e-05
-5.05307981607734e-05
6.90853473404447e-06
-7.3167816398196e-05
-2.37059518388717e-05
-1.2354827112424e-05
-6.51765523354302e-06
9.14133752303105e-06
-1.02260861370705e-05
-9.90409743477468e-06
-3.7020100449488e-05
-4.47194826297929e-05
-6.38695408789319e-07
-4.07717454416912e-05
-3.2934214008956e-05
-2.52078602503795e-06
1.39847486537289e-05
-4.08751147504928e-05
-6.80767412226595e-05
-1.26736264573457e-05
-3.60289668319728e-05
-5.54250210947174e-05
-2.1224255782885e-05
-3.64679429030132e-05
-3.22506232790971e-05
-2.94324776186038e-05
-4.07299827141064e-05
-1.57731356553053e-05
-5.14758051352777e-05
-5.3413418595921e-05
-4.18935263143833e-05
-1.82066130753766e-05
-2.54395150913869e-05
-4.77801939254129e-05
-4.08482142523327e-05
-3.07235616857493e-05
-3.46669471842344e-05
-2.0768219906704e-05
-4.60162120072581e-05
-1.10554363045138e-05
-2.47293019309975e-05
-3.65170284768337e-05
8.52703227099394e-07
-3.07432158898106e-05
-4.95376456252928e-05
-1.26280044553678e-05
-2.98709360674465e-05
-1.60068842567301e-05
-5.33509986887125e-05
-5.38047681619518e-05
-3.12318732486669e-05
-3.86768637410737e-05
-2.32883704465086e-05
-2.70298318736435e-05
-1.26678757714998e-05
-4.98110236147051e-05
-2.55407413245785e-05
-3.38996470255549e-05
-2.63502660852929e-05
-4.51856371848103e-05
-4.5563352582366e-05
-3.44115340836016e-05
-4.65010561007831e-05
-2.854805434892e-05
-6.51884221683172e-05
1.00085260717328e-05
-2.16015207540573e-05
-2.08738949090844e-05
-2.98656451237568e-05
-2.30917253472643e-05
-1.19820883864006e-05
-1.20808821570875e-05
-3.10905358255779e-05
-4.6725963897089e-05
-1.15233192275002e-06
-3.59006720181931e-05
-2.42586017565204e-05
-2.4872781321671e-05
-1.84366366809407e-05
-1.66060870744485e-05
-1.10186814654153e-05
-3.53776678077038e-05
-3.8221061518375e-05
-4.1179929040529e-05
-3.3528731291855e-05
1.36655266845774e-05
-1.98357818122816e-05
-1.25111319403204e-05
-2.94250644330708e-05
-3.14666057235026e-05
-2.81011835801589e-06
-2.75919953068891e-05
-3.31453336429945e-05
-2.4976413560591e-05
-4.444370948871e-06
-4.56293638397342e-05
-3.09088515520293e-05
-1.74175217693458e-05
-3.69675175818545e-05
-1.23653857383584e-05
-1.82434387644088e-05
-2.51688758145088e-05
-3.1954441134637e-05
-3.22519551439478e-05
-3.55096480678719e-05
8.82721134427644e-07
-1.94210169640547e-05
-6.2812808776284e-05
-3.76692469028652e-05
-5.48924272218269e-05
-5.64875553161949e-05
-2.25153503797427e-05
2.57893159817076e-05
-3.24828127606569e-05
-2.55154618457097e-05
-4.99137682557235e-05
-1.83891683842812e-05
-7.38354725669218e-06
-2.09116709436139e-05
-2.58713966218846e-05
-2.32414474644332e-05
-2.31510279118885e-05
-3.40386042395942e-05
-4.50362593787949e-05
-2.46321500249457e-05
-1.92823917046111e-05
-2.12037202544518e-05
-5.71241889931646e-05
-1.80483442956505e-05
-1.74457974189261e-05
-3.68449865609414e-05
-4.40654604373657e-05
-1.92871916902088e-05
-5.31692694053286e-05
-4.2754533191208e-05
-3.79480909075017e-05
-4.04999638651677e-05
-2.3252687793966e-05
-4.44778994997154e-05
-4.98935699122661e-05
-7.19290184612023e-06
-2.19336293766745e-05
-2.20178433318519e-05
-3.16019607119419e-05
-4.18639318255025e-05
-1.20397940624335e-05
-1.58578168134731e-05
-3.03128026304962e-05
-7.3121425358905e-06
-5.67786378596881e-05
-1.47646260367473e-05
-3.80233287296501e-05
-2.98166692469894e-05
-3.92868030286296e-05
-3.22535399749303e-05
-1.72208784437711e-05
-3.15763738120156e-05
-4.97771148913301e-05
-5.34062881329526e-06
-2.33830829308769e-06
-2.41029054045061e-05
-3.10610841146889e-05
-3.76698718099468e-05
-2.6245748362279e-05
-4.03887365644922e-05
-3.38897921120263e-05
1.62910334639411e-06
-3.3585929035537e-05
-5.53789676028285e-05
-5.65440080064094e-05
-2.60267133722097e-05
-4.83792063333068e-05
-1.96820239565904e-05
-2.25852684931607e-05
-2.43795054815013e-05
-5.18899839769666e-05
-1.88743889489103e-05
-1.31790893094571e-05
-4.95698965600662e-05
-3.42633682676808e-05
-2.78894208691356e-05
-3.51571659332683e-05
-3.84232351284084e-05
-2.87056814734991e-05
-2.81107273933152e-05
-2.5036575871133e-05
-1.09100395656236e-05
-2.94053455977768e-05
-2.97077242116321e-05
-4.64340278240142e-05
-1.79929271507764e-05
-2.11917068457155e-05
-3.30914403659911e-05
-4.20504302302679e-05
-4.96119786782468e-05
-4.93238190567263e-05
-1.78553764693177e-05
3.2972948590339e-06
-8.16193291588012e-06
-3.73069057976106e-05
-2.40633452321065e-05
-1.50968474347817e-05
-2.46119811846606e-05
-1.3543922703831e-05
-3.91122117678881e-05
2.16965273339838e-07
-3.95668678005816e-05
-4.47222959703923e-05
-3.37624127739153e-05
-2.66299009879216e-05
-5.91327394887127e-06
-7.32730586702801e-05
-7.9577324696599e-06
-5.85336459461395e-05
-3.9943756542314e-05
-1.4575299749298e-05
-3.24417712704924e-05
-5.32041097399965e-06
-2.5296790423258e-05
-3.95905106327807e-05
-7.68663862127401e-06
-6.84824630918183e-05
-3.36333315000936e-05
-3.51738243498211e-05
-1.6970309840196e-05
-3.63001094055821e-06
-8.83242985127595e-06
-4.84868381596641e-05
-3.52096723167111e-05
-1.84978678205467e-06
-5.13960169104772e-05
-2.06479873460405e-05
-2.52773467556449e-05
-3.53315127628746e-05
-1.12265019832097e-05
-3.94950756095909e-05
-1.15296022279951e-05
-7.42273877268826e-06
-2.22337031174634e-05
-2.7205419654961e-05
-2.53569117506117e-05
-2.93279552520629e-05
-4.88571597552976e-06
-2.82462350542557e-05
-2.93515789209768e-05
-3.79630797047609e-05
-3.51033586020653e-05
-2.88949818127549e-05
-3.18636425859059e-05
-2.80955995958678e-05
-3.79891084995567e-05
-3.93524682002991e-05
-3.14983443773192e-05
-1.18719288430143e-05
-3.18893995901682e-05
-1.99762510126865e-05
-3.45836471662102e-05
-4.44809843920966e-05
-4.5715021965575e-05
-2.27408360459675e-05
-6.98158412256404e-05
-3.6451839476577e-05
-9.85494997173175e-06
-1.50636271065532e-05
-2.6238830358726e-05
-6.16634278735421e-05
-1.28700849607761e-05
-2.2075198145801e-05
-6.70171096382176e-05
-1.07963965100524e-05
-3.65433311709354e-05
-4.43554882596608e-05
-5.01100881763128e-05
4.11291927162562e-06
-3.33409091097935e-05
-2.47826712259315e-05
-4.34826565550795e-05
-2.23806212409677e-05
-1.61658879147202e-05
-3.45825123122994e-05
-1.60127383800928e-05
-2.94127534995729e-05
-3.83722325095652e-05
-2.49179071664788e-05
-2.05004409534396e-05
-6.11953060610863e-05
-3.99425508948307e-05
-8.72469851283495e-07
8.56105545874983e-06
-3.11884907851721e-05
-5.52592124555099e-05
-2.63501441911912e-05
-2.55042670816919e-05
-4.54470840316986e-05
-2.51284265747061e-05
-2.5239473994019e-05
-2.6280642329191e-05
-3.58166786258051e-05
-2.92930507414224e-05
-7.20936402965145e-06
-1.08316989736746e-05
-4.63374285400815e-05
-1.13755970511468e-05
-3.1828988913187e-05
-4.35233732902298e-05
-4.43064728247302e-05
-2.19387918868505e-05
-6.87376323922027e-06
-4.61610557109797e-05
-1.85543609041162e-05
-1.46150299664627e-05
-3.25647987976099e-05
-2.50876396664334e-05
-2.96811230786271e-05
-9.49088524874663e-07
3.78351711492411e-06
-3.14977037984208e-05
-6.99322517304935e-06
-2.46341968075557e-05
-2.03445922642314e-05
-2.73129167594151e-05
-3.61014576620612e-05
-4.41147748495549e-05
-2.4474636374958e-05
-5.18041761761854e-05
-5.62958537383306e-05
-9.40216558003696e-06
-1.64668413053795e-05
-1.46407083847883e-05
-1.69070713446947e-05
9.97358014155699e-07
-3.10871993350676e-05
-5.17568842989075e-05
-3.20273937827004e-05
-6.5533792447651e-06
2.59824863767793e-06
-2.28121380703242e-05
-4.44545798326293e-05
-3.07138090360715e-05
-2.64677675936289e-05
-4.07840739569253e-05
2.0370698647563e-06
-5.4182947264043e-05
-7.28366719065485e-06
-3.5053651759494e-05
-3.38623641906658e-05
1.34004517867472e-05
1.50474054429432e-05
-1.93165567283384e-05
-2.42839303831455e-05
-4.49724021767541e-05
-2.41601442847091e-05
-4.64167165777425e-05
-4.10483231040359e-05
-2.58539754232681e-05
-4.52194116524008e-05
-9.23402351792604e-06
-4.44139603575761e-05
-1.92459373459555e-05
-3.46912258778439e-05
-3.99925264195574e-05
-4.07652924872134e-05
-8.49482526840054e-06
-2.92789026257586e-05
-7.10584077715524e-05
-2.43513213616699e-05
-6.65945738069769e-06
-2.29071945653951e-05
-2.94346192490738e-05
-5.63299138874218e-05
-3.32513565891706e-05
-1.3451910610476e-05
-4.27474896488369e-05
-3.13716218489934e-05
-9.32664624516535e-06
-6.98311559116085e-06
-1.39828312095972e-05
-4.80059588317664e-05
-4.00168861939487e-05
-2.84341148948266e-05
-2.88566087570028e-05
-2.61641844386738e-05
-5.74921355496782e-06
-2.6794670339357e-05
-3.44142663791767e-05
-2.74389847869609e-05
-2.0921172976635e-05
-7.68277349739447e-06
-2.78693087668328e-05
-6.16800842384244e-05
-3.1123994298596e-05
-3.58489240081974e-05
-3.42688336678429e-05
-6.85430540648358e-07
-2.00919632287658e-05
-4.42958105772044e-05
-2.59886403002887e-05
-3.4500933429774e-05
-1.98185044907099e-05
-4.41565487928471e-05
-3.11112965860364e-05
-2.88518019133877e-05
-3.59389425957267e-05
-2.64420314371032e-05
-4.4817051184764e-05
-5.08326649658652e-05
-5.3808564177033e-06
-3.79292005265036e-05
-2.03567649999999e-05
-2.47651254574289e-05
-3.46302532842773e-05
-1.71647964479329e-05
-3.97455636155055e-05
-1.68123688795787e-05
-3.39895055844826e-05
1.71566533670198e-06
-5.91011097239539e-06
-4.80895539972865e-05
-6.61889175155639e-05
-5.48637865204513e-05
-2.30722507706518e-05
-1.74255164088364e-05
-3.33796164981048e-05
-2.26809697214385e-05
-2.57200144876641e-05
-1.93448681744406e-05
4.95593330521266e-06
-5.70737096902689e-06
-3.42759873760232e-05
-2.15079039900113e-05
-3.12685653209964e-05
-5.56509624064561e-06
3.82485495886183e-06
-6.21746518761904e-05
-4.88962454904368e-06
-5.22460173213398e-05
6.07987480256703e-06
-1.59373062936926e-05
-3.07363231859443e-05
-1.68908034135328e-05
-1.59228997188768e-05
-2.48295442703763e-05
-6.81868331153968e-05
-3.25081501594656e-05
-3.19474701546566e-06
-5.07767230018018e-06
-6.92596411585593e-05
-6.76601233890429e-05
-1.81317304751741e-05
-2.58986640413558e-05
-3.00272048488687e-05
-4.57033668220184e-05
-2.31380679009625e-05
-2.27690627160007e-05
-2.55964604212772e-05
-1.24260523768196e-05
-3.9088613691663e-05
-3.19875639232119e-05
-3.25023669171608e-05
-6.10542103415232e-06
-2.76616058957537e-05
-2.03208537371847e-05
-2.47208811892321e-05
-2.10568317030713e-05
-2.81198078554828e-05
-2.59853745223615e-05
-1.08828661567427e-05
-7.07753625546049e-05
-2.28256498899061e-05
-4.37765903704996e-05
-5.47535631444322e-05
-5.17915982562071e-06
-2.78484169017131e-05
-4.62283586605892e-05
-3.70093196529544e-05
-1.37983832608103e-05
-2.57987973256569e-05
-3.34635322357438e-05
-4.0583251479009e-05
-5.99232629263219e-05
-3.52676336245273e-05
-5.55946553405427e-05
-2.35940887431378e-05
-1.48005258245507e-05
-3.2864317725207e-06
-3.35958456536205e-05
7.98983870775236e-06
-3.77462439676616e-05
-2.84649028000025e-05
-3.04650341066886e-05
-8.68705897202812e-06
-3.75736594174046e-05
4.10641325949857e-06
-2.11661224079154e-05
6.95432175408476e-06
-3.51077989441197e-05
-4.83375557375323e-05
-3.66041862544798e-05
-1.96340313351529e-05
-2.95897763248155e-05
-3.29046039528414e-05
-5.73410158540759e-05
-4.60242364137978e-05
-2.84141788369159e-05
-3.85333555987417e-05
-2.51040653383105e-05
-4.30375583780094e-05
-2.41699587579484e-05
-3.68075124590544e-05
-1.87793654575787e-05
-3.7366608084257e-05
-1.28099021614143e-05
6.19076243668814e-07
-2.3675410539185e-05
-3.10167992043601e-05
-3.28816177133009e-05
-7.71991945416916e-06
-2.98957271456725e-05
-3.09431228656293e-05
-1.69970671119734e-05
-4.89949215688173e-05
-5.24011519325381e-05
-4.53358811939242e-05
-1.49801364734072e-05
-3.12878856103703e-05
-4.05265954972548e-05
-4.31801321400554e-05
-4.17870008609515e-05
-1.35560230212327e-05
-3.8529862931273e-05
-4.72951980183382e-05
-1.22235270245193e-05
-2.73247058577547e-05
-2.58435098404418e-05
-1.98544912699869e-05
-3.03995686856086e-05
-1.53328850649509e-05
-2.55350976309619e-05
-1.14701567096492e-05
-3.31198119351471e-05
-1.90779916039892e-05
-3.52111220583731e-05
-4.30167251143161e-05
-4.19281915934878e-05
-3.17050657583188e-05
-2.89936100781238e-05
-1.45701769797308e-05
-6.94458917492608e-06
-6.10273710611033e-05
-4.56776965336482e-05
-3.25035947191032e-05
9.58840740411412e-06
-2.04859562981122e-05
-2.99609103679477e-05
1.974349653084e-06
-2.07141925442219e-05
-2.27775230874055e-05
-3.2210533320543e-05
-4.8253755757604e-05
-3.1166023677914e-05
-1.1142964654201e-05
-3.44184645240947e-05
-3.56520835985035e-05
-2.64967016757439e-05
-1.4350320901414e-05
-3.33158690984894e-05
-1.60744219250769e-05
-2.25412631004854e-05
-2.29618009709599e-05
-1.20830382561568e-05
-3.1092321647512e-05
-2.62819366979511e-05
-2.53741310466918e-05
-2.25448579151885e-05
-3.49704940494638e-05
-3.27163734091017e-05
-3.6013572426184e-05
-5.76081117807645e-05
-7.71102697543961e-06
-5.31402781416974e-05
-1.34449325300965e-05
-3.91767529838357e-05
-2.6887886416157e-05
-4.39473869202185e-05
-3.34897780022701e-05
-4.06292307353503e-05
-3.40906601439247e-05
-1.59654793080346e-05
-3.59609630651654e-05
-4.69785273754518e-05
-3.5000302591137e-05
-1.49682054819576e-05
-1.58900513591769e-05
-1.91378261171689e-05
-2.28746190811743e-05
-5.0434453388181e-05
-3.71177297549201e-05
-4.6746346270897e-05
-4.84701485721785e-05
-4.08611342299179e-05
-3.7951397265239e-05
-1.99368404055099e-06
-1.4079571986867e-05
-3.46390310519723e-05
-2.77245836326614e-05
-2.62484696775863e-05
-3.13134156613801e-05
-2.50067290893111e-05
-3.38935606505506e-05
-4.43107710354465e-05
-5.30911086655233e-07
1.83993293357816e-05
-3.52236198473615e-05
-1.72061391618564e-06
-5.64503529474542e-05
-1.48864995583424e-05
-9.64783367220592e-06
-5.54303035636172e-05
-1.65691342884115e-05
-3.06074522034418e-05
3.22453396581067e-06
-3.5074936955429e-05
-1.92936926003343e-05
-5.87455040647285e-05
-5.18320873272748e-05
-5.0378894856301e-05
-1.58683427012356e-05
-2.64631240890373e-05
-2.27087664726171e-05
-1.91870295931534e-05
-2.38342019128158e-05
-3.17636536640979e-05
-4.01691334388311e-05
-5.04147765402521e-05
-2.9957226794967e-05
-2.56603136715564e-05
-1.96534225441823e-05
-3.70029617387914e-05
-2.66278967934711e-05
-3.84735542260234e-05
-2.80310367391888e-05
-1.28375064794019e-05
-3.91995620663885e-05
-5.31448592220382e-05
-5.34187990069986e-05
-3.37723761461589e-05
-2.53568409212115e-05
-3.55773841370213e-05
-1.56401082765386e-05
-2.40417835561318e-05
-6.62126515216485e-05
-1.34372068578674e-05
-7.72938409608954e-06
-3.43605416399243e-05
-4.80448253136198e-05
-4.77982785705466e-05
-1.82168911289549e-05
-1.58997611430882e-05
-3.15869193600676e-05
-4.3944149938785e-05
-5.59606356447197e-05
-3.41114165099971e-05
-2.96221235502639e-05
-4.27725133666782e-05
-1.87412862987042e-05
-3.64590980940583e-05
-4.96708244418399e-05
-3.24287841506571e-05
-1.40084972921161e-05
-2.6776834996974e-05
-2.53483190865276e-05
-4.56303864871127e-05
-2.75917524472725e-05
-1.7796827873796e-05
-1.13791920799239e-05
-1.85651007978897e-05
-3.05409582923714e-05
-2.9327909462392e-05
-4.83976918304619e-05
-1.03797756707718e-05
-3.37809133516079e-05
-3.31464255336974e-06
-3.46915085463311e-05
-2.11642949916438e-05
-1.87622251638553e-05
-4.11751830327063e-05
-1.72486803717148e-05
-6.12375810052712e-05
-3.21571417046612e-05
-6.48014308070009e-06
-3.77349149110596e-05
-2.18520995020845e-05
-3.50912654913725e-05
-2.56882782450605e-05
-7.89318332643127e-05
-2.51082846891282e-05
-4.99341837482239e-05
-7.36956476187404e-05
-3.44187651455089e-05
-1.28287510820055e-05
-2.85116997971361e-05
-5.71721842417592e-05
-2.63811295562101e-05
-2.60478438404251e-05
-1.88955814181073e-05
-2.88516129638895e-05
-5.4461642077861e-05
-5.24594472525626e-05
-9.36982344739632e-06
-1.74135748012082e-05
-4.16910108390663e-05
-3.95883488333262e-05
2.7996756624183e-05
-4.98420164337567e-05
-2.54558128657425e-05
-1.17555652284584e-05
-5.14888019442964e-05
-2.16945292302133e-05
-5.34474889990549e-05
-8.76730687299994e-06
-5.1912332358358e-06
-3.97636045467331e-05
-3.55587012027083e-05
-6.05921977499681e-06
-2.52748421253394e-05
-6.11250603011473e-05
-4.46761162696014e-05
-1.68206439060149e-05
-1.41840243653553e-05
-5.4047805118889e-05
-1.90364793837377e-05
-2.71058291275282e-05
-4.33809043631695e-05
-1.42647790907955e-05
-3.14473006910128e-05
-1.85928003814863e-05
-3.15361946680527e-05
-3.43394472186153e-05
-1.17833378263077e-05
-3.18347067824354e-05
-3.80908357123475e-05
-1.90061617488161e-05
-6.7222453155612e-05
-4.42615515761085e-05
-2.95014463791948e-05
-1.67663358554523e-05
-4.66605997045645e-05
-2.70864382603154e-05
-4.9044725584353e-05
-5.39557051690864e-05
-3.22911010273702e-05
-7.45044975616615e-06
-4.3221707919268e-05
-3.25947108299973e-05
-2.09913083874772e-05
-1.88225380396087e-05
-6.92496798314977e-05
1.41450009840308e-05
-2.99814232194846e-05
-2.96923515678391e-05
-1.23184466089053e-05
-1.44796630136528e-05
-2.01950351138977e-05
1.59559197909511e-05
-4.01044629508801e-05
-3.99208557403706e-05
-4.13574026582764e-05
-2.90535626906437e-05
2.04527337290012e-05
-4.49981097465943e-05
-6.22058808413081e-06
-7.27184407006237e-06
