# Supplementary material for: Research on computational propagation and identification of mine microseismic signals based on deep learning
Source: PLoS One. 2025 Oct 22;20(10):e0334641. doi: 10.1371/journal.pone.0334641 (PMC12543183; doi:10.1371/journal.pone.0334641)
Supplement: S8 Data — (ZIP) [file pone.0334641.s008.zip › 000100900002771.xlsx_0.txt_24.txt.txt]

-1.32850184207854e-05
-3.28983699135913e-05
-2.72239403699757e-05
-3.1047053168361e-05
-1.45458900392789e-05
-5.39788558999319e-05
-2.25452699574415e-05
-9.34673554580185e-06
-1.30153803543643e-05
-3.63488817874989e-05
-4.04183211710406e-05
-2.43256499685474e-05
-3.09636521320824e-05
-2.70001170357575e-05
-3.37952628009155e-05
-3.16084056338006e-05
-3.96259463016265e-06
-4.68621223638558e-05
-4.74722110382331e-05
-1.01950556317093e-05
-2.57741410876188e-05
-3.52848022252018e-05
-2.39265200907182e-05
-1.8332407179919e-05
-2.09492469962101e-05
-1.00279648394781e-05
-2.70908431882306e-05
-2.58683404251388e-05
-6.20586296905095e-06
-5.19877045686896e-05
-4.02410059979824e-05
-4.24079719904819e-05
-4.1364549082618e-05
-5.41487102086519e-05
-3.41474909141295e-05
-4.09413867999886e-05
-3.15869800531575e-05
-3.61925060417784e-05
-2.98786560221394e-05
-1.32050328386442e-05
-4.19196381123436e-05
-4.72751352364692e-05
-2.24381162939703e-05
-1.63907744271387e-05
-3.26429857512641e-05
-2.72946236436154e-05
-2.85449599343554e-05
-3.55249410436712e-05
-3.13305211602753e-05
-2.13122765796107e-05
-4.02119417686194e-05
-3.64303502759298e-05
-3.94764164151508e-05
-2.47008781816704e-05
-6.17349259514861e-05
-2.88987021227996e-05
-1.18886151042676e-05
-4.64639082199795e-05
-5.25447933912444e-05
-3.50218445742053e-05
-5.09506971218247e-05
-3.83382109573413e-05
-2.7196079081157e-05
-2.95916755266848e-05
-4.88004029380924e-05
-4.00846338344512e-05
-4.41433560295297e-05
-1.1584907905055e-05
-5.33595869255581e-05
-3.4067909048312e-05
-1.69241610394079e-05
-1.76684352343735e-05
-2.76457720595718e-05
-4.26354024552247e-05
-1.38568039861228e-05
-2.83900997954905e-05
-6.9794482026899e-06
-3.1401065440383e-05
-4.02266827441937e-05
-4.7001775813868e-05
1.52752238857441e-06
-5.39331583667885e-05
-2.97108137470417e-05
-1.88144972813377e-05
-2.81490518395468e-05
-3.56626459787576e-05
-5.18911376530557e-05
-2.30586922576187e-05
-4.51954227029422e-05
-2.82333582172307e-05
-3.29823990526949e-05
-3.07394873628901e-05
-2.59856636486395e-05
-2.84364606125406e-05
-2.27456120827511e-05
-1.5398270051663e-05
-2.14509860777692e-05
-4.03638295424315e-05
-3.95471478206986e-05
-2.89805766638193e-05
-2.8722198745646e-05
-1.31605070957577e-05
-3.63825050301308e-05
-4.70593118242144e-05
-2.22560408478377e-05
-4.28475620160358e-05
-2.20820193385113e-05
-3.52280622893474e-05
-1.92557769356859e-05
-3.29855217511357e-05
-9.05419593168351e-06
-2.60752096220371e-05
-2.07813068768018e-05
-2.99242220361869e-05
-9.0825127603707e-06
-3.76460170360726e-05
-3.66465273416149e-05
-6.4590159962289e-05
-3.2950200727307e-05
-2.75999885955276e-05
-3.66493123439387e-05
-1.58960250948987e-05
-2.27077463259789e-05
-3.36870673570197e-05
-2.04773391738727e-05
-5.64852725666986e-05
-4.51286595070676e-05
-2.39450162272556e-07
-4.63706047993663e-05
-3.45455363538623e-05
-7.34536860941813e-05
9.83540016419923e-06
-5.04193698166411e-05
-4.71084506504465e-05
-9.27739182924439e-06
-1.10456960382101e-05
-6.41752304594904e-06
-1.45625518532532e-05
-1.82130932769372e-05
-4.71860760549425e-05
-5.01938891945179e-05
-4.52449426264144e-05
-4.51176098092774e-05
-3.36303474679098e-05
-4.61236726571306e-05
-4.82309465658812e-05
-4.25522254497222e-05
-1.51609871260526e-05
-3.62064157960606e-05
-2.21429816428639e-05
-3.96916397566392e-05
-2.84135622263207e-05
-1.87152726628226e-05
-2.52790818669017e-05
-3.36511363204592e-05
-4.61090086016378e-05
-1.71196520380885e-05
-1.62028628464331e-05
-3.7188575333004e-05
-2.39202422059262e-05
-1.56420540757168e-05
-6.30223914364553e-05
-2.93124113252569e-05
-1.04474783155322e-05
-3.66434601092468e-05
-1.51335232241786e-05
-3.6434756360942e-05
-3.86638104061978e-05
-5.09187890395352e-05
-1.31237765630334e-05
-8.23620418835541e-06
-2.1668965652327e-05
-5.39696641944092e-05
-3.54580619532232e-05
-3.39824758048467e-05
-6.14142791201834e-06
-2.26979313417658e-05
-1.99118758200793e-05
-6.30352519516519e-05
-3.28458439662009e-05
-2.09133634229093e-05
-2.97898426592327e-05
-3.35455188096055e-05
-5.53240569234322e-05
-2.73532878160324e-05
-1.61213313863336e-05
-1.57771935066846e-05
-3.36523029515978e-05
-1.81218003691272e-05
-2.535283778427e-05
-2.5661390924177e-05
-6.05147309522759e-05
-3.34717495373709e-05
-3.31144074225476e-05
-4.87452702397312e-05
-4.17532050075837e-05
-5.1901034213369e-05
-4.79719494161501e-05
-4.20827558634178e-05
-1.53783039962564e-05
-6.42539602856182e-06
-2.45984867971635e-05
-5.02377954006741e-05
-1.44573542873407e-05
-3.46831859510242e-05
-3.44777561878618e-05
-3.80657024479125e-05
-1.65550407714366e-05
-4.92983149419755e-05
-1.63456755140391e-05
-5.72911970024532e-05
-1.80441062657279e-05
-4.50093402862119e-05
-2.1879048808137e-05
-2.40776561915317e-06
-1.20199746566073e-05
-3.02287153871739e-05
-3.52897405344252e-05
-2.18811265169261e-05
-2.01172269593667e-05
-3.69232161197953e-05
-3.44326180324952e-05
-4.01264146571412e-05
-2.05108357135236e-05
-3.49593479911032e-05
-5.36268699593352e-05
-4.40461511271538e-05
-3.66018861949648e-05
-2.97622778234078e-05
-2.8054008493509e-05
-3.90371693974716e-05
-5.02124171490255e-05
-4.99515528959947e-05
-1.68057311903338e-05
-5.9478037911698e-05
-5.40874118599762e-05
-4.48040042245048e-05
-4.87101636427504e-05
-2.92670651823877e-05
-1.28008968901168e-05
-4.46613718892013e-05
-9.75621598636273e-06
-4.32692983019187e-05
-4.60616643244794e-05
-1.93098188615118e-05
-5.16087341192729e-05
-3.4393414882224e-05
-3.38680115695014e-05
-4.33233615687461e-05
-2.55442627934383e-05
1.12827694234143e-05
-3.46745871856665e-05
-1.07850762558072e-05
-5.25943061300588e-05
-1.87293427383046e-05
-3.21882817117851e-05
-2.43300404665041e-05
-2.3586424141018e-05
-1.50055668234194e-05
-9.69333589343293e-06
-3.56021037466891e-05
-3.36115836472583e-05
-5.72989617504293e-05
-1.9766770443751e-05
-2.87938895810018e-05
-2.53218736545625e-05
-2.70502821212239e-05
-2.28867210515411e-05
-4.81199501763413e-05
-2.77130203934564e-05
-4.34638081382976e-05
-2.53694326516563e-05
-2.66675351197496e-05
-2.88311413272107e-05
-3.14032074131822e-05
-3.0187398794394e-05
-5.44419348049141e-05
-4.19164501755282e-05
-8.15289480957015e-06
-2.02386249273254e-05
-5.05360554614657e-05
-4.78079805228598e-05
-2.99805012972018e-05
-1.94253753252396e-05
-2.88105436689624e-05
-2.24357566958594e-05
-2.50543048171608e-05
-3.45184184776274e-05
-2.52046587532467e-05
-2.98815236855868e-05
-2.68233431797307e-05
3.43799641351043e-06
-1.9556855933844e-05
-3.22929562214148e-05
-3.02302776063682e-05
-1.73633219566445e-05
-1.23256230154851e-05
-5.45353487760014e-05
-4.55623143346307e-05
-3.17803202643694e-05
-5.36897867622498e-05
-2.09467498036442e-05
2.02730342985556e-06
-4.74757912282874e-05
-2.9003137957078e-05
-4.21251084939417e-05
-3.45328899496306e-05
-4.76748969703548e-05
-4.17410893345466e-05
-4.12408220150249e-05
-3.52920974060637e-05
-3.64666886384777e-05
-2.48389352209814e-05
-2.14419568007212e-05
-2.73044756009075e-05
-4.38786097854792e-05
-2.2493320102606e-07
-3.84210376965552e-05
-3.16315868858227e-05
-2.99786155769071e-05
-1.55444639894254e-05
-3.94004952658535e-05
-1.37613402547429e-05
-3.50530989849856e-05
-3.46100867870143e-05
-2.22927776128396e-06
-3.63420794549923e-05
-5.93122673445446e-05
3.39834827683089e-06
-2.97134574169581e-05
-4.78060221747749e-05
-1.91893130498563e-05
-2.18287496073814e-05
-2.12686395415572e-05
-4.71797998729131e-05
-3.4625788746179e-05
-6.37088343726455e-05
-3.15045721551865e-05
-4.1948963739805e-05
-1.00575695485263e-05
-4.72728424411557e-05
-3.72789997575315e-05
-1.89193515259657e-05
-1.97344378665611e-05
-2.10268841708799e-05
-9.54217954462596e-06
-2.82373499943726e-05
-7.8192129614815e-06
-4.73597470284444e-05
-4.6370574462996e-05
-4.94812778308935e-05
-2.27713331062274e-05
-8.47430170783676e-06
-3.84108390425194e-05
-3.93056705536241e-05
4.66077198074351e-06
-6.28020742985192e-05
-4.72592889860742e-05
-3.437156419387e-05
-4.94078293905986e-05
-3.91357310936355e-05
-3.08047363980309e-05
-5.33022603625212e-05
6.47020010333732e-06
-6.12529186798336e-05
-4.80898241754314e-05
-2.7406146332065e-05
-3.29552281968112e-06
-2.65163860903432e-05
-1.25158938792667e-05
-4.80325936817898e-05
-2.97046533223454e-05
-2.20916399226049e-05
-3.21312161404198e-05
-1.63754086336035e-05
-3.42009374621015e-05
-1.1692845844298e-05
-3.83828027616648e-05
-2.55419702502211e-05
-4.38385169503301e-05
-5.24896445129301e-05
-6.95469395908443e-05
-2.7397152073812e-05
-4.5893816661696e-05
-3.07602116391446e-05
-5.50445204566148e-05
-2.16460543054746e-05
-4.84551408664766e-06
-3.5074635327376e-05
-4.8122443081869e-05
-7.63819628576095e-06
-1.46103673311482e-05
-2.2960412330251e-05
-7.61287547138102e-06
-3.3029745852488e-05
-1.76480367447325e-05
-4.21024413790657e-05
-4.57133880411128e-05
-1.22494687504207e-05
-3.0311721798738e-05
-6.84240060934581e-05
-3.10621058310105e-05
-3.30791946997859e-05
-1.71521249886403e-05
-3.04619403108789e-05
-5.92745454925899e-06
-2.48937168103559e-05
-2.55576931367057e-05
-1.78641106347639e-05
-6.57491816668817e-06
2.16114823841667e-05
-1.05588448518883e-05
-2.16102523768641e-05
-4.32722476172556e-05
-3.70234511622637e-05
-3.2426137550444e-05
-3.9410241462002e-05
-4.52320165471055e-05
-2.30704608058708e-06
-4.60048837734814e-05
-5.60030581725772e-05
-6.45292022293132e-06
-4.28223072819395e-05
-3.76870435555635e-05
-1.94758355449677e-05
-4.27913318927288e-05
-3.08993159425412e-05
-2.79524337950479e-05
-1.9182238293306e-05
-5.18781708444276e-05
-1.11033045900612e-06
-2.81160548844998e-05
-4.64240044188008e-05
-2.15923766661355e-05
-3.09399319892091e-05
-6.33399045243308e-05
3.0813061301343e-06
-7.80456082381485e-05
-4.22113464385403e-05
-1.1082236973754e-05
-2.34646489635552e-05
-4.58387427122621e-05
-3.12347029668282e-05
-1.14008851469384e-05
-1.41153955017368e-05
-9.99949137421058e-06
-2.04222512673207e-05
-3.88802086333539e-05
-4.63842428286475e-05
-9.93558198593051e-06
-5.37728081495072e-05
-1.52564879800474e-05
-3.65525755677328e-05
-2.53244860699329e-05
-4.70089229109822e-05
-4.04659492066101e-05
-3.20168042299763e-05
-4.01944539489534e-05
-3.3796162296319e-05
-3.08922774139554e-05
-1.41278996550274e-05
-1.1864083144182e-05
-2.30868756219725e-05
-3.08192416759296e-05
-3.39844233896178e-05
-2.23392650991421e-05
-4.37707036946602e-05
-7.25018851076726e-06
-3.68452763992321e-05
-4.60006504654954e-05
-3.82595636460971e-05
1.47809413404115e-06
-1.50034689157138e-05
-4.66173874357541e-05
-1.25853676752247e-05
-4.89926242853409e-05
-5.3565065659157e-05
-2.54642228871839e-05
-3.98841460228762e-05
-2.5745141061548e-05
-1.74371828566532e-05
-4.12752591892391e-05
-5.1545561998774e-05
-4.08805612883983e-05
-1.91342644129718e-05
-2.26784469615619e-05
-3.13782395823226e-05
-2.38674531397713e-05
-4.6158257373235e-05
-4.17300452119222e-05
-4.16928758899732e-06
-3.93078914284936e-05
-3.71767569808107e-05
1.50258653394933e-06
-2.7536912915533e-05
-1.89047129137343e-05
-3.18856117584071e-05
-2.02619232789001e-05
-1.67105042135574e-05
-2.23157228032096e-05
-3.43773963246999e-05
-5.3553031306411e-07
-1.82271456439613e-05
-2.97536874097335e-05
-3.06692951030507e-05
-3.12795540781359e-05
-1.0129134227938e-05
-2.76883835828689e-05
-2.08334255100961e-05
-3.79838108526771e-05
-4.67592366338715e-05
-1.78562731311145e-05
-4.78753115430686e-05
-1.53236766504072e-05
-4.42572067908429e-05
-3.39440605305287e-05
-1.35440506957643e-06
-4.01442833231612e-05
-2.8273877818935e-05
-2.80737140531782e-05
-3.4015338341002e-05
-1.2071382606016e-05
-9.05482973227254e-06
-2.51273974720627e-05
-5.47387000426833e-05
-3.7872861998801e-05
-1.09580812893698e-05
-5.31306447656414e-05
-2.44772143311693e-05
-1.9169461286649e-05
-1.74565888697896e-05
-6.21790295358233e-06
-3.21599377137994e-05
-1.03387781899764e-05
-4.16426031282495e-06
-1.40111698562403e-05
-8.77917481676944e-06
-3.83226013487612e-05
-3.56282332069685e-05
-4.61228463692907e-05
-3.81204096722948e-05
-2.20984098368866e-05
2.61784800243925e-05
-4.40144490716042e-05
-1.37913838319144e-05
-2.35480771946837e-05
-3.53334564187596e-05
-6.05541342003954e-06
-4.68194168790296e-05
-7.4846497701168e-05
-2.06840898461775e-05
-4.08661855621795e-05
-8.37096418448391e-06
-1.58881796335845e-05
-4.21265546448754e-05
-2.52542313851047e-05
-4.31815561766815e-05
-4.8664959235609e-05
-4.91117779784273e-05
-2.87094417097275e-05
-1.45824393679035e-05
-4.01396177086618e-05
-2.18989451703002e-05
-3.7855539510083e-06
-1.81513787726287e-05
-3.6309760052234e-05
-2.84927492320438e-05
-4.9261146650106e-05
-2.28379041933036e-06
-2.41572559880599e-05
-2.15825262416723e-05
-2.81160368882362e-05
-3.71360622214545e-06
-2.64080933540373e-05
-4.4718507102283e-05
-3.00230496048319e-05
-1.54195296224931e-05
-2.63910275774682e-05
-2.58573060530351e-05
-2.80742247347656e-05
-1.86263239760168e-05
-4.62323511435867e-05
-7.86884530482374e-06
-3.99686251151437e-05
-1.86528354750737e-05
-8.07537671680885e-06
-5.07252986828648e-05
-2.60073103351666e-05
-4.23753548983249e-05
-1.6459341632242e-05
-1.21931246085076e-05
-2.86658547964416e-05
-2.2252337066875e-05
-9.13647550744729e-06
-3.4565143747925e-05
-2.95456199097118e-06
-3.87593592633623e-05
-3.34912360534215e-05
-2.86968617268101e-05
-5.05399655037161e-05
-1.84934814480321e-05
-2.52829307653099e-05
-4.17252210111597e-05
-4.09641597178176e-05
-4.15269405727719e-05
-1.49731863780111e-05
-3.80003797559871e-05
-3.78124281792455e-05
-3.35156563526145e-05
-3.33952392192536e-05
-1.72693578401283e-05
-2.79160646597417e-05
-2.4827912467426e-05
-3.74401285090107e-05
-1.75090573489276e-05
-3.4968770883759e-05
-4.59876299156473e-05
-2.41129487584206e-05
-1.63071349449378e-05
-1.77600037020902e-05
-3.64194018037225e-05
-2.33836266016925e-05
-2.69551207199129e-05
-5.20229531887091e-05
-1.76547074649198e-05
-5.03712098654608e-05
-3.51725008230316e-05
-5.27390539042046e-05
-2.94624894265353e-05
-2.37747314285407e-05
-1.15231426468795e-05
-1.88696931330132e-05
-3.86244458153155e-05
-1.65021022986205e-05
-2.91277130891829e-05
-5.13395521617132e-05
-1.68479160037653e-05
-2.34708826007119e-05
-2.31145964291772e-05
-2.63355064496742e-05
3.7441100203787e-06
-3.17735236023786e-05
-1.83627186037489e-05
-2.24508632114087e-05
-2.08294354983799e-05
-3.07842552082397e-05
-2.32094674226773e-05
-5.19011368808528e-05
-1.7814739867653e-05
-3.20394105544431e-05
-3.36857850230745e-05
-2.34875056801455e-05
-2.09041366366592e-05
-4.6830564732553e-05
-5.51332644355481e-05
-2.20124045641083e-05
-5.13528921116476e-05
1.27671375686117e-05
-3.60177007546984e-05
-1.93363735845147e-05
-1.64744700815391e-05
-1.38561961069916e-05
-2.16755873963218e-05
-3.65956982139983e-05
-5.75527591838327e-05
-5.69449707703158e-05
-3.37481834595391e-05
-1.98619031179327e-05
-4.86522523074479e-05
-5.19506446113672e-05
-2.86569400250836e-05
-3.9499060067479e-05
-3.12565396670936e-05
-4.81448701097752e-05
-3.59899269293505e-05
-3.18235591851377e-05
-3.00778204791445e-05
1.66073547336118e-06
-9.69025966515072e-06
-1.29509079303109e-05
-2.43446585804202e-05
-9.27453246027989e-06
-2.71345883662639e-05
-2.09425545068203e-05
-1.10394024825436e-05
-1.00033718898644e-05
-1.95456015623118e-05
-2.96659394248395e-06
-5.83664378815456e-05
-4.69924986731041e-05
-6.16304611957558e-05
-3.93567181963421e-05
-4.10616873291895e-06
-8.35062335986508e-05
-2.54270802906597e-05
-6.64511436349921e-05
-7.79445769484445e-06
-3.97453077974296e-05
-4.29870882039824e-05
-5.92593784523485e-05
-8.17691477137966e-06
-1.66873070556312e-05
-4.9704007891122e-05
-3.43146918586627e-05
-2.27015020617137e-05
-9.79208005892692e-06
-3.85747221008435e-05
-7.55622603862859e-05
-2.12815235827374e-05
-2.51984675762401e-05
-3.40761763310288e-05
-2.98233666299502e-05
-1.64965454668087e-05
-3.28611243720837e-06
-3.03209675304445e-05
-1.15400094145172e-05
-5.34509930126661e-05
-3.6717994859924e-05
-4.23286645897454e-05
-1.60549482238465e-05
-2.30105539275876e-05
-4.0417156155152e-05
-4.4300728459322e-05
-2.93798603722301e-05
-1.59161174391715e-05
1.02824574095231e-05
-2.66565745904277e-05
-3.13868301902899e-05
1.33232017915676e-05
-3.12018949157143e-05
-4.70852534110334e-05
-2.62908115038016e-05
-5.9650369695075e-05
-1.31535638287484e-05
-3.36296362290683e-05
-4.7755384767675e-05
-1.51670669133565e-05
-2.88398155981343e-05
-3.25107902633053e-05
-1.02206179791933e-05
-3.52211355991603e-05
-8.04596582335096e-06
-4.0642902015865e-05
-2.27723489209271e-05
-2.31789254623832e-05
-3.74672533455843e-05
-1.57146472684056e-05
-3.18097718515212e-05
-4.34289651118704e-05
-3.21694918263323e-05
5.52481978335678e-06
-4.72452765854681e-05
-2.33522806377808e-05
-2.86844518249766e-05
-4.55599261355077e-05
-4.08343853555534e-05
-3.55256304061738e-06
-2.3965527505152e-05
-2.27838002878235e-05
-2.11462704919704e-05
-3.10982547281729e-05
-1.71347008238132e-05
-2.56173133700895e-05
-2.14939307530124e-05
-3.11559015296899e-05
-1.86651879679389e-05
-4.55199864437639e-05
-2.0280860369803e-05
-1.65901819350602e-05
-4.31118779006563e-05
-3.88632173346432e-05
-1.46655019366953e-05
-2.21433936100121e-05
-1.4430798786384e-05
-2.37346726004908e-05
-2.4726763706974e-05
-1.13558009375771e-05
-2.27869198218371e-06
-1.89808696290427e-05
-1.43847209981438e-05
-5.31736361091062e-05
-1.11416856548263e-05
-3.65553502360127e-05
-2.9272006162042e-05
-2.95139880266247e-05
-1.84988392912976e-05
-6.03460027094597e-05
-4.20580167821821e-05
-1.89123322609301e-05
-2.80720987304099e-05
-2.24019449698339e-05
2.89176842920977e-07
-9.89275865316238e-06
-4.57006255465778e-05
-2.78277059465823e-05
-3.15739196975581e-05
-3.12191098404673e-05
-5.56946304197578e-05
-5.82116807344017e-05
-8.71246442585728e-06
-2.09135812496196e-05
-4.70155775351104e-05
-1.68443498584652e-05
-6.26666458476514e-05
-5.98582808826324e-05
-3.13434969724425e-05
-6.75689786874611e-05
-2.72231507977813e-05
-3.72861016714235e-05
-3.50846760742203e-05
-5.12058597820749e-05
-3.77120423964049e-05
-2.364182515752e-05
-7.2448351440136e-06
-3.99678981174704e-05
-4.4071572611222e-05
-1.71496616910486e-05
-4.80868037842263e-05
-4.98884296764328e-05
-2.44435247720374e-05
-2.81980369398809e-05
-1.67109395292589e-05
-4.11935732970795e-05
-4.93820341675844e-06
-4.67872919213306e-05
-2.33210992306695e-05
-2.51762954777686e-05
-4.53604579460356e-05
-2.15903211912512e-06
-5.87229404229593e-05
-4.84114160750144e-05
-3.53072304863942e-05
-1.152830373784e-05
-1.34948981678172e-05
-2.14508167271173e-05
-2.20134399015833e-05
-1.28147786557505e-05
-1.93102996813249e-05
-1.95335972996642e-05
-4.52385523208526e-05
-3.56325039843332e-05
-5.96715108624579e-05
-4.05483931447655e-05
9.51734863392399e-06
3.25370452496752e-06
-1.6015757620927e-05
-7.28344830103504e-06
-2.49279069393211e-06
-2.51806964924154e-05
-4.63313049880506e-05
-2.5386917797856e-05
-3.7393816466013e-05
-1.97296431197708e-05
-3.03047698600439e-05
-3.81138537196149e-05
-2.55636781195467e-05
-6.81354353540798e-05
-5.01035504996466e-05
-3.42988323583888e-05
9.67048343539586e-07
-6.25393334383271e-05
-3.10752010219607e-05
-3.22995529128069e-05
-4.06002960712969e-05
-5.29862230837052e-06
-4.36857044244661e-05
-2.61136985355207e-05
-5.32105827919632e-05
-3.57565507226286e-05
-5.06259290850102e-05
-4.55097792506073e-05
-3.32596832040901e-05
-2.74813917985741e-05
-3.78144190296352e-06
5.76650214805676e-06
-2.37959826630923e-05
-4.28402632395827e-06
-2.08396341519312e-05
-3.05491188954501e-05
-3.7138252124653e-05
-3.73140050887978e-05
-1.70349924757831e-05
-3.08383276793325e-05
-2.28524534097542e-05
-3.89359746623299e-05
-1.81270369171056e-06
-3.76011998587613e-05
-2.29015327523559e-05
-2.95298164961938e-05
-3.39209583686675e-05
4.54060913108321e-06
-4.71894162546463e-05
-1.97146824435432e-05
-4.06403175245445e-05
-4.45459633774147e-05
-3.34347579661905e-05
-2.67442918163408e-05
-3.44861688966511e-05
-4.11226697831158e-05
-2.61217495512017e-05
-4.56334182009111e-05
-3.84782188793249e-05
-3.28399858411225e-05
1.22782334881487e-05
-1.91533673985919e-05
7.08248559896978e-06
-2.57823067275575e-05
-3.63360106164093e-05
-3.70602382498221e-05
-4.83254052805125e-05
-5.84403856626157e-06
-2.97504772422054e-05
-3.57054772385597e-05
-4.24636180256219e-05
-1.00470168096153e-05
-1.70521251721818e-05
-4.10537068418718e-05
-2.31255962572024e-05
-4.15438405512899e-05
-2.70739693777674e-05
-1.66977053595361e-05
-3.41095227466345e-05
-4.36049185402106e-05
-2.5696357734406e-05
-3.58451707653183e-05
-2.40520198504343e-05
-3.15028829924271e-05
-1.06508569984798e-05
-3.5196326190896e-05
-3.54417006061861e-05
-1.38463018473424e-05
1.03808351861247e-05
-3.30714954762902e-05
-6.44618040760157e-05
-2.91800211812574e-05
-4.00320262044031e-05
-3.40381329018908e-05
-3.98470903988276e-05
-3.23178080286257e-05
-1.51232364911106e-05
-1.66185604426973e-05
-2.43752032774401e-05
-2.65153041874458e-05
-2.90736294094887e-05
-2.89285712774201e-05
-2.99123388332754e-05
-4.42029172207996e-05
-4.78781808007483e-05
9.7641135038918e-06
-2.67464567927739e-05
1.15979166447202e-05
-5.13565475681609e-05
-3.46144468427185e-05
-3.08448409159091e-05
-2.30722033271327e-05
-3.93489703715287e-05
-1.64732380838587e-05
-3.94242490771518e-05
-4.90776970700096e-05
-2.81247356108089e-05
-3.70985280588837e-05
-4.16705296106378e-05
-2.70234355552771e-05
-1.32754674363615e-05
2.63168381269874e-06
-4.53240720494865e-05
-6.86789105932671e-06
-2.78368605204024e-05
-3.66064998790836e-05
-4.18847650518808e-05
-4.4472435288577e-05
-3.06030193274196e-05
-4.13918209776764e-05
-4.73231521331267e-05
-3.7484976983645e-05
-4.31026028605166e-05
-2.09436002019513e-05
-5.25895739088937e-05
-4.40068822294301e-05
-4.24834544074294e-05
-6.25065612455557e-05
-1.76953770158718e-05
-4.27545499293071e-05
-5.81894290804811e-05
-1.55615069168364e-05
-5.73047656099162e-05
-4.62128112953441e-05
-3.55475010597795e-05
-4.6686348985604e-05
-6.91576998553533e-06
-8.99216026053849e-06
-3.89596177492858e-05
-1.30729943520719e-05
-1.91025132650647e-05
-3.84771933632281e-05
-2.99297350203857e-05
-3.06667391535195e-05
-3.70190301563438e-05
-2.81165468187805e-05
-3.61608015643618e-05
-4.59605237828147e-05
-4.69735745063407e-05
-1.4599197721249e-05
-9.17301030503451e-06
-9.54259755876705e-06
-5.36221907098554e-05
-2.45417318631868e-05
-8.97657873690351e-06
-4.05325464932104e-05
-1.48881533344316e-05
-2.86734992758925e-05
-6.74888715118682e-05
-2.78946121968989e-05
-4.80076895377908e-05
-3.94942026860639e-05
-2.741273632124e-05
-4.86661280635464e-05
-3.85936966115906e-05
-2.44006991706745e-05
1.24955836765431e-06
-2.75019928415034e-05
-2.23547370809105e-05
-9.78021521856151e-06
-3.16201695294755e-05
-1.56184704887273e-05
1.59976034807947e-06
8.85503094495732e-06
-2.20036976204803e-05
-5.38583119972892e-05
-4.82550071022062e-05
-3.65597719848493e-05
-4.93106230722411e-05
-5.33024978614942e-05
-2.66997955244811e-05
-8.63714510204932e-06
-1.05791923697729e-05
-4.86988589922859e-05
1.10827997716332e-05
-2.73179065150117e-05
-6.35636192123402e-05
-2.67079425997031e-05
-4.47028482605311e-05
-4.70927307997962e-05
-3.37280939470205e-05
-1.70582727459487e-05
-3.28071484309188e-05
-2.75942686889843e-05
-2.93676079021719e-05
7.61358944507222e-06
-3.77418312791853e-05
-2.49947576439454e-05
-1.65001566303869e-05
-2.79892148621886e-05
-1.98222910837365e-05
-1.63573823455404e-05
-3.31537262993131e-05
-3.97791681841867e-05
-1.20769707338508e-05
-7.39193242895233e-06
-1.49405559453243e-06
-6.68787116387594e-05
1.19742712264332e-06
-1.06349268645872e-05
-1.57431228755798e-05
-2.91564041946817e-05
-4.27137729177815e-05
-2.41858290145596e-05
-2.98823441681929e-05
-4.90311111835268e-05
-1.75861622733382e-05
-3.14981839165995e-05
8.86328766055212e-06
-3.10813220185919e-05
-3.42862661684074e-05
-4.92237225211842e-05
-3.28386708188416e-05
4.58241032334388e-06
-4.96840902194322e-05
-1.77695674957401e-05
-5.08600568773952e-05
-4.24407828826711e-05
-2.10565401549948e-05
-4.10373539761537e-05
-1.69355272578739e-05
-2.72330096866114e-05
-2.94469841826397e-05
-1.68129369207809e-05
8.91773234393214e-07
-3.05427016918977e-05
-4.08621073409591e-05
-3.03799777192367e-05
-1.58049641143555e-05
-6.10583610819504e-05
-4.6506925908243e-05
-5.72809942928419e-05
-1.72210724879971e-05
-2.781102785791e-05
-2.54947170868643e-05
-4.64018936018478e-05
-1.46586031584334e-05
-3.97081898183259e-05
-7.22336522551586e-05
-4.69532283770431e-05
-3.24329588806077e-05
-1.8100566822264e-05
-3.83688767873922e-05
-5.93314943599425e-06
-4.81976136161061e-05
-3.13156277434862e-05
-1.57592972933845e-05
-4.59775379858142e-05
-2.01856893021699e-05
-3.88382554035006e-05
-5.38861182194949e-05
-1.22227045952348e-05
-2.73749125179035e-05
-3.53093959126142e-05
-6.09733109980151e-05
7.13400939893182e-06
-1.16010414389861e-05
-3.96188918516883e-05
-3.43921507605112e-05
-3.40347622283505e-05
-2.80243656099158e-05
-7.72415522314429e-06
-4.38337929261396e-05
-6.34829460582378e-05
-4.87555770046738e-05
-1.43437839265418e-05
-9.76565836926483e-06
-1.10699475527636e-05
-2.27505932575253e-05
-1.39036028413626e-05
-3.44296814695684e-05
-2.84725581535219e-05
-1.91943703058154e-05
-2.83107285498957e-05
-3.91679231650944e-05
-2.14200278409385e-05
-5.04499199918951e-05
-3.76543056876222e-05
-3.89319443147623e-05
-3.49167168509393e-05
-3.22350970085474e-05
-1.87855953742052e-05
-1.408275701686e-05
-1.76493224700428e-05
-2.98298453604288e-05
-2.2857765467768e-05
-2.85605807530699e-05
-8.8895264463073e-06
-1.91162025476771e-05
-4.17079171212172e-05
-4.09646915948425e-05
-1.24157934795826e-05
-2.95004803729063e-05
1.13259945621828e-06
-1.73465110100739e-05
-2.57644695109438e-05
-1.28158385352144e-05
-3.43818792633968e-05
-1.43471047951968e-05
-4.45329933724449e-05
-2.94524349879333e-05
-4.22199195110172e-05
-5.2776217352024e-05
-1.64561381595415e-06
-2.77612472995834e-05
-1.6423909648844e-05
-1.55364961215025e-05
-2.32928244355943e-05
-2.62753566049864e-05
-4.02820935392873e-05
-4.07267609653017e-05
-5.38129153292911e-05
-6.71656656855454e-06
-2.29348945492429e-05
-2.29659548054991e-05
-5.02652459015784e-05
-2.35290745371728e-05
-2.20028210478212e-05
-2.22191118181515e-05
-3.26741714041369e-06
-3.00148588646525e-05
-5.18474291862051e-06
-1.8527421390385e-05
-2.85749770506451e-05
-2.81893669159167e-05
-2.36959255309014e-05
-2.66037889478944e-05
-3.29026209952539e-05
-1.05828374648272e-05
-1.28550086905107e-05
-3.21495812576423e-05
-4.38770901026175e-05
-2.78848613208799e-05
-8.04997156983721e-08
-1.87167237040402e-05
-1.6816377265694e-05
-2.19213806274764e-05
-2.33589776090534e-05
-5.33911786074234e-05
-3.80149271646888e-05
-4.77656421261951e-05
1.40942202728499e-05
-5.62940370596302e-05
9.21802650910797e-06
-4.00901285231823e-05
-3.50610573386944e-05
-3.75761383069306e-06
-5.65355754195848e-05
-2.27510666819384e-05
-1.49870814122484e-05
-9.49601095853923e-06
-3.38068062274229e-06
-2.50849671898397e-05
-2.2401440580017e-05
-4.43095649066128e-05
-3.4670973098906e-05
-4.95826446305333e-05
-2.39015990542953e-05
-1.20676230834303e-05
-2.45726544932209e-05
-1.85201197887673e-05
-2.12449627487636e-05
-2.82263612292999e-05
-3.41826676186453e-05
-3.55616955085441e-05
-2.53632825769028e-05
-4.77053792982095e-05
-2.97796158943743e-05
-1.5657380995291e-05
-3.39868579525392e-05
-1.29023296561361e-05
-2.03260994508116e-05
-2.4289307908735e-05
-3.32990675875565e-05
-4.06073931226032e-05
-4.62698478907764e-05
-4.81533950139837e-05
-3.33696888239789e-05
-4.0286612923563e-05
-1.3244596468249e-05
-1.34923527972406e-05
-5.05057114779464e-05
-3.47267387398655e-05
-2.89135254988988e-05
-4.00095844469103e-05
-2.77778420078021e-05
-1.54699994125839e-05
-4.39361494358858e-05
-4.18674058032481e-05
-2.35920195704295e-05
-3.58117863298313e-05
-1.55210556112011e-05
-5.22133457876972e-05
-7.92801437413159e-06
-1.96442522524508e-05
-3.03013564369251e-05
-2.59810248006773e-05
-3.66121967173916e-05
-4.73411617324124e-05
-7.18795016465092e-05
-2.90050288091005e-05
-8.44651107041854e-06
-1.74803596143082e-05
-1.95330840582737e-05
-3.56991418199144e-05
-2.71812586952346e-05
-2.39514241124924e-05
-4.5572391931551e-05
-4.32134827079109e-05
-4.75580485556332e-05
-3.25210724266206e-05
-4.35868182422701e-05
-4.98276910058157e-05
9.91949025422139e-07
-4.37723735636297e-05
-1.36517142406883e-05
-1.50259252409752e-05
-4.9071443291978e-05
-6.05802728840471e-05
-4.22533671920564e-05
5.27891855253288e-06
-2.92367075014389e-05
-2.85067328400521e-05
-2.50853733459194e-05
-1.31190585438757e-05
-1.94266499368526e-05
-4.07164306511657e-05
-4.06989007873679e-05
-3.81750201904028e-05
-6.53561076246613e-05
-2.45719230853226e-05
-8.2830240715781e-06
-3.49213221573059e-05
-4.53470349322156e-05
-1.31024768102418e-05
-2.43452997447591e-05
-4.91236782154903e-05
-2.33803219920118e-05
-4.42089203873854e-05
-3.10893136551817e-05
-5.31745810984353e-05
-5.26670725502603e-05
-1.90778385452012e-05
-2.67112589788453e-05
-4.89526708369194e-05
-3.12481091189684e-05
-4.8668128153203e-05
-1.04805236514208e-05
-3.21690117919167e-05
-4.35269163473053e-05
-3.63138481485653e-05
-5.90289795686804e-05
-5.62385830631125e-05
-5.81027391007988e-05
-4.67741709449363e-05
-5.73143755535895e-05
-2.1713947861067e-05
-4.40755141506862e-05
-9.91423325494892e-06
-2.67094928880747e-05
-2.41157069348052e-05
-3.10448270145856e-05
-5.32026585729073e-06
8.07384287935176e-06
-1.33809159814703e-05
-5.07807044477036e-05
-1.78052922236835e-05
-3.00589714814715e-05
-4.37194844203458e-05
-3.18010626462404e-05
-2.98857373479147e-05
-2.88553597279046e-05
-3.63288423908316e-05
-1.18384220934476e-05
-4.29956055721495e-05
-2.79024716493564e-05
-3.12166337072844e-05
-2.46985239252717e-05
-3.16927851163819e-05
-4.73646340734387e-06
-2.18753833510664e-05
-3.67709521303811e-05
-4.24604870208554e-05
-5.14378945302754e-06
-3.45116725947798e-05
-6.11083446579211e-06
-5.87030962205249e-07
-5.6845957749452e-06
-5.27471372698857e-05
-4.52928401812395e-05
-2.3238121606928e-05
5.5099802541866e-06
-1.36682051668134e-05
-2.05845776781667e-05
-4.26241568093631e-05
-3.44871350552799e-05
-4.84795862149895e-05
-1.69155517454847e-05
-1.19316971287314e-05
-5.39559404704347e-05
-2.87313221965992e-05
-3.20705987946385e-05
-4.59138766115469e-05
-2.91123383741891e-05
-1.80407486508094e-05
-4.32939483779641e-05
-2.17151792845618e-05
-2.38756604571533e-05
-2.35449345249463e-05
-2.37039726282343e-05
-3.10625912374774e-05
-3.13295773969696e-05
-2.21328657208639e-05
-4.34468726250837e-05
-2.69675948255573e-05
-4.78914548906047e-05
-4.21936719760294e-05
-1.55577884885348e-05
-4.97969583341947e-05
-2.13397729398657e-05
-4.52614311385456e-05
4.15647701083682e-06
-4.17733344885121e-05
-1.65711400058385e-05
-2.88975074257435e-05
-3.26885122065299e-05
-4.26113289024154e-05
-1.1548685637735e-06
-5.94740504543736e-05
-2.08118581590635e-05
-5.55761368107972e-05
4.46136738154182e-06
-2.99142628170081e-05
-4.53764535950467e-05
-4.5183193803321e-05
-3.69135547877211e-05
-4.60783885252186e-06
-2.27685588346339e-05
-1.35200170458232e-05
-2.11474497001498e-05
-3.44212775029036e-05
-3.3621640063444e-05
-3.44852347112142e-05
-2.99049669736392e-05
-2.31960561874969e-05
-2.96073411046153e-05
-2.21005437448828e-05
-1.95747380470339e-05
-3.36956534806377e-05
-1.66053127765339e-05
-3.12021719720919e-05
-2.64785407887597e-05
-3.28545164555117e-05
-2.10560127433937e-05
-2.74966961628693e-05
-1.94867545052942e-05
-3.52862958028153e-05
-3.03226959204114e-05
-1.78376026374905e-05
-3.28401779301201e-05
-5.80482636076572e-05
-1.30482382647619e-05
-5.00908216251672e-05
-2.51415169405633e-05
-4.69033021524826e-05
-2.53979770645713e-05
-2.35995652622826e-05
-3.96823688420158e-05
-2.79903703141088e-05
-1.702441010087e-05
-1.31749695654887e-05
-2.65567730109149e-05
-3.00543215666266e-05
1.97205541780896e-05
-1.21964989509964e-05
-6.50861341440875e-05
-1.56560003015783e-05
3.48612223521402e-07
-3.32116619646651e-05
-2.9396391815018e-05
-2.5396729012915e-05
-1.74727929849402e-05
-4.61131672829842e-05
-6.83668169066134e-05
-3.4730309590695e-05
-4.02364914806504e-05
-3.75167693912406e-05
-2.64844292274904e-05
-3.06412024577004e-05
-3.46821589642835e-05
-3.74437946078403e-09
-2.52432817392271e-05
-4.57529021745797e-05
-1.61030459624059e-05
-5.42502008902763e-05
-4.57940380969087e-05
-5.65125922464291e-05
2.20777460288107e-05
-4.01231491641289e-05
-2.67681027700721e-05
-3.95605968537563e-06
-2.94925828991988e-05
-4.05468160451277e-05
-2.37755290145652e-06
-2.88464991943904e-05
-7.5087680917575e-06
-3.50196500121677e-06
-3.57738698947726e-05
-2.49388575213296e-05
-3.61958419006715e-05
-2.55438485347231e-05
-3.86163265898566e-05
-4.41951762444692e-05
-3.78974274399461e-05
-1.55527651856437e-05
-2.37794913344989e-05
-2.23804016228926e-05
-2.56986527617927e-05
-2.93645073796018e-05
-2.27982716284296e-05
-2.67829230253554e-05
-2.58522276295615e-06
-7.53864244559053e-05
-3.85875315478997e-05
-4.98049539063464e-05
-3.26112174347696e-05
-2.56975667264086e-05
-9.65886408316024e-06
-9.98058588593019e-06
-2.56480016093393e-05
-2.5706634440069e-05
-3.11426759949024e-05
-2.61320254863626e-05
-5.63746128980112e-05
-1.22172081357162e-05
-1.09835727560788e-05
-4.40674645056808e-05
-3.36993379579495e-05
-4.20439344007192e-05
-3.68837335700224e-05
-2.56377292533516e-05
-3.4175968224699e-05
-3.18778115209506e-05
-3.15709055246143e-05
-4.84330311193423e-05
-2.58389129793832e-05
-7.09858123886636e-06
-3.01333961667631e-05
-6.33796569683584e-06
-2.68926677794679e-05
-4.85253874968296e-05
-6.76858074257439e-05
-3.83396349189293e-05
-4.09505510648864e-05
-2.33494979941593e-05
-3.66695959849459e-05
-4.77072874403212e-05
-4.31079074231492e-05
-2.74281302275233e-05
-4.28595221441441e-05
-2.89264226016992e-05
-6.64940899088272e-06
-4.47345063049861e-06
-1.9851446768503e-05
-2.09492296726865e-05
-5.49120946881418e-05
-2.85392778158231e-05
-4.82743559105174e-05
-4.48446556488429e-05
-2.44740013909476e-05
-3.12697937310119e-05
-2.82651287151162e-05
-3.67294309532147e-05
-3.8873409494086e-05
-3.56900356961174e-05
-2.1576218877388e-05
-2.68355715214992e-05
-4.20721237854844e-05
-1.72529830770581e-05
-3.42970752749071e-05
4.49152074425054e-06
-5.47276725661904e-05
-2.86348908662992e-05
-3.15065634428307e-05
-1.44721376562789e-05
-2.52383233739745e-05
-3.5370307758453e-05
-4.24857422581444e-05
-3.65890166860277e-05
-4.19609029473773e-06
-3.04741887143925e-05
-1.46731707918998e-05
-2.95560427247862e-05
-4.39181160290574e-05
-2.75659808193801e-05
-3.93790516980595e-05
-2.40649562256092e-05
-4.38074291186864e-05
-2.55210424666978e-05
-3.01816774324225e-05
-3.65676064941164e-05
-2.85476673084316e-05
-1.42360451164007e-05
-3.73580593967492e-05
-4.82659594165386e-06
-2.87983932915736e-05
-4.79337469500434e-05
-2.96726786601944e-05
-2.45709397124391e-05
-4.79698195029774e-05
-4.85504774661725e-05
-3.07624366288386e-05
-6.62403021283624e-05
-1.10466784657372e-05
-5.82991225849429e-05
-1.11037302754155e-05
-1.07517751029039e-05
-3.72681702954139e-05
-8.84370034953649e-06
-3.09942899525567e-05
-1.52757966318426e-05
-4.02535399349586e-05
-9.66192509505135e-06
-4.01457895921488e-05
-1.47033090978765e-05
-4.49129848243889e-05
-3.00971723405057e-05
-4.09510003635178e-05
-1.30337917454743e-05
-2.12984842687145e-05
-4.28787713900268e-05
-5.01720270573419e-05
-1.3576934139787e-05
-5.04530179158739e-05
-2.23913552403969e-05
-7.01352976153592e-06
-3.57337738425795e-05
-5.61241735266729e-06
-2.9937086876432e-05
-2.29907689412363e-05
-4.62689678074299e-05
-4.74742111095144e-05
-2.03384870643873e-05
-2.01189339501804e-05
-1.3153925137047e-05
-3.42338413773925e-05
-3.45847174677724e-05
-2.39183766275539e-05
-3.29467173031809e-05
-2.29711708329397e-05
2.23677839683781e-06
-2.12507589926884e-05
-2.41336160697966e-05
-1.79550900893471e-05
-4.52277141633042e-05
-1.39872377495538e-05
-1.66774276260982e-05
-8.16577030094879e-06
-4.07654996449039e-05
-2.31465236593868e-05
-4.14660847142566e-05
-3.130014983623e-05
-5.80812847685443e-05
-3.04078360908706e-05
-2.5600199613652e-05
-9.00822711155908e-06
-2.6853175574082e-05
-3.91773478097788e-05
-1.38600520085477e-05
-3.67478626044665e-05
-4.71920694409425e-05
-4.59551904293529e-05
-3.86682006073599e-05
-2.78770055677672e-05
-6.11494025902531e-05
-3.25874553212064e-05
-4.89707314776972e-05
-4.24655227122834e-05
-5.10891675545454e-05
-2.97490579187703e-07
-1.81482995308584e-05
-3.35519545882902e-05
-5.09250518997107e-05
-3.89660989884278e-05
-2.13631490167303e-05
-3.24641586257484e-05
-1.95931723227571e-05
-3.42564686105635e-05
-2.63466812828557e-06
-3.99378270289248e-05
-3.66787994715703e-05
-3.04983544457844e-05
1.46691307973158e-06
-8.24517392712033e-06
-3.5468814159759e-05
-4.7199659821537e-05
-6.03209260808623e-05
-9.71113457354084e-06
-1.3844549649031e-05
-3.48184753577283e-05
-5.40097543527141e-05
-4.76431836144885e-05
-4.62669706179149e-05
-2.57772061217711e-05
-3.25964388551913e-05
-3.84757071106152e-05
-4.15429062714499e-05
-4.67671347738576e-05
-1.7000867735278e-05
-2.2072195872879e-05
-1.90574096747879e-05
-5.63336197356572e-05
2.00417461289731e-07
-1.75679237152198e-05
-3.315103729e-05
-3.24503832116083e-05
-3.34900324861517e-05
-3.08695370156183e-05
-1.02257716628016e-05
-4.07370938418864e-05
-1.91042341346077e-05
-2.90676255173644e-05
-5.63792299914023e-06
-2.00131452443927e-05
-5.18351398878165e-05
-3.41685163491723e-05
-4.04687374310731e-05
-5.55091886700678e-05
-3.52416000652111e-05
-1.92524267748557e-05
-4.59732661367963e-05
-4.79949142215979e-05
-5.88048963067912e-05
-3.25189163366088e-05
-1.1557664039823e-05
-2.23805711591596e-05
-3.4363009704305e-05
-4.01198060565845e-05
-3.64788749579385e-05
-2.87008896455566e-05
-3.371511728207e-05
-4.07982988296962e-05
-1.34110080950625e-05
-4.80116539124406e-05
-1.24701963445989e-05
-4.8232073479395e-05
-4.05918226552004e-05
-3.75064815063765e-05
-4.03827474996028e-05
-9.84178672497007e-07
2.13527234636963e-06
-3.84050968963053e-06
1.29794633804567e-05
-3.92993688836708e-05
-3.70198286877072e-05
-3.59153270163208e-06
-2.14432959275785e-05
-2.80896838477785e-06
-1.78730020785433e-05
-3.74553208992305e-06
-2.55307276511983e-05
-2.61708099645673e-05
-7.18164307319131e-06
-3.00209160609156e-05
-3.42134168657597e-05
-8.00914926478168e-05
-2.79505101037543e-05
-2.96784892504268e-05
-1.56625457506489e-05
-1.47642749688197e-05
-1.33524259178371e-05
-4.04472806918108e-05
-3.42437672107199e-05
-5.18815045995767e-05
-2.2416822545778e-05
-3.2313315305889e-05
-2.03862572492985e-05
-2.93513841381286e-05
-6.62881120570492e-05
-4.01283991512356e-05
-4.59424118551789e-05
-3.44039113944469e-05
-2.55392444218358e-05
-1.88494231851675e-05
-3.30556815022773e-05
-3.82596325231498e-05
-1.21190763910286e-05
-3.19734523127109e-05
-1.9199667803904e-06
-3.37453691658786e-05
-5.95514520122293e-05
-4.91470029134485e-05
-4.00690904997246e-05
-1.01573206441866e-05
-5.37673620217499e-05
-4.88467408119739e-05
-5.46977540707883e-05
1.43283264219961e-05
-3.87582575505342e-05
-2.98546535499981e-05
-1.74161569141223e-05
-3.95695452177934e-05
-1.41561616883293e-05
-4.46446148766382e-05
-9.16523945650575e-06
-3.22597162688936e-05
-4.53827667300889e-05
-1.5535827040302e-05
-3.81240650974687e-05
-2.45921920302067e-05
-2.43875698765058e-05
-2.69566677613149e-05
-4.35782610531994e-05
-1.87226293020111e-05
-1.93623746819231e-05
-2.77593490553719e-05
-1.35987759753588e-05
-1.65643734505127e-05
-6.82723234469328e-05
-2.42124016505844e-05
-3.15995021402766e-05
-3.14559967302337e-05
-7.59225439543912e-06
-5.07501139507615e-05
-2.94814645500619e-05
-1.63205138338428e-05
-3.87922355922671e-05
-7.32016928897585e-05
-3.87837469090465e-05
-2.23997208452163e-05
-6.08325332320839e-05
-2.60933597970422e-05
-5.29728703341262e-05
-1.20888686705832e-05
-3.28337613949252e-05
-4.32769834669774e-05
-5.1685077915515e-05
-4.74425077429909e-05
-3.55352332524404e-05
-1.04211159903808e-05
-2.60194374169129e-05
-3.80832382573931e-05
-3.24983373248449e-05
-4.09323707774342e-05
-3.10329755864176e-05
-2.90320777630812e-05
-2.68335158307783e-05
-8.21640522706904e-06
-4.95306295576691e-05
-5.82190078418314e-05
-2.05166009006578e-05
-1.62421284760229e-05
-2.03889205977786e-05
-4.94485372648554e-05
-4.19042598033905e-05
-2.57197562518667e-05
-3.42392182940444e-05
-2.72637525412585e-05
-5.52389788254906e-05
-2.39674994693165e-05
-4.20732918879702e-05
-4.14199045733925e-05
-4.48277408125573e-05
-2.18314213357043e-05
-3.81509893385764e-05
-2.23822946714957e-05
-4.52434477430664e-05
-2.55390712325592e-05
-3.11684341064103e-05
-3.10419225419972e-05
-4.27782384340864e-05
-1.76969555980555e-05
-4.12500352140609e-05
-3.12374152820273e-05
-1.8758085464372e-05
-2.22046556192333e-05
-5.36383007479239e-05
8.23110638980939e-06
-2.20488414629388e-05
-3.86593950146056e-05
-4.63109575998027e-05
-3.15644859461914e-05
-2.2563177570366e-05
-2.82702162277514e-05
-2.96355619373717e-05
-4.19695440342339e-05
-1.48344141761543e-05
-6.84516873499311e-05
-2.50462983909168e-06
-1.75196045885026e-05
-3.66364421465997e-05
-8.18840247592501e-06
-3.17459644532627e-05
-3.36600237440325e-05
-8.66178909962231e-06
-4.0680333295437e-05
-4.29268635194088e-05
-2.15930720835631e-05
-5.10882744149095e-05
-2.96511007161518e-05
-1.18838347989517e-05
-1.51524713935888e-05
-4.58213651642937e-05
-2.62279322805995e-05
-3.32126920757894e-05
-9.97588097522908e-06
7.67538118268938e-06
-3.71544040042688e-05
-1.53992123190284e-05
-1.39274567455994e-05
-3.95839878822655e-05
-3.4321576608441e-05
-4.04915666049103e-05
-3.77739318838185e-07
-2.79342074333337e-05
-3.17124555629833e-05
-1.04169401379532e-05
-3.92114804098303e-05
-3.53472044762659e-05
-7.27502313147231e-06
6.55965744908261e-07
-4.10200697525738e-05
-7.99411096596215e-06
-2.30347910731688e-05
-1.38077651838086e-05
-3.41917304947458e-05
-3.89812583228231e-06
-3.93369767674389e-05
-3.18838628026759e-05
-3.68624157179724e-05
-4.84974132118376e-05
3.07593046616647e-06
-2.27940647084256e-05
-3.63677979008815e-05
-3.45343293276096e-05
-1.5994126821114e-05
-8.32168941276571e-06
-4.21061398320878e-05
-3.27490353892931e-05
-4.4773812839478e-05
-1.6161165569827e-05
-1.97199110273556e-05
-2.30362562770514e-05
-4.6687854322661e-05
1.43765057977512e-05
-2.25231043786463e-05
-3.96637783490721e-05
-2.3755232458366e-05
-6.81762249975301e-05
-5.54498983916253e-05
-5.54788607821003e-06
-2.2132547168257e-05
-5.1175869829591e-05
-2.63619333898557e-05
-7.56818535884465e-06
-4.98866982123708e-05
-3.21338923481974e-05
-1.88109389135437e-05
-2.64533387330592e-05
-4.05401407104778e-05
-2.45176259616314e-05
-2.86041969743286e-05
-0.000100296461378613
-2.79738590079375e-05
-2.33192594001717e-05
-2.97071515495229e-05
-3.28821170735136e-05
-9.10146189631009e-06
-3.59577220736327e-05
-2.05426742169681e-05
-5.19727473457361e-05
-4.20716731234193e-05
-3.75601520875088e-05
-4.32808849545263e-05
-2.45848915393967e-05
-3.90219788553674e-05
-3.00641801976651e-05
-3.28054588034934e-05
6.98567405891678e-06
-8.13105682857726e-06
-4.99081036625423e-05
-2.04279063050082e-05
-2.09761523589603e-05
-1.16557145540469e-05
-3.56370206105518e-05
-4.53414848929237e-05
-3.55938987489972e-05
-3.59432428631587e-05
-4.79117752060388e-05
-2.77870850687475e-05
-2.46591689753029e-05
-5.61489386481071e-05
-4.34057795593366e-05
-3.63855662473173e-05
-2.99317181574646e-05
-4.23858579045038e-05
-2.18759776263165e-05
-1.89181173480942e-05
-2.56026454482951e-05
-8.61823388222852e-06
-3.05472458806738e-05
-4.8277348871091e-05
-3.26351784417425e-05
-9.99624756780197e-06
-4.3904393896923e-05
-3.3088101340693e-05
-2.07166850198091e-05
-3.47223405126343e-05
-3.32825663626183e-05
-2.07965881630444e-05
-4.81546893742213e-05
-2.05489099972207e-05
-2.53027270213522e-05
-3.20966553793098e-05
4.18237242235836e-06
-6.04150462192545e-05
-4.22139400992949e-05
-5.24606320718337e-05
-2.78052620649029e-05
-1.97308972524664e-05
-2.09843668094455e-05
-1.69723928819887e-05
-7.73543847469804e-05
-1.38656992406073e-05
-3.40035198043886e-05
-4.56002374707474e-05
-2.80636630721677e-05
-4.88341745579507e-05
-1.07398784483816e-05
-1.39280956356431e-05
-1.72347676592438e-05
-2.65706850167052e-05
-4.94999181977669e-05
-5.05079633514222e-06
-2.65187873984815e-05
-5.61257846939978e-05
-3.98084042073802e-05
-1.56687506951521e-05
-8.31185815282197e-06
-3.23922233018849e-05
-5.23301774043772e-05
-2.84675737253426e-05
-4.57526024397373e-05
-3.3221270526741e-05
3.7686290347933e-07
-2.45607399001163e-05
-3.90927205444223e-05
-3.91695692399414e-05
-2.18257013756715e-05
-3.98753624876117e-05
-4.25544090109347e-05
-9.16094157399881e-06
-2.42327477794616e-05
-1.83702638891137e-05
-3.97890717931093e-05
-3.12830533783848e-05
-3.32733813966092e-05
-2.72351627173059e-05
-3.69383776232149e-06
-1.20950895287408e-05
-3.59540188603465e-05
-1.64584449784171e-05
-5.16003045966134e-05
-5.50521171640804e-06
-1.55600498171849e-05
-2.50285441829362e-05
-3.24575784808579e-05
-5.32672916483651e-07
-2.98582919857885e-05
-3.11253960721919e-05
-2.34358566094247e-05
-3.55785298627112e-05
-6.60137969840408e-06
1.11602905981227e-06
-2.73227094145516e-05
-3.05614734231495e-05
-2.79412336545962e-05
-2.12822786220085e-05
-4.48495354549638e-05
-1.94508108111276e-05
-3.60592360309374e-05
-3.85263588316786e-05
-1.6944790018182e-05
-5.98516578952127e-05
-3.78252966888176e-05
-2.48912942648394e-05
-8.43766335768771e-06
-4.40278575012725e-05
-6.09998244237454e-06
-4.68792641598143e-05
-6.22752126813993e-06
-1.19392313418594e-05
-2.28765621517817e-05
-8.34789258570356e-06
-3.57161189579581e-05
-3.9027929411319e-05
-2.74239143921983e-05
-4.46385944358066e-06
-3.93050704305755e-05
-5.01630900415851e-05
-4.8573630244926e-05
-4.03740131337079e-05
-3.05846166714906e-05
-1.70295447226038e-05
1.08866419379882e-05
-5.0676642761362e-05
-1.76569440960494e-05
-3.95267730781449e-05
-3.08058330131598e-05
5.74123441449765e-07
-3.82549649116839e-05
1.93858479067635e-07
-3.91730646806124e-05
-4.30335847514839e-05
-4.82239995499978e-05
-1.65642960020756e-05
-1.87933507155026e-05
-3.90017144812067e-05
-2.41474959717896e-05
-5.53568442968796e-05
-2.42330511377963e-05
-2.19333171193416e-06
-3.19875571541447e-05
-3.4699846332484e-05
-2.57875412520819e-05
-3.63000022922307e-05
-5.03878116921013e-05
-5.2451652938476e-06
-5.89107582601416e-05
-2.80600119236996e-05
-4.00015901330578e-05
-7.15437310478097e-05
-3.12007167663349e-05
-3.33556840978575e-05
-3.39412725698297e-05
-5.37503807868779e-05
-2.06437525989648e-05
-2.17255556119787e-05
-3.23945066249693e-05
-3.62954115076854e-05
-2.2472001274863e-05
-1.1395696304184e-05
-2.59082469832248e-05
-2.76028771555171e-05
-1.59680346388908e-05
4.66438121586853e-07
-1.03112619317412e-05
-2.22543534726174e-05
-2.93151394949432e-05
-1.29720550596711e-05
-3.94914051116631e-05
-4.5115146356033e-05
-3.88479418823543e-05
-3.13028225966723e-05
-4.11316717105647e-05
-9.34940358900049e-06
-6.81976222567387e-06
-1.92408367435342e-05
-3.68611589578013e-05
-2.01760196056379e-05
-3.53429818985109e-05
-2.2628290630393e-05
-2.02915761427546e-05
-2.96085498866594e-05
-3.66309091806243e-05
-2.98394289188312e-06
-3.2062979374941e-05
-2.91592382933001e-05
-1.1327991842021e-05
-3.225013918232e-05
-4.02068143117465e-05
-6.43322958557544e-05
8.59127244186785e-06
-3.11066377812998e-05
6.23793056841175e-06
-1.4094606639663e-05
-2.66993540299291e-05
-3.23194660690064e-05
-3.497119592803e-05
-2.42336653999511e-05
-3.88653273426254e-05
-2.39550934549029e-05
-1.3178821430172e-05
-2.31836356060784e-05
-9.44072593893224e-06
-4.41597665089017e-05
-1.59083363318384e-05
-2.70186346484648e-05
-3.56767516967898e-05
-4.32724087215322e-05
-1.36621409843939e-05
-6.53615779479649e-05
-2.1149586298712e-05
-6.44907550408792e-05
-1.85389377309692e-05
-3.06719104392413e-05
-1.81059464250153e-05
-3.56733303212048e-05
-4.25437541941541e-05
-1.04242671025719e-05
-3.09989304976381e-05
-3.65943371712158e-05
-2.22292672332443e-05
-2.11827839175134e-05
-3.93434781108824e-05
5.54559490047113e-06
-4.14072403824381e-05
-3.222787886245e-05
-4.6757218128437e-05
-9.80531652311569e-07
-6.26619011472551e-06
-2.56349623198801e-05
-2.91559087986828e-05
-4.82571528670107e-05
-3.84625002484397e-05
-1.07918837380745e-05
-5.34280229415249e-05
1.63360383171072e-05
-7.17607535597402e-06
-3.62119951435222e-05
-2.51764033949689e-05
-3.30257620190164e-05
-5.61861236054737e-05
-5.23276269100702e-05
-2.46018312114169e-05
-1.47668621910996e-05
-1.15303892612048e-05
-4.30026486819496e-05
-2.06573408483432e-05
-1.42605031969235e-05
-3.46540925754719e-05
-4.98711862443176e-05
-2.21431699881709e-05
-3.57573764048934e-05
5.64343965800078e-06
-1.10521230184436e-05
-2.65457009155838e-05
-6.41533384249993e-06
-2.46785570297382e-05
-1.28321860844912e-05
-4.30165356861668e-05
-2.72786678933794e-05
-2.6903533141367e-05
-1.4399893718307e-06
-2.44550574865578e-05
-1.6585666973448e-05
-4.49701031547838e-05
-1.03671262546078e-05
-7.06680019997717e-06
-3.63855267932932e-05
-1.48506130207285e-05
-3.75061035622032e-05
-3.69339973605898e-05
-4.85096987699862e-06
-4.06821733782159e-05
-5.23551047526056e-05
-5.61564361252546e-05
-3.73278299796763e-05
-1.48663070089281e-05
-2.90018928261824e-05
-1.18851074972868e-05
-2.23021562325292e-05
-1.41204207163624e-05
-2.17650255938934e-05
-2.9270649796958e-05
-2.25625138667134e-05
-2.86076507786137e-05
-1.03766614418009e-05
-5.4418697341115e-05
-5.32474917577922e-05
-2.3853757411484e-05
-4.11737228671452e-05
-2.83828923723657e-05
-2.88535283195115e-05
-3.6255944150573e-05
-4.55874574118691e-05
-1.91053340697278e-05
-6.18591468505781e-05
-1.51647923854408e-05
-4.68217094933414e-05
-1.04721652862715e-05
-1.94054788582384e-05
-1.51848839740016e-05
-3.6612257376926e-05
3.68086387224532e-06
-1.84394274653633e-05
-2.9898490510838e-05
-1.3762362209968e-05
-2.34459765854155e-05
-3.07934588038637e-05
-5.76418745617101e-06
-3.72934352826542e-05
-2.89087758427577e-05
-4.76059279055989e-05
-1.21449104083761e-05
-3.59875486822013e-05
-1.48610129551136e-05
-1.06060197993523e-05
-2.78518602338248e-05
-2.40623722637489e-05
-1.11333402557162e-05
-3.22939021271565e-05
-2.58608346337086e-05
-4.16173763637824e-05
-3.87385670150012e-05
-3.71756892784708e-05
-4.9618557188428e-05
-2.72047167529764e-05
9.84373590765336e-06
-3.37705386486796e-05
-3.27218470645304e-05
-9.17444388372151e-06
-1.5423382539728e-05
-1.97459056281223e-05
-1.1171069544529e-05
-1.93996470552013e-05
-4.70715861041029e-05
2.7831689732299e-06
-1.37464779288396e-05
-3.84818151505486e-05
-4.70720943392157e-05
-2.33705999170152e-05
-1.91243185038656e-05
-4.58648041932048e-05
-2.51115293506312e-05
-4.46168365201879e-05
-2.4020666920639e-05
-1.64039099818687e-05
-2.54869771639508e-05
-2.84742289943689e-05
-5.67199189475363e-05
-1.47533016077639e-05
-1.74367139989395e-05
-1.41714018856988e-05
-4.33822961752838e-05
-2.50196867795697e-05
-3.91913473380535e-05
-4.59245268715443e-05
-3.08601603183931e-05
-2.8636971550129e-05
-6.41894907800712e-07
-2.51391188933267e-05
-3.81704461911532e-05
-2.39544391586287e-05
-3.29331778346042e-05
3.52214464012266e-06
-5.24414176650664e-05
-2.1071622231963e-05
-1.13128870961324e-05
-4.51194790607567e-05
-2.26373477094623e-05
-5.48865795218476e-05
-2.51176012526449e-05
-5.80158368698878e-06
-1.919036584374e-05
-5.13315536582686e-05
-4.71945521995258e-05
-8.18208636811045e-06
-2.81388429246729e-05
-4.6782335540284e-05
-2.67998138222933e-05
-1.04763205710147e-06
-1.90933499877488e-05
-4.92101594373623e-05
-6.35720169262715e-05
-5.22728136739847e-05
-4.32172225165935e-05
-2.12565002045257e-05
-6.72249851720317e-06
-3.83951598100553e-05
-2.76010842493487e-05
-2.12665646295004e-05
-1.92721978848189e-05
-2.88603355067131e-05
-2.58509981755825e-05
-2.5490409774915e-05
-2.31677060803878e-05
-8.13809918324617e-06
-3.66140349517308e-05
-1.86711945962897e-05
-1.04708767955262e-05
-3.2646825368488e-05
-1.87514116338241e-05
-3.31201017940717e-05
-1.74834844048924e-05
-4.26678911979119e-05
-4.95434800677152e-05
-2.12321612238406e-05
-3.35615081220946e-05
-1.88631211438567e-05
-4.92428219041783e-05
4.10658148939115e-06
-1.62992210912809e-05
-1.48415311241753e-06
-4.75735016618975e-05
-2.29571335004791e-05
-1.94465624242228e-05
-3.48830255275849e-05
-4.92627394964351e-05
9.56055445446121e-06
-4.33333335164439e-05
-2.56653479003276e-05
-2.75285956579964e-05
-2.36146209541001e-05
-1.65283913944921e-05
-4.46203382207529e-05
-1.72393679828766e-05
-4.13276651582053e-05
-4.1646728162912e-05
-2.67226370853148e-05
-3.90539181334338e-05
-3.29741389140372e-05
-3.88701015451162e-05
-4.32816162775332e-05
-1.44036761275412e-05
-2.41248473202862e-06
3.93522502321082e-06
-1.44933561038486e-05
-2.40999911557029e-05
1.0245438988402e-05
-2.80695706950135e-05
-1.87094972312245e-06
-4.24374359482412e-05
-1.57139041992361e-05
-3.21157471493566e-05
-4.53974869267528e-05
-1.70963196634655e-05
-3.68043547453703e-05
-9.07095931665036e-06
-2.40992346195012e-05
-2.96844410740917e-05
-2.48305965112973e-06
-2.30608835190884e-05
-2.53326404292114e-05
-5.96219572051097e-05
-4.07378067335542e-05
-3.18931060202007e-05
-4.54236268686812e-05
6.40159563426579e-06
-1.25559167853545e-06
-4.14648412559722e-05
-6.19196291473275e-05
-1.82456765777734e-05
-5.63853068939474e-05
-4.8849493766966e-05
-1.53086936658969e-05
-2.89925729707364e-05
-1.45265300030563e-05
-5.19239400847824e-05
-1.21765966246806e-05
-9.97767924679091e-07
-2.24798952208901e-05
-8.06962413092057e-06
-3.07068505654593e-05
-1.33042077241893e-05
-3.12538595883764e-05
-4.0161146009704e-05
-1.2876002103447e-05
2.28614520567065e-05
-2.65465866237911e-05
-4.67161086561515e-05
-3.66694923492479e-05
-4.44454337348046e-05
-2.87852415221662e-05
-8.62853315069257e-06
-1.24369702505963e-05
-2.96360896418877e-05
1.75689852753879e-06
-1.13177298345186e-05
-2.05544080554378e-05
-4.71302848441224e-05
-4.45619643445784e-05
-1.43255133529393e-05
-3.44738176553515e-05
-2.42124250894569e-05
-2.70985562675512e-05
-2.5254207570026e-05
-2.47894716359126e-05
-9.39715133405079e-06
-2.05590409842514e-05
-2.08639160043883e-05
-3.06910225603165e-05
-3.07468418884277e-05
-2.32122116175565e-05
-1.68780556146898e-05
-2.46688314573382e-05
-2.01024933747709e-05
-1.920943071997e-05
-2.64124035733401e-05
-3.91577129071238e-05
-2.26279339668182e-05
-2.24297702818387e-05
-2.10364937189481e-05
-1.12652144492842e-05
-3.96045529198893e-05
-9.31701050135658e-06
-3.31516564667875e-05
-1.97430659264326e-05
-1.36688211260962e-05
-4.72596067019167e-05
-3.40259587985924e-05
-3.91006937156178e-05
-1.76825611927312e-05
-3.9862905071172e-05
-2.1700732845942e-05
-3.98336968875396e-05
-4.30167564211907e-05
-1.33532004553462e-05
-3.63903836917012e-06
-4.59709619908842e-05
-3.9755352788343e-05
-1.5436281442175e-05
-3.22630881967528e-05
-2.84720179137895e-05
-3.24361391549408e-05
-4.67875065312426e-05
-2.75508069897752e-05
-5.7150088796997e-05
-3.38562343323869e-05
-2.87107169413576e-05
-3.25839359088593e-05
-2.44330227603065e-05
-3.33098911765964e-05
-4.51177238290337e-05
-5.0618722643975e-05
-2.10752327014765e-05
-4.40311585461645e-05
-2.2382166238277e-05
-5.12858497152801e-05
-1.31213723942573e-05
-1.69394968557737e-05
-8.95112114117028e-06
-7.81429852694188e-06
-2.99301618559752e-05
-3.06744526604652e-05
-1.80505741948654e-05
4.01750774364007e-06
-1.81468183609075e-05
-1.3196134615653e-05
-2.06127229096768e-05
-2.6359640640443e-05
-1.40888774246347e-05
-7.52470582077768e-06
-3.73711802486356e-05
-4.93833072534198e-05
-3.74807365375939e-05
6.09373750996384e-06
-4.7187892324942e-05
-2.49065813677444e-05
-6.15133277811814e-05
-4.1860176386573e-05
-1.4672995666271e-05
-3.26387991620256e-05
-5.64366371040338e-05
-4.03781232705241e-05
-4.31648184246801e-05
-3.1788733894087e-05
4.51283983526747e-06
-6.73425091148361e-06
-7.45939989654745e-05
-4.87529124636964e-05
-1.89308909076905e-05
-2.93815834181787e-05
-1.89917042959771e-05
-3.03530417735873e-05
-4.58488526504349e-05
-3.51734522050517e-06
-4.84432093385698e-06
2.10971051199571e-06
-7.91310443856147e-06
1.26940532379988e-05
-7.96046389837556e-06
-4.3613790663693e-05
-3.70137669939964e-05
-1.66957002802035e-05
-4.14926049154391e-05
-2.60941933565059e-05
-5.10055178803629e-05
-6.02028526831767e-06
-2.56885775280231e-05
-1.38748301781082e-05
-1.87862773678192e-05
-2.58704640763502e-05
-4.98492709595823e-05
-2.58085932513131e-06
-2.87646949559606e-05
-1.39123963183489e-05
-3.23296582635105e-05
-1.89105632009478e-05
-4.30481558085135e-05
-3.69223011694498e-05
-2.26431890898579e-05
8.89996399020659e-06
-3.43775308302413e-05
-4.35434757358207e-05
-3.19108320881653e-05
-2.34147075818161e-05
-2.51327086621032e-05
-3.15815117148783e-05
-2.18687429486962e-05
-4.87868789429234e-05
-5.72345227811459e-05
-4.67240341221249e-05
-1.64749644719948e-05
-1.78101679414986e-05
-2.83481748851088e-05
-1.55020267583736e-05
-6.46010918357081e-05
-3.34991082870726e-05
-2.94530976705559e-05
-4.22859283178204e-05
-3.40647090299825e-05
-4.30482704934068e-05
-3.51489013327273e-05
-1.75039888304442e-05
-7.71529603871358e-06
-4.85667742695802e-05
-2.65775457695268e-05
-1.14905303073916e-07
-9.79299431290814e-06
3.40608667238596e-06
-5.23929543863902e-06
-5.16286786416204e-05
-4.84533615374091e-05
-4.32201412639564e-05
1.57984617073394e-06
-3.65042569744096e-06
-2.7265647079997e-05
-1.27574509390767e-05
-3.60514518216193e-05
-1.4344617417272e-05
-9.09192064875446e-06
-4.27383416672305e-05
-7.23383245614899e-06
-1.00110842538464e-05
-1.50348055935899e-05
-7.26017890627051e-06
-4.23695130375262e-05
-4.02543057887082e-05
-1.51073456409145e-05
-9.85809685300181e-06
-2.73782265018571e-05
-4.93494925089567e-05
-3.439858337281e-05
-7.64122639953972e-05
-2.55181821846015e-05
-2.44202267668594e-05
-3.9368912860134e-05
-7.35897911727542e-06
-1.87189237238699e-05
-5.23661741362285e-05
-1.651218777037e-05
-2.82276655849e-05
-4.96012957622777e-05
-3.7154989653672e-05
1.01251492111147e-05
-1.67636102593775e-05
-1.35119176798166e-05
-3.62385958876226e-05
-5.25381507931001e-05
-3.99629367491937e-05
-3.00131862053645e-05
-2.63968319419584e-05
-2.87726819249474e-05
-3.97451782903529e-05
-1.60543169606743e-05
-3.70903932382284e-05
-5.43308102730365e-05
-4.08506500043385e-06
-3.38535305420844e-06
-3.75852551625241e-05
-3.86391062446784e-05
-3.58147537140011e-05
-2.85335990837088e-05
-3.21931843257945e-05
-2.46244003670202e-05
-2.70590326677609e-05
-2.09710368197029e-05
-3.56034298476239e-05
-1.83113824258356e-05
-3.95910273261485e-05
-2.57112706041995e-05
-2.06205150564998e-05
-3.11679703201041e-05
-2.44055727217196e-05
1.98454564579082e-05
-1.21746532150339e-06
-3.88666271845403e-05
-2.3102366985999e-05
-4.84538206739097e-05
-4.35231069341373e-05
-1.52946217655636e-05
-2.29249397054156e-05
8.46230048549088e-06
-4.9300378063167e-05
-1.21919391195689e-05
-4.54943649134765e-05
-1.04582574931783e-05
1.38700606738022e-05
-2.38511364855991e-05
-4.37016916870506e-05
-2.88643532077667e-05
-4.3180565677395e-05
-2.34132230392064e-05
-3.13946457680804e-05
-7.0197010797299e-07
-1.03393380034396e-05
-2.09941455263029e-05
-2.09404803786813e-05
-8.08050041898402e-06
-3.78844422388699e-05
-4.84241168980314e-05
-3.57334638732888e-05
-2.57840914589401e-05
-2.23776888979659e-05
-6.64446960008078e-05
-1.03166234384673e-05
-5.85629127421945e-06
-1.83230206975084e-05
-5.12457691076886e-05
-4.74254867273816e-05
-6.23833948284242e-05
-5.60305173398215e-05
-3.13306104207318e-06
-1.14436272702495e-05
-2.68958337831717e-05
-1.18520694168987e-05
-7.60056846825853e-06
-1.65735761963565e-05
-3.10068411201979e-05
-5.79852730909531e-05
-2.05841340101033e-05
1.95952134398179e-05
-1.9843427186761e-05
-1.46979872302164e-05
-1.23069356878093e-05
-2.12880071960126e-05
-1.06308228502595e-05
-2.8242987056268e-05
-4.78643433516564e-05
-5.11879592418747e-05
-2.62410845521139e-05
-3.04144888104774e-05
-1.36122624717434e-05
-2.38805610763596e-05
-3.23189653434381e-05
2.53614028549101e-05
-1.98082031628914e-05
-1.93107217072342e-05
-3.06112420749341e-05
-3.13164932021863e-05
-3.25878697410411e-05
-5.7344065647894e-05
-2.07007099963686e-05
-5.38948735746473e-05
-3.87911197772304e-05
-5.88318186746646e-06
-1.04263819241005e-05
-2.58984793358574e-05
-1.93016335019459e-05
-2.95445045417084e-05
-3.06326140304332e-05
-1.02868340214373e-05
-2.90304738347434e-05
-1.79653810683862e-05
-3.34291931395769e-05
-9.01888390150194e-06
3.7339084987966e-06
-4.19345909726399e-05
-2.47566723481248e-05
-2.76873655277774e-05
-4.23208046127539e-05
-2.1905210007812e-05
-3.30770296933218e-05
-2.96253202657536e-05
-3.8709018101656e-05
-3.58116997395656e-05
-3.2959122377908e-05
-1.74597820666818e-05
-4.39161132639066e-05
-5.45015241782987e-05
-5.75466302058179e-06
-8.74848513742374e-06
-1.89181825461047e-05
-3.18948810868949e-05
-9.87382793179573e-06
-1.46906556329653e-05
-3.48100029518818e-05
-1.65589054216185e-05
-3.14303491248915e-05
-1.29619848159558e-05
-3.47884711542986e-05
-5.32353373253859e-05
-1.28951441582744e-05
-3.82530295786188e-05
-2.67556565294784e-05
-6.16274230001791e-05
-6.22778908606136e-05
-2.69708414129139e-05
-5.4841021160408e-06
-2.68671240858343e-05
-1.7718169514482e-05
-3.44264884114801e-05
-3.27346477336118e-05
-4.44317998752184e-05
-4.71030989440382e-05
-3.22395388023766e-05
-4.96141058078906e-05
-3.59439914096542e-05
-1.88989805649792e-05
-2.37273333617119e-05
-5.17683588925891e-05
-3.86618989320084e-05
-1.41901606124158e-05
-1.61083656406471e-05
-6.38691122352585e-06
-3.56675719277017e-05
-2.23007993073665e-05
-1.37570217378291e-05
-2.59716259648659e-05
-2.65254606411213e-05
-1.78815948272787e-05
-3.08222514432664e-05
-2.82718723774454e-05
-3.17251786724255e-05
-3.21827515749588e-05
1.20209492412367e-05
-5.35511292144224e-05
-2.28717322557134e-05
-2.57316697389572e-05
-4.22680184394994e-05
-3.28362526175594e-05
-1.46797691087769e-05
-2.64112664052321e-05
-5.21325478996811e-05
-2.64250779278031e-05
-2.83257749238307e-05
-1.35508704126777e-05
-4.86767574104713e-05
-2.0061267068256e-05
-3.73587048255928e-06
-3.15490960764991e-05
-2.14433826091585e-05
-1.90780752565926e-05
-4.28007493062501e-05
-2.5025427238753e-05
-2.95768377366671e-05
-1.995960325957e-05
-1.47361070867407e-05
-1.3799419171595e-05
-1.75153520092738e-05
-5.14892848020863e-05
5.41493981990249e-06
-4.05665892134949e-05
-2.04547765396487e-05
-5.72824090576358e-05
-2.85071477115e-07
-3.36978776275885e-05
-2.89555382042172e-05
-1.52993370536261e-05
-4.28134033523974e-05
-2.59813722482185e-05
-1.86461118814036e-05
-3.12911536589024e-05
-3.65163409881067e-05
-1.55468951551051e-05
-7.63130973794369e-06
-1.21825986376988e-05
4.96715179494715e-06
-1.64097369912088e-05
-3.01218316038274e-05
-2.8486342576258e-05
-6.23902569590462e-05
-3.16838259599784e-05
-1.5188796431209e-05
-2.0758631108843e-05
-2.80231860635389e-05
-3.2436537524444e-05
-1.88046655942259e-05
-3.3889189009536e-05
-1.41202433814063e-05
-1.37710176461611e-05
-2.74241897465858e-05
2.18079817831536e-06
-5.96419706116323e-05
-2.26785075969083e-05
-5.60504249265354e-05
-1.6641056581402e-05
-3.03701558308707e-05
-2.5186505203268e-05
-5.38112821813674e-05
-3.48019880379838e-05
-8.58441715776391e-06
-6.34877034527267e-05
-7.46240503162711e-06
-3.26706147503143e-05
-6.5446930327409e-05
-3.14278442401609e-05
-4.65904940599494e-05
-2.68040661935811e-05
-2.21547707256059e-05
-5.20141386773961e-05
-2.56871846393128e-05
-3.88873119448948e-05
-3.4288945616166e-05
-1.91940746624162e-05
-5.44987506039552e-05
-3.02519100588e-05
-3.8426760197364e-05
-1.09247496821863e-05
-3.06535603319689e-05
-1.58038353821517e-05
1.77832969466169e-06
2.74492672430584e-06
-2.57051282645328e-05
-6.00830425620824e-05
-2.47518025558335e-05
-6.62835478268822e-05
1.52245178398643e-05
-1.896808298941e-05
-2.88511381661461e-05
-4.11676513082584e-05
-3.34644628653451e-05
-9.02012563705691e-06
-4.14320980423235e-05
-1.53132622493762e-05
-1.68449009355949e-05
-3.79169499313913e-05
-3.06883519944829e-05
-1.85948693708176e-05
-3.92791491756747e-05
-2.16486360278898e-05
-2.20411797319247e-05
-4.88362322823988e-05
-3.85175098071633e-05
-4.3070872931035e-05
-2.687689684335e-05
-4.14720896000111e-07
-1.6428850404223e-05
-5.64099034048382e-05
-2.26374201415645e-05
-3.24483672099513e-05
-2.36265185946888e-05
-2.42376648385291e-05
1.13598885779481e-05
-3.42794053040632e-05
-1.99187269255974e-06
-4.12864964713901e-05
-4.72278255741872e-05
-2.66249734038121e-05
-4.95315448820903e-05
-3.34258833809665e-05
-4.71574898956412e-06
-2.50851567989843e-05
-4.35639275258178e-05
-4.5072075145738e-05
-2.78655987511437e-05
-4.91787662831794e-05
-2.4805802954529e-05
-3.46003144372524e-05
-1.66422745473374e-05
-3.6928358139348e-05
-5.6900143404251e-05
-3.12007685286968e-05
-2.13394470735039e-05
-2.15266878092715e-05
-5.31415294468675e-05
-2.30904271168309e-05
-1.91343579553903e-05
-3.94377087663872e-05
-1.27398229232775e-05
-3.58523968534271e-05
-5.20141906248651e-05
-1.44684861205e-05
-2.98231564351042e-05
-3.60441455922839e-05
-2.39017446505725e-05
-5.85957988819086e-05
-2.31102321713809e-05
-3.91794253400694e-05
-3.18927982263383e-05
-1.02248002070275e-05
-3.4248484155294e-05
-4.76726929533855e-05
-3.84225315794166e-05
-8.3671067190832e-06
-2.42655795919923e-05
-4.73617596075007e-05
-2.01542709087052e-05
-2.17901575518827e-05
-2.28906596560026e-05
4.43388149381662e-06
-2.21319818951584e-05
-4.55473088949655e-05
-3.93899157866222e-05
-2.0582195450979e-05
-2.60905706087301e-05
-2.07631165812807e-05
-3.87752943924013e-05
-1.85377030806988e-05
-4.35984632739807e-05
1.01839967383319e-05
-2.21963867943349e-05
-1.68920506918413e-05
-3.96901692781747e-05
-3.53098411642033e-05
-4.21318693349125e-05
-2.12022088542852e-05
-6.05963599697361e-05
-4.91837627238788e-05
-5.07274217492533e-05
-4.94645938407587e-05
-5.03843351631966e-05
-2.91734828214228e-05
-4.04530394243986e-05
-1.08335699307174e-05
-3.24878205641744e-05
-2.54094451265565e-05
-5.87635850286747e-05
-3.16960779931596e-05
-2.23265932134134e-05
-2.81534649575543e-05
-1.89403088339741e-05
-2.11585951923207e-05
-1.24785297213759e-05
-3.83263105894975e-05
-5.16170593214035e-05
-2.36297793864825e-05
-9.87388834042879e-06
-3.29880714105337e-05
-1.64605699468091e-05
2.1709779492956e-06
-2.26174142307988e-05
-4.38977749116825e-05
-2.49134613931075e-05
-4.59327083168147e-05
-5.60171541330765e-05
-2.52876448193531e-05
9.54596971566559e-06
-3.7459109176046e-05
-3.00258553868422e-05
-2.46646526416484e-05
-2.14962351226125e-05
-4.84337925257556e-05
-2.73292527857111e-05
-4.18209572527498e-05
1.17798270211785e-05
-2.50294787319429e-05
-4.34707025179234e-05
-2.37431327455997e-05
-2.32061404252958e-05
-4.11201391509023e-05
-4.33241640939812e-05
-2.45458679113405e-05
-1.68914443672211e-05
-3.70583485191393e-05
-4.03422794512117e-05
-6.08010080416486e-05
-2.81185146667141e-05
-3.93509853545502e-05
-2.65122419079136e-05
-9.98071856315504e-06
-1.01483292225007e-05
-2.17338420441322e-05
-3.79603305756807e-05
-2.34414227617404e-05
-2.72087884748865e-05
-2.50168410087185e-05
-4.41330936717117e-05
-2.97459055591886e-05
-3.82956401414017e-05
-3.83254424853449e-06
-7.26243372319007e-06
-9.90809290291577e-06
-3.81341278145528e-05
-1.54486235302474e-05
-1.37806912840347e-05
-1.64683965143618e-05
-6.50666774545072e-06
-6.18647692487005e-05
-7.3978553401003e-06
-2.09141848296597e-05
-3.76854789853044e-05
-3.06925986084215e-05
-4.78630434639244e-05
-2.16868664703443e-05
-3.02457279880187e-05
-4.58572870258667e-05
-6.27522777114511e-06
-1.63115214668301e-06
-2.00119349595324e-05
-1.79679715795433e-05
-1.80425398339107e-05
-1.71596108460041e-05
-6.88290694087751e-06
-2.19929839475735e-05
-3.33525712112941e-05
-2.9366197082316e-05
-2.66784352432117e-05
-2.80274117766336e-05
-4.32320468515186e-05
-2.60900013825669e-06
-6.37998270039698e-05
-9.41768257444333e-06
-1.54266029262068e-05
-2.97615510163002e-05
-7.01592966860436e-06
-3.82491559959703e-05
-3.0970162433717e-05
-2.57395633357388e-05
-2.47643318964971e-05
-3.27897128580265e-05
-3.78554326963213e-05
-5.42339041550664e-05
-3.81269863415504e-05
-2.43870076942079e-05
-1.86122745549873e-05
-3.76397571169017e-05
-2.07849221500427e-05
-2.2107907995952e-05
-2.01960357228448e-05
-1.64449395059552e-05
-2.57910077686901e-05
-3.06317339056105e-05
-3.14824934936581e-05
-8.60006896528072e-06
-1.7560987920698e-05
-2.98630019530176e-05
-2.27171321779736e-05
-9.48115241341603e-06
-2.69270407929887e-05
-2.90697244071355e-05
-4.47636493502172e-05
-4.95174290866744e-05
-3.21108083513243e-05
-1.83752414177673e-05
-4.12525362457993e-05
-2.34467854291399e-05
-2.81644257536291e-05
-2.44433474013377e-05
-5.52595490475047e-05
-1.14602890639774e-05
-4.68185755619979e-05
-5.53468460750476e-05
-1.57280898544668e-05
9.2334203962731e-06
-3.66964638957668e-05
-3.58876534686948e-05
-4.36102180541236e-05
-2.57189243377787e-05
-2.2573316195351e-05
-4.57566126490357e-05
-1.07081037322893e-05
-1.91644184785637e-05
-6.64269551007009e-05
-6.05670933885427e-05
-1.1494235794554e-05
-6.31062128276067e-06
-1.85762503225412e-05
-6.50122135331556e-05
-3.84533094103939e-05
-4.79751568223383e-05
-1.56972595741811e-05
-3.40752602808962e-05
-4.3157200615575e-05
-2.13114064102787e-05
-1.73869553612344e-05
-5.49817655857803e-05
-9.26329689167093e-06
-4.34578710799922e-05
-1.86279787789572e-05
-1.81201257814857e-05
-3.43533596877069e-05
-4.4366689456248e-05
-2.84478732270899e-05
-1.21902043020761e-05
-1.44052800554432e-05
-7.76243658419054e-05
-2.35927440741441e-05
-1.70587402080717e-05
-3.41833241963419e-05
-6.07865834950098e-06
-4.62407320950175e-05
-1.12253252545512e-05
-3.22859017879398e-05
-2.45181351797155e-05
-2.5028364830218e-06
-2.36193685732242e-05
-1.74422214667087e-05
-3.84941063856747e-05
-3.23113792042418e-05
1.94551596722212e-05
-3.84267094625213e-05
-4.13813298142004e-05
-4.53039514875863e-05
-2.76950748834341e-05
-5.80678040283992e-05
-3.54541800747372e-05
2.56106078914523e-06
-1.6353546520414e-05
-3.95788838189703e-05
-7.18196059571484e-05
-3.58169452916738e-05
-3.70912041418148e-05
-2.34801967341956e-05
-1.03101897434108e-06
-1.13958946830174e-05
-3.86011312058406e-05
-3.9631898394602e-05
-6.89239491837167e-06
-1.13432632622736e-05
-3.62487344127521e-05
-2.59902321323482e-06
-7.92308042677435e-06
-4.48309195679969e-05
-2.11768582194954e-05
-5.54640247531826e-05
-4.33724733774553e-05
-1.09240090898145e-05
-2.75457861799868e-05
-4.85052906113843e-06
-3.79143751235009e-05
-3.86356662856187e-05
-4.30404093696537e-05
-3.17537405963598e-05
-2.08328695147543e-05
-4.01168774433422e-05
-1.11859401098657e-05
-4.78494833417562e-05
-1.57118915737637e-05
-6.2998023372566e-05
-2.16201586544901e-05
-4.83959836651258e-05
-3.93781399083233e-05
-1.16231639914349e-05
-4.6079574617318e-05
-3.73430568342027e-05
-4.07905627885306e-05
-3.89605353585987e-05
-1.6655168080392e-05
-2.49076503781247e-05
-3.88628356974492e-05
-5.40159559706101e-05
-4.19039703592239e-05
-6.69553660027215e-07
-3.84997458342917e-05
-7.38307860490367e-05
-2.82139539462689e-05
-3.56567430380837e-05
-2.03831719402109e-05
-2.36837717371632e-05
-2.48031979546104e-05
-2.02813597940388e-05
-4.05201878215617e-05
-3.8111810402939e-05
-3.22260085454295e-05
-2.41280967142359e-05
-2.56804272819896e-05
-2.14164204015158e-05
-4.9638965482266e-05
5.26544260524786e-07
-1.07706084880022e-05
-1.76521158924239e-05
-7.34406064573176e-06
-5.16569039934817e-05
-8.30778711168004e-06
-3.88332601959388e-05
-2.97531100956659e-05
-2.35982037443283e-06
1.62940877579669e-05
-2.091667774834e-05
-3.30097415118004e-05
-1.63895178780411e-05
-7.26362928701766e-05
-3.73112973612064e-05
-4.902897566776e-05
-1.83965777372307e-05
-9.68107651002639e-06
-2.03936314958115e-05
-4.04830846029539e-05
-3.42429775729074e-05
-4.79076478040772e-05
-3.25633857077055e-06
-5.26271779961893e-05
-1.57683749918918e-05
-3.24148998742624e-05
-3.84151954433426e-05
-5.29735631067294e-05
-5.23517780348743e-06
3.48070536619875e-06
-6.19597564988095e-05
-1.53793572279397e-05
-2.04046707404185e-05
-2.43254476169603e-05
-6.3018788525947e-05
-4.35700801370177e-05
-3.55106294218093e-05
-1.33739637487111e-05
-1.9484048071305e-05
-2.26515529138704e-05
-2.81604328767901e-05
-3.18317462394525e-05
-2.70264921875906e-05
-5.88801562886084e-06
-1.91295652129887e-05
-4.70912546960566e-05
-5.54508591961617e-05
-3.10664492400737e-05
-2.45663307832112e-05
6.43715469729697e-06
-4.94885640885662e-05
-2.08278614090714e-05
-7.0596796732401e-05
-1.08453035311108e-05
2.24782540977061e-05
-2.52620313973821e-05
-4.48642584427338e-05
1.3103026464062e-05
-4.29103991304757e-05
-4.33109064483121e-05
-5.3176926639725e-05
-1.56623413574567e-05
-2.28876580315069e-05
-2.30813829593316e-05
-1.71909601526099e-05
-3.88269949604841e-05
-1.30241156357037e-05
-1.75567716584008e-05
-2.8644925168632e-05
-9.80651150277487e-06
-2.14358093440235e-05
-7.66359227380557e-05
-5.2781628264874e-06
-3.28708736424977e-05
-4.04309900871351e-05
-2.75375301319058e-06
-5.38910406588528e-06
-3.04001022551809e-05
-3.93741876293611e-05
-5.14525352101467e-05
-2.76976100727522e-05
-2.61047505824861e-05
-4.21334239218871e-05
-4.17352221046646e-05
-4.30279216830801e-05
-5.74168607293776e-05
-4.81729028589935e-05
-3.68739126364508e-05
-2.79551569906475e-05
-1.37450830327083e-05
-1.283064660491e-06
-7.48270729647708e-06
-4.96673217258672e-05
-1.45861703225658e-05
-1.21620965227715e-05
-3.18898356378539e-05
-4.88283079836241e-05
-2.28394237190516e-05
1.26341002348574e-06
-9.30531573685861e-06
-2.46830535747388e-05
-5.24294015303466e-05
-2.4007343900806e-05
-4.80103576057337e-05
-1.71104739572096e-05
-2.8120109617552e-05
-5.03641195687171e-06
-2.54992169142002e-05
-2.41445519751013e-05
-2.44082216987427e-05
-5.98017365660228e-05
-2.91364887347906e-05
-4.31663083471641e-05
-3.08012190665348e-05
-1.63424043978443e-05
-2.98913621899606e-05
-6.04028990483713e-05
-4.77938018145607e-05
-4.10132410459005e-05
-6.46456835760228e-05
3.9718673648923e-06
-4.03829880739308e-05
-2.12409714504788e-05
-1.4828531622194e-05
-1.41908402655563e-05
-1.67717879450139e-05
-2.264882034693e-05
-2.47595981390446e-05
-2.38306528160311e-05
-2.46924472014365e-05
3.84446504357906e-06
-2.57546548584522e-05
-4.00274812504919e-05
-1.97143062036689e-05
-2.48173467126027e-05
-3.49342317496344e-05
1.70486169352389e-06
-3.57759965540769e-05
-2.65651173891276e-05
-3.13155399285117e-05
-3.19470560117424e-05
-3.42592853340276e-05
-1.862013082045e-05
-3.16242407248466e-05
-2.71214678475344e-05
-4.76520198662622e-05
-4.34087914374361e-05
-8.76577594602077e-06
-1.99643038173374e-05
-5.98519560686615e-05
1.12612818533427e-06
1.84515374778491e-06
-5.7745115108437e-05
-1.84777789369917e-05
-2.71821698768104e-05
-2.68887195639593e-05
-1.5340168410326e-05
-2.06701237030722e-05
-1.10737063934774e-05
-1.96419387816374e-05
2.61999288736854e-06
-9.69477888859943e-06
-3.80905213794566e-05
-1.60844968969685e-05
-1.20685097804294e-05
-9.99662636645696e-06
-2.50444513274603e-05
-3.53373007025308e-05
-3.7249011821412e-05
-3.48090570918773e-05
-3.07150421245336e-05
-4.27776507748867e-05
-4.6324757441269e-05
-3.07179982961681e-05
-3.53309458624989e-06
-4.43006971000686e-05
-3.64414523404574e-05
-2.91088604126657e-05
-1.66689077407303e-05
-2.44539037453583e-05
-5.2654142578331e-05
-2.42713211710174e-05
-2.13473470810668e-05
-2.60704617997256e-05
-3.6098838469534e-05
-2.66304672342326e-05
-3.03985361115266e-05
-3.16370660959943e-05
-3.14120450984082e-05
-4.25890158864231e-05
-2.2283737661184e-06
-3.61861634391397e-05
-4.888122063068e-05
-1.32980529944541e-05
-2.84194933825584e-05
-3.81609316772206e-05
-5.2165858239572e-06
-3.74989674490327e-05
-2.03779134051724e-05
-3.41409046823481e-05
-8.84095218547308e-06
-2.20118304634628e-05
-5.73310940319681e-05
-1.17286244570753e-05
-3.16145690728843e-05
-1.49025415760668e-06
-2.7570653109177e-05
-4.49252684146775e-05
-5.47300212761087e-05
-1.74337844388502e-05
-2.84312136458212e-06
-1.62308532885792e-05
-2.11057100203724e-05
-2.15322824120349e-05
-3.14607596101321e-05
-2.09459326660529e-05
-2.78014190909294e-05
-2.93065081743013e-06
-6.58001561093109e-05
-3.8102251221093e-05
-4.42945682519295e-05
-1.72680906739171e-05
-3.43988262918479e-05
-1.77272056152734e-05
-6.86035521796076e-05
-4.15275376760384e-05
-2.87776148104073e-05
-5.14675349236465e-05
-7.69136991873627e-05
-3.26154598863473e-05
-4.76983097451226e-05
-2.77170370108712e-05
-3.35687518741999e-05
-1.03111611273773e-05
-6.32892746832554e-06
-3.13345538544429e-05
-7.1345359498335e-05
-3.02041879394089e-05
-1.89560064319579e-05
-9.69058053421581e-06
-2.80670770196496e-05
-3.25132730978429e-05
-3.92604394521437e-05
-4.85861076327783e-05
-2.39756069844739e-05
-4.17531187462038e-05
-9.02412008082777e-06
5.52340887161251e-06
-2.00603114978081e-05
-2.28883778080349e-05
-3.64901308688552e-05
-1.14853578305397e-05
-3.51029116885817e-05
-3.54826041430446e-05
-1.31268529311013e-05
-1.72134789071071e-05
-4.56419348839515e-06
-4.89553197914781e-05
-4.11722527616465e-05
-1.26739389556526e-05
-3.16492941910673e-05
-5.74591761263991e-06
-4.93275229863413e-05
-4.98441587628524e-05
-3.57626582870202e-05
-3.23717338544234e-05
-3.8588786280768e-05
-5.61747568792886e-05
-2.51111274880942e-05
-3.55543060646168e-05
-4.60984929655437e-05
-1.50220880909157e-05
-2.93313989688763e-05
-1.57522902357363e-05
-5.75075022521222e-05
-8.2340223629867e-06
-3.46139446461477e-05
-2.26659427339224e-05
-5.71018900271224e-05
-2.56591435425267e-05
-3.72786919516296e-05
-4.57781152690175e-05
-5.39975399153595e-05
-2.71891076667984e-05
-2.09049592415673e-05
-4.45035874374803e-06
-1.6654154318367e-05
-2.29075912076196e-05
-5.40244653229538e-05
-3.43476730448689e-05
-3.47331416310746e-05
-2.28201160440112e-05
-1.3022581171007e-05
-2.70406031649516e-05
-1.60027798417748e-05
-2.98955950438788e-05
-4.99033892105789e-05
-3.97090069716469e-05
-2.09861940756647e-05
-3.35207261198757e-05
-2.0628146744112e-05
-3.63934970523888e-05
-2.02593404320391e-05
-1.40154586670237e-05
-6.68222069285788e-06
-3.55091226078942e-05
1.58420333993732e-05
-7.01974758527053e-06
-2.76286912368931e-05
-2.97943840854612e-05
-4.08957677967382e-05
-4.86042651360739e-06
-3.43132907471028e-05
-1.68782826472997e-05
1.61577510283797e-07
-2.16366432247988e-05
-4.65333924362256e-05
-4.74766674285331e-05
-4.90652031093022e-05
-5.23622664528568e-05
-3.49653358217202e-05
1.51316399441667e-06
-4.33841470299275e-05
-6.76871894602057e-05
-3.91807115760792e-05
-4.22204717790838e-05
-4.416542797375e-05
-2.06081457454145e-05
-3.7054280853412e-05
-2.06467184007792e-05
2.61507669455132e-06
-2.85396698371347e-05
-4.06359676309865e-05
2.00181368733481e-05
-2.72501231969106e-05
-2.36450092757606e-05
-2.26857676829153e-05
-5.17198731637278e-05
-2.3058656861671e-05
-2.38172103004875e-05
-1.7483848366299e-05
-1.69544581719845e-05
-4.21715606348034e-05
-3.8600555207879e-05
3.44438507285024e-07
3.94364502654739e-06
-4.33333788001019e-05
-5.59223531358889e-05
-8.2947191377245e-06
-2.97657021189866e-05
-1.71844279608264e-05
-2.2781641557651e-05
-3.62198133667866e-05
-3.00120931769559e-05
-9.81754741032695e-06
-1.49960192515658e-05
-4.74467562214932e-05
-3.38305892802135e-05
-5.32411331264694e-05
-1.30248402889399e-05
-4.02773250602731e-05
-5.77278006832878e-05
-3.45199364353752e-05
-2.47320612473785e-06
-1.8451090688452e-05
-3.77959862466991e-05
1.48832400853847e-05
-5.14844798474532e-05
-2.72703276879982e-05
-3.88221075919504e-05
-4.64918303079791e-05
-2.72589300407896e-05
-5.04794298107798e-05
-2.96551166134557e-05
-1.25127066269348e-05
-1.87398698300664e-05
-2.08610147563202e-05
-7.50663523919184e-05
-3.79524720460084e-05
-1.91132996188653e-05
-3.06059112298224e-06
-4.30680122107697e-05
-1.95733805490426e-05
-6.36274766045763e-05
-3.14986805012909e-05
-4.36962576209346e-05
-3.12338235049937e-05
-2.89059253005629e-05
-1.50493726540519e-05
-2.83009635724308e-05
-1.93410111724788e-05
-2.18190407193207e-05
-6.98029333021262e-06
-1.35835311217604e-05
-3.35014950124632e-05
-3.41088458899835e-05
-2.19281499707634e-05
-2.29316279726103e-05
-7.71481545790315e-06
-1.65509061167828e-05
1.17950144387808e-05
3.2047777055081e-06
-3.81027185243292e-05
-5.33291307490277e-05
-2.09439376362816e-05
-5.28020636584277e-05
-6.0079795765703e-05
-2.16434621872993e-05
-4.81964906268729e-06
-2.93269096657008e-05
-9.58736702844751e-07
-3.20372327694568e-05
-2.60194886109212e-05
-1.87386363592007e-05
-2.27370179548272e-05
-1.92886579965422e-05
-2.48029947884246e-05
-3.22460280198762e-05
-2.46104298684661e-05
-2.01363069715084e-05
-3.36219947725665e-05
-2.07595607063473e-05
-5.18612315932855e-05
3.19922943989718e-06
-3.72943191114791e-05
-4.26496188650084e-05
-3.25809101604247e-05
-4.37414305356548e-05
-5.3509532844104e-05
-2.33715048774099e-05
-3.3956038120614e-05
3.11397655744881e-06
-2.97326959587129e-05
-2.49144232998733e-05
-1.3705438172207e-05
-4.66314741157934e-05
-5.22630233047939e-05
-2.39685376816303e-05
-3.8877872648802e-05
-1.7023465359076e-05
-3.78323220688971e-05
-1.70827231141973e-05
-4.47259112758096e-05
-3.64866736002706e-05
-1.70633256022761e-05
-2.55064658464521e-05
-2.18772053534691e-05
-5.15988345529114e-05
-2.48554492788458e-05
-3.1945311750406e-05
-2.87908505866991e-05
-9.20890726482929e-06
-2.29511421572341e-05
-4.60730074097093e-05
-4.2341465918409e-05
-3.95619071491807e-05
-4.53063287690709e-05
-3.04283606210029e-05
-2.99763193897099e-05
-2.47076984845022e-05
-7.16670114350959e-06
-4.42299343363034e-05
-9.65727006681983e-06
-8.86388649634511e-06
-6.20032516508956e-05
-6.25828478361881e-06
-3.80751278000852e-05
-1.03991559661559e-05
-1.84845105565278e-05
-5.77356659462098e-05
-3.02166448740372e-05
-7.49808065300375e-06
-5.00709218480167e-05
-2.77771280968372e-05
-3.19848154740169e-05
-2.41779235703186e-05
7.5393058980126e-06
-3.70325973813262e-05
-2.62742152899643e-05
-2.40612114933917e-05
-6.41970204054854e-06
-3.27673965428427e-05
-2.81251950976954e-05
-5.29987444560152e-05
-2.93992069146398e-05
-7.50542282281464e-06
-5.19482390013843e-05
-2.78909262686731e-05
-3.41202023812136e-05
-1.10656268403739e-05
-3.12867986400103e-05
-4.80170132909841e-05
-2.95751570376673e-05
-2.70080331226941e-05
-3.2404038032798e-05
-2.36700079764755e-05
-3.15969212603275e-05
-2.78383179632206e-05
-4.94640022114893e-05
-3.48421258727457e-05
-4.02490077251408e-05
-2.48602989630423e-05
-2.00312853614396e-05
-1.27929573684956e-05
6.61660543071935e-06
-3.87178474732242e-05
-4.43832117931376e-05
-4.92928137537159e-05
-3.28703918263359e-05
7.48985648641924e-06
-5.83155477717867e-06
-4.36697538375376e-05
-6.52872351015769e-06
-3.64359016859812e-05
-1.92922516266592e-05
-3.65654960816339e-05
-4.50385458402628e-05
-3.3810674637352e-05
-3.44939385931787e-05
-2.59353137790343e-05
-2.35810036908873e-05
-4.50596157352914e-05
-1.70587512990416e-05
-1.94198156602018e-05
-3.61660085501717e-05
-3.3343911234813e-05
-2.66176800391488e-05
-3.79276985253021e-05
-2.09857921038902e-05
-6.30357683617549e-05
-3.8820684427463e-05
-2.13467988845107e-05
-3.12216850590179e-05
6.67306730606418e-06
-1.47648657344952e-05
-2.9429360626205e-05
-3.60239205508577e-05
-2.16496950909527e-05
-3.97920030732499e-05
-2.00649496711886e-05
-1.81636328744856e-05
-1.8995794421112e-05
-1.32256640385881e-05
-4.46493169669197e-06
-4.6242088956177e-05
-2.15180348776161e-05
-1.26292877720093e-05
-2.32835933042009e-05
-2.90221350332841e-05
-1.1218261037238e-05
-5.49596497234413e-05
-3.27913798437774e-05
-6.27137146382967e-05
-2.24987987454866e-05
2.63275447621758e-06
-3.30123336311763e-05
-1.35403543144227e-05
-2.32982654376397e-05
-3.17882569806791e-05
-4.64119989711773e-05
-3.0712697832589e-05
-5.15494124309214e-05
-3.11982205861931e-05
-8.70689169979142e-06
-3.13572609853212e-05
-3.54604403324779e-05
-3.45805929354819e-05
-5.28709550171158e-05
-5.4080532825431e-05
6.23592766913976e-06
-8.26722113332852e-05
-3.12724963659195e-05
-3.61552199610107e-05
-4.22551518706394e-05
-3.93345410494182e-05
3.87394062957502e-06
-2.99973139029939e-05
-2.99424352325348e-05
1.09004307430323e-05
-2.7137916690355e-05
-2.18122943585943e-05
6.23764750531499e-06
-6.80570784235843e-05
-3.46700474913096e-05
-2.67232526987727e-06
-2.54343468801434e-05
-8.70458706441071e-06
-1.25239919580272e-05
-2.19117097060538e-06
-3.2109812558097e-05
-2.04942467805406e-05
-3.24339758162065e-05
-2.12525450310306e-05
-3.02890640488948e-05
-2.73344738475133e-05
-2.33234046364079e-05
-1.28001900340893e-05
-1.6958832979213e-05
-2.75944529691287e-05
-2.00837356135017e-05
-5.3969984803147e-05
-4.15519452346767e-05
-2.34075362675662e-05
-4.76019972450103e-05
-3.20410906070796e-05
5.91189870922326e-06
-3.42890584349231e-05
3.20449101124863e-08
-3.38828611031214e-05
-1.560902103227e-05
-2.03180235324806e-05
-2.09589800964234e-05
-3.19298514801464e-05
-1.72668488820678e-05
-1.91666172853526e-05
-4.2290304871655e-05
-1.17586050764152e-05
-1.74771574428653e-05
-4.66040836315036e-05
-7.16170180723175e-06
-4.69921210375575e-05
-3.16509621642663e-05
-5.45090945997789e-05
-5.55970996672755e-06
-3.20916619771296e-05
-4.961462264034e-05
-3.32760572232296e-05
-1.96124773842082e-05
5.77371782935311e-06
-4.96230083012508e-05
-3.27636478118656e-05
-3.12356262153419e-05
-2.87591275300444e-05
4.0460574814874e-06
-3.24719172480002e-05
-4.67438646327245e-05
-2.8609080746379e-05
-2.63795561510057e-05
-1.85193465649795e-05
-2.32780842652379e-05
-1.1481322265902e-05
-5.76556449833547e-06
-1.95171842147047e-05
-3.94222924197133e-05
-3.18119928428948e-06
-1.6731650673116e-05
-4.03292573566658e-05
-2.15054420265688e-05
-4.18328658300229e-05
-4.25941770845277e-06
-1.05077872448864e-05
-2.90394300837055e-05
-2.56772521861672e-05
-3.07510585250526e-05
-6.99218463001435e-06
-2.44416673299191e-05
-8.68390867697374e-06
-2.04634815829735e-05
-4.25865174201708e-05
1.14058689677279e-05
-1.69354877436335e-05
-3.62267169549834e-05
-3.77648398340358e-05
-2.45289078815252e-05
5.85107702846879e-06
-2.68898007592958e-05
-3.27384587969778e-05
-5.06968670348682e-05
-3.5639575865968e-05
-3.18063366759825e-05
-2.32750136968066e-05
-4.18315209387164e-05
-4.43430433866983e-05
-4.59866640580223e-05
8.73368906937946e-06
-6.43178853589652e-06
-3.11089868747686e-05
-2.08214073666848e-05
-2.69240383487863e-05
-7.50330165698214e-06
-3.97992947681445e-05
-1.45159841740517e-05
-3.62032138402825e-05
-2.08488728712725e-05
-2.49718269127102e-05
-3.18391384716808e-05
-3.86885994582804e-05
-9.0355388910543e-07
-2.52912651929763e-05
-3.34314318245974e-06
-4.51896187065779e-05
-4.15674614018499e-05
-2.18532678231993e-05
-8.42773852962585e-05
-4.97386702346799e-05
-4.48550690630104e-05
-3.04932317055741e-06
-2.18065347412796e-05
-1.63532131810442e-05
-4.97183255596942e-05
-4.15247750234679e-05
-1.87788985732052e-05
-2.37909507133657e-05
-6.12120455482884e-06
-2.94701180622524e-05
-2.49221311929203e-05
1.39191991684331e-05
-4.30617807860238e-05
-8.28153630723612e-06
-3.25148956257335e-06
-2.25927691936396e-05
-3.6767819985949e-05
-1.06262910551679e-06
-2.16367133930859e-05
-4.55041121534108e-05
-2.48822988030825e-05
-1.95435392312201e-05
-2.57882684323676e-05
-5.99265661164523e-05
-2.43359315303082e-05
-3.96384980558128e-05
-3.18362797234037e-05
-3.31942497629031e-05
-2.13654999441429e-05
-8.06527665225451e-05
-2.25851342149455e-05
-1.39664091847931e-05
-2.08478467957987e-05
6.88210205523377e-06
-2.90324049896616e-05
-2.25407958627038e-05
-1.65898077575922e-05
-5.22758903289906e-05
-7.48820728734513e-05
-3.56410188486486e-05
-3.78881056266818e-05
-2.01461431018626e-05
-7.29477614733508e-06
-3.99800094292709e-05
-2.03218841254233e-05
8.68683062692419e-07
-2.62083749166626e-05
-4.57292851208327e-05
-8.20879804387168e-06
3.96195004243866e-07
-2.56695843769667e-05
-3.09719828323931e-05
-4.56591002612392e-05
-3.21371611296338e-05
-4.6212947992092e-05
-2.51268650286847e-05
-2.54894202247866e-05
-3.53581153212608e-05
-4.38866835786386e-05
-2.18359696602675e-05
-1.29761920642069e-05
-5.11934120266969e-05
-1.11636214333934e-05
-3.16539730119337e-05
-4.27712154893775e-05
-2.09833515610652e-05
-3.19665217888955e-05
-1.9794658707074e-05
-2.17415806468321e-05
-6.53744823001406e-05
-2.43714698466669e-05
-1.2234701753222e-05
-2.32326511328801e-05
-4.07996787205743e-05
-4.9817150287376e-05
-1.88146940407892e-05
-3.67352276294552e-05
-1.1198910574903e-05
-5.76824223271131e-05
-3.94148267591741e-05
1.34775771050887e-05
-1.82650538604557e-05
-4.22492255838338e-05
-3.94526283344926e-05
-3.89491970498545e-05
-3.61104235077918e-05
-2.25429606245066e-05
-1.41101686608202e-05
-3.65474917340108e-05
-5.46869500575972e-06
-2.04473161632762e-05
-2.26060087057773e-05
-1.89362315784804e-05
-3.59199441685053e-05
-1.5819683204585e-05
-2.34046682628287e-05
-7.3960506120788e-06
-4.06301279874749e-06
-3.58652122354265e-05
-3.69045652649075e-05
-1.83173678882839e-05
-1.84452146904202e-05
-2.1024785178779e-05
-3.05799990816516e-05
-3.27960059827811e-05
-2.0180842470073e-05
-5.44376513778822e-05
-4.73054034576839e-05
-4.87710194261772e-05
-5.85845382914317e-05
-1.80288309414431e-05
-3.98635820984024e-05
-2.526235522403e-05
-2.41647257008988e-05
-9.31836556650238e-07
-4.20757593087282e-05
-2.42043205197064e-05
-2.68819882407773e-05
-1.72795879277593e-05
-7.09977880431141e-05
-3.38497449574576e-05
-4.16981471891736e-05
-1.78085742459823e-05
-3.3599506160751e-05
-1.96852718409395e-05
-2.18917479697089e-05
-1.81283747686754e-05
-1.26914194978811e-05
-4.40265690380556e-05
-4.51783098156547e-05
-6.40855695698335e-05
-4.18586009867175e-05
-2.33326855452285e-05
-2.50389558049317e-05
-5.81245068825525e-05
-9.07634671387146e-06
-4.15883042313657e-07
-2.21317615630913e-05
-6.39694265325753e-06
-3.73995294581285e-05
-3.02949837187362e-05
-3.31547550812639e-05
-3.07057225790245e-05
-5.48440929054248e-05
-4.20947033214784e-05
-2.57302255016546e-05
-3.06713769174001e-05
-5.39191762587304e-05
-2.72341414810804e-05
-1.46333422302118e-05
-4.05139953170971e-05
-3.68880688201265e-05
-5.51581067768231e-05
-4.21666910154671e-05
-3.04289553727405e-05
-1.8597175811565e-05
-9.28124372611161e-06
-1.291291194891e-05
-3.11621092181434e-05
-5.60088619893812e-05
-1.21438511818889e-05
-3.70196803930926e-05
-1.47654451218727e-05
-5.4909554501487e-05
-5.5183770073744e-05
-3.59908849365444e-06
-4.62350062556667e-05
-4.62086848725141e-05
-5.58028305275929e-05
8.64551886467794e-07
-1.13172705276022e-05
-4.99977322266705e-05
-3.97991475051045e-05
1.18710554278118e-06
-3.65806098332074e-05
-1.95995969645874e-05
-2.28162203626232e-05
-3.45820674104268e-05
-2.47341204801879e-05
-4.67616825716254e-05
-4.98900340304561e-05
-4.03907382437559e-05
-2.21455659901924e-05
-3.13345992468231e-05
-2.50485968592851e-05
-1.45199128731378e-06
-3.28331213902797e-05
-4.35695240759606e-05
-8.90506842935819e-06
-4.0624876755277e-05
-3.02719305105362e-05
-2.53693157458448e-05
-3.13091165783617e-05
-4.7797950291343e-05
-6.08288954646252e-05
-1.46617858589927e-05
-1.20714111634601e-05
-3.07175142207614e-05
-1.95818129911336e-05
-5.42575966322769e-05
-4.42918795392178e-05
-7.74335124456167e-06
-8.39992277559791e-06
-4.02603730311212e-05
-2.8712380916285e-05
-6.88179768116266e-05
-3.51833956695616e-05
-4.84220512386285e-06
-2.90238590952587e-05
-3.26689527876716e-05
-4.92813932666838e-05
5.38026562827223e-06
-1.00303890622087e-06
-4.89309614589382e-05
-3.40124814034031e-05
1.01251538040811e-05
-2.8751594721497e-05
-1.68880937955078e-05
-2.9092779098786e-05
-1.44803216230658e-05
-3.56051231315479e-05
1.35672613952339e-05
-4.49157478222435e-05
-4.77615497716251e-05
1.17262166527576e-05
-3.95175289365721e-05
-3.81645598964246e-05
-1.92573904741258e-05
9.45605943004067e-07
-2.04443581638103e-05
-2.66163785389035e-05
-3.73155844073754e-05
-1.38708402275991e-05
-3.65109323347446e-05
-4.13878982529106e-05
-4.51740440369788e-05
1.71348432124874e-06
-3.96331498282584e-05
5.70856012374609e-06
-2.96658193775656e-05
-3.44446848514538e-06
-4.54328649391687e-05
-2.86475444262526e-05
-4.29397327053382e-05
-4.12126152559412e-05
-1.85527037988525e-05
-4.35310457611893e-05
-1.8625174222609e-05
-4.0937762992412e-05
-1.74939941043111e-06
-3.33875345843139e-06
-3.18205893625058e-05
-4.03912621103608e-05
-3.42968045369173e-05
-3.25399167746974e-05
-4.21579758015235e-05
-1.23037832752795e-05
-2.57318392371273e-05
-1.88532955558047e-05
8.72803401741841e-06
-4.42898030667114e-05
-7.38466934204665e-06
-1.61280871891996e-05
-3.30982442394258e-05
-3.26718418793691e-05
-2.28466156921069e-05
-3.25311294068465e-05
-1.45346765767611e-05
-2.71314768993115e-05
-3.71242215110733e-05
-6.60420046515981e-05
-4.69555426800062e-05
-1.5981496277411e-05
-1.00825335638678e-05
1.88621552826398e-05
-2.33116880704751e-05
-1.78941097452858e-05
-3.61184917912892e-05
-3.30922461465625e-05
-1.62322492743132e-05
-4.30506067846406e-05
-3.91852829905543e-05
-4.30131584051763e-05
-1.50157877501663e-05
-2.78160394021549e-05
-2.91804557344075e-05
-4.62499162226571e-05
7.44535844741507e-06
-2.56675528301589e-05
-4.97014256830629e-07
-5.09979005127624e-05
-5.04580966188033e-05
-7.74786164192632e-06
-3.55093581452949e-05
-1.21148561886845e-05
-5.00845548069234e-05
-1.4720078630298e-05
-1.87683484032806e-05
-4.32500406206938e-05
-5.55748165076699e-07
-4.54634791790593e-05
-3.63143078436933e-05
-3.51258371732187e-05
-3.90002990391849e-05
-2.83278897782909e-05
-5.15542961733827e-05
-4.09482398104226e-05
-9.28874534186277e-06
-5.05771512713309e-05
-3.20165492465154e-05
-2.04507594956101e-05
-1.93035654382438e-05
-3.14586133896657e-05
8.27043629689557e-06
-1.94625609918666e-05
-3.95869657881205e-05
-1.68345007840608e-05
-2.5905350860896e-05
-2.45672771005512e-05
-9.6110179656007e-06
-3.02601161460641e-05
-2.07816095951556e-05
-2.08851169967066e-05
-2.5235867695426e-05
-3.40005018191358e-05
-6.06569998929751e-05
-4.74207636126614e-05
-3.17710396969213e-05
-3.05587115665978e-05
-1.90281363632406e-05
-3.94660394185136e-05
-5.67580740839644e-05
-3.05635863517061e-05
-1.86002380603022e-05
-1.95939976045261e-05
-5.81802386207093e-05
-3.05825185816546e-05
-4.90374278936581e-05
6.37712413108381e-06
-4.555905717342e-05
-1.56289360841476e-05
-3.32578780919581e-05
-2.99913643831509e-05
-2.90929774750978e-05
-5.30888593701877e-05
-3.08277614216086e-05
-2.50042729881924e-05
-4.40632474243488e-05
-1.81755275681767e-05
-5.37910853396773e-05
-5.92214992184471e-06
-2.65535795640975e-05
-1.29968637944951e-05
-2.21042337332737e-05
-1.92090713953693e-05
-5.02874018470411e-05
-3.75874286462822e-05
-3.48914066384226e-05
-2.63915710828842e-05
-3.01917892761877e-05
-3.40912132881303e-05
-2.12047839048438e-05
-1.13627865603462e-05
-2.58402214278975e-05
-2.14804134050992e-05
-5.79234098798606e-05
4.31214407084188e-06
-3.4414845260567e-05
-1.47868016655358e-05
2.2388769606866e-06
-3.86333762485023e-05
-4.41917149314658e-06
-6.61253986805094e-06
-3.37420349571731e-05
-4.57103074856549e-05
-5.33215151145849e-05
-4.12816359438605e-05
-5.52167517159885e-05
-3.2896987885984e-05
-1.68516417930876e-05
-4.25094350209198e-05
-3.01986978848441e-05
-5.37393810237878e-05
-2.04366037719775e-05
-2.42576828118819e-05
-3.50340794777391e-05
-9.03820687417179e-06
-3.12264510182125e-05
-2.90982981576677e-05
-3.25318260019593e-05
-2.32015255658441e-05
-1.1160487558525e-05
-2.04260517220795e-05
-4.13543435088735e-05
-2.24211074780415e-05
-3.01269633219247e-05
-4.01714440583705e-05
-1.65884412915909e-05
-3.74487465406412e-05
-1.02112402161277e-05
-3.97626220863013e-05
-1.79132435440126e-05
9.04057265434071e-06
-5.80357933731545e-05
-3.96669246305818e-05
-3.59415100038831e-05
-2.86394024612221e-05
-3.85173205462674e-05
-1.71358769918697e-05
-2.48403639660988e-05
-5.15890169281812e-05
-2.11692316172416e-05
-1.38633644236965e-05
-3.21644937256275e-05
-1.52035610391201e-05
-5.94173186625931e-05
-3.84127038060495e-05
-1.7422129401395e-05
-6.51202182138943e-06
-1.10191922934324e-05
-1.77859259148316e-05
-3.31897322624747e-05
8.00842664697927e-07
-5.15099012723762e-05
-7.05189946399281e-05
-5.4126548570572e-05
-3.39779180285038e-05
-2.39513461294616e-05
-2.30337490933891e-05
-2.20269178531318e-05
-3.07400992334666e-05
-2.37136353086099e-05
-2.48696651891611e-05
-7.41492520833509e-06
-2.96144804309146e-06
-2.79842852777053e-05
-3.0442690425727e-05
-2.95109093056301e-05
-6.30494776341632e-05
-3.13827146767148e-05
-5.72820637430189e-05
-3.20726315326644e-05
-5.88764756004145e-05
-5.94306614927783e-05
-1.25321005660185e-05
-3.25668230335586e-05
-1.40664875951573e-05
-4.88857480634662e-05
-5.43514059640737e-05
-5.16826657394516e-05
-2.3521246759869e-05
-2.03910912883808e-05
-4.62890186422147e-05
-2.32062243476389e-05
-2.58863134321504e-05
-3.43272315354879e-05
-3.68760286894457e-05
-2.6790649504735e-05
-8.35471256306578e-06
-1.98327002885815e-05
-4.1240738119102e-05
-5.2598605813376e-05
-2.54753914340077e-05
-3.58243676803316e-05
-7.87981315448621e-06
-4.04824134254591e-05
-1.89391149070576e-05
-2.89332931539144e-05
-2.57307163055027e-06
-3.22589171325969e-05
-3.66486394239947e-05
-6.269028914183e-06
-1.93951725499878e-05
-4.30242774221783e-05
-3.43995529025265e-05
-2.21565438599124e-05
-2.631077596269e-05
-1.22997047763029e-05
-1.81365402836121e-05
-3.12382897778968e-05
-4.30378300795012e-05
-1.24615252581443e-05
-3.57240969765036e-07
1.24876643996327e-05
-4.10025654873256e-06
1.1667305056146e-05
-3.70156578796152e-05
-3.17582671271077e-05
-4.24977046260628e-05
-2.22354562245339e-05
-4.81405560713566e-05
-1.5966718951403e-05
-3.37092075096429e-05
-2.65754116479985e-05
-1.77546762853028e-05
-3.27546205145985e-05
-1.91825328945267e-05
1.63656551757808e-06
-2.90051890391284e-05
-8.32015598557705e-06
-2.79171807521461e-05
-1.85673542562436e-05
-4.52426240655086e-05
-6.19102928869136e-05
4.00238496189891e-06
-1.49516287953803e-05
-2.3023057785584e-05
-1.46399578864976e-05
-5.54993644846212e-05
-1.19860055178301e-05
-3.54230871725888e-05
-3.3128812611328e-05
5.45460801755655e-06
-3.15450287478512e-05
-4.16743951403947e-05
-4.28930719367824e-05
-2.23605555752504e-05
-3.21069663607109e-05
-4.74149732399549e-05
-2.59684505129969e-05
-1.42277696083265e-05
-3.11190998871276e-05
-2.72835103121948e-05
-1.55015386686708e-05
-4.01337642945871e-05
-6.60580222096273e-06
2.5754662817051e-06
-4.9158330526082e-05
-3.50149120707481e-05
-1.36543606170193e-05
-2.81335267877148e-05
-2.24401194235318e-05
-3.42792102633794e-05
3.91955513978851e-06
3.32643942545069e-07
-2.64031921611822e-05
-6.96903346979963e-06
-1.16638192099105e-05
-3.52727874784812e-05
-3.38797920751871e-05
-3.72156697296711e-05
-1.21518408075449e-05
-1.69733805070204e-05
-4.97986701172513e-06
-3.24004853581513e-05
-1.82029763990409e-05
-5.18168231116478e-05
-1.74594847918104e-05
-4.02149038561563e-05
-4.83545587160233e-06
-3.134859566421e-05
-6.00821547595946e-05
-2.19726969912513e-05
-1.1363942415761e-05
-4.87376722911563e-05
-3.17570484500304e-05
-2.40427740674038e-05
-1.18269315622363e-05
-4.64570240335329e-05
-1.00313855308676e-06
-8.55500994793918e-06
-2.83155994430865e-05
-1.20720896144444e-05
-2.86452195215984e-05
-2.14640547897832e-05
-4.62814817134777e-05
-3.87921911129385e-06
-1.34455675630019e-05
-2.90252155740651e-05
-2.13724441277672e-05
-4.33159439199381e-05
-3.35525036175358e-05
-1.69411878162185e-05
-4.46320213003845e-05
-1.88945376181539e-05
-1.0924359392757e-05
-3.57537602441791e-05
-2.60729786417992e-05
-1.13822582476395e-05
-1.04760274727076e-05
-5.28782068541754e-05
-4.3015673734899e-05
9.9507236863503e-07
-3.14903672268538e-05
-1.23389999232636e-05
-3.27159522913584e-06
-2.41399276000506e-05
-1.61384353560287e-05
-2.87234336490566e-05
-8.90510616824854e-07
-7.80466556356569e-06
1.12399656685441e-05
8.17184586548488e-06
-4.77106695450646e-05
-3.02988139686359e-05
-6.24018035844969e-05
-2.53370573948691e-05
-3.40265309463841e-05
1.34407976877546e-05
-2.82405063936176e-05
-3.91976332663953e-05
7.57499732125099e-06
-2.41043765337537e-05
-3.03749381680664e-05
-4.56004546515388e-05
-1.46729047488453e-05
3.66683231432529e-06
-5.12003623320177e-05
-3.71206371468838e-05
-5.8347386959019e-05
-1.00760800379458e-05
-1.46825567396072e-05
-3.32337689077693e-05
1.02760898032585e-05
3.97568032738999e-06
-2.85227880383437e-05
-4.33349949559405e-05
-1.72741238710825e-05
-4.71705665833362e-05
-2.74681288443447e-05
-3.1403520075143e-05
-3.67401003655455e-05
-5.90223578338535e-06
-3.25102520849647e-05
-1.98117709047399e-05
-2.51907038972976e-05
-2.75544434731176e-05
-2.11413888871148e-05
-4.42281124856421e-05
-3.13339259861942e-05
-2.66437253046329e-05
-1.84684974414235e-05
-3.13266550472631e-05
-4.36895210541041e-05
-2.72426764104874e-05
-3.33997814991782e-05
-2.82379581752848e-05
-2.62859388268221e-05
-3.90309473376086e-05
-2.19912512476627e-05
-3.58870678239725e-05
-3.78403278421509e-05
-5.30314691792014e-05
-2.22581102043846e-05
-3.61381745011405e-05
-1.44526963711527e-05
-3.82541418347661e-06
-1.55861253272689e-05
-3.01194355847473e-05
-3.13353226028824e-05
-1.63856272637366e-05
-2.81861366726969e-06
-4.03544119251129e-05
-4.82848610038789e-06
-1.09716471447984e-05
-3.46824666487307e-05
-5.51338387417299e-05
-1.64760030212888e-05
-4.94207785092656e-05
-7.55758900399792e-05
8.91189398599048e-06
-2.98146700461073e-05
-1.83589215745081e-05
-8.76406659068686e-06
-2.12592127973115e-05
-3.08616576720496e-05
-3.44561141519604e-06
-2.65529463040092e-05
-7.00201526369665e-05
-4.14455944593706e-05
-2.25265486817708e-05
-5.31354113892263e-05
-3.27765199372377e-05
-1.84379146671292e-06
-1.55300078425593e-06
-3.57857355234505e-05
-2.1518131467981e-05
-3.01052489489093e-05
3.16802145288333e-06
-2.66299377122882e-05
-1.87864302033644e-05
-2.22980414654267e-05
-1.2404576026518e-05
-4.71342946121904e-06
-3.87839992285318e-05
-2.25545576712289e-05
-3.17657521897517e-05
-3.09802444311566e-05
-3.33215128615438e-06
-3.4726829092216e-05
-2.06015979890051e-05
-4.92688025186107e-05
-2.3654542967915e-05
-3.30724479432032e-05
-5.47139966888665e-06
-2.74877412588854e-05
-2.46083970143264e-05
-6.31600022483771e-05
-2.0998453913128e-05
-5.57232680901136e-06
-2.99951791883693e-05
-2.47483241571578e-07
-6.4923271100848e-05
-2.2629975896512e-05
-1.60136959346047e-05
-7.70417868740901e-06
-1.87859859893502e-05
-2.5316354851831e-05
-6.70582486810613e-06
-4.05887093325786e-05
-3.3020067183013e-05
-4.27615239991503e-05
5.08755405882994e-06
-3.38151117203855e-05
-3.24142245050877e-05
-3.61951882435474e-05
-1.42890999909983e-05
-3.99714034111241e-05
-4.53512683537936e-05
-8.7348705678416e-06
-4.17234122333187e-05
2.76922151843127e-06
-2.95551454565397e-05
-8.97745059410507e-06
-2.76614484345923e-05
-4.63860271823505e-05
-3.28740181222203e-05
-9.77473374781663e-06
-2.57294198627299e-05
-1.64204290879168e-05
-1.8050643258e-05
-8.99536152391093e-06
-1.69373833496316e-05
-4.56920164786814e-05
2.09586474278554e-05
-4.80972445336715e-05
-5.70698435028888e-05
-2.51540152264117e-05
-2.95918823261943e-05
-9.45772034849315e-06
-2.29070443606895e-05
-1.38927992328117e-05
-3.98884948511391e-05
-1.97542801741648e-05
-2.00138092620817e-05
-2.32975554600278e-05
-4.58278202601966e-05
-3.20102742785137e-05
-4.99874725641997e-05
-6.77884125423571e-05
-4.38082085661311e-05
-2.56872462336384e-05
-4.20863139552151e-05
-5.96678820432827e-06
-2.91188323123354e-05
-3.07437784981637e-05
-2.72800529749567e-05
-3.80229747064935e-06
-3.51562356314032e-05
-1.41651042954175e-05
-2.32658951835917e-05
-1.94567754900077e-05
-3.10379764342955e-05
-5.96180632777276e-05
-2.69621797830337e-06
-3.80447331143225e-05
-4.70900442412894e-05
-5.72282722311811e-05
9.74587037210977e-06
-4.01699551513926e-05
-3.75384362554848e-05
-3.02138852551612e-05
-5.1320968094775e-05
-5.4696905047953e-05
-3.0599148650968e-05
-1.30085675627818e-05
-4.04785695987592e-05
-4.8049021637704e-06
-6.29778228727106e-05
-3.81736143393523e-05
-2.37172516106398e-05
-1.10726254392942e-05
-2.25233677747718e-05
-4.48308274270829e-05
-2.92671778144191e-05
-3.36170596830679e-05
-2.12419361190169e-05
-4.80418548620184e-05
-2.94742676521788e-05
-3.38705079103195e-05
-1.47578050788998e-05
-1.91284971240511e-05
-4.31130179319475e-05
-2.50127490793274e-05
-5.01298616664383e-05
-2.76397917922903e-05
-4.53912822459984e-05
-2.68806535920709e-05
-2.66136272096334e-05
-4.06045008189001e-05
-3.85786609480208e-05
-2.92196207587935e-05
-2.51649277537171e-05
-2.71811552426758e-05
-9.0406333299213e-06
-4.83778141217838e-05
-3.6371354432922e-05
-1.79567188082581e-05
-2.13530593249476e-05
-2.38221389496831e-05
-3.40590839097098e-05
-2.6813616099448e-05
-3.73104489871717e-05
-2.7878676359274e-05
-2.0631306949219e-05
-1.70992172761586e-05
-3.74221633141291e-06
-4.61916334650336e-05
-5.65405315460308e-05
-4.78389706139568e-05
-1.24044389191526e-05
-3.74219871048948e-05
-2.33619394401164e-05
7.62900678662164e-06
-4.17309638121997e-05
-2.47984580216493e-05
4.13368455880331e-06
-1.74909008045391e-05
-6.14339123532627e-05
-4.73848327002567e-05
-3.83488158300274e-05
-2.08860254366696e-05
-3.44488814823593e-05
-1.85002859769886e-05
-3.21429250903738e-05
-1.31655705262356e-05
-6.21918129306961e-06
-3.40596165904816e-05
-7.30424034552525e-06
-3.43874756448163e-05
-2.02218443190993e-05
-3.81351992335491e-05
-8.87809813830091e-06
-4.02806029322661e-05
-3.37667794575242e-05
-4.11122654575559e-05
-5.65500357310281e-06
-1.86924121889148e-05
-8.85459619151011e-06
-1.33184489461343e-05
-1.4048332529044e-05
-4.06465342058003e-05
-1.67253456503839e-05
-2.23196427393918e-05
-5.04631008566394e-05
-1.49932590209692e-05
-2.74417705500296e-05
-2.97871730463144e-05
-7.7250902960372e-06
-2.5067412133375e-05
-1.1583714150257e-05
-1.12272867248248e-05
-2.97710588059628e-05
-7.13090883761195e-05
-1.51811942420364e-05
-2.12342935285654e-05
-3.75812085838365e-06
-5.22617017150844e-05
-1.71792181947844e-05
-5.0654983000083e-06
8.85309002969242e-06
-5.76092769066349e-05
-1.25770246337619e-05
-3.80522969127809e-05
-2.92556080535989e-05
-4.02978757520015e-05
-2.04518803037092e-05
-2.90075616617083e-05
-1.38012922761154e-05
-5.07099818754303e-05
-3.24857023832345e-05
-1.46825576278465e-05
-5.2431502177909e-05
-4.5106266691385e-05
-3.55826800355796e-05
-2.87079274672538e-05
-2.00516878586971e-05
1.19840562126218e-05
-4.64037827311325e-05
-2.30274468070607e-05
-3.91404525659759e-05
-2.17633322860002e-05
-4.45030363746872e-05
-5.69499944428305e-05
-1.03792574260633e-05
-3.94315636988066e-05
-1.34322446440328e-05
-2.70897198010078e-05
-2.66659190281637e-05
-3.1643028416393e-05
-2.62372246647342e-05
-3.95397825991082e-06
-4.84663631973709e-06
-8.1848629913971e-06
-2.53268752330837e-05
-2.36533905246615e-05
-3.77884143853627e-05
-3.32914851049613e-05
-2.59700408718405e-05
-2.52734226112138e-05
-1.15399153981692e-05
3.97097569902969e-06
-5.96867859586012e-05
-1.20482075715871e-05
-3.61101294365475e-05
-4.02811063689778e-05
3.21996679945517e-06
-3.9820493998712e-05
-2.94562160123643e-05
-1.96720956412933e-06
-4.61700799262279e-05
-2.26521265707064e-05
-3.41082014042479e-05
-3.69790961429292e-05
-4.12142854289471e-05
-4.21978487779442e-05
-2.70174189901964e-05
-2.78844324868257e-05
-3.9178119204044e-05
-2.27128732997714e-05
-1.19292920064587e-05
-2.80129656925879e-05
-2.67257342227836e-05
-3.06813763295978e-05
-2.88475450725135e-05
-5.2590305504405e-05
-3.72939159429963e-05
-3.95661659046362e-06
8.28048603640805e-06
-2.73544160768215e-05
-1.52068196868816e-05
-2.75867980438172e-05
-3.24087973160511e-05
-2.82013967592857e-05
-3.59837203039637e-05
-5.15556286023393e-05
-5.76491610934352e-05
-4.13211066758533e-05
-2.71256198168554e-05
-2.94080599361793e-05
-1.5842990105981e-05
-3.9771421692322e-05
-3.27958905526273e-05
-2.84254473628301e-05
-4.51110656221306e-05
-1.57063945618199e-05
-2.9064285879452e-05
-1.86621863357172e-05
-2.09681328171502e-05
-2.61844790131611e-05
-9.42888999990897e-06
-6.28318391010403e-06
-3.1222327859322e-05
-7.61332673783547e-06
-2.2570623555902e-05
-2.01099980943475e-05
-3.08176903564409e-05
-3.40616975307157e-05
-2.22983317319161e-06
-8.33219199871003e-06
-2.28031161682249e-05
-3.46134026587725e-05
-6.26366291996999e-05
-2.54371045486299e-05
-2.15673182587324e-05
-3.56480887929694e-05
-1.61393425869489e-05
-2.96776043951841e-05
-1.52536554276809e-05
-3.08069238764135e-05
-2.77762406281745e-05
-9.91762171426275e-06
-3.2147499825369e-05
-1.36015111614138e-06
-1.62937641050954e-05
-2.25370891016129e-05
5.99252667806307e-08
-1.84135872720924e-05
-6.71291796732144e-06
-1.71999254065873e-05
-2.56130966040952e-05
9.59787457605398e-06
-1.67050499997256e-05
-3.85493180666774e-05
-4.36916375925403e-05
-2.57381613937062e-05
-6.50795556941905e-05
-2.13902657579858e-05
-1.44997232124182e-05
-1.66556021106501e-05
-5.60366034977929e-06
-2.21823543753297e-05
-5.66345554252224e-06
-3.58851122426491e-05
-2.26149253421444e-05
-1.54342289275608e-05
-2.63875708301594e-05
-3.72755923549909e-05
-3.33989709107818e-05
-1.90025042689852e-05
-1.67906943188532e-05
-1.82803737688484e-05
-5.66150137556276e-05
-2.30810709719971e-05
-4.84859470886052e-06
-2.75540042398038e-05
-5.80327860174034e-05
-3.59574172990745e-05
-2.60870169735871e-05
-4.46620266469523e-05
-6.60915897140547e-06
-8.37091833776946e-06
-3.39353690441595e-05
-3.00542958822032e-05
-4.64753190091629e-05
-5.09949241902081e-05
-3.79491497378201e-05
-3.47532554288579e-05
5.36193143750118e-07
-1.27928466305678e-05
-2.82721031746441e-05
-6.20318179442664e-05
-2.95907953919162e-05
-3.32254010528218e-05
-2.60646481270912e-05
-3.47233752406403e-05
1.44400806698068e-05
-2.45114803700016e-05
-3.04204726877469e-05
-2.86640135485263e-05
-2.81872755919139e-05
1.45495086690658e-06
-5.52541124095613e-05
-2.54878194495874e-05
7.97174337283365e-06
-3.88687675565955e-05
-3.32160006446331e-05
-4.17701220480598e-05
-1.68010031065907e-05
-4.33334933001996e-05
-1.79058517218536e-05
-3.68613297261002e-05
-4.4047793824911e-05
-2.264675681681e-05
-2.04098946541077e-05
-2.77805482311504e-05
-5.59000387793141e-05
-2.85006195657584e-05
-2.88657938608314e-05
-2.58579022028074e-05
-2.44574567760548e-05
-2.12934461538577e-05
-5.14736588701066e-05
-2.71908402385463e-05
-2.14976015149328e-05
-2.19949502286514e-05
-3.70140232732638e-05
-5.06426148355765e-05
-4.67762636895363e-05
-4.46909168369146e-05
-8.67295861568888e-06
-2.4149612226257e-05
-2.64461729513804e-05
-1.16332206381268e-05
-1.36997682793674e-05
-3.36398767693734e-05
-2.99676675183213e-05
3.68224876642051e-06
-1.13676387769268e-05
-2.86228615790075e-05
-4.49911092796884e-06
-1.85958127654862e-05
