# Supplementary material for: Research on computational propagation and identification of mine microseismic signals based on deep learning
Source: PLoS One. 2025 Oct 22;20(10):e0334641. doi: 10.1371/journal.pone.0334641 (PMC12543183; doi:10.1371/journal.pone.0334641)
Supplement: S8 Data — (ZIP) [file pone.0334641.s008.zip › 000100900002772.xlsx_0.txt_24.txt.txt]

-5.60611674076584e-05
-3.55120773724122e-05
-2.58835474115332e-05
-1.13736500275654e-05
1.25407334609172e-06
-4.01770392852976e-05
-1.39223293571064e-05
-2.2058678966411e-05
-6.10155048888375e-05
-2.88888559053764e-05
-2.02280005746904e-05
-3.7589642849668e-05
-3.01422063170734e-05
-2.78426163735866e-05
-3.53933213308411e-05
-3.28601250937612e-05
-2.57101761243355e-05
1.82809208991897e-05
-3.11828796194408e-05
-3.70501211164172e-05
-4.47866288092869e-05
7.30176205974709e-07
-2.01181486105003e-05
-3.48385591976626e-05
-3.15428598364146e-05
-4.39185724740377e-07
-2.05611340088257e-05
2.59286400110842e-06
-5.75562273202708e-06
-2.5484326788777e-05
-3.34939086931915e-05
-5.14147029847011e-05
-2.95592578987778e-05
2.80386188150101e-06
-3.02490526067384e-05
-5.4779562259828e-05
-6.17175004793045e-05
-1.66352108114026e-05
-3.25277042457581e-05
-1.92646990380509e-05
-2.00102179103249e-05
-5.35677735412301e-05
-1.21300256234099e-05
-2.13240243886472e-05
-3.94252149648294e-05
-3.64221069993564e-05
-4.80291901936772e-05
-1.31607903211598e-05
-4.20579590179301e-06
-4.71466638538576e-05
-1.69847815968484e-05
-4.7196447880033e-05
-9.12681093528721e-06
-1.99885244770304e-05
-2.3769696577298e-05
-2.02997026047332e-05
-4.24630625549832e-05
-2.71489144642625e-05
-5.26510957306156e-05
-1.39947399113079e-05
-2.84249558189659e-05
-1.34395338583302e-05
-4.86976122969967e-05
-2.20791609249844e-05
-5.00875143380491e-05
-3.09287983271055e-06
-3.42862246999309e-05
-3.40916659207644e-05
-3.2841749794253e-05
-5.05643313135494e-05
-4.42887350637913e-05
-2.93228114760283e-05
-1.81100674995741e-05
-1.9432056174083e-05
-2.00362267052576e-05
-2.29856352643506e-05
-1.68019816367513e-05
-4.28997987474073e-05
-2.52256497971497e-05
-3.22737992015399e-05
-5.30611583681705e-05
-2.0138875634656e-05
-5.35295449880943e-05
-1.22094896265886e-05
-4.40798945400488e-05
-3.06501328475782e-05
-4.42515413660336e-05
-3.0099213399004e-06
-3.6284215688223e-05
-4.06027612826662e-05
-4.55615357417141e-05
-4.50965556134894e-05
-1.96609226630407e-05
-2.56817381657445e-05
-2.5175734409362e-05
-3.07275045693472e-05
-2.33596569329025e-05
-1.14708186419324e-05
-3.45465603166226e-05
-1.84410624280731e-05
-3.27337861875349e-05
-2.09837708051829e-05
-4.37087169082621e-05
-1.45615957297698e-05
-2.65114798572069e-05
-2.04380965059819e-05
-3.8609505054453e-05
-3.52775800388944e-05
-2.40700670758999e-05
-1.75452114353722e-05
-3.99567470370587e-05
-3.91667698790129e-05
-4.07421745736696e-06
-2.67959607137612e-05
-3.23012440622196e-05
-3.94207492972716e-05
-4.25701182806969e-05
1.24767826072275e-05
-9.24132388923901e-06
-6.61438537138696e-05
-5.36239374262998e-05
-4.57498772674539e-05
-6.28074772217189e-05
-3.32274618938883e-05
-1.2923719008409e-05
-5.00072389375136e-05
-1.09722313203284e-05
-2.89265774825363e-05
-3.09938200484122e-05
-4.89408400974995e-05
-1.10972942229595e-05
-2.59759762591006e-05
-3.35161640830108e-05
-2.38738740031434e-05
-3.35215962156509e-05
-2.42837706542275e-05
4.05676525961539e-06
-1.85537294321065e-05
-1.62404838982301e-05
-5.50436816047402e-05
-1.63991768639698e-05
-3.01301637146112e-05
-3.78536299680144e-05
-3.13566806047959e-05
-5.62269836968793e-05
-2.04774044826511e-05
-5.7522811936663e-05
-3.37076412705417e-05
-2.40409738136232e-05
-4.40578471031769e-05
-1.47894575648501e-05
-1.96210120213788e-05
-3.75263249192838e-05
-1.82590367136937e-05
-1.48868250063305e-05
-3.74887445438699e-05
-3.36041018361721e-05
-1.97916287733251e-05
-2.22522614336078e-06
-3.07478887837602e-05
-2.70169052220358e-05
-5.5374326130397e-05
-4.38127997651086e-05
-4.02886540118531e-05
-9.45254137514638e-06
-3.49419079350373e-05
-1.63249398844321e-05
-4.44364023657951e-05
-1.37028258772291e-05
-3.26159687218304e-05
-3.38868685715621e-05
-4.98314376352913e-05
-3.38184967612563e-05
-2.20559653762701e-05
-3.25193474026074e-05
-7.45361062187164e-06
-2.98884985615237e-05
-1.88264091569621e-05
-4.69446681035331e-05
-2.75221275107357e-06
-2.79995155589706e-05
-3.51953682456543e-05
-1.91640286492785e-05
-1.26690769554603e-06
-3.26492397689202e-05
-4.63155524869477e-05
-4.52473734348622e-05
-4.15525671335721e-05
-1.2294540103403e-05
-1.47433916028487e-05
-3.17304941504203e-05
-2.31655323607126e-05
-1.89001099498561e-05
-6.38820048973559e-05
-3.57818075338321e-05
-1.90303125555341e-05
-4.43432101513652e-05
-8.1587993703942e-05
-2.6805515232518e-05
-6.04234233436702e-06
-5.02680430688332e-05
-1.983150025317e-05
-5.56668508612113e-05
-2.43538367514179e-05
-1.12348561358325e-05
-5.09619459285851e-06
-2.27606029250326e-06
-3.81155169048265e-05
-3.90703831041322e-05
-3.16526836166857e-05
-1.46121219534006e-05
-4.70589013774502e-05
-1.82197423532543e-05
-2.28873338995724e-05
-1.81005293720021e-05
-5.50373625386042e-06
-6.52317318491487e-05
-2.38600074903484e-06
-2.41235917074955e-05
-3.85142621443598e-06
-5.19732918964976e-05
1.62059046959722e-05
-8.71513609895763e-06
-3.25228706906982e-05
-2.95815175974718e-05
-3.41636658008885e-05
-1.94791224748691e-05
-3.96013250914138e-05
1.57347000497209e-05
-4.12173189369408e-05
-2.67212619859262e-05
-4.45273223627914e-05
-4.0755438410367e-05
-4.34482502488134e-05
-2.35622795153848e-05
-3.55933619363855e-06
-5.80693186708607e-05
-3.35958282680273e-05
-5.68987265453884e-05
-2.05962868380103e-05
-3.09950470394946e-05
-3.24968150469726e-05
-3.28671275243322e-05
-3.31906997607361e-05
-3.44213906178144e-05
-5.44285825173796e-05
-3.37261336380577e-05
-3.4813922524488e-05
-2.71129615459509e-05
-3.59214540393407e-05
-4.16901709166558e-05
-2.31233706461288e-05
-2.15229658724565e-05
-3.0479219408022e-05
-2.93585130180736e-05
-2.09480186046634e-05
-1.99329913745761e-05
-5.91733699372909e-06
-4.60111764921859e-05
-1.01592695016266e-05
-3.38317267330704e-05
-3.00611130585463e-05
-1.95701810148336e-05
-4.00975532572724e-05
-3.72867483033029e-06
-2.39516255756167e-06
2.9649550756319e-06
-1.54423457084621e-05
-4.29756457735993e-05
-3.30741101698146e-05
-6.57106450369193e-05
-1.25555345985557e-05
-4.49847230139794e-05
-3.39823026348927e-05
-2.17330129450553e-05
-9.4311676260826e-06
-6.1637979056057e-05
-4.07758717352085e-05
-1.66043412477836e-05
-3.64209464251598e-05
-3.08365636633364e-05
-4.69800714083979e-05
-3.03935161705743e-05
-3.55834763461406e-05
-2.98839535358576e-05
-2.1993034933906e-05
-3.70256789439125e-05
-2.88502264866897e-05
-7.27450300771873e-05
-3.3083850066251e-05
-5.67504421653547e-05
-4.75568603614408e-05
1.81832753588365e-05
-3.24722719468953e-05
-4.1892095040773e-05
-2.41781557491036e-05
-3.63485798901376e-05
-1.98633806931101e-05
-2.65148456131803e-05
-2.25926785201621e-05
-4.25437475563392e-05
-2.69878181455987e-05
-5.16720279954289e-05
-4.12744298925987e-05
-2.42030313212999e-05
-1.81155952494866e-05
-5.37677950181236e-05
-3.86587704100235e-05
-1.4798827669173e-05
-3.82943921534182e-05
-2.62497159183221e-05
-3.59617455827294e-05
-3.03094546496634e-05
-1.2920715753749e-05
-1.79132012250522e-05
-3.01271871659035e-05
-5.85640911067347e-05
-2.10386619859094e-05
-2.44801712715201e-05
-3.17972499333963e-05
-1.87030208219479e-05
-2.1680126762575e-05
-3.5842201159261e-05
-3.26857648587506e-05
-3.19318040354881e-05
-1.04969658091415e-05
7.24339129058779e-06
-3.35416608407775e-05
-4.41763541250137e-05
-1.97645266472389e-05
-4.07100040147113e-05
-9.91396204242331e-06
-2.2233705165531e-05
-2.00091034629891e-05
-1.53190160731677e-05
-4.7748428409773e-05
-3.4698497947437e-05
-2.83834319184349e-05
-3.18724669930462e-06
-3.84961290411639e-05
-3.56927155174994e-05
-3.77142612340139e-05
-6.18147911097047e-05
-1.7044721549467e-05
2.6856052573983e-06
-3.67813513129953e-05
-4.74378693941507e-07
-1.73640154386093e-05
-7.83056126780593e-06
-5.91516474113141e-05
-2.85919845709846e-05
-6.25020961022546e-05
-9.85807271907125e-06
-4.82580708256876e-05
-3.37966354819439e-05
-1.65693875192065e-05
-1.70920617564802e-05
-4.44671347168471e-05
-3.37237315208839e-05
7.6197162450199e-06
-2.09263094487072e-05
-3.07612113070942e-05
-5.22500665895381e-05
-3.62227414011055e-05
-4.27698917330195e-05
-1.64500072289192e-05
-1.67601115021371e-05
-2.44768814638192e-05
-3.79164450122745e-05
-2.96751683489327e-05
-3.10185713318657e-05
-5.49696416667524e-05
-2.7125948703326e-05
-2.90110341889169e-05
-5.47988530428703e-05
-1.03188262366401e-05
-1.32839457764373e-05
-3.39203031580249e-05
-1.26283415871943e-05
-3.2782541101803e-05
-4.82472116525413e-05
-3.10409762220161e-05
-3.02433123208243e-05
-3.25166559715797e-05
-4.87320928636178e-05
-4.69513657803539e-05
-4.90309829273374e-05
-3.51764440989159e-05
-1.16975731497396e-05
-4.69024596316095e-05
-3.7360004757933e-05
-3.41534056828305e-05
-4.04437196917947e-05
-5.69091664924104e-05
-4.51363465938301e-05
-3.25969613530001e-05
-2.21649768938585e-05
-4.45654151072098e-05
-2.87119121586628e-05
-3.22041186385534e-05
-2.89037543801516e-05
-4.55842587382831e-05
-1.13282342662168e-05
-3.64957122416164e-05
-3.7053539817506e-05
-4.51181961363993e-05
-4.04325643997816e-05
-2.19274808301279e-05
-4.18461097396991e-05
-2.03160906822662e-05
-6.81819628152862e-05
-1.29314910430703e-06
-5.86674971117917e-05
-3.86976995848966e-05
-2.99509063279104e-05
-4.26863066760864e-05
-4.46008233633199e-05
-5.64579076425532e-05
-4.15235334269855e-05
-3.51019864725214e-05
-2.6061696315297e-05
6.14277906362849e-06
-2.55020623650795e-05
5.62191607428503e-06
-2.55620582366029e-05
-2.88523216346227e-05
-5.88153471539307e-05
-1.89409937201779e-05
-2.09839837588096e-05
-3.01293056876744e-05
-3.70805083867974e-05
9.51103080649381e-06
-2.60048571936384e-05
-1.66216435784447e-06
-2.8913559124417e-05
-3.76244983384641e-05
-2.20410441865113e-05
-1.33846748204548e-05
-4.13651667900673e-05
-3.02686623029214e-05
-4.10263414769988e-05
-1.05759252265051e-05
-2.8555941782369e-05
-1.06841448094739e-05
-7.74059372273477e-06
-1.89042921710297e-05
-1.1585220483322e-05
-2.01878761168362e-05
-3.09017396488429e-05
-5.41764331585021e-05
-2.93914887056097e-05
-1.84999739622126e-05
-8.4257619658529e-05
-4.77146722350702e-05
-3.27504599876857e-05
-4.73836504198907e-05
-9.00349184375335e-06
-4.41009471151016e-05
-1.19962889278735e-05
-1.79273526216903e-05
-4.81163858144384e-05
-2.20949789532464e-05
-2.14489032175824e-05
-4.23722085350895e-05
-3.22618919155624e-05
-3.74370002963738e-05
-2.67109064447754e-05
-1.54597825410677e-05
-3.53295070536169e-05
-3.10851799421629e-05
8.14302834194869e-06
-3.33488821434707e-05
-3.93080935634546e-05
-3.84708577236059e-05
-1.60762755332704e-05
-2.42449575829653e-05
-1.69436258484568e-05
-4.2829270251175e-05
-3.75209009387596e-05
-6.02094376802227e-05
-2.01613601271184e-05
-2.83853375092708e-05
-4.22528706174282e-05
-3.38422204595633e-05
-1.9523291332178e-05
-2.08364149107605e-05
-3.18836021663259e-05
-1.77297599698357e-05
-3.76301003211244e-05
-4.08170775386365e-05
-2.91552867045968e-05
-1.54874925874668e-05
-7.87353429304378e-06
-3.10987100852734e-05
-1.03843089934385e-05
-3.17436913619547e-05
-2.36633468402606e-05
-5.85816446896051e-05
-4.09934825150234e-05
-3.18919735012124e-05
-4.43785705182849e-05
-4.23533867547613e-05
-2.75524321403155e-05
-4.8136085056482e-06
-2.26646520725308e-06
-1.5232805137818e-05
-1.68256472863431e-05
-2.6123255587013e-05
-1.08749608136415e-05
-2.52018523810066e-05
-2.56442980051244e-05
-2.42162822562769e-05
-2.38211027449241e-05
-5.19277832701864e-05
-2.43036703837719e-05
-1.72352485131208e-05
-4.02509941242991e-05
-1.2024886518525e-05
-3.21499416930539e-05
-1.79835881936419e-05
-1.85228313237018e-05
-2.0332736881308e-05
-5.16466302757485e-05
-5.17542012285727e-06
-3.21009797753727e-05
-1.42561111088211e-05
-3.70857959457971e-05
-1.47781597793888e-05
-4.86610942426834e-05
-3.89831690189686e-05
-2.05717412034091e-05
-2.22057546170264e-05
-5.26038758996336e-05
-3.98811768609438e-05
-2.85944068655171e-05
-5.1834790179369e-05
-2.6449699183424e-05
-6.24668942851144e-05
-5.51453076609471e-05
-4.77579899366224e-05
-2.62429802705466e-05
-4.03163604692215e-05
8.67449101003533e-06
-2.13278208139398e-05
-2.73154107312885e-06
-9.40664943242345e-07
-4.17616170373577e-05
-3.18813360045473e-05
-2.29906257623424e-05
-6.78984286002581e-05
-3.69986844337196e-05
-5.95413119389454e-05
-8.92372094875021e-07
-1.37256301178334e-05
-2.39137616213622e-05
-5.66271836082089e-05
-1.01192488121692e-05
-3.42878413818853e-05
-2.9481203631621e-05
-4.71956767542738e-05
-1.65150515296184e-05
-1.57725940056559e-05
-2.65050259963044e-05
-5.27604300856407e-05
-3.80171448781481e-05
-2.03446700944851e-05
-1.33711693360608e-05
-1.61576985675187e-05
-5.21991025324771e-05
-7.25213777056532e-06
-2.59541627539973e-05
-7.20467234785309e-05
-1.80556252507089e-05
-5.26857698193302e-05
-2.02002871826299e-05
-5.97862794277513e-06
-7.96219116808049e-07
-3.63709676626249e-05
-1.3098442756077e-05
-1.91204563439624e-05
-3.91457782037779e-05
4.52137875210664e-06
-4.13731682306303e-05
-1.30197515423914e-05
-4.44136483101959e-05
-5.3495128746992e-05
-2.56156078894392e-05
-2.93657084963432e-05
-6.01285630727301e-05
-7.42989430158312e-05
-1.74678234783294e-06
-5.26084601734753e-05
-3.90434286607303e-05
-2.7317871960378e-05
-2.84903762174378e-05
-4.21168013236462e-05
-2.11654514681197e-05
-3.17035340433392e-05
-1.42802815970974e-05
-3.49378992617973e-05
-4.08649147383734e-05
-3.50538549656707e-05
-3.43050652574059e-05
-1.11008219390993e-05
-7.22456222210752e-05
-4.07916573519986e-05
-6.19442329612809e-05
-3.71059893620865e-05
-7.3550050360087e-06
-3.73259425978922e-05
-9.97716980880414e-06
-3.90575995037291e-05
-4.35337977890773e-05
5.77692161967152e-06
-2.40064845898301e-05
-1.45684267828958e-05
-2.55078571818136e-05
-5.4291341352692e-05
-3.44476569223661e-05
-2.66472433088931e-05
-6.95350290238577e-06
-3.02020453302205e-05
-2.32002176427539e-05
-2.3169120022801e-05
-2.58448486332332e-05
-3.11135022614425e-05
-1.51540368570993e-05
-5.51537978156324e-05
-6.52378990914984e-06
-1.75977296609781e-05
-1.77492521116441e-05
-3.86570362108058e-05
-2.83478892052113e-05
-5.12525297502291e-05
-2.25441692545686e-05
-6.91164379464492e-05
-2.3466465977323e-05
-2.7118955462351e-05
-1.50094894900287e-05
-1.70153047837644e-05
-1.50280934310296e-05
-2.89234859182386e-05
-2.03616776925853e-05
-4.31044981087805e-05
-1.64399185646285e-05
-3.08727515413131e-05
-1.95180022149432e-06
-3.30259288575647e-05
-4.41756965464775e-05
-2.48303768641678e-05
-1.68444131078849e-05
-3.88814628936749e-05
-2.70083571101382e-05
-4.66599673811984e-05
-2.03905306710263e-05
-1.38133664215323e-05
-3.29022966692e-05
-2.88426074225354e-05
-2.20593098823055e-05
-5.74949934037249e-05
-4.14676291559684e-05
-3.45749832255286e-05
-7.80893988431244e-06
-2.8726085537298e-06
-1.17788127127919e-05
-2.54915568623854e-05
-2.67127202849486e-05
-4.72160750474004e-05
-3.05675412115868e-05
-7.80691821549059e-05
-2.27033823808895e-05
-3.07622522560502e-05
-4.72498010649825e-05
-1.08413053793043e-05
-2.73215292408902e-05
-3.05075256343754e-05
-3.04371259234799e-05
-1.03620206253856e-05
-1.96275562373155e-05
-5.99188102027502e-06
-2.1241028277971e-05
-4.17997244131902e-06
-1.75615592785321e-05
-4.4904291460177e-05
-1.71092534459238e-05
-8.59408884986399e-06
-6.95214243435279e-06
-3.8511875817125e-05
-4.70741691402382e-05
7.98243456302079e-06
-3.06438147326085e-06
-2.12057226491306e-05
-3.08467200702457e-05
1.52739049683168e-06
-3.90857178793133e-05
-3.39547553702324e-05
-2.64112924791539e-05
-1.20844518246314e-05
-1.93421673471874e-05
-4.65240686154203e-05
-1.52303810331346e-05
-3.10111166098616e-05
-3.99143321766792e-05
-2.7418410598988e-05
2.21434280147275e-06
-1.49468420150959e-05
-3.36144096764314e-05
-3.55436045062234e-05
9.77875648057331e-06
-2.91244487495391e-05
-4.39499307052902e-05
-2.79598822660944e-06
-1.20290212625497e-05
-4.64764247252346e-05
-2.6989208061982e-05
-2.3282181876633e-05
-3.22407567778207e-05
-2.74964246217704e-05
-4.95979784443406e-05
-2.73045601236457e-05
-3.01224955027275e-05
1.02886363734386e-07
-1.85458031588923e-05
-9.88994616282375e-06
-2.90984732936584e-05
-4.28768088772337e-05
3.23519564740086e-06
-3.23259453779043e-05
-3.51882737325413e-05
-6.15163787958526e-05
-5.6128651308524e-05
-2.27088303315808e-05
-4.9192267688859e-05
-3.58464510102351e-05
-3.81491129631722e-05
-3.98192976437418e-05
-4.56393207384532e-05
-4.62101228725601e-05
-4.74168901355758e-05
-4.04373786391708e-05
-1.74128917288983e-05
-3.82859143055755e-05
-3.53445034057088e-05
-3.23391934556963e-06
-2.67264972746228e-05
-1.76364482045866e-05
-2.33976982333541e-06
9.27121690883588e-06
-4.1114361466128e-05
-2.79971135260105e-05
-3.15890043632536e-05
-2.69733417842464e-05
-3.80104171897783e-05
-4.54614228545148e-05
-3.46878580068627e-05
-3.42986304994881e-05
-5.22386968168824e-05
-2.27988897689177e-05
-3.2293902083676e-05
1.31439917715536e-05
-4.42641505199172e-05
-5.26280668152364e-05
-4.19822751696299e-05
-3.02880256313221e-05
-1.02264552293789e-05
-3.82432194312476e-05
-2.38424550739401e-05
-4.12974806562759e-05
-2.33286513100195e-05
-3.32012374619724e-05
-2.27757641364495e-05
-8.71459003121082e-06
-1.97420758564134e-05
-2.19708157724808e-05
-7.16615965197697e-05
4.14653438893499e-06
-4.35889082145181e-05
-1.14122301026965e-05
-1.32329082058411e-05
-6.70879777508836e-05
-4.463729362542e-05
-3.40985675366329e-05
-2.13982358827894e-05
-7.23914416749995e-06
-2.06284593869452e-05
-5.41513708357437e-05
-5.87507706931584e-05
-4.31412149284196e-05
-8.26742466229977e-06
-3.3639510941277e-05
-9.82931133939904e-06
-4.15424087309758e-05
-4.07278923656252e-05
-2.93011022540867e-05
-1.22908057007631e-05
-3.00313392319441e-05
-5.363408389532e-05
-3.15436528520574e-05
-2.0289026614874e-05
-2.03110889311982e-05
-5.56585697096646e-05
-8.14844268850668e-07
-2.23782301861721e-05
-1.3446163479013e-05
-2.14975446298216e-05
-4.02878533812108e-05
-5.39087751777542e-05
-5.46266901846395e-05
-1.00691193191866e-05
-3.75883646069778e-05
-2.38293700171467e-05
-1.28092368274085e-05
-3.37693712522916e-05
-2.20640948889332e-05
-1.56526460910748e-05
-2.67853723933788e-05
-3.70981923696346e-05
-5.94332888648254e-06
-2.32982496589944e-05
-2.30295486067495e-05
-2.39288450534778e-05
-3.61962289759679e-05
-1.41495722245941e-05
-2.89693286217367e-05
-1.93756193515546e-05
-3.39600534476907e-05
3.84647133766007e-06
-1.13128858709204e-05
-3.22760461445521e-05
2.04150080157311e-06
-6.42738052216108e-05
-3.17217137292419e-05
-2.44965186886806e-05
-5.74287046166846e-05
-4.93240921190793e-05
-5.18776298187276e-05
-3.78312584219029e-05
-2.23988655854878e-05
-1.84966691570853e-05
-2.29690333709588e-05
-1.04091675536279e-05
-3.43780417377397e-05
-5.51933294917739e-05
-1.69205629036723e-05
-4.27405213832246e-05
-2.84285405534853e-05
-3.94867545178188e-05
-3.11900605148336e-05
-5.55306992991531e-07
-2.18720694852658e-05
-4.23966023837303e-05
-3.63765521134832e-05
-2.15005447923154e-06
-1.31591371784536e-05
-9.3885349289563e-06
-3.01221924168196e-05
-9.7397351399566e-06
-4.87695080711017e-05
-3.89325226097154e-05
-1.29479459372673e-05
-2.72031468750417e-05
5.5985135726957e-06
-5.12333435063978e-05
-2.65583629988254e-05
-3.05308394682386e-05
-5.85358277799313e-05
-5.18892735172893e-05
-5.13690953735469e-05
-2.11003098782812e-05
-1.65930156005181e-05
-2.80190503558194e-05
-1.48665196638005e-05
-1.50765337296364e-05
-2.47617471588691e-05
-3.7487572109421e-05
-3.33593306266327e-05
-3.55346778289643e-05
-3.71393415041935e-05
-2.30979100581859e-05
-1.55023600727768e-05
-3.77587701590173e-05
-2.99808623540121e-05
-5.89278980634195e-05
-3.18180862049955e-05
-6.05223316485037e-05
-3.74538691081038e-05
-2.91072086204011e-05
-3.10225349841163e-05
-2.82406768463535e-05
-3.2910939708635e-05
-3.122409363595e-06
-3.6223045105646e-05
-3.08946082015672e-05
-9.51337616728849e-05
-3.82485201610706e-05
-2.42121396526684e-05
-1.92775036571364e-05
-1.03399197507851e-05
5.19703481086037e-06
-3.61566729521815e-05
-5.26479496240175e-05
-1.98009945515977e-05
-2.23930868155615e-05
-3.30859944296219e-05
-4.48420706434978e-05
-5.33085801060769e-05
-4.12608431518875e-05
-3.4955684868133e-05
9.529823942688e-06
-5.15064588373866e-05
-2.14944484463687e-05
-2.60003979109692e-05
-1.04046777286476e-05
-4.69691946394496e-06
-2.52815663338952e-05
-1.92383162002177e-05
-3.73054061526091e-05
-3.47236276515832e-05
-5.01992787217345e-05
-1.7400262191392e-05
-2.7523419542521e-05
-5.83758725522373e-06
-3.03364547231938e-05
-5.15703802716885e-05
-2.80808459914982e-05
-2.88289101664212e-06
-3.75969112168896e-05
-1.28322634293016e-05
-5.77711357800413e-05
-3.04031695003915e-05
-3.59154303239362e-05
-6.23515491131101e-05
-2.74868058298963e-05
-4.69668909667475e-05
-2.92624319392663e-05
-1.60437731438141e-05
-5.170432835038e-05
-3.61735044352029e-05
-3.84911516694268e-05
-3.65538980354706e-05
-4.44746707811526e-05
-6.59430481360615e-05
-2.0626994727451e-05
-2.08790745150879e-05
-3.7353671218178e-05
-3.46804506135835e-05
-1.87933975378954e-05
-7.22553361418125e-05
-8.98725807088185e-06
1.16906257813943e-06
-3.76937150593965e-05
-2.63712519150266e-05
8.4056073402417e-07
-5.77676492089777e-06
-1.9744626665331e-05
1.03964589452994e-05
-1.29434048441629e-05
-3.75059210345091e-05
-4.1807485771168e-05
-1.869314753293e-05
-2.60981582949842e-05
-3.09477837714109e-05
-4.80039433701452e-05
-1.65426481001417e-05
-1.47503606330049e-05
-6.39053247972593e-06
-4.85281933272098e-06
-3.55460639953848e-05
-4.06208508378721e-05
-1.10667878101981e-05
-2.05372158207495e-05
-3.60907344771096e-05
-8.89352465402572e-06
-2.93934413707703e-05
-3.98034581720312e-05
-2.50112767745369e-05
-2.811800307406e-05
-4.42510491670057e-05
-5.64678526787583e-05
-6.41005091492947e-05
-3.48321972714274e-05
-1.53093349355193e-05
-3.16185559811882e-05
-9.25080848389647e-06
9.74967597587375e-06
-3.67831458031845e-05
-3.38138567264667e-05
-3.21176959723273e-05
-2.34694443573125e-05
-2.99891007682107e-05
-1.02836791767139e-05
-4.62663153956801e-05
-3.77020519041275e-05
-5.03582136259729e-06
-3.0662570754966e-05
-1.90199521419569e-05
-1.65673390156637e-05
-2.11859515860844e-05
-4.4948736614435e-05
-4.41928588053922e-05
-4.41528794006824e-05
-1.75375062901098e-05
-3.70629659145668e-05
-4.21760141869792e-05
-2.75072149757619e-05
-2.80185423600068e-05
-1.00895007420875e-05
-3.540295745135e-05
-2.73291799194079e-05
-2.53606585897214e-05
-3.33935140077587e-05
-3.91813526172131e-05
-1.4102238511033e-06
-1.01297045006797e-05
-2.88305854645703e-05
-2.12007057756674e-05
-1.97593676458138e-06
-1.6385995249884e-07
-2.10155402475622e-05
-2.04909867123513e-05
-3.46129967572802e-05
-5.42863281094982e-05
-6.69103250976151e-05
-3.22986876727306e-05
-2.49499717255138e-05
-4.26322732604352e-05
-1.81977892536963e-05
-4.07374021527157e-05
-3.51645985100183e-05
-3.81142801035195e-05
-4.27954356783974e-05
-2.06889630040924e-05
-2.07279556073726e-05
-2.91895026793698e-05
-1.04289208247545e-05
-2.22719922048322e-05
-4.30802821969766e-05
-5.22496263055612e-05
-1.63108743126701e-05
-2.1590146373228e-05
-4.60463868176316e-05
-7.1718870550215e-05
-6.12279207163327e-05
-9.65866091153616e-06
-5.26812485614947e-05
-3.09483476273264e-05
-1.46369779399718e-05
-6.80876435064316e-05
-5.09570405941641e-05
-1.21378341205884e-05
-2.26950988545124e-05
-9.11046930286158e-06
-5.5220094060226e-05
-2.7863073685218e-05
-3.38403516875084e-05
-2.20866711760007e-05
-1.88597882228924e-05
-4.18862089866974e-05
-5.72914217296366e-05
-3.69083190839112e-05
-4.69083406695739e-05
-6.21131403809176e-05
-2.53892564950097e-05
2.67082838348073e-06
-2.11731796583764e-05
-3.03750890322624e-05
-5.68146192007695e-05
-3.14651491325112e-05
-6.98293301077402e-05
-2.62706128694969e-05
2.0611590144154e-05
-5.16058733294198e-05
-1.82131780727085e-05
-2.2195392301872e-05
-2.3036031624237e-05
-1.29947102215778e-05
-1.66988714622498e-05
-1.73659372440249e-05
-7.53261422703464e-06
-1.12899512227054e-05
1.97438964369543e-05
-7.25547933695977e-05
-5.90848487919046e-05
-4.17150861267632e-05
-1.49629979071568e-05
-3.3271180839865e-05
-2.26808461840217e-05
-2.85386989336906e-05
-1.70793762866243e-05
-4.49093872380518e-05
-4.31370323479101e-05
-2.3593254529029e-05
-3.45134263888359e-05
-3.49541194869615e-05
-3.44359719588702e-05
-1.09964881720014e-05
-5.26950277591649e-06
-3.53245573231779e-05
-2.04293722884741e-05
-4.28285144703088e-05
-6.28650900319856e-05
-5.93811425247215e-05
-2.66778190949905e-05
-1.68929943542979e-05
-2.09092433718126e-05
-3.68695043145858e-05
-6.65359850416032e-05
-2.94615579698887e-05
4.40457265784227e-06
-2.71747385957357e-05
-4.47864293287683e-05
-1.76418844669119e-05
-4.07022889205844e-05
-2.52028200179418e-05
-3.17903225851021e-05
1.55990981423005e-06
5.34447131072167e-07
-2.98389422067453e-05
-6.07108396442068e-05
-5.24994697074521e-05
-2.24923201011415e-05
-5.61829866033078e-05
-2.02135201427541e-05
-1.12147886654147e-05
-8.63047670758219e-06
-1.73897941653091e-05
-3.62032058367928e-05
-5.8631506142226e-05
-1.1338510704687e-05
-3.58162200866513e-05
-2.26457794215224e-05
-4.32265520676614e-05
-1.32459826917399e-05
-2.80763427391239e-05
-1.97036144598106e-05
-3.45283701930191e-05
-5.91678848666804e-06
-9.28203418334423e-06
-3.51539887630447e-05
-3.04350756673194e-05
-4.05811843408453e-05
-3.11559110305409e-05
-1.53284320708381e-05
-3.46638477956998e-05
-3.59946826907779e-05
-2.68824755208363e-05
-2.17205523307417e-05
-3.07466206971084e-05
-7.01767223674029e-05
-2.31335852818879e-05
-2.78612340494276e-05
2.84335875874807e-05
-2.66422995483346e-05
-4.07941331343193e-05
-1.94247963368121e-05
-5.41314862361861e-06
-5.25963116224422e-05
-3.57552195327652e-05
-3.5516939864029e-05
-4.76780403996828e-05
-1.18212430162223e-05
-5.10036454150364e-05
-3.15401396527379e-05
-6.42286864988205e-06
-2.55167215019866e-05
-7.85025147251659e-05
-3.17024649946947e-05
-2.4121982793566e-05
-1.42796495247479e-05
-6.35756885073182e-06
-3.19224096925723e-05
-1.6405994217341e-05
-1.03417944926053e-05
-5.44746311975277e-05
-4.24791483016832e-05
-5.71147423732146e-05
-1.62956571481772e-05
-5.58778765424888e-05
-4.86896394676471e-05
-4.0162663050583e-05
-5.09687495461135e-05
-2.95857061391258e-05
-4.53397602199008e-05
-4.32231942794282e-06
-3.12677541458038e-06
-3.63507078693126e-05
-2.32398426119728e-05
-1.91842748197258e-05
-1.97302795373784e-05
1.52322370463428e-06
-4.03415799240504e-05
-4.19163884431917e-05
-6.4342533887522e-06
-4.9661752199631e-05
-1.41027437015562e-05
-3.50534998358954e-05
-3.35481011449427e-05
-5.58694953522903e-05
-1.78079451784421e-05
-5.35265642397605e-05
-3.29647871738698e-05
-5.56354047079309e-05
-1.4915232972726e-05
-5.07364143917939e-05
-4.1437288335432e-05
-3.17826885464856e-05
-1.80494894027495e-05
-1.7202072025655e-05
8.35100040504942e-06
-1.45563299240668e-05
-4.68839544714624e-05
-3.34652410883269e-05
-3.73666497378947e-05
-3.68757300846768e-05
-1.40540763405477e-06
-5.36630778480799e-05
-4.93231146814685e-05
-2.52128692905655e-05
-2.21483825453234e-05
-4.38043742311653e-05
-9.40614818465601e-06
-3.76399479168327e-05
-4.52027395803622e-05
-4.22265991815534e-05
-4.07258763478494e-05
-1.35575068951779e-05
-2.32247943220506e-05
-2.65621244059381e-05
-3.63969623175222e-05
-3.96276918455709e-05
-1.107128269526e-05
-1.0374926110041e-05
-2.4187179152352e-05
-4.14147541464794e-05
-3.88974354040771e-05
-2.08865230855244e-05
-5.50145018327505e-05
-3.212313927743e-05
-1.27505551765877e-05
-3.73633651229082e-05
-3.11277313876298e-05
-5.19810566099522e-05
-3.33224769707949e-05
-4.57435069633071e-05
-3.09110918648197e-05
-2.35000652376688e-05
3.16655183749858e-06
-4.83584004085224e-05
-2.65206957614635e-05
-4.56345807483578e-05
-1.74627356738188e-05
-4.97079943706522e-05
-4.73364512611372e-05
-1.24130703739539e-05
-3.80197585712238e-05
-1.64056286603566e-05
-2.3372273591173e-05
-3.03301569599648e-05
-1.5091341302857e-05
-3.07682464815139e-05
-2.18751595889807e-05
-6.61137690131987e-05
-1.10896833472068e-05
-4.68090296783767e-05
-4.34973033858109e-05
-4.23667557722617e-05
-2.38896521299055e-05
-5.43676466329026e-05
-4.11867908320295e-05
-2.16141908914251e-05
-2.23220408724559e-05
-5.40178055591286e-05
-1.79741824289204e-05
-8.57640397715355e-06
-4.79052870804693e-05
-2.70441866833101e-05
-6.36997446907853e-06
-2.95043285305248e-05
-1.08602747570406e-05
-2.91878232951402e-06
-4.19384086267893e-05
-4.73669169032638e-05
-9.01913829215752e-06
-3.00218844621876e-05
-3.95458566257642e-05
-4.05773610731295e-05
-3.64802879125059e-05
-2.74638823334401e-05
-4.92969316623107e-05
-7.55586187568165e-06
-1.70009138514039e-05
-1.46283264583332e-05
-5.64353601284133e-05
7.23157567525061e-07
-2.46448015058803e-05
-4.02048333188644e-05
-3.21894172445331e-05
-3.17874381671552e-05
-2.43693511732634e-05
-4.28404048076264e-05
-2.68926969356063e-05
-3.27817198306612e-05
-6.08929344453488e-05
-7.45421820413864e-06
-4.91899540416078e-05
-1.91098120824794e-05
5.33468943981411e-06
-2.65771070755509e-05
-8.32208537019265e-06
-2.30665845036736e-05
-4.03487029138281e-05
-3.48094110602785e-05
-1.68877566755704e-05
-2.80598985680174e-05
-3.20507410466576e-05
-3.13655375870057e-05
-4.61263655830858e-05
-6.00645881526196e-05
-1.27391439278795e-05
-1.49178109975823e-05
-3.5229521793824e-05
-1.10442746008009e-05
-3.97332147980324e-05
-1.88986464547496e-05
-1.78670554097055e-05
-2.79867483350311e-05
-4.0389261628026e-05
-2.78601160570545e-05
-5.48027630110228e-05
-4.63373243682872e-05
-3.84066036642502e-05
-3.27481975547764e-05
-3.22338452804642e-05
-3.64478682520522e-05
-2.64853046381641e-05
-2.2922349866807e-05
-5.22599376449094e-05
-4.23519302552834e-05
-2.86306929472762e-05
-4.47073205266908e-05
-2.46532241161931e-05
-1.17813222712502e-05
-2.58347727702261e-05
-2.31956018796813e-06
1.77978626723699e-05
-1.56076464761297e-05
-2.35238324158681e-05
-1.98792655153666e-05
-3.43614447826414e-05
-7.66298820726077e-06
-5.80664612478061e-06
-4.49212641246389e-05
6.67783476548396e-06
-1.6300896807886e-05
-3.16964838906061e-05
-4.16743690861544e-05
-2.21543653051928e-05
-2.6047163457728e-05
-1.78906662879679e-05
-5.57255529903313e-05
-6.28168756461972e-06
-4.42590409414731e-06
-4.6236940909621e-05
-3.79249082396077e-05
-2.65404003360922e-05
-1.33342189363568e-05
-4.43162986523941e-05
-1.9348996493122e-05
-5.03438215951985e-06
-7.16025177213027e-05
-2.12780408653796e-05
-1.5927613971153e-05
-1.93551405747452e-05
-3.65268787404099e-05
-3.61313762194347e-05
-4.49926697321978e-05
-2.15221785531344e-05
-2.60799578864548e-05
-3.17945688227378e-06
-4.61267653330627e-05
-6.2221929830356e-05
-2.02961001326968e-05
-3.89398505168857e-05
-5.44037803628246e-05
-2.76828847613224e-05
-1.58704822252867e-05
-3.19458728032247e-05
-3.33130211207149e-05
-2.84107606474186e-05
-4.19753482977249e-05
-4.86842299668586e-05
-3.23699450790273e-05
-9.8227510676281e-06
-4.50328039701697e-06
-2.54634459213641e-06
-1.03426155134706e-05
-3.14774777654586e-05
-4.5962166915331e-05
-2.03883264563945e-05
-1.32243322171836e-05
-2.92887634180604e-05
-2.14887324474013e-05
-7.17361554958765e-05
-3.66018946126329e-05
-3.5972363948533e-05
-4.61477197866105e-05
-2.52260528490709e-05
-2.5014865744409e-05
-2.7486452019799e-05
-4.29458922517764e-05
-3.54844569181381e-05
-1.88070103673076e-05
-1.53245874944253e-05
-4.96299562648464e-06
-2.55082297727444e-05
-2.30027982821455e-05
-3.66723488371375e-05
-1.98237972090274e-05
6.93601442130015e-07
-3.91920191321715e-05
-3.07940542564801e-05
-3.48705723709347e-05
-4.4791893436732e-05
-4.93070905915082e-05
-3.05249368257083e-05
-1.39372444393056e-05
-1.88829280982108e-05
1.7333342338119e-05
-1.63600268246586e-05
-2.74597425010041e-05
-2.3910045456712e-05
-3.65543647624533e-05
-4.28921670864735e-06
-3.80348753715082e-05
-2.30874576150919e-05
-4.26334631670029e-05
-5.38254860528975e-05
-2.97409383399913e-05
-2.0726175626923e-05
-2.0037225334152e-05
-2.64232632114803e-05
6.46848315908932e-06
-2.33897780048784e-05
-4.46781027088992e-05
-2.93097654635219e-05
-2.53075301381373e-05
-3.11907096826393e-05
-3.47600358298988e-05
-2.36299135321306e-06
-1.13884252792757e-05
-2.64500866653315e-05
-1.64150457202041e-05
-1.00517277247177e-05
-2.30918756015272e-05
-4.03018118793614e-05
-4.48477924550103e-05
-1.7278184046707e-05
-3.4097461202334e-05
-4.09265890478874e-05
-3.42913072771768e-05
-2.52758402852407e-05
-8.61421514068242e-06
-4.15943513628861e-05
-3.2088521807894e-05
-2.91560152275121e-05
-2.60341059896586e-05
-1.03824232713197e-05
-4.36609634841744e-05
4.52328795622303e-06
-2.6500270262117e-05
-2.24723768642974e-05
-3.91328297636686e-05
3.33884117313475e-06
-5.19325869429425e-05
-3.88761350280569e-05
-2.9630755334778e-05
-4.96203689300889e-05
-1.93001423412028e-05
-1.9916227758298e-05
-3.21479885767626e-05
-5.94904298725874e-05
-4.65123858910989e-05
-4.17210680788034e-05
-4.03160690011301e-05
-3.10272014820622e-05
-1.20997916415659e-05
-5.4788043072726e-05
-3.32771150486917e-05
-3.16774822632181e-05
1.83363791595953e-07
-4.46365403037331e-05
-2.97372107558103e-05
-3.64685926122487e-06
-2.06541975396543e-05
-2.77743284236777e-05
-4.09947602947853e-05
-1.00092506313281e-05
-2.62655946591976e-05
-5.71436792996228e-06
-5.70688631423512e-05
-4.97519332750199e-05
-1.84024486054452e-05
-2.9645012247058e-05
-2.2142899362527e-05
-3.11061050081001e-05
-8.69790393746159e-06
-3.70609610543404e-05
-4.14343972520176e-05
-3.19155933700998e-05
-4.48330150321853e-05
-1.56440968404903e-05
-3.46040333586392e-05
-5.39402782306945e-06
-5.73823769081973e-06
-3.23968645886146e-05
-2.78988165662006e-05
-2.38195342170273e-05
-1.73177900882697e-05
-2.7002227424385e-05
-3.78224396874823e-05
-4.33963566879969e-05
-2.60524841395159e-05
-7.41345939778782e-05
2.31501913773674e-06
-4.42087351249743e-05
-4.63515412498989e-06
-4.06753987601808e-05
-2.84162472151079e-05
-3.53175895692341e-05
-5.72616294195548e-05
-3.33752034232776e-05
-5.43110795707432e-05
-1.85921804379171e-05
-4.08348113836223e-05
-2.43691165777654e-05
-4.26326283838831e-05
-1.86257539542289e-05
-1.58604944532269e-05
-2.98103242221293e-05
-3.41520359510711e-05
-3.54620453282259e-05
-1.37338147545482e-05
-2.64005790962597e-05
-4.78604506206948e-05
-4.25023371099133e-05
-2.73392197649578e-05
-1.58197770959032e-05
-5.22789734705723e-05
-3.41450455506989e-05
-6.24806459666094e-05
-3.68281291878834e-05
-3.11243849637996e-05
-1.66625778539059e-05
9.59388965712275e-07
-5.01899684929428e-05
-2.40454779315108e-05
-4.76084777976242e-05
-7.98265518355468e-06
1.68212824482493e-07
-3.0979994832684e-05
-5.71428970073926e-05
-3.62948344239865e-05
-1.2454208411849e-05
-1.35265497143587e-06
-2.85380855593361e-05
-5.00666790652639e-05
-2.59418013810579e-05
-1.93061346452734e-05
-2.96972278275099e-05
-3.96078981640381e-05
-4.73095121148644e-05
-4.09728275506427e-05
-4.75910777065548e-05
-3.06983895728766e-05
-2.68485409444558e-05
-3.10027452760397e-05
-4.27272009207303e-05
-2.05799435186758e-05
-1.84832597088657e-05
-4.9494615797899e-05
-4.26446622705138e-05
-2.56455573472998e-05
-1.47289036566027e-05
-3.5844796892323e-05
-3.27921450037046e-05
-2.01178531013006e-05
4.53367172783128e-06
-2.55198926983696e-05
-2.33891059109276e-05
-2.65003810220869e-05
-8.93466136148217e-06
-3.48482304609942e-05
-6.5029203785856e-05
-2.03271285511608e-05
-1.66720334697929e-05
-2.64170489222461e-05
-3.94916716942375e-05
-4.46327371130245e-05
-1.24638588202308e-05
-6.33615543055558e-05
-3.55686520531616e-05
9.31848257153856e-06
-2.77479017535151e-05
-6.47027891628296e-06
-1.52286525762384e-05
-2.75980969524207e-05
4.64396984551878e-07
-3.94323958200821e-05
-2.03618382298437e-05
-3.39459403880477e-05
-3.71332131792393e-05
-5.82480095292988e-06
-2.55735802149411e-05
-4.25206612048197e-05
-4.88334383802534e-07
-2.04649543285178e-05
-3.17468430119621e-05
-3.29406857982194e-05
-3.23610785239668e-05
-1.88754909370366e-05
-3.10432557434096e-05
-1.05430998040774e-05
-3.2195144325174e-05
-3.28503000831678e-05
-5.46436406575821e-05
-2.74234400892765e-05
-3.48352080149596e-05
-8.95453135038817e-06
-3.06316454908185e-05
-6.81553611037818e-05
-1.10131451426194e-05
-1.61432630199678e-05
-4.35570366031587e-05
-3.77687294653797e-05
-3.09062847419515e-05
-1.92578358134905e-05
-2.93467881297647e-05
-4.22487950833688e-05
-1.87340013602217e-05
-3.24358657611635e-05
-2.71621136226933e-05
-3.0870466445301e-05
-5.30329821139665e-05
-1.34484549995017e-05
-9.09991772667074e-06
-2.64322349152642e-05
-4.91151847337545e-05
-3.18849211905075e-05
-2.85194108862204e-05
-4.17835925078048e-05
-4.28851754267762e-05
-5.17659811064435e-05
-7.38969354524028e-06
-4.3713996476017e-05
-2.80866775738141e-05
1.78894898953878e-05
-2.48464435126219e-05
-2.78974885572338e-05
-2.89556730215238e-05
-2.80812816953092e-05
-6.56737065614087e-06
-3.96285046398854e-05
-2.90001456527175e-05
-1.57701418419744e-05
-5.28953420799923e-05
-3.48351491205697e-05
-2.43364298532145e-05
-6.18102641891694e-06
-4.99866666053949e-05
-6.6775463548189e-05
-1.04051873199594e-05
-3.80292653047777e-05
-4.34100893157292e-05
-2.67533487605913e-05
-3.94718616263162e-05
-1.86666945862014e-05
-5.98195449416828e-05
-1.48986469539974e-05
-3.49170155810237e-06
-3.03159576655714e-05
-4.97738905807919e-05
-2.79311189869242e-05
-2.46876208409738e-05
-5.44129609703184e-05
-2.26233603538707e-05
-2.52982064882749e-05
-1.25724698817119e-05
-1.19344861422865e-05
-7.73978728583706e-05
-2.12255314078836e-05
-3.01874425434438e-05
-5.36902639551026e-05
-4.10121340103585e-05
-4.27218768560679e-05
-1.31904253312102e-05
-3.12033345836755e-05
-3.78165366302385e-05
-2.21721670132571e-06
-3.44714534788659e-05
-1.3976927629333e-05
-3.42032474894278e-05
-4.08474397888756e-05
-2.89782942640498e-05
-3.12780531413688e-05
-3.24402572436089e-05
-5.36987336959638e-05
-5.34197073515205e-05
-1.36323694788463e-05
1.84702949262957e-05
-2.52330934493572e-05
-3.19203473176144e-05
-3.67102060223977e-05
-1.65515314494671e-05
-2.69581811989618e-05
-1.82521645209741e-05
-2.70212853889376e-05
-3.80154562785116e-05
-4.36928437997697e-05
-2.17410906420954e-05
-3.88149778146376e-05
-3.47713201650875e-05
-4.86785401476669e-05
-5.78630725321265e-05
-3.36120049227892e-05
-2.80910027507071e-05
-2.28772502337787e-05
-4.01123620723909e-05
-3.56306526001423e-05
-2.18070818162735e-05
-3.1060025783517e-05
-4.0930919482238e-05
-4.77149889811465e-05
-3.96498980366232e-05
-2.3809895601776e-05
-3.10138806357766e-05
-4.51295335562304e-05
-4.81341645327668e-05
-3.03393188758733e-05
-1.24868488334097e-05
-5.04393770296372e-05
-3.13882934888331e-05
-5.05957578524816e-05
-2.78212127226858e-05
-3.17578511248236e-05
-4.58989720887275e-05
-2.88436344275416e-05
-2.99899651634421e-05
-1.52290565494169e-05
-5.1685318272385e-05
-2.09772941345264e-05
-2.32701245998863e-05
-3.51410137522167e-05
-3.20140553733651e-05
-3.34317205148224e-05
-2.35965691076898e-05
-1.56775967679967e-05
-3.02681528113631e-05
-2.59170230596714e-05
-2.74459317153797e-05
-4.99745542033108e-05
-1.73622261439784e-05
-4.00442042913877e-05
-1.65190909764026e-05
-3.40131130403489e-05
-3.39701151734827e-05
-8.54132355065866e-06
-1.81526646908661e-05
-3.48216700507034e-05
-4.02079586308567e-05
-2.56681789005163e-05
-3.08528925052452e-05
-1.73501946081915e-05
-1.13812213703118e-05
-2.5303234661398e-05
-2.63366156347766e-05
-7.25296612733006e-06
-5.80785596545145e-05
-2.89229509537426e-05
-1.16555527813292e-06
-2.38863300991269e-05
-2.62681186878514e-06
-2.74837460544645e-05
-5.82973270069352e-05
-1.91124021414734e-05
-2.80805678826994e-05
-3.83593472121061e-05
-2.0210160986574e-05
-2.18046609874978e-05
-4.54452544705268e-05
-2.57885427241368e-06
-4.78077012742286e-05
-4.63823990046028e-05
-2.95543974395063e-06
-1.33485584641778e-05
-1.29770322803545e-05
-2.1528518997326e-05
-3.05406992607741e-05
-1.57748816844276e-05
-1.8309034184195e-05
-2.95895447203282e-05
-4.61524240883336e-06
-2.26598360856991e-05
-3.54953961659884e-05
-7.03958743112318e-05
-6.88422440235732e-06
-3.53150450630009e-05
-1.30497363823768e-05
-4.73409925671128e-05
-5.71912332284454e-05
-9.34031798602975e-06
-6.26766261118254e-05
-3.28837939506926e-05
-5.23622662126212e-05
-1.26121087058822e-05
-3.19152210275087e-05
-3.64724853382084e-05
-2.46101065196355e-05
-4.38666532763244e-05
-3.25227898145559e-05
-3.71090278427895e-05
8.1828293184516e-07
-2.6884913009929e-05
-3.1682425800138e-05
-3.02034051331944e-05
-5.86591506392272e-05
-2.02756605435162e-05
-2.27224404904256e-05
-1.67437595322645e-05
-2.24575367557918e-05
-2.93979706715247e-05
-3.0985844698406e-05
-6.98908555864536e-05
-1.59471484061503e-05
-4.05445869045781e-05
9.36255042266475e-06
-2.00750808623577e-05
-2.2146085408223e-05
-4.37653361828273e-05
-4.25402259941155e-05
-2.73518688431325e-05
-3.18961982362982e-05
-3.02902570945422e-05
-7.62249398613551e-06
-1.87126512888306e-05
-1.72535132183111e-05
-4.84930402391367e-05
1.56382963686459e-06
-3.30538409796621e-05
-3.55791672494214e-05
-1.56480282286201e-05
-5.25435015873435e-05
-2.96499942947816e-05
-2.60428201606215e-05
-1.59138549599118e-05
-3.06371024625363e-05
-4.43529820741765e-05
-9.68507192008729e-06
1.02532403143405e-06
-1.87142319613617e-05
-4.43940441445266e-05
-4.98052789313566e-05
-4.21516256888677e-05
-3.43453468010435e-05
-2.99037428119905e-05
-2.69470479918768e-05
-4.60764283532594e-05
-1.93158451415106e-05
8.84080960319255e-06
-4.04641578777819e-05
-4.77617103128965e-05
-1.88293866572187e-05
-2.23536939904935e-05
-2.94678849112714e-05
-3.22739531785127e-05
-5.96680320515813e-05
-2.84487565788054e-05
-3.35847646679685e-05
-7.4364443485592e-05
-3.24432534082501e-05
-3.3937659139459e-05
-2.09524131520029e-05
-1.39101689899053e-05
-3.36774658512591e-05
-3.32610556751951e-06
-2.33763373051454e-05
-1.85411442321224e-05
-2.99326809803673e-05
3.18117774576655e-06
-6.19396720601404e-05
-3.74574300083736e-05
-1.61937206465611e-05
-3.39631424970362e-05
-4.10998809402411e-05
-2.19593746206549e-05
-4.684560429161e-05
-3.44156935643771e-05
4.56069598921174e-06
-3.2224487714481e-05
-3.61677453957442e-05
-3.13467712903858e-05
-1.77074696064e-05
-5.05616319930007e-05
-4.85857970973321e-05
-7.90201665379764e-06
-5.33780035609627e-05
-3.75280261932747e-05
-1.89808250415287e-05
-5.16059267843122e-05
-3.71822608631323e-05
-4.32067921940897e-05
-3.71525671779555e-05
-1.3662459301831e-05
-1.64041791916863e-05
-2.06985806248279e-05
-3.7071506766528e-05
-6.11446366361603e-05
-1.58551803696716e-05
-3.33689424995647e-05
-3.05377425520826e-05
-4.00766066714208e-05
-1.38712227530911e-05
-4.09260281526545e-07
-6.70006562137904e-05
-3.62047404733661e-05
-2.3794517468786e-05
-1.66841385594035e-05
-4.21754513766443e-05
-3.14347276940169e-05
-3.45510708366476e-05
-2.92757951441563e-05
-1.24951909928089e-05
-2.6678395912388e-05
-3.49379719674913e-05
-3.11004355989138e-05
1.24998569893455e-05
-4.58973641275748e-05
-1.56757546620662e-05
-4.36582803543321e-05
-3.69888752384797e-05
-3.5200642664133e-05
2.344864686346e-06
6.96254930500333e-06
-2.75399121872846e-05
-2.58567658195216e-05
-1.9660597771538e-05
-4.88542129177872e-05
-2.32956829206933e-05
-1.80668653453553e-05
-3.15872348242073e-06
-6.87740433308712e-05
-3.29325472511524e-05
-1.25960250527022e-05
1.84978024653739e-05
-7.35965232020864e-06
-2.40741733356895e-05
-1.05604880192072e-05
-3.66007379657893e-05
-3.07659994484702e-05
-4.46897473281993e-05
-3.871153938015e-05
-8.08266832627168e-06
-5.33069403524433e-05
-1.67489144548135e-05
-4.10749779556646e-05
-3.57166654504849e-05
-4.15734573399687e-05
-1.27432328905422e-05
-4.55422856240328e-05
-3.90535756794764e-05
-1.55709905172139e-05
-4.99103413955129e-05
-1.03629111376394e-05
-4.52356651272308e-05
-2.52340076402015e-05
-1.45799188039415e-05
-2.55175865519257e-05
-8.12236103337642e-06
-4.26525256185724e-05
-4.09361294328798e-06
-3.05051296666201e-05
-5.5861608795976e-05
-1.48796424267148e-05
-3.68906686994098e-05
3.4078341877108e-06
-1.77219608201545e-05
-3.23555863663208e-05
-5.16481724915873e-05
4.89927330504678e-06
-3.12518285572405e-05
-3.31638349485827e-05
-5.94007210729299e-05
9.4455523250724e-06
-3.38105305270302e-05
-3.24411397227928e-05
9.59463126237178e-07
-2.35185772264999e-05
-5.67009790654785e-06
-3.0366558651204e-05
-4.26111175389512e-05
-4.56203573858836e-05
1.6790054194668e-06
-2.42783854115203e-05
-3.36913750226159e-05
-8.15925987443516e-06
-1.54211839644939e-05
-1.45487206625573e-05
-3.37465407947379e-05
-3.67202205519722e-05
-2.66648709069934e-05
-4.50610109247087e-05
-2.15322567886762e-05
-1.32003169714754e-05
-6.42781037966016e-05
-5.28992432094608e-05
-2.93736493778907e-05
-5.92548246146063e-05
-1.23668372907474e-05
-4.11765609196288e-05
-3.15799963746614e-05
-2.0681109358839e-05
-4.28665635060581e-05
-3.27460167916743e-05
-4.37363806941286e-05
-3.0087362343142e-05
-1.46825431722737e-05
-1.75024136489902e-05
-3.14985855831705e-05
-3.54059247823313e-05
-5.2956450356234e-05
-3.35635510842163e-05
-1.05351403360605e-05
-3.81276444150318e-05
-2.40818792077332e-05
-3.86582967636066e-05
-4.80121942259542e-05
-2.50707039015466e-05
-1.97168994742202e-05
-1.37420394269125e-05
-2.62036141160616e-05
-4.43678657145853e-05
-2.25497140359268e-05
-2.33655458497931e-05
-4.01808018028594e-05
-1.19431417958655e-05
-4.33021710038655e-05
-2.8236987636887e-05
-3.87877485513887e-05
-1.70067286392245e-05
-5.85029818358987e-05
-2.80231831070027e-05
-2.29475089600018e-05
-3.71221985132022e-05
-2.58349519404946e-05
7.15731876755305e-06
-1.39831092930013e-05
-4.84004395064413e-05
-5.32073514410263e-05
-2.22215497171045e-05
-1.45436644276728e-05
-2.96948324008521e-05
-3.99672994830246e-05
-2.81201159417576e-05
1.67046786719158e-05
-3.33751869070328e-05
-2.3898934556685e-05
-2.6538844146921e-05
-3.9452500326094e-05
-4.65552341335043e-05
-3.6886621407715e-05
-1.37502429710355e-05
-5.67308483790898e-05
-1.39308099028671e-05
-5.26156408358113e-05
-2.23992351151503e-05
-2.69997091625193e-05
-2.35629058899778e-05
-3.49915605215151e-05
-2.44698711224947e-05
-6.46084487674563e-05
-2.15213620833444e-05
-4.0202608927023e-05
2.29917266486107e-05
-9.17210889505005e-07
-4.14041129412546e-05
-3.41079179575303e-05
4.79282016226161e-06
-6.00509482355656e-05
-2.73571232437234e-05
-2.99445892359545e-05
-5.87789110194891e-05
-3.60187523294388e-05
-4.75583462200043e-05
4.91787069071524e-06
-1.57478498696574e-05
-4.71903497226816e-05
-2.53260604028558e-05
-7.13257220865993e-05
-4.00398339346252e-05
-2.6535425604099e-05
-2.69181445621172e-05
-2.76988800646403e-05
-2.48025287906833e-05
-2.27748866189717e-05
-3.85814800922589e-05
-5.32442799569889e-06
-4.17757820517608e-05
-1.74379237438338e-06
1.38698462888275e-05
-3.98867624977829e-05
-5.82279738760468e-05
-1.23301531320277e-05
-1.83966599795936e-05
-3.02234769109562e-05
-2.90557046936161e-05
-2.87042036836499e-05
-8.43144716707207e-06
-4.26712396219154e-05
-3.05587857875453e-05
-3.42578882651986e-05
-4.4877705713143e-05
-2.85584938375689e-05
-5.01810315781323e-05
-3.38903515020125e-05
-3.68283709030025e-05
-4.73909844873918e-05
-2.15941330348936e-05
-9.13070237542863e-06
-3.9023388638958e-05
-1.88918536622041e-05
-3.42493114334437e-05
-2.87218048750992e-05
-3.01662156274273e-05
3.13075792862084e-06
-2.10907860707361e-05
-3.30297791279181e-05
-6.06799899199092e-05
-3.63228823297199e-05
1.22435562183058e-06
-4.29885340098867e-05
-1.35788271703682e-05
-2.68085845692542e-05
-1.76830146350719e-05
-3.45095696170831e-05
-1.51831283394562e-05
-3.29288387422247e-06
-4.17954509896238e-05
-3.02649539104147e-05
-4.47486697529345e-05
-6.82634322057478e-05
1.21815127612188e-05
-5.16343662973852e-05
-2.75377169511806e-05
-3.0254153166014e-05
-1.00967196846742e-05
-3.22311862074398e-05
-4.18372481859818e-05
-2.985386015463e-05
-2.06185629064688e-05
-1.85103550031691e-05
-4.39738497620822e-05
-1.73346647862037e-05
-6.37518819114048e-05
-2.94420768245522e-06
-3.27559176029717e-05
-3.67602630264286e-05
-2.41849103819922e-05
-6.25776902353267e-05
-1.66383687670258e-05
-4.31818181244169e-05
-3.37693144133522e-05
-7.86306630138793e-05
-4.96018818294886e-05
-5.01714832500395e-05
-4.07112897949402e-05
-3.05153248103651e-05
-5.25019124869309e-05
-2.5423196507192e-05
6.59402872987346e-07
-5.37184609786885e-05
-4.4387579136684e-05
-1.3219760171853e-05
-3.02037764401974e-05
-4.8276118657219e-05
-3.21052713819527e-05
-1.01627132613664e-05
-3.56976811549427e-05
-6.706587022058e-05
-2.36134654004601e-05
-1.2641981675185e-05
-4.63102974197767e-05
-2.64307815469789e-05
-1.72192548681119e-05
-2.40079384909748e-05
-2.27168966930365e-05
-2.8344094812321e-05
-2.99764884157266e-05
-5.04143210832114e-05
-3.16861058095578e-05
-4.4996801247965e-05
-4.48805981405676e-05
-1.88400593566635e-05
-3.62823977457031e-05
-2.79230591905956e-05
-3.80195404146183e-05
-2.33176691563819e-05
-5.1693922396383e-05
-2.79727501591814e-05
-2.93263235157501e-05
-3.54241442479139e-05
-1.12592936731094e-05
-2.39117163480022e-05
-4.20796437651858e-05
-7.52822306300902e-06
-2.55142831195514e-05
-6.65487101280938e-05
-3.6111261517921e-05
-1.18746401058353e-05
-4.29051095896073e-05
-2.36333081261929e-05
6.59206980796583e-06
-2.56718590144811e-05
-1.20929294323227e-05
-3.30584275939827e-05
-1.05517693046327e-05
-4.46386773932265e-05
-1.3135546382481e-05
-4.85716755235354e-05
-5.48778632955398e-05
-2.15893175451365e-05
-4.36925163928383e-05
-4.01518659804805e-05
-2.34903018479756e-05
-2.29211662875231e-05
-1.7382218286121e-05
1.51047584632462e-05
-1.02739913326221e-05
-3.33084456113633e-05
-4.11494427814131e-05
-6.81610112577251e-05
-2.30720495840986e-05
-5.70113051118655e-05
-4.71946216074372e-05
-2.52080922348538e-05
-3.7526831233788e-05
-4.27914689206883e-05
-5.26276189854618e-05
-4.41150884305422e-05
-2.61662006278103e-05
-9.71005856207716e-06
-4.68062232178374e-05
-7.46745646650619e-06
-1.58843208607263e-05
-2.14812254659113e-05
-2.50437153662876e-05
7.60806562940819e-06
-1.88818761349162e-05
-5.95577233372017e-05
-6.30859130690712e-05
-6.9653961851803e-06
-3.27490529181178e-05
-2.99393616856611e-05
-9.42533485415556e-06
-2.71190148188191e-05
-3.49522360453115e-05
-3.94291585657792e-05
-2.97200908729321e-05
-4.34265018979827e-05
-2.57979863265611e-05
-4.61315688593203e-05
-6.12040818716436e-05
-1.77805547297811e-05
-2.40894799469967e-05
-3.18775646119518e-05
-4.03962560092905e-05
-1.07989391733771e-05
-1.83794456914475e-05
-3.15187900947747e-05
-5.88358124806277e-05
-2.97100313030054e-05
-3.64342276901539e-05
-1.3457139992839e-05
-3.07263146648162e-05
-1.81526780881264e-05
-2.68121745833763e-05
-2.13210404060531e-05
-5.70820946942693e-05
-2.63272512818562e-05
-6.8000629851261e-05
-2.38398751976296e-05
-1.578423768936e-05
-1.6287896897341e-05
-3.8615019977892e-05
-3.95836543712107e-05
-5.08680163418309e-05
-2.77577232055952e-06
-2.07253587141093e-08
-1.05029927511192e-06
-3.3837428090102e-05
-3.95427562941779e-05
-3.2840124919578e-05
-3.11197477906162e-05
-2.76534238448018e-05
-1.70423397230812e-05
-2.13266866306526e-05
-1.83772008996469e-05
-4.08521118320739e-05
-1.02564571690695e-05
-3.6116413762411e-05
-2.36465146225011e-05
-3.71835309243566e-05
-1.87751563757027e-05
-4.31914088774374e-05
-5.59395458038607e-05
-4.10445222073359e-05
-3.65279547251855e-05
-3.97895811288811e-05
-3.57069521238693e-05
-2.36116354589573e-05
-1.37809864762752e-05
6.41537710001386e-06
-3.06291347580196e-05
-7.36195166534958e-05
-1.08120598901844e-05
-3.88557927539335e-05
-4.67057377084518e-05
-2.49454438185534e-05
-2.55098946323669e-05
-3.0983326261674e-05
-2.33394899354786e-05
-2.05371307074548e-05
-9.24445243736636e-06
-2.674691511374e-05
-3.65367685974928e-05
-5.96037967961135e-05
-5.48136483564354e-05
-6.99972892614151e-06
-3.3051958757301e-05
1.09890092538783e-05
-5.70443657443353e-05
-1.86077636006983e-05
-3.26453398495589e-05
-4.03143836379156e-05
-1.46977723405963e-05
-2.76607492540942e-05
-2.88041426209985e-05
-3.82820620566701e-05
-3.52854964686727e-05
-3.71694340588177e-05
-8.42340032569446e-06
-4.64101588251546e-05
-2.83285363845453e-05
-4.77931299040297e-05
-3.55751514239103e-05
-3.62802101166432e-05
-2.43960612149332e-05
-2.0376468144086e-05
-2.63798870680607e-05
-5.2381333275621e-05
-6.6721079076418e-05
-2.82103058652709e-05
-2.62383679369466e-05
-3.66971432017189e-05
6.47828003492236e-07
-1.2501022402287e-05
-3.65896514491989e-05
-2.55270776224386e-05
-2.98899024417742e-05
-3.00753671493342e-05
-5.03322828065855e-05
-2.0908537753126e-05
-5.42931786911711e-05
-5.84234723684451e-05
-4.6724698854008e-05
-1.56601452698866e-05
-3.12042143544396e-05
-5.26941955745473e-05
-3.83312161916967e-05
-1.77752596426872e-05
-4.44009246079913e-05
-2.60856048198317e-05
-3.2697975879043e-06
-1.25348590545908e-05
-1.25904759716254e-05
-2.8865360131852e-05
-1.03138463268668e-05
-3.54068758101215e-05
-3.7356537787375e-05
-3.70070423265286e-05
-6.42499265677203e-05
-3.65374885114573e-05
-2.91405137229951e-05
-4.14286595823755e-05
-3.32856683061276e-05
-3.76267425772678e-05
-3.61220136761409e-05
-4.18762006808643e-05
-6.56662483806619e-06
-4.31984762147571e-06
-3.5554218121415e-05
-3.96325397606481e-05
-3.16581053580715e-05
-1.94988122522302e-05
-4.34430111728566e-05
-2.28532101593783e-05
1.97536178282182e-05
-2.50364334456721e-06
-1.72871770082865e-05
-1.43632852614747e-05
1.54161341460824e-05
-3.58955257384398e-05
-3.4880152189008e-05
-6.8512287283155e-05
-4.78310553028345e-05
-3.21446168541506e-05
-3.27196007909188e-05
-4.01259814371073e-05
-4.69703896941131e-05
-3.71072135262284e-05
-8.01029543624077e-06
-2.8421598284129e-05
-5.10353559070368e-05
-3.504450895201e-05
-3.12252539245122e-05
-4.42128464863391e-05
-2.9041887486443e-05
-2.5817186275998e-05
-4.31834393161491e-05
-4.34659710101721e-06
-3.44789312596007e-05
-6.73090210933979e-05
-2.54115267602518e-05
-3.96107882564535e-05
-2.07105866212882e-05
-3.84763281793134e-05
-2.54546140835181e-05
-2.44680971694326e-05
-8.72382062223337e-06
-1.38406796360777e-05
-2.14622222989565e-05
-3.97877380623043e-05
-3.85667125845219e-05
-8.41191239070182e-06
-6.35639020524873e-05
-4.89246165107477e-05
-4.75018639519394e-05
-2.85774268121627e-05
-6.31044577018016e-05
-1.49263155846318e-05
-1.9981745734882e-05
-3.61573379327183e-05
-5.09560032091451e-05
-4.90431287866858e-05
-4.80122191248414e-05
-4.55966434676999e-05
-3.87655675365748e-05
-1.18088391211531e-05
-4.00119219161241e-05
-2.75748913332219e-05
-2.08253596099096e-05
-1.26431604627971e-05
-4.40279127673018e-05
-2.92052777196922e-05
-2.91263693227977e-05
-2.98050718829441e-05
-3.50739929947965e-05
-4.65808400633094e-05
-1.87828237583331e-05
-4.31650892918994e-05
-2.95179237973638e-05
-4.22623657093192e-05
-3.22508085214192e-05
-1.1279775635175e-05
-7.56898031400825e-05
-1.08852340631037e-05
-2.80753872470853e-05
-2.87583484417201e-05
-1.82746919113962e-05
-2.31564440875678e-05
-4.91441131587611e-05
-2.02930374275072e-05
8.44701659775264e-06
-1.40498325741058e-05
-1.93512056181524e-05
-3.62602467392508e-05
-3.87606071580879e-05
-3.97392853071558e-05
-2.84533378142095e-05
-2.01340039832718e-05
-3.07978052803068e-05
-2.3767234613882e-05
-3.4641407991997e-05
-8.41219384951094e-07
-4.81953047695018e-05
-2.02961301795054e-05
-3.45642040955594e-05
-2.37103913933454e-05
-3.51993757056953e-05
-2.75331082794724e-05
-2.46546696237879e-05
-4.26994915284439e-06
-4.9842295714291e-05
-2.35267252660213e-05
-4.13964335764693e-05
-2.30331064262853e-05
-1.50473307202201e-05
-4.48765907959083e-05
9.17157411627491e-06
-3.92951150315451e-05
-2.71586575684131e-05
-5.3227836868521e-05
-2.37680789551914e-05
-3.58882530304278e-05
-4.17650516822011e-05
-3.58273870726356e-05
-2.16396291931243e-05
-6.32946556330301e-05
-1.12651665441604e-05
-2.43002997040816e-05
-1.58666114117976e-05
-3.37337246478604e-05
-1.13487320603055e-05
-3.82776271591766e-05
-3.34118966361816e-05
-4.9431405012737e-06
-3.56292305684833e-05
-4.0004548877638e-05
-4.51798852808916e-05
-5.72880407369009e-05
-2.53788278905109e-05
-3.43784280583628e-05
-2.4710404033413e-05
5.72367817351199e-06
-4.40414544865027e-05
-3.03022190781209e-05
-3.2797608878727e-05
-2.49945770291376e-05
-3.19760604536311e-05
-3.88487119252366e-05
-4.76214899638306e-05
-4.13225401871995e-05
-5.77241995326007e-05
-1.78923535740414e-05
-3.47791711179665e-05
-2.79874212757215e-05
-2.07370124478716e-05
4.19238585906466e-06
-3.20637084916774e-10
-2.71860805540692e-05
-2.58716215475651e-05
-2.7169100740621e-05
-1.65889948515283e-05
-3.1217072705481e-05
-2.58341509973748e-05
-4.99108487098279e-05
-1.86415601127252e-05
-1.80516769300566e-05
5.07621437371069e-07
-3.86426448311327e-05
-4.23970624234096e-05
-3.39348093971888e-05
-2.58966862062618e-06
3.77816563199915e-06
-3.36054912735328e-05
-4.48811910850157e-05
-2.46217030253165e-05
-2.17648929795513e-05
-3.43088875228037e-05
-5.18647876086542e-05
-1.54385623502427e-05
-4.40498160524144e-05
-2.95708132480467e-05
-2.99904575508928e-05
-3.95581347657658e-05
-2.27483673035587e-05
-3.86240090312584e-05
-4.70641721958033e-05
-1.13445004962507e-05
-2.20258037025878e-05
-3.54758471834045e-05
-2.18312091261983e-06
-2.93662706336798e-05
-4.46842675710383e-05
5.08514360710019e-07
-2.63315761061218e-06
-4.34509510969013e-05
1.81045039751109e-06
-2.63368744216174e-05
-6.71293542257793e-06
-4.66449061835737e-05
-2.78036237567564e-05
1.44095914594195e-05
-3.25347348685935e-05
-3.8580288820986e-05
-3.33779231896663e-05
-4.15622249885087e-05
-6.36854862752576e-06
-5.69953166270446e-05
-1.21132250277536e-05
-5.50712403909833e-05
-3.20810101130683e-05
-2.9487370157227e-05
-1.2118468265872e-05
-3.47066270075539e-05
-3.02093465918844e-05
-1.96353928577462e-05
-4.08114992409746e-05
1.82220703268157e-06
1.27602412291847e-05
2.72670203010132e-06
-1.23463166712955e-05
-1.64212543326769e-05
-1.35215835151228e-05
-1.75112412096354e-05
-1.70964192177206e-05
-3.93547537435757e-05
-2.69917211744145e-05
-2.35999770595585e-05
-3.64593221607372e-05
-5.71224585559049e-05
-7.2244611060567e-05
-5.03052191261916e-05
1.3432457042846e-05
-5.94380836467533e-05
-2.78030634168865e-05
-3.08411127551556e-05
-1.37067714234045e-05
-3.71009051470868e-05
-9.26438417296811e-06
-3.56011580544499e-05
-3.38782805012766e-05
-7.31883804444146e-06
-1.85099184440488e-05
-3.96869779800834e-05
-3.73193773229493e-05
-6.56824127780633e-05
-4.3703674417861e-05
-2.0553543545344e-05
-9.49056668419579e-06
-2.82089403371275e-05
-3.19875984649723e-05
-2.5845588951326e-05
-5.61587976208421e-05
-5.4209695700647e-05
-1.69552417814005e-05
-1.30715753012235e-05
-2.49752885318352e-05
-4.44945099260347e-05
-2.41779244997066e-05
1.65140220223175e-05
2.66197062945086e-06
-3.13543489071042e-05
-4.32194858189449e-05
-3.02065021550986e-05
-7.89995524648664e-06
-3.50005497352564e-05
-2.89037312530961e-05
-5.71746663088937e-06
-4.64103064833899e-05
-4.21113786012393e-05
-4.93018432532544e-05
-3.92209810725366e-05
-4.24573908367111e-05
-1.16232574038445e-05
-4.6141561762242e-05
-3.92880791858902e-05
-3.62006975461216e-05
-2.47163396992431e-05
-3.9848311847746e-05
-1.67234759182193e-05
-9.90480275055655e-06
-1.59741358122816e-05
-1.03384896549397e-05
-3.10046849178602e-05
-4.06139274188011e-05
-1.61107217374044e-05
-3.10132603603271e-05
-2.76201249547153e-05
-3.03539798331066e-05
-3.84688562028957e-05
-2.92960376653821e-05
-1.70496996626014e-05
-1.79331418805291e-05
-7.3734942872621e-05
-9.95013541274901e-06
-5.32668895552046e-05
-7.3368630276587e-05
-5.64083499930143e-05
-3.73392892066768e-05
-4.60827507165854e-07
-2.94927062268382e-05
-4.24805462176475e-05
-5.84299073847011e-05
-2.88406717081837e-05
-2.1133686047002e-05
-3.22322440930681e-05
-2.71233432113719e-05
-6.55310254095526e-07
-4.85487163462296e-05
-1.63144710533675e-05
-7.87430851771918e-07
-5.93032874453636e-05
-1.80653631564244e-05
-5.63502991102901e-05
-5.00733475662141e-05
-1.56297469967356e-05
-3.90630921968658e-05
-2.99142936977588e-05
-6.53173888681567e-05
-3.66892366752034e-05
-4.91663450928664e-05
-3.40379974664654e-05
-1.74007281587355e-05
-1.532139074921e-05
-2.19705987970213e-05
-2.56402542150254e-05
-9.91039924186474e-06
-8.77997316461054e-06
-4.2320051114095e-05
-9.32872842854152e-06
-3.13632647069679e-05
-1.6682039789392e-05
-1.85796433258561e-05
-3.61716565069949e-05
-4.48185313823542e-05
-3.04946893100339e-05
-4.10817110333412e-05
-2.58255990022577e-05
-6.51841974754279e-05
-4.16900302333666e-05
-3.69640721218737e-05
-3.42874565016679e-05
-4.2983268309266e-05
-4.30850081295773e-05
-4.49148977659884e-05
-1.89638198084573e-06
-3.67646466427921e-05
-1.08668318499892e-05
-3.57059880723623e-05
-4.88921511178672e-05
-4.09257643975103e-05
-5.15058974486848e-05
-1.16587552374633e-05
-1.76120130963915e-05
-9.51997406488191e-06
-9.30937423661895e-06
-6.20759146353195e-05
-2.14720652834838e-05
-4.04272447454736e-05
-1.89343021717601e-05
-3.86230255357043e-05
-3.4886601179695e-05
-3.76324898125259e-05
-2.42661839062118e-05
-3.96378884966749e-05
-3.25104043209192e-05
-3.02396146985096e-05
-3.97076695316666e-05
-4.10609712999343e-05
-4.03039430701063e-05
-5.13257448869256e-05
-1.42762093429849e-05
-3.30783051803906e-05
-4.88789904050579e-05
-3.86836725637923e-05
7.05133376814156e-06
-4.84367700426722e-05
-4.59173690276369e-05
-4.35479835655281e-05
-2.26415821050968e-05
-2.25120751006767e-05
-1.62972534116827e-05
-3.29009025107685e-05
-5.31403354755874e-05
-1.3149547636581e-05
-2.71192145585877e-05
-3.11774610137285e-05
-9.65095202111566e-06
-2.77147608995085e-05
-1.05264644995221e-05
4.56296748160262e-07
-5.15077403056839e-05
-3.08186896498331e-05
-4.15631150738591e-05
-4.23893752281093e-05
-1.32162536146105e-05
-2.19023339004227e-05
-1.87286115709988e-05
-5.23583432721424e-05
-3.76733022182889e-05
-1.71303541423803e-05
-3.70907231812033e-05
-4.85193612557562e-05
-3.42619544733111e-05
9.78694713404046e-06
-1.6495210196929e-05
-4.60920825031021e-05
-5.15656848473669e-05
-4.51626670948729e-05
-2.79468877420602e-05
-3.11698478989596e-05
-4.60132945002383e-05
-2.45849026399311e-05
-2.21857256217314e-05
-3.43477603252859e-05
-4.24423864981915e-06
-2.09782972443385e-05
-9.38208832785873e-06
-2.05357792357499e-05
-3.09354808048584e-05
-4.29603940111437e-05
-1.30699705655605e-05
1.03658104080487e-05
-1.26791834907018e-05
3.35659220955034e-06
-3.72592994287098e-05
-4.98679117723394e-05
-3.22428436295516e-05
-2.11161559939693e-05
-4.40773111599034e-05
1.75912250850442e-06
-3.59249461301353e-05
-2.64360954559833e-05
3.21006009859086e-06
-2.51147024854924e-05
-3.12376301242009e-05
-5.13772090779354e-05
-2.55574702357371e-05
-3.77026235067548e-05
-6.04098410058194e-05
-2.26622947420461e-05
-3.41585417761111e-05
-3.40172240948214e-05
-4.89466927420184e-05
-1.95240611817178e-06
-2.27859136494992e-05
-1.86547619373953e-05
-5.02505007865949e-05
-3.94383740430846e-05
-1.79466300730055e-05
7.68873824868693e-06
-4.44371315610075e-05
-3.59015778403095e-05
-2.65492778445948e-05
-3.48302403261388e-05
-6.83176662049593e-05
-2.68069532930591e-05
-7.68747116652169e-05
-2.06069731985819e-05
-4.6397451369453e-05
-5.30472559277951e-05
-1.26496215772418e-05
-1.01410603786087e-05
-4.65155041882532e-06
-4.52190388469367e-05
-4.38808202765361e-05
-6.1030690233862e-05
-5.93612493859993e-05
-2.73457254594554e-05
-4.00790346261457e-05
-4.91042668918544e-05
-2.89963237772118e-05
-1.52334915999845e-05
-3.03227874020964e-05
-1.09355741482037e-05
-2.9556332210536e-05
-7.07144770644525e-05
-2.74248352329865e-05
-3.5021549964478e-05
-7.12933287587738e-06
-3.19753778913426e-05
-1.22664297777931e-05
-2.24467796439605e-05
-5.05310771758043e-05
-3.12178389512441e-05
-1.6478868032395e-05
-4.40514885510584e-05
-4.2425389654547e-05
-1.83221482999194e-05
-3.02575570594193e-05
-3.03739506767192e-05
-2.58312623405059e-05
-2.14200632967971e-05
8.66592384938186e-06
-3.81964455609704e-05
-5.10264478976565e-05
-1.53573460321017e-05
-1.02016605336913e-05
-6.48373848287581e-07
-5.4363465739066e-05
-1.49666185096414e-05
1.81967222444643e-05
-4.4835034160611e-05
2.83122069644139e-05
-2.47750445835894e-05
-3.12959259849528e-05
-2.22214779042265e-05
1.52311987227387e-05
-2.21921219285941e-05
-9.7835923985995e-06
-3.19155690800112e-05
-3.05999383692231e-05
-4.53004996024801e-05
-4.08862488429948e-05
-1.32575113731044e-05
-2.00708488566895e-05
-4.06333340236871e-05
-3.75806345554227e-05
-3.5950188538109e-05
-7.15517854138351e-08
-2.03039722106324e-05
-1.61765982589077e-05
-4.05581816019881e-05
-3.78727325068046e-05
-3.80383677891241e-05
-8.20090267042957e-06
-2.58778473211844e-05
-2.73737997659181e-05
-6.95894552356951e-05
-2.51701620746421e-05
-3.27627889445408e-05
-2.72583544853337e-05
-5.93871565069267e-07
-2.95228104911673e-05
-3.91325166105919e-05
-1.09076885392072e-05
-4.35372862850706e-05
-5.0588226138186e-05
-4.31053437575355e-05
-2.5984800771676e-05
-3.50141397715689e-05
-5.11928392837691e-05
-3.79518452197115e-05
-4.37629236561788e-05
-1.76766299022754e-05
-1.20532042775639e-05
-4.65637770765844e-05
-3.3753400910132e-05
-4.85352465225395e-05
-3.23777568345e-05
-2.52188264952105e-05
-4.96750943764918e-05
-4.40806058708759e-05
-1.94290540800719e-05
-3.49249510231226e-05
-2.24349531780011e-05
-3.38554333632618e-05
-4.84195891264786e-05
-7.48900695773084e-06
-2.11019176882911e-05
-3.36388381729971e-05
-2.5902603761526e-05
-3.76062803841729e-05
-2.1829142671652e-05
-3.84233717460702e-05
-3.44078763862194e-05
-6.14515008197953e-05
-8.3184991403658e-06
-4.39924381383237e-05
-3.19962410776687e-05
-6.99848736867202e-05
-4.71216308104773e-05
-4.76746664415347e-05
-6.37912009718658e-05
-2.915982082533e-05
-4.77337736521498e-05
-2.43095445420575e-05
-2.37250755410107e-05
-3.90044436187876e-05
-2.46653325906368e-05
-4.80534344091707e-05
-3.05945233877057e-05
-6.23661140892239e-05
-3.01350771541746e-05
-2.29931133238346e-06
-1.56177750712131e-06
1.48282117933014e-05
-3.13387696427664e-05
-6.53745018255545e-05
-5.01975915630732e-05
-4.49707577826897e-05
-3.03569120372108e-05
-2.67718935657494e-05
-3.91235627428326e-05
-4.00082274866859e-05
-4.5794905909471e-05
-4.70065038734909e-05
-1.98207946464563e-06
-4.47559084717239e-05
-3.2869199485558e-05
-3.80790723612072e-05
-6.01739541624274e-05
-3.37434747087704e-05
-1.41688750889575e-05
-2.09139412140026e-05
-4.12905388049786e-05
-3.1358089547581e-05
-2.06549889835413e-05
-6.07994352516403e-05
-3.83732409403518e-05
-2.32836084546021e-05
-3.60317351038961e-05
-3.04382250223044e-05
-8.93337075485388e-06
-4.1335052992374e-05
-1.1363870142198e-05
-2.09111058074271e-05
-2.96192482443018e-05
-5.56019821953251e-05
-3.36687058432972e-05
-1.71696196536932e-05
-9.32404433053936e-06
-1.79401090319947e-05
-2.93399155907372e-05
-1.32449510456109e-05
1.14532565041321e-05
-1.4925791938973e-05
-1.87142422706432e-05
-2.03970562350685e-05
-5.13194818830518e-05
-3.79253562629063e-05
-4.78951514040128e-05
-1.10283235053669e-05
-3.29917829388014e-05
-4.15717817413844e-05
-3.65422189954915e-05
-3.29306014850387e-05
-2.14796926868089e-05
-3.90695892826181e-05
-1.59829262423788e-05
-4.85572767934027e-06
-5.59924592774156e-05
-3.91896017626721e-05
-4.25213201283504e-06
-1.879122672671e-05
-2.55869945526122e-05
-3.74978625880149e-06
-4.00807708802106e-05
-2.93616242063233e-05
-3.77144805818446e-05
1.50555035223112e-05
-3.53389995728006e-05
-5.28333832927318e-05
-2.76103002969344e-05
-9.79805367799412e-06
-2.71321839665539e-05
-1.90354189218391e-05
-4.24235220900198e-05
-4.91220551131086e-05
-2.57620174980165e-05
-3.10453204899982e-05
-2.46878533553236e-05
-4.60704415821913e-05
-7.23552749338227e-05
-4.6633449629244e-05
-8.57421956251336e-06
-1.4790180087906e-05
-2.80736284312149e-05
-4.83711933554019e-05
-3.22593173390365e-05
-3.05662694336958e-05
-1.97149194106116e-05
-3.08474368661998e-05
-1.77149418784376e-05
-4.63466972773004e-05
-1.51291580697759e-06
-1.46152643858728e-05
-5.15644620037613e-05
-3.29158249231693e-05
-6.14741103277676e-06
-1.87544738200315e-05
-2.80568969019471e-05
-3.87021411945525e-05
-4.05507414657388e-05
-3.57333296307362e-05
-3.94377071785344e-05
-3.71542556822864e-05
-5.24048545444869e-05
-3.02703412485757e-05
-4.71383857421303e-05
-2.83087981040149e-05
-3.02071469415797e-06
-1.69467406313463e-05
-3.95439171399504e-05
-2.28305118131881e-05
-4.37097113665296e-05
-4.95723960837268e-05
-3.64956275462877e-05
8.34172972197675e-06
4.05453349617355e-06
-3.35995588418091e-05
-5.91812314395114e-05
-3.73342855450318e-05
1.31014700813457e-05
-5.50759452196241e-05
-3.65993251403269e-05
-4.79167356159961e-05
-2.80778003115539e-05
-4.14103822582796e-05
-4.70567607423106e-05
-7.36688587423722e-05
-5.58247596879378e-05
-4.10993710007718e-05
-2.61578984375008e-05
-3.78834660601518e-05
1.37805798745535e-05
-5.00733123399919e-06
-5.51783761867033e-05
-2.87327952887066e-05
-2.85417770662975e-05
-2.36001004976731e-05
-8.85180026214438e-06
-1.60002988404791e-05
-5.22066513114432e-05
-3.51361043404277e-05
-1.45593091295425e-05
-1.43180131924639e-05
-6.71222484310981e-05
4.65762783475847e-06
-3.6714155576986e-05
-4.32916909127255e-05
-4.08041098155068e-05
-4.51072652030073e-05
-3.36363063988682e-05
-4.36953136362183e-05
-1.78560703515188e-05
-6.29218702874245e-06
-7.0861103867471e-06
-3.36306206825558e-05
-1.06466323063757e-05
-4.22120387445593e-05
-4.9672199649456e-05
-2.46664931605375e-05
-1.85924153486054e-05
-5.22096477776893e-05
-4.0908397132348e-05
-4.31435485866691e-05
-1.88276160695191e-05
-3.12595028534105e-05
1.24110139908526e-06
-2.73471687330477e-05
-2.43569448337775e-05
-3.0271683188219e-05
-1.07098389541211e-05
-6.42412429817644e-06
-2.09443446159582e-05
-3.74124456658957e-05
-2.17972097690924e-05
-3.96793322673653e-05
-4.06731745810364e-05
1.12256699045381e-05
-4.67863294856747e-05
1.35213244416285e-05
-6.67402686692862e-05
-7.94967251915704e-06
-8.15910886619789e-06
-2.73161844183877e-05
-7.26736544657011e-06
-1.94609497567082e-05
-3.26215175513341e-05
-2.01630302692856e-05
-3.81509616653603e-05
-4.5431537946515e-05
4.09439519226422e-06
-4.65084593635278e-05
-4.19518623129747e-05
-2.00777831748055e-05
-1.11063106722215e-05
-5.0776445639186e-06
-9.90463623363952e-07
-3.1971227894405e-05
-3.66804262685033e-05
-3.08453227414102e-05
-2.47565691331285e-05
-4.68085457969599e-05
-2.62669429111841e-05
-3.76617726468554e-05
-6.28696588916745e-06
-5.26820725197564e-05
-4.30404348479028e-05
-2.52100623172736e-05
-8.04397096923974e-06
-2.06814034731301e-05
-4.60747800570868e-05
-5.81347912967853e-05
7.83749074829227e-06
-3.84081947863234e-05
-1.43013490349518e-05
-3.14535515685948e-05
2.24178782525352e-05
-5.42942821257619e-05
-3.5257699297541e-05
-3.23441426359239e-05
-2.97701187747308e-05
-3.74128027452879e-05
-2.49103844666102e-05
-4.49335775484189e-05
-1.76428211542693e-05
-2.13285269577117e-05
-1.87430277014575e-05
-2.77193101730645e-05
-5.6330879638327e-05
-3.95268344792127e-05
-3.89191865861283e-05
-2.19137219516668e-05
-2.2381401544492e-05
-1.07150491225554e-05
-4.6309404126179e-05
-5.44661307347393e-05
-1.41306438271296e-05
-1.24793396759002e-05
-2.43446125173261e-05
-3.08409715312063e-05
1.49703839601943e-05
-1.29253732658666e-05
-3.99791380414214e-05
-3.81553726240764e-05
-4.29781687822792e-05
-3.02740005439136e-05
-3.70953524206268e-05
-4.64579557825592e-05
-8.77000563272106e-06
-2.52747245065256e-05
-5.93718487585368e-06
-4.09351438489701e-05
-6.08673957773002e-05
-2.88592381510848e-05
-3.94279402539122e-05
-4.28264402575241e-05
-6.24115203793562e-05
-5.36950810509085e-05
-2.11616099204889e-05
-1.12010799513647e-05
-9.6149138643975e-06
-3.77412835592292e-05
1.48560326343799e-06
-4.50116022323355e-05
-5.44772634251981e-05
-5.02783266660952e-05
1.07977573830305e-05
-3.04005093497487e-05
-4.77190869307862e-05
-2.47713679665002e-05
-1.74539287284474e-05
-3.77563112260735e-05
-3.85803986291367e-05
-6.29937574947266e-06
-3.91273407718472e-05
-8.1302513148765e-06
-1.93575805846532e-05
-3.51994445245099e-05
-4.27350865330645e-05
-1.78823516561457e-06
-2.21188515407111e-06
-1.15340095759086e-05
7.55660471404353e-06
-3.37666422400645e-05
-3.1941490433769e-05
-6.56979411465036e-05
-3.66805783551227e-05
-4.27676169423067e-05
-2.38687773671954e-05
-4.07313602037687e-05
-2.53856630141243e-05
-4.42969848217519e-06
-2.64687408590267e-05
-9.98935204379543e-06
-4.27616398322114e-05
-4.38790310086838e-05
-5.64654370332806e-05
-6.60846469115255e-05
-2.14863985561302e-05
-5.92994501966387e-05
-2.91016203274116e-05
-1.99478216674816e-05
-3.68298582061904e-05
-1.88870023883692e-05
1.93006178113793e-05
-2.84167486414028e-05
-2.20905136913871e-05
-4.62842293394556e-05
-4.71358417007649e-05
-3.33170703212748e-05
2.37833126694416e-06
-2.26784750340249e-06
-3.21307438563977e-05
-4.01488890521109e-05
-3.77372861020259e-05
-5.40758409915108e-05
-3.59108690714441e-05
-3.1428384109339e-05
-9.44655447492822e-06
-4.53223880822231e-05
-1.80229561715893e-05
-3.17195751649446e-05
-3.39779869438523e-05
-1.30547422903761e-05
-2.81592566775616e-05
-5.3874029822206e-05
-5.56201333873704e-05
-6.06659697907852e-05
-5.1977874255921e-05
-6.95424224780974e-05
-2.74915893508463e-05
-2.72426704630105e-05
-6.77065608677365e-06
-4.71107512861057e-05
-4.02343537426119e-05
-1.14338252875046e-05
-1.43994615513222e-05
-3.27302877355666e-05
-4.79791847545648e-05
-4.85081895740655e-06
-2.92965469751776e-06
-5.08321867622928e-05
-3.01464450767721e-06
-5.80673393364229e-05
-5.25250525926946e-05
-2.84139514878083e-05
-1.76035945367134e-05
-9.76011895591373e-06
-1.57288863166187e-05
-3.449269900223e-05
-4.84822480568679e-05
-4.58663485457299e-05
-3.17660919700632e-05
-2.90567360188795e-05
-4.09818669528054e-05
-3.86550040108612e-05
-5.34168334116467e-05
-2.55776607334894e-05
-6.18570971174719e-05
-3.10212846706232e-05
-2.05743681371567e-05
-3.25810837101894e-05
-5.00775917456442e-05
-1.66292588307274e-05
-6.53411399997926e-05
-3.77095403866864e-05
-3.28264632051506e-05
-1.6683350740121e-05
-2.66411378620627e-05
-3.77517779019915e-05
-4.18395468095529e-06
-3.38714207844615e-05
-2.86119158335376e-05
-2.30465137675459e-05
-2.47928124236293e-05
-2.97808304816711e-05
-7.24025892301938e-05
-4.29130974757773e-05
-9.74149530545395e-06
-3.03309666857344e-05
-2.8590522301184e-05
-3.58051290258551e-05
-3.13184180125207e-05
-4.01281191707298e-05
-8.93021768945186e-06
-3.93663951767818e-05
-4.21907867003e-05
-2.06144328425962e-05
-1.44681052909309e-05
-4.41066512257639e-05
-3.42469433262821e-05
-3.510177635138e-05
-1.89507850900576e-05
-5.08656250483523e-05
-3.93566872513993e-05
-2.60393637071403e-05
-3.62770581558197e-05
-5.42481634421439e-05
-2.37759141376352e-05
-5.23409774536014e-05
-4.66997982549252e-05
-3.05181810289679e-05
-1.99071927518509e-05
-2.63007583971136e-05
-3.99247523428034e-05
-2.2186266898565e-05
-3.62710285138594e-05
-3.52417679560848e-05
-1.95794287691161e-05
-2.15868829079168e-05
-4.8284960980332e-05
-4.0155150846236e-05
-3.46922972732963e-05
-3.8209834178801e-05
-2.01265488475605e-05
-5.66030498398464e-05
-4.19710593242136e-05
-9.97545829015558e-06
-3.91663336263756e-05
-3.13364607504811e-05
-4.95768373627641e-05
-1.41891436606606e-05
-5.25822172811687e-05
-5.02109031434348e-05
-1.08461933253841e-05
5.32110687938e-06
-5.2362776520608e-05
-2.53020878955436e-05
7.56100947616488e-07
-4.11182230813107e-05
-6.27132991639416e-06
-4.42491260806974e-05
-3.90492996692664e-05
-1.31992919463398e-05
-2.35531775113075e-05
-1.43440155926179e-05
-5.65880399793261e-05
-1.58312419953363e-05
-2.8611482970474e-05
-4.73871688730174e-05
-1.13417435852657e-05
-2.53789900107974e-05
-3.63842970043298e-05
-2.82236446446519e-05
-5.00541520102356e-05
-1.17306627834419e-05
-6.92966124236589e-05
-4.32588032499069e-05
-5.34975154840414e-05
-5.69079783030713e-05
-2.56443098734512e-05
-1.78848618371536e-05
-2.26537405077643e-05
-2.1367351072774e-05
-5.86415534885736e-05
-2.1486337954709e-05
-3.33356652514923e-05
-5.21669589841916e-05
-2.66144903195484e-05
-6.25422712727786e-05
-2.78396037320664e-05
-2.37713744793366e-05
-1.4285117152231e-05
-2.7279716803964e-06
-3.81787644883298e-05
-2.21499767137971e-05
-3.7532549662312e-05
-2.66180509569049e-05
-2.20347803026696e-05
-4.29787731172176e-05
-6.50497983978496e-06
-5.5027448201749e-05
-3.81257336299409e-05
-1.3312405302308e-05
-1.53895647747538e-05
-1.04817665257228e-05
-1.48114015990879e-05
-3.64663514182583e-05
-1.17483438558298e-05
-6.01624615873762e-05
-8.31968602974968e-06
-3.54094129657282e-05
-9.94165875632963e-07
-2.24351031294272e-05
-3.25902047943437e-05
-4.50343884734181e-05
-1.37810708328233e-05
-4.55749064425669e-05
-2.65536178619634e-05
-5.5604078935558e-05
-3.84163246549628e-05
1.8888621725143e-06
-4.77092874729704e-05
-1.26069124670663e-05
-6.19535996871939e-05
-3.00530752801352e-05
-5.21079454155723e-05
-4.31755868532271e-05
-3.45254609999166e-05
-3.09914178439589e-05
-1.73602032366474e-05
-4.31455855300871e-05
-4.03877430120926e-05
-1.90350935894072e-05
1.21337606418614e-05
-3.37031739995334e-05
-3.10228553882869e-05
-5.74122584678083e-05
5.23088515947604e-06
1.7807697147039e-06
-1.42974612134522e-05
-1.4980511742791e-05
-4.96315325402174e-05
-3.0197587795787e-05
-7.34299208984135e-06
-2.21913374517449e-05
-2.00340993217568e-05
-2.02512244099732e-05
-2.10634305890171e-05
-2.98868362301493e-05
4.8527568379355e-06
-2.38238594547003e-06
-3.30531195607981e-05
-3.13301412644398e-05
-4.38358188025186e-05
-4.36336787909314e-05
-5.06535703498413e-05
-4.5994210406794e-05
-4.47568867470397e-06
-3.96682632626871e-05
-4.19952114279536e-05
-1.73389957177989e-05
-3.39615186560217e-05
-3.65928302969045e-05
-6.59847187425336e-06
-4.37801230152955e-05
-3.38742009754719e-05
-3.05816362173683e-05
-2.03992317541619e-05
-1.70863607076188e-05
-2.66286149419676e-05
-3.88521411144885e-05
-5.36082160520295e-05
-4.37738370652461e-05
-4.23011943008476e-05
-3.05483979160447e-05
-5.78837998390208e-05
-5.0773339745337e-05
6.70310032008247e-07
-4.68830751589469e-05
-3.33022053219827e-05
-2.85038514990646e-05
-2.13142795914602e-05
-4.04345595752998e-05
-6.92072016787022e-05
-1.46844124674527e-05
-2.80406774657605e-05
-1.02508343396725e-05
-1.38597482968692e-05
-2.70635459519916e-05
-1.47859694476304e-05
-2.79173465740287e-05
-1.19761134955162e-05
-2.87206774281096e-05
-1.13249662486128e-05
-2.117393088622e-05
-3.56464477627576e-05
-1.69728435574724e-05
-2.62482291324529e-05
-5.01260623620542e-07
-9.45300659894801e-06
1.99597994098299e-06
-1.83337106715792e-05
-3.73691137166192e-05
-4.45899887294965e-05
-1.33689790182313e-05
-2.96832038277973e-05
-3.15783397329129e-05
-2.91272705162515e-05
-4.04922058505816e-05
-1.47536246217607e-05
-3.46878625948102e-05
-4.66064359765683e-05
-1.55288640196958e-05
-1.83799815349323e-05
-3.79962102000296e-05
-2.95830403159549e-05
-4.50119836396242e-05
-1.21291553484424e-05
-1.97679922673014e-05
-2.51534335778676e-05
-4.20854325792336e-05
-4.41416109258435e-05
-1.50130216010118e-07
-3.02848049997269e-05
-2.18877067188828e-05
-4.39860754593373e-05
-1.78228205546545e-05
-1.23236318852289e-05
-3.6744634272396e-05
-1.22108936447097e-05
-3.56562173199105e-05
-2.80613421816093e-05
-2.03379249009235e-05
-3.42079934837494e-05
-3.91644703578786e-05
-2.88928236926605e-05
4.45770759869726e-07
-7.50388312737952e-06
-1.62229111177679e-05
-4.46149543097584e-05
-5.65803411537831e-05
-5.03885818523333e-05
-2.69921595129552e-05
-3.79163073415832e-05
-2.88982676458245e-05
-1.70474648173948e-05
-4.93680731752729e-05
-3.03124914938332e-05
-7.15244345156093e-06
-5.35151831734767e-05
-3.9820262926957e-05
-2.64478168689795e-05
-1.54168460571371e-05
-3.4849582531923e-05
-2.65447386470159e-05
-4.15471154006006e-05
-6.56980282933461e-05
-2.67321971742503e-05
-5.3667553470502e-05
-4.51937571401109e-05
-6.45322341114201e-05
-2.00877703060806e-05
-3.18711088615846e-05
-2.93521556177547e-05
-1.21503288148291e-05
-8.6402374691863e-06
-1.47721982111176e-05
-2.95974671511254e-05
-2.40812313333663e-05
-5.23883560598698e-05
-4.00008499080173e-05
-4.73621468788675e-05
-2.49315054436352e-05
-3.5739800038181e-05
-3.62583312165094e-05
-4.0570420738829e-05
-2.18780351626876e-05
-2.67785449126944e-05
-3.24825427103288e-05
-2.3274414013676e-05
-3.18106265776615e-05
-6.0320240919787e-05
-4.70592409287267e-05
-3.50743587559347e-05
-1.9010489057756e-05
-6.35486986510504e-06
-2.42034978710626e-05
-4.09982833001889e-06
-1.67063533240142e-05
-2.77998485856959e-05
-1.68663481021342e-05
-1.07454688075847e-05
-3.18619257843807e-05
-1.82077489123911e-05
-1.79594956792132e-05
-3.29549781084266e-05
-1.57329641935074e-05
-2.6548306764502e-05
-6.71239067327104e-05
-2.88198814013032e-05
-3.64692654945431e-05
-2.81703903462546e-05
-1.47014269248982e-05
-3.47750131691546e-05
-8.17931154755087e-06
-5.22980966007355e-05
-2.28057502415324e-05
-2.00776575794606e-05
-5.01851820709977e-05
-3.44359462942465e-06
-1.35201149073712e-05
-3.08993392720274e-05
-1.26511202292132e-05
-3.80093451538471e-05
-4.30705565595491e-05
-2.86354705064971e-05
-5.36814285458111e-05
-3.14656581198282e-05
-3.58452108060572e-05
-4.09469078221325e-05
-8.68876432199602e-06
-1.80205191986214e-05
-3.27240780345565e-05
-2.32035912509622e-05
-1.68714677912964e-05
-3.08672646650215e-05
-4.25747302279901e-05
-4.27201516632926e-05
-9.92280592218507e-06
-4.4941229948329e-05
-4.9721699753053e-05
-7.85893989387298e-06
-5.32721451000399e-05
-5.10745408125071e-05
-4.32918336292266e-05
-6.7591433909369e-05
1.75867613790257e-06
-1.74480712065202e-05
-4.424050009976e-05
-4.4533212422635e-05
-1.38606510249147e-05
-9.47309129667173e-06
-3.22028469181287e-05
-7.08546563737175e-07
-2.09676896370017e-05
-4.62934948058845e-05
1.52727238012053e-05
-4.029779450645e-05
-4.78898095204894e-05
1.27399673381119e-07
-6.70858530838539e-06
-1.54075044877913e-05
-3.8135319561892e-05
-2.99960253317622e-05
-4.31280935948296e-05
-2.17053837137234e-05
-2.62582778981646e-05
-2.59530442490607e-05
-1.66903800521014e-05
-4.45311325271856e-05
-3.30280636191634e-05
-6.76928958418161e-06
-5.47467467356551e-05
-6.97348615984164e-05
-3.31349679551068e-05
-2.63614407825771e-05
-1.80373471299335e-05
-1.57368553936345e-05
-3.92154380958656e-05
1.21250257596223e-06
-2.82016774495384e-05
-4.51720195237778e-05
-6.09349759510136e-05
-5.82545651062535e-05
-5.7879948943692e-05
-2.8676366728187e-05
-5.95305828261689e-05
-1.42102039450549e-05
-4.32157552191502e-05
-2.14387659150661e-05
-1.90170923208806e-05
8.70442095634179e-06
-3.39166497567784e-05
-2.47200276344265e-05
-2.67167969137909e-05
-3.17983392472686e-05
-3.66536613962191e-05
-7.66227650404691e-06
-4.56371103693586e-05
-2.03836533145451e-05
-4.33924266969846e-05
-2.04639265484178e-05
-4.11145806987981e-05
-1.16749517377443e-05
-4.82768974085827e-05
-1.82248283180445e-05
-6.0243371902441e-05
3.08719698937401e-06
-2.46173912856835e-05
-4.73945527863418e-05
-2.34922965622961e-05
-2.13620364163845e-05
-3.78234926094962e-05
-2.35507522429234e-05
-2.9862335531385e-06
-2.16977008629135e-05
-8.59152965306498e-06
-1.2048934666955e-05
-2.84615209916936e-06
-4.13851206587269e-05
-3.54691124397002e-05
-1.50222843192281e-05
-2.83210482051758e-05
-7.34453767121659e-05
-2.64388629043387e-05
-6.82774039630357e-05
-3.40988192135524e-05
-3.07326878533514e-05
-1.38573481082491e-05
-3.92501879965962e-05
-5.86473459318263e-05
-2.91927280454842e-05
-3.74243258204082e-05
-1.68760021707844e-05
-4.31505200474171e-05
-3.0148467283135e-05
-3.32580021214574e-05
-1.46795025854828e-06
-3.93147049313333e-05
-3.90383336838111e-05
-4.65508129333686e-05
-3.40159363489708e-05
-2.51469461596756e-05
-3.03601999731907e-05
-4.41113089189622e-05
-3.10099247409795e-05
-5.73498853701272e-06
-6.00325008509513e-05
-4.58263359667651e-05
-1.55075522313145e-05
-3.481338821375e-05
-3.3406060317487e-05
-3.62087179622573e-05
-9.61576726362673e-06
-3.1977122709212e-05
-1.09951488864248e-05
-1.57479551370318e-06
-1.86439830155437e-05
-2.01966586523412e-05
-1.15052526529092e-05
-1.04713201099177e-05
-3.21801411330889e-05
-1.73820462050783e-05
-4.23910715466589e-06
-3.44053067256138e-05
-6.0713934125903e-05
-3.46699950543657e-05
-3.00491233152393e-05
-6.85403092788496e-06
-2.86265457900608e-05
-2.37382486923316e-05
-9.80500908981314e-06
-5.31543934461274e-06
-1.81659801511597e-05
-9.68086294486339e-06
-1.76311838494267e-05
-3.87923089730779e-05
-3.16252978377748e-05
-2.72633174608548e-05
-2.34700868582625e-05
-4.20796056097765e-05
-2.89699495114624e-05
-9.3398887155128e-06
-3.96824264605484e-05
-1.7874501335872e-05
1.32537839420587e-05
-5.36470782252058e-05
-3.32168868003807e-05
-3.05272945886848e-05
-3.50444923699728e-05
-3.29024637649534e-05
-2.97835517290606e-05
-4.97512807701122e-05
-2.85012832704005e-05
8.0072099884279e-06
-3.22368357323039e-05
-3.01570535622016e-05
-2.39458262362262e-05
9.68334696502441e-07
-2.32612658967916e-05
-5.12442540637195e-05
1.292168479029e-05
-4.2863484371385e-05
-5.7566954535336e-05
-2.33392104974942e-05
-5.30822694442517e-05
-2.43794859621511e-05
-3.58287395990232e-06
-6.84458557954219e-05
-2.48862167925045e-05
-3.57156321096981e-05
-1.60311455222537e-05
-4.36199212644383e-05
5.28401586863966e-06
-6.09967864064987e-05
-3.61737776265493e-05
-2.07131182852407e-05
-3.05932870973277e-05
-3.64890193723583e-05
-1.3997477981008e-05
-3.02818449145995e-05
-4.49681979914728e-05
-2.82739938267712e-05
-2.99288941520737e-05
-9.07253834083417e-06
-4.1054019200799e-05
-4.21081436151844e-05
-3.33546232497659e-05
-2.88575152216459e-05
-4.05269605988258e-05
-2.76852839122444e-05
-3.47961948247866e-05
-3.4629941549487e-05
-1.00861110908993e-05
-1.94964064242476e-05
-3.68772957486325e-05
-2.43625092252983e-05
-5.07199451660689e-05
-4.59145972143293e-05
-2.44692770608055e-05
-4.49903007147319e-05
-2.63105486380205e-05
-7.27872107735196e-05
-2.43252654751592e-05
-1.05446386592373e-05
-3.52471454749279e-05
-5.46052550576212e-05
-3.64298062920417e-05
-3.32285320069158e-05
-4.10887570876532e-05
1.70628294728523e-05
5.74643036847961e-06
-8.67285650067386e-06
7.81653608382998e-06
-2.96387093576324e-05
-2.72577048360964e-05
-3.20665096085067e-05
-3.1721370023337e-05
-3.23936837601081e-05
-1.60331889737373e-05
-8.03020574643977e-05
-4.95803686812803e-05
-4.04761701004842e-05
-3.7415407993909e-05
-4.71113470435626e-05
-1.96906550726003e-06
-2.71538830368429e-05
-2.07847307853332e-05
-4.95811066346599e-05
-3.76473970690536e-05
-3.59294884203253e-05
-3.21825447623656e-05
-2.29251219520918e-07
-4.9478855847047e-05
-2.21806397687178e-05
-5.70039712671328e-05
-3.57455962423129e-05
-6.41082396256466e-05
-2.20949204386395e-05
-1.43665093889202e-06
-1.2147330182776e-05
-2.71642348145038e-05
-3.74072098868192e-05
-1.53612058082226e-05
-1.13244366473462e-05
-6.13942784845213e-05
-3.58239344267279e-05
-3.77250897278368e-05
-2.26896830855578e-05
-5.61288098763387e-05
-2.23627961347509e-05
-2.8652175389445e-05
-4.24748321847098e-05
-1.87110463726308e-05
-4.33526344517642e-05
-2.63364280912016e-05
-3.78802904533132e-05
-1.11665552012157e-05
-5.01647327981402e-05
-2.54570965426854e-05
-3.89537533983908e-05
-1.94259693064833e-05
-3.05746179569734e-05
-3.14550265066715e-05
-1.43127528051726e-05
-2.39169953158995e-05
-2.22324884340676e-05
-4.36927253919426e-05
-4.05656570498902e-05
-4.06957831786684e-05
-2.28608186194367e-05
-1.18659264043403e-05
5.7923734854717e-08
-2.3782433834733e-05
-4.76207356724267e-05
-3.70571294180074e-05
-3.16275514212448e-05
-3.52001319456978e-05
-1.67112926485714e-05
-5.15330821600988e-05
-1.16249047154357e-05
-5.24855644916602e-05
-2.68531940046219e-05
-2.05085590583359e-05
-5.09437497839252e-05
-5.4067341159121e-05
-4.32506271444468e-05
-3.56032259986315e-05
-4.83152945873143e-05
-1.30059741449169e-05
-1.6078079794484e-05
-4.02111343397368e-05
-3.6128340960442e-05
-2.71503702934168e-05
-2.93486544981042e-05
-1.25904522061373e-05
-2.51906637050525e-05
-1.02829688194254e-05
-2.60260587624594e-05
-5.66918478253154e-05
-3.42122514751244e-05
-2.13601982142444e-05
-1.19355300109646e-05
-2.05293340795221e-05
-1.14963998103818e-05
-2.4227102789502e-05
-1.58483368437513e-05
-2.89421433065528e-05
-1.77858166237679e-05
-1.61679194851556e-05
-2.41389713469857e-05
-2.10983593030594e-06
-2.72686401118162e-05
-4.34565027935459e-05
-5.33321208659085e-05
-1.32807604516954e-05
-2.56363115202394e-05
-2.99776041464744e-05
-2.65380120050098e-05
-2.66265214326722e-05
-1.94762933624536e-06
-1.98782259631119e-05
-4.61956098819042e-05
-1.53547296863008e-05
-3.79878110212242e-05
-5.14789757973952e-05
-2.67181147586695e-05
-4.14209430653151e-05
-3.18906233797292e-05
-2.27130233372236e-05
-2.64370589317848e-05
-1.20535651344771e-05
-4.79657518415972e-05
-3.55194088178552e-05
5.26953106235116e-06
-3.07654344601235e-05
-4.23184333424437e-05
-4.44581771243983e-05
-4.2866372356101e-05
-3.83661872856428e-05
-1.28453796898402e-06
-3.33775862056863e-05
-1.40484795735409e-05
-1.7915865679328e-05
-3.50196623530068e-05
-4.86618406802233e-05
-8.52321234985069e-07
-5.37038986353794e-05
-2.19361393113368e-05
-3.12743526963229e-05
-3.588375926964e-05
-2.58650981458386e-05
-3.1944640650729e-05
-1.93447867111595e-05
-5.45019691167542e-05
-1.82104643620119e-05
-5.68026021204302e-05
-5.58674314673176e-05
-1.831587637972e-05
-4.38567809264598e-05
-3.79853305581152e-05
-3.8288307077892e-05
-5.24490862271551e-05
-3.33806810969313e-05
-2.5407020857666e-05
-2.31182616168972e-05
-1.98543382410616e-05
-3.91356461870307e-05
-2.66994298741597e-05
-3.14152512579774e-05
-5.51405819709738e-05
-3.2539431004781e-05
-3.59252964309455e-05
-3.75081685708881e-05
-9.68003374787202e-06
-6.03692030195826e-06
1.10788879286761e-05
-2.57829505236067e-05
-1.61794592914169e-05
-4.5209676281334e-05
-3.06941220808965e-05
-3.10119668816337e-05
-4.81576731868972e-05
-2.98455995853556e-06
-4.72086655138118e-05
-2.96268121380116e-05
-3.76151880217631e-05
-5.31447294578937e-05
-3.81462356116712e-05
-4.74622985437744e-05
-7.92380964334233e-05
-6.86028680130081e-05
-3.62020173315213e-05
-1.90708624895496e-05
-2.97280458055142e-05
-4.56794065742454e-05
-6.36018154738564e-05
-2.709375371386e-05
-2.29480909727988e-05
-2.30795860909288e-05
-4.90477438658009e-05
-3.83055307066007e-05
-1.61350782056384e-05
-2.61993766419137e-05
-2.6025995089854e-05
-3.97207946146959e-07
-1.72895011291325e-05
-3.48932770296217e-05
-3.6771436821389e-05
-1.92045156469949e-05
-2.61955406407833e-05
-3.86971412785931e-05
-5.14148116654613e-05
-3.76290562408055e-05
-1.35040606512967e-05
-5.77008795149516e-05
-5.44468167460694e-06
-3.66355998788417e-05
-2.48541671589832e-05
-1.92070489303827e-05
-1.508930286652e-05
-5.2511679008061e-06
-1.30240799567512e-05
-1.82286644330753e-05
6.63144283097037e-06
-1.21607638288684e-05
-4.85465046511788e-05
-4.99583323061929e-05
-5.03635593857788e-05
-3.11566826437719e-05
-6.43740213006454e-05
-5.03767316911106e-05
-6.2062339009479e-06
-2.63670035255953e-05
-2.71032222182879e-05
-3.56151051018694e-05
-5.58919818025137e-05
-3.04781330387653e-05
-3.10043642416949e-05
-5.11975562444531e-05
-2.92420239628364e-05
-2.25230287985663e-05
-2.19206912636446e-05
-3.01009684984248e-05
-6.14329905748176e-06
-2.40565282114011e-05
-3.59732714116413e-05
-1.32981640158965e-05
-5.08796217542666e-05
-1.43085145518764e-05
-2.76301234107385e-05
-1.75635201835636e-05
-3.70561666319675e-05
-2.09585354395444e-05
4.70514018357385e-06
-4.58699617363356e-05
-2.25925688284567e-05
-3.2970234460948e-05
-6.81465735486431e-06
-5.31856754849909e-05
-3.44424038793354e-05
-4.59504005174094e-05
-4.70752921449896e-05
-5.70299693755421e-05
-5.29269075138593e-05
-1.5001557006772e-05
-5.18635707534562e-05
-6.16276781137001e-05
-3.31819317786021e-05
-3.1388678563073e-05
-5.54157858271832e-05
-3.78556260292329e-05
-1.88743070449769e-05
-9.20068206621607e-06
-3.92230818906488e-05
-3.2149226978627e-05
-3.11485409156912e-05
-2.11915990243226e-05
-2.04449125022172e-05
-2.43807437112652e-05
-1.45989964110809e-05
-2.78732781598743e-05
-4.15631609163669e-05
-7.00435708181007e-05
-2.93627596600528e-05
-5.30970938990787e-05
-1.78842243601444e-06
-3.82849769594696e-05
-1.96953917958597e-05
-2.49423227705266e-05
1.89175966879861e-05
-1.47599878678488e-05
-5.42774611392127e-05
-2.79201025860055e-05
-1.5503737727208e-05
-1.42141152172853e-05
-6.15784733255286e-05
-4.63691870811641e-05
-2.01096952091731e-05
-4.06620057278595e-05
-2.12515415447109e-05
-4.43892028981233e-05
-7.3265604007067e-05
-3.6345108445084e-05
-4.54649708500889e-05
-2.17601685904132e-05
-2.27650507061569e-05
-1.7853240493013e-05
-4.43014107798742e-05
-1.02260177659206e-05
-4.82553003547785e-05
-3.59097042740649e-05
-2.1222801396252e-05
-3.32429023899057e-05
-3.03049780788797e-05
-3.11353367564753e-05
-2.47930764958755e-05
-4.34488207712307e-05
-4.13482594204635e-05
-1.84173022186852e-05
-3.00309310255772e-05
-4.73083101166277e-05
-3.39840695644375e-05
-1.87822311003862e-05
-2.56251744005592e-05
-3.34037893029265e-05
-3.46065781206749e-05
-8.66431339084501e-06
2.34455683673132e-06
7.15858731127318e-06
-2.41328108526122e-05
-1.6913365537583e-05
-2.91971267706177e-05
-2.60600001826695e-05
-3.74854046828788e-05
-9.09941555090292e-06
-3.61154521546771e-05
-3.16000594772471e-05
-2.15843206664175e-05
-3.60301426855512e-05
-5.65389765200425e-05
-2.451831704522e-05
-1.83117301570673e-05
-2.15848569857855e-05
-5.86779888643356e-05
-1.59686169893634e-05
-8.09714886029306e-06
-4.05858391229942e-05
-8.60472758727191e-06
-4.10097055789984e-05
-4.68713775808191e-05
-2.07123348761498e-05
-3.29348525254963e-05
-3.09373058069652e-05
-8.61150013346323e-07
-4.57173534634221e-05
-1.8782581748462e-05
-5.43961834938268e-05
-5.37870773111671e-05
-1.629925070588e-05
1.38220204519671e-05
-1.11892445376911e-05
-3.0629547780027e-05
-2.15962886486087e-05
-1.07917993692619e-05
-6.35621878048197e-05
-3.84131643649805e-05
-6.47506724145511e-06
-2.13791717447852e-05
-4.11944321701565e-05
-4.78207075511962e-05
-4.17853648030844e-05
-2.35660447448724e-05
-6.31701332371649e-05
-1.36527037828848e-05
-3.27867233706241e-05
-2.34164020996586e-05
-1.5845097673404e-05
-3.34021721680957e-05
-4.5043084287441e-05
-6.48234927362281e-05
-3.67512285906928e-05
-1.29053696564509e-05
-2.06335494594658e-05
-3.2169727013999e-05
-3.20385593908494e-05
-3.89091266117456e-05
-1.31975312093594e-05
-1.443731069259e-05
-4.9270250956429e-05
-2.69652174763922e-05
-7.13639703057576e-05
-1.83274113728417e-05
-8.67161488728446e-06
-5.57964337160157e-05
-1.17471589472558e-05
-3.30832378741155e-05
-1.24196067833835e-05
-2.43940464959993e-05
-3.81411022147787e-05
-4.8587814237954e-05
-2.73781656698526e-05
-3.90063724658821e-05
-2.99628652495993e-05
-3.20426233305005e-05
1.27454888505397e-06
-4.24380806164271e-05
-1.71560549719058e-05
-3.49337333691059e-05
-4.69134889209815e-05
-2.93152583947969e-05
-2.79841463554732e-05
-3.25683040109973e-05
-1.19482925727627e-05
-2.81302953226081e-05
-1.33347245587501e-05
-3.48745710678318e-05
-2.66862683355927e-05
-2.52887073335875e-05
-1.05921238600027e-05
-2.98062332893405e-05
1.95295790886294e-06
-2.1928440339986e-05
-2.20549410819959e-05
-1.53142025786512e-05
-5.19822663930124e-05
1.66784972447832e-05
-1.40646238805652e-05
-3.07606727701609e-05
-4.24001295354537e-05
-2.5858537360913e-05
-2.01249265705276e-06
-1.18630287028279e-05
-2.98686357258161e-05
-5.29702258280616e-05
-2.72980634697533e-05
-2.82493426761431e-05
-2.60333470676486e-05
-1.39581259262747e-05
-6.6505686559317e-05
-4.94235790010813e-05
-3.82638906436206e-05
-2.88828223531057e-05
-4.00528752419717e-05
8.87548937451753e-06
-2.61066650658946e-05
-1.27065913258821e-05
-2.41107935858724e-05
-1.89872837922383e-05
-3.6641449312172e-05
-1.96412136305787e-05
-4.5333527432233e-06
-2.45665469791248e-05
-4.62748349178634e-06
-5.2606019313672e-05
-3.33888143830776e-05
-3.57921045757942e-05
9.89790404033824e-06
-3.51497988546409e-05
-5.28810508732905e-05
-2.16713492975459e-05
-5.72440609373384e-06
-2.883612335346e-05
-6.14034666072907e-05
-5.68366635461257e-06
-4.7419745926835e-05
-2.41429363361805e-05
-1.93044890439698e-05
-1.98660516564521e-05
-2.81556951644136e-05
-3.02974945779452e-06
-3.08149870674459e-05
-2.60797007023719e-05
-5.2664060900476e-05
-4.81182671739893e-05
-4.84720354870291e-05
-2.4850260738964e-05
-4.08055437864092e-05
-2.27049981231452e-06
-2.96391899758392e-05
-3.14749879483068e-05
-3.35336185014892e-06
-2.08946396596341e-05
-1.56625242655455e-05
1.42708335412791e-06
-3.41602294503326e-05
-4.75849899132863e-05
-2.56656894334688e-05
-1.78213454061611e-05
-3.67667867741954e-05
-4.1100539159403e-05
-3.77162307287155e-05
-2.37589203814933e-05
-3.63683360145548e-06
-1.73110434036041e-05
-2.08993618033145e-05
-9.03317874066111e-06
-3.64040047458182e-05
-2.05762114856224e-05
-2.23578646275554e-05
-4.42997079278292e-06
-5.54764870013578e-05
-2.90578117364764e-05
-3.52844513429813e-05
-3.27913950607324e-05
-3.16906266389952e-05
-3.91472909116645e-05
-1.86336780669624e-05
-2.29305199678781e-05
-4.72198349544031e-05
-2.46469418618243e-05
-6.04734979408236e-06
-3.77120945648114e-05
-2.84299190097738e-06
-4.24702904542389e-05
-1.61631529748781e-05
-2.21483580399552e-05
-4.08270918658916e-05
-3.96310516678359e-05
-2.62214590070689e-05
-1.67683422752412e-05
-2.59986490111993e-05
-2.64827155898657e-06
-2.3446152772971e-05
-6.85589239723768e-05
-4.52345023205943e-05
-1.84411989473687e-05
-2.28102645565243e-05
-9.31652597562285e-07
-3.01471910641534e-05
-4.07684250036748e-05
-1.50239092912131e-05
-2.46787143362826e-05
-3.08750450968427e-05
-1.53763664005119e-05
-1.77425178017334e-05
-3.44281178584571e-05
-6.37911706210579e-05
-2.66766346822436e-05
-3.4031676579875e-05
-3.17833998165238e-05
-2.99037098229288e-05
-8.93136142077971e-07
-2.37966695477305e-05
-4.62431288996747e-05
-1.43221948774961e-05
-1.25205257781747e-05
-4.67269471191174e-05
-2.31172111463309e-05
-1.28238997679041e-05
-4.40208014964866e-05
-1.63215263706858e-05
1.14130898525038e-05
-1.15751903021484e-06
-2.05053895888108e-05
-5.2511903858078e-05
-5.48488866720665e-06
-3.12006569263834e-05
7.40154975335094e-06
-6.27804209309316e-05
-3.94207377103546e-05
-2.02324980174554e-05
-5.71045263031434e-05
-7.42245352371535e-06
-2.38678487144122e-05
-2.88369656990473e-05
-2.39805533504341e-05
-3.39516026193347e-05
-4.18093065911417e-05
-2.36943347177022e-05
-5.01924434243546e-05
-2.98813878283492e-05
9.69836697705737e-06
-4.06126965746447e-05
-2.01709373155972e-06
-3.14506975662838e-05
-1.35784618802133e-05
-2.4613338640264e-05
-4.9881050152842e-05
-1.24885147349662e-05
-6.40401909146877e-05
-9.11177683283298e-06
-1.27804338250075e-05
-9.30033672384411e-06
-1.83462188905542e-05
-5.77358161752588e-05
-9.7775010869563e-06
-1.64030661445182e-05
-8.37260072788162e-06
-2.79416368347914e-05
-1.6583748345644e-05
-3.46902853271005e-05
-4.97406331799e-05
-3.01139664590337e-05
-1.0844785718594e-05
-1.45336479286642e-05
-2.80950433313051e-05
-8.80185294792911e-06
-5.55389703789837e-06
-5.77371412694855e-05
-4.48325487472993e-06
-3.11408886637707e-05
-4.19588090760733e-05
-4.29490183208184e-05
-3.7719042297312e-05
-4.61359103687244e-05
-2.15020698337104e-05
-3.74879381773838e-05
-4.0307203288212e-05
-6.67704909538388e-06
-2.54936796988722e-05
-5.88753139961103e-05
-5.0767832926644e-05
-4.63825059110947e-05
-1.56228958730671e-05
-3.48547127966516e-05
-5.97201216388404e-05
-6.10832635564773e-05
-1.98502271793967e-05
-1.08695363617506e-05
-3.76516123453771e-05
-9.25202373056971e-06
-5.3176597800164e-05
-5.94334731630725e-05
-1.91745416486779e-05
-6.13607225999799e-05
-1.94497751561042e-05
5.73974447837631e-06
-2.09463563631154e-05
-3.40743451659488e-05
-5.03828616583596e-05
-3.12862152645346e-05
-1.96038893138951e-05
-1.63805402327175e-05
-4.73718362869889e-05
3.29072498347266e-06
-5.33756398339917e-05
-4.26735954786069e-05
1.27334232975113e-05
-5.64762362774773e-05
-1.42040048704629e-06
-4.36518293229928e-06
-3.72970734447651e-05
-4.39493343813616e-05
-5.7733645452226e-06
-3.2458318263663e-05
-2.90134526413559e-05
-1.24646833802039e-05
-1.79890750352498e-05
-4.43690156603035e-05
-3.94593511680989e-05
-2.75531882125035e-05
-3.88298231510411e-05
-2.3443032354939e-05
-2.34683153017796e-05
-5.55212201059946e-05
-1.94734706236159e-05
-2.49820059923813e-05
-4.04571181710327e-05
-2.15135456012112e-05
-4.6088682376063e-05
-3.36625338279475e-05
-1.22420250532218e-05
-4.14507891246179e-05
-3.87944984982962e-05
-1.99509124172366e-05
-1.71183916010858e-07
-5.17777065090155e-05
-2.87598507395674e-05
-4.32163809124628e-05
-3.44083216699995e-05
-3.00592517928337e-05
-4.07441176746653e-05
-1.9222248721982e-05
-9.72502461110893e-06
-3.93343181612782e-05
-2.32289045752199e-05
-2.06799751795366e-05
-3.04272617921309e-05
-1.52853218681696e-05
-3.34836016346053e-05
-7.78488397123983e-06
-6.85008273235545e-05
-3.50903686834535e-05
-5.27242518147604e-05
-2.32429334384743e-05
-5.74151531742092e-05
-5.81399792356535e-05
-3.90587952827058e-05
-2.58319096888071e-05
-4.19614380281442e-05
-1.8280780356683e-05
-3.51751082419336e-05
-2.96882775254327e-05
-3.82037536035237e-05
-1.34062126823965e-05
-7.43581147732562e-06
-4.39195596745384e-05
-1.95759585441079e-05
-1.57133024584444e-05
-1.50768906912203e-05
-3.75725395318929e-06
-3.00986061125548e-05
-2.40612681276834e-05
-2.17452135254216e-05
-2.7495975107156e-05
-6.45931743410711e-05
-3.61429677647891e-05
-4.46030039516997e-05
-1.15314571588714e-05
-5.78126405410689e-05
-4.71127400037801e-05
-2.18181923222323e-05
-3.80930185132675e-05
-3.34975141688585e-05
-6.98325784071811e-05
-2.18135128302703e-05
-1.9501413769353e-05
-2.26234688830997e-05
-2.54424773371324e-05
-1.28178553227483e-05
-5.94788418990199e-05
-4.18226618830512e-05
-4.44125127698962e-05
1.85878355293691e-05
1.80346955676972e-07
-1.23899706113027e-05
-3.31498732343321e-05
-5.25981547705974e-05
-4.33685354716445e-05
-1.85163281250242e-06
-2.8955889278062e-05
-2.2581856096163e-05
-1.89772126981395e-05
-3.25619478954843e-05
-3.48756458123886e-05
-2.2168101471253e-05
-2.80223478334486e-05
-4.78102273764773e-05
-4.27723119168664e-05
-3.5490176511805e-05
-4.79265656815069e-05
-4.05890510580897e-05
-8.38656690681899e-06
-5.42378018777034e-05
-4.52052701869652e-05
-7.29552044835322e-05
-5.86330374368628e-05
-4.04794814872505e-05
-2.64350083493233e-05
-2.58148617697253e-05
-1.93367371916051e-05
-1.56789633297212e-05
-2.328424648991e-05
-2.73590278055459e-06
-4.96957907536053e-05
-5.04760534429554e-05
-6.95564846562264e-05
-2.58185977165211e-05
-4.23266137956767e-05
-4.145311149203e-05
-2.77197332207014e-05
-3.01327439957854e-05
-7.19781742418045e-06
-2.8687634075882e-05
8.02015173561842e-06
-4.56255925707674e-05
-1.04962593672224e-05
-1.84400821995661e-05
-2.72927222553374e-05
-8.91836889763058e-06
-2.87412855279397e-05
-1.77589989439746e-05
-4.79973036412204e-05
-4.29335385398533e-05
-3.82135243277975e-05
-5.45180895405969e-05
-2.32981293401996e-05
-2.09303455085911e-05
-1.67194914145617e-05
1.46278989975074e-05
-2.51347536447716e-05
-5.3240197859115e-05
4.37254083944579e-06
-3.76004517180893e-05
-2.13494367455271e-05
-6.92024715447305e-05
-3.06270718065434e-05
-2.09124638013724e-05
-3.71547232155144e-05
-3.57968404062541e-05
-2.5133373857778e-05
-4.24283501794134e-05
-5.56334594313478e-05
-4.58477786181186e-05
-2.76054960292931e-05
-5.1432735398927e-05
-2.5408813430092e-05
-4.20093724991789e-05
-3.82869446758527e-05
-3.10207274345596e-05
-3.01505496000481e-05
3.22785683431167e-06
-4.41212627808339e-05
-1.69846061590383e-05
-2.94383752987945e-05
-3.78222287565175e-05
-3.83962225910554e-05
-1.72652498137378e-05
-1.84580413440637e-05
-3.26085438815128e-05
-4.0708124162434e-05
-2.73753197893614e-05
-1.75701481495358e-05
1.43762154973744e-07
-2.05493580029717e-05
-1.66155191702819e-05
-1.7378337282585e-05
-4.12252081610672e-05
-2.24853798469106e-05
3.94554717371217e-06
-2.30132999514735e-05
-1.22586398014811e-05
-3.7390365225853e-05
-2.26232230311665e-05
-2.54616875986453e-05
-2.33826149885004e-05
-4.94075854531978e-05
-6.13492233309723e-05
-4.26781007399613e-05
-4.55663636301022e-05
-2.21162783472936e-05
-5.25090862199935e-05
-2.94127478767297e-05
-3.32084022020992e-05
-1.7941416358823e-05
-4.89122352543796e-05
-4.82238381334486e-05
3.03152278828224e-06
-2.39620688040186e-05
-2.57244070085493e-05
-2.5383558947652e-05
-3.49041626153065e-05
-2.66849046758902e-05
-4.70446586736632e-05
-2.41664327592949e-05
-6.38968995910444e-05
-1.2672672383416e-05
-4.9828747369427e-05
-5.29675085140174e-05
-3.45741378497988e-05
2.12198190624971e-05
1.95370822753933e-05
-2.91626336378617e-05
-5.45177003397223e-05
-3.16911576321266e-05
-5.23723403448691e-05
-3.49833635315668e-05
-1.3787241054449e-05
-1.13047385843822e-05
-5.62972447587084e-05
-2.23042664596407e-05
3.31715112464708e-06
-5.94192038104309e-06
4.54030289513049e-06
-4.94648134426199e-05
-3.68356775450438e-05
-4.49480875105608e-05
-3.18850892619046e-05
-5.09618349699792e-05
-5.80300712204926e-06
-3.24465040435249e-05
-2.057425122882e-05
-2.57618586274303e-05
-4.39237575814851e-05
-2.87418644467009e-05
-3.6109511030701e-05
-3.17456099373277e-05
-3.15444487861795e-05
-1.57655812061406e-05
-4.65395274147421e-05
-3.36202902824625e-06
-2.67323729668314e-05
-3.41843103738217e-05
-3.0296513383386e-05
-2.80693962622537e-05
-1.29694718009276e-05
-1.50870194380382e-05
-2.47658082028654e-05
-1.5956209138368e-05
-3.10395117477633e-05
-5.82038913932801e-05
-1.88871059056958e-05
-2.96151883294239e-05
-1.48342445796896e-05
-2.1236821214508e-05
-7.33640346040907e-05
-2.64152590346949e-05
-3.45728161760354e-05
-2.03246558677858e-05
-1.39993758994505e-06
-5.2545784787661e-05
-4.61513516018625e-05
3.92798720917008e-06
-4.75478280826795e-05
-1.13434991906127e-05
-1.73962166070364e-05
-2.08406678235713e-05
-1.97633701727704e-05
-2.72464472040255e-05
-3.309775860682e-05
-3.80999377683265e-05
-8.90178557358274e-06
-3.66229159515577e-05
-2.66987964813822e-05
-3.9911807282223e-05
-1.99553745578964e-05
-4.76814741088273e-05
-2.62922979182499e-05
-1.35945714748668e-05
-5.50060764513091e-05
-3.64213742956373e-05
-3.99342992345579e-05
4.02379814511043e-06
-1.72337202525339e-05
-1.54231312655727e-05
-2.32264228326962e-06
-3.85123219008891e-05
-1.32798890750265e-05
-3.70873940427939e-05
-1.98687896902497e-05
-2.40456489795486e-05
-1.49871421529791e-05
-2.55650311409618e-05
-5.57336950673909e-06
-5.59388329104709e-05
-4.95807324643107e-05
-2.14254309116787e-05
-2.0329059315721e-05
-3.16645470946633e-05
-5.85712870852946e-05
-8.73586308824683e-06
-5.77971097468852e-05
-6.73256828449895e-06
-1.53868104184376e-05
-5.1076913760788e-05
-1.45207322565278e-05
6.7065596615201e-06
-3.33363630850648e-05
-3.1914265859118e-05
-3.98212638020923e-05
-1.7318983191626e-05
-1.28936398842411e-05
-1.29450067044817e-05
9.3108700763518e-06
-4.14016246858279e-05
-2.93398794156371e-05
-4.9417496808858e-05
-3.65709014278825e-05
-3.55818675988372e-05
-3.1260618261316e-05
-2.48339307969849e-05
-4.62750191463927e-05
-3.34644065835701e-05
-1.41863738559111e-05
-2.58936597623843e-05
-3.39485488144996e-05
-5.33147752323285e-05
-3.57674528850763e-05
-9.79322419849892e-06
-3.52965904672652e-05
-2.00826983930488e-05
-3.69535630728558e-05
-2.49684058023519e-05
-6.23453104961254e-05
-2.95381927651727e-05
-1.41677120659015e-05
-4.19342521961911e-05
-1.23321014553886e-05
-2.99687494652315e-05
-1.21965876874129e-05
-1.39955452232287e-05
-3.00850446498138e-05
-3.44363755980329e-05
-3.73729715421067e-05
-7.98189305395597e-06
-5.01391705252714e-06
-3.92882818596918e-05
-3.57857605794679e-05
-4.58885291302879e-06
-3.9431602487416e-05
-3.18436507660946e-05
-8.84543015277523e-06
-4.13581817912767e-05
-4.24431397687803e-05
-5.5285427883372e-06
-4.22312710615363e-05
-3.24337693308291e-06
-3.88921017275274e-05
-4.71791954101189e-05
-3.86831338470588e-05
-1.73414665988852e-05
-2.84915193423012e-05
-3.03667379404427e-05
-2.1221128384622e-05
-3.58274513103273e-05
-2.44800809223016e-05
-2.48817817479163e-05
-3.87029160026504e-05
-4.28742943067749e-05
-5.45038052933621e-05
-4.63576630869366e-05
1.43495258002241e-06
-4.78496223422065e-05
-2.61824722658819e-05
-3.48230533270432e-05
-2.89043674222511e-05
-3.62435234196797e-05
-3.48511916951233e-05
-3.27408625600403e-05
-2.22861805129713e-05
-6.03545247287395e-05
-7.25806387168168e-06
-4.25401552110355e-05
-6.0163605202105e-05
-2.19138402895306e-05
-3.42159656148748e-05
-1.68217335569826e-05
-8.07918569969247e-06
1.48428832461655e-05
-2.92329263324457e-05
-1.36021372207402e-05
-2.58041431598125e-05
-1.96525039129302e-05
-3.38524351502503e-05
-6.06541500163676e-05
-5.16161804615776e-06
-5.18276124399395e-05
-3.69151026082868e-05
-4.43575551577254e-05
-1.6536848166687e-05
-4.07628401038747e-05
8.61322662838421e-06
-3.89707600655204e-05
-3.78327134061763e-05
-6.31219534471627e-05
-5.07970702097885e-05
-2.77160920743296e-05
-3.15422057943189e-05
2.44471664084551e-06
-4.02298590770927e-05
-3.65769077183064e-05
-2.82696614679159e-05
-6.8161932126821e-05
-3.89315345461263e-05
-1.63904191143002e-05
-1.24007385278939e-05
-5.11524195317083e-05
-4.52492875982777e-05
-2.67142750558916e-05
-6.00394359187941e-06
-3.35769418376749e-05
-1.58396785410419e-05
-2.78167770269892e-05
-2.59493908713539e-05
-1.51475991879461e-05
-1.25049881318552e-05
-2.02775293862504e-05
-4.48331120772882e-05
-9.16013498173711e-06
-1.1669267889472e-05
-4.04921112184753e-05
-4.86705802750892e-05
-1.36548312721164e-05
-3.4102660458109e-05
-6.7844399165427e-06
-5.37325787827669e-05
-3.04619029730865e-05
-6.18049150239074e-05
-3.7960112316761e-05
-3.84621217735262e-05
-1.10415350194303e-05
-3.9997325568772e-05
-6.41827984780987e-05
-4.17593778064973e-05
-2.55079764866895e-05
-3.2988244699423e-05
-3.69432635580987e-05
-2.27161249271876e-05
-2.89813722518987e-05
-1.99510412643537e-05
-4.68569410073874e-05
-8.85377933608028e-06
-1.73000035297764e-05
-6.1666513373461e-05
-6.77979003244752e-06
-3.48306924908934e-05
-2.03583862519873e-05
-4.84497384633082e-05
-1.32241710859236e-05
-3.80969630805926e-05
-4.0726655692213e-05
-3.20706559124689e-05
-2.50146746681993e-05
-2.31969228999776e-05
-1.9184350486023e-05
-1.93707415013247e-05
-2.05183905212033e-05
-1.75124838330297e-05
-4.0458551512511e-05
-2.5049723391841e-05
-1.01025484166509e-05
-1.3488666296183e-05
-3.72189392836308e-05
-3.90137073867333e-05
-2.91159088067112e-05
-3.66952545766838e-05
-2.87973872341525e-05
-5.43054030162362e-05
-1.3414251055272e-05
-5.09121616085836e-05
-5.14998654626642e-06
-4.20838098687177e-05
-2.2690043063568e-05
-2.84767659958577e-05
-3.08474570306872e-05
-2.34744711262444e-05
