# Supplementary material for: Research on computational propagation and identification of mine microseismic signals based on deep learning
Source: PLoS One. 2025 Oct 22;20(10):e0334641. doi: 10.1371/journal.pone.0334641 (PMC12543183; doi:10.1371/journal.pone.0334641)
Supplement: S8 Data — (ZIP) [file pone.0334641.s008.zip › 000100900002773.xlsx_0.txt_24.txt.txt]

-9.4445055971286e-06
-5.66852796794875e-05
-4.30685376858904e-05
-1.23335725046134e-05
-2.17030346435948e-05
-7.13687139836117e-05
-4.0356256522685e-05
-2.92710925712794e-05
-3.92137204552395e-05
-1.68130596065486e-05
-2.25692869494797e-05
-4.38072791318662e-05
-3.03666022060769e-05
-1.05450091827342e-05
-4.4286498111331e-05
-2.7973353052314e-05
-3.31263966810319e-05
-2.34695835238517e-05
-3.79449366828499e-05
-4.47145304934652e-05
-4.6067646460903e-05
-3.47459746328036e-05
-3.50557354058641e-05
-2.73402479380095e-05
-3.28536728765327e-05
-2.86322838722055e-05
-5.59798323819767e-05
-7.20421809195712e-06
-6.43160467748633e-05
-6.0704411264066e-05
-3.20508750083407e-05
-5.12464381357984e-05
-3.0660554179093e-05
-3.7187758438616e-05
-3.7018690375747e-05
-4.3683140295236e-05
-4.38540402784143e-05
-1.16270616237772e-05
8.09833290461735e-06
-3.98021576873983e-05
-3.66176528406686e-05
-3.76396094988192e-05
-3.41717707993745e-05
-3.3329177630207e-05
-7.28473915741865e-06
8.71137020591968e-06
-2.4698459331871e-05
-2.80978677104837e-05
-1.78296486464748e-05
-3.97862561278295e-05
-1.40778097807458e-05
-5.83268423932573e-05
-9.72368994869578e-06
-1.46177242444102e-05
-1.41906353948573e-05
-2.67647903844232e-05
-2.84883542919469e-05
-3.57788388827385e-05
-3.68810181652692e-05
-9.27297190745488e-06
-4.762853475175e-05
-5.29802429359671e-06
-3.32225253616084e-05
-4.36699259925253e-05
-4.29349222194033e-05
-5.10169189102204e-05
-3.09591320111266e-05
-2.47105555545333e-05
-2.62435886824653e-05
-2.63874054965934e-05
-3.70974015407151e-05
-4.91842268457756e-05
-1.02034671785552e-05
-5.65313864698442e-06
-3.82790548763946e-05
-3.16208034127363e-05
-4.37242898968546e-05
-3.99723093739058e-05
-1.68149368872187e-05
-2.69321530785041e-05
-4.63327446684974e-05
-6.88559526686713e-05
-2.4060484362617e-05
-1.18179665381638e-05
-1.63528145716863e-05
-4.19908094555325e-05
-4.49052586847848e-05
-5.8042801810643e-05
-6.68702651311294e-05
-1.34750200064112e-05
-4.02408439474959e-05
-4.95390934824596e-06
-4.84844442595974e-05
-1.40764186651433e-05
-2.75031221191099e-06
-2.52782600913829e-05
-1.88660945034093e-05
-4.24063077419722e-05
-6.35188442494482e-05
-2.50357397258647e-05
-3.44882535102207e-05
-1.4158469876616e-06
-3.79248421336432e-05
-3.50484087781131e-05
-1.36932615274764e-05
-7.46428575979297e-05
-2.5823459977933e-05
-3.75582721782098e-05
-2.58843141793035e-05
-3.70715835336386e-05
-3.31812233538183e-05
-3.72259657944032e-05
-6.29306898504794e-06
-2.83477450026713e-05
-1.32406682279052e-05
-2.71541927916466e-05
-1.07840367460593e-05
-6.53716161850986e-05
-3.93140916330693e-05
-3.04226003262259e-05
-2.71281140089946e-05
-3.49372330909984e-05
-4.5455935436587e-05
-8.89488905225942e-06
-3.26186883627142e-05
-3.36039527097433e-05
-3.94890739550539e-05
-7.0548824285186e-06
-4.35232134454263e-06
-3.43813077154789e-05
-3.54191462523687e-05
-4.96354265685798e-06
-2.05475061042843e-05
-4.14054561495485e-06
-3.24801630224258e-05
-1.94758360265271e-05
-1.1007797000675e-05
-1.29776271819143e-05
-2.6363288389295e-05
-2.78185331785789e-05
-3.93144134588328e-05
-4.95822558673302e-05
-5.81802534837064e-05
-2.28981056475495e-05
-1.6041677137898e-05
-3.25187348681977e-05
-9.55314625124096e-06
-4.67824195021261e-05
-1.45834077613877e-05
-2.97492654180493e-05
-4.56586789482384e-05
-2.54176306951104e-05
-3.38244447704907e-05
-4.97197374205864e-05
-3.81298484250514e-05
7.05490378797358e-06
-2.57764316679062e-05
-5.16576159296348e-05
-6.63882743152046e-05
-1.6831406812151e-05
-5.95796914592957e-05
-5.41749074524233e-05
-3.34023148782464e-05
-2.54109617991821e-05
-3.98648596873311e-05
-2.28637509373515e-05
-3.06736174847361e-05
-4.49533109581783e-05
-4.42174901401088e-05
-4.9223107292337e-05
-2.6849202607005e-05
-2.2742776501742e-05
-1.62378155858483e-05
5.70385504407703e-07
-2.06000041168424e-05
-6.35209336151704e-05
-6.06167976562884e-06
-3.81645037506417e-05
-2.79731427357862e-05
-2.77117832566231e-05
-3.32548888132399e-05
-3.50836969384598e-05
-4.90097101967138e-05
-3.9888303644412e-05
-6.13620969918276e-05
-2.97147590456139e-05
-6.22722356365414e-05
-1.27875288313765e-05
-3.98000696005758e-05
-3.04560966492095e-05
-6.44470403503733e-05
-2.31698929357393e-05
-2.58016897262706e-05
-1.42561816325799e-05
-3.81008408610289e-05
-2.79271195941071e-05
-2.42018652872888e-05
-3.57037567601599e-05
-1.88840627197521e-05
-5.09971699438027e-05
-1.22933245035909e-05
-2.70901187452804e-05
-3.67804584642742e-05
-4.78398194069539e-05
-2.58920801616699e-05
-1.47272396494655e-05
-2.3224362650372e-05
-2.53240916717624e-05
-5.32413281859796e-05
-1.60988265880141e-05
-3.84854225488655e-06
-6.76640421229489e-05
-6.69431218536148e-05
-4.31027657217298e-05
-1.40855743822501e-05
-2.61760415006262e-05
-4.51628109501462e-06
-5.01785556120514e-05
-4.3440362413076e-05
-3.39060408641678e-05
-1.66681561941448e-05
6.81062627763629e-06
-5.82247620809169e-05
-4.18389606725468e-05
-4.05553239309698e-05
-5.93536410045882e-05
-5.17483665573699e-05
-9.64622421444638e-06
-2.55464383826744e-05
-3.99407115270692e-05
-3.23658288327701e-05
-3.68103446823438e-05
-4.17163383184311e-05
-2.92728546087484e-05
2.53728995861391e-05
-2.25357752978091e-05
-2.60941525794165e-05
-3.61309293810334e-05
-5.78324037032221e-05
-4.44253957832736e-05
-2.22071903575892e-05
-2.17753591383e-05
-3.2904298793414e-05
-5.53894501323851e-05
-1.10931894073274e-05
-1.26140943164539e-05
-2.42787295418804e-06
-3.49111422611517e-05
-1.6526489754869e-05
-1.10770946204438e-05
-4.90656443262763e-05
-5.38613787487979e-06
-3.99016551189189e-05
-3.6300224542637e-05
-1.14626388395555e-05
-3.05473398700851e-05
-6.92632916920274e-06
-2.45675715661082e-05
-3.39196095109193e-05
-3.20615253231939e-05
-7.13067585617786e-05
-5.219239081829e-05
-8.34117624322182e-06
-1.89510137679553e-05
-1.52146201964091e-05
-4.96732142551543e-05
-4.11965113576947e-05
-2.10280823872948e-05
-3.15280821842643e-05
-2.32120099247854e-05
-4.6859530278407e-05
-2.38956619791961e-05
-3.84153088503778e-05
-3.3306603776861e-05
-3.6602446804859e-05
-4.26038318524903e-05
-9.27159499843563e-06
-1.63287512287328e-05
-2.24563529146602e-05
-5.90973604631956e-05
-3.1308720796493e-05
-4.82117048402654e-05
-3.26491140902563e-05
-4.62543058219902e-05
-2.39677583931047e-05
-3.13022708186105e-05
-5.99398047817465e-05
-4.53752314680553e-05
-5.69680787869869e-05
-2.3231072027343e-05
-5.78836463669855e-05
-2.74108422902213e-06
-5.3445960798887e-05
-5.19237459251541e-05
-1.48831149879743e-05
-4.68154746383462e-05
-4.53736038440165e-05
-6.47935603785101e-05
-4.60226108912909e-05
2.25779704971638e-06
-1.89222083579661e-05
-3.00931727888389e-05
-1.51251211900831e-05
-1.4451056378743e-05
-1.46810112113241e-05
-4.28071046163084e-05
-5.03656282054056e-05
-2.1503497550615e-05
-4.26448426037197e-05
-1.40241498168212e-05
-1.44808147045146e-05
-3.08909700248044e-05
-2.43576154288993e-05
-1.13522720347661e-05
-2.98269228685192e-05
-4.21702062985162e-05
-1.39438680050418e-05
-7.11916638404035e-06
-2.20216565359968e-05
-2.39197947970985e-05
-4.51284604736991e-05
-2.30328142554223e-05
-4.51901613752561e-05
-3.19701615073109e-05
-4.40351659734946e-05
-5.205433381869e-05
-2.1365696119363e-05
-3.93132286299289e-05
-5.00612613986956e-05
-3.55084648842002e-05
-2.25477206623412e-06
3.53649315421501e-06
-1.90334011334398e-05
-4.62442736246523e-05
-5.13953454028951e-05
-3.16891859093577e-05
1.49832044985662e-05
-2.85653910161255e-05
-3.66799360979955e-05
-4.58423407706347e-05
-9.08449919679781e-06
-5.80794901518078e-05
-2.60690677697038e-05
-8.75250566646651e-06
-3.98394439638496e-05
-5.69440128351324e-05
-3.8043523963185e-05
-2.87295446510168e-05
-2.87006376138311e-05
-2.77386771293178e-05
-1.04612944252155e-05
-3.89145203002884e-05
-2.79634136126811e-05
-5.22377523828319e-05
-1.98414187882008e-05
-4.24311232823912e-05
1.41885735990579e-07
-3.6245665620846e-05
-2.10501833410837e-05
-5.53205065366872e-05
-2.19878641914091e-05
-1.67564554604307e-05
-2.63889091442199e-05
-2.46833821792959e-05
-3.65847908450929e-05
-6.68388111391218e-06
-4.81906917096125e-05
-5.29543307616165e-05
-2.55396891131007e-05
-5.3481998551575e-05
-3.63564163206875e-05
-2.19850617131581e-05
-1.93679767619717e-05
-3.08419444180247e-05
-3.51289875502712e-05
-3.52222143105884e-05
-6.34795817019122e-06
3.79220206548688e-06
-3.41317290998727e-05
-1.76165075302244e-05
-3.17028163541785e-05
-2.34984909923592e-05
-3.23062303074936e-05
-1.48240595051254e-05
-3.12065955425947e-05
-7.62977084352341e-05
-3.56629663517115e-05
-1.98523000704296e-05
-5.75004539525049e-05
-2.47369053653631e-05
-3.05198876187073e-05
-3.97316272673879e-05
-5.26626238352355e-05
-3.60205621776469e-05
-1.27583896317632e-05
-2.19580978908349e-05
-3.92411405527498e-05
-3.04959812431303e-05
-3.39665218878414e-05
-1.51031634718306e-05
5.83867305382659e-06
-2.6644380871888e-05
-3.42666366545474e-06
8.37161407910975e-07
-2.57713944205646e-05
-7.23056857714194e-06
-1.71944431403431e-05
-2.67156765633006e-05
-2.86309918313091e-05
-2.95093454430859e-05
-3.09927926563651e-05
-1.39549519715647e-05
-1.56585174555194e-05
-2.75718750276586e-05
-5.2139532734836e-05
-2.29784769082879e-05
-3.50917658756459e-05
-5.85852864224796e-05
-5.68368066318298e-05
-3.84552042924654e-05
-1.01998839868011e-05
-6.57191937162689e-05
-3.49961618369254e-06
-6.04755298895883e-05
-4.2269433194249e-05
-1.5602676686183e-05
-5.83174781179945e-06
-4.86897222541035e-06
-2.17312229722562e-05
-3.09942539616723e-05
-3.72728609496234e-05
-2.97329698794868e-05
-4.68233986300593e-06
-2.13136636773294e-05
-3.19344206097918e-05
-3.74443393143539e-05
-3.61387078762973e-05
-4.87013918324057e-05
-3.41785160179846e-05
-4.21128215523396e-05
-2.89374713259439e-06
-1.12498949948519e-05
-3.11673677309568e-05
-1.46233117737929e-05
7.56364777036781e-06
-3.23017091540876e-05
-5.60913304436041e-05
-2.67128174787006e-05
-4.50635614413106e-05
-3.42686147559389e-05
-2.65312555105987e-05
-2.60975449428906e-05
-3.48667692031993e-05
-2.9534423056206e-05
-1.95698039140465e-05
-3.10373001696732e-05
-3.83724469130134e-05
-2.55090865653193e-05
-5.86008606732792e-05
-3.0097905719714e-05
-6.08635387529105e-05
-3.89994353113864e-05
-4.15846701946053e-05
-2.91157466520615e-05
-6.66688545477417e-05
-3.89597483915306e-05
-3.39042761656427e-05
-6.47830859126745e-06
-6.92059185499647e-06
-4.03864716161715e-05
-9.31097703880913e-06
-5.83777418057829e-05
-3.18650069936242e-05
-6.51253774528015e-05
-2.06416189365635e-06
-3.52780270662991e-05
-9.68603493036827e-06
-1.61689207291006e-05
-5.4843056162081e-05
-3.11556486504061e-05
-1.17271089229235e-05
3.83262160142769e-06
1.21118056347918e-05
-4.23801790848539e-05
-4.57865385952918e-05
-2.84860544608548e-05
-2.83511567299127e-05
-3.38076226662268e-05
-3.99370233709069e-05
-4.64201460813168e-05
-1.40475277554606e-05
-4.91352905581549e-05
-3.39001247364813e-05
-4.59846769008529e-05
-1.85225113337143e-05
-4.80550292527709e-05
-3.47175427757557e-05
6.62877177172922e-06
-3.09487988084895e-05
-2.28152642602538e-05
-3.65590841921677e-05
-5.3731406580438e-05
-1.21915310669076e-05
-2.50938552845985e-05
-4.55281215372535e-06
-4.31881501028029e-05
-4.84457856425764e-05
-4.14057465019797e-05
4.62626693424618e-06
-1.70072327206538e-05
-3.24452651922504e-05
-1.48667885328562e-05
-5.06578829533347e-05
-2.9673772003339e-05
-4.34406373496646e-05
-7.11988249006451e-06
-8.691351507633e-06
2.67041588528824e-06
-2.87729711396557e-05
-2.6367803290674e-05
1.45338904819349e-06
-1.76992956706062e-05
-4.70420353971294e-05
-5.44198545142528e-05
-1.54442891600196e-05
-2.34188337534742e-05
-1.69548248899045e-05
-1.34259179835905e-05
3.11499336696238e-06
-2.56805739691815e-05
-6.56900941610683e-05
-5.0105823490604e-06
-3.57584729352201e-05
-3.87999029400058e-05
-2.32250793767012e-05
-4.10321168428962e-05
-5.27265318625941e-05
-2.11322585043392e-05
-1.77562418801313e-05
4.592844944954e-06
-3.77601438103394e-05
-5.77136818361456e-05
-5.41360531818912e-05
-2.99409963565675e-05
-4.29091225741192e-05
-2.93392410894358e-05
-6.50974547619876e-05
-2.93560889221156e-06
-5.42209151763382e-05
-1.90890913298063e-05
-3.49177824814933e-05
-5.34894338830203e-05
-8.76216044825066e-06
-2.69558987670195e-05
-4.64341409814741e-05
-3.74126564554586e-05
-1.58806130233342e-05
-4.83009601758559e-05
-4.25984150888716e-05
-5.15707909949589e-06
-2.60949896748573e-05
-5.90320900678821e-05
-1.90396940364032e-05
-2.94693200575066e-06
-3.81629621885532e-05
-1.69301656019346e-05
-4.19325854706996e-05
-2.54670918158014e-05
-1.14594906552221e-05
-3.38200982737082e-05
-3.51991344610931e-05
-1.8911936888192e-05
-3.54119192680594e-05
-3.99987069541389e-05
-9.96958919647446e-06
-1.03839820753984e-05
-4.18857009645395e-05
-5.87236506674223e-05
-4.47744682422084e-05
-2.12336687054981e-05
-2.35683124909735e-05
-4.03954725845271e-05
-1.28493477093368e-05
-2.72819901394878e-05
-4.21993074218138e-05
-3.49982622683978e-05
-2.00252318991471e-05
-2.90828194021792e-05
-3.00506481388822e-05
-3.08672354698698e-06
-2.58165428012841e-05
-3.55217246266702e-05
-7.15336999438753e-05
-5.90323704863107e-05
-3.67497082702757e-05
-2.95479868133807e-05
-4.47147264266524e-05
-2.16461232382813e-05
4.91040640108838e-07
-1.80047895351504e-05
-2.76194630370041e-05
-3.84670894193129e-05
-1.2104027129351e-05
-4.9699719490785e-06
-3.85066240831067e-05
-4.02445981278338e-05
-4.50698058703733e-05
-4.43748386048732e-05
-3.05191523366986e-05
-2.25675744428466e-05
-6.77170224594441e-06
2.17214079954844e-06
-4.54277310991254e-05
-2.0228439691066e-05
-4.81266643936964e-05
-1.48052332544473e-05
-3.94231936030533e-05
-3.61279146744354e-05
-4.90025672384655e-05
-3.02556976000096e-05
-5.77906069925896e-05
-4.51120133695535e-05
-3.75710373960384e-05
-3.00501026439485e-05
-5.37731267709012e-05
-4.44588935868112e-05
-4.75827955709149e-05
-3.75515753350623e-05
-2.36490849760165e-05
-2.3201716760067e-05
-1.63334069050047e-05
-4.85714610722957e-05
-3.86265476936549e-05
-1.89992542071506e-05
-4.21416006091866e-05
-5.76408805428098e-05
-4.65158386135908e-05
-3.40317012205431e-05
-2.28952921513113e-05
4.90520503179876e-06
-4.69365505308838e-05
-6.51650591143556e-05
-4.35734643142862e-05
-2.17251174622926e-05
-2.53466219316035e-05
-2.21236063507679e-05
-2.56651940668007e-05
-2.09568850966407e-05
-6.57518343329156e-05
5.5178630393087e-06
8.44961174674405e-06
-1.60684054665956e-05
3.78558823090614e-06
-2.42501752749889e-05
-3.32325126202365e-05
-2.39001140057836e-05
-3.46825301801791e-05
-1.64698032870391e-05
-3.45838821474043e-05
-2.89708514104036e-05
-3.52469441269277e-05
-3.77920879691675e-05
-2.03602588610333e-05
-6.12476117083244e-06
-3.94079677505728e-05
-4.71686805294401e-05
2.03341843055202e-06
-3.425964540154e-05
-2.39869219421799e-05
-2.91781019210895e-05
-3.04264740666417e-05
-7.67542993601734e-06
-1.0551469906977e-05
-1.97835293031552e-05
-1.73867062988508e-05
-3.80735491104681e-05
-1.14242315016031e-05
-4.29193866080797e-05
-2.8486252524488e-05
-2.51939041822929e-05
3.4776110830363e-06
-3.54919980032175e-05
-3.97237321505372e-05
-2.84752977255164e-05
1.44213791277611e-06
-3.66103752323436e-05
-1.93651109233609e-05
-4.20125042464511e-05
-2.02761961745543e-05
-1.8026448667601e-05
-2.66554624546381e-05
-3.96979718681033e-05
-2.44214580481926e-05
-3.23900616880961e-05
-3.27026135042278e-05
-5.39894018727249e-05
-5.30216230863104e-05
-4.52581674517486e-05
-3.5702241426676e-05
-5.09903446144402e-05
-3.88461565601817e-05
-4.8323725620015e-05
-1.27404808743993e-05
-5.05854057636443e-05
-2.46571452742195e-05
-6.40733887811091e-05
-3.27085335177795e-05
-1.73504657616252e-05
-7.1063676200711e-05
-7.15933187101471e-05
-3.55734633564918e-05
-2.38472260006689e-05
-1.42581508730713e-05
-1.69390388135793e-05
1.47661173951099e-06
-3.08034593750787e-05
-2.93793830602138e-05
1.20373185510938e-05
-2.47451911698977e-05
-1.45890765518736e-05
-4.40481654773711e-05
-4.35577472162781e-05
-2.73255886999149e-05
-1.14167493306194e-05
-1.80141785036704e-06
-1.88440394964968e-05
-3.30951887817748e-05
-4.29430585972436e-05
-2.68454175779191e-05
-2.75992971489249e-05
-5.42653589443437e-05
-4.52486434162278e-05
-4.92506685614486e-05
-4.70988026035728e-05
-1.93955173131232e-05
-4.43320151705658e-05
-5.52102081778477e-05
-3.01991267452118e-05
-3.77627685820475e-05
-3.89836621883244e-05
-3.37006481836967e-05
-4.06863929870571e-05
-1.82911738690026e-05
3.64306497912721e-06
-4.02292140285832e-05
-6.0992710662552e-05
-3.64948565604162e-05
-3.14610955525611e-05
-4.43907570476303e-05
-5.76349929345247e-05
-4.3466718060919e-05
-1.27362112241803e-05
-3.73863804693209e-05
-3.64679929338632e-05
-5.05867751281938e-06
-4.63883765738574e-05
-7.81251709509581e-06
-3.86928117907828e-05
-6.51241942922954e-05
-5.59032503168023e-05
-2.2002160804285e-05
-3.59363305665003e-05
-3.51334156246073e-05
-4.44599343196661e-05
-3.15311924896523e-05
-4.75333673163058e-05
-2.52487757206754e-05
-3.52167040090192e-05
-2.73127664441915e-05
-1.40368163911478e-05
-6.65139830258541e-05
-6.61946574206659e-05
-2.94781035451992e-05
-5.18273805126504e-05
-5.94402144118441e-05
-3.10080450687702e-05
-1.09952864227145e-06
-1.98065319683875e-05
-1.69074068623786e-05
-2.57420495043189e-05
-4.72615039226252e-06
-5.79741899620581e-06
-2.6814053398108e-05
-4.73187278943083e-05
-2.97659067349992e-05
-1.41495549912891e-05
-6.11896696055481e-05
-2.94301342862082e-05
-2.61865757888068e-05
-5.99473459811529e-05
-2.39898226455745e-05
-3.37893949750019e-05
-5.95373410027522e-05
-2.66654095428977e-05
-1.27601012290089e-05
-2.93328186339928e-05
-1.5154322926083e-05
-4.04196242433806e-05
-3.13825355038133e-05
-6.00387346315323e-06
-3.34595948534482e-05
-7.33990666722671e-06
-2.34367646853479e-05
-1.03854626809831e-05
-8.45554970799253e-06
-2.76097264641593e-05
-3.75379890805719e-05
-4.58900736640136e-05
-3.16660628782646e-05
-3.98202870407347e-05
-3.67409800051016e-05
-3.76966384499814e-05
-2.15153689930977e-05
-2.97333183501936e-05
-1.850303427423e-05
-3.11351328248695e-05
8.42901500864779e-07
-5.55984101634303e-05
-2.20643283748826e-05
-1.84168815343133e-05
-1.03924278992301e-05
-1.761645632065e-05
7.84499409007902e-06
-3.82617422211568e-05
-2.32469741418888e-05
-2.13143713057975e-05
-4.480295940205e-05
-1.71713733519417e-05
-2.76178925381325e-05
-3.45144110412737e-05
-3.76923905122344e-05
-3.78410289175892e-05
-4.4765667363196e-05
-6.2851161778458e-05
-1.41044813939945e-05
-2.99066839207599e-05
-5.89730298318938e-05
-3.69347979644079e-05
-4.82585127956174e-05
-9.85993544750962e-06
-2.52783984883556e-05
-3.44603419067911e-05
-1.56757012804491e-05
-2.63653477635088e-05
2.07537306543806e-06
-9.58340584038472e-06
-3.43919488402157e-05
-3.1370118144271e-05
-3.18299788052208e-05
-3.37976442191138e-05
-5.13332095903168e-05
-3.37284298807378e-05
-4.83030812123672e-05
-2.56725914228187e-05
-4.94265251277119e-05
-3.15948021412983e-05
-1.19517287994441e-05
-4.45345723472378e-05
-3.51149124473297e-05
-8.12313299281881e-06
-2.46293816100775e-05
-5.65181840389213e-05
-5.18784938940281e-05
-2.53838875957291e-05
-2.62477753949836e-05
-3.45061249872877e-05
-3.87447428632127e-05
-1.65022325220604e-05
-9.59573460650842e-06
-7.10678032017296e-05
-6.00727459509108e-05
-4.38320016564042e-05
-5.20454345573348e-05
-5.21499902860848e-05
-2.96628059655647e-05
-1.62885117340979e-05
-1.97592919862452e-05
-1.52971552366945e-05
-4.82963837041447e-05
-5.16758409105088e-05
-2.01933258100901e-05
-3.20796728899991e-05
-2.98703995415875e-05
-4.88773513119031e-06
-3.09734627370035e-05
-8.14505323525389e-05
-1.07970605653285e-06
-4.63455476971357e-05
-2.56223964191018e-05
-4.99561356824681e-05
-3.33448173095891e-05
-2.71719785000705e-05
-1.37281685635991e-05
-3.25333769852404e-05
-2.23997217406539e-07
-4.95373463105662e-05
-3.31473494386142e-05
-7.75999695169181e-06
-1.5942356240622e-05
-1.52704652418676e-05
-3.2321680402968e-05
-1.87658048536527e-05
-3.60008723602988e-05
-6.12505164269712e-05
-1.86935514486446e-05
-2.16583317388903e-05
-4.74983696170097e-05
-6.08839488894282e-05
-3.14103794599901e-05
-2.50926439274732e-05
-6.39252143334816e-05
1.74528860358762e-05
-3.96292271648764e-05
-4.60809581903271e-06
-2.60452055189734e-05
-7.35179270760347e-05
-2.81126595290526e-05
-4.97814995893434e-05
-2.53583753942628e-05
-3.1248711527708e-05
-3.89405254404866e-05
-3.95476912081263e-05
-3.95866965304397e-05
-6.37131084393719e-05
-2.10020427542277e-05
-2.69752079528562e-05
-3.77810338638672e-05
-4.44737901244763e-05
-3.54764909325388e-05
-2.28627280280271e-05
-2.46732464598361e-05
4.24464678993141e-06
-9.04466192238524e-06
-3.02475926856152e-05
-2.82072478969805e-05
-1.90921088171392e-05
-1.80100232232095e-05
-1.36397605216635e-05
-5.16459884050126e-05
-2.22889723198247e-05
-3.65916759804498e-05
-5.01421646085189e-05
-2.51487356202758e-05
-1.34773523085927e-05
-2.7860074287798e-05
-5.76652289867442e-06
1.48167364992631e-06
-1.64354773411585e-05
-2.27048299433515e-05
-2.82174910853004e-05
-3.61935344946907e-05
-2.9721000080432e-05
-3.99940997954093e-05
-2.86510929522564e-05
-1.61809731699176e-05
-3.03484683173241e-05
-1.45120395084364e-06
-1.97591068439739e-05
-3.48142975684796e-05
-3.38750049044486e-05
-2.68563460860795e-05
-2.31890169106186e-05
-1.64134805017051e-05
-1.28897288255912e-05
-4.18389968527349e-05
-4.06347133422454e-05
-4.74339964502964e-05
-2.94915619560321e-05
-3.52970091166826e-05
-2.79104230315395e-05
-3.2476104651124e-05
-2.66214658576714e-05
-4.40530871784383e-05
-4.9465610213965e-05
-2.89064359176018e-05
-2.78248732477902e-05
9.4715774805095e-06
-8.73525813309715e-06
-2.49312724973694e-05
-1.48487708368365e-05
-3.94109433237592e-05
-4.42937818152597e-05
-3.64731453645832e-05
-2.6308842518838e-05
-2.36032380397278e-05
-2.89484894457718e-05
-3.20804870691418e-05
-2.62527850131009e-05
-3.53650942503297e-05
-4.6377062191575e-05
-4.26135481812604e-05
-2.84718178381704e-05
4.19220861645299e-06
-2.25352867442904e-05
-2.63755981213921e-05
-3.51992491059687e-05
-2.73764759408657e-05
-4.00042471250475e-05
-5.18573975706735e-05
-3.04517957238664e-05
-6.76956065512189e-05
-4.82972463155633e-05
-1.92440310177991e-05
-2.89667580890839e-05
-4.49820232002256e-06
-6.25856946178919e-05
-4.40468789123006e-05
-1.2877513935198e-05
-5.05294859571638e-05
-6.39739640866435e-05
-1.73153915122086e-05
1.1971839288134e-05
-1.52470861644474e-05
-9.09626946434715e-06
-1.16322790101283e-05
-1.78948793972741e-05
-8.28720993548554e-06
-1.55039918834771e-05
-2.95840889106005e-05
8.67413176536422e-06
-2.78645991949132e-05
-5.47966809963047e-05
-1.31723150335611e-05
3.24458420338307e-06
-2.43001305382832e-05
-1.51394189087847e-05
-2.35257303194392e-05
-3.99234964227356e-05
1.97008928507744e-05
-1.26307595740624e-05
-1.62533502081207e-05
2.19266041848326e-06
-4.26945315053277e-05
-2.59432458108834e-05
-4.1306886090011e-05
-4.52665875963381e-05
-3.00644190693271e-05
-3.51038133849678e-05
-4.72402182092509e-05
-1.18175730279651e-05
-1.45953862257052e-05
-2.19293760237393e-05
-4.02969462435691e-05
-3.65902666334872e-05
-4.36968599850063e-05
-2.94129059920731e-05
-3.54039821601889e-05
-2.23530058170109e-06
-2.83518884639604e-05
-3.94008234100011e-05
-2.47686946103419e-05
-4.67199092050987e-05
-5.93315458527626e-05
-2.84228950407924e-05
-4.0811550005798e-05
-2.71060176961427e-05
-1.7512485606019e-05
-3.37712750647694e-05
-1.9437954950739e-05
-1.97758887895013e-05
-1.36822367238693e-05
-2.32044122935966e-05
-3.65179632228441e-06
-3.44104767538884e-05
-3.92821472657646e-05
-1.6975152866562e-05
-2.80366301755168e-05
-2.92408083737948e-05
-2.02239390882239e-05
-4.27659456912255e-05
6.98480741937218e-06
-3.10442676012081e-05
-4.90284970720576e-05
-4.30673617506476e-06
-4.86804640620548e-05
-1.12444964937431e-05
-3.22401845111414e-05
-4.26098164895673e-05
-5.83486582001163e-05
-2.91525542786045e-05
-3.63068284589624e-05
-5.7270280060711e-05
-3.33114640935911e-05
-4.12231138247569e-06
-6.26286445473869e-05
-3.22485511625569e-05
7.30695211597927e-06
-2.25873218474995e-05
-4.29415613496648e-05
-7.13835891526304e-05
-3.74777128709669e-05
-3.20838483090131e-05
-2.76980706872121e-06
-1.47357592421403e-05
-3.05060475735795e-05
-2.02264122299767e-05
-3.1948765026818e-05
-4.12732885637043e-05
-9.9054969229411e-06
-8.0183504677559e-06
-6.76749003404398e-06
-1.60593636337862e-05
-4.34129497137424e-05
-1.31490421826863e-05
-4.81988562827248e-05
-5.21208151599151e-05
-1.88011379499849e-05
-1.99455146203709e-05
-2.49611056334005e-05
-3.53833700092437e-06
-3.1966894235965e-05
-2.44373824605924e-05
-6.14560805343634e-05
-2.93385204274849e-05
-3.75449977303935e-05
-2.80755177557771e-05
-4.70845710681744e-05
-3.69701298514025e-05
-5.28005240315571e-05
-2.3821936842204e-05
-2.57611093417796e-05
-7.62276539104913e-05
-1.54221005617006e-05
-2.3063952581262e-05
-2.75499297591175e-05
-8.90761299448823e-06
-3.10540597735577e-05
-2.69308331284303e-06
-1.8556486518323e-05
-6.45709594904392e-05
-3.9572561162675e-06
-1.49059621673967e-05
-1.63966209434061e-05
-2.06770859951802e-05
-1.42207976867018e-05
-3.44647934311638e-05
-1.11200564445029e-05
-1.77091614447028e-05
-2.86890874660118e-06
-4.03833426007435e-05
-1.62640003214511e-05
-5.42803958847917e-05
-2.42456359879541e-05
-1.07478625798761e-05
-4.16659016605373e-05
-5.1286234107205e-05
-3.31740338195821e-05
-3.35237288103355e-05
-4.6992580917364e-05
4.05045495439804e-06
-5.74551623945954e-05
-5.11906884082866e-05
-3.1852512336485e-05
-3.16712390800397e-05
-2.92854026393399e-05
-3.70186879018913e-05
-2.33978784256117e-05
-7.42611600633857e-06
-3.36108256125433e-05
-2.05501475426426e-06
-2.54004876353461e-05
-2.47456004598806e-05
-5.41502983855395e-05
-2.27056356886895e-06
-7.03257410641368e-06
-2.54402754915635e-05
-3.83257587560494e-05
-4.36879825155083e-05
-4.07278586387124e-05
-4.35593304815896e-05
-1.45560113517931e-05
-1.9946613073561e-05
-1.70271027970452e-05
-5.42703296742038e-05
-1.48742225941888e-05
-1.17285099413782e-05
-3.29600820615238e-05
-9.545775321723e-06
-3.95884617589852e-05
-5.4628707872126e-05
-2.5372003459137e-05
-1.08592184543392e-05
-3.56036566220752e-05
-2.02149007374589e-05
-4.16129524458335e-05
-1.81551391626536e-05
-8.63311352114498e-06
-2.00752247384541e-05
-2.28247302339245e-05
-5.72683478432503e-05
-1.96922092370005e-05
-4.62388124350632e-05
-4.96892413190142e-05
-5.9576558786127e-05
-7.77866222359377e-06
-2.94590262481335e-05
-4.23113719956661e-05
-2.60358371859531e-05
4.25411640844423e-06
-2.39294920164535e-06
-3.02857418926411e-05
1.03811217076387e-05
-2.7101285258782e-05
-1.10700412043038e-05
-7.65826837362737e-06
-1.93745283248158e-05
-5.44745435758983e-05
-3.97657173317498e-05
-3.21248604153499e-05
1.38620986459723e-05
-2.58490910147871e-05
-2.51519459972857e-05
-4.65417936059483e-05
-3.80811009296777e-05
-2.89580951426451e-05
-1.43888409012799e-05
-1.40535414881921e-05
-2.5897391216813e-05
5.13926259276632e-06
-3.38548341832921e-05
-7.16379380943291e-06
-1.50253595656019e-05
-2.71161325837752e-05
-4.70387841959468e-05
-1.16632571627205e-05
-1.65626680792982e-05
-2.72235904975458e-05
-4.75236170649517e-05
-9.39346276302869e-06
-4.40359203597206e-05
-2.82756915116479e-05
-2.55421870897158e-05
-2.52431800603274e-05
-1.9135576792034e-05
-2.64304565156961e-06
-4.29484008504525e-07
-2.5780351466421e-05
-3.8763588121339e-06
8.50240353140433e-07
-5.05866805965781e-05
-3.37916764822215e-06
-5.43893453199973e-05
-1.71014475616479e-05
3.17468558475201e-06
-3.7389555184066e-05
-3.50835404206457e-05
-6.01232317051337e-05
-4.17069633005936e-06
-3.25818401364785e-05
-1.63545606084489e-05
-4.03584988351786e-05
-2.03859832721822e-05
-5.04225160395465e-05
-3.41980322034087e-05
-3.15126949919242e-05
-1.86486719348972e-05
-6.94897744542581e-06
-6.7197475878405e-06
-2.29708798216534e-06
-5.84125543317821e-05
3.37459104598323e-06
-3.33263744226587e-05
-3.02190857543928e-05
2.43137331837616e-06
-5.66107412652742e-05
-2.83953756687246e-05
-3.79315030391717e-05
-3.23035281553581e-05
-8.24518542215328e-06
-3.48969262487005e-05
-5.2327158515546e-05
-5.35834862656293e-05
-9.1537156528607e-06
-1.45239180331059e-05
-1.77503907461274e-05
-1.72573195475957e-05
-3.62825755500956e-05
-2.57647527468484e-05
-1.66744541978597e-05
-3.99693411929863e-05
-1.93837822323783e-05
-3.68788024348398e-05
-1.8803480484002e-05
-1.76912433000522e-05
-5.25331195724875e-05
-2.49481996340314e-05
-2.93416747571052e-05
-2.07567120903772e-05
-3.96378569220721e-05
-3.75529292218134e-05
-2.03436095700694e-05
-6.19170793174854e-05
-1.50380772405769e-05
-8.28698526887348e-06
-6.34236723063208e-06
-5.20143842764046e-05
-2.28182606971359e-05
-3.44938145502636e-05
-1.14449457564099e-05
-3.27040871948072e-05
-1.12155527807444e-05
5.24995738316229e-06
-3.10119947421406e-05
-2.16106315077166e-05
-3.09086781547683e-05
-1.5134114667221e-05
2.03563086489771e-06
-3.63919674365008e-05
-6.72471356460392e-05
-3.67317474982174e-05
-1.11020389088404e-05
-1.68053753816838e-05
-3.97222318405567e-05
-4.63298971867798e-05
-3.01138085051283e-05
-3.85895962469963e-05
-4.48973173778301e-05
-4.18548405474887e-05
-3.91470614819414e-05
-2.93100688349374e-05
-2.03488773263113e-05
-4.70720552673848e-05
-2.66654719489342e-05
-3.97319450235863e-05
-3.25949104388228e-05
-4.53263145620649e-05
-4.19228800024458e-05
-3.44699669499177e-05
-2.2914637452474e-05
-3.75418793406132e-05
-2.53014426744848e-05
-6.1361397226163e-05
-4.70032999509936e-05
-9.56079732973748e-06
-3.88309783073518e-05
-1.35983823665396e-05
-3.51768823084335e-05
-2.89098871758741e-05
-3.36746429829515e-05
-2.54723054933452e-05
-6.13078684594724e-05
-3.81919118636908e-05
-3.35199244803564e-05
-3.27899727566106e-05
-6.52351598550856e-05
-4.94103303312167e-05
-2.90543894762406e-05
-3.53895337959332e-05
-1.9605959133524e-05
-1.06420618140268e-05
-4.65682687192706e-05
-1.83186261618987e-05
7.16775872937753e-06
-2.42573272712327e-05
-4.06076617118431e-05
-4.67689438904862e-05
-3.37588349256047e-05
-3.24840656605456e-05
-2.69225139985e-05
-2.58311860235642e-05
-3.24564763026714e-06
-1.58017100490105e-05
-4.0487438091658e-05
-3.19997098086232e-05
-2.36436764420841e-05
-1.467772021538e-05
-5.35702629187745e-05
-3.28373641463586e-05
-4.39541910179157e-05
-3.89413619387251e-05
-2.93165734060861e-05
-3.47003476489913e-05
-2.64287695973673e-05
-4.23613146011165e-05
-2.7449529728273e-05
-2.4054276206961e-05
-2.58857093803037e-05
-1.43105549554189e-05
-3.04727957071759e-05
-1.22635379336e-05
-6.89446042389175e-05
-2.61433939549001e-05
-3.30957796215582e-05
-4.11707708101589e-05
-1.80765617653883e-05
-3.88191249315631e-05
-2.39593652295301e-05
-3.55995312510956e-05
-6.31075791310826e-05
-4.89020904335302e-07
-3.2005118901272e-05
-4.11302429536913e-05
-4.99046055010885e-05
-2.378586040543e-05
-2.81713464607339e-05
-1.93629256712233e-05
-2.43787132697323e-05
-1.74860985468195e-05
-1.11777975361344e-05
-4.28231246996266e-05
-2.64964533837278e-05
-6.08219975668208e-05
-1.62476660655498e-05
2.23985697399723e-06
-4.00166765679292e-05
-5.31486080999196e-05
-6.45888258897771e-05
-1.75071040424363e-05
-1.37564188105706e-05
-2.29487052621227e-05
-2.93189066843121e-05
-5.38699972392577e-05
-3.12072992618312e-05
-3.61090247375416e-05
-3.12537275309059e-05
-1.69335145005529e-05
-3.51278360025405e-05
-3.34338844010372e-05
-4.39623525012162e-05
-5.98398717797625e-05
-5.09254126321022e-05
-1.94412331290374e-05
-3.01228273523364e-05
-3.62308150900338e-05
-4.80474444221729e-05
-1.84708612619018e-05
-3.37567911203468e-05
-3.44485510344229e-05
-2.92266754688547e-05
-6.71448669294487e-05
-4.96450889336503e-05
-3.52807688890458e-05
-4.54547656480674e-05
-5.10318084259645e-05
-3.53870321498856e-05
-2.14655021112012e-05
-4.27211638099509e-05
-5.8047995036395e-05
-3.40225838522622e-05
-2.93710554198212e-05
-4.3388008324492e-05
-2.35218100699803e-05
-5.05283665614701e-05
-2.03849848182718e-05
-2.22140996383459e-05
-2.37924122156886e-05
-3.46672349104317e-05
-3.79556911791049e-05
-4.35490712948147e-05
-4.8667295649674e-05
-3.40250601925235e-05
-2.55838229021312e-06
-6.1702345823599e-05
-2.88816249896092e-05
-2.546482375081e-05
-1.47479708631372e-05
-2.13282511289344e-05
-7.89509962668313e-06
-3.47045317718241e-05
-3.88371505854538e-05
-9.93893094705498e-06
-3.05276306948618e-05
-2.15880604870592e-05
-2.25571318222451e-05
-4.56060025131416e-05
-1.52349627360126e-05
-1.09492923643719e-05
-4.70461573122718e-05
-2.91352905869685e-05
-2.56515478444002e-05
-2.44252092613501e-05
-4.44629032400863e-05
-3.03625504797978e-05
-3.41336971154055e-05
9.66674739118659e-06
-3.00629905470181e-05
-1.46705925965361e-06
-9.95081610254107e-06
-7.96232016193696e-06
-3.645755996794e-05
-2.15352258367167e-05
-3.52106533913307e-05
-3.12806835039153e-05
-2.887632878897e-05
-7.04409027571619e-05
1.73024926678607e-06
-4.51313608939299e-05
-4.24871432065613e-05
-1.32965840538203e-05
-2.36919041871974e-05
-3.24248500008173e-05
-8.31741622069427e-06
-6.61272804493017e-05
-2.17636243787099e-05
-1.90940157959425e-05
-2.38028010214448e-06
-4.91942836730698e-05
-3.51404592407763e-05
-5.26316331488026e-05
-3.5793661954638e-05
-2.12569485503769e-05
-5.30344992295488e-05
-3.02329946659983e-05
-2.7433763327401e-05
-5.37960082181346e-06
-1.35093402944989e-05
-3.12839669375468e-05
-2.61517186366773e-05
-2.10768925364151e-05
-4.240402655376e-05
1.26013086013493e-05
3.4317745135306e-06
-2.14294662798381e-05
-3.4486212118597e-05
-4.12221378521861e-05
-5.51392948916284e-05
-2.55837918192786e-06
-4.44003904812396e-05
-1.33785915257063e-05
-3.86908543269263e-05
-2.02290736059332e-05
-4.53282547802505e-05
-1.56121300548026e-05
-2.24607204641414e-05
-1.17465429512842e-05
-4.32757637648777e-05
-1.30862766836046e-05
-6.46043724109146e-06
-3.00546062233119e-05
-6.00490575067392e-05
-5.30149280321633e-05
-2.09395634965821e-05
-5.3671332478989e-06
-3.90157233586558e-05
-2.65215104436691e-05
-5.94455662838856e-06
-5.61189829732439e-05
-3.68401163561886e-05
-4.88591670141197e-05
3.62984660316764e-07
-3.33975691270283e-05
-4.25549432134128e-05
-2.70322292639785e-05
-3.25390323298761e-05
2.58363353852454e-06
-5.09460889855649e-05
-1.35315338925593e-05
-7.76883408323367e-06
1.1808241678177e-05
-7.93755162592477e-05
-2.78068914343901e-05
-3.05189003300567e-05
-3.69303120254144e-05
-2.32926525101136e-05
-2.9564317470305e-05
-3.36149137605342e-05
-3.03991531862258e-05
-2.76706003399209e-05
-2.35468782486214e-06
-1.01483798436297e-05
-4.01087637739168e-05
-2.76766147687864e-05
-1.36291363633686e-05
-2.92705793098786e-05
-3.73663537822792e-05
-1.91551394648037e-05
-8.97820194429166e-06
-1.88593324760132e-05
-4.96816563435475e-05
-3.94427053386479e-05
-3.77667675169439e-05
-2.48110055144797e-05
-1.68418801466912e-05
-2.06595228886107e-05
-1.1350144088164e-05
-2.58216469812312e-05
-4.53731853538234e-05
-2.85291199192875e-05
-2.52433217047608e-05
-3.28539870238429e-05
-1.53856665555001e-05
-3.84393475194381e-05
-4.89081990740961e-05
-1.58971590710025e-05
-1.39494344956922e-05
1.68474636114406e-05
-5.51528248695223e-06
-9.14493923319806e-06
-3.69689288719983e-05
-2.65619052851737e-05
-3.48182754990855e-05
-5.36196885826725e-05
-9.45386334217284e-06
-1.73147294431718e-05
-4.23755521703736e-05
-7.22221497646001e-06
-3.68360094145175e-05
-2.03046884937239e-05
-1.9964657215984e-05
-3.64615984696613e-05
-3.45894886054003e-05
-1.86899936626879e-05
-4.80926666503849e-05
-3.01823706522448e-05
-3.99100315068493e-06
-5.5375625991411e-06
-2.16109853300853e-05
-2.27959584433938e-05
-1.87489712023066e-05
-2.55265424170563e-05
-6.6629289104695e-07
-2.63871537035146e-05
-2.75632381740394e-05
-6.13754427473593e-05
-7.83753948873982e-05
-2.22453773039893e-05
-3.70129666891617e-05
-5.15322816444197e-05
-3.05370992714519e-05
-1.72173298100492e-05
-2.86169242597578e-05
-2.0666868984472e-05
-3.33420921030477e-05
-2.11867113937208e-05
-2.59888450263552e-05
-3.01857250225473e-05
-6.56461444326547e-05
-4.52730482046089e-05
-1.88529692196866e-05
6.79063695504799e-06
-1.06971804762242e-05
-6.07191733305323e-05
-2.99383501206229e-05
-5.88889919956639e-06
-4.21552901177038e-05
-1.41951953879086e-05
-2.82781524021486e-05
-5.32695905252603e-05
-3.49004596877754e-05
-4.86793062947513e-05
-1.93824126507282e-05
-2.35286687870744e-05
-1.23067224002155e-05
-2.70998768909211e-05
-3.85204302995267e-05
-5.23923354393251e-05
-1.08060101607693e-05
-4.31706442279182e-05
-7.6603395593463e-06
-2.48624192313238e-05
-4.82651672569876e-05
-2.38509869231556e-05
-2.56340743654738e-05
-5.62914267641078e-05
-3.34557661496154e-05
-1.05136689410167e-05
-4.75172524471828e-05
-4.77965476725368e-05
-2.01597567786335e-05
-1.60910044363003e-05
-4.397985524677e-05
-2.44808281169143e-05
-4.30610516502314e-05
-2.04822781191358e-05
-3.56881009304069e-05
-4.27272732063775e-05
-3.19621300467147e-05
-2.96472329388994e-05
-2.09515144507484e-05
-2.02196807968029e-05
-5.1285349538336e-05
-3.5453955841525e-05
-3.23516882135047e-05
-5.33108386027657e-05
-1.01002140267952e-05
-3.56231987157368e-05
-3.5573965836744e-05
-1.2877445511095e-05
-5.77881286851411e-05
-1.53759335921273e-05
-1.85870044534455e-05
-3.580289942022e-05
-1.37320885254486e-05
-1.91696446970967e-05
-5.73759400019683e-05
-5.78426719507188e-05
-9.276522577375e-06
-3.13927042868544e-05
-4.63263655020214e-05
-2.23949962554124e-05
-5.93581875461181e-05
-5.26654439297522e-05
-3.89847489443918e-05
-5.78798655686581e-05
-1.99464099265938e-05
-3.53344614627262e-05
-3.63893497067601e-05
-5.94799616874238e-05
-1.75077076228771e-05
-4.4084649090238e-05
-2.80064279091956e-05
-3.72231640464199e-05
-2.8471948346778e-05
-3.54288177004676e-05
-6.34947085661643e-05
-4.44440699571714e-05
-1.37065217339202e-05
-3.42133814620718e-05
-4.0732007667559e-05
-2.93325982535783e-05
-5.65648831937967e-05
-2.17871958042009e-05
-5.61606765027246e-05
-1.25614107618145e-05
-3.2224835264922e-05
-1.31051291190468e-05
-4.07498852104642e-05
-4.3992936574887e-05
-2.92635493991119e-05
-9.35514222540512e-06
-3.31112428810705e-05
-1.79157430704293e-05
5.02901107727179e-07
-6.36378282422799e-05
-1.39660864136446e-05
-8.73721534862939e-06
-1.58277827179977e-05
-3.24240174481612e-05
-3.24518867334219e-05
-3.8420973025867e-05
-4.26223843677156e-05
-9.29767656774021e-06
-2.92652963849162e-05
-4.18868080938377e-05
-3.56391304891356e-05
-3.20018575851841e-05
-6.60850551284763e-05
-2.30284682795119e-05
-1.88159902337517e-05
-4.36529821779912e-05
-4.18228395685437e-05
-9.44180760822719e-06
-2.31847945166054e-05
-1.54054383465308e-05
-2.15205184001273e-05
-3.05326871863362e-05
-2.64247897824025e-05
1.472070081341e-05
-4.17012060026213e-05
-2.81637368092253e-05
-3.8916539685097e-05
-2.6387116320805e-05
-2.68527228250948e-05
-3.82297141059021e-05
-6.41089192755814e-05
-2.95130079044986e-05
-2.07207784192755e-05
-1.98372907692584e-05
-4.72574316816893e-05
-6.41782397823872e-07
-1.36295679027822e-05
-1.06313639113663e-05
-6.9048328879205e-05
-2.63273714157303e-05
-1.63714956587863e-05
-5.51487707028158e-05
-1.63510724287194e-05
-5.14804612330807e-05
-8.66462856684926e-06
-1.42311080801203e-05
-5.15372880821532e-05
-3.53193228066608e-05
-2.96122839848937e-05
-2.15912831407997e-05
-2.53304051957594e-05
-2.6907036701897e-05
-5.13018213553681e-05
-3.30940863639888e-05
-3.06811258975759e-05
-2.09844869783395e-05
-4.49063260114553e-05
-4.50991181430463e-05
3.89520455370599e-08
-3.64326495579961e-05
-3.15291165224421e-05
-3.08165488948114e-05
-4.25050650352916e-05
-1.05800005702427e-05
-2.73177345750791e-05
5.15836817118239e-06
-3.44015953543374e-05
-6.4662231185027e-05
-8.54398541704604e-06
-2.1473526330557e-05
-5.01088859654311e-05
-5.99412312772791e-05
-2.4671971612986e-05
-3.01960227290118e-05
-1.68866084958924e-05
-2.98994694831936e-05
2.73567883700834e-08
-2.80868805185026e-05
-1.99552944378503e-05
-2.58980193167454e-05
-5.17398011573854e-05
-4.63131868172582e-05
-5.66384855722542e-05
-3.14155632939349e-05
-2.18931975183853e-05
-5.78549000408178e-05
-3.58911980179755e-05
-4.68377270011423e-05
-3.5427317058877e-05
-1.83134681679324e-05
-5.08092182886371e-05
-2.8678402190142e-05
-3.78853768160318e-05
-1.27861129521677e-05
-2.51376874834762e-05
-2.88960656466116e-05
-8.52217956640085e-06
-5.30188524078608e-05
-5.35366448355962e-06
-3.7319400010878e-05
-1.09345110834129e-05
-3.73584668917986e-05
-5.42003981316407e-05
-4.78827318889562e-05
-5.42151495196041e-06
2.19023131060984e-05
-2.96757234097198e-05
-3.40423474752097e-05
-3.68946366959237e-05
-3.18301604775667e-05
-3.74929554153585e-05
-3.64516566297135e-05
-3.04638999340457e-05
-3.44475677535698e-05
-5.03367191151862e-05
1.80983703047404e-06
-3.81290122136187e-05
-2.50602532284643e-05
-1.46421664152937e-05
-1.0934035151994e-05
-3.68280217169695e-05
-1.93137937349581e-05
-2.54936873340983e-05
-2.29926833449876e-05
-4.78652731038651e-05
-1.57410337750631e-05
-3.12429468148349e-05
-5.63758545048016e-05
-2.60695515400089e-05
-4.84529929093157e-05
-1.56330636943181e-05
-4.00177296644599e-05
-1.15926328948387e-05
-3.05799878473198e-05
-1.04549057460403e-05
-1.09344710501571e-05
-3.86935396876471e-05
-1.34320660570216e-05
-1.03356804531216e-05
-1.64868426144849e-05
-4.05505906165064e-05
-3.80788516867228e-05
-3.57316082866536e-05
-1.11222873640776e-05
-4.12190744633778e-05
-5.66841774343234e-05
-4.50424751599669e-06
-3.39923090862997e-05
-3.43865512260756e-05
-6.3816689899493e-06
-2.42861485137616e-05
-6.0046807564511e-05
-2.91214163558162e-05
-2.74281718589159e-05
-2.99273863824072e-05
-7.63691398739944e-06
-4.54557323096445e-05
-2.03192528916343e-05
-4.38803452134543e-05
-4.13068469870082e-05
-1.71924922541214e-05
2.42752057247645e-06
-6.5411281253342e-06
-2.13390348587829e-05
-5.27706052810398e-05
-1.57684704980768e-05
-4.18597301031427e-05
-1.99397709628234e-05
-5.53470100231538e-05
-4.76675822920285e-05
-2.20261514320398e-05
-1.75568603371877e-05
-2.54487132738482e-05
-5.98081890734505e-05
1.31555566153033e-05
-3.32774311947468e-05
-1.91919265731654e-05
-5.14399584392407e-05
-3.52649911512304e-05
1.98957021239096e-05
-4.40257649943979e-05
-5.23920631176755e-05
-3.59455534790574e-05
-3.42308808507432e-05
-4.13929882279211e-05
-1.10634098166353e-05
-8.89288656588013e-07
-6.82762704840714e-05
-2.5030711052761e-05
-2.72467235692534e-05
-4.02891738536419e-05
-3.90102257097057e-05
-2.86012202828785e-05
-4.39464143653168e-05
-4.46855838546665e-05
-3.54187798621049e-05
-5.62133040406288e-05
-1.04785493894663e-06
-8.89557297621551e-06
-2.43821094690191e-05
-8.65823991560214e-06
-1.949479023353e-05
-2.86869997309847e-05
-1.98152907935322e-05
-4.5598819406888e-05
-1.78058374094945e-05
-5.68144335811752e-05
-3.16218764375538e-05
-3.40356418373427e-05
-1.54541344214014e-05
-3.25085575152036e-05
-6.84963717501946e-06
-1.39438174124366e-05
-2.84994869892896e-05
-2.46451064461371e-05
-3.67954489289514e-05
-4.29710182521316e-05
-3.80544476781162e-05
-3.00290820339202e-05
-1.14690346868538e-05
-9.21029820981767e-06
-2.19810303133124e-05
-3.82261324929131e-05
-2.58309478900614e-05
-7.44497936355617e-06
-1.03251088643702e-05
-3.26582305789188e-05
-1.0096612683414e-05
1.46607866653094e-06
-5.24161974780113e-05
-5.86565328393906e-05
-2.24328974643928e-05
-6.49561046148709e-05
-2.01401841286371e-05
-5.49732821506839e-05
-2.15453256768722e-05
-1.12525326665925e-05
-2.24194539269286e-05
-5.32402516976761e-05
1.1418923478979e-05
-5.92729122544044e-05
-2.03192665431025e-05
-3.20077504734702e-05
-4.94997655930232e-05
-3.09850687887778e-05
-3.99520290974681e-05
-1.23922073659086e-05
-1.65186353435717e-05
-3.74021557111026e-05
-4.53951879798572e-05
-4.23681792098411e-05
-3.53181278119078e-05
-2.30722942575252e-05
-3.58711855841844e-05
-2.77758124426551e-05
-3.8715268184597e-05
-4.78077605225512e-05
-3.36191178413262e-05
-2.38421848098102e-05
-3.01587043678325e-05
-2.64075147583803e-06
-3.04910479837755e-05
-1.64562375266454e-05
-2.89205503079227e-05
-3.56740046259409e-05
-5.73476752698334e-05
-2.9180227062582e-05
-6.16669465071337e-06
-3.76041426359777e-05
-4.96407218462489e-06
-4.35727601790953e-05
-3.84821988492267e-05
-8.70386103858621e-06
-3.68563981400763e-05
-2.04348908806596e-05
-2.01381370517576e-05
-3.0919734488199e-05
9.46110283652666e-06
-2.34916728681835e-05
-4.75440989265394e-05
-1.42520251989695e-05
-2.10950037104739e-05
-4.45916319105099e-05
-1.64092150289414e-05
-1.92165497019023e-05
-3.38590217653145e-05
1.04210198932226e-06
-3.48801606968989e-05
-1.30662737917048e-05
-3.61788441769285e-05
-4.23789561363003e-05
-2.54181005294694e-05
-2.54252597348952e-05
-4.77377487496596e-05
-1.02627743127151e-05
-2.25638597052414e-05
-3.136384154626e-05
-3.01549001895292e-05
-3.35706427668638e-05
-6.22904780602437e-05
-3.0105852637816e-05
-3.59696780250181e-05
-3.33331646087986e-05
-5.36262468427573e-05
-5.94126792066603e-05
-3.58881662178458e-05
-3.13060807146203e-05
-3.06163371557493e-05
-2.13111402811998e-05
-4.62780869367962e-05
-2.86068389054389e-05
-9.87821944139087e-06
-9.21145715809991e-06
-2.74998479751303e-05
-4.42707802405915e-05
-2.97014729179336e-05
-3.90646809146461e-05
-5.92443649370412e-05
-1.73484454572032e-05
-1.98707615020805e-05
-4.15528864843183e-05
-2.15312358200338e-05
-3.34323483776931e-05
-3.49715016489712e-05
-3.13090902977138e-05
-1.48141757261921e-05
-5.50945234802642e-06
-1.28688748237459e-05
-1.43876664339425e-05
-1.39250100613431e-05
-4.90761091365111e-05
-4.5980119445653e-05
-1.22534835166355e-05
-3.00568672246713e-06
1.24502667775774e-06
-4.98049722379119e-05
-3.42525107119143e-05
-2.84573325047853e-05
-3.14081991782833e-05
-1.00812099677996e-05
-1.75243217820361e-05
-3.62829575365152e-05
-2.15506814087977e-05
-4.64658859394019e-05
-3.4456943792382e-05
-2.93497607360465e-05
-3.20461140149348e-05
-3.20031392362502e-05
-4.2833746791903e-05
-5.38225861229092e-05
-4.69533027756844e-05
-1.53349003983342e-05
-3.99552864579633e-05
-8.3772388196897e-05
-6.28761800289173e-06
-4.14916383489551e-05
-4.38517585535759e-05
-2.15415383958932e-05
-3.50480375359606e-05
-2.43273502439893e-05
-4.74566640365008e-05
-3.77826315403704e-05
-1.2825741902721e-06
-5.31242306021035e-05
-4.20673802215212e-05
-2.10812625088473e-05
-4.70447506555821e-05
-2.32797403682944e-05
5.00791117207799e-06
-2.81660354307145e-05
-2.11322201584943e-05
-2.36964833178121e-05
-2.18845785707726e-05
-2.69958687174309e-05
-5.38494298962966e-05
-3.77419803656091e-05
-4.02968776612483e-05
-3.80660534616179e-05
-6.9282925465903e-07
-5.51731388075815e-05
-2.57903088062837e-05
-3.53478112168508e-05
-2.08650760711236e-05
1.50084483050465e-05
-5.24369832382353e-05
-5.21541889958983e-05
-2.47545781806152e-05
-2.44485054566669e-05
-5.17282226640465e-05
-1.00550106698431e-05
-2.64709738021503e-05
-2.21746931207518e-05
-2.26343074154845e-05
-1.52694952514526e-05
-2.29254090796259e-05
-4.63820232501132e-05
-1.92491553123631e-06
-4.61960953360117e-06
-5.08770065502675e-05
-2.92676569559061e-05
8.05964618280616e-06
-2.89622634218261e-05
-1.16561813964895e-05
-2.69024638032776e-05
-9.38847494644504e-07
-3.235607165389e-05
-2.87882952508008e-05
-1.7516286510016e-05
-1.84151303238927e-05
-2.24677315364177e-05
-3.23888395651274e-05
-2.63283263534409e-05
-1.82109114336362e-05
-2.65752937851001e-05
-1.76217499774972e-05
-4.48944788117655e-05
-1.97914378340348e-05
-1.0414172688753e-05
-3.43793851449425e-05
6.08414461825543e-06
-2.77135012550547e-05
-4.15851101756203e-05
-2.20877895227456e-05
-2.20509953845476e-05
-2.38640517981896e-05
-6.03138806664683e-05
-2.21614242138474e-05
-4.52460694937318e-05
-5.10886412552809e-05
-5.098581798108e-06
-5.85342320727559e-05
-3.36151453086112e-05
-1.61541665966382e-05
-4.07882904540171e-05
-5.46566671785755e-05
-6.29396822790811e-06
-5.74074765170426e-05
-1.72351113246296e-05
7.03115934652432e-07
-1.39676965741315e-05
-4.05577696931257e-05
-5.20810087460145e-05
-1.38369145471621e-05
-3.35430631599264e-05
-5.08844956854665e-05
-2.48986051918696e-05
-5.97174984700345e-06
-6.81679286186657e-05
-3.4715810324892e-05
-2.16632515992479e-05
-2.20601926192872e-05
-4.70093167138412e-05
-2.21355734030667e-06
-4.15423320756646e-05
-4.72901925003472e-05
-4.59576703675142e-05
-3.33981432504536e-05
-4.12841786671819e-05
-7.16704830306777e-06
-4.22632953676933e-05
-4.8502518030459e-05
-2.07786111248647e-05
-2.27582753820501e-05
-3.39679790764718e-05
-3.42375847232436e-05
-6.38790968104243e-05
-1.44519007969131e-05
-3.81668326355919e-05
-2.97870668130854e-05
-1.96533687752356e-05
-2.61754017957179e-05
-3.52209842683907e-05
-2.90607590888983e-05
-3.6560146622085e-05
-1.86381724782477e-05
-8.24814749933819e-06
-1.16396676985226e-05
-4.6058783608456e-05
-4.95727902833351e-05
-2.11915828994327e-05
-2.96376817921127e-05
-4.97682440213314e-05
-8.42951344497584e-06
-2.30778846925341e-05
-3.53680726311975e-05
-2.44458169220698e-05
-8.30944876157145e-06
-1.88430523028377e-05
-3.72802844932373e-05
-2.69407260743664e-05
9.85569470768907e-06
-3.27250718729598e-05
-3.73687598564095e-06
-4.1397769108458e-05
-3.57295442198021e-05
-5.21538500679212e-05
-5.13009913195167e-05
-6.9443612744984e-05
-4.57240665616158e-05
-3.3691597900654e-05
-5.15963330406272e-05
-2.35259527939959e-05
3.12215890551371e-06
-4.04578461458329e-05
-3.9947188125849e-05
-4.28869293545327e-05
-3.17734139348647e-05
-3.20425472851771e-05
-4.15785694136461e-05
-8.03177803520166e-05
-3.03841772039486e-05
-4.3703448668952e-05
-5.55976699401457e-05
-2.07174265881755e-05
-1.47967298666787e-05
-5.34055659236226e-05
-2.29514867451569e-05
-2.99118616211518e-05
-2.61303718986731e-05
-3.63896946892127e-05
-4.28341085028647e-05
-4.12411438474858e-05
9.3113284760261e-06
-1.49051380010352e-05
-2.08690960078784e-05
-2.1927398304472e-05
-1.02995495377989e-05
-3.03311292336776e-05
-3.70412676105623e-05
-3.33303882606297e-05
-4.14122005280461e-05
-3.91811831652342e-05
-5.34073912202855e-05
-4.44293035266961e-05
-1.81291856367087e-05
-2.1229473176312e-05
-1.56383854814561e-05
-1.96998326131507e-05
-4.71840720688423e-05
-6.12757912829993e-06
1.59069010516971e-05
-1.02438513828173e-05
-5.79440635040445e-05
-4.26282028324297e-05
-3.90172433719307e-05
-4.57934803920732e-05
-4.44096010008534e-05
-3.00663526574662e-05
-3.58029452284225e-05
-1.75057882992061e-05
-3.10113706603927e-05
-3.53102443996992e-05
-1.63854917652793e-05
-2.24133851999039e-05
-3.17930009421952e-05
-1.30358711924952e-05
-1.92692888483043e-05
-5.47764500546811e-05
-3.03519434338565e-05
-4.68166332780991e-05
-3.25054121483762e-05
-2.76932321552986e-05
-7.7765912933672e-05
-4.20510772959696e-05
-9.06641827670453e-06
-3.65734526962606e-05
-2.48236430453631e-05
-3.01709786624538e-05
-2.27200367583093e-05
-4.80584578933537e-05
-4.96795237534331e-05
-1.44005752548897e-05
-3.61626215876946e-05
-1.45639109034646e-05
-1.06983993002006e-05
-3.63268426838087e-05
-3.77381640602699e-05
-4.23933472940897e-05
-9.81534179895299e-06
-5.56964896023017e-05
-4.78330236072904e-05
-2.82878792545799e-05
-3.29570993378095e-05
-5.08876745464756e-05
-4.63539353846838e-05
-1.59665674999714e-05
-2.56420803947887e-05
-4.14355040297147e-05
-2.50220812907613e-05
-4.83002924240352e-05
-2.40854196716108e-05
-1.94414263631329e-05
-3.90354191535826e-05
-9.66774300365918e-06
-4.04610162872607e-05
-4.52334376174914e-05
-2.89651075130611e-05
-4.07325984687722e-05
-4.73567266654816e-05
-3.6461614004193e-05
-2.97377256741683e-05
-1.69105203683925e-05
-3.61647793664446e-05
-5.90291440910207e-05
-5.18856652388896e-05
-3.16920986340769e-05
-2.40757386957093e-05
-1.75613022007113e-05
-3.95436846888444e-05
-1.21241824440963e-05
-2.82432677347749e-05
-3.9245481244523e-05
-6.21678121204726e-05
-5.33238702207148e-05
-3.54618628008419e-05
-4.10167332360731e-05
-3.18261135464683e-05
-4.74137265595778e-05
-2.22249236213085e-05
-2.98137606306929e-05
-9.99599559383713e-06
-2.7920712134934e-05
-6.14833414067695e-06
-1.9285371138684e-05
-5.88583514401699e-05
-3.11016964829287e-05
-2.41844603774765e-05
-4.19573800227016e-05
7.97600902631916e-06
-2.46274529428708e-05
-3.05232455526129e-05
-1.72837570880501e-05
-3.02064132228626e-05
-5.79532405115313e-05
-3.27648630646752e-05
-1.37875986891896e-05
-2.8323095600567e-05
-5.27594308715851e-06
-7.10605176968315e-06
-2.99137856340678e-05
-5.15067969611691e-05
-3.23080719643111e-05
-2.49697791635863e-05
-1.8409915842118e-05
-3.74932620049859e-05
-2.56356348661171e-05
-2.44131738442577e-05
-1.81680127187569e-05
-2.10608461387751e-05
-2.45189844337201e-05
-3.1545428287929e-05
-1.94416018731646e-05
-3.46710122938974e-05
-2.55021832319694e-05
-1.8670223269907e-05
-1.81824080891766e-05
-3.92449605615676e-05
-1.29095071760231e-05
-2.72697237645308e-05
-7.003915507515e-05
-7.61512009744093e-07
-2.37481787832998e-05
-5.08832935981735e-05
-2.48368443972405e-05
-4.32092303287917e-05
-6.59476550902957e-05
-3.091274592959e-05
-4.31202580328715e-05
-5.53121752373018e-05
-2.44311549062283e-05
-4.64593871527417e-05
-3.56857130850408e-05
-2.9000671873193e-05
-3.35009940743303e-05
-1.1273130252191e-05
-2.69610884744141e-05
-3.13326964537379e-05
-3.27343832537906e-05
-5.19095823708695e-05
-1.39027369208409e-05
-4.42706923209596e-05
-1.74515858359401e-05
-3.13899879481546e-05
-2.62880689874506e-05
-2.1923443324615e-05
-5.92774183290816e-05
-1.85458579618586e-05
-3.09743640159335e-05
-4.3730606448944e-05
-1.10334826584636e-05
-1.47730726159533e-05
-2.63406402467308e-05
-3.45556240453505e-05
-2.46408178154226e-06
-3.41453484629849e-05
-3.75573201840343e-05
-4.44247476812385e-05
-2.17755328719696e-05
-7.51843169360231e-06
-5.57097076632626e-05
-1.36160927813061e-05
-4.9531308443652e-05
-2.77329710291422e-06
-3.43541829705344e-05
-4.65085560650279e-05
-3.13685321124058e-05
-3.70177042870224e-05
-2.82063232206132e-05
-2.34089936313609e-05
5.21790579538108e-06
-1.27711350837919e-05
-5.1621359213543e-05
-1.24578135184184e-05
-2.763364641184e-05
-2.40666436168445e-05
-3.50939492684572e-05
-5.65340803830022e-05
-1.9869808039228e-06
-3.14369394406218e-05
-2.98914022552844e-05
-4.25609316833951e-05
-3.3652978842378e-05
-8.1583222105185e-06
-3.6747457392981e-05
-4.35028155584182e-05
-2.28150630755934e-05
-5.96699136482276e-05
-2.99347023436666e-05
-6.48945396431816e-05
-2.76683526341523e-05
-4.13311837101055e-05
-1.52336876509768e-05
-1.2365364101392e-06
-3.45688268349619e-05
-3.12292874781245e-05
-3.5648715129162e-05
-4.78945775471606e-05
-3.0978168355126e-05
-1.89257729376645e-05
-1.7479137222822e-05
-2.871854145122e-05
-1.57949644611658e-05
-1.66263642043427e-05
-1.813015544584e-05
5.94757933182197e-07
-2.13438525411617e-05
-2.48541983380177e-05
-2.42435616609459e-05
-7.82585360796389e-06
-4.55277782622286e-05
-1.98183039590527e-05
-5.41699320216067e-05
-4.86897935926608e-07
-3.59595449426291e-06
-5.06811460385888e-05
-1.5332014825261e-05
-3.05575215197839e-05
-4.52072164732193e-05
-1.97496198230709e-05
-2.06773671474267e-05
-2.78510962132085e-05
-4.91984196490207e-05
-2.33334526438437e-05
-1.29328070969773e-05
-1.63314982397497e-05
3.94890624102039e-06
-6.25689166925009e-06
-3.76088841753232e-05
-1.83450468152525e-05
-6.48071527208751e-05
-7.07083077005829e-06
-2.34378875178886e-05
-2.97877998881124e-05
-3.32201174774974e-05
-2.92277603910988e-05
-4.86325594580747e-05
-2.09259118188032e-05
-2.37099563078982e-05
-2.58526041758724e-05
-3.2903468807086e-05
-3.81812929548905e-05
-4.12773930682618e-05
-3.14149078023168e-05
-9.99908023834584e-06
-4.07893306305096e-05
1.08208496245393e-05
-7.19015449243483e-05
-1.59683009829511e-05
-6.7752536905233e-05
-2.12927809219486e-05
-6.6182695466157e-05
-1.74958128890551e-05
-3.35090499149598e-05
-5.57178581652687e-06
-3.92371675952306e-05
-3.27906466439025e-05
-4.9548213608123e-05
-1.48129537822874e-05
-3.84437913426257e-05
-2.90079279174975e-05
-1.14271054932487e-05
-2.07872476647183e-05
-5.48807039369509e-05
-1.74578927976892e-05
-6.39356061687976e-05
-1.85106712457778e-05
-1.95502146351374e-05
-8.12790345440377e-06
-1.81042667735634e-05
-1.22432289024229e-05
-3.55746028130213e-05
-2.93809093128199e-05
-5.58162311453177e-05
-4.84815076937488e-05
-3.15071938294481e-05
-4.70906719527861e-05
-4.7488068658459e-05
-1.92025812079044e-05
-3.12376212416156e-05
-4.05423809734924e-05
-7.67510585941494e-05
-2.87699263418365e-05
-3.07332225102959e-06
-4.01487242388442e-05
-4.22924392620331e-05
-4.38878869299224e-05
4.92424117948365e-06
-1.91499611763934e-05
-3.17758477836567e-05
-2.16853867238804e-05
-1.65822280706138e-05
-3.83372181641607e-05
-9.77011799648338e-06
-2.44674505440215e-05
-3.68744241669049e-05
-1.55678820793828e-06
-2.13198929426725e-05
-5.16144692532977e-05
-5.67810673017151e-05
-3.56983280287939e-05
-5.8460059508994e-05
-1.93588888443425e-05
-2.80518660385454e-05
-3.46287919646768e-05
-5.43643614821959e-05
-4.34598773024104e-05
-3.42503250750054e-05
-4.21891049290729e-05
-5.6387288254313e-05
-9.25381650275287e-06
-1.05974423480135e-05
-3.84002689778759e-05
-1.72778503310361e-05
-1.80501872324222e-05
-3.47783954286126e-05
-2.95129426865992e-05
-2.6732314068266e-05
-2.30975034300032e-05
-2.23808298736808e-05
-5.62077175516899e-05
-3.01147602794381e-05
-1.30029104010257e-05
-4.5596682384508e-05
-4.8978183816595e-05
-4.05401178357604e-05
-5.74151730695265e-05
-4.58674666153675e-05
-3.24090662422192e-05
-3.31735343167532e-05
-2.25326784615063e-05
-4.52897849871325e-05
-4.11685681878765e-05
-3.99673622911588e-05
-3.71625467011793e-06
1.23035793322978e-06
-1.83851160431688e-06
-6.17412527159516e-05
-1.76812347419222e-05
-1.53470931358376e-05
1.32279072277836e-06
-3.69203788909377e-05
-2.77814174454337e-05
-6.91626317532067e-06
-2.92039195492024e-05
-4.3385293311915e-05
-8.72542017825573e-06
-2.95757689947349e-05
-8.37592187025395e-06
-9.17295411163062e-06
-3.10201586910675e-06
-2.82611663529675e-05
-4.35240383013494e-05
-1.06881720916813e-05
-2.31417827258864e-05
-5.73206766732298e-05
-1.42498237769993e-05
-5.06225350724592e-06
-4.88022451723337e-05
-3.39232327014493e-05
-3.8161471540555e-05
-3.61209818436227e-05
-2.32637507696536e-05
-4.81474045937514e-05
-3.68423856226401e-05
-1.69936376702589e-05
-5.97234044892448e-06
-4.10275017907131e-05
-4.06349732973102e-05
-4.26902284522232e-05
-3.01616159672836e-06
-3.57362032758314e-05
-4.67205213176315e-05
-4.35364911554806e-05
-2.26374663890061e-05
-3.08338409988226e-05
-4.37864396860901e-05
-1.10830999808208e-05
-2.29512874677843e-05
-9.74273122810159e-06
-3.9553639616104e-06
-2.55911501447659e-05
-2.85298413359473e-05
-3.29881117442774e-05
-1.82986249099333e-05
-3.94868097868853e-05
-4.84752924136505e-05
-2.17793444320243e-05
-2.65530202580108e-07
-1.80517938145579e-05
-3.86350755228892e-05
-3.52897414007299e-05
-4.5470935853938e-05
-2.89432742801162e-05
-7.0572058661787e-05
-5.44319087976691e-05
-4.14739727945151e-05
-1.48660141182825e-05
-2.77704750462824e-06
3.2896068906155e-07
-3.73034527168458e-05
-1.51761941753718e-05
-9.59602013481241e-06
-3.57413227875586e-06
-1.77176944833187e-05
-2.09288178973168e-05
-2.12628661055455e-05
-3.93258586319581e-05
-1.67285030264002e-05
-6.18744756467801e-05
-3.20368432315835e-05
-8.49537126112928e-06
-1.95061040057087e-05
-4.37395908631164e-05
-2.38454357616741e-05
-3.88335447478356e-05
-4.55346826808747e-05
-3.20091182835003e-05
-3.69911642474266e-05
-4.56084561977107e-05
-3.2551136476614e-05
-3.55620838890213e-05
-3.9892886979659e-05
-1.29154440508859e-05
-2.79937196494227e-05
-2.51869053972282e-05
-6.25237289703955e-05
-9.44709787269408e-05
-2.31038537832865e-05
-3.79176577861314e-05
-2.58239424730179e-05
-5.00656202998907e-05
-4.11032598491481e-06
-2.66587573705038e-05
-3.61079398537791e-05
-4.92916980402834e-05
-3.96888344779121e-05
-4.92089139741174e-06
-2.97015655862222e-05
-8.74037273471137e-05
-4.60499852679773e-05
-2.13903537719228e-05
-4.06571019045116e-05
-8.72635700633398e-05
-3.36555476066056e-05
-4.37070995954627e-05
-6.09281657858667e-06
-3.97680593943626e-05
-9.08530867215399e-06
-3.7812761581547e-05
-2.74130330937668e-05
-2.72913816763922e-05
-5.13333149061532e-05
-3.98048088317594e-05
-3.60005159282306e-05
-4.58598682506007e-05
9.20381425729571e-06
-4.6235075224201e-05
-6.42910672600314e-06
-1.90996899914364e-05
9.21332991005129e-06
-3.19949963539605e-05
-1.0298159640797e-05
-1.76964301022213e-05
-2.46813453057246e-05
-4.74311020510573e-05
-3.83664211479232e-05
-9.08372924682415e-06
-4.07436850933443e-05
-4.02442256289511e-05
-4.44722830993851e-05
-2.48107395905139e-05
-5.94992122546982e-05
-3.35459993800378e-05
-4.85261089192927e-05
-2.11524977715574e-05
-1.8841884687472e-05
-3.34865759417281e-05
-5.2642374258197e-05
-3.27512848805022e-05
-5.77413869049155e-05
-4.53866397130902e-05
-1.04926115323162e-05
-2.25512444153684e-05
-3.82611179734275e-05
-3.21507477716673e-05
-4.02572266428243e-05
-3.83360213527202e-05
-4.69753248806447e-05
-5.77986499514358e-06
8.15099023070861e-06
-1.73506258047564e-05
3.51499069035184e-06
-4.45684964739728e-05
-1.78535622483355e-05
-5.24344614913343e-06
-3.70332276338001e-05
-3.98030892788206e-05
-3.26393892583174e-05
-2.99978494737471e-05
-3.49781545039483e-05
-3.86412958036793e-05
-1.77075508840168e-05
-1.90957204240686e-05
-9.80283925823305e-06
-3.31624380839833e-05
-3.48638325204756e-05
-4.69224929677727e-05
-8.23517327825554e-06
-2.13615039373379e-05
-3.76396447370497e-05
-1.08722895587966e-06
-5.0300077571431e-05
-3.2690181335612e-05
-4.25941423118079e-05
-3.56688381846667e-05
-4.72760258281932e-05
-4.72518844038322e-06
-8.03833417354959e-06
-3.60706574226052e-05
-4.00775355521297e-05
-2.09422066187505e-05
-2.82851945673878e-05
-4.93569254016087e-07
-3.60077519441448e-05
-2.45493553840388e-05
-4.60143264519036e-05
4.45862481515083e-06
-4.02479908572482e-05
-1.65441251838603e-05
1.82462112811259e-05
-3.07457413523562e-05
-2.70998245736509e-05
-3.32966614807012e-06
-4.98824516215953e-05
-1.66196299505661e-05
-5.33951864324244e-05
-1.95280782170063e-05
-3.34541397996042e-05
-2.7087861229179e-05
-1.99699015749731e-05
-4.07615928567136e-05
-3.16716863371803e-05
-2.65425688116456e-05
-2.18799548136131e-05
-6.026342033163e-05
-3.60224052147945e-05
-3.82826140107417e-05
-3.6188759738298e-05
-3.80467003199356e-05
-1.19405511998207e-05
-2.4923142497883e-05
-2.42757611345095e-05
-2.01932015949209e-05
-3.91355989494325e-05
-6.37855594391927e-05
-4.33316310975465e-05
-2.8901537643298e-05
-4.64594645513724e-05
4.95433473118988e-06
-2.96329261142893e-05
-2.84360241778721e-05
-6.75423892732807e-05
-1.45010430484397e-05
-2.96661422550588e-05
-3.61799240411138e-05
-1.40949782776809e-05
-2.72799587535202e-05
-4.61845645680843e-05
-5.32173583506692e-05
-7.57239420477627e-06
-3.95726124973586e-05
-6.25128933042807e-05
-4.30534043542256e-05
-4.83215815070957e-05
-1.73069266282602e-05
-2.01852326647334e-05
-5.93424287762602e-05
-3.57584514100933e-05
-1.23118426689337e-05
-1.73906687205798e-05
-3.71230982889541e-05
-4.73216587566088e-05
-2.81267808172682e-06
-2.34604102163009e-05
-2.48645809228628e-05
-1.11393694296755e-05
-3.39691883724376e-06
-3.34368198621821e-05
-3.66388401290787e-05
-6.21178054113647e-05
-2.88241632309942e-05
-3.25808201478386e-05
-2.36960783017499e-05
-3.42337008806264e-05
-4.47967234570304e-05
-2.96301552763548e-05
-2.1177446061998e-05
-4.11288686408228e-05
-8.01096822518243e-05
-2.94511149929184e-05
-2.08220760034824e-05
-4.8043199608649e-05
-3.48019132097671e-05
-1.99900507573041e-05
2.25918244912745e-06
-3.36560776027995e-05
-1.15145583974549e-05
-3.93716942623388e-05
-2.9645748777611e-05
-2.34438332455695e-05
-3.44479163853387e-05
-9.13900243376418e-06
-3.65885273081785e-05
-3.19201339916684e-05
-2.43208668099464e-05
-2.16432544721263e-05
-3.24824151737901e-05
-5.28688402314776e-05
-4.12917265053359e-05
-2.74227944030071e-05
-7.00011270664901e-06
-1.25488718152294e-05
-7.51825927303793e-06
-2.52004654178852e-05
-4.23501893730323e-05
-1.50677814762514e-05
-7.18117992410437e-06
-4.56134785188375e-05
-2.49866080787196e-05
-1.09790799826819e-05
-8.7415982024765e-06
-2.09023339637485e-05
-2.55450817446101e-05
-4.6192036702855e-05
-3.08551574800298e-05
-1.22271200054335e-05
-1.73777769700603e-05
-1.26488828005315e-05
2.02855216397217e-05
-9.34994762248034e-06
-2.62085946797589e-05
-3.1847176808446e-05
-6.4815895942886e-06
-3.94407767664821e-05
-9.29612540935388e-06
-4.12694497988891e-05
-3.96928695173281e-05
-5.05100770110746e-05
-1.2369340064867e-05
-3.72912467965802e-05
2.53616020307328e-05
2.37741345234981e-07
-1.38890923854235e-05
-3.59648644345015e-05
-5.78296068631083e-06
-5.62576315223844e-05
-2.98265493302381e-05
-3.4440132949109e-05
-6.90229253898942e-06
-4.43032283523162e-05
-5.07710758446857e-05
-2.03573693212055e-05
-4.75932593642396e-05
-5.22485212775397e-07
-2.89744496445245e-05
-2.57462912704369e-05
-1.61704025568296e-06
-1.2493769488928e-05
-4.15472649574858e-05
-4.34397331030308e-05
-2.16403944215218e-05
-2.35780473755245e-05
-3.9670650979504e-05
-2.54779546804037e-05
-3.08693891130212e-05
-3.44305968522087e-05
-3.17958516576872e-05
-5.43510210780998e-05
-4.08711944070111e-05
-6.51876042979776e-05
-4.86450067413035e-05
-4.88735487185408e-05
-2.48529208692516e-05
-1.93483576905425e-05
-2.13932224279899e-05
-3.36652807828008e-05
-2.14362723589878e-05
-1.55185627354593e-06
-1.01482754253262e-05
-2.81802292299084e-05
-4.68608807661256e-05
-2.68887437074712e-05
-3.84231076115973e-05
-1.74699205424615e-05
-6.16483391467691e-05
-2.59374854382087e-05
-3.05851622390779e-05
-3.94283431174692e-05
-2.36436205892445e-05
-4.1706612433836e-05
-4.8412289308015e-05
-3.64302287543463e-05
-1.86189476874923e-05
-5.95900396590752e-06
-4.60548653166251e-05
-2.82097011231184e-05
-4.97757674161974e-05
-4.17156436059877e-05
-2.3159105720063e-05
-3.10449264282714e-05
-7.60899829928523e-05
-1.95274840268607e-06
-3.46072555834257e-05
-1.21678459034169e-06
-2.79995416015842e-05
-3.126131247828e-05
-2.59866497063493e-05
-2.29262417762498e-05
-3.72101519308738e-05
-2.5369486561308e-05
-3.19501046579354e-05
-2.02089482076967e-05
-5.9593524678994e-05
-2.28439382068595e-05
-9.31376029768585e-06
-3.47153319315338e-05
-2.32326137926973e-05
-3.93939907741558e-05
-2.58757033842503e-05
-1.51290035441753e-05
-5.10685828491611e-05
-3.47104253385466e-05
-3.91355864748884e-05
-3.48761262622143e-05
-2.89322516123216e-05
-4.14616972698174e-05
-4.23493429263044e-05
-3.00809080030343e-05
-1.55623388738443e-05
-1.55885097874896e-05
-3.84031093869117e-05
-3.31555537804829e-05
7.84945071250944e-06
-4.53122529125493e-05
-2.01362206954205e-05
-5.98664294937896e-05
-4.42315549220429e-05
-1.25338966090017e-05
-4.24823234366256e-05
-4.16517407734987e-05
-2.87712710708267e-05
-4.14815145113353e-05
-1.93081215927852e-05
-2.78234407398736e-05
-4.37751995596755e-05
-5.54850079201985e-05
-1.59349060388186e-05
-1.22513266778525e-05
-3.68798644203039e-05
-3.7865623872898e-05
-2.03471392782397e-05
-2.54731721438832e-05
-1.93250448463735e-05
-3.16213533519686e-05
-3.66736166184439e-05
-1.61009529397716e-05
-1.13504874366256e-05
-3.75895917032152e-05
-3.70644159319368e-05
-9.75430484534617e-06
-5.96316670845333e-05
-2.92699891084779e-05
-2.46859199924122e-05
-1.08907940461214e-05
-4.06161493194121e-05
-3.41497145178242e-05
-3.38920099091237e-05
-4.17802824370495e-05
-5.40536819580513e-05
-5.81721130324847e-05
-5.51809110213026e-05
-3.58884920322196e-05
-2.62700917994155e-05
-2.26211308524496e-05
-9.90532604431806e-06
-2.22604306018455e-05
-6.3205728172323e-06
-2.94598192130305e-05
-2.50648574382651e-06
-2.69013873974277e-05
-2.210311614508e-05
-3.38152205359914e-05
-2.79661081694533e-05
-2.40277110276651e-05
-2.58074544410287e-05
-3.83027996560398e-05
-2.2651037821341e-05
-2.03174904045262e-05
-4.59026611304969e-05
-4.25054806752425e-05
-3.00235928643454e-05
-6.34617929927914e-05
-1.05746388056326e-05
-4.2816150782243e-05
3.71172848866232e-06
-5.21681106813279e-05
-2.92728143256427e-05
-1.97929903759498e-06
-2.54783213634529e-05
-5.53722082520768e-05
-3.971892401556e-05
-3.7789028114654e-05
-1.12700754539615e-05
-4.25407921091046e-05
4.57866658847524e-07
-3.31660803152864e-05
-4.95619782780992e-05
-3.15384166225231e-05
-3.00902639676711e-05
-1.56884808498378e-05
-2.58591155810809e-05
-4.31642432073455e-05
7.13819366061244e-06
-4.11436136225522e-05
-2.6714886981676e-05
8.31341612820947e-06
-2.62486686266161e-05
-3.03497451006212e-05
-5.52182236103593e-05
-2.06719001322161e-05
-3.22465024669639e-05
-6.45375821645186e-05
-6.64126992021934e-05
-9.62913404340311e-07
-3.82450550942815e-05
-3.67930224063266e-05
-3.12545541964467e-05
-2.35817512167372e-05
-6.88316450781735e-06
-3.53710067516765e-05
-6.6016947679473e-05
-4.31995929848843e-06
-3.04567795466065e-05
-4.69641921375667e-05
1.44357113655507e-06
-2.03046578259065e-05
-2.26123138363367e-05
-2.31860542940269e-05
-1.93945816777614e-05
-9.29849492435662e-07
-1.30037547670315e-05
-5.66703342668858e-05
-3.07247963160352e-05
-1.3062291554279e-06
-6.18669229411129e-06
-3.15526590617882e-05
-3.00105280780941e-05
-1.63148376703818e-05
-3.50561120133629e-05
-2.49427723423699e-05
-3.96146582621054e-06
-2.71167938195671e-05
-4.70149017547674e-05
-4.41141205227596e-05
-4.87964049324228e-05
-3.9088977589947e-05
-1.85656719357597e-05
-3.83606349531251e-05
-2.89924864904298e-05
-8.32589643973009e-06
-9.88364804754425e-06
-2.18189974038939e-05
-3.54527630276124e-05
-4.65932986613526e-05
-3.75965812366768e-05
-1.18414019970974e-05
-3.86746747258662e-05
-3.08922966542148e-05
-2.86505524603763e-05
-1.10163859639484e-05
-1.40631705929268e-05
-3.21829564145473e-05
4.43594252194942e-06
-1.10290563048573e-05
-2.27165618617052e-05
-7.86476383505247e-05
-3.03229309112587e-05
-3.7434438779182e-05
-3.41597095927251e-05
-3.11261897300335e-05
-3.70106722782784e-05
-7.14006250306211e-06
-2.71079102669152e-05
-3.63796654092655e-05
-2.75367526001834e-05
-2.58851678964992e-05
-1.45808440676164e-05
-7.5538744709369e-05
-7.63228599163443e-05
-4.44406809730047e-05
-1.91242381879328e-05
-4.39945271043906e-05
-3.83564191910277e-05
-2.15915911969141e-05
-1.15046512755185e-05
-1.516610083309e-05
-1.91487768753942e-05
-4.63019489982638e-05
-2.86954617820273e-05
-5.14282956624758e-05
-4.22486905431858e-05
-3.75903536256083e-05
-4.12871210098305e-05
-2.75076141483274e-05
7.39726697331676e-06
-3.33167231767975e-05
-4.98739186952766e-05
-2.7253888963561e-05
-3.99978242440801e-05
-2.17676915142201e-05
-3.18036611667522e-05
-3.08145814571407e-05
-3.499652219975e-05
-4.93382149366075e-05
-3.85912729352595e-05
-3.04534828563459e-05
-3.38274935618063e-05
-1.89888371367899e-05
-1.88116892307926e-05
-3.08469296391707e-05
-5.78681935881101e-05
-3.29531104852019e-05
-3.92484003518872e-05
-4.1562694361255e-05
-1.46567983281742e-05
-2.45843729042004e-05
-4.53985369814863e-05
-3.90735564837732e-05
-2.08344007195961e-05
-2.26648344596966e-05
-2.6912187023669e-05
-3.4343989455806e-05
-4.76448232243e-05
-2.27807345562595e-05
-1.93826077014734e-05
1.44415125914338e-05
-3.54482373802913e-05
-3.33575996358494e-05
4.49516221323468e-06
-3.20920962936834e-05
-1.83861020321531e-05
-3.36738646943234e-05
-2.99358934829814e-05
-4.62515590225047e-05
-5.82513327467175e-06
-1.87653962007027e-05
-3.09984583264011e-05
-4.39410645318487e-05
-4.09209854787558e-05
-3.01985085676699e-05
-4.21821498959379e-05
-4.67793707626837e-05
-2.50906142095111e-05
-3.16287127388898e-05
-4.88650489655359e-05
-2.67435697891523e-05
-1.42810206487338e-05
-1.90627562483464e-05
-6.46242642446481e-06
-1.47429065213981e-05
-5.02122515066381e-05
-1.60767391543531e-05
-4.26659849609043e-05
-1.33870441118626e-05
-4.19173799720668e-05
-4.67408477388689e-05
-5.75765391107597e-05
-1.67385546940489e-05
-1.78858744115531e-05
-3.41489464544912e-05
-4.34575616940437e-06
-2.77417401590346e-05
-1.45262494244847e-05
-3.53137502526311e-05
-2.26783154514626e-05
9.07113580326962e-06
-5.80297667836581e-05
-4.14910905821888e-05
-1.36855068235153e-05
-5.58126370726163e-05
-1.25053665965792e-05
-4.13766836940835e-05
-3.12375743752769e-05
-2.90511742521145e-05
-1.12290807586855e-05
-1.47691178572392e-05
-5.34417355681314e-05
-7.15692798296921e-06
-1.41199899332239e-05
-3.68900112147466e-05
-2.81737308247085e-06
-3.37816642507329e-05
-4.73010649265642e-05
-3.8847990590874e-05
-2.81911959462549e-05
-2.98906196630293e-05
-4.08994794668043e-05
-1.72623183458694e-05
-2.15053198495805e-05
-2.98122735781137e-05
-7.51160066269242e-05
-3.06448144312727e-05
-1.12547294919814e-05
-4.70212312176309e-05
-2.08434548190832e-05
-3.95623144125036e-05
-3.80196115363752e-05
-2.72586180483925e-05
-2.89201015467856e-05
-2.64953473547473e-05
-5.23684372360649e-05
-4.28684100324088e-05
-5.93675735218518e-05
-6.69518267285493e-05
-3.99762235422908e-05
-3.87572513690382e-05
-1.09724084438523e-05
-3.1615921983094e-05
-3.07364453888469e-05
-1.00213162130316e-05
-3.07708417463678e-05
-3.30134851709518e-05
-2.42572474373185e-05
-3.53699811219221e-05
-2.00234940549981e-05
-1.28456264158721e-05
-1.59571648949839e-05
-3.61710201199409e-05
-1.75621460343991e-05
-2.79654481100035e-05
-3.47009795050925e-05
-3.01205500931038e-05
-3.85709344011549e-05
-2.57497881782809e-05
-4.46398292195246e-05
-3.79940360879247e-05
-2.9729197756386e-05
-3.51346513414991e-05
-2.75074949166827e-05
-3.81109354761978e-06
-1.91698417065464e-05
-1.70860255364293e-05
-4.81389199139377e-05
-2.39939776380477e-05
-5.72942402643324e-05
-5.0992786857254e-05
-3.7705630054938e-06
-5.55431632000361e-05
-1.78370617767446e-05
-5.39896115498908e-05
-3.24474259663601e-05
-3.53620649616088e-05
-3.2233420667792e-05
-1.12243649721878e-05
-3.31990727931546e-05
-3.34512868142441e-05
-5.24735289321319e-05
-2.01175332804597e-05
-1.54252258838314e-05
-1.49741213606044e-06
-1.13943787867516e-05
-7.10541976048875e-05
-1.89916186164367e-05
-2.86016238510369e-05
-4.72234068771398e-05
-2.24618812392086e-06
-3.61112313057244e-05
-4.49888668199244e-05
-1.14249831817548e-05
-1.57750673320762e-05
-2.33239429427843e-05
9.63973350346698e-06
-7.38892950558921e-05
-5.38477110666537e-05
-3.86373067989902e-05
-2.57196107028923e-05
-3.70357858225008e-05
-2.06158841304888e-05
-3.52101348910646e-05
-1.66398674411877e-05
1.33191235366393e-06
-3.94425560113656e-05
-3.83422767666665e-05
-5.36407579905437e-05
-4.270677754866e-05
-3.43468429239553e-05
-5.38338380896851e-05
-2.74247277833094e-05
-2.37299288695991e-05
-3.31464727749056e-05
-3.43137074849365e-05
-3.59534878327665e-05
-7.45031357199339e-06
-2.35785411608561e-05
-1.93313044086196e-05
-5.04844236230142e-05
-4.11686403654738e-05
3.49468735329356e-06
-1.8019449579664e-05
-4.77558754026439e-05
-3.43985448886833e-05
-2.12492393186288e-05
-1.67615495719581e-05
-2.04271791046755e-05
-2.83301295789897e-05
-3.79213974566904e-05
-4.31763552757104e-05
-2.31384538798572e-05
-4.36265830694521e-05
-1.42538468259701e-05
-6.74024157451851e-06
-2.28937063142104e-05
-1.98307980613048e-05
-2.2262879530633e-05
1.33217411190663e-05
-8.33800653884546e-06
-1.91383277911958e-05
-2.10244686814898e-05
-1.79287523374361e-05
-2.43656944500493e-05
-1.879132120495e-05
-3.84593833932285e-05
-4.04227714452128e-05
-4.73808797151781e-05
-1.0973942422877e-06
-2.19587742232647e-05
-2.10443779438718e-05
-5.15912345232931e-05
-1.64371601209341e-05
-3.72837266825865e-05
-2.46884761462808e-05
6.39811214657816e-06
-2.76517935385833e-05
-4.98303192683259e-05
-6.60709595821908e-05
-2.40755735648657e-05
-6.52169207970533e-05
-4.49669015733065e-05
-3.50542150708614e-05
-4.56764826281094e-05
-3.00287946431849e-05
-2.09372214634831e-05
-2.11684634446707e-05
-4.11321080647333e-05
-3.10562335374072e-05
-3.5099075026676e-05
-3.15507636226826e-05
-2.29437137369504e-05
-4.2806469702145e-06
-3.0084262991701e-05
-2.83491743002973e-05
6.33759150532717e-06
-7.23220313710285e-05
-3.73487000620998e-05
-1.97472472697234e-05
-1.74019236114257e-06
-2.45390133611147e-05
-5.21466045153828e-05
-3.00048271587032e-05
-3.80163037082412e-05
-4.01781632005628e-05
-1.60252917141797e-06
-3.53563927112541e-06
-3.75417255122123e-05
-3.82227748470638e-05
-2.63096199098377e-05
-5.67443926055348e-05
-5.29959286624365e-05
-1.39344770963731e-05
-3.30039579599791e-05
-1.68394161269001e-05
-3.0560853133534e-05
-3.94647292028683e-05
-3.26828437787223e-05
-2.20882587528368e-05
-4.30774390603003e-05
-2.66259250920811e-05
-1.84868681040816e-05
-4.53289242324249e-05
-4.60120700584163e-05
-2.16605052861699e-05
-2.60857610799439e-05
-4.57858163105852e-05
-5.66638791436906e-05
-4.68465031166576e-05
-6.48748145725834e-05
-2.22682412378507e-05
-5.5416303018385e-05
-3.73399671396492e-05
-6.19532586580307e-06
-1.08474303604338e-06
-1.64946262257916e-06
-8.16667152371899e-05
-2.17945180710312e-05
-1.56397293552884e-05
-1.68144901947364e-05
-1.89304679575074e-05
-2.69608391613116e-05
-3.66810829008147e-05
-3.71371116516031e-05
-1.41071035675729e-05
-5.4532744736795e-05
-1.99575050079869e-05
-2.18310530324894e-05
-2.00549471283545e-05
-1.59056338520646e-05
-8.0695954913461e-06
-4.8151729389571e-05
-5.59810998607111e-05
-2.80569554643404e-05
-3.85241982996266e-05
-3.46729693821875e-05
-5.24719907753833e-06
2.15367888441335e-06
-2.48048839380039e-05
-4.14196105722379e-05
-6.67350662647929e-06
-2.36215386052313e-05
-2.7751863619101e-05
-3.9618028485857e-05
-1.57157745315397e-05
-1.88624806928616e-05
-9.48486252914933e-06
-1.64751217504074e-05
-1.11431813538801e-05
-3.85567251668641e-05
-3.31795203588199e-05
-3.13154338423932e-05
-4.53516990375387e-05
-9.08666503015764e-06
-1.34003917203933e-05
-3.38524130750824e-05
3.76469687013524e-06
-6.98192206446036e-05
-4.23670674225961e-05
-2.41177604760993e-05
-5.96026591518936e-05
-3.2415561482778e-05
-3.3123606104171e-05
-4.8240440840275e-05
-4.8098332892119e-05
-3.37891316034318e-05
-3.59454196953349e-05
-3.92751303359352e-05
-4.55898412488172e-05
-4.12551323942414e-05
-3.60419407841768e-05
-2.2196409591572e-05
-2.0633055896296e-05
-2.94355607212843e-07
-2.72856852472265e-05
-2.82393332618634e-05
-3.18662543574002e-05
-3.7721154698146e-05
-7.04896519859572e-06
-2.40033126133114e-05
-2.30884900780371e-05
-2.73443830705724e-05
-1.58912399587866e-05
-8.36182939725373e-06
1.34940046768199e-05
-1.13000297885627e-05
-1.2465878663413e-05
-2.72672458457558e-05
-1.47825936773009e-05
-2.41105170327101e-05
-2.89108432460466e-05
-1.91366973577169e-05
-2.26451055564072e-05
-5.77998446811471e-05
7.22379397727328e-06
-2.81867225241223e-06
-1.66267875497549e-05
-4.93466147854416e-05
-5.79785050873643e-05
-4.77477619496767e-05
-1.81069269626424e-05
-3.08170768644282e-05
-2.03189629299132e-05
-1.2838937144853e-05
-5.60347612892583e-05
-5.46266153085495e-05
-1.06823049927646e-05
-2.47840137974133e-05
-2.79869771179545e-05
-2.0018409257403e-05
-3.49692587166655e-05
-2.40500077374125e-05
-2.71076290620368e-05
-2.45859716405307e-05
-1.83028769735864e-05
-3.73648983948418e-05
-6.10306356527027e-05
-1.53916954883569e-05
-2.01154769156811e-06
-3.98411742780083e-05
-4.18373392469026e-05
-6.56675318331305e-05
4.27279673383184e-06
-3.97857313211309e-05
-3.86995381639413e-05
-2.69211188683325e-05
-1.64761544573845e-05
-3.03809969445382e-05
-4.06135993073933e-05
-4.94394209151673e-05
-1.22066395558035e-05
-2.94270802060713e-05
-3.42628493791921e-05
-9.26395943235193e-06
-1.87810140833023e-05
-2.44748256443771e-05
-2.40763616592296e-05
-2.98829424210047e-05
-1.76207332128305e-05
-4.10603224591363e-05
-1.37454575626757e-05
-2.90810149127542e-05
-3.49474869485573e-05
-2.52102241661457e-05
-1.22616902188555e-05
-1.7209767631878e-05
-4.02381698149195e-05
-2.7821665271853e-06
-6.27593479199797e-05
-2.27160318532424e-05
-1.00237285461735e-05
-4.9970332290098e-05
-1.94281073735742e-05
-2.50443805502409e-05
-3.88111534522225e-05
-1.99336533371155e-05
-2.87982877011671e-05
-3.27410977643578e-05
-3.11305596804287e-05
-1.78895142262457e-05
-5.167011032005e-05
-4.16508160718855e-05
-4.27455559855874e-05
-2.7491136948712e-05
-4.19406170164403e-05
-3.97299657398933e-05
-2.08993723910649e-05
-5.29971949305414e-06
-2.70712594579622e-06
-6.24900845144865e-06
7.09775556316592e-07
-8.4566872086479e-06
-5.03552118292752e-05
-5.22903852602984e-05
-1.75973686981981e-05
-4.68661738686293e-05
-3.5643833504126e-05
-3.56588452096378e-05
-3.11888092879767e-05
-3.97537091307323e-05
-6.04699310990889e-06
-3.82867665083529e-05
5.22455468851854e-06
-1.05108117795126e-05
-5.85644496010195e-05
-6.72503078258865e-05
-3.73527468495505e-05
4.70679248127969e-06
-2.48202996254067e-05
-5.49582933264693e-05
-3.67425721682947e-05
-3.67275719642834e-05
-3.00245350092712e-05
-3.4965507892453e-05
-3.30991708925375e-05
-1.46095183419032e-05
-4.83750509743792e-05
-4.15020045015927e-05
-3.49264143542214e-05
-6.52804768683157e-05
-1.40787914000262e-05
-3.09504151168833e-05
-5.11866753661564e-05
-2.74556659978029e-05
-3.97043751331655e-05
-4.35149555717988e-06
-5.98267908987202e-06
-5.80845999982452e-05
-3.42697617174869e-05
-1.97500381400923e-05
-1.97224761986691e-05
-9.35061949796951e-06
-4.63087497098825e-05
1.742039619317e-05
1.68652145076896e-06
-9.66596966453413e-06
-6.56985970173798e-06
-1.50207866662044e-05
-1.25312224664273e-05
-4.33951301887217e-05
-3.37892337330069e-05
-4.36526829972837e-05
-2.37313531584879e-05
-2.11017937990905e-05
-1.39965494144993e-06
-3.84843561459062e-05
-1.74129783935054e-05
-2.37457292273986e-05
-2.36038870142031e-05
-1.12859481522495e-05
-3.33851793941573e-05
-3.30462187790637e-05
-1.50344208933309e-05
-5.23937532217559e-05
-6.18447440210577e-06
-3.22914788975303e-05
-4.34020731105047e-05
-4.03459021950569e-05
-1.82031272058809e-05
-2.76207713704745e-06
-4.11151639067275e-05
-5.14395916590404e-06
-2.34566716812315e-05
6.55219796583072e-06
-2.40951148469489e-05
-4.09967500430895e-05
-5.39070451856524e-05
-3.00559964229283e-05
-3.76831990672649e-05
-6.16560422061383e-05
-2.07708825918583e-05
-2.45667439176106e-05
-3.57548847536063e-05
7.36020535190681e-06
-2.02628598557645e-06
-2.156860157616e-05
-5.65215563356979e-05
-4.0547178753489e-05
-2.22368709899316e-05
-6.38213566464036e-05
-5.60865623026913e-05
9.08679210166197e-07
-2.47522461114986e-05
-3.17652057882214e-05
-2.3899859942626e-05
-1.31745454591294e-05
-3.16408087077703e-05
-3.78284594216313e-05
-1.32440142319719e-05
-3.11606884927136e-05
-4.70374314490888e-05
-1.75000918219125e-05
-3.5661028966621e-05
-5.47522865560933e-05
-3.00395372448791e-05
-3.52901578716821e-05
-2.07732230164842e-05
-3.14321975012897e-05
-1.41957931262751e-05
-2.68312011329521e-05
-4.49511024165357e-05
-9.11457926915794e-06
-1.7674372722735e-06
-6.46619037993765e-05
-2.29588866925452e-05
-4.13947758695607e-05
-3.06577357487182e-05
-7.0572414566296e-06
-2.92937732547314e-05
-2.68011181172505e-05
-3.00694513695059e-05
-2.70129692987907e-05
-4.22041299137221e-05
-3.2719765065877e-05
-2.15493268057478e-05
-8.75811301436523e-06
-1.91850218632073e-05
-2.69948333559699e-05
-1.87183257349497e-06
-2.27630992530225e-05
-3.96727920450133e-05
-3.58377582169597e-05
-1.90006987435e-05
-3.87050404658282e-05
-2.10522759642155e-05
-3.66711802859738e-05
-4.72033499365753e-05
-4.74316577632614e-05
-4.56138940216436e-05
-3.61138623709038e-05
-4.93203260448101e-05
-3.31824007440931e-05
-3.33458240705341e-05
-1.55087891939902e-05
-2.01007557018627e-05
-3.27726968223029e-05
-4.99043781496652e-05
8.32950490360592e-06
-2.45227771690969e-05
-3.92145633076958e-05
-2.66427606085324e-05
-2.70269155010198e-05
-2.36446733052283e-05
-3.02991402594214e-05
-3.47407476977906e-05
-1.07080121253023e-06
-3.72835388851737e-05
-2.68168062897564e-05
-3.50518286173454e-05
-6.62602338350526e-05
-3.85780827888566e-05
-2.77230937915908e-05
-2.95224527505897e-05
1.26601207194093e-05
-9.9370141495845e-06
-2.6236862142841e-05
-3.4115570961446e-05
-2.11653197343822e-05
-2.07899855952432e-05
-3.75681389284034e-06
-6.29057932549516e-05
-3.43214861625543e-06
-4.44778514003847e-05
-2.88562722571268e-05
-3.6415440521068e-05
-3.61441041897561e-05
-1.50517348021574e-05
-3.37252659866804e-05
-3.85076024893585e-05
-2.1846742498588e-05
-3.16788795047106e-05
-2.57237637360659e-05
-5.43299994554678e-05
-2.57794335212557e-05
-4.13424549525612e-05
-8.53418815811972e-06
-5.24383893031317e-05
-4.29158264879169e-05
-9.00028678599582e-06
-2.46747296672683e-06
-5.23976511703752e-06
-6.3336399187062e-05
-6.19060616909422e-05
-4.58683038017807e-05
-2.03435762112932e-05
-2.64245068570879e-05
-2.27805343121811e-05
-1.40683863402656e-05
-4.10929050632755e-05
-5.3456229767229e-05
-2.01289085180523e-05
-2.79373129065536e-05
-2.71563683193077e-05
-1.74871833194934e-05
-3.98076333237209e-05
-7.73051716417442e-06
-2.94678841394098e-06
-3.81986631599474e-05
-4.1445049974001e-05
-5.89606427110288e-06
-4.06076144036113e-06
-2.4657576736196e-05
-4.23971006189524e-05
-2.84637212029669e-05
-2.244589008963e-05
-4.65537000144286e-05
-6.39349574289488e-05
-3.40541665033079e-05
-1.8037579659617e-05
-5.55806890381117e-05
-6.90414784382112e-05
-4.38570426625056e-05
-3.32836648033672e-05
-5.42458743147491e-05
-1.12218973913927e-05
-8.45809038527791e-06
-5.20562564512702e-05
8.69052559427816e-06
-1.8984165964195e-05
-5.12326590716637e-05
-2.87048529732053e-05
-1.97062162267116e-05
-3.69731077474715e-05
-3.07985807056434e-05
-4.70736061508852e-05
-3.17381516242782e-06
-5.25773204865808e-05
-4.11517240874684e-05
-5.43795047764114e-06
-2.96410740717154e-05
-1.72275668542121e-05
-4.17354131483086e-05
-6.28655522100249e-06
-5.76858789079003e-05
-3.65448176293995e-05
-1.67656020224262e-05
-1.51886405326382e-05
-2.78687732184801e-05
-2.17204004154465e-05
-2.66917931520899e-05
-5.27949422898887e-05
8.50892123235e-06
-5.69696710256145e-05
-5.66887955409535e-05
-4.53159658529253e-06
-1.76927545934709e-06
-4.96428655328812e-05
-5.38769550852816e-05
-4.89416141615643e-05
-4.30065625065262e-05
-2.60678139301001e-05
1.44929974075104e-05
-4.03120898363325e-05
-3.26161898139742e-05
-3.18649494389489e-05
-3.44645328499685e-05
-2.67549223199419e-05
-2.41976542233798e-05
-4.12388537494845e-05
-6.26120232942942e-05
-1.00779632859667e-05
-3.19225424899367e-05
-1.61920838458586e-05
-2.66776829290308e-05
-7.75128749025076e-06
-1.85275258870068e-05
-2.46728641657977e-05
-8.27654565986714e-06
-1.97250066412289e-05
-3.20580170681754e-05
-2.99014924136176e-05
-3.16674925144366e-05
-2.34486855908727e-05
-3.8778844075296e-05
-4.33741514280069e-05
-4.63632019898721e-05
-6.0684341636417e-05
-1.25624863278639e-05
-3.93373990367523e-05
-1.80553638644353e-05
-7.82946543782007e-06
-2.67192344055021e-05
1.84349562035857e-05
-4.07103098331897e-05
-1.14295567024847e-05
-2.56148052656632e-05
-4.35453604811001e-06
-1.81139420045241e-05
-1.36508575194233e-06
-4.34237895167528e-05
-4.6556579302108e-05
-2.54334153647792e-05
-2.27112644688161e-05
-3.87547715936808e-05
-5.61799792985073e-05
-4.02484631758516e-05
-1.3762750078598e-05
-2.44515595978738e-05
-4.86029269691112e-05
-3.39811088502626e-05
-2.01935244803208e-06
-5.00667261992283e-05
-7.39693926513493e-05
-4.81559604908848e-05
-5.86976991804022e-05
-3.28169320775148e-05
-3.00308172730814e-05
-2.94067548390167e-05
-3.65845909490951e-05
-3.85601466326401e-05
-5.41943526554507e-05
-6.564999215987e-05
-2.4605305193885e-05
-3.74065045262716e-05
-3.19132493012721e-05
-4.77297864053021e-06
-4.20308615130404e-05
-3.87416544195305e-05
-1.67994923258425e-05
-3.95125918119405e-05
-4.21588229526808e-05
-1.7565779463717e-05
-4.44147064362439e-05
-4.23981600421499e-05
-4.37467670051208e-05
-6.28501372407287e-05
-1.91111486517004e-05
-4.07167882095383e-05
-2.83843877885312e-05
-7.60482499286995e-05
-4.1382186194194e-05
-4.31027950489337e-05
-3.12321463186351e-05
-5.18184735467611e-05
-4.77994914105099e-05
-4.24526458484626e-05
-2.73384813341964e-05
-2.10992368512014e-05
-1.49424596690319e-05
-3.69935619861342e-05
-2.40624042507402e-05
-3.58999436248607e-05
-4.01049370819192e-05
2.84005543849335e-06
-4.42964253530364e-05
-6.06768024206583e-05
-4.02457800800702e-06
-2.65071213280539e-05
-4.15548208017607e-05
-3.2634764317073e-05
-1.49580770303316e-05
-2.08154493146029e-06
-9.12257492079856e-06
-2.73961675987295e-05
-1.32394829758337e-05
-3.65258131799799e-05
-2.76303108771726e-05
-9.10785039373513e-06
-5.77947593471337e-05
-5.20198144802858e-05
-3.27298289902747e-05
-2.94004084549691e-05
-4.37092398880782e-05
-1.47503454619412e-05
-1.92792006813903e-05
-5.14985413829876e-05
6.81994432053036e-07
-3.70502799474854e-05
-2.08803140778008e-05
-4.10636040908059e-05
-4.37142724956007e-05
-2.03949650347843e-05
-1.62008094287259e-05
-1.08553414492863e-05
-3.47693300735611e-05
-3.78505036614097e-06
-4.42927215120493e-05
-1.69243076876799e-05
-5.30421621768338e-05
-5.97073913758285e-05
-2.77948000657253e-05
-4.21348453812481e-05
-1.86791614826036e-05
-5.59731512842718e-06
-4.28991871214836e-05
-6.00077295020459e-05
-4.04264262651056e-05
-9.62871453573269e-06
-3.50443529133341e-05
-3.0754581614803e-05
-1.703501973074e-05
-3.55279346714334e-05
-5.19265709296185e-05
-7.81813085031377e-06
-3.45818572261023e-05
-1.22179584528658e-05
-2.97422627073243e-05
-5.80434981797327e-05
-4.47334440530971e-05
-2.29581206638083e-05
-3.04790836399489e-05
-3.80779594661417e-05
-1.39042749440172e-05
-2.64205029957449e-05
-2.63699800941466e-05
-1.67524098197311e-05
-4.84887536326081e-05
-4.83285480785177e-05
1.29120110574075e-05
-2.17711210509852e-05
2.64643211927705e-05
1.28842391649157e-05
-2.86465966186699e-05
-1.49882430867071e-05
-1.59530576022153e-05
-4.23747452700711e-05
-1.44638406222677e-05
-4.00641833021766e-05
-1.13526951585471e-05
-2.50950913615437e-05
-4.30196868966618e-05
-4.45789890128801e-05
-8.20264444546521e-06
-2.56938140718033e-05
-5.96460665209738e-06
-1.44064369182218e-05
-2.7053048571207e-05
-3.61154641383203e-05
-4.93208274200948e-05
-4.27503955486389e-05
-2.02767515993301e-05
-3.85792391242925e-05
-2.16019990787554e-05
-2.6557698543437e-06
-4.18609445815139e-05
-1.09170117466037e-05
-4.3742106505493e-05
-1.98360419935755e-05
-1.67094688311844e-05
-4.30150513805655e-05
-4.8490921305921e-05
-3.08828433262514e-05
-2.00820400754565e-05
-1.49836831342865e-05
-1.2289013714863e-05
-3.84145415799909e-05
-2.11062640489178e-05
-3.50080762928026e-05
-4.84073536889115e-05
-5.38677176492858e-05
-3.27436157730436e-05
3.87187598851709e-06
-5.44303216575149e-05
-3.38780592008647e-05
-4.91370088412172e-05
-3.36043078029429e-05
-5.89171572256298e-05
-2.22811858948665e-05
-5.31727726965833e-05
1.50368789751481e-06
-9.05362262736738e-06
-4.44862161668224e-05
-1.98095026710954e-05
-4.92798227280461e-05
-4.26011653818244e-05
-2.59103328402428e-05
-2.10209527068527e-05
-4.94169056957336e-05
-2.02347149134361e-05
-6.05894871182769e-05
-4.15193993796738e-05
-1.67096430411218e-05
1.01970857575257e-05
-5.48869331543097e-05
-4.68954925148022e-05
-1.63197862938934e-05
-2.81817457299943e-05
-3.88658386540636e-05
-3.57850326692249e-05
1.74361368608353e-05
-1.1215541403247e-05
-4.26614478023058e-05
-1.55022954884215e-05
-2.84918480915592e-05
-1.3057624902893e-05
-1.66389847016611e-05
-4.14184906212895e-05
-3.47677144046064e-06
-4.34342558797927e-05
-2.71125186488093e-05
-3.04036768608011e-05
-4.26081915751388e-06
-2.36715162956033e-05
-5.41997925933492e-05
-5.34650653844355e-05
-2.31163765287224e-05
-2.02075241981095e-05
-3.83343735602958e-05
-1.63826685507471e-05
-2.352661047056e-05
-5.22073995971826e-05
-3.3335816966674e-05
-3.00072199309321e-05
-2.70697173039515e-05
-3.75594587614121e-05
-2.4944553786524e-05
-3.42221739535685e-05
-3.58479063964288e-05
-1.33341248146105e-05
-4.62582181275843e-05
-3.86593371921619e-05
-1.53647151964356e-05
-3.59912420716625e-05
-2.19045623174801e-05
-3.69057510219817e-05
-2.38904942044717e-05
-2.45148620159607e-05
-3.39196931819683e-05
-1.72604880966117e-05
-2.86579054405479e-05
7.62603418575311e-06
-3.97633408682475e-05
-5.71146602692885e-05
-3.7154171146182e-05
-2.65716677725716e-05
2.01960614391927e-05
-3.03242932030457e-05
-5.04394059003442e-05
-5.24026133572108e-05
-4.87381040237554e-05
-1.95168452035137e-05
-3.75067466690167e-05
-5.3965986036224e-05
-6.31857062838662e-05
-1.51104869351754e-05
-5.93195383587861e-05
-3.4822075685537e-05
-5.26137964110845e-05
-2.82554308666358e-05
-5.09461112743126e-05
-1.28604241914178e-05
-3.51143446069047e-05
-3.05277257127257e-05
-2.01416624364629e-05
-2.52150636669062e-05
-4.50710288483074e-05
-1.04941734253906e-05
-3.33243516218207e-05
-4.10832275487083e-05
-3.8763076998371e-05
-4.27822510386342e-05
-4.29327944926901e-06
-6.38303198952708e-05
-4.89465768117633e-05
-4.67184049025146e-05
-1.76519313034479e-05
-2.63997970430631e-05
-9.01455190052642e-06
-2.65827358427886e-05
-2.58136166025529e-05
-3.99424898463963e-05
-1.84258566704213e-05
-4.01364724916702e-05
-5.42419045991847e-05
-5.27256198030187e-06
-2.55828274359627e-05
-4.46233563686034e-05
-2.60988706899382e-05
-3.73258331293575e-06
-4.57252825784541e-05
-4.51756076677296e-05
-7.84211387674283e-06
-1.54534337150209e-05
-1.40025883393099e-05
-3.85964155875847e-05
-3.20333153492776e-05
-4.6734897749189e-05
-8.31462329092023e-06
-5.30393302100472e-05
-2.01448818858428e-05
-6.46962683813283e-05
8.42514651662311e-06
-3.93184333950526e-05
-3.84793734269755e-05
-2.85639818171234e-05
-5.4192747151388e-05
-2.92735370980192e-05
-1.68187887362314e-05
-6.54199816604417e-05
-2.65739132236279e-05
-3.86347820190339e-05
-3.6673200673227e-05
-1.52598297133683e-05
-4.48229542156834e-05
-2.78276391014561e-05
-4.32608491307351e-05
-3.00634587195326e-05
-3.84067673975964e-05
-5.60515570748869e-05
-1.75212958338464e-05
-2.90256100947364e-05
-1.67942319420879e-05
-3.73385687442932e-05
-2.88674304064055e-06
-1.78872578400222e-05
-3.86727504758356e-05
-8.77889248302159e-07
-2.48678077975844e-05
-3.05066586712444e-05
2.05790430846005e-05
-1.10139166447341e-05
-1.7766059818263e-05
-4.69739404943294e-05
-3.02881135549451e-05
-2.01442076161416e-05
-2.33289356656381e-05
-3.71225601063924e-05
-5.38238697614371e-05
-3.04954343922649e-05
-2.94516653354841e-05
-4.3245998733651e-05
-2.00692096697503e-08
-6.50505726094679e-05
-9.25772072489969e-06
-3.39701221124853e-05
-3.48729671491108e-05
-1.07604864673075e-05
-3.06268246950949e-05
-1.64112920040835e-05
-4.89501885630476e-06
-2.32948144054695e-05
-4.56524596618404e-05
-1.82541876639938e-05
-8.59693801657782e-06
-4.35676939202724e-05
-4.61833831408069e-06
-2.17589776248378e-05
-2.99366240023107e-05
-2.78842311627936e-05
-3.51041576855741e-05
-5.80001941129868e-05
7.81713450558619e-06
-1.58653389293523e-05
-5.60572997749466e-05
-3.58579687764127e-05
-6.8138187817254e-05
-2.13587155399287e-05
-4.18608879021347e-05
-1.26602784907638e-06
-3.98973391332116e-05
-2.80961269860858e-05
1.9511397580338e-06
-8.91829847924636e-06
-4.8241908257465e-05
-1.00548968291933e-05
-4.23599337661211e-05
-1.81510201523551e-05
-4.11289519114357e-05
-3.85933507291669e-05
-2.64873312587839e-05
-4.14503722382106e-05
-1.71110934119212e-05
-3.04721961352884e-05
-5.87310685720812e-05
-1.92579859224223e-05
-6.10752743154265e-05
-2.44468079271185e-05
-2.7006128773635e-05
-4.19304654574275e-05
1.81567969113158e-05
-1.85112381825369e-05
-4.49292926417041e-05
-2.71324279683203e-05
-1.52277576097468e-05
-1.74148720679134e-05
-2.71161580990325e-05
-3.54831635028793e-05
-1.35017402181458e-05
-4.09775677530099e-05
-2.75774550738328e-05
-3.24776271508815e-05
-3.90279517938313e-05
-3.31865919373592e-05
-4.27949633952388e-05
-3.4598494008795e-05
-1.20120945123398e-05
-2.43632546001016e-05
-1.52361193420887e-05
-1.53948264200547e-05
-3.85683948898998e-05
-2.69540511355239e-05
-2.93056680564266e-05
-4.99731711870407e-05
-3.70027823235409e-05
-3.30519876657399e-05
-2.69950229772788e-05
-1.51487586721425e-05
-7.1026894216459e-06
-4.1521510962329e-05
-3.89893627919419e-05
1.72674828212988e-05
-1.03744154773852e-05
-6.161744953854e-05
-2.04042904564137e-05
-1.31533974041953e-05
-2.92076430933625e-05
-2.19771181148979e-05
-1.14824176251153e-06
3.79268642340208e-06
-3.75476948353958e-05
-2.30285726694211e-05
-3.80425857025748e-05
-2.54905960396184e-05
-1.15169418028607e-05
-2.44598448968735e-05
-2.27753359782093e-05
-2.30835628510613e-05
-3.03246752647784e-05
-3.22845039458886e-05
-4.64314083169665e-06
-4.10628299612803e-05
-2.35170877678662e-05
-1.14182775815425e-05
-1.94656346780376e-05
-7.33577559827571e-06
-7.19313810082358e-05
-4.63916022500681e-05
-1.21552600785901e-05
-4.3544731505302e-05
-2.91621696859828e-05
-3.97592111596016e-05
-1.48678921793161e-05
-6.56163927851148e-05
-6.64298026410199e-06
-4.67614763058073e-05
-2.72183063352723e-05
-1.40545576678194e-05
-2.58502562645179e-05
3.69174615719587e-06
-3.1859213429368e-05
-5.36970696450392e-05
-5.86948155807099e-05
5.61630830548844e-06
-4.64940121963023e-05
-6.42161561185616e-05
-3.74735234713613e-05
-2.44375638227588e-05
-3.55207302034371e-05
4.17956569419283e-06
-2.32112351234574e-05
-4.65838525156081e-05
-4.13041499274306e-05
-2.16708864368531e-05
-1.57893395054914e-05
-2.10748208050924e-05
-2.8986111442796e-05
-3.69321201845334e-05
3.83233116994382e-06
-5.02187170441161e-05
-5.20310473038074e-06
-4.68905858616069e-05
-8.32355339800607e-06
-1.33047454456178e-05
-5.02058069451511e-05
-2.13656214811549e-05
-2.90398010977314e-05
-3.80196058879686e-05
-5.59168654010013e-05
-2.002824572539e-05
-5.20435106533591e-05
4.34914207016509e-06
-2.31029224488193e-05
-1.30933276894367e-05
-2.82999672707318e-05
-1.436468376223e-05
-3.41672977577987e-05
-1.19886044410786e-05
-2.29006042361465e-05
-3.86390160248368e-06
-4.2174437669049e-05
-1.47152825866174e-05
-2.2656425997206e-05
-1.40071788127749e-05
-2.81745600228339e-05
3.66179188481612e-06
-5.4464145861128e-05
-2.60098133085826e-05
-6.02461510217697e-06
-3.70336338933809e-05
-5.06676337968257e-05
-3.98411421278006e-05
-2.3803117881005e-05
-5.36239743492341e-05
1.54034842769872e-05
-1.55943850480014e-05
-2.99180981279104e-05
-1.29126924102485e-05
-1.12196516186727e-05
-1.95245697004423e-05
-2.61069554635052e-05
-3.59500003443943e-05
-3.43329962872934e-05
-2.24791644179947e-05
8.07299232652316e-06
-1.87399515540077e-05
-2.27101639999791e-05
-2.44568000288197e-05
-1.21598994493081e-05
-3.88919566120777e-05
-6.7992294833744e-05
-3.08164431309857e-05
-4.56567131608313e-06
-4.54709571670935e-05
-6.12406127593166e-05
-5.09642762993711e-05
-2.91811214451602e-05
-1.20393272339296e-05
-7.22663573184195e-06
-1.89886152775802e-05
-1.62508086947787e-05
-2.9393997792292e-05
-3.07057000289606e-05
-2.86019857618449e-05
-3.89407217403214e-05
-4.566365850877e-05
-4.47198093353317e-05
-1.19487590407044e-05
-3.53239467374574e-05
-2.06259920012059e-05
-2.07661898805141e-05
-3.52355688011066e-05
-4.06892414401937e-05
-2.5933480760866e-06
8.03893658160553e-07
-3.37040290382847e-06
-1.37008843789264e-05
-3.38223911326912e-05
-2.82640348445511e-05
-3.30616965547009e-07
-2.58589258734045e-05
-2.54507653820836e-05
-2.29401133541116e-05
-1.43455590037782e-05
-2.5796630269154e-05
-1.9584252987011e-05
-4.90412773862858e-05
-1.55337228771912e-05
-5.68865425000579e-05
-3.95236947017887e-05
-1.84081331183234e-05
-3.02445626672279e-05
-3.69232202471741e-05
-2.22349936479547e-05
-6.69459992036103e-05
-3.98888023353697e-05
-2.18138967848928e-05
-6.0125536516948e-05
-5.45838896179916e-05
-3.57324106151345e-05
1.31282982314999e-05
-2.02584147407321e-05
-2.95486728893954e-05
-8.91785840491247e-08
-3.39121958437788e-05
-4.25918976688987e-05
-4.86599763622546e-05
-2.47109230227636e-05
-1.22389512042124e-05
-4.36844665532752e-05
-2.0506664248423e-05
-5.2010742715886e-05
-3.14544865254461e-05
-2.94507448934911e-05
-3.7369609610809e-05
-1.15593186023391e-05
-1.40327582475233e-05
-1.68871764545234e-05
-3.90608253071706e-05
-1.71670580313414e-05
-3.65949443507404e-05
-1.45195309294761e-05
-7.32141739947531e-06
-4.74355401445792e-05
-6.21464198257781e-07
-2.62069047795732e-05
-2.38790301341055e-05
-1.46230281640298e-05
-5.16861847628719e-05
-3.1276688971397e-05
-1.16464742306695e-05
-2.53786315173134e-05
-2.19056467630943e-05
-3.29255741703518e-05
-5.57707239121196e-05
-5.54277405673302e-05
-4.88345284719367e-05
-4.82472109522858e-05
-7.96880748447893e-05
-2.29239811959106e-05
-3.65300112752371e-05
-3.73256442710342e-05
-2.40270231899155e-05
-3.37139378712331e-07
-1.14134532744029e-05
-2.84129768181992e-05
-3.33821903324171e-05
-2.39590004539297e-05
-4.84683916790426e-05
-5.65825054994198e-05
3.17551934111288e-06
-2.27470723004338e-05
-4.43919690246968e-05
-3.92219467869808e-05
-2.88972085329802e-05
-1.36423293975008e-05
-3.32011227899828e-05
-2.87003113894789e-05
-4.20573997544336e-05
-4.65342236252207e-05
-4.22699166719868e-05
-1.25953984962882e-05
-6.07362724191889e-06
-2.95041662602027e-05
-7.75497593893647e-05
-3.89651526895051e-05
-1.46543434890323e-05
-5.60224279250794e-05
-5.58233231458062e-05
-3.22350667470036e-05
-4.47541858544794e-05
-2.6506805902125e-05
-2.75178101510903e-05
-1.13800890398807e-05
-3.09246769351059e-05
-1.23822633137309e-05
-3.89757056894676e-05
-7.24849568432106e-07
-4.29787590981076e-05
-2.09467388197421e-05
-1.29426165547142e-05
-4.08382652283395e-05
-4.432287746594e-05
-5.15377961334198e-05
-2.57507364934793e-05
-4.49665071295592e-05
-3.18953550136946e-05
-4.71078295793005e-05
-2.54387995066502e-05
-2.44360388462281e-05
-2.61269261063253e-05
-8.50521246217562e-06
-2.57123015596582e-05
-4.6955876700712e-05
-3.0703497867683e-06
-2.74993855005437e-05
-2.68842248972766e-05
-3.89883345614501e-06
-2.7719142414878e-06
-5.00209081969167e-05
-2.56976131889233e-05
-1.07623865889136e-05
-3.23332784515944e-05
-3.04299482879605e-05
-3.088054483673e-05
-1.46367422420684e-06
-2.89499550728569e-05
-1.29824563946676e-05
-1.68836025041721e-05
-2.94038727841416e-05
-5.66261734075367e-05
-2.87638434856351e-05
-4.74568855054671e-05
-2.53968230072955e-05
7.33836520881489e-06
-5.32522184333488e-05
-1.55088448907489e-05
2.01636704108113e-06
-3.15040584417699e-05
3.21470493863012e-07
-2.43799045956058e-05
-2.47730944047607e-05
-1.60142785924758e-05
-7.70293892306948e-06
-5.43698745925101e-05
-4.32259358959807e-05
-2.61828253955136e-05
-1.09469715445304e-05
-5.86187965749258e-05
-3.77238677227085e-05
-4.46087271615414e-06
-4.15497679734931e-05
-1.95098559800541e-05
-4.38280812913779e-05
-3.6054222366684e-05
-3.30438594089969e-05
-2.77725281980551e-05
-5.95091268588078e-05
-2.03185151810593e-05
-6.23498602827332e-05
-1.49534802766232e-05
-1.48047618304199e-05
-1.3292826182742e-05
-1.273717754392e-05
-2.63202073692582e-05
-2.5657695414314e-05
-2.70937721071861e-05
-2.96843777423838e-05
-2.55819147711183e-05
-4.84163565922161e-05
-2.22799215345927e-05
-4.83269194815526e-05
-3.69904352695112e-05
-4.39623307760498e-05
-2.51872271448246e-05
-2.58907570241051e-05
-3.61409343004789e-05
-1.82740440872363e-05
-8.06219618481826e-06
-5.50506367255209e-05
-1.19698076526404e-05
-3.14793271039781e-05
-3.35061872828655e-05
-2.39246542028863e-05
-2.37534747058217e-05
-3.90629507250729e-05
-5.89320039679603e-05
-4.9531527011261e-05
-6.25254882189911e-05
-6.03043307858936e-05
-4.403927623362e-05
-2.0382904026248e-05
-2.86123707866788e-05
-2.83953042963603e-05
-2.84283114354059e-05
-5.07684746809742e-06
-4.68201552736777e-06
-1.7041592268853e-05
-7.42763192613595e-06
-4.11487464096581e-05
-2.15916466146604e-05
-2.82007639927505e-05
-4.34555906152603e-05
-2.50096714537652e-05
-3.5075186138099e-05
-7.37967253603162e-05
-1.83806472819348e-05
-1.84793704181741e-05
-1.46272345438166e-05
-4.18318342221399e-05
-1.87986861055509e-05
-4.55742677008521e-05
-3.72925260490344e-05
-4.01470661776104e-05
-3.50619751816006e-05
-5.16156994299011e-05
-3.77300853859462e-05
-3.23074173995833e-05
-2.02233031684036e-05
-2.39518155104058e-05
-4.37743473172739e-05
-2.03652212967856e-05
-2.0518878044032e-05
-5.03483026729587e-05
-3.6530603546874e-05
-2.54907620620084e-05
8.26521174415377e-06
-1.41048657011594e-05
-2.67996241714522e-05
-6.32929124212988e-05
-2.06864849831572e-05
-3.77194084872775e-05
-2.11853284960138e-05
-2.81599831635107e-05
2.89304216267778e-07
-3.59208527648726e-05
-1.3128640616517e-05
-3.21970708162436e-05
-4.08073378522764e-05
-3.48556619987868e-05
-4.8669139346858e-05
-1.20139135722503e-05
7.26610116530593e-07
-3.04093369960761e-05
-2.86306773012864e-05
-2.44736680835502e-05
-4.50199848680176e-05
-1.04526865815531e-05
-1.90305751541243e-05
-2.77431228703069e-05
-2.42253783932119e-05
-2.38727825811204e-05
-3.87708278775445e-05
-3.26844629100047e-05
-3.17368866958526e-05
-4.16297433655201e-05
7.67788633513556e-07
-1.9268479868141e-05
-1.98506909975402e-05
-3.63902519545988e-05
-3.29457673538861e-05
-1.86584271830422e-07
-3.72101877614147e-05
-4.67274388158415e-05
-2.97218857748098e-05
-2.43736779343772e-05
-2.66526567834497e-05
-3.35896004616761e-05
-6.84295913168604e-05
-1.33728630960771e-05
-3.80347711697517e-05
-3.06684592688884e-05
-5.22880303828289e-06
-4.37226658321782e-05
-2.56616939285901e-05
-2.03023779234483e-05
-1.71303703571924e-05
-3.89522764168522e-05
-4.00211017713908e-05
-2.93247203766563e-05
-2.62258047145331e-05
-1.13458202583372e-05
-2.63585936459024e-05
-3.08161788391954e-05
-1.72941647964649e-05
-5.28625056042242e-05
-1.44741461148797e-05
-4.0570539805081e-05
-4.3186124473744e-05
-7.66608977527586e-06
-1.18764733164865e-05
-2.91468709964904e-05
-4.80281487484041e-05
-9.95140629873517e-06
-2.87962978615475e-05
1.11428816180635e-05
-2.64326856606666e-05
-1.02909848186867e-05
-1.12776821681863e-05
-2.6670771128457e-05
-3.00089890570832e-05
-2.06335092852926e-05
-9.97758271781756e-06
-2.41118873372996e-05
-7.32451477533864e-05
-3.24812193682333e-05
-3.50832139338969e-05
-2.29045881810266e-05
-2.56270352403835e-05
1.9346296563736e-05
-2.29480765714804e-05
-5.37433205927388e-05
-3.84621882203625e-05
-4.30470434343815e-05
-3.31597359431416e-05
-6.54071852189798e-06
-5.62252474718181e-05
-3.28716725884129e-05
-3.03465945780321e-05
-3.45245138066276e-05
-1.74890454457628e-05
-4.67581783420349e-05
-4.46418523561899e-05
-2.27477990348501e-05
-2.3766259450872e-05
-3.92580395283308e-05
-1.42825004769015e-05
-3.33362249454237e-05
-4.00541884245921e-05
-4.6994603121617e-05
-5.52398511330955e-05
-3.44029053127057e-05
-8.39033035031431e-06
-8.53101739909193e-06
-3.19563357771452e-05
-8.86644883846171e-06
-2.56333383085142e-06
-5.97720429217566e-05
-2.87296202088181e-05
-3.02508036323372e-05
-3.41442303056067e-05
-1.70546251472966e-05
-2.3292800898032e-05
-4.56632940251323e-05
-2.89124522209441e-05
-3.28406545080681e-05
-2.85885157616466e-05
-2.44436012900784e-05
-2.93019422546473e-05
-3.74547085966847e-05
-1.53273959118486e-05
-1.43681971112852e-05
-5.01420012039708e-05
-5.76966542591519e-05
-4.33101122036992e-05
-1.14078323562484e-05
-1.85145196718334e-05
-4.52614173375273e-05
-2.18597639567587e-05
-3.43136150129923e-05
-2.00109538463926e-05
-2.13565916682165e-05
-5.80851298515904e-05
-2.43497781838069e-05
-4.05065063921711e-05
-4.13805056791383e-05
-1.62841068500616e-05
-3.53319595458268e-05
-3.89615214510579e-05
-2.51890050997142e-05
-4.01303022652978e-05
-1.69601479935756e-05
-2.34165381174314e-05
-3.73277885844989e-05
-3.11942528689538e-05
-1.51428365768823e-05
-5.58510596516403e-05
-4.14571003797254e-05
-4.10267669075265e-05
-4.42209704628792e-05
-8.62354671527196e-06
-1.39374121184418e-05
-3.51872692979338e-05
-2.53969013160476e-06
-5.11227980423451e-05
-4.22192319771581e-05
-4.06031987723514e-05
-1.15809659359767e-06
-3.01807410151333e-05
-3.83835403351699e-05
-3.97334017188992e-05
-4.13351396707138e-05
-6.89409694653941e-06
-4.10420582355221e-05
-3.27453353743381e-05
-1.99594400521766e-05
-3.24465593607521e-05
-2.8400681855155e-05
-2.48303028560621e-05
-3.98523357705426e-05
-5.8494141032234e-05
-4.32567038059953e-05
-5.65058151749083e-05
-7.12724730073874e-06
-2.73968425070981e-05
-2.85231954357871e-05
-2.4646554809586e-05
-4.87101132641845e-05
9.88811668393416e-06
-5.59141297942557e-05
-1.73428729743887e-05
-2.80197905718512e-05
-4.40330809489255e-05
-4.02358558021315e-05
-1.12809157668263e-05
-1.55411299244069e-05
-2.37339446187641e-05
-3.26161907333653e-05
-2.83152645028547e-05
-1.60929043083356e-05
-1.14438547618738e-05
-3.52789730317679e-05
-2.33625221075775e-05
-5.63719244703517e-05
-1.73550870942519e-05
-5.01286458503509e-05
-5.98464081452112e-05
-5.49643702956091e-05
-2.08886706529503e-05
-4.94728719679208e-05
-7.38741269925517e-06
-2.81344628009076e-06
-2.25424451153959e-05
-5.29362881047891e-05
-2.42595702628829e-05
-1.24723282698514e-05
-3.43471549973586e-05
-3.84692632856473e-05
-4.53921147270356e-05
-4.03465152463578e-05
-6.38484431959508e-05
-2.60527806346776e-05
5.28633974518088e-06
-2.30983261679035e-05
-5.83122229903325e-05
-3.81038266847924e-05
-1.11196713087114e-05
-4.33532166911648e-05
-2.43642457282674e-05
-2.32701693478373e-05
-1.40811481869085e-05
-1.19469348829503e-05
-1.03788388182589e-05
-1.82152125269169e-05
-3.33529860926979e-05
-2.84525798095997e-05
-1.59928114040347e-05
-2.39538217371935e-05
-2.82843363484912e-05
-4.08485308663733e-05
-1.30599942265868e-05
-5.10957711498017e-05
-4.35362876228058e-05
-3.06397099253345e-05
-3.58049795667974e-05
-8.08669597323046e-06
-3.03431842205957e-05
-1.68941709183505e-05
-4.13933336648673e-05
-3.19740452256052e-05
-3.89438199696117e-05
-4.13164426402172e-05
-2.79844882913312e-05
-3.03086234890154e-05
-1.58232625967249e-05
-2.04196120121158e-06
-4.75588824856536e-05
-6.30631903915075e-05
5.68860224393405e-07
-2.24687951916004e-05
-2.65310657960278e-05
-4.45307843718718e-05
-3.9538436599184e-05
-3.82344053753646e-06
-3.1860369112441e-05
-3.15134682082429e-06
-3.41452122620534e-05
-1.15327448180056e-05
-4.4960477037599e-06
-2.81460279345385e-05
-2.32639138771283e-05
-3.91495150868917e-06
-3.54491870985837e-05
-5.41569881134378e-05
-6.35235692825879e-05
-5.34263902935193e-05
-4.53155215141095e-05
-4.68614344532225e-05
1.59548994420478e-05
-4.00155926667411e-05
-3.67231632894123e-05
-2.48864123057977e-05
-4.96975677801953e-05
-3.76775491061463e-05
-3.14425144322699e-05
-2.92445632045036e-05
-2.45052149294071e-05
-5.50435370959078e-06
-1.51268464288555e-05
-4.31208511665626e-05
-5.91247692309818e-05
-2.89417987488682e-05
-2.79702200378845e-05
-1.02800724861651e-05
-2.65593443089214e-06
-1.79049881663885e-05
-2.76105980405503e-05
-4.29613802246923e-05
-3.66346095607519e-05
-6.47253166801838e-05
-4.73579758338514e-05
-2.25769737634242e-05
-2.25796549383447e-05
-1.57800719313495e-05
-3.69830141770942e-05
-3.72021485670476e-05
-2.71012961668741e-05
-1.24694204312791e-05
-2.76113999600148e-05
-2.59690986263413e-05
-6.33290809459377e-05
