# Supplementary material for: Research on computational propagation and identification of mine microseismic signals based on deep learning
Source: PLoS One. 2025 Oct 22;20(10):e0334641. doi: 10.1371/journal.pone.0334641 (PMC12543183; doi:10.1371/journal.pone.0334641)
Supplement: S8 Data — (ZIP) [file pone.0334641.s008.zip › 000100900002774.xlsx_0.txt_24.txt.txt]

-1.61049003769092e-06
-1.73782889934012e-06
-5.18322848725657e-05
-6.78515914055788e-05
-3.59729355640297e-05
-4.30280903708698e-05
-4.0389987276029e-05
-6.69679377844633e-06
-5.44773163418479e-05
-2.34582341970933e-05
-2.44015794309128e-05
-1.7129713596045e-05
-2.32974905764196e-06
-2.38483358380988e-05
-1.82447641373016e-05
-4.33454163195075e-05
-3.84779760332559e-05
-8.1802614827819e-06
-3.6309542566493e-05
-2.57630766871573e-05
-2.04828008464717e-05
-1.96002420689343e-05
-4.88871206327326e-06
-2.4873874165117e-05
-1.87579779238541e-05
-7.65811335849504e-06
-5.63845241007582e-05
-7.68355703435204e-06
-2.87195846532379e-05
-1.72412420472809e-05
-3.57426207589097e-05
-2.13161402295192e-05
-2.64129259857177e-05
-2.53944646314241e-05
-3.87751088092418e-05
-3.38071307218884e-05
-4.2617144997407e-05
-3.38611568458756e-05
-3.21560763371657e-05
-2.50210556098716e-05
-6.2820694697714e-05
-1.96719958530689e-05
-4.2124168816311e-05
-5.16317021558153e-05
-1.2704214705279e-05
-2.5342358158606e-05
-1.00504664360263e-05
-4.03432320981568e-05
-2.90512865744372e-05
1.80309660536616e-06
-1.69508134912556e-05
-3.08613470846319e-06
-1.38962293094901e-05
-7.46966634774859e-06
-3.05489308873448e-05
-4.64848259497696e-05
-5.10834725118104e-05
-5.32800986790868e-05
-1.85070787647772e-05
-2.92936483857968e-05
-1.60059602668664e-05
-3.02781128986834e-05
-7.12284915057959e-06
-1.66718640875816e-05
-2.78022478327864e-05
-2.06827828035619e-05
-4.21649354527702e-05
-3.48129352351051e-05
-2.24376499147056e-05
-3.96452949419584e-06
-3.44664087587769e-05
-4.65388137566246e-05
-1.56328213735108e-05
-1.69970153623664e-06
-3.95194834731585e-05
-4.98364203215493e-05
-1.22468596826257e-05
-4.37440858868848e-05
-2.6879667675437e-05
-1.71867502289565e-05
-1.08127133629756e-05
-8.38356951208407e-06
-4.99798734072806e-05
-3.81597990356152e-05
-1.31488023675786e-05
-4.0411191722902e-05
-1.39971828816008e-05
-2.84132845517887e-05
-4.65542877603641e-06
-2.42295998582599e-05
-4.29477240654382e-05
-4.29988201343516e-05
-3.41459209008623e-05
-3.68899247635184e-05
-2.72937671838058e-05
-3.30209141115365e-05
-6.34097666715263e-05
-6.14224062080212e-05
-1.81135851760056e-05
-4.72754275317056e-05
-3.67491237607578e-05
-3.9911590996794e-05
-8.94945692228813e-06
-2.86836250259088e-05
-7.63622863525866e-05
-2.90008593456862e-05
-5.11093875051852e-07
-3.97806101231146e-05
-6.42811913776967e-05
-4.28197247093406e-05
-2.93784943631204e-05
-4.73728332284674e-05
-3.16111771636189e-06
-6.33437221942859e-06
-4.4015549340702e-05
-1.55800533126757e-05
-1.7741256561593e-05
-5.60328673360693e-05
-3.40298400929556e-05
-2.60252190652013e-06
-2.05828760579765e-05
-3.96686428357258e-05
-2.29351866814838e-05
-1.1714014835156e-05
-2.51109456932862e-05
-5.79391708597671e-05
-2.44432627382032e-05
-2.62571041716221e-05
-1.71647961381825e-05
-4.6054470410671e-05
-3.72709548939352e-05
-1.29349949360938e-05
-1.32167169021448e-05
-5.3739511740189e-05
-1.98059901263822e-05
-4.44787804170452e-05
-2.88724924338213e-05
-3.09612782553003e-05
-2.34391488955725e-05
-2.08152318171308e-05
-2.04930400145009e-05
-3.71012129829333e-05
-2.42368426190554e-05
-1.8315138839593e-05
-2.20834187793495e-05
-4.00013553340187e-05
-2.2711040315269e-05
-3.14061808010452e-05
-3.46079387644488e-05
-4.12611314315164e-05
-1.13271530258905e-05
-1.15720843919278e-05
-2.8594996391929e-05
-3.18636462015051e-05
-1.98585013408147e-05
-2.30274921544074e-05
-3.4853177508091e-07
-5.63952418519673e-05
-1.00062983081259e-05
-2.16079907169558e-06
-4.90360360622941e-05
-3.99149783818315e-05
-4.70944578602081e-05
-3.52426724930087e-05
-5.84595149243854e-05
-3.12043615536028e-05
-4.49656070108434e-06
-3.04342502129041e-05
-3.77801485305717e-05
7.00911470397158e-06
-5.84603179283984e-05
-2.85401132230494e-05
-2.01704787373568e-05
-4.08285100681948e-05
-4.34061055224959e-05
-3.57129318401276e-05
-4.63325448049265e-05
-4.12064669072562e-05
-2.38503996973099e-05
-2.59911264858513e-05
-4.02480784711457e-05
-2.31335285407574e-05
-5.12373874559766e-05
-2.31612994142599e-05
-3.14742108981312e-05
-1.53822259341357e-05
-5.63526978682072e-05
-3.08992573449263e-05
-2.86677555645139e-05
-3.48211638093041e-05
-2.48501914568431e-05
-2.01798368685385e-05
-8.91073872457563e-06
-1.17820212239535e-05
-4.11636740451124e-05
-4.95287848080575e-05
-2.16949749121156e-05
-2.84022659341298e-05
-2.03088864268737e-05
-2.57311818851376e-05
-1.83435600570883e-05
-9.50865113280924e-06
-7.02184956021209e-06
-1.69312592578319e-05
-4.3932284024431e-05
-2.66132166259224e-05
-2.22899310003353e-05
-7.59457720120448e-05
-1.0144448129459e-05
-2.79482601800971e-05
-5.48939813043862e-05
-4.34303536740538e-05
-2.71754121900196e-05
-7.33669019334256e-05
-4.38197356094561e-05
-4.99977234232947e-05
-3.75200026138679e-05
1.14356971265358e-05
-2.65627893595644e-05
-2.5197949085243e-05
-2.37972960254875e-05
-1.71550203790648e-05
-1.74462277610411e-05
-1.32903073297789e-05
-2.95867525850702e-05
-3.82879942137913e-06
-1.42910596267027e-05
-2.85366165616585e-05
-6.69170735913371e-06
-2.76733954506913e-05
-1.00633011250108e-05
-3.19682791340179e-05
-1.20488926726442e-05
-4.49457586567334e-05
-4.05673218410987e-05
-3.35508076260867e-05
-4.95097302821522e-05
-2.51761984336365e-05
-3.23225382837652e-05
-4.97320850039252e-05
-2.75608906922215e-05
-3.92880918655362e-05
-1.33058528709564e-05
-4.14700194213941e-05
-1.07007508505879e-05
-2.4516019006661e-05
-4.0023837774859e-05
-7.55203062508313e-06
-1.25778588346083e-05
-3.66838339281061e-05
-1.09155514994339e-05
-3.3252918550908e-05
-2.52772692924208e-05
-2.83284073192789e-05
-1.73844267078816e-05
-7.72778448393347e-05
-4.63615427788648e-05
-2.01056803784131e-05
-3.06238763137385e-05
-2.57049683079057e-05
-2.50369159518136e-05
-1.56142089611816e-05
-8.1884685888121e-06
-1.43698364534186e-05
-6.86241741859486e-06
-3.94859303484992e-05
-5.99406404310439e-05
-5.90409769334639e-06
-3.83144531878649e-05
-3.22202978398059e-05
-2.645149007596e-05
-2.06455961854883e-06
-4.81628151515755e-05
-9.78695123517638e-06
-5.42551621097537e-05
-5.83722481358467e-05
-2.57227174169935e-05
-4.60171033340267e-05
-1.50717447648879e-05
-2.27258675741832e-05
6.77897557529986e-06
-5.17178628037794e-05
-3.47239909054357e-05
5.72210326832333e-07
-4.97417395033648e-05
-5.97529295000916e-05
-5.6375956334605e-06
-2.32360183908609e-05
-2.32379374422213e-05
-3.26340842627016e-05
-4.30796993512976e-05
5.65754916559423e-06
-1.51903637440899e-05
-3.79856211093828e-05
-1.40853823965052e-05
-3.81666646884075e-05
-1.41960494178572e-05
-5.15465610884026e-05
-2.01933970224588e-05
-7.26118709210292e-05
-1.20433572547739e-05
-6.13021815477955e-05
-3.73078656022223e-05
-5.13602903092072e-05
-5.91887244812819e-05
-2.05761266744054e-05
-6.02255031109175e-05
1.94564757943929e-05
-2.18067205176102e-05
-3.13840432801942e-05
-3.64045648841475e-05
-4.54207808051726e-05
-9.11448693789029e-06
4.14225864388118e-06
-2.91874381282893e-05
-6.37398760466563e-05
-4.01335377121459e-05
-5.24563836806809e-05
-5.64950011406975e-05
-4.32645628030575e-05
-2.7076547801602e-05
-4.77313591644359e-05
-2.37503776824599e-05
-3.85806456029633e-05
-5.29406390751327e-05
-1.95783002750524e-05
-3.05518006050837e-05
1.239783016031e-05
-3.47518708616178e-05
-2.32909810237362e-05
-2.46740085046166e-05
-2.55195553623792e-05
-4.9160524621191e-05
-2.59822835837847e-05
-3.39759126306153e-05
-4.10431651602025e-05
-5.14084282526462e-05
-3.41099095180477e-05
-1.76341328151385e-05
-9.34342416737714e-06
-2.61161212986484e-05
-1.31791732101413e-05
-4.64802583613822e-05
-4.41099623141418e-05
-3.94547943605077e-05
-3.39543666214444e-05
-3.4252544128003e-05
-4.80786084191799e-05
1.6020850889584e-05
-1.30078056855169e-05
-3.92735993316288e-05
-3.74754568221269e-05
-1.81549872412135e-05
-2.33866433600198e-05
-1.66717870170032e-05
-3.39252067959061e-05
-2.71769247336366e-05
-3.50100292541704e-05
-3.07316218407363e-05
-4.21437948092901e-05
-1.50541543427891e-05
-3.00823905437766e-05
-4.51253747789559e-05
-5.53022572083002e-05
-2.15336037525706e-05
-5.58656337547073e-05
-2.83846620762915e-05
-6.17647894557789e-05
-2.28235431734567e-05
-2.36807417193086e-05
-2.0127190945925e-05
-4.43586466990403e-05
-7.0975263945019e-06
-2.52031641068132e-05
-8.9385450195044e-06
-3.68922742112089e-05
-2.71111725499888e-05
-1.51004022195172e-05
-8.94554944932136e-06
-5.29298412378861e-05
-1.67453358559483e-05
-3.10731362938602e-05
-2.31213323862282e-05
-1.83664220785916e-05
-3.80000804891276e-05
-6.39980310369898e-05
-4.6617018025978e-05
-4.63529304880551e-05
-4.84554468223041e-06
-2.1235196796583e-05
5.2799670309098e-06
-8.69671399542043e-06
-3.10016607409266e-05
-9.43814865936754e-06
-3.82894075109101e-05
-2.94022738400157e-05
-3.54347980484751e-05
-3.58297315194339e-05
-3.52667983111608e-06
-3.3230496743742e-05
-4.88927839513533e-05
-3.35065858033582e-05
-2.77564707473843e-05
-1.47321164354801e-05
-4.15633620045451e-05
-3.97686287938716e-05
-5.71462695562788e-05
-3.40691070840413e-05
-2.89243729615466e-05
-1.11303959520598e-05
-4.57840969298749e-05
-1.80404031294388e-05
-5.04035033464442e-05
-5.2563484069409e-05
-4.38653114485686e-05
-3.71458015613431e-05
-2.08509547231283e-05
-9.87180860121581e-06
-1.16642879870802e-06
-9.61653927996276e-06
-6.01159026937265e-05
-3.00707415142201e-05
-3.97358891025288e-05
-3.41259705880888e-05
-4.3587274955599e-05
-4.03063091473523e-06
-3.59743930680432e-05
-2.70544589073409e-05
-7.35776949287645e-05
-2.41139723413463e-05
-2.34914155521936e-05
-3.70809972734563e-05
-2.6270437098885e-05
-3.68429533092346e-05
-4.20044235070807e-05
-4.234883534993e-05
-1.38617762413598e-05
-1.36114942558305e-05
-4.15695840286705e-05
-5.25139949544227e-05
-4.56321088350784e-05
-4.26262838432296e-05
-2.14695627289863e-05
-3.49636052712506e-05
-1.43480094963082e-05
-2.08128408459421e-05
-3.68088056244423e-05
-1.99370429203383e-05
-4.20747199138164e-05
-2.95481303735929e-05
-7.1292429984546e-05
-2.16873416399027e-06
-5.22646473118652e-05
-6.39502760078728e-06
-1.93417982317407e-05
-5.68108926563559e-05
1.67145605873551e-06
-1.11695287858574e-05
-1.30630103899744e-05
5.46743691326831e-07
-3.18002074778469e-05
-6.45237448169906e-05
-4.01729392184985e-05
-1.23166920409139e-05
-2.07119502621617e-05
-7.91492372737308e-06
-2.39733014496604e-05
-2.76593759420796e-05
1.69804373404927e-06
-3.34390178704264e-05
-1.26309648690277e-05
-2.17138023966035e-06
-3.83630084435629e-05
-2.65635290722721e-05
-5.04765318433014e-05
-3.62636804518394e-06
-1.93355305237278e-05
-3.55814423978406e-06
-2.24832461229109e-05
2.00357832516784e-06
-3.8051994444438e-05
-2.35104782414199e-05
-4.47379593739988e-05
-1.59328846167819e-05
-3.80543442012166e-05
-1.83763159001092e-05
-1.53997312676666e-05
-3.03288628734012e-05
-6.86341856427364e-05
-5.00004891952668e-05
-1.17221893664863e-05
-1.36972888853569e-05
-2.48789203266812e-05
-2.25513121447572e-05
-2.5030434021744e-05
-2.34742979042735e-05
3.18362110472044e-06
-1.63023352549914e-05
-2.87206249783228e-05
-2.12185379931531e-05
-2.81645340283934e-05
-4.01745378594442e-05
-4.05706738796861e-05
-1.59712646106373e-05
-2.68848083925137e-05
-2.93782275365529e-05
-5.880126317731e-05
-4.18775842759547e-05
-3.62801655524746e-05
-3.00501449057187e-05
-1.54793543737401e-05
-3.25093153641997e-05
-3.80768394191506e-05
-3.23779397734542e-05
-3.402910494041e-05
-2.06404257904812e-07
-3.15806101456741e-05
-1.8722031987355e-05
-4.10531198609373e-05
-4.78688886749069e-05
-2.20642066518172e-05
-1.24426580449097e-05
-3.50442030653296e-05
-1.7103130538423e-05
-3.26524787511652e-05
-2.89631857181642e-05
-1.94803916855258e-05
-2.54101089954164e-05
-1.56354080798283e-05
-4.90401033282865e-05
-6.86636206448411e-05
-4.98765511719815e-05
-3.94269164471089e-05
1.14835352157686e-05
-3.03522461439837e-05
-4.30530903982404e-05
-4.15071273113726e-05
-3.85649235005173e-05
1.78403985050153e-06
-4.42388922551364e-05
-2.58021717490939e-05
-4.29110990958124e-05
-4.68498985312334e-05
-3.1905599702528e-05
-2.29734819167288e-05
-4.99850067242222e-05
-2.39717121530434e-05
2.1599700202214e-05
-4.54903536641279e-05
-2.05492536876077e-05
-4.54765405858431e-05
-2.43180838079398e-05
-1.36891191286628e-05
-4.21626783754309e-05
-4.43864428741213e-06
-1.72513429284652e-05
-3.08250036719668e-05
-2.26506623725445e-05
-5.20921565284811e-05
-6.69971857227662e-05
-3.75666938790525e-05
-1.50418226626116e-05
-2.90230733470787e-06
-7.5908991533018e-06
-4.87453507418846e-05
-4.64168375727295e-05
-2.90388988164195e-05
-6.80739541462839e-05
-5.67079688656298e-06
-3.72330042386871e-05
-4.44987879961183e-05
-3.8512580886695e-05
-3.51052872072434e-05
-3.38744937795779e-05
-3.73982770517484e-05
-5.38092287768011e-05
-2.79804766074418e-05
-2.92567714383462e-05
-5.37322885844666e-05
-3.11280926431747e-05
-6.7203656885579e-05
-2.89810574047943e-05
-2.74662040369626e-05
-8.52265785303672e-07
-3.59527586396934e-05
-1.35625962735407e-05
-2.94899249691904e-05
5.10316840148511e-06
-3.47131439983741e-05
-2.09983520780203e-05
-2.8861469601489e-05
-1.79004492956141e-05
-2.78973230033323e-05
-1.72158334579529e-05
-3.8704179378294e-05
-3.3610572881763e-05
-1.44531016215509e-05
-8.42927712541264e-05
-2.51674397695319e-05
-3.87534876640452e-05
-5.36769707932542e-05
-6.57482846200383e-05
-3.60958294358885e-05
-1.83357732294753e-05
-2.67842507858836e-05
-3.37179756412656e-05
-1.39944983623733e-05
-4.81284700180306e-05
-2.84687545021839e-05
-2.61510025421289e-05
-5.04181068975803e-05
-5.61968017471767e-05
-2.81129679818236e-05
-1.85040739010104e-05
-3.66042844873397e-05
-3.01677738042289e-05
-2.0684992086329e-05
-4.46180881343468e-05
-3.69960408892922e-05
-2.1452710068224e-05
-3.7926572876322e-05
-4.63744873835769e-05
-3.4293835077891e-05
-3.67938673158793e-05
-9.48664310959716e-06
-3.17915969553704e-05
-3.39327749037307e-05
-2.02611174480491e-06
-2.95789508420636e-05
-1.92553902971796e-05
-1.69104575535433e-05
-4.83215410090724e-05
-2.65212094687782e-05
-2.93851448652302e-05
-2.66214534430045e-05
-1.37021924419514e-05
-5.02794613653715e-05
-2.13910812144783e-05
-2.92024151402883e-05
-4.98421890895631e-05
-3.12755986931359e-05
-3.6164300404486e-05
-4.02094081311435e-05
-4.49517382672807e-05
-3.1815594618972e-05
-1.41394260974573e-05
-2.63745004204747e-05
-7.08022227594579e-05
-2.35036204800221e-05
-4.75443748403722e-05
-1.52040782822562e-05
-1.28041928725936e-05
-1.82805228830708e-05
-2.2751016291122e-05
-3.45825271398691e-05
-4.18871484920204e-06
-3.78418385962356e-05
-4.2576474079596e-05
-2.27488051540104e-05
-2.04725674290438e-05
-1.32783574668962e-05
-2.93478060871614e-05
-1.28587301950482e-05
1.0506188958168e-05
-2.7450594962375e-06
-6.65308486105608e-05
5.95741157769404e-06
-2.39111780686877e-05
-3.54605253872914e-05
-5.38662361419218e-05
-3.66376506946748e-05
-3.56441420911541e-05
-2.5933707999621e-06
-1.27836124796328e-05
-1.59953243284559e-05
-1.8695680765523e-05
-3.06966739012086e-05
-4.6614891898804e-05
-2.8469374217162e-05
-4.38405026968049e-05
-2.35792920170832e-05
-4.73620606387063e-05
-2.73450462498763e-05
-2.9244815182065e-05
-4.18409599494651e-05
-8.7903401384066e-06
3.90840779587805e-06
-2.68898603969742e-05
-4.76170821819053e-05
-2.74426378749412e-05
-2.99145416089736e-05
-1.17312955979919e-05
-3.97653061252936e-05
-4.28571592571387e-05
-2.76703873387276e-05
-3.912750988137e-05
-2.91279896005485e-05
-1.11853439500726e-05
-4.34260075896288e-05
-3.41828820348818e-05
1.42110444321453e-05
-3.02204956599811e-05
-2.27319291936841e-05
-3.24480916396422e-05
-3.99058505630557e-05
-2.9043789413984e-05
-3.49042973392359e-05
-3.21717219538306e-05
-5.81235170452344e-05
-3.45853888904302e-05
-2.83548060192015e-05
-4.74912389805164e-05
-4.20958847318369e-05
-5.57798109051948e-05
-3.16247502763634e-05
-1.99051537603311e-05
-2.27900997255439e-05
7.89790584391103e-06
-2.98098829238805e-05
3.28678449008773e-06
-1.82777948620786e-05
-3.15957867767334e-05
-5.64163010151803e-05
-2.88933228639062e-05
-4.94175021985049e-05
-2.49478109174383e-05
-1.0198211803049e-05
-2.84542574120258e-05
-1.25052529241316e-05
-1.61457080672786e-05
-1.31901311738993e-05
-5.26225129156973e-05
-4.11631088632833e-05
-3.35505521160405e-05
-5.93657387335181e-05
-6.90036418027351e-06
-3.12821165833145e-05
-4.07193254120934e-05
-1.11069893157884e-05
5.95000011561027e-06
-2.27112657316575e-05
-5.35964876703535e-05
-9.2478269780047e-06
-1.65471196058372e-05
-4.52733706095243e-05
-5.05291808500471e-05
-3.95286312759473e-05
-4.10614160038652e-05
-9.46702011047685e-06
-4.53517287707116e-05
-3.83009530430606e-05
-2.32674411637217e-05
-1.25628997247571e-05
-2.2040436634222e-05
6.6772606319527e-08
8.49135237493957e-06
-1.16160661197138e-05
-5.31801009708173e-05
-5.68984009079461e-05
-2.08799642258032e-05
-3.15425369664359e-05
-5.84028670704813e-05
-3.92053397063318e-05
-2.96344124476093e-05
-1.14847551600744e-05
-3.69188790142623e-05
-3.76274940674586e-05
-4.12924742162364e-05
-1.9747093613671e-05
-3.80432337094584e-05
-2.48954602956516e-05
-8.72626481645188e-06
-1.25306614284278e-05
-3.09581203496131e-05
-6.4703829864333e-05
-1.92026259405358e-05
-3.95110905291398e-05
-6.18914457192136e-05
-2.46098125699564e-05
-2.11235558399989e-05
1.38769433762741e-05
-3.7250974529836e-05
-2.66900504646279e-05
-2.61110296109087e-05
-4.3060459516638e-05
-3.33688662807659e-05
-7.5396468370842e-06
-3.58587090975224e-05
-1.66542943451646e-05
-1.8412297210592e-05
-3.24227838552053e-05
-1.95790717156091e-05
-3.80854033435428e-05
-2.54995797879255e-05
-3.95592776016308e-05
-2.54904909705741e-05
-4.5371623768718e-05
-3.61544339440629e-05
-1.68040581671229e-05
-3.32270923688305e-05
-4.09148085657114e-05
-4.9929450708127e-05
-2.65037036402673e-05
-3.89624776225249e-05
-4.94499945697893e-05
-9.74446863316612e-06
-1.87031942091535e-05
-3.51915892505858e-05
-2.26422330170255e-05
-2.21034707901579e-05
-2.13786083493622e-05
-6.75711663698398e-05
-5.34531413768694e-05
-1.93253414999951e-05
-1.60025823044382e-05
-4.65909279457402e-05
-5.10021562930898e-05
-1.71482015922804e-05
-2.4375405497025e-05
-3.74209029574007e-05
-5.97342955420437e-05
-4.23745551372223e-05
-3.86493151112582e-06
6.95760358469009e-06
-5.46552984393162e-05
-1.02777117973739e-05
-2.19920500161293e-05
-1.29134446647286e-05
-1.4763533675315e-06
-2.51377646248678e-05
-2.40284517867946e-05
-1.30189881476686e-05
-7.181596798235e-06
-3.00398745763993e-05
-2.55623847069014e-05
-2.97787276362349e-05
-3.01747087202403e-05
-2.9172408649568e-06
-2.1685162097547e-05
-3.63349033099367e-05
-1.37752144143806e-05
-5.54890748476862e-05
-4.07801189969724e-05
-3.57135669431979e-05
-1.30291762226076e-05
-2.55389003497509e-05
-7.90678650197571e-06
-1.34959528163054e-05
-3.50300903995477e-05
-2.84949243779258e-05
-4.39671497442181e-05
-5.27026270410595e-05
-3.1245186036999e-05
-1.83317118948844e-05
-3.1061974312162e-05
-4.76890326856621e-05
-3.2970955406567e-05
-2.45522746928807e-05
-3.07989691391953e-05
-2.54952261754531e-05
-2.14095674082734e-05
-2.98988749978986e-06
-3.55420984731745e-05
-2.52071025659627e-05
-4.00329737283408e-05
-4.32317461860912e-05
-4.27044098905778e-05
2.81773885066058e-05
-2.74028324707989e-05
-5.26371514732626e-06
-3.06105753487743e-05
-4.35790493405598e-05
-5.14710990054491e-05
-2.72248240263565e-05
-2.32646292655437e-05
-3.99848686163951e-05
-4.17009428291735e-07
-1.89071582760177e-05
6.52706823030786e-06
-1.91388972017597e-05
1.16040202422511e-05
-2.92267518348123e-05
-4.2980757645369e-05
-4.81024231069465e-05
-4.51231203527387e-05
-2.32351892204871e-05
-3.41250166095066e-05
-5.40911109547549e-06
-2.17463895880123e-05
-3.97923931442607e-05
-2.10791423797266e-05
-7.05742480692918e-05
-1.96391063317557e-05
-4.00713487210617e-05
-2.70027560830752e-05
-3.92591549436541e-05
-5.76801989862899e-05
-2.18927063547742e-05
-2.47334605122275e-05
-7.80903257351864e-05
-2.06671370184871e-06
-2.23186659443236e-05
-4.21039832903936e-05
-3.01154103307016e-05
-2.59873274096002e-05
-2.33579270981328e-05
-5.22668503398094e-05
-3.90165832530652e-05
-4.57778858759187e-05
-8.14645566942387e-06
-4.58324804807036e-05
-4.34621471894372e-05
-1.37944630386622e-05
-2.57170537790362e-07
-2.28107574896549e-05
7.9524017044545e-06
-2.5952245773488e-05
-3.3140947025183e-05
-3.68537080869801e-06
-3.66587672140559e-05
-4.57072987682607e-05
-2.78818478696467e-05
-2.92121746081334e-05
-3.611408541636e-05
-3.62850772992812e-05
-2.4592233024252e-05
-4.62930587709053e-05
-3.27370957336354e-05
-3.3107707906682e-05
-3.20263215062078e-05
-3.89491264108297e-05
-3.38258641381098e-05
-2.82460947955159e-05
-4.71825312475637e-05
-2.79254663832829e-05
-4.05524143112718e-05
-1.07503065723723e-05
-3.34074331296708e-05
9.68542212767273e-06
-6.1245140804892e-06
-2.86335941238491e-05
-3.30988926182718e-05
-3.75114053328728e-05
-2.6504240417323e-05
-3.48069443725425e-05
-3.46746332832793e-06
-9.39700560499246e-06
-2.58840593835615e-05
-1.06894266192384e-05
-2.92893022394325e-05
-4.98211879840049e-05
-2.94472901358425e-05
-4.80736552376738e-05
-1.56094814095697e-05
-1.80677337164747e-05
-4.96395331082461e-05
-3.03265140224588e-05
-4.0422162643053e-05
-3.5495731052169e-05
3.50895579623711e-06
-2.66082304177225e-05
-2.88032214936701e-05
-3.0650967717331e-05
-8.8281408567007e-06
-2.75200404972449e-05
-4.86580673590195e-05
-3.97331056281163e-05
-5.20336699683262e-05
-4.01681954330825e-06
-2.13259243170856e-05
-1.19345100824096e-06
-4.78156681227001e-05
-3.6047503846316e-05
-3.03427652926387e-05
-5.52270736919678e-06
-3.27581620397849e-05
-9.39522423118021e-06
-3.06097165544165e-05
-2.94721052152309e-05
-8.86451403099989e-06
-1.76245970223753e-05
-4.81712714192363e-05
-2.40358402037182e-05
-3.86477715211626e-05
-4.62388672698922e-05
-6.3345010690933e-05
-8.6538429325208e-06
-2.17850642378231e-05
-5.39704397481502e-05
-3.3422058638873e-05
-3.37581501916925e-05
-6.28602416984115e-05
-5.0477083710116e-06
-4.92176255716058e-05
-4.16311997298049e-05
1.10826369015834e-05
-2.25675370979644e-05
-3.3908819127152e-05
-4.80558268155966e-05
2.24599493645974e-05
-2.60345011021817e-05
-9.72583103822341e-06
-2.94490660341055e-05
-3.3043575471746e-05
-2.84780837030096e-05
-1.66754661136204e-05
-5.82070201138916e-05
-1.89941747059292e-05
-1.84611167484594e-05
-2.18418908529807e-05
-1.19271644948961e-05
-2.31791754383515e-05
-7.84558365247605e-06
-4.86118986375844e-05
-2.36621211347522e-05
-2.3544165198415e-05
-2.9181934015377e-05
-1.32692729751402e-06
-2.51183459406416e-05
-3.75926858710072e-05
-1.78697177538256e-05
-1.21827968842533e-05
-5.04406522615687e-05
-3.41747399070625e-05
-5.71876656413738e-05
-1.77856079012525e-05
-2.34190720474848e-05
-4.15721972659506e-05
-4.21846951752246e-05
-5.85313688083722e-05
-4.92751384404658e-05
8.31145425324229e-06
-1.86144449232689e-05
-7.36291694351152e-06
-1.84689551441049e-05
-2.02315244345827e-05
-2.9086400692071e-05
-1.74834578188572e-05
-2.05482442131924e-05
-2.60714537046372e-05
-3.2813190563307e-05
-2.3514769605866e-05
-4.87928922031971e-05
-6.15461780984184e-05
-4.86688420531037e-05
-1.6946363028507e-05
-6.13592294088926e-05
4.76153680305465e-06
-3.08700944152266e-05
-4.59114519897454e-05
-1.38804903220961e-05
-3.0813394395744e-05
-4.28689912928457e-05
-7.65645356239398e-05
-3.2050347802139e-05
-2.07460955222287e-05
-2.85157937274085e-05
1.99420023394371e-06
-9.56480684100902e-06
-3.19805117778392e-05
-2.68624931670287e-05
-2.35200781816081e-05
-6.1062367330134e-05
-2.16391242309476e-05
-9.75842511394536e-06
-2.50627028446483e-05
-3.02847644425005e-05
-4.21149042041357e-05
-3.86818064283532e-05
-2.56356651321467e-05
-8.07083804561584e-06
-2.98905328141768e-05
-3.24950262471503e-05
-3.70785362557303e-05
-1.22747735192209e-05
-2.39093025142809e-05
-3.40743797462434e-05
-2.32940383453475e-05
-4.91137447055362e-05
-3.68279346330917e-05
-4.83511967072055e-05
-3.81141797849527e-05
-4.04158998066759e-05
-4.89774063102996e-05
-3.72473635667199e-05
-1.52245024528093e-05
-4.47737088852618e-05
-3.95726531247283e-05
-1.33562631373225e-05
-2.34186538873986e-05
-2.728669685481e-05
-4.0561776015409e-05
-6.74846237722525e-05
-4.23755276628712e-05
-3.42955947899374e-05
-3.95600291190218e-05
-1.70367662801368e-05
-2.55547466097794e-05
-5.06386012971855e-05
-3.21541344629223e-05
-5.5779522368286e-05
-2.60445458103695e-05
-3.28400612624471e-06
-4.25001623693095e-05
-5.18574411204528e-05
-4.31726793820168e-05
-3.56553840352525e-05
-4.41900643123568e-05
-1.75353758952621e-05
-4.80573630938634e-05
-1.29752072396102e-05
-3.02528899018721e-05
-4.80531017273622e-05
-1.71880287438262e-05
-1.54725254827964e-05
-4.63380510339144e-05
-2.8636719798237e-05
-2.61446772326484e-05
-4.105074055116e-05
-2.70777242142683e-05
-4.73373036970775e-05
-6.47041465359783e-05
-2.87296203155442e-05
-1.49217201803097e-05
-3.87929737141214e-05
-3.84305984482705e-06
-2.68083401065081e-05
-2.33653204078993e-05
-2.60162933266537e-05
-5.21309341790485e-05
-3.56671393675421e-05
-4.10145663209934e-05
-2.929307034575e-05
-1.63001421079508e-05
-3.65167155057465e-05
-3.39671642916509e-05
-6.38987796079717e-05
-6.83964483750978e-05
-2.11886566628285e-05
-2.04916619921145e-05
-2.74310595003577e-05
-3.06037644556776e-05
-5.26160139895986e-05
-4.92237014286683e-05
-3.63300988303242e-05
-2.90295325834702e-05
-5.48592621082207e-05
-3.89209839626488e-05
-1.51906355092432e-05
-3.63249417558949e-05
-3.58561955066888e-05
-1.3297426876585e-05
-4.24903521758871e-05
-4.34288379276311e-05
-3.51096818011231e-05
-4.1532007604564e-05
-4.29402124280471e-05
-5.05074960063285e-05
-1.9623984490892e-05
-8.39855373270894e-06
-3.63902310405775e-05
-2.85849329082281e-05
-3.23571876654548e-05
-2.21949179738747e-05
-4.97852018895408e-05
-1.93230556966833e-05
-1.9433013262737e-05
-4.64741045648359e-05
-3.22910507294137e-05
-1.57478611335557e-05
-4.48028583284012e-05
-5.33307093360214e-05
-3.75434391738069e-05
-3.05685661809747e-05
-7.28660660280333e-05
-2.37242162909716e-05
-5.93236002904267e-05
-1.80295118177016e-05
-3.85069957030188e-05
-3.78515370898412e-05
-7.51383885248106e-06
-1.58862571076629e-05
-4.8036092084277e-05
-2.97162205711524e-05
-2.10606401145046e-05
-1.98231178838244e-05
-4.59066716769258e-05
-2.67401097806193e-07
-4.73431950284249e-05
-4.42287756900395e-05
-1.94439811200064e-05
-2.82182863084544e-05
-2.62896776659651e-05
-2.8157893152905e-05
-3.36392319571653e-05
-3.32491262825522e-05
-5.26843983738134e-05
-2.58023057015241e-05
-2.57477751311782e-05
-2.31174433734e-05
-5.49324158792383e-05
-3.20814367493898e-05
-2.63719052695591e-05
-1.89412526791739e-05
-4.15354965872242e-05
-3.49650234586397e-05
-5.44494253700181e-05
-2.5882185913972e-05
-8.32862910072374e-06
-2.13271367853909e-05
-1.82507656794411e-05
-7.24149560820654e-06
-3.3242634508762e-05
-1.80028355374034e-05
-2.99348973017201e-05
-7.01044429059351e-05
-3.1755411674877e-05
4.65006370903032e-06
-5.6513487761774e-05
-3.68294831097278e-05
-3.60889974618521e-05
-7.6743524345751e-06
7.00089994240441e-06
-2.99096935676708e-05
-2.06294423371058e-05
-5.23904096509102e-05
-2.01868978586233e-05
-2.83488601316395e-05
-5.87675552243442e-05
-3.65163735310417e-05
-2.66842794150826e-05
-2.81248163168805e-05
-1.62233510990157e-05
-5.16637183212538e-05
-4.01596153892262e-05
-3.4490892666199e-05
-7.30514749665643e-06
-3.46164669339607e-05
-4.58263089552939e-05
-2.34568615484613e-05
-9.71699891333271e-06
-3.57197547605486e-05
-3.01326960728642e-05
-3.53672116543399e-05
-3.53288665431315e-05
-3.52728089626001e-05
-2.05526257138654e-05
-2.80369951986224e-05
-3.80363344291674e-05
-6.03921810027654e-05
-1.75241060319139e-05
-2.12513184964344e-05
-3.06148961292012e-05
-3.47264184137148e-05
1.57375918771949e-06
2.35525560604474e-06
-2.09575416333629e-05
-1.0137057233775e-05
-2.75188008540723e-05
-4.79011817864247e-05
-2.44836280139269e-05
-6.6104015289442e-06
-2.4492872159762e-05
-5.6812235548159e-05
-1.41846451520435e-05
-3.63920938710255e-05
-1.94321950308292e-05
-2.22845363912896e-05
-4.09922966330772e-05
-3.4351397386472e-05
-1.95579200101377e-05
-5.45752205908088e-05
9.81825019496012e-06
-1.52532759252164e-05
-4.25820758095636e-05
-4.2732996372096e-05
-2.11053129144386e-05
-4.46767167245732e-05
-3.01439905397975e-05
-3.14641302094592e-05
-2.88478604041345e-05
-1.815991590177e-05
-2.52629171772136e-05
-3.41846377610302e-05
-1.51205902028414e-05
-3.62963938147923e-05
-4.96897120862217e-05
-3.54637917935809e-05
-6.60573783264149e-06
-2.00727869964664e-05
-1.60405366256951e-05
-2.23230644539583e-05
-3.5113681851638e-05
-9.17347548940336e-06
-2.88939903381656e-05
-2.68993363479793e-05
-2.32986836704045e-05
-4.62330905980136e-05
-3.38849094846697e-05
-3.42188123534465e-05
-6.22490254947034e-05
-2.92449686647845e-05
-2.17200674606255e-05
-2.07857865632731e-05
-3.60015200994354e-05
-4.44552312266109e-05
-1.64957073448288e-05
-3.48450270987862e-05
-4.57116996961267e-05
-1.73597408861387e-05
-1.27313194642508e-05
-2.87785537829258e-05
-2.7890645385594e-05
-2.97760807812984e-05
-5.59909884476878e-05
-1.11388614877341e-05
-1.63092584320015e-05
-1.3533943783286e-05
-3.05226867327984e-05
-3.62528729621453e-05
-4.72710706955055e-05
-6.30027564492934e-06
-2.97673308143354e-05
-4.23242790236007e-05
-2.46167723825963e-05
-4.84234897615881e-05
-3.96546943631433e-05
-1.01678621935541e-05
-2.92435614754978e-05
-2.25879310761829e-05
-2.38543927175493e-05
-2.83458685364178e-05
-8.00419547975398e-05
-4.27940616026087e-05
-2.58648426644788e-05
-2.56854858661574e-05
-7.09060318242126e-06
-6.24350654997748e-06
-2.74121068544657e-05
-2.14826184267267e-05
-1.43825865651645e-05
-5.18004820824526e-05
-2.09172747578967e-05
-4.91522401166527e-05
-3.32032985682912e-05
-4.04486173095421e-05
-8.22055055046841e-06
-2.55685990021021e-05
-2.84551211513394e-05
-4.53450959247303e-05
-6.14701094902915e-05
-3.11537809971807e-05
-2.69509718417897e-05
-3.64228585918404e-05
-3.53832073941757e-05
-2.75628137027682e-05
-2.96193896845709e-05
-2.42688567728136e-05
-3.05244528492948e-05
-6.69929871185778e-05
-3.96466477546899e-05
-2.19088166952404e-05
-5.18557171484534e-05
-3.19508746987648e-05
-4.54022402550836e-05
-2.11421925675733e-05
-4.35356633164591e-05
-6.8070935883447e-05
-3.99682541183925e-05
-2.26248988289502e-05
-3.81377257034076e-05
-2.59117017841534e-05
-9.43962803614235e-06
-3.58477105332883e-05
-3.19745048304235e-05
-4.95160595083212e-05
-4.56129478159993e-05
-3.77372046723794e-05
-1.70646089805728e-05
-1.59337407985347e-05
-1.84434807622687e-05
-4.77304022938541e-05
-2.93602859935099e-05
-4.80048579580179e-05
-3.30185736497972e-05
-4.22255216011107e-05
-4.84005669825969e-05
-4.04147910303942e-05
-2.27755450866589e-05
-2.47937481883514e-05
-4.1415612263475e-05
-1.84462475611367e-05
-2.67883046936376e-05
-2.7570996455767e-05
-3.46705725324787e-05
-4.52133162338029e-05
-1.08800339022226e-05
-3.31025862688797e-05
-4.69195427984991e-05
-4.10598455335092e-05
-2.51086901784695e-05
-1.01310131320661e-05
4.11746510151417e-06
-2.56670880325832e-05
-4.2970429869833e-05
-4.05556246442279e-05
-2.99891152773743e-05
-2.11611462365028e-05
-1.17726478858144e-05
-3.67202106461121e-05
5.23814183124232e-06
2.99225589433675e-06
-4.35191411200793e-05
-3.41251363256305e-05
-8.21110778611033e-05
-4.26495335869975e-05
-2.53222101944129e-05
-1.25933345168397e-05
-5.89099459657078e-05
-6.01236823426294e-07
1.22035686731216e-05
-3.83889019861522e-06
-3.43928475340385e-05
-2.65422104196128e-05
-3.51633733979637e-05
-3.54830111084304e-05
-3.87424578296126e-05
-2.80981115487542e-05
-3.32878747432826e-05
-2.81309803325236e-05
-7.63528832454645e-05
-4.71133718647009e-05
-2.90908215664338e-05
-3.73061779300819e-05
-4.95152727492844e-05
-4.84445989905808e-05
-3.92660857622749e-05
-2.72815987033083e-05
-7.78780519126527e-06
-1.55709355118484e-05
-2.79371972038176e-05
-4.43526551359928e-05
-2.98425794876359e-05
-3.85636203724512e-05
-4.44120922039939e-05
-2.33744742918411e-05
-2.32505254450415e-05
-1.26835024824699e-05
-1.60169545670606e-05
-1.48163009951786e-05
-4.73124808640832e-05
-9.78760725003723e-06
-2.29634642732898e-05
-2.34472005775851e-05
-5.336318712557e-05
-3.70139985585105e-05
-5.08852411486624e-05
-3.96846238995138e-05
-2.65000899589794e-05
-1.92632072719269e-05
-2.62060378983729e-05
-2.62839558302388e-05
-2.8572351599395e-05
-2.14343825285142e-05
-5.07776906844482e-05
-3.95363751896757e-05
-6.68901256349804e-05
-2.27732251372259e-05
-4.21118465689741e-05
-1.94497077202718e-05
8.74677211108614e-06
-7.12593988280425e-05
-7.03104004675892e-06
-4.02512342936488e-05
-1.76848030414703e-05
-3.48876769898945e-05
-5.01198302460489e-05
1.77482013945728e-05
-3.6199305734783e-05
-6.97206000920627e-05
-3.80356279019882e-05
-5.56614461485279e-05
-2.02234743106173e-05
4.10421534646439e-06
-3.8395930829492e-05
-7.02237760625254e-05
-5.82275312290991e-05
-4.76561790161438e-06
-3.71078357131983e-05
-4.9255698802583e-05
-1.49810599397278e-05
-5.3775781755056e-05
-4.72236937403648e-05
4.13994722205896e-06
-2.22882365005683e-05
-7.32080018379175e-05
-3.16069195702913e-05
-3.66048832850051e-05
-3.16185454565931e-05
-2.14523587387333e-05
-6.26915349859117e-05
-1.85507889568504e-05
-1.04035711543463e-05
-2.93835914152107e-05
-3.80269216624877e-05
-4.32444671919904e-05
-3.6985190391806e-05
-3.03472418271865e-05
-1.72214941093715e-05
-4.7501992746567e-05
-3.08497585015263e-05
-2.18015924119795e-05
-2.78444490585326e-05
-2.66115186320211e-05
-1.82354849363403e-05
-6.89699584696385e-06
-4.72429860736967e-05
-1.28932726145584e-05
3.74012940906443e-06
-4.59846735827975e-05
-5.29825984165019e-05
-3.31928181654226e-05
-1.20281340957441e-05
-1.30190344330376e-05
-7.58148894505679e-06
-1.52410098407538e-05
-4.14100855825032e-05
-1.12711722699821e-05
-8.2688217583153e-06
-1.33053923228601e-05
-3.31923271575017e-05
-2.77040997953137e-05
-5.11996244291295e-05
-2.74083009341051e-05
-3.16811074310359e-05
-1.12692354256112e-05
-6.88624515249074e-05
-9.65381119020384e-06
-3.42347026605233e-05
-2.40630184479753e-05
-3.00617038992174e-05
-1.28267404869084e-05
-2.44094456361428e-05
-4.79146866260583e-05
-4.76186927582375e-05
-2.25965614692835e-05
-3.10682944438373e-05
-3.89905308889221e-05
-1.7803418298894e-05
-3.46006344403577e-05
-4.98559835723881e-05
-3.14981351342945e-05
-3.83633393912924e-05
-2.3646345731386e-05
-2.03868971507201e-05
-4.70987654334384e-05
-1.24228395092524e-05
-2.32508788327869e-05
-2.09070134652377e-05
-4.78114255866993e-05
-2.43440639842737e-05
-4.9296763818141e-05
-5.77617132255897e-05
-7.66075828238744e-06
7.55318793811601e-06
-4.1758541563858e-05
-2.28862196752345e-05
-2.30444170652814e-05
-3.13944857198874e-05
-3.93053267200731e-05
-2.41594689021861e-05
-3.85170171813463e-05
2.98916089801201e-06
-2.68674601918487e-05
-1.43080493320237e-05
-5.64052559352007e-05
-3.14309415525719e-05
-1.66962030639646e-05
-4.28121508361756e-05
-2.60291067355867e-05
-2.55391752205063e-05
-3.66888476259155e-05
-6.6842420480874e-05
-3.67875371175552e-05
-3.5184367966823e-05
-4.37446479555205e-05
-4.50495078428302e-05
-3.42347817652536e-05
-2.57360155704401e-05
-1.93740394628197e-05
-1.69280679404534e-05
-6.75569831733537e-06
-3.86812424885634e-05
-1.13161352586882e-05
-1.07593661179763e-05
-6.22740894920198e-05
-3.87505825606997e-05
-2.36162215966459e-05
-3.75277931847206e-05
-6.51298246392112e-06
-3.16940337038809e-05
1.71717086312271e-05
-2.52057898704474e-06
-4.35757474610271e-05
-1.87573868772139e-05
-4.62786765981376e-05
2.51475241354643e-06
-2.14654862509306e-05
-7.43689784375631e-05
-3.46060675371444e-05
-5.08545945214751e-05
-4.61913331252371e-05
-4.40830338892324e-05
-2.5411087220017e-05
-2.73199009449538e-06
-3.172769200027e-05
-1.49049004624433e-06
-3.01541914764718e-05
-2.07134022303104e-05
-4.08608909070785e-05
-4.81524621703846e-05
-2.06670947779626e-05
-5.28755113498415e-05
-1.28031210825696e-05
-3.73416030958771e-05
-1.72766234396577e-05
-2.34328889468463e-05
-1.99743244433326e-05
-3.01232696761555e-05
-1.67137709966335e-07
-5.39763162812909e-05
-2.29797702181224e-05
-9.6832251534692e-06
-3.09599803353661e-05
-2.44643768078445e-05
-2.09742548326037e-05
-3.28606308456584e-06
-3.01290274485918e-05
-2.00125944237894e-05
-5.01078957589322e-05
-4.42432694294572e-05
-7.91051609444234e-06
-3.33473878508614e-05
-4.49620883299028e-05
-2.53513014659105e-05
-3.03252791425915e-06
-4.0900352809289e-05
-2.6054437726356e-05
-3.32609042533381e-05
6.8764554035902e-06
-4.0292514629838e-05
-2.896454318296e-05
-4.39028784845469e-05
-2.23187523258284e-05
-3.62831562724689e-06
-4.01553352758968e-05
-3.40960744836999e-05
5.4011682377031e-06
-8.07452501561889e-06
-4.29575796057762e-05
-4.37630488209459e-05
-3.79136781730457e-05
-2.60680908430935e-05
-4.55730106139113e-05
5.25453579802024e-06
-1.66172553376082e-05
1.60626480966983e-05
-6.68137936083242e-06
-4.20540321781937e-05
-2.89229803807899e-05
-2.53514755597184e-05
-6.50833247814194e-05
-2.79214093858189e-05
1.72743835511141e-07
-4.26258037449747e-05
-1.3891087547118e-05
-1.87343545716152e-05
-1.89438275962689e-05
-1.89944987979784e-05
-3.28436251167814e-05
5.30209169490822e-06
-4.81003337019869e-05
-1.35213246498445e-05
-3.16468317168851e-06
-3.57862277159462e-05
-4.36865615598075e-05
-2.62792581501077e-05
-1.99854022730095e-05
-2.1630578416902e-05
-4.20649765672943e-05
-4.15764514376489e-05
-3.52407784274558e-05
-8.08355805019258e-06
-1.42968232314181e-05
1.48877618718332e-07
-2.56673063545831e-05
-2.81197584647402e-05
-1.2691387744892e-05
-3.81946033120128e-05
2.50571597592735e-06
-4.04447448884665e-05
-4.17754536956716e-05
-9.37412975869782e-06
-6.42656700187863e-05
-8.93069960041788e-06
-2.24412051849063e-05
-2.02674627665858e-05
-1.90474176903971e-05
-1.2116461088932e-05
-2.47356919026523e-05
-2.4664025495256e-05
-3.84855376063804e-05
-5.26382007626281e-05
-3.88541329729521e-05
-8.96260645089017e-06
-6.64514455048358e-06
-3.83438273274385e-05
-5.25803946501168e-05
-4.79572151548793e-06
-3.21135722772347e-05
-3.8806014295733e-05
-2.16962651846095e-05
1.65040191778385e-05
-2.25568286040563e-05
-5.81066739807295e-06
-2.6378003406216e-05
-2.33604165198248e-05
-4.43711668510055e-05
-4.84253407317347e-05
-3.81397019297833e-05
-6.02859755533728e-06
-8.46299128542739e-06
1.40697340360592e-05
-2.45249019618161e-05
-1.72518811383974e-05
-2.89917068693925e-05
-2.19165576508946e-05
-4.91625036434102e-05
-2.14849687541046e-05
-2.48836456049138e-05
-3.56138892284327e-05
-2.23912031420712e-05
-8.32525630137477e-06
-3.58495358483026e-05
-2.15867759653076e-05
-2.59379460195519e-05
-2.84128176197874e-05
-1.19038554441903e-05
-3.5399432034856e-05
-4.22043545608776e-05
-4.74345965223974e-05
-1.29312443970117e-05
-8.0628241170994e-06
-2.91354989774013e-05
-3.63760675635887e-05
-3.31295263850307e-05
-1.98131526695824e-05
-2.29660058424613e-05
-3.73424546648299e-05
-5.16137243393792e-05
-3.29944733241361e-05
-6.43848145930927e-05
-4.62571229561882e-05
-4.67474379952747e-05
-2.81916054022259e-05
-2.89147010606532e-05
-2.88207197309105e-05
-5.09760329971788e-05
-6.53665855755824e-05
-1.93024492544942e-05
-3.5432675741191e-05
-3.56556770104792e-05
-4.64396531516277e-06
-3.52835891697477e-05
-3.81003886114587e-05
-4.44319466571781e-05
-1.52418101253155e-05
-2.86119790103868e-05
-1.03040124638676e-05
-4.98349354751873e-05
-3.7462847871005e-05
-1.9504366578325e-05
-4.35979456591398e-05
7.14770886622282e-06
-3.61244120918104e-05
-3.72854710327898e-06
2.42438056824815e-06
-4.72585610579883e-05
-1.36952514342077e-05
-4.26334962141857e-05
-5.67984703351127e-05
-2.75572158056204e-05
-3.55706257974383e-05
-5.70582948655888e-05
-5.12508239349302e-05
-3.16571968384659e-05
-3.91156330314309e-06
-2.98948602660413e-05
-4.12700518498422e-05
-3.44056567137914e-05
-3.02861487914267e-05
-4.39416975659232e-05
-4.00277171722795e-05
-2.95248446046326e-05
-4.04277952844887e-05
-2.06015769712431e-05
-3.59433931199197e-05
-4.28829534086664e-05
-2.44042733018204e-05
-3.07134146388581e-06
-5.68985974699362e-05
-5.62280216619467e-05
-3.00074726093589e-05
-2.73702913494953e-05
-7.04633321250541e-06
-2.38255778875064e-05
-1.66545184175747e-05
-1.06068694038235e-05
-2.83503787395063e-05
-4.00922490401757e-05
-4.41210467471244e-05
-2.71624264471249e-05
-3.30917868943377e-05
-2.17355088787289e-05
-4.09828078787314e-05
-2.63434680023101e-05
-3.37117195001057e-05
-3.60356339092971e-05
-3.33187583910046e-05
-3.06697884458155e-05
-3.2879479350799e-05
-2.81253963414493e-05
-1.85297232657088e-05
-2.58443368090263e-05
-4.35857855819663e-05
-4.57692824729307e-05
-3.89540589736506e-05
-3.04339157251309e-05
-6.38485123747192e-05
-4.36880484635976e-05
-3.29875982722971e-05
-6.60689044913205e-05
-1.87461249868265e-05
-4.05025185594903e-05
-2.19371877105189e-05
-1.92617009862795e-05
-2.52277166746642e-05
-5.94181712709723e-05
-3.44169534073579e-05
-1.1761659902112e-05
-3.16878352460352e-05
-4.17193104980824e-05
-1.31980142430296e-05
-5.19503136561135e-05
-1.29430486302561e-05
-7.00113549801905e-06
-4.37776274704531e-05
-2.01132414082306e-05
-1.13744598658002e-05
-4.24695540839408e-05
-2.03639937259585e-05
-1.22271443604404e-05
-1.60832653342921e-05
-3.719799007254e-05
-4.90914346566212e-05
-2.95624851998778e-05
-2.01303448766159e-05
-4.02170694139874e-05
-4.09552114009546e-05
-4.006010458929e-05
-4.03627306865525e-05
-8.82966388932315e-06
5.46944421270861e-07
-3.84233089475582e-05
-3.8395590727323e-05
-2.46637448526669e-05
-1.77152704287513e-05
-5.00747524282787e-05
2.63027323724839e-06
-1.14594376954279e-05
-1.50388409263533e-05
-2.5728037735834e-05
-4.0191771505971e-05
-1.40076147854246e-05
-5.2431276372341e-05
-5.11688350760839e-05
-4.79203315921447e-05
-3.91586948186126e-05
-1.85618728219873e-05
-1.71606541063721e-05
-4.23237383929251e-05
-3.77799104326836e-05
-2.68142967480867e-05
-4.5991810625476e-05
-7.60241706526709e-06
-7.55935192637719e-05
-4.14607917046385e-05
-2.4145442854105e-05
-4.47153494235927e-05
-5.33905485500919e-05
-8.34792709151487e-06
-3.67698423628752e-05
8.98169455989801e-06
-4.53052378626835e-05
-5.56780336403627e-05
-2.60266857198605e-05
-2.37120419412747e-05
-3.7871801134888e-05
-4.42295254283095e-05
-5.52698857692821e-06
-2.26416258061188e-05
-3.01226245811268e-05
-6.59879073634998e-05
-1.55609446875994e-05
-9.27520307617276e-06
-2.66301920600549e-05
-2.98972044106969e-05
-5.71008809859685e-05
-2.39905615154665e-05
-2.06916458750995e-05
-4.30948724013002e-05
-5.22381836026551e-05
-4.17550471631985e-05
-6.23996028960977e-05
-4.30029868294343e-05
-3.48892699934556e-05
-3.3417125579371e-06
-2.17360326182779e-05
-4.09473076640015e-05
-3.03912352615051e-05
-3.88596453948347e-06
-2.89651314189621e-05
-2.86791823661803e-05
-5.52176395869315e-05
-2.74630705291412e-05
-3.91901780284082e-05
-2.69010724036036e-05
-3.65903759051898e-05
-2.03352457960799e-05
-6.26507755712e-05
-4.59427213117085e-05
-2.80535131746771e-05
-4.0644772019993e-05
-1.76255861676975e-05
-2.14090824122314e-05
-1.98739508924039e-05
-6.36522626984561e-05
-2.93740300512411e-05
-7.21371739968905e-06
-3.10556015984911e-05
-1.46225579103646e-05
-4.30766619460398e-05
-4.06575459380225e-05
-2.18098494812664e-06
-3.58808341285816e-05
-4.07098205314336e-05
-3.96128328036119e-05
-1.70323946913104e-05
-5.36357880663587e-05
-2.87715706476946e-05
-2.50399243844306e-05
-3.70891269661365e-05
-3.65342319705999e-05
-5.15802426927397e-05
-4.83575937252651e-05
-2.10657190196411e-05
-2.05858045788432e-05
-4.13358241909875e-05
-2.27521563468776e-05
-4.06402608996707e-05
-1.60531129868054e-05
1.26575547826954e-06
-3.69152688905702e-05
-3.31046040855621e-05
-1.72596968749058e-05
-2.12981496635406e-05
-2.53918956785299e-05
-2.70377246417474e-05
-2.82648505073601e-05
2.98451973081039e-06
-1.29859179457081e-05
-2.8222927647305e-05
-2.42406876294959e-05
-4.33210971626756e-05
-5.96397078697949e-05
-4.70656808132768e-05
-2.26979300322227e-05
-3.31224664736415e-05
-1.55099688483585e-05
-3.37829103902911e-05
-3.45599729513562e-05
-3.14888614892262e-05
-4.35042571684354e-05
-4.99463392741066e-05
-4.78294110035168e-05
-2.81209963841432e-05
-4.3372047055728e-05
-2.34039482567921e-05
-3.45155268984291e-05
-1.52810257474874e-05
-2.9943929275878e-05
-4.71265470327807e-05
-2.03937333072263e-05
-1.88855493575447e-05
2.35518247944667e-07
-2.2177290144472e-05
-5.00922025129609e-05
-2.41293363085993e-05
-2.02218899850554e-06
-3.93376076626523e-05
-2.20229801423953e-05
-1.27729537175759e-05
-2.18905346273009e-05
-3.5719352321473e-05
-7.45972848699212e-06
-3.88184640263194e-05
-3.37272624102969e-05
-1.50540430606363e-05
-1.04507999676665e-05
-1.80708737304583e-05
-2.21130913668113e-05
-2.52871248244174e-05
-1.56748847541598e-05
-4.94494746004299e-05
-1.78372026748901e-05
-2.43060060350398e-05
-4.79407797982041e-05
-6.15894456282762e-06
-9.32137402828664e-06
-1.5381594065081e-05
-3.73179653335518e-05
-3.11144580553127e-05
-7.737211592799e-05
-7.18725188107504e-05
-2.19296257915799e-05
-3.80161511098268e-05
-2.33227774934485e-05
-4.28259341038964e-05
-3.44159040458256e-05
4.87997498600554e-06
-2.26779534933718e-05
-2.10385815807074e-05
-4.65434174765853e-05
-9.88844530601318e-06
-3.55656640569894e-05
-3.80852769019531e-05
-3.43785659939368e-05
-6.60440782085274e-06
-4.77986900161475e-05
-2.55228643280325e-05
-4.27810364375792e-05
-4.16079829020629e-05
-1.25880964355555e-05
-2.79430875628317e-05
-6.78042979643856e-06
-2.51037876126146e-05
-1.70315732294427e-05
-4.66217497317251e-05
-4.51722253347372e-05
-3.19602143378132e-05
-4.62397344777878e-05
-5.52009478622174e-05
-9.53054823832173e-06
-9.32460731495985e-06
-5.59477256492794e-05
-3.43699616731393e-05
-3.11689036272026e-05
-3.41070878594966e-05
-3.08711889915567e-05
-1.12691602711335e-05
-5.31720429385789e-05
-4.30067487957401e-05
-3.80742635046234e-05
-4.49343733001388e-08
-5.77079616944645e-05
-3.24489859143726e-05
-4.98309808037973e-06
-5.57183422294166e-05
-8.46949433839903e-06
-3.13647946329474e-05
2.3261838329208e-06
-1.87520783706778e-05
-1.50767758113214e-05
-1.65353236277979e-05
-4.25849334318479e-05
-2.49618947890213e-05
-3.50724172799724e-05
-4.1696909040445e-05
-2.03082182380926e-05
-3.93884359668975e-05
-1.88726947462489e-05
-4.51129325357804e-05
-5.39463097058397e-05
-6.01046177346079e-05
8.18244502879579e-06
-4.03596913404933e-05
-3.68737122192345e-05
-5.81402537965898e-05
-6.64732324548289e-06
-1.74469805132107e-05
-2.81116962763876e-05
-1.74133513249072e-05
-5.5327594110193e-05
-3.78269600038545e-05
-2.4908854692184e-05
-4.22930447041919e-05
-3.5542360566891e-05
-1.61071346582818e-05
-1.83845582643021e-05
-3.78728981766779e-05
-3.80898345836248e-05
-2.99921393096232e-05
-4.30694627875146e-05
-3.53431222312022e-05
-4.02067370260873e-05
-4.60001920536726e-05
-5.37442499786318e-05
-3.24617495547453e-05
-4.94842693776131e-05
-3.25732575245309e-05
-3.67747710055105e-05
-1.84080364497501e-05
-3.66427736118024e-05
-8.36783407122509e-06
-5.93366358192419e-05
-2.65077575435276e-05
-4.82223790274359e-05
-1.09562888911843e-05
-2.1645578553549e-07
-1.32039744676075e-08
-5.51482496527347e-05
-4.18536802953907e-05
-2.94908551878587e-05
-4.63522156350892e-05
-7.35031342765799e-06
9.20767295758835e-06
-4.04125336938819e-05
-3.93220509985119e-05
-3.68810353976141e-05
-3.79102767497769e-05
-2.18522054135009e-05
-4.1116781524139e-05
-3.64331512026697e-05
-1.75315032364931e-05
-4.48187256347243e-05
-2.03695567975562e-05
-1.34660965796073e-05
3.2366905361417e-07
-2.06646729645688e-05
-2.07593756669363e-05
-1.30535972484954e-05
-3.77626465243829e-05
-2.22871811601776e-05
-1.76589733975048e-05
-4.48020178445757e-05
-3.74362099790329e-05
-1.79210006446061e-05
-3.51873079337053e-05
-3.22044302154229e-05
-3.24750074881824e-05
-3.02137458689294e-05
-4.26928934827705e-05
-2.205761477661e-05
-1.91091234944111e-05
-1.61104582134931e-05
-3.72633340020902e-05
-7.84946050168618e-06
-3.65590904882842e-05
-2.31079946116804e-05
-1.59415879145096e-05
-4.41597765628435e-05
-1.1890440014217e-05
-4.39526609693555e-05
-4.09322674925694e-05
-1.78185019808205e-05
-1.43742814357064e-05
-4.74845258900606e-05
-3.21230162414929e-05
7.66669964366495e-06
-1.4958519251017e-05
-1.34697765530315e-05
-3.67266267651033e-05
-1.90252267391044e-05
-2.92808365633717e-05
-2.28340250545452e-05
-2.29707797382616e-05
-2.79807738722626e-05
-6.31475801428193e-05
-1.99910213276214e-05
-5.8038903261827e-06
-2.49333730858278e-05
8.80262997452034e-06
-2.44889315393238e-05
-3.08362997828714e-06
-3.30124225997067e-05
-3.88991834161098e-05
-2.91941587960985e-05
-2.36943232436113e-05
-2.07260576425295e-05
-2.74861001105035e-05
-6.08753011439569e-05
-9.48555328455158e-06
-3.36671170634102e-05
-2.43039121151333e-05
4.17614389574875e-06
-6.22309206723213e-05
-2.34120245751925e-05
-3.29387801509045e-06
1.03805561639129e-05
-3.00636215162986e-05
-3.21202094998507e-05
-3.67405266750328e-05
-5.6089850701616e-05
-3.60615169753626e-05
-3.60331580729037e-05
-1.49342346854669e-05
-1.47874158190674e-05
-2.78615278151055e-05
-1.05654170395296e-05
-2.34413511322258e-05
-3.43577185466804e-05
-4.8988332954178e-05
-4.23352363178862e-05
-1.52448549065046e-05
-2.30722154952097e-05
-3.81401006894064e-05
-3.58345629634756e-05
-3.51680548905561e-05
-5.01798222441614e-05
-4.21215863932333e-05
-9.80146965995778e-06
-4.12945720632015e-05
-3.98564918969221e-05
-2.86141001863079e-05
-1.57346330208356e-05
-6.79561091093541e-05
-6.20338670096382e-05
-2.89475903693086e-05
-5.02358601393471e-05
-4.06528842931487e-05
-1.41405719269928e-05
-4.22863772019271e-05
-3.78711839320193e-05
-1.32144285862232e-05
-5.44205821379224e-05
-4.05926911102106e-05
1.20227208722856e-05
-3.23110732688663e-05
-2.88379076414441e-05
-2.08442765208806e-05
-3.43741850054086e-05
-1.68980870731293e-05
-1.26017890870498e-05
-3.67631697393045e-05
-3.49000364613804e-05
-8.02214204055228e-06
-3.56104491436679e-05
-1.89859979910914e-06
-2.31724848203279e-05
-2.14804673665661e-05
-4.63263607427259e-05
-3.7466240314163e-05
-2.07962660754065e-05
-7.11257178603214e-06
-7.36890402559685e-05
-2.68978905228271e-05
-2.89704274847851e-05
-8.58275398303462e-06
-4.06110452925994e-05
-6.18889144241385e-05
-3.4052071096856e-05
-5.41536058029728e-05
-3.58009588433711e-05
-3.79876454012238e-05
-4.64044995465741e-05
-2.40443764111719e-05
-4.87336664469223e-05
-3.77009974799873e-05
-3.41094863944662e-05
-3.93111905106517e-05
-4.64901004908175e-05
-1.63563364489161e-05
-2.9394853786563e-05
-3.22820060804211e-05
-4.83436385083336e-05
-3.3841613344735e-05
-5.04597073662166e-05
-2.20083140403372e-05
-3.7653457767747e-06
-2.90380963842884e-05
1.42293196965553e-05
-1.96356900004364e-05
-2.18507874204725e-05
-4.31904550971167e-05
-2.8087137771386e-05
-1.47784255823926e-05
-3.53111743817909e-05
-2.52514913196786e-05
-4.2692548911566e-06
-3.12796269184588e-05
-2.7257654223769e-05
-2.9824718800642e-05
-4.33909189183321e-05
-2.08555341361777e-05
-5.16444652677847e-05
-4.64999036399767e-05
-3.52174065031332e-05
4.46445736772428e-06
-2.87231699081704e-05
-4.15004151726375e-05
-4.49245138413676e-05
-3.33471964888355e-05
-2.43760512653669e-05
-6.09148335990382e-06
-1.78655249745915e-05
-2.61501953601687e-05
-2.81750611391347e-05
-1.6994220293594e-05
-1.91728072236033e-05
-1.81747003619809e-05
-5.22403879403289e-05
-4.83677951650021e-05
6.4535671940601e-06
-3.26847639895796e-05
-1.62255748508633e-05
-3.46216761400935e-05
-4.09039018866637e-05
-1.67604701639453e-05
-1.41972905663783e-05
-2.86858924530824e-05
-1.50381786398849e-05
-1.0978300030238e-05
-5.55666041752491e-05
-5.62560294679393e-05
1.06138215125214e-05
-2.69745348761171e-05
-4.36923006923014e-05
-3.15422982129776e-05
-1.62173410698871e-05
-1.46121153854646e-05
-1.90554275623446e-05
-1.92223053805427e-05
-4.62655676245573e-05
-7.60708089552103e-05
-4.57337583973058e-05
-4.61549481270452e-05
-1.45736675165879e-06
-2.59661586788513e-05
-4.24157884632236e-05
4.77530487233876e-06
-4.56041318175756e-05
1.92839958139037e-07
-3.4110795860012e-05
-6.20686755438222e-05
-6.41370088396697e-05
-1.87594628485037e-05
-3.15790081217113e-05
-3.56825283022829e-05
-7.39193889824051e-06
-2.29625940259773e-05
-8.80329936353073e-06
-3.40383614157188e-05
-2.11156397185653e-05
-1.08387218885964e-05
-3.82436515844535e-05
-2.09403195739078e-05
-2.36664823217563e-05
-3.97494378854419e-06
-5.23490038321798e-05
-5.21043303324995e-05
-2.83654824915659e-05
-4.65325864790112e-05
-2.35469394367182e-05
-5.48296981414405e-05
-2.06927628931715e-05
-4.29112837052235e-05
-1.09942824835632e-05
-3.21882775472482e-05
-3.26255083632205e-05
-3.78835357411309e-05
-8.80809872555946e-06
-4.6724844368859e-05
-3.30808413329106e-05
-2.84387494054265e-05
-2.51046755520092e-05
-2.39393787419855e-05
-2.10069783873542e-05
-3.34012106854733e-05
-3.66429428193355e-05
-1.0870032208355e-05
-6.23600926733757e-06
-1.00311569446905e-05
-3.06197785652946e-05
-3.92102383572576e-05
-2.40474988433376e-05
-5.78703471864343e-06
-3.62034197318635e-05
-3.4246818569609e-05
-2.80286298175461e-05
-2.92909951899664e-05
-3.7101196652815e-05
-2.09254438724701e-05
-7.72469093637431e-05
-5.59380523875407e-05
-5.17085963619554e-05
-2.71435039756945e-05
-2.86042080254454e-05
-2.52447224888107e-05
-1.83505461111014e-05
-4.08348932038359e-05
-2.76600450988733e-05
-3.06189115189159e-05
-1.59231251921788e-05
-4.75144572528739e-05
-2.01689773362396e-05
-4.79246547220162e-06
-2.06017736471752e-05
2.94245141865567e-06
-2.70344415156875e-05
-1.3355352476772e-05
-3.11808491535288e-05
-1.83349990895635e-05
-4.00775024092766e-05
-2.73750682835355e-05
-5.65724490627593e-05
-4.11210142326361e-05
-2.01208426842111e-05
-2.54056063298498e-05
-3.53868758986244e-05
-3.32519943673237e-05
-3.64505398061459e-05
-6.19071470496158e-05
-2.652362531626e-05
3.53798076347755e-06
1.23972805536108e-06
-4.65597613587151e-05
-2.50852293377487e-05
-3.04504986572573e-05
-6.33576872191289e-05
-9.04159613570855e-06
-3.71872534066809e-05
-3.26083574749564e-05
-2.91484946222406e-05
-3.93888964293769e-05
2.68927266779875e-05
-1.84061692436126e-05
-5.36010767435379e-05
-3.04529440636319e-05
-2.34741317485142e-05
-8.96096676343068e-06
-1.45143077242826e-05
-3.50438719946546e-05
-6.96362515704882e-05
-5.53363848443031e-05
-4.11322680146671e-05
3.19184061984165e-06
-4.23047418012333e-05
-7.50409924838313e-05
-2.15163796847595e-05
-3.74094446334444e-05
-5.02919250941309e-05
-4.45551834519194e-06
-3.27718076860134e-05
-4.83051467650066e-05
-1.92700670490868e-05
-4.37170360079126e-05
-2.87055037696481e-05
-4.07820869317094e-05
-2.15267092658794e-05
-1.08415653987863e-05
-5.48662003246493e-05
-1.70662145747904e-05
-2.85435681968969e-05
-3.47142837279456e-05
-2.76648047069973e-05
-1.9296100472861e-05
4.05054033136407e-06
-1.79789460827529e-05
-4.28032267733861e-05
-2.96059735644301e-05
-1.69801645247664e-05
-1.62373244109033e-05
-2.50177496732986e-05
-5.3938980781945e-05
-4.51789930637232e-05
-5.87387886890259e-06
-2.49326113356047e-05
-1.51065410187005e-05
-3.1011751656014e-05
-5.58799827607779e-05
-4.78973203453907e-05
-3.14991577869433e-05
-9.94268460547813e-06
-3.11402192869949e-05
7.09987247996915e-07
-1.16523734540377e-05
-1.92848848353399e-05
-5.57737594475227e-05
-2.37784283709121e-05
-5.49790427061048e-05
-3.78839605003993e-05
-5.09924447404489e-05
-6.72132718369253e-05
-4.91510960926473e-05
1.34770770895582e-06
-3.66935569542798e-05
-3.70802455146351e-05
-5.84630213950293e-05
-2.92164512917511e-05
-2.91222260808605e-05
-5.23143894193049e-05
-5.49387146113893e-06
-1.82864082505437e-05
-4.08232035863154e-05
-3.9472102484978e-05
-3.48527330670421e-05
6.92119605264008e-06
-3.01169918478253e-05
-9.11189208881904e-06
-4.25708574986313e-05
-2.72081911338325e-05
-4.0445668516076e-05
-4.99606716334245e-05
-3.99819394853649e-05
-4.52041879291828e-05
-2.45474471860352e-05
-3.6209499637304e-05
-4.73504438149068e-06
-5.26599366655419e-05
-3.45045483946589e-05
-4.0679231152882e-05
-3.04225783442864e-05
-4.83690541634204e-05
-2.9528729867769e-05
-1.58103519510366e-05
-1.89955932583787e-05
-8.12018499394768e-06
-4.02694642637115e-06
-3.59715173542907e-05
-4.0088899899753e-05
-4.8189367411872e-05
-2.76909299925561e-05
-1.65726419704342e-05
-4.77193223495813e-05
-4.45607469965869e-05
-4.58854198758112e-05
-6.64658971810922e-05
-2.73477995081687e-05
-1.56042017474709e-05
-3.77823298564704e-05
-3.58535297380366e-05
-2.65255021886773e-05
-2.19719812105401e-05
-2.76976009166298e-05
-3.13489498589342e-05
-4.6454184813596e-05
-6.14922223634711e-05
-3.40849057060099e-05
-5.89213396525948e-05
-2.74453145841619e-05
-6.80523118977164e-05
-1.14141897576315e-05
1.4055431227823e-05
-1.63252044656507e-05
-1.08751047757871e-05
-1.24220018160877e-05
-1.30670800193226e-05
-3.95736848011467e-05
9.42103482764098e-07
-1.89964632010807e-05
-5.00732593165958e-05
-3.78037419719439e-05
-1.6154329661288e-05
-3.66457706100021e-05
-1.09392046458834e-05
-1.07477234666102e-05
-1.12115787020065e-05
-3.38037508144e-05
-5.23919833143475e-05
2.16613596306991e-06
-7.07899377861566e-05
-1.62211364160096e-05
-2.95534965179404e-05
-1.44443394147467e-05
-4.75048312973997e-05
-4.47769691686484e-05
-2.64629039076551e-05
-6.63958411315827e-05
-1.14312954176943e-05
-3.86416990664784e-05
-3.03014550361473e-05
-2.82291756570312e-05
-2.53694458974657e-05
-3.85285809234614e-05
-2.05655714450018e-05
1.9237469084767e-05
-4.99490083462464e-05
-3.83904114834344e-05
-3.38345978385032e-05
-3.00400399111917e-05
-1.81982739136202e-05
-2.57555295950273e-06
-1.81353622120072e-05
-2.55565286282146e-05
-5.11072140994322e-05
-2.99511222044851e-05
-3.48597344494128e-05
-4.74909877137439e-05
-1.4048300423502e-05
-4.86770251949784e-05
-3.54728925253987e-06
-1.31563155727042e-05
-4.25808041619698e-05
-2.63024606497404e-05
-3.81498147016089e-05
-2.39661762681851e-05
-2.09904510286142e-05
-3.95895594766121e-05
-3.10298406337695e-05
-4.9544672161927e-06
1.09838653384247e-05
-9.11478096012383e-06
-3.75315403558882e-05
-1.48575217145347e-05
-4.93246250006745e-05
-1.01344171043728e-05
-2.12372736296631e-05
-4.03508237942752e-05
-4.19818052599876e-05
-9.65692529949747e-06
-4.47539793425395e-05
-2.89236839486468e-05
-2.71070062908131e-05
-4.3487960602254e-05
-4.90276781366634e-05
-4.02361669088838e-05
-3.33846542867893e-05
-1.44236544587785e-05
-1.05783561674051e-05
-2.24284636818231e-05
-2.68269271338478e-05
-6.18474409435379e-05
-4.39191220686741e-05
-8.64788378660355e-06
-1.26213471970523e-05
-1.05955621107331e-06
8.68813356769898e-06
-4.34329868597941e-05
-6.05445320558084e-05
-2.78013382921417e-05
-1.6612266185959e-05
-2.00900738644313e-05
-3.79075700345717e-05
6.4198413877237e-06
-3.22598876777302e-05
-2.45244481395896e-05
9.98102400646265e-06
-2.20814983014417e-05
-1.87101399459078e-05
-3.70780407887687e-05
-1.81941686680271e-05
-4.60348020503815e-05
-3.08608294818423e-05
-3.94788751493258e-05
-1.14706703919038e-05
-2.6592055914412e-05
-3.11817549907039e-05
-2.81933225800648e-05
-3.24271235298356e-05
1.00673194498612e-05
-2.67979576653258e-05
-5.68683955093955e-05
-2.18700005920357e-05
-2.29391178688601e-05
-8.68806642832853e-06
-1.16926623466598e-05
-1.62411880720226e-05
4.69767503449576e-06
-2.38303736246062e-05
-2.26712255603974e-05
-5.11442382258787e-05
2.87278209635623e-07
-1.46801864131449e-05
-3.53219724050342e-05
-4.3308355585262e-05
-1.37138080089209e-05
-1.59256035436925e-05
-1.7016286434807e-05
-2.4126651573817e-05
-5.10426676019716e-05
-2.31424772362096e-05
-2.68201822526669e-05
-4.37452353240349e-05
-3.6259817439117e-05
-3.53731515432854e-05
-4.25499892436284e-05
-4.41472646941451e-06
-2.5630498458007e-07
-3.14177714370243e-05
-4.65395497571196e-05
-2.71668963339031e-05
-3.32086536138598e-05
-3.6954959367504e-05
-1.61632681161062e-05
-3.3357353315191e-05
-1.35358218037689e-05
-5.61453762709819e-05
-3.85293705789901e-05
-4.77142825719897e-05
-2.55304835867443e-05
-2.34363113425606e-05
-2.22934654441065e-05
-2.2849923387711e-05
-2.41879037142327e-05
-5.07848297646572e-05
-4.01607407558843e-05
-7.17071114361695e-05
-4.38304893053052e-05
-6.17660800428614e-05
-1.88592742633223e-05
-3.1336563810944e-05
-6.37686372431038e-05
-3.61172089254813e-05
-1.4562242211945e-05
-6.93835394247994e-05
-2.46159237153693e-05
-3.7593182719084e-05
-2.76793340875429e-05
-1.6475400919481e-05
-2.32025365036766e-05
9.58828141150442e-06
-1.65125133145645e-05
-6.75894608741122e-06
-3.46193056321633e-05
1.11514668713949e-06
-2.26741597459077e-05
-2.22525848961753e-05
-5.27838866111977e-05
5.53231509121239e-06
-8.09341209373416e-06
-4.57538292231169e-05
-5.87505224961329e-05
-2.02431878376158e-05
-1.95665438815654e-05
-3.34846278287829e-05
-5.49194092217143e-05
-3.84565982015218e-05
-2.11282800694224e-05
-4.6395995163588e-05
-1.42314204059232e-05
-5.25206155075333e-05
-2.60686205518437e-05
-3.47340456802058e-05
-1.35101252250022e-05
-5.02379896844132e-05
-2.01252103993185e-05
-4.84836763721669e-05
-4.41125867166947e-05
-2.24439997849096e-05
-1.08983396948459e-05
-4.22137997836995e-05
7.62573462346885e-06
-2.72302538476636e-05
-2.96097211120822e-05
-3.26927846669654e-05
-1.93565018920995e-05
-2.78800083731325e-05
-5.3975819262072e-05
-2.50890596718637e-05
-1.8144454447947e-05
-3.18390869017302e-05
-2.3494838998955e-05
-3.42210662919915e-05
-3.48305133764053e-05
-1.73751772597637e-05
-3.52895205198933e-05
-2.45244885051954e-05
-1.24577492854358e-05
-7.10310129427827e-07
-4.19506750939856e-05
-2.31873737102716e-05
-2.97177996573366e-05
-6.76968290731006e-05
-2.60334510746423e-05
-3.92602987393134e-05
-5.17661861849753e-05
-2.41553113191075e-05
-3.94820513958507e-05
-3.70122369498526e-05
-2.22072089315216e-05
-3.80633441953464e-05
-1.21989940826784e-05
-1.06843441951413e-05
-4.5496011721065e-05
-3.07631729431454e-05
-1.90878293591414e-05
-5.43766837105798e-06
-3.46241987867745e-05
-3.08931597230415e-05
-5.62165072842027e-05
-1.87707232013741e-06
-3.36876152950526e-05
-2.58098417173907e-05
-1.41210125901596e-05
-1.32670604359264e-05
7.1421150371023e-06
-2.4874749566457e-05
-2.28776759565791e-05
-7.17300519985828e-05
-1.82632510653486e-05
-3.99668771919479e-05
-1.47985649989248e-05
-8.9662698553948e-06
-2.96472655739323e-05
-4.28315975803973e-05
-4.38259302843023e-05
-1.8542236496053e-05
-2.71454758323453e-05
-2.15359832540978e-05
-6.70033839488857e-05
-3.23605819406426e-05
-1.16767036552399e-05
-8.12302816570121e-06
-3.72597535682589e-05
-4.2402048108408e-05
-6.24069975974912e-05
-1.42082799620222e-05
-1.10743590184609e-05
-4.59517694198581e-06
-5.21530432858778e-06
-2.17319267502318e-05
-4.43388969808296e-05
-3.95876477700584e-05
-1.78471410299285e-05
-4.74320156729084e-05
-3.78253567575868e-05
-3.50710385522355e-05
-3.24964854841693e-05
-3.25531856804538e-05
-1.73481058085373e-05
-2.28797109450999e-05
-5.12800369862433e-05
-5.50538651651417e-05
-3.59333224796544e-05
-3.7294991255797e-05
-3.17812837251781e-05
-4.64837987920202e-05
-5.46950291359285e-05
-9.46135079469677e-06
-4.52302486442956e-05
-3.90624495841302e-05
-3.08934272617133e-05
-3.2417093692698e-05
1.41042309902001e-05
-4.50207880865765e-05
-1.77735343675816e-05
-4.03630775593921e-05
-2.20729681397368e-06
-5.42420094271772e-05
1.85319484534599e-05
-4.46307640795724e-05
-2.89033297872176e-05
-5.38185115756647e-05
-3.58327197881697e-05
-4.49064441178804e-05
-3.23742740400602e-05
-3.59172627875836e-05
-4.32993776414817e-05
-3.29636864354417e-05
-3.25416450333258e-05
-2.34014236949242e-05
-5.90130033641582e-05
-2.16440922122646e-06
-7.78102422054734e-06
-3.0298069846735e-05
-3.21725970249041e-05
-3.82255440884461e-05
-3.39413077913926e-05
-3.38617405320826e-05
-4.23618213773576e-05
-1.11035822577265e-05
-3.8420581190654e-05
-2.8417208751186e-05
-2.39144077735502e-05
-5.92855512431854e-05
-6.50107537738648e-05
-5.78681761949684e-05
-1.38483426263593e-05
-2.80028806345907e-05
-4.67097006929818e-05
-1.912092634795e-05
-1.79756247169037e-05
-3.3592497020476e-05
-2.14630760332543e-05
-4.03580818449374e-05
-1.29681676537028e-05
-3.99881253002739e-05
-5.42833809136841e-05
-1.63042094197331e-05
-4.72462777827978e-05
-2.66218857154802e-05
-7.77034824462591e-07
-2.50389957890153e-05
-3.33208051372347e-05
-2.77642883049577e-05
-3.46558211499188e-05
-3.97432223501515e-05
-3.29024089441669e-05
-6.48357333938881e-05
-4.3279008376201e-05
-1.86591093227356e-05
-3.77412229402779e-05
-4.45762978407765e-05
-4.39879027701639e-05
-3.86169643214641e-05
-3.59767217386752e-05
-3.04533626021477e-05
-1.63132409522768e-05
-2.67960648417109e-05
-3.34652839050008e-05
-3.49176254214161e-05
-2.67944971811123e-05
-1.73775688124148e-05
-5.45561300051084e-05
-2.02383590131269e-05
-5.91709920215816e-05
-3.20483578297615e-05
-2.61008089934847e-05
-2.51522519314199e-05
-4.19657404331367e-05
-3.28643166730288e-05
-1.43769452308018e-05
-5.26385640413329e-05
-1.21835285965349e-05
-8.29150912542466e-06
-9.36508821302521e-06
-3.57174961029898e-05
-4.23086150491881e-05
-3.59800888004411e-05
-3.32448069471808e-05
-4.69941551370865e-05
-3.64133423599437e-05
-3.67702575793111e-05
-3.10890365120899e-05
-5.16622727575321e-06
-3.06260908923644e-05
-4.25552926623714e-05
-3.52566125431204e-05
-2.310446423847e-05
-3.67884326834633e-05
-2.69895560025002e-05
-3.62368070884707e-06
-3.42187766847375e-05
-5.73425127148214e-06
-2.00467089925726e-05
-1.85117834895133e-05
-1.47355256246409e-05
-3.3020944254964e-05
-3.99301572994814e-05
-1.74090447628694e-05
-3.25048717772336e-05
-2.92979661102242e-05
-3.13532927504337e-05
-1.47365212068182e-05
-5.6216737166331e-06
-5.54120195049611e-05
-2.7366282459332e-05
-2.7228831645568e-05
-1.31160977110849e-05
-2.70337570985312e-05
-3.0304916127573e-05
-4.94774164599222e-05
-1.35844830407754e-05
-4.62296385968355e-05
-1.93576353983877e-05
-2.53490584444403e-05
-4.72566658186609e-05
-3.91335206107035e-05
-3.3189858257421e-05
-3.70282183343182e-05
-1.28545966315331e-05
-1.98896114130244e-05
-4.23815829832546e-05
-4.43437865749116e-05
-4.23635619442946e-05
-3.72928871931152e-05
-5.21727645766913e-05
-2.08905577580749e-05
-1.68694639668742e-05
-2.74912605605578e-05
-2.54394409040903e-05
-4.73162802838539e-05
-3.72351101218392e-05
-4.63353051938008e-05
-2.93300921994115e-05
-2.43188305554249e-05
-3.465704642834e-05
-5.84460127431748e-05
-1.41619895982832e-05
-3.26714309717889e-05
-1.56654788273027e-05
-2.048770854328e-05
-3.61359743105995e-05
-2.89931472773062e-05
-5.56879341571235e-05
-3.01255491126349e-05
-2.49146365719011e-05
-3.24476529418223e-05
-2.69301547703445e-05
-7.68770456742138e-06
-2.43002053081729e-05
-2.5152454288905e-05
-3.54455500610473e-05
-3.22152491306673e-05
3.15815976968891e-06
-2.28112871834777e-05
-4.89003911128551e-05
-1.26556660767322e-05
-3.20822851338819e-05
-3.74224099759453e-05
-3.91871101406624e-05
-3.8175790348927e-05
-3.74736644445604e-05
-2.45169370243605e-05
-3.02530189335671e-05
-1.66977490824298e-05
-1.94059447988731e-05
-2.27502625769109e-05
-2.82173168257575e-05
-1.83045789635985e-05
-2.23977253222461e-05
-3.89579173798662e-07
-3.33108124288258e-05
-4.10453615238523e-05
-1.82161865320871e-05
-6.45327124571212e-05
-2.88110742309358e-05
-4.7485222629733e-05
-5.28113440007608e-05
-2.88202830682928e-05
-4.55028618868803e-05
-2.77297061322543e-05
-6.15494928752316e-05
-1.92043212744232e-05
-2.05082694431094e-05
-3.7152732336583e-05
-9.50810047310718e-06
-1.81407600597885e-05
-4.86966534134138e-05
-9.2047066734375e-06
-4.78718209557158e-05
-4.67516033856832e-05
-5.7912788641924e-05
-5.52849734135324e-05
-4.37926024490926e-05
-4.43335269435987e-05
-4.56864027507612e-05
-3.12891387565053e-05
-3.33307273337888e-05
-2.00098049922585e-05
-4.56147426617445e-05
-3.21135885207606e-05
-1.73206320586326e-05
-2.61276459925097e-05
-3.1122578117969e-05
-3.82022914745562e-05
-9.01084783825929e-06
-5.63772287516685e-06
-3.74548850868855e-05
-1.96450623426509e-05
-3.78156477638653e-05
-3.86195314997271e-05
-3.41734552124258e-05
-3.26540608316773e-05
-2.19149118527373e-05
-3.78154895034809e-05
-3.46298074557929e-05
-4.55325357662976e-05
-4.90944794952729e-05
-2.33128974611735e-05
-4.08941109872205e-05
-1.56356677165259e-05
-4.42351579855506e-05
-3.83220413269571e-05
1.34694175322996e-05
-2.06431234887717e-05
-3.74643753988663e-05
-4.04766144245375e-05
-1.70145230133516e-05
-3.13404938234312e-05
-9.44902813340131e-06
-2.52771320704167e-05
-1.31560898115878e-05
-4.85880798520773e-05
-2.49054498791121e-05
-1.47375863723604e-05
-4.92013273696779e-05
-1.48115204600648e-05
-2.12965708210868e-05
-3.01112777158842e-05
-4.98734072556631e-05
-5.91111185497693e-05
-2.68093643016087e-05
-2.2302714921444e-05
-4.68383640317144e-05
-3.01421554619613e-05
-4.34089482571098e-05
-5.56147382545017e-05
-1.00751260982071e-05
-1.68691677434141e-05
-4.92159883086702e-05
-2.40271153137607e-05
-4.1050115097999e-05
-7.02567217605266e-06
-4.70939053168595e-05
-3.99494344461247e-05
-2.0601863806682e-05
-1.19056058834111e-05
-3.0418515388566e-05
-2.91358668328027e-05
-3.64640476256129e-06
-3.43668718782418e-05
-4.00459673897562e-05
-4.89889175999897e-05
7.46828662532635e-06
-4.62820310013743e-06
-4.03835509775835e-05
-2.08218862361562e-06
-7.31332665003844e-06
-2.23765339797775e-05
-1.68625172112898e-05
-2.85392291162384e-05
-3.11531729895578e-06
-1.60598542538361e-05
-2.54039712773736e-05
-9.64756682558543e-06
-4.46648466639232e-05
-2.69663135678803e-06
-3.0458343739792e-05
-3.91840361135068e-05
-2.96058568202564e-05
-5.13434742036441e-05
-2.00141056857603e-06
-3.30200618352772e-05
1.87017799717158e-06
-1.29413407878934e-05
-2.44205499562306e-05
-2.55079870051747e-05
-4.48203795137783e-05
-5.6053243482428e-05
-2.90733178200812e-05
-4.45642510190082e-05
-4.91802582983522e-05
-2.30441071968374e-05
-1.44379922490979e-05
-6.13429974447938e-06
-3.77244875849103e-05
-5.57128107541911e-05
-3.94730515518115e-05
-4.585921241778e-05
-3.17112506738492e-05
-4.08287532085374e-05
-4.25319879196241e-06
-3.45431258866757e-05
-3.88602344007303e-05
-4.80508465646766e-05
-4.22230316789159e-06
-2.9983882224669e-05
-1.19773747110925e-07
-4.68586836987303e-05
-3.63082610737321e-05
-3.14520630351821e-05
-1.57740628300348e-05
-3.00488784938218e-05
-1.47154148768944e-05
-3.95073279806531e-05
-2.36552704516282e-05
-3.51434020059136e-05
9.65414764836889e-06
-1.80120721547672e-05
-4.64222187307568e-05
-5.40803686655194e-05
-4.15849490005303e-05
-2.07483478279699e-05
-2.94034725534336e-05
-4.74671024050025e-05
-2.44491491345559e-05
-1.08470886446681e-05
-4.27556628565671e-05
-3.76256919463691e-05
-2.82966883898811e-05
-5.34378982137839e-05
-3.07901284307851e-06
-3.64915361277604e-05
-4.1394020956876e-05
-9.84613885591018e-06
-4.23169381218793e-05
-3.80482168593878e-05
-1.74075461027035e-05
-1.10120209393103e-05
-4.65776997828596e-05
-2.58487872694662e-05
-1.91512252594972e-05
-4.20123097282021e-05
-8.50411262816021e-06
-1.04796068317304e-05
-4.68055477194211e-06
-2.27810188351799e-05
-3.1957242323567e-05
-2.21481980731048e-05
-5.13546596509969e-05
-1.97610615199893e-05
-3.28968620394978e-05
-3.21863119936141e-05
-5.16203775987591e-05
-4.01274971719569e-05
-3.67857838008747e-05
-2.6144850232666e-05
-4.01848612175812e-05
2.05276214215278e-06
-3.11415815891089e-05
-4.83091593750008e-05
-9.74145260669406e-06
-5.31065727153681e-06
-3.25062267655095e-05
-3.17079691369113e-06
-3.2592730492219e-05
-5.23751947351644e-05
-5.92171718645364e-05
-1.33859837316148e-05
-2.10783338259716e-05
-2.20362136927902e-05
-3.77191269451427e-05
-3.63381300493879e-05
-4.85012113475946e-05
-1.97034474115649e-05
-3.29725158625694e-05
-2.325447780608e-05
-1.97068895682403e-05
-1.02513296321863e-05
-2.02762666020125e-05
-6.29103343489761e-06
-4.19833133691586e-05
-9.27763488359517e-06
-6.31326216284194e-05
-1.14257474829548e-05
-2.49898940609299e-05
-3.74740777163126e-05
-6.60197874225001e-05
-3.73791933651558e-05
-2.00527655452107e-05
-3.53281074497446e-07
-7.03196583254454e-05
-1.16634610823448e-05
-1.74511553398864e-05
-2.37695154459019e-05
4.86093858003216e-07
-3.19044833494569e-05
-1.23317241026037e-05
-3.4391995773393e-05
-4.81751308672482e-05
-4.85574381777784e-05
-2.79864271327562e-05
-2.64164948074666e-05
1.19419753356372e-05
-2.23540849035429e-05
-6.31876346778513e-05
-2.52561281575762e-05
-2.73189961592128e-05
-3.2072407162571e-05
-3.23774145199882e-05
-1.61221479173004e-05
-4.90343608520895e-05
-4.92432958076291e-05
-7.19572597217901e-05
-9.77568426836166e-06
-2.98345831109774e-05
-1.34171836581215e-05
-3.32188525258962e-05
-3.90172349040418e-05
-8.74012281040072e-06
-6.37155525151467e-06
-2.13632090559294e-05
-4.08081323402122e-05
1.57376516147916e-05
-2.32740725801426e-05
-7.84109137653071e-05
-4.36242040582373e-05
-3.19929945443856e-05
-2.72821277194732e-05
-3.3110799589865e-05
-2.83174835926979e-05
-1.7844642582594e-05
-9.52062280261387e-06
-1.73471713062038e-05
-2.69356022281991e-05
-1.15601462738829e-05
-3.68266239456055e-05
-2.88587363770854e-05
8.55279258034764e-06
-4.43386969180739e-06
-1.88472119753329e-05
-2.11377901162542e-05
-5.76672040194344e-05
-8.54989557413127e-06
-2.44283321596213e-06
-4.88166451184753e-05
-2.08113947060908e-05
-6.63989821749885e-05
-3.14204399255268e-05
-1.5333009831568e-05
-1.32882866087217e-05
-3.13840264903468e-05
-3.10096948721081e-05
-3.97963334164396e-05
-4.22288760004785e-05
-3.18018030043454e-05
-2.02301252371808e-05
-8.0806381904638e-06
-3.47511945272767e-05
-2.64471631947616e-05
-2.01550013323649e-05
-6.266127763482e-05
-3.21462985126346e-05
-6.12072138881358e-06
-1.84385571626083e-05
-3.9668122105536e-05
-2.06304357660798e-05
-9.04725753167646e-06
-4.1246104519262e-05
-6.09076867525883e-05
-5.20095592872637e-05
-3.23737619252289e-05
-4.42321115977028e-05
-6.39548338940578e-05
-4.83744188754619e-05
-6.38725754037049e-05
-3.15737850819075e-05
-1.67722526396743e-05
-1.97964412934855e-05
-1.14688632715929e-05
-6.25335170227876e-06
-1.93192627575594e-05
6.44530185053564e-06
-1.71400300961307e-05
-4.18005795021213e-05
-5.60120096121042e-05
-4.99485028035309e-05
-1.67117797887524e-05
-2.42574403573834e-05
4.2772890209623e-06
-4.56337145080733e-05
-2.19590947227413e-05
-3.63957486166091e-05
-7.07864486422793e-06
-2.32167552118154e-05
-1.48584290810104e-05
-1.20451467847261e-05
-2.22705243567896e-05
-2.00615185576036e-05
-3.58359871040268e-05
-3.94298607041201e-05
-3.91034232167617e-05
-2.33932367953408e-05
-4.3484211574493e-05
-3.45215951170701e-05
-1.44685392994926e-05
-3.89498809370352e-05
-5.99043624559898e-05
-4.33540986207859e-05
-1.76055699593896e-05
-2.59337796816664e-06
-1.21677293050227e-05
-2.93203390116247e-05
-1.8812501268119e-05
-4.7213003786371e-05
-1.97596335431705e-05
-1.82140537138153e-05
-5.47253352010707e-05
-2.06130791259509e-05
5.96239923180904e-06
-5.85346065282996e-05
-2.01657122737859e-05
1.72359092721557e-05
-4.64578647433111e-05
-1.78885739332099e-05
-4.80397491678359e-05
-4.58874266493248e-06
-4.53162082616616e-05
-3.29654632398506e-05
-2.6704396729296e-05
-7.87455688347952e-06
-1.70404146458919e-05
-2.45383414419698e-05
-2.03801267850148e-05
-2.64194102110375e-05
-5.14734910977263e-05
-1.30384893070629e-05
-2.2205556472628e-05
-2.41594112486796e-05
-4.86058767726087e-05
-6.14101145989854e-05
-4.66877067797848e-05
-3.07971767835157e-05
-3.34715517160036e-05
-2.7491364245406e-05
-4.72408935828871e-05
-4.42151207315333e-05
-5.96654759559943e-06
-4.4808939761753e-07
-9.92853021299622e-06
-6.05048945866752e-05
-5.18559011524981e-05
-4.0719721817171e-05
-1.83980807031955e-05
-3.13948411015698e-05
-3.31421255410598e-05
-5.34213098434155e-05
-1.9053113500112e-05
-1.1867342895904e-05
4.57965601370993e-06
-2.01604537614916e-05
-1.85308794540361e-05
-1.98030498657386e-05
-4.81116338181436e-05
-3.17414452040639e-05
-1.94969861461683e-05
-3.13303929603857e-05
-3.36140200599776e-06
-1.46769300627002e-05
-4.21260937337933e-05
-1.59856111145551e-05
-7.6484512191606e-06
-1.84327159158492e-05
-3.65822281304978e-05
-5.90732573887281e-05
-5.28392011087521e-05
-3.6941236061429e-05
1.96673916464418e-06
-2.53498126758404e-05
-8.30988607709669e-06
-1.58489930316997e-05
-3.64999372453156e-05
-6.11609526478305e-05
-4.39976894221391e-05
-4.38166026082775e-05
5.58750443475245e-06
-1.50866299373871e-05
-1.02763220586407e-05
-2.90388728378301e-05
-3.35794221261341e-05
-2.5555804382796e-05
4.70698972558245e-06
-1.30381611960491e-05
-2.12104196678451e-05
-2.42733975688323e-05
-4.96012530190755e-05
1.99518009939143e-06
-2.71829854663722e-05
-6.63905247368775e-06
-3.48094319605187e-05
-1.99906572506507e-05
-3.0326823934093e-05
-3.15551640859677e-05
-4.61558729580157e-05
-3.32755348223183e-05
8.22961496198891e-06
-2.52428549436334e-05
-2.9085832857931e-05
-1.81480220728385e-05
-3.75725387901703e-05
-1.83787833725858e-05
-5.43441957020313e-05
-1.95707250386755e-05
-3.93657717719055e-05
-6.78718634841553e-05
-2.92169039042511e-05
-2.81380748727203e-05
-5.11309382049899e-05
-4.40435148223831e-05
-1.92325748173619e-05
3.88396628105214e-07
-4.54159663350206e-05
-2.82833270939042e-05
-2.10707426610167e-05
-2.68013926205549e-05
-3.91552312407495e-05
-3.85187351463621e-05
-3.3527121946337e-05
-2.23265420712696e-05
-2.19735668029063e-05
1.28237634329386e-06
-5.21498719299981e-05
-8.45025894663747e-06
-5.10634559513582e-05
-4.03714102850107e-05
-3.47698889289865e-05
-2.99521442223627e-05
-2.0623947400991e-05
-3.05648286429473e-05
-1.57701568382725e-05
-2.63742067579966e-05
-1.1698346642312e-05
-2.18326481362145e-05
-4.02353533394717e-05
-1.91716179819619e-05
-1.56262354028571e-05
-7.54523947336894e-05
-4.35436748679585e-05
-5.07408307718716e-05
-6.71353036202366e-05
-4.64412346786793e-06
-5.0341114634472e-05
-4.25772666588093e-05
-2.19328302087687e-05
-2.10989341819479e-05
1.26221417264912e-05
-4.96084487782196e-05
-2.80075493403764e-05
4.86271542918457e-06
-2.77593471572628e-05
-4.33958547562641e-05
-2.75257755779983e-05
-3.48081153017024e-05
-2.63948706887293e-05
-5.08005859944985e-06
-4.76997885546437e-05
-3.82582334088672e-05
-6.06303475567661e-05
-3.79386710288206e-05
-1.59111547381452e-05
-1.66688026436411e-06
-3.44099186986437e-05
-2.89621840669387e-05
-1.20805096166878e-05
-5.63899310788404e-06
-3.93845025497662e-05
-6.15472003961364e-06
-2.90421811293437e-05
-2.77070898141735e-05
-4.59993569739192e-05
-3.86409573453732e-06
-3.89815986696555e-05
-5.48817784179022e-05
-2.00196357143203e-05
-2.29673450192027e-05
-3.80152622576553e-05
-4.34218105499513e-05
-2.72369153800978e-05
-7.54038080509011e-06
-3.07111188390942e-05
-7.1188680183632e-07
-5.383578545962e-05
-3.9158263047319e-05
-1.86498321538088e-05
-4.37142622864244e-05
-2.39922899679776e-05
-3.29942903053304e-05
-3.59039908316505e-05
-1.81218896217626e-05
-4.07107978939598e-05
-3.1376756927654e-05
-2.70038714696641e-05
-3.28004812246713e-05
-3.45017578169576e-05
-3.18747398298064e-05
-4.27296897111398e-05
-6.78675825068039e-05
-1.85285303436831e-05
1.09108939948673e-05
-2.58607804944197e-05
-4.95733685617514e-05
-8.71857854232527e-06
7.63624759022171e-07
-3.28387650934121e-05
-3.05479111984362e-05
-3.53891398946687e-05
-4.50860654058455e-05
-2.96003451778803e-05
-2.85046505801185e-05
-7.53665128169252e-05
-3.96195567889138e-05
-2.77102165341937e-05
-5.485190930496e-06
-2.46911588461851e-05
-3.05825698984188e-05
-3.9394618335368e-05
-3.04027148066308e-05
-3.25448412287353e-05
-4.47993880896423e-06
-2.59902327336457e-05
-5.67253484193965e-05
-1.19929011435317e-05
-1.46081484815167e-05
-1.38496786429066e-05
-1.81478792035833e-05
-2.00606414372779e-05
-4.65579876312023e-05
-2.29446766375523e-05
-5.05025394276281e-05
-4.86173495604806e-05
-2.8239059506246e-05
-3.65548502501951e-05
-3.72191871138572e-05
-1.91912699496692e-05
-4.16064219919142e-05
-2.75257725956054e-05
-5.95930496894524e-06
-3.30388929924478e-05
-3.80577543860162e-05
-2.1263468731503e-05
-4.33070453432601e-05
3.60277337752898e-07
-1.48595239593834e-05
-1.52580777996462e-05
-2.17713762079729e-05
-2.75990298881812e-05
-1.46984406814617e-05
-3.26348275125951e-06
-1.46209404397737e-05
-9.03066073172123e-06
-5.02816139174601e-05
-6.32573727179018e-06
-3.58446750875453e-05
-1.94641343647202e-05
-4.62894982355754e-05
-3.02919076673899e-05
-4.30329478221503e-05
-2.55350636753331e-05
-4.23749836819095e-05
-3.82531952907334e-06
-2.87323704208019e-05
-6.6436308547528e-05
-4.63720687995635e-05
-2.44965261336839e-05
-2.91096857811503e-05
-3.51436472303115e-05
-3.97542269366198e-05
-1.37276723973776e-05
-1.85609356159584e-05
-2.47340955941228e-05
-1.59625003259246e-05
-2.31903990043773e-05
-1.94379480498521e-05
-2.91345320096068e-05
-2.44398802862951e-05
-3.85877073717028e-05
-4.14744093056747e-05
-1.61197487377385e-05
-3.02336845689763e-05
-2.80515093472455e-05
-1.12695977765536e-05
-2.38338906328708e-05
-1.42929175398896e-05
-4.87065733132785e-05
-4.18241673844668e-05
-4.14414457059544e-05
-1.96059188545519e-05
-6.5792337335475e-06
-1.53934303955616e-05
-6.41482773596847e-05
-3.42279618712048e-05
-3.10573729722506e-05
-3.21320155949848e-05
-1.85907823825528e-05
-4.07664484898019e-05
-3.43593903431973e-05
-4.06165515517759e-05
-5.60785978382552e-05
-4.01056355672692e-05
-6.79495533053703e-05
-2.63797156359829e-05
-2.04396128630272e-05
2.05846776350107e-06
-2.58090788833158e-06
-4.62407947661647e-05
-1.33391645167584e-05
-2.97832000434654e-05
-5.94190899341603e-05
-2.67968122869492e-05
-4.80043726374058e-05
-1.57357493388028e-05
-4.77787727092663e-05
-6.39705677827381e-06
-2.07967218898818e-05
-4.72304426860611e-05
-3.04054446193457e-05
-6.17249219764106e-06
-1.26208855404023e-05
-5.01323569392174e-05
-6.09148732381654e-05
-6.55734269525255e-05
-1.88413039588411e-05
-1.74797507101207e-05
-2.25075454489396e-05
-3.94739933832574e-05
-3.97703544122454e-05
-4.37029618656717e-05
-1.87806782806139e-05
-5.65771421884534e-05
-2.82613930646705e-05
-2.87542953481436e-05
-2.86930363035679e-05
-3.47965024388924e-05
-4.74421717405259e-05
-3.20020702255567e-05
-4.21120483067857e-05
-6.7055847660322e-06
-4.3072223075513e-05
-2.54744790839417e-05
-1.71679402777596e-05
-2.55918434695058e-05
-9.55568812574627e-06
-3.2015703959224e-05
-1.87240511435193e-05
-1.44335884963804e-05
-2.71210087136785e-05
-1.58953168530674e-05
-3.4468273630921e-05
-1.16435324280269e-06
-1.04060241309389e-05
-2.65995287780064e-05
-2.76745765742672e-05
-6.28049351149375e-05
-1.53773227285631e-05
-3.82248996299284e-05
-1.20045979731867e-05
-2.80032841029908e-05
-2.36784560803056e-05
-5.54959301294835e-05
-6.34396197772325e-06
-2.19621498466532e-05
-3.02621717154205e-05
-1.38399874650645e-05
-3.0684464622618e-05
-5.10632387890302e-05
-2.00672260325373e-05
-2.7681583380765e-05
-2.68277517554618e-05
-2.53459894865617e-05
-3.6495008767838e-05
-1.47247680149547e-05
-5.14456850284334e-05
-2.46063748963006e-05
-2.18848661462688e-05
-1.92360399439054e-05
-3.24716652533727e-05
-2.41456376095263e-05
-1.43609180032455e-05
-2.3945435075847e-05
-3.94638145851377e-05
-1.58336897139957e-05
-1.65197429807479e-05
-1.54128869142356e-05
-6.01181479019737e-05
-4.93196483368829e-05
-1.78212172800575e-05
-2.21891459853899e-05
-3.79713836480409e-05
-4.20845883472099e-05
-4.11389048932231e-05
-3.81793606390499e-05
-1.31527805949415e-05
-3.19112674491333e-05
-3.21617079723625e-05
-1.686471687999e-05
-3.4394652237657e-05
-5.12086389342249e-05
-4.93825758610457e-05
-3.07233459876055e-05
-5.99751824277262e-06
-2.81186139189766e-05
-4.77184560191024e-05
-4.02052003925943e-05
-2.88516786238426e-05
-2.87094628870329e-05
-2.01015254754003e-05
-1.41026339197238e-05
-3.01094876901281e-05
-7.35546132073808e-06
-4.16359481342012e-05
-4.14456952460691e-05
-3.99056976186035e-05
-1.98180782322421e-05
-3.42157930980334e-05
-1.41000495712016e-06
-7.35502014865498e-05
-2.87462483324521e-05
-4.12138870117012e-05
-9.93892115351637e-06
-3.85064192643762e-05
-4.96082683956467e-06
-1.53965914628981e-05
-2.65633775417178e-05
-6.11788146292639e-05
-1.99933687222885e-05
-4.0482519161421e-05
-2.73130951375452e-05
-4.22079290966474e-05
-2.76878671733308e-05
-5.26775824572757e-05
-6.31744413774371e-06
-2.85824454053038e-05
3.77583343709542e-07
-5.13895909154198e-05
-3.86440725999318e-05
-2.35623272447127e-05
-6.14286446980903e-06
-2.36859409221643e-05
-2.96685294931792e-07
-1.26970606980397e-05
-4.1872986007244e-05
-2.10467840188806e-05
-3.93850826447576e-05
-1.765486873756e-05
-5.45190975861609e-05
-2.40326685752953e-05
-3.07007918140662e-05
5.57530444499956e-06
-8.88706229013664e-06
-3.11490503803082e-05
-1.4073415765702e-05
-3.94254029713766e-05
-8.76661831225629e-06
-5.0631956558216e-05
-4.01666047406208e-05
-6.28784855210733e-05
-2.51893763723705e-05
-2.28599284480226e-05
-4.27250706745221e-05
-2.30693471695864e-05
-3.74753816577581e-05
-1.98439094323056e-05
-4.00612118779569e-05
-2.52699915757804e-05
-3.36833873412442e-05
-5.69710994389735e-05
-2.11018932877494e-05
-4.12579686270175e-05
-6.84709571842265e-05
-2.7270564214327e-05
-4.6473083897039e-06
-2.32801709225888e-05
-6.6703768057881e-06
7.20143573397083e-06
-2.79978152357985e-06
-4.56797235355674e-05
-2.83634829398684e-05
-4.86887307688347e-05
-2.14153421669519e-05
-3.25121344848324e-05
1.94846313199597e-05
-4.58772682677449e-05
-5.25818305887406e-05
-3.22451114455867e-05
-1.63488761368037e-05
-3.76079959477243e-05
-3.96785447684861e-05
-4.43522691832032e-05
-1.63472344832684e-05
-1.45491678051525e-05
-3.86277783842966e-05
-4.04758867054946e-05
-2.46491258483949e-05
-4.50916263829512e-05
-4.78629453936903e-05
-5.13688484201174e-05
-3.80505611069847e-05
-6.83696714825778e-06
-2.4980034604948e-05
-2.28598606950685e-06
-1.41716543810512e-05
-4.86387009265655e-05
-4.39717971228287e-05
-1.63918234105336e-05
-3.60059272193559e-05
-3.28562726167546e-05
6.11341743852842e-06
-3.30770213685012e-05
-3.63298928497693e-05
-4.19315143786142e-05
-2.16639900134164e-05
-9.55984273411322e-06
-3.94762789179388e-05
-4.73501210517366e-05
-4.38254174057302e-05
-3.15962007929816e-05
-5.03687085618077e-05
-3.98797549825981e-05
-1.95322536589977e-05
-1.23791599620005e-05
-3.88212269624729e-05
-4.20441561019354e-05
-5.29529002197604e-05
-1.64569890196637e-05
-2.89587692811861e-05
-5.4057772813035e-05
-1.74064822418559e-05
-4.31962203880229e-05
-2.79402838756611e-05
-4.08389793270322e-05
-3.01132128604601e-05
-4.20641011761987e-05
-2.97457812591135e-05
-4.87012398655997e-05
-5.47291194051373e-05
-3.26783636050539e-05
-4.81708406150386e-05
-8.59015628628162e-06
-1.85401599897875e-05
-2.5817968613061e-05
-3.15812385352613e-05
-3.14974199007405e-05
9.25371001075253e-06
-2.63916014690208e-05
-4.67146047475978e-05
-3.39552907371818e-05
-4.41551409464683e-05
-2.41057374694641e-05
-3.43654236915311e-05
-5.88206351487436e-05
8.76857930072917e-07
-2.67405818370668e-05
-6.50354936674147e-05
-2.89272782292146e-05
-1.70948855776422e-05
1.2798357306931e-06
-1.64481104389517e-05
-1.21014607406466e-05
-3.70369323530496e-05
-5.08116463910418e-05
1.33742337060397e-05
-4.12893598808231e-05
-2.59073301223129e-05
-4.25590421481617e-05
-3.06588776258177e-05
-1.67654294628991e-05
-2.3905458214201e-05
-3.3556072183274e-05
-2.56430415620772e-05
-3.62186219611406e-05
-2.04982647311681e-05
-2.6682444154862e-05
-3.26080332437359e-05
-3.5263105139601e-06
-3.68285619250521e-05
3.97434865096673e-06
-4.07164770934814e-05
-2.66937231063633e-05
-3.87417631158395e-05
-1.72892610022037e-05
-3.97764978432155e-05
-1.83996658285845e-05
-1.87058447559551e-05
-2.55576736711974e-05
-2.88185934788586e-05
-3.59254150898262e-05
-1.69953160534931e-05
-1.76178495704441e-05
-2.67303171279513e-05
-2.99584523826007e-05
-2.30734154574483e-05
-4.14829473411455e-05
-2.02187192513036e-05
-2.17351827411932e-05
-5.11179401386493e-05
-2.18892738312826e-05
-2.08233561016381e-05
-5.4907033672458e-05
-3.23789710619302e-05
-4.19203275209615e-05
-5.64623198501038e-05
2.55163092853227e-06
-4.93476928327033e-05
-1.19549358981271e-05
-3.29707852643649e-05
-4.45035370236674e-05
-2.01522615486123e-05
-5.4975164532483e-05
-6.1950375516987e-05
-3.14996181655149e-05
-4.94912192814822e-06
-2.69902809833805e-05
-1.04377312879471e-05
-4.86411552485371e-05
-4.5835639062528e-05
-1.16435501224122e-05
-2.83491137477469e-05
-2.51749512255555e-05
-6.39412410594731e-06
5.33070729064414e-06
-3.16908395003097e-05
-2.22774488995732e-05
-4.22775961053004e-05
-3.70415035710903e-05
-4.45439195233341e-05
-3.45043821515442e-05
-2.1530626273587e-05
-2.15973598549973e-05
-5.42745241786257e-05
-3.12649598624389e-05
1.11075534052586e-06
-7.06885846581653e-06
-5.53055542820858e-05
7.21576750648128e-06
-2.76652730472928e-05
-4.8234911007861e-05
-4.79922802572253e-05
-3.27006422028375e-05
-3.49785974719661e-05
-6.65739308474736e-05
-3.01882464569675e-06
-4.00763262773164e-05
-5.95895972344232e-05
-7.0206545523768e-06
-5.48651850452049e-05
-4.52387592347059e-05
-3.39420707500729e-05
-3.66998832362342e-05
-1.18208883156139e-05
-1.14680451669258e-05
-2.28819437581337e-05
-2.80888713329735e-05
-2.74725732762573e-05
-3.76829585319729e-05
-6.32182925626231e-05
-2.31361389809843e-05
-3.73117061332495e-06
-5.36563609694667e-05
-2.14143970162651e-05
-3.24926187534693e-05
-4.99923458483495e-05
-3.26398647734383e-05
-2.42755181050348e-05
-2.15397261500943e-05
-1.82846020332839e-05
-4.3587850623226e-05
-1.54665385417431e-05
-1.55814143793687e-05
-4.875916229945e-05
-3.61009629123418e-05
-2.28686633841094e-05
-3.88021269170473e-05
-4.26696670730771e-05
-3.16291937868956e-05
1.78625549762606e-06
-1.3388572326609e-05
-1.12014346674735e-05
-5.66280078055256e-05
-3.08476585878917e-05
-3.64567728787456e-05
-9.43410075006537e-06
-1.81558022414661e-05
-4.74897687875221e-05
-3.2101650698034e-05
-6.98150463792523e-05
-2.48507904036842e-05
-2.65720031012713e-05
-1.64988753937102e-05
-4.15475669253951e-05
-3.64914445785085e-05
-3.16544186541623e-05
-3.80367942760383e-05
-1.41825933233484e-05
-3.30237185996687e-05
6.89073236676067e-06
-2.30558915088418e-05
-2.85652972576339e-05
-3.26409087126758e-05
-1.93174364700305e-05
-4.3524623932099e-05
-1.6065372492371e-05
-5.90445853828423e-05
-7.78517476419489e-06
-6.21829764645997e-05
-1.53096269644026e-05
-2.60192156489938e-05
-2.73299853531845e-05
-5.01085564541454e-05
-3.06992172039292e-05
-4.54376744110215e-05
-9.41231947064347e-06
-2.17241385002465e-05
-3.84506576808343e-05
-9.29037767611094e-06
-2.86823420126675e-05
-2.92471293280075e-05
6.06957260567134e-06
-4.41941730778277e-05
-3.34988426700806e-05
2.39395698472713e-06
-4.77493146849013e-05
-3.64456586280763e-05
-3.46615815420386e-05
-3.75948218270161e-05
-3.71870235623236e-05
-4.53895604201561e-05
-1.7347940147551e-05
1.87259049152422e-06
-1.20916971874452e-05
-4.17287862283233e-05
-4.6169558326742e-05
-1.98652702590686e-05
-1.57788120211602e-05
-4.59658255915658e-05
4.20566725438834e-06
-4.69766145559363e-05
-3.34432842205708e-05
-2.06578811109862e-05
-1.20450734268435e-05
-1.36150365218443e-05
1.50763561033647e-06
-2.16979389262864e-05
-1.16601202508752e-05
1.47347457258524e-05
-2.43037541079812e-05
-6.49125464199014e-06
-2.49644651122653e-05
-4.22716590664713e-05
-8.16816764170572e-06
-2.38561498669626e-05
-2.1470603197087e-05
-2.63415141134131e-05
-2.48849426830875e-05
-3.55530459506236e-05
-2.52604417294884e-05
-1.59870200202659e-05
-2.72293883738751e-05
6.22919561787843e-06
-5.63364567927685e-05
-3.68923087617197e-05
-2.94867179329078e-05
-1.01518537713932e-05
-2.77091337979369e-05
-5.49308178000627e-05
-1.52558831636439e-05
-2.8753978893821e-07
-5.58925816402869e-05
-2.14463533315412e-05
-4.31592978933799e-05
-1.81016911228883e-05
-2.53380646055402e-05
-1.20790067821895e-05
-1.8656063291247e-05
-1.32358360778796e-05
-4.11079948158243e-05
-2.57509675784803e-05
-3.1910271991013e-05
-4.91411842166846e-06
-3.56391152711163e-06
-4.43461461290422e-05
-2.31343593013459e-05
-3.42080411883698e-05
-3.513744088967e-05
4.15130397414608e-06
-2.94922423611065e-05
-6.10145043177741e-05
-5.20301535527484e-05
-4.64268542103638e-05
-1.94841381586284e-05
-5.04965783401941e-05
-5.83563979876157e-06
-3.87927471103506e-05
-3.38527474111739e-05
-2.6046263106937e-05
-1.46929771160003e-05
-1.18186514259889e-05
-4.04145928888343e-05
-5.64229400374304e-05
-1.34234789591052e-05
-2.87737017345879e-05
-3.41034904139243e-05
-5.33838651814712e-05
-2.12004790656404e-05
-1.43271351989368e-05
-2.20080057974854e-05
-3.29937448154509e-05
-2.47375360309217e-05
-2.76201143403603e-05
-3.4293894943861e-05
-5.68735620952129e-05
-6.4588559501875e-05
-2.44182300200311e-05
-3.43847280867352e-05
-5.50812952416569e-05
-2.31225468276011e-05
-1.1437706740649e-05
9.75063665648427e-06
-1.96273084610749e-05
-2.00754783339659e-05
-2.69524135808186e-05
-5.44236729744005e-06
-4.21715794267697e-05
-2.7621046044984e-05
-3.84591721880929e-05
-1.2153876360748e-05
3.60227356346979e-07
-4.62033444168953e-05
-4.40135028031963e-05
1.58588761197882e-05
-1.38964247973933e-05
-3.61507242537695e-05
-3.43445123102991e-05
-3.54329688533075e-05
-4.21294917146425e-05
-1.60937647898082e-05
-1.6145316936573e-05
-2.38970685288157e-05
-4.49197218261909e-05
-3.08367671776197e-05
-1.23158687358564e-05
-3.97660544260545e-05
-4.54411906074395e-05
-5.51471397118432e-05
-5.86586479749472e-05
-2.70989549093152e-05
-6.10179035434561e-05
-1.70365655795005e-05
-1.34567957066377e-05
-3.70718195407558e-05
-2.29779354881926e-05
-6.1222040319333e-06
-1.5052690413913e-05
-1.03801034257785e-05
-2.04274575882544e-05
-4.18781876517677e-05
-2.01900492274973e-05
-3.43333494716627e-05
1.04782222189629e-05
-4.3268387015484e-05
-4.56066812776899e-05
-5.58723904349214e-06
-2.52612894048034e-06
-2.48044454571736e-05
-2.96153456371888e-05
3.70339993610959e-06
-2.37920272091259e-05
-2.94772576106586e-06
-2.21875432736137e-05
5.02163613352896e-06
-8.48289070595952e-06
-2.82359853817299e-05
-1.97180249615544e-05
-1.83694556077994e-05
-1.79654871790227e-05
-1.70619715067943e-05
-3.71145304650004e-05
-3.44119687439819e-05
-5.89811117091532e-06
-4.94213470474804e-05
7.53053849319092e-07
-7.24969816085744e-06
9.86369522566163e-06
-4.64880537837453e-05
-1.99289909990009e-05
-3.76764350524828e-05
-3.57745350700129e-05
-5.40954554851054e-05
-5.31573129148625e-05
-1.20849740040086e-05
-2.87684332703951e-05
-9.57009467734307e-06
-3.0728707637962e-05
-7.30615628363885e-06
7.61994551562525e-06
-4.90391267623845e-05
-2.33292701662656e-05
-3.05241749534763e-05
-3.61334955492425e-06
-4.50764236276172e-05
-3.59622982662728e-05
-1.9637683871655e-05
-3.56317873213455e-05
-1.43347253045689e-05
-1.96163808751057e-05
1.084253476958e-05
-2.39908999028867e-05
-2.20328797851002e-05
-4.8639604759087e-06
-6.7813153842061e-06
-1.68132871673721e-05
-3.79540497300507e-05
-1.02293075381367e-05
-3.66879186630749e-05
-3.4764476863084e-06
-1.70752000641795e-05
-1.48992256705388e-05
-1.93469469055531e-05
-2.64571488941821e-05
-1.4477562858783e-05
-6.17335571793578e-05
-2.0762943391571e-05
-3.59392064598108e-05
-2.54414817958795e-05
-4.64791367515392e-05
-1.99070672809585e-05
-4.42336644541329e-05
-2.53282803019368e-05
-2.4656530181273e-05
-1.50792626195307e-05
-1.74498389868855e-05
-1.37841788595312e-05
-3.58244164106852e-05
-2.16354704878105e-05
-2.21769492024344e-05
-6.27712015106657e-08
-3.70261408419985e-05
-6.89281041667097e-05
-1.47983246613066e-05
-2.37318471376894e-05
-5.11466186014814e-05
-5.35656373659177e-05
-3.74192623806537e-05
-4.23021266411461e-05
-5.15084125376189e-05
-1.64638355776653e-05
-5.64930075894522e-06
-4.70374660107015e-05
-3.98965288268933e-05
-3.51136705713168e-05
-5.91905589275379e-06
-3.76484592875679e-05
-3.65096208548451e-05
-5.5860437694094e-05
-4.00737270775538e-05
-1.39676692612249e-05
-3.18121078204715e-05
-3.77453238204114e-05
-1.7801865782616e-05
-6.06435278121175e-05
-2.78893196627028e-05
-7.38565021374408e-06
-5.12019662808886e-05
-8.89979835339962e-06
-2.76173570462933e-07
-1.87647547396273e-05
-3.16140493763031e-05
-2.1945918238338e-05
-1.19108895221448e-05
-6.34355710632379e-05
-2.13493690759409e-05
-3.44560599114086e-05
-5.67968517028137e-05
-1.05131249440981e-05
-2.77759710842437e-05
-2.8346133429702e-05
-3.48682386845324e-05
-7.42985670556563e-06
-9.93548219364436e-06
-1.21309293537841e-06
-4.62139655729298e-05
-4.87646717437271e-05
-4.0378910976988e-05
-3.19904278947709e-05
-1.58688320807495e-05
-4.18359818843406e-05
-3.27669756896477e-05
-2.97450473392341e-05
-2.20891646429888e-05
-1.7265695044217e-05
-3.60095617410034e-05
-1.26468120717873e-05
-2.86473522004714e-05
-2.62101294106234e-05
-3.80606337867445e-05
-2.98318714429373e-05
-2.20496375228607e-05
-1.48745088148107e-05
-3.6752917920197e-05
-6.00841493522971e-05
-3.01128116219018e-05
-7.5407594180666e-06
-4.11634433454653e-05
-2.29860974244338e-05
-4.08543459980216e-05
-2.67801236626806e-05
-4.70196059140351e-05
-3.56974631345773e-05
-4.09007461254745e-05
-1.53735996140918e-05
-3.04091479093565e-05
-3.11286317211274e-06
-4.60431260359341e-05
-1.17074158743815e-05
-1.84870457695402e-05
-2.96808379515833e-05
-3.18119556133961e-05
-4.66295696667706e-05
-3.05457980163264e-05
-3.93207650036108e-05
-1.39997344687406e-05
-3.98293831620112e-07
-2.45571069260113e-05
-3.77057694965659e-05
7.51700795923694e-06
-3.27771512635991e-05
-2.39169514750527e-05
-5.70593774333821e-05
-1.5288214515468e-05
1.6565534320981e-06
-3.01353485484062e-05
-5.26285782389155e-05
-2.91127861575487e-05
-2.58828948227166e-05
-6.06148202017131e-05
-3.96217254553635e-05
-4.20552654639322e-05
-4.60342598979063e-05
-1.09084228301107e-05
-3.59377987940173e-06
-5.92663659525477e-05
-2.51942939276665e-05
-4.07949155726968e-05
-4.5130674882326e-05
-4.96585523408053e-05
-1.95189916447903e-05
-2.23942039061456e-05
-1.34585092103989e-05
-3.06706591481014e-05
-2.37545077625698e-05
-2.15796758013433e-05
-5.5606136197939e-06
-3.24792551099595e-05
-1.38765059938827e-05
-1.08333901144574e-05
-3.42801357058456e-05
-9.40699746975201e-06
4.4720304164293e-06
-4.12023085680111e-05
-3.7240099915148e-05
-2.89300542725721e-05
-5.78235441570056e-05
-6.79512586329568e-05
-3.85820913014084e-05
-1.36152646187008e-06
-3.149958190153e-05
-4.88333864179731e-05
-3.87606067059539e-05
-1.90541342499825e-05
-3.48384394583059e-05
-1.83563842700696e-05
-2.39338734990232e-05
-4.11650176247612e-05
-7.40073295839948e-05
-1.70829683321344e-05
-5.29997267669439e-05
-4.65606744214859e-05
-4.4691123255081e-05
-3.60159327283278e-05
-4.38081478268082e-05
-3.78250184000294e-05
-6.60427245489047e-05
-2.26722476776916e-05
-1.78120594949494e-05
-3.27401517448029e-05
-2.07358900513956e-05
-2.13268594287251e-05
-3.34159758541687e-05
-3.36948328417181e-05
-5.12104376360154e-05
-1.54223236324505e-05
-5.20187157799753e-05
-3.18057857902516e-05
-5.85412834445965e-05
-3.20217222189735e-05
-1.1836791069154e-05
-4.14959979648319e-05
-4.53053774111274e-05
-5.76030635888007e-05
-3.40992892636296e-05
-2.90313393592139e-05
-3.61948691740794e-05
-3.13728022194478e-06
-5.09650354236627e-05
-2.14476916394425e-05
-5.76536705953616e-05
-1.71495409136309e-05
-5.57284698467515e-05
-4.88835918191601e-05
-3.89262953933156e-05
-2.16229307026558e-05
-2.28665135913222e-05
-5.34251303778551e-05
-5.44172738490422e-05
-6.62074101576634e-05
-6.64246529670158e-05
-3.77032761232243e-05
-3.93142066405074e-05
-2.7538030178678e-05
-6.4623898302213e-05
-2.34716769148039e-05
1.44733269162803e-05
-4.16196724280302e-05
-1.24277432269389e-05
-3.20613212325436e-05
-6.48875447472867e-06
-8.91516105028541e-06
-2.77585287366685e-05
-2.85209934487473e-05
-4.40836168351616e-05
-3.53796036985329e-05
-1.43327719196193e-05
-2.14492050849614e-05
-1.03550804159026e-05
-3.62154925362306e-05
-2.66869104317778e-06
-3.80651167133767e-05
-1.0772776114462e-05
-4.72579309107781e-05
-5.45706830772375e-05
-1.30495718721484e-05
-3.01927474066326e-05
-1.18657916823991e-06
-3.10418541610407e-05
-3.13624512830918e-05
-1.49941040812558e-05
-6.59793653577345e-05
-3.03724549554594e-05
-5.52949926804177e-05
-3.94944137313065e-05
-1.86688383261519e-05
-2.47315797814372e-05
-1.46348402023662e-05
-2.79032691962896e-05
-5.9814725844166e-05
-3.55590814998188e-05
-4.60118116964991e-05
-8.70255334604721e-06
-5.68831994800729e-05
-3.51501487123752e-05
-4.9306321931741e-05
-1.9704949333357e-05
-4.12555698644206e-06
-2.04092579343002e-05
-2.54314528652237e-05
-3.35673863973819e-05
-3.44383101207471e-06
-4.86919472576514e-05
-6.54526946882161e-05
-2.44553593537168e-05
-7.74851741573362e-06
-2.09447987459061e-05
-6.70934005233441e-05
-9.04539482534493e-06
-2.00973250830565e-05
-3.30652896521236e-05
-3.18110980798061e-05
-2.0094786947804e-05
-2.89672546424867e-05
-5.09943196412824e-05
-3.31637270688859e-05
-6.1234083467767e-05
-4.94632870819144e-06
-3.54208223485148e-05
-3.82589810950419e-05
-2.50317079870439e-05
-2.46914026651568e-05
5.73732529846494e-06
-2.06651601721171e-05
-3.69727746769249e-05
-1.25682123621483e-05
-2.31165569520384e-05
-4.34818075424987e-05
-3.19954446030202e-05
-1.75125119010957e-05
-2.87303516119005e-05
-4.13406079590892e-05
-5.04339690233916e-05
-2.93183785081214e-05
-3.3405606023188e-05
-2.24484972420551e-05
-1.90472196146228e-05
-3.12528157932291e-05
-1.33498046007211e-05
-2.18544239219434e-05
-4.42138846324082e-05
-1.00283735634862e-05
-7.54854471926233e-05
-2.78290706989288e-05
-8.49727473705672e-06
-6.79955192517206e-05
-3.92437477160119e-05
-7.4398897144469e-06
-3.94716808626762e-05
-2.81783220128345e-05
-2.76380337487064e-05
-2.3959015928273e-05
-5.56406628167006e-05
-2.44487199934193e-05
-2.72713532426786e-05
-4.58449863150105e-05
-1.83419331822876e-05
-6.36369951349742e-05
-4.92759606295965e-05
-3.68097242429858e-05
-1.76107037603844e-05
3.3854389640175e-06
-3.51474802110449e-05
-2.84809700995078e-05
-1.07254978127642e-05
-3.66032937524622e-05
-4.03842033157919e-05
-5.12913812163052e-05
-2.8469281454518e-05
5.42346225661053e-06
-1.35913612697744e-05
-2.88656651466565e-05
-3.04146612893253e-05
-2.29153613819713e-05
-1.7269436621471e-05
-3.46585321280555e-05
-1.78815018327357e-05
-1.22003769677672e-05
-4.58591911539167e-05
-4.99921287038363e-05
-3.26137275066e-05
-2.60706995105403e-05
-2.5002688360172e-05
1.19246460062965e-05
-7.0912017117872e-05
-1.75869317152313e-05
-1.57421337647777e-05
-5.05570172623276e-05
-5.4616719752895e-06
-2.86565728142946e-06
-2.87984181992622e-05
-2.39242037723189e-05
-2.5122452293046e-05
-1.8549808870385e-05
-4.21209784570284e-05
-3.57497823768934e-05
-1.99461360830263e-05
-3.96852869704255e-05
-1.76117091608547e-05
-5.66918997131383e-05
-4.34481864198131e-05
-2.9206915183461e-05
-7.78825504794721e-06
-1.30938119421632e-05
-2.89379355903497e-05
-3.87385037701889e-05
-1.93942391433603e-05
-4.14981707405942e-05
-2.31908090763758e-05
-3.48486227568748e-05
-2.84203011208148e-05
-4.96573774200869e-05
-4.54169529708174e-05
-4.11350306669286e-05
-2.23863993431504e-05
-4.47834541939607e-06
-6.50057386635402e-06
-2.99960193959686e-05
-1.9368735908044e-05
-2.63885582116618e-05
-2.21051520346625e-05
-1.98925967495793e-05
-3.78241700402998e-05
-2.12789115426795e-05
-3.73186846109338e-05
-2.57153930437526e-05
-2.78697579484877e-05
-3.89314189343884e-05
-2.54596172261656e-05
-2.44082719614848e-05
-1.00629042850407e-05
-4.05404227188991e-05
-8.60907336556476e-06
-1.8249271558339e-05
-3.95057107243489e-05
-7.12743978243146e-05
-2.66902248819992e-05
-4.11578343869659e-05
-5.67814230024915e-05
-4.09152240102431e-05
-2.72806327649663e-05
-4.16725228692533e-05
-2.8225497543835e-05
-4.09553750782915e-05
-1.75985656875485e-05
-2.73216971446365e-05
-4.97112439412171e-05
-1.50896335104394e-05
-5.90574643768482e-05
-2.02547324387161e-05
-5.0718111482216e-05
-1.67475036075984e-05
-3.088251136367e-05
-4.651871078584e-05
-8.64973690969373e-06
-2.94174584834383e-05
-1.34236910422094e-05
-2.55603750942616e-05
-2.51946436756951e-05
-3.70813358219975e-05
-4.68952668437432e-06
-5.24214586115391e-05
-2.7687750520408e-05
-5.35081044364987e-05
-7.71688033879691e-06
4.00287636098716e-07
-2.24595821924169e-05
-3.12254776231901e-05
-2.28258042289021e-05
-3.73711849194579e-05
-1.32684942617129e-05
-2.7038618728849e-05
-1.52127143256626e-05
-1.03467712678564e-05
-3.93680468078801e-05
-5.48562444164116e-05
-7.94609728301996e-06
-4.79578510083158e-05
-2.32898003768159e-05
-1.24904858885303e-05
-2.84854537948981e-05
-1.25911284337761e-05
-1.25259398335487e-05
-2.15302468004372e-05
-3.56948673396436e-05
-2.61886888359445e-05
-3.50887981583944e-05
-2.71614849876729e-05
-4.5479535779537e-05
-4.26444603758523e-05
-1.96121213887604e-05
-1.88936049558823e-05
-3.04394734116188e-05
-3.8387353529053e-05
-3.94266790890259e-05
-3.59934693993364e-05
-4.85181890518249e-05
1.49688466892423e-05
-2.60102864581402e-05
-6.97628731509873e-06
-1.76951312644698e-05
-4.31025019285702e-05
-3.68385155804219e-05
-2.27387588718515e-05
-3.04405649145666e-05
-3.06698962155004e-05
-2.80045365172346e-05
-5.02915106860728e-05
-3.55404568808843e-05
-4.70735862826632e-05
-5.72231511961893e-05
-5.69583114600711e-05
-6.44204191887867e-05
-5.76497121415592e-05
-1.89149248649741e-05
-4.06575000458751e-05
-3.69838814448854e-05
-2.99367867855484e-05
-2.77622692805235e-05
-2.28344886160604e-05
-5.21100483178877e-05
1.64304240286119e-05
-5.33324399900552e-05
-3.44467154625984e-05
-6.04162236549786e-05
-4.83993184095121e-05
-3.58473654392937e-05
5.68502513162394e-06
-3.33920685633133e-05
-2.23265413372892e-05
-4.53892634527512e-05
-3.90576010429499e-05
-1.05105727715769e-05
-4.02754789348542e-05
-5.72873574374028e-05
-3.63943746294385e-05
-2.73165019064217e-05
-2.53298317263502e-05
-1.80778889853288e-05
-6.86804528429562e-05
-3.82969242367425e-05
-1.60308575162691e-05
-3.82146516665815e-05
1.87168137525314e-05
-3.96742141397956e-05
-6.35304152442276e-05
-6.29766110067398e-05
-1.98033150826073e-05
-4.37569538433883e-05
-3.40502118386401e-05
-4.5503286951798e-05
-4.7191519427751e-05
-3.6874251718618e-05
-5.04525906937578e-05
-1.18235905481889e-05
-4.12014938695631e-05
-4.93762435930834e-05
-4.77987078541164e-05
-2.89244671151748e-05
-3.53839641083521e-05
-3.01512936670746e-05
-2.62699928404645e-05
-2.22849787330902e-05
-1.74156922939771e-05
-3.6010179747716e-05
-3.91525239678159e-05
-2.95227266626441e-05
-5.98703032300995e-05
-3.16124595892385e-05
-3.41721881404357e-05
-2.31266498902429e-05
-4.18261341837525e-05
-1.72891229336666e-05
-3.9975749741685e-06
-3.13557276793655e-05
-4.01458384873116e-05
-2.15057538253393e-05
-4.05733768746703e-05
-2.0797753915024e-05
-3.50976231049026e-05
-5.03527869403231e-05
-2.11498815645858e-05
-2.50824044078434e-05
-3.91860411893676e-05
2.6675783693068e-05
-4.60496148680898e-05
-4.15487336938994e-05
-3.49840328246723e-05
1.07181309808483e-05
3.41621078239868e-06
-1.43718884635135e-05
-2.25521080481265e-05
-5.54376124754762e-05
-1.15249882673967e-05
-3.83079449624285e-05
-2.71397829574612e-05
-3.14712989352571e-05
-5.18833711526335e-06
-3.81611274554068e-05
-2.51609027697367e-05
-2.45780096829101e-05
-1.79156299444394e-05
-1.84806327634389e-05
-4.86773327508549e-05
-5.95901708247164e-05
-1.21614513630567e-05
-3.63098616215101e-05
-1.29463481513957e-05
-2.87842347433259e-05
-5.14324160503391e-05
-4.02021019462616e-05
-3.5945216424704e-05
-1.50831563284963e-05
-3.50019160554769e-05
-5.56581646150182e-05
-9.53744438936272e-07
-2.71280039258761e-05
-5.00134436806844e-06
-2.64595435673651e-05
-5.87363790163142e-05
-1.54163429409407e-05
-3.5374132659447e-05
-7.64265813757224e-05
-4.47322136331011e-05
-2.16764053996707e-06
-6.20892592780275e-05
-6.8815608191572e-07
-4.45681736743494e-05
-3.69260450161479e-05
-2.90312812345849e-05
-2.03435473465328e-05
-2.92462977163299e-05
-1.42478516646274e-05
2.66558824675018e-06
-2.29851724144469e-05
-2.51505973961711e-05
1.15329308715535e-05
-3.31645849861845e-05
-5.50303259145065e-05
-1.33482948239858e-05
-3.36069090709279e-05
-4.22239521449337e-05
-2.51629630034287e-05
-1.37302259301936e-05
-3.37509216086445e-05
-4.86356389379918e-05
-2.11394918367209e-05
-2.84745792530378e-05
-2.59222838769994e-05
-2.39567851160968e-05
-3.22703196691482e-05
-5.68314134150899e-05
-7.16689281535842e-06
-4.76505777176245e-05
-1.32137888827442e-05
-1.82015709514245e-05
-3.46129492958397e-05
-2.1608556748564e-05
-6.94459365288455e-05
-4.07233175598108e-05
-5.18013265908173e-05
-4.05829693190072e-05
-2.08044724994003e-05
-2.54530112435762e-05
-5.12578655152981e-05
-3.94823967526171e-05
-3.78530273536872e-05
-2.79666056330022e-05
-7.45688409870836e-08
-4.497844364226e-05
-4.97140895427243e-05
-2.77345065761021e-06
-2.81496847002051e-05
-4.99668639249538e-05
-2.09867837590174e-05
7.41951611907866e-06
-3.97785826448847e-05
-5.55888112179917e-05
-3.52740928792896e-05
-3.79845696815991e-05
-2.45424748735421e-05
-3.7449562977788e-05
-2.76030035717684e-06
-2.79882766091615e-05
-1.92063783039498e-05
-3.4915523068579e-05
-2.58277716379168e-05
-5.55579251851925e-05
-5.67862063765372e-05
-1.99469941859194e-05
-1.78709308004354e-05
-6.66117571877919e-05
-1.07397817689667e-05
-2.31332494451903e-05
-2.44252240511195e-05
-1.81628082956316e-05
-1.33602320334634e-05
-1.95580516477042e-05
-4.23886515062604e-05
-2.54064765667407e-05
-5.15451176671029e-05
-1.74994678483947e-05
-2.91004601379801e-05
-1.42994217409244e-05
-2.46801741616955e-05
-4.52984826517079e-05
-1.06127051779695e-05
-7.22668992307309e-05
-6.34585806400495e-05
-2.28589215394054e-05
-2.57987094792587e-05
-2.16289066336384e-05
7.45725258574786e-06
-4.61587973479004e-05
-2.8667962645766e-05
-1.23962641609552e-05
-3.42757668052869e-05
-5.12255231005709e-05
-8.79801202732021e-06
-1.55440551386888e-05
-2.62022665606725e-05
-4.89952103775036e-05
-2.6791077681239e-05
-4.1448898719216e-05
-2.11361818728337e-05
7.53490319512703e-06
-1.46653515650659e-05
-3.91871812662405e-05
-3.80471189058428e-05
-9.05857128762581e-06
-3.17431900719702e-05
-3.18686945124358e-05
-3.76697763535464e-05
-1.11453748731414e-05
-1.88912927848253e-05
7.78770206052131e-06
-4.36606464523143e-05
-3.25994009128225e-05
-3.93436095676969e-05
-3.88737929989782e-05
-5.05132966731457e-05
-2.94777777417354e-05
-4.45675057727979e-05
-3.07577513317629e-05
-1.55225342317117e-05
-2.22274154503804e-05
-1.69439046291998e-05
-2.80938300368371e-05
-4.21184744419458e-05
-4.51368136472953e-05
-1.75987673105151e-05
-3.63670127467442e-05
-2.72795778666899e-05
-3.72002163138916e-05
-3.89868781758734e-06
-5.13765109881881e-05
-1.07604938485996e-05
-1.91315806689012e-05
-1.14954734875481e-05
-5.90293162612979e-05
-2.31607408126432e-05
-2.66296749666975e-05
-1.39193314863743e-05
-2.13449243129083e-05
-8.01218581348914e-06
