# Supplementary material for: Research on computational propagation and identification of mine microseismic signals based on deep learning
Source: PLoS One. 2025 Oct 22;20(10):e0334641. doi: 10.1371/journal.pone.0334641 (PMC12543183; doi:10.1371/journal.pone.0334641)
Supplement: S8 Data — (ZIP) [file pone.0334641.s008.zip › 000100900002775.xlsx_0.txt_24.txt.txt]

-6.84761564768228e-05
-1.35109852160811e-05
-9.72504037819136e-06
-3.44264051607403e-05
-2.08682246595433e-05
-7.62420204773661e-06
-3.8649226227522e-05
-2.26823874514262e-05
-2.63183120686801e-05
-1.1905199019846e-05
-4.10889169976422e-05
-3.94074646990559e-05
-6.19051306961959e-06
-2.71843263406958e-05
-3.92957702215282e-05
-1.98983930158037e-05
-2.2489982102794e-05
-1.90891956792622e-05
-5.15707517106772e-05
-7.10502338143738e-05
-1.36664167888905e-05
-2.89005531432893e-05
-3.24215159113428e-05
-1.23138010049405e-05
-2.98464507876237e-05
-6.04946190254977e-05
-4.35604396219917e-05
-2.39796234107045e-05
-4.09359416986826e-05
-5.31104777251991e-05
-2.37882861885581e-05
-2.40060446603824e-05
-1.57557945090249e-06
-2.99145959649632e-05
-6.86857607021922e-05
-4.17583327344392e-05
4.54631247509886e-06
-2.82857848020447e-05
1.61568013368808e-05
-2.08004639833486e-05
-3.807662215111e-05
-9.58428579867901e-06
-1.97671238361788e-05
-3.93502380685701e-05
-4.64082405969451e-05
-1.1373717158953e-05
3.64652512638981e-06
-2.43391948829197e-05
-1.72905971871247e-05
-3.80880765992013e-05
-2.98502956201312e-05
-1.66610423981373e-05
-3.91711415428978e-05
-3.17143048907844e-05
-1.50405193581553e-05
-3.69116227739514e-05
-2.08763521137056e-05
-1.54152109160798e-05
-2.94003165567717e-05
-2.95483294447908e-05
-6.47777088701248e-06
-5.24584188380675e-05
-2.89825486828724e-05
-3.06734394706352e-05
-1.7477499997978e-05
-2.61552526529972e-05
-1.89139332559886e-05
-4.28793079754407e-05
-3.75399636713909e-05
-2.2956855995058e-05
-1.42942980916727e-05
-8.55556469355537e-06
-2.86022712790781e-05
-1.67320639627067e-05
-3.90136274840771e-05
-5.00355785861517e-05
-3.22393247913215e-05
-3.25019781320986e-05
-3.2399709643639e-05
-2.47668777857904e-05
-1.75450093068583e-05
-3.19080375036787e-05
-2.77184679226876e-05
-2.26947376364526e-05
-3.72940476684816e-05
-5.20119578185578e-05
-1.61972917222845e-05
-4.24177334907383e-05
-2.03633637405999e-05
9.88338463127389e-08
-4.67599947712368e-05
-3.18745908461757e-05
-3.95508745280023e-05
-3.57813165067944e-05
-3.13731193995328e-05
-3.66564539844564e-05
-4.96612071919516e-05
-2.50351398336608e-05
-2.79189290190187e-05
-3.54982499754551e-05
3.96167924776177e-07
-2.18014266310425e-05
-3.37944488692542e-05
-4.60466089628162e-05
-1.91006105000961e-05
-3.8049224981263e-05
-1.0823534488615e-05
3.62205101652968e-07
-6.67295976546521e-05
-2.40659785740762e-05
-1.51510607965762e-05
-7.33378830839963e-07
-5.81797780301192e-05
-5.63544067393913e-05
-5.61561599111523e-05
-4.05772283108231e-05
-2.36660312645967e-05
-2.98866208711814e-05
-2.92451066346214e-07
5.95116643941573e-07
-4.48682777472434e-05
-4.30776757367663e-05
-7.64703356477e-05
-1.59973417649928e-05
-4.23074495903642e-05
-1.73369479281761e-05
-2.87237849603664e-05
-4.72952180774117e-05
2.30320584245109e-05
-9.37043834290615e-06
-1.26505762550197e-06
-7.82708713666438e-06
-2.88612651511559e-05
-5.03509764676887e-06
-1.76215145150603e-05
-4.22269633547361e-05
-3.30973185203983e-05
-9.47526424895585e-06
1.45406887653365e-06
-3.57381215700923e-05
-6.39910314342902e-05
-3.10580255757702e-05
-2.48423423205658e-05
-3.21098724321046e-06
-3.37853077941998e-05
-3.76542073849602e-05
-4.38234373589584e-05
5.51004525103914e-06
-6.09295559656747e-05
-9.11660684472155e-06
-4.32940539677467e-05
-3.79804627748506e-05
-1.60580164914974e-05
-3.39890696974912e-05
-6.69716489020892e-05
-2.48127269117655e-05
-3.00630330511972e-05
-3.72368200406937e-05
-3.27448621574038e-05
-1.56607237361276e-05
-4.27390672734405e-05
-4.48985158908451e-05
-3.09195568197681e-05
-4.11241389604275e-05
-3.94838671624994e-05
-4.23061981892872e-05
-1.40977812002046e-05
-5.55668032920509e-05
-4.00915651843523e-05
-1.73034137505973e-05
-3.39552153228053e-05
-4.81846228978649e-06
-5.66073985483493e-05
-6.9222212307619e-06
-3.1209832818007e-05
6.52120619616805e-06
-3.11668155163592e-05
-2.97607182026959e-05
-6.31807574679339e-05
-4.70012011816325e-05
-2.47818117413084e-05
-2.57312949071206e-05
-4.16550444263742e-05
-2.67319975345284e-05
-4.95989631455101e-05
-3.07101717189778e-06
-1.72280051956492e-05
-4.69471959315927e-05
-2.78839043728209e-05
-5.38750789359332e-06
-7.22415424146008e-07
-4.42067915072152e-05
-1.61483267159725e-05
-3.69322989266913e-05
-1.40194081908173e-05
-1.62093615994764e-05
-3.18090320339807e-05
-2.33895890920475e-05
-1.64325244983262e-05
-2.55500096674577e-06
-2.420007425089e-05
-5.68605673714404e-05
-2.49201582635796e-05
-3.23641210572254e-05
-2.42869852096445e-05
-4.50708286773264e-05
5.4843469962342e-07
-2.68139948610457e-05
-2.99650284537908e-05
2.39594290931286e-06
-2.22686043490341e-05
-2.89890025804606e-05
-2.40692040299731e-05
-3.44706286526959e-05
-2.80072901130596e-05
-5.68844831994749e-06
-2.28816339631318e-05
-3.27663031086658e-05
-1.19557049305282e-05
-2.78900809519818e-05
-2.89741493144546e-05
-4.32323741206647e-05
-8.60413512233944e-06
-3.3902365974018e-05
-4.49143470130023e-05
3.65737041382548e-06
-2.67185787301772e-05
-2.67687378347509e-05
-3.36536185082031e-06
-2.80139154952784e-05
-2.62747644784059e-05
-4.08247076426877e-05
-1.81031374585177e-05
-3.6675370673655e-05
-5.1820591445304e-05
-4.12847397338068e-05
-3.05155693607698e-05
-2.65685232458081e-05
-2.33486600477464e-07
-2.89886572327731e-05
-3.04532136181001e-05
-2.23715987107009e-05
-5.12485762381419e-05
-5.28197590425551e-05
-4.52166235900029e-06
-3.81506409351081e-05
-3.94009393218055e-05
-2.10926532292833e-05
-3.07645534114509e-05
-5.87949316390944e-05
-4.14128957061841e-06
-1.3798027012175e-05
-1.47980653227546e-05
-2.35133075724723e-05
-3.28731953882534e-05
-1.7325141171459e-05
-1.45851606720496e-05
-4.76829419586859e-05
-2.17872857044751e-05
-3.13944038904937e-05
-3.48120258411607e-05
-6.20185791828748e-06
-3.05245601917184e-05
-4.36166925299713e-05
-3.9189893539649e-05
-3.30829399421314e-05
-1.93621307612855e-05
-2.83610496762709e-05
-2.73981376557948e-05
-1.79182644780106e-05
-1.47016543882887e-05
-1.59304897742316e-05
-2.11654436985392e-05
-6.03106363431531e-05
-4.5962468903774e-05
-2.87574030300238e-05
-3.9858898784011e-05
-2.75058910816731e-05
-1.54127970699352e-05
-5.74803879657068e-05
-4.86275391292635e-06
-5.38138540462769e-05
-2.62834511987658e-05
-2.85974942446121e-05
-3.38532421796729e-05
-4.33459412177722e-06
-9.80827637319112e-08
-4.14088041281446e-05
5.60554841159085e-06
-4.84627047080864e-05
-4.07136967610912e-05
-9.1018152790667e-06
-1.87203407423361e-05
-3.70174744629567e-05
-5.33336569789659e-06
-4.59297727166146e-05
-2.98671697168452e-05
-3.16930524902929e-05
-3.31067585489491e-05
-1.16276889779309e-05
-1.68849190907688e-05
-2.82892988967726e-05
-5.669768234965e-06
-5.22961524283222e-05
-2.28088401434975e-05
-3.45090797887844e-05
-4.02504556947852e-06
-1.25732139285977e-05
-2.34167527155752e-05
-6.29266300168066e-05
-1.98265656019058e-05
-2.2237139536709e-05
-6.3020183746631e-05
-4.09649558897996e-05
-1.45630190820071e-05
-2.9497586717703e-05
-5.50387461200264e-05
-1.53328499095528e-05
-3.36464330720239e-05
-3.65576440825587e-06
-2.11896767659362e-06
-3.84631686944863e-05
-5.49219275209117e-05
-3.69101619498299e-05
-3.02240694473147e-05
-1.30383345533198e-05
-4.49298209934448e-05
-2.51992761082551e-05
-9.8777243286511e-06
-1.61644704904523e-05
-1.21370022481964e-05
-4.10777767467714e-05
-4.71747171010793e-05
-4.93633368055945e-05
-2.49261419159779e-05
-9.69663757875889e-06
2.53952713987299e-06
-5.39274820862327e-06
-5.11733771687259e-05
-2.60613013756518e-05
-3.61433558618197e-05
-1.38868715845647e-05
-4.35668803676652e-05
-6.05545162008276e-05
-1.45202650007168e-05
-1.67912491109944e-05
-6.20198359919328e-05
-3.08494465125267e-05
-3.36881387729896e-05
-1.49968831022309e-05
-3.01013751512756e-05
-3.44246727664656e-05
-6.33992832244051e-06
-3.35964030936668e-05
1.49285493400004e-06
-9.96768122769963e-06
-2.65471357696299e-05
-1.28424219988215e-05
-4.31905279951852e-05
-8.49776191654632e-06
-5.15850086298151e-05
-4.13846090867335e-05
-3.45368643717096e-05
-3.64533190647161e-05
-2.66888878302581e-05
-3.35456210402897e-05
-4.05691973023927e-05
-9.78006737822963e-08
-2.60292771792008e-05
-3.04965825111382e-05
-3.36890169624169e-05
-1.68334868821524e-05
-2.178275020121e-05
-3.51210222722645e-05
-1.02464537834167e-05
8.33004604850163e-06
-2.83203157328804e-05
-4.29165971878531e-05
-3.52533645221156e-05
-3.46362994388426e-05
-5.6113240907376e-05
-3.28482631674308e-05
-3.8998405096343e-05
-5.99100779738287e-05
-3.18426273907779e-05
-2.84585620983197e-05
-2.12138282374398e-05
-1.17701673944457e-05
-3.50936069151845e-05
-3.20349650214603e-05
-2.58894659003953e-05
-4.40398091622921e-05
-4.11606275503191e-05
-2.02001029553263e-06
-4.75713715474688e-05
-1.10967162530185e-05
-3.14876718526223e-05
-4.04884148362067e-05
-4.39450731098511e-05
-4.32826219912729e-06
-3.4968826455217e-05
-4.45377867152947e-05
-2.98388871667758e-05
-7.34645198376214e-06
-2.25275002252829e-05
-4.84268807902925e-05
-4.43866224395944e-05
-3.55064133183704e-05
-3.82041021433693e-05
-2.03803092527323e-05
-2.56798559412669e-05
-5.05288965498435e-05
-1.81751470145684e-05
-2.44559959735591e-05
-7.3226610766024e-05
-7.60152033664162e-06
-1.14915449560471e-05
-2.69482061692937e-05
-2.55030229259311e-05
-3.56056747455715e-07
-4.58039540137436e-05
-4.67427700634713e-05
-3.78139224674335e-05
-3.6603456084205e-05
-1.28850246543326e-05
-1.45788463010917e-05
-1.51669543711666e-06
-3.69180773066308e-05
-2.5910434747486e-05
-4.66223207872337e-05
-3.71216328970393e-05
-3.122008121219e-06
1.98545213590993e-06
-3.64109780159009e-05
-3.73310246692082e-05
-2.75946226731997e-05
-4.15356484587069e-05
-3.02792000337749e-05
-3.14991735218576e-07
-3.82828256564301e-05
-9.84495052347821e-06
-2.26856143221063e-05
-4.73624804376661e-05
4.01126608332893e-07
-2.78318782266427e-05
-3.45552801327292e-05
-3.40458085425039e-05
-8.16894059659701e-06
-5.05153583169119e-05
-3.31546843638757e-05
-3.15553269707035e-05
-3.46781448414188e-05
-4.36988710487073e-05
-1.21909212716587e-05
-3.86563317226346e-05
-3.50589891021629e-05
-1.72120640149598e-05
-2.94133686639252e-05
-3.01459882615005e-05
-9.34324015364667e-06
-4.12101087313146e-05
-4.50521958062123e-05
-3.52382020740512e-05
-2.05487933863157e-05
-2.73437483564765e-05
-2.3321855794891e-05
-5.37117848194519e-05
-3.8116897686403e-05
-5.15362573797687e-05
-2.86809519147068e-05
-1.37735843650311e-05
-5.82908908057441e-05
-4.96144134972694e-05
-3.43333038762126e-05
-3.75993092488491e-05
-7.19721781416458e-06
-1.37285609926296e-05
-4.30286497309045e-05
-5.54894764274103e-06
-3.29229209034477e-05
-2.85893120479644e-05
-6.2382708368705e-05
-2.79730930477661e-05
-5.15322526492998e-05
-1.45521642549541e-05
-2.59555434232663e-05
-3.24188823807633e-05
-5.42373298495862e-06
-1.62709072534834e-05
-3.90790030895871e-06
-2.75279104330471e-05
-3.38726064280096e-05
-3.62629917396745e-05
-2.84479092716429e-05
-2.70561933102106e-05
-9.36464056293831e-06
-2.16676005865131e-05
-4.68568406532352e-06
-4.81255368448156e-05
-5.27998150101906e-05
-2.71300961220805e-05
-1.72492140993247e-05
-2.52611021449891e-05
-3.81482452846737e-05
-3.18527565639612e-05
-5.42260304069953e-05
-7.51740966928679e-06
-4.23143559124656e-05
-3.65963985335495e-05
-5.8223321709055e-05
-3.32811713493359e-05
-2.07566058313351e-05
-1.95097608386294e-05
-2.52759881520384e-05
-2.52486095665052e-05
-2.20511215124437e-05
9.28889188791115e-07
-5.03122126485951e-06
-3.65390754738924e-05
-1.80859339935239e-05
-1.74707465797508e-06
-1.47084031613539e-05
-4.12632207917186e-05
-3.17381349129272e-05
-4.07361109114448e-05
-3.76400660093571e-05
-1.88814543852739e-05
-1.83012986785787e-05
-4.44614573741606e-05
3.20753388049732e-06
-2.55486295276373e-05
-3.59186153831162e-05
-4.40733101890809e-05
-5.31874672020038e-05
-2.66051872097026e-05
-3.40367423016743e-05
-4.73514655034024e-05
-4.13392566936562e-05
-6.29970259665106e-05
-6.29891434408233e-05
-3.18659979956648e-05
-2.54758036557104e-05
-2.44318078329019e-05
-3.25751154897127e-05
-3.31268235538429e-05
-1.64486543002944e-05
-1.37325317378349e-05
-3.65450845568951e-05
-2.11016686092922e-05
-2.64965178426499e-05
-4.99128473439506e-05
-1.46555323433908e-05
-6.36882632010367e-05
-2.07055951519326e-05
-3.97212796757529e-05
-2.28465556124925e-05
-5.35619236224429e-05
-3.66623227095465e-05
-3.55029350508308e-05
-2.48091940721812e-05
-5.41814153190577e-05
-1.35438370503595e-05
-3.791679048264e-05
-4.07765533612586e-05
-6.21410390039067e-06
-1.86048038353113e-05
-3.82416368099132e-05
-5.53841230446065e-06
-5.34613860948449e-05
-2.37147830647298e-05
-2.33006975996915e-05
-2.8983690558964e-05
-1.62906375047047e-05
-3.74740464421605e-05
-3.96051751356005e-05
-2.48191965648913e-05
-1.12083184166399e-05
-5.88859272357555e-05
-1.49484277075631e-05
-2.0100795847757e-05
-4.91911006316722e-05
-2.31175579904159e-05
-4.0300681533037e-05
-4.42382439424131e-05
-2.62069183527828e-05
-1.48258203836745e-05
-1.67693938957732e-05
-3.80496985423027e-05
-4.41539109154709e-05
-2.63115027162712e-05
-2.97334368768099e-05
-1.7234412545967e-05
-2.26166320852346e-05
4.63022541051181e-06
-5.33121128375619e-05
-3.4385625623833e-05
6.36441886919261e-06
-4.84746497867511e-05
-4.46722224853244e-05
-5.71073895721464e-05
-3.47727226871314e-05
-3.87886290031803e-05
-1.68978810791151e-05
-2.62347484924756e-05
-1.32410327207137e-05
-2.10491873400031e-05
-1.2031235623606e-05
-1.22890101991702e-05
-1.95744694660845e-05
-2.89806854034799e-05
-2.94306402547014e-05
-1.90781544904249e-05
-2.75833067803252e-05
-4.75346930888733e-05
-2.98240461182504e-05
-5.15001928491022e-05
-3.27300187542917e-05
-4.69147225271943e-05
-4.37827481032859e-05
-3.61134502644509e-05
-3.69784207825181e-05
-2.07341376120869e-05
-1.62856761214239e-05
-3.90767428603915e-05
-3.91681516440118e-05
-4.12359301817768e-05
-2.66947004788033e-05
-4.58902272241626e-05
-5.14265209550867e-05
-2.10828939401358e-05
-4.20986085627984e-05
-2.62756808427025e-05
-4.50791219872741e-05
-3.06399054054793e-05
-2.86510161507693e-05
-1.24025765828392e-05
1.43196599889562e-06
-3.43609023698947e-05
-2.41518560642076e-05
-2.83802700075747e-05
-1.61388588008475e-05
-3.18548981398289e-05
-1.66139807018561e-05
-2.15375146656802e-05
-3.52181834015362e-05
1.25879032675534e-06
-3.60016753384469e-05
-2.96592795229658e-05
-4.10135488659576e-05
-3.11687223668262e-05
7.35481987731944e-06
-2.901612624486e-05
-2.74929894731389e-05
-5.58286329398979e-05
-1.39285945876813e-05
-2.83529990973045e-05
-3.98720646469616e-05
-3.17571969179463e-05
-4.39430950650303e-05
-1.82044297423608e-05
-2.85828089247068e-05
-5.62669294141599e-05
-1.18566760630281e-05
-2.53630426790414e-05
3.83540739310823e-06
-3.10484672711861e-05
-6.90295129969935e-06
-4.34814971158857e-05
-3.29356218443279e-05
-5.65421889955666e-05
-7.30190173242464e-06
-2.13855220813267e-05
-4.04026290043262e-05
-5.22793336493172e-06
-6.25886254386033e-06
3.43045269271601e-06
-4.03878632850733e-05
4.19526205299694e-06
-2.28137843886894e-05
-8.42256721950631e-06
2.29738054495167e-06
-4.69450740063864e-05
-2.28376896077202e-05
-2.03124794993087e-05
-4.7424366560766e-05
-3.78979424486787e-05
-3.25245125592429e-05
-3.04144737507568e-05
-8.67831082447379e-07
-5.03430396134063e-05
-1.15183700365777e-05
-1.59332482068627e-05
-2.74763601275119e-05
-2.9592758318931e-05
-1.39770276744477e-05
-3.47603420840631e-05
-2.88700787238523e-05
-2.8757064043165e-06
-2.88697210779071e-06
-2.58872170156473e-05
-3.4237339444782e-05
-4.19665685686044e-05
-4.1629386541108e-05
-3.38591119763587e-06
-7.03366504788866e-05
-3.6859432817983e-05
-2.24884424051952e-05
-1.46706834203729e-05
-1.53502085574052e-05
-3.98294004236603e-05
-4.75337905877211e-05
-4.34096179744826e-05
-1.67246805457983e-05
6.66272901687627e-06
-5.57088368096297e-05
-4.9700712027759e-05
-5.57859047048135e-05
-4.17583716249802e-05
-3.63295096006835e-05
-3.23257327930541e-05
-1.43034161428173e-05
-5.93995430998889e-05
-5.76188669036049e-05
-5.1484058626616e-05
-2.63830250074087e-05
-2.57442031710452e-05
-3.67252305497665e-05
-4.26098738048394e-05
-2.93529973573276e-05
-2.92862777996342e-05
-2.48475471534577e-05
-1.30803141911695e-05
-3.02366144110993e-05
-2.84181356677475e-05
-1.00506767294787e-05
2.31818057352111e-06
-4.21861317093786e-05
-6.76239834929467e-05
-6.50087783585148e-05
-1.68324363904315e-05
-1.72533444646406e-05
-2.64301080028556e-05
-3.41442637868133e-05
-1.40011068151827e-05
-4.97551399984175e-05
1.55968202256147e-06
-4.25462412565504e-05
-3.62026201232517e-05
-1.39668548893135e-05
-6.0999257585509e-05
-2.10635480205448e-05
-4.72382212229305e-05
-1.83393296852379e-05
-1.83051416672018e-05
-1.03166369256982e-05
1.83595622652926e-05
-3.16626649585368e-05
-4.60381752917441e-05
-2.08863610172208e-05
-3.13164929122981e-05
-3.54007920003505e-05
-2.92054625050703e-05
-5.0235307000626e-05
-4.03457123024848e-05
-4.00896720420981e-05
-2.27278769857892e-05
-4.11139640501573e-05
-2.26502841697138e-05
-5.94062157923254e-05
-2.90693382808037e-05
-1.7898729223385e-05
-4.00633319203834e-05
-5.53116168273192e-05
-2.76643265190235e-05
-9.18158251307584e-06
-3.45734252366542e-05
-2.20556656033055e-05
-7.25267802741669e-06
-2.25066272065977e-05
-3.50667496050869e-05
-2.99992691139333e-05
-3.86864005048218e-05
-3.27525245970102e-05
-1.10107795634197e-05
-1.8895319812201e-05
-1.79994372666998e-05
-6.26739891651172e-05
-3.28446484184689e-05
-2.21382130993209e-05
-4.71756269703079e-05
-5.13878353352689e-05
-3.14336620543113e-05
-5.58250211260019e-05
-4.26606718070705e-06
-3.21770887789437e-05
-4.33828436573044e-05
-2.36566615345173e-05
-1.65982423932074e-05
-5.70024315700304e-05
-2.74803935978164e-05
-6.00208942902458e-05
-5.60277166624663e-05
-4.31270675571449e-05
-4.47637390892362e-05
-4.91878820615375e-05
-6.31972444297205e-05
-1.99836273981346e-05
-2.63008651559827e-05
-5.07489869195645e-05
-8.54466915821073e-05
-3.81623635183016e-05
-2.22743747712043e-05
-8.34364154409188e-07
-5.85178392303348e-05
-3.08325045719535e-05
-2.0666432994564e-05
-3.59294662263373e-05
-1.7931839380682e-05
-1.88500962187753e-05
-1.6717913555917e-05
1.97103896071974e-05
-2.070617305812e-05
-6.80325840550348e-05
-3.03360076852776e-05
-1.44944046689326e-05
-2.50054655190241e-05
-1.35863806597497e-05
-3.27087732519839e-05
-1.98848667131371e-05
-3.85530257575979e-05
-2.30711352832172e-05
-2.51982599117301e-05
-8.17850257643989e-06
-6.56847598124747e-06
-3.61405469229541e-05
-3.9574043300274e-05
-5.41810682752369e-05
2.9104286249125e-07
-4.09145423875874e-05
-4.18121941017267e-05
-3.03181398862035e-05
-1.29342584037844e-05
-2.7956442378906e-05
-3.60501234889383e-05
-2.01776674523834e-05
-2.71999961778032e-05
-2.7885238081511e-05
-3.08692904957863e-05
-1.28175017151653e-05
-3.79228274808221e-05
-3.10136731522982e-05
-6.13740573100252e-05
-5.62444221342941e-05
-2.92622889481196e-05
-2.10486470595889e-05
-9.1406861452379e-07
-2.10265352219284e-05
-2.57877254158268e-05
-1.24924047027091e-05
-2.64984596300953e-05
-5.34997769808584e-05
-2.96729612011737e-05
-1.52128841292095e-05
-3.47418924409557e-05
7.40419633085122e-06
-1.74290403520808e-05
-2.63789577717756e-05
1.48813198541604e-06
-3.258337716314e-05
-9.60994663005171e-06
-4.55483436500706e-05
3.01361514108047e-06
-4.86926786880776e-06
-5.2107645846598e-05
-3.9378389333644e-05
-2.88254532660852e-05
-4.16210993908638e-05
-3.65303825373509e-05
-4.64491143781976e-05
-5.0374222357363e-06
-2.22852291913031e-05
-2.05885141328846e-06
4.21838623587665e-06
-3.9508439265922e-05
6.62327842549117e-06
-4.04919300351928e-05
-4.85489720440789e-05
-2.66040017676663e-05
-3.90369131736654e-06
-4.76279849383608e-05
-2.90024015659865e-05
-2.98093567913012e-06
-1.79188602096262e-05
5.04778351440845e-06
-1.13721128335988e-05
9.16273779553305e-07
-1.52739786136488e-05
-3.25675577227106e-05
-4.59625009768434e-06
-1.22407393716493e-05
-5.11078082582569e-05
-3.90559523768456e-05
3.46739909927842e-07
-1.68172768641241e-06
-5.31371020506206e-05
7.17880554718734e-07
-4.5584216302304e-05
6.56002888558173e-06
-4.58162524058542e-05
-1.43940972499222e-06
-1.84850973380822e-05
-5.60524984897519e-05
-3.83687217980374e-06
-2.86448014375638e-05
-5.85610420071087e-05
-2.83708107117475e-05
-3.89753049374687e-05
-1.79376893305043e-05
-3.05307498043564e-05
-3.08776610634507e-05
-2.28351666161634e-05
-2.71712428853608e-05
-2.65118542419835e-05
-4.626752557726e-05
-4.10727875540129e-05
-5.28934491076268e-06
-3.7820615704321e-05
-5.20770629643678e-05
-4.04238971526928e-05
-3.38516570776838e-05
-4.89531342379167e-05
-3.22196533330968e-05
-4.13084253323607e-05
-2.22573293254915e-05
-1.22525200977963e-05
-4.89815228548162e-05
-3.78237402000142e-05
-2.28474447106703e-05
-3.16263615721343e-05
-8.7019592992222e-06
-5.54147062419033e-05
-3.48613126636941e-05
-4.56046368061504e-05
-2.04178047522488e-05
-2.61665924537859e-05
-3.13333022691088e-05
-3.30501775679152e-05
-1.62149571495545e-05
-3.47944869625562e-05
-6.58960848290268e-05
-2.22908143439717e-05
-4.13069870735093e-05
-4.74352527777835e-05
-3.31203361033772e-05
-3.62123532819923e-05
1.15172823288397e-05
-4.07919206787302e-05
-2.22636084934364e-05
-2.27731978218885e-05
-3.45996470804288e-05
-3.5490799123543e-05
-3.40562854554432e-05
-3.2056797537611e-05
-7.76010960621171e-06
-6.11363235670943e-05
-1.51929845948045e-05
-6.64878407867745e-05
-1.6509590474158e-05
-3.01689052283339e-05
-3.68279359037645e-05
-4.77160776819563e-05
-2.01789841694622e-05
-3.26216650309465e-05
-1.80672060672494e-05
-2.4779815164314e-05
-4.264628893498e-05
-7.76524612538152e-06
-4.68570696298019e-05
-3.47305096056805e-05
-3.7560710029647e-05
1.06239324440627e-05
3.51378625928104e-06
-5.60741108968112e-05
-1.72531325594456e-05
-1.20808758214326e-05
-1.81850440086791e-05
-9.58381335279486e-06
-1.95434133688917e-05
-4.90021513655195e-05
-2.60725482741615e-05
-4.97804762781519e-05
-2.46429486874235e-05
-1.21043368316157e-05
-3.74352265676848e-05
-2.77331358567104e-05
-3.67698173488142e-05
-3.93347815661194e-06
-1.23987623139371e-05
-2.69998993052895e-05
-1.36482159581636e-05
-1.80804979847882e-05
-4.49890563654824e-05
-3.95096678897365e-05
-3.6297551781496e-05
-3.89222381107582e-05
-2.23396852014811e-05
-2.78049059500614e-05
-4.27774353930871e-05
-3.51088214323185e-05
-8.26623416643149e-06
-1.69360062874751e-05
-2.37198253425675e-05
-3.57637832664836e-05
-3.24979503141057e-05
-2.76225064850749e-05
-9.6773122917343e-06
-1.26952958797214e-05
-3.31687524471203e-05
-4.90484896122586e-06
-2.23362332973367e-05
-1.44903417339862e-05
-4.07289078605005e-05
-5.37874699487609e-05
-3.36759399168327e-05
-3.0274641987919e-05
-2.33154559592474e-05
-5.24556073690444e-05
-2.05729093195592e-05
-2.98519581654694e-05
-2.36700814705233e-05
-4.38420192333298e-05
-9.7327749233176e-06
5.85909550400111e-06
-3.02492840010631e-05
-2.91639137879754e-05
-4.36616404629473e-05
-2.28011572719636e-05
-4.0816576762836e-05
-2.8468401203297e-05
-7.89786273732946e-05
-5.04170029528357e-05
-2.49847145083273e-05
-4.89917937779156e-05
-4.72419725445771e-05
-3.59384648356594e-05
-4.40204214254976e-05
-4.27420546963831e-05
4.1262001728508e-06
-3.23523997434506e-05
-1.90587254530351e-05
-8.27208591033604e-06
-2.76946576417767e-05
-1.53424605247979e-05
-3.60458255726344e-05
-4.51930543645435e-05
-2.58118016764495e-05
-6.51770053369538e-06
-4.92207720573996e-06
-3.90109123510821e-05
-2.3138815416504e-05
-1.69178730490657e-05
-1.87212301812832e-05
-1.43700135401271e-05
-3.90081023909866e-05
-1.86684053193279e-05
-2.21614107764968e-05
-4.55401517320854e-05
-3.05759372773168e-05
-3.90325010558707e-05
-2.49195861261431e-05
-1.20934460430733e-05
-1.08514901725526e-05
-1.7014289320444e-05
-1.13282747716945e-05
-4.06093171969618e-05
-2.71491088444421e-05
-2.33603931898905e-05
-1.83863610440645e-05
-2.88845138484077e-05
-2.16044906274489e-05
-3.16295228867736e-05
1.78113323405527e-05
-1.9420664134935e-05
-2.38481062731392e-05
-2.53577191184636e-05
-2.94694417999525e-05
-3.51979886942926e-05
-3.94733290236048e-05
-5.62440494660648e-05
-4.29096298675268e-05
-3.94997708970012e-05
-2.15088235343079e-05
-1.17183656939308e-05
-3.08832935323799e-05
-3.50433229163962e-05
-2.32234579422514e-05
-1.85893234633432e-05
-4.29901690690271e-05
-2.0369281033983e-05
-2.39473170246287e-05
-6.96239550725506e-05
-5.79400562378753e-05
-3.4103264798327e-05
-1.48045376703327e-05
-4.52009274877759e-05
-4.07568187388581e-05
-4.64450790152757e-05
-4.86961973993643e-05
-3.45356024953889e-06
-1.83952539930402e-05
-3.09051278397606e-05
-2.85515137309719e-05
-5.28325149030162e-05
-3.0327502870024e-05
-4.58540994061655e-05
6.83348800376107e-06
-3.58815681318378e-05
-4.95736160311172e-05
-3.68453764419835e-05
-4.56017586197276e-05
-1.8820465886906e-05
-1.7547537377081e-05
-4.87520999677331e-05
-1.07030297774177e-05
1.44770191426039e-05
-4.43441541661522e-05
-3.47431896783889e-05
-3.92843815411067e-05
-1.76962231630937e-05
-1.46164375753508e-05
-2.92335731389229e-05
-6.40426152623339e-06
-4.57690065195631e-05
-5.36351136852336e-05
-1.19244786213369e-05
-1.41857780973172e-05
-3.99516821189418e-05
-2.65802509626362e-05
-3.14019849876532e-05
-3.66617886236682e-05
-3.14595335960156e-05
-2.4877794130559e-05
-3.68450496470757e-05
-2.5763125750781e-05
-2.62436824929665e-05
-4.56500020383276e-05
-2.43574684146108e-05
-1.41187897931059e-05
-5.35776284672233e-05
-3.60605086855524e-05
-3.55957043588036e-05
-3.7682196167903e-05
-2.79883673019592e-05
-2.24069112033479e-05
8.06060270503464e-06
3.70502113779026e-06
-4.25716197249846e-05
-2.68931694538096e-05
-2.85992683711953e-05
-2.73576861394251e-05
-4.98405039803725e-05
-3.86840192908545e-05
-2.6862050007785e-05
-4.41401226991721e-05
-3.7435311836715e-05
-2.2586312072123e-05
-2.01368435718717e-06
-6.56785899404142e-05
-2.80122363580651e-05
-4.62099319747906e-05
-4.42004734675501e-05
-2.55585056830766e-05
-1.99302529900469e-05
-4.26492005010829e-05
-9.74659591722961e-06
-1.89422509058384e-05
-2.56032775044232e-06
-7.94852529331621e-06
-3.94754369927615e-05
-1.94738558899778e-05
-3.57106928933661e-05
-2.2070327170641e-05
-2.42220460241987e-05
-1.82604084499622e-05
-1.68534366035082e-05
-2.91267355614929e-05
-3.06237022739115e-05
-2.59444963637922e-05
-2.58968084079997e-05
-2.95855552567724e-05
-4.4316296574045e-05
-2.91648702138146e-05
-6.00894625283211e-05
-1.21667588957633e-05
-2.0499395371906e-05
1.49928994847587e-06
-4.0281087639504e-05
-1.32507708170289e-05
-3.97022585172355e-05
-4.12536816782833e-05
-1.55322554410799e-05
-2.38419086097202e-05
-4.54169198054665e-05
-2.37169564575513e-05
-3.13963590605339e-05
-4.75948867706986e-05
-5.02213199648851e-05
4.50304938267113e-06
-1.41403944818364e-05
-2.35693320522962e-05
-3.61487388571577e-05
-4.8294354949222e-05
-3.95385953205045e-05
-2.30566453584506e-05
-6.19666938556675e-05
-2.71859736449725e-05
-4.9739839100319e-05
-5.61346505754961e-05
-3.23685127852749e-05
-5.93265439017126e-05
-5.30697203949069e-05
-1.70884849110122e-05
-1.61620106581476e-05
-3.56511345807743e-05
-1.85136405913073e-05
-3.04229017101337e-05
-4.88330488688978e-06
-3.17303222926915e-05
-1.70744900041241e-05
-4.39227213874531e-05
-2.98789578528701e-05
-2.33624260299762e-05
-2.78461309024283e-05
-5.02038019380569e-05
-1.05067875562879e-05
-2.49934650264635e-05
-5.78487990437021e-05
-4.19056467306091e-05
-2.2207588591101e-05
-4.81000534466273e-05
-5.62754003930982e-05
-4.26240445520455e-05
-3.71679272911511e-05
-2.86340906424268e-05
-2.27308836762622e-05
-4.03140681729751e-05
-3.45627894793368e-05
3.76218974256437e-06
-3.71035442414793e-05
-5.97526351597498e-06
2.31367069793365e-06
-2.63051766708184e-05
-4.14029903402562e-07
-2.14770707282587e-05
-2.53076313520413e-05
-3.56679363420886e-05
-8.08738664025568e-06
-2.95560053969372e-05
-6.49819833872588e-05
-4.22071579566394e-05
-2.66115997077815e-05
-6.21772016132334e-05
-2.51587755790622e-05
-4.07202584770805e-05
-3.4190116969443e-05
-3.68232263360727e-05
-4.05488013154893e-05
-1.13169900493628e-05
-3.61955027500251e-05
-6.0720305035249e-05
-3.68284202589893e-05
-5.18990805972662e-05
-3.80434057291987e-05
-5.33791685408334e-05
-2.77575698710045e-05
-4.26211461982079e-05
-5.57461396567643e-05
-5.40343219516079e-05
-1.97784566051504e-05
-4.4516234995656e-05
-5.23466997257094e-05
1.73831277306921e-06
-3.4022643324846e-05
-1.24250576955327e-05
-4.40413068385175e-05
-3.94611541986676e-05
-3.35165411114875e-05
-2.9346298943851e-05
-4.08191337192228e-05
-2.9427775005122e-05
-2.29008654309767e-05
-3.52552981558418e-05
-6.0625374760988e-05
-5.42502228302674e-06
-5.59901250816171e-05
-1.60139052291248e-05
-2.05983796910015e-05
-2.22636409784773e-05
-1.90079615237735e-05
-2.28105968295367e-05
-6.79378346801481e-06
-7.47714177806996e-05
-3.46007554618839e-06
-3.74800024405114e-05
2.97622836597426e-06
-5.80000808043884e-05
-1.55998590730281e-05
-3.60317102677257e-05
-4.22966670655968e-05
-4.89801856080622e-05
-2.40273561101631e-05
-5.03248927371291e-05
-1.86351760034574e-05
-1.0442587013778e-07
-3.46239875162234e-05
-3.50435643206194e-05
-2.70279055038279e-05
-4.29295790325517e-05
-2.38676242512341e-05
-3.34700441413608e-05
-3.43186640701847e-05
-6.20543836793629e-06
-5.90876140990842e-05
-2.88463592078692e-05
-3.92931375839487e-05
-5.22356546726156e-05
-1.43845868464039e-05
-4.13134079079184e-05
-4.39952409302354e-05
-5.41866696838584e-05
-2.93924863343935e-05
-1.74513352179132e-05
-3.61459022670792e-05
-3.41956261672035e-05
-4.79263787536574e-05
-3.7486555907967e-05
-2.48586221819236e-05
1.60928836819239e-06
-1.78246797129613e-05
-2.07767953623884e-05
-7.79401502249053e-06
-2.5638715358105e-05
-4.6101781082323e-05
-8.24451311984889e-06
-3.59753812522532e-05
-4.01437721331357e-05
-3.71567709982683e-05
-9.4029828009983e-06
-2.91047505136042e-05
-3.51810440812069e-05
-3.80286488143448e-05
-2.8832487731632e-05
1.90834971136674e-06
-7.28478450884536e-05
-2.93893564492553e-05
-1.53790287822198e-05
-3.01436184095238e-05
-2.09615193875239e-05
-1.67474066000261e-05
-3.56840225674184e-05
-2.94262373993031e-05
-3.37820491306472e-05
-4.09158521351459e-05
-4.25539375905643e-05
-1.51951529590669e-05
-2.16439212287693e-05
-4.20985119134638e-05
-3.11830379061956e-05
-2.82490953075209e-05
-1.98995729766739e-05
-1.17271887903043e-05
-5.32399075416626e-05
-5.32711175984067e-05
-2.77780745664361e-05
-4.9519651380064e-05
-3.62320136603695e-05
-4.1494925239541e-05
-3.82590716296714e-05
-5.70946558751484e-05
-4.64603565323155e-05
-9.80230006016356e-06
-1.26511764307188e-05
-5.62559530394327e-05
-2.39952195011408e-05
-6.76941168422578e-05
-2.30892131156473e-05
-4.85105961709162e-05
-4.77267404663189e-05
-4.09649546029062e-05
-2.50170984833064e-05
-3.53886614393273e-05
-5.00823755623186e-05
-4.61287957568901e-05
-3.01626235813491e-05
2.18203895261892e-05
-5.26498941468194e-05
-2.82598654797649e-05
-4.56194776320322e-05
2.78437999623048e-07
-2.1539719734761e-05
-3.07915958728234e-05
-1.99561180543006e-05
-3.83427108630884e-05
-6.77220677370377e-05
-4.53035007395083e-05
-3.71291482616842e-05
-4.43896002237263e-05
-3.51167048615834e-05
-1.8119440361141e-05
-4.44712340276072e-05
3.84736728945489e-06
-3.45390507145199e-05
-1.570124173e-05
-2.19283826625197e-05
-2.78588021552846e-05
-2.81940119194385e-05
-4.77790389277768e-05
-5.38207836679541e-05
-4.38626841449007e-05
-2.92058776584043e-05
-4.31113758562049e-05
-3.95182051262413e-05
-2.42548041192994e-05
-4.75881244921641e-05
-4.80517742569734e-05
-4.58414332173504e-05
-1.9568524073938e-05
-2.10623812686592e-05
-4.05625450225597e-05
-8.26225357723661e-08
-2.52054450338644e-05
-2.53247434855139e-05
-3.15319541799214e-05
-4.5197461232387e-05
-5.4636117206186e-05
-3.67751620664076e-05
-3.95334407005329e-05
-5.38192550471805e-05
-3.89746542437931e-05
-3.67990483180217e-05
-7.86391332056072e-05
-1.77804633831324e-05
-5.71851621543502e-05
-2.07353402054199e-05
-3.66384243877313e-05
-1.18546477334597e-05
-4.10145667065955e-06
-4.27526832380482e-05
8.59064731416515e-06
-1.56123664717871e-05
-3.6100283975998e-05
-3.16359876975428e-05
-4.49268380232711e-05
-2.27829871168064e-05
-2.29390491475175e-05
-1.76122758044959e-05
-1.46836341809684e-05
-1.89393865792461e-05
-3.29055803604556e-05
-1.25616627176171e-05
-1.43880016804107e-05
-3.45378903279381e-05
-3.53732889279042e-05
-3.23461975074927e-05
-2.896942031299e-05
-5.00241138691638e-05
-4.8826344903791e-05
-5.13847484055759e-05
-2.83071697323161e-05
-2.20662784953432e-05
-3.91495545488314e-05
-2.16938615856974e-05
-4.193374605332e-05
-5.16848860480378e-06
-2.98858923026978e-05
4.39272650352294e-07
-2.80997877775537e-05
-1.13003069025446e-05
-3.65679618915737e-05
-7.04376307927248e-06
-9.09962641053927e-06
-4.77425924791516e-05
-5.49577350418842e-05
-3.18858731161487e-05
-1.90674524468766e-05
-3.50819855740916e-05
-1.86215508187763e-05
-5.91277594612819e-05
-1.25822547082523e-05
-2.02712619106938e-05
-1.78181442631366e-05
-2.25493295862064e-05
-4.54236254674866e-05
3.02876012623533e-06
-5.80245885783425e-05
-3.00713568397243e-05
-2.99311522527074e-05
-6.47050645224902e-05
-2.02018911008531e-05
-4.91198344751365e-05
-1.1628228263007e-05
-3.33865959793666e-05
-3.16061401316146e-05
-2.96445574886505e-05
8.462675655562e-07
-4.47820434309578e-08
-1.3789024676442e-05
-2.99397702491085e-05
-3.4047441638579e-05
-2.25084413317445e-05
-6.00602477608741e-05
-2.47967309169324e-05
7.07947822500769e-06
-1.87955565803539e-05
-4.6560646465586e-05
-5.39170506596749e-05
-4.48417392246458e-05
1.77431600538832e-05
-3.51244892375605e-05
-4.46191185369178e-05
-4.21207328681777e-05
-2.25397979532177e-05
-3.10309035708491e-05
-1.3997179101207e-05
-4.4997612068681e-05
-5.74097663467922e-05
-3.45048198976799e-05
-3.34824866337563e-05
-3.41604944004145e-05
-4.06294876429122e-05
-3.64456357944874e-05
-2.19825134187973e-05
-4.09505216677444e-05
-2.88157130664989e-05
-2.05564180946802e-05
-1.1432551703662e-05
-3.28301351836653e-05
-1.85160454899542e-05
-6.27873452258938e-05
-2.59253867182264e-05
-2.33949786866381e-05
-3.46988281074493e-05
-3.91738880036349e-05
1.97263304331186e-06
-2.6960369839438e-05
3.11209892553463e-06
-3.85817605026662e-05
-4.71101340224885e-06
-3.98781120972788e-05
-3.46477361260255e-05
-3.18874799123199e-05
-6.17373670817326e-05
-3.24636642991447e-05
-2.49379007231819e-05
-4.13108806179802e-05
-2.99081335227136e-05
-2.59298827014518e-05
-4.36861961948379e-05
2.39854701456137e-07
-2.83611325456015e-05
-5.05706157978245e-05
3.56783530672835e-05
-2.20867872422788e-05
-2.79994464814792e-05
-2.08375684215136e-05
-2.77483053519374e-05
-1.90809228187517e-05
-8.22211128081684e-06
-3.62184872425322e-05
-5.00936331520516e-05
-1.82529822971105e-05
-2.92942547855737e-05
-4.42907863627563e-05
-3.69241872159204e-05
-9.27388520628175e-06
1.50361381732864e-05
-3.97171314964302e-05
-7.0248623574816e-06
-7.2926588819338e-05
-3.36059409047149e-05
-1.99932118585583e-05
-4.41760674352005e-05
-1.36239339290466e-05
-2.377258189358e-05
-3.29756464268623e-05
-3.70565255501897e-05
-7.70621618065914e-06
-2.18833441966277e-05
-3.31550898216235e-05
-3.39877347822548e-05
-3.70938873785859e-05
-4.53158255420856e-05
-3.436259420148e-05
-5.47592092138169e-06
-4.53462844359156e-05
-2.51897816367773e-05
-1.13539527631261e-05
-3.31593823030411e-05
-2.85900367490064e-05
-3.19538445273537e-05
-2.20818474522937e-05
-1.3463477475503e-06
-2.4648196400155e-05
-2.64886013007228e-05
-8.49912016380434e-07
-4.16835481240926e-06
-1.81274304718059e-05
-4.35937532610819e-05
-1.57741440886641e-05
-3.74608478805962e-05
-3.79193189353175e-05
-2.04403400769739e-05
-1.81669155384634e-05
-5.96547893768503e-05
1.17999007281829e-05
-2.01408517249145e-05
4.35211599919278e-06
-1.82759817116017e-05
-2.79137636943582e-05
-6.31019628787221e-05
-6.13325413192295e-05
-2.64594758256538e-05
-3.62446450657508e-05
-1.93299727497134e-05
-1.74729436998465e-05
-2.60088410829975e-05
-5.2282861734197e-06
-7.01143499202821e-05
-1.59170017171662e-05
-1.26397998498403e-05
-2.98814436938559e-05
-3.94145517864539e-05
-2.93013490388107e-05
-3.98890703851521e-05
-4.94562613755326e-05
-3.48206679205068e-05
-1.03010014319561e-06
-3.18669430437189e-05
-5.97588183962833e-05
-1.61997152129595e-05
-2.17081916614172e-05
-7.84656971809008e-06
-5.4589869276293e-05
-3.90031758450113e-05
-6.80324720233136e-06
-2.44123537289786e-05
-6.19411170673348e-05
-3.67636752861372e-05
-2.15949237841038e-05
-4.26637000167148e-05
-1.57395980465022e-05
-5.56170510045586e-05
-3.18843773962131e-05
-6.64474341222106e-05
-4.4447079054134e-05
-6.15756959319952e-05
-1.60976108361849e-05
-4.77536799763431e-05
-4.22046243071104e-05
-7.08858704467944e-06
-3.02559952431442e-05
-8.01716893399838e-05
-4.46747828684294e-05
-2.86519328196638e-05
-2.19818657657192e-05
-2.52863394259952e-05
-2.66287031809944e-05
-2.73055654739005e-05
-3.88499062394987e-05
-3.99845440204657e-05
-8.46149555142355e-06
-1.89653720856905e-05
-6.68205236352463e-06
-2.47924657229923e-05
-2.07770262960347e-05
-7.21439099556312e-06
-7.08230606000724e-06
-5.5403559884583e-05
-3.2103792333926e-05
-5.70338968542719e-05
-3.83841666130245e-05
-2.76076887357398e-05
-3.87529235462055e-05
-2.03670147778936e-05
-5.82354804512762e-05
-2.42000970875475e-05
-4.93494989043867e-07
-2.34005893385127e-05
-9.38031701773798e-07
-3.10350188101781e-05
-3.99395548617886e-05
-2.12846702452261e-05
-3.81308105109439e-06
-6.33026383543022e-06
-4.28631543822448e-05
-4.8022982157784e-05
-2.2972602348979e-05
-2.7452651290164e-05
-8.02048258474504e-06
-3.36098898448186e-05
-9.09487536261076e-06
-1.95793766682368e-05
-6.79723677486938e-05
-3.26722791189536e-05
7.14903869950139e-07
-3.1988963786879e-05
-4.72265822683569e-05
-4.13596727902828e-05
-6.101470109368e-06
-2.91026600899567e-05
7.91041207065782e-06
-4.37581347837997e-05
-2.94673183575539e-05
-3.4447318277964e-05
-1.54962356138227e-05
-2.488177687902e-05
-3.19153764528298e-05
-2.9139532817974e-05
-2.90939085916717e-05
1.89874339877714e-06
-2.58135206926888e-05
-3.91160200679491e-05
-2.30956647091512e-05
-3.40949151418686e-05
-2.78867105779099e-05
3.98704837107494e-06
-7.49186597911276e-06
-2.43508943062512e-05
-4.20144925681558e-05
-3.86646672362724e-05
-3.61553717885481e-05
-1.31952497571513e-05
-2.68916133164309e-05
-5.73111696568892e-05
-3.81625690201103e-05
-4.43775250561224e-05
-1.8765610002683e-05
-1.37464148070133e-05
-5.09389775211696e-05
-3.17766649038736e-05
-2.6450817923949e-05
-6.02423207851171e-05
-4.18691487470207e-05
-5.92548197309404e-05
-1.51880422987323e-05
-9.09679992973757e-06
-2.2494059000797e-05
-4.64816034921247e-05
-6.8349841799047e-05
-1.50658670174898e-05
-4.03667119899065e-05
-3.71805787879653e-05
-1.99036595001415e-05
-2.65647015550776e-05
-6.04665967250445e-06
-4.25474985979598e-05
-3.68329757995405e-05
-4.36390062807143e-05
-5.16787911323792e-05
-3.78060830289521e-05
-1.10636575769772e-05
-3.46324753138753e-05
-2.38322303836096e-05
-3.81638484391443e-05
-2.97583067262625e-05
-5.72048090866216e-05
-1.28458771109611e-05
-6.25643224952274e-05
-2.9800188662619e-05
-1.91066184615364e-05
-2.95162715855904e-05
-6.19436994210913e-05
-4.11759953130501e-05
-3.97229805579512e-05
-3.64454015606949e-05
-6.22118581835233e-05
-3.96521945069738e-05
-2.02727412671011e-05
-2.00664602728352e-05
-3.9737043678648e-05
-4.06367330378332e-05
-3.07466829365328e-05
-1.39464287916582e-05
-2.11260671015939e-05
-1.07485411983e-05
-3.65105705834365e-05
-3.72810326774611e-06
-3.88932556525718e-05
-2.02518341039076e-05
-1.8301050831354e-05
-2.35424799457004e-05
-7.13649381143314e-05
-2.47935740855853e-05
-1.10257203065043e-05
-3.24975252301765e-05
-3.39951552346715e-05
-3.67590939953756e-05
-1.45486388256884e-05
-4.80333438734234e-05
-2.35886429618283e-05
3.41344713941484e-06
-6.26862273415456e-05
-9.15486163413791e-07
-5.59902621637906e-05
-2.33892804196665e-05
-3.98306709150163e-05
-4.43799662978597e-05
-3.36385537630886e-06
-1.68419523327647e-05
-5.30527241851055e-05
-3.64386223670205e-05
-1.9195925513105e-05
-2.69810366709429e-05
-6.08893063698623e-05
-6.39395385740793e-06
-2.54103386103647e-05
-3.3162263437057e-05
-4.91923268466715e-05
-3.27627832089939e-05
-4.0850502414162e-05
-4.97555498399759e-06
-2.14673192713377e-05
-4.43498351992466e-05
-3.40616353307327e-05
-7.70249886776978e-06
-3.39289269929776e-05
-2.75415979487662e-05
-4.36645652803304e-05
-2.7627724879557e-05
-2.33838676147625e-05
-4.43486862418444e-05
-2.6763982465368e-05
-2.34398153243362e-05
-3.1531520135989e-05
-2.30485013312393e-05
-4.64843845185287e-05
-2.09467593262492e-05
-2.62356488395228e-05
-1.72755534059198e-05
-9.19530338135744e-06
-5.90122852744168e-05
-2.07348909110653e-05
-3.00098159968026e-05
-3.82969186617249e-05
-1.41080507766981e-05
-2.76016799395303e-05
-2.87406671132481e-05
-3.28545082130774e-05
-4.10456633159764e-05
-3.02486105221922e-05
-2.94075101827822e-05
-3.82952802712832e-05
-2.60985760313368e-05
-4.42193705033398e-05
-4.3566019483588e-05
-4.30677656401546e-05
-2.53841009001022e-05
3.21177591341703e-07
-1.30535438746908e-05
-2.60776581423619e-05
-2.57210723092357e-05
-3.22585360395607e-05
-1.18279980612811e-05
-2.1829246431162e-05
-1.81648825184316e-05
-4.306643720437e-05
-4.76478017917093e-05
-4.54137525000137e-05
-1.35555695757426e-05
-1.59614803451683e-05
-4.46107186621507e-05
-4.98697765022922e-05
-1.14667278462546e-05
-5.94761085417156e-05
-5.67230059424813e-05
-4.14010313728879e-05
-1.82559590192241e-05
-2.50317750997254e-05
-3.16709745347613e-05
-2.6593383924008e-05
-4.94932318639589e-05
-2.65218114804651e-05
-4.53901921402298e-06
-2.98485142435246e-05
9.78577938823206e-06
-5.27693509241375e-05
-2.87493661313034e-05
-4.26456026577647e-05
-2.45533626643578e-05
-2.52139435748124e-05
-5.71827581430678e-05
-7.796070761523e-05
9.81113600508467e-06
-2.56744805313294e-05
-3.4791238468995e-05
-3.62401898557473e-05
-2.60137724668812e-05
-1.90451958929904e-05
-2.49279678892514e-05
-5.60365817608487e-05
-4.06287847934193e-05
-4.63070484085629e-05
-3.00504170114984e-05
-7.77103820926699e-06
-5.09090633125698e-05
-3.653182687457e-05
-4.49301191098271e-05
-4.08531115842115e-05
-3.30119096313176e-05
-2.94796343604293e-05
-5.280034981059e-06
-2.88141909311245e-05
-4.72539145017738e-05
-5.21174239029928e-05
-2.80083666802138e-05
-4.30334098871146e-05
-3.60553981332036e-05
-1.2933245334935e-05
-3.8391415562216e-05
-2.75033108363368e-05
-4.83313627081678e-06
-1.62170847735078e-05
-4.7146294097081e-05
-4.53400049781506e-06
-5.84500041528084e-05
-3.09870067937785e-05
-4.85098001537431e-05
-2.99662490245522e-05
-3.05912164952446e-05
-2.44680148760176e-05
-1.42298397746591e-05
-2.85114779514249e-05
-8.93430752936467e-06
-2.34226025368359e-05
3.96722043554715e-06
-8.67606962609574e-06
-4.86933959361763e-05
-1.99053120054466e-05
-2.96136105846678e-05
-3.46761408711926e-05
-3.57657122365108e-05
-1.96484027498365e-05
-6.11670941192342e-06
5.8026343941414e-06
-2.77389376552558e-05
-3.88302189764684e-05
-2.42935662389312e-05
-1.27471791464193e-05
-2.52216192061478e-05
-9.31237643538808e-07
-3.77332814363191e-05
-4.98032066301681e-05
-3.13776082801941e-05
-2.61230294088364e-05
-3.06470936239867e-05
-1.45570347012636e-05
-4.10322232097959e-05
-2.22826858233385e-05
-5.49707777053608e-05
-3.70444787300232e-05
-5.6813870721791e-05
-2.78939103316562e-05
-2.320157468091e-05
-2.83819830808339e-05
-3.87559807025897e-05
-1.37570309176085e-05
-1.53695557430448e-05
-4.20338335900157e-05
-3.39019571394908e-05
-1.45728015035168e-05
-2.56498682061164e-05
-2.98099915392107e-05
-4.53236933252369e-05
-2.88516384420462e-05
-3.02101304592826e-05
-4.02575301831607e-05
-2.32621108803842e-05
-1.00464921895476e-05
1.35469524980234e-05
-2.93485345034513e-05
8.25558094677783e-06
-5.94940046109212e-06
-2.05559764189733e-05
-1.52420077843398e-05
-3.83068649103613e-05
-2.12068580827859e-05
-2.49828552198717e-05
-1.47402830740877e-05
-2.96346541322356e-05
-3.05463579049603e-05
-2.5431049575117e-05
-5.29300917241834e-05
-2.48526922843136e-05
-4.33693779818713e-05
4.87917603230359e-06
-2.40292230987216e-05
-4.14988072677284e-05
-3.06363614025775e-05
-2.74827963961252e-05
-2.58553124118651e-05
-3.7415343409948e-05
-3.41546006176977e-05
-3.57413829382915e-05
-1.66620686225088e-05
-5.44560046209392e-05
-4.67008226357975e-05
-3.30299358226663e-05
-3.19046905327464e-05
-5.76383090068759e-06
-6.16672800197272e-06
-3.84226265076123e-05
-3.30558499546942e-05
-1.02760891853763e-05
-3.13187720610423e-05
-2.41130885204407e-05
-7.53223457614785e-06
-3.10100035927167e-05
-2.07879751663283e-05
-3.86336867430903e-05
-4.06160810586043e-05
-2.43488218418248e-05
-1.18814648602244e-05
3.31808123597559e-06
-4.05895572246226e-05
-1.86605914167878e-05
-3.89014401457315e-05
-1.66845713348918e-05
-6.04232200536746e-06
-3.58996002693111e-05
-2.48680643538743e-05
-2.64303785499377e-05
5.36773820542146e-06
-9.85676531266292e-07
-1.17295121808814e-05
-5.20325999303335e-05
-7.22182645117495e-05
-1.21721262118775e-05
9.02131677384904e-06
-3.35596496057196e-05
-3.7985411054042e-06
-2.38862080490794e-05
9.02357696168235e-06
-3.95172864305841e-05
-2.29955903109089e-05
-3.83333349804324e-05
-3.84691275415442e-05
-2.17000910309835e-05
-3.21331087414917e-05
-4.64896461005848e-06
-3.0844830096762e-05
-1.46716646837494e-05
-2.11340827921327e-05
-4.61915709523885e-06
-3.96994728665619e-05
-5.85946802423351e-05
-1.9828565887515e-05
-4.13298580755785e-05
-2.51722606192712e-05
-2.049781859164e-05
-1.89330289927359e-05
-2.58123998940204e-05
-2.31098345365782e-05
-3.45808338953837e-05
-7.14006648488738e-05
-2.02935593289134e-05
-5.71249831416381e-05
-2.84582087948491e-05
-2.93650592763423e-05
-5.15534075199618e-05
-3.98154224513346e-05
-4.94568461850732e-05
-2.53569666541198e-05
-5.64043649640405e-05
-3.14796264606258e-05
-1.38836859897263e-05
-2.77857792209839e-05
-3.85180053074568e-05
-5.03892770241413e-05
-4.75335394006498e-05
-4.19753718590019e-05
-3.07827328120213e-05
-3.86920034970026e-05
-1.0196416919466e-05
-5.54582998045207e-05
-3.40428760351635e-05
-4.24086291995138e-05
-2.95278905473102e-05
-3.13744712614921e-05
-2.80340181016081e-05
-9.87938171091465e-07
-2.4500240907123e-05
-7.62694622451914e-05
-3.87022285181918e-05
-3.05413706271644e-05
-4.07081673865622e-05
-2.72808622857987e-05
-4.95783952291508e-05
-2.2069126894468e-05
-3.7122887002375e-05
-1.83904703256651e-05
-1.42617735744195e-06
-4.89415220146054e-05
-3.5489296479338e-05
-4.38605735145247e-05
-3.77236366756077e-05
-2.94605648201463e-05
-4.79308213087325e-05
-2.38309185182393e-05
-1.25443979007648e-05
-1.62843721220533e-05
-2.61801892274052e-05
-4.57493087653133e-05
-1.64062761039522e-05
-2.83428208915976e-05
-4.69763392800056e-05
-2.813075516912e-05
-3.89853601693633e-05
-1.86307284136974e-05
-4.30776128539778e-05
-1.14827231045943e-05
5.4589080626065e-06
-2.52450296904951e-05
-2.57181755448395e-05
-4.22389493063207e-05
-1.94194072102186e-05
-5.63657796186719e-05
-2.80226199854557e-05
-3.53199076145001e-05
-1.57934898751351e-05
-2.79852340151385e-05
-8.14741484290609e-05
-2.82679478626241e-05
-3.41127054759695e-05
-3.06172664479704e-05
-1.40607582332257e-05
2.2174644706591e-06
-2.48077385740956e-06
-1.37005506514988e-05
-5.40809521427407e-05
-2.72370197823859e-05
-2.03550663619884e-05
-1.99681862804854e-05
-3.36473812598596e-05
-1.87101124716022e-05
-4.08167814850443e-06
-1.46553653496449e-05
-3.02399267889277e-05
-1.97089213896452e-05
-2.91099266825238e-05
-2.12344757198222e-05
-4.56789825702243e-05
-2.84159157964769e-05
-4.4317092533861e-05
-2.70887666204515e-05
-4.98085257077184e-05
-3.57743459257727e-05
-3.04249062470474e-05
-5.46005001678229e-05
-2.72252198202591e-05
-2.96293626119596e-05
-4.87527221563565e-05
-2.12967494370469e-05
-2.90691293839498e-05
-1.47023422011908e-05
-4.95143404336745e-05
-4.27662552976147e-05
-3.81243052658665e-05
-1.21265562045358e-05
-2.69268453944398e-05
-4.79911299397215e-05
-4.6068533296051e-05
-1.55647602485192e-05
-5.03515994823982e-05
-1.24201847124455e-05
5.22027975342022e-06
-4.42708873303765e-05
-5.04635383555774e-05
-2.3837979796748e-05
-4.76753304127849e-05
-2.99818570219528e-05
-1.30684306313548e-05
-1.1909248645358e-05
9.15914791241862e-06
-8.45877387332578e-06
-5.46749847634672e-05
-1.73183439918849e-05
-2.2325364100602e-05
-2.16129573694321e-05
-3.26869584916043e-06
-4.66892563677651e-05
-2.45080284956603e-05
-3.84249484035142e-05
-2.40224394428183e-05
-4.67401045283841e-05
-2.76811221621756e-05
9.02363878397285e-06
-9.51326507301291e-06
-5.00146678695755e-05
-4.187106970669e-05
-2.20158094916349e-05
-3.05541406728631e-05
-2.38242470264334e-05
3.35571872428043e-06
-1.62982159205874e-05
-1.07115753468267e-05
-3.78246401991534e-05
-3.97068616467879e-05
-9.4856564712612e-06
-1.68140834563806e-05
-1.8213403574613e-05
-7.51036091698198e-06
-3.7650248293757e-05
-2.70031363292471e-05
-3.78903113742746e-05
-1.81735201394935e-05
-1.86552915427407e-05
-1.09694479387289e-06
-3.66135499199552e-05
-4.22448294866216e-05
-1.7343925779827e-05
-3.98573977451282e-05
-2.3097616609528e-05
-3.04083361997052e-05
-4.09437300334483e-05
-1.31358870815028e-05
-3.32486348470853e-05
-9.79627608820398e-06
-2.55316036727912e-05
-4.0000032974961e-05
-4.56378612898008e-05
-2.56154978691629e-05
-3.90722861769669e-06
-1.89179453881782e-05
-4.6373464454492e-05
-3.27279429490243e-05
-2.27446863895652e-05
-3.23264550752949e-05
-4.81236896874635e-05
-4.85196965314903e-05
-6.17022372366377e-06
-2.05272157301246e-05
-1.12239514956809e-05
-4.07815756004057e-05
-4.70128696656418e-05
-2.78097097207642e-05
-2.82941087733026e-05
-3.84695277467223e-05
-2.45710443249999e-05
-2.22299491649683e-05
-9.96555596919637e-06
-1.55682302980463e-05
6.41507882428689e-07
-3.61042251119133e-05
-3.76733916591005e-05
-7.24504695606871e-06
1.14799647251831e-06
-1.68404256946439e-06
3.24920828852785e-06
-1.14016318996557e-05
-1.41630813380326e-05
-3.74032002117458e-05
-1.93219523727592e-05
-2.39884634316393e-05
-3.05780672735581e-07
-6.46308422671323e-05
-3.01506052687316e-06
-7.73855045191258e-06
-1.94423692473449e-05
-2.25957886796996e-05
-1.76734170454419e-05
-2.81531395589167e-05
-2.26109389530538e-05
-3.67420683921703e-05
-1.70480434820572e-05
-2.68247003179612e-05
-1.13604588334507e-05
-4.65605685647015e-05
-2.15793727259965e-05
-1.53383876943196e-05
-1.43904674615182e-05
-1.63891306430973e-05
-2.15884532451741e-05
-3.87929947535725e-05
-4.25753080038656e-05
-2.62705763470021e-05
1.87986321933786e-06
-1.17600841787546e-05
-3.24874051996664e-05
-3.48298370959375e-05
-1.73561203606405e-05
-1.29316198080764e-06
-2.28926790278493e-05
-4.96676182628215e-05
-8.09563735599985e-06
-2.96832928141654e-05
-8.60725436958668e-07
-2.58442165462896e-05
-3.09399635033386e-05
-2.80654956554632e-05
-1.40939641262964e-05
-4.24042178076347e-05
-5.6805675058134e-05
-1.45645808435868e-05
-2.570357693744e-05
-7.98964559390763e-06
-8.82239381023262e-06
-3.22141712017765e-05
-8.75512417989962e-06
-1.60894794435086e-05
-3.30567842023745e-05
-4.98221304172267e-05
-4.78344927710013e-05
-3.5389089253392e-05
-2.48049661486024e-05
-2.43062889165557e-05
-3.99783870298718e-05
-1.73618351800644e-05
-2.81896797645107e-05
-2.26372222906255e-05
-2.7551278132401e-05
-2.32430933139195e-05
-1.28734784274077e-05
-3.09959130335542e-05
-2.84954813427898e-05
-2.44628903644055e-05
-1.59927070267006e-05
-3.60977782110652e-05
-2.84753488272425e-05
-4.18018912164718e-05
-4.70979953650844e-05
-1.01428847466905e-06
-4.11290993650472e-05
-1.83173191965603e-05
-2.16867500129483e-05
-5.76809760292093e-05
-2.99194626831074e-05
-3.95073086499246e-05
-3.38030790578605e-05
-3.32179605316873e-05
-4.43494191365028e-05
-1.19573872881945e-05
-3.15044168957235e-05
-1.16284421342632e-05
-1.06942157676319e-05
-6.58009628369617e-05
-5.45754674319621e-05
-2.11955953729112e-05
-3.79306990982207e-05
-6.85480686011365e-06
-3.77532334652107e-05
-3.88757751525365e-05
-3.10918364404679e-05
-7.23102795831442e-06
-5.97715555163012e-05
-3.75887467252667e-05
-3.44010343954845e-05
-2.19542667725125e-05
-2.64512486683102e-07
-3.34061763607024e-05
-4.02178992011033e-05
-4.28348208504804e-05
-2.42770371780039e-05
-4.08292148103359e-05
-3.57053337971904e-05
-4.28419942612042e-05
-3.33974916282279e-05
-4.099163757502e-05
-5.08715242755431e-05
-1.42804231337554e-05
-5.14195087730685e-05
-2.34444526421604e-05
-5.5819498501328e-05
-2.90842346140768e-05
-3.96757218169707e-05
-5.73115049712134e-05
-2.24873210377309e-05
-2.45007921353435e-05
-1.29458906496758e-05
-5.97084948050476e-05
-2.14533385545962e-05
3.66130285511692e-06
-2.10846146279438e-05
-4.25228138495662e-05
-1.83926789281092e-05
-4.23031099054271e-05
1.46332629924887e-06
-4.42792148552059e-05
1.33788548293475e-05
-3.16134883740666e-05
-3.90381863285962e-05
-6.81249186104452e-05
-1.08572757183105e-05
-6.12432596141048e-05
-1.90552291536723e-05
-4.67810755991715e-06
-3.38106911176545e-05
2.53510206613654e-06
-1.7955118277659e-05
-6.75517732718324e-06
-7.04744073509581e-05
-1.91942831207676e-05
1.22964392159697e-05
-2.08120635323277e-05
-3.60459536761287e-05
-2.29650782301254e-05
-2.22265227407279e-05
-3.78006507580062e-05
-2.78642292018723e-05
-2.38272723648929e-05
-3.24870894144895e-05
-3.53338899431242e-05
-3.23305217497332e-05
-1.90967204068039e-05
-9.00083740663017e-06
-4.04987419632804e-05
1.1515985584591e-05
-3.2606480520568e-05
-3.55227676959506e-06
-2.48443188360129e-05
-5.81685919839068e-06
-1.36025476088324e-05
-4.18201669932399e-05
-4.49894748916592e-05
-2.34723399718036e-05
-3.98521636963053e-05
-2.46436534516309e-05
-6.70794189970218e-05
-2.68714611974727e-05
-3.10810799009193e-05
-4.09957416698994e-05
-4.4937312722905e-05
-2.857383887514e-05
-2.21173250465851e-05
-4.56448223274252e-05
-2.7508827423607e-05
-1.3358865859341e-05
1.54250361184862e-05
-2.96635086179493e-05
-3.25338107555458e-05
-2.50376855542869e-05
-2.22418101960066e-05
-5.01112895293724e-05
-2.40730809703725e-05
-1.01857592318206e-05
-1.88316149526604e-05
-1.67546133802598e-05
-3.0544232237999e-05
-1.41743452461729e-05
-2.69902672478886e-05
-4.58724420631444e-05
1.40935568175812e-06
-3.81277217557199e-05
-5.23605321984724e-05
-2.28604357875256e-05
-2.50356918304689e-05
-5.15591478835236e-05
-2.42196400225362e-05
-3.82529714137369e-05
-2.4044001050787e-05
-5.17063158531143e-06
-2.05907483375649e-05
-5.31805392992269e-05
-4.17107734320784e-05
-9.81462376196319e-06
-1.15259205686462e-05
-3.35223017855454e-05
-2.03172542561316e-05
-5.08754655648041e-05
-2.95046506741915e-05
-1.33965024370892e-05
-2.99036393304739e-05
-3.40421505295187e-05
-2.82289838786891e-05
-4.88784123129072e-05
-1.79054247806913e-05
-1.85937157817669e-05
-3.53543917365562e-05
-3.96131544636778e-05
-4.6463524738204e-05
-3.95854780409852e-05
-3.65929604449189e-05
-3.54377676125315e-05
-3.42528751158992e-05
-2.99439267759815e-05
-2.10917422715903e-05
-6.67755900823278e-05
-2.24249512145405e-05
-6.36811291583007e-05
-2.9276524698986e-05
1.25683512431298e-06
-3.15312621081602e-05
-8.81233791186731e-06
-2.50893954622605e-05
-5.81732375249005e-05
-3.19958886590104e-05
-3.89851368416188e-05
-3.0176463701647e-05
-2.99429101245617e-06
-2.19404669780876e-05
-4.22528323739775e-05
-2.79949841467467e-06
-8.50288519487214e-06
-2.77927937769621e-05
-2.08501539905771e-05
-3.82492201852776e-05
-3.46281885578473e-05
-1.80360805075646e-05
-3.4531603898681e-06
-4.83985891565807e-05
-1.82575353990624e-05
-2.85594792229509e-05
-4.18888327850092e-05
-3.69930609068691e-05
-3.31204857654362e-05
-9.42477794685649e-06
-2.8572277376269e-05
-5.11946618350773e-05
-2.56538618602999e-05
-4.91298910692251e-05
-4.92909554927345e-05
-3.22115750540436e-05
-4.67705826597691e-05
-1.89426563068027e-05
-1.38992407761822e-05
-3.35670469176874e-05
-3.8210628515973e-05
-1.28746586586384e-05
-5.48854364291937e-05
-5.74398325713217e-06
-3.19794144554859e-05
-4.11826904538986e-05
-2.87371787430328e-05
-2.86756860804445e-05
-3.29504580993466e-05
-3.54976830506279e-05
-2.08295140851263e-05
-2.28368954528876e-05
-1.72807290499148e-05
-4.55203032815433e-05
-2.34717393121374e-05
-4.06965809749104e-05
-4.63061664493572e-05
-3.17747310274826e-05
-3.07593098115749e-05
-6.17561131311033e-05
-3.72857984885952e-06
-5.7331526316882e-05
-3.63827644151514e-05
-2.89570466794534e-05
-3.14853594741983e-05
-2.97718162680832e-05
-1.24960936725404e-06
-1.50185350374022e-05
-2.21624932671618e-05
-4.19034945395431e-06
-1.01070221949334e-05
-5.31006990880948e-05
1.05070747795184e-05
-4.55751337034804e-05
-2.46871109741433e-05
-3.63515898587542e-05
-5.72201737765805e-05
-9.69103384098401e-06
-2.40023688398107e-05
-2.43983520310226e-05
-1.97066269429086e-05
-4.2282919895541e-05
-1.89689345618e-05
-3.84353810641811e-05
-6.81037743990222e-06
-5.19745559921285e-05
8.6687708167565e-06
-1.25565615691423e-05
-1.62601500721954e-05
-4.5252885195438e-05
-2.15774262612909e-05
-3.70732121696621e-05
-5.55005171640517e-05
-7.45062253554498e-06
-3.42132587912411e-05
-2.96353551787231e-05
-1.26224592207727e-05
-2.56584555282963e-05
-2.82085105783133e-05
-2.18927210741475e-05
-6.53029290938706e-05
-3.24167121262837e-05
-9.9119815705601e-06
-2.89042280366523e-05
-4.35931445602439e-05
-2.70953558294959e-05
9.88268071002163e-06
-4.74645350349989e-05
-2.22798284901695e-05
-1.29161441879506e-05
-6.63578407638158e-06
-2.90012151277402e-05
-1.49021131959137e-05
-4.81961536714553e-05
-3.98836118064546e-05
-4.87726991004384e-05
-9.0761010291179e-06
-5.33604181789464e-05
4.69572849340156e-07
-1.53588589940281e-05
-3.98016275415524e-05
-5.72158107655427e-05
-2.69084623633311e-05
-3.61341070458747e-05
-4.36802528056429e-05
-1.7516429174479e-05
-1.34549446548587e-05
-2.45869320501429e-05
-3.90106315071822e-05
-2.05930801519727e-05
-1.11657794767729e-05
-3.60137741963378e-05
-5.69459239110981e-05
-5.36155566385517e-05
-7.39560654668905e-07
-3.91319947561351e-05
-5.76702664828675e-05
-5.2276701868257e-05
-1.25010927097685e-05
-6.07337726314273e-05
-2.18876176987829e-05
-2.07705303655923e-05
9.81136463485194e-06
-1.49699734639938e-05
-3.24071360931539e-05
7.82332649821513e-06
-3.75058947671349e-05
-2.25301754947393e-05
-1.06640197968348e-05
-6.2802076187571e-05
-2.65498745752457e-05
-6.84463567795989e-06
-5.08053611967079e-05
-4.74001796971615e-05
-2.27618057304176e-05
-4.66470386366441e-05
-5.16195457437281e-05
-3.95971635873768e-05
-2.96971642161719e-05
-4.42905789587529e-05
-5.52423362228798e-05
-5.338658047539e-05
-3.37480981709664e-05
-3.85522493150306e-05
-1.79936214790965e-05
-2.27375715634072e-05
-9.13157539626092e-06
-4.96202404374346e-05
-5.62517972445633e-05
-4.71417211689326e-07
-6.57110053376173e-05
-1.18665299577933e-05
-2.47886115584181e-05
-5.57142141438403e-05
-5.07381889284222e-05
-2.13168579436742e-05
3.73215387935614e-06
-6.52669210331279e-05
-6.13824494426113e-05
-3.74753386698688e-05
-1.42241662174582e-05
-3.216592193627e-06
-2.87104668634276e-05
-5.86870107572976e-06
-3.51519203715643e-05
-1.66184763661301e-05
-5.1075233879693e-05
-2.59129675397261e-05
-4.75089044533721e-05
-6.03085047975265e-05
-4.20220833926064e-05
-4.50818051923386e-05
-3.29335771479699e-05
-2.00745243157323e-05
-3.88193981113621e-05
-3.84850628381416e-05
-2.39601364376336e-05
-1.57264746201654e-05
-2.42078803683757e-06
-3.00495285392987e-05
-1.62938222980159e-05
-3.10616597301136e-05
-3.39076622376254e-05
-6.71362645688148e-05
-2.2271372523408e-05
-2.95843254562148e-05
-2.35458010831898e-05
-1.73855622229533e-05
-6.65314432648669e-05
-3.73868491237128e-05
-3.88044136602965e-05
-1.64209434466387e-05
-5.13667471073283e-05
-3.29412768959966e-05
-4.11029645041431e-05
-6.47625487128468e-05
-2.00066603107491e-05
-2.55051351604677e-05
-1.37039822029498e-05
-4.27039907429121e-05
-2.02487771530125e-05
-2.52427386743824e-05
-5.28387883942713e-05
-1.36704326664293e-05
-1.95140236714156e-05
1.04111756751809e-05
-1.1583925565143e-05
-2.74257121564014e-05
2.7910445018587e-06
-1.08529800518176e-05
3.28389779585426e-06
-4.11868525155479e-05
-4.89836362159219e-05
-3.48889976545156e-05
-3.97471338586912e-05
-2.54596979274552e-05
-6.21246562890977e-05
-3.57960256217234e-05
-4.20938424427632e-05
-3.33718345882936e-05
-1.84942895797857e-05
-3.61838285513619e-05
-4.10249710349838e-05
-1.1456975125289e-05
3.49305195194365e-06
-4.86971923387713e-05
5.60053946831289e-06
-2.66977077533343e-05
-2.11186267853766e-05
-5.96096114217683e-05
-4.14805411697693e-05
-3.50672422321026e-05
-1.50826894088944e-05
-3.55980700033737e-05
-2.80719292657255e-05
-1.43778632771731e-06
-8.55294820224538e-06
-4.83204756274975e-05
-7.74125867336958e-06
-2.41713136512313e-05
-2.20093095607907e-05
-2.75662960738388e-05
-2.72070635657518e-05
-9.49655475884522e-06
-2.52403376271609e-05
-2.62993117055438e-05
3.01547804198719e-06
-1.84024375534537e-05
-1.5915472707907e-05
-2.79063504188807e-05
-3.25917077421421e-05
-4.92445108305882e-05
-4.29223335810867e-05
-3.16708738547409e-05
-1.62098931826328e-05
-3.37476503574337e-05
-5.43475009712857e-05
-2.90927917216918e-05
-3.59298730303798e-05
-2.22988714281769e-05
-5.20233205502159e-05
-4.10901455252522e-06
-3.93633708178225e-05
-2.92961442700919e-05
-2.34988801620888e-05
-1.43368961815284e-05
-5.9063073350567e-06
-2.94719679779044e-05
-1.68045420846246e-05
-1.50328655278978e-05
-5.4517196031932e-05
-4.32860173655478e-05
-1.06348020426628e-05
-1.42604268969922e-05
-2.18395238176926e-05
-1.97889214129593e-05
-3.87045285865049e-05
-5.90468814994833e-05
-2.19539163671685e-05
-1.03785810089602e-05
-2.3786262103582e-05
-3.01684367740993e-05
-2.848809589766e-05
-4.73231534214817e-05
-2.12444521294484e-05
-4.08279947633546e-05
-2.21906404842237e-05
-2.9473340435929e-05
-2.10820723665911e-05
-1.30309589105596e-05
-4.9229968040388e-05
-3.29735212672529e-05
-3.46146610204728e-05
-2.5588985034884e-05
-8.02689564950324e-06
-2.89608447446825e-05
-3.44057075519259e-05
-4.26443278312965e-05
-5.77378402671912e-05
-1.16506516634631e-05
-3.63282799262169e-05
-4.05091381823838e-05
-1.45364418145542e-05
-4.27395650921065e-05
-1.82555944886053e-05
-3.62923165689227e-05
-5.09908670293204e-05
-4.12087828930198e-05
-1.58599430166162e-05
-2.30129251613126e-05
-2.94997964514632e-05
-1.60782555188243e-05
-5.33678061769358e-05
-2.51984481224092e-05
-2.57767645567232e-05
-4.86322967524954e-05
-5.78380319711216e-05
-6.08353463049173e-05
-2.32836709385415e-05
-2.52979586927691e-05
-4.22524287281858e-05
-3.03097234074155e-05
-4.12998970609248e-05
-4.671895983419e-06
-3.82196240846924e-05
-2.20755082516596e-05
-3.28137193203428e-05
-1.3001506036495e-05
-2.30846221841951e-05
-2.13197083654467e-05
-2.14167025049921e-05
-4.07996220145082e-06
-3.20656751815432e-05
-7.6538625893344e-06
-4.13265245417462e-05
-2.90504314919694e-05
-3.86652610728126e-05
-2.4307480841503e-05
-2.6374236509317e-05
-4.71999872284868e-05
-5.12295342569534e-05
-2.27943602514085e-05
1.77152923988155e-06
-4.33282880141251e-05
-2.12538849936346e-05
-1.91120471648702e-06
-4.62791243940688e-05
2.02372642919559e-06
-2.85085117489997e-05
-6.06393991243941e-05
-5.88063309844009e-05
-2.89591900786958e-05
-4.10883975698715e-05
-3.07395078842834e-05
-1.51560246198648e-05
-1.4557096263942e-05
1.23791185628879e-06
-4.86544385881091e-05
-3.6149871082822e-05
-4.38229772740588e-05
-2.45625704321068e-05
1.76310059407345e-06
-1.10191340801097e-05
-3.31596142073333e-05
-3.45548622687498e-05
-2.49669728713658e-05
-6.7626597699912e-05
-4.1204832112896e-05
-4.11756471509175e-05
-3.59967521595988e-05
-1.38548196463487e-05
-1.75748655671744e-05
-1.05513351685272e-06
-9.0293981527674e-06
-6.53108454304079e-05
-2.41635248400034e-05
-1.30315443458415e-05
-3.61261255495862e-05
-3.37245374721873e-05
2.61868519864146e-06
-1.29574619623838e-05
-1.39060035888129e-05
-5.3755085295288e-05
-1.18010015978723e-05
-2.46917467420641e-05
-6.13212744989803e-05
-3.4513996675143e-05
-5.20226537728828e-05
-4.18574271154151e-05
-1.28757189506866e-05
-2.23969165624484e-05
-3.6243431069438e-05
-1.36161511021378e-05
-4.29350909339288e-05
-4.26708882583942e-05
-1.82464799421058e-05
-5.12166354810654e-05
-2.98214418595331e-05
-1.37480093033992e-05
-2.35659487548311e-05
-5.26591358074591e-05
-3.76285489361051e-05
-3.66046730472165e-05
-4.27201667372084e-05
-2.06496795011168e-05
-3.23529065274677e-05
-7.11572534702003e-05
-5.28124000592438e-05
-1.73246614642058e-05
-2.94006571103109e-05
-3.39649962281313e-05
8.88410423115747e-06
-3.90589980861681e-05
-6.20821144285437e-06
-4.18884041358597e-05
-4.08801924014785e-06
-5.14135148389511e-05
-3.43602076343568e-06
-3.89402585902607e-05
-6.35353079269163e-05
1.36036774553768e-06
-3.12637666779215e-05
-4.09521590960996e-05
-4.03579701662338e-05
-4.13055626208932e-05
-1.96987048685393e-05
-1.28379372750625e-05
-1.33008041904678e-05
-5.85783875711797e-05
-3.43415449063835e-05
-1.56549906211879e-05
-1.76604917883545e-05
-3.86254093029626e-05
1.09126899090815e-05
-1.06157841937608e-05
-6.44628177957649e-05
-3.04254220671904e-05
-1.65767552825231e-05
-1.52902821192903e-05
-2.32876144818352e-05
-2.99375651469277e-05
-5.04792243220292e-06
-3.33613626950086e-05
-5.15453033592661e-05
-3.78963182016323e-05
-5.58166020424783e-05
1.38298959676227e-06
-4.230125393885e-05
-5.52398538213003e-05
-3.16857570686337e-05
-3.00634368128159e-05
-1.40904283601917e-05
-1.17575262734668e-05
-1.59414828967718e-05
-3.69307120974906e-05
-5.05580499830528e-05
-3.41843500045479e-05
-2.26156276568098e-05
-2.5377493786745e-05
-2.40897187592688e-05
-2.24761024675668e-05
-4.56125479005775e-05
-1.83534104324761e-05
4.33361141781418e-06
-8.00466828100614e-05
-4.8335875830442e-05
1.19792099382088e-05
-3.93050308581532e-05
-4.92541208076682e-05
-4.26973455489458e-05
-2.19265047589954e-05
-2.7392220755468e-05
-2.56280189843788e-05
1.16082478293819e-05
-2.30944325281505e-05
-2.47731232097726e-05
-4.31375173450871e-05
-8.3518708664311e-06
-3.12769984103568e-05
-1.73721796856752e-05
-2.23767801323487e-05
-3.78036169504285e-06
-2.22936695625544e-05
-4.29264677197088e-05
-4.74199980323274e-05
-1.66682123160929e-05
-7.52130792753313e-06
-1.39421759211139e-05
-3.06064178236602e-05
-2.89811979180013e-05
-1.78058585148135e-05
-3.98923767765662e-05
-3.22173121982803e-05
-4.51279040273717e-05
-4.48102365676258e-05
-2.26300112894527e-05
-7.70322277685284e-05
-3.15277521042685e-05
-5.25695683157992e-05
-1.28748559460106e-05
-1.89246018062238e-05
-1.81609510864766e-05
-6.43238835478971e-06
-4.83835340837066e-06
-5.49339461440186e-05
-2.45205169259296e-05
-4.2295194098545e-05
-4.21434951740061e-05
-1.88687901488816e-05
-5.59218519086369e-05
-5.54705236639703e-05
-1.66977541952856e-05
-3.14517019448194e-05
-4.12077278393235e-05
-1.72925797579255e-05
-5.05560913036682e-05
-1.21927691874436e-05
-2.42064786475395e-05
-5.96391842308819e-07
-5.01178599023133e-05
-2.63673508315565e-05
-6.13209122543727e-05
-3.98461402765254e-05
-3.11416667337783e-05
-2.60406205359745e-05
-3.1879467471766e-05
-2.74511612384791e-05
-4.25443077441452e-05
1.86050560860474e-05
-2.75866801151624e-05
-1.60754512431166e-05
-4.15116598715236e-05
-9.79207962605672e-06
-4.51346400218384e-05
-9.41026576143028e-06
-4.30230905070642e-05
-1.5514826825203e-05
-4.15755773577581e-05
-2.82512959764698e-05
1.21413031825615e-06
-8.14707903151447e-05
-3.25589246019441e-05
-3.22442884620017e-05
-3.32405703622525e-05
-3.59933018798908e-05
-2.4199219468782e-05
-1.93166913881101e-05
-1.75813931783022e-05
-4.12240795274998e-05
-3.81498204748443e-05
-4.93894358250232e-05
-2.07109174158295e-05
-5.34105480916744e-05
-2.3728562015365e-05
-6.12358350928277e-06
-2.73200073955155e-05
-3.69362683428639e-05
-1.31420873177292e-05
-1.84488012299532e-05
1.55731725595268e-05
-3.7316067105315e-05
-2.68531882605223e-06
-1.70442368266692e-05
-1.01846700660931e-06
-3.98070486713237e-05
-8.38547237830815e-06
-5.73834085620285e-05
-4.5380588931741e-06
-2.76694779312151e-05
-1.25573304773063e-05
-1.12758395091548e-05
-2.42007565018631e-05
-2.05035649864861e-05
-1.87344722775549e-05
-3.9247993704682e-05
-3.41516561533195e-05
-3.00640228038927e-05
-5.21446057205911e-05
-3.23833291766126e-05
-3.03694229651582e-05
-2.39784379189228e-05
-4.61472765587325e-05
-1.4227327802826e-05
-4.77109005364338e-05
-3.61939944835969e-05
-8.82717926946015e-06
-4.50185338383994e-05
-3.14668024969259e-05
-2.92493663067539e-05
-3.48983435922267e-05
-3.23253966535572e-05
-7.46878809557685e-06
-3.71963425932162e-06
-2.96044667604888e-05
-1.99140553732038e-05
-2.88779831708448e-05
-6.31415391140665e-05
-3.13843315371228e-07
-2.43560026170461e-05
-2.12333150850233e-05
-4.17241759639129e-06
-2.44915133069154e-05
-4.9166224351841e-05
-3.72190693569794e-05
-4.90530153544782e-06
-3.09054884135323e-05
-6.7986381237534e-06
-1.84115061624675e-05
3.06452964668348e-06
-5.62835994357372e-05
-4.80715222261255e-05
-4.64517765267228e-05
-2.72358847233077e-05
-1.18261114526894e-05
-2.24293190442075e-05
-3.30155898585694e-05
-3.10846304805046e-05
-6.78487854772598e-06
-3.4680563056139e-05
-3.97072892455153e-05
-5.4000340515021e-05
-7.29200347146104e-05
-1.79712228041795e-05
-6.65597711099446e-06
-4.64299855236316e-05
1.55998105438134e-05
-4.46318490741718e-05
1.72782596166223e-05
-6.68510493726201e-05
-3.95756176700404e-05
-5.59717408830226e-05
-4.10369687782732e-05
-4.21478907627051e-05
-1.6605735694266e-06
-2.82492359514833e-05
-2.39706932763118e-05
-2.50660915089943e-05
-1.98784448073515e-05
-3.7846697658432e-05
-1.05423810847377e-05
-1.84354037382153e-05
-4.2952607695954e-05
-3.54437034331281e-05
-6.94991801693426e-06
-2.40299318068462e-05
-2.43212331644172e-05
-2.52858562401958e-05
-3.64303445367556e-05
-4.03183540277334e-05
-1.52433057913174e-05
-1.7669860403983e-05
1.52949365288906e-06
-7.92093803882189e-06
-3.0267406707259e-05
-5.04443716088326e-05
-5.21289363331992e-05
-1.95506033998724e-05
-2.84324779250596e-05
-3.23218402642924e-05
-3.90318328634048e-05
-2.24253267549311e-05
-4.05911936075703e-05
-3.85360040642887e-05
-1.95433478523823e-05
-9.30814088989862e-06
-1.28889297390133e-05
-2.56150502442775e-05
-2.27807380160571e-05
-2.04063834155305e-05
-2.43429034479954e-05
-1.94351961576276e-05
-9.25051127276562e-06
-3.45408841618884e-05
-3.20413594898408e-05
-1.22207754217525e-05
-3.24155119310965e-05
-6.26672943853151e-06
-3.8576533570115e-05
-3.87583323447194e-05
-2.30746404378712e-05
-3.70540998280877e-05
-6.41581523964155e-06
-3.33885899922479e-05
-4.04207467633846e-05
-3.84363986163774e-05
-4.17294829212876e-05
-2.72105434959283e-05
-5.14135410509642e-05
-4.22491066021474e-05
-1.67556749504037e-05
-5.89118101887361e-06
-4.8523568148615e-06
-2.64004360174188e-05
-2.69940845287639e-05
-5.86643955875097e-05
-3.5738842966876e-05
-2.64488685953465e-05
-3.30849496738877e-05
-4.53477171052048e-06
-4.05489809792547e-05
-5.22601386595073e-05
-3.59965705092213e-05
-5.35531217335785e-05
-4.32279422914836e-05
-3.49232483163344e-05
-2.6362794487154e-05
-4.3878537014175e-06
-1.67277443424748e-05
-9.91185371374982e-06
-2.89751334261667e-05
-1.90878836032077e-05
-4.7692896313861e-05
-4.18840594477389e-05
-2.51077755880485e-05
-3.12315236553618e-05
-3.66427184458445e-05
-2.27568089526826e-05
-1.88124126066646e-05
-1.91997539943181e-05
-1.93257500116879e-05
-2.13658741035603e-05
-1.45073228130009e-05
-7.48585832273962e-06
1.23327865279121e-05
-5.46424022143948e-05
-4.04872082507511e-05
-1.18292602797512e-05
-3.13559870429259e-05
-1.26650042715359e-05
-2.50089921781047e-05
-1.53887277642214e-05
-3.5330643852537e-05
-2.04896193482282e-05
-3.54347945643736e-05
-5.94034775160852e-06
-4.02128165190114e-05
-1.3760345903747e-05
-7.47077557155492e-05
-2.26533252899408e-06
-1.87240145797488e-05
-6.61548543986175e-05
-4.24618340588079e-05
-4.18700106955179e-05
-3.12315625426919e-05
-2.52847881066747e-05
-1.16929276362803e-05
-1.63993002598581e-05
-1.47075789276614e-05
-4.66826127092915e-05
-3.63778205365157e-05
-5.0036513207191e-05
-5.31078033429412e-05
-8.13144312601966e-05
-2.37445137902508e-05
-1.86934664734509e-05
-5.1275358535102e-05
-2.92157293327332e-05
-3.11297429817967e-05
-5.69891760864856e-05
-3.70544305191905e-05
-1.86537236088726e-05
-3.91789611392244e-05
-3.55934352205131e-05
-9.1628276593455e-06
-4.13354330353999e-05
-6.82348582301469e-05
-4.69233883620137e-05
-1.37396862628471e-05
-1.5101543230078e-05
-1.59282054910209e-05
-3.37595925748444e-05
-1.96731257629718e-05
-1.39374410463735e-05
-4.14279827618707e-05
-7.80794866292599e-06
-1.56890739163108e-05
-4.17344450804991e-05
7.81304298228187e-06
-8.14324639937277e-06
-2.23664835526183e-05
-3.01979002393421e-05
-1.64453504646331e-05
-4.41103467616922e-05
-1.84122823381712e-06
-4.50417471127648e-05
-1.56050268550164e-05
-4.42757120135156e-05
-5.91512737924669e-05
-2.17034018485289e-05
-3.88440774114867e-05
-2.31410964775598e-05
-2.43394165526164e-05
-3.26634492721324e-05
-1.33788788856892e-05
-3.54669016902124e-05
-2.32607842752132e-05
-3.47399231383776e-05
-1.43333125628888e-05
-3.40797876089882e-05
-3.11141514301025e-05
-2.02659251544543e-05
-2.85626379191602e-05
-3.61396020209158e-05
-2.67958041691821e-05
-3.15781714477111e-05
-8.93979602808853e-06
-5.97231813598281e-05
-2.58029592339482e-05
-4.55761048737856e-05
-1.78822987067789e-05
-1.85576523246003e-05
-3.25081001920285e-05
-3.04007465259845e-05
-4.14590030345612e-05
-1.88110711618526e-05
7.54342713616946e-06
2.10474990837812e-05
-1.77758471309473e-05
-1.33109688518774e-05
-4.08453449941622e-05
-2.50939137099935e-05
-2.19396624762193e-05
-3.48047338726849e-05
-3.39825219732599e-05
-2.80779939711084e-05
-5.05841729350824e-05
-1.72925273738122e-05
-3.31736661001903e-05
-5.01701189347617e-05
-3.38636028352769e-05
1.46563020193152e-06
-4.24533706005398e-05
-2.04105014553925e-05
8.98499715339458e-07
-5.11465386439046e-05
-4.45626946838668e-05
-3.31380448759161e-06
-1.14831226723496e-05
-5.37432972482924e-05
-4.98190119041858e-05
-4.02205595752537e-05
-5.7284625203281e-05
-4.19638065834058e-05
-5.57947709803925e-06
-3.95893986031127e-05
-3.60881570792885e-05
-3.18011149912769e-05
-5.23040452501484e-05
-2.68622033797788e-05
-5.51520041332879e-05
-9.82388645798799e-06
-3.85573810565009e-05
-4.82363244504246e-05
-3.72212029207375e-05
-5.08653502155513e-05
-4.03165385531509e-05
-1.25139914091604e-05
-2.70180048367421e-05
-4.09035485292958e-05
-3.30394007613752e-05
-1.21111967587772e-06
-2.42403220362943e-05
6.0779444016429e-06
-2.16705943655434e-05
-3.81999656485333e-05
-2.46886465890262e-05
-4.22472334025608e-05
-1.89231264527923e-05
-7.06494961155892e-06
-4.75734624243856e-05
-2.56340179938285e-05
-3.01077912242672e-05
-8.55243375875947e-06
-1.12221802802784e-05
-1.65816667459165e-05
-1.14108668643433e-05
-4.6466074036276e-05
-6.37304288622507e-06
-3.47945399116597e-05
-4.24294308476757e-05
-1.77522757911319e-05
-3.22110011936244e-05
-3.12685953253695e-05
-4.85474470560682e-05
-4.30507553720898e-05
-5.93711842591268e-05
2.34095106553681e-06
-4.73127051990496e-06
-4.92378577898023e-05
-4.35711791571113e-05
-3.15675637553021e-05
-2.14195854270816e-05
-2.84643191520453e-05
-4.53859137323068e-05
-1.05164482493179e-05
-3.32398976136936e-05
-2.21949938016015e-05
-1.21989516045159e-05
-2.87787693693552e-05
-2.46706697140208e-05
-3.63255282384375e-05
-9.98912649860827e-06
-2.24932027638874e-05
-3.42268020560118e-05
-3.55187608687966e-05
-2.66387344840895e-05
-3.99861289817572e-05
-2.54549425301241e-05
-5.13369790238068e-06
-3.73461340952081e-05
-3.17997968621699e-05
-9.55460776392762e-06
-3.75381190198622e-05
-4.86044378470264e-05
-3.67528197716285e-05
-3.38142533850978e-05
-2.05136186513355e-05
-4.29680789055213e-05
-4.35219075205688e-05
-1.81560726170373e-05
-5.19934475211929e-05
-3.72664149563845e-05
-2.49481681817098e-05
-1.87453536387464e-05
-1.29354047954528e-05
-3.17691275830225e-05
2.08181736961089e-06
-5.18175392306926e-05
-2.64755219769221e-05
-4.75646218933226e-05
-6.1427703702933e-05
-4.02659687034876e-05
-2.22886986603673e-05
-4.38675791206494e-05
-7.82982624465585e-06
-4.34244800584177e-05
8.52062434929369e-07
-1.03517257842543e-06
-3.60394294203e-05
-4.26593048133512e-05
-4.73894608360206e-05
-2.97895257675846e-05
-4.03466807537097e-05
-4.85330681525016e-05
-1.34987951397833e-05
-2.62853261341354e-05
1.35161206224761e-06
-3.15173343275378e-05
-5.83640461127767e-05
-2.20901911216067e-05
-3.38424681512955e-05
-2.20663083774962e-05
-5.63741282034709e-05
-4.95740878895847e-05
-3.9372393382317e-05
-3.15855185782294e-05
-3.0141852436375e-05
-3.48200905578372e-05
-9.55344858991268e-06
-2.3201007890089e-05
-3.69455392105178e-05
-8.00794080364211e-06
-1.64421483838168e-05
-1.77279244042264e-05
-2.66132400548531e-05
-2.03381988841671e-05
-3.62156558343093e-05
-6.97407944009204e-05
-1.20286576015168e-05
-3.00347510465588e-05
-4.4327749773225e-05
-4.45531529656936e-05
-3.42842311071761e-05
-3.16287986402768e-05
-2.25421036277589e-05
-4.73891193494824e-05
-3.14421218965813e-05
-2.49515118862364e-05
-3.98928877434726e-05
-1.82397041550871e-05
-1.29727060202497e-05
3.6857499481553e-05
-4.09744712546434e-05
-1.31144438862538e-05
-2.73627135917946e-05
-3.63461792571682e-05
-3.41144073579422e-05
-4.81278108406891e-05
-2.17474930052329e-05
-3.88076473539325e-05
-3.54769614436557e-06
-2.59582707502672e-05
-5.45120040886107e-05
-3.1961756919613e-05
-3.84146685428787e-05
5.21904777707296e-06
-5.36159332516276e-05
-3.36607567117137e-05
-3.33527539957068e-05
-2.34978155901549e-05
-4.74390751337043e-05
-1.35473801623507e-05
-4.49858031922377e-05
-2.6487874418239e-05
-4.33188988502036e-05
-1.16848391212969e-05
-7.7075399448858e-06
-2.6325026543915e-05
-1.72477208596356e-05
-2.56306152533196e-05
-1.27391114554969e-05
-4.98423234017554e-05
-1.97479192412957e-05
-4.65870507884404e-05
-6.01698230826956e-05
-5.27768223301519e-05
-4.51744829955776e-05
-2.9890983762749e-05
-7.49111418736829e-06
-4.36244447538889e-05
-3.37742314575102e-06
-4.66540803760508e-05
-3.29618234985855e-05
-1.29688534432565e-05
-7.72280781677042e-06
-2.59860584530178e-05
-2.60792752942394e-05
-1.10186789723958e-05
-3.7516970976856e-05
-2.85615221522341e-05
-1.00501838115026e-05
-1.72469489027666e-05
-1.87469071954004e-05
-5.03688750649698e-06
-4.03740234465998e-05
-1.07925757230469e-05
1.55077270626356e-05
-6.75888788425811e-06
-4.02488752351621e-05
-1.16095950381764e-05
-4.65870998826773e-05
-1.63030348482042e-05
-2.54480666615619e-05
7.33953169808196e-06
-1.07612063731695e-05
-6.76775491470272e-06
-4.46597070462598e-05
-7.50250531164786e-06
7.52946645197783e-07
-2.59768255454217e-05
-4.26603355217673e-05
-3.25012814407559e-05
-3.38681404678396e-05
-4.22962939388658e-05
-1.54709357849416e-05
-4.86801730352833e-05
-3.53835663678151e-05
-2.17443572908182e-05
-2.45031623546573e-05
-2.94223212748669e-05
-5.15224639311793e-05
-2.54558356528018e-05
-4.1627001470455e-05
-4.08200014804593e-05
-1.62266675393422e-05
-7.8558585807085e-06
-4.18759601609733e-05
-2.41669479513365e-05
-2.62789337138791e-05
-7.15349042384667e-05
-4.71510556792614e-06
-5.33304698431759e-05
-2.13393541568636e-05
-6.04135474098152e-05
-8.99000081639846e-06
-3.44226479547387e-05
-7.23687820176254e-05
-3.29517594453867e-05
-2.07966268799299e-05
-7.20716836692687e-06
-3.30945759764167e-05
-3.88358332744037e-05
-2.48298663712163e-05
-4.05335355313236e-05
-3.11068993168165e-05
-3.91177420237017e-05
-2.76309154725178e-05
-1.83008275436157e-06
-1.456101685103e-05
-2.38991904732441e-05
-3.42270425747361e-05
-1.49147921598876e-05
-4.37153422614276e-05
-3.46829329169387e-05
-4.10158038812839e-05
-2.58708863862141e-05
-5.25735596273321e-05
-4.83065244934155e-05
-4.05433903892464e-05
-5.33267278877488e-05
-5.06129253723677e-05
-2.07263456064856e-05
-5.14619371866809e-05
-1.75010703337308e-05
-4.3110319763713e-05
-4.35458149619383e-05
-2.80925028097045e-05
-1.69516589659635e-06
-2.64607543611604e-05
-3.13197670106943e-05
-2.50918405728237e-05
-4.62790910794512e-05
-5.99295076578753e-05
-3.61131682600445e-05
-2.00465157018034e-05
-3.18530856425108e-05
-3.85374384938033e-05
-3.15409964573848e-05
-4.90664677412753e-05
-1.02350338245545e-05
-5.22411339241973e-05
-6.95803730842928e-05
-1.93378103526424e-05
-2.99492971874428e-05
-2.23841681012424e-05
-1.39210720013622e-05
-2.46928246295205e-05
-2.45589243026125e-05
-2.59458986495156e-05
-4.581586584877e-05
-3.02039754867225e-05
-2.64179895435842e-05
-3.28167296264878e-05
-4.34650952597748e-05
-4.56288418891497e-05
-2.9843519084689e-05
-2.54262535752202e-05
-6.92578465684589e-05
-2.38483929680472e-05
-2.46056491763296e-05
-4.16215889308985e-05
-4.53177412833322e-05
1.53931911082276e-05
-3.21443719496728e-05
-4.91065515279131e-05
-4.35417597200725e-05
-4.45446974412235e-06
-2.21040045127797e-05
3.37203420983347e-06
-3.86932222895906e-05
-2.16098023325267e-05
-4.2439054305307e-05
-1.33787994436325e-05
-3.45882928231018e-05
-3.38046489058231e-05
-2.41039017289089e-05
-5.34701638922233e-05
-1.63474068240949e-05
-3.92799970571887e-05
-2.93915135220437e-05
-4.07613245510003e-05
-1.06322644584163e-05
-3.86995983809525e-05
-2.56466445870082e-05
-3.48258709491736e-05
-2.57909785185227e-05
-3.04491406787469e-05
-3.61724984237454e-05
-7.08504755977403e-05
-4.336988602701e-05
-2.73706136828339e-05
-1.70598395131907e-05
-3.61989460709572e-05
-1.41905912485208e-05
-3.19498000075452e-05
-4.13156716683066e-05
-5.12116111948569e-05
3.22905460286489e-07
-2.30700576001362e-05
-2.86222215758486e-05
-2.47290109985001e-05
-3.76110624950624e-05
-5.20282951720678e-05
6.97727370351819e-07
-5.77707857100626e-06
-5.21196142392001e-05
-4.50508120481209e-05
-1.99569614217345e-05
-1.97673339453353e-05
-6.28457156408083e-05
-3.69629672678342e-05
-1.19558889243143e-05
-8.80136400140457e-06
-4.311806348054e-06
-1.11469218246026e-06
-1.90577332349217e-05
-1.72446706979213e-05
-3.50012766270949e-05
-1.85942450058197e-05
-2.94964626031529e-05
-5.08668032932139e-05
-1.55488399902567e-05
-4.6730498169607e-05
-2.35924547837495e-05
-3.01421092590169e-05
-1.97661471462559e-05
-2.84904829010904e-05
-2.79239844765313e-05
-2.20455061012878e-05
-4.65296818466531e-05
-3.67114796193362e-05
-1.53398002976292e-05
-2.95854190380935e-05
-2.4543443817853e-05
-3.21180479463097e-05
-2.2144635936325e-05
-3.46994647919239e-05
-3.06737490048872e-06
-3.63301099421164e-05
-4.36818066122582e-05
-3.49512215094707e-05
-3.23971182870791e-05
-3.77111164842506e-05
-5.58322805269052e-05
-5.20763621199032e-05
-3.61692152562461e-05
-1.71284978336903e-05
-2.11480624530756e-05
-1.7462540494519e-05
-8.01991720077509e-05
-3.34469974497499e-05
-3.19994623274222e-05
-7.30308150025e-06
-3.9161174787642e-05
-4.47761956119104e-05
-3.85169531548011e-05
4.79409864307257e-06
-2.18327487916357e-05
-2.82661195941376e-05
-5.30171023343882e-05
-3.5391313094284e-05
-3.00312317652928e-05
-3.38472231400416e-05
-6.65062071680941e-05
-3.13335538050086e-05
-3.62201395238254e-05
-3.60676744960081e-05
-4.6142794885793e-06
-3.15483190305889e-05
-3.32222011550593e-05
-1.2040100501502e-05
-9.16579960460302e-06
-2.06619664578326e-05
-2.90854071906853e-05
-1.15074310341653e-05
-3.07421380353704e-05
-1.88907235839087e-05
-1.19187340857376e-06
-3.03001131058238e-05
-4.58945571970967e-05
-1.72322169830718e-05
-1.72401302254497e-05
-4.26841725476834e-05
-5.28558057952146e-05
-3.48883902001265e-05
-2.93958421598016e-05
-2.77869230081884e-05
-2.76993057437822e-05
-2.34208571103899e-05
-4.19349535528259e-05
-1.29038020866582e-05
-4.51507825845338e-05
-2.67267505870431e-05
4.16702080325385e-06
2.15117212701358e-06
-3.11299783775639e-05
-2.63307248829872e-05
9.38056526660366e-06
-2.78149609914028e-05
-2.28427481535379e-05
-4.3206415861662e-05
-2.3015171957347e-05
-5.93965546771018e-05
-3.44419614410511e-05
-1.12467807281558e-05
-2.65176330472334e-05
-2.0407938455271e-05
-2.73007150404958e-05
-3.159668703294e-05
-4.52083850667006e-05
-2.1887362397295e-05
-5.73959751338199e-05
-3.72005058514668e-05
-5.95436895847376e-05
-2.76978034822597e-05
-1.60573336499008e-05
-3.51603869462653e-05
-5.05603465541128e-05
-2.71762992951812e-05
-2.86817412643984e-05
-4.75527537657822e-05
-4.1767942550446e-05
-3.24229418818475e-05
-5.44856524799932e-05
-2.71273980080822e-05
-3.03809470161961e-05
-5.72491376917741e-05
-3.19824375631565e-05
-1.12598146440669e-05
-5.91337909995101e-05
4.63521437714954e-06
-1.53540630543911e-05
-2.81157114224456e-05
-1.70766986298984e-05
-1.99906266624271e-05
-2.39452974303449e-05
-4.18612724033436e-05
-2.21355452226624e-05
-6.49306234027984e-06
-5.07117676684537e-05
-2.23327873055598e-05
-5.1962655246624e-05
-4.26767547418461e-05
-2.93118653220823e-05
-5.42916135253223e-06
-9.00293666321716e-06
-3.56283383213834e-05
-2.94062215945251e-05
-2.42337438811078e-05
-2.89037037219735e-05
-2.28282183016029e-05
-3.04919653257314e-05
-5.37081875006337e-05
-2.67261970783942e-05
-1.05095383158368e-05
-1.65324770890753e-05
-2.01855867790626e-05
-5.50847468008525e-05
-5.23384118586401e-05
-1.46797837141181e-05
-5.74320740151941e-05
-1.23067207284248e-05
-3.45984257187585e-05
-3.2492092295306e-05
-1.86304924219737e-05
-2.63972972327127e-05
-1.42692013491614e-05
-1.31782338240241e-05
-2.66745041758725e-05
2.87920405871417e-06
-6.17923920582815e-05
-1.53375190396747e-05
-2.83975268497072e-05
-2.85263764317694e-05
-3.38908951978981e-05
-1.9941989316606e-05
-1.62460195350835e-05
-6.97757676780274e-06
-2.22487493873003e-05
-4.55294685900753e-05
-3.94600546484959e-05
-1.98435328847958e-05
1.63291246753764e-06
-3.34012981481509e-05
-6.70489720484476e-07
-2.62385393924627e-05
-2.63752357232284e-05
-2.94295311012171e-05
-3.85182962657428e-05
6.32431901823651e-06
-2.00377843089344e-05
-3.43538641616911e-05
-1.30911756555222e-05
-2.43041420609448e-05
-2.48215180464076e-05
-9.95881664815156e-06
-2.5435978837185e-05
-4.58797428391176e-05
-3.0140231601099e-05
-4.57040049061273e-05
-2.0907213914419e-05
-1.97333686468966e-05
-2.08297648670266e-05
-2.79425207723367e-05
-3.41063465872767e-05
-1.90005023857483e-05
-2.74670582123534e-05
-1.34721873351278e-05
-2.89533678780103e-05
-3.35158720248037e-05
-8.74122688435788e-07
-5.34549696811453e-05
-4.69879912934239e-05
-1.35560424595077e-05
-4.07018440423521e-05
-4.47715633281003e-05
-1.65054715780983e-05
-3.93582732747447e-05
2.40448992100147e-06
-6.95017690219453e-06
2.06665558680977e-05
-2.26172450849892e-05
-1.4293870134886e-05
-1.68750386871977e-05
-1.26905561130616e-05
-4.53660071276198e-05
-3.53254542856562e-05
-2.27842489081461e-05
-3.02678840551292e-05
-3.27898949853675e-05
-7.294240629187e-06
-1.62244217434017e-05
-2.65298826219632e-06
-2.38416244960633e-05
-3.62684533690992e-05
-5.6759088021811e-05
-3.45563864176319e-05
-3.45787547786505e-05
-1.29629518464426e-05
-2.36359289774415e-05
-2.44663149487925e-05
-3.25758948321152e-07
-1.75060725372495e-05
-3.74222090301424e-05
-1.37736760642553e-05
-6.31132909419583e-05
-2.06438852175717e-05
-4.18909905508463e-05
-3.01403422675683e-05
-2.84525194561531e-05
-4.56585102430179e-05
-2.02084776047617e-05
-3.12436196895291e-05
-4.05842661086139e-05
-3.29629660706175e-05
-4.26353964148992e-05
-5.31865258982225e-05
-2.56943664037714e-05
-4.07981392567395e-05
-1.51444726648253e-05
-3.05882861447966e-05
-3.60135980375804e-05
-2.76436977739866e-05
-2.62609730243765e-05
-2.63804717581101e-05
-6.11352013878775e-06
-4.10266256968621e-05
-2.85043946839777e-05
-3.81979534166993e-05
-4.61520759475766e-05
-4.01860649434484e-05
-3.3431668694919e-06
-7.15545957375782e-06
-1.01853434109766e-05
-5.1201519010152e-05
-1.7269110179902e-05
-5.13593799968528e-05
-5.24609001991962e-06
-6.37660672286051e-05
-3.60087088861154e-05
-1.89389495037672e-05
-6.21839207215384e-05
-4.78655650483841e-05
-3.57773487765605e-05
-3.40542949855549e-05
-3.71684696312313e-05
-4.88730608437439e-05
-3.62203896752781e-05
-2.49536142749595e-05
-3.85582889620189e-05
-3.50613790152287e-05
-1.92560342443487e-05
-2.63793657626647e-05
-3.42250194805652e-06
-1.50259028142748e-05
-3.09906984279387e-05
-3.5203164203442e-05
-4.53319695290178e-05
-4.05274672566484e-05
-6.14129958328791e-05
-2.39544652683878e-05
-2.58143653882469e-05
9.64814086934159e-06
-1.75809397132746e-05
-3.8324847117118e-05
-2.46490031240907e-05
-1.29823508323755e-05
-5.82352352391506e-06
-3.44509442179336e-05
-7.83167106569111e-05
-4.06706288268305e-05
-3.48759737561332e-05
-3.484391168762e-05
-5.14286482791834e-05
-3.58471127522169e-05
-5.28719510769153e-05
-1.49710429636366e-05
-5.31351072224364e-05
1.8841383855525e-06
-2.84693559158716e-05
-3.72970832761973e-05
-4.16404398176621e-05
-3.72366424502224e-05
-8.53934794671324e-06
-3.47701992181431e-05
-6.69721251316414e-05
-4.50529271304789e-05
-1.671723492407e-05
-4.67262223222032e-05
-4.38473203367359e-05
-1.91747694339484e-05
-1.50934541670282e-06
-1.44411044611278e-05
-3.72909840594696e-05
-2.7948827425858e-05
-3.5004588003634e-05
-3.83651355130806e-05
-4.2124943355494e-05
-5.3599942335271e-05
-8.6535065809245e-06
-3.36542797950793e-05
-3.93154887613738e-05
-3.43861809826906e-05
-3.59781019968406e-05
-2.45575591827874e-05
-3.43810603318039e-05
-2.9989294955697e-05
-2.67549644619564e-05
-2.65902374642538e-05
-1.44883016796856e-05
-1.20427436453091e-05
-4.69821392514136e-05
-2.96661686770352e-05
-3.25602259093612e-05
-6.64866005667902e-05
-2.23482930450386e-05
-1.34699930662217e-05
-5.2620461858593e-05
-2.26938751226677e-05
-4.3303753861926e-05
-3.27951012098442e-05
-2.88405260509174e-05
-2.82116285343894e-05
-2.28327764522997e-05
-2.38319043092137e-05
-1.61980628414458e-05
-3.90489949172797e-05
-1.53263109912285e-05
-3.64939252816046e-05
-3.82092390023246e-05
-2.01741800191657e-05
-1.67800488377544e-05
-2.78431777053466e-05
-2.66761975716239e-05
-2.75921712861185e-05
-4.01058582539146e-05
-6.04492124635461e-06
-4.14779044655163e-05
-2.61308700261137e-05
-4.3687907609139e-05
-6.06213300565191e-05
-3.03799427728031e-05
-2.39853925993418e-05
-1.10170624496939e-05
-1.90806819581865e-05
-2.49194171630496e-05
-4.38940421108121e-05
-1.67653394076059e-05
-2.12914837060031e-06
-2.45424388901058e-05
4.84346832373347e-06
-2.67364268619044e-05
-3.51131222098047e-05
-2.84669799040239e-05
-4.94801392405559e-05
-1.51064342605266e-05
-1.81544889900142e-05
-2.61538310976205e-05
-2.82038519717262e-05
-3.78016872659166e-05
-5.89355847553182e-05
-3.054399179729e-05
-1.8205610649047e-05
-2.86729089658796e-05
-3.66748228615988e-05
-3.4456290847911e-05
-2.34923414957558e-05
-9.86920386924922e-06
-3.2145079782416e-05
-1.71209307079962e-05
-4.96920431456509e-05
-1.8650701674662e-05
-2.62981995823547e-05
-2.7583965250589e-05
-1.41944666627881e-05
-2.89643833577673e-05
-3.54268221414979e-05
-4.34687558482229e-05
-4.53906572904413e-05
-3.14007429332737e-05
-4.14856436643686e-05
-7.83338765028311e-06
-2.81698050607748e-05
-9.81132307803302e-06
-1.98596893600084e-05
-5.67087791511342e-05
-4.86280609093889e-05
-2.91915284679686e-05
-3.35106581771933e-06
-5.01145428455337e-05
-1.02064237306642e-05
-1.93849993834216e-05
-4.47487384101185e-05
-1.55161501542904e-05
-3.54192215160423e-05
6.82693812055765e-06
-8.09219329250932e-06
-3.10452156005782e-05
-3.82404533142675e-05
-1.58286213371177e-05
-2.00266000573126e-05
-3.7424082400238e-05
-2.6306280572442e-05
-1.96550514178843e-05
-2.44145705876489e-05
-3.37407636475557e-05
-2.94939980968615e-05
-1.37810071674273e-05
-1.28855481540289e-05
-1.12633622725602e-05
-2.68211897506773e-05
-3.25449452817388e-05
2.81371636960282e-06
-1.35417090919476e-05
-5.70018846854974e-05
-4.26075928331333e-05
-3.42281899362631e-05
-2.06170907902549e-05
-2.99467986782767e-05
-2.86352652367352e-05
-5.10775843848198e-05
-2.13840139269188e-05
-2.7901067437875e-05
-2.01165815873617e-05
-1.20709381724424e-05
-3.83117301426076e-05
-3.72705229257061e-05
-1.92077577177782e-05
-2.13992764423407e-05
-4.24990567469427e-05
-4.38033285261064e-05
-1.77173694366762e-05
-3.34486720102503e-05
-3.14813970116494e-05
-2.27324049744636e-05
-1.56277194550096e-05
-4.34373744695996e-05
-1.41265232738354e-05
-2.64355019689984e-05
-2.52559672315578e-05
-3.18458056408596e-05
-6.16472677785467e-05
-4.29002282168068e-05
-2.59259620240062e-05
-1.72918914786204e-05
-2.37151410161011e-05
-1.27557993111602e-05
-4.96106831519997e-05
3.23277688435792e-05
-2.81100388905747e-05
-4.603690069738e-05
-3.48326907206826e-05
-3.4665455897353e-05
-2.52144005435876e-05
-3.12360660469558e-05
-2.63874144173653e-05
-4.13984566747421e-05
-3.87135910180362e-05
-5.26966150321198e-05
-2.04298600989963e-05
-2.65515830673495e-05
-2.529213132233e-05
-4.84822442413885e-05
-6.37299359173094e-05
-5.6471536034541e-05
-3.90246623153271e-05
-6.4434477229089e-05
-2.05840928036251e-05
-5.04409067809155e-05
-5.00896830450672e-05
-6.03724218708754e-05
-5.25901535533411e-05
-1.14993179113725e-05
-4.61760609722669e-05
-3.67645886348625e-05
-6.86530697460673e-05
-3.44867826941813e-05
-2.08501435990988e-05
-1.3268890010103e-05
-4.04994514219993e-05
-4.02596105346786e-05
-4.52232485143892e-05
1.12086532253626e-06
-4.68095866856843e-05
-6.55960101728666e-05
-3.93659424372375e-05
-2.04206265891067e-05
-1.56314139116497e-05
-1.46501906797099e-05
-4.36625784277887e-05
-2.24875224767298e-05
1.6422473111096e-05
-2.50965582520575e-05
-3.50699739172128e-05
-3.03100162253115e-05
-5.14902425590434e-05
-3.31816179080306e-05
-2.73639068631507e-05
-1.51668361256292e-05
-2.72406581036373e-05
-5.15519970886623e-05
-2.54706894900358e-05
-3.25666847709346e-05
-2.13660900312845e-05
-3.81087028120431e-05
-9.67787662193892e-06
-1.74432722888302e-05
-2.36230887559552e-05
-3.187138266017e-05
-1.31161780966865e-05
-2.16795509739905e-06
-1.68099212067598e-05
-2.39239739813724e-05
-1.66568479442833e-05
-1.8460599263209e-05
-4.62352887898035e-05
-2.02370112043063e-05
-7.49674975957079e-05
-3.60878232072382e-06
-1.79655845757991e-05
-1.94594344486347e-05
-2.31406732925824e-05
-1.88456590023077e-06
-2.86629476019308e-05
-3.54551273244674e-05
-1.95320467410849e-05
-2.86090231626186e-05
-3.2723890735906e-05
-5.16143607599951e-06
-3.99905214578783e-05
-2.77763475660506e-05
-2.77738344148292e-05
-2.48767615161943e-05
-1.20816105949691e-05
-5.46863892335832e-05
-4.17244716032537e-05
-2.72510326258809e-05
-2.86976372729414e-05
-6.28095997920386e-05
-4.75448811155607e-05
-8.68547030315916e-06
-7.45647445447484e-06
-2.97889307209168e-06
-5.99719211681344e-05
-3.59797797991349e-05
-1.79513851027163e-05
-2.94376538101465e-05
5.8380914406442e-06
-3.60098465965039e-05
-5.2733046885036e-05
-3.05984904486326e-05
-1.52761416466612e-05
-3.68830365944731e-05
-3.85203036639248e-05
-1.99728889860156e-05
-1.81153513887497e-05
-3.84662460684915e-05
-3.12419743828839e-06
-1.01027131702308e-05
-3.02524500217151e-05
-5.65122795635846e-05
-3.26914410692243e-05
-2.77033175958431e-05
-1.31017376941823e-05
-1.72058198045182e-05
-3.79504429304913e-06
-4.63352024290254e-05
-2.90772520587934e-05
-3.22577580162429e-05
-1.39164244415614e-05
-2.06330795402391e-05
-1.9794324438353e-05
-3.28958260451922e-05
-1.93453535573971e-05
-3.5567505187717e-05
-1.60880808199449e-05
-4.68286713565788e-05
-2.8446861045523e-05
-3.06662965309789e-05
-9.25961000293772e-06
-2.84132622531259e-05
-4.43122819114372e-05
-4.69248888018087e-06
-2.6673968526331e-05
-5.47615329500576e-05
7.16848480628461e-06
-9.85479261919997e-06
-4.36143123206144e-05
-2.82454548477732e-05
-4.26250631976085e-05
-3.6397813401168e-05
-4.33394306140288e-05
-4.03794204757339e-05
-2.8247936756462e-05
-1.07845120200259e-05
-4.09539094260528e-05
-1.35807031500646e-07
-1.94380845942859e-05
-2.77771360156447e-05
-1.95597617737732e-05
-2.65791050969648e-05
-4.6359787998194e-05
-1.96815001609339e-05
-2.74884709138741e-05
1.59636556473744e-06
-3.27213137224262e-05
-1.53211530880277e-05
-4.6058220788927e-05
-2.39617493650392e-05
-1.7401765875157e-05
-4.21228796409311e-05
-4.2387595236481e-05
-3.97373640958819e-05
-1.35779895714136e-05
-2.98160522069332e-05
-5.26524580185097e-05
-3.95884763839344e-05
-2.15554697774934e-05
-5.88391882728801e-05
-4.32139955074029e-05
-4.19238050405208e-05
-6.45939759047316e-06
-4.16229325478036e-05
-4.44283603064388e-05
-1.50656551245637e-05
-3.16342791888779e-05
-5.38609830794419e-05
-4.63005584598234e-05
-4.8498434570028e-05
-1.95814189737407e-05
-1.20827549410167e-05
-1.05832637867737e-05
-6.43542788807591e-05
-2.26847865907036e-05
-2.43883853919709e-05
-1.43807768002292e-05
-3.51801194136485e-05
-4.0848995693969e-05
-4.29901348516732e-05
-3.47356344759766e-05
-3.8907627226609e-05
-4.20389804029748e-05
-3.56556626611723e-05
-3.99273876053927e-05
-1.26169868963714e-05
7.97297690181207e-06
-3.51155595289937e-05
-1.86595825341268e-05
-2.37110339054502e-05
-3.7754091177294e-05
-3.81857230169841e-05
-2.4930136129569e-05
-2.24186417615345e-05
-2.42108130952637e-05
-1.11912009034537e-05
-3.3558958146126e-05
-2.4370634238607e-05
-3.43581300358119e-05
-3.299567560039e-05
-5.14845933102813e-05
-1.56972921101039e-06
-2.16729617774129e-05
-1.98416171755548e-05
-1.59725065072616e-05
-3.3595903572183e-05
-1.61099205490567e-05
-2.32851037544395e-05
-3.2187152217234e-05
-3.58835951686566e-05
-2.52447821465165e-06
-3.26328838859886e-05
-1.09632634247868e-05
-3.63071270922403e-05
-3.57384423312341e-05
-2.43566654049228e-05
9.99290022415401e-06
-5.28976050703316e-06
-1.32172122376423e-05
-2.85889993007145e-05
-5.41252497928535e-05
-3.23151277016506e-05
-5.07107841119983e-05
-2.16514779951235e-05
-8.97748958307588e-06
-6.02140314172589e-06
-3.3707046579857e-05
-4.59423258468299e-05
-1.99369409876381e-05
-5.47253711870358e-05
-4.96225328236696e-05
-4.34279395136432e-05
-3.67932557635355e-05
-4.0662672022306e-05
-2.26779429899781e-05
-1.82306638479702e-05
-1.00482512927336e-05
3.65186395768185e-06
-4.07901004112837e-05
-5.72397271976222e-06
-3.35345799057317e-05
-3.10063303662118e-06
-3.2369085715467e-05
-5.45976326441084e-05
-1.96288564447227e-05
-1.55192869276425e-05
-2.39504319832252e-05
-2.60456466995524e-05
-4.92076138010945e-05
-4.73627872509435e-05
-4.26429042066582e-05
-1.87772879589659e-05
-1.71877571973528e-05
-4.01126410393081e-05
-1.41957644647893e-05
-1.51619259307129e-05
-3.66600274414838e-05
-7.06746868579213e-05
-5.09209811584594e-05
-6.38063283709694e-06
-1.94530740960122e-05
-3.0010181754323e-05
-4.83575579159082e-05
-6.3287136840928e-05
-4.65076357650333e-05
-6.28576308131233e-05
-2.40095248446215e-05
-2.0419387020962e-05
-3.32455055825942e-05
-2.95509329307926e-05
-3.34957218762278e-05
-1.8914181460533e-05
-3.1068508691865e-05
1.50504510496553e-05
-3.57135611300163e-05
-1.30169911450021e-05
-1.41503482601857e-05
-4.39873164186795e-05
-3.93864687498165e-05
-4.41093958169337e-05
-1.60692871069925e-05
-2.88613653043038e-05
8.56834509009644e-06
-3.88345432562255e-05
-3.09722614777432e-05
-3.27422089030427e-05
-2.49995233246437e-05
-1.45376054492495e-05
-1.67157961409191e-05
5.21348052146576e-06
-2.2458981146722e-05
-1.85485751258703e-05
-4.30313574703786e-05
-3.40584272507314e-05
-2.49693190845511e-05
-4.46086056635603e-05
-1.80711078960427e-05
-5.51094777112996e-05
-5.34054344082258e-05
-3.49096075237302e-05
-3.59424529100145e-05
-1.38723167129461e-06
-4.3060321024417e-05
-3.26695317429265e-05
-1.29223718289332e-05
-1.04323424511034e-05
-4.21905369426573e-07
7.19690710097435e-06
-4.13953286155615e-05
-3.5881354905793e-05
-3.38309277972299e-05
-3.14465680675737e-05
-8.50498462767505e-06
-4.25817065919062e-05
-4.45121940421987e-05
-3.92802378213256e-05
-4.75513238043999e-05
-3.91337178918161e-05
-5.91906935175098e-05
-9.19806481187822e-06
-2.40238217500337e-05
-2.78748838108265e-05
-2.01784381241557e-05
-4.93868723237889e-05
-3.52336198381016e-05
-2.50264820145136e-05
-7.35307803383235e-06
-4.34344811908467e-05
-1.46867072446572e-05
-2.66381561629201e-05
-6.2196912603491e-06
-3.68896535049624e-05
-2.55059755495004e-05
-4.1637067055029e-06
-3.88184844662904e-05
-3.68874908995583e-05
-3.23268864331401e-05
-6.7287694963277e-06
-3.8794784527696e-05
-2.04724437982215e-05
-9.40550150453556e-06
-3.0277343505617e-05
-6.01876983187656e-05
-3.36557514482396e-05
-2.27423383285572e-06
-1.84822485037798e-05
-3.63550060533975e-05
-3.11310474017172e-05
-1.51953417339629e-05
-3.20477281131489e-05
-1.21038998940454e-05
-1.92524758225485e-05
-1.45226137072524e-05
-4.72409708238827e-05
-2.96083076195648e-05
-1.07113634695203e-05
-3.46861926079537e-05
-3.20011493681662e-05
-2.3148542954104e-05
-2.59124686497073e-05
-1.94914877048185e-05
-2.36297963843292e-06
-4.65180050204223e-05
-1.74769022999684e-05
-3.31462976660557e-05
-2.06953207594259e-05
-3.88339381376555e-05
-3.1727300008231e-05
-3.85701411840783e-05
-9.23940283456626e-06
-3.95488283517712e-05
-3.65740278848681e-05
-3.76724375603193e-05
-1.18326290923969e-05
-5.04422984136961e-05
-1.15017492204349e-05
-3.38773575321941e-05
-3.85146128394331e-05
-3.57629131176869e-05
-3.9228306607058e-05
-3.4207789517957e-05
-2.78332565832342e-05
-2.56010980515207e-05
-2.65381085985205e-05
-3.93881897638847e-05
-3.29387161865711e-05
-5.92736841081171e-05
-4.80950443830741e-05
-5.75589511431597e-05
-2.41619032177542e-06
-1.71977752781477e-05
-4.0985848855733e-05
-2.64960236542278e-05
-4.01047061032544e-05
-2.66144579706101e-05
-3.57253845001184e-05
-3.63838319265506e-05
-4.97999650940365e-05
-4.45163515202402e-05
-1.34461352152555e-05
-6.63966362598957e-05
-1.98668783558488e-05
-5.17970753545737e-05
-4.59899901704123e-05
-1.99506838910459e-05
-3.05643632810073e-05
-3.67231698376389e-05
-2.96305170754136e-05
-3.85630613892594e-05
-3.13950260299833e-06
-3.21970346205728e-05
-5.15180807268261e-05
-4.75693125366491e-05
-4.38714441194006e-05
-4.67944858640354e-05
-3.44225613512367e-05
-2.16659175474094e-05
-4.54761067254773e-05
-4.08066078708827e-05
-2.00757042657675e-05
-5.23294106888625e-05
-4.84460662363193e-05
-1.50274134341783e-05
-1.71199861236628e-05
-2.20068702154521e-05
-2.45637863232385e-05
-2.17516830016785e-05
-3.05485137693113e-05
-3.94835557673895e-05
-2.81265414233791e-05
-4.7368022784596e-05
-4.47167127221496e-05
-4.98570004410369e-05
-6.78765222916827e-05
-2.43810866479794e-05
-4.12561152406009e-05
-4.42231966377656e-05
-1.54797122109051e-05
-2.88626735656632e-05
-3.96188714849993e-05
-1.52240279195796e-05
-3.76676925039351e-05
-4.57613844556377e-05
-2.25905758583246e-05
-1.05894877827305e-05
-5.91167906518192e-05
-2.33650347169014e-05
-3.21035886518614e-06
-4.06687216690391e-05
-1.43647616724633e-05
-1.55190014235036e-05
-7.37860832903948e-06
-3.88595121689147e-05
-5.74014834725123e-05
-1.97240330987207e-05
-6.10497123402419e-05
-4.65623996726371e-05
-4.97241076912069e-05
-4.42433157276079e-05
-4.32223066324434e-05
-1.12411670880501e-05
-4.44698663495506e-06
-3.32102467973729e-05
1.44881594271272e-05
-5.62972895166247e-05
-1.91234855076811e-05
8.03083148132124e-06
-1.42971981735457e-05
-1.53273179123407e-05
-8.8925494489393e-06
-3.45704403056122e-05
-3.84289808442804e-05
-4.34661865518945e-05
-5.5289749835941e-05
-7.00823164069851e-05
-1.46790359902478e-05
-6.71512926976484e-06
-1.25550119489885e-05
-3.76989620528273e-05
-1.81053158076857e-05
-6.90320849037463e-06
-2.99303288317435e-05
-4.1518270989148e-05
-7.27938899409404e-05
-7.62146321730184e-05
-7.57292160507075e-05
-2.42695205966019e-05
-4.62127359835021e-05
-5.27565504522381e-05
-1.62680398897033e-05
-8.73278510081241e-06
-4.30123232304621e-05
-3.28069789722566e-05
-3.22654069163579e-05
-4.92895663188688e-05
-4.59736823474241e-05
-3.35390918634837e-05
-4.36244751274118e-05
-4.90758598247789e-05
-4.03946819663355e-05
-3.62149819697473e-05
-5.03869930538042e-05
-3.00308121829625e-05
-9.29498268688466e-07
-6.04998693775427e-05
-6.18773671148138e-06
-6.80175026182613e-05
-3.65901836192444e-06
-2.10867760978678e-05
-4.62361916952868e-05
-8.63445312747172e-06
-3.78037327021101e-05
-4.85931084023962e-05
4.10425101483779e-06
-5.2958868917781e-05
-4.52796302273494e-05
-3.79924632263621e-05
-2.94469785956643e-05
-1.82060905140776e-05
-2.77496329790272e-05
-3.95642969800018e-05
-9.49365369088712e-06
-3.90654578826788e-05
-2.79231392695338e-05
-1.68148666228734e-05
-2.14585727015571e-05
-5.49314567922329e-05
-1.62321785581056e-05
-3.87785577852266e-05
-3.2126348751498e-05
-3.82500892544971e-05
-3.45120693582458e-05
-2.6991549789818e-05
-3.27667440470907e-05
-5.01918415397503e-05
-1.11472310487184e-05
-1.67954753014708e-05
-2.3992847273892e-05
-2.11971233786682e-05
9.54157926803603e-06
-7.10225440689866e-06
-7.52899240652536e-05
-2.32059219187851e-05
6.55421229885325e-06
-2.23625523429007e-05
-3.65331120397283e-05
-2.29667423701919e-05
-2.3563456874847e-05
-1.31341440572648e-05
-2.74686150600372e-05
-4.67511093434108e-05
-4.01439349571773e-05
-2.25900711507581e-05
-1.19883689926301e-05
-2.99021122196618e-05
-2.92737086340752e-05
-3.25563404391283e-05
-1.68754126307314e-05
-1.16486134892351e-05
-2.72274035560871e-05
-2.11916446643311e-05
-1.98130414520659e-05
-5.28720824568193e-05
-3.07990884400804e-05
-3.63601833932743e-05
-4.91231204923273e-05
-2.5748678096116e-05
-3.67117171734128e-05
-1.88488943121916e-05
-2.2327777684839e-05
-5.4239073437178e-05
-7.39332280228681e-05
-4.46328658800672e-05
-2.61212254611169e-05
-2.65388474326961e-05
-1.09154984068767e-05
-4.40271717431073e-05
-3.57354270549911e-05
-2.03012306923936e-05
3.56034359242739e-06
-6.24068867575962e-06
-9.1546082917352e-06
-1.78870084694964e-05
-1.23515559477666e-05
-6.51936253328854e-06
1.53029349444548e-06
-3.05492486199976e-05
-4.38063386825781e-05
-4.35167168964915e-05
-3.34161308228183e-05
-1.79497315495812e-05
-2.47695054912755e-05
-3.08421064608824e-05
-3.80389519392155e-05
-1.26844431525655e-05
-1.49942579845336e-05
-2.00353902834705e-05
-2.94832100718057e-05
-5.65701263736782e-06
-3.53417555412941e-05
-5.03485795787307e-05
-4.23813904931844e-05
-2.77564910240434e-05
-4.24142329667199e-05
-3.34463386445347e-05
-2.73971542167191e-05
-4.87163499258098e-05
-3.81873487384836e-05
-2.11589700403281e-05
-2.20655768462832e-05
-3.0461717424175e-05
-3.43134701723364e-05
-3.98611602083259e-05
-4.70360012608123e-05
-2.24622151742249e-05
-3.0756621977141e-05
-3.68492346837862e-05
-9.39773409973375e-06
-1.05311061961025e-05
-2.20204457510887e-05
-2.44998609368968e-05
-3.8233407442964e-05
-6.26691519565842e-05
-7.29282289707998e-06
-9.86833795190542e-06
-1.11174959789753e-05
-4.36673514567482e-05
-1.08504997309076e-05
-1.40138001215719e-05
-2.76563586890725e-05
-2.36125963420924e-05
-1.59805474822664e-05
-2.89463368963595e-05
-2.9586080935243e-05
-4.56201630606256e-05
1.35835085559074e-05
-5.68393037907226e-05
-1.21674447357769e-05
-1.43601031067731e-05
-3.63837706847723e-05
-4.29823509239926e-05
-5.00901050838088e-05
-4.60926728926126e-05
-5.86537951800597e-06
-3.44287371269099e-05
-1.9966382668348e-05
-3.14293482635262e-05
-2.28835250827124e-05
-4.21185300163204e-06
-2.8866198322177e-05
-4.18977941657332e-05
-2.62276692117856e-05
-4.57215846630058e-05
-2.6500371571506e-05
-1.31355401042955e-05
-2.49691646550828e-05
6.31026856930221e-06
-2.75442499143344e-05
-4.51338750665397e-05
7.185166340772e-06
-1.83214477440927e-05
-1.23678339971006e-05
-2.27323650793913e-05
-5.21562842013807e-06
-9.88776393586321e-06
-3.57192542557022e-05
-1.72407722983456e-06
-1.58837826365138e-05
-5.00887243480564e-05
-5.87130129011868e-05
-7.06008665451491e-06
-4.15802102161654e-06
-2.66692131216462e-05
-6.5333716175474e-06
1.40197822900698e-05
-1.58586265430473e-05
-6.92762367203249e-05
-2.70899316133435e-05
-3.45481993127565e-05
-4.88576501297064e-05
-2.45618746760116e-05
-3.42996099284909e-05
-7.29432824178848e-05
-1.57791216374895e-05
-4.39597800162327e-05
-2.99916533442703e-05
7.10934250259112e-06
-1.81396176765369e-05
-5.0869526986437e-06
-4.85606114582124e-05
-3.11410091681158e-05
-1.88294833997755e-05
-5.43182506910029e-05
-2.94447124956111e-05
-3.8981438874136e-05
-4.1520084759504e-05
-1.93264266011686e-05
-4.08694166049576e-05
-1.70720591040323e-05
-5.03623374751588e-05
-2.45400570482078e-05
-2.90327948128942e-05
-1.69254340407007e-05
-3.44663234266261e-05
-1.58389058726748e-05
-3.01091750816625e-05
-4.56760474127645e-05
-4.77997206447845e-05
-4.48875297139439e-05
-1.50697596827836e-05
9.27436969350099e-06
-3.76813524854534e-05
-3.5803425596239e-05
-6.36123973673134e-05
-3.90584353017782e-05
-2.13055129772928e-05
-8.04003939596334e-06
-1.08329357489558e-05
-4.53889678324817e-05
-2.6874075042503e-05
-2.29339844615057e-05
-4.41502663224944e-05
-4.75766758540022e-05
-5.15204758329362e-05
2.05142082297103e-05
-4.84328159046714e-05
2.46817902688921e-06
-5.89918260878525e-05
-3.24265024030982e-05
-2.83432177015832e-05
-2.11089376642699e-05
-3.23498543205054e-05
-2.87210275160358e-05
-5.2249182760202e-05
-1.78832946969235e-05
-3.99007641391765e-05
-1.76230766872676e-05
-1.20785134725071e-05
-8.24943289562655e-06
-2.3416931231272e-05
-3.60917346506117e-05
-1.647724389914e-05
-4.16868318521424e-05
-4.93583267046824e-05
-2.77174056514817e-05
-3.82491100625414e-05
-1.84168355829779e-05
-2.47609636389611e-05
-3.81267409765185e-05
-2.35409568384717e-05
-3.72355920078377e-05
-2.36420178606373e-05
-5.96229057432403e-05
-4.17692089294026e-05
5.22788349964229e-06
-5.64680382356224e-06
-4.06408214580982e-05
-6.01233044892308e-05
-3.51350055452484e-05
-3.51191416201911e-05
-4.05375722583423e-05
-5.59311195078375e-06
-2.68206164716587e-05
-2.66136288791266e-05
-2.90619936233207e-05
-2.72641287514017e-05
-2.95188151775659e-05
-5.48317326908401e-05
-4.07506387067214e-05
-1.22079473504314e-05
-2.15331678300009e-05
-4.53200819001694e-05
-3.00437871192683e-05
9.09100720636771e-06
-4.77416344103629e-05
-6.12800968430637e-06
-3.01846235014602e-05
-3.59604043688348e-05
-5.78601598002668e-06
-1.63673120327824e-05
-3.00558784811663e-05
-2.50815752660753e-05
-4.05851578125893e-06
-2.49194589761692e-05
-1.64568796022655e-05
-1.28295297303089e-05
-4.31537202091839e-05
-1.49702790080308e-05
2.50252897947938e-05
-2.27544503306933e-05
-3.51867535486933e-05
-1.59205859938208e-05
-4.86939341286555e-05
-1.5326883050246e-05
-4.22113913772922e-05
-4.06745003700029e-05
-3.36550796213156e-05
-3.96306934754713e-05
-7.02106000602399e-05
-5.35884290032259e-05
-4.19387048516126e-05
-2.53212942638782e-05
-2.79535032099195e-05
-4.35819151910034e-05
-5.21451529949335e-05
-1.00592803935011e-05
-2.63565089944442e-05
-3.31924084310561e-05
-5.34998702925861e-05
-1.97840766926767e-05
-4.48038964295234e-05
-5.08664474562446e-05
-5.83916096386377e-05
-1.46713419000096e-05
-5.43476898296765e-06
-1.86931904497429e-05
