# Supplementary material for: Research on computational propagation and identification of mine microseismic signals based on deep learning
Source: PLoS One. 2025 Oct 22;20(10):e0334641. doi: 10.1371/journal.pone.0334641 (PMC12543183; doi:10.1371/journal.pone.0334641)
Supplement: S8 Data — (ZIP) [file pone.0334641.s008.zip › 000100900002776.xlsx_0.txt_24.txt.txt]

-2.48907942426775e-05
-4.51838724945292e-05
-2.61837404799534e-05
-4.06356252213765e-05
-4.20369401020359e-05
-3.09830043494047e-05
-2.54732674680977e-05
-4.21333703635318e-05
-3.88212522971384e-05
-1.55279406254702e-05
-1.56954388387908e-05
-3.82490564054607e-06
-2.57922437411818e-05
7.18900674408615e-06
-4.24368511802917e-05
-6.50832713576799e-05
-1.66799024641792e-05
3.35873692678267e-06
-1.55674232099572e-05
-4.27698037889889e-05
-2.74511424294986e-05
-4.02753371835271e-05
-2.8837414783151e-05
-1.33512221747264e-05
-4.89862803578581e-05
-3.88413418972233e-05
-3.46088658401946e-05
-1.80850430435458e-05
-3.86626116285811e-06
-3.84910538963783e-05
-1.34940047074186e-05
-3.21065710592925e-05
-5.25236036398137e-05
-4.2876972037598e-05
-4.29525133271015e-05
-9.38498117815062e-06
-1.53930624014062e-05
-5.02298714642187e-05
-2.27787648997353e-05
1.30058082132906e-05
-4.05250093041946e-06
-1.61877482948488e-05
-2.00025925806571e-05
-3.8114950222718e-05
-1.02065936148726e-05
3.10425985425393e-07
-1.74961781923202e-05
-3.76150387367243e-05
-1.4920532804093e-05
-3.76456079361738e-05
-2.82471467817053e-05
-6.71456411076236e-05
-2.7882447774537e-05
-2.87304009513905e-05
-6.26922121124006e-05
-3.64964241876493e-05
-3.85715698637886e-05
-6.48601159767543e-06
-1.02722824419586e-05
-1.51473778027991e-05
-3.26256152993302e-05
-1.80470340241663e-05
-1.58169641523349e-05
-4.66863006607704e-05
-5.31368258537769e-05
-4.05750051410427e-05
-1.00178110979784e-05
-1.25985760895947e-05
-1.23204856042365e-05
-2.94341769054956e-05
-3.94245654825576e-05
-2.850712440787e-05
-5.48061448740095e-05
-4.03035750081607e-05
-2.6861686934611e-05
-2.08203412251156e-05
-1.94793096545769e-05
-1.96137930080809e-05
-3.24745037496161e-05
-4.13471677935599e-05
-1.49376712484264e-05
-4.05942322407012e-05
-3.73599539426224e-05
-5.36737356244435e-05
-1.15831467130357e-05
-3.41471032381237e-05
-3.4442903581751e-05
-3.68850465738523e-05
-4.09536475603377e-05
-1.92256411744072e-05
-1.82112731124884e-05
-2.66475048901259e-05
-3.70080052349635e-05
-1.3444282202138e-05
-3.98987842986444e-05
-5.10577248963269e-05
-4.17529149154867e-05
-1.03985290203082e-05
-1.38779013426343e-05
-3.37696220538111e-05
-4.13105000049598e-05
-2.20863820944135e-05
-3.95355591784557e-05
-3.10210308100023e-05
-5.14665526195886e-05
-2.39461258223984e-05
-1.68071394201295e-05
-1.66100384818761e-05
-5.22351640028503e-05
-3.4096209616112e-05
-3.59965475417641e-05
-3.27142192957225e-05
-2.85750182321347e-05
-5.36939416898616e-05
-1.14689798865312e-06
-3.00618023328324e-05
4.25611095340865e-06
-1.227657194328e-05
-5.10606828031968e-05
1.81146463381261e-06
-6.89424669378591e-06
-4.35234280161681e-05
-1.87244805791054e-05
-2.55946049917601e-05
-3.9841354349558e-05
-2.46297687953739e-05
-2.11808826830175e-05
-5.65228451534667e-05
1.7441998835333e-06
-1.75796582391153e-05
3.09034764052199e-05
-2.51277379795062e-05
-5.43156416328267e-05
-4.18032067431189e-05
-4.17166962208253e-05
-1.06868447178747e-05
-4.99793012296071e-06
-3.89480518989921e-05
-2.06558682009773e-05
-1.71442117994806e-05
-4.1588454077504e-05
-3.85996578070873e-06
-1.88381769928633e-05
-3.36384593704957e-05
-4.23581619899543e-05
-3.85791575654413e-05
-2.08077154380896e-05
-1.00178527432314e-05
-3.37122092296498e-05
-2.43880216102606e-05
-6.11580169099824e-05
-3.38802078917898e-05
-8.33595613887265e-06
-9.75560517284012e-07
-3.19295341794574e-05
-4.03008041413431e-05
-3.09277479238036e-05
-2.57070453892971e-05
-2.1792894964232e-05
-3.78026863732351e-05
-1.37718770791794e-05
-3.07374408865519e-05
-4.61794021891167e-05
-2.34326724211425e-05
-1.40133809034751e-05
-2.98346263335028e-05
-4.51140811270756e-05
-7.80439468450067e-06
-1.68021332781375e-05
-4.52249150323338e-05
-2.43808282963592e-05
-4.21619898232596e-05
-8.98689113795063e-06
-3.07800728916592e-05
-3.10378400172057e-05
-2.12464285201676e-05
-7.62118038954308e-06
-5.09877156068641e-05
-6.09916568017616e-05
-4.11070786450782e-05
-3.52680773872827e-06
-2.09763747462237e-05
-3.88242261587394e-05
-2.89041782094325e-05
-1.72064643211212e-05
-4.25481790322067e-05
-4.14447036190017e-05
-4.18222570147391e-05
4.30866295739239e-06
-1.89939798125177e-05
-5.65279309037053e-05
5.85478144265029e-06
-3.95592224374172e-05
-1.24676158128476e-05
-2.72904051993956e-05
-2.94601706312211e-05
-1.02390550174564e-05
-3.31482931211245e-05
-5.29955827335835e-05
-2.92603722815554e-05
-3.25267332073433e-05
-2.05921358491992e-05
-3.65029185533724e-05
-1.04447682151618e-05
-5.31190030041241e-05
-6.27098338714106e-06
-8.24957182634753e-06
-3.434003598341e-05
-2.57950683003527e-05
-4.95372591956758e-06
-4.03199462046833e-05
-3.08932428669781e-05
-3.72407563608376e-05
-3.49648118051915e-05
-4.18127370359601e-05
-4.24571133616718e-05
-4.68892923350863e-05
1.47436821885966e-05
-2.34821445073017e-05
-1.24481715220383e-05
-3.71199585341317e-05
-1.12008176430677e-05
-3.58432603776259e-05
-1.07014139612854e-05
-2.68822337319888e-05
-2.05288984183131e-05
-3.47020810908393e-05
1.38830073605392e-06
-5.03893468638309e-06
-1.68641721808134e-05
-7.15594209551128e-06
-2.2626902235375e-05
8.01011943842371e-06
-4.98861682764534e-06
-2.18199821097713e-05
-4.9025051796149e-05
-1.62647078086111e-05
-4.07545435023818e-05
-2.88247436638954e-06
-5.02930685957036e-05
-5.74818081743796e-05
-4.06891886450679e-05
-1.91816216552758e-05
-6.11849001459138e-05
-3.91558181942731e-05
-3.83610513817938e-05
-1.82034958664061e-05
-1.87042147281651e-05
1.4423556883671e-05
-1.19842942626318e-05
-1.65172336516852e-05
2.16511268118458e-07
-2.34045284623919e-05
-3.51491737805632e-05
-2.26531092355706e-05
-5.40356818087344e-05
-1.96240185655507e-05
-3.56449707600004e-05
-5.92084206737919e-05
-5.23558571385071e-05
-1.6645437900862e-05
-2.45148252381293e-05
-2.42582234653852e-05
-4.00930040632668e-05
-4.94922839716451e-05
-2.2157497401591e-05
-4.48181383930473e-05
-1.48257907699625e-05
-3.87230351130779e-05
-1.879425141165e-05
-5.2666030991159e-05
-4.37361046920321e-05
-2.18995188818589e-05
-1.16291825701029e-05
-1.86325945402429e-05
-7.48508326629994e-06
-4.32746435532784e-05
-3.87222924438243e-05
-5.37628781056404e-05
-1.59666155033806e-05
-3.81872388276299e-05
-1.63132683479946e-05
-4.1219580436993e-05
-6.82081462874832e-05
-2.4173975347698e-05
-3.08901350372131e-05
4.11827850375432e-06
-3.29301986011489e-06
-4.52805078363025e-05
-3.87019555835002e-05
-3.30127901245933e-05
1.09117191364384e-05
-2.51187999717363e-06
-4.6937936723158e-05
-4.58229662778001e-05
-3.50102922246317e-05
-3.73723973600637e-05
-3.78921530102023e-05
-3.43776585368551e-05
-3.42739006280364e-05
-2.76631648035099e-05
-2.6082569591169e-05
-8.18956860864755e-06
-2.03931377562982e-05
-5.55069368918814e-05
-9.77113673368863e-06
-5.17775387217263e-06
-5.8084065741771e-05
-3.17526463399036e-05
-2.07283474138553e-05
-1.24972120831314e-06
-2.86616262465704e-05
-2.78454200229748e-05
-2.81993613513382e-05
-1.47659709489261e-05
-3.86039312899601e-05
-1.73776292719371e-05
-3.35363432633879e-05
-5.81422343839284e-05
-1.21826744868757e-05
-5.79376802650012e-05
-3.76899608507916e-05
-2.49914564879861e-05
-2.77068680846785e-05
-3.9067921271574e-05
-1.94091619563305e-05
-3.68164378226481e-05
-1.67530953319441e-05
-6.59655999874994e-06
-3.61704313243538e-05
-3.48849089853553e-05
-2.84857653386467e-05
-7.34066325719564e-05
-8.79981267793859e-06
-3.14540775022173e-05
-4.71116592476967e-05
-2.75091096094476e-05
-2.15216978801703e-05
-2.58432452662566e-05
-4.38169440735448e-05
-1.83151535199168e-05
-2.98747204366108e-05
-3.25851648203378e-05
-1.16125978183799e-05
-3.2506286698071e-05
-6.53628959863572e-05
-5.69259585959044e-05
-2.15827285533246e-05
-2.22382272740563e-05
-1.89840154088458e-05
-4.31955781239198e-05
-3.57639573321341e-05
-5.54317845486432e-05
-3.65393207036335e-05
2.24023398112896e-06
-1.15136339463971e-05
-5.55834340907631e-05
-5.3917500838718e-05
-9.30103010299827e-06
-5.45629716951665e-06
2.20499638736987e-06
-3.03747925889804e-05
-3.55384111108837e-05
-2.44284034318566e-05
-9.60792003076872e-06
-3.04732874662395e-05
-6.66807328668362e-06
-3.54539367035551e-05
-2.08832747963636e-05
-3.90588534311393e-05
-1.60234531620997e-05
-2.39210347192087e-05
-4.5668617927013e-05
-2.31234706997419e-05
-3.24722566543158e-05
-3.69611566357637e-05
-1.20672515444118e-05
-2.81253317674274e-05
-8.66168701992885e-06
-1.63062459707471e-05
-6.52116591101055e-05
-4.36551965565181e-05
-5.32322398415563e-05
-9.65453016625581e-06
-3.12525870724018e-05
-3.16506734687392e-05
-1.38032153760423e-05
-1.02331103682205e-05
-9.30391212549697e-06
-3.71139997893499e-05
-2.84724518714815e-05
-1.1916343716098e-05
-1.54813745708122e-05
-1.96862932448019e-05
-1.43657603740378e-05
-2.28218950348559e-05
-3.52321912326657e-05
-4.12207627989196e-05
-3.18923665577741e-05
-3.38800356203624e-05
-2.37179610063469e-05
-4.13127945370884e-05
-5.864285601631e-06
-7.69593046222093e-06
-2.20656491475556e-05
-3.37529601850695e-05
-3.80065824416367e-05
-3.0495155368228e-06
-2.40373112106986e-05
-3.32610130596228e-05
-4.96443532396181e-05
-2.74820259378879e-05
-2.58875340526195e-05
1.75160821753255e-05
-4.69433240111974e-05
-4.17518015991248e-05
-2.42455300144209e-05
-4.51837270958868e-05
-4.38751399476836e-05
-2.87718319659044e-05
-4.13963109560415e-05
-9.72193996395013e-06
-5.99196853465554e-05
-1.91699849079256e-05
-3.38183478221612e-05
-4.31285542666704e-05
-3.85091844522747e-05
-1.83360155872994e-05
-2.27456633394024e-05
-3.25617624256761e-05
-5.18559310923875e-05
-1.28982445642898e-05
-5.02945832119393e-05
-4.88731317491159e-05
-3.50430103556651e-05
-3.41210083640066e-05
-3.66705958429625e-05
-2.70299740089177e-05
-1.45893114453576e-05
-5.0478822017479e-05
-2.66418369390962e-05
-2.244544934644e-05
-6.88431688270279e-06
-1.98342578106669e-05
-6.91352991009346e-06
-7.15435330821661e-05
-8.85217715915043e-06
-1.11143586850079e-05
-1.85588326192266e-05
-2.88771906951014e-05
-3.52206101277845e-05
-1.48321218681892e-05
1.94805294717728e-06
-2.15336478302227e-05
-3.71627514005383e-05
-4.04398224625536e-05
-4.5117741360202e-05
-2.04827546790878e-05
-2.92775218441861e-05
-1.46797921040614e-05
-3.91276691695475e-05
-1.71992233625809e-05
-9.5052024292319e-07
-4.11271544791549e-05
-4.10994895894687e-05
-3.72786631032264e-05
-4.15953247650576e-05
-3.45200249458317e-05
-6.51613060252364e-06
-2.61307323224434e-05
-2.0784979560474e-05
-1.87800756362229e-06
-2.80070248270652e-05
-4.03823812842439e-05
-6.9927781332798e-06
-2.81407397511582e-05
-1.36446913615339e-05
-3.03882579545244e-05
-1.43816593796237e-05
-6.23825661179746e-05
-3.33153264251724e-05
-3.2787127561636e-05
-2.26720067121314e-05
-4.17540487063145e-05
-2.36340285944897e-05
-2.29331056524584e-05
-4.74399136176769e-05
-2.75296102794682e-05
-4.51667275516509e-05
-3.46310415337406e-06
-3.46700305832619e-05
-3.32654212204887e-05
-1.52459611727564e-05
-5.81418900660546e-05
-3.26445990700473e-05
2.68967205808176e-06
-1.8693637572077e-05
-1.18705341608998e-05
-3.13427478519302e-05
-2.41120564632932e-05
-3.9626296348193e-05
-1.74123323422916e-05
-5.47885901796992e-05
-1.3287020760486e-05
-2.84155599060215e-05
-3.1712722280396e-05
-6.50861838316107e-05
-5.30592608119412e-05
-3.69769903078627e-05
-4.58187864529185e-05
-2.17573532246127e-05
-1.97780030244489e-07
-2.01364695244588e-05
-1.91912148551369e-05
-1.76765018815518e-05
-3.38129233495749e-05
-3.67880981087207e-05
-4.31342105871491e-05
-3.11639856057928e-05
-2.89009151741165e-05
-3.41186851963459e-05
-3.62319167128478e-05
-3.23741122022085e-05
-5.43285966923833e-06
-2.15263715863173e-05
-2.78237011042712e-05
-2.74132242668939e-05
-2.50277166282477e-05
-1.11269154481203e-05
-3.18315225238498e-05
-6.18875047255167e-05
-3.18550532086871e-05
-2.9520457263426e-05
-2.21249303754381e-05
-3.87990099547719e-05
-3.80721710166535e-05
-5.84259913553589e-05
-2.41451629626938e-05
-2.05889541501899e-05
-2.07488720968836e-05
-3.22095882861944e-05
-2.77458793087133e-05
-5.19279250724979e-05
-2.46055094780113e-05
-1.26729162054886e-05
-9.37224037435008e-06
9.81922703749954e-06
-4.43515063762435e-05
-1.86329712497907e-05
-2.18716366919398e-05
-3.97949324640199e-05
-1.19324687418345e-05
-4.25990466495274e-05
-5.82288755678349e-05
-1.29718111425976e-05
-3.07318198953627e-05
-4.88913129740878e-05
-6.03238907099683e-06
-3.3799547823317e-05
1.49367765591778e-07
-8.48774080542695e-06
-4.34342355816069e-05
-2.080104354369e-05
-3.88151269204177e-05
-3.10171484330865e-05
-5.91534003013577e-05
-5.68124628483587e-05
-5.23236541502755e-05
-6.767932289167e-05
1.24104862556242e-05
-2.51763269564284e-05
-4.03056372898146e-05
-1.59961608962247e-05
-2.61986749392926e-05
-2.80676342370757e-05
-2.17147874471037e-05
-3.74390467088156e-06
-4.04510032934235e-05
-5.31021375912226e-05
-4.68243869000453e-06
-1.23932136108698e-05
5.82336865730463e-06
-3.57558028879003e-05
-5.49735161164736e-05
-4.57740428935828e-05
-1.89815091972893e-05
-2.27009074109868e-05
-2.86666745785814e-05
-2.88232991227783e-05
-1.36839460261911e-05
-2.52867231284432e-05
-1.31760155474605e-05
-3.15155690603727e-05
-2.76462366781012e-05
-1.8762774857341e-05
-3.60559893342022e-05
-3.13001951893493e-05
-5.61458557541142e-05
-5.29302372300457e-05
-2.40783508452822e-05
-4.87860979751206e-05
-2.70592895043105e-05
-1.45271879348624e-06
-5.60789813546154e-05
-4.34385169429119e-05
-4.12029349493811e-05
-3.52241209808523e-05
-3.17382529863846e-05
-1.87325352827121e-05
-4.59046441062913e-05
-7.85653970289945e-06
-3.71430540301426e-05
-5.47002293571514e-05
-3.22022063032936e-05
-4.32629575752596e-05
-5.47671904073107e-05
-5.31295034083439e-08
-1.82488460504016e-05
-4.84368072271112e-05
-3.92745500534412e-05
-7.45061398493947e-05
-4.75875042276935e-05
-2.88606333410613e-05
-3.31786516979101e-06
-3.15150056530696e-05
-5.90131166546458e-05
-2.87108754388145e-05
-3.9818496644188e-05
-5.23656687026963e-05
-1.1296366286941e-05
-2.07225862192173e-05
-3.25290354290169e-05
-5.93182360479227e-06
-2.31222171498702e-05
-4.13011696888179e-05
-1.59674743707283e-05
-5.94480681485337e-05
-9.34017059916924e-06
-1.87311615528763e-05
-4.12986121559318e-05
-3.42814947526905e-05
-2.9535759969044e-05
-1.34884315714556e-05
-4.22178211176109e-05
-2.89884216475904e-05
-3.27314937383079e-05
-1.35476041774826e-05
-2.94507781978135e-05
-4.28865718799688e-05
-1.10029557258119e-05
-3.05675008257055e-05
-1.7010342364914e-05
-4.02879970415203e-05
-3.94693711039284e-05
-1.78149009725802e-05
-1.38124164810698e-05
-2.64230602491297e-05
-2.85414948566875e-05
-4.88099586833333e-05
-4.5459012107615e-05
-3.20382716344474e-05
-4.75543734405653e-07
-2.7064003471037e-05
-3.60721155460119e-05
-1.0124486506544e-05
-3.67610157418364e-05
4.47798115638882e-06
1.00555990222842e-06
-4.15510895267161e-05
-5.33703518597908e-05
-1.39514442236033e-05
-4.8748894470962e-05
-4.50186647982342e-05
-2.30349113931936e-05
-3.59247960292488e-05
-4.70565502277621e-05
-1.0053159178238e-05
-1.45890674656411e-05
-4.77726097656419e-05
-4.41121754075522e-05
-3.11200283439637e-05
-1.24702000281106e-05
-2.05509689499031e-05
-1.56197379510269e-05
-4.20164657319931e-05
-2.25232447945e-05
-3.06499175783455e-05
-2.51396270445064e-05
-4.42039029028933e-05
-1.48582398419091e-05
-1.76427004288466e-05
-3.23188400101396e-05
-3.72718436433779e-05
-2.6434360469291e-05
8.5407887293785e-06
-4.19998390993332e-05
-2.92964481974741e-05
-5.7179438627937e-05
-1.08055012965132e-05
-6.34145616409124e-05
-4.47420707372598e-05
-3.00329499567509e-05
-3.09739775153637e-05
-5.19520981682424e-05
-3.67800317571253e-05
-6.23684644790125e-05
-4.34605537296182e-05
-2.25408601649465e-05
-2.54911730925165e-06
-2.67408950767175e-05
-3.88517415627311e-05
-2.80194861345886e-05
-2.67391311576644e-05
-1.30167432729962e-05
-4.09463548870023e-05
-2.29376608160565e-05
-5.82499950595188e-05
-4.4955185737896e-05
-2.46843276759597e-05
-2.01778194370291e-05
-3.41108831038091e-05
-2.93412882368738e-05
-1.8008023619028e-05
-4.91767259924812e-05
-3.82155337679597e-06
-7.02486990699488e-05
-2.54561208425582e-05
-5.21111897567077e-05
-3.28761260775314e-05
-1.54530539509501e-05
-5.83541771519621e-06
-2.85205366661628e-05
-2.73042939516494e-05
-2.86638230080419e-05
-7.77450894414418e-06
-5.92176808890447e-05
-3.14710960599385e-05
-3.08221971603877e-05
-3.85568735531367e-05
-2.71654472489974e-05
-4.30474585754904e-05
-5.14742727189781e-06
-3.1131422106473e-05
-5.59835447736541e-05
-2.14035426159983e-05
-4.44706234499706e-05
-4.53810389866094e-05
-2.6893096481585e-05
-3.79118015810199e-06
-4.8072507427555e-05
-7.90141455386526e-06
-3.00144837757211e-05
-1.87271761467066e-05
-2.46986294710944e-05
-5.74198698155639e-05
-3.65943820849958e-05
3.39987021532841e-06
-1.06022489586187e-05
-1.00253374381866e-05
-7.22931268585243e-05
2.50079408156394e-06
-3.16724018334646e-05
-2.81684244490674e-05
-1.72089796801582e-05
-2.20966916017704e-05
-3.81263123122069e-05
-1.98808082473813e-05
-2.97169868410563e-05
-6.59428470680176e-05
-5.30041797000485e-05
-3.47815786113881e-05
-2.85875009726054e-05
-4.79373175056443e-05
-2.98885484307407e-05
-8.04019357770347e-06
-2.88156851881724e-05
-1.92299540570308e-05
-3.95574330652581e-05
-1.92414187475491e-05
1.05371553885985e-05
-3.76625595710229e-05
-3.98309474218492e-05
-3.30548989582053e-05
8.18709601284754e-06
1.17880556122716e-06
-2.09987159023486e-05
-2.83698648668325e-05
-4.33953484597822e-05
-2.9065026249573e-05
-8.6100341214709e-06
-2.98124625783073e-05
-2.5405719976911e-05
-1.07260127846951e-05
-5.04809665513122e-06
-1.08639264555271e-05
-5.40161512767042e-05
-1.72032871106305e-05
-2.00411474303786e-05
-1.92265564752448e-05
-3.65845875326646e-05
-1.35184207489207e-05
-2.67947687210017e-05
-4.54905336025247e-05
-7.8136437092515e-06
-3.56721483278144e-05
-2.80484154598437e-05
-4.34148326274273e-05
-1.21099836031467e-05
-3.33809864888742e-05
-4.17432544870326e-05
-1.44840522413829e-05
-3.67618056264428e-05
-6.83537547201773e-06
-2.06917431055031e-05
-3.34286447647764e-05
-2.0885662028039e-05
-3.63621746273827e-05
-3.35549223227136e-05
-3.42675439986596e-05
-3.94780939802978e-05
4.47607981196658e-06
-2.12143393531367e-05
-2.12781840024016e-05
-2.23653204279696e-05
-5.85847120129533e-05
-3.78506967019239e-05
-2.93903455965572e-05
-7.25088873477385e-06
-3.28265902214304e-05
-2.41127618073393e-05
-2.85249789949271e-05
-2.93302765856155e-05
-5.55998556010393e-05
-1.87103690500788e-05
-5.90973745721671e-05
-5.2913066011495e-05
-1.28864683495746e-05
-1.05511320409807e-06
-5.42682132482561e-05
-3.93005040051223e-05
-3.60066655642018e-05
-4.27720427782611e-05
-2.00116578601924e-05
-3.6417235054373e-05
-1.70050090239892e-07
-2.93285290088311e-05
-1.63024413968459e-05
-2.74771053670857e-05
-3.30128496610866e-05
-2.35467950872022e-05
-5.45811210569464e-06
-1.85632849781204e-06
-1.79993349853543e-05
-1.4229098820719e-05
-4.59910125195983e-05
-5.22934902182722e-05
-2.62513277002546e-06
-5.3486067890001e-05
-5.86484667404008e-05
-3.8161265793729e-05
-3.2810467426208e-05
-2.11735106789055e-05
-2.14854339795927e-05
-2.64098872991475e-05
-4.43715719672558e-05
-2.59164886712231e-05
-4.00832405878267e-05
-4.24672695332501e-05
-2.77042052060276e-05
-1.73711382421024e-05
-2.92406454391175e-05
-5.38866623210577e-06
-1.37627359004488e-05
-1.1437547517656e-05
-2.99566695347954e-05
-1.38965749684514e-05
-2.39230945638102e-05
-4.55864104006718e-05
-3.78145768226225e-05
-3.69431049603594e-05
-2.4934653158837e-05
-5.71118611152646e-05
-2.2372996471533e-05
-1.8219242114528e-05
-1.85256132921948e-05
-1.62838588697298e-06
-2.65793984064537e-05
-3.03511262278157e-05
-5.71062457141582e-05
-6.23612067614642e-05
-4.90710823010849e-05
-2.6370002951283e-05
-4.98225977040261e-05
-2.35184087777384e-05
-6.68007207926566e-05
-4.48029954815864e-05
-3.56127170163592e-05
-2.06978124034191e-05
-4.3760007034495e-05
-2.44240936090078e-05
-4.30741756265266e-05
-2.57611640151803e-05
-7.06709489621908e-05
-2.75731436065302e-05
-2.70490490664246e-05
-5.09832806932402e-05
-2.92427787887373e-05
-4.47870379640339e-05
-4.9884163916646e-06
-3.14794872838809e-05
-2.60463314169139e-05
-1.46336544717722e-05
-4.87268609349502e-05
-4.6443026886842e-05
-3.15918691530838e-05
-1.85590464982004e-05
-3.58588572281075e-05
-1.52054862406343e-05
-4.09635682859738e-05
-3.13480200007322e-05
-3.90856989500339e-05
-2.94238683779914e-05
-1.71188341439032e-05
-1.37873323702048e-05
-4.52429648112465e-05
-2.61966594329311e-05
-3.52713083457172e-05
-2.95029303240772e-05
-2.3348383422417e-05
-1.34776780804355e-05
-6.05394007409825e-05
-5.81125481212555e-05
-3.91088455967955e-05
3.04529690968372e-06
6.51665136491957e-06
-2.64667543567277e-05
-2.66918671918125e-05
-4.45137152516086e-05
-2.42135508274169e-05
-2.17992948968832e-05
-1.11122601117005e-05
-5.53633212657498e-05
-1.4707385250037e-05
-2.53704076470863e-05
-4.32137093860812e-05
-3.45141452356435e-05
-2.7994712233873e-05
-6.18337735531978e-05
-4.21527695791996e-05
-1.85600673011662e-05
1.73620343328474e-06
-2.76812163407278e-05
-5.23444873439273e-05
-4.23957662206522e-05
-3.98811337271508e-05
-3.59843707247638e-05
-4.15189701830939e-05
-1.26872277208086e-05
-2.39474046666362e-05
-1.48392650054074e-05
-2.71053901292259e-05
-2.69342033846291e-06
-4.68511358589591e-05
-2.96680939851073e-05
-6.72771508512527e-05
-1.83912566462519e-05
-1.67612235653177e-05
-2.96220977665494e-05
-5.03446551486224e-05
-2.47548410632157e-05
-4.49278619672156e-05
-5.34482513866186e-05
-3.09163647310359e-05
-3.13096496148047e-05
-2.35635148154772e-05
-2.28642544676392e-05
-2.518054279677e-05
-6.00362581218236e-06
-4.80230850432849e-05
4.37710079425415e-06
-8.65531791959204e-06
-2.80120901475202e-05
-3.36992367515903e-05
-2.95056795351697e-05
-3.28447778027864e-05
-2.95517310693921e-05
-2.08532994730527e-05
-2.5730044971785e-05
-1.49036765837153e-05
-3.8982970969299e-05
2.03234515439708e-06
-3.11613573779755e-05
-9.99433346839973e-06
-5.53319178881287e-05
-5.34325690843407e-05
1.36811399530224e-05
-1.46549280028111e-05
-1.28703190505935e-05
-2.72192367413438e-05
3.51250096112684e-06
-4.17352245656862e-06
-5.86385770971812e-05
-4.65707620379085e-05
-4.02368214980226e-05
-3.13469219225197e-05
-4.54856015318595e-05
-3.89108910337725e-05
-1.48530290206325e-05
-6.0297948973361e-05
-2.61185258548491e-05
-2.98900308907862e-05
-6.87886966823072e-05
-2.36960104093939e-05
-2.25295265931977e-05
-2.25805951243735e-05
-2.61295454495022e-05
-2.55651622227447e-05
-3.47707806205705e-05
-2.98651138412821e-05
-2.78466498113433e-05
-2.83917372227959e-05
-3.29120003761325e-05
-4.77220422187349e-05
-9.30515861517652e-06
-2.70567020010811e-05
-2.25706820567582e-05
-4.25474416866476e-05
-1.70554733921171e-05
-3.09460362310164e-05
-3.77998737019052e-05
-3.11538313354163e-05
3.03589201187268e-06
-3.92969413801055e-05
-2.95142117922542e-05
-2.30132164561142e-05
-3.75761004454387e-05
-2.45767913540282e-05
-7.52747479355443e-06
6.11529346621811e-06
-2.26713576316232e-05
-3.61834985770992e-05
-1.42041499728173e-05
-8.40634508833335e-06
-4.68736703842372e-06
-1.68273711847141e-05
-5.25104444296887e-05
-2.55914270264902e-05
-4.17656437599884e-05
-3.29294915948716e-05
-4.55873485229166e-05
-1.92634038502585e-05
6.98899606105685e-06
1.05358212257054e-06
-2.86314553696104e-05
-2.33652064790952e-05
-3.55806537739878e-06
1.09735829895613e-05
-4.14953259800481e-05
-5.00718776145049e-05
-1.96427790109577e-05
-3.0593967688789e-05
1.06258355520089e-05
-3.5445266986034e-05
-3.70312390953745e-05
2.80313407366263e-06
-1.83922266522398e-05
-4.60740949997016e-05
-5.32800497808889e-05
-2.04657641653678e-05
-4.49384955759523e-05
-3.72560590338129e-05
-4.36035749726298e-05
-5.47298774079639e-05
-5.16417896330624e-05
-3.76645623911008e-05
-2.27996902616971e-05
-2.89086672629282e-05
-3.92359469079365e-05
-5.00028039111854e-05
-2.71046470129655e-05
-2.87884343897241e-05
-2.4610939199913e-05
-4.72696778839e-05
-2.97237974326479e-06
-2.42141623732585e-05
-2.12260108225217e-05
-2.78746551175613e-05
-2.44351606715175e-05
-4.02493125296607e-05
-4.47382592067746e-05
-3.60741729644504e-05
-3.33100832879442e-05
-2.8664231837126e-06
-6.44121783324383e-05
-4.49709997374286e-05
5.25351505901758e-06
-1.20261259344802e-05
-2.96572057926825e-05
-1.23839625074728e-05
-3.30609479009542e-05
-1.2198872462972e-05
-3.79298394841817e-05
-6.32257064132644e-05
-4.40465742307577e-05
-2.33309785401859e-05
-8.02675673864798e-06
-1.68752545454293e-05
-5.01654435531481e-05
-8.36824636383087e-06
-5.02891900682768e-05
-1.20014955557222e-05
-1.80975128668231e-05
-5.37462797305594e-05
-4.6903584740686e-05
-5.49600780930734e-05
-4.25241126863763e-05
-4.66586895284378e-05
-3.25658878328054e-05
-1.39683495681106e-05
-4.39835085349426e-05
-3.73839110403863e-05
-4.88846633804139e-05
-1.81052411453294e-05
-3.50162384406047e-05
-1.5166179698331e-05
-4.02550462922235e-05
-4.27175806336879e-05
-3.10774935949286e-05
-3.74625395206266e-05
-4.81234522225667e-05
-8.15324436443987e-06
-4.31737354393617e-05
-2.73507417537431e-05
-1.98556090778928e-05
-4.16246625027726e-05
-3.30056417671399e-05
-1.37314880237207e-05
-4.80294880846776e-05
-2.43442278846335e-05
-2.11730675340893e-05
-5.83195793549991e-05
-2.35252738644511e-05
-1.68317584910548e-05
-2.15662843392711e-06
-4.65432717169592e-06
-3.52583132109362e-05
9.51690403182853e-06
-4.05762499694082e-05
-1.15394155389183e-05
-2.14337239925759e-05
-2.77307622667883e-05
-6.47075536216189e-05
-3.29765743870812e-05
-5.57121965499712e-05
-3.10494558179066e-05
-2.10601028770017e-05
-6.02147098153127e-05
-2.39087688991e-05
-1.38410718944377e-05
-3.14186845821348e-05
-3.53819468110545e-05
-4.63538421182522e-05
-3.0393364915774e-05
-4.59720785485093e-05
-3.79171404322006e-05
-4.04244414269058e-05
-4.07804307910653e-05
-1.39288449655831e-05
-3.54402543770797e-05
-3.79475376013611e-05
-3.35740533833136e-05
-2.92908724516191e-05
-5.05765901674874e-05
5.68252054325847e-06
-4.07647220096018e-05
-3.95700503981152e-05
-2.09287409612515e-05
1.1551560051733e-06
-6.50521981489418e-06
-6.58091658099198e-05
-4.0362225345964e-05
-1.66908128044187e-05
-2.44723507627026e-05
-4.05062041314849e-05
-2.72262540499523e-05
-3.69780424050617e-05
-1.30279272625239e-05
-1.39680883024334e-05
-1.27407561996816e-05
-2.55644593928692e-05
-5.39491436954725e-05
-4.57110606943485e-05
-4.32371847725599e-05
-4.23837542838489e-05
1.60607842274213e-07
2.24236387121609e-06
-5.93944307577262e-05
-1.22647865339966e-05
-4.05687093047651e-05
-3.57482372549572e-05
-3.45254204501267e-05
-3.31348069263288e-06
-3.81311924322672e-06
-2.6958438933712e-05
-1.22597618025155e-05
-4.16933541638491e-05
-4.57017982161773e-05
-5.48869275035084e-05
-8.00406676375421e-06
-4.74444181201725e-05
-2.41175385934052e-05
-3.77634576618814e-05
-3.92664137060141e-05
-3.24210418669463e-05
-3.46739445187288e-05
-3.95405142983277e-05
-6.50736579811858e-05
-1.24988561944318e-05
-5.79026059907011e-05
-4.17302689514983e-05
-3.54182833736907e-05
-4.2543530549619e-05
-3.70871760667111e-05
-3.61052996856112e-05
-2.18116482866961e-05
-4.06825632334591e-05
-3.12608859898639e-05
-1.99879415410923e-05
-3.09546573085128e-05
-2.50264370776923e-05
-2.54512791697959e-05
-5.6935642593214e-05
-2.53872355616219e-05
-2.23371599922697e-05
-3.61336304670981e-05
-2.40885305567016e-05
-5.16417980459723e-05
-6.96259289855918e-06
-2.14979698870908e-05
3.0186316635642e-06
-4.33114789304316e-05
-2.29614975397186e-05
-4.30644175831702e-05
1.14026056940017e-05
-4.49647092660433e-05
-4.20756802608988e-05
-5.19423828795161e-05
-5.46867568603282e-05
-2.57409390681408e-05
-4.3337191586122e-05
-2.99921975106765e-05
-6.39023118499965e-05
-5.39733180394177e-05
-3.44034722620591e-05
-7.58088935900782e-06
-4.07775899441019e-05
-1.82571934006865e-05
-4.63831551478868e-05
-4.01829675683192e-05
-1.30752753040159e-05
-5.4525721818123e-05
-3.89294172619908e-05
-4.32722913034744e-05
-1.00577356065761e-05
-1.58114378721309e-05
-3.64468921070481e-05
-3.55534834392212e-05
-3.29493224304842e-05
8.77819774533619e-06
-4.78096970796884e-05
-1.23700694070792e-05
-3.02904025372144e-05
-6.52405229337039e-05
-3.99660229594735e-05
-3.64653372053031e-05
-8.32976458724306e-06
-2.80105721807761e-05
-4.00283379870144e-05
-2.33654595751486e-05
-2.30307122779555e-05
-3.72481297087903e-05
-4.86584863620485e-05
-3.1281225566333e-05
-2.73769404952687e-05
-2.97668994548419e-05
-2.8102706005411e-05
-4.67181791361201e-05
-2.41792023432851e-05
-3.23633977706455e-05
-8.02037631418616e-06
-7.35067015517262e-06
-2.07278355979664e-05
-1.84860464801059e-05
8.68024963422304e-06
-2.82237087215594e-05
-1.22987072932758e-05
-4.70199318654547e-05
5.09908037128974e-06
7.48120570629209e-06
-3.37410629421848e-05
-3.8915047214309e-05
-2.32154899779846e-05
-5.80742466671012e-05
-1.14532305313557e-05
-4.74287201315527e-06
5.34447750418793e-06
-1.94540564962389e-05
-1.0402341685724e-05
-9.88850945967792e-06
-2.66320083289682e-05
-3.83988884711786e-05
-4.312967822879e-05
-2.21617815533135e-05
-5.68409640398061e-06
-3.12068558926659e-05
-2.94871272021844e-05
-5.50199081679363e-05
-3.11746716572844e-05
-6.78590216144129e-07
-2.54977801648714e-05
-1.58289811729777e-05
-2.7157560195076e-05
-3.54066417523821e-05
-5.09749061023591e-05
-5.27817280221968e-06
-2.29758309793547e-05
-5.01511283220593e-05
-1.07940969650997e-05
-2.61958737292901e-05
-4.07661663194067e-05
-3.07266627617043e-05
-4.64587352629002e-05
-3.80252037525532e-05
-1.69888333670721e-05
-3.45631890713757e-05
-1.62181493660772e-05
-2.47153700730986e-05
-2.87037068443549e-05
-1.72249548362979e-05
-3.39245002467348e-05
-4.25246185676295e-05
-1.4912834264705e-05
-4.03625955346132e-05
-3.2226369620705e-05
-3.33504609893996e-05
-1.13703934242486e-06
6.32162520401726e-06
-3.83817558053011e-05
-7.44290233750881e-05
-3.94917109103659e-05
-3.33848827068673e-05
-1.87216075060051e-05
-1.96724754766793e-07
1.13976555970259e-05
-3.82959399163284e-05
-5.69719465920969e-05
-5.19832523001269e-05
-4.10780317824549e-05
-3.03189378279548e-05
-3.5534182071777e-05
-2.40630757246272e-05
-3.64462497513645e-05
-3.75978378924178e-05
-2.03302387835552e-05
7.76395801501056e-06
-2.98725038403057e-05
-3.23749071995005e-05
-1.32556778678879e-05
-3.92797346680839e-05
-3.75819924003737e-05
-2.14635990361015e-05
-4.47932283488942e-05
-4.9002313221028e-05
-1.24892214634864e-05
-4.04995263604275e-05
-1.78036445666814e-05
-4.78809475248782e-05
-3.26515843228343e-05
-3.92436525292601e-05
-1.31996248488331e-06
-7.19632307082794e-05
-8.75111563255271e-07
-3.05915290605423e-05
-4.92248842915157e-05
-3.35262742790246e-05
-1.57085477179942e-05
-5.30459367464526e-05
-2.10433658513014e-05
-1.47793328013239e-05
-2.46864893654404e-05
-2.94130122449449e-05
-1.22628425048806e-05
-3.73835316139183e-05
-3.11119871705485e-05
-1.70232209333112e-05
-3.48381451091966e-05
-1.29545387778344e-05
-7.33054505547741e-05
-1.14174822627187e-05
-3.38943610689371e-05
-3.92131047166862e-05
-3.99493180001413e-05
-3.14250361630895e-05
-2.974350006756e-05
2.58849784935222e-06
-6.09598676844975e-05
-4.32527716556618e-05
1.46883877875627e-05
-3.27495203218057e-05
9.1034171280817e-06
-3.11177490299424e-05
1.68783802317906e-05
-4.7277779615032e-05
-3.9047013417208e-05
-2.85819128743644e-05
-4.810803305204e-05
-5.00288330252171e-05
-3.23477698702314e-05
-2.84737376068296e-05
-5.57942062529679e-05
-2.35223831768817e-05
7.2489592651361e-06
-4.91114517763596e-05
-3.53715017519166e-05
-2.6073393432653e-05
-1.70339480515045e-05
-4.46411551931413e-05
-3.02790722966375e-05
-4.10222985231268e-05
-3.48656163660325e-05
-2.47038077637846e-05
-1.76307776931083e-05
-2.24901246757488e-05
-1.51414260982808e-05
-6.81047453869673e-06
-5.96919031322485e-05
-1.29836292466911e-05
-9.28694593795959e-06
-4.24731131552295e-05
-4.82103280417087e-05
-5.1674604745894e-05
-8.56613352982358e-06
-1.59254538008406e-05
-5.70904553779258e-05
-2.38468024164443e-05
-1.41784288125724e-05
-2.95276229129565e-05
-1.05528293722157e-05
-6.62507888092426e-06
-1.10645557902997e-05
-3.10121509773743e-05
-3.5942333113112e-05
-4.84450941014205e-05
2.53458577531952e-06
-5.23198171025832e-06
1.94890541835585e-07
-3.88507793266169e-05
-3.51679893873912e-05
-2.87631099954993e-05
-1.69010027596581e-05
-9.93123283279048e-07
-4.83253104679027e-05
1.0179207194067e-05
-6.57557567806069e-05
-3.52743020266389e-05
-4.35936961851284e-05
-2.20672119600417e-05
-3.96896107063462e-05
-5.31045831483248e-05
-3.0170636317025e-05
-3.46538693989558e-05
-1.44181783430297e-05
-3.72814216729959e-05
-2.20119449255365e-05
-2.51331590037181e-05
-5.14173108251364e-05
-5.11819774596116e-05
-4.08901734822465e-05
-5.61859476476203e-05
-4.24510410961293e-05
-2.44872638189671e-07
-6.27440020262394e-05
-2.45314595945981e-05
-1.32234400404125e-05
7.77374156568254e-06
-1.0017482941098e-06
-3.36207061739196e-05
-6.8958366788165e-06
-3.29163947505472e-05
-3.16711965518178e-05
-7.05205782939867e-07
-2.2984181352601e-05
-4.39977582390338e-05
-1.70006289423512e-05
-3.50407979246695e-05
-3.00910920025022e-05
-2.60561342125941e-05
-7.48367958293351e-06
-4.31860035795288e-05
-4.27000819301246e-05
-2.42928334225572e-05
-2.91191033907303e-05
-2.18608957040592e-05
-1.24034613146975e-05
-5.53247095052762e-05
-9.19102640195851e-06
-1.9408221658415e-05
-2.20386531151163e-05
-4.05008981963842e-05
-4.00517260579295e-05
-4.34142221454029e-05
-2.12069788646216e-05
-2.5482252189777e-05
-2.94889858135164e-05
-8.0018810409482e-05
-4.63798786177128e-05
-2.84316357689383e-05
-1.86646510877821e-05
-4.64955466038444e-05
-3.37066431502455e-05
1.85530044442454e-05
-3.71704592574354e-05
-1.0270711791961e-05
-7.78289017453571e-05
-1.69076564531379e-05
-2.94509931952693e-05
-2.70532664252406e-05
-2.05399191543205e-05
-3.67077787119458e-05
-2.63868085014665e-05
-4.63278841206335e-05
-4.59891149193171e-05
-4.1328424916281e-06
-4.88453316249585e-05
1.22928223831147e-05
-4.89726200744127e-05
-2.81991149900185e-05
-1.83129943026221e-05
-1.09913360772384e-05
-3.2854901595668e-05
-5.33272876964177e-05
-1.32311092279257e-05
-2.17851374084041e-05
-3.98468038135868e-05
-1.40127927591078e-05
-1.66078583102798e-05
-2.83653459467151e-05
-6.45667334730357e-06
-1.99673343952977e-05
-3.06821341030447e-05
-2.53429347269009e-05
-3.50706112029544e-05
-2.71043119734174e-05
-4.78063713712641e-05
-3.93357136317001e-05
-3.75551094751616e-05
-2.45389742813475e-05
-1.7905442637464e-05
2.04777870889224e-05
-4.71532096695101e-06
-7.10545854408317e-05
-2.64659993624739e-05
-3.3737370429351e-06
-3.00698735506064e-05
-4.55850068849227e-05
-1.86666501881575e-05
-5.07629987946696e-05
-4.62568825476209e-05
-3.65967748168319e-05
-4.06412731894416e-06
-2.05189687911868e-05
-5.31256320252762e-05
-2.47336942947894e-05
-3.46418395467306e-05
-3.3783627710721e-05
-3.2052007622738e-05
-4.63865546096216e-05
-3.19791038843181e-05
-5.81298272882351e-06
-6.97152677828302e-05
-4.93757178281945e-05
-8.77321550058876e-08
-1.7377610085365e-05
2.60026337693613e-07
-2.21339184228758e-06
-5.61419357310723e-06
-1.23306819069021e-05
-4.31693829719708e-06
-3.26141406602442e-05
-2.33492057301077e-05
-3.9552473243277e-05
-6.95491827279481e-05
-2.56825278865093e-05
-2.26928104366108e-05
-1.25606341355734e-05
-1.22069543204532e-05
-2.70201944964923e-05
-4.40781625568275e-05
-2.9936371879937e-05
-3.53272418944353e-05
-5.1549329498334e-05
-5.4958679521126e-05
-3.94011388604331e-05
-1.35610775390432e-05
-3.57168105268904e-05
-1.4265494118796e-05
-2.23634638996932e-05
-1.23733834753185e-05
-6.16233960358401e-06
-3.60450982279331e-05
-4.61636215759798e-06
-1.74028544294145e-05
4.1319303059949e-06
-5.68454560356673e-05
-2.89582216813651e-05
-1.80901834649427e-06
-3.02225717804033e-05
-4.15078160116075e-05
-2.47232515501426e-05
-2.6158177740214e-05
-1.71807862992993e-05
-3.61500003364051e-05
-6.13444393151182e-06
-2.62005885527383e-05
-5.53775244553782e-05
-1.55220418809781e-05
-2.57558450306458e-05
-5.40422876654044e-05
-4.68842523624005e-05
-5.31037492882696e-05
-4.54256931772503e-05
-1.84785449510921e-05
-1.55433592754048e-05
-3.2467622704682e-05
-1.88450445360083e-05
-2.8141703859663e-05
-1.55623155755128e-05
-3.0494460829975e-05
-2.71393530822056e-05
-2.01072430026099e-05
-2.94877144164542e-05
-4.16575971935767e-05
-5.56475014603866e-05
-2.68585017939322e-05
-2.29020615648181e-05
-4.11976509230475e-05
-4.9627117095432e-05
-5.57756193248165e-05
-2.36822622472074e-05
-2.11998366224222e-05
-3.56426178103708e-05
-2.54417047718777e-05
-3.42554675516174e-05
-2.59143566716936e-05
-4.22963347232813e-05
-4.88164484912574e-05
-2.60191539496608e-05
8.0071153881649e-07
-1.98531181086091e-05
-1.94666880710941e-05
-2.29671238995338e-05
-1.86875021670153e-05
-2.48044683627217e-05
-4.63420495747025e-05
-2.98943978487457e-05
-3.4257752578804e-05
-2.64826381834718e-05
-2.79867189650875e-05
-5.15940919639363e-05
-2.08395657984868e-05
-3.49391068303624e-05
-2.09025033190902e-05
-1.40561218582102e-05
-3.10833386032131e-05
-1.05797830877861e-05
-3.33756440767573e-05
-1.48984263986544e-05
-6.55770772129961e-05
-1.57405839378959e-05
-3.03354289992891e-05
-2.75619778402821e-05
6.38957204726065e-06
-1.59781869551199e-05
-4.02117703039108e-05
-3.4830849953249e-05
-2.40459240380726e-05
-2.13418002095324e-05
-3.52762898566685e-05
-3.30286232518687e-05
-3.59608251718937e-05
-3.83271232232004e-05
-1.79280367560365e-05
-3.66970603541502e-05
-9.87710936167581e-06
-1.17902439257627e-05
-2.63440492304751e-05
-2.86975283131194e-05
-4.30402602658336e-05
-1.03100821680803e-05
-7.20927124280218e-06
-2.22905836504757e-06
-4.21064999402693e-05
-2.59345255239026e-05
-2.31209865595547e-05
-3.98768589933696e-05
1.0860359025068e-06
-6.30917458304294e-05
-4.26326694815228e-05
-4.05726659834684e-05
-3.24372485166837e-05
-1.71636597917247e-05
-3.11932882909626e-06
-2.14638058442664e-05
-5.03396095077077e-05
-2.53237979217299e-05
-3.87466866206929e-05
-1.10408852932073e-05
-4.8320567215776e-05
-2.10587717586404e-05
-3.53169359029324e-05
-9.42414156090359e-07
-3.90632388434125e-05
-2.24210072981878e-05
-1.99514933783147e-05
-3.12048518971191e-05
-2.2409148174691e-05
-2.12571622518924e-06
-1.17619065841052e-05
-3.71794538922389e-05
1.74363723802543e-05
-2.9593584097733e-05
-4.57271305744071e-05
-1.72465817847008e-05
-2.10511126180131e-05
-3.88440368743697e-05
-1.72744408282523e-05
-4.48077539160337e-05
-2.47406197254929e-05
1.32331857557995e-06
-3.34405444632762e-05
-4.97805722051754e-05
-4.44475099633451e-05
-4.15530624364697e-05
-4.38774547025701e-05
-3.99690523908408e-05
-4.94240764025991e-05
-5.57087308463095e-05
-1.2419866575308e-05
-5.33784924508515e-05
-3.60342564910426e-05
-5.13579067089574e-05
-4.28580089475188e-05
-6.66543503186003e-06
-9.20827287040834e-06
-1.30373385742312e-05
-3.1141975029299e-05
-4.4431050116311e-05
-2.31929230261122e-05
-7.16085429037086e-05
-6.0637221900881e-05
-5.01536568001327e-06
-3.21519677001419e-05
-3.20657972892533e-05
-2.29439359408403e-05
-7.38577761215561e-05
-6.23235718798645e-05
-2.72888023095445e-05
-4.00952192408955e-05
-1.29386563111152e-05
-7.80247684872837e-05
-2.11331988680153e-05
-4.40792332480328e-05
-3.45083887662182e-05
2.30854789756537e-05
-4.0629133587254e-05
-2.39526120102476e-05
-5.76878426159607e-05
-3.57062537946434e-05
-2.45834225765627e-05
-5.81049155371256e-05
-2.23182753514449e-05
-2.42796722052683e-05
-2.76835513680397e-05
-1.54629128051744e-05
-4.33535456636132e-05
-4.814270123432e-06
-2.70983988392894e-05
-2.16550465074485e-05
-2.71823976171164e-05
-4.14124027744588e-05
-5.63131775142395e-05
-3.29502547685762e-05
-2.97829939227104e-05
-1.73479915921187e-05
-2.89111300208645e-05
-3.76892342926612e-05
-2.41657682954301e-05
-5.58438717826343e-05
-4.66066640484616e-05
-4.0880791113612e-05
-4.18058372607576e-05
-4.01041624590626e-05
-2.04013296749092e-05
-4.16514073801429e-05
-3.42600194606961e-05
-3.45639637520144e-05
-5.65139413781344e-05
-1.46235941820651e-05
-4.144515966969e-05
-1.60530579762862e-05
-3.31623672015481e-05
-4.33038455067936e-05
-2.38764357798643e-05
-2.69746654980895e-05
-4.43570784985981e-05
-1.38213339000675e-05
-4.04591805830147e-05
-5.98111680719681e-05
-3.56479932512209e-05
-2.46713681326949e-05
-3.32291850599297e-05
-3.38167560204324e-05
-6.41200891237993e-05
-4.26973881083749e-05
-3.5339857713378e-05
-5.04799616467404e-05
-1.37203221268625e-05
-6.62033743809361e-05
-3.40716187367214e-05
-1.07735208355791e-05
-2.15553040231925e-05
-3.02850371513757e-05
1.36482137751711e-06
-2.76834449931968e-05
-1.19666146376349e-05
-2.38686701908479e-05
-4.54490898328658e-05
-2.94296132370381e-05
-3.49548363434662e-05
-4.34043290833988e-05
-3.8565981330848e-05
-1.97065024474877e-05
-3.61897172395723e-05
-1.57230243801858e-05
-6.03571953006138e-06
-3.34823241215452e-06
-3.97237213269737e-05
-7.03438419849561e-07
-3.89647055471475e-05
-5.97120981968495e-05
-1.96209690592348e-05
-2.8778654337057e-05
-4.91596171449337e-05
-4.3455941619532e-05
-4.20235041707137e-05
-9.01039751163891e-06
-3.16687968189781e-05
-6.15316167441006e-05
-4.71773475066768e-05
-1.2113775954036e-05
-1.42610847173253e-05
-5.27192424797848e-05
-4.93909038008339e-05
-4.22324723756003e-05
-3.28970296296255e-05
-1.25964750775339e-05
-3.46005612616356e-05
-3.55492471181828e-05
-7.82006407848788e-06
-3.3382346493767e-05
-3.28954770081642e-05
-3.12300877114166e-05
-2.97719892750323e-05
-2.91899516358848e-05
-2.24170101087517e-05
-9.1464949891101e-06
-6.0323560707391e-05
-2.78022993197772e-05
-2.89449917788655e-05
-5.35338125102708e-05
-1.69743611934083e-05
-4.45445470582481e-05
-3.93875046637207e-05
-6.3119225495295e-05
1.21251572012822e-06
-4.63478385184368e-05
-2.2088430872183e-05
-4.017062641963e-05
-2.01730069171302e-05
-3.82829168247592e-06
-1.29036894349878e-05
-5.36578005426321e-06
-7.35493320541138e-05
-5.76957414919761e-05
-3.44028526611936e-05
-4.00072681339597e-05
-2.55342566467035e-05
-1.53758974481203e-05
-3.93677385397124e-05
-2.12084309916929e-05
-8.12206404832873e-05
-5.83336907123585e-06
-3.89490549162886e-05
-2.49919986817822e-05
-3.08797282763688e-06
-3.67013557492604e-05
-8.04432747697125e-06
-2.97808254578208e-05
-3.28544328875909e-05
-3.46472518206359e-05
-3.15169733227499e-05
-2.41805874558287e-05
-2.98961350422926e-05
-4.43710400770205e-05
-2.19843791100641e-05
-4.9553786500528e-05
-9.71752071901798e-06
-5.11413014192563e-05
-1.56049516413468e-05
-2.65886319112692e-05
-5.73248962504497e-06
-2.62794570057647e-05
-2.82485224442466e-05
-2.37816807225836e-05
-4.97908066334162e-05
-4.22631351715601e-05
-3.41842804206146e-05
-1.17777303888253e-05
-4.4942243537817e-05
-3.78272339582213e-05
-3.72903268573758e-05
-2.67528763231754e-05
-3.82245859416617e-05
-3.36636707410981e-05
-4.29265657116214e-05
-1.30185124130124e-05
-9.60244227199539e-06
-1.55946739705312e-05
-3.12673653234121e-05
-4.23205394295857e-05
-2.05494489801474e-05
-3.09381267852961e-05
-4.4446239828922e-05
-2.75051885316133e-05
-3.05944077516813e-05
-4.192386449694e-05
-1.08208999768533e-05
-2.89654958716748e-05
-6.625645296303e-05
-2.13359683743312e-05
-2.3624276230094e-05
-2.1037962927338e-05
-3.58982285491554e-05
-5.22082355874762e-05
-4.43929503739297e-05
-2.57988310731488e-05
-4.4194748154529e-05
-1.01939229169867e-05
-2.14670186118171e-05
-1.95318222296515e-05
-4.40995957651462e-05
-5.7606385773518e-05
-3.82435351821279e-05
-2.4815050570223e-05
-2.61618604431617e-05
-1.55055956962973e-05
-3.03934989811598e-05
-2.17807891737287e-05
-1.18991988306154e-05
-4.41143224829635e-05
-2.08065642359915e-05
-3.53550629105688e-05
-3.24733358773818e-05
-4.27241218950325e-05
-1.2451956263895e-05
-3.53104160729096e-05
-1.5945380488863e-05
-1.75679253421917e-05
-4.2922502200778e-05
-3.0930012798746e-05
-7.08590926253032e-05
-1.24742548637426e-05
-2.53443062849892e-05
-6.62417390497634e-05
-2.74820112322874e-05
-2.23597414808541e-05
-1.8641687458034e-05
-2.4929580535346e-05
-2.94353742629176e-05
-6.99159698286045e-05
-1.58740913996808e-06
-4.6109657873254e-05
-7.47358210719701e-06
-5.0628120606025e-05
-5.97453820475113e-06
-1.44956310456087e-05
-1.79909450933504e-05
-3.41102013705241e-05
-3.88589938801339e-05
-2.30459496771296e-05
-1.99296960031914e-05
-1.31080090226349e-05
-2.58444599176511e-05
-3.19840552324227e-05
-4.78308642652718e-05
-1.72226331328129e-05
-3.3396250796398e-05
-4.43675902582651e-05
-3.19942439523336e-05
-3.90389742682269e-05
-4.0466431889764e-05
-2.0314592491573e-05
-5.07469393140908e-05
-4.4645509550538e-05
-1.86293774972702e-05
-3.33158550711324e-05
-3.22387000047228e-05
-3.04416790211574e-05
-1.80387732604813e-05
-1.94922474368643e-05
-3.43233841615717e-05
-3.28272985713102e-05
-2.6990811510472e-05
-2.18197090227138e-05
-2.91247505967669e-05
-7.26456714928999e-05
-2.15038456644848e-05
-3.11923749875559e-05
-1.55710194691714e-05
-5.96011623366366e-05
-3.77463141045284e-05
-2.05167748222115e-05
-1.17142353827562e-05
2.66636932637021e-07
-2.96181281261312e-05
-1.06604625200179e-05
-6.1297204316938e-05
-4.55375224788111e-05
-2.65905567187973e-05
-1.3146412389979e-05
-5.55395848028189e-06
-3.49405484517235e-05
-3.21096446907617e-05
-2.8928850332388e-05
-6.58400262535149e-05
-1.0211366879581e-05
-3.71234955273201e-05
-2.94620979347222e-05
-1.94883323324041e-05
-3.39085586301466e-06
-4.19726952311625e-05
-1.16249349851219e-05
-3.37549273982618e-05
-2.43011786095551e-05
-2.21805474603089e-05
-2.00971283617418e-05
-1.49909785437081e-05
-3.53525175850436e-05
-5.07845426738695e-06
-3.86380284178942e-05
-3.40772725361801e-05
-3.62900227235436e-05
-3.62475834628352e-05
-3.31823966122038e-05
-2.51681364758353e-05
-4.01426559342448e-05
-4.28930771011867e-05
-4.60248846430041e-05
-2.38301468118443e-05
-7.55929567596169e-06
-2.35491658195314e-05
-1.44222503806507e-05
-3.16837313473531e-05
-6.0068557180987e-05
-5.1393860399111e-05
-5.62584091453114e-05
-5.36929392105292e-05
-5.44644938708961e-07
-1.73076194208952e-06
-5.82597211633053e-05
-3.67120166082736e-05
-1.09083816095005e-05
-3.34055349122361e-05
-2.96016765801872e-05
-1.20391177468071e-05
-1.417977493675e-05
-3.45221755008251e-05
-3.74363194870729e-05
-3.96773827825758e-05
-1.88229062950264e-05
-3.44946929765885e-05
-3.69916280194601e-05
-5.48594260101467e-05
-2.38935627813354e-05
-2.30374037514916e-05
-1.933788126995e-05
2.15988460030423e-06
-1.93151033683878e-05
-1.95085765731727e-05
-3.75652208432925e-05
-2.98365997502846e-05
-4.05762033964359e-05
1.99575549113866e-05
5.52021756630321e-06
-7.24256006803886e-05
-3.23976746551875e-05
-5.00067340696435e-05
-1.03804910859449e-05
-1.83373695903288e-05
-2.60245196751307e-05
-3.22188174054293e-05
-2.84841058633856e-05
-3.60112712052907e-05
-2.64610804076843e-05
-3.50391874406865e-05
-3.05330980445855e-05
-3.36826675496392e-05
-2.57754384594332e-05
-1.21045021316693e-05
-6.71927180576971e-05
-1.477694859843e-05
-2.65914605397868e-06
-2.92153045472194e-05
-1.71169244529492e-05
-2.82981800883105e-05
-3.90184719658513e-05
-1.90336149623609e-05
1.02816759683285e-05
-2.1524026221665e-05
-1.27214103071595e-05
-3.5498223877736e-05
-2.9774180168211e-05
-1.89794082880103e-05
-1.74859430268466e-05
-3.55248991688111e-05
-4.51717863973449e-06
-3.68950493588643e-05
-4.87020871445223e-05
-1.22007421497215e-05
-3.07773427692196e-05
-5.65830575720041e-05
-3.04755859204891e-05
-3.16231076898904e-05
-4.32474439233381e-05
-4.04980092211595e-06
-1.81101237409307e-05
-1.66192070260591e-05
-3.72751660836412e-05
-3.09187693796653e-05
-1.45967412078067e-05
3.96696874657466e-06
-1.41219130714525e-05
-3.61354283293941e-05
-3.10949762039956e-05
-3.47980978820637e-06
-4.64719974033209e-05
-2.69859029165709e-05
-1.55032453746205e-05
-3.83723604004046e-05
-3.1685899888218e-05
-3.57122186060737e-06
-1.71964723101649e-05
-2.37833719231119e-05
-1.81463889664905e-05
-5.82091945590499e-05
-3.37397038629063e-05
-6.20446409360723e-06
-2.61603639413064e-05
-2.51390006469784e-05
-9.31435195395951e-06
-8.364286956752e-06
-3.50187812192709e-06
5.87041352757181e-06
-4.42267326609342e-05
-2.15172515501395e-05
-4.43399506605116e-05
-2.88801011608733e-05
1.26332351850464e-06
-3.55312645076247e-05
-2.52720119370172e-05
-3.36947954772838e-05
-1.84278683285766e-05
-5.42373300566431e-05
-3.40540879338044e-05
-1.95524936776204e-05
-2.56111753050956e-05
-2.8264482795157e-05
-6.57914756260487e-06
1.75853563703698e-05
-3.96019340917417e-05
-9.93231743984141e-06
-2.56188189920439e-06
-4.45628528001928e-05
-8.47488870146143e-06
-1.28469036417629e-05
-4.18766965662742e-05
-3.85195898025047e-05
-3.21101890580811e-05
-2.64795566473761e-05
-2.23067931734293e-05
-4.63085037657766e-05
-2.55332567393004e-05
-4.29874704270382e-05
-4.76132566711562e-05
-3.59068895252526e-05
-2.35233087208693e-05
-3.51681865730566e-05
-5.09221546402567e-05
-3.88813058437698e-05
-5.37521317820255e-05
-4.11293600739403e-05
-2.42061296508095e-05
-1.44235628437205e-05
-3.14527848052502e-05
-2.53553349872891e-05
-3.98636001930564e-05
-1.73191769815824e-06
-2.59893325150121e-05
-4.02784051233983e-05
-2.79241686646261e-05
-3.33616265575437e-05
-1.08346997405808e-05
-2.01434602876683e-05
-3.71995282623526e-05
-4.45864204076569e-05
-3.68965891959276e-05
-2.50959754270323e-05
-2.54694103950228e-05
-1.39444567261922e-05
-5.0629578065878e-05
-4.82175699435992e-05
-2.54967502852906e-05
-2.02568949241149e-05
-1.84313652867099e-05
-2.40422784322115e-05
-4.46085678743212e-05
-3.00909395041276e-05
-1.63676800152445e-05
-7.94675983962005e-06
-4.13839498469547e-05
-4.61752189204691e-05
-4.47180239371552e-05
-2.04038738692828e-05
7.60538114088837e-07
-4.68719288455054e-05
-3.27033681203503e-05
-4.87561839058388e-05
-2.32191313322835e-05
-2.15375901322472e-05
-2.72198727392738e-05
-8.37132017633693e-06
-2.00749325577897e-05
-1.58046146617719e-05
-1.80457585967303e-05
5.38613122490303e-06
1.57706743276485e-05
-6.34000054362372e-05
-2.49501373883498e-05
-1.12286861458087e-05
-5.07154806707738e-05
-3.73980186279156e-05
-4.29659630828747e-05
-5.35767600449719e-05
-4.87945055848306e-05
-4.87138158500953e-05
-2.46507451570301e-05
-1.73411341782478e-05
-2.2246194294123e-05
-4.82610925468779e-06
-3.06015887036498e-05
-3.37434697652797e-05
-6.79547699107948e-05
-2.01658984307364e-05
-4.67029809830148e-05
-3.76898484826732e-05
-4.31190493236025e-05
-2.72077142521463e-05
-4.94511710521119e-05
-6.5127087903681e-05
-6.18064923024408e-05
-8.57052777326922e-06
-3.70713008015384e-05
-1.51272388484451e-05
-4.99161222400802e-05
-1.76196361857492e-05
5.09349610213964e-06
-4.98126441395861e-05
-4.0482205962955e-05
-1.88868253744611e-05
-5.05389321452695e-05
-4.34726616744178e-05
-2.62264137514487e-05
-2.95585373999275e-05
-1.47054780346776e-05
-2.49103963166474e-05
2.64233898006262e-05
-3.75580292876053e-07
-2.79896296162926e-05
-5.06964766422964e-05
4.21029681091024e-06
-2.3156631912123e-05
-4.03929413415124e-05
-6.27921730072804e-05
-2.93480841403739e-05
-5.02027536205919e-05
-4.06050556613962e-05
-4.80209600031595e-05
-5.18860735050763e-06
-1.64334554898498e-05
-5.14614900897404e-05
-2.85502160641428e-05
-2.22407172829803e-05
-1.72078466164631e-05
-2.84119411539795e-05
-2.80693024774469e-05
-1.5630851424104e-07
-1.31374445910268e-05
-1.6110625123068e-05
-2.86690790959212e-05
-3.81452373373993e-05
-3.69578505827676e-05
-4.46448532687236e-05
-6.05674856240143e-05
-4.15432487454673e-05
-5.91274784627718e-05
-1.07828931680008e-07
-2.34019794032683e-05
-1.17120825757948e-05
-5.25931552135463e-05
-9.81487056800793e-06
-2.79493947675967e-05
-9.15144398793709e-06
-1.9537961972716e-05
-3.33411749385377e-05
-4.13833626842603e-06
-8.86995011498999e-06
-1.41622826256289e-05
-1.92957887789095e-05
-3.08291861286405e-05
-1.60955460433337e-05
-5.71024665293978e-05
-1.40973658810958e-06
-2.62637898124946e-05
-2.20144613776804e-05
1.40042540536078e-05
-1.846908669183e-05
-3.83603824598132e-05
-2.04196133502234e-05
-2.34353062916291e-05
-2.13924413152891e-05
-3.53529515245296e-05
-1.61527947638669e-05
-2.85416205079715e-05
-2.39235816577637e-05
-2.8293688841457e-05
-2.32446331642832e-05
-3.04564799877678e-05
-2.03555125569342e-05
-1.77414739968562e-05
-1.19201996488441e-05
-5.67760161542552e-05
-4.15289563401609e-05
-2.01914810466922e-05
-3.42351506801867e-05
-8.82714259241788e-06
-4.65336519652223e-05
-3.86561589854297e-05
-3.63288473885142e-05
-2.37287986468462e-05
-4.91014686761484e-05
-1.54117291747865e-05
-3.48109415855865e-05
-1.37319245583829e-05
-1.54072007388874e-05
-3.03327602321105e-05
-3.68540537970058e-05
-2.09557195384801e-05
-1.63545907591935e-05
-2.28447230490229e-05
-2.26597641917607e-05
-3.15630786250169e-05
-4.62334394781218e-05
-4.20522318024017e-05
-1.81693525075031e-05
-2.62504232770344e-05
-4.85394789238241e-05
-1.67997068408147e-05
1.67946652176613e-06
-5.53247389394642e-05
-2.88004803107595e-05
-1.56704841059102e-05
-2.43803859429206e-05
-6.87567462830776e-05
-4.21361734984152e-05
-5.05728251404873e-05
-3.44807746128478e-05
-3.3959639885504e-05
-5.36580748256705e-05
-4.01352522743463e-05
-5.1977769038162e-05
-4.32032472193356e-05
-1.88066306336608e-05
-3.6727229141272e-05
1.2046216311119e-06
-3.7437840774608e-05
-3.01553211212202e-05
-3.01378210793458e-05
-4.56085216718104e-06
-6.48888628080128e-05
-2.30660464905e-05
4.04699185222747e-06
-3.03547790170608e-05
-6.71500307664656e-05
-2.08567858268077e-05
-1.00240675748302e-05
-8.03082214925743e-06
-1.61127591267e-05
-1.08031142480571e-05
-4.8206328182068e-05
-5.03042812427628e-05
-5.56391812038705e-05
-4.81679467982268e-05
-4.4982896878543e-05
-2.41921050615711e-05
-2.53821914561523e-05
-4.9095507018585e-06
-1.95119761336859e-05
-2.18480883000857e-05
4.03086383269344e-06
-3.25123607945749e-05
-5.20016466638079e-06
-2.40371258909576e-05
-3.48185117938027e-05
-4.47573197762361e-05
-2.41502344511335e-05
-3.22249103347561e-05
-2.57201394027875e-05
-3.78176171981846e-05
-3.5783017443018e-05
-3.58018120570534e-05
-3.65284569814302e-05
-2.71132667769639e-05
-1.88222750004663e-05
-3.70017462898523e-05
-4.04804314398432e-05
-3.67271588912064e-05
-4.48084305432265e-05
-2.057001633808e-05
-3.91092060863993e-05
-7.16932136875314e-07
-2.67133431605674e-05
-2.57914836856372e-05
-3.14643839363212e-05
-3.30479025895807e-05
-3.45181659946497e-05
7.30906954552684e-06
-2.90138696012746e-05
-1.8802301160688e-05
-3.34480458953514e-05
-2.71873418468218e-05
-1.68409972730137e-05
-4.17512896356673e-05
-1.98721597090777e-05
-3.36275872205006e-05
-4.06718298672771e-05
-2.838999012612e-05
-3.958180947051e-05
-4.33369022465876e-05
-4.79613232061911e-05
-4.90615894156987e-05
-9.43200430686678e-06
-2.74736153864034e-05
-4.58318902784085e-05
-1.47508764654913e-05
-2.34899612475482e-05
-2.28245966926036e-05
-6.33176297101321e-05
-1.80793116875225e-05
-3.96697546879007e-05
-3.7783402743372e-05
-5.24064066263689e-05
-2.89349099510969e-05
-2.4108853725975e-05
-1.38754433717133e-05
-9.79827595914206e-06
-3.13317775369782e-05
-4.61768996800669e-05
-2.30217197136722e-05
-3.16956103438887e-05
-3.20393677740423e-05
-4.21389796917964e-05
-3.67978577105404e-05
-1.47244038676407e-05
-2.32220516666952e-05
-5.58230598523078e-05
-6.22874350326789e-05
-4.38524814094652e-05
-3.5544735478154e-06
-4.00731316092902e-05
-7.2596312268997e-05
-1.22942463741297e-06
-2.31037297258801e-05
-3.23124136102237e-05
-3.43333591168639e-05
-1.19641862757034e-05
-4.71008993684184e-05
-4.24475746050687e-05
-4.17170172055341e-05
1.35662663326008e-06
-4.0120739768241e-05
-4.93595026979585e-05
-4.26641681041984e-05
-2.49675786821362e-05
-3.80262909977101e-05
-3.66516445273657e-05
-3.08193849895327e-05
-1.31723773637266e-05
-2.90885922831918e-05
-3.04722364108155e-05
-2.40856764620172e-05
-1.93504176949511e-05
-2.62596253310917e-05
-2.40964093803346e-06
-4.21566010321957e-05
-2.55481682824491e-05
-4.60962182459928e-05
-1.82685591955718e-05
-2.35354923927518e-05
-1.70408552526947e-05
-2.16166240726248e-05
-3.04140296462389e-05
-5.70450204596461e-05
-2.60690086073735e-06
-2.44309279156484e-05
-2.20823461466902e-05
-1.50683154702916e-05
-2.15278577763882e-05
-3.54553018469394e-05
-3.28103673940161e-05
-2.83856398555924e-05
-4.73278487823527e-05
-1.2400289048155e-05
-2.18548833337598e-06
-2.81998900571768e-05
-5.85603216247941e-05
-3.63637702318309e-05
-3.67968505229493e-05
-5.55601374828047e-05
-5.05935488749397e-05
-1.28010709374332e-05
-2.40519745379188e-05
-3.34802456428429e-05
6.21897730705976e-07
-3.40683945323242e-05
-4.83375459600425e-05
-5.99304448357052e-05
-4.17278974080415e-07
-4.86223163550218e-05
-5.08324484129982e-05
-7.41420196265665e-06
2.91410349883959e-05
-2.36584846045325e-05
-5.13328706210972e-05
-2.86419738379435e-05
-4.31772242873914e-05
-4.56946275657644e-06
-2.02372705602252e-05
-4.89281458706707e-05
-6.26881964685318e-05
-4.56194711305174e-05
-2.24632129182829e-05
-4.32826390334616e-05
-3.40910919707483e-05
2.50146290316506e-05
-4.06714720933569e-05
-4.82908540328768e-05
-2.78457836452539e-05
-5.81956458366768e-05
-4.57080718266231e-05
-6.14344613638813e-05
-6.81003944256142e-07
-7.59932801553188e-06
-2.94751671596622e-05
-1.66991105084206e-05
-1.75812122895513e-05
-1.98136602327533e-05
-4.10233152229047e-05
-2.16887936711909e-05
4.31873562942399e-06
-2.23020829698998e-05
2.49244568975898e-06
-1.63651735711313e-05
-3.71325350531225e-05
-3.20438955547765e-05
-2.3513437900223e-05
-1.38087592331183e-05
-1.44272003919781e-05
-4.16549251807106e-05
-3.05523813145679e-05
-3.10192817339245e-05
-1.47559006282704e-05
-3.53657272756008e-05
-3.37260755533418e-05
-4.96958777293748e-05
-2.4518329559053e-05
2.09173010174845e-05
-2.81129259358057e-05
-3.77670373610724e-05
-1.24757233980748e-05
-1.28834830049501e-05
-3.37841858757466e-05
-4.17725894605084e-05
-3.71528802242492e-05
-4.15267606560606e-05
-2.6160178829551e-05
-2.7198206007953e-05
-2.65429796577605e-05
-3.53504618919358e-05
2.53939544015299e-06
3.48804593356233e-06
-6.50436931184165e-05
3.71823096179255e-06
-1.71592967778638e-05
-4.43446124674483e-05
-3.82298451233743e-06
-2.22465466019883e-05
-1.78807147255774e-05
-3.00946961582115e-05
-5.25867020915662e-05
-1.74101966719653e-05
-6.81606592506136e-06
2.2762946844482e-05
-2.83227604785807e-05
-5.07012291314496e-05
-3.65432769603723e-05
-1.99889143351683e-05
-5.03431812411805e-05
-3.26804542745391e-05
-2.59873773264007e-05
-3.3298765405055e-05
-2.30184375364947e-05
-5.1477729256196e-05
-2.44920831328941e-05
-1.74912939383133e-05
-3.27826944182158e-05
-4.74309124416735e-05
-2.7607955548985e-05
-1.07932377545158e-05
-4.40424329555413e-05
-2.84996157759229e-05
-3.39677602778164e-05
-2.40113471234624e-05
-2.84976921951214e-05
3.46258294793506e-06
-3.51775860736373e-05
-2.5892768495946e-05
-1.19326723265096e-05
-3.63037377408738e-05
-1.35778816797814e-05
-1.0500006815607e-05
-3.00669302191212e-05
-5.21228598408657e-05
-9.74019298794274e-06
-4.70227893103134e-05
-6.18613623126386e-06
-2.61959687602427e-06
-1.833901656759e-05
-1.53355787316129e-05
-3.32418021223704e-05
-3.37364385933673e-05
-3.10989676756707e-05
3.72722754719398e-06
-1.76699057804504e-05
-2.47972011402328e-05
-4.49186517742915e-05
-8.06759259087894e-05
-2.00616559610508e-05
-2.11793993735214e-05
-2.0619836221797e-05
-5.09582858835637e-06
-4.67808412835255e-05
-1.40473801567684e-05
-1.99974993986923e-05
-2.7078777110446e-05
-8.59212641293708e-06
-3.86926426178355e-05
1.06811123788317e-05
-2.89733912846431e-05
-2.81966351532077e-05
-1.59587289875312e-05
8.47842191097019e-06
-2.17275144668171e-05
-4.05947617681984e-05
-1.99593253992099e-05
-6.91457307453085e-06
-3.6567919733426e-05
-1.92599198708611e-05
-3.86283917568611e-05
-8.03195062450141e-06
-1.23451057278743e-05
-1.1120214446364e-05
-3.52813675520545e-05
-3.00801176113306e-05
-2.18041214840935e-05
-3.3581043596813e-05
-2.20178892877508e-05
-5.1914041764732e-05
-1.97308275094751e-05
-4.69909508779197e-05
-3.21567419637404e-05
-3.28772661374712e-05
-3.00885764268011e-05
-1.08444548047174e-05
-3.74019758772682e-05
7.48048891621262e-06
3.36118077725276e-06
-6.27654001189085e-05
-4.55412818230841e-05
-4.16305140652669e-05
-2.97595073184268e-05
-2.05634649213166e-05
-4.45422374416107e-05
2.16631058591385e-06
-2.54377878860283e-05
-4.38951709672754e-05
-5.41939242171926e-05
-3.69035085135348e-05
-1.42697884716531e-05
4.856316204479e-06
3.127612025503e-06
-5.76848294601417e-05
-5.54944876543173e-05
-6.20377327426406e-05
-1.81589243165424e-05
-3.00524847480799e-05
-5.23858797893192e-05
-4.7783062763115e-05
2.98918049803076e-06
-4.46755157582274e-05
-2.28480877723814e-05
-2.61427893103903e-05
-3.17500982344379e-05
-1.94489523117383e-05
-5.25540052949196e-05
-4.00394573067009e-05
-1.30986534594866e-05
-3.67930197716947e-05
-2.45842636341732e-05
-1.102841875787e-05
-2.62054456120053e-05
-4.20428204356277e-05
-4.93889236327746e-05
-6.49085616112083e-05
-4.08442499524472e-05
-3.53000356550771e-05
-4.14175469451046e-05
-3.15059985271935e-05
-1.96932478076064e-05
-3.39196922452258e-05
-3.25978862347032e-05
1.56255525290024e-05
-2.4202630126201e-05
-6.74007559357011e-05
-4.99075128358781e-05
-5.10831534162117e-05
-2.34391394887558e-06
-1.68493140586219e-05
-3.42547489413998e-05
-7.45152210491318e-06
-3.87268740356732e-06
-1.85489830258714e-06
-4.665421089411e-05
-1.45284452080855e-05
-4.12560912401276e-05
-3.4721374263538e-05
-5.57219668497836e-05
-3.47390708068584e-05
-2.7931967524104e-05
-5.41671653184133e-05
-4.53368377526935e-05
-2.6367699320358e-05
-3.71892364999243e-05
-2.39329596790041e-05
-2.91225771132682e-05
-1.29941450096221e-05
1.14536690905222e-06
-5.9111149796625e-05
-5.24669086081316e-05
-4.37899400768236e-05
-2.41146064615793e-05
-2.124431259451e-05
-8.27357712053365e-06
8.48698622362171e-06
-4.46477346418593e-05
-4.44804432244063e-05
-2.46962592143872e-05
-2.13815287827997e-05
-3.19095817513066e-05
-3.92359436571454e-05
-3.92467971244839e-05
-8.72692962908423e-06
-2.8811030803986e-05
-1.75232485987283e-05
-2.95498777207526e-05
-2.6850877831754e-05
-3.38723505766261e-05
-4.80106040538125e-05
-4.06958698733287e-05
-6.8833283129003e-05
-8.08598346423871e-05
-2.84064093581031e-05
-1.59102901698367e-05
-6.46196999249923e-06
-4.60365842631229e-05
-1.7965771280789e-05
-2.55294761966819e-05
-2.14917545238992e-05
-2.22511380401674e-05
-3.56924541062369e-05
7.94905537297235e-06
-4.32493557674259e-05
-1.5666139730034e-05
-2.30591006982909e-05
-4.31840820406029e-05
-1.7001731539956e-05
-4.17083690109043e-05
-3.45411530414152e-05
-2.84953841134821e-05
-2.97630598691148e-05
-2.17884417160964e-05
-4.21747643202497e-05
-6.34968515470299e-05
-4.89173864677331e-05
-1.36517570971503e-05
-4.00411849247871e-05
-5.71645787239171e-05
-1.96368493530373e-05
-4.07157780591731e-05
-3.0580625072374e-06
-2.52426892917524e-05
-5.92899483000248e-05
-2.13009798696609e-05
-2.61158287557823e-05
-2.94540618540576e-05
-2.93342826926286e-05
-5.30776746627011e-05
-2.75246341508728e-05
-4.44288006163745e-05
-2.24391467380685e-05
-1.25234237653535e-05
-1.91040494064701e-05
-3.39414712073911e-05
-2.6511820770609e-05
-1.73396201599169e-05
-2.68203166357535e-05
-3.46908003664589e-05
1.31477897284293e-05
-9.90111866742947e-06
-1.57145777040986e-05
-2.09153511648552e-05
-3.97431344331584e-05
-3.19134569261464e-05
-2.27774963537225e-05
-3.44550552285022e-05
-2.2284157354416e-05
-2.40454556783097e-05
-7.49448208908067e-06
-2.85238085301676e-05
-7.55606120985526e-05
-4.4232323608996e-05
-1.01210570978533e-06
-6.15621111033785e-05
-3.76748689259693e-05
-2.2301953607625e-05
-3.14793339487683e-05
-2.83832680984303e-05
-2.797090435455e-05
-3.68189082086891e-05
-2.36480059107738e-05
-3.90281037227221e-05
-5.34377337094458e-05
-2.74034441897774e-05
-2.57758328910563e-05
-3.00187426188983e-05
-1.97655253721355e-05
-3.14013469955644e-05
-2.73401620988097e-05
-2.39784333884322e-05
-2.10380120891934e-05
1.51442339637898e-06
-2.63697035274477e-05
-3.50615898634685e-05
-2.35577090279629e-05
-8.26011447953965e-05
-4.0476417740136e-05
-1.85616454627436e-05
-2.1522772648732e-05
-4.17544286590141e-05
-4.97365330942639e-05
-1.4722259298595e-05
-2.0083981208243e-05
-2.15275233723677e-05
-4.00937447672826e-05
-4.29869835546229e-05
-5.66963456298517e-05
-2.56549768025802e-05
-2.75261482165689e-05
-1.62238510896171e-05
-4.80999981696649e-05
-3.11564293730608e-05
-2.72683849976591e-05
-2.73562728908009e-05
-1.55090152887644e-05
-1.56894250768e-05
-2.96805788792388e-05
-3.9033571259994e-05
-5.16039902295908e-05
-5.0414381830671e-05
-3.5864589749701e-05
-3.95941081870335e-05
-4.39590374585272e-05
-3.08731473305483e-05
-3.49405794594796e-05
-2.9839826048352e-05
-2.1247695457242e-05
-4.91026976958176e-05
-1.00897669550549e-05
-2.84397516088421e-05
-3.61040070098279e-05
-4.65261525895237e-05
-2.1144180586495e-05
-3.20273107981986e-05
-1.2199030126899e-05
-6.23621262138796e-05
-4.34320088600166e-05
-3.81767803664046e-05
-3.47073306357659e-05
-7.77779308920221e-06
-4.68208137364772e-06
-2.85914757409521e-05
-2.86347806304974e-05
-2.53963764949228e-05
-3.6896083631662e-05
-9.46988257303158e-06
-2.38746302357522e-05
-2.42586995702686e-05
-2.09494163413958e-05
-1.96983360416197e-05
-3.8689489309769e-05
-4.47746936476811e-05
-2.39054098217164e-05
-3.78902584406963e-05
-1.78358376393667e-05
-5.52681698014997e-05
1.70938211332063e-06
-2.72174313370936e-05
-2.38830491501104e-05
-1.39187292176716e-05
-7.932098873976e-06
-7.59690320322746e-06
-5.41622161091749e-05
-4.58172587632683e-05
-3.59213880876403e-05
-1.01004321558025e-05
-5.17369980557475e-05
-1.6918430977041e-05
-7.87152306929859e-06
-1.90418233350044e-05
-2.15529900918294e-05
-2.13673387741819e-05
-2.70692659990591e-05
-3.82148448638618e-05
-1.11444012522298e-05
-3.52576138616065e-05
-2.88718173589591e-05
-2.13146487655362e-05
-1.51169683475323e-05
-3.03758861119449e-05
3.41084727473378e-07
-8.01950263946492e-06
-2.71516941114864e-05
-4.61849748541387e-05
1.2479156515062e-05
-8.02639466431065e-06
-4.17600377484559e-05
-2.3762415981081e-05
-1.81774904586196e-05
-2.01719245792971e-05
-3.07376542941423e-05
-3.01945334279445e-05
-2.46144119960014e-05
-3.90045654981208e-05
-2.23887051390688e-05
-1.15959919058413e-05
-3.5358393785209e-05
-2.39028773359311e-05
-3.63636368664644e-05
-2.37338305204331e-05
-3.17696778227666e-05
-1.83119848490466e-05
-3.13952785235346e-05
-4.19678801030488e-06
-2.1089335095061e-05
-6.6230560759264e-05
-4.24400277302079e-05
-3.04790827433431e-05
7.58184451545465e-06
-4.59164499130626e-05
7.44573276564045e-06
-1.92176889260105e-05
-3.34177731694358e-06
-2.14860427727907e-05
-4.93141228346764e-05
-2.56048874699621e-05
-6.16825684574865e-05
-1.27405753420004e-05
-1.87709707233952e-05
-4.88850033647203e-05
-2.00589107032514e-05
-2.19159187156734e-05
-4.27429293195852e-07
-3.48288436132076e-05
-2.43249326094606e-05
-1.10383701545624e-05
4.77175118886663e-06
-3.57234311978995e-05
-1.92197257340946e-05
-2.83089359318567e-05
-3.7792034459879e-05
-4.20095180336935e-05
-4.11660074070957e-05
-1.14181349486147e-05
-3.96818008834052e-05
7.71811591529313e-06
-6.57679978561889e-05
-3.1332164835593e-05
-4.76210040335748e-06
-4.86255422307812e-05
-2.1166485824535e-05
-2.09741505454694e-05
-2.45272203799212e-05
-5.0271734166447e-05
-3.97576512057268e-05
-4.82022415905985e-05
-1.96539957453961e-05
-2.97785662963657e-05
-1.19671249211124e-05
-1.78572106223366e-05
-3.72579227654978e-05
-1.60374729935009e-05
-2.84724263814246e-05
1.55644806063206e-07
-4.17045301306857e-05
-3.63410250022721e-05
-5.76370770117524e-06
-3.572560213106e-05
-3.49307278490994e-05
-3.8951313916159e-05
-5.16434964562003e-06
-6.95211426646972e-05
-2.64565568351731e-05
-8.42133859294658e-05
-3.25616658464279e-05
-2.43961870565371e-05
-1.50437481783498e-05
-4.49698170321975e-05
-4.65194474625828e-05
-2.21524882495451e-05
3.7060718972781e-07
-4.01185452512033e-05
-5.67260877448935e-05
-1.58438892290611e-05
-4.1274714459497e-05
-3.23555341089075e-05
-2.73827019039322e-05
-1.31813727900927e-05
-1.98305571174113e-05
-6.56282249232067e-05
-3.88202373070232e-05
-3.43735374257073e-05
-1.06769943997747e-05
-2.45630210172468e-05
-2.62617112904228e-05
-3.56975782962273e-05
-2.10286574208033e-05
-2.51677100558875e-05
-6.11578203606785e-05
-1.974344325534e-05
-4.83215590968759e-05
-3.02631050212069e-05
-4.75272091821689e-05
-2.91976487620838e-05
-8.23644385888456e-06
-1.09202727971411e-05
-1.60968197623787e-05
-6.32218351482399e-05
-2.1857159388048e-05
-3.37494438448201e-05
-3.63418316327822e-05
-5.03012787253604e-05
-1.60756153464359e-05
-6.66528227640454e-06
-2.60845573818902e-05
-5.01993788385184e-05
-1.96051522233301e-05
-2.61745050709918e-05
-2.7483786550624e-05
-4.59693071812816e-05
1.01197653113056e-05
-1.88648623005697e-05
-6.66609820893044e-05
-7.21774472234133e-05
-4.27271129771161e-05
-1.39603986533971e-05
-3.14069916714382e-05
-5.83232146475981e-05
-4.00238060914413e-05
2.55094168999058e-06
-1.44395000022956e-05
-3.11158535540402e-05
-4.19067660369116e-05
5.71617437459339e-06
-4.23667400864222e-06
-2.82996043149972e-05
-5.74484155205286e-05
-5.7203404623241e-07
-4.29869727483683e-05
-5.53954140258158e-05
-2.65335302156247e-05
-5.61626901947402e-05
-2.26713035994586e-05
-2.46111399252421e-05
-4.00183040498116e-05
-8.80840441693255e-08
-2.54937778179935e-05
-4.77690982643526e-05
-2.63166128324868e-05
-1.12400856599118e-05
-4.09703620580879e-05
-1.87491153055558e-05
-4.41425144814328e-05
-3.37054252342165e-05
-4.67497780217755e-05
-5.31055997906797e-05
-2.95570731683317e-05
-1.90395652807458e-05
-6.52192219209652e-06
-1.63576619344955e-05
8.07878095154695e-07
4.97178743375922e-06
-6.20032565759594e-06
-4.09916821802294e-05
-3.31392078440713e-05
-4.16864109092593e-05
3.98733032526275e-06
-6.48546694839489e-06
-4.71668049635658e-05
-5.70954545793958e-05
-4.07779659514442e-05
-6.06232099394832e-06
-3.81984684505847e-05
-4.24648615806754e-05
-1.38276583235853e-05
-3.23985149611004e-05
7.84514801911174e-06
-2.4994897336018e-05
-1.2981897621542e-05
-2.12231115954171e-05
-6.38853154799395e-05
-1.26302193629812e-05
-1.18600990322386e-05
-4.38588204914996e-05
-7.6892356338955e-07
1.56123954052095e-06
-1.1679659753236e-05
-4.89877436974206e-05
-4.41280756317737e-05
-5.65173458442932e-05
-4.4187808334122e-05
-4.60623247651578e-05
-4.9056482506447e-05
-3.14265041598713e-05
-3.04393457520019e-05
-2.42049647377038e-05
-1.85485772776894e-05
-4.06086941884984e-05
-4.34476644183965e-05
-4.45719984476057e-05
-6.11972116058627e-06
-3.50757090648909e-05
-4.22869605834893e-05
-6.8035387717413e-05
-1.77112053413124e-05
-4.7314866855753e-05
-2.91927267829428e-06
-3.50420496719086e-05
-4.0595220093347e-05
-3.19638552731837e-06
-3.15384424685398e-05
-2.91602262578409e-05
1.31785018470778e-05
-2.01635609318583e-05
-4.83104357473522e-05
-2.22059496503572e-05
-3.10227971135375e-05
-4.81242420972838e-05
-5.10231147422586e-05
-5.49826334774791e-05
-3.18813793380017e-05
-1.18182845623656e-05
-2.61769821248474e-05
-4.27737889109955e-05
-3.68476902415243e-05
-5.00574184508782e-05
-3.19053070207118e-05
-2.55798572461491e-05
-2.49082079748558e-05
-3.40216003828894e-05
-3.88862517299311e-05
-3.69548894429128e-05
-6.51682186027001e-05
-1.72627451180207e-05
-4.38573871897986e-05
-2.67101221734514e-05
-1.90041107422565e-05
-5.15116903705242e-05
-2.69502371476966e-05
-2.96980768051456e-05
-5.16577156389021e-05
-6.8879972424177e-05
-2.07399888606875e-05
-4.37634157933369e-05
-2.9744710621621e-05
-5.20039460918831e-05
-2.16771578636616e-05
-4.26718917373245e-05
-3.80454257635589e-05
-3.51857027835e-05
-2.53533029343626e-05
-8.27185456111654e-05
-1.95310299285167e-05
-4.96404649794809e-05
-3.79470070615108e-05
-8.07328889134223e-07
-1.35590041042053e-05
-3.25312516285827e-05
-2.73573069516511e-05
-3.8420160292476e-05
-2.95970068610433e-05
-4.00743350934443e-05
-4.52696571586022e-05
-6.18167927923124e-05
-3.84100656074685e-05
-1.30056834704014e-05
-1.97420367896562e-05
-3.99983868836892e-05
-1.78224880220661e-05
-3.56660640536522e-05
-4.86287620948881e-05
-3.42457597398698e-05
-3.73181461309388e-05
-2.45298685503181e-05
-3.29746930695797e-05
-3.57639135684703e-05
-3.64310290778931e-05
-2.74104364820885e-05
-4.10224362183166e-05
-1.3630757343838e-05
-5.19115932286503e-05
-3.95224329483744e-05
-1.67560066555026e-05
-2.63366390332939e-05
-1.13602374185392e-05
-4.3868608504449e-05
-5.25585214148077e-05
-4.03803804835811e-05
-2.64586387025531e-05
-2.67995344043767e-05
-3.20383831094039e-05
-6.46613371582626e-05
-4.20326769841721e-05
-5.25621300864685e-05
-4.47632662512599e-05
-2.03309159315405e-05
-2.14599620605531e-05
-1.42355388181402e-05
-3.61503033903447e-05
-2.38263015739766e-05
-1.82946426882875e-05
-5.47706431899265e-05
-4.35828136284843e-05
-1.59549540816305e-05
-1.45682158370058e-05
-8.63797336995313e-06
-2.81073304077237e-05
-2.01004913290147e-05
-9.13576555103739e-06
-2.15496158795332e-05
-5.95797671092062e-05
-2.47297277821502e-05
-5.54957701211516e-05
-4.09854125307138e-05
-2.69027947877309e-05
-4.07468490104556e-05
-1.81107356294233e-05
2.17175330411798e-06
-1.60674926582303e-05
-4.70251976678184e-05
-3.04296514628402e-05
-2.33684871893164e-05
-1.59952841070133e-05
-1.92735906093341e-05
-1.7924064987342e-05
-4.29032756314771e-05
-1.31978844008277e-05
-3.42620742009203e-05
-2.41864437606661e-05
-2.2803366425318e-05
-3.55405436941855e-05
-2.7630270284981e-05
-3.26848936268307e-05
-1.6026114070295e-05
-6.66175392889374e-06
-4.09966348957676e-05
-1.39107777045767e-05
-1.48164843098833e-05
-3.93240472747217e-05
-2.60199862981362e-05
-2.06884392676129e-05
-3.02341445717826e-05
-4.41804912581434e-05
-4.39832215157971e-05
-3.91156799996776e-05
-2.60368943931516e-05
-6.58340004186432e-06
-4.58027281460469e-05
-3.69051338453869e-05
-3.39270531963208e-05
-2.94392338363844e-05
-3.87064866923011e-05
-1.29053084627343e-05
-2.13917143407741e-05
-3.23255521163404e-05
-3.90128406084502e-05
-3.37451642299294e-05
1.47167757478298e-05
-5.81884865069722e-06
-9.82938443375596e-07
-6.98227086239841e-05
-2.52007654960047e-05
-1.70420315714138e-05
-4.29223978419882e-05
-1.89721579081482e-05
-4.47704908416298e-05
-4.93826361968921e-05
-2.4158555374201e-05
-2.18344511602734e-05
-2.97711596063676e-05
-2.99927560165068e-05
-4.24935730778049e-06
-2.14811214372802e-05
-5.99351819205526e-05
-5.94675032215796e-05
-5.69489069547161e-05
-2.64356186485857e-05
-2.22902403063254e-05
-1.41697045168327e-05
-9.11454696466429e-06
-2.18140791446908e-05
-4.24554238923303e-05
-5.46485636454033e-05
-4.64034908658983e-05
-4.72251807664541e-05
-3.21516372858766e-05
-3.11772680589084e-05
-3.2810334782289e-05
-3.37363967288208e-05
-2.74370149026874e-05
-1.84736153274542e-05
-5.86626045324524e-05
-3.79740419872922e-05
-2.17650864463369e-05
6.32609534376241e-06
-4.90275878613363e-06
-2.53820972167411e-05
-4.63831839509683e-05
-1.9912300286182e-05
-2.99996662295514e-05
-3.87202656796683e-05
-4.63250281100527e-05
-3.05040051672831e-05
-5.93916986661677e-05
-3.96022268007457e-05
-5.89425654772662e-05
-4.55347381141344e-05
-4.63530033769428e-05
-2.00761153887547e-05
-2.72949736137261e-05
-4.4959992527969e-05
-2.57905543848953e-05
-3.94006183156894e-05
-3.23691961853076e-05
-3.49970835234688e-05
-3.10817957815613e-05
-1.53831472316206e-05
-3.32355825510583e-05
-2.28840482774558e-05
-2.46466396708869e-05
-4.67289175355669e-05
-4.98707526289809e-05
-5.56300068283704e-05
-2.50335158525338e-05
-2.93451665376701e-05
-4.08853469027488e-05
-4.51969918999128e-05
-4.44328804741419e-05
-5.8044977228175e-05
-5.93647060849315e-05
-4.31952291464288e-05
-2.42494702739453e-05
-3.9357077646117e-05
-4.89221207500507e-05
-2.41829669769554e-05
-1.5873793493738e-05
-1.6407325782944e-05
-2.5506287613522e-05
-3.55144556639793e-05
-7.41823579634739e-06
-4.37528145882416e-05
-2.46260160573621e-05
-5.41530161220617e-05
-1.04031921567712e-05
-8.12635227501071e-06
-5.31287974029257e-05
-2.63513282976226e-05
-2.02525865164468e-05
-5.22202587754964e-05
-2.89913537867113e-05
-2.37760564138406e-05
-6.87846435229618e-06
-8.55353130602961e-06
-2.03963738419869e-05
-2.52177733470505e-05
-3.02451636473888e-05
-5.5354332309486e-05
-2.31871033386925e-05
-4.89604401223148e-05
-1.42885149866539e-05
-2.14445807327765e-05
-4.57282146147524e-05
-6.31644791943438e-07
-1.82051380483973e-05
-3.10735492971165e-05
-1.15977703920848e-05
-4.60822607162225e-05
-1.96948911790893e-05
-3.26322809528308e-05
-2.24312245085222e-05
-1.38214774591658e-05
-1.46481694972163e-05
1.12877915180967e-07
-2.60139582031724e-05
-3.2049622519128e-05
-2.56346751546156e-05
-5.91944228782682e-05
-3.97226824331712e-05
-3.41053768917849e-05
-7.39836233982304e-06
-2.8289620824677e-05
-5.79614411535831e-05
-6.51258041221026e-05
-2.09310619809518e-05
-1.90299121661412e-05
-3.19719789170046e-05
-3.07330116790337e-05
-2.89897690645296e-05
-1.16851324215405e-05
-2.3686393914861e-05
-1.79534012678084e-05
-2.28914108570936e-05
7.8777851098244e-06
-3.00937039160256e-05
-3.01385595219812e-05
-3.19839281653161e-05
-6.46360598641906e-05
-4.37813946699673e-05
-2.00974660232932e-05
-2.79055804202044e-05
-3.13565234417569e-05
-1.13500182196993e-05
-5.59657351715659e-05
-2.74934678096344e-05
-6.27058599872899e-05
-5.41230808206355e-05
-2.22628605571556e-05
-7.25945195365278e-06
-3.36648376500997e-05
-5.83070540397647e-05
-3.16333579529976e-05
-1.93443292781226e-05
-2.45245274385571e-05
-3.33057802367973e-05
-3.6362232167324e-05
-1.7787287839671e-05
-5.67020488740413e-06
-4.11569325745113e-05
-1.5106968506736e-05
-2.83443640942145e-05
-2.09540692863579e-05
-3.28482353340085e-05
-4.27811845568397e-05
-5.07835229043214e-05
-3.42528774237717e-05
-2.1553133404566e-05
-2.29164342559539e-05
-3.60114772191e-05
-4.72631579161543e-05
-9.76837167131037e-06
-2.27571938245979e-05
-2.27877610020906e-05
-2.58950261797734e-05
-3.00641947291277e-05
-1.70707272887416e-05
-1.81721836937048e-05
-3.57592941600527e-05
-1.83302261723628e-05
-6.07862424185498e-05
-3.06112355013231e-05
-4.477497738035e-05
-6.24152169476574e-05
-2.99892697485751e-05
-2.82136018058849e-05
-3.50509832164073e-06
-4.97658940036746e-05
-4.3675381384865e-05
-2.46781199512027e-06
-2.99419866014567e-05
-4.06221528243245e-05
-4.41614742228695e-05
-2.64257284734875e-05
-7.24569123437391e-06
-2.63039613588182e-05
-3.60010285539849e-05
-3.36199260840514e-05
-2.07174536566745e-05
-3.76948708165808e-05
-3.78566527310615e-05
-6.82791623383164e-05
-1.9657197329734e-05
-5.86348429751208e-05
-2.88738134825849e-05
-4.1941619769275e-05
-1.55694510503329e-05
-5.25922182649902e-05
-5.44646891088717e-05
-7.51803769869755e-06
-1.48459829972825e-05
-3.62013445242601e-05
-2.80276667184614e-05
-1.44414291743015e-05
-8.00277824406567e-06
-5.84045481837435e-05
-4.79938518181616e-05
-4.13781493064615e-05
-2.70900861301702e-05
-2.67686960365653e-05
-2.75989925684095e-05
-1.34998198646822e-05
-2.26688552564459e-05
-1.46557160003736e-05
-7.20802049638258e-05
-2.33766583098385e-05
-1.64057432517702e-05
-3.62867817519524e-05
-4.03970693954556e-05
-2.71654108101382e-05
-3.74852554003609e-05
-3.1893194671072e-05
-2.18374795338079e-05
-1.21681007994577e-05
-3.70486241079497e-05
-4.2659041055721e-05
-1.61860969154146e-05
-4.77263507739711e-05
-3.6217650150452e-05
-3.65413937432376e-05
-2.0301753899126e-06
-2.909674311579e-05
-1.84327049648454e-05
-4.00548036839023e-05
-3.75968239544676e-05
-4.92425256307928e-05
-3.02848382484042e-05
-1.44341963941083e-05
-1.30654618904076e-05
-3.54668983016264e-05
-4.08294211534515e-05
-3.91012092598953e-05
8.06194645427158e-06
-2.4886617114819e-05
-4.79042425000219e-05
-1.84358543094867e-05
-3.56591725810445e-06
7.81088857961732e-06
-4.3370188307216e-05
-5.36356579256922e-05
-7.41442402262484e-06
-2.96222222363424e-05
-1.97969913193076e-05
-3.63118652047108e-05
-1.84317013050889e-05
-2.56159651445513e-05
-1.75659136064554e-05
-1.53266170881155e-05
-4.07852517331748e-06
-3.66549103304448e-05
-3.56720488205261e-05
-3.59011838318311e-05
-9.43695677770053e-06
-4.00838930549928e-06
-2.92633174931853e-05
-2.18872439961824e-05
-1.42262462494409e-05
-4.5019502564749e-05
-2.21919923421151e-05
-6.39788040091805e-05
-4.77354809570986e-05
-4.21323356510649e-05
-3.13458701955764e-05
-4.59240132737908e-05
-3.13176743439676e-05
7.04592219968966e-06
-9.13815355120394e-06
-3.17489745046998e-05
-2.78651491212908e-05
-2.78743372625323e-05
-5.03774835698232e-05
-2.34087277949094e-05
-5.34927284801926e-05
-4.0818554731906e-05
-1.82690048886234e-06
-3.51369361295436e-05
-3.31245024880579e-05
-2.10045337792634e-05
-2.84348535380339e-05
-7.76432881447566e-06
-4.01121898031914e-05
-2.55298536732533e-05
-1.87294616630915e-05
-3.76348011894088e-05
-2.26890441320573e-05
-1.71595522683389e-05
-7.37267474964876e-05
-9.78639891295739e-06
-3.43690770001104e-05
-2.34383945648249e-05
-3.48687456912655e-05
-1.79859980219988e-05
-8.03031172564128e-06
9.77861448570724e-06
-5.30674643086774e-05
-5.39466315811032e-05
-4.22551471020518e-05
-2.62385838126856e-05
-3.68228779705166e-05
-2.72381119546543e-05
-5.28402584054265e-05
-5.23845747808074e-05
-2.12244384442708e-05
-3.90745632479486e-05
-1.05219471262167e-05
-1.52140187555028e-05
-2.92680189555831e-05
-5.0416998726875e-06
-6.75531910029746e-05
-2.45924800730046e-05
-1.56396252083792e-05
-4.40846217906414e-05
-2.13328240550585e-05
-3.9533661267014e-05
-1.91789850537725e-05
-4.73961076104743e-05
5.049283214334e-07
-4.68232759074211e-05
-9.63166348157118e-06
-5.28463059026833e-05
-3.08485312450093e-05
-2.76396778343258e-05
-2.24307727286973e-05
4.73621696601613e-06
-5.72353861660061e-06
-5.07297957301286e-06
-2.33281663844379e-05
-3.71884451467748e-05
-4.61457794920149e-05
-2.84533742899396e-05
-3.51773174128144e-05
-5.77503070592856e-05
1.27061314718175e-05
-3.54876940549669e-05
-5.97946144411969e-06
-2.96379953177617e-05
-3.80277528553008e-05
-7.0999703602315e-06
-6.58206606283183e-06
-4.30099507869159e-05
-4.05751563237477e-05
-6.72429404778816e-05
-4.0304823428879e-05
-1.25333253701715e-05
-2.50585029420984e-05
-1.35573797229138e-05
-3.15487921939439e-05
-6.43120217165136e-05
-3.77227099201522e-05
-5.36437722296469e-05
-8.17608529327516e-06
-1.58216433322427e-05
-2.21386027836007e-05
-3.09664674186267e-05
-3.09678722974256e-05
-1.9434435505202e-05
-2.57427669658425e-05
-3.57495249080274e-05
-5.14135670614587e-05
-2.45512603105224e-05
-4.23697145654933e-05
-7.56318112497033e-06
-3.3285307348437e-05
-9.1867775890338e-06
-1.1544917149129e-05
-2.52390000694402e-05
-1.23969434825806e-05
1.04199782427691e-05
-1.03737934667408e-05
-2.79705646486974e-05
-3.3943471882263e-05
-4.93487533963632e-06
-2.73291202027317e-05
-3.39010857302337e-05
-2.1817435831587e-05
-6.42563396799568e-05
-6.8953394692311e-05
-2.97586139287667e-05
-3.59389341424982e-05
-7.47330137766244e-05
-3.55767104405367e-05
-2.05226560692835e-05
-2.63330647800976e-05
-3.80569999162e-05
-3.34544202173834e-05
-2.77996341357118e-05
-5.41946083831e-05
-3.2318707314752e-05
-4.01124440990427e-05
-2.81174781684656e-05
-4.67300350213017e-05
-3.05884484421795e-05
-2.96220602088224e-05
-4.43375824545827e-05
-2.05300469978564e-05
-1.58317682557124e-05
-3.57818175287894e-05
-2.85061137831436e-05
-2.30765092949518e-05
-1.73840629903048e-05
-4.00207940971524e-05
-2.81445982890874e-05
-3.68077484290986e-05
-1.20601766222436e-05
-2.0534712696971e-05
-4.55481282809968e-05
-2.82223055636484e-05
-1.34893351845726e-05
-1.86944882117511e-05
-1.93427918812546e-05
-3.35869395164161e-05
-1.45481593102468e-05
-8.58679480655447e-06
-5.32468983046001e-05
-1.47649560120481e-05
-5.05775640026941e-05
-3.25085054101915e-05
-3.41608990312457e-05
-4.28992426110474e-05
-2.26288076921423e-05
-4.83545956386148e-05
-2.9401181581334e-05
-2.92316222753062e-05
-4.12547964772249e-05
-1.39250686902946e-05
-2.72920189182611e-05
-3.62126371920613e-05
-4.87063761855582e-05
-4.58710700384204e-05
-2.23567453010926e-05
-3.45675644515182e-05
-4.75315998274503e-05
-5.36341089818873e-05
-5.4989459315275e-05
-5.37287647687833e-05
-3.42220953284068e-05
-2.27978461676376e-05
-1.18397783593396e-05
-8.76483556088504e-06
-3.30794794289062e-05
-4.3580125979019e-05
-3.18087969926683e-05
-4.48551188543964e-05
-3.32661247070749e-05
1.27272026013762e-05
-4.55844287468811e-05
-1.31836612924325e-05
-4.49504770717564e-05
-5.14422734208654e-05
-8.03674133485259e-06
-6.45330627902322e-05
-3.22281163020226e-05
-2.47661098898993e-05
-5.68923976553556e-05
-3.77064146301342e-05
-4.08880522069512e-06
-2.33109941670106e-05
-4.20130039539647e-05
-3.78295992006487e-05
8.26346205739157e-06
-1.92560838822275e-05
-3.50902854519883e-05
-4.28133715680645e-05
-1.74750285981752e-05
-2.76699094218132e-05
-2.61169709297331e-05
-4.34226309403826e-05
-5.14244337246209e-05
-3.30546256246035e-05
-2.61177216381404e-05
-4.4824007311011e-05
-5.55451470583536e-05
-7.32009188851612e-05
-3.51473531868336e-05
-2.3737683622961e-05
-4.80418457133867e-05
-6.13404481897012e-05
-3.08526830863337e-05
-4.49618147064559e-05
-2.46800691253824e-05
-1.92373648269871e-05
-4.87428474255375e-05
-2.79403559732145e-05
-2.98036873636132e-05
2.97385466977987e-06
-2.52419636819921e-05
-3.25016659678618e-05
-2.25338831117785e-05
-1.96425958440106e-05
-5.41120981441571e-05
-2.16273199046828e-05
-3.43069266911369e-05
-2.63779295837825e-05
-4.23964679647194e-05
-4.29649707611225e-05
-4.88389385786873e-05
-3.63307140934289e-05
-3.27836905427509e-05
-2.26851739367155e-05
-3.12941004655441e-05
-3.69699625866664e-05
-2.33769427734335e-05
-1.70238057158831e-05
-1.97150028913296e-05
-2.75806233349993e-05
-4.03433666660917e-05
-3.87661404762185e-05
-3.0474124110916e-05
-4.98808893877174e-05
-1.22521334082072e-05
-1.01813703081907e-06
-1.24273460104958e-05
-5.6830635636852e-05
-5.57863204777054e-05
-3.32171375339963e-05
3.06572218660963e-06
1.04555277721257e-06
-3.09087213721581e-05
-4.6119644424565e-05
-3.13304096332834e-05
-1.32443886008234e-05
-2.65165549992668e-05
-1.96308214021998e-05
-4.52415414105087e-05
1.09821755131856e-05
-4.0715525402173e-05
-9.00099305650534e-06
-2.67447971519691e-05
-2.54660060667067e-05
-1.03608518844534e-05
-3.49036944907936e-05
-2.98293676774393e-05
-2.45593640316442e-05
-1.30340625044252e-05
-3.80692655846668e-05
-5.00764026575238e-05
-3.29980868692778e-05
-4.78141812574787e-06
-2.59930259714127e-05
-3.3817462471146e-05
-3.1547669127507e-05
-3.9183046899096e-05
-1.5138247384809e-05
-1.29203969763978e-05
-4.23631795055111e-05
-1.18301206458957e-05
-2.88315990573847e-05
-4.41251948229984e-05
-2.05725437530094e-05
-5.3323510267454e-05
-4.93620030859118e-05
-4.77299415361468e-05
-2.23824398444864e-05
-3.99679925344522e-05
-3.02460489921872e-05
-2.29579967478526e-05
-3.26228249567468e-05
-3.24983191872216e-05
-1.2911200353791e-05
-5.28900010871836e-05
1.56879562754547e-05
-2.61998594641265e-05
-2.78422901442381e-05
5.98436486913483e-06
-3.41858689115671e-05
-1.89017315485206e-05
-2.05972506364667e-05
-4.70471498559005e-05
-3.59379059739555e-05
-1.18319350981869e-05
-4.64200942367553e-05
-2.6305506470177e-05
-1.9335783310836e-05
-2.75819879505713e-05
-2.72584909450855e-05
-1.93311756008926e-05
-2.10434072681602e-05
-2.59672512434548e-05
8.16430627486696e-06
-3.20145385312386e-05
-2.25094978319609e-05
-2.26340502071081e-05
-4.4822610883417e-05
-3.28524850835012e-05
-1.40136305405933e-05
-4.74318043069815e-05
-4.73310009652334e-05
-2.26278461963771e-05
-2.1650098115001e-05
-4.03870594952836e-05
-1.73147930283379e-05
-1.90013368082365e-05
-4.96606041182345e-05
-1.32611974176477e-05
-4.89686442034032e-05
-4.44232240585009e-05
-3.33943120591956e-05
-2.74520609350637e-05
-2.98581612856186e-05
-1.65122658264514e-05
-4.15239435000113e-05
-4.21822692620931e-05
-3.27352941705072e-06
-2.55196201050701e-05
-3.00696825400262e-05
-1.53762896914303e-05
-2.61176029574713e-05
-2.52852192531265e-05
-2.34745706970729e-05
-3.32798833250178e-05
-2.48098525251259e-05
-8.23263163120298e-06
-9.54341749698446e-06
-1.79479055300304e-05
1.54627926209289e-06
-3.92489273794975e-05
-4.73245159149083e-05
-3.9380958096088e-05
-3.11937488373125e-05
-8.54646523089757e-05
1.37599067800584e-07
-2.31366723593976e-05
-4.08095481439375e-05
-3.68290240231374e-05
-4.08407902834671e-05
-3.84632752500895e-05
-1.94132076606704e-05
-8.50654422827108e-06
-5.02836171835121e-05
-3.53009717019317e-05
-5.51907774335975e-05
-1.99258740654211e-05
-3.41728096467542e-05
-6.12805551867458e-05
-4.68721753751563e-05
-2.85902642454036e-05
-2.26459798000092e-05
-8.53493693769087e-06
-2.6734668142114e-05
-7.38577255756763e-06
-1.90949922782801e-05
-4.55004835871613e-05
-4.57932489533033e-05
-4.19784633640743e-06
-2.56895083855472e-05
-4.95723755651392e-05
-7.71026610027318e-06
-5.30514977995091e-05
-3.32191105849494e-05
-2.4360229949267e-05
-2.68611181879856e-05
4.90698722581723e-06
-2.5487425206211e-05
-2.78028484456941e-05
-6.77878263237011e-05
-3.03513254832287e-05
-1.35765697294973e-05
-1.25217008868522e-05
-4.31821464159236e-05
-3.15161052213653e-06
-3.10151264810412e-05
-1.45997380669447e-05
-4.53843212442685e-05
-2.02814679717013e-05
-4.77149682957153e-05
-1.75514916642921e-05
-4.33491098236843e-05
-2.61002423228363e-05
-1.26722253796118e-05
-4.31888581042614e-05
-1.69393967663711e-05
-3.37211374562899e-05
-4.37370198124174e-05
-5.57228450325546e-05
-2.23893093167261e-05
-2.2603326089971e-05
-8.91921269292637e-06
-2.46431312971163e-05
-3.954489243631e-05
-9.86471632171994e-06
-1.04164209469733e-05
-9.90165993109294e-06
-4.11724928252792e-05
-5.36719634057828e-05
-4.45057608944678e-05
-2.6589773000274e-05
-1.62286289814737e-05
-4.47545088480961e-05
-1.37879924989404e-05
-3.1725401839083e-05
-1.71226421432684e-05
7.29318400049367e-06
-5.49094496034164e-05
-3.62335408732207e-05
-2.93865496262589e-05
-1.00278756325393e-06
-2.55592189673794e-05
-6.50050620855085e-05
-5.06158824785714e-05
-2.46186136224424e-05
-4.54496109635346e-05
-2.49196348461504e-05
-1.36303311034069e-05
-3.32264097877554e-05
-2.34595946383468e-05
-1.93842022291244e-05
-1.57361298789684e-05
-2.9338095531469e-05
-4.97668464212418e-05
-3.96779394801987e-05
-2.05260250461717e-05
-3.96410569921028e-05
-2.30135447951553e-05
-1.66003826830789e-05
3.14399424087699e-05
-4.02689782378413e-05
-2.85068253618948e-05
-4.78496016870408e-05
-3.49487535969156e-06
-3.22716309198851e-05
-1.00436627062568e-06
-5.88706409193934e-05
-1.74707383790246e-05
-4.87702527392265e-05
-5.94636412737175e-06
-4.11271841124238e-05
-2.56074174499568e-06
-6.77022438817405e-05
-1.87606637406568e-05
-3.11086336710096e-05
-1.94102643747708e-05
-2.48233304950143e-05
-3.96504219408972e-05
-2.71868095741725e-05
-4.64298933385477e-05
-4.16727283116014e-05
-3.73217868533289e-05
-2.05548128815772e-05
-1.88222311833798e-05
-4.75460244223043e-05
-2.92283580895302e-05
-4.40100157883396e-05
-1.73290345283158e-05
-6.71676841445928e-07
-2.94724211960916e-05
-2.15347782557233e-05
-2.4010430858576e-05
-3.03546053126122e-05
-1.05050958872228e-06
-5.65090422915903e-05
-1.3380659420521e-05
8.99165979595403e-07
-2.15089090295541e-05
-5.36587060402796e-07
-3.28345616829214e-05
-3.49898487782736e-05
-1.605964038173e-05
-3.7564500672088e-05
-3.17531473284042e-05
-1.18664846158819e-05
-5.48376470225956e-05
-2.38895586968327e-05
-5.3033962504316e-05
-1.03873984413984e-05
-2.51976301538303e-05
-6.97530401435571e-05
-4.12550948550998e-06
-4.42579429524631e-05
-2.90142892387846e-05
-4.71124230539245e-06
-2.92321199543065e-05
-4.06984363499302e-05
-1.99345615715403e-05
-6.87264948176149e-05
-6.54861443271311e-06
-3.40815004566348e-05
-2.39874264425009e-05
-2.1670075324251e-05
-4.02634651162757e-05
-5.66072264876036e-05
-3.4988477805164e-05
-4.03644223017673e-05
-3.12562059909889e-05
-8.54471717923466e-06
-1.93718413692721e-05
-4.89854778969399e-05
-2.96201788797669e-05
-2.7068444554072e-05
-4.1582219323193e-05
-1.63892359626617e-05
-2.42748721965451e-05
-7.09254442053573e-06
-3.19083807025208e-05
-5.60818269009741e-05
-2.39956482863633e-05
-4.98734045017227e-05
-3.06297235971957e-05
-2.5344371264799e-05
-3.67562110822598e-05
-2.21341027857911e-05
-4.71111749988521e-05
-4.00902440719929e-05
-7.52830368399807e-06
-1.98155804448809e-05
-3.92340782098927e-05
-2.27542030544493e-05
-3.44461740876042e-05
-1.50174813738142e-05
-3.49344852023093e-05
-3.67957764777511e-05
1.35361754878173e-05
-3.74827434258923e-05
-2.33987574579679e-05
-8.88171988716884e-06
-4.34885570480081e-05
-1.85639409321676e-05
-2.72970362672029e-05
1.5274658885737e-05
-4.49883256763997e-05
-3.1575138738495e-05
-2.60038201680265e-05
-6.42207657282249e-05
-3.66064613565227e-05
-2.81937290386016e-05
-1.16469718332304e-05
-3.35606323737672e-05
-4.23605045377818e-05
-5.85901403212837e-05
-8.6354612031036e-06
-2.2179520794896e-05
-1.1675578401491e-05
-4.34118148329115e-05
-2.48896748004766e-05
-3.07985487711808e-05
-3.9814388420293e-05
-2.28947530101728e-05
-3.61475458321599e-05
-1.51704081660656e-05
-1.21980795427924e-05
-4.89813395548961e-05
-3.7859037844245e-05
-3.10425968706361e-05
-3.54078832466542e-05
-5.12345126189621e-05
2.13044616027058e-05
-1.8636718578555e-05
-2.9707821506007e-05
-2.45717940774672e-05
-3.05703108488189e-05
7.06114347228113e-06
-4.32645749727998e-05
-4.36394327725507e-05
-3.34750450692699e-05
-7.93774393401111e-06
-2.15019730819499e-05
-4.61849767800922e-05
-1.41529790508161e-05
-1.24175144242001e-05
-5.4628848649814e-05
-2.42261180205862e-05
-2.90900772680773e-05
-3.10954917199193e-05
2.7846192588008e-06
-5.50232414373107e-05
-2.81485623446465e-05
-2.07191591710268e-05
-3.6480105030956e-05
-1.60006999582563e-05
-1.25869995820487e-05
-5.23789023598189e-05
-1.81503734911056e-05
-2.22566169168396e-05
-2.89107939538949e-05
-1.84032552146807e-05
-2.11897476458652e-05
-3.47942505774022e-05
-3.46384655715414e-05
-1.96265485290311e-05
-2.75739261551022e-05
-3.6345064652834e-05
-4.0782430701127e-05
-7.50035220907312e-06
-1.84085542804184e-05
-3.92365217700243e-05
-2.88205543302003e-05
-4.13734745967072e-05
-3.27340960648323e-05
-5.23425210541942e-05
-1.97533563837578e-05
-1.14438166598482e-05
-4.58079821129316e-05
-2.24042916267489e-05
-9.38972619541757e-06
-5.04715534023398e-05
-3.28393727186794e-07
-4.5352914950763e-05
-5.62144971037523e-05
-2.28033836811054e-05
-4.47806445373421e-05
-2.9836037733162e-05
-2.05565799076261e-05
-3.69812737616199e-05
-2.93308360265126e-05
-1.87683486413589e-05
-2.07147272939997e-05
-2.16728042183413e-05
-1.02648173522986e-05
-5.6092852250273e-05
4.27235996968834e-06
-3.18556283357667e-05
-5.5669540436665e-05
-1.3520119954253e-05
-7.94839012488349e-06
-2.82603226943083e-05
-4.09684690027486e-05
-2.47533706672491e-05
6.11939923483264e-06
-3.29690687798981e-05
-4.88437263180542e-05
-6.01142277129906e-05
-2.32478438162049e-05
-2.84657741833151e-05
-3.00133804188469e-05
-3.45957602607558e-05
-3.60548833783234e-05
-2.18666582873238e-05
-1.41516022410023e-05
-5.8239311378307e-05
-3.30841945898078e-05
-1.8431097670269e-05
-1.93092838646504e-05
-5.23197424650882e-05
-4.95975600782439e-05
-3.69662332037119e-05
-5.34343888693882e-05
-4.00019866128994e-05
-1.18690917837994e-05
1.22312585433909e-06
-3.49951793430589e-05
-4.27373114781915e-05
-5.15580966380654e-05
-1.41340943688285e-05
-7.2032610399073e-05
-7.61329005427677e-06
-2.89994266804584e-05
-6.05870308921189e-06
-2.85189875677553e-05
-3.69861027441761e-07
-3.42203066738383e-05
-2.51373250475638e-05
-5.51808356623352e-06
-3.4942842366728e-05
-3.97045524928067e-05
-2.80169287361394e-05
-3.71893574033887e-05
-7.28312757800404e-05
-3.65907532298011e-05
-1.99235304033224e-05
-4.38250478351615e-05
-5.86401010649788e-05
-6.04463676414943e-05
-3.11932910280333e-05
-2.93136499685753e-05
-5.94747626067519e-05
-3.44234542626079e-05
-3.21275743590201e-05
1.17269426251877e-06
-7.15409582665859e-06
-4.24024014200741e-07
-2.80181783385751e-05
-3.33392392551965e-05
-6.81923786481733e-05
-1.11333118866763e-05
-5.99468163122795e-05
-6.94675387796717e-05
-1.36408000121359e-05
-2.11163672928054e-05
-4.85113176795925e-05
-1.8290311030437e-05
-5.31987910463815e-05
-6.15544752393924e-05
3.94977210170411e-06
-4.01509501629453e-05
-1.76610902643777e-05
-2.87155075971279e-06
-9.91306065672501e-06
-2.96142779546842e-05
-4.54141787325715e-05
-4.77496938836789e-05
-4.06441737416416e-05
-3.38165482850051e-05
-3.64409874535874e-05
-3.27197447952731e-05
-4.18674556507376e-05
3.02438730569856e-06
-4.13983102465385e-05
-2.52616863063486e-05
-2.40153536753429e-05
-1.58342820610296e-05
-2.06703016796262e-05
1.7052954640677e-06
-5.69733085399617e-05
-1.0131522750343e-05
-1.48754941974178e-05
-4.48357593097406e-05
-3.51029598398148e-05
-5.42072378187661e-07
-1.82302745336912e-05
-3.07536610269765e-05
-4.55077298750325e-05
-3.85267007627449e-05
-1.90887654970723e-05
-1.10931528729128e-05
-3.933649758918e-05
-3.93729828921715e-05
-1.08343336242374e-05
-3.80514560592521e-05
-1.01035045777179e-05
-3.4232011076965e-05
-4.17598492055168e-05
-1.90560448396126e-05
-2.72068320362894e-05
-2.69427609899461e-05
-3.91857331007531e-05
-4.57510895742263e-05
-3.95994762552039e-05
-2.91473455293327e-05
-2.3903944630397e-05
-3.46896361567284e-05
-3.25600165493829e-05
-3.83728279683076e-05
-2.44020243014928e-06
1.09032957132177e-05
-3.72616361721913e-05
-3.75489868543239e-05
-1.7778479958322e-05
-5.88463127162383e-05
-4.92357545139348e-05
-3.40918675658342e-05
-6.99506053576361e-06
-2.45431972382822e-05
-1.47763592768807e-05
-2.53163502093807e-05
-3.84805604301744e-05
-2.96341409270486e-05
-5.02947829054418e-05
-5.46620055490053e-05
-4.77454802941736e-05
-3.09831509728101e-05
-5.65151671589111e-05
-1.14293277181574e-06
-2.77419076912841e-05
-4.09814841462071e-05
-4.71000312779143e-05
2.733391745598e-06
-5.24238584662826e-05
-1.9692111203765e-05
-2.68530545175111e-05
-4.74779430174983e-05
-4.88191694501912e-05
-4.1578745969529e-05
-5.75606719293208e-05
-6.00804445221147e-05
-1.1620541750977e-05
-2.98962969487096e-05
-1.13356533470278e-05
-2.90627554693643e-05
-4.81402834044428e-05
-3.4455469567326e-05
-1.9788816264408e-05
-1.91703014709311e-05
-2.08112094296466e-05
-1.48085140799975e-05
-3.15462214324823e-05
-4.58967395533014e-05
-2.43266841595629e-05
-3.50712301426494e-05
-2.03507220170394e-05
1.03493185580621e-05
-4.66798904808283e-05
-3.33939112926244e-05
-8.25178527222959e-06
-1.70665693347927e-05
-2.47697271745924e-05
-2.74727143716629e-05
-3.69569807879772e-05
-3.23986328872114e-05
-5.26991327163847e-05
9.678396584232e-06
-2.18900718080627e-05
-1.17092400998883e-05
-3.92730106347837e-05
-2.93576392108944e-05
-5.62966582114259e-05
-3.30586453754445e-05
-2.24572618549595e-05
-4.63594485943031e-05
-3.56875162161535e-05
-5.95548369540172e-05
-1.8628161911831e-05
-1.56271793865016e-05
-2.31560715706034e-05
-1.06392735996641e-05
-1.91743664929353e-05
-4.02826643251591e-05
-1.5289221052074e-05
-3.34759143183743e-05
-3.04870006396994e-05
-4.68960586569867e-05
-2.89002631463029e-05
-2.42415424915844e-05
-5.00137333689914e-05
-1.09454209550175e-05
-5.00500012868042e-05
6.00221465942136e-06
-2.74038976039681e-05
-1.64739999405263e-05
-4.85635482640684e-05
-3.33002593580498e-05
-4.86257249032924e-05
-2.83276682114515e-05
-5.32896153098313e-05
-4.1788480674059e-05
-1.52714824890768e-05
2.17631268502187e-06
-1.05114083680206e-05
-3.06546847161347e-05
-6.03666436946566e-05
-2.30078522867283e-05
-1.89559118340994e-05
-4.17414245405128e-05
-2.19750938194932e-05
-3.8096904338758e-05
-2.62071309705431e-05
-2.42419207042851e-05
-2.43748119900922e-05
-1.07257779773254e-05
-4.21845730065809e-05
-8.50211994928711e-05
-1.79806508610399e-05
-6.87589674325533e-06
-6.02435859173337e-07
-3.41259231848132e-05
-5.45124636735902e-05
-1.90606340494225e-05
-2.12707013081144e-05
-3.30191848774266e-05
-3.50762276133348e-05
-1.4038400009012e-05
-2.66069407402291e-05
-1.76300395193665e-06
-5.97442601483655e-05
-6.05953461737341e-05
-2.00679109091107e-05
-2.3395670192902e-05
-2.45165769231356e-05
-3.84610829787866e-05
-4.06668325679037e-05
-1.71495058812627e-05
-4.98912952462231e-05
-5.28168763656955e-05
-3.3148597991112e-05
-2.70049799124777e-05
-9.66437965619995e-06
-3.46747124278017e-05
-1.11429524891253e-05
-4.03612957701313e-05
-7.04658798002514e-06
-4.70130725686845e-05
-3.1006461857157e-05
-1.74437319198885e-05
-1.8679301323602e-05
-3.19159557649298e-05
-2.01261644427089e-05
-1.64908566788005e-05
-4.3436980073854e-05
-4.98103233199302e-05
-3.64004893260145e-05
-3.45525612387669e-05
-3.91308610442711e-05
-6.12861427073947e-05
-1.33208454940066e-05
-2.80435198714504e-05
-3.08153294583463e-05
-3.62324122795885e-05
-1.02993478444451e-05
-1.47457842333298e-05
-6.22434683812323e-05
-2.81811881676579e-05
-2.89863415347652e-05
-1.76986892020314e-05
-1.2369579452543e-05
-1.70699694253237e-05
-1.4457341497677e-05
-3.40948669348914e-05
-4.30096449991532e-05
-4.61748128652828e-05
-4.07212673613111e-05
-7.04155479896247e-06
-1.66101701288664e-05
-2.88023247279136e-05
-1.60900754267141e-05
-3.45070671427602e-05
-3.05973681328324e-05
-3.6921444496628e-05
-1.23327308369182e-05
-2.53757974550168e-05
-2.38701494684865e-05
5.57642358118419e-06
-2.2048976703212e-05
-5.39222572515754e-05
-3.27133914996535e-05
-1.65274124899738e-05
1.32073406163357e-05
-3.32689923110869e-05
-2.96306063949913e-05
-4.23809968370431e-05
6.59754426175274e-07
-4.46720649641673e-05
-3.23521555829284e-05
-4.7310918721053e-05
-4.25114734742298e-05
-4.5204839942969e-05
-4.94412052602085e-05
-4.46150199622348e-05
-3.57078651819068e-05
-4.07265942596782e-05
-3.21557507287128e-05
-6.44394021585667e-05
-1.9890315192609e-05
-4.09421697762086e-05
-6.78147295609901e-06
-4.19306847136626e-05
-3.27293104141966e-05
-4.87764857596568e-05
-4.62865006663593e-05
-1.17070674524291e-05
-3.09792025976798e-05
-2.70614023921596e-05
-2.71143092617123e-05
-1.86226210426694e-05
-2.35558400720391e-05
-1.52600645094688e-05
-1.55007651324344e-05
-1.45688950351772e-05
-7.31310146281579e-05
-2.65217977136588e-05
-8.4457334244227e-06
-2.50266672103507e-05
-1.88665059234828e-05
-1.62308773391597e-05
-1.4057035152663e-05
-2.76268825296567e-05
4.99798372808125e-06
1.13594057620768e-05
-5.73568589148421e-05
-1.9436102277838e-05
-5.35028741976792e-05
-3.36057473991002e-05
-2.49828352255097e-05
-2.38384147448898e-06
-3.67474339019805e-05
-2.7155635836004e-05
-2.39862823770321e-05
-5.0182574008956e-05
-6.57384051908496e-05
-4.21850665118125e-05
-3.26955076655971e-05
-3.27610606718644e-05
-1.47135150792964e-05
-3.16565410932487e-05
-2.49100547054078e-05
-3.75438543155815e-05
-1.38962407094169e-05
-2.87235576966215e-05
-1.76505394079686e-05
-4.63254869786755e-05
-1.39619926098764e-06
-5.38586348690782e-05
-5.51665858308257e-05
-5.64608953645231e-05
-2.31798831834041e-05
-1.84165371136671e-05
-2.39485620960961e-05
-2.75686193770314e-05
-4.35696019376153e-05
-2.85613960663626e-05
-5.09418847163645e-05
-3.20940188413276e-05
-2.37099266156354e-05
-5.54252569129565e-05
-5.16246251960271e-05
-5.86693782956243e-05
-3.02705365136e-05
-1.09009397114005e-05
-2.42343263658681e-05
-4.18198832054099e-05
-4.28369796611049e-05
-2.17677326401183e-05
-3.7000563932902e-05
-3.79824329229775e-05
-3.92056495173692e-05
-5.28040663127377e-05
-2.72547110837232e-05
-4.55702500164672e-05
-4.84719946625999e-05
-2.15564780375191e-05
-5.40165128498378e-05
-8.14134573850142e-06
-3.51835928581595e-05
-1.17781889261777e-05
-1.36506425071617e-05
-4.36555763559462e-06
-2.50262611719286e-05
1.32643289138683e-05
1.42295887379458e-05
-6.27858011613124e-06
-3.39916508715429e-05
-2.20278132780685e-05
-9.00669787677029e-06
-3.07149900259113e-05
-3.36584034946133e-05
-5.96282874955811e-05
-6.36409542193666e-05
-1.41130012289094e-05
-6.70089775836251e-05
-5.71113628715032e-05
-3.27981796171692e-05
-4.83897855052235e-05
-1.33727975920982e-05
-2.38215817930736e-05
-3.11363675075133e-05
-4.63107743927034e-05
-3.33126976648446e-05
-2.47207664235237e-05
-2.9976984263732e-05
-3.64012026419389e-05
-5.51524678750722e-05
-2.77601213030783e-05
-3.87633288557824e-05
-4.09288360586608e-05
-2.91973721232605e-05
-4.20629504194568e-05
-1.00764081997416e-05
-5.36826988326879e-05
-5.22778948474291e-05
-2.83871011643691e-05
-1.24521726670538e-05
-2.98388254859419e-05
-9.97404905733288e-06
-2.46975278236509e-05
-4.99173322382208e-05
-2.16419994529156e-05
-2.14351049038491e-05
-4.89358507186213e-05
-2.47755476756215e-06
-5.06120350170173e-05
2.87664566707706e-06
-2.15440850769156e-05
-1.06571943285383e-05
-2.81496608710176e-05
-2.69383009650161e-05
-3.75946736331592e-05
-1.71881355593665e-05
-2.14294473779855e-07
-2.3302159218967e-05
-5.07934976631002e-05
-2.53757080335444e-05
-3.59626986207323e-05
-8.0917461588877e-06
-4.13203960260575e-05
-4.01616327449982e-05
-2.15531330188374e-05
-5.86879353734717e-05
-2.67328157594367e-05
-3.68032521726621e-05
-3.92066830790279e-05
9.37491284683718e-06
-3.02948635585456e-05
-7.43330440828597e-06
-2.25169779062837e-05
-2.75239043190176e-05
-3.35870816346364e-05
-4.56818462332669e-05
-5.31943429449155e-05
-8.59974772251307e-06
-4.37458318686564e-05
-1.95396368639056e-05
-4.66471935654491e-06
-4.0912909083384e-05
-4.79232310997572e-05
-2.58910714086322e-05
-1.25163586976191e-05
-4.11374755594833e-05
-3.81070024930656e-05
5.26067785437069e-06
1.01534727866351e-05
-2.43303749512854e-05
-3.23970228823285e-05
-2.07112973790833e-05
-4.18254273491497e-05
-1.78322297113503e-05
-1.51844904966684e-05
-9.23800463553433e-06
-1.54578772871186e-05
-6.06770792131004e-06
2.35125436726587e-05
-2.31521904618729e-05
-2.25533435043879e-05
-3.67832752762657e-05
-1.49714872388817e-05
-5.12543607625222e-05
-3.37124499440546e-05
-2.81406979928546e-05
-1.41591090617224e-05
-1.58702149623289e-05
-1.27604347861313e-05
-3.52907189817787e-05
6.26226811353722e-06
-3.49175344333008e-05
-4.40999021761303e-05
-2.54738748748809e-05
-2.59315246255384e-05
-2.96235951856786e-05
-3.48200948933242e-05
-5.20599126332148e-05
-2.80623406023536e-05
-5.79739560252639e-05
-4.23747929924543e-06
-5.23835341318401e-05
-2.11205179387591e-05
-2.97864635660744e-05
-1.41916309850763e-05
-2.34292593208888e-06
-2.80492569764473e-05
-3.00873133037178e-05
-3.40081895850457e-05
-2.86244968560209e-05
-4.41074720787333e-06
-2.02572762961737e-05
-7.06763296975723e-05
-1.31751337581695e-05
-3.91149156498151e-05
-1.54176111340106e-05
-3.61681016414126e-05
-3.31930644127743e-05
-3.76173692847835e-05
-3.92778422074371e-05
-5.02476943034544e-05
-4.59368725661495e-05
-5.46253027087768e-05
-4.31317154468325e-05
-3.74637618355467e-05
-1.72899254237544e-05
-2.20963033816574e-05
-9.56391719501311e-06
-1.75864315585164e-05
2.55243883007044e-06
-3.08598105785459e-05
-4.66435279194531e-05
-1.36316960612116e-05
-2.48137112916358e-05
-4.2854365829559e-05
-5.52980215366482e-06
-2.25962126480597e-05
-1.27886040534668e-05
-4.01568518963361e-05
3.26907925501842e-06
-2.72625943434169e-05
-4.39173532229284e-05
-2.1958637125815e-05
-4.86308786040256e-05
-2.72584768015049e-05
-3.14723076579031e-05
-1.56225693991455e-06
-1.07044574024357e-05
-2.81907866212812e-05
-1.28140233923559e-05
-1.81460246893013e-05
-1.99504212300601e-05
-3.44754659212293e-05
-2.30122593872828e-05
-4.46109079728656e-05
-8.48398643029226e-05
-4.65076833027865e-05
-2.29075572727309e-05
-2.47323145993546e-05
-4.30017221486648e-05
-4.04879356872389e-05
-2.86979971888202e-05
-2.60802541962986e-05
-2.66922490719815e-05
-2.56682183662546e-05
-4.28930916504122e-05
-4.43508251368417e-05
-3.48511522769826e-05
-2.8600618508329e-05
-4.92626880662766e-05
-2.49653167027022e-05
-4.65614204954572e-05
-3.11798494233045e-05
-2.09649596815095e-06
3.68971051876429e-06
-5.1169718515985e-05
-3.92199068198854e-05
-3.11621536260241e-05
-6.82635252647128e-05
-3.91150393764474e-05
-4.9264225520386e-05
-4.16370875752053e-05
-5.28197802082261e-05
-2.39799489077902e-05
-6.17678111273991e-05
-5.10671796835202e-05
-4.54435485292623e-05
-4.42396658135566e-05
-5.53846317223911e-05
-5.15493648698771e-05
-3.40358713186711e-05
-2.08522084032335e-05
-4.71483581380022e-05
-1.44597414763145e-05
-3.05384153595218e-05
-3.99420787042797e-05
-3.70212373834157e-05
-5.52532510012773e-06
-1.92091160122978e-05
-5.28867896439411e-05
-2.87726921393568e-05
-5.42124442477062e-05
-3.12485579715301e-06
-6.13341709332127e-06
-2.80970102109639e-05
-5.19455545765805e-05
-3.74693545795347e-05
-2.85913555684538e-06
-5.02504299169827e-05
-2.09577368388548e-05
-2.28823696627207e-05
-2.94585948087051e-05
-2.68064296104737e-05
-2.15371263737162e-05
-5.85166562298021e-05
-3.14232990882809e-05
-4.15868583177381e-05
-1.39016436055856e-05
-2.52610585820133e-05
-1.66918642629031e-05
-1.18097220660288e-05
-5.68009818613207e-06
-5.38478446234741e-06
-5.55656818677246e-05
-2.36437938322889e-05
-2.9317656241764e-05
-2.42908056236181e-05
-4.1195493197897e-05
-4.96048419933292e-05
-2.43431588667577e-05
-3.13744308325316e-05
-2.20686187650175e-05
-4.47250874156337e-05
-1.86148919030132e-05
-2.82987900671197e-05
-1.40114301114375e-05
-4.02892553361476e-05
-5.40537582638566e-05
-4.82787235310803e-05
-1.56377177133109e-05
-1.18783916077961e-06
-1.80119059907741e-05
-2.72762009709336e-05
-1.94615499395647e-05
-4.91625591242937e-05
-3.32786196411571e-05
-5.0772071570912e-05
9.03009724475958e-06
-2.14329964063628e-05
-6.17313914403289e-05
-3.75950353637742e-05
-3.32901780750305e-05
-5.57890058378103e-05
-9.78062535072567e-06
-3.35974434085534e-05
-3.25509542753797e-05
-5.77362161511938e-05
-2.02948369778254e-05
-1.99677592386573e-05
-2.85559777029832e-05
-3.49280815610569e-05
-1.16343603548455e-05
-3.85769482354214e-05
-9.78445677592152e-06
-2.31041654888614e-05
-5.46581021376421e-05
-3.98511586233031e-05
-2.35152243190032e-05
-3.83245544702543e-05
-1.50444096884763e-05
-4.44798763518604e-05
-2.59931092516715e-05
-2.45467716224357e-05
-6.96896812530179e-05
-2.57791584138196e-05
-4.10770273083751e-05
-3.17753903449538e-05
-5.22422702885422e-05
-3.74852293388697e-05
-1.90862210255238e-05
-3.31999355932107e-05
-2.7239031031029e-05
-3.07670197047621e-05
-2.27293502438178e-05
-3.15820701848499e-05
-4.88776998702118e-05
-9.19760934360895e-06
-3.15650373357612e-05
-2.46767790840559e-05
-4.3108050784622e-05
-2.95396630731617e-05
-1.69423282712338e-05
-5.57442903686561e-05
-9.42706404108587e-06
-2.96238107343052e-05
-2.18476711301929e-05
-9.95831899350025e-06
-5.69394730724595e-05
-5.29193134991201e-05
-4.45238846844737e-05
-3.81584173257822e-05
-2.78288220979869e-05
-3.40429090018364e-05
-4.16645611997528e-05
-4.62981317810974e-05
-2.77889338174974e-05
