# Supplementary material for: Research on computational propagation and identification of mine microseismic signals based on deep learning
Source: PLoS One. 2025 Oct 22;20(10):e0334641. doi: 10.1371/journal.pone.0334641 (PMC12543183; doi:10.1371/journal.pone.0334641)
Supplement: S8 Data — (ZIP) [file pone.0334641.s008.zip › 000100900002777.xlsx_0.txt_24.txt.txt]

-4.32840007262586e-05
-4.94396082540028e-05
-3.71266756269951e-05
2.794545703634e-06
-4.85834837288728e-05
-3.33811814551052e-05
-5.50408468533267e-05
-2.30420078907427e-05
-3.24297467980942e-05
-2.53039012132798e-05
-3.6159875786603e-05
-1.97483533342252e-05
-5.46007485830371e-05
-5.98341979591531e-05
-2.67888637514915e-05
-3.9723886795436e-05
-4.53881720267367e-05
-9.78763226606773e-06
-2.38795060321267e-05
-1.9349607979052e-05
-3.98663923220308e-05
-4.47080039193097e-05
-6.36155727323258e-06
-2.39270992477765e-05
-1.70802892049562e-05
-2.48020731772756e-05
-1.52916470439529e-05
-1.68139223955349e-05
-1.1111421694881e-05
-3.65337064583993e-05
-2.0004379174395e-05
-1.95588423467293e-06
-3.44270358889697e-05
-2.34308536969003e-05
-4.26176148042748e-05
-2.92699073030328e-05
-2.6793863788778e-05
-3.56206087204109e-05
-3.37484056189121e-05
-4.37584978933479e-05
-2.02227287476756e-05
-1.82445785731131e-05
-4.94265186930457e-05
-4.58756585281374e-05
-1.97941800253664e-05
-4.11212397834431e-05
-6.29400567912374e-05
-6.0158110067774e-05
-2.89411621762418e-05
-3.7088311284701e-05
-3.34509791645963e-05
-4.19723607110282e-05
-2.07286597382891e-06
-2.51389835024786e-05
-2.62712110294413e-05
-1.60228108795304e-05
2.48474038590185e-05
-4.1672904562088e-05
-2.90315862139739e-05
-1.492480519085e-05
-6.78914389323582e-05
-2.97600549470454e-05
-5.16782012715666e-05
-1.98059880852198e-05
-2.49236120713504e-05
-1.415631776693e-05
-2.38522424559592e-05
-1.67453693346609e-05
-9.93223217949129e-06
-2.83029935725498e-05
-2.0123357346093e-05
-3.98524461343426e-05
-4.60862315595619e-05
-3.5621123166211e-05
-4.2875799545919e-05
-3.64291702684533e-06
-1.45012652317198e-05
-1.69630734330686e-05
-2.76542723851606e-05
-3.79397005374545e-05
-4.70938769624846e-05
-3.97799460122388e-05
-1.33351234804092e-05
-4.09371938129909e-05
-1.26838553520517e-05
1.16817024581771e-05
-3.52185734148314e-05
-1.33778698515662e-05
-2.90819389695216e-05
-4.53080662468202e-05
-6.1932330202694e-06
-5.24956727840064e-05
-4.80530398147196e-05
-2.72239012064569e-06
-4.33642988238261e-05
-4.39378220163137e-05
-2.17295820910786e-05
-2.29361190381989e-05
7.11225137945737e-06
-2.14533648289153e-05
-4.26796300550087e-05
-3.7494510672716e-05
-5.08443483697362e-05
-2.53489746196727e-05
-2.29259921644853e-05
-3.07478172275672e-05
-6.09955441257851e-05
6.24145220861715e-06
-3.13879342106007e-05
-3.08363920680262e-05
-2.68625029013215e-05
-3.05436054079643e-05
-2.06157145636712e-06
-3.61623682616482e-05
-3.26705350824977e-05
-2.66886522658604e-05
-2.57900419942757e-05
-2.69233469370884e-05
-1.97354685983588e-05
-2.06240063661893e-05
-4.44662174977392e-05
-4.62327209897582e-05
-6.78676279573791e-05
-2.9950920763935e-05
-1.91585005428734e-05
-1.72987606343853e-05
-1.22406865124684e-05
-3.57094216347226e-05
-2.74729140773539e-05
-3.93735659815724e-05
-5.69489238413085e-05
-8.13809705962143e-06
-4.16824477841403e-05
-5.33733339428408e-05
-2.35500046287117e-05
-5.50656853997541e-05
-3.30967216013517e-05
-5.92961367891374e-05
-3.48773966174382e-05
-9.66639057536238e-06
-1.65289918132166e-05
-5.12033731943577e-05
-2.2275267885157e-05
-4.13954754307845e-05
-3.11334660839226e-05
-3.61426714330995e-06
-1.04643893060777e-05
-9.29763409003872e-06
3.81105493011491e-06
-2.20599362942727e-05
-4.78271893842992e-05
1.10461253359012e-06
-3.37804269450404e-05
4.20700591631037e-06
-2.58566524679579e-05
-3.8823882167931e-05
-2.48773279940317e-05
-3.96608782223999e-05
-2.95334816829525e-05
-9.72636595224508e-06
-3.66347020185228e-05
-5.5077586270811e-05
-4.4725287062697e-05
-3.46805606230815e-05
-1.81508246429586e-06
4.36801506269877e-07
-1.6362516102786e-05
-1.11093437943274e-05
-3.80903745318123e-05
-6.06181009176093e-06
-2.91274186232292e-05
-4.17015732228527e-05
-3.37676165988969e-05
-4.11851387803278e-05
-2.4924553943728e-05
-2.96355724680833e-05
-3.20141560168583e-07
-7.90303462427567e-06
-4.15438365457953e-05
-3.36449155014722e-05
-9.91745571123862e-06
-4.90630946897502e-05
-2.4051574897962e-05
-3.28640236662795e-05
-4.60872639607779e-05
-4.27874393738222e-05
-4.98251376839085e-05
-3.19315015621844e-05
-3.55992146299686e-05
-2.03133141568424e-05
-1.39038068443367e-05
-4.30453827820096e-05
-4.04461277501334e-05
-9.62988102410358e-06
-4.40817909931461e-05
7.72602534552228e-06
-2.98260209764317e-05
-1.45777657947157e-05
-2.61658510108433e-05
-3.20083256308096e-05
-1.81124579174739e-06
-3.8092034368433e-05
-7.88006697447012e-05
-1.04947473564114e-05
1.97679537726087e-05
-1.80336377383761e-05
-3.52443469567995e-05
-4.9684704392921e-05
-3.34954644865726e-05
-1.42987404657172e-05
-8.62681321352428e-06
-1.68946483832087e-05
-4.84308978153283e-05
-4.77624756994699e-05
-2.04009247451852e-05
-3.9496029179248e-05
-3.30767949596903e-05
1.73033643938976e-06
-1.85879399616126e-06
-3.04594226802593e-05
-1.05321339377732e-05
-3.51549818370287e-05
-1.70411821030569e-05
-4.89223121045547e-05
-2.72534119446695e-05
-3.72563697243953e-05
-2.22629270194083e-05
-3.86656468761665e-05
-5.23518981134313e-05
-2.42939957241267e-05
-3.56970872521872e-05
-2.40341690184589e-05
-1.25142861573359e-05
-1.33755405203807e-05
-2.76404408306481e-05
-1.6548391663719e-05
-3.3562356610281e-05
-6.41935521169386e-05
-3.37605189363506e-05
-4.03073337463018e-05
-1.3390764317159e-05
-2.17097710161542e-05
-3.88125561510213e-05
-2.61050587950136e-05
-3.85420362936163e-05
-1.46424251659573e-05
-2.71350618926184e-05
-8.43898093883609e-06
-3.19375782503349e-05
-2.47623442500309e-05
-2.22052037235871e-05
-3.72918669644722e-05
-2.37977329254207e-05
-5.35647426829857e-05
-1.03632155128327e-05
3.2953231314874e-05
-2.04670824365072e-05
-3.65318117966525e-05
-3.87245962159118e-05
-2.62405677496256e-05
-2.93951471814069e-05
-4.44128618747627e-05
2.27788393369151e-06
-1.94588600989735e-05
-8.42945380933166e-06
-3.37948409564498e-05
-1.84809057459136e-05
-4.32991596759323e-05
-2.48194777378154e-05
-5.53245118167182e-05
-2.70445114052952e-05
-4.17883909280666e-05
-3.6815341218162e-05
-3.78642197533631e-05
-1.69754255883305e-05
2.99715727473772e-06
-2.62841046838011e-05
-1.41273090464108e-05
-6.71643034656817e-05
-2.73104413387068e-05
-1.04508027141684e-05
-3.58073767677047e-05
-2.49508557582528e-05
-4.74752730891872e-07
-3.61471102329968e-05
-1.07380635267175e-05
-5.43682688972957e-05
-3.13384389492037e-05
-1.36366314268165e-05
-2.18227928098805e-06
-4.62067820427385e-05
-1.79330568662349e-05
-2.42771948301526e-05
-2.98933355536906e-05
-4.41568781732991e-05
-3.29782622141835e-05
-5.90146869901024e-05
-7.13530939892564e-05
-1.33465678224133e-06
-2.34740828865537e-05
-3.20272621961629e-05
-2.48724404721975e-05
-3.32134303635399e-05
-1.86654229267329e-05
-5.31649534502878e-05
-1.88082593758459e-05
-4.51511680145066e-05
-6.71335853136047e-05
-3.04006184392675e-05
-4.22705044031263e-05
-5.7680951757468e-05
-3.31979701795361e-05
-5.29496423207133e-05
-1.80710515221085e-05
-1.47665057128951e-05
-2.80593658420957e-05
-2.31466886819723e-05
-3.23878638757689e-05
-3.94969038979996e-05
-3.83132732830064e-05
-3.89168546003856e-05
-8.97103255085099e-06
-1.77465478020451e-05
-3.28577809145122e-05
-4.83374800140735e-05
-1.81219193740662e-05
-5.1238638938672e-06
-2.06217991524568e-05
-1.05813779234788e-05
-3.56469286695865e-05
-2.99847862438931e-05
-4.17528989046315e-05
1.21066361526909e-06
-6.86850666805314e-08
-2.96392771967391e-05
-6.14471793190476e-05
4.8207609129467e-06
-1.85556920742864e-05
-5.01024589845277e-05
-3.20140179288661e-05
-1.22146544827163e-05
-1.75137194458801e-06
-1.00350368256024e-05
-2.34555077500692e-05
-3.47928702737011e-05
-5.61138983363948e-06
-1.17770536422491e-05
-3.60188048909523e-05
-2.03440527193499e-05
-1.33091107812908e-05
-4.71318234814364e-05
-1.302447777221e-05
-3.09430440874251e-05
-2.24560041601917e-05
-8.24799511879866e-06
-4.36547025509866e-05
1.17328721292646e-05
-4.76073003927189e-05
-2.15545979235254e-05
-6.87084656181461e-05
-4.04818935372381e-05
-4.61287764023779e-05
-4.28258283632354e-05
-1.68168253004962e-05
-2.88157840746578e-05
-1.96601213853786e-05
-3.13925768729858e-05
-5.35158621323391e-05
-3.397342933681e-05
-3.71546328127848e-05
-1.18001638907135e-05
-3.19953359540708e-05
-6.43100651891596e-05
-7.15581789432881e-05
-2.10202834943967e-05
-4.29829988250155e-05
-4.11509477863491e-05
-1.26328413866252e-05
3.09047709094785e-05
-3.44306467311141e-05
-3.93956620626627e-05
-2.56920421979128e-05
-5.73280788159451e-05
-2.6103013829566e-05
-2.45821586584047e-05
-4.56727585249885e-05
-1.6071669413815e-05
-4.54945099052334e-05
-1.19823792416131e-05
-2.63501565726982e-05
-4.8371436307153e-05
-2.96751433311455e-05
-4.88412419027742e-05
-4.01367815148987e-05
-2.66619073773469e-05
-1.4548024945059e-05
-2.60984583572727e-05
-3.9281489638105e-05
-2.59554387328536e-05
-3.41971215699169e-05
-2.40537298393195e-05
4.2612245484005e-06
-5.75839714001125e-05
-4.18344060155866e-05
-3.23289942048687e-05
-4.33365685547793e-05
-1.94562261570614e-05
-3.08878646140798e-05
-2.59064493534636e-05
-1.76437518610743e-05
-4.3297252511268e-05
2.2144018278342e-05
-5.87835055820207e-05
-5.44546602605238e-05
-2.81747213938883e-05
-1.73256910164903e-05
-2.74785276877598e-05
-3.51850989102448e-05
-3.30028405528325e-05
-2.01338688880229e-05
-3.89565793477361e-05
-3.03878415176448e-05
-4.32223954990546e-05
-3.1089769698881e-05
-5.50292440464278e-05
-3.04824970502248e-05
-4.85189780689899e-06
-4.46508228901258e-05
-4.50278224881199e-05
-1.44299780779086e-05
-3.93097978464855e-05
-2.68403109477947e-05
-3.80647746014859e-05
-9.80822870649455e-06
-4.42911171513789e-06
-2.23813111725837e-05
-4.26343329471429e-05
-3.61213680887976e-05
-7.15418695784004e-05
-4.33638816831314e-05
2.34613915790193e-06
-4.7939449167813e-05
-2.70723178094299e-05
-1.60038327324479e-05
-3.73232807936013e-05
-3.39503014443493e-05
-4.91225067215301e-05
-1.52335595952002e-05
-1.97486943349233e-05
-2.08546208375273e-05
-6.20461338319738e-05
-1.33688682194152e-05
-4.27777676085557e-05
-1.62658370159506e-05
-2.49985431020559e-05
-6.10539550022416e-05
-2.81578701943538e-05
1.3910514921587e-05
-2.25651277356295e-05
-2.11710006680243e-05
-4.7671146701286e-05
-2.98624431080838e-05
-3.68858476579795e-05
-7.48502277358672e-05
-3.31901979435368e-05
-1.92712771966596e-05
-3.11902154668817e-05
-2.26574826401692e-05
-4.41328572790393e-05
-9.60941146111423e-06
-2.87765029596729e-05
-5.1393831709745e-05
-3.86431838993661e-05
-2.44224885205152e-05
-3.2049894667535e-05
-1.76515268034981e-05
-2.20033688150077e-05
-3.89882605457652e-05
-2.52996138595719e-05
-2.42233090284794e-05
-3.89237872066758e-05
-3.33442378774772e-05
-5.18958715358686e-05
-1.67369149272087e-05
-1.98735573539607e-05
-1.79810535854798e-05
-3.72962348254475e-05
-1.44567219256786e-05
-3.9278635124657e-05
-1.74549677409166e-05
-3.29048241452567e-05
-4.2754220585305e-05
-3.29528232738405e-05
-3.66104404188274e-05
-4.36636552789647e-05
-1.8166072487483e-05
-4.34796244777696e-05
-2.29736253068085e-05
-4.72698497028051e-05
-2.76388635251491e-05
-2.13265599131449e-05
-2.56412252999904e-05
-1.99853189433674e-05
-1.20984842430479e-05
-2.59564793971532e-05
1.17521287854579e-05
-2.4119520916122e-05
-2.15987356320928e-05
-2.20393778841417e-05
-4.61890552510468e-06
-2.82604584796946e-05
-2.25536984977977e-05
-1.01288158098618e-05
-5.0596313520279e-05
-2.69243723756946e-05
-3.26702737612293e-05
-2.61806941956364e-05
-4.53106461536857e-05
-6.3701270441485e-05
6.74302807593891e-06
-4.94856253974193e-05
-4.70747729040638e-05
-4.95576500702449e-05
-3.24617377727722e-05
-2.68734116503333e-05
9.47544299377464e-07
-3.00359712687092e-05
-3.07500793815453e-05
-2.58450009187101e-05
-2.21698951890707e-05
-2.56004381021761e-05
-1.37351808832577e-05
-2.61718428913493e-05
-4.02857028771332e-05
-6.69930222129183e-05
-7.62170440927615e-05
-2.0498647932688e-05
-1.66231547781259e-05
-4.079721650645e-05
-3.56842284584101e-05
-2.9188672300892e-05
-5.13002372539722e-05
-3.43878076767434e-05
-4.07079325268695e-05
-5.52062638247756e-07
-5.09603529489639e-05
-4.63966602909553e-05
-2.17992778070147e-05
-5.4490410661374e-05
-3.94528603483297e-05
-1.62378871098472e-05
-3.7065201770285e-05
-4.50229195526287e-05
-3.65642319071211e-06
-2.05183468583699e-05
-3.08726357853625e-05
-6.33459650639704e-06
-1.54332776220739e-05
-4.92908757377279e-05
-2.34195931067332e-05
-6.47302036496893e-05
-8.87235065384666e-06
-1.63192023265354e-05
-5.29040156575304e-05
-2.21702330781893e-05
-5.0491796817262e-05
-1.68474739730378e-05
-1.98902158492714e-06
-4.35030793727569e-05
-3.14508855762751e-05
-4.16436688127441e-05
-5.25015355318862e-05
-8.84535923155397e-06
-1.70271836184494e-05
-2.65248585203841e-05
-5.47163581714091e-05
-1.43891218558097e-05
-3.9082269291892e-05
-2.44885463760478e-05
-2.85869390048346e-05
-3.07093471734755e-05
-3.62365184842521e-05
-5.62560514991e-05
-4.00468005397044e-05
-4.01009922806868e-05
-4.45460328387464e-05
-1.71078265769168e-05
-3.50257145363353e-05
-6.51043128222552e-05
-3.47174250194671e-05
-4.65706951846383e-05
-4.30854685323437e-05
-1.99073862925186e-05
-2.53615894695878e-05
-3.69011381578117e-05
-6.02196811350867e-05
-2.84422831133337e-05
8.86953190549657e-06
1.81492607428366e-06
-3.62453134391892e-05
-1.72872793665854e-05
-4.74881858451805e-05
-1.47370596792793e-07
-1.14509146235784e-05
-4.06170426760177e-05
-2.94508948729693e-05
-1.5951276027344e-05
-6.23358287133246e-05
-3.58118392641926e-05
-5.78659509501265e-05
-8.88340473122821e-06
-4.11640402617248e-05
-2.92254820823108e-05
-9.57809898623028e-06
-5.48691994651698e-05
-4.65123421407998e-05
-9.64793842551728e-06
-5.44633694795697e-05
-6.89574342270071e-05
-1.3881957325431e-05
-4.76772319096426e-05
-1.30071609999306e-05
-5.24847131635848e-06
-2.74169666547352e-05
-2.07801916845695e-05
-6.28188927953339e-06
3.64786762773659e-06
-5.19645078226124e-05
-5.68574399017358e-05
-4.36764838031487e-05
-4.09894030801727e-05
-2.83927288097479e-05
-2.92238094416341e-05
-6.1253936531631e-05
-2.38789952771553e-05
-2.91548992584508e-05
-2.83555418517136e-05
-6.17832452699142e-05
-3.8962520181926e-05
-4.08532317701114e-05
-2.73811903960431e-05
-3.01758844151348e-05
-2.89723833921159e-05
-3.58350194266508e-05
-4.15773459617423e-05
-1.19312135454796e-05
-3.69219401083475e-05
-3.29356280172047e-05
-1.67925123019807e-05
-2.70035471479374e-05
-3.63129491635569e-05
-2.02385842990235e-05
-3.79225083820499e-05
-1.71675010733714e-05
-3.48817505930387e-05
-5.74473321307395e-06
-3.96980178784755e-05
-1.60450842049269e-05
-2.9323189897783e-05
-5.86363256729787e-05
-5.43177880288514e-05
-1.45078217949497e-05
-1.00834343637862e-05
-1.70659177127213e-05
-3.0710654033317e-05
-2.24914940295661e-05
-1.36863128827972e-05
-5.36944383814527e-05
-2.67882720774472e-05
-1.39009324516018e-05
-2.03270688812978e-05
-2.30853927966081e-05
-1.58505391498776e-05
-3.03193257403837e-05
-3.30356244879118e-05
-3.72595216953056e-05
-2.59218323573571e-05
-2.70144848305006e-05
-1.11510241680698e-05
-4.08807500725353e-05
-2.02597049393035e-05
-3.67888055103837e-05
4.40712229957663e-06
-3.51699357191062e-05
-3.67500030783785e-05
2.18117105133061e-06
-1.12010731345656e-05
-1.65761269441516e-05
-2.7420837018508e-05
-4.77681267607245e-05
-3.11016134900111e-05
-4.31045324666219e-05
-1.6293511754725e-05
-4.31610886244002e-05
-1.70980309630882e-05
-4.07838206896569e-05
-5.70081679751637e-05
-1.61512484862679e-05
-2.40535806292422e-05
-6.07245013861272e-06
-4.79474621392057e-05
-2.40263344802611e-05
-4.22072181329155e-05
-2.57500830386242e-05
-2.00968058289802e-05
-2.62069183320979e-05
-2.17665897347919e-05
-3.20042426195532e-05
-2.69822530118886e-05
-5.07444899763026e-05
-3.24086573002127e-05
-4.65013022531657e-05
-4.5820056669042e-05
-2.42625022898785e-05
-2.77692131903161e-05
-5.28583052595845e-05
-1.55447347058243e-05
-5.1485458048476e-05
-2.62842533975776e-05
7.91618424804973e-06
-3.45385411994124e-05
-2.27727127970342e-05
-3.5870270420188e-06
9.14984643652561e-07
-1.09868598428983e-05
-1.24058407456405e-05
-3.93262768675598e-05
-4.92283501744017e-05
-2.56741425524554e-05
-1.58934655135638e-05
-1.06097824451124e-05
-1.08751517201812e-05
-1.70262843075355e-05
-3.68065712836246e-05
-4.81562142285442e-05
-4.0210690616024e-05
-2.0648867945195e-05
-3.38908630185789e-05
-2.11932583501319e-05
-4.02471230595272e-05
-1.36309932841686e-05
-3.5276059981677e-05
-9.69932074854095e-06
1.03062343899563e-06
-1.30978050175648e-05
-2.34901956889586e-05
-2.83606504140971e-05
-2.59726396360435e-05
-6.42918759890389e-05
-2.66774023837021e-05
1.09694938505119e-05
-4.0040311895096e-05
-2.17683231606913e-05
-2.96727403995597e-05
-3.35247119899451e-05
-3.10439884744003e-05
-2.25091780225429e-05
-4.29057983030684e-05
-2.08594406387892e-05
-5.13859010339733e-05
-2.30986083112779e-05
-2.43172765242557e-05
-4.00929777858136e-05
-1.42093545837086e-05
-3.51844361702729e-05
-2.75549844762531e-05
-2.87047450844639e-05
-1.71373682909344e-05
-4.98403492029318e-05
-5.39292625884168e-05
-4.66665364874353e-05
-2.00510223410774e-06
-2.88264399294296e-05
-3.89290368157368e-05
-1.57077944871011e-05
-4.94025056847527e-05
-1.89757534344983e-05
-5.78890279605381e-06
-1.03729305027429e-05
-5.41474492295693e-05
-2.88793595046484e-05
-4.74440330635114e-05
-7.47826917058426e-05
-4.08573501297683e-06
-4.01258608646382e-05
-6.74468943119159e-05
-4.05969735973192e-05
-2.80696094604327e-05
-4.31640965100481e-05
-3.15823756992223e-05
-5.2232928078763e-05
-3.61984905766779e-05
-5.45772195793194e-05
-1.5921704881909e-05
-1.82425820899728e-05
-1.63055765036339e-05
-3.15688544198182e-05
-1.65386883917512e-05
-6.98265286529734e-05
-3.72350167003422e-05
-3.09203946506763e-05
-3.75860212530281e-05
-3.07561360714967e-05
-3.44786671561337e-05
-3.52180137587998e-05
-5.41433624411342e-06
-9.81372867431361e-06
-2.49891034314933e-05
-2.747276541483e-05
-1.22036354010133e-05
-3.24183275824625e-05
-3.68840179582845e-05
-3.44791845240978e-05
-2.40446763853974e-05
-3.66799227966282e-05
-3.84297017448019e-05
-4.4981541897487e-05
-6.65249169950139e-06
-2.25566460858516e-05
-4.04854397807436e-05
-3.26443100483173e-05
-6.69179875915809e-05
-1.49233138489847e-05
-1.23840560463779e-05
-3.02126183225792e-05
-2.46976921402633e-05
-2.11174244486053e-05
-2.74574309866122e-05
-3.30968798196202e-05
-3.24628110762436e-05
3.15070003391169e-06
-2.8771411629463e-05
-2.39448164619252e-05
3.52190154729016e-06
-2.8607816244478e-05
-2.87079650356963e-05
-3.992124700966e-05
1.92928219000679e-06
-1.9195352252042e-05
-1.75457774764222e-05
-3.94444028979737e-05
8.07356136355596e-06
-4.03663809498854e-05
-2.9781765458748e-05
-2.75271114301701e-06
-2.68886645268737e-05
-3.14990293559428e-05
-9.68983462211413e-06
-2.70232795861093e-05
-1.78057448257246e-05
-4.7692693984845e-06
-3.65380896632081e-05
-3.48890732492538e-05
-2.72753568107113e-05
-3.91478209614047e-05
-6.47568103038773e-05
-3.14360412685063e-05
-1.14175193612531e-05
-3.38329581201573e-05
-1.90118117217034e-05
-1.14423964020322e-05
-4.09362121222881e-05
-3.30145567497303e-05
-1.58909970361344e-05
-1.44561003033929e-05
-1.4788302001281e-05
-5.29222908232742e-06
-5.77872260016939e-05
-3.98243314649759e-05
-3.88017921329672e-05
-3.3818798061889e-05
-1.12582446667815e-05
-1.53835956917598e-05
-5.764587280615e-05
-3.44666434798214e-05
-3.81327222125854e-05
-3.35522333280534e-05
-2.65279239500374e-05
2.01598529417319e-05
-1.49714114220853e-05
-2.02828059330983e-05
-4.26490574066099e-05
-3.12815320380967e-05
-4.86802336583598e-05
8.60674743887683e-06
-2.18218928940965e-05
-6.11353282885316e-06
-3.06860316316581e-06
-1.07870666964595e-05
-5.07354157308445e-05
-4.281237722924e-05
-2.81952862216071e-05
-2.98838394272788e-05
-3.39166885317113e-05
-2.80340090620164e-05
-4.78563978545452e-05
-3.90398894272099e-05
-1.38726509157437e-05
-2.86413816284216e-05
-3.77511032102137e-05
-3.36159567945169e-05
-2.96809072556953e-05
-3.38671858574854e-05
-2.3357820364131e-05
-4.19440684553673e-06
-4.16851848718596e-05
-2.717955024978e-05
-4.88819168048123e-05
-4.12726761387822e-05
-4.41177656168839e-05
-5.87552223857342e-05
-4.10306152918627e-05
-3.66918342655487e-05
-2.50473392049626e-05
-2.74993685065581e-05
-5.5835983406056e-05
-3.12164833378653e-05
-2.92897637828696e-05
-2.47833087536025e-05
-3.22942818152668e-05
-5.75204373337701e-06
-2.88552707732019e-05
-2.82492624753431e-05
-2.8863376829649e-05
-4.29386362308787e-05
7.2947266694163e-06
-2.43195107650899e-05
-2.46514032321928e-05
-5.0084692682538e-05
-4.88433522758858e-05
-3.634372376574e-05
-6.78277573701167e-05
-2.68202614589654e-05
-4.52741360546063e-05
-2.36683165115947e-05
-2.87081416404514e-05
-4.04659626747312e-05
-1.7489386977542e-05
-2.48487181951892e-05
-2.83297881561911e-05
-4.84061158539143e-05
-5.34819392347397e-05
-1.28258479478893e-05
-4.06513105897221e-05
9.52803712773567e-06
-3.61702021365714e-05
-3.79085297001485e-05
-1.69382936336438e-05
-2.47225918943982e-05
-4.05056448313983e-05
-2.83217391652931e-05
3.44189385073703e-06
-2.67490206411862e-05
-1.17587305242156e-05
-9.53787858867153e-06
-2.87116746103939e-05
-4.10110513163668e-05
-3.07296702774417e-05
-1.80811887181345e-05
-6.15295335586158e-06
-6.41522962110177e-06
-1.56376250440116e-05
-1.62005186945915e-05
-1.7991679851935e-05
-4.71114201109501e-05
-3.72277840564393e-05
-3.52740734964003e-05
-4.00751627265243e-05
-2.81138165365298e-05
-2.47948383561379e-05
-5.60731609555103e-05
-2.4533600208087e-05
-2.87391731834325e-05
-2.52085604340354e-05
-1.08576043071749e-05
-1.28488406858108e-05
-5.15107308279105e-05
-5.172773418399e-05
1.33115357573888e-05
-5.91296984880885e-05
-4.50502402101457e-05
-2.7009058683295e-05
-7.873948998425e-05
-4.34177783258116e-05
-1.8679089647561e-05
-4.62285465898006e-05
-9.18942007536625e-06
-3.25227350258255e-05
-2.33733415164261e-05
-4.27688478008089e-05
-6.03965129953801e-05
-4.18509719507874e-06
-3.98488950406518e-05
-2.67482168253838e-05
-3.95831509991828e-05
-4.32742020622362e-05
-3.63827671492794e-05
-4.40952980833364e-05
-2.2541233966325e-05
2.48089306347411e-06
-2.24020921447044e-05
-3.59964654838892e-05
-3.63965057327539e-05
-4.78120657739736e-05
-1.88945766551803e-05
-1.91208023749699e-05
-1.62898699801714e-05
-5.45285029498831e-05
-4.46037884601439e-05
-6.35359698478864e-05
-3.79255873425737e-05
-1.90294667217818e-05
-6.70969804874805e-05
-1.69893721482352e-05
-2.96596798661891e-05
-3.9551393529425e-06
1.11865819058068e-05
-6.06291801245743e-06
-9.15938666145232e-06
-1.32542711244326e-05
-5.13768994637514e-05
-1.56568519126159e-05
-3.32185015200537e-05
-3.07769669076343e-05
-5.66284908659434e-05
-5.8145917162553e-05
-4.42078625531813e-05
-3.04277064141708e-05
-3.23186598646606e-05
-4.1669243638878e-05
-3.58325314447147e-05
-4.99642137772547e-05
-3.7778213231389e-05
-3.94558056277609e-05
-1.59454837140915e-07
-3.03386076635351e-05
-3.15477736571602e-05
-2.84506001960676e-05
-5.00653660565112e-05
-8.3985496119919e-06
-2.10576004953774e-05
-5.02343541197166e-05
-5.59180268484624e-05
-4.2769747852554e-05
-2.66528270762211e-05
-3.27601017207898e-05
-4.1088173634804e-05
-2.61303648812258e-05
-2.08103168564771e-05
-5.18373990945864e-05
-4.67043451197465e-05
-5.20023152680885e-05
-4.04069971712117e-05
-6.4561317086882e-05
-6.22561123574432e-05
-5.00636660784025e-05
-3.84113079662855e-05
-1.03460157266538e-05
-4.63874577808544e-06
-6.46489456705065e-06
-3.54320664291188e-05
-4.88172672400489e-06
-2.45905009886145e-05
-7.58302448508456e-06
-4.61980765169108e-05
-2.84283658935721e-05
-5.08205090927042e-05
-9.92391100556046e-06
-4.01097638931719e-05
-4.66592080716512e-05
-2.93670299812907e-05
-2.71488749251293e-05
-2.73662469641037e-05
-5.15021890943718e-05
-6.97604107191417e-06
1.14353108302172e-05
-4.75321093685522e-05
-8.7211893184054e-06
-4.8026426814586e-05
-4.33619449153705e-05
1.90383130414892e-07
-2.99149184878986e-05
-4.40923190385246e-05
-3.57400112353587e-05
-3.98787509757285e-05
-6.61031535213964e-05
-1.00615729563793e-05
2.89255011514298e-06
-3.48063921634997e-05
-1.2230047347653e-05
-4.94113719264692e-05
-3.76785406137319e-05
-3.35763197309301e-05
-1.77086860207292e-05
-3.54975394764359e-05
-4.65595706462209e-05
-1.02233757914251e-05
-4.12541946523783e-05
-3.58980329176976e-05
-4.34836872367717e-05
-1.15596061105421e-05
-1.86699480707837e-05
-2.78430573633477e-05
-1.92640370285807e-05
-5.2116854192274e-05
-1.40504585910134e-05
-2.48557466572956e-05
-1.78073025131838e-05
-4.48431800304538e-05
-2.06749799394295e-05
-5.67675544922284e-05
9.5523084431662e-07
-3.3909058716256e-05
-2.03023468497592e-05
-2.22511356286351e-05
-9.53485784716266e-06
-2.84474719244872e-05
-2.66117438602251e-05
-1.0409337055703e-05
-1.56695801189202e-05
-5.53165542102218e-05
-1.3066923085234e-05
-2.54144328791199e-05
-2.8899372070788e-05
-2.61672637482466e-05
-4.93347770425403e-06
-3.32755783324618e-05
-3.89107653602709e-05
-4.06587387535085e-05
-2.94353247849802e-05
-2.20343790094357e-05
-1.88804620726444e-05
1.76515175217406e-05
-1.28655577681414e-05
-2.33105831348141e-05
-3.1354531188434e-05
-2.2787164481584e-05
-3.97339987492595e-05
-3.77047868102486e-05
-3.35716317222007e-05
-4.90700210684125e-06
-1.58230396589104e-05
-3.56810122092307e-05
-2.010591663109e-05
-3.92149058904763e-05
-1.38873705605826e-05
-2.0940974917044e-05
-3.78812401464084e-05
-6.3131050080373e-05
-4.12396874175211e-05
-4.37693222385998e-05
-2.88146829770549e-05
-4.04165894464575e-05
-1.57089896653536e-05
1.30544850323568e-05
-3.75632322380082e-05
-3.85645697518303e-05
-6.54853419823317e-05
2.60334184856035e-07
-1.66527613644209e-05
-4.68001575578398e-05
-5.33312023815625e-05
-3.5802836590073e-05
-3.4202292049535e-05
-2.16730691406097e-05
-6.95575046984194e-06
-4.46215683105608e-05
-4.55838769388738e-05
-2.88291505741974e-05
-1.06752444430057e-05
-4.80639778217156e-05
-3.95565788473393e-05
-2.47041794255984e-05
-5.98406527397762e-05
-1.95578045967578e-05
-8.46802525974374e-06
-4.49105781709796e-05
-4.67446647494248e-05
6.79628648985179e-06
-4.95969140025777e-05
-3.35628176896265e-05
-2.65643437786855e-05
-6.3454337819705e-07
-3.24374858917924e-05
-2.4512889587957e-06
-5.99033060869106e-05
-1.89777476259371e-05
-3.26615487191369e-05
-2.05526298086595e-05
-2.76618176816997e-05
-4.12593926655175e-05
-7.34989286262454e-05
-2.95408416494333e-05
-4.02645776086507e-05
-4.14674029815748e-05
-3.8559080085132e-05
-1.35206265955398e-05
-3.79759898687364e-05
-3.44120800330675e-05
-2.85363746259092e-05
-1.18078567406606e-05
-3.73605360550714e-05
1.23326580736599e-06
-4.4506959709608e-05
-3.84276082264378e-05
-7.29158080384267e-06
-5.36903996012511e-05
-6.00354002633609e-06
-3.36622351774021e-05
-1.53523628526144e-05
-3.15773785921311e-05
-4.95621284943482e-05
-2.25076920678068e-05
-1.53837025688288e-05
-2.81370217555972e-05
-3.31533543072457e-05
-5.15147879590662e-05
-5.478179499652e-05
-2.37418000286331e-05
-1.65488119878104e-05
-1.14268737985765e-05
-3.09713433561924e-05
-1.19405184946613e-05
-2.67233612263481e-05
-2.44637591101972e-05
-6.29737466912972e-05
-6.94013435408346e-06
-3.46800919251221e-05
-3.84602912914204e-05
-2.41366881543224e-05
-1.14784025973134e-05
-1.46621201322665e-05
-1.60661322866219e-05
6.70181827956144e-06
-8.37357406541185e-06
-4.36093015497662e-05
5.87749609234784e-06
-3.23672908359422e-05
-2.35543901387822e-05
-2.92238735100251e-05
-9.64057693353909e-06
-2.43218144987297e-05
-1.98127913973731e-05
-4.18140736495339e-05
-1.14346537974028e-05
-6.66532930832786e-05
-3.23208660664596e-06
-3.46198612632604e-05
-4.13824238324045e-05
-4.12745171834811e-05
-1.77668532025622e-05
-4.81389380014056e-05
-3.73331243406256e-05
-3.53158216113635e-05
-2.21134646617219e-05
-1.30105318889394e-05
-4.18512181882741e-05
-2.62040793526859e-05
-3.20922677479169e-05
-2.88866250994214e-05
-2.23032872006669e-05
-4.28343341212743e-05
-1.75717594536587e-05
2.1668040898307e-06
-4.55798704663896e-06
-3.09060426288036e-05
-4.75193633985502e-05
-2.79457424323812e-05
-2.04038236340356e-05
-2.98232522852445e-05
-4.70083992121077e-06
-1.34058522297315e-05
-1.34131175947101e-05
-6.74277597500701e-05
-2.2075320140494e-05
-2.91986011401942e-05
-5.67894386825974e-05
-1.57172694171096e-07
-3.56921614000227e-05
-1.38853159770863e-05
-9.78294547914425e-06
-2.96013303910357e-05
-1.8500645346006e-05
1.80276561682184e-06
-3.54689003524186e-05
-2.1403173998007e-05
-1.49309486754458e-05
-1.50248611400709e-05
-2.65341138149018e-05
-5.16291337884894e-05
-5.47936806931882e-05
-3.08524064084952e-06
-3.37144013800264e-05
-1.78155513855369e-05
-3.92381748713391e-05
-4.62080055496407e-05
-1.9495713694938e-05
-1.28757739282168e-05
-2.90101151335565e-05
-2.7763778775645e-05
-2.87201705925185e-05
-4.47638294026479e-05
-3.28705383283051e-05
-4.02578194642465e-05
-4.40576467448038e-05
-3.42852189417204e-05
-3.70553620879689e-05
-3.29557882870316e-05
-1.34295527263269e-06
-9.72358789125079e-06
-4.44523743106843e-05
-2.22628145018717e-05
-5.01717615547601e-05
-5.54738759892154e-05
-2.99671632498318e-05
-2.23137527434076e-05
-1.95790118099248e-05
-5.53751334035858e-05
-4.31872131692694e-05
-1.46559128598797e-05
-1.34099245124519e-05
-1.62572734610014e-05
-4.96617772743243e-05
-4.72861115370351e-05
-1.6593066290823e-05
-3.02945598643473e-05
-3.53238276007549e-05
-1.85926633960136e-05
-1.23475667264497e-05
-2.41758793720733e-05
-2.20655851414161e-05
-7.19141183409086e-06
-4.68447073552319e-05
-4.27934186423485e-05
-3.7552412115829e-05
-1.73140299425066e-05
-2.44708372649305e-05
-2.65933427312176e-05
-4.16069856425049e-05
1.14263759880076e-05
-7.95151730077403e-06
-5.79170379918708e-06
-3.16496394573375e-05
-5.56214860365135e-05
-3.21683642352127e-05
-4.09031802989035e-05
-4.59013917514864e-05
-5.50283459620978e-05
-2.08086739449106e-05
1.25495115907446e-05
-7.29545001148926e-05
-1.66487964949875e-05
1.56783826461151e-05
-5.23816909650325e-05
-3.9995559492738e-05
-1.45578650511691e-05
-1.82671678415267e-06
-4.75789586255105e-05
-3.73325202839983e-05
-3.51326074712223e-05
-2.96104243843444e-05
-3.34268291451844e-05
-3.22560189009399e-05
-3.86311666247046e-05
-4.0513553178416e-05
-5.05768240053749e-05
-6.38309716376868e-05
-2.66319091078837e-05
-3.23155780514808e-05
-3.2337370302001e-05
-3.95006991315482e-05
-3.50032552305959e-05
-2.90115993340788e-05
-1.51241050079759e-05
-2.62755665376814e-05
-5.07206201774129e-05
-3.84126953109522e-05
-2.27086372117527e-05
-1.72215333759632e-05
-9.46409805303557e-06
6.4190786725375e-06
-4.13616956458269e-05
-3.66111620427238e-05
-1.29117120547345e-05
-1.91676492501144e-05
-4.46888247231736e-05
-1.24555757938247e-05
-3.04018939639603e-05
-1.71020338382901e-05
-1.4697146782314e-05
-1.83024541292004e-05
-3.75181864114533e-05
-2.6161345633348e-05
-4.22867759057827e-05
-4.14709530023072e-05
-3.13855637446276e-05
-2.30077043309227e-05
-1.29415895982553e-05
-1.66849648075327e-05
-2.25247895197612e-05
-2.27746686485703e-05
-1.36098490445397e-05
-5.67564218331238e-05
-1.60481066521944e-05
-2.40720802736355e-05
-6.02460314957671e-06
-6.14949747561012e-05
-2.45285314782494e-05
-2.61618545536948e-05
-2.44224033469694e-05
-5.07134195814676e-05
-1.9924363477671e-05
-3.44233940481875e-05
-1.49250305604916e-05
-3.67070080888074e-05
-3.61860131220823e-05
-3.04652049638533e-05
-5.41801841008227e-05
-3.22272295032373e-05
-1.16936614433539e-05
-1.72770087137846e-05
-4.84824780337562e-05
-5.78611495474839e-05
-5.65490351021585e-05
-4.12189162230538e-05
-4.11236014991179e-05
-2.90555596094824e-05
-3.02028457878943e-05
-3.20376999108774e-05
-4.12809207612061e-05
-2.23479876187415e-05
3.60578006199296e-06
-3.63530933733076e-05
-3.30083764354497e-05
-4.5101573657179e-05
-3.6281311266763e-05
-2.31166465985596e-05
-4.58502806920396e-05
-4.64629522189741e-05
-3.15438429714326e-06
3.99496004005924e-06
-8.40290713138508e-06
-5.15584687333033e-05
-2.83962512492822e-05
-5.48495357258751e-05
-2.07076599625886e-05
-2.69615673559041e-05
-6.86280386887396e-06
-1.83032786755233e-05
-5.90615924312439e-05
-2.57215943542867e-05
-8.68913635048367e-06
-9.762753239744e-06
-3.80422578694063e-05
-4.33300217140993e-05
-3.35738267872153e-05
-3.50440696530669e-05
-2.90859365290291e-05
-4.02471952385382e-05
-4.5837324433421e-05
-6.33589900311425e-06
-2.46753113718686e-05
-9.15028417358114e-06
-4.60956584637937e-05
-3.42779033370194e-05
-2.48526046665497e-05
-3.15465559453379e-05
3.53040907211142e-06
-7.41954917933739e-05
-4.29534310075331e-05
-3.3967550569244e-05
-6.75145691179783e-06
-4.17426411804246e-05
-2.95013905426825e-05
-1.70485721550519e-05
-3.25494384356454e-05
-2.3160445874411e-05
-4.3146242938274e-05
-3.01591257085058e-05
-1.89347861034111e-05
-1.67694286405559e-05
-2.14856796501943e-05
-4.82574022482991e-05
-7.23351850457402e-05
-4.73175615244293e-05
-2.9463758281866e-05
-2.63532260077325e-05
-2.60789404975383e-05
-1.58188105224312e-05
-3.60997972129762e-05
-1.62452317718884e-05
-5.63362825682326e-05
4.70707894037041e-06
1.52098703359615e-06
-2.10256301208815e-05
-2.96068160055935e-05
-4.83155476962388e-05
-4.27261963608237e-05
-1.94495345910228e-05
-1.0866310744458e-05
-2.35427480872535e-05
-4.39260290220636e-05
-5.50456426150802e-05
-9.80642846758548e-06
-1.45324264438761e-05
-4.61138072440471e-05
-2.68657011530014e-05
-4.94491963853457e-05
-4.07369940260009e-05
-5.06601859600612e-05
-2.50486115678868e-05
-6.54516142147645e-06
-4.10251100732347e-05
-1.71208473950977e-05
-2.78047297043376e-05
-2.73465662502742e-05
-5.50119929681524e-05
-1.87998189379317e-05
-4.15035229597728e-05
-1.95485768460363e-05
-5.05920531379411e-06
-2.32970650852019e-05
-3.04621738733317e-05
-5.93498775621688e-05
-2.55960021332764e-05
-6.76181634614237e-05
-5.35535597891846e-05
-4.23380129375018e-05
-2.54502515966414e-05
-3.72375696350987e-05
-3.52324912269832e-05
-1.88668789090109e-05
-3.50083135045007e-05
-8.19640782204862e-06
-2.99918209105719e-05
-3.86269284453657e-05
-2.27159207097416e-05
-4.16634797192145e-05
-4.32846014716942e-05
-1.5312672098025e-05
8.26784185995231e-06
-2.59060983295085e-05
-2.47499432749689e-05
-3.2943024866348e-05
-1.96114884949547e-05
-4.41971967661875e-05
3.550605876415e-06
-3.88711676102807e-05
-1.75761821657994e-05
-1.12567961189898e-05
-2.45644677323937e-05
-4.09981009686497e-05
-2.4049547956254e-05
-2.2969094481811e-05
-3.99999095124716e-06
-3.98420712325564e-05
-2.91053623093232e-05
-5.29604085546328e-05
-3.96030994107005e-05
-1.8999672252685e-05
-3.63491696565543e-05
-3.43546333990735e-05
-8.57538357878823e-06
-2.54371910723335e-05
-2.19552691699459e-05
-1.97482649407632e-05
-3.71942547837837e-05
-3.62194497641424e-05
-1.97598684460274e-05
-1.81268382448297e-05
-1.31633995566389e-05
-4.00781831157627e-05
-3.16848782343917e-05
-2.73822425344496e-05
-2.46024076999416e-05
-3.27240237550007e-05
-2.94512756816078e-05
-1.12593194838082e-05
-1.23271744018567e-05
-5.21242328603187e-05
-1.11476444632531e-05
-3.74783147058948e-05
-3.34771844727911e-05
-2.45338187203196e-05
-2.15875495343815e-05
-6.43728988154296e-05
-2.50689603095858e-05
-2.3233168451391e-05
-9.31539795115878e-07
-2.66022007569623e-05
-2.17685245535417e-05
-4.05310065442043e-05
-1.77721656374085e-05
1.31997965389682e-06
-4.06332904068862e-05
-5.28956474493223e-05
-6.3134894380088e-05
-4.53411108148331e-05
-1.59180992260833e-05
-3.85687020310618e-05
-1.29023788772477e-05
-6.9214982271782e-05
-1.56428821031213e-05
-4.47840833819236e-05
-4.69781757651688e-05
-2.0429809604142e-05
-2.62434489550642e-06
-2.14308833820841e-05
-5.89822827559352e-05
-2.8316981053764e-05
-3.62942706181957e-05
-4.09015676977798e-05
-3.1905687798889e-05
-4.29415814893936e-05
-5.08594084410533e-05
1.48690326098543e-06
-1.61414326530867e-05
-2.01616504732747e-05
-2.99282713289218e-05
-3.53181834512311e-05
-4.31838390582926e-05
-3.87522040356139e-05
-3.69634835642873e-05
-6.04387792393261e-05
-6.27253057866805e-05
-1.19197781886729e-05
-2.56198440793142e-05
-2.74824334838697e-05
-3.49618627970924e-05
-2.21230727377495e-05
-2.95927910115027e-05
-4.86259767335274e-05
-2.87293989309149e-05
-7.6196978924278e-06
-8.62811597669515e-05
-4.1861709481485e-05
-1.65999798948318e-05
-2.64396027786031e-05
-4.16472961332743e-05
-6.10950796573928e-05
-3.65616153880027e-05
-1.41935717264555e-05
-3.60717581291143e-05
-2.32608288444832e-05
-5.15766123479092e-05
-4.55846806574796e-05
-5.41285073210591e-05
-4.15566814078611e-05
-4.47963608942042e-05
-1.4362519128543e-06
-2.87832490453163e-05
-5.11630494608776e-05
-8.2568411621673e-06
-2.77832317023844e-05
-7.81396160308022e-06
2.70251600237052e-05
-2.57715938908282e-05
-4.19628125930558e-05
-3.07195146542429e-05
-9.8779565590792e-06
1.81993106921582e-07
-4.96270605861944e-05
-1.44596819831847e-05
-3.95589593056962e-05
-1.71052058901153e-05
-3.22477845280866e-05
-5.14298017886475e-05
-2.76394055661368e-05
-1.12004147204455e-05
-5.77734041553012e-05
-2.4685135899418e-05
-6.4039349089655e-06
-1.12045675818861e-05
-4.16281352819739e-05
-2.6820002100578e-05
-3.45480501795923e-05
-2.33311344576558e-05
-2.64133639381445e-05
-1.49681313084816e-05
-4.43666772080188e-05
-9.02553977674655e-06
-1.68075675243484e-05
7.79845024233796e-06
-4.24474479556724e-05
-1.0487883766389e-05
-1.06903460262758e-05
-3.70569294464041e-05
-3.05849964057151e-05
-2.9134901770819e-05
-1.44809423202333e-05
-2.13049041105522e-05
-2.29618701961601e-05
-6.72410965789322e-05
-3.21096662202213e-05
-5.59715223064278e-05
-4.00960520246106e-05
-2.84947969735011e-05
-5.56515517224096e-06
-5.09039476955899e-05
-5.88634782857441e-05
-3.64987020539532e-05
-2.68368994998756e-05
-1.78713339301374e-05
-2.80174255544644e-05
-1.52149443426157e-05
-4.25183703423696e-05
-2.67108832247786e-05
-4.53215286178209e-05
-3.90961202486856e-05
-1.22806747029097e-05
4.161553211002e-06
-1.65742722426964e-05
5.26048543748956e-06
-2.10203309693382e-05
4.77723855067936e-06
-2.53281207581836e-05
-2.36261733338281e-05
-4.32707229926109e-05
-4.27736167908909e-05
-1.39928136185315e-05
-6.10087354223484e-05
2.78989762708982e-06
-2.80723827758754e-05
-1.80158053632228e-05
-1.1516482581359e-05
-1.9197869824736e-05
-4.74970553948918e-05
-5.02857426298488e-05
-1.65669222604336e-05
-2.32652785827771e-05
-4.024696264203e-05
-4.02051979858554e-05
-1.42723235734662e-05
-1.91250290055238e-05
-3.66646434004689e-05
-4.48417861338266e-05
-4.03223975375305e-05
-5.47379855834011e-05
-1.2790669385781e-05
-1.06248042188985e-05
-2.4851513507603e-05
-2.34533684682439e-05
-4.00207886220879e-05
-2.78476368364044e-05
-4.00979677257174e-05
-3.72758248026013e-05
-2.50166188964106e-05
-1.88073879414429e-05
-1.92850464374282e-05
-5.38376599024944e-05
-6.22167688551068e-05
-2.09393131029124e-05
-5.24816457186287e-05
-5.11451111731938e-05
-2.48469210507283e-05
-1.74487217610194e-05
-4.69530682652077e-05
-4.19939897926981e-05
-7.69925283343641e-06
-2.11320339512794e-05
-2.87777672505518e-05
-5.58556478868975e-05
-1.69209565905007e-05
3.07294344876506e-06
-3.8931891854673e-05
-2.35782277117028e-05
-5.18395637730259e-05
-1.80411610266206e-05
-2.24551951076517e-05
-5.02323178098068e-05
-2.92223285825001e-05
-2.20553495947594e-05
-4.78668478766661e-05
8.25336493007448e-06
-4.15128608269914e-05
-3.38513406928514e-05
-2.51833526001576e-05
-5.2003781585555e-05
-5.78994931318036e-05
-3.04442894223376e-05
-4.621787114609e-05
4.17115919643601e-06
-8.35756525319249e-06
-1.05077483858014e-05
-3.43108825170335e-05
-2.57114005849544e-05
-2.91049964237943e-05
-4.40056575747068e-05
-3.05780223556744e-05
-1.4830404262486e-06
-3.03988919334416e-05
-2.82881131737396e-05
-2.70151203506545e-05
-5.01314549256383e-05
-3.4677028428699e-05
-4.25179750594845e-05
-3.21355578487511e-05
1.5253060522805e-05
-1.9675432037348e-05
-3.4308244520838e-05
-2.34440312663752e-05
-3.78284485957645e-05
-1.01133873561183e-06
-5.50825043709686e-05
-2.36872860411282e-05
-6.30155950503239e-05
-5.38707083299519e-06
-4.87010561940828e-05
-3.30738504770115e-05
-4.84061081839391e-05
-2.14084665406966e-05
-1.48608536562371e-05
-3.65290635662701e-05
-1.85470885422553e-05
-2.36865703509293e-05
-4.44620070227896e-05
-3.2680636161034e-05
-3.59058125148988e-05
7.45126702885285e-07
-2.48780435527954e-05
-4.13213719073227e-05
-4.49129204237188e-05
-3.00722602514408e-05
-5.02946308592265e-05
-3.39249350456384e-05
-1.87300391771283e-05
-3.11937921278204e-05
-2.34997203768249e-05
-1.90012127165985e-05
9.16566974427511e-06
-3.54011450056916e-05
-1.304517827523e-05
-3.26909616960318e-05
-3.81873858564669e-05
-1.64917682691087e-05
-3.4395205588209e-05
-3.07863566953189e-05
-3.35049920979655e-05
-2.02276211411339e-05
-1.37040084515023e-05
-3.56167652597269e-05
-3.49285377735306e-05
-4.01252930051801e-05
-2.9356240253451e-05
-6.42460442787278e-05
-5.80219887720722e-05
-6.67870405166048e-06
-1.09330688972919e-05
-3.99452007616952e-05
-3.02122637081429e-05
-4.7431310371302e-06
-1.06333158885863e-05
-5.43939538338392e-06
-3.8264712547663e-06
-4.69796346271311e-05
-4.65547788646122e-05
-5.52068694932278e-05
-3.75610184422304e-05
-4.24614600949626e-05
-3.93619198124092e-05
-2.63921139219432e-05
-5.4319694659427e-05
-8.93969798524667e-06
-3.38916540892573e-05
-3.73600208518821e-05
-2.58790538181613e-05
-1.56706892065955e-05
7.9505945180323e-07
-3.94523668343605e-05
-2.81171439552362e-05
-2.84690498395404e-05
-1.69458847025328e-05
-2.1510774728468e-05
-5.57496400089882e-05
-7.16442885223242e-06
-1.49563711883791e-05
-4.61581093256998e-05
-3.71929667727043e-05
-3.45901004127696e-05
-3.19816039467712e-05
-2.43085603993339e-05
2.88669017380669e-06
-3.63332043199266e-05
-3.30953622432508e-05
-1.08137102679316e-05
-1.79446575312583e-05
-3.10896736273809e-05
-5.2998157415745e-05
-5.005434451579e-05
-4.07859431208207e-05
-2.74384956998267e-05
-3.09775262121833e-05
-4.76966584304266e-05
-2.87261950013986e-05
-4.07564051385397e-05
-2.44017166974837e-05
-4.69487116331335e-05
-4.01117929792658e-05
-4.40314955960539e-06
-1.76536890272876e-05
-2.41915768745735e-05
-3.86897667662104e-05
-2.04766909028265e-05
-6.51244821022423e-05
-3.48544997585386e-05
-4.36484397555054e-05
-3.08454778179106e-05
-3.51073220070837e-06
-7.62274840729667e-06
-5.25003841526424e-05
3.6816552321009e-06
-6.77678893202211e-05
-1.02843831258359e-05
-1.41621792727801e-05
-3.87458217752011e-05
-4.21730288631637e-05
-3.67477656153435e-05
-2.88224283344646e-05
-2.42751657173956e-05
-4.25537822112417e-05
-2.77664172644004e-05
-3.82391251425768e-05
-1.70925457676222e-05
-4.25392131640804e-05
-2.7226040827269e-06
-1.86297815186445e-05
-3.66736956305452e-05
-1.42400422629199e-05
-6.85771572154345e-05
-4.01791191615219e-05
-1.43014264153499e-05
-1.74226565342658e-05
-3.78144026018224e-05
-2.40560445046629e-05
-2.03344379149367e-05
-3.52472734631236e-05
-1.83138818787627e-05
-1.86007823771443e-06
-4.70535528108441e-05
-2.73993968097437e-05
-4.68137222157514e-05
-4.68776164459343e-05
-3.04792126970395e-05
-3.46269079907365e-05
-1.41975940412665e-05
-5.69621066536237e-07
-2.70636325423638e-05
-3.01622414651713e-05
-2.50258100004812e-05
-2.70144639795055e-06
-2.44670390256073e-05
-3.09337740187296e-05
-4.11878198007013e-05
-3.02499754837408e-05
-2.92004654164508e-05
-5.0590475190749e-05
-5.85187516046932e-05
-1.988954722119e-05
-3.61839145804826e-05
-3.4253682029755e-05
1.96910008247616e-06
-2.66560513781633e-05
-6.82238161008044e-05
-3.90454167742502e-05
-1.63130087053206e-05
-3.12781707298622e-05
-3.82432157222073e-05
-2.03898693417224e-05
-4.5560993711149e-05
-1.53996985430459e-05
-4.08589037448029e-05
-2.99794523222935e-05
-5.13724944006272e-05
-2.06958838665141e-05
-4.22158278394232e-05
-4.85318590499112e-06
-2.19105842615552e-05
-4.69122886537646e-05
-3.34536839488349e-05
-2.43031331752623e-05
-4.51588756529739e-05
-1.84645803344304e-05
-5.66024792061215e-05
-4.65869951216379e-05
-3.1667496116486e-05
-3.52477039445562e-05
-1.91279274651421e-05
-1.15896061134685e-05
-5.31744441174618e-05
-5.04845301034115e-05
-5.3004566073503e-05
-1.95075551098764e-05
-4.64684881850982e-05
1.35183296945914e-05
-3.6049663782289e-05
-4.32227520679454e-05
-4.13829422611457e-05
-4.42816254409618e-05
-3.34457252560784e-05
-2.80395354108288e-05
-8.93571316472628e-06
-2.33021605539493e-05
-1.42256600975004e-05
-5.0515201465286e-05
-1.05759734729184e-05
7.71470416431509e-07
-2.07872262756711e-05
-5.25150070291702e-05
-1.67143474678218e-05
-3.06501408549302e-05
-3.89339912474308e-05
-4.68947651112761e-06
-7.900317904169e-06
-2.49441808831712e-05
-2.68017281656037e-05
-6.13979926362916e-06
-4.25654766678404e-05
-4.81971071454722e-05
-4.67642962463262e-06
-3.70061076105988e-05
-1.00089159961246e-05
-1.68018485576078e-05
-4.49788352287831e-05
-4.41548412713238e-05
-3.17681339921021e-05
-3.94399134027059e-05
-2.37430373118367e-05
-2.9473982737112e-05
-3.63655765082682e-05
-3.64563024769798e-05
-4.74969134788002e-05
-2.51452899476858e-05
1.47074301927349e-06
-6.1474365118609e-06
-4.51748255393214e-05
-1.40873877494622e-06
-6.76172036468113e-05
-2.37192257755351e-05
-2.36218193842853e-05
-3.18472350753985e-05
7.67095415706622e-06
-2.52358913495928e-05
-2.38045769700178e-05
-1.19091660493771e-05
-2.07362912054147e-05
-2.11435282878804e-05
-2.76751141119601e-05
-4.62338820627403e-05
-5.03727959118209e-05
-3.68050753450689e-05
-3.32638766808754e-05
-4.67990023329855e-05
-4.096961842012e-05
-4.05854779107972e-05
-2.85802738586367e-05
-2.03165779404141e-05
-3.3598391681169e-05
-6.81539154941486e-06
-2.30888463870664e-05
-2.05514795309496e-05
-5.6206533475147e-05
-3.36978572810936e-05
-4.94111045238587e-05
-3.68838161153143e-05
-4.81649351685213e-05
8.4101624144559e-06
-5.28392842232488e-05
-3.16154328499685e-05
-2.99487672394198e-05
-3.13831552629704e-05
-2.09058678109791e-05
-1.94818318819598e-05
-3.40573872452891e-05
-4.22420765834745e-05
-1.99078059750737e-05
-1.89673723874658e-05
-3.17146495752857e-05
-2.6374747381398e-05
-2.92849265013184e-05
-1.10929755071489e-05
-2.17520983364877e-05
-3.00902009687624e-05
-1.76499761860222e-06
-1.40325475322126e-05
-1.31262276094247e-05
1.54067114786658e-05
-8.5266939416782e-06
-4.61974610903201e-05
-2.88130353925146e-05
-3.14696587105714e-05
-3.80113394630286e-05
-2.41407275488392e-05
-5.03720462248907e-05
-1.48109774716433e-05
-6.17409312257297e-06
-3.00517206652207e-05
-5.49731348331832e-05
-1.86053277172787e-05
-3.33735838526973e-05
6.97638223070079e-07
-1.74006730733426e-05
-5.32193367656382e-05
-2.07859557820972e-05
-6.08032155839936e-07
-5.4096075825639e-06
-1.56528215610272e-05
1.47114729847298e-06
-3.64948512888027e-05
-7.39223105410439e-05
-2.17593577926899e-05
-4.12184186464377e-05
-4.42605757016992e-05
-4.97629142632146e-05
-8.73789943097911e-06
-2.13169230839909e-05
-2.99545352926138e-05
-1.6579871446623e-05
-9.41768901644301e-06
-2.94203628937098e-05
-8.12993563348966e-06
-3.53156943582346e-05
-2.46126905870231e-05
-2.9616888963745e-05
1.96150025837181e-05
-1.11097049815132e-05
-3.2423926178017e-05
-4.39582957696074e-05
-3.81013624818343e-05
-1.51377871895049e-05
-1.11918955238232e-05
-1.68596028834718e-05
-4.36989295107531e-05
-2.2745288617074e-05
-5.33011366777048e-05
-2.41832676586284e-05
-2.9770868159292e-05
-1.39437992351644e-05
-8.66691819888374e-06
-2.46331171423737e-05
1.86464178852039e-05
-2.5974851130747e-05
-1.4165602246911e-05
-5.23451658952807e-05
-1.99082731918642e-05
-4.60784799935062e-05
-1.54803286064795e-06
-1.84125870150951e-05
-6.52113273351223e-05
-5.30266656584341e-05
-3.56418883504938e-05
-3.76891188163094e-05
-5.30588343042811e-05
-2.36928459532124e-05
-1.91218818495204e-05
-3.97324455331471e-05
-8.10799549767848e-06
-3.23369927952337e-05
-3.05540321161157e-05
-3.09782358909208e-05
-3.09590400429115e-05
-4.75717842834515e-05
-6.75175599012933e-05
-2.41015145840697e-05
-5.68717367625724e-05
-3.32163354349701e-05
-4.2484015292678e-05
-2.09657444627985e-05
-2.64351961155572e-05
-1.60606436613389e-05
-3.98743082404526e-05
-4.72539920741961e-05
-3.37768609019764e-05
-2.42698571173879e-05
-1.39370404965811e-05
-3.93580158311889e-05
-2.81726062822375e-05
-4.2016621608367e-05
-1.8752622250083e-05
-2.5661431550087e-05
-4.16503998775888e-05
-1.93743014865801e-05
-3.36304546809433e-05
1.03237299926549e-06
-6.70381708313156e-05
-5.60862918227247e-05
-2.42041579059426e-05
-4.8020562883906e-05
-4.31716613200761e-05
-6.4557619457364e-07
-2.34785458430534e-05
-3.71561317462359e-05
-1.24826614490708e-05
-5.51252673064219e-07
-3.42254866167841e-05
-1.44679481025586e-05
-2.24060265585997e-05
-5.1233472057163e-05
-1.66521259712944e-05
-2.21126957205406e-05
-3.80298263257132e-05
-4.51300402206437e-05
-2.04840678151654e-05
-2.32398161515211e-05
-4.37290709322867e-05
-2.2899416405792e-05
-3.81769523616609e-05
-2.60369928966637e-05
-1.23058733855177e-05
-1.86076408993846e-05
-3.04838648777352e-05
-3.31122320069008e-05
-2.00475692394834e-05
-3.73263192684514e-05
-2.88645999261581e-05
-4.02165125553842e-05
-3.42479307263012e-05
-4.00037352533674e-05
-4.06649712014046e-05
-2.81644243392554e-05
4.49283257362925e-06
-1.70436152203178e-05
-4.18552638994398e-05
-2.8031860017969e-05
-3.17549366103788e-05
-5.93107369741266e-05
-7.88664573771984e-06
-1.61325952226024e-05
-8.8893756400089e-06
-2.06552126522616e-05
2.30930940275309e-06
-3.6206483790095e-06
-3.3905153062949e-05
-3.91627102349066e-05
-3.73677649247211e-05
-5.00098406520283e-05
-2.4873474158939e-05
-2.98492954713936e-05
-4.00866248729233e-05
-6.9673377220484e-06
-3.13453167355704e-05
-1.93461781728804e-05
5.96725698818608e-06
-2.78547867330932e-05
-4.46392779726768e-05
-2.8779765594066e-05
-2.8940358790148e-05
-2.19690121466489e-05
-2.77391755435734e-05
-2.22275187524523e-05
-1.79515729936253e-05
-1.91772425122481e-05
-3.44696641158155e-05
-3.85557600785624e-05
1.89908550516436e-06
-3.70379304617501e-05
-3.05132762171729e-05
-5.1818289128416e-05
-2.66419360058274e-06
-7.10134410108525e-05
1.30837773464717e-05
-3.91151340292228e-05
-3.98236985391607e-05
-5.64499347733493e-05
-3.00942202029962e-05
-2.81836874556533e-05
-4.47005639411658e-05
-5.32420516794745e-05
-4.62934570316287e-05
-2.51579289911868e-05
-3.48685607893328e-06
-3.38365675312372e-05
-4.0362995574887e-05
-2.64433972354413e-05
-4.78861837464182e-05
-2.20927567268999e-06
-1.27562375570192e-05
-3.14621255934431e-05
-1.63382580993336e-05
-1.91124538756905e-05
-1.06017354231259e-05
-3.5000423603413e-05
8.25917326868671e-06
-1.06810043277851e-05
-3.18446895439059e-05
-3.47008338319407e-05
6.87343734225988e-06
-5.39056890040759e-05
5.22001761108387e-06
-2.1665706681203e-05
-4.64866730779882e-05
-4.76870878454648e-05
-1.9183122042891e-05
-6.23672381058554e-05
-1.57410105579954e-05
-1.67217161671289e-05
-2.4350284497489e-05
-3.27745592853918e-05
-4.71294932332276e-05
-3.16574358707177e-05
-3.79198478571738e-06
-4.49896768664555e-05
-2.22966715601414e-05
-1.53721238141472e-05
-4.25374474666381e-05
-2.71501096858154e-05
-5.69608902982424e-05
-2.60828274420919e-05
-5.58858401752784e-05
-8.3423977044047e-06
-2.25678409370825e-05
-3.54193077594197e-05
-5.33900468876314e-05
-4.26913472318259e-05
-5.1882280683231e-05
-2.22991922697714e-05
-2.51082060833949e-05
-3.64510408477829e-05
-4.35478636510494e-05
-4.4580494107343e-05
-2.00613117890822e-05
-2.08304881171461e-05
-1.81951347769144e-05
-2.26477387766051e-05
-5.67773512640082e-05
-4.93589440773965e-05
-3.08588652088025e-05
-3.29408872675631e-05
-5.46546438890105e-05
-3.1517052312571e-06
2.6388802808334e-05
-2.74994364407387e-05
-3.32151258009742e-05
-3.81823291141747e-06
-7.78466820883327e-06
-9.11082995562029e-05
-1.26489149483008e-05
-3.90805626877689e-05
-2.06090282046993e-05
-4.31308248669347e-05
-3.43729242440671e-05
-1.55685439523659e-05
-1.06468707802959e-05
-4.88129994944392e-05
-2.55625009639611e-06
-4.04312070006519e-05
-1.83165012057324e-05
-4.33920551407897e-05
-3.64085762707118e-05
-2.12966445018631e-05
-1.60176634670471e-05
-2.5986325042467e-05
-1.60084372308951e-05
-4.72955609399279e-05
-3.52735144427176e-05
-2.34168860249934e-05
-2.15603610507264e-05
-3.13102695943245e-05
-1.60172339442309e-05
-2.0901695847273e-05
-1.09410285490037e-05
-3.54727793908294e-05
-3.78398310791556e-05
-1.81290981862451e-06
-1.23440287048073e-05
-1.17069447027057e-05
-2.12723782742948e-06
-1.50027954450385e-05
-1.83227347081413e-05
-2.88488027383371e-05
-4.24584101059998e-05
-6.28211464011138e-05
-3.55917473578056e-05
-3.5216794811935e-05
-4.36247395831771e-05
-3.05092609055075e-05
-5.90855331852131e-05
-6.12167270861041e-05
-2.62738899201635e-05
-8.71021449285342e-06
-3.29023214971329e-05
-4.39818367735529e-05
-4.66429462108301e-06
-1.02628081214665e-05
-5.06032841223579e-05
-5.42871800393921e-05
-5.14822858717522e-05
-1.40700207812399e-05
-4.08776454551654e-05
-1.70572648893167e-05
-3.16001122122403e-05
-1.86093847805512e-06
-6.37919757377672e-05
-5.03956081279369e-05
-2.6728567914869e-05
-2.76172850988121e-05
-2.53567609872266e-05
-1.80927179140051e-05
-5.68426799338652e-05
-4.12905176237034e-05
-1.72568264874694e-05
-1.49172698300119e-05
-1.532117397354e-06
-4.25785031492461e-05
-3.05750919216732e-05
-1.66088751365736e-05
-3.68102424542917e-05
-2.60775076700504e-05
-2.92742380941557e-05
-4.6155131774863e-05
-2.12676235496299e-05
-1.68770997532462e-05
-1.58914314904034e-05
-4.98459253446879e-05
-3.54084024360181e-05
-3.37567036243002e-05
-1.13449546385629e-05
-3.44757630090616e-05
-3.11617918623183e-05
-3.000922393073e-05
8.45389352149266e-06
-1.87717206223562e-05
-2.70283786350434e-05
-1.40181197269567e-05
-3.40587654098954e-05
4.15389878220387e-06
-3.69956829422709e-05
-2.97032086036026e-05
-5.03503904544154e-06
-2.98394777870966e-05
-2.6527864378556e-05
-2.4642987537895e-05
-3.61731080808545e-05
-1.38211081504743e-06
-3.10942070711586e-05
-3.57682904685574e-05
-1.71060919500917e-05
-4.10950508067667e-05
-1.82002751239914e-05
-2.55032563639575e-05
-3.34878039516337e-05
-5.02070893220952e-05
-3.34787034886432e-05
-3.67062097301847e-05
-2.62456740492556e-05
-4.08623426714707e-05
-2.42374146818897e-05
-1.85096660071823e-05
-1.2178704169999e-05
-3.72897650710611e-06
-2.75297537125279e-05
-2.90038421047534e-05
-2.56105946619284e-05
-9.84915263360669e-06
-2.63029846188044e-05
-1.76931814602785e-05
-7.39960947509742e-06
-3.73191773232708e-05
-1.38654103398287e-05
-3.65412414795954e-05
-5.92685348055096e-05
-4.02269705240164e-06
-4.02184166184372e-05
-3.49595642273772e-05
-3.21531449536515e-05
-5.7630602700119e-05
-2.80787808255314e-05
-4.81645304493196e-05
-8.63032325340318e-06
-1.94816428489996e-05
-5.35764682452672e-06
-2.00959859698521e-05
-7.84923347321723e-05
-3.76311787324826e-06
-1.00842796400725e-05
-5.97790486301319e-05
-3.96428944557194e-05
-2.35685107146211e-05
-3.64355068653685e-05
-6.08517265297272e-06
-1.87572568877724e-05
-1.64303370881788e-05
-5.82427526097913e-05
-3.42068486706281e-05
-1.24185241053692e-05
-2.39559706015357e-05
-3.28058600469027e-05
-2.72576804051049e-05
3.58398083643698e-07
-2.64684579531322e-05
-2.89490379783305e-05
-3.485933405224e-05
-4.26443445758423e-05
-7.03365634162289e-05
-1.59292188303571e-05
-2.17975561569179e-05
-4.33118182755596e-05
-3.99118913723566e-05
-2.45358382147082e-05
-4.4656101464208e-05
-4.79305454828036e-05
-3.87872971151584e-05
-4.39707727262361e-05
-1.74958257549164e-05
-3.88254773327796e-05
-2.6840102656929e-05
-2.23427403381212e-05
-1.87264354194829e-05
-3.88277359623306e-05
-2.17007787519109e-05
-1.29727795972294e-05
-3.31537587736597e-05
-3.97965450988026e-05
-3.08458926687286e-05
-1.35045173326891e-05
-1.76715302634916e-05
-2.67013087023607e-05
-1.22979589658382e-06
-2.44128776955687e-05
-6.1218287940547e-05
-2.34761233492117e-05
-2.71475332132055e-05
-4.65161460114845e-05
-1.91005660215857e-05
-6.52139589043302e-06
-4.03118179334843e-05
-3.59983748459334e-05
-2.54305235129371e-05
-2.36954099247443e-05
-4.55818607471612e-05
-2.78118663506895e-05
-4.26117479126933e-05
-6.1124109471879e-05
-5.29602885759751e-05
-4.72970838919954e-05
-1.7205905028874e-05
-2.91159627110737e-05
-1.66282244242477e-05
-6.98309857079274e-06
-3.16016935133937e-05
-3.82072094127058e-05
-1.80210264862274e-05
-4.06247642095325e-05
-5.05056545508954e-05
-7.43038609955001e-06
-2.25256895091003e-05
4.06615585305103e-06
-5.59250251419423e-05
-3.80785170894881e-05
-2.95022561231395e-05
-9.72418266179566e-06
-5.26053684150435e-05
-3.75664818895691e-05
-1.51836030768921e-05
-2.32216793566845e-05
-3.34171783294606e-05
-3.41426336603813e-05
-3.04420350253615e-05
-3.00264713275903e-05
-5.16022589142531e-05
-5.95660921938898e-05
1.27668233309288e-05
-3.61849002071553e-05
-3.86465371004709e-05
-3.49642951935473e-05
-5.8918911654389e-05
-2.30900593683126e-05
-6.73431048903479e-06
-3.32078388507652e-05
-3.55222564572739e-05
-5.26671805551915e-05
-1.36537837263118e-05
-1.4028528250369e-05
-2.16122861099795e-05
-5.09023180632368e-05
-6.19319656664539e-05
-3.43589413855321e-05
-4.49329220894529e-05
-3.19782294400145e-05
-2.83329033184808e-05
-1.97595047362023e-05
-1.21249718088814e-05
-1.01705485110643e-05
-1.59961072753925e-05
-4.28398812268797e-05
-1.26235960551572e-05
-4.64946934081403e-05
-5.51366827436157e-05
-1.41349254952655e-05
-1.60744009419098e-05
-1.20495381341483e-05
-5.67019835725413e-05
-8.7195725380666e-06
-1.63695579097944e-05
-5.34555512211611e-05
-3.31881976466508e-05
-1.66254582476326e-05
-1.26915825407273e-05
-1.58447023622458e-05
-3.47310425097507e-05
-5.58984565500375e-06
-5.21333516554779e-05
1.80934957754587e-05
-3.40110738271015e-05
-5.57931746259374e-05
-5.49540377954796e-05
-3.88863740283686e-05
-3.57442686378756e-05
-4.39815049485032e-05
-1.64218595656115e-05
-7.63857615866589e-05
-2.78722466102423e-06
-3.03589182538455e-05
-3.67204920098037e-05
-5.16855599656061e-05
-2.92876792272034e-05
-2.6912733746619e-05
-4.02675964249613e-05
-2.78812658904372e-05
-2.49050110954218e-05
-3.40946142306001e-05
-2.15913122762031e-05
-4.23906247531101e-05
-4.23512836144717e-05
-2.4218080736926e-05
-3.84704974496315e-05
-7.88097920506469e-06
-5.65180767775309e-05
-5.70555597278714e-05
-1.89915429532974e-05
-3.1928909616101e-05
5.12684324101462e-06
-1.54186828491106e-05
-5.05606060392745e-05
-2.38877433047672e-05
-5.6050009608221e-05
-2.85732232196539e-05
-5.70044455651084e-05
-5.03017229601323e-05
-1.06815102091127e-05
-1.68008163917391e-05
-3.20163319408793e-06
-3.51819052517121e-05
1.01387973927014e-05
-4.04542952401768e-05
-2.05979591625723e-05
-2.67979330133658e-05
-3.69255543677926e-05
-5.71764676534911e-05
-3.01933799397581e-05
-5.18594082327753e-05
-5.26747367980482e-05
-1.66333007397295e-05
-1.01213855746192e-05
-4.33250656164731e-05
-8.90005955825178e-06
-2.46206736935703e-06
-2.17874893892269e-05
-1.35311111447684e-05
-3.62502223855415e-05
-5.07786386081519e-05
-2.94775832455173e-05
-1.15039301873315e-05
-1.38881028256349e-06
-2.20380575780479e-05
-1.67046063374376e-05
-3.89680038796212e-05
-1.23121246367064e-05
-1.37881425140497e-05
-2.18121677799012e-05
-2.28638963870631e-05
-3.07390505452835e-05
-5.98291599018497e-05
-4.84601372436448e-05
-3.24015825384166e-05
-7.26686463545724e-06
-6.99848868702068e-05
-2.46134352241055e-05
-6.43601327161113e-06
-3.53024571699109e-05
1.55550806829224e-05
-5.30069664683695e-05
-4.59414262394856e-05
-2.11705712271697e-05
-5.77211945233699e-05
-1.19840020229379e-05
-4.8206689952574e-05
-5.41344241232324e-05
-2.33615093107256e-05
-3.01486677658497e-05
-4.33796462709453e-05
-1.49260270742195e-05
-3.74887429167193e-05
-3.79052404212662e-05
-3.76891819509272e-05
-2.73238835268238e-05
-2.30753781830813e-05
-2.1248294152281e-05
-2.61166791740686e-05
-5.19803290240517e-05
-2.42301095611807e-05
-3.43033508194134e-05
-5.2550074674908e-05
-1.42367816122589e-05
-5.18126445580576e-05
8.48412616789215e-06
-3.2214579420601e-05
-3.28150990320386e-05
-2.25036294248781e-06
-2.7754957764518e-05
-4.88709129027718e-05
-2.85302231146949e-05
-2.8793296555911e-05
-2.152018301793e-05
-4.39069687932378e-05
-4.62280369736018e-05
-3.28562899192509e-05
-3.02686658442394e-05
-4.78699520854097e-05
-3.46624831234187e-05
-1.88524666401927e-05
7.35758772969598e-06
-2.30028542774112e-05
-4.95559195677831e-05
-9.38712620032144e-06
-2.27700071539528e-05
-4.10288559006391e-05
-3.04718328979081e-05
-1.95950434247532e-05
-2.74836003239195e-05
-3.19773064574917e-05
-3.28880260888531e-05
-3.27742178156855e-05
-1.66207801839273e-05
-3.35308884148492e-05
-4.83058101823565e-05
-1.92307873253534e-05
-1.67335207929332e-05
-4.44634586098488e-05
-1.8292735211223e-05
-3.4315798906075e-05
-3.52810819589467e-05
-3.41393802224293e-05
-1.31126767289789e-05
-4.22196294211341e-05
-3.26973745011917e-05
-3.91935258017172e-05
-3.54648943146897e-05
-1.91787448509777e-05
-2.54769323929881e-05
-1.35467528754429e-05
2.03614653268636e-05
-3.03627214350648e-05
-3.64316759027267e-05
-3.28773447678362e-05
-2.85128784160312e-05
-4.52057062066888e-05
-7.02996109034404e-05
-4.36977668349897e-05
-1.14919615687107e-05
-9.8240850750723e-06
-4.55565390996614e-05
-4.35391263205263e-05
-1.55171082395779e-05
-3.85150434650595e-05
-1.19540219292559e-05
-1.51222986066837e-05
-6.28215852206176e-05
-2.51457066816388e-05
-1.73596075092582e-05
-1.50236234275688e-06
1.38733893915305e-05
-9.35059209866206e-06
-2.83628920396762e-05
-3.98868636125745e-05
-6.74340962468997e-05
-5.31458765009899e-05
7.81631448520177e-06
-4.16885172378194e-05
-1.11185255320541e-05
-1.15889830747989e-05
-2.82162877285092e-05
-1.01162210383385e-05
-2.65175177824672e-05
-1.24099990954979e-05
-2.51176351372675e-05
-3.10046391029754e-05
-1.41370526776371e-05
-4.0165385133789e-05
-5.13118610534475e-05
-4.19869533236496e-05
-2.03758934324289e-05
-8.71901255463365e-06
-2.52897811965584e-05
-3.06681574660399e-05
-4.1269105756501e-06
-4.6588068583183e-05
-3.3473478519333e-05
-1.71485632941566e-05
-3.73103810518729e-05
-3.54521465829333e-05
-2.71003086303499e-05
-4.25192848087369e-05
-1.41267257490977e-05
-5.44911969835984e-05
-1.4719949137326e-05
-3.69168738831777e-05
-5.55163620633147e-06
-1.75593846677688e-05
-2.73481517193199e-05
-1.47884534633137e-05
-4.69322889433561e-06
-4.40146291378443e-05
-6.58180210733832e-05
-3.03379194592762e-05
-4.5684073399187e-05
-3.48557937887155e-05
-4.99793694736522e-05
-4.7590452092417e-06
-1.22276244541918e-05
-1.75203597844779e-05
-4.94445070632723e-05
-1.73735267973885e-05
-2.87119609503983e-05
8.59807529080527e-06
-3.28866479209662e-05
-4.95976368191991e-05
-1.55203266740722e-05
-5.92389017958401e-05
-4.41226646346002e-05
-2.96270878236846e-05
-5.87427005531285e-05
-6.50187643330659e-06
-5.02013187453496e-05
-6.06507067968048e-06
-3.70444367988889e-05
-4.64430428311718e-05
-1.94434749865453e-05
-3.33507181147212e-05
-2.84932344876636e-05
-2.80202661481965e-05
-2.33474573797571e-05
-2.15941995612897e-05
-4.07629276730782e-05
-3.60075139202712e-05
-1.92304662866457e-06
-2.37873221369546e-05
-1.14775691500217e-05
-3.08307524868611e-05
-5.86228477712035e-05
-3.02708584115636e-05
-1.19805537262361e-05
-3.2974940203688e-05
-4.04928581135835e-05
-5.19492432274053e-05
-1.24860029951917e-05
-3.12383962636733e-05
-4.2404109624151e-05
-2.82318615857788e-05
-2.23881805744327e-05
-6.01461278094445e-05
-3.66676172657014e-05
-3.1230533332444e-05
-2.0170524796316e-05
-3.39820287019158e-05
-3.17997207331309e-05
-4.78490353003112e-05
-1.42017189383331e-05
-4.81820439235456e-05
-3.14742236709088e-05
-2.28985901335089e-05
-3.22294093756367e-05
-5.0000975385467e-05
-2.7076305516989e-05
-3.16460059625879e-05
-2.74229221827133e-05
-4.23774674517948e-05
-4.65220818152402e-05
-6.34005578402543e-05
-3.57918022267013e-05
-3.63035679433368e-05
-3.0552066082909e-05
-1.48688311993726e-05
-1.44896411006119e-05
-4.14415051273888e-05
-4.93517440684331e-06
-3.20839480115886e-05
-1.27070032689499e-05
-2.013317515683e-05
-1.62574824486889e-05
-2.80735704170113e-06
-1.90682159472392e-05
-4.00877019493746e-05
-6.05089080101756e-05
-3.5087162958757e-05
-1.69222317347015e-05
-1.14183971236097e-05
-4.04660982533144e-05
-3.39476512261454e-05
-4.26137921815781e-05
-3.31054396128884e-05
-3.40168619841962e-05
-2.31666830148217e-05
-2.00148554525312e-05
-4.83191655489335e-05
3.49675497434162e-06
-3.04742179891492e-05
-3.98164545306427e-05
-1.68276499439652e-05
-1.09392200644345e-05
-5.00268280776041e-06
-3.66064710583803e-05
-1.00414713044032e-05
-2.18085453747449e-05
-6.17250074629786e-05
-4.48412919487328e-05
-3.99042237280007e-05
-4.94185402773676e-06
-3.01767196627512e-05
-3.35891115183401e-05
-1.32239507961312e-05
-4.16378040638514e-05
-1.46725760572014e-05
2.66895094453772e-06
7.51207008626603e-08
9.44713599499717e-06
-3.87050532277599e-05
-6.80434421265707e-05
-3.34317477281647e-05
-3.13914543196914e-05
-9.20018900542395e-06
-3.10021116580986e-06
-4.99078230837264e-05
-2.33386403241079e-05
-3.77334481207318e-05
-4.2991877520354e-05
-2.22875668912592e-05
-2.90132746270653e-05
-5.39017678775736e-05
-6.15387650927326e-05
-5.65304948719716e-05
-3.81960513018323e-05
-2.29794256506313e-05
-2.05988928550051e-05
-5.43152321783399e-05
-2.94215675163699e-05
-2.87861029483184e-05
-4.56668008839459e-05
-3.44417461227264e-05
-4.30047690237475e-05
-2.05642780653602e-05
-5.93399181560477e-05
-3.46049124184164e-05
-9.97176453942038e-06
-3.55195847553393e-06
-2.99643420885484e-05
-4.09498969515868e-07
-4.98543595694301e-05
-2.56226421659534e-05
-1.69316242983013e-05
-3.9168874100742e-05
-3.4770319256004e-05
-3.06679885510664e-05
-1.644951522511e-05
-4.7666908535136e-05
-3.91496717414965e-05
-3.63156291564975e-05
-2.61124921694405e-05
-3.58653355566656e-05
-2.14659745566071e-05
-2.06053931011898e-05
-3.53814263270893e-05
-8.63577194161909e-06
-5.09007810942983e-05
-3.67575921675357e-05
-4.91826401671386e-06
-4.31604600913887e-05
-3.50016242402748e-05
-1.9775978459928e-05
-2.66625069605272e-05
-1.59259271569709e-05
-5.41313044811331e-05
-5.4070254772738e-05
-2.76003561497237e-05
-4.39750882303917e-05
-1.1198691939202e-05
-2.04752086040028e-05
-2.00758894266066e-05
-2.73219995077039e-05
-3.55275859050362e-05
-2.6730631293207e-05
-2.56668574450806e-05
-3.59926737010865e-05
-5.74952516575327e-05
6.50356057679314e-07
-3.84050919646624e-05
-4.37937460723285e-05
-1.52871139300964e-05
-4.10018140589423e-05
-2.66450334447204e-05
-4.91279556156934e-05
-5.50590458865705e-06
-3.18374159996544e-05
-3.81936124425013e-05
-2.54112496551176e-05
-2.89649673284885e-05
-1.64729890066862e-05
-3.66085270317601e-05
-3.97665018760914e-05
-1.18606923240582e-05
-2.37718346073847e-05
-1.83676784047087e-05
-1.185595551209e-05
-4.67599997513125e-05
-2.630333983402e-05
7.01425066947454e-06
-3.68996249929904e-05
-1.93326435236174e-05
-2.60851828476522e-05
-1.84640157900641e-05
-4.06341063850694e-05
-3.54062438955757e-06
-3.40073762631431e-05
-8.86515576794752e-06
-4.44321745305376e-05
-8.23805696585631e-06
-7.60150588573606e-07
-3.40191392345409e-05
-3.40491186613817e-06
-4.7715833853945e-05
-2.76364794454811e-05
-3.65193200699047e-05
-5.94577615686597e-05
-4.54900059933248e-06
-4.21055005044089e-05
-1.05226500936191e-05
-2.63442732549989e-05
-5.29928429387008e-05
-5.68121068342862e-05
-2.00376182206055e-05
-1.01319773042399e-05
-4.10742896332326e-05
-4.17677385395831e-05
-1.83949899983465e-05
-5.27218378532918e-05
-4.5000963904044e-05
-3.72107810302592e-05
-6.41994437541071e-05
-5.48445897187123e-05
-3.50142431715957e-05
-3.51626346279427e-05
-3.1827236817504e-05
-1.53528811074225e-05
-4.4667685457734e-05
-2.61416730695585e-05
-3.97401213992346e-05
-7.66911023807298e-05
-2.30832075429323e-05
-3.42307171306654e-05
-1.60472511416748e-05
-2.31471857519576e-05
-1.01399752946937e-05
-6.06224863049496e-05
1.680387177885e-06
-8.11733098767003e-05
-1.57586510902846e-05
-1.1173536892492e-05
-1.49742029083559e-05
-2.77870671556815e-05
-5.37853165602618e-06
-2.53889907862406e-05
-1.12510104274941e-05
-3.71644973554794e-06
-2.84366184894083e-05
-5.31169852610504e-05
-1.44702847746093e-05
-1.09553268412873e-05
-4.35876637001154e-05
-1.16609876652853e-05
-2.83034474457213e-05
-8.99364301783099e-06
-4.60364163923929e-05
-2.75140147864982e-05
-6.56918751164855e-05
-9.28707888659479e-06
-2.40495576182017e-05
-3.05756094660175e-05
-3.06143452510217e-05
-4.1474023555628e-05
-3.20811364599625e-05
-2.80648430850716e-05
-5.40397171921119e-05
-2.06385054533712e-05
-2.76513801220897e-05
-4.03427799420215e-05
-8.88178450148939e-06
-4.31497166546507e-05
-3.86229869826682e-05
-9.50892617495688e-06
-1.97201978397309e-05
-2.20291768833867e-05
-5.09237969715522e-06
-2.38960848943151e-05
6.90769186406658e-06
-5.30980836651121e-05
-3.39307284236934e-05
-3.8345910655127e-05
-4.51296550641419e-05
-3.81183373236804e-05
-1.40234825356331e-06
-2.80204817064165e-05
-3.33751192188159e-05
-4.25773897721787e-05
-1.95373417070147e-05
-2.14325160513807e-05
-2.83462836040315e-05
-5.78935803157103e-05
-2.63647483524212e-05
-6.23887191314272e-05
-5.83110078629903e-05
-5.24635501633742e-05
-3.48414067968694e-05
-7.99925420249011e-06
1.28783331783613e-05
-2.02641432876309e-05
-3.23097027195868e-05
-3.03929296134707e-05
-3.2279846582445e-05
-1.80645140303126e-05
1.08100084330752e-05
-4.26030169323112e-05
-3.97630929664352e-05
-4.50698044723999e-05
-4.56588286198016e-05
-1.43322983493001e-05
-1.75103063330611e-05
-3.77098432329777e-05
-2.51386674571638e-05
-3.24475264045154e-05
-4.32618458437303e-05
-1.06910023890167e-05
-3.30233337686488e-05
-4.18588629250323e-05
-3.84446864718481e-05
-5.51957461494127e-06
-3.01078734538618e-05
-2.02089418603498e-05
-1.88633652146504e-05
-4.89330260902196e-05
-6.63256533268521e-05
-4.62641873789242e-05
-5.78366982817122e-05
-3.60611753420065e-05
-1.106023390859e-05
-2.18114578926692e-05
-3.53236090487897e-05
-4.71647374924302e-05
4.34449829303465e-07
-1.81888214841465e-05
-1.03833503922047e-05
-2.30044749703406e-05
-1.07375283016374e-05
-3.17453631387872e-05
-6.02695863296678e-05
-2.97751207823556e-05
-2.90581480147383e-05
-3.21764991128348e-05
-1.57406244103576e-05
-9.53701344559411e-06
-1.84909458283886e-05
-4.03117208890532e-06
-2.83687417617176e-05
-2.21155045652982e-05
-3.11854685832769e-05
-1.42125774431842e-05
-1.92609665553584e-05
-4.22068744552066e-05
-1.92219198723258e-05
-1.34352842703717e-05
1.74303424717322e-06
-8.280429033212e-06
-6.47521076559232e-06
-3.31990468789748e-05
-4.42041905700345e-05
-3.87813313295994e-05
-1.9158783502638e-05
-2.57085837938539e-05
-2.09949149465797e-05
-2.59854351100121e-05
-5.82538566741664e-05
-3.69314809673319e-05
-1.4066325945632e-05
-4.06529942815261e-05
-5.59527965235315e-05
-2.35511092796298e-05
-2.24914030554827e-05
-1.27421214257075e-05
-6.95134175440689e-06
-9.2945574215314e-06
-3.50273750644701e-06
-7.04744385304444e-06
-2.41924717961601e-05
-3.26260099590269e-05
-2.29815150606789e-05
-1.89165023731486e-05
-2.51192160402763e-06
-3.03276956367299e-05
-3.21980626218668e-05
-3.35277964762727e-05
-2.59357617898839e-05
2.53523788018356e-07
-3.36788062744025e-05
-3.9981777060078e-05
-4.77872421863472e-05
-4.05735686935293e-05
-4.38988232580678e-05
-2.44551874785122e-05
-4.03315840016242e-05
-4.73120542808313e-05
-2.7235412445586e-05
-3.58975051553925e-06
-3.06724438508443e-05
-4.41983014105192e-05
-3.95195685256475e-05
-4.52852205640573e-06
-2.57149154659979e-05
-5.09397244063685e-05
-1.68723292238017e-05
-1.64522596116837e-05
-4.54195530626482e-05
-1.09160143506297e-05
-4.04397838864837e-05
-1.97291328511739e-05
-1.9652412221608e-05
-3.06119653006672e-05
-4.0256652015923e-05
-5.11032560970149e-05
3.37609128147567e-06
-4.14152863489745e-05
-5.77263133714681e-05
-1.90335595476499e-05
-3.0327620220806e-05
-1.96869061264585e-05
-2.56700783813097e-05
-2.56175160954535e-05
3.42792982533247e-06
-1.05318422997233e-05
-3.24211853775322e-05
-2.09843286944218e-05
-2.27837011228925e-05
-1.99734119604497e-05
-2.28927250640101e-06
-3.11544925538486e-05
-5.09900620407943e-05
-3.61754151063524e-05
-1.79155909128061e-06
-1.43942341057033e-05
-1.45420747705747e-05
-4.52230709476662e-05
-3.83949050211298e-05
-6.37662835584253e-05
-1.46400974974752e-05
-4.87608856846825e-05
-5.54011312593271e-06
-3.13916544236255e-05
-3.44439196375717e-05
-2.82751921302319e-05
-3.94482829569338e-05
-2.87733486860909e-05
-1.85868948441894e-05
-3.31789788853734e-05
-3.15152755086657e-05
-1.26813891987892e-05
-3.63020401212723e-05
-6.21197217168649e-05
-4.83205468038038e-05
-3.92486888764288e-05
-8.06076948117047e-06
-2.45879662986982e-05
-4.59790250304605e-05
-2.25036759579752e-05
-1.87636486079747e-05
-4.58052894453185e-05
-1.49150963201237e-05
-3.97735444448106e-05
-2.87897184555148e-05
-1.68416984457437e-05
-1.76079938219783e-05
-3.22621987952676e-05
-2.48454295331994e-05
-1.09370293288627e-05
-3.86474720148503e-05
-2.24338896613938e-05
-1.71283169678211e-05
-2.74361033717275e-05
-3.12252710609348e-05
-3.86005825056063e-05
-3.49108756721011e-05
-2.83785888359219e-06
-3.22268892211432e-05
-3.31707156799598e-05
-5.00051539074911e-05
-2.21695464421565e-05
-1.69836416531488e-05
-6.92341054518133e-05
-4.86018399943149e-05
-3.4405095960355e-06
-4.39403299572426e-05
-2.06383792321403e-05
-4.91323855286482e-05
-2.94117759464348e-05
-1.6439884425649e-05
-1.36462968780579e-05
-6.35870652504459e-05
-3.48219655561945e-06
-9.09188311322528e-06
-2.93117458519946e-05
-1.67230963938667e-05
-1.71362391004515e-05
-4.06527187772633e-05
-4.083960400874e-05
4.43598101009443e-06
-1.64241054062761e-05
-9.78144484884888e-06
-2.05374733489698e-05
-6.12826655947182e-05
-2.08161454127126e-05
-3.55914947461084e-05
-2.44660596577663e-05
-1.99342384607347e-05
-1.16947432548049e-05
-3.82865631773785e-05
-1.29937660338954e-05
1.79667287613043e-06
-1.36544463355031e-05
-5.30359462290396e-05
-1.9068172555242e-05
-2.27947604678755e-05
-5.07174366626214e-05
-5.18359036154787e-05
-3.61096750258588e-05
-3.70392901176709e-05
-2.74019298662312e-05
-2.75434960882266e-05
-3.47889534300999e-05
-3.50159520812949e-05
-6.21685617681995e-05
-1.5626273748318e-06
-2.58187919523028e-05
-4.10049950670978e-05
-2.33452544971773e-05
-4.83915147756924e-05
-1.9148440900118e-05
-3.40626804704256e-05
7.36683659919592e-06
-2.50464564155962e-05
-4.94217855580121e-05
-3.58286800747122e-05
1.99983569867811e-05
-4.11058188028305e-05
-1.24911547893787e-05
-3.17516912996621e-05
-2.76960097886834e-05
-1.87287054340661e-05
-6.08413086509589e-05
-3.21904615705811e-05
-1.73862545102581e-05
-7.21754472080982e-06
-9.85628748792348e-06
-4.26463665448854e-05
-5.0219270363553e-05
-1.3306431146078e-05
-6.60127011916934e-05
-4.65922209276842e-05
-4.25377586347009e-05
-4.51036173108254e-05
-5.76559995603269e-05
-5.44156390839071e-06
-1.20581253899728e-05
-1.39797391160097e-06
-6.05353326924407e-05
-2.9076118191586e-05
-3.73870130182136e-05
-5.34630680243702e-05
-9.98510266947505e-06
-2.29068931436001e-05
-2.24725007342847e-05
-2.33559819807271e-05
-5.0275707787186e-05
-2.81022208246264e-05
-5.36184020032594e-05
-2.63766234000274e-05
-1.57098165285124e-05
-1.39993244083267e-05
8.15152512252259e-06
-1.35688621652729e-05
-2.45981410401011e-05
-4.58599727305183e-05
-2.7536740404897e-05
-3.59420765868128e-05
-2.77855382655528e-05
-5.40513852573808e-05
-1.70568920701114e-05
-1.14613721283727e-05
-5.05409492096828e-05
-5.38211015922917e-05
-1.75991821897885e-05
-3.67319259827174e-05
-1.80723787625022e-05
-1.16485885995951e-05
2.30184554537528e-05
-1.73098801160105e-05
-2.18421188606751e-05
-5.13349691298817e-05
-4.20548008240676e-05
-4.67887206704137e-05
-2.72995882590569e-05
-4.57503640653698e-05
-3.4324312010952e-05
-1.45527996147706e-05
-6.06296901284983e-05
-2.30771959189731e-05
-3.23815095609945e-05
-4.1617703647941e-05
-2.96073604231618e-05
-1.19534685312498e-05
-2.3935613756462e-05
-5.83331690915934e-05
-2.37753580576779e-05
-5.20066987047387e-05
-4.25178716888061e-05
-3.65241635171362e-05
-3.04631497878522e-05
-5.25825735494941e-05
-4.31632184477959e-05
-2.48351408857411e-05
-3.68966128739463e-05
-3.00486231384094e-05
-5.8603075340904e-05
-2.09105701774947e-05
-2.95518763477987e-05
-7.55034188351885e-06
-3.53499805457931e-05
-4.09745962163434e-05
-4.60676681699839e-05
8.53099079217707e-06
-1.67661248841523e-05
-1.98443592269194e-05
-4.84811767851175e-05
-3.91092796967653e-05
-1.69624969831321e-05
-3.6181614233884e-05
-4.08529298076321e-05
-4.63221297441571e-05
-4.2379354096036e-05
-1.31997818098373e-05
-2.7086763614208e-05
-3.88379199733298e-05
-4.65508973379694e-05
-2.05018215249772e-05
-6.55323815470878e-06
-3.68987065968928e-05
3.91863351468449e-06
-1.5009930066857e-05
-7.13652792117993e-06
2.5589659451564e-06
-1.93508242490696e-05
-2.82545132135032e-06
-5.86474984168199e-07
-2.86427968545967e-05
-4.66178308863358e-05
-3.32642085876887e-05
-6.00191511254931e-05
-4.62889234082228e-05
-4.88488864115965e-05
-4.07855806489476e-05
-3.82288024127091e-05
-1.59315929927357e-05
-6.39391852181922e-05
5.41014345339752e-06
-1.50423333901375e-05
-4.06271164370459e-05
-3.51714375989688e-05
-2.73177397065148e-05
-3.21662331792449e-05
-1.46527364294665e-05
-4.43050861413226e-05
-3.09303342336033e-05
-2.08798404077288e-05
-8.44111447376488e-06
-8.82709307107662e-06
-4.47467192032936e-05
-3.57696326173915e-05
-2.51978464710044e-05
-1.31469427783592e-06
-5.45228423512037e-05
-3.39444482502517e-05
-3.91170374913644e-05
-2.34891425895247e-05
-4.81753247569857e-05
-4.76210823425424e-05
-1.86824801061524e-05
-7.51252120202914e-06
-3.88189947502243e-05
-1.09129449087715e-05
-4.43652423343564e-05
-5.64389177751319e-05
-8.984593895674e-06
-3.05296558632291e-05
-3.43757330820473e-06
-5.28500938444866e-05
-2.21077251596457e-05
-6.26762976151369e-05
-4.85328049402761e-05
-3.88593227489476e-05
-3.90149080048765e-05
-4.13831103129023e-05
-2.21345475484545e-05
-3.3845108030611e-05
-8.37628097689121e-06
-5.88728975165603e-06
-6.1041342781393e-05
-4.59219025288876e-05
-2.75095317639881e-05
-2.58708608573293e-05
1.70935604807383e-06
-2.32435571465614e-05
-2.85226286003975e-05
-2.05286303606056e-05
-3.45556706081597e-05
-2.59625233196995e-05
-2.97730484857262e-05
-5.49736716542437e-05
-4.09573223994971e-05
-5.44304044308711e-05
-3.1499105604301e-05
-1.26926611464673e-05
-7.16012739359633e-06
-4.61211977631176e-05
-4.57944410557932e-05
-2.64751385549721e-05
-7.95074729780661e-06
-1.38320702310989e-05
-3.39327740318707e-05
-1.17548872903153e-06
-1.40059002880665e-05
-3.29642144659417e-05
-3.98470986737912e-05
-2.39230124218547e-05
-2.13732836939402e-06
-3.53611398823367e-05
-3.08625691251896e-05
-4.18257872365208e-05
-7.93063104515949e-06
-4.75195309952049e-05
-1.24000555369588e-05
-2.61617093576311e-06
-1.64597423928527e-05
-1.89165541043769e-05
-1.7825557435301e-05
-2.78311170994629e-05
-1.33970318416677e-05
-1.60810003173614e-05
-2.56608779404178e-05
-3.09216285162256e-05
-4.09840745588598e-05
-8.4284018138529e-06
-4.33064208288071e-05
-3.21027123281891e-05
-2.93227769541638e-05
-2.26485571965477e-05
-3.90725164426674e-05
-3.64992340802519e-05
-3.4205741972139e-05
-4.9711021012478e-05
-8.05770074626189e-06
-2.11376430053377e-05
-2.27630910003146e-06
-2.41933787243412e-05
-1.35492855485744e-05
-3.55898955248507e-05
-3.30203976393231e-05
-3.13905911906215e-05
-4.04112096222107e-05
-4.57992856032083e-05
-2.55292621489758e-05
-1.89730712684494e-05
-2.0863264178276e-05
-2.44983786068258e-05
-6.49831521221125e-06
-2.28498223821064e-05
-2.01877775060602e-05
-4.80207395192413e-05
-2.06939941595051e-05
-2.36168870371839e-05
-1.84595696393551e-05
-9.8821648559518e-06
-4.01877125240902e-05
-7.44064171020131e-06
-2.22932042504197e-05
-2.2649760601798e-05
-6.80144296250211e-05
-5.00334520348624e-05
-3.45557854074853e-05
-5.21370230688299e-05
-1.78452418761418e-05
-4.6375007381194e-05
-3.86075926214175e-05
-2.32835901291229e-05
-1.0400158339661e-05
-1.88577052948304e-05
-8.90204500111148e-06
-1.7315331062232e-05
-2.99507956360326e-05
-7.18148631568806e-05
-5.29530152968628e-05
-3.79610297691679e-05
-3.28994634637052e-05
-3.85523249239241e-05
-1.93752964153558e-05
-4.00062353779943e-05
-3.65278939488755e-05
-5.96678213078935e-05
-6.14267126343883e-07
-5.09990222769518e-05
-3.55439270040719e-05
-2.37310821487568e-05
-5.23121498964089e-05
6.4303205313701e-06
-1.34218271275655e-05
-5.95030924834835e-05
-4.77797123437713e-05
-6.87670629936738e-05
-3.15238066656413e-05
-5.65586405613165e-05
-2.25460708796365e-05
-3.75428018590984e-05
-4.06997517372899e-05
-5.32876592230913e-05
-2.78189126417476e-05
-4.02331363164496e-05
-1.08056567535457e-05
-3.60838061617682e-05
-4.46527378194584e-05
-3.92836020923652e-05
-5.2153233498457e-05
-2.24978324379509e-05
-2.14380326613649e-05
-4.41885074201513e-05
-3.1608450663899e-05
-4.61375289240614e-05
-1.62475373976998e-05
-1.28424610190389e-06
-6.32333988464176e-05
-2.68214056680647e-05
-4.48260141623294e-05
-6.24990748071125e-05
-1.85756610376233e-05
-1.82923207510795e-05
-3.95523976161205e-07
-1.72354342679921e-05
-5.6347486618879e-05
-3.17642690175351e-05
-3.38401874028226e-05
-2.4396601354063e-05
-3.4664940318358e-05
-1.95617484246605e-05
-2.68323442960025e-05
-4.1280242057176e-05
-2.06073111663912e-05
-3.18731261267172e-05
-5.11618029584761e-05
3.16917091527268e-06
-2.17920135085678e-05
-6.03383883317445e-05
-1.20177542067975e-05
-2.86800808084587e-05
-4.25152953895885e-05
-1.20988742152248e-05
-4.58809296800504e-05
-2.638336020797e-05
-3.80411460705265e-05
-2.22767136988077e-05
-5.55120412783111e-05
-4.40447228117824e-05
-3.25979273290992e-05
-3.01562990735449e-05
-5.97709256258347e-05
-1.88308640550566e-05
-1.21166092387686e-05
-2.50467645621349e-05
-5.10593113092407e-05
-4.24939178439751e-05
-2.28695577885205e-05
-2.95255315512626e-05
-5.44035383096561e-05
-5.65798258481073e-05
-4.38486599903807e-05
2.35406762867797e-05
-2.96138780028287e-05
-1.12330384649155e-05
-5.84950289197328e-05
-3.14096151723665e-05
-2.75226476801446e-05
-3.82153008712071e-05
-8.11121002622252e-06
-1.59704770084824e-05
-1.66273223860895e-05
-1.91069989974714e-05
-3.52368702479954e-05
-2.09720688853052e-05
-4.76652246767774e-05
-4.01209546610852e-06
-6.10608543037357e-05
-4.67326257880898e-05
-2.97915042543467e-05
-1.79939368089032e-05
-5.31446725471816e-05
-1.86553052191257e-05
-2.1105499692629e-05
-4.0738379636308e-05
-4.08172433271103e-05
-3.24625900822299e-05
-9.9355542418102e-06
-3.99293980358729e-05
-1.56518746009284e-05
-3.68577346953219e-05
-2.48497346237957e-05
-3.6322774044588e-05
-3.14218441769152e-05
6.58386418881132e-07
-1.83701226470658e-05
-4.22799787472886e-05
-3.14990565104376e-05
-2.38134015269114e-06
-3.59679514615079e-05
-7.38486411659038e-06
-4.35778164429988e-05
-3.28611814917763e-05
-1.75647074804189e-05
-1.46765385109165e-05
-5.69670805300633e-05
-3.15526653036221e-05
-8.01430115397139e-06
-2.60507524087101e-05
-1.95128539308904e-05
-6.18460889412199e-06
-1.90754607140709e-05
-5.56318861897899e-05
-1.74972950472677e-06
-2.20466260155517e-05
-5.44992826075193e-05
-1.29296395809659e-05
-3.4856811696247e-05
-4.23391679359623e-05
-3.358245665426e-05
-4.29593648001327e-05
-4.35728153425964e-05
-1.19296412536138e-05
-8.27565384283251e-06
-7.36530017641808e-05
-3.57260168343392e-05
-2.10169678338466e-05
4.3893130921395e-07
-2.70770725533533e-05
-2.14195296352109e-05
-3.40052057776498e-05
-4.58438523449518e-05
-3.47978651975864e-05
-3.91531352835342e-05
-1.73957843398803e-05
-2.52463780568911e-07
-1.43838617725649e-05
-3.49920932319906e-05
-4.04754462547582e-05
-4.62682687123791e-05
-1.83071268445738e-05
-4.42043995600872e-05
-6.24515000799175e-05
-3.3070849536255e-05
-3.76326826267257e-05
-2.0312299136026e-05
-3.97738877535921e-05
-2.75799713154448e-05
-2.06252247882198e-05
-3.70014432915955e-05
-3.11350585390068e-05
-3.1128889280898e-05
-1.62807319561043e-05
-1.69529797819852e-05
-3.58252394844758e-05
-3.20947233715086e-05
-4.01128837546028e-05
-5.02032279043699e-05
-2.07049627932162e-05
-1.09479042839669e-06
-4.2286748689287e-05
-4.60697278963713e-05
-6.1328206100896e-05
-2.90260743112894e-05
-4.23095913894663e-05
-8.79648157784608e-06
3.15822181184381e-07
-4.06059960725168e-05
-3.50513583828444e-05
-2.52496014594899e-05
-2.33324366566228e-05
-4.4831340931506e-05
-1.81440897378208e-05
-5.61457747604671e-05
-2.91820771531236e-05
-1.64531662905498e-05
-3.3208596719892e-05
-3.5133040581989e-05
-4.42692485429609e-05
-4.8800976105018e-06
-3.87687648076445e-05
-1.88777301781547e-05
-5.27373011503736e-05
-2.43888573268405e-05
-4.02782558001321e-05
-1.90769582258191e-05
-3.08155141076826e-05
-1.42813904532959e-05
1.96875705786996e-05
-4.80506592015182e-06
-4.54599631889399e-05
-3.50294389896597e-05
-1.56744959924461e-05
-2.13547350880126e-05
-3.37238629498489e-05
-1.66317886076072e-05
-2.74938569996033e-05
-4.44894259302534e-05
-1.95782072742359e-05
-4.65869406593576e-05
-2.99811808126194e-05
-2.90274026898898e-05
-3.21272534052556e-05
-4.36019151836614e-05
-2.0725202487624e-05
-4.25878185743511e-05
-1.92156916054316e-05
-3.43381359791839e-05
-6.31456916578116e-06
-2.32000576886539e-05
-3.07568014202347e-05
-6.63433478467499e-06
-2.09688537789679e-05
-2.11177426546083e-05
-2.64958180525557e-05
-4.63089585061013e-05
-3.66430475759294e-05
-5.4691241267088e-05
-2.51149578514323e-05
5.70950755924038e-06
-3.22370092298737e-05
-3.32581540994806e-05
-1.24687064093749e-05
-7.33694311099902e-05
-3.60227540927007e-05
-3.3660569029357e-05
-5.26199672440839e-05
-3.46658390065672e-05
-1.7881769229423e-05
-3.99735299250328e-05
-1.77472238721035e-05
-9.14745083985256e-06
-4.13325376706253e-05
-1.59014290980537e-05
-9.23964641569279e-06
-3.08218072685366e-05
-2.65197467972236e-05
-4.70955045254623e-05
-2.87437580204666e-05
-3.30819547472117e-05
-4.94626904020251e-05
-1.66574381608662e-05
-7.48622601177049e-06
-4.56831957789061e-05
-1.00697812720419e-05
-2.96245189273187e-05
-3.60349346508744e-05
-1.21579954095795e-05
6.41494585696245e-06
-8.06546030489247e-06
-5.26966670141083e-05
-2.80886749025618e-05
-3.18072238017715e-05
-2.38121054326956e-05
-2.28144657167771e-05
-3.54488546971033e-05
-1.38876759891241e-05
-2.46326316669883e-05
-4.14874130255014e-05
-4.63957294311905e-05
-6.5939289860444e-05
-3.55502321914531e-05
-2.71664225305548e-05
-2.3910891029847e-05
-3.84965952635809e-05
-3.86047233543218e-05
-2.57252795881339e-05
-5.15068825318178e-05
-2.95866920035153e-05
-4.7259551799124e-05
-2.61014957542788e-05
-1.1668303241501e-05
-3.79291462632386e-05
-2.77958654384549e-05
-2.21266158926765e-05
-3.53141776036628e-05
-1.06663410120316e-05
-2.60657595498472e-05
-2.73639462196847e-05
-1.36022447011493e-05
-3.26471217220593e-05
-4.11506983910684e-05
-3.0566962249764e-05
-1.84417417465968e-05
-3.67975748396097e-05
-8.75587845359081e-06
-2.44962103918094e-05
-4.11886027947885e-05
-4.48106161750815e-05
-3.35628148626363e-05
3.27504129312704e-06
-6.24580040355402e-05
-3.92083003522556e-05
-5.41289381156047e-05
-3.85442318342101e-05
-2.98467238206697e-05
-1.76200338760932e-05
-2.39349161959858e-05
-2.87791761409463e-05
-4.6104162718533e-05
-3.66270141552925e-05
-5.48534385658598e-05
-3.49607131442904e-05
-2.55621851393671e-05
-1.6443731264081e-05
-3.3054129823914e-05
-9.93177129350727e-06
-1.5844576664975e-05
-3.68187452803572e-05
-3.31629125050102e-05
-6.58503515867616e-05
-7.20191749139487e-05
-3.1949909056213e-06
-3.75395562312235e-05
-1.48045587231729e-05
-4.80036586637928e-05
-1.29452772101894e-05
-7.66354179736432e-06
-3.96545490747652e-05
-2.70794614517423e-05
-4.97796311518155e-05
5.27663805947063e-06
-3.50605576325889e-05
-5.26636782094727e-05
-1.411197155787e-05
-1.23638142815855e-05
-3.42437846825404e-05
-2.42638232971555e-05
-3.93050314210127e-05
-3.32738346635736e-05
-1.68900636737672e-05
-1.3914503983377e-05
-1.67098525645967e-05
-4.85082644368266e-05
-1.21705897767836e-05
-1.69024255101184e-06
-3.73448076121802e-05
-1.01079020789601e-05
-4.81971528774284e-05
-5.57315017390663e-05
-3.80738265521951e-05
-1.98381518411438e-05
-2.37120890115989e-05
-5.00844846341864e-05
-4.16533790638987e-05
-2.32766290770896e-05
-1.508622687629e-05
-9.10061079270226e-06
-5.36955091631154e-05
-1.14973607890629e-05
-8.2410549343947e-05
-4.00068700653594e-05
-3.30584894029424e-05
-5.15841560772596e-05
-3.05950913363693e-05
-3.52972125368292e-05
-3.38171239050349e-05
-2.43894677321538e-05
-4.04701705169726e-05
-4.27431923223744e-05
-3.5389886885034e-05
-6.61680851552766e-05
-3.31010043608724e-05
-3.20105479617017e-05
-2.82998653973544e-05
-8.37743444186619e-06
-4.06045543281602e-05
-5.65573051349182e-05
-2.00225798884136e-05
-4.39876416762687e-05
-3.17624550195543e-05
-5.70234697980148e-05
-4.39767204244818e-05
-2.51988499340819e-05
-4.24978760424428e-05
-4.71872164146651e-05
-2.386807423501e-05
-4.55947944618445e-05
-1.32486556747151e-05
-1.05660783099484e-05
-5.2513325043485e-05
-1.6112191328342e-05
-2.66221011592599e-05
-1.97377924596597e-05
-2.48246739445776e-05
-1.66467211376727e-05
-3.60049748896878e-05
-4.19657701924453e-05
-3.41635034165045e-05
-2.67205796519151e-05
-3.33508883657417e-05
-2.69660700375295e-05
-2.15179133909594e-06
-2.47666147454099e-05
-3.65396956257733e-05
-1.19367172567066e-05
-8.29409223461574e-06
-4.53151891408938e-05
-4.28836638610323e-05
-1.47280357155882e-05
-9.13868008701826e-06
-1.41919305887249e-05
-3.01345034003017e-05
-2.94715012053823e-05
-6.2110827428236e-05
-1.64455968114911e-05
-4.89285395560413e-05
-1.40184144074737e-05
-3.87575358229568e-05
-4.22011644499507e-05
-2.38183242385873e-05
-1.501503377088e-06
-3.63479470654575e-05
-3.34296186680971e-05
-2.07168908805838e-05
1.09362363965343e-05
-4.82853423065874e-05
-2.58806666724384e-05
-1.03745939384604e-05
-3.01437621512991e-05
-4.30172111175353e-05
-4.24721946603093e-05
-5.60756254829018e-05
-2.4547121018505e-05
-2.07879916210111e-05
-2.40711749854863e-05
-1.74320475929643e-05
-3.93655604258126e-05
-3.64341252855386e-05
-9.99803794618687e-06
-5.62275397575763e-05
-1.59881192017195e-05
-1.29185863095363e-06
-2.76421997411746e-05
-4.82934856263292e-05
-4.47997246848209e-05
-2.13889756385767e-05
-3.82847729256438e-05
-4.58111652677939e-05
-5.3247098319813e-05
-2.07983932434698e-05
-8.61003476270182e-06
-2.67576391283028e-05
-1.86765111548818e-05
-1.18160748643809e-05
-4.60293612872468e-05
-1.77644549910433e-05
2.86331786365367e-08
-6.84939260536823e-06
-2.5417008117216e-05
1.22764151168255e-07
-1.52966647072958e-05
-4.08399373013569e-05
-6.50892379552551e-06
-8.67417158683634e-06
-8.02663627357542e-06
-1.08873527175596e-05
-2.29516557680805e-05
-1.81810492991617e-05
-4.95048957372059e-05
5.33892795428219e-06
-2.99178690281029e-05
-2.41821403978106e-05
-9.23919910279788e-07
-4.09271050023126e-05
-3.93188274223529e-05
-1.97843564445533e-05
-2.3464963141333e-05
-1.18702987608987e-05
-1.14757029152518e-05
-3.1965259259677e-06
-2.60354321291361e-05
9.34955737043817e-06
-3.00540050030641e-05
-2.41594474208337e-05
-2.18828919387746e-05
-3.7465079529759e-05
1.25977637137703e-05
-3.86828510267997e-05
-4.73376450380795e-05
-3.96439380449847e-06
-1.42421561668095e-05
-3.63694822619433e-05
-5.78306552676449e-06
-1.92927660281855e-05
-1.70128714526446e-05
-1.8287894411703e-05
-3.6005257755445e-05
-1.68790914364244e-05
-2.76400538676305e-05
-1.69346418419186e-05
-4.15101953368023e-05
-3.78650867037187e-05
-6.54331681911871e-06
-1.9667110650475e-05
-2.466360837085e-05
-7.87880939600174e-05
-1.74888318940936e-05
-4.23813262642632e-05
-1.29417491405597e-06
-4.035463575675e-05
-1.26942419873449e-05
-1.40737763183065e-05
-1.42417331679189e-05
-5.00974366976509e-05
-4.10223974515212e-05
-2.36381216929268e-05
-2.44304455610576e-05
-3.89259167894909e-05
-3.76353026956934e-05
-1.50176845423185e-05
-1.6233119969593e-05
-2.76912239735015e-05
-6.2650949885573e-05
-3.95747866216131e-05
-1.34919755941391e-05
-3.64906655264087e-05
-2.70967053143212e-05
-3.55873757146263e-05
-4.68053773454665e-05
-2.22878802808805e-06
-5.63665829740774e-05
-2.75309396849702e-05
-3.2369992539547e-05
-4.66507344369967e-05
-2.6717299317815e-05
-4.01931465341824e-05
-4.57296288882891e-05
-4.71001259379143e-05
-2.91572452488844e-05
-5.14720798661408e-05
-5.55514283198799e-05
-3.52058408469129e-05
-3.38632151888452e-05
-5.28633937775685e-05
-1.89898193006268e-05
-2.62762094628474e-05
-4.06947706439473e-05
-3.25010074974243e-05
-6.89304014149835e-05
-2.01120309278437e-05
-3.03305004350225e-05
-2.86719089150589e-05
-2.74043615972569e-05
-4.46785483865394e-05
-3.40028903053021e-05
-2.03782717639668e-05
-4.63334186496833e-05
1.05569431582727e-06
-3.16614001167493e-05
-1.64742341342824e-05
-3.31942782332376e-05
-2.98182794290625e-05
-1.56028690447261e-06
3.44819150954411e-06
-4.79325382918934e-05
-2.60492245702429e-05
-3.65793405910385e-05
-2.4970487365215e-05
-3.95430790367962e-06
-3.28047667580297e-05
-5.88766174240038e-06
-2.01247863498347e-05
-2.84268444139153e-05
-3.76552898009566e-05
-3.63757469328852e-05
-2.01676320381644e-05
-3.65736708172271e-05
-4.46927311979936e-05
-3.3920406409911e-05
-9.5202687174268e-06
-2.99500092183302e-05
-4.27087267286577e-05
-3.34699784348193e-05
-3.99721834424769e-05
-6.27548331705752e-06
-4.12544398753356e-05
-4.37369289584225e-05
-2.73545592215978e-05
-3.09976198617722e-05
-2.49077057201642e-05
-1.0761409711464e-05
1.51681931868854e-06
-6.50838860390776e-06
-4.08315388232929e-05
-4.11649855790017e-05
-4.12246909239357e-05
-3.23657745619905e-05
-1.74342920833883e-05
-2.53380070498554e-05
-2.40907246313521e-05
1.51359970162767e-06
-2.33800100285992e-05
-3.90310370134176e-05
-3.61651639364858e-05
-2.16967348270828e-05
-2.1080688736057e-05
-4.16223908990239e-05
-1.18810076088903e-05
-2.59202172729757e-05
-2.94397878719388e-05
-2.73653946988306e-05
-7.99589916168343e-06
-4.1020999696958e-05
-1.98624378495812e-05
-3.07202971616956e-05
-2.14498717648163e-05
-3.77052893144328e-05
-5.56994018735794e-05
-4.95061862858999e-05
-1.98727498905247e-05
-6.13165649893192e-05
-4.94845900984796e-05
-3.78334577548783e-05
-2.67200612252461e-05
-2.14482268274129e-05
-1.68628116618267e-05
-1.71639440960891e-05
-2.26071930717939e-05
-1.78701302998567e-05
-3.92972257304522e-05
-4.97027497914025e-05
-3.40213181059067e-05
-4.0316041934021e-05
-3.88470987114819e-05
-5.54270665983716e-06
-2.9379917836737e-05
-2.84315223164445e-05
-3.56157796258472e-05
-5.13604643334959e-05
-5.42140231134453e-05
-9.11874983259655e-06
-4.87151298935717e-05
-3.20739902750341e-05
-3.19538239538189e-05
-6.86649864571652e-05
-2.33937579863701e-05
-2.74948348189254e-06
-3.31227609873406e-05
-6.21382278945356e-05
6.92767102991083e-06
-2.76127141648244e-05
-2.40510147331118e-05
-2.3733759923492e-05
-4.52975889847118e-05
-4.72573601393154e-05
-2.45731686754018e-05
-1.39828258270895e-05
-6.29625165688351e-05
-1.86744896404535e-05
-2.94117071046201e-05
-5.57086052447745e-05
-2.70310077806156e-05
-1.38022279681822e-05
-4.42331641266554e-05
-4.3527368821603e-05
-2.60095741798303e-05
-2.93812565474894e-05
1.29335325956405e-06
-5.67934120982666e-05
-3.52876557309627e-05
-2.37826521212381e-05
-3.39126211525102e-05
-4.12099763771704e-05
-3.07385585885366e-05
-4.37955241564462e-05
-4.70639262971584e-05
-2.20805847243118e-05
-3.16213859223781e-05
-1.14895955009527e-05
-3.98680478977124e-05
-3.53021235115658e-05
-4.5373700259727e-05
-4.66589828738927e-05
-3.65104746600218e-05
-1.74880235006969e-05
-1.15734201470881e-05
-1.39267636764472e-06
-1.75017113262279e-05
-7.51924937230544e-06
-4.66556249363841e-05
-3.50991548610434e-05
-5.77588748048023e-05
-4.77887627509137e-05
-1.72546506643259e-05
-1.50328131522278e-05
-4.38912488557629e-05
-1.14143423759972e-05
-1.59991616747141e-05
-8.49869059138764e-06
-3.5696957877474e-05
-3.96002755219058e-05
-1.00174895578226e-05
1.46849372773898e-05
-2.09172819998453e-05
-4.03446027731579e-05
-4.1960546016689e-05
-2.68295784710137e-05
-3.91029612940896e-05
-4.36532751666997e-05
-4.36584566353592e-05
-2.97275270032e-05
-5.04087285451511e-05
-1.72322135423211e-05
-3.70015131340988e-05
-3.67629997736829e-05
7.70084015888809e-06
-3.07808937068597e-05
-4.95500999540367e-06
-2.63772591224872e-05
-4.19938578577177e-05
1.83054122618076e-05
-4.09098629491812e-05
-2.50320225075128e-05
-4.17674133858027e-05
-4.22704194480677e-05
1.21682476758299e-05
-4.50280300517684e-05
-3.64538745345314e-05
-3.61878457464302e-05
-2.8395003970008e-05
-2.62313395657712e-05
-4.8615858986196e-05
-5.07482499263015e-05
-3.04323709105266e-05
2.58616109946068e-05
-1.57609674777538e-05
-2.57039792822515e-05
-1.62477059697628e-05
-2.59435679290012e-05
-1.93815536987288e-05
-3.51111797530814e-06
-2.25050404318951e-05
-4.1814324430903e-05
-3.98573346533431e-05
-2.37099716014756e-05
-3.68739120789782e-06
-1.63847932824197e-05
-4.5087246696204e-05
-4.23720206784471e-05
1.7996319986185e-06
-3.28960109659854e-05
-3.12959275305383e-05
-4.32998667887465e-05
-4.72985255237882e-05
-3.16728892272548e-05
-6.61237969401406e-05
-4.06056113912874e-05
-2.06773051648172e-05
-3.55802786114737e-05
-2.62415969857759e-05
-1.42264787186796e-05
-1.83228505967154e-05
-1.9825516129963e-05
-2.94410482576542e-05
-4.7092327205104e-05
-3.03583861092037e-05
1.84640294209305e-05
-3.17998710942464e-05
-6.59360990872927e-05
-2.40134367430366e-05
-4.81404504819671e-05
-5.16117917025059e-05
-2.36839199480382e-05
-1.17104269276852e-05
-1.0909265455495e-05
-2.04200527132222e-05
-4.69147491819976e-05
-4.14275269224402e-05
-2.68091346654505e-05
-1.68898646761546e-05
-6.70289539024326e-05
-1.86436943095089e-05
2.15965395078382e-06
-2.02154804218486e-05
-3.29591609882714e-05
-4.10392542251681e-05
-1.62991361785807e-05
-2.37686571717583e-05
-4.90310624762027e-05
-4.235044509999e-05
-1.8590997523802e-05
-9.81866343732173e-06
-2.3331699200575e-05
-2.32871346911187e-05
-3.50573214203981e-05
-1.57005420020683e-05
-5.142496396971e-06
-2.39163645863212e-05
-2.31625981630291e-05
-2.91465905715761e-05
9.6267580964986e-06
-3.71004601642732e-05
-1.25219757071963e-05
-4.91332412438219e-07
-1.14740394476926e-05
-2.31771972586833e-05
-1.44418225811618e-05
-3.60651150123682e-05
-8.34114224785196e-06
-2.87608478116399e-05
-2.35219488737918e-05
-6.94074888812797e-05
-2.69263812279445e-05
-4.75899210225918e-05
-3.60232432553145e-05
-1.88432113283381e-05
-3.54442492291105e-05
-6.38243839956552e-05
-2.63818788401854e-05
-1.75013247836622e-05
-6.83626572680364e-06
-5.02966582586232e-05
6.03205406568004e-06
-2.35668283243375e-05
-3.83365971591317e-05
-4.87041920517288e-06
-1.39073566351472e-05
-3.2426100142708e-05
-5.79519723915778e-05
-5.08757739268118e-05
-2.38685729912768e-05
-5.26143310296535e-05
-6.28872569429047e-05
-2.62970308256936e-05
-2.00143453524861e-05
-3.54016563703147e-05
-4.04290896548151e-05
-5.83579279774251e-05
-4.58710499090667e-05
-4.54081313386774e-05
-2.79631171784169e-05
-7.29626655484367e-05
-3.56631028200978e-05
-1.77281960945534e-05
-1.87785102504018e-05
-2.73056296376689e-05
-3.073872401622e-05
-2.56166173158679e-05
-2.39837662758623e-05
-2.96425420237562e-05
7.8987354092264e-07
-3.77955753204189e-05
-7.79304055807679e-06
-3.06172586511387e-05
-3.97366147915706e-05
-9.78607930128902e-06
-2.93195677956096e-05
-4.38100542634821e-05
-4.66002744423448e-05
-3.48179824785327e-05
-3.77602645149114e-05
-2.66931260127361e-05
-2.25841583448097e-05
-2.47659265021637e-05
-2.48784600819895e-05
-2.35528326679893e-05
-2.10711204977951e-05
-1.53178227951418e-05
-4.36837842095606e-05
-2.54961468949954e-05
-5.39467750420298e-05
-3.46612198900911e-05
-3.84867236882049e-05
-3.64060569512028e-05
-5.31676825706802e-05
-3.73249391824823e-05
-2.11674036791751e-05
-3.46494935561095e-05
-2.04540994753971e-05
-4.06795913007008e-05
-3.34289867567735e-05
-3.1780080187176e-05
-5.27596096573648e-05
-5.52761130135224e-05
-6.11149451276461e-05
-5.31376249578574e-05
-1.93737491497808e-05
-3.57559912238953e-05
-4.57792495970069e-05
-3.86937239482335e-05
-2.41185263283583e-05
-1.28212494329905e-06
-1.07182895521926e-05
-2.53875404680449e-05
-3.28557401271586e-05
6.99014186316643e-07
-2.28799486592143e-05
-1.67841083663725e-05
-2.18151799580333e-05
-3.4405139713786e-05
-1.20047068377919e-05
-3.27957290741874e-05
-3.17886053106745e-05
-2.09264469950007e-05
-3.77110589205807e-06
-3.84141494224514e-05
-3.72518238372482e-05
-5.11192255199687e-05
5.53675472767713e-06
-2.95191021953876e-05
-1.71676582542883e-05
-4.69993946803821e-05
-1.56491717642389e-05
-3.32364783762594e-05
-6.10154383295686e-05
-2.62210590705378e-05
-5.10967873724774e-05
-2.79567447037084e-05
-3.68229517446403e-05
-5.5511642750947e-05
-5.15553842074339e-05
-2.77559979908012e-05
-2.82362645518205e-05
-3.81390510032868e-05
-5.54396646786029e-06
-2.56619508960142e-05
-6.62806259225014e-05
-4.45618002554154e-05
-4.79504929231799e-06
-3.22099558584789e-05
-2.49003787612206e-05
-5.51592378488055e-05
-1.47916250885957e-05
-5.20997438321262e-06
-1.14219348738612e-05
-5.85966619429833e-05
1.87928185163919e-06
-2.5310089414764e-05
-2.18686253898013e-05
-3.98317721182782e-05
-3.914294051964e-05
-1.72658583618022e-06
-3.94175737777614e-05
-1.39027466992135e-05
-6.70149522950853e-06
-3.46142632037528e-06
-1.88759615964801e-05
-3.90380047670849e-05
-5.37129476014003e-05
-1.74390200100498e-05
-2.23812847439132e-05
-3.5840003082471e-05
-3.28061370393838e-05
-4.81923518108586e-06
-8.15157682095683e-06
-2.04722286310808e-05
-2.9007111384786e-05
-2.44884027163593e-05
-3.57181703858379e-05
-2.02247303301225e-05
-2.29805063998606e-06
-5.04018103847104e-05
-1.883129180838e-05
8.07197700264845e-08
-2.79133467394431e-05
-4.41259938380153e-05
-9.04657060954905e-06
-1.29665363224596e-05
-9.01376347109591e-06
-1.4700189924385e-05
-3.52264947784779e-05
-3.17496085481329e-05
-9.9312451624803e-06
-1.32577308575813e-05
-4.17136910949315e-05
-2.40543400167558e-05
-5.72922813097227e-05
-2.12340401611728e-05
-1.71273270532594e-05
-3.27374145251864e-05
-4.54100671498413e-07
-3.62579285316348e-05
-1.93738526397317e-05
-5.32471122156781e-05
-3.70268377822918e-05
-4.92710590807576e-05
-2.94705082697274e-05
-2.64547616262531e-05
-4.62519617563661e-05
-4.05323176690612e-05
-2.31240544160991e-05
-2.59654259479204e-05
-2.17539685471473e-05
-2.19806341989122e-05
-3.90726661000849e-06
-3.68391993046823e-05
-3.25876804821904e-05
-4.84368843644307e-05
-6.07569773247947e-05
-5.25714719228323e-05
-3.23482916190693e-05
-4.52991515310283e-05
-1.35707052868721e-05
-2.07262880684911e-05
-1.28963456509872e-05
-6.94075952799268e-06
-2.61096651236661e-05
-2.33322374867995e-05
-4.82546015081693e-05
-2.20762041954605e-05
-3.18542631803449e-05
-6.96304191950897e-06
-1.64680341263164e-05
-4.85177390678681e-06
-4.27812792156593e-05
-1.6073135083342e-05
-8.75332219179383e-06
-4.41622315033985e-05
-6.11688711941844e-05
-1.69074332432372e-05
-3.13204030282501e-05
-3.86555685826009e-05
-4.61313824658265e-05
-3.12241348785424e-05
-1.05726161647326e-05
-1.72872462481527e-05
-3.80082079718171e-05
-2.82828509762803e-05
-3.99389500031518e-05
-1.99035880376765e-05
-3.90934770473662e-05
-3.40452720061922e-05
-5.1998645674716e-05
-5.20006315968236e-05
-4.04615007319801e-05
-4.21449587585321e-05
-4.89113826886557e-05
-3.12798567436262e-05
-6.02436176572258e-05
-2.32123918938407e-05
-4.18495415513412e-05
-4.0451749239637e-05
-1.02345588553297e-05
-1.38850663923007e-05
-2.4177233223809e-05
-3.66117903580771e-05
-1.60668018928287e-05
-3.99671616113325e-05
-2.96242295575392e-05
-1.45262698947228e-05
-3.51475768212129e-05
-2.52487221557873e-05
-5.36381782862485e-05
-2.2316879416952e-05
-3.47037507069047e-05
-2.30783750755185e-05
-1.01200176402674e-05
-2.7077000036297e-05
-1.9751178385051e-05
-7.56188735325394e-06
-3.25139633295045e-05
-2.13679125874945e-05
-4.23118973812028e-05
-6.66296573468803e-06
-2.01788236872315e-05
-3.10404655606451e-05
-1.63122359521075e-05
-2.19103539807527e-05
-4.57945706463247e-05
-2.39635445668309e-05
-2.03945801048889e-05
-1.15170504340815e-06
-2.27985626775014e-05
3.68361575449029e-06
-3.30910155977984e-05
-3.93007271214865e-05
-2.88132722445536e-05
-7.64731951655403e-06
-1.52209805342137e-05
-4.26349959081243e-05
1.1762570826096e-05
-7.42803317045812e-07
-1.89763856153857e-05
-5.50811505831573e-05
-3.04573896953569e-05
-4.24811665873791e-05
-5.42359609299479e-05
-2.01469673714345e-05
-3.18887884518677e-05
-4.78804963534796e-05
-2.8982045693649e-05
-2.36947011548942e-05
-2.00330522121279e-05
-4.71933393295257e-05
-3.10819157255409e-05
-3.35059960704816e-05
-1.66437845068582e-05
-4.01392785685356e-05
-3.28848920088693e-05
-9.04858571725724e-06
-2.80108680527694e-05
-3.09015557978559e-05
-3.59593506312717e-05
-2.01750005308277e-05
-2.02897197575317e-05
-2.88154965688308e-05
-5.43885571754477e-05
-6.50365215860589e-05
-3.6985370092159e-05
-2.79102868103697e-05
-1.9897599641904e-05
2.16808798359235e-05
-1.61768836355887e-05
-3.19575271419592e-05
-2.21087881631603e-05
-5.96613472730216e-05
-3.30067074112675e-05
-5.46129529836655e-05
-3.66115976925226e-05
-3.2077412485601e-05
-2.88798324029301e-05
-3.72647284239556e-05
-1.43638885214976e-05
4.34745369764767e-07
-3.50054511151693e-05
-2.07176280124787e-05
-3.03482313596076e-05
-1.42499711363815e-05
-4.13491523900809e-05
-5.86735743577185e-07
-2.24908642228395e-06
-3.39772000952394e-06
-4.38190937091983e-05
-4.42657883240788e-05
-5.2271106739403e-05
-8.60590255166801e-06
-3.27794937600745e-05
-4.52185126438472e-05
-3.13373213131011e-05
-4.33518530101098e-05
-1.16692342479671e-06
-3.01432670229435e-05
-5.2063336886052e-05
-4.18940357064783e-05
5.72086998101277e-06
-3.75639181429129e-05
-3.62193922235535e-05
-1.08228788564943e-05
-3.0768549407083e-05
-1.12364282187604e-05
-6.46233887438417e-05
-3.41928029412247e-05
1.23249544368187e-06
-2.82618130892414e-05
-7.49270029101159e-06
-1.81553326158286e-05
-2.74357788204654e-05
3.124305259945e-08
-3.76308221661508e-05
-2.10308107256521e-05
-3.8929868812635e-05
-2.9195330559487e-05
-1.07658702900851e-05
-1.222949542799e-05
-1.51331519017752e-05
-2.6446124065532e-05
-3.51585022080753e-05
-2.12937356646055e-05
-2.11615532129779e-05
-1.93778738714592e-05
-2.36023471340818e-05
-4.61349545179989e-05
-4.30443190415189e-05
-3.86537361824873e-05
-4.79326779859055e-05
-2.3208860729245e-05
-7.52469766455505e-05
-3.51151068417196e-05
-2.04367595494749e-05
-2.04554204969281e-05
-5.25545182170863e-05
-1.88073920357364e-05
-4.16756990232402e-05
-2.57686214466232e-05
-4.83352284704104e-05
-1.88526588217944e-06
-2.21992091489686e-05
-4.86547693744288e-05
1.89980442366494e-05
-5.40792335938598e-06
-4.42606228763846e-05
-4.90178575838192e-05
-5.62496009575705e-05
-4.7047301552035e-05
-5.42154296018708e-05
-2.90955928673199e-05
-1.32944409524422e-05
-3.55612099338592e-05
-3.97272996543421e-05
-2.64530474119171e-05
-3.38969238006809e-05
-3.10760414702602e-05
-2.97162875893225e-05
-3.97370717023411e-05
-8.71660825262938e-06
-1.79461540577376e-05
-1.12086692604501e-05
-1.81225231446762e-05
-4.45930361249165e-05
-2.43919745791282e-05
-1.90270641696278e-05
-1.70240230678251e-05
-5.55200916846143e-05
-4.60820211839684e-05
-5.98336759251081e-06
-4.63331548988429e-05
1.41382109456299e-06
-3.46179508026573e-05
-2.0433503717389e-05
-2.99390146414895e-05
-2.30724576491873e-05
-4.74639535690096e-05
1.15797220697935e-05
-3.40131170328264e-05
-4.04949259744688e-05
-8.58697116589336e-05
-1.46157552556034e-05
-6.20091791675096e-05
-3.39018022335256e-05
-2.04761267261091e-06
-3.35644175223602e-05
-3.53111911665399e-05
-1.20149534662742e-05
-3.60426952703614e-05
-4.79101702899146e-05
-2.47009771459863e-05
-3.00571260983027e-05
-5.96273486884278e-05
-2.33099888510479e-05
-1.83687182811393e-05
-5.72403445992391e-05
-2.95238087990916e-05
-2.21876956364685e-05
-4.35625349962798e-05
-3.75293392788173e-05
-2.73692044564106e-05
-6.44035530218983e-06
-5.96180994580194e-05
-3.01092852870756e-05
-5.11928629857089e-06
-2.77761712421235e-06
-2.27356908116564e-05
-4.87642374638637e-05
-2.31717188925473e-05
-2.01199030633726e-05
-4.81174881576346e-05
1.40425860498342e-06
-3.39867185596508e-05
-3.98477339414311e-05
-5.29760244684089e-05
-6.1183418311304e-05
-4.25808758211961e-05
-4.58064724427546e-05
-3.29492309877759e-05
3.92738314650139e-07
-2.15393397717669e-05
-2.20594166306019e-05
-2.25315195115154e-05
-2.00550180036836e-05
-3.21614083089937e-05
-3.91723392676849e-05
-3.83169583810112e-05
-3.83550245367564e-05
-4.62043800015382e-05
-1.89943020190231e-05
-1.53896903154319e-05
-4.40857993131522e-05
8.68666787881346e-06
-2.86676407011973e-05
-4.1896911517218e-05
-2.42960896760566e-05
-4.45626645324358e-05
-3.24957230798785e-05
-5.38369845563956e-05
-3.52736648348825e-05
-4.93497543479837e-05
-3.5890514463429e-06
-1.70882620710132e-06
-5.23891737681473e-05
-4.78341858670177e-05
-8.74736130705156e-06
-6.88984517992161e-06
-4.20061348818672e-05
-1.39602126731557e-05
-4.86296283032852e-05
-4.64993064979169e-05
-4.58732231796866e-05
-1.90374087730517e-05
-5.56072714951866e-06
-5.57090701201225e-06
-2.92050545634877e-05
-4.55320931517557e-05
-2.43423492199819e-05
-5.93236540191899e-05
-5.49869554496901e-06
-2.97128307993922e-05
-2.38713940582401e-05
-2.45341244946913e-05
-4.24839105074208e-05
-2.61482792803205e-05
-2.28553378267345e-05
-2.14816913857371e-05
-3.9192400999399e-05
-4.06218359539124e-05
-5.4124165014683e-05
-2.71796855368486e-05
-6.40889422330105e-05
-3.69511230776553e-05
-4.19495829611741e-05
-2.33091379859243e-05
-5.32788544588014e-05
-3.95838658371235e-05
-2.91004697894597e-05
-3.89487970671811e-05
-9.88246388696372e-06
-1.45215081395896e-05
-4.14422188115797e-05
-3.0193688633381e-05
-4.1902968801098e-05
-1.75549956159485e-05
-1.27167189507764e-05
-2.56864188362814e-05
-5.05173985696689e-05
-2.84749376443489e-05
-3.14116130585426e-05
-3.1200854777559e-05
-2.57096514826186e-05
-6.57665407322177e-05
-6.33178417611708e-05
-3.92674491300305e-05
-4.09219501772824e-05
-3.52019101162655e-05
-3.85012954353585e-05
-3.34665716296369e-05
-6.94891662651798e-06
-1.73627968609779e-05
-1.70655763652654e-05
-3.3851395333819e-05
-4.25819504962735e-05
-1.47127892279782e-05
-3.01149815746082e-05
-9.81013391659855e-06
-2.41553374704098e-05
-1.0575380652187e-05
-4.1453446582545e-05
5.49945199499456e-06
-2.60010503263641e-05
1.16055714371343e-06
-3.15969561832714e-05
-2.89127102618534e-05
-2.39723281875325e-05
-4.93619520345364e-05
-2.24235255016692e-05
-2.60648138965996e-05
-1.4961581352975e-06
-1.92908761528667e-05
-2.76367620824957e-05
-4.39236281728514e-05
-2.68625887678134e-05
-4.53263832674554e-06
-2.38873914510172e-05
-3.94810893476498e-05
-6.36782529166955e-06
-5.42640957992766e-05
