# Supplementary material for: Research on computational propagation and identification of mine microseismic signals based on deep learning
Source: PLoS One. 2025 Oct 22;20(10):e0334641. doi: 10.1371/journal.pone.0334641 (PMC12543183; doi:10.1371/journal.pone.0334641)
Supplement: S8 Data — (ZIP) [file pone.0334641.s008.zip › 000100900002778.xlsx_0.txt_24.txt.txt]

-1.94844416743809e-05
-4.16014735997444e-05
-2.27287028067642e-05
-2.59491539597672e-05
-2.83599653142688e-05
-3.64183044936101e-05
-2.82597195223511e-05
-3.60316472319371e-05
-2.89772001134554e-05
-2.09248616104677e-05
-6.53850214302185e-06
-3.84978011174327e-05
-4.545435576515e-05
-3.1672622161434e-05
-6.74864064834965e-05
-5.66348100469161e-05
-1.3811193850478e-05
-1.03211456589524e-05
-6.10515702158732e-05
-2.96145147575534e-05
-4.65643152262648e-05
-2.52114690038141e-05
-1.8764479831852e-05
-3.85869221968049e-05
-3.52559603295334e-05
-3.55956337656764e-06
-3.137709134281e-05
-2.47143922348377e-06
-4.25726332680759e-05
-1.87377917791871e-05
-1.93515434855907e-05
-9.55407903245387e-06
-4.72637907353246e-05
-2.11362290827909e-05
-2.34650112160102e-05
-3.80491539755037e-05
-3.7126635627966e-05
-4.28992000374254e-05
-5.65185870351429e-05
-8.77888906508889e-06
-2.13002556696575e-05
-2.92171565563179e-05
-2.07201492002878e-05
-5.16087630100808e-05
-1.23867775893957e-05
-2.851928646408e-05
-9.06924461549773e-06
-6.45491299853783e-05
-1.8534075515427e-05
-1.28361400910494e-05
-4.23732151815335e-05
-2.13233518145275e-05
-3.10997659475852e-05
-2.91941551118707e-05
-2.12756787644536e-05
1.59389024299111e-05
-4.99190392646885e-05
-4.47134619842684e-05
5.24352915717272e-06
-1.90744514337082e-05
-1.6212206581412e-05
-4.39203713131352e-05
-1.68752843697751e-05
-5.47398661720526e-05
-2.0691508575888e-05
-4.95971643833232e-05
-4.80710929307287e-05
-4.5151767599381e-05
-4.87180452614794e-05
-4.21276723308271e-05
-2.46977643389041e-05
-2.72263151963985e-05
-5.3376687829836e-05
-1.46415393727715e-05
1.69456164138388e-05
-2.71668742054311e-05
-5.00093598190165e-05
-2.51552415355768e-05
-4.10304142843437e-05
-4.31221918272787e-05
-5.45121970240478e-05
-4.62095362522211e-05
-2.09998552615198e-05
-1.56440511543698e-05
-7.65570339879903e-06
-7.15265562169485e-05
-5.84844733809933e-05
-2.23210780447967e-05
-3.05990964107798e-05
-3.84760142303399e-05
-1.99854115605157e-05
-8.54834711056436e-06
-1.1391101955791e-05
-3.96153550807751e-05
-2.19956760153164e-05
3.73144355006056e-06
-4.55552713668016e-05
-1.64366552297066e-06
-7.31789076207191e-06
-2.79282282493007e-05
-3.35381185459322e-05
-2.67436139656528e-05
-3.56544619292155e-05
-3.32770994057524e-05
-7.4523241524799e-06
-4.1706664275723e-05
-3.86021629822809e-05
-2.51780600627817e-05
-3.63021604998709e-05
-2.30674818799732e-05
-4.60435020493381e-05
-2.57941746169163e-05
-5.71402341969025e-05
-5.71761188962664e-05
-3.07968606550918e-05
-3.13304236113182e-05
-1.26665987885996e-05
-3.04227577317352e-05
-2.840923880214e-05
-4.75298308217218e-05
-1.66192927875013e-05
-4.01010573454749e-05
-1.25655833964143e-05
-6.79296154134152e-06
-3.26223928341618e-05
-4.84502077169113e-05
-2.80225935035102e-06
-3.67353408931393e-05
-2.21235882685855e-05
-2.01614006796209e-06
-4.55590248614558e-05
-2.0006506339289e-05
-1.58519167996846e-05
-6.73631588843951e-05
-2.01405876818312e-05
-1.48074242023324e-05
-1.39390944610273e-05
-1.96155053529179e-05
-1.50765512149202e-05
-4.99269128886705e-05
-3.71831095110447e-05
-4.51801634880962e-05
-1.82672455452911e-05
8.83190660615203e-06
-1.52230413180201e-05
-2.07884120171918e-05
-2.71074940695393e-05
-3.68475289009537e-05
-1.62231786161357e-05
-5.0927166235135e-05
-2.87531259008094e-05
-1.8366374971235e-05
-2.63112999489117e-05
-3.31999203779547e-05
-4.89383203140757e-05
2.32342886417259e-06
-1.65507724402266e-05
-2.94093288945193e-05
-3.88909408411886e-06
-2.58051648659112e-05
-3.48968414709831e-05
-4.29707487140388e-05
-1.7430548706434e-05
-2.74161106276376e-05
-3.40323882803617e-05
-2.86088562084546e-05
-5.25487279388449e-05
-1.74206332832591e-05
-3.06421105062591e-05
-2.05387340992234e-05
-1.51386830803197e-05
-3.06888541543181e-05
-5.81261252890437e-05
-3.19425600831776e-05
-1.01075838401593e-05
-5.35368402363494e-05
-1.19237305082858e-05
-2.30025188103501e-05
-1.63196033464463e-05
-6.40803356642626e-05
-4.04629153729911e-05
-2.05613927162395e-05
-4.61219620549914e-05
-4.08065949464926e-05
-1.20173892932288e-05
-1.78959539975676e-05
-3.87261832407653e-05
-1.47292166091938e-05
-3.73800470631705e-05
-5.09416256484393e-05
-7.05557403967572e-05
-3.51610670174548e-06
-2.22969644061958e-05
-4.84901746049121e-05
-5.4738986269362e-05
-3.73579704198808e-05
-1.73409754973863e-05
-6.18647822940282e-05
-3.15050595483602e-05
-1.02483153355904e-05
-4.76318799450982e-05
-4.44203787141846e-05
-5.15290191056676e-05
-3.97241666775208e-05
-1.96037224550871e-05
-2.29906374299566e-05
-6.2095105534033e-05
-4.4903933303119e-05
-8.02969234433644e-06
-1.38078896696482e-05
-4.02598437249255e-05
-3.61585654917746e-05
1.77477776167718e-05
-2.06327360372049e-06
-3.39571502574084e-05
-2.46117657847825e-05
-4.03848004929387e-05
-3.60909128383579e-05
-3.44025386119857e-05
-3.46541716519551e-05
-7.10465844069274e-06
-7.97017383331488e-06
-5.03741197186029e-05
-5.45389738533294e-05
-4.09287783444295e-05
-2.31918398362253e-05
-3.74786789060497e-05
-3.29771399905391e-05
-4.56176710513556e-05
-4.80753005138059e-05
-7.8308976438849e-06
-2.67986277197399e-05
-5.63505101633653e-05
-7.4905078922587e-05
-4.01532592624376e-06
-4.32921215628189e-05
-3.09097074437093e-05
-1.58651335783647e-05
-4.35037866890196e-05
-3.41763254268642e-05
-2.13642786271556e-05
-2.43254110956886e-05
-2.69340752206072e-05
-3.00448773115412e-05
-3.40212043796261e-05
-2.35077865387257e-05
-1.01421670792807e-05
-4.895196957305e-05
-2.83027998619856e-05
-3.24859207859282e-05
-3.42796994217513e-05
-4.11355974465493e-05
1.4841044766781e-07
-9.81630458502324e-06
-4.71282229354431e-05
-1.14854086759895e-05
1.16270949284153e-05
-5.88772448230417e-05
-4.67317697992787e-06
-4.06946304566433e-05
-4.57371052454559e-05
-5.07117934527477e-05
-3.91577404559916e-05
-1.98622386101942e-05
-2.07433454477099e-05
-2.48512868331842e-05
-1.42323701246716e-05
4.72123730049947e-06
-2.05185153923987e-05
-5.30338714400819e-06
-3.54390751000851e-05
-3.06697170157897e-05
-4.07076163419469e-06
-8.49616574296295e-06
-1.79745490382585e-05
-3.7525673354418e-05
-3.31519036452432e-05
-3.75451958186192e-05
-1.0183351015191e-05
-1.31938984762141e-05
-4.84063272150388e-05
-5.36317764813921e-05
-3.95171708512727e-05
-5.27645156744119e-05
2.70030900112651e-06
-2.99456997717541e-05
-3.13014187815804e-05
-5.46449960215329e-07
-4.05497387495302e-05
-7.33793299625363e-05
-4.62702411871205e-05
-2.21618845150232e-05
-2.08427279996769e-05
-2.82629633384126e-05
-3.33315642237178e-05
-8.50844886982134e-06
-1.14511746859752e-05
-1.09308136302573e-06
-8.48124900199741e-06
-1.6716036594077e-05
-6.19757725154821e-05
-2.18581694404434e-05
-4.29762830944077e-05
-3.37403793979594e-05
-4.92776907857191e-05
-3.48893451748545e-05
-1.49165089780061e-05
-1.16857704669087e-05
-9.48230574243e-06
-3.57460311388468e-06
-2.60864565376205e-05
-2.67378779851312e-05
-3.21498063378918e-05
-1.56838486837431e-05
-3.29980768671952e-05
5.63667871662844e-06
-3.17987956413932e-05
-3.16423344472097e-05
-2.88281768722834e-05
-1.24780476940976e-05
-3.96731283068085e-05
-1.62860523220492e-05
-8.26627929697643e-05
-1.75567390597582e-05
-5.89897372412221e-05
-3.05569208070507e-05
-3.10132330725615e-05
-4.36247237268682e-05
-4.00598594278494e-05
-1.13652520554317e-05
-1.00103247795764e-05
-2.54442873453729e-05
-1.17173420739197e-05
-3.16583627281931e-05
-1.38311644629096e-05
-1.3004141433673e-05
-2.06065961926289e-05
-6.60163237647963e-05
-2.93877161862158e-05
-4.84085537446256e-05
-1.6639879459312e-05
-1.40997344788946e-05
-6.34457611005177e-05
-2.64891893167314e-05
-1.01499497969531e-05
-5.05498994076051e-06
-1.61333232441154e-05
-5.41296888200467e-05
-3.57947860868224e-05
-2.79193607778646e-05
-1.94786049434646e-05
1.28192713140847e-05
-9.43801379263836e-06
-3.86511043346717e-05
-3.41268615242785e-05
-2.60427935359948e-05
-3.05750017347745e-05
-6.20110656228168e-05
-1.1977360766467e-05
-1.68568971316701e-05
-3.70098784577065e-05
-6.78840926306285e-06
-4.36140706316139e-05
-1.96586294912837e-05
-3.50507523865571e-05
-1.76948181612426e-05
-3.16636905403865e-05
-2.77077267264754e-05
-1.43919151363923e-05
-3.55843533178753e-05
-5.38114122300655e-05
-1.23844665063904e-05
-3.88667354947492e-05
-4.86422952269702e-05
-5.09599132677866e-05
-8.89095418738366e-06
-4.19039984887358e-05
3.78069830615418e-06
-2.83311961232707e-05
-4.87296038622303e-05
-2.91966160626722e-05
-1.95295417162739e-05
-5.37513754150447e-05
-1.77069927226037e-05
-5.90032908119704e-05
-1.99853463161531e-05
-5.48700076041383e-05
-2.65719456300733e-05
-3.12217782931179e-05
-3.60203201478788e-06
-7.47588557572691e-06
-2.01056362011794e-05
-1.49183413938566e-05
-5.20491852363051e-05
-5.14561834782199e-05
-7.61175965638881e-06
-4.79324969225706e-05
-3.83142818738367e-05
-1.61456598890703e-05
-2.6482401026499e-05
-5.63994295413562e-06
-5.25271269608086e-05
-4.32426528304118e-05
-2.78607184284254e-05
-3.76011690368778e-05
-5.77632579122628e-05
-4.81853929104481e-05
-2.71265889851994e-05
-1.91661088395836e-05
-2.01763388932976e-05
-9.82875497715079e-06
-2.35377950992953e-05
-4.14663939731389e-05
-2.30179023666746e-05
-3.42753543585471e-05
-2.37285765653159e-05
-3.79097958221804e-05
-2.94238697124725e-05
-5.39909379769028e-05
-9.91438665829008e-06
-1.98963530565282e-05
8.80642871616806e-08
-1.10045291537185e-05
-6.90993802974254e-05
-4.18826827732849e-05
-5.6091532223536e-05
-3.0481438722776e-05
-4.95280029775587e-05
-2.37606480764461e-05
-2.54896447975373e-05
-2.55810768335341e-05
-1.06068318127665e-05
-2.99385987274145e-05
-1.03012268710832e-05
-2.67814838498037e-05
-2.33886633566409e-05
-1.53059522033937e-05
-4.71828533179613e-05
-4.70343400947612e-05
1.33155849701748e-05
-1.43834458211089e-05
-4.57235543883972e-05
-3.7588108225425e-05
-3.84584301759517e-05
-3.38252863909414e-05
-6.04505393197978e-05
-1.7935856282976e-05
-1.92967893059006e-05
-3.79163673251169e-06
-4.7179168693062e-05
-4.28571589244739e-05
-3.02579641658929e-05
-1.37098080793614e-05
-2.15786646751603e-06
-4.07218635565233e-05
-5.06070667267811e-05
-1.55427493005357e-05
-1.37187610615666e-05
-5.10351881694788e-05
-4.61941699583506e-05
-4.22275513814195e-05
-4.41680364042377e-05
-6.51454552967165e-06
-3.57216635005158e-05
-3.14458860558922e-05
-2.08249115394317e-05
-2.36611177842287e-05
-4.18178987180047e-05
-1.00255353265557e-05
-3.42356913439471e-05
-1.74706023242353e-05
-2.12807360479042e-05
-2.85166521160155e-05
-1.02208567494665e-07
-2.33231791306662e-05
-2.26145274007926e-05
-3.62761717765026e-05
-3.74693610671237e-05
-4.78689531062041e-05
-2.96930381351759e-05
-2.02769485983128e-05
-3.89164499136961e-05
-1.16233988897989e-05
-2.41100048603286e-05
-6.27504850127713e-05
-2.79471951001701e-05
-5.29612427190586e-05
-4.10660983362314e-05
-3.60235180985954e-05
-5.84908620971025e-05
-7.55345581216157e-06
-1.42893337054974e-05
-2.25997810644531e-05
-9.07048286147386e-05
-2.59510612797582e-05
-4.76396298610416e-06
-5.2976545306187e-05
-1.87762077592003e-06
-2.92270537756934e-05
-4.17594747759853e-05
-3.51172405139723e-05
-1.80925712692638e-06
-2.82600310284299e-05
-3.18671958180528e-05
-4.05600040983301e-05
-4.2058778574234e-05
-5.9208436104332e-05
-1.76180519293087e-05
-2.89465954276889e-05
-1.05520008505229e-05
-3.61973863219788e-05
-1.99283851281546e-05
-2.30925804617513e-05
7.59345225412653e-06
-2.18290749011278e-05
-2.29201991606982e-05
-2.43734129326687e-05
-3.27814586196445e-05
-2.35538104998994e-05
-3.61504010085434e-05
-1.49204621533659e-05
-3.48227194998474e-05
-3.13746452174277e-05
-2.00286239361449e-05
4.40665966089589e-07
-2.71071521996328e-05
-3.0815260966377e-05
-6.86210027750037e-05
-1.61791637719925e-05
-1.81397081153252e-05
-2.56363567488919e-05
-2.3117097710292e-05
-4.84738384792006e-05
-4.39959905061084e-05
-3.49277156968624e-05
-2.13335419984372e-05
-4.7376897538817e-06
-2.06234358560167e-05
-3.1900246177752e-05
-2.65760801460889e-05
-2.56804821899837e-05
-1.99152396703635e-05
1.34226232068601e-05
-2.55635814681217e-05
-2.66368758606199e-05
-3.17165426869978e-05
-3.46927465062497e-05
-5.61096373373415e-05
-2.83427020508579e-05
-1.7258718764967e-05
-2.35893282533625e-05
-3.22376761227155e-05
-3.62903575808603e-05
-2.98365313796277e-05
-1.93249082834261e-05
-2.25871046000836e-05
-2.31731566469977e-05
-2.59192000024942e-05
-1.80708512010267e-05
-2.66235151417444e-05
-8.67233963847684e-06
-9.26323862666102e-06
-3.27096959179101e-05
-6.40337342366568e-05
-6.88585470120877e-05
-1.77235090826729e-05
-3.09500420409546e-05
-8.06685626642936e-06
-3.91476119753668e-05
2.04485020302738e-06
-2.20447038007257e-05
-6.03806090099121e-05
-2.76835309451089e-05
-1.42987139452904e-05
-3.02758093423627e-05
-9.04003966607406e-06
-2.20230836574659e-05
-7.87860468972923e-06
-2.18562991553129e-05
-5.20218084260288e-06
-2.57473131225395e-05
5.2453950571691e-06
-2.56258972840941e-05
-4.16822202361228e-05
-2.83375814386854e-05
-2.6826831397326e-05
-3.94341010071896e-05
-2.87033148622843e-05
-4.19505804411725e-05
-4.27544343621927e-05
-5.61954668237733e-05
-5.45708559313356e-05
-3.85207252856584e-05
-2.55051497299092e-05
-5.57644472237107e-05
-2.54025723788168e-05
-5.27923253116684e-05
-2.50322019358997e-05
-2.82521793157715e-05
-1.87590614406989e-05
-4.23006296523189e-05
-4.9558841057061e-05
-3.25073940461218e-05
-4.12770611870164e-05
-3.62933743284776e-05
-2.77560416994693e-05
-4.37527076144538e-05
-5.05972944264213e-05
-1.69223266141627e-06
-3.54011869831633e-05
-2.9456849418097e-05
-2.21780358107715e-05
-2.46951114152993e-05
-2.14785568060534e-05
-2.92055889925295e-05
-2.56091457418579e-05
-2.88640000872759e-05
-9.05241520813209e-06
-2.91232558570814e-05
-3.01801400791928e-05
-1.91323289935752e-05
1.1298029562411e-05
-3.99193028961877e-05
-4.75985864077635e-05
-2.47903429675809e-05
-8.76108186336124e-06
-4.08918033091847e-05
-3.44681793833674e-05
-4.53151970197201e-05
-4.75051012639755e-05
-3.41590507552134e-05
-4.302081314704e-05
-3.56847547686447e-05
-1.46838198390817e-06
-4.87740775036724e-05
-9.70110000902081e-06
-3.13189387958512e-05
-2.81173715591212e-05
-2.00005939811058e-05
-2.24818487628758e-05
-2.28644681570119e-05
-3.40809828653805e-05
-1.04718149051635e-05
-4.93556049136128e-05
-4.4885976725174e-05
-7.85878365499592e-06
-6.25353434780338e-05
-1.07498838523328e-05
-3.97616948667935e-05
-3.75470432636412e-06
-3.74785015529342e-05
-4.44345628478334e-05
-3.05038964813503e-05
-1.60646560394623e-05
-4.96083084162519e-05
-2.35229146368731e-05
-1.47522145225658e-06
-2.54007833454751e-05
-7.58284500884408e-05
-3.27696142213538e-05
-3.26095207991541e-05
-5.09890306167403e-05
-3.49415063247225e-05
-2.9922574541788e-05
-2.99096895477286e-05
-3.78642516572707e-05
-2.57685613955273e-05
1.48680358482662e-05
-1.72520676350462e-05
-4.90245200848274e-05
-1.52961594073482e-06
-5.57674326485907e-05
-4.00688822336652e-05
-5.01826628500602e-06
-2.73150832702549e-05
-2.47704918461266e-05
-1.1086274064494e-05
-3.4591866246187e-05
-3.22508482909986e-05
-9.91100132750481e-06
-2.68011842776949e-05
-3.27572349728784e-05
-1.65492914201323e-05
-8.87503190634782e-06
-1.272637308138e-05
-6.01702291491531e-06
-1.20071974055035e-05
-2.109457229864e-05
-5.41109196502861e-05
-1.19229699828601e-05
-1.05005142107457e-05
-3.56217977346271e-05
-3.18117655956144e-05
-5.3724506957242e-05
-1.9610648719542e-05
-2.30854649461582e-05
-2.86215333064887e-05
-7.53374289186494e-06
-2.00704037542926e-05
-3.70294785657781e-05
-3.08109713969062e-05
-1.53159254088548e-05
-3.37550393031561e-05
-1.22012261598734e-05
-4.73161485349009e-05
-7.07542475814322e-05
-2.7954088780852e-05
-3.98714532341138e-05
-4.39186332065131e-05
-3.75644685075124e-05
1.0492428579376e-05
-2.37718867613825e-05
-2.34876885649392e-05
-6.66821060152457e-06
-3.89007122076682e-05
-2.27015297220534e-05
-4.71415830498844e-05
-1.44052643532685e-05
-2.60322563536054e-05
-8.96883555136592e-06
-3.17394753515443e-05
-1.23358150057301e-05
-3.00561492832567e-05
-6.12366334683723e-05
-4.47461294946569e-05
-5.16560418548722e-05
-2.7438565193453e-05
-4.14097472382649e-05
-4.61756551163405e-05
-3.744211898163e-05
-1.91404280920968e-05
-4.41507415964376e-05
-2.397876866576e-05
-4.55198105475179e-05
-2.5642640809627e-08
-3.70673177031459e-05
-5.5638445894317e-05
-6.44395503560871e-06
-3.58139444373102e-05
-2.06987911080967e-05
-5.10648854552215e-05
-2.53598432770197e-05
-6.04874158284147e-05
-2.48816363802009e-05
-3.37687605654756e-05
-2.20094287796893e-05
-1.85286589195969e-05
-3.35168316898719e-05
-2.62565087014316e-05
-7.24285283733223e-07
-5.37216121327603e-05
-4.85867328658586e-05
-2.77402960098735e-05
-4.05906691979221e-05
-3.45565285022911e-05
-1.62042052662794e-05
-2.88714512378822e-05
-5.71238374254865e-05
-7.0022664019415e-05
-4.35516507613577e-05
-5.91408770955017e-05
-1.93096870557587e-05
-2.30013863890779e-06
-4.89795210594254e-05
-2.63553177835615e-05
-2.99365009223192e-05
-3.62145670234862e-05
-2.23925871093222e-05
-1.83268663254897e-05
6.78694861429509e-06
-1.80649642413865e-05
-2.66088798769405e-05
-3.48155123910538e-05
-2.70678970160997e-05
-4.16934495308909e-05
-3.38887930255433e-05
-2.24020713807582e-05
-1.71124979855449e-05
-2.13842327678931e-05
-2.05363322802956e-05
-5.22795475669538e-05
-2.3386635462787e-05
-3.56288788686888e-05
-3.30268454812999e-05
-2.87488999409007e-05
-3.37441209935941e-05
-3.2313822817325e-05
-3.74213258799584e-05
-1.99640705979971e-05
-3.85404595466768e-05
-5.55942343996598e-05
-2.91620348782376e-05
-2.63046532754386e-05
-3.44717841345652e-05
-3.17498869998717e-05
-1.67011964389463e-05
-3.26111794762211e-05
-3.95966501571414e-05
-5.74833278616863e-05
1.46503939433872e-05
-5.36879911641136e-05
-1.85395249832695e-05
-3.06346991077181e-05
-2.10841661802727e-05
-1.10398592340356e-05
-4.06710933089654e-05
-2.24124882836454e-05
-2.19993961706581e-05
-3.58348362275154e-05
-2.52052808398915e-06
-5.70033684763242e-06
-3.81367315437104e-05
-1.19666263157126e-05
-3.99629742166569e-05
-2.18473311004329e-05
-2.41954631766878e-05
-3.17607776967246e-05
-8.98100662375381e-06
-2.83182350672111e-05
-8.35546291238775e-05
-3.27275529004058e-05
-7.39393795467255e-06
-2.56309371962539e-05
-7.46441199175447e-06
-1.66429614745898e-05
-7.29412751965277e-05
-2.9486711135604e-05
-6.80251888264711e-05
2.49110632064206e-06
-2.53087376240005e-05
-4.3050920558581e-05
-3.37094440468816e-05
-1.32858063674105e-05
-4.42851687047243e-05
-6.69276879260184e-05
-3.43270674526301e-05
-2.58805165747776e-05
-8.04074046489951e-06
-4.85816249797367e-05
-1.67389863862813e-05
-2.81328881747869e-05
-2.21731177454919e-05
1.30464910049686e-05
-4.23255775208904e-05
-2.29759299112156e-05
1.78393841508939e-06
-5.22591297370791e-05
-4.68578152967707e-05
-4.8646202004097e-05
-6.2620139547416e-05
-3.5462798368174e-05
-5.37778221222136e-06
-1.30534529443141e-05
-5.72292001049335e-05
-3.11704794535945e-05
-8.37309972161166e-06
-2.1784230087056e-05
-4.23949675763413e-05
-1.35460188579903e-06
-3.54172360812614e-05
-2.04325897192695e-05
-1.90225821033085e-05
-4.47838633752316e-05
-3.20019561067267e-05
-1.71572808793513e-05
-4.4979898229193e-05
-7.00911484424536e-06
-2.22613338475887e-05
-1.92695574880928e-05
-4.40343258941855e-05
-6.66313705615572e-05
-5.20753063057185e-05
-3.76502761194869e-05
-3.47596473234266e-05
-3.37220702843966e-05
7.77033901794996e-06
-2.39841002806412e-05
-3.82864084764879e-05
-2.94764705414118e-05
-2.58554323291248e-05
-2.19488607639655e-05
-1.93825788945848e-05
-1.4501150093236e-05
-2.67915165682344e-05
-3.30449476991127e-05
-4.54745518706241e-05
-4.39685870550716e-05
-1.91268951530881e-05
-3.44812136702126e-05
-1.05959445253908e-05
-2.45425955609543e-05
-2.56531424319322e-05
-2.23512850897024e-05
-4.45226169755738e-05
-4.08685791872962e-05
-2.89215710659613e-05
-3.01889164923621e-05
-3.30491893986134e-05
-1.34465046391904e-05
1.36188825592352e-05
-1.96270914648733e-05
-3.93930538222453e-05
-4.56298033896528e-05
-9.64762226181024e-06
-5.59160873792071e-05
-2.90120377555697e-05
-1.53311225706457e-05
-2.59028106625569e-05
5.55162756392939e-06
-7.02348307404815e-06
-3.97878224151635e-05
-4.27737801096347e-05
-3.19700084917423e-05
-9.13789182170974e-06
-1.61081341129399e-05
-4.47432692892381e-05
-3.07556112032292e-05
-1.22027744990935e-05
-4.53017318896906e-05
-3.6726257937632e-05
-3.03665180524603e-05
-3.67974962759082e-05
-1.87054454719167e-05
-2.506272690127e-05
-2.96788913441066e-05
-3.88668892756278e-05
-5.36666029733007e-05
-2.39651142533248e-05
8.59183726965672e-07
-4.47333722752838e-05
-1.18966024431738e-05
-2.07727326586068e-05
-6.57500836993334e-06
-3.84052270137061e-05
-1.72520176514886e-05
-3.97324188210988e-05
-4.03226443730818e-05
-1.37073181168259e-05
-2.06708803418996e-05
-2.787331540619e-05
-8.24014696014742e-06
-5.68283161539922e-05
-7.78709345069738e-06
-2.37883162499679e-05
-1.27711700095568e-05
-4.07177496838155e-05
-1.74444521242388e-05
-1.90436377883748e-05
-5.24567088782965e-05
-2.18260298183368e-05
-6.39331523490891e-05
-3.12179674337186e-05
-6.00076215220871e-05
-5.23047180597507e-05
-3.66514865852254e-05
-1.15851998621913e-05
-2.41196769092593e-05
-4.36188937096308e-05
-5.74630202249173e-05
-1.17918878662169e-05
-5.45063095032641e-05
-1.81947867921249e-05
-1.09420610309161e-05
-2.72254935920342e-05
-4.12111887142947e-05
-1.45946813183313e-05
-2.67680297385906e-05
-6.39528255065781e-05
-3.34610284292995e-05
-4.15458930882634e-05
-3.17443045423949e-05
-4.59026376200881e-05
-4.28691117294748e-05
-2.51569885659963e-05
-9.43796900932491e-06
-3.68731116918704e-05
-2.84282654840929e-05
-4.3167542746976e-05
4.03151305366426e-06
-6.39541872988096e-05
-2.60646804645969e-05
-3.04068935939892e-05
-3.44921056907527e-05
-1.55690192820047e-05
-2.5093119930358e-05
-3.29203282143332e-05
-1.06068290445991e-05
-1.04840018870913e-05
-1.93430750871438e-05
-5.21518421703704e-05
-4.80558105177611e-05
-1.84257792299433e-05
-1.35500832819704e-05
-3.76862731403419e-05
-2.27542801969706e-05
-1.33925738343669e-05
-3.98054866827641e-05
-4.40874707228537e-05
-3.04584175882882e-05
-4.46070344923145e-05
-9.26683625768212e-06
-1.5498573596556e-05
-1.67791095833919e-05
-3.77373384330463e-05
-3.45771486039373e-05
-3.9040267673971e-05
1.05451186962379e-05
9.60315976292871e-06
-6.06049450792349e-06
-4.80496092630655e-05
-4.61228577409064e-05
-2.30026733428391e-05
-4.05272824970177e-05
-2.93953190045933e-05
-3.00649024490707e-05
-4.46571278450046e-05
-3.5609855799626e-05
-4.48631962986578e-05
-4.2580314875862e-05
-2.4887495952615e-05
-4.3528433001294e-05
-2.69386653035427e-05
-2.6945739619297e-05
-3.69962514042348e-05
-2.65028892837157e-05
-3.34665843361043e-05
-2.3596437179129e-05
-2.24816003047271e-05
-2.76362113620532e-05
-5.00275512502587e-05
-2.42564313229694e-05
-4.62259864178664e-05
-3.52061147813328e-05
-3.72267857470758e-05
-5.31024974290522e-05
-1.33646095408664e-05
-2.45904286425494e-05
1.22899600233829e-05
-1.62062431045787e-05
-3.72940567636556e-05
-4.36385140421223e-05
-3.46881866328587e-05
-5.05178048107416e-05
-2.10760053991781e-05
-2.52696702464993e-05
-1.41969848564849e-05
-3.43275409643591e-05
-4.03082731030005e-06
-6.7597390416973e-05
-2.80817810766172e-05
-5.51757066025499e-05
-1.56022674937919e-05
-6.85315339294809e-05
-2.49342351021366e-05
-3.96742892267787e-06
-2.30748647743157e-06
-1.82396137120423e-05
-5.45576089863691e-05
-2.08686218621303e-05
-3.1414577200195e-05
1.88461417369688e-06
-1.47274697139825e-05
-4.10009031268054e-05
-3.54627732675779e-05
-5.30123053155736e-05
-1.78403044374388e-05
-4.89029593183923e-05
1.17200771987443e-05
-2.44452159913244e-05
-2.63211705256751e-05
-3.09019408664892e-05
-2.38613894133254e-05
-3.66717646803126e-05
-4.92029108779712e-05
-3.55753725296123e-05
-2.57206811360673e-05
-4.21125267491284e-05
-1.43200642371215e-05
-4.15347634350428e-05
-4.09950984612388e-05
-4.46007154577897e-06
-4.67914451593473e-05
-4.23313404834398e-05
-3.07401280566996e-05
-5.41430304195575e-05
-4.87605781838298e-05
-3.62037354542841e-05
-4.08355855770795e-05
-2.43050580948317e-05
-4.56964705829215e-05
1.41391183069674e-05
-3.90097739705216e-05
-2.97438451101246e-05
-2.97682964398944e-05
-3.31389983545598e-05
-2.67733715415309e-05
-2.1803013889644e-05
-2.07572480045044e-05
-2.44376577829358e-06
-3.76532014229207e-05
-1.85080402195164e-05
-2.94469979044631e-05
-1.95580158289856e-05
-1.54719474081905e-05
-4.3299790231583e-05
-3.52274626114135e-05
-3.31860745363509e-05
7.52377035416382e-06
-2.13986434790628e-05
-2.80332481428209e-05
-1.67509100454512e-05
-3.95843374252852e-05
-4.62857786344603e-05
-5.61836439698714e-05
-4.1341377926338e-05
-2.45262252453152e-05
-3.70740234237998e-05
-3.28576875799212e-05
-1.06304975794669e-05
-5.59902219560802e-05
-6.80190525150997e-06
-2.24383485823834e-05
-1.45580676817536e-05
-2.25457492960795e-05
-3.37211064692085e-05
-5.15433110971959e-05
-4.51693321309421e-06
-3.30772679885572e-05
-3.41843706956568e-05
-2.36911076354916e-05
-7.25141574097821e-05
-4.15674007176649e-05
-2.56946578729164e-05
-2.42481543357853e-05
-3.98432897888223e-05
-4.11618459285273e-05
-4.52890698592896e-05
-3.64219975165677e-05
-3.83051798519638e-05
-2.38255523310305e-05
-1.19049976733695e-05
-4.69898811829323e-05
-5.94448515414926e-05
-5.47791876318774e-05
-4.09611390134853e-05
-2.77036888503595e-05
-2.37563505209955e-05
-4.04174353166787e-05
-2.00952132875587e-05
-1.66360208950151e-05
-2.67251346460588e-05
-1.74365920179991e-05
-3.07893894947861e-05
-5.09418818196117e-06
-3.1704059437412e-05
-3.19556831372903e-05
-2.85270002176284e-05
-2.19822871321423e-05
-4.34276003563911e-05
-3.06868983442388e-05
-2.30954299160435e-05
-1.99729569070548e-05
-5.87947672386361e-05
-2.60718897148229e-05
2.48645554044098e-06
-3.33908368170462e-05
-2.2910069788367e-05
-5.2579965620416e-05
-2.06638238273509e-05
-5.01360953770219e-05
-8.92170374847325e-05
-2.20450648056433e-05
-3.79536100382841e-05
2.68258556973628e-06
-1.66933393046036e-05
-7.89228622486484e-06
-3.11245423840436e-05
-3.09635820033359e-05
-2.92070961994337e-05
-3.95409961121259e-05
-6.23006175379621e-05
-1.6694054973297e-05
-4.14847425000684e-05
-3.61859152001246e-05
-4.23885922712705e-05
-5.14884968303336e-05
-1.50351611216809e-05
-2.03937227827539e-05
-5.61867248496495e-05
-1.0560937925355e-05
-4.85539492206064e-05
-3.63367465468594e-05
-2.35433571333573e-05
-4.87887815368149e-05
-5.16208733626303e-05
-2.31592119253068e-05
-2.03822212735367e-05
-4.94934503138673e-05
-3.69855915049217e-06
-2.67443107935402e-05
-5.36790006529444e-05
-1.58798785357567e-05
-2.84592950118995e-05
-2.27200652578496e-05
-9.85202022605992e-06
-1.99960069486004e-05
-3.2480185742214e-05
1.22243170108602e-05
-3.85917011174919e-05
-2.55270528434181e-05
-3.36219792045535e-05
-5.92517959986397e-05
-5.12049568368322e-05
-2.87631548767155e-05
-4.25288141098672e-05
-4.11558005153961e-05
-2.29412158917339e-05
1.20795793435769e-06
-3.27012910197925e-05
-4.68380267555512e-05
-4.6746171252877e-05
-2.77853554817315e-05
-2.34101706016732e-05
-3.01997292412014e-05
-4.77956467334831e-05
-1.94190079242859e-05
-6.82135003616703e-06
-5.03679800706179e-05
-2.02965755692361e-05
-6.41368805474906e-06
-4.77635699858865e-05
-1.12443908045128e-05
-2.22788620890851e-05
-2.42506543607787e-05
-6.24553111664183e-05
-4.40096289066823e-05
4.20805330860546e-06
3.1742307745512e-06
-5.00092324195529e-05
-1.16778439457449e-05
-4.12564184365065e-05
-4.14256271149334e-05
-2.32852998662923e-05
-4.07172620050062e-05
-3.86407965952753e-05
-5.05253497291111e-05
-2.84766999085797e-05
-2.98369398422642e-05
-5.62217133759218e-05
-3.9077209914288e-05
-4.43069222722731e-05
-3.35348274670335e-05
-1.92659304914984e-05
-3.48818524462544e-05
-3.96943363922831e-05
-2.94366277801624e-05
-1.80341665627254e-05
-1.10069927907802e-05
-2.09766267442762e-05
5.26281527503074e-06
-1.06345768792435e-05
-2.23056184685359e-05
-5.33328406577876e-05
-5.36878943787146e-05
-1.94110408320301e-05
-2.7559031193558e-05
-2.40877224286289e-05
-4.15678719155149e-05
-6.32815563587162e-05
-4.4147587802227e-05
-3.3364852824792e-05
-1.59023772374899e-05
-5.04290812466687e-05
-3.46989585829199e-05
-5.74001927029879e-05
-3.04734399588264e-05
-1.34798187208966e-05
-7.92220753096625e-06
-4.67578742345966e-05
-5.15565580840159e-05
-1.40927293214881e-05
-8.52992207382623e-05
-3.50414927987883e-05
1.18861770507043e-05
-1.04050566945823e-05
-3.20589265561698e-05
-4.10391974589583e-05
-3.1675619561302e-06
-6.95962297968325e-05
-3.93177582029441e-05
-5.29400966598383e-05
-2.80878063606451e-05
-3.14275078169856e-05
-1.19742235786443e-05
-1.26242305200027e-05
-2.96175350896357e-05
-1.86956049956871e-05
-6.37632529654422e-05
-2.56629275079857e-05
-4.54490878157182e-05
-6.39053213087903e-05
-4.0546453260253e-05
-4.46649424926233e-05
-1.76915219153348e-05
-5.01275814994993e-05
1.17894448183228e-05
-2.57433095650841e-05
-2.49262220159146e-05
-1.37591311372709e-05
-3.66317586115809e-05
-5.09653927645934e-05
2.54967586585869e-06
-4.4928739947215e-05
-1.06659153375856e-05
-7.27613256747159e-06
-4.50638164297053e-05
-5.04445348224624e-05
-2.68127413286866e-05
-2.15733301530059e-05
-2.29467461152972e-05
-1.19989651977847e-05
-1.78667297577659e-05
-6.96080169241876e-06
-4.21532435322624e-06
-4.76479465505621e-05
-1.49506164916662e-05
1.8483816379913e-06
-2.0415443282934e-05
-2.08393379407101e-05
-2.84974349311773e-05
-1.94693111246405e-05
-5.32715486391013e-05
-3.99739613347624e-05
-1.24987674922989e-05
-2.71451823582721e-05
-2.93353470651487e-05
-4.26407871060501e-05
-2.57414336425556e-05
-3.38296183734236e-05
-1.97143179385879e-05
-4.33057547846977e-05
-1.89099696098057e-05
-4.83852555432433e-05
-3.09692667607789e-05
-2.77447663668141e-05
-7.91198469303771e-06
-4.81071943386733e-05
-1.38800752934533e-05
-3.06009174744675e-05
-3.90752144419696e-05
-3.52918369657834e-05
-1.24540408334006e-05
-1.84169279086573e-05
-3.65966819571823e-05
-2.63792647493937e-05
-5.3626526415877e-05
-2.26057012172685e-05
-6.02739672821296e-05
-3.24012219078353e-05
-3.74222368670618e-05
-2.93712322652474e-05
-2.79289890262804e-05
-1.95313003144191e-05
-1.3991482924777e-05
-4.03601017117631e-05
-4.67358314936262e-05
-4.64941675745044e-05
-4.16746122427179e-05
-3.62234300941434e-05
-1.37034316693195e-05
-3.37054281633204e-05
-4.00974781166437e-05
-1.21890962757007e-05
-1.90091323065453e-05
-1.57512209187261e-05
-2.46616055436125e-05
-1.77981947221475e-05
-5.23147688233791e-05
-4.61041500442708e-05
-2.88901444762695e-05
1.13623003992937e-06
-4.02746021202112e-05
-1.08364549142105e-05
-3.31153087899663e-05
-2.2348352906011e-05
-4.05934331009799e-05
-2.26408800976297e-05
-6.74047642201395e-06
-6.19919238583616e-05
-5.0046756473271e-05
-5.84996647556245e-05
-2.23391635090691e-05
-2.11645600513527e-05
-2.89919588726141e-05
-5.08668963185257e-05
-5.70827292053951e-05
-2.43635089848186e-05
-2.02070633901781e-05
-2.9403276491463e-05
-4.7386217709833e-05
-3.88410854103114e-05
-2.05728930392468e-05
3.92256265608757e-06
-1.92118354238348e-05
-2.07761348430906e-05
-4.46641892584782e-05
-4.33494428439893e-05
-1.72164649331135e-05
-2.32945960731125e-05
-2.64154667566512e-05
-4.09602310935336e-05
-1.58466557423926e-05
-3.85127686603868e-05
-9.2511331939512e-06
-6.58607073813525e-05
-3.07643872545669e-05
-3.13921160300639e-05
1.03039939529605e-05
-2.52275521767863e-05
-5.05046253294415e-05
-3.44747060089694e-05
-1.79493326108719e-05
-2.52570361103808e-05
3.92857039781058e-06
-1.17860604269972e-05
-5.10765190275863e-05
-4.37227592474867e-05
-3.56415420758176e-05
-1.03765080266562e-05
-2.43837872244796e-05
-3.63718046546577e-05
-3.02979308185277e-05
-1.98714233078252e-05
-6.05788315266318e-05
-3.50981950905472e-05
-2.25787752278615e-05
-1.56929027759331e-05
-3.43857422788668e-05
-6.02302312640193e-05
-1.55408370545643e-05
-5.34429127724887e-05
-2.86156425660847e-05
-3.31005380386571e-05
-5.24006002609882e-05
-2.94700804882538e-05
-2.27877933426643e-05
-5.58518583886132e-05
-1.85205745503841e-05
-7.62512852573203e-06
-1.85706445169625e-05
-4.93287401996921e-05
-5.30621772335293e-05
-1.69882812554038e-05
-2.79912741081115e-05
-2.83565411256206e-05
-4.31780425704277e-05
-4.70667433188635e-05
-4.78831313308104e-05
-3.68208598341772e-05
-4.11702728885768e-05
-5.39332365776307e-05
-1.53999281058107e-05
-6.97774253327916e-06
-3.36414255602207e-05
-2.18736824353073e-05
-3.09359150348703e-05
-1.67485119481445e-05
-6.24000420740211e-05
-3.70294321267701e-05
-3.91921715253967e-05
1.45153667542943e-06
-5.70388136417699e-05
-2.33475930110678e-05
-2.5742871742024e-05
-2.18178972735654e-05
-2.29585240034266e-05
-3.13709630278328e-05
-1.57470830638066e-05
1.08527340581869e-05
-1.38772940652403e-06
-3.83919154800151e-05
-3.16904415366361e-05
-5.07149104972394e-05
-4.70420563980349e-05
-1.52070501724437e-05
1.43973678381835e-06
-4.02496498721649e-05
-5.6604010046631e-06
-5.32394529235956e-05
-3.84288311431192e-05
-4.58545901334467e-05
-5.95277919617978e-06
-4.69213148361782e-05
6.56220144202316e-06
-3.93621292568557e-05
-3.5657537519216e-05
-3.20332209223297e-05
-4.91186208156819e-05
5.581608358234e-06
-4.27742812684566e-05
-3.63627135465767e-05
-3.2101815691601e-05
-1.92327330390455e-05
-3.16886404090192e-05
-3.5961220076315e-05
-7.56190378864761e-06
-2.48876344203282e-06
-8.87642685452516e-06
-2.88592119719444e-05
-5.83114222835668e-05
-5.48663810441659e-05
6.8503311393526e-07
-1.16579081655331e-05
-3.45397920445306e-05
-2.32842416349118e-05
-1.58572913471478e-05
-3.11802115597822e-05
-7.45311564544601e-07
-2.67516618584121e-05
-5.13757842894974e-05
-4.59127552754376e-05
-3.9045480393406e-05
-2.31068429430393e-05
-1.46579307159921e-05
-2.32744145241798e-05
-1.82805646145077e-05
2.23642989212462e-06
-2.0924089711953e-05
-3.81664044460343e-05
-4.48220941339298e-06
-4.98348938011976e-06
-2.70206585116151e-05
-3.18656231557126e-05
-7.26476641374548e-06
-3.67387434965806e-05
-1.21368968682225e-05
-3.34507571554759e-05
-2.33105086746831e-05
-2.51858508191701e-05
-4.16330288121028e-05
-4.71246718761605e-05
-3.34667775856807e-05
-4.65758453810795e-05
-6.76846826498026e-06
-2.41847003531751e-05
-4.58771951676356e-05
-2.86839621503563e-05
-2.2280699209876e-05
-3.79215105832397e-05
-1.42804412528272e-05
-1.34505408080213e-05
-4.86638251998139e-05
-1.67386089557449e-05
-3.99286731482091e-05
-8.67789221041471e-06
-1.11464607390743e-05
-3.37430772048698e-05
-1.83870465529631e-06
4.49237664738806e-06
-2.24985240630049e-05
-2.67493247984893e-05
-3.90256850754713e-05
-4.25995778337013e-05
-1.07183039576961e-05
-2.07698051272918e-05
-4.51533704632385e-05
-3.4366150363721e-05
-4.75744006748234e-05
-1.41281124287534e-05
-2.57744158250985e-05
-1.92933533169627e-05
-1.61409721019269e-05
-3.35103175798404e-05
-3.36673696532664e-05
-3.56838023991548e-05
-7.1717425973195e-05
-3.51548013948768e-05
-4.03874862069803e-05
-4.81995585348059e-05
-3.57114556503519e-05
-3.00220525953052e-05
-1.58619708499439e-05
-4.50410117178739e-05
-4.53347761585664e-05
-4.95102416185527e-05
-2.27292983809486e-05
-3.42038781053538e-05
-3.50982899172463e-05
-2.70376434756793e-05
-1.31317390904229e-05
-4.55492761640358e-05
-2.56418250822024e-05
-3.88251711303369e-05
-4.38706282540634e-05
7.0556752839736e-06
-2.28183497148089e-05
-3.44756042099678e-05
-3.3389700302744e-05
-1.99978615436815e-05
-5.07765727256243e-05
-1.78159365179509e-05
4.34164636335028e-05
-6.07845410635376e-05
-1.1002768394064e-05
-3.25486692048077e-05
-2.90255664496269e-05
2.82376701711086e-07
-3.71302492057442e-05
-2.74244421727629e-05
-4.61873909953912e-05
-3.87612518216352e-05
3.94591779051649e-06
-9.57931579941457e-06
-1.58675670527877e-05
-3.2416438997247e-05
-2.54575827052089e-05
-1.6272934648983e-05
-6.89608048418277e-05
-2.23915562018433e-05
8.90634135210389e-06
-3.76742022341054e-05
-4.99877178758026e-05
-4.11876781759874e-05
-1.28142756637182e-05
-3.11003595890043e-05
-4.19156428566098e-05
-2.08905699627305e-05
-5.25769496999901e-06
-1.51029259413508e-05
-4.32473701656587e-05
-1.09081313944067e-05
-2.68888580260734e-05
-2.92413867523172e-05
-3.79179076535039e-05
-1.29602190230484e-05
-1.34508653558515e-05
-3.94567527396045e-05
-3.24898381295411e-05
-6.40330089725506e-06
-2.21554441236777e-05
-2.07971161559964e-05
-4.55269310863548e-05
-1.58116710385373e-05
-5.48663101813723e-05
-5.21485498665285e-05
-4.73176955275226e-05
-3.2038629637824e-05
-1.94081681117328e-05
-3.10988505433579e-05
-3.57006455385696e-05
-2.49678638543894e-05
-2.39998480506076e-05
-5.98875481934701e-06
-2.995942780407e-05
-2.54770313609151e-05
-3.32735763760711e-05
-7.7553594619228e-06
-1.75201187887805e-05
-4.06338225888934e-05
-5.51554468359243e-05
-2.82356330002723e-05
-3.31746463871184e-05
-2.8203358938312e-05
-1.82822845277651e-05
-3.25613746415208e-05
-5.38179231612605e-05
-1.91264135279843e-05
-1.67534988047335e-05
-2.34991785167919e-05
-8.16064237140083e-06
-5.97668987742335e-05
-3.91028723510773e-05
-2.2170468141538e-05
-2.9618322646041e-05
-2.73548459768687e-06
-5.0964046145989e-05
-3.56848558378362e-05
-4.6330780856225e-05
-4.6726182897193e-05
1.36162603797529e-05
-1.27902903640282e-05
-4.14349491908043e-05
-7.02969090510413e-05
-5.63587634168642e-06
-3.57589444338815e-05
-5.9947721337075e-05
-3.47097438739503e-05
-1.32319316177445e-05
-1.85668074321631e-05
-6.52107832949567e-05
-2.71398607759577e-05
-1.43805224560998e-05
-3.04261257694351e-05
-2.16442597765346e-05
-4.67688142761471e-05
-3.72814984618206e-05
-1.53734784315709e-05
-2.28337040100031e-05
-3.01848390756258e-05
-1.67748052245604e-05
-3.37247928935403e-05
-7.17863645965703e-05
-2.5448913765513e-05
-1.2686845929389e-05
-9.90025031252465e-06
-2.97717606866045e-05
-1.22242006056771e-05
-2.16084619138102e-05
-5.49447458166198e-05
-1.596542740915e-05
-4.55189801159916e-05
-4.20377334744041e-05
-5.26176241890927e-05
-2.5941058962588e-05
-2.50340108612984e-05
-3.8920726699061e-05
-2.75713381163548e-05
1.05862452496048e-05
-2.10103494895014e-05
-5.94882456789166e-06
-1.1614382179763e-05
-2.86856379362457e-05
1.99894960875647e-06
-3.93557647744785e-05
-3.32467886885665e-05
-3.61268300389435e-05
-5.09357759658353e-05
-2.66347135166912e-05
-2.85085002330517e-05
-3.28192837346313e-05
-3.69528615197297e-05
-6.13975129475335e-05
-3.72905230124e-05
-3.89060260787122e-05
-2.8782920236541e-05
-1.98573173875445e-05
-3.98607285104721e-05
-4.28523167072921e-05
-1.59275609748924e-05
-3.33421022308e-05
-3.46526972099103e-05
-2.1210762357562e-05
-4.11440199112648e-05
-1.58035540971512e-05
-2.88056805495954e-05
-2.20814272990312e-05
-2.04437608179394e-05
-3.53896632949363e-05
-2.77164971307933e-05
-1.18686441421777e-05
-1.6980689121658e-05
-2.37402819010911e-05
-1.21334357976145e-05
-3.76888425296637e-05
-2.58225058495405e-05
-2.65808256440837e-05
-2.43275452768238e-05
-2.47080030531094e-06
-4.26410820463958e-05
-2.00630201881733e-05
-3.07054197009101e-05
-3.29553853065641e-05
-4.3675329388953e-05
-2.89408947520249e-05
-3.48343825614645e-05
-4.02898682381624e-05
-4.7356565453063e-05
-3.60406475461378e-06
-3.5173246730285e-05
-3.13020730801419e-05
-2.66306457362838e-05
-4.40127735804994e-05
-3.12363735270933e-05
-3.50917471865088e-05
-2.58410954506436e-05
-5.11960409328861e-05
-3.3320700134974e-05
-2.84671184543917e-05
-3.06669344306425e-05
-2.51988863402576e-05
-4.37557829589003e-05
-2.52167335278895e-05
-2.4075789264743e-05
-4.69185335384356e-05
-1.56909107260004e-05
-1.83293250324257e-05
-2.7493024325004e-05
-3.42954442646591e-05
1.99555184012482e-05
-4.28449514505687e-05
-5.58610657207192e-05
-1.53562179037643e-05
-3.45111816642078e-05
-2.5706513296178e-05
-1.91312928068671e-05
-2.62327512846823e-05
-4.28132279783989e-05
-2.01975212073994e-05
-3.25702558803738e-05
-5.11902189140635e-05
-2.33849418096559e-05
-2.85386782803187e-05
-1.88314739116287e-05
-3.26445295333398e-05
-3.22478772656237e-05
-5.64958822693501e-05
-2.87571016003144e-05
-1.87263694763947e-05
-3.28066752002257e-05
-3.57025864327256e-05
-4.04933809924461e-05
-9.8189435771681e-06
-3.85226324055413e-05
-1.31371111789605e-05
-4.56895543215635e-05
-4.63757008602218e-05
-2.97062388713396e-05
-2.23619325119154e-05
-2.93355763554417e-05
-4.1344580846244e-05
-2.9791560506206e-05
-6.87730402092786e-05
-5.26530180900649e-05
-2.62001481904724e-05
-6.3346272400484e-06
-4.61621017185582e-05
6.20332290384025e-06
-3.17825441067093e-05
-4.19096056855986e-05
-3.05914195749758e-05
-1.75087546407691e-05
-2.20398883955776e-05
-2.05396051049186e-05
-1.5696226723044e-05
-5.09944893393292e-05
-2.94432387080569e-05
-3.62654344745816e-05
-1.93092074586817e-05
-4.61451012794147e-05
-5.19504318945414e-05
-3.73729245591734e-05
-1.41505047406589e-05
-2.51587617452721e-05
-5.10395492862091e-05
-1.06263226325425e-05
-3.54746272508839e-05
-5.2269255023614e-05
-1.68243711955816e-05
-3.48397732624518e-05
-5.18178910532356e-05
-1.74431716662388e-05
-3.13121462928349e-05
-2.73108863915549e-05
-3.01861659613596e-05
-2.49211861922472e-05
-3.03351019987407e-05
1.25412297926905e-05
-4.31512982303269e-05
-3.17348605760058e-05
-5.03059653835312e-05
-3.86148765672726e-05
-4.81735275889915e-05
-1.77097063011936e-05
-1.96908045997193e-05
-3.90581953111084e-05
-2.53877271429128e-05
-6.31934392886212e-05
-1.85257537705753e-05
1.30800889938613e-06
-1.81257895747939e-05
-4.74657554094485e-05
-2.83027788579268e-05
-3.96411388129619e-05
-3.27549213689774e-05
-2.29751641702825e-05
-6.31063307132527e-08
-6.10766606672309e-05
-3.18572296362363e-06
-2.27447188652642e-05
-9.29351638030775e-06
-1.48785527285566e-05
-5.88999756690566e-06
-1.39561130909975e-05
-6.4139903685541e-06
-3.35641411172193e-05
-4.9886665610625e-05
-3.10898955645682e-05
-1.97408834149667e-06
-1.05208416011219e-05
-3.33117738785142e-05
-4.57241614720394e-05
-5.44498416213083e-05
-6.21306405758112e-05
-3.38559003221759e-05
-4.39502101641886e-05
-4.15482660073074e-05
-2.0633913418297e-05
-3.34078668680896e-05
-2.23474395498252e-05
3.03311905916788e-05
-6.09794342560063e-06
-4.18091637015326e-05
-4.03846825894924e-05
-8.8407657969922e-07
-1.97510451791066e-05
-7.01575582088189e-06
-9.91877147924331e-06
-1.90681248202425e-05
-2.27849502963819e-05
-3.49813036514895e-05
-1.10782224966418e-05
-1.37426011731148e-05
-3.08098997260262e-05
-2.88181958254522e-05
-2.05732021541853e-05
-5.87895942510741e-05
-1.22683263508784e-05
-2.83953634716081e-05
-3.0751900827817e-05
-1.49730608081063e-05
-1.21454722622578e-05
-4.98503608234808e-05
-5.29141903941811e-05
-2.43528034907149e-05
-3.72281708596545e-05
-2.9694479275948e-05
-1.39556926780631e-05
-3.71640961343455e-05
-1.37354240721705e-05
-4.80126235629264e-05
-2.89289465654671e-05
6.00534522625917e-06
-7.24550628773242e-06
-2.66500640225561e-05
-1.19284329200069e-05
-2.47951657957377e-05
-3.17341806536081e-05
-5.27461056693476e-05
-5.20956023372793e-05
-3.7638571209583e-05
-1.75675369639734e-05
-2.68803417947202e-05
-2.26191498944508e-05
-4.40652116257688e-05
-3.19307743660544e-05
-1.5614246381965e-05
-3.602499700838e-05
-2.92913910626361e-05
-5.3365343626064e-05
-2.00381438910074e-05
-4.87715196534608e-05
-6.21473649395245e-05
-4.0917528438002e-05
-3.58738186327416e-05
-2.44446062791831e-05
-4.57939364136103e-05
3.83390109392006e-06
-2.59749213280563e-05
-1.36916730054714e-05
-7.57006278640083e-05
-4.03351017305653e-05
-2.79230621175243e-05
-4.88251757867816e-05
-3.6459166023661e-05
-3.51520309921019e-05
-4.00867721048806e-05
-4.13093233021122e-05
-3.12791552792331e-05
-8.50501756899422e-06
-4.70155630999043e-05
-4.04412743210066e-05
-3.94818354174391e-05
-3.46188701099379e-05
-3.26534451606214e-05
4.63426384994642e-06
-3.58587831865904e-06
-2.72931517066381e-05
-1.83795543917711e-05
-1.88716946166985e-05
-4.18919625343538e-05
-2.26090722926479e-05
-9.5332484766557e-06
-3.19558370052051e-05
-8.08161963938123e-06
-5.49946566393266e-05
-1.63495536559868e-05
-3.27082189233335e-05
-3.62277721184823e-05
-6.71726545402922e-05
-1.6341012931519e-05
-2.12014994942416e-05
-7.48530808005581e-06
-4.12553077653536e-05
-4.49029394812125e-05
9.72658832632612e-06
6.06632077751804e-06
-1.89133985725431e-05
-2.21532623166245e-05
-4.9613885387644e-05
-1.79020905752391e-05
-4.40569154828958e-05
-3.06764592420473e-05
-9.14769391916793e-07
-2.93227048019797e-05
-2.56995559635688e-05
-1.94221774081079e-05
-5.05586533119266e-05
3.51183110798118e-06
-3.7306396541602e-05
-4.77851372500276e-05
-4.3055682415319e-05
-6.11414689447798e-06
-2.13359225311354e-05
-3.46519662552508e-05
-5.01659819429134e-05
-1.91766841456973e-05
-3.37826285467821e-05
-6.42711310848485e-05
-4.43785646910412e-06
-2.94077842371408e-05
-2.92451668334286e-05
-1.48150822712547e-05
-3.67619109259744e-05
-1.90658508601279e-05
-5.41738459748285e-06
-2.9353547277756e-05
-2.84889342770737e-05
-3.64658149381506e-05
-7.71148111719118e-05
-5.07308166629998e-05
-3.33970470921506e-05
-3.83595187846658e-05
-1.2408942286874e-05
-4.68751949517954e-07
-3.04556261331442e-05
-1.50312839041831e-05
-1.44489244386015e-05
-3.18686509374113e-05
-1.81032233513425e-05
-2.25264036919028e-05
-1.55419966392408e-05
-3.15574527917362e-05
-2.56689831670579e-05
-9.48593734603309e-06
-2.70159857453515e-05
-2.26246257379522e-05
-5.65595058485606e-05
-1.52025083406778e-05
-1.77213830488985e-05
-2.97351103519578e-05
-1.50177962705334e-05
-3.36051792346385e-05
-2.80812275955169e-05
-1.95217575082772e-05
-2.84295671424816e-05
-2.41421309307042e-05
-3.44255841301657e-05
-1.33755285268404e-05
-2.9571217144403e-05
-3.17398930136684e-05
-2.93636580514272e-05
-3.83567168781827e-05
-2.59791516726454e-05
-3.73847946089495e-05
-3.05645203950118e-05
-3.10911126457173e-05
-6.42593994770981e-06
-1.62119153521514e-05
-1.60102674406558e-05
-4.64774021246409e-06
-1.48391458018807e-05
-4.76901114759697e-05
-3.04349027390901e-05
-4.73566741869722e-05
-4.35580164820458e-05
-6.3779605319937e-05
-2.70727665632208e-05
-4.43626258100826e-05
-1.76778545325985e-05
-4.92979390256872e-05
-1.39992159832282e-05
-3.52117590268611e-05
-5.23348833979847e-05
-1.3730800738384e-05
6.29968707003748e-06
-4.03428273427189e-05
-1.98398614371259e-05
-4.32698766952681e-05
-2.72199169438252e-05
-4.88766927388749e-06
-2.28452511463301e-05
-4.29313772630699e-05
5.02369148441767e-06
-1.57992164105544e-05
-1.39127612033198e-05
-3.09110561091608e-05
-2.84374728769016e-05
-2.00563018898785e-05
-4.21790738180294e-06
-3.89234686187633e-05
-8.5746785186815e-06
-6.48238702672924e-05
-1.51967063911264e-05
-1.23124921732523e-06
-2.59861556827497e-05
6.11327346350674e-06
-3.10467496361406e-05
-1.03889392756668e-06
-3.28803861399324e-05
-2.78002930624108e-05
-1.58349285912633e-05
-3.95211717649567e-05
-1.05310047112998e-05
-4.07082851985743e-05
-3.09421571862973e-05
-3.3942561064792e-05
-2.93180860061427e-05
-3.33974705599858e-05
-3.79364276851498e-05
-4.70135603280396e-05
-3.66202456528847e-05
-1.77679825923656e-05
-1.07762266839937e-05
-1.08306994768971e-05
-4.95879437369908e-05
-1.10504809173545e-05
-4.61147538468587e-05
-3.10004302622452e-05
-5.84523322596125e-05
-6.68667608478895e-05
-3.50719681854247e-05
-1.27356240789689e-05
-2.00470059418276e-05
-3.17835277317521e-05
-6.01689703882127e-05
-4.99877094539257e-05
-2.54384153252131e-05
-2.20296316928114e-05
-2.42391936862245e-05
-3.772831341513e-05
-1.16882663156126e-05
-4.974935269898e-05
-3.1149631459958e-05
-2.85112476172122e-05
-1.86587557217651e-05
-3.5569057974076e-05
-7.10662616532039e-06
-6.02014340756863e-05
-2.07604282925113e-05
-2.68251506417808e-05
-3.46407385286293e-05
-3.33498172568457e-05
-3.20932419309475e-05
-3.85856518022708e-05
-2.49710207794431e-05
-3.03165524445434e-05
-2.71211899436364e-05
-6.58211201462762e-05
-3.07132337200466e-05
-5.62315360598135e-05
-5.2247305390768e-05
-5.07941702778502e-05
-3.31725731784723e-05
-5.2234485266243e-05
-4.39191285079857e-05
-7.1567950002553e-05
-4.2971326109585e-05
-5.43250764376832e-05
-2.44852193066421e-05
-1.5141187348612e-06
-2.81446097609084e-06
-5.39517195693599e-05
-2.83143668389174e-05
-2.02503037803379e-05
-4.71659846613645e-05
-2.85340972982858e-05
-4.07530982132075e-05
-3.55412446696457e-05
-3.30905333668521e-05
-3.30692108408733e-05
-4.20323953276323e-05
-1.52642295652559e-05
-4.76852729541565e-05
-4.63523248966269e-05
-4.86296447014525e-05
-1.826155187926e-05
-3.64452436555712e-05
-7.83832282511832e-06
-3.7927442188674e-05
-6.86857676275632e-05
-4.07298507415381e-05
-2.49664965683199e-05
-4.02914770586374e-05
-4.12466602636897e-05
-1.25347297556607e-05
-1.61812163272472e-05
-1.87811700390021e-05
-3.55495902914649e-05
-2.45742507247664e-05
-8.80788083305604e-06
-2.75432935819891e-05
-1.68653090277358e-05
-2.30280867459987e-05
-5.67972847353667e-05
-8.90597455504859e-06
-2.87883602042298e-06
-4.46932552016806e-05
-2.28161524639729e-05
-3.70231076395157e-05
-9.22617643792044e-06
-4.16594798033919e-05
-5.16249706181161e-05
-3.19679318676468e-05
-3.17680688624534e-05
-4.17654246693611e-08
-1.6564734707695e-05
-3.7874248425096e-05
1.46099591546705e-06
-1.37719404288162e-06
-2.07131727951743e-05
-1.22879111409205e-05
-2.72397365576179e-05
-2.91618082353344e-06
-1.8231730758981e-05
-4.70522694770033e-05
-8.94826921514733e-06
-4.48255816752874e-05
-3.92641225738284e-05
-5.90783030523407e-05
-1.33787814803645e-05
-1.82464190584457e-05
-2.25601965369148e-05
-3.82961051889712e-05
-3.99290934309057e-05
-4.15282380519006e-05
-3.78669904630865e-05
-4.30453810436701e-05
-2.84286866833054e-05
-3.53490298333484e-05
-3.92698708614132e-05
-6.10299625054182e-06
-2.73538843173814e-05
-4.59981881497003e-05
-3.68279660734251e-05
5.51099638790551e-06
-3.9375438065386e-05
3.17646462235906e-06
-4.66740333931408e-05
-4.55456597404809e-05
-3.36172284374598e-05
-4.44656524397578e-05
-2.94437910068503e-05
-1.66672096996518e-05
-4.43627447499992e-05
-2.19149295948732e-05
-3.81461100141681e-05
1.12230107147193e-05
-2.12798006702612e-05
-3.57461558989706e-05
-1.74928364069971e-05
-3.64692889910998e-05
-2.71955940848087e-05
-1.84404202935418e-05
-6.15735717913124e-05
-8.27736607267449e-06
-3.97522454138183e-05
-2.05603465566148e-05
-8.04928624986663e-06
-4.66390909608852e-06
-2.29288180466956e-05
-1.40561037684498e-05
-9.50346254828242e-06
-1.77666983685488e-05
-1.42290085290932e-05
-4.68467591405223e-05
-5.97887830699309e-06
-8.68491153043936e-06
-3.11015496242818e-05
-2.27055276953797e-05
-5.26671508804198e-05
-3.42895701958144e-05
-6.50186982462749e-05
-4.53244517170042e-05
-2.48836988843387e-05
-4.84825808207446e-05
-2.38817974812358e-05
-1.87890126910329e-05
-2.75629245520044e-05
-3.35183102949525e-05
-1.48255445503654e-05
-4.25148896307222e-05
-4.55910398318783e-05
-3.07288972001777e-05
-4.46734929822464e-05
-1.71077780835828e-05
-9.86319081140846e-06
-2.9654285228445e-05
-1.25724163238366e-05
-2.34870593880355e-05
-1.28611382797351e-05
-2.69636406936248e-05
-3.01516674346501e-05
-2.73926737343494e-06
-7.0137082186827e-06
-4.9277521365061e-06
-2.66740815798272e-05
-3.934062848361e-05
-2.3261436833842e-06
-3.79764045647991e-05
-2.18484953185269e-05
-1.25775443473428e-05
-8.69991769743517e-06
1.98310165237786e-06
-1.73045877228607e-05
-1.4762867884754e-05
-3.01397036455522e-05
-4.01075365148511e-05
-1.89127873485539e-05
-4.6414903555804e-05
-4.70028708489783e-05
-2.4148669990901e-05
-2.2009441395988e-05
-4.62892841386311e-05
-1.86192706202116e-05
-3.60657422410901e-05
-4.85726944827368e-05
-4.79347209081175e-06
-4.68315468196695e-05
-4.10000716198931e-05
-2.79608563086719e-05
-7.24373804829267e-05
-4.80694215658658e-05
-6.29167529855366e-06
-4.98107269812589e-05
5.28923077710703e-08
-4.35385844808283e-05
-5.48957906356271e-05
-2.72903192501703e-05
-1.10305372083452e-05
-7.41255736706863e-05
-3.46241582293536e-05
-4.44193094483885e-06
-1.21662574585235e-05
-3.92532287308298e-05
-1.15420824497725e-05
-1.56905407844287e-05
-1.69588949215087e-05
5.98298841922509e-06
-1.90647906184606e-05
-3.13864519396463e-05
-4.04871318114945e-05
-2.67321683344258e-05
-2.69686773000024e-05
-2.65943022128878e-06
-3.0402277857439e-05
-5.5886010202103e-05
-1.3853524293217e-05
-3.80396249498706e-05
-4.37008888149478e-05
-2.6344654947772e-05
-4.35870900689174e-05
-3.0225369699966e-05
-4.15089165884266e-05
-4.3750703401108e-05
-2.24146447735688e-05
-1.54400609111296e-05
-1.07720535189804e-05
-6.86393091662272e-05
-6.67881248574912e-05
-3.44168513139343e-05
-3.45988588879125e-05
-2.94094303946952e-05
-7.57687614987548e-06
-3.64505779963375e-06
-1.1789417169478e-05
-2.95035795684802e-05
-3.99126299720897e-05
-4.17643104717242e-05
-1.94685958817836e-05
-2.83238855501635e-05
-6.18220386358301e-05
-4.75107793472837e-05
4.91916135124914e-06
-3.19269283613936e-05
-3.59270899636814e-05
-3.84501709341467e-05
-3.46169000225278e-05
-1.00166977589428e-05
-1.8972321307219e-05
-1.96939153691338e-05
-2.39445859684801e-05
-2.99207360064137e-05
-2.49362820908509e-05
-1.66787410588213e-05
-5.2361555425003e-05
-4.10990085984293e-05
-4.560654347601e-05
2.88475228567299e-06
-1.24523280272857e-05
-3.87799717673916e-05
-9.23127431391232e-06
-4.36311001563032e-05
8.95934794045871e-06
-3.57139182685551e-05
-2.41866278739249e-05
-2.75186474960821e-05
-3.38101288564924e-05
-1.53633685877457e-05
-1.0247730382806e-05
-2.12517390191242e-05
-4.34193615169304e-05
-1.71592557518091e-05
-3.19810907807852e-05
-4.22101022776498e-05
-1.19547686176854e-05
-4.0337755415065e-05
-3.94408768049574e-05
-3.10871388561136e-05
-3.05257467162691e-05
-2.6125724620439e-05
-2.43809091217509e-05
-1.58709145584841e-05
-4.37607081696549e-05
-1.35092891190333e-05
-4.29881026324678e-05
-2.17423829192722e-05
-2.2884068002975e-05
-6.68610099097827e-05
2.06304454465982e-05
2.9092748251252e-06
-6.47307346569443e-06
-6.62722755470671e-05
-4.18616762082903e-05
-2.84669739534269e-05
-2.32685511226003e-05
-2.45311751776608e-05
-5.6698286040824e-05
-4.51173138314123e-05
-1.82309583006448e-05
-1.47362255821571e-05
-3.8907383922731e-05
-1.0025568986255e-05
-2.78251221350247e-05
-1.26441562216607e-06
-3.00840163418085e-05
-3.57559119869541e-05
-5.0304597300868e-06
-6.30746543022713e-05
-2.87181276184467e-05
-1.61933164428084e-05
-7.52295744601082e-05
-3.84816807060814e-05
-2.63881284105745e-05
-1.36155765450833e-05
-8.72883403784062e-06
-3.81491693973165e-05
-4.28785580310733e-05
-2.36275277963156e-05
-2.41437101092306e-05
-3.71113495400662e-05
-3.33762476501457e-05
-6.07876479798057e-05
-2.59678089590869e-05
-5.10974446208362e-05
-2.13554659633872e-05
-5.46765442741522e-05
-3.77828371566722e-05
-2.92977024837295e-05
-2.26600239445542e-05
-1.09982634787218e-05
-5.9218030147228e-05
-4.27605891208702e-05
-2.62360097183091e-05
-3.45571373980047e-05
-3.42909828708392e-05
-3.55069046021549e-05
-3.23299286046584e-05
-2.23432799345836e-05
-1.68596386464023e-06
-4.20444436894679e-05
-3.56246543354693e-05
-6.28307437498713e-05
-4.0639771016515e-05
-2.29042898988965e-05
-3.7578622101211e-05
-3.07795153576604e-05
-2.89893709894646e-05
-2.85005704381981e-05
-9.02055896703377e-06
-3.46107193295663e-05
-3.07060924065874e-05
-6.11768952760532e-05
-3.04056663089986e-05
-3.56445877104304e-05
-4.15972848561813e-05
-3.2459265582247e-05
-2.26674664312266e-05
-2.54567527296841e-06
-2.62188786477768e-05
-2.69929153469678e-05
-1.32123438511112e-05
-5.70165574909168e-05
-2.76531745740832e-05
-3.11582135493015e-05
-1.07400291674332e-05
-4.72584717695949e-05
-2.42434015302207e-05
-3.59960461066006e-05
-2.63127322205491e-05
-4.53929121792972e-05
-1.88672795884188e-05
-2.55430365440353e-05
-3.08459924945163e-05
-1.04337123176838e-05
-1.44909574527723e-05
-3.19650193115048e-05
-2.17361066731124e-05
3.55449319668904e-06
-3.23103811853247e-05
-1.63775277148703e-05
-3.13733895200731e-05
-1.30449639278798e-05
-4.50125187797826e-05
-5.65248503303899e-06
-4.0700704592003e-05
-1.61737124968062e-05
-3.4318839892804e-05
-8.17273314224802e-05
-8.58761643509198e-06
-5.31191448781554e-05
-2.68628127531471e-05
2.06574928645364e-06
-4.6267417773887e-05
-1.7077085722957e-05
-1.55591271904318e-05
-3.5224794696403e-05
-2.44222917215783e-05
-5.25163991983692e-05
-2.39507369363042e-05
-4.99123664181668e-05
-5.69798271537959e-05
-5.7743234457645e-05
-3.8083003391015e-05
-6.2276162361861e-05
-4.84220482708699e-05
-8.43166174195485e-06
-2.62152928571317e-05
-2.73661637171604e-05
-2.67182362131133e-05
-3.25800146898715e-05
-4.32324063200321e-05
-3.02861429232634e-05
-2.58374811296621e-05
-3.13681488638231e-05
-2.83691901199383e-05
-3.51080773880222e-05
-3.56234309593727e-06
-6.6449570165221e-06
-2.48804072353196e-05
-3.38574572532824e-05
-6.36861384827374e-06
4.69036004613781e-06
-4.85292063096436e-05
-1.20448888327265e-05
-3.44207920320109e-05
-2.42800109889655e-05
-2.50327586937386e-05
-7.38515877239044e-05
-2.8867573969256e-05
-4.97899442952692e-05
-4.42143429340637e-05
-2.64211330271628e-05
-2.97937755647547e-05
-2.98041287777103e-05
-2.83976741309418e-05
-5.8006693887527e-05
-4.72001907699923e-05
-2.72786055469737e-05
-4.96175795766843e-05
-3.47779850790097e-05
-5.2007629740558e-05
-3.16612517560026e-05
-2.24681020753112e-05
-2.5987054920123e-05
-3.06725284987798e-05
-7.05476502958169e-06
-5.93256727797498e-05
-3.59929747681923e-05
-1.69490647394555e-05
-2.19055871193779e-05
-4.61765300460615e-05
-5.94239646034041e-05
-3.13685925337151e-05
-2.95056982151686e-05
5.00999218106302e-06
4.84475837073215e-06
-1.19180314331648e-05
-5.50821508399308e-05
-3.59554570229846e-05
2.97551593013102e-06
-1.15526221596282e-05
-3.8071510229431e-05
-3.84513410524775e-05
-3.33864549834141e-05
-4.05191224444804e-06
-4.08661457550146e-05
-7.68392166699694e-05
-4.04440379972875e-05
-7.96334002667634e-05
-2.41801250167074e-05
-3.84471478144131e-05
-1.63255341741817e-06
-3.37720778153091e-05
-4.84150025000253e-05
-3.55592188596748e-05
-6.98258871660968e-05
-2.69943618960038e-05
-2.48947593373044e-05
-3.34971949600474e-05
-2.87462038363672e-05
-2.8849778033177e-05
-4.62714274772385e-05
-3.47415909550713e-06
-1.37483103503433e-05
-2.6055693781695e-05
-3.81155087553635e-05
-7.22109009401801e-05
3.1918481474951e-06
-2.90984598234984e-05
-2.45503169219822e-05
-3.23128520826426e-05
-5.17650457978254e-05
-4.20342422467472e-05
-7.24897512281749e-05
-2.4558305270436e-05
3.34342788234497e-06
-1.26252754976425e-05
-3.87490405399621e-05
-3.624031288391e-05
-5.252616772922e-05
-4.25397369088581e-05
-1.54301071660653e-05
-6.21471497303372e-05
-4.61637283268057e-06
-1.2633791813692e-05
2.26773994940093e-05
-2.70680307042893e-05
-2.32548003481055e-05
-2.83860312621252e-05
-4.02388740345925e-05
-4.20116211626276e-05
-2.03593875713426e-05
-2.55569106063056e-05
-2.77438642191773e-05
-6.59370731595328e-05
-4.71469880862e-05
-2.88934956183075e-05
-4.34329103574732e-05
-1.42740659010569e-05
-6.18649606351136e-05
-5.88260597231446e-05
-3.37029093622509e-05
-5.35520682360989e-05
-1.4564572360828e-05
-5.64795839832714e-05
-1.84459983900563e-05
-1.21111065232033e-05
-1.79319928816008e-05
1.17991568718909e-06
-2.02558754292492e-05
-2.7483164408811e-05
-2.69994511334535e-05
-5.09299288697977e-05
-2.5945181374267e-05
-2.40780641008666e-05
-2.56173720496377e-05
-3.2348551497451e-05
-5.33822280368915e-05
-4.77837069958334e-05
-3.4478506558645e-05
-2.10987991074173e-05
-3.77144593763055e-05
-4.78184752250503e-05
-4.6577581402296e-05
-5.1001307843656e-05
-3.21107963357534e-05
-3.37962011617613e-06
-3.66018322394932e-05
-1.81889453719888e-05
-4.16625067044067e-05
-3.52933547176478e-05
-4.51874988751777e-05
-4.16113185270277e-05
-4.42035505488774e-05
-2.80311371543496e-05
-8.37341132707963e-06
-3.59503749568377e-05
-4.30374648388133e-05
-2.10967501178883e-05
-4.38983715117248e-05
2.63934063142902e-06
-4.49317359531609e-05
-1.29715762078451e-05
9.4018430026526e-06
-3.24148710529992e-06
-4.97483880658683e-05
-3.04073881491868e-05
-3.67999017957324e-05
-2.47028758511809e-05
-1.78895143140836e-05
-1.60809288029548e-05
-1.55757331687917e-05
-4.53085472555589e-05
-5.00863035700658e-05
-1.40801684071048e-05
-5.86321589544953e-05
-1.23172541321166e-05
-5.38403361057298e-05
-2.39417291318381e-05
-2.841966659746e-05
-2.8971804528928e-05
-1.94762806508679e-05
-3.33492949525969e-05
-3.17552074000552e-05
-3.5812908456038e-05
-4.15936035297808e-05
-2.29114980347236e-05
-5.73886332168009e-05
-4.56142093528131e-05
-5.01670673275989e-05
-3.73125204968805e-05
1.06851101216265e-05
-5.03187395051927e-05
-2.84924667613835e-05
-5.01301560287265e-05
-2.48223000015187e-05
-1.74552984366586e-05
-3.62267705538966e-05
-2.10381907430062e-05
-2.79923393150885e-05
-6.23207230866835e-06
-2.50460317369234e-05
-6.16177248916953e-05
-4.01038483070948e-05
-3.90441815659175e-06
2.03644992666378e-06
-2.56476585364549e-05
-2.88464270443166e-05
-2.85231250075925e-05
-6.91260243850508e-06
-4.92107469332816e-05
-3.15761711208382e-05
-3.38052680084698e-05
-4.34709716660391e-05
-2.46846767950763e-05
-1.32125304056473e-05
-1.68418113847436e-05
-1.72454255953009e-05
-4.29154507854089e-05
-3.89534081297448e-05
-2.8432740211147e-05
-3.77997733121214e-05
-6.80918010437422e-06
-1.48091558397561e-05
-1.83766874217847e-05
-3.49896548459502e-05
-4.65935153171706e-05
-1.65113904669307e-05
-1.3017725988558e-05
-1.30393955098559e-05
-4.57394193529258e-05
-2.83809766140532e-05
-6.84925828648358e-06
-5.24452873322174e-05
-3.64454112846109e-05
-1.35600256214285e-05
-4.33183981296708e-05
-1.74821000611561e-05
-3.80076935461381e-05
-5.43541682740926e-05
-4.9673901939448e-05
-3.98847367230464e-06
-3.72324724663882e-05
-2.70545975258431e-05
-3.86126083328907e-05
-3.9088647281096e-05
-4.34346809393615e-05
2.76828410097974e-06
-5.70477058413163e-05
-4.81530794431524e-05
-1.70707946213443e-05
-3.68445611424132e-05
-3.71789174103374e-05
-2.31074909650031e-05
-1.28910608572084e-06
-3.140726238856e-05
-1.50229169307985e-05
-2.64717488476856e-05
-1.21924620772648e-05
-5.36180239455769e-05
-2.25274737586337e-05
-4.92258235990392e-05
-4.08277677741623e-05
-6.34236828149762e-06
-4.05571157682846e-05
-3.85770588828151e-05
-1.92310163495033e-05
-3.19360517475659e-05
-2.74627346120601e-05
-1.69978980221049e-05
-3.58885504690742e-05
-2.26328962632129e-05
-2.87646572143646e-05
-4.24411806660969e-06
-1.5083691598941e-05
-3.56786404507968e-05
-1.90278178583972e-05
-1.85224223242922e-05
-4.05025724408489e-05
-1.37384255719272e-06
-3.1289611079741e-06
4.93814007427327e-06
-1.01739519272449e-05
-3.05469502516934e-06
-1.31006095938318e-05
-2.59487424565279e-05
-4.06504921030619e-05
-2.09805705895762e-05
-5.59288470833149e-05
-1.33523530503788e-05
-5.38302060082912e-05
-3.61778182103367e-05
-3.15447007265414e-05
-3.5109473372929e-05
-6.81938539519162e-05
-1.29428292374323e-05
-2.95659180380982e-05
-2.80116958763373e-05
-3.33731481153284e-05
-1.79374162628268e-05
-4.31639557537994e-05
-5.1709174553698e-05
-4.88290407005609e-05
-3.27886056902082e-05
-2.61533853348315e-05
-6.2698544464733e-05
-2.25295556184319e-05
-8.1274982509789e-06
-5.09392446800692e-05
-3.88300676182199e-05
-3.43402006745908e-06
-7.65550016365406e-05
-3.12850532975239e-05
-2.88262561162601e-05
-2.6454086400215e-05
-5.05150713368193e-05
-3.62631411884612e-05
-1.04635679415607e-05
-4.68665618352291e-05
-3.28136465147777e-05
-2.75144073940265e-05
-3.11408929062296e-06
-6.53870272012918e-05
-5.07285885700474e-05
-2.66679463928304e-05
-6.06986200782566e-05
-3.77296005507659e-05
-2.38905094642975e-05
-4.20560312078186e-06
-5.15879910156504e-05
-1.48010294641045e-05
-3.84944375632598e-05
-3.65726751621642e-05
-3.74427254297296e-05
-3.59867677368563e-05
-6.19847342046482e-05
-5.47049709984844e-05
-2.72957098718548e-05
-1.91323077602259e-05
-3.67515323385294e-05
-5.44706215607372e-05
-4.5747861059214e-05
-2.82500939181343e-05
-1.97853112221713e-05
-7.64606073655278e-06
-2.3598527397821e-05
-1.71750577659058e-05
-3.39665942954842e-05
-2.54939157440347e-05
-4.39894481793377e-05
-1.15387347798711e-05
-2.57205431804744e-05
-1.55184612179655e-05
-3.41953703371326e-05
-1.43431089819544e-05
-6.17739980487558e-05
-3.7637619920838e-05
-1.94580851051989e-05
-2.64593924750453e-05
-2.08169183258886e-05
-1.59518429831887e-05
-2.22677969986536e-05
-4.04815402932628e-05
-8.16395648768501e-06
-1.59189910894644e-05
-2.65826681456743e-05
-1.46295518739415e-05
-2.70567483190334e-05
-1.7973814903681e-06
-8.86221932528089e-06
-4.5016852306119e-06
-5.83885941925333e-05
-4.32190876394677e-05
-2.64719607098064e-05
-3.16559578711571e-05
-3.03571582708643e-05
-3.57427946444421e-06
-1.77932213114445e-05
-3.63407391226132e-05
-3.7265721912337e-05
1.29039892784462e-06
-1.51817103601005e-05
-4.69798147667848e-05
-5.64281591834893e-06
-1.85979524971986e-05
-8.10888247160879e-05
-2.62659676526466e-05
-1.61969463506515e-05
-3.88050860248415e-05
-4.87130212514959e-05
-2.28840298892417e-05
-2.4281413780454e-05
-2.5436998589659e-05
-2.20169264997893e-05
-1.26053744855121e-05
-4.31286031695892e-06
-3.09233350094612e-05
-2.34608374555747e-05
-3.56023217069279e-05
-1.78946172923685e-05
-2.69068385234937e-05
-3.86759383273677e-05
-3.27000172486344e-05
-2.50570965717053e-05
-2.93541383103766e-05
-9.89245136022866e-06
-3.51236858163635e-05
-6.85371335661724e-06
-8.38086803391441e-06
-1.27718657605866e-05
-2.15499189960142e-05
-3.69536676284734e-05
-3.0543400717378e-05
-3.29108808166582e-05
-4.65389842349268e-05
-2.0375678042617e-05
-2.1333587353112e-05
-5.57163200796992e-05
-2.46710085748701e-05
-1.41377606039667e-05
1.39983961526522e-05
-4.70436992050243e-05
-3.32854144524473e-05
-5.35061973102552e-05
-5.11787055165612e-05
-2.53351468025735e-05
-4.50094287182743e-05
-4.74514900246409e-05
-3.97216791175785e-05
-3.97823071708053e-05
9.53636986936826e-06
-4.44633684290988e-05
-2.16045906222783e-05
-2.37167095977509e-05
-4.23684588214578e-05
-4.30604724434266e-05
-3.26638184740774e-05
-2.95076714311749e-05
-2.23031549733778e-05
-4.07932267915727e-05
-2.53283219228906e-05
1.27727316077366e-05
3.05407435101299e-06
-2.77014403978574e-05
-3.82320646992736e-05
-5.04557776357492e-05
-6.57076681252029e-05
-4.51029104117944e-05
-3.77850780767319e-05
-1.43270586574974e-05
-3.50016738457802e-05
-6.60388099487528e-05
-3.21041627077416e-05
-4.06547856908888e-05
-4.85395159446412e-05
-3.0638447056846e-05
-1.83396270038728e-05
-2.61486194285143e-05
-3.77981988487935e-05
-4.84313349098449e-05
-2.60830390035383e-05
-3.21877603972255e-05
-1.92727679121999e-06
-5.14870113894443e-06
-2.85110087617659e-05
-6.07745974920167e-06
-5.308816803239e-05
-4.22494153694369e-05
-3.90054837711934e-05
-3.23924777471721e-05
-3.56099344058269e-05
-2.60106118673767e-05
3.63628511776159e-06
-4.13410661105498e-05
-1.53635374182825e-05
-3.33839805425597e-05
-2.99139651447985e-05
1.63862402861315e-05
-3.2617607201512e-06
-1.49686273049045e-05
-3.7103765842594e-05
-5.26526173275165e-05
-1.1379236052628e-05
2.47790192583359e-06
-2.11325853094471e-05
-4.83411683732527e-05
-2.02409047623775e-05
5.03055668427128e-06
-7.55028231940292e-05
-2.99632114587509e-05
-2.65909141772427e-05
-1.682761618502e-05
-2.47576492801953e-05
-5.47995779320703e-05
-2.91400683829765e-05
-4.7106823740092e-05
-1.48553535777707e-05
-4.13632333115713e-05
-4.54226245415718e-05
-4.47687885264085e-05
-4.73892401969452e-05
-3.37675302535859e-05
-2.32447223488801e-05
-6.21135750246007e-05
-3.04568221714882e-05
-2.46714569143809e-05
-5.41142849255569e-05
-6.11154004785247e-05
-2.73625520594526e-05
-2.37741309817088e-05
-3.40067002734704e-05
-3.40602210610311e-05
3.44165357979654e-06
-5.13009413837032e-05
-1.61335304674367e-05
-3.90968388976951e-05
-7.87428534167812e-06
-5.07785479258329e-05
-1.2924626794163e-05
-1.19309247616955e-06
2.10867355515252e-06
-4.09010461577458e-05
-9.22274654772369e-06
-2.75755477405221e-05
-1.89748475461143e-05
-3.49189393269555e-05
-8.10317683992502e-06
-3.95026583033511e-05
-2.20680718250441e-05
-3.35374896388129e-05
-4.52916735357295e-05
-5.04165691484726e-05
-1.54016492015737e-05
-6.7554684324377e-05
-3.01800548789066e-05
-9.69152494887422e-06
-6.46379533162032e-05
-1.25174461295589e-05
-3.81716280648162e-05
-2.60017880323548e-05
-3.39029747914951e-05
-2.50590701640631e-05
-6.12628938943307e-05
-7.86857811177109e-06
-3.1449185998271e-05
-3.30192431891798e-05
-1.47101322640386e-05
-5.201642609607e-05
-5.74920584584487e-05
-2.85659307992384e-05
-2.42057136745489e-05
-2.12380903720315e-05
-3.33427817632973e-05
-3.34245843745163e-05
-2.76003624455071e-05
-1.66312164530264e-05
-3.66709808205553e-05
-3.60974505059226e-05
5.96723477992772e-06
-1.89809660702452e-05
-4.47026076227641e-05
-1.50414659880696e-05
-3.52849822142897e-05
-3.05636543106007e-05
-4.65566124445889e-05
-4.62306382128539e-05
-4.03573506038161e-05
-4.6190586692016e-05
-4.27243004131639e-05
-2.41277977089601e-05
-6.21842730769466e-05
-3.08116060496823e-05
-1.25638178436816e-05
-2.90557090176122e-05
-5.28364326188126e-05
-2.01115350917895e-05
-1.16166970770789e-05
-3.21431916232379e-05
-6.41848896533189e-05
-4.79458311150855e-05
-6.03276314955898e-05
-2.02045935671403e-05
-2.71838427301785e-05
-2.08794751942867e-05
2.69851663540975e-06
-4.31155724174337e-05
-2.7898226614796e-05
-1.33585131385224e-05
-7.0549997677523e-05
-5.17389858559371e-05
-1.2401166517096e-05
-1.03770325268014e-05
-3.18215922401965e-05
-3.4667876805064e-05
-2.95692391003026e-05
-2.72325818678191e-05
-3.64274224473089e-05
-1.20600575003009e-05
-2.68285531960935e-05
-5.04916933905008e-05
-3.88157135355689e-05
-1.59494203076498e-05
-1.49950631143383e-05
-3.12894482254555e-05
-4.07082378848606e-05
-3.97720336785333e-05
-1.58845568905655e-05
6.26467064146032e-06
-1.84830107571247e-05
-2.51773443596604e-05
-4.28076957693036e-05
-2.72176104883897e-07
-2.72054418914187e-05
-1.46691229741983e-05
-2.57781242754027e-05
-3.32141983331622e-05
-5.89802137653317e-05
-4.33907479941987e-05
-3.47203397305049e-05
-2.57960507960787e-05
-3.3942460372463e-05
-5.41783497272341e-05
-3.16263908466367e-05
-3.33116575861058e-05
-1.19883757155047e-05
-2.52387715020136e-05
-2.16894806561095e-05
-4.05613090420676e-05
-1.99787207207739e-05
-3.69675470350034e-05
-4.34024837532921e-05
-4.63967610749367e-05
-2.72164785644632e-05
-5.47753738496071e-05
-3.36245259670747e-05
-3.70507155008272e-05
-4.1580243694078e-06
-1.77926957678789e-05
-2.76993753297132e-05
-4.50158730451885e-05
-2.67685389522011e-05
-2.69075481376238e-05
3.75310550735986e-06
-2.69037419642358e-05
-5.53163851796505e-05
-3.4347589617524e-05
-3.94747199575644e-05
-3.57142856022007e-05
-5.77025109331319e-05
-4.09616923760092e-05
-2.37583433136344e-05
-5.30550043362307e-05
-1.68793722250666e-05
-1.57230774222276e-05
-7.54292887299241e-05
-4.28985936726866e-05
-2.87012327193996e-05
-5.27384573700926e-05
-4.8997868191072e-05
-3.9151041617143e-05
-3.24736196875931e-05
-5.68815085809454e-05
-3.1669475391419e-05
-2.55887697480715e-05
-3.77115981267465e-05
-3.76875635615833e-05
-2.96252090996521e-05
-4.85556260956516e-05
-6.30554756215478e-06
-7.45815171637154e-06
-6.86223755844139e-05
-3.72467927215217e-05
-3.00029824834698e-05
-1.54712744009457e-05
-3.635344615781e-05
-3.91640646247265e-05
-1.85468056697287e-05
-2.44977496174772e-05
-4.23110379349843e-05
-6.39268143707271e-05
-4.27489000558051e-05
-3.45898525788909e-05
-2.35561299032067e-05
-6.93491215026197e-05
-3.2340259805911e-05
-2.91076865890397e-05
-2.56837566783477e-05
-2.85131308294782e-05
-5.18958274150048e-06
-1.89100901782652e-05
-1.79539888741794e-05
-2.01611125162066e-05
-2.73520958138823e-05
-9.47823657232048e-06
-1.25425539764844e-05
-1.6771481874181e-05
-2.83205644989391e-05
-1.99610244103266e-05
-3.60796842151547e-05
-3.39932351469143e-05
-1.7696701897374e-05
-3.17481625168597e-05
-6.32150400776764e-06
-3.06053097737833e-05
3.55297850339219e-06
-4.65462268843449e-05
-2.08334556294047e-05
-4.85615099837519e-05
-2.48153934137981e-05
-1.95010328937722e-05
-3.57262443791865e-05
-5.27468294034533e-05
-3.3452334233483e-06
-2.17952247158305e-05
-3.0716358983619e-05
-3.10747522606358e-05
-3.57829426624731e-05
-7.63243516435587e-05
-4.0605669915521e-05
-4.01576522240546e-05
-4.69476128006635e-05
-3.7985538197074e-05
-9.7533858487704e-06
-2.3796650489912e-05
-4.69271377716551e-05
-1.523345437992e-05
-1.55517158097869e-05
-2.13290458477975e-05
-4.00992319683574e-05
-4.57674036623458e-05
-2.55964334708172e-05
-8.05472636147452e-06
-1.45723811094803e-05
-2.97199286917411e-05
9.1503349980513e-06
-4.91764271845083e-05
-2.40619110199112e-05
1.48061324962467e-05
-3.67739432765861e-05
-4.58826030851453e-05
-1.49753065593865e-05
-5.98577141292426e-05
-2.71663892484309e-05
-3.62624433996299e-05
-7.46798802121195e-06
-1.44334876278751e-05
-4.69095534736061e-05
-1.77288267289567e-05
-6.46717458299369e-05
-1.14275836074654e-05
-1.02220547216937e-05
-4.30257907810568e-05
3.99353318817267e-06
-3.28005795392761e-05
-2.31217928425602e-06
-5.17206452967031e-05
-6.74497171721004e-05
-2.43628370851819e-05
-4.1897989579151e-05
-2.06164549242001e-05
-3.64863199974639e-05
-3.21650496940072e-05
-3.95373579664743e-05
-3.99635943169899e-05
-2.68669342468419e-05
-3.40775135434619e-05
-2.41570999036561e-05
-5.67573445111133e-05
-3.16231721018288e-05
-4.39626448444156e-06
-1.34106470705874e-05
-3.61008144966853e-05
-2.53180234687147e-05
-3.68714013698272e-05
-4.82482080704082e-05
-1.47633533851561e-05
-2.53295676697077e-05
-3.69236415553661e-05
-2.56276945648257e-05
-1.15019601517417e-06
-6.35850257838132e-05
-9.26730433565186e-06
-5.44806315136068e-05
-2.65880508205145e-05
-3.17405084722311e-05
-1.42244439597488e-05
-3.94580063480882e-05
9.40122805345459e-06
-4.06297390237269e-05
-1.48517545088241e-05
1.28615822575181e-05
-4.22121606755353e-05
-2.49941430941378e-05
-2.53232405182699e-05
-2.67297801548036e-05
-2.79684972012924e-05
-2.83562085904137e-06
-6.74326777464386e-05
-2.28598079053721e-05
-1.2901204545757e-05
-3.64404804809529e-05
-1.83640869011516e-05
-3.26877290268753e-05
-1.41101614860966e-06
-2.86726643486876e-05
-9.69614186625434e-06
-3.49651104011489e-05
-6.87973091448893e-06
-4.200007811433e-05
-2.16855845161488e-05
-6.01298388760453e-05
-4.47914424938907e-05
-1.71197241413621e-06
3.27262820853889e-06
-3.36868249998565e-05
-2.81732707041014e-05
-1.10869360599908e-05
-4.17021105546246e-05
-3.11398160157313e-05
-4.93117203395077e-05
-2.67224119379145e-05
-3.46806344483922e-05
-3.24730807263842e-05
-3.88494586242006e-05
-2.93454452633551e-05
-5.47752393573837e-05
-4.17533113124399e-05
-2.79629979825611e-05
-4.75464804292324e-05
-4.74838814287645e-05
-1.24317387547323e-05
-1.72564741851145e-05
-2.19160707150203e-05
-3.50407774363794e-05
-6.3016062238843e-05
-6.0838701783969e-05
-4.21428552521962e-05
-3.74785720030601e-05
-1.81655770441561e-05
-1.99089148848896e-05
-2.6397950049083e-05
-4.56633783537361e-06
4.76779510468581e-06
-5.84348779480989e-05
-4.65063341355879e-05
-4.11700637498715e-05
-4.95843337241128e-05
-6.17575856409122e-05
-4.6046328651278e-05
-3.02468766107599e-05
-1.31763668797208e-05
-2.6891471756911e-05
-4.4621530088492e-05
-2.83742514355062e-05
-1.94180698615474e-05
-3.12628421205973e-05
-9.40273221622472e-06
-4.71672897535576e-05
-4.15732371146128e-05
-2.87706679828798e-05
-3.3751504758754e-05
-6.55868107412046e-05
-3.05307890168689e-05
-4.08348002598511e-05
-3.64926161588473e-05
-3.07286233622782e-05
-4.22919274113249e-05
-4.64358695860798e-05
-1.53295306493887e-05
-2.13803935958345e-05
-1.38436148974491e-05
-3.31170034918305e-05
-2.80770811075988e-05
-2.60587047100285e-05
-4.9136942143365e-05
-1.495478775863e-05
-4.89763126661974e-05
-9.97338717730785e-06
-1.93136380773425e-05
-4.21115607400065e-05
-5.58315748051303e-05
-1.74737521714505e-05
-2.83757413636328e-05
-4.75185904636274e-06
-1.2447381741788e-05
-3.23373258493259e-05
-2.59468420948368e-05
-1.24796320107554e-05
-4.64832970275056e-05
-3.85930206360026e-06
-1.22624447984703e-05
-3.17116446287472e-05
-2.73973189529931e-05
-2.25006902906138e-06
-4.73002032563535e-06
-4.07095961161577e-05
-3.1807501721605e-05
-2.39824737228018e-05
-6.9858421275287e-06
-3.02804942811396e-05
-4.27115393791075e-05
-3.91032647566626e-05
-2.68116481492313e-05
-4.55365820244395e-05
-7.07287894787548e-06
-4.36230603915354e-05
-1.4282954979417e-05
-7.83018538631343e-06
-3.67662751095712e-05
2.53417309927768e-05
-1.84033355691727e-05
-5.17160414912234e-05
-3.89173083382849e-05
-6.33251423898456e-06
-4.16712280527724e-05
-2.08672572874051e-07
-4.20583562908276e-05
-3.08755480653881e-05
-4.43823484126942e-05
-2.28527886600491e-05
3.99736602704794e-06
-2.00148043768693e-05
-3.47342183364563e-05
-2.68934725083088e-05
-2.85084421298905e-05
-2.55780084043055e-05
-2.0189721359368e-05
-5.47130291234146e-05
-1.86720236235311e-05
-3.82299399477647e-05
-2.11343508479595e-05
-2.79868664559336e-05
-4.37064007383579e-05
-1.72740781213111e-06
-3.18524212573532e-05
-1.16874604307312e-05
-3.40434452939805e-05
-3.55477578845152e-05
-4.91856981947799e-05
-2.5648204313135e-05
-3.06765056908305e-05
-2.17065510342445e-05
-1.16700844818252e-05
-1.13472673856719e-05
-3.93658885365621e-05
-6.08343675232944e-07
-5.46048396521388e-05
-2.80034338580635e-05
-1.48301121817384e-05
-4.28136154598717e-06
-5.73646999529427e-05
-1.4358219413342e-05
-2.73408302114867e-05
-5.03467784857091e-05
-3.82961986787081e-05
-2.78108239652174e-05
-4.61008781693413e-05
-3.95058423224621e-05
-5.34911580363539e-05
-3.36431923619666e-05
-3.31468121056712e-05
-2.91463144912715e-05
-1.7599298680744e-05
-3.39083209046013e-05
5.8858748352547e-06
-2.61021961335301e-05
-1.31835261716769e-05
-5.66108048737034e-06
-3.35993819725542e-05
-1.92872727333404e-05
-1.55050619652107e-05
-4.51665427779271e-05
-1.90475983503414e-05
-2.77259037130296e-05
-2.19498012253284e-05
-4.71676151356843e-05
1.63407917135805e-06
-3.53909701802134e-05
-5.58239170764938e-05
-3.59545562369796e-05
-3.77734062024462e-05
-3.4801095757103e-05
-4.06075669682686e-05
-3.4200148967214e-05
-6.00196870129065e-05
-1.08707288060917e-05
-1.29912735803271e-05
1.27016318558335e-05
-5.44889591438067e-05
-3.35046960328652e-05
4.76432932028702e-06
-9.64795393087754e-06
-3.46307772180117e-05
-4.52974292388447e-06
-1.30835752065979e-05
-3.53356112119044e-05
-4.41303778083887e-05
-8.14776980383974e-06
-3.12754358707402e-05
-3.19344993404408e-05
-1.98709226167092e-05
-6.66440344051588e-06
-3.67164240896323e-05
-4.43533206026139e-05
-2.08688749037927e-05
4.14385521011776e-06
-1.41908296387707e-05
-3.5239280683633e-05
-5.59495427941723e-05
-3.92431812709663e-05
-2.16451362675669e-05
-2.69620765670131e-05
-3.24855670324092e-05
-4.80766974068847e-05
-1.01977261104967e-05
-2.45567251382571e-05
-3.36877888322422e-05
-3.39058029559558e-05
-3.45581753162642e-05
-2.92372123410662e-05
6.20266843610658e-06
-3.26446083635973e-05
-3.05233176379318e-05
-4.05761445780075e-05
-6.7084599508079e-06
-1.12708752657938e-05
-4.26973991753162e-05
-3.10768199199436e-05
-4.44511279871858e-05
-1.55049151501049e-05
-6.63187827597098e-05
-9.15140596792276e-06
-2.47191908622278e-05
-3.06266760816045e-05
-2.79474443526677e-05
4.25574894282727e-06
-3.59410708696251e-05
-4.85210819526183e-05
-4.23257474864237e-05
-4.77071999316593e-05
-1.80968352236319e-05
-1.54105604096565e-05
1.58080181774361e-07
-1.86019084746371e-05
-1.6681478988879e-05
-1.22205539393982e-05
-3.36943311815729e-05
-3.05609168199679e-05
-2.29269567927387e-05
-4.01216478639363e-05
-3.63005963420653e-05
2.41188630423157e-05
-8.7815360930655e-06
4.93337516861982e-06
6.01979824313777e-06
-9.3031694466775e-06
-2.59506804938466e-05
-1.65316478330239e-05
-4.6903893067562e-05
-2.82735938506194e-05
-3.86639239130952e-05
-2.8230613843829e-05
-1.23082594807429e-05
-1.83742462409359e-05
-3.18287696259468e-05
-2.4531722512177e-05
4.4563635210257e-07
-2.6669766548665e-05
5.55165843004266e-06
-1.30268967926453e-05
-1.10229910708045e-05
-3.77658364452556e-05
-6.4710121999865e-05
-4.81708616246782e-06
-4.4563274389196e-05
-7.44489680195985e-05
-1.12180319265174e-05
-3.1578763182359e-05
-4.25220537111277e-05
-1.08950915347717e-05
-1.2668305291821e-05
-3.04304758382419e-05
-3.69470956390052e-05
-4.96858230756298e-05
-3.1977109745992e-05
-3.01188463127103e-06
-1.60036127102848e-05
-1.82841974722301e-05
-4.01403657144579e-05
-3.86819688103708e-06
-2.65084035000696e-05
-1.03459634949068e-05
-1.22396776788411e-05
-1.19220425540089e-05
-1.67200997728578e-05
-3.78952635461155e-05
-3.08910383709108e-05
-5.22390796483506e-05
-2.99255082096236e-05
-3.80036475622526e-05
-4.76714415266102e-05
-3.13919054210241e-05
-2.37347659960602e-05
-1.13217172724819e-05
-1.6376639589748e-05
-2.19163231950215e-05
4.8827048162845e-06
-2.59166718155677e-05
-5.79074436324987e-05
-3.63084926605003e-05
-2.58341777941412e-05
-3.8593736135096e-05
-3.34257113095919e-05
-3.66390187733268e-05
-3.6072865481942e-05
-3.9330572019797e-05
-3.33697825679567e-05
-4.21401272939766e-05
-1.02720216800718e-05
-4.59782390801973e-05
-2.67594588873005e-05
-1.28869497443834e-05
-2.2182344733784e-05
-3.25985288727748e-05
-1.87261923638448e-05
-2.12788537941587e-05
-1.32473343295066e-05
-1.45167149189348e-05
-3.50968825027401e-05
-2.02194453237659e-05
-3.76474606011896e-05
-3.59201705179579e-06
-4.75386761915839e-05
-5.82034746175145e-05
-2.40407671868483e-05
-1.42871204014153e-05
-6.64874213658672e-05
-1.94217611903799e-05
-4.0681834553367e-05
-2.53444809985392e-05
-4.5394274861697e-05
-2.78222978782421e-05
-4.19507263780419e-05
-4.06896614019464e-05
-1.89176462794762e-05
-2.37675497269376e-05
-1.64202698047313e-05
-3.0932684180528e-05
-3.01773754432736e-05
1.92594863122559e-06
-3.60034818564537e-05
-3.96157682794825e-05
-3.29627929892979e-05
6.7787188289831e-06
-8.82453985190979e-06
-1.14819869753865e-05
-2.44114628039028e-05
-4.64895997641396e-05
-1.90264339875873e-05
-2.77503625228654e-05
-2.67032154341925e-05
-1.15460308146609e-05
-2.53679104703206e-05
-2.2095502025125e-05
-1.26263987549418e-05
-2.05160508715353e-05
-6.01344844716704e-05
-3.26015621769956e-05
-3.22958806295185e-05
-1.75059773682667e-05
-4.78186728015804e-05
-4.54312004475271e-05
-2.84254664007547e-05
-6.79590769466374e-05
-3.69881525914155e-05
-1.78069924145544e-05
-2.37029564509208e-05
-3.69590537694584e-05
-3.04781196952309e-06
-3.39979174791763e-05
-2.96848317518984e-05
-2.66712033691524e-05
-1.95584241104416e-06
-5.66572174447402e-06
-1.35945427069229e-05
-5.45059126332871e-05
-3.05949646966436e-05
-1.12964229843687e-05
-1.48546890263418e-06
-3.24088404027229e-05
-2.15370687044938e-05
-6.50883276571959e-05
-3.15645240535934e-05
-5.94601616464069e-05
-1.23608607520215e-05
-3.59493956077807e-05
-4.55658299930557e-05
-3.33339488908411e-05
-4.55047395944257e-05
-4.09696572621416e-05
-3.31990975974799e-05
-3.15450123244604e-05
-3.55528573140204e-05
-2.52514570531493e-05
-4.52928975947013e-05
8.30223789608685e-06
-2.39337266092643e-05
-5.63221611751503e-05
-3.35435254979203e-05
-1.53752888543724e-05
-9.96487323560939e-06
-5.4039123917611e-05
-3.41992784882967e-05
-4.70400036709907e-05
-4.3039116967691e-05
8.41988635368386e-06
-4.34961977075382e-05
-3.84526608390454e-05
-7.8023278477845e-06
-5.10391429406357e-05
-2.77029832085961e-05
-3.76376268386509e-05
-2.3611616691141e-05
-4.05382446494206e-05
-3.14152435474689e-05
-1.87872727439321e-05
-2.94603456165094e-05
-3.63722094767629e-05
-4.07374562000696e-05
-3.93650891431933e-05
-1.59910169116414e-05
-2.41045892706043e-05
-3.38696362326142e-05
-1.24046479585249e-05
-1.04215829197017e-05
-2.7165762943164e-05
-5.87000676512977e-05
-2.72032978129572e-05
-8.9594077011141e-06
-8.75671618416644e-06
-2.71866308173915e-05
-3.5223667813334e-05
-5.37977737775368e-06
-4.20037039934888e-05
-1.17138228334914e-05
-1.99544430059106e-05
-4.12962012367535e-05
-4.31189397045994e-05
-4.17663389336647e-05
-2.40687055028451e-05
-5.9330399410163e-05
-4.59152991578871e-05
-4.36761655303968e-05
-5.12166339931276e-05
-3.28107384350773e-05
-4.39723780602261e-05
-4.95151746254463e-05
-5.60547894853322e-05
-3.49832855202899e-05
-3.57155252497871e-05
-4.09050305894701e-05
-6.48387158833896e-05
-3.19124442835996e-05
-2.91108237462609e-05
-4.28309924206635e-05
-2.71545395051008e-05
-3.84375716333259e-05
-5.35756279318346e-05
-5.99226885603042e-05
-2.52432709421903e-05
-3.29130724031274e-06
-5.08694301734007e-05
-3.46552846620203e-05
-1.73665586087886e-05
-7.24176325300007e-06
-4.35349077160354e-05
-3.37211854046441e-05
-2.38724252883617e-05
-2.23237839787253e-05
-2.20133029799252e-05
-6.87019964336706e-05
-4.55416543581099e-05
-4.78058826174367e-05
-6.21896946789675e-05
-6.55906522882755e-05
-4.33437439493069e-05
-2.6992536524287e-05
-3.82016366248909e-05
-2.70585292180434e-05
-3.15747706849203e-05
-2.66483610097402e-05
-5.30100924519966e-05
-2.59382494620271e-05
-5.29533393785846e-06
-3.14039457278078e-05
-6.74334229315348e-06
-3.37453446171701e-05
-1.8661853571294e-05
-3.73413835852753e-05
-3.84180887925335e-05
-2.5808549336623e-05
-4.68116119423062e-05
-1.00523288038321e-05
-4.32565314452724e-05
-3.53335172917706e-05
-5.1453863853653e-05
-2.66109461138858e-05
-4.40568895865902e-05
-6.32817013010285e-05
2.7298180915706e-07
-3.39045122302988e-05
-3.17708097237868e-05
-3.14460480086246e-05
-3.89923741767562e-05
-5.00059167345957e-05
-2.65185726439547e-05
-3.83369798419555e-05
-3.90841080981401e-05
-2.16585321067028e-05
-9.12690801118732e-07
-4.66597346376291e-05
-4.78979139476715e-05
-3.05013099059784e-05
-3.91208086818663e-05
-1.36160463210417e-05
-5.48575405630756e-05
-1.29103290124991e-05
-6.41905884036003e-05
-1.68132281579783e-05
-4.05212068284724e-05
-1.54338517122359e-05
-1.99884930574348e-05
-3.10417613525452e-05
-4.68848355049698e-05
-1.28351997796618e-06
-4.56120874237242e-05
-2.97495468610845e-05
-3.06485334096485e-05
-4.12942453672307e-05
-2.32940319243499e-05
-2.08509313753205e-05
-2.66756733370301e-05
-1.88660506773776e-05
1.40551023044028e-06
-4.82959817953015e-05
-2.6972022647708e-05
-1.28047258143198e-05
-4.02301188002531e-05
-2.66722009956595e-05
-7.36624055334311e-05
-6.67463796654338e-05
-4.8813457021542e-05
-4.05940489895853e-05
-4.56931557644596e-05
-1.93027677670676e-05
-5.40007370020038e-05
-3.72234167544806e-05
-4.31645568414961e-05
-7.99502786470571e-05
-3.27232036840883e-05
-2.91643879303794e-05
-2.97379535821236e-05
-5.24621564402819e-05
-2.22156678761369e-05
-1.18308146101356e-05
-3.96701937817736e-05
-5.96305206206754e-05
-4.8018000167935e-05
-2.3579313875345e-05
-3.58985306335685e-05
-3.28592505826977e-06
-2.43355732867154e-05
-2.24305599360378e-05
-1.53559606530329e-05
-2.1388361210532e-05
7.90596197196942e-07
-5.30388463551679e-05
-1.09752710084111e-05
-1.98600621270149e-05
-2.59477799857057e-05
-1.9203821002511e-05
-3.45705148981086e-05
-3.98081453567147e-05
-2.66144614831011e-05
-4.10905588931173e-05
-6.62695920073037e-05
1.49377958985672e-06
-2.97362975869033e-05
-1.88450327050705e-05
-3.70973273119613e-05
-2.94915340169214e-05
-3.56427345162732e-05
-9.12836650782058e-06
-1.57569253922667e-05
-3.80621143542818e-05
-3.20743740532734e-05
-3.35422859185942e-05
-4.45161263256765e-05
-3.91452984577241e-05
-4.78858420282784e-05
-5.17013137802158e-05
-1.93674698845971e-05
-4.78751895429183e-05
-3.51507139354986e-05
-5.20974622413845e-05
-5.78329878961853e-05
-5.11669378016139e-05
-3.75387090684459e-05
-3.67021555484328e-05
-2.39250143950935e-05
-1.77055075705457e-05
-5.45784633175318e-05
-5.1231899773836e-05
-2.46973057144273e-05
-1.5411541713211e-05
-4.00539379733625e-05
-3.16223766523523e-05
-3.82328153882189e-05
-3.44236122749028e-05
-4.36044953597714e-05
-2.35522367064742e-05
-3.97415240751208e-05
-4.4051057223253e-05
-3.00311724689851e-06
-3.37231183133313e-05
-5.34966184240617e-05
-1.22219916772942e-05
-4.98870131702261e-06
-2.67467659180496e-05
-7.12302034794501e-05
-5.47992266628092e-05
-5.59167203095851e-05
-2.17451085819264e-05
-2.38144776692095e-05
-5.57297116079174e-05
-2.76758286141007e-05
-1.81017402665653e-05
-3.22790375014096e-05
-1.41805262086482e-05
-1.96710456096919e-05
-2.71860458650685e-05
-2.27036946016241e-05
-1.69665484047409e-06
-2.65008652673308e-05
3.15520229652621e-06
-3.39533875307445e-05
-3.09165149865887e-05
3.27284767912889e-08
-2.44316247605468e-05
-4.8926465471349e-05
1.68880934605705e-05
-5.0944331156243e-05
-2.74848299096331e-05
-1.82123294995371e-05
-3.50262104013545e-05
-8.98149082788003e-06
-4.13875170270502e-05
-3.33704371696877e-05
-3.54258075919025e-05
-4.16025731004248e-05
-3.21078816995941e-05
-5.34073680514624e-05
-1.16594891263454e-05
-3.5437655122838e-05
2.84036274288787e-06
-3.03332139820931e-05
-2.58007657071025e-05
-5.1906377311935e-06
-5.70517555003372e-05
-2.91396175862631e-05
-1.32876773446688e-06
-4.27263490420882e-05
-2.31917112543246e-05
-4.41984706500911e-05
-5.00821520715584e-05
-2.17789440415372e-05
-3.24732631767318e-05
-3.02315301442226e-05
-2.63786290702973e-06
-3.60310828694399e-05
-4.62526216857806e-05
-3.57330258975528e-05
-2.92791460067688e-05
-3.50922957630077e-05
-3.18279867275764e-05
-5.46219922927398e-06
-2.55775404564129e-05
-3.23026616337298e-05
-3.16921923613871e-05
5.07580652774055e-06
-3.45901201975994e-05
-8.55524713757133e-06
-1.95283545556446e-05
-3.40076794969138e-05
-1.0106166974462e-05
-3.73166366757176e-05
-1.83786153619616e-05
-4.84526739943682e-05
-4.17435584107511e-05
1.74174257459593e-06
-5.2958419992527e-06
-2.04947198520614e-05
-2.40276103042209e-05
-3.28956682827963e-05
-2.64711083047596e-05
-2.37838978149533e-05
-4.01945253777237e-05
-3.65297712101821e-05
-3.13198710585232e-05
-4.78259821179132e-05
-4.26662907605729e-05
-3.05900000079926e-05
-6.08062923742584e-06
-3.40096075958239e-05
-3.20382879522088e-05
-1.97678625421145e-05
1.13257697008366e-05
-5.69010765227147e-05
-3.15726615203226e-05
-3.3060425127497e-05
-6.21185475297252e-05
-6.86786565043377e-05
-4.52069558781003e-05
-3.18685935677699e-05
-2.44757497953309e-05
-1.03259857333379e-05
-3.88323829379955e-05
-2.52953873302734e-05
-3.60651979134089e-05
-2.20553035313016e-05
-3.12210174851986e-05
-1.80813240632244e-05
-3.37644147233503e-05
-2.17809717796477e-05
-3.06619716524968e-05
-3.2822183085578e-05
-4.4391733522742e-05
-3.82395193541519e-05
-3.26209450652758e-05
-4.23008512027902e-05
-4.10696714746759e-05
-2.07164397467655e-05
-2.52331359555095e-05
-4.40563189737306e-05
-1.61428665150886e-05
-6.31220848548348e-05
-2.23907488598178e-05
-2.8753647640747e-05
-1.2850871607847e-05
-3.5312903040795e-05
-1.20764351755278e-05
-1.87649523963884e-05
-5.37914572962731e-05
-2.97552998683286e-05
-4.00936013343906e-05
-3.88245275044694e-05
-6.44253068432324e-06
-1.66160145193326e-05
-1.37356713968855e-05
-3.06421716307384e-05
-3.78533901918654e-05
-4.64705799953996e-05
-3.78473448979489e-05
-1.12913886670509e-05
-3.47744761859003e-05
-5.39957525186491e-06
-3.839218495947e-05
-1.68481204114037e-05
-1.30242422158989e-05
-4.16014684649387e-05
1.33403082989614e-05
7.52950611874317e-06
-3.12718244002084e-05
-4.09061674835946e-05
-2.7402090059825e-05
-1.38120757491406e-05
-2.71471118543531e-05
-2.95426928534253e-05
-2.57208547117885e-05
-3.83003416714113e-05
-1.65536015044137e-05
-3.15242196545779e-05
-8.50988233704381e-06
-1.73523127199533e-05
-2.91896058641835e-05
-4.2948899420438e-05
-1.97430059347326e-05
-2.14192745274776e-05
-7.35333608789776e-07
-7.6531664475348e-06
-2.76984681734605e-05
-3.30451509142254e-05
-4.16048873916995e-05
-3.69382673774906e-05
-6.46033811241501e-05
-1.82867926237502e-05
-4.24855515395629e-05
-4.22186397518034e-05
-2.88227173466145e-05
-1.9943109735246e-05
-3.04646484623051e-05
-8.90894115879194e-06
-5.78955346261226e-05
-1.92925113207785e-05
-2.42229003002004e-05
-5.07050908691924e-05
-3.10148524993481e-05
-3.61799033760643e-05
2.24446402144057e-07
-7.98485622019396e-06
-3.73836386485066e-05
-5.21223037902123e-05
-1.59413078824768e-05
-1.05699507637329e-05
-3.46042292979177e-05
-1.64499465946359e-05
-1.14442815934251e-05
1.89075346501485e-06
-2.15620657897353e-05
-1.49103320178035e-05
-3.20925711675993e-05
-2.88091601824947e-05
-3.98277023035326e-05
-6.92711449900165e-05
-9.48985688883937e-06
-1.7549063010841e-05
-1.82746610735999e-05
-2.80469701862673e-05
-3.75033873419602e-05
-2.7288315952838e-05
-2.2233932951689e-05
-2.44300868001477e-05
-4.13856712479025e-05
-2.36049992592772e-05
-1.46903459581026e-05
-4.18720471361697e-05
-2.7426812324951e-05
-6.35637298878746e-05
-3.84547539494782e-05
-2.38779088312297e-05
-1.51495636810881e-05
-1.5760744857756e-05
-2.44192483157436e-05
-2.04164800961476e-05
-2.81976404429828e-05
-4.71678545042344e-05
-1.07232475896439e-05
-2.82541898067072e-05
-3.45152242333281e-06
-1.89290729119339e-05
-3.9488294081831e-05
-2.39331056057811e-05
-1.03276371991427e-05
-8.70107299212822e-05
-1.93310428789786e-05
-6.73162560742293e-05
-2.3048236274493e-05
-3.82618563798541e-05
-3.35107561514199e-05
-3.82880894817333e-05
-1.00643523091625e-06
-4.75505710531872e-05
-4.03724909587492e-05
-1.17949707929848e-06
-4.72926887608659e-05
-7.24459279764599e-07
-2.41915881916627e-05
-5.10651608839565e-05
8.02333860090038e-06
-3.45944691792766e-06
-4.11708082323358e-05
-1.60565208315678e-05
-5.18630622692989e-05
-2.05739337639032e-05
-5.50039299730324e-05
-6.09347386768984e-05
-2.24393629008739e-05
-3.07505998021863e-05
-3.44066175718124e-05
-7.35965039276737e-06
-7.37700434158955e-05
-6.29110594833237e-05
-4.67115642315191e-05
-1.95847020324388e-05
-3.61585733739792e-05
-2.99177270836464e-05
-4.48938891824953e-05
-4.3550814294054e-05
-2.95836169912329e-05
-2.92100860536113e-05
-2.55879596489535e-05
-3.85092374927079e-05
-2.06763238984387e-05
-3.28865187340478e-05
-4.69128956498293e-05
-1.57665526441258e-05
-5.04140811811202e-05
-4.89372970319945e-05
-2.51345520598592e-05
-4.33400379334288e-05
-2.23638182263285e-05
-4.10755531748048e-05
-2.77587995421172e-05
-4.97348268488581e-05
-3.11535547965222e-05
-2.41968328291806e-05
-2.07267446906471e-05
8.50313952951576e-06
-3.91593510160828e-05
-1.5994087577446e-05
-7.73460901452833e-05
-4.58578048321445e-05
-2.5712919754157e-05
-4.680690681382e-05
-1.85478475017006e-05
-4.26279023116235e-05
-5.01071245626973e-05
-5.7299993818642e-06
-2.01304257409932e-05
-2.68974901632752e-05
-5.27736496831018e-05
-2.90503188112336e-05
-4.09083187600225e-05
-2.50153915872353e-05
-3.94051637189208e-05
-3.84653938692034e-05
-1.15658581705708e-05
-1.27313253534502e-05
-3.30573568848145e-05
-2.7358962922086e-05
5.64584912251453e-07
-6.85483286248692e-05
-6.72730735151506e-05
-4.54176257420117e-05
-2.44654582741221e-05
-5.03255584700196e-05
-2.48587155996178e-05
-1.71214507489604e-05
2.81095344115178e-05
-6.59723294620424e-05
-5.9634712567813e-05
-4.81058952593327e-07
-1.91523389752545e-05
-2.51756283258989e-05
-6.02286509626115e-05
-4.4746611864739e-05
-2.21836555223398e-05
-3.33431898164866e-05
-2.36146461764906e-05
-2.24466468385057e-05
-1.13273816155037e-05
-3.16538971532884e-05
-2.39025976529518e-05
-1.51579813580223e-05
-1.62692188983124e-05
-5.66567162898387e-05
-4.30407173225825e-05
-4.6174096669185e-05
-2.94086472288882e-05
-5.32011102325518e-05
-4.5518613722047e-05
-4.30967636791935e-05
-4.26350890262804e-05
-1.74759130207469e-05
8.27915070841167e-06
-2.24853121366635e-05
-1.22601533820087e-05
-2.24237231320861e-05
-5.30830813234851e-05
-2.19117990927847e-05
-1.73787741196226e-05
-2.32724656492675e-05
-1.43128495180727e-05
-3.89273293022e-05
-4.29666434600976e-05
-2.51478264898572e-05
-2.33905247305739e-05
-1.92392418702931e-05
1.20723875836919e-07
-3.6079301998621e-05
-5.6563283004285e-05
-3.78854055954074e-05
-2.41842977448917e-05
-8.0020397418915e-06
-5.49532703202646e-05
-1.63824787625309e-05
-3.89024179059379e-05
-4.02887286219235e-05
-1.58498410752592e-05
-5.74757754292283e-05
-1.03172133217839e-05
-5.76176984477825e-05
-2.51712603435415e-05
2.21761114789234e-06
-4.85573091120777e-05
-4.80767678016355e-05
-4.57075999509905e-05
-1.80148051906902e-05
-1.86612153336555e-05
-6.47643747532147e-05
-4.58546337403488e-05
-1.670987034167e-05
-2.17104170059884e-05
-5.59111894658418e-05
-3.4214073442747e-05
-4.67283131178001e-05
-4.17761403391294e-05
-3.05310513760102e-05
2.66787275341448e-06
-8.70514244746837e-06
-1.79261977027825e-05
-3.52510795907152e-05
-2.71672371759821e-05
-2.8190603483942e-05
-1.14412766785003e-05
-8.40624867568454e-06
-3.51855106397381e-05
-2.6821306452026e-05
-3.2372853513934e-05
-4.95603643100983e-05
-1.13314106561828e-05
-2.10035114815784e-05
-5.53834017639669e-06
-4.22538088990511e-05
-6.58560817474934e-05
-1.97378326425103e-05
-8.59312939365608e-06
-2.62980935391199e-05
-2.00787545914857e-05
-7.63920092186986e-05
-5.48686254016373e-05
-1.98176500753746e-05
1.66436174552848e-06
-3.14309378951356e-06
-1.65426020630185e-06
-1.32837899755611e-05
-4.87141787346886e-05
-1.20275600957017e-05
-4.09782727390137e-05
-1.25611124548909e-05
-5.9170988286361e-05
-2.48452006899437e-05
-4.18416411917328e-05
-2.39226759486844e-05
1.6014658117624e-05
-4.04191386774502e-05
-2.91063843348436e-05
-2.89283930567075e-05
-1.47183559793773e-05
-3.01220899413697e-05
-7.54904966315242e-05
-2.15818604412727e-05
-3.05937346524807e-05
-2.61195743268561e-05
-3.01406062488916e-05
-5.69609295868503e-05
-1.25105091244666e-05
-5.12107862400647e-05
-1.8487845731747e-05
-3.0481185870547e-05
-7.87539591510791e-06
-4.29229200688949e-05
-7.31792096107803e-06
-6.48862653075196e-05
-2.82954172334237e-06
-1.44139790139604e-05
-3.65314431423546e-05
-6.0939867504838e-05
-1.64845458329152e-05
-2.61985178946868e-05
-3.03423491737606e-05
-3.07946007282142e-05
-3.41376861048114e-05
-3.27582594187652e-05
-3.95928146403279e-05
-3.36831999126024e-05
-5.50630272378583e-05
-3.39971448287707e-05
-3.3734953893673e-05
-5.74443051666074e-05
-3.09018645997652e-05
-5.15375550189016e-05
-3.49162040826662e-05
-4.73849100767221e-05
-2.57269886977452e-05
-1.68347837213729e-05
-7.32775850100148e-06
-1.2420318880794e-05
-3.24082895937466e-05
-2.40978145595501e-05
-1.94460968389305e-05
-2.7178558552396e-05
-3.96763033488943e-05
-1.26022482230547e-05
-2.83216304184231e-05
-4.286089497807e-05
-3.22136063735648e-05
-2.6565822951004e-05
-2.53615680243297e-05
-3.0015250575839e-05
-3.01889255678807e-05
-3.98202710951832e-05
-4.87786082523853e-05
-2.3516483368124e-05
-4.23399083983707e-06
-2.78564974400163e-05
-1.26488183262198e-06
-5.02121950129497e-06
-4.02062287760809e-06
-5.02701433463909e-05
-2.50074949848392e-05
-3.7343086007036e-05
-3.99347108851164e-05
-1.18343437417537e-05
-2.21846815115149e-05
-3.1042378980377e-05
-6.64462722326364e-05
-3.32893065389733e-05
-4.89736707764926e-05
-3.67453969168141e-05
-6.28769875064818e-05
-3.22050814921624e-05
-1.54806268089355e-05
-4.83314892604604e-05
-3.49791977875412e-06
-3.22722634488441e-05
-4.65025173634903e-05
-2.69061004448907e-05
-1.91132995501282e-05
-2.74757462013105e-05
-5.01458525169152e-05
-1.54856827175537e-05
-2.7992586426499e-05
-3.14011984535749e-05
-8.85200636915024e-06
-3.55806894485735e-05
-5.43182112784531e-05
-1.83656305283673e-05
-1.18274223941025e-05
-5.74867356627828e-05
-1.82053145976347e-05
-2.4940785462668e-05
-3.70885622404825e-05
-2.57880372060911e-05
-5.63899062951457e-05
-3.47925338919254e-05
-1.70654063270026e-05
-4.94715973761424e-05
-4.76731962117615e-05
-2.14700699156166e-05
-2.09389642253906e-05
-7.80989505856755e-06
-4.80914638443993e-05
-4.8067830994969e-05
-2.98002537050162e-05
-4.75155597971833e-05
-2.56325826459969e-05
-4.32393496305713e-05
-1.55587257619956e-05
-4.01620190352811e-05
-4.3413898921856e-05
-2.60095897606139e-05
-2.21561166436655e-05
-2.96702077651656e-05
-4.05690575639369e-05
-4.89661191996506e-05
-2.89412333371868e-05
-1.60313579725801e-05
-5.92281516530398e-05
-7.28920239658825e-06
-9.30737363896173e-06
-1.35691080097693e-05
-5.28671354268524e-05
-2.48121226683305e-05
-5.05258173908036e-05
-2.03050000592092e-05
-2.96072920220145e-05
-4.36778208359651e-05
-1.29635632632878e-05
-4.7849616657293e-05
-1.90554186601774e-05
-3.96406131521438e-05
-4.19740172588915e-05
-4.71182572932044e-05
-6.25098967001983e-05
-4.35475994794474e-05
-1.29473081459619e-05
-2.53472864400761e-05
-4.46847370632615e-05
-4.02891716673113e-05
-3.76740302092465e-05
-5.7041453120577e-05
-4.33424069792685e-05
-1.87911275710169e-05
-7.13336082565208e-06
-3.63514841215005e-05
-4.50741293805954e-05
-6.43157447128652e-05
-3.43945980433004e-05
-3.43159063596855e-06
-1.396062217739e-05
-1.28063637966514e-05
-5.46633196793249e-05
-3.36775781284904e-05
-1.40713336257801e-05
-2.9837627136941e-05
-3.48476901503277e-05
-3.23703619139056e-05
-8.95673546499548e-06
-6.95114568714613e-06
-4.61467848751172e-05
-4.52128185415817e-05
-2.19016730582049e-05
1.08542397989236e-05
-6.34280136740533e-05
-4.8932088814458e-05
-5.64791255535847e-05
-3.69174873756135e-05
-2.29209456200691e-05
-4.6641911807504e-05
-1.17720693351736e-05
-1.28857336727196e-05
-3.88316895612971e-05
-5.80052490987599e-05
-2.63116822942269e-05
-1.11642709055944e-05
-2.42243691470018e-05
-5.01517253239429e-06
-4.13735497955534e-05
-2.76499147270399e-05
-3.3037195960509e-05
-1.84519627320068e-05
-5.10980264451324e-05
-3.09489371821134e-05
-3.06312656198012e-05
-2.55682197598918e-05
-2.08749049269197e-05
-3.03686518068468e-05
-2.37959167522503e-05
-1.27681827238282e-05
-2.24201770158277e-05
-4.30262610369169e-05
-3.31956959354674e-05
-2.40645865156992e-05
-2.76685522350651e-05
-2.51981703131822e-06
-4.21462379732296e-05
-3.36876268396541e-05
-1.83575583249684e-05
-2.42147564502685e-05
-4.08161143692758e-05
-2.4842020007848e-05
-5.66579440988876e-05
-6.99630689545574e-06
-4.1706899001778e-05
-1.06692450178104e-05
-4.38253039280194e-05
-1.44191360446337e-05
-2.64395412759875e-05
-3.50965809267518e-05
1.06666376159133e-05
-3.83987852114839e-05
-4.00878296766991e-05
-2.4283053171489e-05
-3.51276213070117e-05
-3.74377216060416e-05
-5.48646302313982e-05
-1.25510016888666e-05
-1.31628048654549e-05
-4.05105305778417e-05
-2.07719753190664e-05
-4.91236032257781e-05
-8.92358832437859e-06
-5.45236009390242e-05
-2.33149565611508e-05
5.2128868051447e-06
-4.28797491573979e-05
-7.62601119793866e-05
-3.38462989099791e-05
-1.81452824555964e-05
-4.7063209041732e-05
-3.6501818166966e-05
-3.37902367066043e-05
-2.58696212631829e-05
-5.69992139229108e-06
-3.42351334916274e-05
-5.0661381499263e-06
-4.55084337965663e-05
-6.11737351216075e-05
-5.03456897873737e-06
-3.60582210200534e-05
-4.37104684068465e-05
-4.53860004540801e-05
-5.19686115316086e-06
-4.27152024359312e-05
-3.21462597281613e-05
-4.46312880692835e-05
-2.16961252618332e-05
-1.73450430318259e-05
-2.71049452039076e-05
-3.98611881077213e-05
-6.15838738426321e-06
-3.57129985932549e-05
-3.23114407213924e-05
-9.58472695545771e-06
1.99863217884335e-07
-3.15175680250508e-05
-2.52183588356463e-05
-6.69124779448708e-05
-2.93051001491489e-05
-6.99838909817785e-05
-4.77023635212024e-05
-4.50557753929422e-05
-4.38443509707144e-05
-2.58063802317802e-05
-1.4544632800831e-05
-3.87388659715271e-05
-1.44875584036333e-05
-3.05838711012836e-05
-2.58006626359812e-05
-6.09907813666376e-05
-3.27218399094261e-05
-1.11575208520885e-05
-4.10695323174101e-05
-2.8593953356448e-05
-1.02399071714736e-05
-5.87651128337239e-05
-4.28751476472821e-06
-3.34777455498397e-05
-4.41853083932845e-05
-4.28976574241616e-05
-1.75577862644981e-05
-3.92593546325379e-05
-6.59136675867464e-06
-3.92950464014237e-05
-1.30892801255729e-05
-2.2480701093867e-05
8.60479669642852e-06
-1.74651869714273e-05
-4.07558490465859e-05
-3.31792404144373e-05
-1.75432193714725e-05
-3.90504353031143e-05
-3.60649273664903e-05
1.02006016118337e-06
-2.35696875811692e-05
-3.50051807654896e-05
-2.3707898132312e-05
-9.43668954833141e-06
-4.23155522109995e-06
-3.62007279361778e-05
-1.56307092954836e-05
-2.58310661837599e-05
-2.43863147304354e-05
-2.60228766989912e-05
-3.13812369289307e-05
-2.29998951104982e-05
-3.9111741991377e-05
-3.88536444259715e-05
-2.99813645414015e-05
-1.84034211847068e-05
-2.90528210292735e-05
-1.16710718880966e-05
-3.37256409658359e-05
-1.31681645187211e-05
-3.01210328020895e-05
-2.64524929243223e-05
-2.69974118044871e-05
-2.05974365502776e-05
-1.63299815984675e-05
-3.26892997074328e-05
-2.26258801636042e-05
-2.65753205325194e-05
-3.79814721033595e-05
-1.51499803391775e-05
-4.23527617992268e-05
2.66476365041992e-06
-2.83274745419286e-05
-1.39418336101958e-05
-4.2704549933936e-05
-4.15958300169735e-05
-1.52359998148529e-05
-5.82098688970382e-05
-1.13903473116284e-05
-3.95562021073645e-05
-3.92321378045296e-05
-8.93668710989859e-06
-2.17748081622843e-05
-5.09447937965004e-05
-4.05277455465837e-05
-2.38100115641184e-05
-5.65665564639739e-05
-3.9920860258942e-05
-3.95846749957519e-05
-5.50701107772521e-05
-5.0895710514766e-05
-3.98229810911861e-05
-4.18043595489756e-05
-3.38098155402514e-05
-4.65660148900328e-05
-2.75663203472201e-05
-5.1096043771138e-05
-1.7756651422188e-05
-2.35501418592422e-05
-3.25825583286989e-06
-1.81099376851704e-05
-2.90497382194911e-05
-1.43909904009052e-05
-2.10427435052002e-05
-2.74313708141628e-05
-2.83091013513317e-05
-4.27575236486198e-05
-4.8192006712937e-05
-3.77573939649609e-05
-5.16954735637275e-05
-2.04998914574878e-05
-1.40290018393555e-05
-5.01659775687078e-05
-3.80413395386649e-05
-1.95309093967091e-05
-2.90607273515552e-05
-1.4491635964531e-05
-2.16670072566611e-05
-5.53205651461802e-05
-1.43412517674193e-05
-1.68771510950928e-05
-8.32567919265723e-06
-1.69609689213022e-05
-6.73212164608813e-06
-3.75408352324758e-05
-2.60158132134568e-06
-2.4630765166136e-05
-1.20661214868036e-05
-2.06687271447558e-05
-5.76313054888871e-05
-1.55902195498676e-05
-2.39304412309291e-05
-9.24767591917403e-07
-1.17204173472245e-05
-2.11905812614483e-05
-3.07622113959712e-05
-4.36526394854e-05
-2.70869922848284e-05
-1.97145267656203e-05
-3.78560567163558e-05
-1.51613021882552e-05
-2.8102669043681e-05
-1.72865582821533e-05
-4.60261816933463e-06
1.26659104099891e-05
-2.42040567899129e-05
-2.6553753880247e-05
-1.22346205557784e-05
-2.71254051698895e-05
-3.03787938648055e-05
1.14802204898753e-05
-1.42672882069397e-05
-2.72212956403328e-05
-3.8218189161961e-05
-8.42106114182947e-06
-4.52562338596284e-05
-4.91720394922602e-05
-2.28261359429412e-05
-3.18587393889752e-05
-1.89565607980926e-05
-2.21173251296714e-05
-4.3647826577486e-05
-4.12466871197805e-05
-1.37031747767087e-05
-3.3779232692512e-05
-3.01453198778169e-05
-5.18807167383584e-05
-3.80986335587987e-05
-2.28354890830516e-05
-4.11027732474754e-05
-2.94369861466973e-05
-2.81214971962552e-05
-3.44212416195357e-05
-2.11904584565214e-05
-1.14479740720829e-05
-2.34394168146273e-05
-5.41950945325492e-05
-3.86359031968857e-05
-5.3090849665371e-05
-4.02235326891837e-05
-2.47962885417474e-06
-3.88435362568427e-05
-1.29255053200312e-05
-3.44127469520729e-05
-2.54323512741525e-05
-2.99105449638168e-05
-1.57988566105348e-05
-5.15244584083711e-05
-3.77938939726986e-06
-3.96041881288896e-05
-5.53649984293481e-05
-2.10851513037135e-05
-3.46326246290847e-05
-4.40586316863673e-05
-5.6106929932457e-05
-2.32024752786802e-05
-1.49780360135828e-05
-2.98495603585133e-05
-4.82643281953684e-05
-3.01973907402169e-05
-2.23240261632712e-05
-6.14447419752374e-05
-4.41310438390992e-05
-6.45305934964238e-05
-1.38543615921261e-06
-1.12536896987333e-05
-1.23299208977026e-05
-4.50986422394982e-05
-1.78341176263297e-05
-3.69879863495797e-05
-8.33299447118798e-06
-3.06201458164108e-05
-1.92253324427824e-05
-1.99542393186358e-05
-2.29229302398984e-05
-4.09409056009966e-05
-2.94812037920557e-05
3.48929476417934e-06
-3.11555995918462e-05
-9.36244096600638e-06
-2.42208930975749e-05
-1.7180678891046e-05
2.23695891634334e-06
-2.20562816530847e-05
-1.6558912758093e-05
-4.33249591041123e-05
-1.8638598051593e-05
-3.52342735213939e-06
-4.21709844300551e-05
-4.23570016251815e-05
-3.24615992284246e-05
-1.90399915673939e-05
-2.53442818413791e-05
-2.36317142493779e-05
-5.24156783999249e-05
-3.69743833150563e-05
-2.21662675778148e-05
-6.04526092398118e-06
-4.44656758953676e-05
-2.93062323352035e-05
-5.5209794837321e-05
-1.73358020169312e-05
-4.5742619009814e-05
-5.6527608300863e-05
-2.489525004167e-05
-5.51078519408282e-05
-3.03383722471894e-05
-4.69944207966236e-05
-1.68361443989832e-05
-3.85007141618521e-05
-4.04027625545441e-05
-3.38018498809744e-05
-1.77169123210877e-05
-4.21961815177373e-05
-4.51760464915998e-05
-1.97242896062552e-05
-4.44460618333635e-05
-2.1334227244132e-05
-4.7719333536532e-05
-3.20453059642426e-05
1.3205409010233e-05
-2.88328199190692e-05
-3.04396853043006e-05
-2.00226932746646e-05
-3.64270864160547e-05
1.1296284221628e-05
-2.87948045904303e-05
-4.66354583162249e-06
-4.36541531382505e-05
-3.38229293386828e-05
1.59949463860113e-05
-2.85824821133181e-05
-3.55104935053703e-05
-3.64923315141739e-05
-3.21702924463211e-05
6.70579567165402e-06
-2.23059377865714e-05
-3.22564323526013e-05
-4.70053645733848e-06
-1.91548139974828e-05
-1.55407533002143e-05
-4.93785536805128e-05
-2.42310832143694e-05
-5.44864826888848e-05
-3.3031823020208e-05
-2.72020301212034e-05
-4.65564388213533e-05
-3.61436303875996e-05
-2.3295914974095e-05
-4.63997260261497e-05
-2.5445766224674e-05
-4.96614281085837e-05
-1.12504817480118e-05
-4.22657795868895e-05
-2.9509729037681e-05
-1.76486909981623e-05
-3.7119453312098e-05
-1.58258490477902e-05
-7.18491964089725e-05
-4.16225686317208e-05
-3.99816414714185e-05
-2.39688707053028e-05
1.06682907656674e-05
-9.81692917855967e-06
4.304142836356e-06
-3.68472917488846e-05
-1.58878695742412e-06
-3.31318635973302e-05
-3.76029958962028e-05
-3.12111128455699e-05
-2.3512053383098e-05
-1.49806651714264e-05
-4.3754049947771e-05
-4.28215527747521e-05
-1.81264471111255e-05
-2.77223963372808e-05
-6.54485696989232e-05
-4.51870906481573e-05
-4.81668094204461e-05
-2.45737676886471e-05
-3.44161009336387e-05
-1.68317623172464e-05
-2.74066809513393e-05
-2.76010391730726e-05
-2.54922143615571e-05
-4.27370550526179e-05
-1.86726903286792e-05
-5.82895981160126e-05
-7.09769852079228e-05
-2.15891361993268e-05
-4.07604243297645e-05
-3.34575137965139e-05
-6.28784922043073e-05
-4.5161288191778e-05
-4.02993015560669e-05
-2.81968311035666e-05
-4.61362272960207e-05
-1.78781392620272e-05
-1.9591908300715e-05
9.21077964682528e-07
-6.8961066018243e-05
-2.93117254217377e-05
-2.8057715769813e-05
-1.24896903463234e-05
-4.98957942594174e-05
-1.82503165233472e-05
-3.91209878986994e-05
-6.21931985467973e-05
-3.63662791054801e-05
-3.16312787079739e-05
-4.13912924075067e-05
-4.89011672062098e-05
-2.29635430659606e-05
-3.03602651768395e-05
-2.4855848141065e-05
