# Supplementary material for: Research on computational propagation and identification of mine microseismic signals based on deep learning
Source: PLoS One. 2025 Oct 22;20(10):e0334641. doi: 10.1371/journal.pone.0334641 (PMC12543183; doi:10.1371/journal.pone.0334641)
Supplement: S8 Data — (ZIP) [file pone.0334641.s008.zip › 000100900002780.xlsx_0.txt_24.txt.txt]

-5.85741800709366e-06
-6.31581782630018e-05
-5.82548786459245e-05
-4.66315270998957e-05
-2.27651779693139e-05
-3.10178877683135e-05
-2.19463792119645e-05
-3.77399271932181e-05
-3.43617874362149e-05
-7.31407062919261e-07
-7.24732042815996e-06
-4.66109449099438e-05
-3.99455480691098e-05
-3.95549503758202e-05
-3.15056730227625e-05
-4.14535921184838e-05
-3.89018350385085e-05
-3.9771776564414e-05
-3.21726951846589e-05
-4.67908669383139e-05
-5.21458259672297e-05
-2.38580751551381e-05
-5.56438520049517e-05
-6.3860240426028e-05
-2.49448880448035e-05
-1.81014235886732e-05
-2.21581620713543e-06
-3.87450871538475e-05
-1.44977391061266e-05
-3.45832878620315e-05
-4.50645632923456e-05
-1.67245635780047e-05
2.80192797558167e-06
-2.8226209313088e-05
-3.83801002599017e-05
-4.52108040302249e-05
-1.86763465472469e-05
-2.0884611977628e-05
-2.60657118436537e-05
-2.24884036078088e-05
-6.45361946726074e-05
-2.90990315130246e-05
-3.33129396224343e-05
-6.12032525358486e-05
-1.85839361807234e-05
-2.04723697439999e-05
-2.08253445179564e-05
-4.22379694997097e-05
-3.90165225824752e-05
-1.24481883259149e-05
9.19619483933193e-06
-1.11961535492085e-05
-6.5346891283774e-05
-2.79317200801731e-05
-4.20663070228557e-05
-4.27853241278905e-05
-2.2072388234e-05
-1.06724788749117e-05
-5.5930074727369e-05
-5.16111814747801e-05
-3.71364695653532e-05
-4.60821760360822e-05
3.42964588172241e-05
-2.92743457477312e-05
-5.20602160328821e-05
-5.17318088166121e-05
-3.85978256777799e-05
-2.40975029214224e-05
-4.76367851140721e-05
-7.06898180327386e-05
-7.27488029932293e-05
-3.74615726566897e-05
-0.000106578704931654
-6.64637790856816e-05
-3.49873878844098e-05
-2.45130422127025e-05
-3.65207236044467e-05
-2.5412360941642e-05
-1.44895812806132e-05
-4.23747954721067e-05
-4.00322476639644e-05
-4.37008867971592e-05
-4.29782711290447e-05
-1.74023539205609e-05
-4.89371165931218e-05
-3.39083042910997e-05
-2.28705064373522e-05
-2.20738069820805e-05
-1.39442721105849e-05
-3.76518362918765e-05
-4.10924356200287e-05
-4.30830506458184e-05
-3.32192444548173e-05
-3.68769807744597e-05
-5.03376404365181e-05
2.51938263923855e-06
-3.1205325252594e-05
-2.01039005878072e-05
-3.02647641547819e-05
-9.93205147136946e-06
-6.32896344021957e-05
-1.31108520760575e-05
-3.78840683964483e-05
-3.38136122861693e-05
-7.07912048236097e-05
-6.50333652082242e-05
-5.80265834626412e-05
-5.23032391221264e-05
-5.57523071170419e-05
-1.5799620498111e-05
-3.74875191838743e-05
-1.81694384689172e-05
-5.17766977544568e-05
-3.72416067637053e-05
-3.77731737022732e-05
-4.80231305540128e-05
-8.29940639430804e-05
-2.33771013302939e-05
-4.47030957896197e-06
-4.96101149910995e-05
-6.83841056327123e-05
-4.53333537524157e-05
-2.55178350002802e-05
-2.31909969296047e-06
-5.80722712082051e-05
-4.3955679959412e-05
-2.30702647433789e-05
-3.92238644854602e-05
-5.07692279929528e-05
-2.86100223620376e-05
-1.98552251839196e-05
-4.14527769704191e-05
-3.32012803265756e-05
-5.05368855440239e-05
-3.48609541329689e-05
-1.74366283970768e-05
-3.25889697557343e-05
-9.6466396396019e-05
-1.46619460548641e-05
-1.18019874118518e-05
-6.06057682798468e-05
-3.72822699367419e-05
-1.45442546148913e-05
-4.8949249586385e-05
-5.6358645560854e-05
-2.80908401435322e-05
-1.94295295007603e-05
5.08681690019891e-06
-3.67732420083397e-05
1.00216872294987e-06
-4.39207041315643e-05
-3.15637307979263e-05
-7.28601445049558e-05
-5.388890037574e-05
-3.07982218440903e-05
-2.91110600114674e-05
-5.43863986902391e-05
-4.24437499741745e-05
-2.97614735009549e-05
-2.55329561120291e-05
-7.06704861570718e-05
-1.54865375527864e-05
-4.50450604637277e-05
-2.11510378842271e-05
-3.34419117488073e-05
-4.30591848468568e-05
-6.3834074806537e-06
-4.12732683322378e-05
-4.12471438819586e-05
-3.9769177576901e-05
-2.22039974516336e-05
-5.52603948368154e-05
3.65594056849198e-07
-2.13062885232417e-05
-4.95359893778419e-05
-3.43586640956821e-05
-2.33521746407484e-05
-7.47217082217611e-06
-4.36097651207307e-05
-1.99358310853192e-05
-6.29857452016594e-05
-2.32134247587793e-05
-9.91728901810015e-06
-4.29672629494518e-05
-1.49512250637597e-05
-4.77466707462139e-05
-6.21199818739815e-05
-2.61408792036307e-05
-1.35139234043375e-05
-4.47471546141446e-05
-2.9700280913542e-05
-2.77106701986317e-05
-2.01976241100373e-05
-7.45325360017311e-05
-2.77296627806676e-05
-3.56339606622952e-05
-1.68530068808349e-05
-2.02146106709039e-05
-2.87538935095107e-05
-7.31729895341826e-05
-4.61646162130526e-05
-1.60885722487832e-05
-5.81672570293072e-05
-5.0619387425017e-05
-4.20387972781628e-05
-3.68020801661395e-05
-5.47273674473909e-05
-3.77157633334206e-05
-2.84113451300217e-05
-2.10947297173742e-05
-4.84828965465136e-05
-2.42016551619388e-05
-2.78098415568315e-05
-1.11458294190919e-05
-2.08211490102408e-05
-2.61301120837591e-06
-2.98272882238535e-05
-5.81553116655286e-05
-3.47669360011686e-05
-6.03270016459067e-05
-4.93698451223931e-05
-3.18167241011956e-05
-3.62254718415309e-05
-2.97631045356811e-05
-2.40349044679507e-05
-5.95918676256608e-05
-5.84844848029337e-05
-5.93109837637562e-05
-5.55307670897739e-05
-5.91782260244112e-05
-5.41089550030184e-05
-3.12616628130321e-05
-6.42817998278209e-05
-4.77541014980946e-05
-6.55297636352512e-06
-4.89859412703044e-05
-3.2555712198529e-05
-3.55482460928994e-05
-5.65481411257415e-05
-5.4133009746417e-05
-5.70288897841933e-05
-5.20968861514117e-05
-5.28382793850867e-05
-5.80774634667028e-05
-6.45804542915899e-05
-3.87899970672993e-05
-2.66154816517667e-05
-3.76353497044982e-05
-3.02269099126366e-05
-3.80542819711882e-05
-1.93443195316769e-05
-3.65137906027217e-05
-1.55763080217108e-06
-4.61559802835836e-05
-2.58844713722623e-05
-2.55259754655909e-05
-5.7851982089658e-05
-3.00080986769552e-05
-2.09246011501914e-05
-2.77679213372373e-05
-1.22134500607137e-05
-2.71863726927387e-05
-4.44576160602151e-05
-2.74448559837985e-05
-7.91888827406605e-05
-4.0644733553196e-05
-6.66265839349012e-05
-3.81382951890564e-05
-8.34114661700279e-05
-3.36472589154803e-05
-6.5412679201402e-05
-2.22105190910704e-05
-9.40806889377991e-05
-4.61518862236077e-05
-3.93647259539731e-05
-6.42108329817381e-05
-1.95104290438949e-05
-2.78261023068578e-05
-6.2865468633545e-06
-1.64950711969407e-05
-3.09470737061357e-05
-9.66533781348564e-06
-1.29059777491845e-05
-5.41163048308253e-05
-3.77918047836049e-05
-2.91272661232948e-05
-1.06477175770593e-05
-4.07623701079776e-05
-1.3642535620536e-05
-5.33648810922599e-05
-1.89310738477012e-05
-3.23831578787917e-05
-1.52697393816398e-05
-6.98124337081356e-05
-3.73095624604958e-05
-1.45995807563927e-05
-3.42044537273058e-05
-3.35848851884038e-05
-4.19630284342377e-05
-3.21330665032985e-05
-5.29030422166238e-05
-4.13589186987519e-05
-5.32986428989549e-05
-3.17950506027216e-05
-4.40927780672247e-05
-5.09681837317231e-05
-7.54603152391286e-05
-1.23293704234675e-05
-1.99682049790688e-05
-3.48599059183566e-05
-2.93317228463236e-05
-3.52067707222303e-05
-2.57590045597143e-05
-5.16973198837151e-05
-2.56823742527594e-05
-2.8169264261974e-05
-3.75184243934693e-05
-4.55152265106192e-05
-3.62487378551843e-05
-5.45822783657982e-05
-4.76348732672924e-06
-5.73627682996665e-05
-2.52264237691908e-05
-2.85883818431929e-05
-2.13396517720282e-05
-4.88373680633229e-05
-1.3559647881043e-05
-2.26726858792469e-05
-3.56639634059703e-05
-7.66071502076599e-06
-9.85522509207737e-06
-5.48498294402087e-05
-3.87662443634455e-05
2.54508280057241e-06
-2.88574399972242e-05
-3.47585566100387e-05
-4.58562914838771e-06
-5.25742508575736e-05
-1.91938619610624e-05
-1.55758947579876e-05
-4.04423854910994e-05
-3.24421259534762e-05
-1.77513294018696e-05
-5.04051601563715e-05
-8.62497254080855e-06
-1.03925395031504e-07
-5.95877383748002e-05
-3.15031756575723e-05
-2.64070402965178e-05
-6.31387534414545e-05
-3.30160177555151e-05
-5.79537856383733e-05
-4.59933117875603e-05
-4.342972946978e-05
-2.20556779658944e-05
-6.48999634954599e-05
-3.03287387901126e-05
-1.26947157606374e-05
-2.62058589769359e-06
-5.27566722203394e-05
-4.27900931955614e-05
-4.55959425746811e-05
-2.21508651038126e-05
-6.02282731129944e-05
-2.66560466623627e-05
-3.324312566377e-05
-2.71001306301763e-05
-4.99621658288562e-05
-4.08454115116882e-05
-2.28048671818329e-05
-4.10531081453263e-05
-3.71671468582033e-05
-7.25638334926126e-06
3.96077128424381e-06
-4.29452072397373e-05
-2.4996002056091e-05
-4.23551769983617e-05
4.07974899502389e-06
-3.14060867804121e-05
4.18485369650333e-06
-5.1771066719544e-05
-5.76328042614268e-05
-7.25598070895068e-05
-1.76506195176739e-05
-3.77336878914332e-05
-7.68803938825776e-06
-5.9456224489836e-06
-3.33420314044103e-05
-3.40418863136447e-05
-4.12488099834902e-05
-3.98809950293003e-05
-3.23301504060306e-05
-1.84320540315584e-05
-3.81761313664164e-05
-4.37870547370766e-05
-4.14294819671458e-05
-4.18353514880739e-05
-3.37378785029392e-05
-2.75830754667571e-05
-2.56151505898155e-05
-1.5970455341976e-05
-1.78688883566575e-05
-1.66183933461567e-05
-2.9223420894357e-05
-3.43280041122681e-05
-1.166355921254e-05
-2.58395871483167e-05
-4.2939668082984e-05
-4.99949070385175e-05
-3.07863177831329e-05
-2.89347420148193e-05
-2.34709706706857e-05
-4.51745224892954e-05
-1.47875120719487e-05
-1.25954041802884e-05
-8.49194716435194e-06
-2.31612512740046e-05
-3.05428263189436e-05
-2.11191538096243e-05
-2.62322113993901e-05
-2.11070792031834e-05
1.62722869617885e-06
-4.36141013464662e-05
-4.4539832318299e-05
1.553822030735e-05
-3.9147509597225e-05
-4.74420830743067e-05
-2.57858800360288e-05
-1.9830384582327e-05
-4.47612078031571e-05
-1.06142249927583e-05
8.43002395100996e-07
-3.05021273551972e-05
-2.54274177797091e-05
-1.27650498160231e-05
-4.6605468368018e-05
-1.26560727385739e-05
-1.22723941828262e-05
-2.99194201579314e-05
-3.3934099276187e-06
-3.76003637139441e-05
-2.70551200037208e-05
-4.95704673243654e-06
-5.26679630281924e-05
-7.99269422251179e-06
-5.62979250673174e-05
-3.16010148722956e-05
-4.45162815689042e-05
-3.04553114527407e-05
-4.0200161032853e-05
-3.44678233300767e-05
-1.30788883542277e-05
-2.3902837004875e-05
-5.23149833694464e-05
-4.02893448422052e-05
-1.78661017781783e-05
-6.55789715815764e-05
-3.3583382611946e-05
-4.11300258729116e-05
-3.35896533269252e-05
-4.65243083631533e-05
-4.86249084243498e-05
-1.99493219972708e-05
-3.99003205268785e-05
-5.17281844123325e-05
-1.23419859521083e-05
-7.98997946260273e-06
-2.3612907024255e-05
-2.04106440692398e-05
-4.32882452897079e-05
-3.61750517215166e-05
-4.5665347443258e-05
-3.13046392029432e-05
-3.25535118336288e-05
-5.66256968290152e-05
-5.14502212957438e-05
-4.74388897465466e-05
-2.38975230544267e-05
-2.65730529994961e-05
-3.23188569601957e-05
-1.06791976591069e-05
1.61592791517017e-05
-4.64202366128301e-05
-3.88295903285955e-05
-3.63464907035464e-05
-5.71849401262822e-05
-2.71792129107114e-05
-5.42933470892853e-05
-4.24247531553476e-05
-9.386956383753e-06
-1.81750035932782e-05
-2.00195569627733e-05
-2.89753095367313e-05
-3.59413357736581e-05
-1.46103373260311e-05
-3.22435438284604e-05
-2.48889393112381e-05
-3.40892924550967e-05
-2.29802618694331e-05
-3.03160640663253e-05
-5.72691291550601e-05
-2.83349635822018e-05
-3.22442177291142e-05
1.89292662113379e-06
-4.65061800214316e-05
-8.83378184820914e-07
-2.19105392176888e-05
-1.84370845408573e-05
-6.03278498584687e-05
-4.68510272294557e-05
-5.36426802044078e-06
-4.81652666019526e-05
-5.13112712072378e-05
-2.43754361161187e-05
-3.76653591481299e-05
-4.79489980080726e-05
-4.07055973623208e-05
-7.68182255834676e-05
-4.95263258728547e-05
-2.20710044296424e-05
-4.97469178613475e-05
-6.43879421786123e-06
-4.43855099623311e-05
-4.3127107150038e-05
-7.86514702063529e-05
-5.95565292362598e-05
-3.44880001410104e-05
-4.20759986792143e-05
-6.34056376686563e-05
-4.04440801389533e-05
-2.25248840151919e-05
-3.89084838875825e-05
-2.75298452841322e-05
-2.82457843256131e-05
-3.53114903986693e-05
-3.00101026386232e-05
-4.86974467789656e-05
-6.56400912917808e-05
-2.11897711363919e-05
-1.15131612809536e-05
-4.84985584629674e-05
-8.01724824227312e-06
-4.52372164511733e-06
-6.70124586206594e-05
-6.30188810526133e-05
-3.24329685390054e-05
-4.44224060249926e-05
-3.60610524377717e-05
-1.90372478018147e-05
-7.00083347846121e-05
-4.18131235929584e-05
-1.25826384870724e-05
-3.71106211211896e-05
-2.45432437960083e-05
-2.84511725539188e-05
-8.45387249325502e-06
-6.1065673972528e-05
-5.49714836499754e-05
-3.22132688384814e-05
-3.87823085519024e-06
-5.49711575183566e-05
-1.16608592897328e-05
-4.80109368700651e-05
-3.85474982203146e-05
-4.44892205552816e-05
-3.41045621894274e-05
-1.88629463560251e-05
-7.54458859886524e-05
-4.83016474303652e-05
-2.0096840539129e-05
-3.83190211462948e-05
-2.54668451034124e-05
-8.30329698889482e-05
-7.24180730196623e-05
-4.41632166856797e-05
-1.80535596537524e-05
-4.40639835627878e-05
-1.92906025662807e-05
-3.55351413124873e-05
-4.13673579142553e-05
-8.6204485118005e-06
-4.6571672406273e-05
-4.50810228655487e-05
-2.12081352018359e-05
-5.07948985526281e-05
-3.89550180725722e-05
-3.67449663726448e-05
-6.00636567228296e-05
-6.98905198934921e-05
-4.29727854097103e-05
-3.47145342679625e-05
-3.48642632519298e-05
-4.36375246071861e-05
-3.87609050275752e-05
-3.34423201848528e-05
-4.24681129425628e-05
-1.86999496794084e-05
-8.62319270475149e-06
-2.34994336315384e-05
-2.46323809988338e-05
-5.98802187741138e-06
-2.96991702087538e-05
-2.89989699823677e-05
-5.69613884507938e-05
-2.00650459385401e-05
-2.39166795580327e-05
-3.03107436395475e-05
-2.92815111119254e-05
-2.7222404858454e-05
-1.17214517365539e-05
-4.83525319163389e-05
-5.83775254857247e-05
-3.01347985463888e-05
-5.47406449368488e-05
-3.52521256392241e-05
-1.00306139472565e-05
-3.59268355020538e-05
-3.85730705425435e-05
-7.57300651142909e-05
-2.15986183063222e-05
-7.26711576315031e-05
-3.58184255510817e-05
-4.21940406972313e-05
-2.8223424383181e-05
-3.2669792165562e-05
8.77815581207109e-06
-4.14742697662844e-07
-4.3343554457198e-05
-3.47691105893859e-05
-5.22042951742703e-05
-3.17596513775167e-05
-3.90636416610391e-05
-5.18056262872072e-05
-1.59376310838579e-05
-4.43722919332216e-05
-6.12291113568621e-05
-2.52335219046389e-05
-5.84860335948536e-05
-2.49994353926073e-05
-2.91941604721109e-07
-4.2471721003922e-05
8.03698349607939e-06
-4.28811717738102e-05
-1.41826053811431e-05
1.12995171726586e-05
-4.98600374576195e-05
-1.38335760964787e-05
-3.14089884945491e-05
-6.60474460677625e-05
-6.49208743014982e-05
-1.3274412789985e-05
-3.5377626433394e-05
-3.6359893378396e-05
-3.28701272245582e-05
-6.51132823937834e-05
-3.72382773831291e-05
-3.73859997118695e-05
-3.23874623030233e-05
-1.26178267870726e-05
-6.09856609077314e-05
-3.7455735068318e-05
-6.64887690983734e-05
-2.2506931426461e-05
-4.58745598044475e-05
-1.51748844428242e-05
-2.49305795243342e-05
-2.98637477657998e-05
-3.05043194157983e-05
-1.26073265596296e-05
1.22103239558174e-05
-2.44570063025281e-05
-4.48695908888941e-05
-3.83470125559705e-05
-9.52559244725171e-06
-4.84834567512507e-06
-3.2089737453788e-05
-6.54049338281349e-05
-3.90103063504132e-05
-8.30068453135088e-06
-2.12712068000022e-05
-5.20750613208621e-06
-3.87599668157092e-05
-3.11073063209678e-05
-2.50183341977344e-05
-6.64648584968702e-05
-4.53307481568376e-05
-1.76712632780871e-05
-2.43348698880385e-05
-3.45288737411785e-05
-4.75527921330462e-05
-3.38615218459389e-06
-6.89761559427323e-05
-3.32546470115775e-05
-3.39717545595408e-05
-5.04475631046619e-05
-2.07010078695348e-05
-1.37332706747197e-06
-4.43359502042599e-05
-3.44664805047544e-05
-3.00364905516157e-05
-3.20866900322434e-05
-1.61217046224528e-05
-1.99007987925504e-05
-8.41113061403472e-05
-4.67352659016635e-05
-6.23912130774119e-05
-2.19486765404506e-05
-2.96419262404348e-05
-1.53970874899621e-05
2.18682599911699e-06
-1.20984471087404e-05
-2.95224684797501e-05
-2.28027117055485e-05
-2.87089376610883e-05
-1.00338582739006e-05
-4.57277823598448e-05
-3.27687263650892e-05
-4.75371192906371e-05
-3.43885401737843e-05
-6.22593037041554e-05
-4.39074937761306e-05
-7.05845097263404e-05
-2.07412620967409e-05
-6.15523488674943e-05
-4.50569980489185e-05
-5.31838410133724e-06
-6.2514387196896e-05
-5.10543500193647e-06
-5.50012289283608e-05
-2.61407839919022e-05
-5.15480528272605e-05
-4.0795403606914e-05
-1.43222368879951e-05
-5.97065149053892e-05
-3.4267388372674e-05
-5.55773086720642e-05
-1.86740541857028e-05
-2.2572172010109e-05
-6.64638281139171e-06
-1.24010924626147e-05
-4.70957925159281e-05
-2.88732798464916e-05
-1.32025368511883e-05
-2.73116455282526e-05
-4.02934583721106e-05
-1.51892601312522e-05
-4.49931082654309e-05
-2.5401499868902e-05
-3.31878179891325e-05
-2.63192715161621e-05
-1.44958824158431e-05
-3.04241580453171e-05
-2.12629555825052e-05
-2.44368540447979e-05
-2.84203612793367e-05
-6.81253560465183e-05
-3.76175603585238e-05
-4.9387118509888e-05
-6.07606192489669e-06
-2.60799318753684e-05
-4.25097009318953e-05
-3.72203240518528e-05
-1.25205471788656e-06
-3.34347478371652e-05
-4.9814759144733e-05
-2.97735167730615e-05
-3.13546508682923e-05
-1.39914339410173e-05
-3.06353367151797e-05
-6.54358505269773e-05
-2.83254455016208e-05
-1.01510675943022e-05
-4.80952422273267e-05
-1.75237840976632e-05
-4.87706257933474e-05
-2.73679666935186e-05
-4.40825193741499e-05
-3.67201813722195e-05
-2.75314943850403e-05
-1.4183075839134e-05
3.59858726672847e-10
-3.52498285158775e-05
-4.71164456293326e-05
-4.13957847098347e-05
-3.4579962940049e-05
-2.53349874083647e-05
-3.36865732260335e-05
-5.06935980656483e-05
-3.5016157799441e-05
-5.50641497746815e-05
-1.48858553960951e-05
-3.03441758953975e-05
-2.4758990592833e-05
-1.53971162099614e-05
-4.00246472608233e-05
-1.92563654324036e-05
-6.23339441357536e-05
-1.46503325928342e-05
-4.85006619183369e-06
-4.15720625456386e-05
-3.83020367626857e-05
-3.63009610334764e-05
-4.38816365969825e-05
-6.22052869294919e-06
-5.17296155106648e-05
-3.95649674731444e-05
-2.76734630235226e-05
-2.51156939563773e-05
-3.93975354880478e-05
-1.75482899965952e-05
-3.56001265614687e-05
-1.16210576714779e-05
-5.1951488820823e-05
-4.18588841567149e-05
-4.39545345489785e-05
-2.93083274649586e-05
-4.44310679108624e-05
-4.33864304607562e-05
-2.72009370636732e-05
-1.95950003278844e-05
-6.06320712934105e-06
-1.94514373240787e-05
-4.33076428918585e-05
-9.65143277325144e-06
-3.28684484098007e-05
-5.96079235527491e-05
-7.26255224932413e-05
-6.80566819309798e-05
-3.9952617180696e-05
-4.64822473356833e-05
-5.23912070771695e-05
-2.38904374799454e-05
-3.74202639161583e-05
-5.26938246724432e-05
-4.38821952643387e-05
-7.66384964340942e-05
-5.5228823331868e-05
-2.15933448659445e-05
8.77072058248947e-08
-6.6949577899569e-05
-2.49041320491664e-05
-4.5714811019068e-05
-4.31598993452753e-05
-6.59777591386491e-06
-3.74227260834714e-05
-4.26258258236137e-05
-1.25693432410226e-05
-2.53088182261322e-05
-3.91244455538977e-05
-4.12840116729928e-05
-4.69935866136846e-05
-3.36595984872734e-05
-6.4267963302148e-05
-1.90594837331036e-05
-2.44353141332918e-05
-1.96470246501497e-05
-5.51102967260341e-05
-8.28952395299354e-06
-3.91019432021663e-05
-2.86200822070395e-05
-6.70130683422996e-05
-1.17352684042145e-05
-2.53069137896829e-05
-1.72434369273953e-05
-2.70147771165908e-05
-5.17522689967127e-05
-1.25370072198261e-05
-4.09250884306365e-05
-2.49790494455433e-05
-5.52686920277078e-05
-3.49726855339227e-05
-2.87526972341002e-05
-3.81729455712865e-05
-3.36734300451264e-05
-3.79117119914221e-05
4.83480755358734e-06
-3.03600493523953e-05
-1.46641620940061e-05
-4.52635079587784e-05
-3.61010381261968e-05
-2.3273253083946e-05
-1.12197607337424e-05
-5.26530460059671e-05
4.88262550867318e-06
-5.38209540485865e-05
-1.31233882725245e-05
-2.25185915985328e-05
-5.65978630030445e-05
-5.44703010961221e-06
1.67392242730535e-05
-1.74684542766067e-05
-2.26645333297276e-05
-2.98492862428633e-05
1.99862646240515e-05
-2.83557450606378e-05
-3.98744368277122e-05
-2.91251631410924e-05
-4.11986955076472e-05
-3.48517112802941e-05
-2.14587075873138e-05
-4.60497588001297e-05
-3.97716010198682e-05
-1.41016566270489e-05
-7.02014597036583e-05
-1.94888049003026e-05
-3.55555947336177e-05
-3.43864681742233e-05
6.00541407577673e-08
-7.03905212819655e-06
2.6253908717192e-06
-1.28003086505975e-05
-4.33777172371627e-05
-2.21468949450601e-05
-1.58261618671202e-05
-1.20473612928049e-05
-4.02275292927056e-05
-1.82843669108052e-05
-5.77650781872866e-05
-2.95571732457997e-05
-4.17122746328433e-05
-3.37327267596491e-05
-1.12259306523209e-05
-5.51079917318828e-05
-3.66247176937936e-05
-3.5216502194705e-05
-5.05718931766156e-05
-8.29529639074236e-06
-4.4311951650699e-05
-5.38959017219677e-05
-5.4357473681398e-05
-7.04685878409188e-05
-3.77959943470173e-05
-5.05898053520152e-05
-2.13463747003794e-05
-1.88376312961979e-05
-5.33295959267464e-05
-3.42793747682014e-05
-2.39902044658827e-05
-4.17905481349022e-05
-2.50154518482999e-05
-6.00820773526176e-05
-6.66025385613939e-05
-5.65003974827151e-06
-4.0482900976024e-05
-4.300133796443e-05
-3.64697825908848e-06
-4.79913469777184e-05
-7.33277349966453e-05
-3.48554105795845e-05
-4.07755654921057e-05
-1.47616395097302e-05
-3.30415843964103e-05
-3.8362891145184e-05
-5.25997403493865e-05
-5.72917035114912e-06
-9.28027458292295e-06
-3.51310408010016e-05
-3.46811735129699e-05
-4.14168294331996e-05
-1.12106122142006e-05
-4.16365782571498e-05
-2.00023207001285e-05
-1.87787949382817e-05
-5.64105784419133e-05
-5.30527425311891e-05
-4.49050477925369e-05
-8.03808434401126e-06
-2.81196452233627e-05
-1.34014076789558e-05
-3.87046075024675e-05
-2.20122082370686e-05
-1.63263430915021e-05
-3.86945605667571e-05
-3.18072608649968e-05
-5.02412981166335e-05
-4.50193069066205e-05
-4.13857693441642e-05
-1.52077551581963e-06
-4.23127787507315e-05
-5.73809416361986e-05
-2.15481435199079e-05
-2.22123087940521e-05
-3.889184373692e-05
-3.88616938152512e-05
-4.96573438522665e-05
-3.95372896916678e-05
-5.53512353755162e-05
-3.78108873356592e-05
-6.18992444654536e-05
-4.29404462057062e-05
-3.97452743850861e-05
-5.85180775535963e-05
-1.20212635230881e-05
-1.66532013225393e-05
-5.72108831048687e-05
-5.53574127972561e-05
-3.36511449288456e-05
-5.68393234826467e-05
-5.03014005145162e-05
-3.94771855550812e-05
-1.25913919572384e-05
-9.38587410128865e-06
-3.30432064752873e-05
-6.91618860455593e-05
-2.40022584885426e-06
-6.59517813540838e-05
-2.16862741405649e-05
-3.46190820059743e-05
-4.02138948084412e-05
-2.94078881625415e-05
-3.35775392424908e-05
-3.22481584934415e-05
-2.62174356721357e-05
-5.77659655580854e-05
-2.89566624759994e-05
-6.25757948005504e-05
-6.56645705381147e-05
-9.96672153173569e-06
-4.24623890940835e-05
-1.96824964198316e-05
-7.6047991726757e-05
-5.68858564920479e-05
-4.4617013173375e-05
-2.51276794273357e-06
-3.86971851747907e-06
-2.00968310589634e-05
-5.07529299837226e-05
1.0994833110814e-05
-4.56428442167688e-05
-3.07444824084719e-05
-2.14069126617392e-05
-2.18336233807359e-05
-5.68891884800604e-05
-4.06013378094197e-05
-1.71581227697443e-05
-6.50169896449202e-05
-1.62217651385669e-05
-2.075677768274e-05
-4.06400636598857e-05
-2.29045550678187e-05
-2.75339119062728e-05
-5.12855542423178e-06
-5.4214491729293e-05
-2.44138127080662e-05
-2.06206782997283e-05
-5.3003671027214e-05
-1.71008437414086e-05
-4.85827351074654e-05
-5.45503667391187e-05
-3.31758010580691e-05
-2.27353498350989e-05
-2.20349731350475e-05
-2.30494748316335e-05
-2.3586361787118e-05
-2.97489193714637e-05
-6.4234275304336e-05
-3.37330042674904e-05
-2.48252692775592e-05
-6.18484028021886e-06
-1.62255269313692e-05
-2.33803561614872e-05
-3.28604142647116e-05
-1.13917759860579e-05
-4.02524138062302e-05
-1.08152759397144e-05
-4.94768379434111e-05
-2.46720216099662e-05
-1.87974477307642e-05
-3.09531252776668e-05
-2.06016918065065e-05
-6.35115851102363e-05
-5.31029051256294e-05
-3.48271256249844e-05
-6.32474251055159e-06
-4.31553708986775e-05
-6.86410201469848e-05
-6.45318502535715e-05
-3.30805331282093e-05
-6.64448231298944e-05
-1.57680465343141e-05
-3.73927944590561e-05
-4.77380592403462e-05
-2.1201697922433e-05
-5.87002237850892e-05
-4.8281025515329e-05
-4.30614904353362e-05
-1.47829406378277e-05
-5.4581984486849e-05
-6.58703224536173e-06
-3.72568602090667e-05
-3.14902599654604e-05
-1.08698968354517e-05
-4.2049407640835e-05
-3.36221538649489e-05
-4.31531789932447e-05
-5.86551578475242e-05
-2.18983159682952e-05
-3.87292306034333e-05
-4.65794627827688e-05
-2.70612437003384e-05
2.30099833390661e-06
-2.51687769023046e-05
-1.37600044409346e-05
-1.36749688097637e-05
-9.81478854131886e-06
-4.67377870670612e-05
-1.86042368559247e-05
-8.03953362680539e-05
-2.58908980842779e-05
-2.97245621934414e-05
-3.66655485681474e-05
-3.30843429482479e-05
-2.8454058659859e-05
-2.31754488950242e-05
-2.15106302592461e-05
-1.84823794656488e-05
-1.53817074138809e-05
-1.96677317649327e-05
-4.7936003475705e-05
-1.73586320830665e-05
-2.4333787783072e-05
-3.86070101178025e-05
-9.57601821613285e-06
-3.36579160491192e-05
-0.00011064771166371
-1.04237143822624e-06
2.81507016566669e-06
-4.97296090225686e-05
-4.51371085023646e-05
-1.80472261803615e-05
-2.35678354757915e-05
-1.33557242074483e-05
-5.16019892337355e-05
-3.12917141671174e-05
-3.84817134806808e-05
-2.63115405180962e-05
-1.73255755691317e-05
-3.46792179832138e-05
-3.3621617362457e-05
-8.13194764657603e-05
-4.52779086863084e-05
-4.37426553606897e-05
-4.48569006401703e-05
-2.59818656316034e-05
-3.92265160488257e-05
-4.62052483847411e-05
-3.43771419790213e-05
6.43188390953039e-06
-6.36357479576331e-05
-3.81530016662176e-05
-3.06401205584482e-05
-4.99013426505481e-05
-4.69682113321769e-05
-3.42916074917285e-05
-3.05779659140154e-05
-6.14293816789287e-05
-3.88551134864115e-05
-3.65565367552974e-05
-2.12119649106824e-05
-3.94523731037344e-05
-6.69587511529053e-05
-6.91168047252724e-05
-3.52596215698504e-05
-1.15223897409267e-05
-4.25501185007972e-05
-1.16793832446583e-06
-4.92686223854709e-05
-4.60797648239948e-05
-2.03088131713273e-05
1.32888048136498e-05
-2.98880427922125e-05
-4.8931614032013e-05
-2.50766414602067e-05
-4.39704324817658e-05
-1.79967466806464e-05
-7.03425224673314e-05
-4.10028849726576e-05
-1.48486915927753e-05
-1.80500383693468e-05
-6.33292480143266e-05
-3.29645037938003e-05
-2.41219234664418e-05
-4.26010917388291e-05
-4.33303634674493e-05
-1.68677380166815e-05
-3.80498321921988e-05
-1.92536789408075e-05
-2.20854502890818e-05
-2.45426953255983e-05
-5.00610802125063e-05
-4.40495870804432e-05
-5.30882710456077e-05
-3.49484355595476e-05
-6.15634499389436e-05
-1.71128916641712e-05
-5.30653774728691e-05
-5.45578759176893e-05
-4.7943716961188e-05
-3.27078477755203e-05
-2.97707769256659e-06
-2.86925468444068e-05
1.98450225769074e-05
-6.56813747044002e-05
-1.2122183553398e-05
-4.5851085877911e-05
-3.14883385631764e-05
-1.74493061105276e-05
-5.5112572517749e-05
-3.18559363387656e-05
-7.0982589160103e-05
-1.52518371312397e-05
-7.53750871426681e-06
-4.33417128317021e-05
-3.33192711826619e-05
-4.80697006509966e-05
-3.65468839540257e-05
-5.15863779963591e-05
-5.11701507102523e-05
-2.91379084807944e-05
-6.41280016814556e-05
-3.21183612565941e-05
-3.3684607261775e-05
-6.03970869133507e-05
-6.97375271050337e-06
-9.33742667684205e-05
-6.17418140901622e-05
-4.36914510517643e-05
-5.8940059382711e-05
-2.13117956062436e-05
-2.91408173170591e-05
-7.67079826110067e-05
-6.43487779998685e-05
-1.16052249104301e-05
-4.88234407989019e-05
-3.21922679137748e-05
-4.10187764606988e-05
-5.05636112191629e-05
-8.89337990142691e-05
-4.81334143380595e-05
-4.46134121413911e-05
-4.71909713112657e-05
-6.36380565266937e-05
-9.0902788002357e-06
-2.72937716925853e-05
-3.61976642654716e-05
1.85771920332158e-07
2.98254134786777e-06
-3.10906216376515e-05
-4.88485550542561e-05
-5.30131012635574e-05
-2.47761688513178e-05
-4.0782762775691e-05
-3.58808212337968e-05
4.51640193333275e-06
-4.41966543778154e-05
-4.58712011768159e-05
-5.09346228311071e-05
-5.38033502565791e-05
-5.0443450140514e-05
-3.34385828741937e-05
-7.80606872836705e-05
-6.68425835765338e-05
-5.89723291268785e-05
-2.56598335993641e-05
-1.64894336722279e-05
-3.85975729803213e-05
-5.54916785029287e-05
-3.64080720405586e-05
1.61862092181815e-05
3.87787355479296e-06
-3.53801896895157e-05
-1.38989843297798e-05
-4.23241531232195e-05
-2.26710217465515e-05
-1.57903408556424e-05
-1.24772224883578e-05
-1.59732806865639e-05
-6.50257400666202e-06
-8.41834584480972e-05
-3.85778745329805e-05
2.50389313663575e-05
-5.20603774201258e-05
-3.68898802280412e-05
-2.3171572465934e-05
-4.43275215491491e-06
-2.11666348619847e-05
-3.71928195786243e-05
-1.5561907304442e-05
2.40297205782713e-06
-2.74296640716044e-05
-4.37813178507807e-05
-4.93868602393442e-05
-5.15660010514446e-05
-5.54548328940081e-05
-3.10330536749743e-05
-4.15546657014554e-05
-1.52795051328333e-05
-3.71858562301272e-05
-2.693810482905e-05
-6.29275609877498e-05
-5.36083709760423e-05
-1.44723270567584e-05
-3.74802570325108e-05
-3.46259303178378e-05
-1.20913165303449e-05
-6.37949956731258e-05
-1.29511065135295e-05
-4.52322126280213e-05
-8.60230202068372e-05
-2.7472897470217e-05
-2.43799651172095e-05
-3.74397947372544e-05
-3.4279190551805e-05
-1.37047425625007e-05
-5.80599622952353e-05
-5.71518074859373e-05
-4.84517841841773e-05
-1.45744385662346e-05
-1.80947281102977e-05
-2.13847836747218e-05
-5.14073271437335e-05
-6.72502189037847e-05
2.14510655068097e-05
-4.0593303634033e-05
-3.67095114023292e-06
-6.75149210264743e-06
-1.53954724573486e-05
-1.9201714168455e-05
2.17282434348582e-05
-4.54869103040055e-05
2.49384009598932e-05
-4.69152141239061e-05
-2.01651811761654e-05
-5.25222149172685e-05
-4.11652152193494e-05
-1.89169108040924e-05
-5.80959162170092e-05
-1.91161161768675e-05
-3.57479176679275e-05
-3.80804851506193e-05
-1.00694637056821e-05
-1.52232097753626e-05
-6.16412068176788e-05
-6.61305891785445e-05
-3.2768510580255e-05
-4.13464020318141e-05
-5.56371151121849e-05
-4.42365997795095e-05
-4.47523921069758e-05
-4.41115275045165e-05
9.60549422561942e-06
-1.81730741942305e-05
-1.46333024595461e-05
-3.41299454243504e-05
-1.11443098445181e-05
-7.22436816836365e-05
-3.67111028470508e-06
2.37665544484503e-06
-3.77481119213337e-05
-5.79150926228605e-05
-3.77620660795305e-05
-3.11256151993712e-05
-1.22550648977533e-05
-5.6026266592947e-05
-4.2029198455583e-05
-2.46294880408712e-05
-3.23752479783344e-05
-3.12692993728213e-05
-3.43522850551603e-05
-3.84660154549955e-05
-4.33288712411095e-05
-3.3149559742552e-05
-5.25520091024421e-05
-4.12477986477446e-06
-6.6131281158462e-05
-3.03448635489458e-05
-6.54618001126294e-05
-4.25763498808251e-05
-4.32194941667344e-05
-4.01702261660977e-05
-3.36942314546348e-05
-5.67599037339646e-05
-3.05858765749342e-05
-2.36475921637453e-05
-4.07202600116399e-05
-4.687877828072e-05
-6.03718975017234e-05
-3.07324052106594e-05
-4.00115546738924e-05
-6.00586433065742e-05
-8.1163806078785e-05
-3.82961526137661e-05
-3.51527597291129e-05
-2.10168159271037e-05
-3.5500493984165e-05
-1.62390007620386e-05
-4.76616323247978e-05
-1.86312693216071e-05
1.26706704025548e-05
-1.4318491888754e-05
-4.98080500333869e-05
-2.12957807209236e-05
-3.20954416447522e-05
-8.98302125225264e-05
-4.77570380288668e-05
-3.85156846966517e-05
-4.18732946167659e-05
-3.98123812641719e-05
-2.72959016767191e-05
-3.23308553123498e-05
-3.08447305113011e-05
-2.40004505785415e-05
-3.49631602773579e-05
-3.89826958732764e-05
-4.39559699312661e-05
-5.95552247633601e-06
-2.15113546081144e-05
-4.05263478970434e-05
-3.05215107137059e-05
-3.06373108448102e-05
-3.85170766231316e-05
1.19142467481774e-05
-3.53420354931601e-05
-1.44303433833292e-05
-8.93262234458584e-07
-1.49139420035407e-05
-1.58349987084566e-05
-3.9699536382446e-05
-4.32660523174224e-05
-6.93111371969667e-05
-1.73346413516538e-05
-9.17965095052715e-06
-2.03753965796551e-05
-8.02308314530572e-05
-1.81694586842938e-05
-1.91877790590949e-05
-1.00955761641875e-05
-4.10072619286523e-05
-2.86291431373692e-05
-1.33505718676264e-05
-5.64072872910741e-06
-2.90751352238066e-05
-3.45552065537327e-05
-2.02843453751995e-05
-1.54466585432035e-05
-2.4446430533219e-05
-4.72359348913203e-05
-5.42152768695073e-05
-3.41575925668033e-05
-3.55679526803119e-05
-3.33527702599971e-05
-5.57314360648168e-05
-4.00151479460796e-05
-3.1179924465112e-05
-6.42793912994069e-05
-5.05117552666661e-05
-4.85755587450858e-05
-2.66748780076334e-07
-3.16363757634244e-05
-7.78364992578603e-06
-2.34523246794752e-05
-6.28809050742187e-05
-3.22872722221116e-05
-3.17351542987724e-05
-5.76942708969357e-05
-2.10029043394226e-05
-2.74267065033947e-05
-1.51219319699366e-05
-6.99519787125701e-05
-6.06495406026472e-05
-4.1346954575865e-05
-3.069678001698e-05
-3.67154605391496e-05
-4.96428201591612e-05
-5.96089058063624e-05
-4.96016180207691e-05
-3.11475796924898e-05
-4.94501229601271e-05
-2.18790542649996e-05
-4.68691017408186e-05
-5.08487727947883e-05
-3.74577059339292e-05
-1.12993758216877e-05
-6.08154961357685e-05
-3.40369274373725e-05
-6.83614620751788e-05
-3.13759256348287e-05
-2.97658978518376e-05
-5.02408813720734e-05
-3.5509522394489e-05
-3.83224531049213e-05
-3.88057102997313e-05
-5.95471636414471e-05
-2.35668825498269e-05
1.1433971326393e-05
-1.90646812500648e-05
-3.62497463205017e-05
-1.1710064983078e-05
-3.79802481920712e-05
-2.95373514922768e-05
-3.43221190930674e-05
-7.40511540415004e-07
-1.58485587788647e-05
-3.19761243715978e-05
-2.10755622829741e-05
-3.62245227780295e-05
-6.53192808690664e-05
-3.9374442144893e-05
-5.19189395984761e-05
-1.04193725837608e-05
-3.22259999494947e-05
-7.2213576320218e-05
-2.1420078742473e-05
-1.1672589752152e-05
-4.28838679925935e-05
-2.68087273597466e-05
-3.73142532208093e-05
-6.53207463650914e-05
-1.70801230404811e-05
-1.28774685989644e-05
-4.17329480338699e-05
7.24155335439396e-06
8.20572722652972e-06
-1.21558673550401e-05
-5.37124612360559e-05
1.91714108695072e-05
-2.06233109585298e-06
-4.94062479029209e-05
-3.52061688201843e-05
-5.65023256525604e-05
-3.85120699804309e-05
-7.67486865927708e-05
-2.48599314600003e-05
-2.40503797776596e-05
-3.23373445429458e-05
-3.20667725222038e-05
-5.73386665654538e-05
-4.2655790123418e-05
-4.62095777396623e-05
-5.59089521344143e-05
-2.87924211554335e-05
-2.50426945455276e-05
-5.28029455137712e-05
-6.67560396737161e-05
-6.53797664239814e-05
-6.8453670198613e-05
-1.81739509831357e-05
-2.34534593189095e-05
-5.91497182879679e-05
-2.00253521673233e-05
-4.86480011836565e-05
-2.5618687158354e-05
-4.55762759458568e-05
-1.9019975802086e-05
-3.07726087231986e-05
-3.9703292297792e-06
-3.79166657640899e-05
-8.14933480072266e-05
-3.64663583632839e-05
-3.94035645490727e-05
-6.09584642991543e-05
-5.4407088142411e-05
-4.90374808456443e-05
-1.6728214642854e-05
-4.77869649359968e-05
-9.82360304344373e-06
-3.82546971851982e-05
-4.85571554079328e-05
-1.12304040330148e-05
-2.96029690665096e-05
-1.76588206125382e-05
-1.81099250054416e-05
-3.40412075335297e-05
-4.01306865416485e-05
-6.81495390217038e-05
-2.67183167783416e-05
-3.55234653377278e-05
-4.41078805140822e-05
-4.9440281301942e-05
-3.05764371840672e-05
-4.63214363142136e-05
-2.95573332553046e-05
-4.83588288941336e-05
-6.68233661875187e-05
-3.33756331168819e-05
-5.69710458756864e-05
-6.71041718002097e-05
-3.43494648963783e-05
-3.31425353219858e-05
-2.87096436594704e-05
-5.15692822893442e-05
-2.29346160098665e-05
-5.54366774755259e-05
-4.48704639952246e-05
-2.66588088986542e-05
-3.60895471604235e-05
-2.86931408297846e-05
-5.09138694747787e-05
-2.425449313546e-08
-2.72475809169661e-05
-3.13812850420357e-05
-1.68950828341437e-05
-1.69001147038997e-05
-5.08923110677657e-05
-1.20427375374228e-06
-6.23147042563647e-05
-5.97475826743232e-05
-3.4053385290912e-05
-2.64288358156975e-05
-3.99827131255341e-05
-3.04918912255371e-05
-2.04501229159027e-05
-3.45561074392414e-05
-3.57519413623444e-05
-3.87518877240674e-05
-2.5278197055038e-05
-6.48167782318217e-05
-6.0580252318806e-05
-7.39247414418137e-07
-3.63760804674206e-05
-4.16777739332002e-05
-2.45305642284756e-05
-4.28209052114871e-05
-4.57809098654577e-06
-2.4095863316771e-05
-2.98445870336988e-05
-4.2951107824764e-05
-2.69080656155561e-05
-5.54809391070864e-05
-6.49038019188326e-05
-4.5276264645384e-05
-2.24402248537821e-05
-5.71056545068603e-05
-4.17144842479675e-05
-2.54933075853819e-05
-5.33931073394389e-05
-2.91364824245059e-05
-3.03290749088038e-05
-4.62036875613859e-05
-3.50576924617921e-05
-3.18683433639975e-05
-1.64311652571586e-05
-1.88157375788067e-05
-3.91329709975933e-05
-5.56714842990424e-05
-4.71444963823963e-05
-3.42537081371771e-05
-4.29208363170751e-05
-5.32246399369701e-05
-8.72057336137064e-06
-5.48685162151357e-05
-2.72765348246347e-05
-2.68723493278726e-05
-6.81875435817508e-05
-2.25454623082107e-05
6.21538348424247e-06
-3.87728161242659e-05
-1.31908869635048e-05
-7.87443077473923e-05
-3.36478136422567e-05
-3.3828061820273e-05
9.47387252512373e-06
-3.03466106431286e-05
-4.84413918639177e-05
-3.79969212225827e-05
-6.71731797833157e-05
-5.87428232919054e-05
-4.1755647186398e-05
-2.10340826716649e-05
-2.68707839118372e-05
-2.69315540089142e-05
-3.68175314566862e-05
-5.5197037726168e-05
-3.31545001161944e-05
-2.51952814365621e-05
5.82757423814841e-06
-1.4299370849706e-05
-1.31504520003225e-05
-3.72873641710474e-05
-3.34524295027462e-05
-1.01984288246068e-05
-1.99509778211904e-05
-3.09411062339872e-05
-5.08973576059903e-05
-1.57661869939062e-05
-2.80280200861402e-05
-4.82113661019375e-05
-4.61961355366043e-05
-4.25815880393272e-05
-5.40516867074144e-05
-2.13982390321272e-05
-1.8029568775233e-05
-4.36915331469034e-05
-2.58707177084077e-05
1.59409816714204e-05
-3.83659102726279e-05
-4.10999570423362e-05
-4.02342492082797e-05
-2.32139152302855e-05
-2.56823435213196e-05
-3.55145578924627e-05
-1.98887799842278e-05
-6.60166947634104e-05
-4.51163146356784e-06
-4.42557421135426e-05
-1.15927524118081e-05
-4.67770516436385e-05
-6.8556975090752e-05
-4.10308090554626e-06
-3.56137964931578e-05
-4.59054382829374e-05
-4.73616274119896e-05
-4.77661461631913e-05
-8.96254908168492e-05
-7.72819393128561e-05
-2.86260776825495e-05
-4.26713219579412e-05
-6.6702788486185e-05
-5.35908107345326e-05
-3.52428144184857e-05
-3.02993626826564e-05
-3.47005411487798e-05
-6.53348189678357e-05
-4.5057873600416e-05
-1.89629553409781e-05
-3.16262329595482e-05
-6.90990270592622e-05
-2.29955159428641e-05
-2.96478205908115e-05
-3.36015615749459e-05
-3.77590071915899e-05
-2.61542857539011e-05
-4.5078229394329e-05
-1.32402814992839e-05
-6.12224027936955e-05
-7.61368705296086e-06
-7.75973368732744e-05
-3.45100526326134e-05
-5.17057716311013e-05
-1.05624109483863e-05
-7.44292283224043e-05
-5.14696768755258e-05
-3.996406839117e-05
-4.60621032344253e-05
-3.40539272858081e-05
-1.90437981610165e-05
-1.78039163147621e-05
-1.60329659525438e-06
1.02236812707027e-05
-6.31399186190053e-06
-4.12477105390839e-05
-6.63559912540303e-05
-5.68354493551364e-05
-6.10189192904494e-05
-3.66628845802853e-05
-1.12858364906933e-05
-1.46706026904357e-05
-5.25840479513251e-05
-4.57063712688125e-05
-3.89456856700441e-05
2.46895885886745e-06
-5.13376340878808e-05
-2.84208578299205e-05
-3.85557631391858e-06
-6.16660332632246e-05
-4.02612920434644e-05
-1.43098826135649e-05
-3.11296727071742e-05
-2.63097122469767e-05
-2.89239588465625e-05
-4.18281960497557e-05
-1.75616145190102e-05
-1.89861148603794e-05
-5.81952610299432e-05
-4.75961504391823e-05
-6.09276747913417e-05
-6.48811248356658e-05
-1.78804822781307e-05
-4.02122992659063e-05
-4.89776743632479e-05
-4.89472439853964e-05
5.55359290704892e-06
-2.55038926798278e-05
1.21341706620138e-06
-4.28951035908165e-05
-3.90231670693343e-05
-1.68697674563319e-05
-2.69695290418067e-05
-8.95901415860253e-06
-3.2755099543761e-05
-5.77148832525513e-05
-3.65142478671225e-05
-4.26627075965602e-05
-5.80183379775707e-05
-8.36422896460174e-06
-1.7614440038845e-05
-3.20478963713427e-05
-6.92181534516858e-06
-1.22568706714081e-05
-6.72079910560911e-05
-3.79186067994773e-05
-2.59745597964511e-05
-1.02226219595413e-05
-5.41415385061454e-05
-2.17737059514751e-05
-3.01627656836433e-05
-3.50264419019458e-05
-5.5016632871954e-05
-2.6167628652761e-05
-4.75275926635748e-05
-1.81873039791881e-05
-2.1572276073116e-05
-1.96199732336603e-05
-2.63926491421779e-05
-3.11427655085634e-05
-3.91027879276606e-05
-1.72926811342061e-05
-5.40168595390473e-05
-4.70759878315758e-05
-2.11309410852188e-05
-4.52284183877095e-05
-2.53316113253606e-05
-2.17784298955498e-05
-1.24828824749339e-05
-3.73998703651935e-05
-4.0614000930815e-05
-5.19309817105176e-05
-2.95348550084278e-05
-4.73767137067881e-05
-3.33691562813615e-05
-3.84591166396544e-05
-3.46259620298658e-05
-2.58570304924086e-05
-5.54514033118642e-05
-2.78106318004911e-05
-1.00189551528445e-05
-5.14271609707322e-05
-5.16398302928073e-05
-2.64353146719952e-05
-5.27160719264229e-05
-4.28153395751483e-05
-8.85819713431841e-05
-3.08563405292371e-05
-2.71394321763548e-05
-4.17862240955619e-05
-4.55941952347967e-05
-5.96718511214386e-05
-2.85982499702896e-05
-1.63301742026008e-05
-3.41345785709958e-05
-8.84150081751252e-05
-2.18115926476377e-05
-3.2942062648766e-05
-1.78003410952799e-05
-7.65209299869786e-05
5.63751572900092e-06
-7.86727719718947e-05
-1.97037299834542e-05
-2.6225825799424e-05
-4.05863627007071e-05
-4.3403594877351e-05
-2.9024944411677e-05
-3.03479090396164e-05
-3.40780807191621e-05
1.33017672886821e-06
-1.36284373409679e-05
-5.50204693337135e-05
8.5275843466022e-06
-4.56678218653174e-05
-1.79348729522919e-05
-5.37693135695277e-05
-3.56563994841199e-05
-1.73308760777333e-05
-4.39555697858391e-05
-2.9728063260951e-05
-2.9793977225675e-05
-4.89802312907513e-06
-2.64432022645892e-05
-2.68871088645456e-05
-4.3713480984734e-06
-5.08658204998388e-05
-5.83307436978062e-06
-6.41261185909433e-05
-2.84121987459945e-05
5.44497606526273e-07
-1.50262802935695e-05
-2.12717142212217e-05
-7.11514866380906e-06
-2.75765431816396e-06
-5.07924786331832e-05
-4.03636308611667e-05
1.93960866025774e-05
-5.03275017854178e-05
-3.5082731583478e-05
-3.18839390004311e-05
5.74049757555205e-07
-1.98229137152554e-06
-4.06508497800235e-05
-2.65495615954992e-05
-6.03910935794056e-05
-2.80557267710387e-05
-2.88859087040713e-05
-5.65472115890634e-05
-2.95150126155581e-05
-6.59398462474003e-05
-2.73811426019185e-05
-3.96478641568286e-05
2.7486471399483e-06
-2.87676563307245e-05
-5.5122761617004e-05
-1.43979218041867e-05
-3.29338716263918e-05
-2.79745822455305e-05
1.89250421829384e-06
-1.08512410067978e-05
-7.72775976494046e-06
-6.36446751599302e-05
-1.54878945715902e-05
-4.78124103406977e-05
3.23613766629208e-06
-6.00733353495018e-05
-2.04580605730906e-05
-3.57586442380604e-05
-4.90079878805401e-05
-2.35736307301049e-05
-2.46875121361115e-05
2.02176865731594e-05
-1.27508614477806e-06
1.82117145838451e-05
-6.11544444279927e-05
-3.44938077262416e-05
-2.49189712974353e-05
-1.7382042113262e-05
-1.89190933549327e-05
-7.68410874000179e-06
-4.36185330911046e-05
-8.59409632208568e-05
-5.12889540342148e-05
-4.8541080953331e-05
-3.00051673811429e-05
-6.02082184337711e-05
-4.42713606133818e-06
-1.69447098668995e-05
-3.86038422557695e-05
-2.58402405645781e-05
-1.68396500505185e-05
-3.44403699964107e-05
-3.35758227084412e-05
-3.63027286868975e-05
-6.86303018831229e-06
-4.79219712634629e-05
-1.99302670725328e-05
-4.9838468128981e-06
-5.28742891496439e-05
-5.91154461232301e-05
-2.92454796054219e-05
-5.38467623365672e-05
-4.37168909135588e-05
-5.13590269627233e-05
-4.41157397713098e-05
-7.34914095214092e-05
-2.01936305782984e-05
-5.21402994308873e-05
-6.36621338914778e-05
-5.31426114435128e-05
-2.77487172173155e-05
-4.05598059749998e-05
-2.14279497632583e-05
-4.96650565930272e-05
-3.02483946791602e-05
-2.29261253777185e-05
1.76245876406465e-06
-3.7822262115341e-05
-4.85002981300106e-05
-1.98232223841263e-05
-2.76159045394376e-05
-4.70790275682312e-06
-2.33172668593945e-05
-2.99076749525949e-05
-2.04314538548586e-05
-3.51116183118976e-05
-7.00801552645893e-06
-6.23135346689645e-05
-4.71446399717997e-05
-4.68268286746384e-05
-3.24367148874339e-05
-6.03102749584932e-05
-3.11958493713571e-05
-1.74828707143452e-05
-3.59465700930422e-05
-1.89670283409154e-05
-1.63307734048584e-05
-2.4903052959248e-05
-5.32396248518548e-05
-3.37874086748349e-05
-6.43395518970056e-05
-3.21955527968299e-05
-3.66321311354589e-05
-2.8077395227012e-05
-4.67355931132062e-05
-3.90556924598656e-05
-5.79266575483077e-05
-2.06838638862436e-05
-7.71182682573858e-05
-8.92293797073447e-06
-1.71624850835542e-05
6.21690976964032e-06
1.45954728457417e-07
-2.55008795787345e-05
-6.17010579956927e-05
-2.32861517971205e-06
-1.33696464245018e-05
-2.71179037794107e-05
-3.23070449684723e-05
-2.79416603813182e-05
-1.2093299145694e-05
-3.5995565231153e-05
-2.71852876037496e-05
-2.20469769303342e-05
-1.28760614232525e-05
-9.6580759770451e-06
-5.60058570173335e-05
-5.45027093011064e-05
-3.88543694057685e-05
-7.6959019983901e-05
-7.14375655228036e-05
-2.72946248748587e-05
-5.11313038758681e-05
-3.49063999320168e-05
-1.51382156290082e-05
-3.34062307937763e-05
-2.00817865644716e-05
-2.54665050197148e-05
-2.93245545138234e-05
-5.40629468854723e-05
-3.7061681868871e-05
-2.82047338927039e-05
-2.24485497557593e-05
-4.71923884610868e-06
-5.0111018935115e-06
-2.61466552768245e-05
-4.7870054870003e-06
-6.79907259207705e-06
-7.27178518960197e-06
-2.06086630198891e-05
-2.18914310566938e-05
-1.43858160744563e-05
-1.21729083219994e-05
-3.9216529602537e-05
-1.53507330178791e-05
-5.1130253867602e-05
-1.32471068667806e-05
-2.75074915206977e-05
-2.50426798099777e-05
-3.53458983813186e-05
-6.41789092734469e-05
-1.36166365422642e-05
-1.27524171767635e-05
-3.42537677990722e-05
2.42691388266083e-06
-2.98626003786666e-05
-3.72353735468209e-05
-5.09565270422758e-05
-2.12331585572604e-05
-1.01514930752758e-05
-4.39002505213472e-05
-7.9351427733774e-05
-1.1939238235169e-05
-2.630234002865e-05
-2.60755341752497e-05
-6.25479223057847e-05
-2.39060309170593e-05
-2.37540945010118e-05
-2.66933476215221e-05
-1.16392763507471e-05
-1.97718873529285e-05
-4.67079614239114e-05
-6.38021031283422e-05
-3.02988162672719e-05
-1.67243510532123e-05
5.69471362910503e-06
-1.91048444797731e-05
-1.35054180346294e-05
-5.44215093581898e-06
-2.33875043103568e-05
-1.65883286242835e-05
-4.16150794481718e-05
-4.40906689726424e-05
-4.17173892784751e-05
-4.40263092997511e-05
-5.22095137823084e-05
-1.87128032867273e-05
-6.39526749700819e-05
-4.42531411012203e-05
-2.68217513417655e-05
-4.96320912186045e-05
-2.90468949087813e-05
-4.51255790501205e-05
-2.76590063139614e-05
-6.66670491820024e-05
-6.00466967381224e-05
-3.11519653057918e-05
-2.40704761274755e-05
-2.92574941511608e-05
-4.04629106401379e-05
3.89314045322942e-07
-4.75874228806838e-05
-4.90912231951486e-05
-1.85587878870246e-05
-1.40073750677755e-05
-4.36832839769717e-05
-2.84562453405659e-05
-4.86076647572516e-05
-5.03132781674506e-05
-4.75888097839825e-05
-1.43935192842207e-05
-3.67347979047475e-05
-1.76212700080378e-05
-2.64154928774491e-05
-8.03555432136529e-05
-3.52912919058352e-05
-2.43110290061908e-05
-5.33362152921686e-05
-4.39258774353243e-05
-2.94853876562364e-05
-8.87971755643835e-06
-4.82059520683073e-05
-3.34256625173328e-05
-4.94162718485432e-05
-5.3364217697672e-05
-5.06295803844572e-05
-5.58518472535794e-05
-6.99890737201887e-05
-3.59747263139106e-05
-3.13593609597705e-05
-3.78186425154239e-05
-4.67283303337916e-05
-3.17215022239782e-05
-4.32705947379363e-05
-3.67410608111093e-05
-3.749394228569e-05
-4.5120408810874e-06
-1.52284245983964e-05
-5.95431317822178e-06
-4.20188529048571e-05
-1.66139701312218e-05
-4.51393302199171e-05
-3.62584332061517e-05
-4.75327796883462e-05
-6.19014407148929e-05
1.80642182340338e-05
-6.21575197721757e-05
-5.20862683406448e-05
2.55010885206062e-06
-4.24020147637494e-05
-2.49108233448043e-05
-4.01194293665607e-05
-4.64313298406878e-05
-9.6621440800405e-06
-3.03461787269665e-05
-1.6326062973343e-05
-4.49092804649466e-05
-5.87724748465399e-05
-5.26313972232204e-05
1.56702273737392e-05
-2.6753004602326e-05
-2.54161031378622e-05
-5.07770470498882e-05
-1.57619679548227e-05
-6.81863518865639e-06
-6.2989012414988e-05
-3.85364634109704e-05
-4.72341904399459e-05
-5.04436749232281e-05
-9.04391783259167e-06
1.81197397553929e-05
-3.09537491778761e-05
-2.46474525070427e-05
-4.81867048101916e-05
-3.72997700218116e-05
-7.57086852650489e-06
-2.24781490043142e-06
-2.6383633327766e-05
-5.09987041269803e-05
-5.76872146974455e-05
8.75830161691229e-07
-4.28627947521679e-05
-1.52574399471382e-05
-2.28345676380772e-05
-4.48196155969514e-05
-4.62926945942454e-05
-2.96070194463784e-05
-2.30620564681812e-05
-3.36280206117849e-06
-1.00936566937469e-05
-2.74249195185662e-05
-3.95281083894909e-05
-5.11086216510585e-05
-3.94073280173447e-05
-3.78117680714279e-05
-7.99824714121877e-06
-5.96926786204234e-05
-6.74984039478043e-06
-4.01660795164345e-05
-3.47181273569558e-05
-3.04617304959875e-05
-5.18105990552864e-05
-3.29826084866267e-06
-2.48596388833337e-05
-1.58401205969262e-05
-3.83198318210324e-05
-4.36502706048479e-05
-5.68293825458103e-05
-2.86896901216885e-05
-3.64699265967402e-05
-3.03434230981105e-05
-1.65958343663423e-05
-1.33345263130752e-05
-5.0935236536315e-05
-3.42939856539486e-05
-5.15959056842402e-05
3.37311520997062e-05
-4.57856617812742e-05
-2.98227957158879e-05
-3.64829584408215e-05
-4.08059655466845e-05
-4.69658318396179e-05
-3.74655193514307e-06
-4.63481498829238e-05
-4.16163559048828e-05
-1.19172809144545e-05
-3.67699697185291e-05
-3.83889013132896e-05
-8.51462745774669e-06
-3.12000200758283e-05
-2.90944954017037e-05
-2.4187189638516e-05
-1.43341534624684e-05
-6.26607694885328e-05
-2.19075477753122e-05
-5.21872771193378e-05
-3.46239654731393e-05
-2.84581861470606e-05
-5.08822053852074e-05
-3.55542127749138e-05
-2.34660452542948e-05
-2.57197388172969e-05
2.1487542763138e-06
-1.58986691093372e-05
-2.95073434701737e-05
-6.72861825024343e-05
-1.23761853766236e-05
-1.035569580231e-05
-3.71129949367252e-05
-4.27681046263751e-05
2.54317412720811e-06
-3.88279277261718e-05
-4.23732989660879e-05
-3.04906017870708e-05
-1.18008370374681e-05
-4.14019392138109e-05
-2.57460707944841e-05
-3.50060575495178e-05
-1.23558748691835e-05
-2.46618476048781e-05
-5.31107846253138e-05
-4.38866904571129e-05
-4.41411315029304e-05
-5.00217247100918e-05
-5.77003505189398e-05
-4.88160401759715e-05
-3.33259597694056e-06
-2.67780650866582e-05
-2.74994965836437e-05
-2.71718723732076e-05
-3.30111238441056e-05
-6.26778135306647e-06
-4.08272387128567e-05
-3.32242939080651e-05
-2.11081042665764e-05
-3.10851345751742e-05
-4.19914458114525e-05
-5.1042926128294e-05
-3.65474132919584e-05
-3.98033430973611e-05
-2.78610601694652e-05
-7.35693114029746e-05
-3.01224542503166e-05
-5.45624087184269e-05
-5.54674368588352e-05
-6.36901090696612e-05
-3.23008700397053e-05
-2.30994763690745e-05
-4.45918397914748e-05
-2.88939891560313e-05
3.22134604737373e-06
-2.27732145993088e-05
-5.84383886291558e-05
-5.11483950931254e-05
-3.7263700509155e-05
-4.91330121696336e-05
-3.7549948688733e-05
-2.88167114787948e-05
-2.49643961896213e-05
-3.34352164876974e-06
-3.18245824485835e-05
-3.67145077048908e-05
-3.12411393689923e-05
-4.75760477749215e-05
-6.83141555689859e-06
-1.63228884464427e-05
-2.33057236330074e-05
-1.68974666114144e-05
-3.2589628808719e-05
-3.67530101080516e-05
-3.92405995925858e-05
-5.0501914614727e-05
-2.89622362808896e-05
-2.69887867631313e-06
-3.09931473605231e-05
-3.03672237603479e-05
-2.38879666641395e-05
-6.34995348150422e-06
-5.54597446822862e-05
-2.40625410757906e-05
-1.62760023892821e-05
-5.94366128161124e-05
-2.99541525011121e-05
-2.52133290774528e-05
-2.4436195236e-05
-3.63156024423597e-05
4.58057882776173e-06
-4.84550919286522e-05
-1.61161849976533e-05
-4.91393383792404e-05
-1.45686821001946e-05
-6.59643151711367e-05
-5.57712728921109e-05
3.46379759734528e-06
-1.53331337625723e-05
-3.40447935711676e-05
-4.30533583816917e-05
-5.01400927070946e-05
-4.26668406107265e-05
-2.45592750725576e-05
-2.80151198230698e-05
-2.13358786996662e-05
-4.22402425414413e-05
-2.81775847875307e-05
7.22226491055266e-06
-5.57108117643409e-05
-1.58375210408818e-05
-3.58484511691631e-05
-2.29191084764463e-05
-4.15494604145456e-05
-4.96881553366384e-05
-8.55539462432664e-06
-4.92052449130068e-05
-4.99095370866518e-05
-5.88399257052765e-05
-1.21751377659996e-05
-4.55294401141876e-05
-1.81986968731127e-05
-3.70287184977897e-05
-2.67634665242737e-05
-5.91142308641513e-05
-1.29807729697696e-05
6.67427230210719e-06
-5.63281308587246e-05
-2.92351912667401e-05
-4.18000873484557e-05
-1.95032541881247e-05
-5.00143087477948e-05
-6.36431129465376e-05
-4.8428713018789e-05
-2.05988843424654e-05
-2.62909593673033e-06
-1.23870328812976e-05
-3.01654117197253e-05
-4.63098160574239e-05
-4.71922778139792e-05
-2.03144126474641e-05
-7.60955442152935e-05
-7.89650280700857e-05
-3.05929446275079e-05
-5.24229002337689e-05
-3.77376374971739e-05
-3.71313305270628e-05
4.83402091965824e-06
-2.49181242778493e-05
-4.38847162980246e-05
-2.2048142980592e-05
-2.42885735938965e-05
-3.6024490393143e-05
-3.80137270648918e-05
-1.91679659580842e-06
-6.51854745285495e-05
-6.01082007094572e-05
-3.49749619719213e-05
-3.04516445456836e-05
-2.61201027217815e-05
-2.53432894135328e-05
-7.44105275888931e-06
-3.18249001718526e-05
-3.36481318451877e-05
-6.80806387053566e-05
-5.88567389939383e-05
1.28593627971418e-05
-4.45056932141513e-05
-1.44025140527423e-05
-4.7949809082456e-05
6.07122947292407e-06
-5.54687824816042e-05
-4.25640985114097e-05
-5.63559155671988e-05
-2.5040185267097e-05
-2.72951998239218e-05
-3.13895856755489e-05
-4.38612956826148e-05
-2.70208623615017e-05
-2.08987172885441e-05
-2.74287065119884e-05
-8.03760146388703e-05
-2.32290232064026e-05
-2.94818005236382e-05
-1.74109020532421e-05
-5.04756970891034e-05
-2.62267824267995e-05
-2.90436088954001e-05
-3.62620135903404e-05
-4.18727772674839e-06
-9.46264252763958e-06
-3.66992079050266e-05
-3.39184834460706e-05
-3.15798545134848e-06
-6.62928590560592e-06
-3.7606109801291e-05
-2.3560137675341e-05
-4.74825386521317e-05
-6.78799767095575e-05
-2.30108555964932e-05
-2.98322713719916e-05
-5.06689384422558e-05
-3.51168864574004e-06
-2.15956884581071e-05
-1.01929381616148e-06
-3.25608365198319e-05
1.21925927562044e-05
-4.56754694728027e-05
-4.21515827574009e-05
-2.96783931714354e-05
-1.75513549848609e-05
-7.13425311523456e-05
-1.6782192107158e-05
-4.94683489526323e-05
-4.76381979773564e-05
-1.26014423994004e-05
-3.77509101493253e-05
-4.46722219090823e-05
-4.01178518574056e-05
-3.82300288384072e-05
-3.30357162732683e-05
-5.74939734790189e-05
-1.46224213007018e-05
-2.44444419094622e-05
-5.11117274452871e-05
9.42099181045059e-06
-1.58349190234663e-05
-6.5175266096284e-05
-4.33852220178646e-05
-2.82356575578222e-05
-2.99482792751065e-05
-8.3207649483719e-06
-4.57354573322566e-05
-5.43676046183819e-05
-3.47781619984523e-05
-1.23690155514995e-05
-9.9709092401642e-06
-2.66515244079481e-05
-2.46022588854168e-06
-6.20104914510476e-05
-2.0150713765569e-05
-2.11334944801892e-05
-1.01848010455292e-05
-3.78398727708526e-05
8.52936001007728e-06
-4.6794451798336e-05
-4.8840725868372e-05
-8.05295399793272e-06
-1.40543304096348e-05
-1.82455160394166e-05
-7.16894284542419e-05
-4.68738406276322e-05
-1.46259162933781e-06
-5.37759660846149e-05
-3.01589839222548e-05
-4.03748045283497e-05
-4.5334581073417e-05
-5.04198152399056e-05
-1.22396010993144e-05
-2.75443669486664e-05
-2.65426487380903e-05
-3.35876372640557e-05
-5.02734221282265e-05
-5.55651911921737e-05
-1.70979498501636e-05
-1.83243081760303e-05
-5.21002489577542e-05
-2.01578688282997e-05
-2.56899388887285e-05
-3.46846226376063e-05
9.4852035458165e-06
-5.03005235363927e-05
-1.60920575144686e-05
-2.11139251171813e-05
-2.46554271743207e-05
-2.0596498359107e-05
-4.8792238693796e-05
-2.32793258690086e-05
-7.64563019359159e-06
-1.7359710583897e-05
1.15567646106671e-06
-4.27565100360678e-05
4.19266543223914e-06
-2.99701907711798e-05
-4.45875990536357e-05
-2.87616529399658e-05
-3.25491276247136e-05
-9.43572971648624e-05
-1.08466818195206e-05
-5.28099581078125e-05
-4.66680991097154e-05
-4.63529312272468e-05
-4.33097169637627e-05
-3.20741166128859e-05
-5.74812976838931e-05
-6.08694094181233e-05
-3.78350597280219e-05
-1.74948982398718e-05
-2.81013244289044e-05
-2.91621010150971e-05
-1.69724081801236e-05
-5.46089914090859e-05
-6.42915383848376e-05
-3.72188183582861e-05
-8.58556746394449e-05
-2.02434828551602e-05
-2.88353585350565e-05
-3.90395226651336e-05
-5.70646426009504e-05
-4.03866613383204e-05
-2.03642966729724e-05
-5.22480044128025e-05
-6.40666183006821e-05
-7.51257561578392e-05
-4.17499510413819e-05
-4.09282295286305e-06
-3.62197733895533e-05
-3.62679466944789e-05
-4.39487727286386e-05
-2.33627686934633e-05
-2.29793132393468e-05
-2.98309989619744e-05
-5.0509762052958e-05
-6.16548444843472e-05
-6.06125427505413e-05
-7.66243642696862e-05
-2.10607179341909e-05
-2.21360591873976e-05
-1.94506717215159e-06
-5.09841563881313e-05
-1.4209260237871e-05
-6.25419135783988e-05
-4.72272417355192e-05
-3.57027323586241e-05
-4.89107524898629e-05
-3.36245770206728e-05
-3.12467658665668e-05
-6.14226942448247e-05
-3.25863008965587e-06
-1.77226405177444e-05
4.59440398696356e-06
6.98510044613562e-06
-3.77173782002122e-05
-4.93462368686501e-05
-2.38701959422249e-05
-3.02822759986026e-05
-3.83364372843554e-05
-5.93088650689498e-05
-4.04775883927148e-05
-3.12618735272063e-05
-3.09740940662669e-05
-4.39847213692081e-05
-2.55511732237062e-05
-4.49797531233993e-05
-2.82841565157621e-05
-3.786708065274e-05
-2.24399374720687e-05
-2.92262328798367e-05
-6.37900203425745e-05
-5.93517246113431e-05
-4.83703331276161e-06
-2.06145432801233e-05
-2.58729110589487e-05
-1.37033273477799e-05
-3.55275546471316e-05
-5.65069179533716e-05
-2.7675240301795e-05
-2.23504225421186e-05
-3.64816258781029e-05
-2.19965766054598e-05
-1.89414165788024e-05
-4.09747912341373e-05
-1.36412901685835e-05
-5.85422501454393e-05
-2.32872419088356e-05
-4.52203854488535e-05
-2.3662370947014e-05
-7.88360102984646e-06
-1.23146622666159e-05
-3.26324090264905e-05
-4.82737023353842e-05
-2.99167384549815e-05
-6.13961922487934e-05
-5.95720567804843e-05
-4.6272876249902e-05
-4.35525135537539e-05
-4.66650529791641e-05
-2.80629553001096e-05
-3.88756840004525e-05
-3.56334656101817e-05
-3.10487818910698e-05
-1.79895577666783e-05
-4.16008481319108e-05
-1.20099930818965e-05
-2.92763443926565e-05
-3.98475433862717e-05
-2.69701087275258e-05
1.88389419068972e-05
-1.61042103279235e-05
-3.29230394546216e-05
9.27462291797234e-06
9.2955515586431e-06
-3.3476804666013e-05
3.53470057808343e-06
-4.85178373452706e-05
-1.93705692458331e-05
-2.39390409235367e-05
-3.25104790441873e-05
-6.64301665804202e-05
-1.71757128516368e-05
-6.53904748109742e-05
-1.54484375765796e-05
-3.29298545593669e-05
-1.70346557065496e-05
-5.15736515650122e-05
-4.11312685005489e-05
-1.6898443084257e-05
-5.51587912921281e-05
1.38818482429679e-06
-5.32826354477001e-06
-4.06998178917604e-05
-2.4769204574807e-05
-4.51943756595044e-05
-4.164001124321e-06
-4.45101320888649e-05
-4.74087323629393e-05
-7.34691012240427e-05
-1.19778369702994e-05
-4.95578414533379e-05
-3.99496293111242e-05
-2.4940928230096e-05
-4.27001387017909e-05
-2.66588813095673e-05
-3.62335129828951e-05
-1.72043009088224e-05
2.64380953277998e-06
-4.37411980426024e-05
-2.54753390412099e-05
-2.40563326730592e-05
-4.7587920492413e-05
-3.42654752053469e-05
-4.34338262783057e-05
-2.98909516216353e-05
-6.03589976997659e-05
-3.81740836506581e-05
-4.88718114129812e-05
-5.24772970603704e-05
-4.16596512669604e-05
-3.20203445910913e-05
-2.69956845897011e-05
-6.85002550256116e-05
-2.84276076146791e-05
-2.9765294028053e-05
-3.18889977862975e-05
-2.8446921828186e-05
-1.93996958866298e-05
-4.13947030029308e-05
-2.49709939583411e-05
-3.26568726038038e-05
-1.94474679996019e-05
-3.40908407475115e-05
-3.6344322664702e-05
-5.97474215623888e-05
-2.14347322105061e-05
-3.70898995315272e-05
-4.0904580005814e-05
-1.32568878760986e-05
-3.1898460546328e-05
-2.72439793779709e-05
-7.76361550564811e-05
-2.87666276369088e-05
-4.2801544337133e-05
3.15763558556151e-07
-3.1260664853041e-05
-4.09673868193774e-05
-4.65925908168186e-05
-4.78467549938889e-05
-3.30671360529138e-05
-3.56319450321621e-05
2.17468006118914e-05
-3.56181597983172e-05
-2.28835862054526e-05
-2.69883370337698e-05
-3.55214288683902e-05
-2.48883119800304e-05
-1.11294916638664e-05
-7.88305029742543e-06
-8.11536878605717e-05
-6.83115552968448e-05
-2.41491257768195e-05
-3.61790867110811e-05
-3.83994515426615e-05
-3.4671525344383e-05
2.87376508882514e-06
-2.81394715760831e-05
-1.31360321205657e-05
-5.3830420510726e-05
-4.75852957919959e-05
-2.85182141111127e-05
-5.49031238161162e-05
-3.01342656852695e-05
-3.21433379251564e-05
-8.10338914207469e-05
-5.68942455815152e-05
-3.11762117945414e-05
-4.25096107642061e-05
-2.30531180364404e-05
-2.93798946134237e-05
-1.14957822300144e-05
-3.84400482320716e-05
-3.50508889015102e-05
-5.12308874025218e-05
-4.19915991033155e-06
-2.68509691043548e-05
-6.44758513463925e-06
-5.42510295550734e-05
-1.63985997144889e-05
-1.67226745107291e-05
-3.23539167309582e-05
-6.36612822667505e-05
-5.91286193519181e-05
-3.26103806887092e-05
-4.61258920497349e-05
-4.48690127618816e-05
-5.85846777060927e-06
-7.58361977892838e-05
4.28006915683428e-06
-5.43680929933419e-05
-2.16559791824392e-05
-2.0764933656833e-05
-1.05291648174264e-05
-5.82107368029521e-05
-5.51334415152992e-05
-3.13755406508554e-05
-4.81258397531293e-05
5.7602911289873e-06
-1.26999937749446e-05
-4.60030983210018e-05
-4.17420899179842e-05
-4.75907207516864e-05
-3.15760972685218e-05
-1.70760886692137e-05
-4.4073096303628e-05
-6.92186119561816e-06
-6.66664162332135e-05
-1.64136009247932e-05
6.42278174888917e-07
9.44761173992512e-06
-2.2579116802725e-05
-1.24076012008561e-05
-3.18989022664328e-05
-7.06519962539258e-05
-5.31802920621664e-05
-6.50793243699219e-05
-2.87702985629434e-05
-1.88064199801586e-05
-9.29750186237425e-05
-4.264793030818e-05
-5.53271231180643e-05
-1.69339761342691e-05
-1.30791721972536e-05
-5.24600176349589e-05
-6.74834248458353e-05
-2.1843443518042e-05
-4.30645495264954e-05
-2.47823201270341e-05
-3.65522023362819e-05
-5.57672165041786e-05
-7.96027542121893e-05
-1.10386149923868e-05
-4.87279361424947e-05
-3.48101545153054e-05
-2.02422008892601e-05
-4.97944134678733e-05
-4.48896151341172e-05
-2.0531447273442e-05
-4.41900825770801e-05
-3.45197138214806e-05
-3.68549937517106e-05
-5.05037793211311e-05
-2.75465769328505e-05
-3.50507393581893e-05
-6.69459384257988e-05
-6.32090925882319e-05
-2.08924909491002e-05
-2.8364491090885e-05
-1.09288928638476e-05
-2.41601019002199e-05
-3.81628579751327e-05
-4.70935139788104e-05
-3.83189849320475e-05
-8.9919365936573e-06
-1.10056331689029e-05
-1.37991904298229e-05
7.8670972889453e-06
-4.79579958218247e-05
-1.44795277441219e-05
-4.07884154958505e-05
-5.33085845959918e-05
-3.96063120133703e-05
-2.21628639910234e-05
-4.5150123598406e-05
-1.65870939413164e-05
-5.06972508810228e-05
-3.34802763444186e-05
-1.09645472370465e-05
2.75162110108038e-05
-3.1257394746156e-05
-1.60514711778158e-05
-4.05056079292214e-05
-1.38168516413161e-06
-3.14426826850778e-06
-3.9224349905961e-05
-5.01100183892657e-05
-3.87604536765449e-06
-1.98927942209529e-05
-7.15328094770711e-05
-4.8687495654388e-05
-1.72406539619143e-05
-4.44460530610601e-05
-3.43330882470111e-05
-3.78749887961204e-05
-4.12920802551596e-05
-1.87131282580928e-05
-4.26054592378201e-05
-2.60008976958887e-05
-3.99512205150419e-05
-2.62309518320998e-05
-3.28637792159611e-05
-3.77984959526699e-05
-3.22365889326781e-05
-2.20616484100208e-05
-4.30828457349935e-05
-1.28680024357652e-05
-3.44005475186152e-05
-4.05979660670442e-05
-7.44813433286721e-05
3.51380561679795e-07
-7.02420448310373e-05
-6.10717284846317e-05
-4.61067342292972e-05
-5.54726317279544e-05
-4.34184252695774e-05
-2.34389256523706e-05
-3.71865240240505e-05
-4.77152868027102e-05
-5.03969623567302e-05
-6.37657335247292e-06
-1.95891120795513e-05
-4.08890298516192e-05
-3.46487623560715e-05
-2.29592891173411e-05
-5.01641610824136e-05
-2.14680730267199e-05
-7.0378493734563e-05
-5.71455559466699e-05
-3.3837416756294e-05
-4.64240010344278e-05
-4.48781675973634e-05
-5.5230214071714e-05
-2.7353312614368e-05
-5.43731556071463e-05
-1.24047988412331e-05
-3.140218379656e-05
-5.30357368541322e-05
-1.15938143600817e-05
-3.72342969215355e-05
-5.6178392735267e-05
1.79531088121426e-06
-5.76171069288292e-05
-3.28030649417757e-05
4.88967844428217e-07
-4.54328109817076e-05
-4.85649628515856e-05
-1.95923163635204e-05
-5.72258069492003e-05
-1.71596025973573e-05
-3.77472796861036e-05
-3.98143735667426e-05
-2.3734560179427e-05
1.45612268638534e-05
-4.40969589580445e-05
4.24826567840291e-07
-3.19959300184987e-05
-4.19615928920338e-07
-3.10366532315138e-05
-2.51375532369738e-05
-5.07377007266649e-05
-2.97746805214781e-05
-3.60212145459267e-05
-4.9455801419037e-05
-2.71208786183681e-05
-9.03223185522281e-06
-4.23393916711987e-05
-7.48647044825701e-05
-3.45876063147752e-05
-6.12465707912527e-05
-2.76629046846019e-05
-2.23044338156948e-05
-2.75752857410481e-05
-4.84135802949477e-05
-5.26736829897392e-05
-1.83048404851151e-05
-1.91536070580246e-05
-4.03324247528037e-05
8.24730283500193e-06
-1.59502368590342e-05
-2.15254035148065e-05
-4.17859238299984e-06
-4.46049674169637e-05
-2.11121935908734e-05
-3.52931631249289e-05
-2.734358830784e-05
-3.13922051748456e-05
-3.52807444646279e-05
-1.21114176954612e-05
-6.49989660371995e-05
-8.02884213832166e-05
-2.39675719694936e-05
-4.55105053189553e-05
-3.54150601800941e-05
-1.94315878440997e-05
-4.10271023789467e-05
-4.72260732624292e-05
-7.35732313105522e-06
-2.29762180340935e-05
-4.33026093685506e-05
-7.10487218185941e-05
-2.97149517454533e-05
-1.70838174266569e-05
-4.71408068636015e-05
-1.49229265801898e-05
-3.37238837672702e-05
-4.06094078777313e-05
-3.17994998309636e-05
-2.26545698447621e-05
-4.96994116277107e-05
-5.25473383868479e-05
-6.41974456970551e-05
-6.12268800786764e-05
-2.3340619679249e-05
-2.37318386942501e-05
-4.02888423528233e-05
-2.52286250991291e-05
-2.25932928863296e-05
1.0010001922013e-05
-1.73731258942626e-05
-2.87709387032603e-05
-5.57248031445533e-05
-4.01744177082364e-05
-5.70767390246773e-05
-1.7000728881541e-05
-5.7710427116178e-05
-2.27620617204754e-05
-6.50211169542122e-06
-5.79255412629142e-05
-1.19704439824974e-06
-4.27597201304496e-05
-2.79235865468382e-05
-2.63431144260468e-05
-3.73203836293731e-05
-3.70684273055723e-05
-4.92991544260726e-05
-5.73028549874466e-05
-1.30066582093064e-05
-2.6107717581811e-05
-4.96723667371914e-05
-5.1139476592185e-05
-9.1783780034506e-06
-3.49677630353491e-05
-6.50944185524492e-05
5.73987841211586e-06
-3.67287905375582e-05
-4.20676791611656e-05
-6.76000197407159e-05
-2.07729804221886e-05
-3.69320738473798e-05
-3.92627026817174e-05
-8.94598133255591e-05
-2.99884151331933e-05
-4.46583987044895e-05
-3.8270151128171e-05
-5.60815983561957e-05
-1.33833443354088e-06
-3.00483319129913e-05
-3.73713231881219e-05
-3.75192601418743e-05
-2.12357586191797e-05
-2.56354340766324e-05
-1.68543230057775e-05
-2.47032117369821e-05
-3.79722627870904e-05
-4.80901503957751e-05
-7.68956273868637e-06
-4.58854873626608e-05
-5.38250153257889e-05
-3.31421458596863e-05
-7.10046296003913e-05
-3.0268081907153e-05
-5.51087409683987e-05
-5.01013521340816e-05
-5.69329717242007e-05
-9.3444808093074e-05
-4.85655129117772e-05
-6.10477757232237e-06
-2.33331337344219e-05
-1.33108969601202e-05
-1.27057166299253e-05
2.57893328792912e-06
-1.16277800259874e-05
-4.60359011547162e-05
-1.97382368722953e-05
-5.61139385148697e-05
-2.62646043452269e-05
-8.85371091595147e-05
-2.45502252044841e-05
-5.30286982124151e-05
-5.01597752406114e-06
-3.84347504911022e-05
-5.95193849333269e-05
-2.65915322071822e-05
-4.13349227349548e-05
-3.11446148357179e-05
-3.84081850378318e-05
-8.58428990304005e-05
-4.59837579521781e-05
-1.22128520377425e-05
-5.67033911566183e-05
-2.66670631107058e-05
-5.30182602533553e-05
-4.83580002130582e-05
-7.13483012090459e-05
-3.92026499507035e-05
-6.14756859448308e-05
-5.34685995642042e-05
-2.84400361021141e-05
-6.28004018024912e-05
-1.792718788161e-05
-7.09722395099916e-05
-3.24514490329937e-05
-1.74166603411938e-05
-3.4017591451193e-05
-5.2011330164241e-05
-3.26359422076433e-05
-4.05409032507257e-05
-6.13244765142341e-05
-3.5846349401483e-05
-3.24211071716253e-05
-5.48591364125713e-05
-6.00580709107715e-05
-7.73015831879756e-06
-2.80213634547976e-05
-3.49308516148436e-05
-6.94825321754561e-05
-2.91624761874563e-05
-1.60829018134743e-05
-7.18009333746332e-05
-2.3223025506247e-05
-2.42203990061528e-05
-1.48996428632544e-05
8.29108721075016e-06
-3.0797243547999e-05
-3.42792723004847e-05
-4.84906867250331e-05
-5.27157852446253e-05
2.85461225723501e-06
-5.17585777623248e-05
-3.21191859004323e-05
-2.23165587646566e-05
-3.09823007644501e-05
-2.21981322550599e-05
-3.25651794598267e-05
-4.15658142641757e-05
-4.83720467595439e-05
-6.73417700373971e-05
-4.44526859574883e-05
-5.62893131978002e-05
-4.84237904587625e-05
-6.12748654737936e-05
-5.73461037732679e-05
-4.14614346939898e-05
-3.98946111723945e-05
-2.13353505533876e-05
-5.11763320679221e-05
1.18663575276833e-05
-2.29781280158692e-05
-3.23811538689534e-05
-7.00902885656734e-05
-3.42417204894164e-05
-1.32687953827338e-05
-1.86910366850532e-06
-4.24335634805221e-05
-2.46861905445022e-05
-4.90958733118034e-05
-4.73162219223668e-05
-7.63777847754585e-05
-9.85288396866205e-06
-7.5196997130597e-06
-2.99708846670357e-05
-5.33283242000584e-05
-3.7234922163531e-05
-3.7841250090759e-05
-8.91499565695645e-06
-4.45748621612678e-05
-6.9649085643314e-05
-1.91044852516179e-05
-2.42491606062975e-05
-1.84003649937419e-05
-6.18043294141662e-05
-4.25287346175255e-05
-4.99545549614558e-05
-4.24284405576194e-05
-5.60217833900924e-05
-4.74043812293206e-05
-2.38322019724861e-05
-2.9382852391955e-05
-1.9327533294904e-05
-7.88802503911266e-05
-6.03736338008459e-05
-6.24886047078727e-06
-5.17217091093125e-05
-4.18384634004503e-05
2.76370151867864e-05
-3.23281154958212e-05
-3.32215302072612e-05
-2.93194769263164e-05
9.37776407243838e-06
-4.53054229650338e-05
-3.35836073296789e-05
-3.72542019090293e-05
-5.86105624536113e-05
-3.00745361200477e-05
-6.99716440860298e-05
-9.37098783910856e-06
-5.06114811359547e-05
-2.75168731120574e-05
-2.18375348605616e-05
2.17719676916971e-06
-1.54792123051544e-05
-5.97461807756779e-05
-4.43944378835048e-05
-1.41512525978706e-05
-3.8505444176392e-05
-1.95947057251056e-05
-4.54082288389758e-05
-9.30254097385673e-05
-2.02489764524778e-05
-3.24533776486876e-05
-4.39144449463254e-05
-2.59672892245459e-05
-4.81842568777093e-05
-1.49961914358265e-05
-1.46944459783514e-05
-1.37547120172504e-06
-4.91361955360907e-05
-3.40036496510064e-05
-4.18843083196663e-05
-5.95200808548922e-05
-6.24709899983323e-05
-1.10255094025533e-05
-3.11605873994354e-05
-1.43661902924344e-05
1.6996603245255e-05
-2.69744155642391e-05
-3.94370175416558e-05
-1.19747853415712e-05
-4.1122878122899e-05
1.51065630629353e-06
-2.55844757545251e-05
-2.32814623470637e-05
-2.64482657180523e-05
-5.27828195919664e-05
-5.35042432165284e-05
-1.55038638284048e-05
-1.60261926962175e-05
-6.35678509459616e-05
-8.80677804383275e-06
-3.07943713407234e-05
-2.74430723357185e-05
-4.00633198747212e-05
-3.15879829276345e-05
-7.10114475113055e-06
-2.01941172846844e-05
-2.7712912517274e-05
-2.28336775554106e-05
-4.43730976881556e-05
-3.54024789102413e-05
-4.99811677122361e-05
-2.07851806720609e-05
-5.01532862668262e-05
-5.02429129142091e-05
-4.84538272881688e-05
-3.65598286397811e-05
-4.10545547456424e-05
-4.46134348983887e-06
-3.89938692361429e-05
-5.29242529528361e-05
-2.59974649127874e-05
-1.76161814781808e-05
1.02151244246028e-05
-6.57296993284257e-05
-5.79947585109401e-05
-1.51758570755023e-06
-3.23869055868353e-05
-5.72802844786883e-05
-1.74058731538554e-05
-1.05214610187942e-05
2.23869555900536e-05
-3.3323537211257e-05
-1.52797197710434e-05
-4.44104664576918e-05
-6.58017998120431e-05
-8.32648826601736e-05
-4.04552211434034e-05
-2.75384338330383e-05
9.01963392461709e-06
-3.64892606553633e-05
-4.44883749138083e-05
-5.26774549773845e-05
-3.8117448232571e-05
-4.64385993646332e-05
-4.2838556203213e-06
-4.94318611223206e-05
-1.97585478006002e-05
-2.4939934057296e-05
-4.08401138647702e-05
-4.68528856592757e-05
-2.7239558792909e-05
-5.29600268524548e-05
-1.06795400738594e-05
-3.01495729666665e-05
-6.4672638003859e-05
-3.58315278861623e-05
-2.53011826947711e-05
-7.30588854956762e-05
-4.2071743863297e-05
-2.16069487336443e-05
1.57827621878406e-05
-2.92428061139908e-05
-3.12577494878245e-05
-4.7957352576092e-05
-3.81095769017232e-05
-5.09927529630552e-05
-5.33020096911902e-05
-5.86207194136357e-07
-6.03831366992073e-05
-3.09282654329339e-05
-4.32658224606669e-05
-1.79916677120082e-05
-3.31970128006015e-05
-5.22188343349976e-05
-7.26405765672355e-05
-2.92396160178792e-05
-3.02465129621456e-05
-3.86305941808869e-05
-1.11059464526689e-05
-4.37484088680025e-06
-3.52359853687842e-05
-1.63935636555143e-05
-4.11034931914729e-05
-4.78632843241396e-05
-3.06993156432745e-05
-8.51533077729023e-06
-3.66970603454298e-05
-5.97938015429482e-05
-1.48916919339524e-05
-6.9883662363346e-05
-2.11722648936171e-05
-7.12920353191968e-05
-7.29419851507046e-05
-1.64552505346195e-05
-4.48096151079912e-05
-1.62098589227545e-05
-3.93655960141493e-05
-1.1626017183567e-05
-2.69431861859704e-05
-7.56805348286842e-05
-6.89318979163073e-05
-3.6019732211894e-05
-2.19376951021212e-05
-1.73225378867231e-05
-5.05688707767916e-05
-5.25439407230195e-05
-2.45009415556582e-05
-4.34752479243761e-05
-6.53432408984038e-05
-3.06514423139196e-05
-2.62977704185751e-05
-6.91844128844718e-05
-1.4827736979003e-05
-4.48288158673747e-05
-3.74767976953472e-05
-5.68131880910695e-05
1.38681739791479e-06
-1.39213798072481e-05
-3.4741919928859e-05
-1.58928791039813e-05
-5.10457824681786e-05
4.3255049478775e-06
-8.36805351480372e-05
-3.69229412776857e-05
-3.11535426991966e-05
-7.99893142250135e-05
-4.28493136165136e-05
-4.8791528218226e-05
-3.87836485548309e-05
-2.85769818609448e-05
-5.30103387449687e-05
-1.52964927266411e-05
-5.83785953186325e-05
-3.97916245332993e-05
-1.9618277844554e-05
-2.69464553181501e-05
-3.73647121957848e-05
-2.99277232052827e-05
-5.22394553864362e-05
-2.74001594457424e-05
2.46259572760882e-06
-2.35374997139328e-05
-4.3667991720867e-05
-5.07220920049407e-05
-5.28775007499483e-05
-4.19763722187595e-05
-2.98869476191644e-05
7.4727005907314e-06
-4.93932597478511e-05
-5.41913624539068e-05
-3.97879453658268e-05
-1.6422009321425e-05
-6.84625846935239e-05
-1.59777489987257e-05
-4.34237543290733e-05
-7.6461294124241e-05
-2.82692705585759e-05
-7.01074156217231e-05
-2.24772755720099e-05
-1.18589447950085e-05
-5.45472704964358e-05
-2.1149705732246e-05
-1.47559124510415e-05
-5.48768472589823e-05
-5.74623089009497e-06
-6.87536207270257e-06
-3.87162084968621e-05
-5.11011803946554e-05
-3.50650001706718e-05
-2.60486757638501e-05
-2.53537383895561e-05
-5.93908051519583e-05
-9.43469458631817e-06
-6.09094799986995e-05
-1.28413475807604e-05
-4.35255001006641e-05
-1.75675286109219e-05
-5.89031106301987e-06
-3.29333591880523e-05
-1.95107878058696e-05
-3.85037220619337e-05
-4.69246165952686e-05
-4.6246149977455e-05
-3.15235338444921e-05
-2.04471117668459e-05
-4.7139172731713e-05
-4.24383188880312e-05
-3.32657635408905e-05
-2.05875343369669e-05
-1.01711854748859e-05
6.62888253237164e-06
-5.10318162805683e-05
-1.64013450208594e-05
-2.08412242508788e-05
-3.34178694291132e-05
-2.52878260150081e-05
-2.58268634462849e-05
-3.03602749955896e-05
-6.20032546275607e-05
1.4655196901219e-05
-2.74945360907929e-05
-6.30256694953074e-05
-1.9983876707583e-05
-3.03699198376893e-05
-3.68192801386908e-05
-2.52200930167587e-05
-2.53328697569983e-05
-1.28918329932506e-05
-5.53712481759979e-05
-3.55891652666623e-05
-2.79591482697421e-06
-5.90371115152155e-05
-3.54005690169407e-05
-3.9792625113142e-05
-9.65827434801712e-05
-4.37769980712169e-05
6.03992833241341e-07
-2.56403323288321e-05
-2.13212335329872e-05
-2.98888442705217e-05
-2.37987192941178e-05
-1.22677866328214e-05
-1.70000873755673e-05
-6.2302881252716e-05
-1.48451199128014e-06
-6.02928213334014e-05
-2.17405949783697e-05
-6.16420124888377e-05
-4.23784325282007e-05
-5.83375219976199e-05
-5.49381749056181e-05
-3.96786609169014e-05
-2.2831605176567e-05
-4.91963952830076e-05
-3.25715996583967e-05
1.46519994324623e-05
-5.11474569479731e-05
-7.75502364250868e-05
-2.74216770482221e-05
-3.04368075135447e-05
-5.21229015120325e-05
-4.92250171422948e-05
-6.58077917897537e-05
-2.19917682351131e-05
-1.73688536577844e-05
-2.95364499162854e-05
-5.13418884611189e-05
-3.36188100947276e-05
-2.04061126770458e-05
-5.60173871692564e-05
-1.8074089908738e-05
-1.09907001693296e-05
-5.17703148895403e-05
-1.39411467264583e-05
-3.56751392372648e-05
-6.42128074832787e-05
-2.99873075832571e-05
-4.42555663259509e-05
-1.19417637964226e-05
-1.33813848608703e-05
-4.11807376655935e-05
-2.81064646809377e-05
-3.12885366963964e-05
-4.60417239410897e-05
-2.1417507095745e-05
-4.37936212588596e-05
-3.81780714715373e-05
-1.65851676110086e-05
-4.64585445374512e-05
-3.47990898751891e-05
-9.52816366062282e-06
-3.71312534972078e-05
2.16887464082811e-05
-3.31746743929419e-05
-3.96326755862216e-05
-1.18442144306329e-05
-6.10951620747408e-05
-7.37561245750229e-05
-5.72022734134786e-07
9.5175157452805e-06
-2.94924909252879e-05
-9.02260369925352e-06
-1.01158578671137e-05
1.90846302969582e-05
-1.16047151785921e-05
-4.72181938497532e-05
-4.13822792979604e-05
-2.68502390281852e-05
-2.4987698351922e-05
-5.24397870013194e-05
-5.79962807018746e-05
-2.44562649742034e-05
-5.39429129553156e-05
-1.23518703387868e-05
-4.63098755639134e-05
-4.01384055820437e-05
-3.67558881266223e-05
-2.14586715874378e-05
-5.55794437458422e-05
-2.08675160679082e-05
-2.54467477465592e-05
-2.63386208904682e-05
-1.918636756036e-05
-4.60666480276929e-05
-3.27146874956833e-05
-5.17887253486853e-05
-2.34573305100259e-05
-8.20272162314307e-05
-4.74870656223875e-05
-8.92839318881916e-06
-1.34667148875788e-05
-6.77667105843435e-05
-1.06165005968546e-05
-1.23644250754597e-05
-4.27731884951743e-05
-2.20304257072507e-05
-1.39354598137491e-05
-2.99360215618892e-05
-1.41658354259915e-05
-4.20527138128878e-05
-2.59719171445803e-05
-4.52254064820604e-06
-7.06531139422472e-05
-2.33097010928009e-05
-5.30880251477388e-05
-4.71969237997851e-05
-8.01232062928669e-05
-2.78465802915815e-05
-3.64112903443802e-05
-3.43611422496722e-05
-6.50692198698796e-05
-3.6115455917033e-05
-6.32735049676781e-05
-1.92261400215068e-05
-1.8866225554292e-05
-1.39899928743825e-05
-5.25733120835503e-05
-7.37576713549625e-06
-4.3228543496449e-05
-5.05636558141373e-05
-8.88442377004062e-06
-3.372658626734e-05
-2.86425882526961e-05
-1.87490815395717e-05
1.39537570649305e-05
-4.42706082791039e-05
-3.78789229240818e-05
-3.37381211887904e-05
-5.40043373528811e-05
-4.46243526469756e-05
-3.47899906654421e-05
-8.95837431951753e-06
-4.4622099280416e-05
-5.2713682818615e-05
-3.27733094076085e-05
-6.14211575327446e-05
-1.83314136799806e-05
-1.73418140394096e-05
-5.9708771263376e-05
-1.7836950494853e-05
-1.04710104036766e-05
-2.26851937971397e-05
-3.05686038760103e-05
-6.15195577131723e-05
-3.90094609513886e-05
-4.08417169030973e-05
-3.2821938321534e-05
-5.55758743138348e-05
-4.31795722491167e-05
-8.22402937982921e-05
-5.52589318966643e-05
-3.29643431234385e-05
-3.65927257726057e-05
-2.25736144890698e-05
-5.24545211528205e-05
-3.60860271289438e-05
-1.84039205373296e-05
-5.83085971656175e-05
-8.03774563986507e-05
-4.08702657224217e-05
-2.04536995236134e-05
-1.21513676730314e-05
-3.07887553946598e-05
-2.8748600503012e-05
-5.73189235681473e-05
-2.10735385195288e-05
-4.80969916414537e-05
-8.07756494859055e-05
-1.23629588550882e-05
-3.63285496642617e-05
-1.11802942642025e-05
-5.7226520965599e-05
-6.29698737706201e-05
-5.4421500720267e-05
-3.54353700487368e-05
-4.72242124209454e-05
-8.09239506653218e-05
-1.93611483278922e-05
-2.78093338221797e-05
-6.29641323503348e-05
-4.85683405975751e-05
-6.71559519099232e-05
-1.96872653685788e-05
-3.01532551839605e-05
-3.1521068542438e-05
-3.31129180069717e-05
-5.61931117131229e-05
-4.68769961940372e-05
-2.94803911736383e-05
-3.88465869218601e-05
2.79236606186867e-06
-8.8143128631285e-06
-6.44179512934755e-05
-3.87899931937208e-05
-5.85270527998672e-05
-6.80668523177543e-05
6.5541144812227e-06
-4.36461479960161e-05
-2.95758370147918e-05
-4.22542552907855e-05
-1.66006339596753e-05
-1.13576584716455e-05
-3.3453818191447e-05
-6.31083838647728e-05
-4.0587823056188e-06
-5.76898309848797e-05
-2.37536731417945e-05
-4.31500814060603e-05
-3.07109523006795e-05
-5.11981430832067e-05
-3.51489725547264e-05
-2.39339197721117e-05
-2.66845592188378e-05
-5.03391194402397e-05
-3.40068770072512e-05
-2.98926620078584e-05
-6.89259689453643e-05
-6.25487115446412e-05
-5.55353632021489e-06
-2.63568920781415e-06
-4.24441759673601e-05
-2.34423201480822e-05
-3.73044075127238e-05
-4.64263439497913e-05
-1.44695433864521e-05
-1.68688591841351e-05
-1.94515417639284e-05
-5.61379185122054e-05
-2.86269457282372e-05
-3.2710449403613e-05
-2.56948522010273e-05
-1.59940089214374e-05
-2.53853268478984e-05
-2.85194798340997e-05
-5.64287749001982e-05
-4.16950312639759e-05
-2.19545843693181e-05
-1.44375107315506e-05
-2.79498654511672e-05
-2.76902084025054e-05
-4.22259790208432e-05
-3.37880298974534e-05
-3.12122856265629e-05
-2.80929199692624e-05
-1.02399568926632e-05
-1.89318583716534e-05
-9.68546792540263e-05
-1.70144704473202e-05
-4.71426575332215e-05
-2.49820934664636e-05
-1.42827705301333e-05
-4.29194013370612e-05
-2.94481614287221e-05
-1.63679901250044e-05
-4.72861775257598e-06
-3.78169867639694e-05
-3.27408321243537e-05
-2.90915351607911e-05
-3.4775357854872e-05
-2.90379228309823e-05
-5.9366740190611e-06
-5.57770008427947e-05
-2.670310135645e-05
-3.9214423279033e-05
-4.4407237869395e-05
-2.2225250550778e-05
-7.49030525815868e-05
-3.63697577725922e-05
-3.19297478314893e-05
-2.66801225677173e-05
-2.36662887825253e-05
-4.36286962289903e-05
-3.19753013487459e-05
-4.83553590470639e-05
-3.68690207435231e-05
-1.64484946811804e-05
-4.87935650201228e-05
-4.21381289861354e-05
-3.82471202572003e-05
-5.73510903918679e-05
-7.40491921966009e-05
-4.73263920541656e-06
-1.33124581592793e-06
-2.20945399005542e-05
-4.50590170935319e-05
5.49803977954176e-06
-8.15723155369576e-05
-1.84521839931177e-05
-1.0234437015037e-05
-3.73139705355308e-05
-3.87431180844068e-05
-2.92186212957814e-05
-3.99693437141161e-05
1.53693521944453e-05
-3.07225100052612e-05
-1.95955680415456e-05
-1.13346221669631e-05
-5.47152215283661e-05
3.46026464883904e-06
-1.26024005327186e-05
-0.000114319429206936
-4.67945322851083e-05
-7.61236176094762e-06
-3.83936989374936e-05
-3.08412291840086e-05
-5.72155309757719e-05
-2.6939918386298e-05
-4.2590592999225e-05
-2.62411330524426e-05
-1.57368113550587e-05
-5.33101605456148e-06
-5.86533410778613e-05
-2.92724291941708e-05
-1.673683411499e-05
-1.23928673871187e-05
-2.77561740366729e-05
-1.10117629004721e-05
-2.88135425455934e-05
-4.87529360636664e-05
-3.95177519740623e-05
-3.10174101812324e-05
-6.0235854480868e-05
-2.75367848980848e-05
-2.40058450342374e-05
-7.16219408866042e-06
-1.34638665449165e-05
-3.39510428714154e-05
-3.73777984688762e-05
-1.99435161081162e-05
-4.80214513234539e-05
-1.5375180834443e-05
-4.34095605212631e-05
-4.47037640723866e-05
-7.44719736075365e-05
-3.02383852801717e-05
-2.41339130608963e-06
-1.44426693829292e-05
-7.01023530693416e-05
-2.78417053707896e-05
-1.94512345807712e-05
-4.05587475174495e-05
-3.84757915351871e-05
-6.78208967606962e-05
-6.13040411595719e-05
-4.20632380211783e-05
-3.95557595168634e-05
-1.42636378728014e-05
-1.54031144751099e-05
-6.20515366409067e-05
-2.5230870591086e-05
-3.64315062310717e-05
-3.02831382328724e-05
-3.2903685834667e-05
-4.41233280706266e-05
-2.38580331114059e-05
-3.36696363940366e-05
-4.96504140122457e-05
-5.51613905556536e-05
-2.63773885152575e-05
-3.89440764343693e-05
-4.26471722231961e-05
-7.04889935544539e-06
-4.73297741501694e-05
-4.15688017422237e-05
-1.21298677986453e-05
-3.2109303557316e-05
-3.37084992731606e-05
-4.46822211029822e-05
-1.52327621240849e-05
-4.59245727342327e-06
-3.09547131155373e-05
-3.11224718363263e-05
-2.23725321351231e-05
-4.51787210224999e-05
-4.9085089264106e-05
-4.67159226215476e-05
-3.63992541687608e-05
1.73592555514973e-06
-2.33546220106081e-05
-3.77423050649718e-05
-6.25337689800827e-05
-2.45657101803052e-05
-3.09247543887936e-05
-3.75070349401169e-05
-3.84345420413462e-05
-3.83456939357068e-05
1.43939758788364e-05
-2.09267656538665e-05
-5.09017056308593e-05
-3.44514127033175e-05
-2.94547683232716e-05
-3.54584332341997e-05
-4.10984922382424e-05
-1.92585361971885e-05
-5.18866029780843e-05
-1.40264503720847e-05
-1.55522629763642e-05
-3.57725475029997e-05
-2.63809150427528e-05
-4.96783171124718e-05
-1.872093800542e-05
-3.19573703907904e-05
-3.29879498229227e-05
-2.33707536590276e-05
-3.68151708518174e-05
-5.06861232412783e-05
-2.52723154675762e-05
-3.14372477055695e-05
-5.24994331425392e-05
-4.75994721891331e-05
-6.52949707917486e-05
-3.35940474265167e-05
-2.75643725628704e-05
-4.21821517997699e-05
-3.87975732834372e-05
-3.67825149634405e-05
-2.83325498668955e-05
-2.37776702911581e-05
-4.21626210787862e-05
-8.75825039285326e-06
-2.97598055800873e-05
-1.21397254234432e-05
-3.65781357961093e-05
-5.73570070388279e-05
-3.58092725567094e-05
-4.43466938755046e-05
-3.27913360460095e-05
-4.37419320860252e-05
1.49733274646616e-05
8.85730236036849e-06
-4.96362184431498e-05
-3.81430487555274e-05
-4.7545084944797e-05
-2.43557670656933e-05
-2.39613521514433e-05
-4.31843004026519e-05
-2.69343074533207e-05
-3.86983812107129e-05
-2.9641560188427e-05
-5.03884130357634e-05
-2.47775341905946e-05
-3.49561412025817e-05
-3.79723816323167e-05
-4.80235265238187e-05
-5.92718517992999e-05
-5.00587879902384e-05
-4.56658024272823e-05
-5.64895842108208e-05
-5.99104969975369e-05
-3.34830435589556e-05
-4.80762930304549e-05
-1.52098139067141e-05
-5.75723110092223e-05
-3.98930128788761e-05
-3.21280742307813e-05
-4.87622045999284e-05
-3.3023029641918e-05
-6.56714570646641e-06
-5.47861902572001e-05
-3.00286508510598e-05
-1.36529498848377e-05
-5.31682289881267e-05
-3.72752296852739e-05
-3.90767278973516e-05
-4.08784676738631e-05
-1.58858131301114e-05
-4.62646687412277e-05
-6.07124388098015e-05
-4.06092591791753e-05
-6.85514050607885e-05
-5.75024456872025e-05
-2.1234816783273e-05
-1.1094661820321e-05
-2.15113528640813e-05
-4.51106147923457e-05
-2.02090435903862e-05
-9.43870368495311e-06
-5.22223290378537e-05
-3.74586289402352e-05
-2.77370338485523e-05
-2.23165386006814e-05
-4.93380355622549e-05
-5.63519689394691e-05
-3.27960525010155e-05
-3.26408721269453e-05
-4.07807564902115e-05
-2.02876279266592e-05
-7.78349791086579e-05
-5.02251985585014e-05
-4.1394507182929e-05
-1.62270551227188e-05
-5.35800218082956e-05
-3.58478726585309e-05
-4.97664191009396e-05
-4.21948415986305e-05
-3.58307136170111e-05
-3.92900425382975e-05
-1.16589678555629e-05
-2.11206938905017e-05
-1.66470428093488e-05
-2.17203325803306e-06
-5.83670522980195e-05
-6.44279419051699e-06
-4.63571287481645e-05
-5.41085285443493e-05
-6.08351150032757e-05
-3.41169056464307e-05
-4.66688253445194e-05
-5.80840382110034e-05
-3.71473185709206e-05
-4.79661243755616e-05
-9.15934787453541e-06
-4.39296850103812e-05
-3.33864013571274e-05
-3.04567734288765e-05
-3.23340825922752e-05
-2.94733498886067e-05
-3.61927377265293e-05
-9.73087969472155e-06
-2.83837837892648e-05
-9.84893347894432e-05
-8.40753529975623e-05
-2.89953962472451e-05
-3.66024538744426e-05
-1.79355622109908e-05
-4.45165779439196e-05
5.76614106290112e-06
-1.04641991328626e-05
-5.70112579331561e-05
-1.48074126319154e-05
-2.02517109180355e-05
-1.7695163917503e-05
-1.42173002653005e-05
-5.13184584599256e-05
-6.97265936792501e-05
-1.20698989444815e-05
-2.31861707818032e-05
-5.2093413607942e-05
-5.78392194580479e-05
-6.62329038757929e-06
-5.42181491160377e-05
9.84127863100079e-06
-6.80213232544864e-05
-3.60241993557127e-05
-3.40560393150977e-05
-2.62868567076326e-05
-3.23294149779203e-05
-4.4837207851185e-05
-4.29937531144341e-05
-4.80090652289048e-05
-5.71575380318356e-05
-2.8775591399195e-05
-2.69233386501764e-05
-3.98960017389413e-05
-3.08893352598196e-05
-2.51543249496381e-05
-3.2555834134078e-05
-3.37284661794394e-05
-4.88728894640342e-05
-2.84986333488274e-05
-2.67181599359998e-05
-2.74249156149246e-05
-2.87497164665308e-05
-1.56697478443346e-05
-6.31589473844711e-05
-3.84922525595785e-05
-3.80698959072302e-05
-3.74764032537428e-05
-3.90460523976818e-05
-3.17172312071663e-05
-5.9106725523896e-05
-4.81999903721114e-05
-6.25451008594363e-05
1.718355439362e-06
-6.39068313492776e-05
-1.63585831076496e-05
-2.00788833806024e-05
-4.44755364387085e-05
-5.15574473118101e-05
-6.01082346966129e-05
-3.31796736489421e-05
-2.72665149265101e-05
-4.83951340863815e-05
-5.06705607210404e-05
-2.51981561692786e-05
-8.88473748410172e-06
-6.31054319714531e-05
-9.97093037317577e-06
-1.02197652901752e-05
-7.78339955657431e-06
-1.65229758683737e-05
-2.87981090053697e-05
-3.37315847737136e-05
-4.29769614769905e-05
-1.61384000845549e-05
-1.57422173592991e-05
-8.45373434821622e-06
-5.60828365107942e-05
-3.79531517642208e-05
2.79286291008052e-06
-5.70715001352314e-06
-1.46822299232102e-05
-3.99125348856164e-05
-5.6585748179825e-05
-3.23093565421361e-05
-6.31737206129895e-06
-4.02877877455524e-05
-1.8926571263289e-05
-2.20997368649214e-05
-9.77580644540379e-05
-6.52061037038813e-05
-4.47795131896155e-05
-1.40251989578094e-05
-1.97392262181346e-05
-2.88921392714243e-05
-2.45299362149886e-05
-5.33229089549516e-05
-4.27637994450137e-05
-6.12091345813269e-05
-5.56864645359377e-05
-2.66838246542526e-05
-1.54141812068838e-05
-4.22444650007918e-05
-2.27596498960979e-05
-3.51133489871371e-05
-1.52921165005307e-05
-1.1909113879866e-05
-5.22763938339617e-05
-2.94486830435479e-05
-2.05668313472849e-05
-3.90005399340155e-05
-3.18364018377014e-05
-1.46727903107056e-05
-4.01171916828855e-05
-2.73886499532869e-05
-3.56851087439652e-05
-4.97517262489117e-05
-5.21056870809519e-05
-6.51766012768702e-05
-4.46225736191554e-05
-3.5777639599118e-05
-2.29474164608266e-05
-4.71529366715794e-06
-8.51378901866554e-06
-4.00439279470537e-05
-1.97621660599332e-05
-4.29018809755745e-05
-2.8442299474308e-05
-5.32148376033166e-05
-6.16949794799989e-06
-3.39408767557149e-05
-4.6676703144742e-05
-5.39437562106473e-05
-1.84091288282927e-05
-4.93592426914831e-05
-4.34507084444241e-05
-3.28783732216097e-05
-1.86332788861996e-05
-4.42396143217181e-05
-4.51969051775719e-05
-3.75862811880285e-05
-6.38855571149178e-05
2.84045024821259e-06
-3.20864208369187e-05
-5.71265147784672e-05
-5.69708280960559e-05
-5.29496617571659e-05
-4.00181899999823e-05
-6.111991722897e-05
-7.98978892224368e-06
-3.277615593292e-05
-4.8970821596532e-05
-1.48036408155124e-05
-6.65979919020763e-05
-6.19084668542798e-05
8.95059675656678e-06
-2.72657278420447e-05
-1.02717644835393e-05
-3.27767905297086e-05
-1.39873873433241e-05
-5.69681457138789e-05
-3.99869625159497e-05
-4.05654204833436e-05
-2.28928372452092e-05
-3.49922421517511e-05
-1.85007500252083e-05
-1.92847898185074e-05
-6.6838572930456e-05
-2.84029433676991e-05
-2.55197389889627e-07
-3.79546521209e-05
-5.02057856421197e-05
-5.95190908562513e-06
-7.01202024731847e-05
-2.22428967302331e-05
-5.29785774230662e-05
-4.11949867110316e-05
-2.53343847678235e-05
-2.38748272207301e-05
-1.79947025596759e-05
-1.08973536894702e-05
-1.80294735237495e-05
-3.31769042026062e-05
-3.46756079483589e-05
-4.90453779702505e-05
-3.0888183096535e-05
-2.77619123865928e-05
-3.7900676114991e-05
-2.84484460072244e-05
-1.86470245955171e-05
-1.4035295426832e-05
-3.57720806049202e-05
-3.7810794408597e-05
-2.44856259903759e-05
-4.57092427091189e-05
-3.07623830007357e-05
-3.31654614555192e-05
-6.31175898809289e-05
-3.02851108218686e-05
-9.977827468612e-06
-5.41983655476848e-06
-4.04457457212032e-05
-3.38475756427613e-05
-3.22778176426107e-05
-2.69443535505301e-05
8.17263321858969e-06
-4.01130660631137e-05
1.19904706662447e-05
-1.75422466428706e-05
-2.1073209812422e-05
-3.49221168124454e-05
-5.18009476073834e-05
7.41931401179119e-06
-1.26579659243095e-05
-4.69667163643952e-05
-3.00896817930561e-05
2.32122756390742e-05
-6.89798400020685e-06
-2.66592558056305e-05
-1.7442158344507e-06
-2.55818085908072e-05
-4.74296604927731e-05
-3.67010584301442e-05
-2.21495355838424e-05
-4.4819346642825e-05
1.30704005743157e-05
-3.37283367519346e-05
-3.18716335221679e-05
-3.49339005253336e-05
9.12080165097421e-07
-5.17535826585854e-05
-6.84939140271321e-05
-7.35049066975967e-06
-9.03255833214508e-06
-3.49542964216355e-05
1.39016166673599e-05
-3.13137394751321e-05
-2.36255650098577e-06
-1.54793780164916e-05
-3.10007068886106e-05
-5.92899790718341e-06
-6.75749826948321e-05
-6.93062749361038e-05
-8.74143157906929e-05
-2.5568736041605e-05
-5.69781471446719e-05
-2.68687192903977e-05
-1.88042323358625e-05
-1.9299226096005e-05
-5.46766706323212e-05
-5.31210942928044e-05
-2.87900159764997e-05
-3.6903721795513e-05
-4.64094251578698e-05
-5.37268085899536e-05
-1.97956113456606e-05
1.52383072169744e-05
-3.75472633113438e-05
3.05302744020137e-06
-8.72649509130273e-06
6.53365101970501e-06
-4.83849793454439e-05
-2.14337320252718e-05
-2.38887797851626e-05
-2.69639726858245e-06
-1.19344444018591e-05
-3.06632342209623e-05
-9.97210899516273e-06
-3.25507913519002e-05
-2.25284857316058e-05
-5.43213497648908e-05
-4.05747694382502e-05
-6.43304392529789e-05
-3.61735669312826e-05
-4.13354604293492e-05
-1.34494456423108e-05
-4.48942532521476e-05
-6.07821102918344e-05
-1.58602218348499e-05
-7.47568539762164e-05
-9.62720219648086e-06
-6.48280375212206e-05
-1.07469705492044e-05
-2.68440508355692e-05
-2.02905239077422e-05
-5.54519118657111e-05
-1.65776385084319e-05
-2.68000869848627e-05
-6.95445102954889e-05
-5.78799652415267e-05
-3.22028516341781e-05
-3.69927601595575e-05
-1.15237724744889e-05
-3.95646535154999e-05
-2.06608022975901e-05
-3.17553488553522e-05
-2.62893592570724e-05
-1.52100957809775e-05
-2.70479198561765e-05
7.17143485200528e-06
-3.81555487705098e-05
-4.03296949036492e-05
-4.43304619840788e-05
5.52084158718158e-06
-3.08395928808953e-05
-1.99220101541949e-05
-2.20697954951959e-05
-4.39992330280335e-05
-7.87328598025391e-05
-3.20575426340293e-05
-2.17948565892671e-05
-5.18919207139423e-05
1.65388789988252e-05
-2.05991158335124e-05
-9.15611166662216e-05
-2.79979793289133e-05
-3.62103555026744e-05
-3.55724315908929e-05
-2.89735844814295e-05
-2.60076560298703e-05
-7.62873166347631e-05
-1.92262611729269e-05
-4.06664753305827e-05
-3.21577679971819e-05
-1.41325879080538e-05
-5.09895227017595e-05
-5.3422458935012e-05
-4.96301396738321e-05
-1.68494819387392e-05
-5.35853657242103e-05
-1.02191503360045e-05
-5.95768073386159e-05
-1.37248406942842e-05
-4.84237572338835e-05
-4.00464872283622e-05
-4.13285679203557e-05
-4.97870264141063e-05
-3.53667810209815e-05
7.77565733993641e-06
-5.75760791654278e-05
-2.06431976807031e-05
-2.66874362293731e-05
-6.88734573833183e-05
-1.89335390861928e-05
-3.23326016670632e-05
-3.94091410033686e-05
-4.08585630225068e-05
-3.30492051176203e-05
-4.97941576495727e-05
-6.24133445390743e-06
-5.72328499345303e-05
-6.09715578371456e-05
-4.71561711617119e-05
-3.78084403716566e-05
-5.34003476651456e-05
-3.09790092121264e-05
-4.92618023749467e-05
-2.2953965066929e-05
-2.8899664815605e-05
-4.49328671363083e-05
-1.8806479892819e-05
-2.12895545757221e-05
-2.1075673129253e-05
-3.3312934901803e-05
-4.23311947019168e-05
-2.56794867690627e-05
-2.48436177772651e-05
-3.10961701927172e-05
-8.40845602463097e-05
-6.88836852505566e-06
-4.52172830093334e-05
-2.23807823499982e-05
-3.31986254138196e-05
-4.02006693292834e-05
-5.2157687869924e-05
-3.52412450107595e-05
-4.10355582681832e-05
-4.40797018892759e-05
-4.66012555851469e-05
-5.76250931571893e-05
-7.06238285264931e-06
-4.26762482001913e-05
-3.52608708863526e-05
1.48258088471001e-05
-4.89370817676187e-06
-4.15508574443818e-05
-1.97506152333794e-05
-4.39648807753274e-05
-8.75199960854367e-05
-3.23858586765072e-05
-4.16943369930423e-05
-7.01166288366263e-05
-5.75524501082861e-05
-7.16616189561415e-06
-1.06608826683389e-05
-7.63190754385637e-05
-1.72399313609152e-05
-5.44643414357896e-05
1.39737615856847e-05
-6.0799913739771e-05
-5.91555939362487e-05
-2.67923373660696e-05
-5.78157471564434e-05
3.45638377850151e-06
-3.27172637333571e-05
-1.2390847103774e-05
-3.95334141824892e-05
-2.08477310232651e-05
-7.47506306379026e-05
-6.23444881429821e-05
-4.09548834109044e-05
-5.13592303543373e-05
-3.87625163993018e-05
-1.71435104420957e-05
-4.06893318879765e-05
-2.5758533765504e-05
-4.07877792549736e-05
-6.4549070328356e-05
-1.07525482706376e-05
-3.10385402399734e-05
-1.52827490804753e-05
-1.53721144512619e-05
8.07259710573297e-06
-4.07900826407647e-05
-2.58998694934456e-05
-2.27343919499666e-05
-1.71327734819682e-05
-3.68420122877955e-05
-3.19093790851556e-05
-4.00591848086927e-05
-1.81918874969912e-05
-5.01707792458418e-05
-6.01679167034201e-05
-5.04335728735056e-05
-5.8759805518978e-05
-3.15808396702735e-05
-4.54990034972322e-05
-4.39054952839501e-05
-4.34367989740011e-05
-1.17045886216852e-05
-1.17995653052302e-05
-2.59891985413322e-05
-4.47684342810476e-05
-9.05160776233098e-05
-4.25064661638273e-05
-3.22009718477352e-05
-8.63971676504427e-06
-4.55652712585543e-06
-5.18336273944954e-05
-3.571127575999e-06
-6.51114498475546e-05
-4.57119164263378e-05
-3.28538725197274e-05
-2.92310967297736e-05
-4.57615997155474e-05
-4.75380882846305e-05
-5.34712850333375e-05
-1.3382727433024e-05
-3.77978435902578e-05
-3.84339699156723e-05
-1.15543415858661e-05
-3.54235782500182e-05
-3.22829746969004e-06
4.26684387525312e-06
-4.28210013811374e-05
-2.09903338449235e-05
-2.68332810848319e-05
-3.86863421764674e-05
-6.68268754309832e-05
-4.49246537997339e-05
-2.86477199918954e-07
-1.80831922977832e-06
-1.89160104354785e-05
-2.4708424961291e-05
-3.08762335632776e-05
-4.85860399908161e-05
-4.93035319109613e-05
-4.8520223348962e-05
-1.12257398932963e-05
-2.04442114588958e-05
-5.55333053702716e-05
-5.92490384621506e-05
-3.94163210938884e-05
-3.79869834843767e-05
-4.41778061308982e-05
-1.95474965294312e-05
-1.37668398377311e-05
-3.83161458080532e-05
-3.0305635395549e-05
-1.91847284785293e-05
-3.81355074339823e-05
-6.87493922942497e-05
-3.81762359486136e-05
-4.13732785493448e-05
-4.62454494108086e-05
-5.96612683986494e-05
-2.80503213533997e-05
-3.62300914215921e-05
-5.10828828912126e-05
-3.29480120356788e-05
-1.25809652816957e-05
-3.33953885261792e-05
-1.59957726495924e-05
-1.69938049361516e-05
-2.96680189299423e-05
-2.95521910653182e-05
-5.24280660978945e-05
-4.47917277131213e-05
-1.68084170920831e-05
-7.27326667200514e-05
-1.19990676109323e-05
-4.25969326190584e-05
-3.58956800034906e-05
-4.58901394675642e-05
-3.28098820266344e-05
-3.26910657797707e-05
-2.54756279022834e-05
-5.30615093442e-05
-3.08484474678221e-05
-4.46879251620906e-05
-4.63904030397879e-05
-2.30686456685181e-05
-2.47986158686552e-05
-4.07621928250351e-06
-5.38480974926522e-05
-5.85891283190938e-05
-5.57155568340322e-05
-2.13847920281099e-05
-2.40942544099781e-05
-4.44810934053776e-05
-4.53722825098455e-05
-6.0800167081566e-05
-1.70687014797061e-05
-8.56610957112531e-06
-3.84241803407986e-05
-1.97988634732651e-05
-3.48081417399849e-05
-4.63431020396721e-05
-3.78432211539695e-05
-4.17619125866483e-05
-3.01559115701407e-05
-3.03122389612919e-05
-2.8048675381653e-05
-2.75412750767949e-05
-4.80721545294304e-05
-3.86063320625615e-05
-1.09913678217903e-05
-2.74996747554072e-05
-4.11409246579992e-05
-5.08702161354948e-05
-1.69993355555592e-05
-3.23282413777249e-05
-1.84462404527286e-05
-1.41360699257187e-05
-3.05336303095993e-05
-4.7620118437346e-05
-2.57605365138275e-05
-1.53453149139675e-05
-4.73636302441025e-05
-3.84636183436781e-05
-6.61652716359791e-05
-2.81076109767999e-05
-3.19856614063495e-05
-2.74442730456005e-05
-3.33370797895628e-05
-2.12838225571493e-05
-2.59817644024524e-05
-8.12416230420633e-06
-3.42332131629456e-05
-4.64662937831281e-05
-1.69921349933981e-05
-4.82280011995585e-05
-7.43979716473225e-05
-1.39245905911538e-05
-2.74537742225222e-05
-4.47089980649156e-05
-5.47632821609133e-05
-3.93499278527239e-05
-3.75682427775043e-05
-1.57966029249152e-05
-2.3886539184315e-05
-4.88850828665192e-05
-4.26813471555044e-05
-3.84261065152472e-05
-4.32488745373824e-05
-2.12086755134823e-06
-3.10726833449211e-05
-6.35162131473891e-06
-5.36325733250541e-05
-6.14679203618144e-05
-3.26077066150139e-05
-3.21703777219731e-05
-3.57301883726075e-05
-3.51504381134598e-05
-5.06101146068416e-05
-2.48728424834803e-06
-6.97393337783389e-05
-2.78125682742406e-05
-1.49592381671213e-05
-6.80341882010339e-05
-6.9052098125404e-05
-4.28739943813561e-05
-3.04548516477406e-05
-1.69599217511584e-05
-3.23228643846806e-05
-2.7008073694901e-05
-3.33177480200913e-05
-5.80931800865392e-05
-6.04881113603022e-05
-3.86616659278268e-05
-2.61365228372628e-05
-1.17834919893775e-05
-3.47806863431667e-05
-2.62880740744726e-05
-4.84325467840568e-05
-3.21584631573644e-05
-2.90719414172251e-05
-3.24922366004852e-05
-2.56639117251478e-05
-1.39224596061299e-05
-6.08232657773465e-05
-4.59478435014934e-05
-4.19938653883371e-05
-6.77719336551561e-06
-5.6863650803023e-05
-3.19434696953986e-05
-3.66421908803949e-05
-3.37027598103868e-05
-5.11952039867762e-05
-1.17815348540279e-05
-4.0625250028768e-05
-3.17503852606788e-05
-2.17132713245216e-05
-8.09710407655495e-05
-7.21066101377147e-06
-4.16829115751019e-05
-3.33886311039769e-05
-1.69965303022463e-05
-2.76048407776322e-05
-1.90269129234019e-05
-8.87079558049832e-06
-4.92886346875717e-05
-3.30893803892612e-05
-3.84406309091764e-05
-6.08818597782873e-06
-1.87415547478621e-05
-5.1424716622681e-05
-6.30434296550733e-05
-5.05962855558723e-05
-3.17823026961931e-05
-2.06790939455463e-05
1.09780569587516e-05
-5.43511105996905e-05
-2.48200516905897e-07
-2.34429843015152e-05
-5.11631847226993e-05
-7.90930123264862e-05
-3.7122479566063e-05
1.29040563881917e-05
-8.790343419904e-06
-4.51076840169117e-05
-4.56350499475793e-05
-1.87816772406134e-05
-2.5041148639402e-05
-2.30441425025862e-05
-5.59076783477167e-05
-4.48383156641762e-05
-3.75253871006188e-05
-3.92128645178892e-06
-1.56096876353614e-05
-3.33208776214265e-05
-1.53136805796271e-05
-4.62433347568871e-05
-4.07088489146814e-05
-4.05044172154415e-05
-5.33258817367408e-05
-3.74233932744351e-05
-1.4223889232338e-06
-3.33969080160755e-05
-5.41125908832873e-05
-7.41700962022968e-05
-4.49951121162455e-05
-5.88259622531326e-05
-6.99815833565859e-05
1.77800072390158e-05
-3.35169118009856e-05
-3.90173389279926e-05
-3.99063707441079e-05
-2.636406918782e-05
-4.35069396754542e-05
-3.38207860430715e-05
-4.4003796134878e-05
-5.30816437629988e-05
-3.08011706784688e-06
-5.03775478898214e-05
-3.10687452258152e-05
-6.18654664406422e-05
-2.60279269559532e-05
-2.6208951042173e-05
-4.17384909715338e-05
-1.87058282222091e-05
-3.49925550040559e-05
-5.93675446988597e-06
-3.18557630747773e-05
-2.40425929262056e-05
-3.96045354155747e-05
-1.87201056119879e-05
-5.52462246973354e-05
-3.71163667014731e-05
-4.74496127739679e-05
-4.30857513980662e-06
-8.16706751666627e-05
-1.29737278920371e-05
-6.00278367013521e-05
-5.08157310700136e-05
-4.21143606768616e-06
-2.87482445956101e-05
-2.53356404411699e-05
-1.7706861763792e-05
-6.95122081647243e-05
-7.13824541046973e-05
-6.42940985282581e-05
-4.05986614373764e-05
-2.88903213344134e-05
-2.0137050489445e-05
-4.75314135081166e-05
-8.08126298745883e-06
-2.88529986349779e-05
-1.99278529428914e-05
-3.44196740587396e-05
-6.69910532456548e-05
-1.85824201988539e-05
-1.39051847075608e-05
-2.13812614742922e-05
-3.42821449553127e-05
-4.54182242079947e-05
-2.71057086303906e-05
-1.96942946851752e-05
-2.70683173854843e-05
-3.08987236857459e-05
-5.55899426485602e-05
-5.29080796070559e-05
-5.0634146060499e-06
-6.10914548000909e-05
-4.15177122087711e-05
-5.8356052790188e-05
-3.12877047162762e-05
-2.40654243618639e-05
-7.36167398429966e-05
-2.55945208078652e-05
-3.67562384323637e-05
-1.48616321836686e-05
-8.69387275482642e-06
-5.01974577399704e-05
1.44273783959601e-05
-2.74785039587909e-05
-4.93694719217877e-05
-3.66935001365244e-05
-5.33874772102479e-05
-4.96208747943327e-05
-8.27077538616004e-05
-3.71537330394601e-05
-1.56570281947666e-05
-1.84380788741585e-05
-7.04544790031166e-05
-2.21992684381294e-06
-4.91961608163932e-05
-9.31389461397322e-06
-2.90372252734619e-05
-2.52169095646613e-05
-2.96179578395562e-05
-2.39034457956581e-05
-5.80735860795905e-05
-3.29229785502428e-05
-1.57355198224607e-05
-4.23090169612842e-05
-4.89890896298529e-05
-3.60228394996936e-05
-5.06949884190045e-05
-3.03118459442715e-05
-1.66201789030618e-05
-1.45253186548583e-05
-8.02462500453424e-05
-2.57959227643855e-05
-7.34016966400873e-05
-5.15737996946433e-05
-4.65631059244521e-05
-4.29093382177632e-05
-2.05343636161152e-05
-5.18383624367029e-05
-3.07204997139744e-05
-4.20868509702909e-05
-3.45748658322657e-05
-3.61839082845364e-05
-1.54765630960692e-05
-1.63047537682234e-05
-6.72068159621662e-05
-4.31962063983646e-05
-6.65904974081985e-05
-3.25979594272885e-05
-2.44546618120171e-05
-4.29171260552621e-05
-6.3398882816808e-05
-3.70568167648168e-05
-6.24865168447431e-05
-2.63339036045893e-05
-4.51089287055775e-05
-6.73519480401426e-05
-6.80936209326185e-05
5.29289645554498e-06
-2.46507889473126e-05
-1.91186313119478e-05
-3.39946218580525e-05
-4.62666888454262e-05
-4.46703527945389e-05
-4.89658733190104e-05
-3.41596405373045e-05
-5.07123384790298e-05
-1.64677803165345e-05
-7.47975148206776e-05
-3.19258180748101e-05
-2.04753486641974e-05
-3.32212564273193e-05
-3.98912380944602e-05
-3.71629378340366e-05
-5.2774165586119e-05
-3.28643313685876e-05
-2.10381068339057e-05
-1.98132871532611e-05
-2.69541949133102e-05
-3.43356611531762e-05
-2.00799119718444e-05
-5.94443287893479e-05
-3.88934226438915e-05
-2.83865620399071e-05
-3.17719699994787e-05
-4.17371308547109e-05
-4.82229820382426e-05
-1.3927625933814e-05
-3.20701424461437e-05
-3.77783155603102e-05
-3.76575283132055e-05
-4.87757919692809e-05
-2.67143136585437e-05
-5.72986451514716e-05
-2.93576989912538e-05
-2.61524362040493e-05
-4.39237438182858e-05
-3.15129492403094e-05
-7.44999741366237e-05
-3.38380782088676e-05
-4.51124213141721e-05
-2.73908874616507e-05
-2.78010217013909e-05
-3.29761108431863e-05
-2.11581585319933e-05
-3.1244229343923e-05
-2.39275259092787e-05
-2.25589883462367e-05
-5.5670493630369e-05
-4.11991783086848e-05
-6.82559374638491e-05
-3.48385189481857e-05
-3.69206164657507e-05
-5.76595371387108e-05
-3.5435057589382e-05
-3.06865471467739e-05
-1.39228439495254e-05
-4.59514138348723e-05
-4.76096009795026e-05
-1.30814475357761e-05
-2.53555709560348e-05
-6.36429211914624e-05
-5.17739508960961e-05
-4.48321786938909e-05
-1.68177624876668e-05
-3.55830600730898e-05
-3.67320778549147e-05
-5.25088342251806e-05
-1.67384362314564e-05
-2.75268103159721e-05
-4.86134129704395e-05
-2.13759416883691e-05
-1.9157284509863e-05
-4.85011289742165e-05
-6.47475664973164e-05
-2.93891851769779e-05
-2.03414248806936e-05
-1.48803307865248e-05
-4.39181745483537e-05
-3.69909693693389e-05
-4.42706431827954e-05
-6.23109727340834e-05
-2.49393150022252e-05
-5.19303444912758e-05
-2.73802805763125e-05
-1.01476651814734e-05
-6.82808455223044e-06
-7.73298453933839e-05
-8.55506342705656e-06
-4.03470100973778e-05
-2.69169790512862e-05
-4.73441752804089e-05
-2.67697534584593e-05
-2.80621576855776e-05
-1.69808730681249e-05
-5.66127560893026e-05
-5.01119565206277e-05
6.94443919206618e-06
-6.0242649394483e-06
-2.13416133044946e-05
-1.66651585543745e-05
-2.77714590663971e-05
-5.9949022456665e-05
-2.77252575732154e-05
-3.86552948657753e-05
-2.24138440958066e-05
-2.72732114813577e-05
-2.93718229751142e-05
-4.90913276445211e-05
-1.16813491151229e-05
-9.60962211837105e-06
-3.21736876018361e-05
-3.88030288854903e-05
-1.00180131740781e-05
-2.03791665410634e-05
-3.4146418949388e-05
-6.05699913407155e-05
-5.80442667388096e-05
-3.43675433751977e-05
-2.30122759945777e-05
1.11219250618057e-05
-4.41911374998333e-05
-3.82723805049458e-05
-2.08604873511491e-05
-4.97597972615938e-06
-5.29322498821422e-05
-4.39599365440232e-05
-5.8424805300963e-05
-4.92528472498981e-05
-3.84813273123938e-05
-4.06855556318236e-05
3.1386192577024e-07
-4.53261857162531e-05
-2.17050434541667e-05
-2.51873312633359e-05
-6.77047378534172e-05
-6.44080596473857e-05
-3.96747004957918e-05
-2.75367050462931e-05
-1.5969837327151e-05
-1.37728800942596e-05
-3.62425382682793e-05
-6.96577924554187e-05
-1.64934090356416e-05
-3.33753419408577e-05
-4.97958520248013e-05
-4.75847328318201e-05
-2.64542148989792e-05
-6.52619282937141e-05
-7.14979547370374e-05
-3.60137943727977e-05
-2.46799211440423e-05
-1.54016970424089e-05
-2.63675866811456e-05
-3.8990336395734e-05
-1.89338300394446e-05
3.92062574475356e-06
-6.90328145201645e-05
-1.78854591316425e-05
-2.85435450933491e-05
-2.88207064558019e-05
-3.31803077402118e-05
-5.62577741489269e-05
-1.7078902833486e-05
-2.73225122867509e-05
-7.35489638472258e-05
5.82255426230374e-06
-1.33800676993117e-05
-2.96508911757669e-05
-5.51389778352967e-05
-6.0081178532191e-05
-6.50772729463419e-05
-4.38069903620776e-05
-2.02742175824478e-05
-2.61309657568713e-05
-3.94077287162007e-05
-5.79349007578043e-05
-4.56426371396323e-05
-5.97067930578798e-05
-5.86605816601131e-05
-3.31551734372168e-05
-7.94491418560101e-05
2.00797096076462e-05
-1.90869966968793e-05
-5.11000071853196e-05
-3.72871973172335e-05
-3.12075653510367e-05
-2.14303394381886e-05
-6.29612232994671e-06
-5.02153311706111e-05
-5.25934500858828e-05
-2.60098186090794e-05
-2.93471953977003e-05
-7.01246787718417e-05
-7.19024818288901e-07
-9.62033294477314e-06
-2.25871316428701e-05
-1.46300753636066e-05
-6.78967335599587e-05
-6.97955656525519e-06
-3.63547592604565e-05
-3.72379283814015e-05
-2.92498427209832e-05
-4.37196490922969e-05
-1.70732542577038e-05
-3.79520255262567e-05
-5.56521982720763e-05
-2.99826526917419e-05
-4.05724183854975e-05
-4.21303839280216e-05
-5.94307119615169e-05
-8.47171595179273e-06
-1.03684554097869e-05
-1.92061700166384e-05
-2.41594150954663e-05
-2.11277889682631e-05
-5.37597030227514e-05
-3.18706010976272e-05
-1.47189374567186e-05
-1.73517892680813e-05
-4.69206490288128e-05
-3.63356463811118e-05
-7.20204348186274e-05
-2.89883558753445e-05
-3.61735699744281e-05
-1.68709221968963e-05
-6.81871705200065e-05
-1.59770125351222e-05
-1.44393747123036e-05
-5.18534970246835e-05
-4.04993718188538e-05
