# Supplementary material for: Research on computational propagation and identification of mine microseismic signals based on deep learning
Source: PLoS One. 2025 Oct 22;20(10):e0334641. doi: 10.1371/journal.pone.0334641 (PMC12543183; doi:10.1371/journal.pone.0334641)
Supplement: S8 Data — (ZIP) [file pone.0334641.s008.zip › 000100900002781.xlsx_0.txt_24.txt.txt]

-7.3061485165275e-05
-2.76640174088243e-05
-3.56073050987941e-05
4.68720259138929e-06
-5.65828442478112e-05
-4.86745551237309e-05
2.59910398953486e-06
-2.15056003992219e-05
-2.29298068739586e-05
-2.50422791975188e-05
-2.4728813167206e-05
-5.57909469201889e-05
-1.09989131496364e-05
-5.18974139589509e-05
-2.13595910446111e-05
-4.88593782636543e-05
-2.53823512665512e-05
-2.06022437521128e-05
-1.69737242547902e-05
-6.27981135692711e-05
-3.61678349356353e-05
-8.11306930241959e-05
-2.19799302047936e-05
-2.30986551503854e-05
-3.7468653656847e-05
3.43826483961847e-06
-4.23032706509112e-05
-7.50693492331699e-05
-3.62299213974893e-05
-1.46799153854175e-05
-1.42295865750538e-05
-1.09407511058476e-05
-5.34056752678853e-05
-8.68129891603572e-06
-3.15848254654415e-05
-5.69561522712899e-06
-1.44265080278441e-05
-1.46452435181423e-05
-3.94379305475254e-05
2.82289183454738e-06
-5.79675723120948e-05
-4.56689985266775e-05
-3.82233901467933e-05
-1.4308157807005e-05
-1.03575400800672e-05
-2.11905727856124e-05
-1.60045595971259e-05
4.72714246543764e-06
-5.29351826335343e-05
-4.38556092480288e-05
-5.77880590085916e-05
-1.90041948576835e-05
-2.69976287881847e-05
-5.5917665736821e-05
-4.44647349275411e-05
-7.58277932905818e-06
-6.73143630783431e-05
-2.061101507907e-05
-4.70630467080139e-05
-1.56402227873808e-05
-5.92064206681524e-05
-1.93773068201755e-05
-5.08933921450306e-05
-2.5946013209596e-05
-5.16027310703756e-05
-6.61359487942221e-05
-4.52571158698861e-05
-1.67632471827567e-05
-1.55984266557941e-05
6.12480368905203e-06
-2.474332567512e-05
-3.42505267447208e-05
-3.32020900793341e-05
-2.17157810261758e-05
-3.47285495682103e-06
-5.18357168467882e-05
-4.71546588549233e-05
-3.5281282141513e-05
-6.39213281021227e-06
-3.63619964810872e-05
-2.3293185297184e-05
-4.6292088301091e-05
-1.82106966556031e-05
-3.09227890301182e-05
-2.34155583025918e-05
-6.94724974155841e-06
-4.17963237371293e-05
-5.14301104823844e-05
-3.87846831832423e-05
-1.58848771157508e-05
-1.14266528254336e-05
-1.32506938191972e-05
-3.38427867164867e-05
-8.08661526454818e-06
-2.87177825164158e-05
-2.58612894540613e-05
1.77189752443517e-05
-3.99267994262072e-05
-1.69669170661377e-05
-4.94282841167233e-05
-4.7178550780744e-05
-5.76192085465852e-05
-3.34542443335053e-05
-3.2549463959073e-05
1.42557509645389e-06
-2.26351191775856e-05
-2.60420150511829e-05
-2.60083767121493e-05
-3.50979944929389e-05
-2.75851330337814e-05
-1.90170181154964e-05
-2.71321459417033e-05
-5.00926832679585e-05
-6.00050824755784e-05
-4.74520018252804e-05
-3.69557467682737e-05
-5.93974696430435e-05
-3.226918644876e-05
-1.39139365587093e-05
-3.07356208518654e-05
2.80217173573609e-05
-2.5283334652161e-05
-1.76561725609551e-05
-2.00756697787616e-05
-4.21694137590327e-05
-3.54908704292351e-05
-4.33685284216011e-05
-5.0630158530985e-05
-1.91506533292066e-05
-5.4192426504633e-05
-1.75370442109504e-05
-4.78858212264026e-05
-3.40647570565055e-05
-3.94180328371614e-05
-3.42713481775304e-05
-1.8464862495789e-05
-4.45304237635505e-05
-4.43592085597804e-05
1.47238365344391e-05
-2.33661888973383e-06
-1.77226766211669e-05
-2.63073575336829e-05
-3.55229914752577e-05
-2.2356955934916e-05
-5.76424378249549e-05
-2.45713080027719e-05
-2.79751840594644e-05
-4.71457752477073e-05
-4.58833395343539e-05
-3.08626857101911e-05
-4.48328947568272e-05
-3.69728671638174e-05
-3.14782287358733e-05
-2.21532512489515e-05
-3.96240082460154e-05
-2.20727884691202e-05
-7.12129148694138e-05
-4.14311928915639e-05
-3.24460045871399e-05
-3.41384053574595e-05
-4.26414213399292e-05
-1.31281170816824e-05
-6.35845933819241e-05
-6.3725552665646e-05
-3.6468434279787e-05
-5.76203075854015e-05
-4.37416352832477e-06
1.44174695251816e-05
-2.15444816745653e-05
-4.90426510369108e-05
-6.02411238391333e-05
-3.34120125789849e-05
-2.75359740111639e-05
-4.84340160967597e-05
-3.18635973139735e-05
-1.27110627417764e-05
-8.27433366694894e-05
-3.55200002732734e-05
-5.32189430717029e-05
-3.98500220800856e-05
-3.97255443712662e-05
-3.81192569475114e-05
-1.14930767831488e-05
-4.20322512626748e-06
-3.41224449817314e-05
-3.35449414695354e-05
-4.18899367597659e-05
-6.86174120259071e-05
-5.16077990257209e-05
-3.28544867295315e-05
-2.41657189726842e-05
-3.30242628698107e-05
-3.96193451323982e-05
-6.8259067458106e-05
-1.8981346523555e-05
-5.80266443269253e-05
-4.04153134769126e-05
-7.23923438332103e-05
-2.60750304705166e-05
-3.79599444344246e-05
-4.41916249285575e-05
-4.04556104070741e-06
-1.91424526169291e-05
-1.61806634477431e-05
-2.71873538123488e-05
-5.90836977746238e-05
-4.8058920604859e-05
-3.61164993250051e-05
-1.0880485817708e-05
-2.83622795330746e-05
-4.07124146804389e-05
-4.96026578616674e-05
1.32185240358279e-05
-4.80936775308745e-05
-2.53717858246728e-05
-2.55188079354784e-05
-5.06435708620068e-05
-4.59634421352642e-05
-4.280925965126e-05
-7.41929659210243e-05
-5.17722929306112e-05
-3.23231476733627e-05
-2.10891418825927e-05
-6.51733572217203e-07
-3.87904567411535e-05
-1.60014635911086e-05
-5.61480884758827e-05
-4.3565971758861e-05
-2.42013098620341e-05
-2.66743304198377e-05
2.55415558620945e-07
-1.06421476534341e-05
-1.85277365115137e-05
-2.79435122779363e-05
-8.12603920462563e-06
-2.31918722153994e-05
-6.52847859497717e-05
-2.51361647609322e-05
-2.20394935248712e-05
-1.27599380057521e-05
-6.24929526552155e-06
-3.92803580985982e-05
-3.85479027836417e-05
-4.05565420421528e-05
-1.19674276124352e-06
-3.32046118307864e-05
-3.04270856623278e-05
-3.82369596185644e-05
-4.49082176472896e-05
-2.51576936909041e-05
-4.54792515800777e-05
-3.1619592292866e-05
-7.34565965832008e-06
-3.44699730744755e-05
-9.51402293212239e-06
-6.15150510294315e-05
-4.11288187616432e-05
-5.52716690362852e-05
-7.15779451382194e-05
-3.97279584181191e-05
-4.56193814380587e-05
-3.59568446093097e-05
-2.24318933562867e-05
-3.27646589649354e-05
-4.97210135021254e-05
-3.52217749591422e-05
-2.03554422798682e-05
-4.97967198132691e-05
-4.86569014713501e-05
-6.02406024884611e-07
-4.55354150223663e-05
-4.34248014562562e-05
-3.7911635169178e-05
-1.08563267050836e-05
-1.54209933900959e-05
-2.95833437803613e-05
-5.57046574734692e-05
-2.55246694301415e-05
-5.52557241591583e-05
-1.49810005249698e-05
-2.55957815746818e-06
-4.79702658467744e-05
-5.74359704142848e-05
-4.13503825082216e-05
-2.1306447616819e-05
-3.74017702332937e-05
-1.99094826128812e-05
-1.88142605811137e-05
-4.21859428590154e-05
-4.59490268929855e-05
-4.78691416200052e-05
-3.8685708887006e-05
-3.9222067195119e-05
-3.5478536886865e-05
-1.87965540595394e-05
-3.83300240704866e-05
-3.41567932003649e-05
-3.3020891080745e-05
-3.81421681023877e-05
-3.99051645696998e-05
-2.89119240719052e-05
-4.84082926712065e-05
-2.94284421267167e-05
-3.52807713918562e-05
-4.67066100766664e-05
-6.00194271932455e-05
-1.89158590252058e-05
-5.68473206068345e-05
-5.27834733894191e-05
-2.66244090711812e-05
-3.99164301046181e-05
-7.72070171881702e-06
-2.11357423399745e-05
-7.11367242888887e-05
-4.65662509020168e-05
-7.57509280330907e-05
-3.20895465125459e-05
-5.84502831924524e-05
-6.42382523649353e-05
-9.46894547952708e-06
-1.63434611905897e-05
-3.64145457105921e-05
-2.17009021898369e-05
-4.07918220100084e-05
-3.10423282603211e-05
-2.99548943960956e-05
-2.2544732968315e-05
-7.61569842864051e-05
-6.04822118784123e-05
-3.45166757610341e-05
-1.28397995845148e-05
-4.93965616622076e-05
-5.57644232016406e-06
-2.20766414485663e-05
-3.52840766079998e-05
-3.89160327074569e-05
-5.86664592203775e-05
-5.62899712578507e-06
-2.7875342514088e-05
-3.86187259512976e-05
-2.24185757573198e-05
1.28440581481304e-06
-4.50351799457422e-05
-4.71830398804398e-05
-4.92012883932718e-05
-3.5115337455036e-05
-5.34048197332081e-05
-3.83308880573096e-05
-9.91298435004639e-06
2.27191014731684e-07
-4.04524444765127e-05
-4.05611939044383e-05
-5.27276807452282e-05
-6.75341754860802e-05
-1.11426856494984e-05
-1.03815308656142e-05
-1.98538355906611e-05
9.11896587174055e-06
-3.01903020120774e-05
-1.58330632611588e-05
-5.61927624204787e-05
-4.21423840421062e-05
-2.6840393387981e-05
-4.72351690720557e-05
-5.33252537334362e-05
-5.62104010718884e-06
-2.51036462207612e-06
-4.62474927515371e-06
-3.51022408960184e-05
-1.72531129632758e-05
-3.58886908642343e-06
-1.87040950300405e-05
-4.31662360390176e-05
-1.47632416905488e-05
-3.30601486446019e-05
-4.44595615247515e-05
-3.48535864370016e-05
-2.36178850057601e-05
-1.95456050338264e-05
-1.35546683594524e-05
-3.6167527372014e-05
-1.65353355292288e-05
-3.32872559575485e-05
-2.8835301542879e-05
-1.6904922953549e-05
-3.62540631895861e-05
-5.83661684773667e-05
-5.24226368873957e-05
-3.56181651111867e-05
-2.41408665053111e-05
-2.13386957356703e-05
-2.1362210080327e-05
-4.12771674081592e-05
-1.51168235600182e-05
-4.56880879994974e-05
-7.6518934936992e-05
-3.33529784839152e-05
-1.58196689384133e-05
-3.91905385575894e-05
-5.55968421148085e-05
-4.98402953715153e-05
-4.22137284291218e-05
-3.71417296839727e-05
3.59476238611318e-06
-3.59499525403017e-05
-7.60348737078608e-05
-4.24535802980206e-05
-2.93937083185974e-05
-6.09333811256583e-06
-3.12081714443372e-05
-4.81466837700897e-05
-4.47862413961942e-05
-3.60062426916033e-05
-1.76883896744167e-05
-3.42106289275505e-05
-1.96012549515083e-05
-3.87100222324444e-05
-1.44559829132693e-05
-3.1451901511431e-05
-4.15632026332518e-05
-5.05075673834213e-05
-2.53755043341204e-05
-2.87006380465549e-05
-2.54912368707144e-05
-4.82663110489109e-05
-3.8939591848328e-05
-2.81944179418745e-05
-4.09382731864343e-05
-1.59840436666393e-05
-2.50970129957962e-05
-3.22936126414813e-05
-2.06492097250828e-05
5.04406316138792e-06
-1.83753412443394e-05
-1.8261774923712e-05
-5.93076941103733e-05
-3.90399071787317e-05
-4.69450771255711e-06
-5.82930950915105e-06
-4.53217434078337e-05
-3.74537744903226e-05
-2.82705034093533e-05
-3.61783833079221e-05
-3.63716131114097e-05
-4.955508970126e-05
-1.34420143394007e-05
-4.04503271353806e-05
-2.80152242116388e-05
-7.30420907874296e-05
-3.31387768126786e-05
-1.19126670157498e-05
-3.42115445900562e-05
-2.97317640659961e-05
-4.55917887580083e-05
-2.8401242628001e-05
-4.09133407770066e-05
-3.82357063272344e-05
-2.79549537530278e-05
-8.98620408669408e-06
-3.61397443465952e-05
1.07844469112774e-05
-2.32772143789369e-05
-3.87883119626739e-05
1.08463334533663e-05
-3.61702821837146e-05
-4.12454410365771e-05
-4.00716026201698e-05
1.66254070375473e-05
-5.41631452897082e-06
-2.79281111543754e-05
-1.69675165864143e-05
-2.35713473802327e-05
-4.29998094703765e-05
-4.58281423417154e-05
-4.04116561102763e-05
-1.2359158036592e-05
-5.08524699658711e-06
-3.33492771905824e-05
-1.7664537463858e-05
-3.0453035942296e-05
-5.21827846400311e-05
-3.76406177371534e-05
-6.03523747094112e-05
-3.16200014337646e-05
-4.44403615090741e-05
6.73767968647302e-06
-1.25567952284956e-06
-4.59551543944783e-05
-2.38202060005228e-05
-5.74078740813691e-05
-6.90580421640001e-06
-4.9645259802366e-05
-2.29790734127719e-05
-4.97940548763409e-05
-6.31679437834184e-05
-3.49770137621748e-05
-4.45158104937235e-05
-3.84423573979661e-05
-4.56594101950895e-05
-7.32873935438122e-05
-2.06505565312248e-05
1.16806417655037e-05
-5.14369839112123e-05
-2.43452112486168e-05
-2.91759548359165e-05
-2.75067249821055e-05
-3.40131140124554e-05
-3.81439712664092e-05
-4.04026022603607e-05
-2.03426220350998e-05
-3.16546729291938e-05
-2.48394006630677e-05
-3.3285786136255e-05
-5.96328453182962e-05
-5.7309332209265e-05
-4.40797453824693e-05
-5.41281948014645e-05
-1.83981161935408e-05
-2.75989140179769e-05
-1.93049064696486e-05
-1.44407833307404e-05
-2.67505789863441e-05
-3.61785524456649e-05
-2.01454376321632e-05
-5.67766217102436e-05
-2.35241225970426e-05
3.09018800523052e-05
-5.67829773122765e-05
-1.55095693344747e-05
-3.20282697479809e-05
-1.20856426400369e-05
-4.83728745179213e-05
-2.25923502161211e-05
-2.97778098456544e-05
-1.79219079018455e-05
-1.04904474793917e-05
-7.4490798538663e-06
-4.82503716839683e-05
1.00506266581985e-05
-2.75943291523718e-05
-2.9245132271377e-05
-4.16454689992744e-05
-3.56031784808847e-05
-3.77904597436872e-05
-3.44664798410124e-05
-3.08905690868235e-05
-3.94890995073243e-05
-3.39402082176044e-05
6.24211942652973e-06
-4.1311970761025e-05
-6.18619911421569e-05
-2.02174525725873e-05
-5.63734599949495e-05
-5.02241703321462e-05
-4.11354225946563e-05
-1.88805656531943e-05
-6.79560956284049e-05
-6.4776895890948e-05
-5.63854638986998e-05
-7.04592530698456e-05
-6.15885764414265e-05
-4.53501296298472e-05
-2.78364551816996e-05
-7.01572587213188e-05
-3.35674230413551e-06
-3.42690736700512e-06
-3.77355495652681e-05
-4.81553488672653e-05
-3.87940010204865e-05
-3.3541063958909e-05
-5.11888691028138e-05
-3.75359896053675e-05
-3.96657377258551e-05
8.57165539282146e-06
-3.06990322864122e-05
-2.87259388856039e-05
-5.97771804006384e-05
-7.34325435955096e-05
-4.86224939433165e-05
-5.42103075139949e-05
-2.21811492990512e-05
-2.16097559720075e-05
-2.71567535890992e-06
-2.9583731003652e-05
-3.7316837084445e-05
-3.66825597857783e-05
-1.15043636166452e-05
-4.2663895220818e-05
-4.28019748007159e-05
-4.94888137229396e-05
-5.49531479942924e-05
-5.8044493502431e-06
-3.76374608597155e-05
-2.77955049864227e-05
-1.63942614839816e-05
-8.01755704897515e-05
-4.50057220953605e-05
-6.23656145911492e-05
-3.08547899783246e-05
-4.63180303104806e-05
-4.76608900456835e-05
-2.22071702631192e-05
-2.12785490876888e-05
-1.41319487633517e-06
-6.4279531159943e-05
-3.5994972487881e-05
-2.07840764175157e-05
-1.89957267451547e-05
-2.62581212302207e-05
4.55931249797037e-06
1.76276794764508e-05
-5.30756809866773e-05
-2.31709280199091e-05
-7.59479365717163e-05
-5.00214923421421e-05
-3.36254555539566e-05
-3.69198814302563e-05
-2.73005598046498e-05
-5.58848019667258e-05
-3.34114251398256e-05
-1.39404627119293e-05
-3.96248401677221e-05
-5.64500444260175e-05
-3.37737331250256e-05
-9.53865169583138e-06
-2.33719143861278e-05
-4.60859435693689e-05
-1.78486720451414e-05
-7.83953840991546e-05
-2.32709205623022e-05
-4.81880502767859e-05
-7.37641313143328e-06
-2.11491695225093e-05
-3.95377205268805e-05
-1.33413144688389e-05
-3.32521853340698e-05
-2.79000132923695e-05
-2.63187136397485e-05
-7.04142168893808e-05
-3.54313448573646e-05
-2.79314460063848e-05
-3.09469055021708e-05
-3.42362672491992e-05
-1.39388329030294e-05
-4.2408067200903e-05
-4.33210531083316e-05
-6.03826026750648e-05
-4.54389043341353e-05
-5.69939502647492e-05
-5.52504168636806e-05
-4.41303303587319e-05
-3.80833343592448e-05
-4.58361624341959e-05
-4.10334342783943e-05
-2.89571737028355e-05
-3.96718500965487e-05
-4.41006244569414e-05
-1.54884027613242e-05
-3.73471150870925e-05
1.39496202750443e-06
-5.02461938559245e-05
-4.84766074983073e-05
6.86888985947251e-06
-4.81837142349016e-05
-3.66136340608527e-05
-1.60838832332421e-05
-7.75327006611938e-05
-4.57626953612505e-05
-5.53300006280045e-07
-8.95966910881943e-06
-4.66975682282568e-05
-5.83208440960981e-05
-8.00910622272733e-05
-4.7558353726519e-05
-4.50080947096516e-05
-7.23889812479514e-05
-2.58672463574852e-05
-1.86591333405745e-05
-3.47931958846846e-06
-5.4400965496676e-05
-2.66871780725265e-05
-3.93065293769527e-05
-3.60520325139194e-05
-5.4341000727098e-05
-3.96971484033277e-05
-3.06948348918529e-05
-4.43244661771264e-05
1.36552374292547e-05
-1.13215995012707e-05
-6.65693759772533e-05
-3.10417312525445e-05
-2.7010821646362e-06
-2.35401750200559e-05
-3.40494647857511e-05
-1.46625190447527e-05
-1.18279048752252e-05
-9.26978914837624e-06
-9.23436741093534e-05
-2.26281412602743e-05
-1.61817964477451e-05
-2.2599236844212e-05
-5.01707524888046e-05
-8.58143785561535e-05
-1.42028880794496e-05
-2.905988630854e-05
-1.86444335874407e-05
-2.01109172596632e-05
-2.59798488630678e-05
-5.14956737987939e-05
-2.4053566525479e-05
-5.06699673148814e-05
-3.79181731413922e-06
-1.2353601109397e-05
-3.27378621824707e-05
-2.46646656972053e-05
-1.63134556818453e-05
-3.26840082609679e-05
-1.37903497129141e-05
-6.64016624723816e-05
-2.05828508078463e-05
-6.38602477763483e-05
-5.12512315491089e-05
-2.75598723305145e-05
2.84258512039038e-07
-5.28653477484586e-05
-3.21639403243274e-05
-3.04621797703058e-05
-2.38926170727774e-05
-5.42904457674707e-05
-1.15527746926547e-05
-6.89412150318019e-05
-4.59248305336286e-05
-5.93662278900957e-05
-5.05583928906956e-05
-2.25166519339483e-05
-2.53877268912533e-05
-3.41980989600205e-05
-4.9845345181297e-05
-4.25387007291783e-05
-5.15027614535073e-05
-3.03657140953828e-05
-4.47046769126433e-05
-3.16264765020445e-05
-9.88369657497962e-05
-3.52644034126059e-05
-3.64796109233606e-05
-5.81527986853071e-06
-4.39585711427408e-05
-4.5461341018523e-05
-4.39246594219633e-05
-3.07475860442644e-05
-3.54646115266493e-06
-1.48170442375363e-05
-6.79137649804061e-05
4.76591808335523e-06
4.52742832493995e-06
-7.33707489397697e-05
-4.13297023878266e-06
4.63970041816965e-07
-8.08208925157029e-05
-3.37138795616162e-05
-4.66991457363416e-05
-3.71127429183413e-05
-3.57481422998266e-05
-3.91678508415034e-05
-7.51523823167068e-06
-3.20706978614884e-05
-2.33304479647339e-05
-4.11996882795455e-05
-2.28023561632102e-05
-7.79146087109367e-05
-6.33437941698358e-05
-6.19558658210449e-05
-2.57125383939264e-05
-2.57996612606812e-05
-4.78589218969784e-05
-1.82466674500934e-05
-3.89623028574184e-05
-2.54026694797822e-05
-4.59667155150522e-05
-5.04063630790955e-05
-3.90211609381214e-05
-4.40811851431385e-05
-2.71930491739166e-05
-5.15872988557081e-05
1.05231417756577e-05
-2.21640389180767e-05
-3.551713246806e-05
9.15639324451659e-06
-3.06077257623716e-05
-6.61127126583832e-05
-6.93346882374604e-06
-3.35679944612408e-05
-8.35721066970059e-05
-5.32800068479485e-05
-3.6254013797684e-05
6.61089144035427e-06
-3.08578905715556e-05
-2.15021265716023e-05
-4.2396127116838e-05
-7.39676495710358e-05
-4.36924190943514e-05
-2.7396208492633e-05
-1.76810831709017e-05
-3.26978873361053e-05
-4.68496299191154e-05
-5.05573433982139e-05
-3.61747109849519e-05
-3.64528315706661e-05
-1.97417570802742e-05
-3.92394314205287e-05
-5.38273325042423e-05
-3.29186153827357e-05
-6.49686875251021e-05
-4.27468094140466e-05
-3.56026857931332e-05
-3.40928427486618e-05
-5.1910824533602e-06
-3.53088939289725e-05
-3.79146517205354e-05
-1.74861787742491e-05
1.14781549449386e-05
-5.80692697090881e-05
-6.86655116478118e-05
-7.67923361769933e-05
-4.65610128477732e-05
-4.76434204341456e-05
-1.17690024562241e-05
-3.15445547137355e-05
-4.70000840080831e-05
-4.23895159973668e-05
-4.09732118533389e-05
-7.8063144447722e-06
-5.30036414332214e-05
-5.29906860617712e-05
-5.28292266474945e-05
-6.12866681641834e-05
-2.71931200517747e-05
-3.41036656944801e-05
-4.40442577853721e-05
-6.81628473444869e-05
-6.21031907024504e-05
-1.45179438896974e-05
-0.000102690920807002
-3.20371354032159e-05
-1.90798406095324e-05
-1.16929930687962e-06
-3.08418319090841e-05
-1.70538615852087e-05
-1.22555114477171e-05
-4.13634331896197e-05
-1.42825831551822e-05
-1.93845681554365e-05
-7.03794614892408e-05
-2.79847116156201e-05
-6.45112307786989e-05
-3.91418521364751e-05
-5.26808212039698e-05
-3.37940678356808e-05
-3.77323216191614e-05
-2.81502913626845e-05
-2.93427962912998e-05
-4.21651147500622e-05
-4.05764908396171e-05
-4.56096242673916e-05
-4.54589305623944e-05
-2.57107486014625e-05
-4.47846476564921e-05
-1.64234950585243e-05
-2.00821530144304e-05
-3.79118716261605e-05
-2.57811690867281e-05
-4.12409894707207e-05
-1.97825222098813e-05
-4.66468778856237e-05
-2.74033291572447e-05
-7.14300944715982e-06
-1.08834436838767e-05
-6.06715394068899e-05
6.21908615446552e-06
-7.09434909334125e-05
-4.97212804858785e-05
-2.70501819321928e-05
-5.32841162986891e-05
-1.00767338147182e-05
-1.85639907918624e-05
-2.94375947586808e-05
4.59245343070951e-06
-1.08280216575739e-05
-7.9866842158595e-06
-6.14666590876516e-05
-4.71465787765319e-06
-2.59373629627958e-05
-7.0790594562827e-05
-5.57299642898888e-05
-5.85107347798942e-05
-9.00539084929972e-06
-4.77078335961864e-06
-2.32391662610534e-05
-2.43584388565059e-05
-1.95453503757791e-05
-8.19508229046429e-05
-2.116928023361e-05
-2.96107543371664e-05
-9.0942670867777e-06
-1.80079795027637e-05
-5.04198292987494e-05
-1.16389997028247e-05
-4.90687457719874e-05
-3.01587903618803e-05
-4.48854349750538e-05
-2.66347361383703e-05
-2.42376670672598e-05
-2.17005600689696e-05
-9.50658711334511e-05
-8.08305607028339e-05
-4.00885763798984e-05
-5.16977290554128e-05
-2.00572992848972e-05
-5.38799833324581e-05
-6.69321899430909e-05
-1.63738920644054e-05
-3.10267648580821e-05
-4.60300290848936e-05
-4.05657456440766e-05
-4.70444377543217e-05
-4.43703994772611e-05
-2.86264524943541e-06
-5.62066761950232e-05
-7.04597324454989e-06
-2.40050434907653e-05
-1.94077713125356e-05
-1.76057676000396e-05
1.75211236940598e-06
-6.12151619820957e-05
-8.42304412096803e-06
-5.30420673735983e-05
-2.39734767780499e-05
-1.06581246178377e-05
-3.73231083589239e-05
-5.18733738368838e-05
-3.56837649098792e-05
-5.21872271009993e-05
-5.8953571071119e-05
-4.555553692876e-05
-1.2098310244892e-05
-3.70556214656276e-05
-5.19295283506395e-05
-3.03357689584442e-05
-1.12870601164495e-06
-5.3519816048695e-05
-5.09794746584424e-05
-5.12602188498767e-05
-3.31694909675079e-05
-9.04298927320921e-06
-5.60858000367205e-05
-2.80391237671246e-05
1.52690858398453e-05
-5.4914746762883e-05
-5.44074471115853e-05
1.94473463777109e-05
-5.26677604648939e-05
-6.36647571402973e-05
-3.00839253509925e-05
9.17842047414096e-06
-1.74489799708191e-05
-1.39955163920978e-05
-3.72195997644178e-05
-5.95650539686066e-05
-7.34122570787621e-06
-5.02094827912294e-05
-6.26491540277611e-05
-2.9120098434377e-05
1.92200834988797e-06
-3.12684068698322e-05
1.30750214177983e-06
-6.40006131784094e-05
1.05330479113406e-06
-1.26770508476019e-06
-5.31160542989546e-05
-5.0232381073438e-05
-4.05831009085724e-05
1.27303358866927e-05
-3.46417324646485e-05
-2.08764944158159e-05
-4.19310349573259e-05
-2.04875395976572e-05
-4.20811714621004e-05
-6.76607748708954e-05
-5.4163281209005e-05
-1.57379944672831e-05
-5.82564347319624e-05
-3.16972317114691e-05
-4.64444427541604e-05
-2.92895615440851e-05
-4.65302057536104e-05
-3.37403041868793e-05
-1.13913864314556e-05
-5.60174138994637e-05
-4.62735464775398e-05
-4.15665044368174e-05
-9.84021240217411e-06
-9.99094009918851e-06
-4.70997824630873e-05
-5.04637034202736e-05
-3.80970948990275e-05
-4.42361610872243e-05
-5.4901600830535e-05
-2.82837323742262e-05
-4.55163558306615e-05
-1.09615556204729e-05
-1.40199056646657e-05
-4.85386757650151e-05
-5.10037440862723e-05
-4.30071273648385e-05
-2.37493214612832e-05
-2.05605327516562e-05
-2.53292532859942e-06
-8.21732455674509e-05
-1.80229913807658e-05
-6.06308476374095e-05
-6.58379062401481e-05
-3.20897805730098e-05
-1.25465105157255e-05
-2.70890956334765e-05
-1.31995142103225e-05
-5.15280652131743e-05
-4.87803249936332e-05
-9.65464297541732e-06
-1.16912538016174e-05
-2.68936203870469e-05
-2.74612617081883e-05
-1.71294605489914e-05
-4.91479169014963e-05
-6.07043637619535e-05
-1.13493992294709e-05
-2.77221028669879e-05
-1.52439063245195e-05
-4.93634675191026e-05
-3.85559052737112e-05
-2.54947382591244e-05
-3.47231123178561e-05
-2.59950052076767e-05
-4.91479232738893e-05
-3.6077496868414e-05
-3.19046669987263e-05
-8.51779888357992e-05
-2.83412767044962e-05
-7.33831489776565e-05
-3.30397102966758e-05
-3.04465046453545e-05
-5.50822536152811e-05
-1.53051957730743e-05
-3.14349160800619e-05
-1.33032270151651e-05
-4.28687285537181e-05
-5.47871267603228e-05
-2.98947654575118e-05
-3.40738460150707e-05
-2.82177805796868e-05
-2.98326415262242e-05
-4.25713651853964e-05
-4.5783486999821e-05
-3.13194874176529e-05
-2.90794025357103e-05
-2.13002074524938e-05
-3.04356509307478e-05
-1.03610208375112e-05
-2.83169881734652e-05
-5.23066995192551e-05
-4.95891877790727e-05
-8.83606064441204e-06
-4.17412820203676e-05
-1.70219874917434e-05
-3.67469057856847e-05
-2.50078798482154e-05
-1.63596134820493e-05
-2.36168789731748e-05
-3.91679961631237e-05
-6.76980552700794e-06
-4.42775012340112e-05
-2.91719307304166e-05
-4.79947440946119e-05
-1.6666524653349e-05
-7.48024840427706e-05
-1.37446653989312e-05
-2.75970306194574e-05
-2.05732954733411e-05
-1.85152094448744e-05
-9.78461603930278e-06
-2.82386838587192e-05
-5.14981457395417e-05
-3.30039721742859e-05
-3.83951792004879e-05
-4.67924533101268e-05
-5.0683000601052e-05
-3.88720763999592e-05
-5.7241781930413e-05
-2.29893647251752e-05
-2.17699215968384e-05
-5.47077967738327e-05
-1.70374360145646e-05
-7.18119822513225e-05
1.53055698330232e-05
-3.64953938246567e-05
-5.84343372171131e-05
-4.95118242943329e-05
-1.95940438665166e-05
-4.4247729902975e-05
-1.93769727760436e-05
-4.2736277102908e-05
-2.01225270761673e-05
-3.53682306641751e-05
-6.404354102822e-05
-1.07246476287404e-05
-1.53156570395402e-05
-3.44583342050497e-05
-5.31240252303184e-05
-2.54589677423915e-05
-3.70505668749412e-05
-1.5764130803621e-05
-4.99980261081264e-05
-9.32115636351417e-06
-3.40160934414462e-05
-2.7905991046051e-05
-2.96278637335001e-05
-2.25564045443336e-05
-1.94406425032617e-06
-4.63005616917219e-05
3.27574052135562e-06
-4.36843650882918e-05
-3.56885172785453e-05
-4.3085694859753e-05
-5.59018701369019e-05
-3.3239202885103e-05
-9.35462836881791e-06
-3.38342974109107e-05
-2.59792432655949e-05
-3.83472520265172e-05
-5.93273465642034e-05
1.7699779239322e-05
-4.47843391641024e-05
-3.73881022569536e-05
-3.33452618980452e-06
-2.65822294811243e-05
-3.1177719056171e-05
-5.11849389294258e-05
-5.29345116579356e-05
-1.99296678629461e-05
-4.7052837950955e-05
-7.77891271494543e-05
-4.41181191664633e-05
-2.8621600729733e-05
-3.42157743661089e-05
-1.67601102804138e-05
-4.97066597443943e-05
-6.03913388211903e-05
-4.92931330937194e-05
-1.15511181246152e-05
-6.26646320733726e-05
-4.53983980205351e-06
-3.99293945081836e-05
-3.93182626750684e-05
-2.69183102436795e-05
-5.78237289059455e-05
-1.04812427505368e-05
-5.16876533195813e-05
-1.92992943770718e-05
-3.25266370507865e-05
-7.46756673492398e-05
-4.33052289553759e-05
-5.66088161863619e-05
-3.56393169135789e-05
-1.86356371544627e-05
-3.28491772595506e-05
-2.11797530251027e-05
-3.74198059068335e-05
-7.45509475868127e-05
-5.62975563478145e-05
-5.44137410821644e-05
-2.05674986452453e-05
-2.24291357418502e-05
-5.58175546061885e-05
-2.26877530558332e-06
-1.42103370603517e-05
-2.77332790298394e-05
-3.59553072461171e-05
-6.57922492198439e-05
-4.09847111637426e-05
-6.94050749748625e-05
-4.89852491085541e-05
-2.66305077090962e-05
-2.13901836662548e-05
-5.09368093717844e-05
-9.53234169092856e-06
-2.81294423357724e-05
-3.61227400858792e-05
-1.5453048684341e-05
5.51450254692953e-06
-9.74748108972931e-06
-4.28247840354338e-05
-4.35760465897275e-05
-5.30273035734568e-05
-6.26645914476381e-05
-1.76760870214079e-05
-2.83815786758874e-05
-7.36178793167607e-06
-3.30911582328298e-07
-5.02339890827523e-05
-1.2725613599762e-05
-5.27883280083626e-05
-4.43856844076379e-05
-1.24358361456264e-05
-2.80676352222576e-05
-2.60435269227946e-05
-3.71137800535294e-05
-1.36745021828483e-05
-5.85800154086187e-05
-2.58451000163782e-05
-2.78008981994223e-05
-3.69990690549651e-05
-3.69935777721797e-05
-5.56261743671681e-05
-6.54814266551392e-05
-1.27541155303057e-05
-4.69017692277641e-05
-3.57349029221929e-05
-4.79570714692131e-05
-4.83636518563163e-05
-2.78303734494336e-05
-3.53116109021483e-05
-2.89753414149934e-05
-4.80270738276826e-05
-2.85287530945418e-06
-5.87710271302339e-05
8.348125916924e-06
-1.4419689758836e-06
-1.48723266590745e-06
-3.97086949055122e-05
-7.61039430863074e-05
-3.09277941563389e-05
-3.22416799015439e-05
-1.73150959534258e-05
-2.69332034101078e-05
-3.07705864995928e-05
-4.5834748110284e-05
-3.54109705823593e-05
-3.52646152992291e-05
-2.48177962552146e-05
-4.35819661823451e-05
-8.16600843659282e-06
-3.53202859119014e-05
-4.79280602565411e-05
3.90677507940118e-06
-3.56778734438517e-05
-3.20961909997896e-05
-5.21774333854162e-05
-2.41225445014408e-05
-1.97973366252681e-05
-2.79535782937661e-05
-3.82454016176695e-05
-4.19301803645894e-05
-4.53527020155221e-05
-4.72016995529999e-05
-2.53216221604522e-05
-3.28261937198102e-05
-3.96211159485231e-05
-8.05816419453779e-05
-6.5277422045549e-05
-4.14285309114277e-05
-3.42007604328387e-05
-1.81366360277642e-06
-2.61455754994887e-05
-3.57080628955176e-05
-3.34215413900492e-05
-4.31995322212203e-05
-3.17688279550959e-05
-4.63085385608498e-05
-1.74841365142399e-05
-1.8975169677771e-05
-3.85621750404297e-05
-3.33846519131503e-05
-1.88690852262092e-05
-2.45726817439949e-05
-6.03968710313947e-05
-6.66329079166287e-05
-4.26380454925584e-05
-7.23062209248678e-06
-7.70566024427369e-05
-3.06129084045811e-05
5.95645037471743e-06
-4.97205668905914e-05
-2.36399732775518e-05
4.80023461420985e-06
-1.66001294222872e-05
7.44885945065453e-06
-3.69013703774118e-05
-4.7363265561885e-06
-2.93966343123733e-05
-5.03422716987551e-05
-6.16934251662414e-05
1.41322479124797e-06
-6.93967883386462e-05
-3.27626772178297e-05
-3.51697659545101e-05
-3.24288701230241e-05
-2.1256532314569e-05
1.16240959736009e-05
-3.94653948471455e-05
-4.89588498048347e-05
-5.281433899334e-05
-3.93483021992477e-05
-1.70838483337353e-05
-4.64772258882104e-05
-2.96191035848217e-05
-3.83269225618696e-05
-3.68286272706638e-05
-2.41123555258841e-05
-2.54800200190944e-05
-5.23510484262232e-05
-1.14176612436484e-05
-4.67226594408562e-05
-4.0620416184794e-05
-5.07688629738188e-05
-2.10932673922601e-05
-6.33376508087088e-05
-4.73275937569961e-05
-3.90090377958289e-05
-3.13181946779701e-05
-3.06202636138952e-05
1.76429756453708e-06
-4.3373463107581e-05
-4.02796281752563e-05
-6.98842876413775e-05
-5.42734391769149e-05
-3.17633635008287e-05
1.4623575458479e-05
-7.1061947911569e-05
-2.67463666753196e-06
-3.81701332101445e-05
-5.3139848830459e-05
-3.92787314930572e-05
-4.78826508737657e-05
-4.49058524534979e-05
-3.42181282385397e-05
-3.99317134223449e-05
-3.52063682685354e-05
-1.33098055805148e-05
-3.05489558384895e-05
-3.95856209405416e-05
-4.49123562504594e-05
2.35611776510368e-06
-2.64702460274791e-05
-2.13396524773458e-05
7.79684690731677e-07
-4.02303425013832e-05
-3.17187688757313e-05
-2.79426067731478e-05
-4.18160237958089e-05
-3.85271100138203e-05
-2.08751530923137e-05
-3.06243326432561e-05
-4.15975774734538e-05
-6.74656268166154e-05
-2.86930009367831e-05
-3.53578220402471e-05
-4.68689118707892e-05
-3.44805694922735e-05
-4.86940781223719e-05
-2.39331224181767e-05
-1.15657489542639e-05
-3.02314312251356e-05
-2.06297880519356e-05
-5.85392224531526e-05
-4.09337366655642e-05
-6.39867956668123e-05
-2.83179292197072e-05
-1.86885982065677e-05
-3.36159820661583e-05
-5.70104197292113e-05
-2.37862501718946e-05
-1.29179952628107e-05
-1.38403347554303e-05
-4.34079017915227e-05
-2.02113398086232e-05
-3.34743747558235e-05
-7.11432645360809e-05
-3.11934936103009e-06
-5.03996716826902e-05
-3.21582335317109e-05
-3.48660489865086e-06
-5.3389052350617e-05
-1.31934786273275e-05
-2.86175753399716e-05
-5.39368316750941e-05
-5.84349814208367e-05
-4.22143000099027e-05
-3.99019261841675e-05
-2.84257032366716e-05
-2.14360537361833e-05
-7.3548889410898e-05
-4.86721191830164e-05
-4.91095448951238e-05
-2.42781341276847e-05
-3.6301548332398e-05
-8.01810699786754e-05
-2.53214271385772e-05
-1.81058510628151e-05
-2.57610412378176e-05
-5.68209922095321e-05
-1.98752593270402e-05
-2.01980311704936e-05
3.94101791803319e-06
-1.52542687672359e-05
-2.98144755517175e-05
-3.93313157233619e-05
-4.5607830502665e-05
-1.30623777379706e-05
-1.93062054688565e-05
-1.99390812811562e-05
-4.95482908219039e-05
-3.82579977647439e-05
-3.94191468650353e-05
-3.79490040000596e-05
-3.46799455919712e-05
-3.39882285104619e-05
-5.36289233448138e-05
-3.36461696071756e-06
-2.94649231062782e-05
-5.48142437792243e-05
-1.92215993901424e-05
-3.38349232843698e-05
-2.65666327206188e-05
-3.8464089681578e-05
-6.73569293635501e-05
-2.46446766865861e-05
-3.61017418253304e-05
1.48922945716199e-05
-4.71338994855006e-05
-2.09707886793119e-05
-4.79177070414116e-05
-5.47191361031298e-05
-5.95108451474721e-05
-6.60248290307734e-05
-2.76099287620881e-05
-2.64863765104798e-05
-3.04299022527752e-05
-5.94591260165203e-06
-5.57291226595823e-06
-1.55254811784117e-05
-2.64633332401746e-05
-4.13367871430571e-05
-5.72902483151776e-05
-1.43577326502985e-05
-4.32906898002241e-05
-4.19574047369608e-05
-3.07066391892212e-05
-7.99749171475695e-05
-2.51996757597338e-05
-3.73337009459495e-05
-7.01661755035079e-05
-2.48238536492011e-05
-1.8352772837303e-05
-3.19277244093622e-05
-6.04579191525644e-05
-2.97522387493871e-05
-2.90074219903321e-05
-3.71203821685183e-05
-2.65535213209966e-05
-6.51300603765922e-06
-2.42905634568846e-05
-2.55550401895905e-05
-4.32193830003407e-05
-2.59649142445066e-05
-4.80679993556396e-05
-4.92673769041873e-05
-4.93865058866649e-05
-1.77149278790975e-05
-4.04318579632227e-05
-4.41794146174549e-05
-1.48821935169806e-05
-2.68620983302404e-05
-1.39447700245204e-05
-3.89890369986876e-05
-4.14464442192238e-05
-5.82188942136755e-05
-1.83975375231465e-05
-6.52845622146124e-05
-5.5265796263328e-05
-3.1428462095764e-05
-4.20069275951733e-05
-6.53765420131036e-05
-3.17470096440627e-05
-3.75106313814359e-05
-3.46508843281995e-05
2.18173769293306e-05
-3.30111753819405e-05
-9.51189821282019e-06
-2.55045200215872e-05
-1.47605986998972e-05
-1.07454822012276e-05
-5.87509583621116e-05
4.95124455513935e-06
-3.12031408134753e-05
-4.3268905634927e-05
-6.24042802208666e-05
-7.61217516376523e-05
-1.87453900470539e-05
-4.00941476166723e-05
-2.23494483385563e-05
-4.6865598199289e-05
-2.36819519485489e-05
-3.23034926720996e-05
-7.25988290644712e-05
-2.05551932832043e-05
-5.05172312575023e-05
-4.13704794943972e-05
-5.89420491985801e-05
-3.72130177367966e-05
-1.20672364033261e-05
-2.46044760706528e-05
-3.6479216187164e-05
-6.90210306294854e-05
-4.61271725178384e-05
-1.00287931281019e-05
-4.09026444594667e-05
-1.91700992480433e-05
-4.27005557572401e-05
-2.35384431083339e-05
-5.04122110920339e-05
-3.72084140836605e-05
-1.90169981902214e-05
-4.2399340253057e-05
-6.72405373898297e-05
-4.13310761344681e-05
3.82195103872355e-06
-1.20884953924544e-05
-3.75625307251428e-05
-3.26661803042877e-05
-2.85060775293725e-05
-5.10187523865817e-05
-1.096073361476e-05
-2.99871386193543e-05
-4.2920151432021e-05
-1.10702805259925e-05
-4.5422048254123e-05
-2.52940892733917e-05
-3.82960031910547e-05
-6.90045377302982e-05
-4.81559604800954e-05
-5.28686899109038e-05
-4.41441155846436e-05
-1.04738117933626e-05
-5.00794294977317e-05
-2.29314034227656e-06
-6.4244082221862e-05
-1.70455855259862e-05
-9.43018169694726e-06
-4.10062943455301e-05
-3.10831162445952e-05
-3.31416109580181e-05
-7.5204698170867e-06
-4.1496229704166e-05
-4.55726068178421e-05
-3.85750799187612e-05
-4.45800896796796e-05
-2.33157773990115e-05
-4.31363926710786e-05
-2.57071043540654e-05
-3.97404775764887e-05
-1.82805542445115e-05
-4.3249758118206e-05
-9.7636943312309e-06
-2.92768866386291e-05
-3.86041411595622e-05
-2.53425854370333e-05
5.03370356360786e-06
-4.01641665640246e-05
-1.23536176167539e-05
-4.40962891926684e-05
4.10624635850383e-06
-3.49327117883172e-05
-2.10247909267533e-05
-3.20216864356845e-05
-6.50065350375756e-05
-3.66235035081465e-05
-5.46769815752322e-05
-1.79158764673286e-05
-3.00070760473155e-05
-1.25910762385325e-05
-1.39550654121016e-05
-2.33431886883517e-05
-2.58559907456114e-05
-2.96107022942173e-05
-1.67278504033126e-05
-4.06990406876532e-05
-6.01193057204707e-05
-3.58826412651443e-05
-2.30035721631295e-05
-6.4614117767549e-05
-1.45804455168238e-05
7.0108578286137e-08
-1.55942196803585e-05
-1.42295316401212e-05
-5.9227394344869e-05
-5.69342215730005e-05
-2.96874044354209e-05
-1.78313836939393e-05
-4.07665782103912e-06
-1.6451545890014e-05
-1.64097439816236e-05
-3.55717927353743e-05
-3.3483542879797e-05
-4.16323685153438e-05
-6.13022392973698e-06
-5.36526875603803e-05
-3.13331647740071e-05
-1.79936466022285e-05
-4.60816789819834e-06
-4.06569794115582e-05
1.65114222783198e-07
-3.13781548386013e-05
-2.44874199018853e-05
-4.22039086424366e-05
-3.66224196122945e-05
-4.82784497791948e-05
-4.48900559324485e-05
-2.93759656727122e-05
8.78119287019291e-06
-5.37414567274362e-05
-2.82667322612338e-05
-5.25976795923578e-05
-3.84156546854214e-05
-4.15125539451656e-05
-1.78010083820991e-05
-3.83412745364197e-05
-6.9735064795423e-05
-3.90162369397757e-05
-7.02843449700052e-05
-6.63857984707741e-05
-5.90444990534558e-05
-1.0232296028092e-05
1.67797639336878e-08
-5.16505202825648e-05
-1.38698100471233e-05
-3.50074179887046e-05
-4.74654481862947e-05
-3.67845816472474e-05
-6.75578661660119e-06
-1.84073366886869e-05
-9.20375406577393e-06
-4.09754235485213e-05
-4.36738911376508e-05
-4.26156701344516e-05
-3.90943323613191e-05
-2.99951932570687e-05
-3.4083609812771e-05
-1.22340869058527e-05
-4.97846207142077e-05
-3.43756453206967e-05
-1.90027792580882e-06
-2.04927040665652e-05
-3.41459933253485e-05
-3.80793611626221e-05
-3.54131784384276e-05
-1.85393797149333e-05
-2.68449226730531e-05
-5.50302877677932e-05
-3.69878810029989e-05
-4.18321744857431e-05
-1.53847203199988e-05
-3.21807440196548e-06
-5.64751003091434e-05
-1.71939476974736e-05
-3.97474047426157e-05
-5.94267793992579e-05
-1.63176420783721e-05
-3.41265648195012e-05
-1.84759855192401e-05
-3.4522699458546e-05
-2.70870687681103e-05
-5.10473545500079e-05
-3.98868269462722e-05
-4.69134343277059e-05
-5.09689258951524e-05
-5.24492028590406e-05
2.08784990091201e-07
-3.06070172349251e-05
-3.26723634795722e-05
-4.60547500451862e-05
-2.37060847246572e-05
-4.51715243092186e-05
-3.36910692018292e-05
-4.27693005544583e-05
-7.61625220601467e-06
-4.8362879253425e-05
-4.51409357182079e-05
-1.76021571953024e-05
-1.57797360916255e-05
-1.49423143600179e-05
-2.46294438601201e-05
-2.81459557740882e-05
-2.8101947344665e-05
-5.23576976626134e-05
-3.08349061428761e-05
-2.58759456752344e-05
-2.43575528444751e-05
3.24530876512792e-06
-2.32413311247635e-05
-1.04060257636116e-05
-4.51792584248691e-05
-4.76479025961694e-05
-2.90299171513174e-05
-3.34985365646426e-05
-1.68493112128827e-05
-2.51458821699512e-05
-2.78107998588315e-05
-2.5789280173328e-05
-1.28563669860163e-05
-2.34065047326341e-05
-4.14701042763553e-05
-2.29058105409153e-05
-1.98481529209165e-05
-6.62207879061418e-05
-3.73591125018776e-05
-1.24665983994457e-05
-2.94794038410844e-05
-3.67505193863168e-05
-2.32448426509394e-05
-3.70178054090936e-05
-1.95891482359997e-05
-2.59106187928126e-05
-4.79914373550677e-05
-5.14133797795752e-05
-2.28207087776097e-05
-4.58467432260326e-05
-3.5026488866699e-05
-6.53527573182224e-05
-3.76852185318885e-05
-5.60964160202294e-05
-3.32115725758274e-05
-2.98308067801017e-05
-1.87958385323523e-05
-4.67211098793142e-05
-4.77717147149621e-05
-2.38209127032057e-05
-3.85471943149982e-05
-2.79441037818574e-05
-1.46708254544535e-05
-8.26170121863566e-07
-1.25273206474381e-05
-3.39413213902095e-05
-5.13242235396198e-06
-4.69890015312906e-05
-3.9650642133771e-05
-1.88084755935615e-05
-1.72323070015184e-05
-7.91189479723895e-05
-1.42429174715374e-05
-5.07198388655455e-05
-1.84750271704902e-05
-2.59547468710936e-05
-2.37179145236985e-05
-1.21942983856742e-05
-9.95831019721264e-06
-4.26259217539069e-05
-4.28520949129855e-05
-3.86621254845958e-05
-3.83538644200213e-05
-3.79582136812381e-05
-4.60712193880131e-05
-2.98021685870021e-05
3.21373987372549e-05
-4.85278907152166e-05
-7.42827362380429e-05
-1.75120373167309e-05
-1.86121538949056e-05
-2.67423847961329e-05
-1.95564551144513e-05
-4.23295791343052e-05
-2.35343718560723e-05
-5.20830907083359e-05
-7.49833425800449e-05
-5.25600655289177e-05
-4.18604195143747e-05
-3.37673878990348e-05
-3.64194369896678e-05
-2.036775095207e-05
-1.29650261457919e-05
-1.91799025191882e-05
-4.59432232666602e-05
-4.35216473772327e-05
-5.70314535940765e-05
-3.65043984805627e-05
-7.81052776449671e-05
-3.10423161638316e-06
-4.38700060862128e-05
-2.95911990231325e-05
1.39050658022029e-05
-2.49259510663948e-05
-3.87332979918252e-05
9.41995158669852e-06
-1.87844643183921e-05
-1.47721046170384e-05
-3.28033569265973e-05
-4.80446333032588e-05
-3.74364120985274e-05
-5.16538198345121e-05
-1.89515875824628e-05
-2.20237882572931e-05
-2.64679157304256e-05
-1.31314990052295e-05
-5.46602884459296e-05
-4.58736419886244e-05
-2.33898426885257e-05
-2.49090202760267e-05
-5.35841192043288e-05
-4.54748430146385e-05
-5.61144178685615e-05
-1.44394575256349e-05
-5.50842301647376e-05
-3.12350931890425e-05
-4.01416295548639e-05
-3.6411374329286e-05
-1.79631940890967e-05
-4.22429969235687e-05
-3.63601603187903e-05
-6.9546271362203e-06
-5.27279348943709e-05
8.88670842857483e-07
-2.08574495088476e-05
-5.58200685599734e-05
-4.38372516993549e-05
-3.78966090034786e-05
-4.68080058357436e-05
-4.60495862015015e-05
-4.05039422853581e-05
-3.52304834983631e-05
-7.68138511887036e-05
-5.09526971663508e-05
-5.24453447554851e-05
8.57073565824664e-06
-4.81549099658283e-05
-4.98133431838095e-05
-3.62185194889859e-05
-3.24349493139029e-05
-4.01815561710004e-05
-2.87639843448067e-05
-4.14382163628093e-05
-1.46885757287991e-05
-5.72970992945353e-05
-3.69529790806019e-05
-4.77992767594386e-05
-5.52535678358337e-05
-4.12757046239853e-05
-3.57926936139357e-05
8.59987090736609e-06
-4.3234467615773e-05
-5.52396681573789e-05
-2.20474249991251e-05
-5.40216779003407e-05
-5.64467701680251e-05
-4.13306748560291e-05
-4.33748119577475e-05
-3.68251340192946e-05
-4.51797197956083e-05
-2.01891692973244e-05
-2.44120403079416e-06
-3.046531560821e-05
-5.00095752486582e-05
-3.79757636618776e-05
-4.36620531531563e-05
-2.62943001515353e-05
-2.30651269108278e-05
-5.22201019200637e-05
-2.73977087994593e-05
-5.14293240802334e-05
-2.74158619711217e-05
-4.50923652415999e-05
-8.83440137253663e-06
-4.00369030793628e-06
-4.03646148992676e-05
-4.83833022370263e-05
-3.92541182186802e-05
-3.88430549579638e-05
3.28223886171128e-06
9.48379156118765e-07
-5.34296805252347e-05
-6.22653354090409e-05
-8.51416346940882e-05
-2.23974279167106e-05
-2.81851225552647e-05
-1.72375729405771e-05
-6.58996326672822e-05
-4.93136678626947e-05
-1.5183114219598e-07
-5.35987245107621e-05
-4.09288733969693e-05
-1.80037346302242e-05
-3.68555023317739e-05
-5.44412778817864e-05
-1.51296798516077e-05
-1.70641699557416e-05
-5.55556270369729e-06
-1.8011978487358e-05
6.29545651964229e-06
-3.17632185547778e-05
-3.82996310985274e-05
-6.55125411511734e-05
-3.31917215784515e-05
-6.40125381677632e-05
-2.07302338308249e-05
-3.87203414284239e-06
-1.63268082996865e-05
-4.4105934549303e-05
-2.48841286895904e-05
-5.18627881938111e-05
-1.76571939474367e-05
-5.24735167398076e-05
-6.17419528466761e-05
-4.19004750588219e-05
-2.60504788470443e-05
-3.08666964619528e-05
-4.00918082159202e-05
-2.29516074488225e-05
-9.98814187186399e-06
-2.76903016390443e-05
-7.49973799989156e-06
-5.85826814188989e-05
-5.22713357204839e-05
-6.51545027844459e-05
-6.08118408793845e-05
-4.59947957547593e-05
-5.06488697156315e-05
-4.67589446071485e-05
-6.28401567402724e-05
-5.61595954596264e-05
-3.33422371476132e-05
-5.03602556400004e-05
-6.11256234646308e-05
-3.78199480210192e-06
-3.81781317736078e-06
-2.33741788431212e-05
-4.83105848367937e-05
-5.99535695909309e-05
-3.71094545289532e-05
-1.19346547714384e-05
-2.97533681206377e-05
-3.34246793446163e-05
-4.06103814272064e-05
-3.58457221601118e-05
-6.00884389014173e-05
-3.04385824699692e-05
-3.80302691930426e-05
-4.17626384021474e-05
-2.48649610905555e-05
-5.52467386568912e-05
-7.35404257923291e-05
-5.00115501361139e-05
-1.49575587102362e-05
-1.25723860636947e-05
2.98035616787171e-06
-5.90481616957456e-05
-2.59154036405404e-05
-4.40384428615377e-05
-1.53732172010203e-05
-4.67232018248307e-05
-4.79365324210207e-05
-3.42745943101256e-05
-9.02020817616808e-06
-2.86218181091106e-05
-6.7985744197502e-05
-6.00469862147451e-05
-6.48713263965146e-05
2.08856022042329e-06
-4.7860254183693e-06
-4.07901428648361e-05
-4.39134468518241e-05
-2.60487547203103e-05
-4.91189568119561e-05
-4.87700553078484e-05
-3.15732721554851e-05
-1.223076321722e-05
-6.04427233047752e-05
-3.50109659536951e-05
-3.09039670512891e-05
-3.85155100567943e-05
-5.46788005046105e-05
-3.43553589644602e-05
-4.06209795730888e-05
-3.59653667417624e-05
-3.07547767639607e-05
-3.42476444238205e-05
-7.90853498982288e-06
-4.33403830140063e-05
-3.85843352938214e-05
-5.15772076820102e-05
-8.54018704729742e-06
-4.56871643975396e-05
-3.42242810417404e-05
-3.93674800607605e-05
-2.12130880227677e-05
-3.23037634988555e-05
-2.46850025529096e-05
-4.79257853662523e-05
-1.02529984447814e-05
-1.62214153945175e-05
-6.72155445329379e-05
-2.93553579255435e-05
-1.1859414420407e-05
-5.28118477631674e-05
-3.89390864552156e-05
-2.30341507541669e-05
-3.73352474806306e-05
-5.96259862697069e-05
-4.28940985091195e-05
-9.80114381113182e-05
-3.65551734692743e-05
-4.8245229855126e-05
-5.67097684661239e-05
5.29408920303931e-06
-5.07171008684457e-05
-5.28458978759072e-05
-2.69335923789345e-05
-5.96628680654999e-05
-1.47313911528861e-05
-6.37456941391651e-05
-3.36531345383337e-05
-2.63288671657758e-05
-3.761813048443e-05
-2.38362782980699e-05
-3.92256564464965e-05
-4.79509358202966e-05
-5.74850349479579e-05
-3.93488153646433e-05
-2.60501215681991e-05
-4.21912233332353e-05
-4.45244577752282e-05
-6.20732243509337e-05
-6.5949697512474e-05
-4.71203399871838e-05
-2.7141022504937e-05
-2.18639048417088e-05
-4.94635344678772e-05
-6.4887235142887e-05
-3.00229635668375e-05
-1.29208689829409e-05
-3.4976254574701e-05
-3.23043896048599e-05
-3.72167752693884e-05
-4.46774820033629e-05
-3.33285957965436e-05
-7.06159529466687e-05
-9.4102533568258e-05
-3.54665934753794e-05
-3.56369566221152e-05
-5.57083567718848e-05
-4.12250537569157e-05
-2.17076664887348e-05
-2.09661018602859e-05
-1.59404292184249e-05
-5.97508899148471e-05
-7.12520566606044e-05
-1.86048081840109e-05
-1.38290701392197e-05
-1.74617239621303e-05
-6.13368918097235e-05
-7.42543132445573e-05
-3.89293706534048e-05
-4.86592396961808e-05
-4.52157682047041e-06
-1.63217017965025e-05
-1.82614914127117e-05
-2.74566800455782e-05
-1.07965460127421e-05
-4.29951887941693e-05
-2.32511084189732e-05
-2.74359111621316e-05
4.15510920389216e-06
-4.60992332100613e-05
-2.53540320044337e-05
-7.02012569067686e-05
-7.34757171776235e-05
-3.34578678086482e-05
-5.1628074328077e-05
-4.05902798724184e-05
-8.38173847366638e-06
-4.35925872261317e-06
-1.73737780748786e-05
-2.95565673258088e-05
-2.8036371776999e-05
-4.4158495351275e-05
-2.16010071062165e-05
-1.34510177465144e-05
-1.62073573771185e-05
-5.83070474884839e-05
-3.50346888301384e-05
-1.71737771768635e-05
8.8429745559582e-06
-6.57895535628473e-05
-5.15085224506168e-05
-2.03068352819042e-05
-1.82865585704591e-05
-3.09566221289202e-05
-4.46079837703778e-05
-6.3574030168597e-05
-2.52997538178488e-05
-1.66037925434152e-05
-3.84085496409031e-05
-6.55673784610807e-05
-5.55536596863459e-05
-6.14204008668296e-06
-2.18431761363149e-05
-7.04361497338903e-05
-5.72160199981939e-05
-3.87571221199912e-05
-4.05780702132509e-05
1.66348208572751e-06
-1.72521075392349e-05
-5.62179367945881e-05
-6.83832268218365e-05
-3.97380388270433e-05
-1.67221496075684e-05
4.55298294177932e-06
-6.56572938879827e-05
-4.19981276790657e-05
-4.02116140607364e-05
-1.84594576248948e-05
-8.25926756872273e-07
-4.23652996474788e-05
-6.45652584803026e-05
-5.09843602170784e-05
-1.14772251736436e-05
-3.52378171817456e-05
-5.65611554094188e-06
-4.92041043670201e-05
-6.23495288194062e-05
-2.94304922145158e-05
-1.44159288349718e-05
-1.5956136418801e-05
-2.95422472203377e-05
-6.75757114371943e-05
-4.47669734599718e-05
-7.76968388151618e-05
-2.96266430624354e-05
-4.08602617048717e-05
-4.57129625233169e-05
-5.01510584130915e-05
-1.89490479570862e-05
-2.93594337751029e-05
-1.99597401170822e-05
-5.03522942477321e-05
-5.44633076027255e-05
-1.40491535059576e-05
-2.62556573782934e-05
-2.00958854058693e-05
-3.63456910920566e-05
-3.60556185288728e-05
-4.25006765428644e-05
-4.99307783280448e-05
-1.87343330061725e-05
-3.91997163228148e-05
-4.41387468497725e-05
-1.75513721909907e-05
-4.18774294347058e-05
-5.33748273607657e-05
-5.62858787428682e-05
-5.74909299777513e-05
-6.795942865824e-05
-3.09879765263696e-05
-1.21306071744504e-05
-1.84790471611418e-05
-2.48907428080485e-05
-1.30295921524426e-05
-1.47397442494575e-05
-2.95407879257457e-05
-5.68482625691553e-07
-5.0084600125277e-05
-4.30016007786552e-05
-3.55675581889704e-05
-6.61152392848e-05
-9.08612476540886e-06
-4.69904941671705e-05
-7.75600401228894e-05
-5.08336159840378e-05
-2.69755911105161e-05
-4.16257097997178e-05
-4.39513600895464e-05
-5.08385321484495e-05
-2.07632335902867e-05
-4.30623742290654e-05
-5.83746071301086e-05
5.2217787505677e-06
-5.26629955929479e-05
-3.80667605027314e-05
-5.18436875207391e-05
-2.17103710192669e-05
-4.65029816484191e-05
-3.30215995312159e-05
-6.02861999543569e-05
-3.05501243305286e-05
2.45573801501624e-06
-4.30482342296923e-05
-4.06539338253936e-05
-3.0682090456418e-05
-9.21482202486375e-06
-1.07855017570076e-05
-1.76326164284314e-05
-1.52505207259436e-05
-3.36624253128521e-05
-4.50050720524552e-05
-7.24600467207472e-05
-2.98588708138295e-05
-1.41817306683797e-05
-2.52759803679542e-05
-2.0571201252263e-05
-3.26194122122144e-05
5.39219386047666e-06
-3.79750738957798e-05
-4.97459674905693e-05
-3.99331599919921e-05
-3.97417710862412e-05
-3.43306449914891e-05
-6.43292117778511e-05
-3.29966952444637e-05
-3.37689929813111e-05
-5.33670045726582e-05
-5.34245372005595e-05
-4.763173231522e-05
-1.52688556081352e-06
-3.8717756809396e-05
-3.35067043052092e-05
-1.17686500941459e-05
-4.47667207718263e-05
-2.3290389834675e-05
-2.18029573832668e-05
-5.72442053339497e-05
-3.51463161526169e-05
-2.37594796406826e-05
-4.31412622747845e-05
-2.09367612948534e-05
-5.11240592254951e-05
-5.11450853553958e-05
-6.07096614894515e-05
-3.31130988756425e-05
2.11715060938803e-06
-3.25336911193598e-05
-1.92494440882554e-05
-2.44652202553815e-05
-2.17041899495652e-05
2.04941812135674e-05
-5.44487798042681e-05
-3.33472240637499e-05
-5.13721311920467e-05
-3.98528669060202e-05
-2.9996568119895e-05
-2.72311599932634e-06
-5.09593847556206e-05
-2.24823610242176e-05
-2.99178893779442e-05
-4.72055624378538e-05
-6.11345201913711e-05
-1.55247605490189e-05
1.27846459102685e-05
-4.25936396852221e-05
-3.22191053755814e-05
-1.48148261439557e-05
-3.24115318711029e-05
-4.19582259901864e-05
1.92060280570795e-05
-1.06095781469702e-05
-1.62303763402321e-05
-3.24729166964274e-05
-5.51245834043401e-05
-4.68513195074924e-05
-3.13993591943014e-05
-3.25613163991764e-06
-1.81659961844309e-05
-1.77739520126715e-05
-3.09073580850365e-05
-4.24019040003468e-05
-3.85436079328142e-05
-4.87401915467912e-05
-4.47978644960627e-06
-3.08461320557776e-05
-7.45593535222326e-06
-4.25606254880969e-05
-5.10181856681858e-05
-3.55208727729822e-05
-3.22485899481019e-05
-5.93696628087308e-05
-2.59255730094819e-05
-1.4834955398074e-05
-3.34989371906305e-05
-9.80771597392352e-06
-1.9645041492195e-05
-4.83077468608796e-05
-5.17708412032598e-05
-5.4874486887055e-05
-4.31854316647953e-05
-4.81937440519871e-05
-1.93806697987449e-05
-5.06101608352389e-05
-1.91065171899153e-05
-2.07230575217466e-05
-4.18617079247662e-05
-1.03848210436048e-05
-2.61482216192363e-05
-4.90227347105057e-06
-3.62955482190394e-05
-4.29017113908931e-05
-2.04940679194932e-05
-5.16601669453278e-05
-2.74218309941109e-05
-4.72980383093917e-05
-5.24344360953275e-05
-5.94938203291749e-05
5.28372065721568e-06
-5.27235714683902e-05
5.30868528751641e-06
-3.58397787860944e-05
-7.76462304124537e-06
-6.11224825801183e-05
-1.41619297391638e-05
-6.28011761318467e-05
-4.64144581450877e-05
-3.64171480910803e-05
-5.05883218091967e-05
-2.38902505037897e-05
-5.0595029435452e-05
-3.20845115876762e-05
-3.40998611686115e-05
-7.88199415359791e-06
-3.7077919666199e-05
-1.78314098940508e-05
-5.55284352208659e-05
-4.42544797725131e-05
-3.42793332394721e-05
-1.16681673480499e-05
-5.49453788791525e-05
-4.04974528797355e-05
-2.80880717287488e-05
-2.78237244902695e-05
-3.90933200472855e-06
-7.23882591402027e-05
-1.17675148220777e-05
-4.17978494318596e-05
-7.50718959692184e-06
-5.59639025346262e-05
-2.90379246497446e-05
-4.24659168756247e-05
-3.77345668851405e-05
-3.09062064675094e-05
-2.01341218323127e-05
-6.5590055751771e-05
-3.24870707813619e-05
-3.68598667135169e-05
-3.53557556463731e-05
-2.75275499294623e-05
-4.81438060682358e-07
-5.72861519292189e-05
-3.41642201926783e-05
-4.41528120446475e-05
-2.36037368276012e-05
-5.97726662132534e-05
-1.377009656652e-05
-4.87479993007341e-05
8.07567190398734e-06
-2.10419534710396e-05
-3.69847767976129e-05
-3.37074305698685e-05
-2.27090211584216e-05
-2.8756071566594e-05
-6.2679139223379e-05
-2.17869430707048e-05
-3.24356053528239e-05
-1.93320976088596e-05
-6.70244752336785e-05
-4.43174071635788e-05
-5.32029940727195e-05
-4.6495947304352e-05
-1.23174716802124e-05
-4.03220448639546e-05
-5.17814052107614e-05
-2.44492140902634e-05
-3.02912869254748e-05
-5.65327463271243e-05
-1.28520393516128e-05
-6.83258156312775e-05
-2.67060547761187e-05
-4.67283204837949e-06
-1.49287370090017e-06
-4.80291714755341e-05
-5.34096714893386e-05
-7.32126896490992e-06
-7.19956618866722e-05
-3.34411989922962e-05
-3.71308713597241e-05
-3.23144556735163e-05
-2.28085877826902e-05
-2.97643623984234e-05
-3.53891151129623e-05
-8.04458425469002e-05
-5.54270328240515e-05
-7.8793777428377e-06
-3.85163913217176e-05
-6.44505179568018e-05
-2.94393028375109e-05
-4.79363277819065e-05
-7.68741848820031e-05
-1.7489365689188e-05
-2.09075600088759e-05
-3.71000507813558e-05
-6.25769294273891e-05
-3.90904037171755e-05
-2.57339995115437e-05
-4.05702238127821e-05
-4.31651013690532e-05
-1.58187481227805e-05
-5.0361564468644e-05
-4.69314329596721e-05
-2.55259222577286e-05
-6.06150331108115e-05
-3.10212440043902e-05
-5.84495834017475e-05
-5.0163747864672e-05
-4.40877009893371e-05
-3.08400203726337e-05
-5.62156804943429e-06
-2.10348725988735e-05
-6.39668787714124e-05
-6.52055990265476e-05
-6.3008989651731e-05
1.66974781968207e-06
-3.21680658712314e-05
-2.38068540592225e-05
-6.97207203874926e-05
-2.02513462592023e-05
-2.4749809019712e-05
-1.51064910036961e-05
-7.45645679211511e-06
-3.37988973485776e-05
-3.81340710757136e-05
-5.19806830654457e-05
-3.09506062792668e-05
-3.68722757802491e-05
-8.31649051831607e-05
-4.00059917040765e-05
-1.75824484955933e-05
-4.97440829193237e-05
-4.94482555402642e-05
-2.44766762518445e-06
-8.39012746558447e-05
-2.74254981683402e-05
-4.84464726898995e-05
-3.23925291683247e-05
-1.13561906960595e-05
-6.30446389173449e-05
-5.19645063563681e-05
-1.14938114905647e-05
-2.15692255123899e-05
-4.65221513765568e-05
-3.93261747934579e-05
-1.16687476800928e-05
-1.47899627106128e-05
-2.75315719570016e-05
-4.03131984175652e-05
-1.17014472358969e-05
-3.23767561527884e-05
-4.09801703019249e-05
-2.1773947688607e-05
-3.14708901151563e-05
-4.76121162828831e-05
-1.85187730192235e-05
-3.91018586662507e-05
-7.16423366342962e-05
-5.53330044091957e-05
-4.78783663528945e-05
-3.57932084152601e-05
-6.35923911190076e-05
-5.14973091925354e-05
-2.26730584063652e-05
-5.35395644948215e-05
-5.26475572407806e-05
-4.64691743262629e-05
-7.25664836624693e-05
1.53338509468059e-05
-3.88415492708204e-05
-2.91101202204526e-05
-1.36667450755416e-05
-4.79078385943036e-05
-4.87263149135716e-05
-4.08848478923054e-05
-7.77130370322045e-06
-4.20845938621362e-05
-2.52454790598877e-05
-5.47650628189609e-05
-3.56886328110301e-05
-3.91889680935129e-05
-4.1225133803993e-05
3.99689746176034e-06
-1.49645339051659e-05
-4.01441104497582e-05
1.15164479061671e-05
-3.53715012095292e-05
-1.4368433149146e-08
-4.77514438381472e-05
-2.15454339201602e-05
-9.56929915483427e-05
-5.06068871273023e-05
-2.4312396882557e-05
-4.47527071379799e-05
-4.33801885203565e-05
-3.0907976820859e-05
-2.12357273623466e-05
-1.16537940435269e-05
-3.21811855374127e-05
-2.34164084979927e-05
-1.29575771701614e-05
-2.32759039142938e-05
-8.60605513970478e-06
-2.05959790511506e-05
-1.90299981397808e-05
-4.20340340989579e-05
-1.20476114167676e-05
-2.39661224769559e-05
-3.47151375865254e-05
-1.67308633704252e-05
-2.7953774880677e-05
-7.7972100820288e-06
-2.46459047635444e-05
-2.74265045082672e-05
-1.41978008248985e-05
-6.45115313684408e-05
-2.22384242865068e-05
-1.36325749682825e-05
-2.75599413570794e-05
-5.15931551903085e-05
-1.96119641684929e-05
-2.51151609821843e-06
-3.01442627602271e-05
-2.7799131638588e-05
9.62587009889206e-06
-2.64942813307811e-05
-4.62708772722728e-05
-6.53393031552617e-05
-8.38380213254461e-06
-3.02856654730104e-05
-1.55812777736901e-05
-4.24109875287777e-05
-4.05110732195411e-05
-3.4887774200653e-05
-1.88304272386058e-05
-2.72545181119877e-05
-5.80845152372655e-05
-4.98241292724865e-05
-6.00420010071074e-05
-2.19002971476164e-05
-3.32174185613242e-05
-6.34396197246019e-05
-3.17014614901407e-05
-3.22341626689773e-05
-5.91504895553927e-05
-2.73891548376378e-05
-2.37951839500339e-05
-1.33651064909607e-05
-3.71297616868421e-05
-4.76547535710979e-05
-1.94064023171398e-05
-2.59275839368098e-05
-5.72753027036302e-05
-1.95432977975139e-05
-5.5691295417222e-05
-5.40300238898014e-05
-1.60938015507317e-05
-7.5842493770826e-05
-6.63896019066324e-05
-4.42218989306066e-05
-5.95562442792869e-05
-6.81221646371555e-05
-2.83466076114971e-05
-1.36333088022276e-05
-3.99809062344669e-05
-4.88067175888367e-05
-4.10607346844573e-05
-3.16356585702156e-05
-1.51212766693264e-05
-4.17814566754412e-05
-5.98006173557373e-05
-3.71276206807692e-05
-5.7316392167625e-05
-1.84565068944916e-05
-8.66748573995977e-05
-7.50877237001792e-05
-3.86271712236938e-05
-4.44679778906234e-05
-4.44909952517156e-05
-6.01270626863796e-05
-7.90693064208839e-05
-1.99141323615436e-05
-4.73345727795011e-05
-2.68852017621529e-05
-4.77609325726872e-05
-2.81957298571003e-05
-3.43339942696249e-05
-4.55333227173339e-05
1.44248429255447e-05
-3.38096727327755e-05
-1.55047812016012e-05
-4.15849920168551e-05
-1.32828190713449e-05
-4.47030644984613e-05
-4.38914999466711e-05
-1.9541031310636e-05
-2.33816486590115e-05
-4.97336351142052e-05
-7.54000531854683e-05
-7.01619495886042e-06
-5.39057029578555e-05
-6.95047395467945e-05
-6.2355286100122e-05
-2.06676752970663e-05
-2.67568517659454e-05
-4.1584888040406e-06
-1.96209556863732e-05
-3.05426642920838e-05
-1.49179244752285e-05
-4.30838475690478e-05
-1.33196692498172e-05
-6.33417273163455e-05
-3.72462677153158e-05
-2.78352894557754e-05
-5.63318471720005e-05
-3.36579130700686e-05
-4.53312276911066e-05
-1.81215060482748e-05
-3.55510836758971e-05
-3.70464009190089e-05
-3.53493266259777e-05
-1.35575617958076e-05
-5.75222945506703e-05
-3.95726936673296e-05
-1.86690251159248e-05
-2.71034028031792e-05
-3.91649443220594e-05
-4.29601416682854e-05
-2.73836847555242e-05
-2.66715219649781e-06
-2.03743542874196e-05
-4.45555462637412e-05
-1.71635815923465e-05
-4.58681587164583e-05
-5.83302291912643e-05
-2.04182493722768e-05
-6.08462174470072e-05
-1.97488773171562e-05
-9.66120376365209e-06
-2.75630694033394e-05
-5.59137054023055e-05
-2.8558644971074e-05
5.0543311435317e-06
-1.91553294875797e-05
-4.35726075479014e-05
-6.61553362825126e-05
-4.43998569493416e-05
-3.66344535891264e-05
-4.04506788101405e-07
-3.78611783559428e-05
-3.21155527596876e-05
-1.68037886750753e-05
-9.27858098743935e-06
-7.34705028511244e-05
-1.672270588655e-05
-5.47973408960637e-05
-2.03409095262489e-05
-6.42122293690897e-05
-3.57083266872392e-05
-5.71633292006088e-05
-2.27750462602451e-05
-4.1671412711164e-05
-3.59517410427192e-05
-2.51963066950389e-05
-4.28163519837336e-06
-2.36847700319312e-05
-2.1230410177941e-05
-3.6846190815027e-05
-1.45971265332164e-05
-2.88039428623154e-05
-1.64765565271562e-05
-4.09636019151992e-05
-9.52920644845786e-06
-2.88667059969374e-05
-1.37741647228085e-05
-2.95900708832408e-05
-2.02971355211107e-05
-2.66986653727527e-05
-4.29154082715457e-05
-3.9674453092862e-05
-1.85980813822006e-05
-1.68991166156847e-05
-2.36701753749575e-05
-3.18625637054628e-05
-4.21449317177959e-05
-2.04527110470457e-05
-4.87896548762293e-05
-1.43176835308244e-05
-2.15684839370332e-05
-5.84994527240449e-05
-4.88846378377581e-05
-1.15504844418223e-05
-4.91242867508479e-05
2.8506677689955e-07
-1.40839741511569e-05
-2.63547580554076e-05
-4.08612108676949e-05
-5.46346526236621e-05
-5.1540737293138e-05
-2.5379360968924e-06
-3.89424008792929e-05
-1.90291234386312e-05
-1.52732019850373e-05
-5.40078794601762e-05
-8.08107457077045e-05
-2.66957822137779e-05
-3.11913738074924e-05
-5.7477028917128e-05
-3.47543259830897e-05
-1.52241178311495e-05
-2.24783896131173e-05
-5.83279631069307e-05
7.00083400997489e-06
-3.33853565849798e-05
-3.1757683224582e-05
-1.54061445225682e-05
-4.4046673531189e-05
-5.37387099315397e-06
-3.89687085351854e-05
-1.60066683798529e-05
2.00332415676422e-06
-2.82232667432735e-05
2.22741584854268e-06
-3.44001952361022e-05
-1.9809820028424e-05
-4.62844407681359e-05
-4.91964843457053e-05
-2.21322960506545e-05
-1.50995245572765e-05
-5.08331092413504e-05
3.53798956691456e-06
-2.35279486799984e-05
-3.33070320788775e-05
-3.93332940372339e-05
-9.96929325724767e-06
-4.42872020942592e-05
7.85983133320693e-06
-3.4557480905252e-05
-3.44620228726138e-05
-2.60033196780756e-05
-2.91902852281283e-05
-5.13723065881186e-05
-9.29524927245982e-06
-7.62470979690977e-06
-5.30372765628129e-06
-6.5597601843926e-05
-1.69867177179098e-05
9.10925300982e-06
-6.86496903228296e-05
-1.89878967120008e-05
-4.18209506868251e-05
2.92936305939956e-07
-7.42412218963263e-05
-4.29162992539676e-05
-1.22183146485082e-05
-5.52969455520382e-05
-1.30630860076317e-05
-4.61866072794796e-05
-2.83821731337627e-05
-2.75927507394095e-05
-2.53646905892863e-05
-4.01310630341315e-05
-3.92048315954435e-05
-4.18114938947382e-05
-5.8144841350386e-05
-3.5231744100372e-05
-2.96049728541773e-05
-5.10059911315001e-05
-4.12121093009707e-05
-3.16333768987615e-05
-6.43273631726821e-05
-4.9952908115485e-06
-3.08929433037829e-05
-3.59121764614399e-05
-3.75176365004015e-05
-2.90926150997365e-05
-3.22555246089191e-05
-6.91961660896312e-05
-1.85818381558764e-05
-1.05544260289326e-05
-3.38711927570426e-05
-3.51004389581994e-05
-5.82494790750819e-05
-1.01684122265636e-05
-4.94552520510601e-05
-3.19426448688542e-05
-6.83834708574976e-05
-3.97776717834514e-05
-1.51339989503822e-05
-4.24326138059149e-05
-3.17487769207821e-05
-1.55072898153062e-05
-3.51463628479453e-05
-1.77973084638319e-05
-7.59524629686905e-05
-3.31199068424333e-05
-8.68083175634045e-05
1.99167109576045e-05
-1.98598069727273e-05
-7.21961380655758e-05
-5.72723595805934e-05
-3.29707038238945e-05
-5.86453307731215e-05
-6.30691185997895e-05
-3.41828489922083e-05
-2.39218921014357e-05
-3.17651552608997e-05
-3.00094081724097e-05
-3.43432249099015e-05
-1.16843914007472e-05
-1.94988221536806e-05
-6.61106327749471e-05
-3.08341973612601e-05
-8.01692405563861e-05
-7.69867601773361e-05
-5.33259266897887e-05
-4.73205145280898e-05
-4.86084873845124e-05
-4.42159561849185e-05
-2.53429495490875e-05
-4.58832804429693e-05
-4.43686537071587e-05
-4.68650753968364e-05
1.90631213641726e-06
2.90565522975432e-07
-4.69250002826039e-05
-7.15062648346956e-05
-5.13512123559e-05
-6.09121000800599e-06
-2.46234774314323e-05
-3.04465928562233e-05
-1.50752041892053e-05
-2.16325186159144e-05
-1.35838129762933e-05
-4.78868487877888e-05
7.73252078022848e-06
-2.29635159263013e-05
-6.69924786760672e-05
-2.11824492428162e-05
-3.65182364750734e-05
-5.27128345394656e-05
-6.63038415052267e-05
-6.80059316223479e-05
-2.69587808738768e-05
-2.13694973901135e-05
-6.69002948043083e-05
-4.02930919159299e-05
-4.51742679827843e-05
-5.30618647346652e-05
-4.14285323788662e-05
-3.82219542101841e-05
-5.74017024196864e-05
-4.34773684415092e-05
-3.76376452467122e-05
-4.04240744872254e-05
-1.74061650993823e-05
-1.6931795939123e-05
-1.87605079246537e-05
-2.44508336939612e-05
-5.4745540120907e-05
-2.01825507070125e-05
-1.64974371170031e-05
-2.96276057057642e-05
-5.74537262169817e-05
-2.55134344790388e-05
-6.44735586715889e-05
-3.43038467673619e-05
-4.85854875405122e-05
-2.9363391011049e-05
-5.68070360480597e-05
-5.65185619460324e-05
-5.43445036421371e-05
-5.50583646166358e-05
-3.52642042403035e-05
-1.49465090894157e-06
-1.65535642891049e-05
-6.36662248491687e-05
2.95244633576982e-06
-5.61542372220214e-05
-7.18369391801921e-05
-2.24124403806834e-05
-2.78626394465117e-05
-1.67767111458702e-05
-1.23859711352057e-05
-2.25682841420357e-05
-4.11115399982916e-05
-2.70685323258855e-05
-4.80636760193984e-05
-2.47860738173472e-05
-2.33948609634915e-05
-1.94236150389003e-05
-6.23709075615009e-05
-3.79098334634321e-05
-8.4808224717691e-06
-2.14237793386964e-05
-1.37615295906713e-05
-1.89133558373741e-05
-3.89789005828284e-05
-4.57730376787951e-05
-3.89143603328387e-05
-2.9196739347702e-05
-2.07799860675832e-05
-5.85376461010742e-05
-1.93109578490369e-05
-3.24953363025432e-05
-1.78803886949481e-05
7.46824575935035e-07
-2.9536402377922e-05
-4.32066525901079e-05
-2.65961309868205e-05
-4.8893201519637e-05
-5.13612579545345e-05
-1.04933468283275e-05
-2.90234381153246e-05
-2.18969432062029e-05
5.40418084775123e-06
-5.14742098172159e-05
-3.19774360934461e-05
-4.31693594307772e-05
-5.10416559494724e-05
-5.60129822909262e-05
-2.22985949526271e-05
-3.31535004616556e-05
-1.06903318166777e-05
-6.69503536995479e-05
-3.64596550522741e-05
-5.14774663885097e-05
-1.04988766927368e-05
-4.81861152603248e-05
-3.16549076163634e-05
-4.36853434402737e-05
-6.49345995516795e-05
-2.22454522994389e-05
-3.57737575161589e-05
-3.23905646030518e-05
-4.56698070121528e-05
-9.80825840109245e-06
-1.81453550673571e-05
-2.34686298872414e-05
-3.89904536319656e-05
-2.75318692321566e-05
-4.08692508728324e-05
-6.65352832802912e-05
-2.62116434232047e-05
-5.48439151036133e-05
-4.36902577163682e-05
-2.73606919268479e-05
-1.49758660451422e-05
-2.86950272251301e-05
-3.96362722033775e-05
-4.67660424126533e-05
-4.5044204389004e-05
-4.38126730854084e-05
-5.01645619208437e-06
-2.96162280220555e-05
-9.14149272850359e-06
-4.23774548913215e-05
-3.54915915043046e-05
-7.17759724865584e-05
-6.25469082917515e-05
-4.06200714322205e-05
-3.20190035938885e-05
-2.6870310113644e-05
-2.20276694254931e-06
-3.76694866826834e-05
-2.38173034953247e-05
-3.59551153370004e-05
-5.22388283680131e-05
-3.56146304402872e-05
-2.98534050671861e-05
-6.19467903280316e-05
-2.96785314257313e-05
-5.48802284300942e-05
-3.06365085658269e-05
-4.25899668574095e-05
-1.99570844302543e-05
-1.70398727836645e-05
-1.9668544017223e-06
-4.96488243015172e-05
-2.50331765523171e-05
-1.49190962868217e-05
-6.4425966867527e-06
-3.47998630040614e-05
-2.69519674937118e-05
-3.86302941831407e-05
-3.31770154713261e-05
-2.48934968003779e-05
-3.47769262554955e-05
-3.50733359851374e-05
-2.14764421587645e-05
-1.63195327014529e-05
-1.74794030865008e-05
-3.75737219258962e-05
4.05382762254529e-07
-3.60373034994332e-06
-1.73255636140353e-05
-2.7967679873653e-05
-6.5185959342129e-05
-5.38408770853607e-05
-2.73320413329688e-05
-3.4259881076706e-05
-6.85696148376048e-06
-3.66470569764566e-05
-7.07542039974996e-05
-4.84587897942197e-06
-7.3564669698384e-06
-1.14727898410616e-05
-2.62978722231603e-05
-5.17306971928881e-05
-5.13806356334058e-05
-1.87216111355385e-05
-5.65159784049746e-05
-1.32817425444687e-05
-3.87514350859698e-05
-2.06456926843499e-05
-4.06520795022039e-05
-4.16726712956029e-05
-3.46093670178972e-05
-3.79523301700303e-07
-9.29804554590629e-06
-3.92947050050988e-05
-3.78079169427638e-05
-5.95142416970013e-05
-3.35357716989851e-05
-6.36364790699887e-06
-5.9755171857721e-05
-6.09972308525924e-05
-2.51661538260338e-05
-4.51451986388178e-05
-4.29561497314803e-05
-7.06972460395065e-05
-5.12074220029885e-05
-3.93294947678929e-05
-3.01443195036343e-05
-3.22971470177177e-05
-4.03081880475841e-05
-2.16099345675062e-05
-3.49596835932705e-06
-4.21654238719721e-05
-3.72287038792019e-05
-1.09961716847354e-05
-2.93742827134534e-05
-5.05625482282466e-05
-4.30067938372235e-05
-4.69137754749993e-05
-2.78883145454675e-05
-6.88109072764179e-05
-5.71495818627717e-05
-3.25335302716552e-05
-3.3091421525658e-05
-4.36731457509666e-05
-3.45713639499674e-05
-4.023019241339e-05
-1.16329536011104e-05
-4.10050827191658e-05
-3.68702522718259e-05
-2.95532117982161e-05
-3.05083875264571e-05
-5.15167835192971e-05
-7.0538827079979e-05
-3.50539201330194e-05
-5.22218418094741e-05
-3.11584104137052e-05
-1.87322221057095e-05
-6.43145247023943e-05
-2.14759515961755e-05
-2.51668730731724e-05
-3.29003436707975e-05
-1.47302917087522e-05
-3.39539100338979e-05
-4.28122910047976e-05
-2.28885175505979e-05
-3.29212148009633e-05
-5.09013335251517e-05
-4.0002439566846e-05
-1.21559178569057e-05
-6.20335315595689e-05
-4.10148141301934e-05
-5.71911186767774e-05
-2.19328928585688e-05
-5.43106601045855e-05
-6.59419237013264e-05
-2.83726446141281e-05
-3.86220112755025e-05
-3.58906817924835e-05
-2.67272805529259e-05
-2.6591184155613e-05
-4.03740294081873e-05
-6.71550297126241e-05
-4.93515628471516e-05
5.37381036594698e-06
-4.34478007028789e-05
-3.28692258323188e-05
-2.14035871831234e-05
-3.94389600970694e-05
-7.51705124007375e-05
-2.12434786257971e-05
-5.42674934491068e-05
2.82434067874218e-05
-3.3927196468334e-05
-4.66716854093402e-05
3.62225635008993e-05
-2.59681539519569e-05
-5.9545837583196e-05
-3.85854637760505e-05
-2.21643125063625e-05
-1.37543450622124e-05
-2.97303058259157e-05
-2.15329971667557e-05
-3.86400525708777e-05
-6.13000038003405e-05
-1.72846635299008e-05
-7.3503648358855e-05
-1.47699547455959e-05
-7.88979833740673e-05
-2.72857993157852e-05
-6.15014007441449e-05
-4.50845994176426e-05
-1.82296494157164e-06
-2.40978658134775e-06
-3.65542155711675e-05
-2.70927155814035e-05
-4.10505640770496e-05
-8.1195082061895e-05
-4.98720430694037e-05
-5.91247331694767e-05
-5.86439116159323e-05
-2.67886559111041e-05
-5.2865435563935e-05
-1.25383270653193e-05
-2.65988860725681e-05
-3.30940550941188e-05
-5.10831693925554e-05
-4.99375984115073e-05
-2.22693281121028e-05
-4.0119546597791e-05
-1.77665664629569e-05
-4.19835529032727e-05
-2.61449771941176e-05
-3.06179101126117e-05
-5.01587150298843e-05
-6.06972994873326e-05
-2.16219367797016e-05
-2.50111312705778e-05
-5.12278927200277e-05
-3.8158050041629e-05
-4.39096711987449e-05
-5.98825245820858e-05
-5.14936946380629e-05
-2.44179354363158e-05
-2.33378278530936e-05
-4.97035431270323e-06
-2.56410073351584e-05
-5.6688520678553e-05
-7.89810132157992e-05
-4.7302052133164e-05
-6.44560037367672e-05
-2.1333642403611e-05
-3.20312464736546e-05
-3.47945261708447e-05
-3.61078024689343e-05
-2.37924285107546e-05
-5.05776862464671e-05
-2.84935741632953e-05
-2.29041233066332e-05
6.40730982747154e-06
-6.83647543022248e-05
-4.75561782546229e-05
-6.85126195780891e-05
-4.17886533184812e-05
-2.8105085020483e-05
-3.46810541427997e-05
-6.02975726160904e-05
-3.2921833975397e-05
-4.00676502600992e-05
-6.10852401898603e-05
-4.00008630934449e-05
-2.11990641437457e-05
-3.61570524594716e-05
-2.84798257617294e-05
-3.3996491725246e-05
-2.95796968787728e-06
-6.11512362367882e-05
-6.85862356102591e-05
-2.24559121760083e-05
-1.6193843111203e-05
-5.66674268646629e-05
-2.51737686714349e-06
3.02775549231303e-06
-4.79862034477244e-05
-2.59578183788009e-05
-6.32123692571891e-05
-4.95566305075346e-05
-3.69880375504428e-05
-6.66623833301785e-05
-3.44971554247283e-05
-3.21002962054996e-05
-2.48539847923598e-06
-5.82220189964715e-05
-6.2058644708957e-05
-6.1402413591157e-05
-3.55962345028081e-05
-3.25281257133818e-05
-8.61156499817695e-06
-6.09693415931682e-05
-5.31206892333268e-05
-1.5927419568296e-05
-3.26195031752951e-05
-2.95446854980603e-05
-5.48265155995147e-05
-5.89504680630405e-05
-4.39268177882978e-05
-1.43088937520555e-05
-4.16449882818593e-05
-3.2311108107156e-05
8.11151494946025e-06
-5.29693298490446e-05
-4.41120348352494e-05
-5.50148440977201e-05
-2.45387457177643e-05
-1.70402117520062e-05
-2.78288593249324e-05
-4.56277598145036e-05
-4.17706722061783e-05
-5.01618023130021e-05
-4.96866623718801e-05
-3.55168330669741e-05
-3.67857583592426e-05
-2.62263014203577e-05
-2.90570870086502e-05
-2.42340355326511e-05
-2.28943067049943e-05
-4.12814563364889e-05
-2.72303725571554e-05
-1.99869100778738e-05
-3.96193663441698e-05
-1.46500518869314e-05
-6.27114687223234e-05
-3.09980895743873e-05
-1.19262207571598e-05
-4.02071403514714e-05
-6.06689821430491e-05
-3.77458365311119e-05
-3.54613546332845e-05
-4.95354527532503e-05
5.48040061748612e-07
-1.01077944770007e-05
-3.5696498574233e-05
-3.56751674035599e-05
-6.7235314873309e-05
-3.77219955693772e-06
-4.7538659135575e-05
-3.01592023514245e-06
-1.26604196104687e-05
-5.57347005372899e-05
-2.20577968387722e-05
-4.3301146005461e-05
-4.37834530226957e-05
-1.90269712652659e-05
-3.50895830649671e-05
-5.22789369617342e-05
-2.91207907988316e-05
-3.37610054143085e-05
-3.62571807712181e-05
-4.4685003450446e-05
-2.24924881096424e-05
-1.81130202571683e-05
-4.54248797663597e-05
-2.67658215793079e-05
-1.64449847177642e-05
-6.58446986967915e-05
-4.22919338767288e-05
-6.53342436938901e-05
-3.70469044193291e-05
-5.67461422099595e-05
-3.34954029370776e-05
-8.76053026750067e-05
2.16291813686447e-05
-3.94677153871538e-05
1.76933278805433e-07
-2.06082665400933e-05
-4.59875202570163e-05
-6.1333424217247e-05
-6.5823060491429e-05
-4.18019747738455e-05
-5.1986180580267e-05
-5.50369484353812e-05
-2.61083718670011e-05
-3.93504912160472e-05
-1.00879561284698e-05
-3.64708590171457e-05
-3.78761059520461e-05
-4.78015467069535e-05
-2.17305967120137e-05
-3.31627016697499e-05
-1.92996192565528e-05
-4.16996234928263e-05
-2.54604306410987e-05
-3.30383168773627e-05
-3.87050879316626e-05
-5.46426180719585e-05
-4.03879019554916e-05
-3.45315690695008e-05
-5.6881216387869e-05
-3.52976598016344e-05
-4.60259800167196e-05
-3.94252863524033e-05
-4.68060891085607e-05
-5.90206712226881e-05
-8.47897306743228e-05
-4.14154505285411e-05
-2.55308619531104e-05
-1.48687518411681e-05
-1.69707262676453e-05
-2.05991002504155e-05
-5.71824193857275e-05
-3.80656578034384e-05
-2.51650231831227e-05
-1.49394774459047e-05
-4.78807207014138e-05
-4.37781800628752e-05
-8.21335498341798e-06
-2.3521772993007e-05
-1.33986030004175e-05
-5.75011020956708e-05
-3.26291390190656e-05
-5.49900907565761e-05
-1.37195948690379e-05
-3.42827321681789e-05
-3.39006934021e-05
-6.15682087548411e-05
-4.76735607121175e-05
-4.57663022315905e-05
-3.78642350139454e-05
-1.34026279107593e-05
-7.58898362440149e-06
-1.73155229566671e-05
-1.74624509524487e-05
-4.38203054146211e-05
-2.52746249172632e-05
-6.22404113983021e-05
-3.65332111581906e-05
-4.67815705943293e-05
-3.23819268585085e-05
-4.90785079841498e-06
-3.18059621696094e-05
-7.15082248638636e-05
-1.56750741611836e-05
-2.91959926925874e-05
-2.26563877995572e-05
-2.99763900045346e-05
-5.73978453396753e-05
-3.6928717915052e-06
-3.14131433469269e-05
5.16276302095365e-06
-6.43200521730423e-05
-5.83648341599156e-06
-3.44618910932673e-05
-2.01707320143178e-05
-6.65664688441455e-06
-3.91324425518454e-05
-3.49437477496551e-05
-1.31968810109339e-05
-3.37331916881723e-05
-6.63941058099307e-05
-5.91770251883124e-05
-2.34871197775235e-05
-1.43668960807256e-05
-5.69698889265468e-05
-5.79562659198084e-05
-4.47333313383807e-05
-3.90151518306207e-05
-5.10384978007498e-05
-4.41023114773519e-05
-2.52791862652724e-05
-3.43558400773689e-05
-2.59113225743617e-05
3.9689319180372e-06
-4.66730947129502e-05
-3.82504448473885e-05
-3.40294126168625e-05
-4.3307781361356e-05
-5.70252619574799e-05
-3.22579632668351e-05
-3.82386652064068e-05
-4.08692870933866e-05
-9.5546257536219e-08
-1.39627718266079e-05
-2.03086462285063e-05
-2.2147987633524e-05
-1.56592827880741e-05
-2.35196840840704e-05
-4.88741062386596e-05
-5.72149451234387e-05
-3.63755337888537e-05
-1.34238708487903e-05
-3.22602316025071e-05
-3.40873028600887e-05
-5.86803046526998e-05
-4.86307277911954e-05
-6.17979811961515e-05
-7.17006797503799e-06
-6.14244705452488e-05
-2.67692255950438e-05
-4.68798408685213e-05
-4.22954535726266e-06
-2.71819285588083e-05
-4.97550626930112e-05
4.40065822269516e-06
-1.01949333792186e-05
-2.67206750306776e-05
-5.07465747402154e-05
-4.14084222839003e-05
-2.19126425183248e-05
-2.74350599734981e-05
-3.26102767140289e-05
-8.66017496740093e-06
-2.08349031984595e-05
-7.23397330900329e-05
-1.3795828558941e-05
-3.05989351511114e-06
-2.90609680816881e-05
-9.87158501277845e-06
-8.85306285991418e-07
-4.97040761267057e-05
-6.79331829047095e-05
-4.66313411343463e-05
-5.74146434584305e-05
-2.0733216224516e-05
-5.83410850766147e-05
-4.07964669539892e-05
-6.76478112027381e-05
2.63849692701724e-06
-2.11925039977564e-05
-2.64371574264565e-05
-1.99487626007947e-05
-4.17321018424291e-05
-3.55700186220777e-05
-3.17251266738568e-05
-2.60536214686802e-05
-1.51007324012115e-06
-4.77403546150917e-05
-3.95562451828421e-05
-1.37124419725967e-05
-4.65856139930876e-05
1.6389118480372e-05
-3.55436491202867e-05
-2.80626626519764e-05
-8.33464448939553e-05
-3.86471820016741e-05
-1.7163334658921e-05
1.49739677572491e-05
-2.79214519303379e-05
-5.30873198697587e-05
-6.71291998682125e-05
-5.1533276085698e-05
-1.99562633517626e-05
-3.02052869752912e-05
-3.02915633083699e-05
-2.71895492496278e-05
-3.25487850896686e-05
-8.08770546327724e-05
-5.60475308067642e-05
-7.1841659960326e-05
-2.14912092631926e-05
-5.57459757145174e-06
-2.1786237769135e-05
-5.45821826527801e-05
-5.2426528293402e-05
-2.39731721734563e-05
-3.04326502812683e-05
-2.51967382202128e-05
-3.65970586716339e-05
-8.92773027602173e-05
-4.09488474770455e-05
-5.89335144961361e-05
-4.85037465186763e-05
-1.17916762572948e-05
-3.4957374045673e-05
-5.20054825515378e-05
-3.43485536432272e-05
-9.31437477384728e-06
-3.40596654393837e-05
-4.9499686317893e-05
-5.12928648538701e-05
-5.24397531920676e-05
-3.59190904440959e-05
-1.52551495744436e-05
-5.35585749215948e-05
-4.81243357882058e-05
-4.14336633389491e-05
-3.79807475698753e-05
-4.95560209248825e-05
-2.44774669878375e-05
-3.44633793773871e-05
-2.11719656614946e-05
-1.59229472165369e-05
-4.7230642115764e-05
-3.29023775253453e-05
-9.27756223967631e-06
1.74386702739981e-06
-3.97896394185102e-05
-3.68745499618021e-05
-3.72405879473591e-05
-2.08670226802369e-05
-3.30121866324208e-05
-2.32513797449894e-05
-2.03320702633526e-05
-5.1748521362761e-05
-1.78022445956494e-05
7.59001019263803e-06
-6.38958256497117e-05
-2.56256896885716e-05
-2.78553102331119e-05
-3.51933608706315e-05
-4.44011891161101e-05
-9.68135510886504e-06
-3.96709870596805e-05
-2.16813181276403e-05
-2.78371082996382e-05
-5.13364570382728e-05
5.02881941466938e-06
-1.49186055544221e-05
-5.01039894495488e-05
-1.46234661760961e-05
-4.81404656648623e-05
-5.67457522446822e-05
-3.13033042557627e-05
-5.86489806637869e-05
-4.51926060389283e-05
-3.38557985385151e-05
-5.73693938574646e-05
-6.4412589828003e-05
-6.49542429317853e-05
-3.85429965391583e-05
-2.37344875595064e-05
-1.99239020339585e-05
-1.60354815038588e-05
-1.09655727667972e-05
-9.88968607191182e-06
-5.37658459684094e-05
-1.77076542960551e-05
-6.74351534445888e-05
-7.39677611696131e-06
-4.22104191422527e-05
-3.08075523848844e-05
-4.11341016582221e-05
-2.50174227358796e-05
-2.70929707479943e-05
-5.34343185076998e-05
-3.81148488826009e-05
-1.24552841812999e-07
-7.49947043204268e-05
-4.27807468017333e-05
-4.74976095515656e-05
-3.49308027601655e-05
-3.95007826652919e-05
-6.6975953892879e-05
-1.79889040497399e-05
-2.73519534885055e-05
-6.9587562625734e-05
-1.07547731912996e-05
-3.55800447570764e-05
-3.63483951039168e-05
-2.4313010557003e-05
1.97882408840855e-05
-6.60399121554437e-05
-2.2468313328933e-05
-4.40370949140751e-05
-3.45104046191513e-05
-4.46008833561879e-05
-2.26536812688614e-05
-2.82774225180566e-06
4.42260346947353e-06
-5.92160270925571e-05
-7.66902693126395e-05
-5.25119980198387e-05
-4.78534589816887e-05
-1.85490294324967e-05
-2.22365500897053e-05
-6.3933174933183e-05
-3.54809453460277e-05
-3.95698023223304e-05
-4.11029590285648e-05
-4.56061138907883e-05
-4.17520187584806e-05
-2.31672522736526e-05
-4.37094730270758e-05
-4.1111051618606e-05
-3.80687762106822e-05
-3.01978296889649e-05
-5.04111817162811e-05
-3.44302982690927e-05
-1.8108622276824e-05
-4.16249548761581e-05
-4.96190899980201e-05
-4.2285460974062e-05
-6.30454033479049e-05
-5.97199815968911e-05
-1.89872864264234e-05
-2.88855806846023e-05
-2.12646551535728e-05
-3.49343695427537e-05
1.62126697438534e-06
-3.65041341294525e-05
-1.2501985873468e-05
-2.32467718667449e-05
-3.95566071205856e-05
-3.09656301357236e-05
-4.65617156883838e-05
-9.58334310276017e-05
-2.95016995542771e-05
-1.55402934670918e-05
-1.29047346276158e-05
-5.49085640890538e-05
6.58116434192277e-06
-7.35500152899975e-05
-5.18496988674276e-05
-2.85268653165719e-05
-2.86496923012384e-05
6.62813411222461e-06
-5.34740666253832e-05
-2.60298689118367e-05
-4.32487421712789e-05
-1.65066681050989e-05
-3.72127381412472e-05
-2.64432381903877e-05
-3.26840410666078e-05
-3.53376055267255e-05
-3.24071147803056e-05
2.45745970470387e-05
-6.02504519009542e-05
-2.88829644521482e-05
-2.77514887232712e-05
-2.27060358027672e-05
-6.6405145947362e-05
-4.38680722761017e-05
-3.40283524899996e-05
-3.52182868935941e-05
-5.38724527020238e-05
-4.45824571519675e-05
-2.538259302878e-05
-3.06362985910929e-05
-3.47962684480486e-05
-2.13056440908528e-05
-3.81618776783253e-05
-3.40263882732884e-05
-5.54400708849006e-05
-2.7232975809237e-05
-4.94306592177521e-07
-4.57478549511062e-05
-4.5847835140747e-05
-1.49729313367818e-05
4.83366066107198e-06
-2.89871067602519e-05
-3.74114108407608e-05
-2.82044960228877e-05
-3.57512124777777e-05
-8.2631255895667e-05
-3.45109570223248e-05
-3.81831067456671e-05
-3.88115825277244e-05
-1.49770431841207e-05
-1.6889017154153e-05
-6.83591573378073e-05
-4.60398095574023e-05
-3.65688157901012e-05
-2.22603893100407e-05
-1.85680309697179e-05
-4.41250086926088e-05
-3.31356307456424e-05
-3.66765461308368e-05
-1.69402955550018e-05
-6.03877548579191e-05
-1.95903778294329e-05
-2.51085492053046e-05
-1.50813775543258e-05
-2.92213914964302e-05
-5.11369120791804e-05
-4.34602514863007e-05
-3.97426942165436e-05
-4.43585160218928e-05
-5.47133233293993e-05
-4.08529863120154e-05
-4.01608993151797e-07
-3.65954003398199e-05
-4.9966142089909e-05
-4.03468480428149e-05
-3.56655287176381e-05
-2.1963420923036e-05
-2.93252522092935e-05
-8.24197161486244e-05
-2.67593479961215e-05
-4.69656052894922e-05
1.01922333811507e-05
-1.8343741002465e-05
-4.21791430008036e-06
-3.34410112192124e-05
-5.21240570874543e-05
-2.34450118865094e-05
-5.44251735439766e-05
-1.37256831204422e-05
-7.60714635107814e-05
-5.62512747961337e-05
-1.93208675633445e-05
-2.35187229130948e-05
-3.20691528262642e-05
-2.54776749080438e-05
-4.11554683154836e-05
-6.73949198694395e-05
-1.18665296632392e-05
-2.64663761914691e-05
-2.64314311825179e-05
-3.81940169004409e-05
-2.79648554823022e-05
-3.58849316430875e-05
-3.58693994917127e-05
-4.96378353592299e-05
-3.20480220265943e-05
-2.55935956089791e-05
-2.47587862650555e-05
-6.01493834583374e-05
-3.91514702526282e-05
-4.31216126576134e-05
-6.26828335828684e-05
-8.17091699359821e-05
-3.68599262947356e-05
-3.15229785114086e-05
-5.03538730598479e-06
7.49942684387359e-06
-5.25524970193832e-05
-7.18192233106777e-05
-4.64918491414998e-05
-2.34801782617548e-05
-3.61993728174494e-05
-4.56143690335524e-05
-2.33632408134596e-05
-8.02197130609668e-05
-5.54738506180095e-05
-6.22164161024585e-05
-5.03976208716282e-05
-3.03418870644824e-05
-6.73695921973956e-06
-5.70590011044472e-05
-5.49622324762359e-05
-2.00822180733332e-05
-4.77317474441157e-05
-3.07944814875157e-05
-3.36762205389995e-05
7.83727595312564e-06
-4.05149233321079e-05
-5.73889269729358e-05
-3.15963994239054e-05
-9.3592200529486e-06
-3.83778521653012e-05
-2.33777488801729e-05
-4.15778681974192e-05
-2.90514562716416e-05
-3.11516424702639e-05
-2.68199280324409e-05
-2.70244848693362e-05
-5.11543544345964e-05
-4.06859046748729e-05
-4.31977838301426e-05
-5.76609339815434e-05
1.1306684954259e-05
-5.93351669087423e-05
-3.20589389501323e-05
-3.79361121271084e-05
-9.53471323754092e-05
-2.03201172502394e-05
-5.40682165625726e-05
-2.01289128195983e-05
-4.14171514973456e-05
-5.54964274502527e-05
-4.88894296708331e-05
-3.64013190585429e-05
-5.6598632217921e-08
-5.4736602692957e-05
-4.15121177422649e-05
-6.98173081440835e-05
-2.18437590949505e-05
-4.90083548427242e-05
-9.46143331214247e-05
-2.50688785873482e-05
-1.56216750817976e-05
-5.30852841231244e-05
-5.42821680872697e-05
-3.21733563222611e-05
-3.08663510925581e-05
-6.13220595644253e-05
-7.55299728179426e-05
-4.9710013870178e-05
-4.37354236558268e-05
-3.98211892279828e-05
-1.28986800934594e-05
-6.97516697951165e-06
-4.41442577980142e-05
-1.90127157287569e-05
-5.47063441687087e-05
-5.74031462952417e-05
-4.56225378812529e-05
-2.42679950963469e-05
-2.02519580130374e-06
-4.64000035769777e-05
2.29761689648421e-08
-4.34910228153216e-07
-3.53706001100164e-06
-2.91130682914234e-05
-1.1561006668267e-05
-2.20211449464085e-05
-1.29949729917547e-05
-1.98820730283109e-05
-2.50632845036107e-05
-8.67093345889039e-05
-3.89269371988286e-05
-6.45019455897896e-05
1.29459285949168e-05
2.44484677289727e-06
-1.30927243961293e-05
-2.49013304131407e-05
-4.41077502574591e-05
-4.70473861858501e-05
-8.16487748044718e-06
-5.77345385985878e-05
-3.72967711401229e-05
-3.14240066785519e-05
-2.92039263555616e-05
-2.8927974418753e-05
-1.80433035448441e-05
-4.78645576976351e-06
-4.96833040071336e-05
-3.48643141217852e-05
-4.16635771101872e-05
-0.000115268701761615
-4.61840677161817e-05
-9.60991671951872e-06
-4.85147669842378e-05
-3.89672603351565e-05
-2.98634565244465e-05
-1.8480889493465e-05
-2.38407502687607e-05
-1.64735809591249e-05
-4.23857888268869e-05
-6.75895994059072e-05
-1.18859623671974e-05
-4.05211914160916e-05
-9.40703095020746e-06
5.90478406490967e-06
-5.71873611271412e-05
-6.3425497560188e-05
-2.01239518678419e-05
-3.55359795620689e-05
-3.30125670571865e-05
-3.2957067529543e-05
-3.91675957102104e-05
-3.62594364657349e-05
-1.6005967046426e-05
-4.54039978647164e-05
2.69229766658452e-07
-4.38368591623314e-05
-2.01719798619878e-05
-1.33375676589043e-05
-8.37600053567569e-06
-4.65188908099322e-05
-4.08064810182924e-05
-4.0594239595911e-05
-3.90983808619409e-05
-4.7806432262746e-05
-6.55893956300586e-05
-6.61497565453396e-05
-3.27139212408423e-05
-6.79005443193681e-05
-3.03741158146349e-06
-4.12900662679712e-05
-4.81704255737858e-05
-4.05560836796471e-05
2.129890016962e-06
-8.74001058508002e-05
-3.91010221488751e-05
-3.78474334237365e-05
-3.96258657616177e-05
-3.06135225382922e-05
-2.74100420514791e-05
-1.10220421886065e-05
-2.90994980431434e-05
-2.54588215487282e-05
-4.2674053976686e-05
-1.21758411518334e-05
-2.02245921639219e-05
-2.19261871283665e-05
-6.46187623092857e-05
-4.20610837794452e-05
-1.99158132371368e-05
-3.56137883675621e-05
-3.26944245532696e-05
-7.0709640968663e-05
-2.67031678647487e-05
-2.34846016499801e-05
-2.72618854595046e-05
6.11547395465971e-06
-2.93624395924552e-05
-4.57601906809437e-05
-3.08527732338347e-05
-5.25313928957514e-05
-4.22314061047494e-05
-2.95431294961561e-05
-9.02674098565425e-05
-1.49502035927229e-05
-2.7885959366659e-05
-1.33779529045836e-05
-4.1530974116569e-05
-4.26641244960431e-05
-5.90728945739936e-05
-3.53788375453982e-05
-5.0203811390804e-05
-3.86875508288082e-05
-5.4955608058753e-05
-3.9190641583308e-05
-1.63884581652693e-05
-1.24195316770906e-05
-5.78882511756589e-05
-2.1774919777272e-05
-1.45922156355496e-05
-2.57746495191965e-05
-4.97098104914348e-05
-5.69995663293365e-05
-1.62975012202124e-05
-2.34811944436247e-06
-3.19802389056016e-05
-5.56231299945518e-05
-1.21146565565519e-05
-4.06403830848709e-05
4.74474897692889e-07
-2.33461722105268e-05
-1.75425689890539e-05
-3.70691868675225e-05
-2.26666714094402e-08
-2.19681083341975e-05
-4.76424553991719e-05
-6.79405049723409e-06
-3.49501355438597e-05
-4.21140481899974e-05
-2.88362831730614e-05
-1.83456426491066e-05
-9.51740889609285e-06
-4.42679553893587e-05
4.91773691035281e-06
-2.41710722303514e-05
-5.18418107214218e-05
-4.28392058592096e-05
-1.40924968867643e-05
-3.34753263271767e-05
-3.32826463315179e-05
-5.03693126385179e-05
-4.55303438001376e-05
-1.70970412543508e-05
-6.4531073703859e-05
-5.34750017039141e-05
-5.37599285308308e-05
-3.00833285730038e-05
-3.90853108815019e-05
-4.31776893229226e-05
-1.71196936019145e-05
-4.95146451607114e-05
-1.54757305229367e-05
-1.97026624733136e-05
-4.92054714365742e-05
-3.48368064409261e-05
1.03142137032265e-05
-1.87524961934694e-05
8.57426998572102e-06
-4.37337246413746e-05
-7.24994892175461e-05
-3.37368979668737e-05
-1.50152586626328e-05
-5.83028845018092e-05
-6.19335998201224e-05
-7.83548861387158e-05
-3.53020463928602e-05
-2.30796961296504e-05
-5.67743837846621e-05
-2.81781847311355e-05
-1.76704092429963e-05
-2.40292700348328e-05
7.55850253823594e-06
-3.20601854463885e-05
-3.14219228959161e-05
-3.8463194629535e-05
-2.27810179288478e-05
1.03861228829641e-07
-4.79520996386083e-05
-1.74232645404374e-05
-5.76291738689244e-05
-6.56718062558817e-05
-3.41128848358842e-05
-4.39475988058419e-05
-5.03256391185344e-05
-4.57072108458721e-05
-6.09521877721546e-05
1.5665135487353e-06
-4.6316595322473e-05
-2.62002512642843e-05
-1.53003599131775e-05
-3.58454792033288e-05
-2.46291362042829e-05
-2.27728645685144e-05
-4.11965939724443e-05
-3.02503681681555e-05
-3.57885983177576e-05
-7.39594767581535e-06
-2.60856311622346e-05
-7.3258482657352e-05
-3.74706445126755e-05
-1.95251211840506e-05
-4.4280961573645e-05
-2.92013926179104e-05
-3.60545779195924e-05
-1.10801911411273e-05
-5.79955386097529e-05
-4.72749275862789e-05
-5.46898998618566e-05
-4.66220061561904e-05
-3.10259760906999e-05
4.77766067936096e-06
-1.57357630626588e-05
-6.50156504525534e-06
-6.41526041236319e-05
-1.11185438090735e-05
-2.92497434351473e-05
-2.77249318192347e-05
-4.2032421513154e-05
7.63741820866988e-06
-6.4032210069638e-05
-2.28313976593017e-05
-5.00307887655499e-05
-6.46870710481956e-05
-5.12990443888957e-05
-2.93526778139854e-05
-2.09227582704368e-05
-5.67184916580415e-05
-4.08104305156559e-05
-3.10250581867786e-05
-3.85644426787812e-07
-5.69082885094872e-06
-4.14632750986532e-05
-8.78758015632262e-06
-3.55538320157391e-05
-3.13136055495364e-05
3.05586953498335e-07
-5.19045438364447e-05
1.73619119548312e-05
-6.946134670852e-05
-6.64940731908954e-05
-6.60854191271163e-06
-4.71309510280657e-05
-6.69376163761374e-05
-6.82741551240767e-05
-4.00666793906788e-05
-4.54317611100889e-05
-4.5377287358747e-05
-5.39983942212662e-06
-1.70181695662998e-05
-2.5753107588877e-05
-1.82604303379255e-05
-2.29443701814053e-05
-4.66019814680801e-05
-1.33076817186715e-05
-3.26116542311561e-05
-4.95672548155332e-05
-4.71323030815719e-05
-1.93378306334674e-05
-4.74359644602269e-05
-8.09904329086705e-05
-4.99595011508057e-05
-5.43411364109622e-05
-7.47873238822559e-06
-2.12996891001741e-05
-6.58450598286316e-05
-6.42164986133826e-05
-2.36350284369093e-05
-4.16245242008247e-05
-2.26081183096281e-05
-3.35021664603921e-05
2.06869467588053e-06
-5.181151480943e-05
-2.35109480060149e-05
-3.02299033665328e-05
-3.74690524935635e-05
-2.57941146265346e-05
-1.76699808268742e-05
-5.41105504873951e-06
-4.22380221567714e-05
-2.8635394701009e-05
-6.09264448439675e-05
-3.61100158387238e-05
-4.22304489156338e-05
-2.10733957675919e-05
-6.79955769990978e-05
4.25614085681188e-06
-5.203934921635e-05
-4.31746948470153e-05
-4.16122364555705e-05
-2.80947734469968e-05
-8.73437012471684e-06
-3.22256505468139e-07
-7.6639401942585e-06
-4.434500900417e-05
-2.01726255364764e-05
-2.43239330651203e-05
-4.61218530855323e-05
-4.41650447894629e-05
-3.10173326765182e-05
-2.09745605302148e-05
-5.93473996176917e-05
-1.45683568239702e-05
-1.28815382012132e-05
-3.75856149972258e-05
-2.25157983005276e-05
-1.55061176248419e-05
-3.85483496456492e-05
-6.36774507998723e-05
-2.81646222994311e-05
-3.43541953534494e-05
-5.99039155305708e-05
-1.55219887567507e-05
-1.69240970008532e-06
1.0702816486199e-06
-2.77078089064567e-05
-5.38408266787116e-05
-9.08966908459283e-07
-2.8347714832504e-05
-5.44722483516363e-05
-1.24313245020661e-05
-4.97411612948218e-05
-3.08329425959779e-05
-2.49114961637557e-05
8.2851311165808e-06
-1.80953596418567e-05
-6.87927012174677e-05
-5.3276779851931e-05
-3.8577867515689e-05
-2.75693547180177e-05
-5.97587793296577e-06
-2.58171430541556e-05
-3.02036837917822e-05
-6.3814102666331e-05
-3.57459578988243e-05
-3.94874500828074e-05
-6.17701731098234e-05
-3.66143242883274e-05
-2.15056025892776e-05
-2.72111895875419e-05
-1.5810538852513e-06
-4.48388356930977e-05
-2.57752526928481e-05
-3.50512920280374e-05
-1.78019465705451e-05
-3.92057628510933e-05
-1.56912170056499e-05
-2.45205034970644e-05
-3.9347467230739e-05
-5.26950269484814e-05
-3.54931562367173e-05
-2.8469995037289e-05
-3.12753403522559e-05
-4.20995337196144e-05
-1.78492449164162e-05
-2.44950250904077e-05
-1.94833829770825e-05
-2.58973504940344e-05
-9.85827390866385e-06
-4.0001290654028e-05
-1.97433872179626e-06
-5.10617630432766e-05
-4.52799015636329e-05
-6.5284576458418e-05
-4.3462909212525e-05
-4.04490266502183e-05
-4.22653856339461e-05
-3.21303325295444e-05
-6.86726408784653e-05
-6.40623409152791e-05
-5.10520691809684e-05
-3.39971133807677e-05
-3.23917823010332e-05
-5.81745012985227e-05
2.36288377041738e-07
-5.19648593677698e-05
-3.39191758172678e-05
-2.8530537960754e-05
-2.61059909804789e-05
-3.86555467389924e-05
-3.89632045981623e-05
-2.50911598602906e-05
-0.000114128139409069
-7.5767974425644e-05
-5.57883492955511e-05
-6.95976267071216e-05
-1.59804481312433e-05
-1.45910489666746e-05
-3.76615749986141e-05
-2.59240585697705e-05
-2.64178320531514e-05
-6.79538786789233e-05
-3.31309183297651e-05
-3.05955661325329e-05
-2.73253367288817e-05
-3.44807508765211e-05
-4.62614083205861e-05
-4.12750909614893e-05
-5.13267480256089e-05
-3.68065911382941e-05
-3.29309620315315e-05
-4.8798886914554e-05
-3.56018470868605e-05
-1.13281917185013e-05
-4.75927615462383e-05
-2.86676226979433e-05
-3.85329734271697e-05
-2.69640510359562e-05
1.01535325957416e-06
-3.59820984537852e-05
-8.53836055220847e-06
-4.33383963512045e-05
-3.26002890521659e-05
-4.24217906882916e-05
-4.21522115840244e-05
-3.61811762445735e-05
-1.23433241477399e-05
-3.75753884567803e-05
-4.19193494065664e-05
-5.00644280626353e-05
-7.53574746944533e-05
-3.4960593085211e-05
-3.6239972214312e-05
-4.22988363281472e-05
-2.65922168078649e-05
-2.44816151366077e-05
-4.52216571386454e-05
-6.26417263459847e-05
-3.07728386722876e-05
-3.09228054446798e-05
-4.75146020308671e-05
-3.36673696770294e-05
-7.63503588297989e-06
-2.45179262515394e-05
-4.42111039405875e-05
-3.84869118013385e-05
-5.21111203060713e-05
-2.90206380937538e-05
3.15736652824838e-06
-3.83201343112887e-05
8.98838840135053e-07
-2.30496380048764e-05
-6.22154747592189e-05
-3.32872115935267e-05
-1.91412884079485e-05
-1.38027793289914e-05
-3.79846942891985e-05
8.75639169069577e-06
8.84565334202038e-06
-1.38151506277862e-05
-1.30170423002087e-05
-6.73757144132694e-05
-5.66682458320652e-05
-3.09251773637472e-05
-5.4095097618255e-05
-6.66747139075045e-05
-6.98051438275399e-05
-4.08730922301687e-05
-3.82003200044721e-05
-4.98801898224755e-05
-5.47935372504064e-05
-3.61474386198652e-05
-1.90049802771101e-05
-3.06836137332094e-05
-2.00532171193624e-05
-1.45964468665575e-05
4.66481224888403e-06
-4.84689235320712e-05
-3.59985208891059e-05
-2.82578606437928e-05
-4.70060666468917e-05
-2.10473618272256e-05
-4.34311200549504e-05
-5.97651589120596e-05
-1.81422875924382e-05
-1.25223058155721e-05
-6.03124974682228e-06
-1.01751570897666e-06
-3.3997296185564e-05
-1.90867876241504e-05
-2.36655209064492e-05
-3.95325922774121e-05
-4.39939636251618e-05
-3.34426469730374e-06
-2.75180451535372e-05
-3.32347354547789e-05
-8.19482004207257e-05
-1.2189155526453e-05
-2.91724178946292e-05
-3.97444893091545e-05
-4.18631726806997e-05
-4.76158649368571e-05
-1.12300596890505e-05
-4.81031602806682e-05
-1.90102636814777e-05
1.81928975669309e-05
-3.7896447834863e-05
-6.01492288795009e-05
-4.33426061855503e-05
-4.43826578036769e-05
-5.85358425341172e-05
-2.59452804799597e-05
-3.2991448875494e-05
-3.38312763930992e-05
-3.17323751217014e-05
-2.16093125439962e-05
-2.61023748260678e-05
-2.45309578932909e-05
-4.74090699816833e-05
-3.29765797180127e-05
-2.8574983670694e-05
-4.23777146935744e-05
-3.41914979115092e-05
-4.33480954938905e-05
-4.32454440246356e-05
-3.29603289024427e-05
-5.73850902032252e-05
-3.75984398594666e-05
-4.34868960961265e-05
-4.19056665559853e-05
-3.42513107959608e-05
-1.51369159940616e-05
-1.96993382357766e-05
-2.82289461226276e-05
-4.64852009249564e-05
-5.6174308470127e-05
-5.61426371649477e-05
-1.30764494964006e-05
-4.21298260002168e-05
-7.50420529873974e-05
-2.37200298336655e-05
-2.63342907031838e-05
-2.82676874585043e-05
-1.56356806960274e-05
-2.0820139344009e-05
-2.57448195279312e-05
-2.93456504984754e-05
-2.87087296430603e-05
-5.27277032343407e-05
-4.05526229769518e-06
-5.62457691001911e-05
-5.42935640064587e-05
-7.13226005052103e-05
-3.61419897843267e-05
-4.45250443694516e-05
-3.40366621319e-05
-2.85818345042339e-05
-4.20929361392961e-05
-4.98977447059644e-05
-1.87345113380146e-05
-3.22936061364175e-05
-3.30249678781332e-05
4.32755321519396e-06
-3.51117162077051e-05
-4.92330138317315e-05
-7.65352138138454e-05
-3.93647052079489e-05
-3.79272795480067e-05
-1.85041324775039e-05
-5.00837838901319e-05
-1.07530961524236e-05
-6.1858075470305e-05
-2.61266286527379e-05
-2.11132384563271e-05
-3.89482780274199e-05
-6.37996514890538e-05
-6.56381415211705e-05
-3.80250666592196e-05
-5.81416806262867e-05
-4.79330267352982e-05
-1.99879238067085e-05
-2.51485128541863e-05
-3.91377230663093e-05
-5.85575165305766e-05
-6.17967189416291e-05
-4.71189576297513e-05
-4.30284320195886e-05
-5.99189081580466e-05
-3.79784404871521e-05
-5.39440216816675e-05
-6.32978937093716e-05
-4.95605415183613e-05
-2.7080071245323e-05
-2.23218117592052e-05
-1.07730507613015e-05
-4.15321762186904e-05
-3.95811083135659e-05
-2.45657224214779e-05
-3.55294944925245e-05
-6.17403488333433e-05
-3.43470270759462e-05
-3.80030174565517e-05
-4.53302938981448e-05
-3.28541889762247e-05
-2.47053855811516e-05
-1.01310954642952e-05
-5.40107660274505e-05
-1.12303252483989e-05
-4.95681477234582e-05
-1.50531293891906e-05
-6.21608122377081e-05
-4.51081321321367e-05
-4.19903029142803e-05
-3.75238904894419e-05
-5.37325520372115e-05
-1.34085062518254e-05
-3.79802813749927e-05
-4.19382906334541e-06
-4.51435257679455e-05
-6.29542268025167e-05
-2.80189964024707e-05
-4.25949370695763e-05
-3.43795210144245e-05
-4.41407850591383e-05
1.44072249347865e-06
-2.76519493712443e-05
-3.06446200730068e-05
-1.11730729821692e-05
2.06331139887027e-05
-5.52399745692617e-05
-2.51472686111133e-05
-5.14647410850771e-05
-4.23879295710764e-05
-2.20127205412321e-05
-1.29911281056159e-05
-7.63213370026902e-06
-4.29349833724043e-05
-2.42113094271028e-05
-2.35745595342012e-05
-4.26231194254602e-05
-2.67726666525286e-05
-3.20427503316819e-05
6.27768905084092e-06
-5.57628606495976e-05
-6.7867328995715e-05
-3.26715691028396e-05
-5.13768672710151e-05
-2.93546553273148e-05
-4.66132782869472e-05
-1.32957801608723e-05
-5.33341783557115e-05
-1.21543278163647e-05
-4.26317374708213e-05
-5.24685524299591e-05
-9.31852205797466e-06
-2.22779604530752e-05
-3.86175181232011e-06
-3.34917197392709e-05
-3.72740645257421e-05
-2.89689102959731e-05
-3.78368218099483e-05
-3.95719837124239e-05
-6.14502464254375e-05
-1.00222881102313e-05
-1.75894057211044e-05
-4.94553727419225e-05
-7.24493989295911e-06
-6.13007073824715e-05
-2.41217217024322e-05
-3.76777481145065e-05
-4.46548851142647e-06
-4.3847627053183e-05
-5.29486150452193e-05
-5.27982489436721e-05
-4.56628245655386e-05
-3.53310391484269e-05
6.83598996005328e-06
-4.60611999551885e-05
-5.62447872882602e-05
-2.54786512958559e-05
-5.40036227178847e-05
-1.82186010406243e-05
-1.89499718672571e-05
-3.07536163329808e-06
-8.83929783766291e-06
-6.68634805629835e-05
-4.37353905757752e-05
-4.3205370820863e-05
-2.06786857248966e-05
-4.08303126765026e-05
-5.51171825872814e-05
-1.9371267554268e-05
-3.04679811658404e-05
3.77430826482143e-06
-3.59609615925416e-05
3.09285518335866e-06
-2.04366848105219e-05
-4.80263676609494e-05
-7.68129590083677e-05
-3.40767056128451e-05
-5.149865646959e-06
-4.65370996009464e-05
-4.3335565792949e-05
-5.1654755454238e-05
-3.30762788819321e-05
-2.23718869820448e-05
-3.67591394269404e-05
-3.28977021050652e-05
-1.16382534607615e-05
-3.92766264676473e-05
-6.89455934437999e-05
-9.20647824084008e-06
-1.31238188845435e-05
-2.00630123011374e-05
-3.64007321796748e-05
1.07208354014851e-06
-3.30544355378259e-05
-2.33635774046718e-05
-1.77543298973591e-05
-5.79227315857663e-06
-2.66676190871185e-05
-1.74850328986868e-05
-6.24982673387823e-05
-2.83102398489317e-05
5.22009216509277e-06
-2.79797532138247e-05
6.56407245052407e-06
-2.3085764123506e-05
-4.94906407383183e-05
-2.84138846559653e-05
-4.17618193548686e-05
-6.66085884975799e-05
-4.6872821270489e-05
-3.06580285198376e-05
-1.28624844566724e-05
3.72591995453655e-06
-2.99530944896073e-05
-4.08088553152175e-06
-2.3959769410656e-05
-4.55726247863322e-07
-5.54993413588563e-05
-3.26543592757153e-05
-2.59962427990343e-05
-1.38213989582211e-05
-3.54473385972947e-05
-3.15239094184652e-05
-2.13578517488655e-05
-2.13096014065953e-05
-1.08313890267426e-05
-9.87709121669691e-06
-6.88739463510237e-05
-2.85806930353457e-05
-4.91360340917018e-06
-2.86282466696802e-05
-5.18981820767302e-05
-4.43673641137792e-05
5.0761513092951e-06
-3.81200304076918e-05
-4.76928940974943e-05
-1.72633466977231e-05
-2.00727797293541e-05
-2.04328694173114e-05
-3.31006207533327e-05
-2.19395371563622e-05
-5.02276396634939e-05
-2.22855270252743e-05
-3.12468380914911e-05
-1.02834889994444e-05
-4.07771431198003e-05
-5.35978303669469e-05
-1.46077405042217e-05
-4.58537868345701e-05
-2.98249504853995e-05
-4.83136838576311e-05
-2.37084710354898e-05
-2.87093882399004e-05
9.4361740792417e-06
-7.94432470026728e-05
-9.87944157869198e-06
-3.72174358816057e-05
1.37721693277997e-05
-1.82873491013432e-05
-5.60345414649372e-05
-3.08833362808792e-05
-6.10470681202388e-05
-5.60505355065696e-05
-2.62304732531596e-05
-5.25466012219352e-05
-2.26220711529156e-05
-5.55889678103166e-05
-1.33313014420735e-05
-5.95289723551365e-05
3.8104152207646e-06
-2.64111267581711e-05
-3.46558491554017e-05
-5.05288786832922e-05
-5.55439428610467e-05
-1.93988882854014e-05
-6.69916217474257e-05
-7.35182661644657e-05
-2.70174571195414e-05
-5.86062725303986e-05
-2.30748934759148e-05
-2.072939650198e-05
-1.74934798034183e-05
-6.54895216782303e-05
-3.77043900259207e-05
-4.62367794210815e-05
-3.06142854070939e-05
-3.97199593143858e-05
-3.0726739150763e-05
-1.27704944418916e-05
-2.69773049279064e-05
-7.96720377931494e-05
9.52872037043128e-07
-4.34240368958446e-05
-1.58329828973957e-05
-5.78436231295713e-05
-6.13939583797312e-05
-2.65644600323949e-05
-8.60010429124616e-05
-5.77525258858627e-05
-3.7153448995576e-05
-2.96738387828154e-05
-3.82110290741161e-05
-4.85472884745757e-05
-3.09204061262341e-05
-2.47057101521307e-05
-2.60844989179684e-05
-6.15178371483117e-05
-4.63770535132952e-06
1.00306492783785e-05
-2.07905143449191e-05
-5.40413550051828e-05
4.81111578890677e-06
-3.84340711649204e-05
-6.86031521462132e-05
-4.01505973797315e-05
-3.59614966040553e-05
-4.57996548349775e-05
-3.92311624715322e-05
-8.2944066896087e-06
-3.43384381375911e-05
-3.66607892709875e-05
-4.28378708702899e-05
-4.43045999381416e-05
-2.56904055147428e-05
-5.00886675422023e-05
-6.70708132520655e-05
7.25443077538534e-06
-5.27753827519921e-06
-9.57376293388799e-06
-3.55630571924172e-05
-4.81122895314702e-05
-2.71508249342575e-05
1.33031933796374e-06
-6.87119847300976e-05
-5.70553618108072e-05
-5.86368967488007e-05
-4.1908528608294e-05
-3.63469626010136e-05
-4.32081677545369e-05
-3.6936029765462e-05
-1.859974218964e-05
-6.4192362401633e-05
-3.84385558473888e-05
-9.45697165775958e-06
-4.51266120280002e-05
-1.17712015129775e-05
-6.21746859836008e-05
-8.22372107343026e-07
-2.95478042616143e-05
-4.36424151360779e-05
-7.94194532732861e-07
-2.87519859768396e-05
-5.68831009452993e-05
-6.48819035228034e-05
-7.08808805866549e-05
-4.12575144948474e-05
-2.90291374053363e-05
-3.54276367697583e-05
-5.30822078522305e-05
-1.40871189909179e-05
-5.71470729647343e-05
-3.33795400834016e-05
-3.47075209915709e-05
-7.38604178925708e-05
-3.70302394435932e-05
5.34541559437179e-06
-4.69781528514087e-05
-4.41230672578224e-05
-1.99282129470014e-05
-5.10033901876459e-05
-4.58919877655757e-05
-1.95742630469024e-05
-4.79619327171351e-05
-7.32711183931923e-05
-6.81181343113469e-06
-7.52754739331299e-05
-1.11850547386997e-05
-2.90088155240772e-05
-1.62998364252476e-05
-1.26499725698528e-05
-3.69438156802074e-05
-4.85813873651775e-05
-3.78609940693637e-05
3.34878919330609e-05
-4.31106174960318e-05
-3.27509320659018e-05
-4.72148183770629e-05
-2.74883620106816e-05
-2.69477200462258e-05
-1.88110218387423e-05
-3.28895672731248e-05
-3.10141515935531e-05
-6.33206641822933e-05
-2.46249120214928e-05
-3.37921927791871e-05
-3.36473246513106e-05
-1.44225392384123e-05
-2.15061770636371e-05
-2.06430210870576e-05
-3.72708867046199e-05
-3.99717759124151e-05
-3.61634575590334e-05
-6.62047572584341e-05
-4.32801392219017e-05
-4.775162690809e-05
-3.55552852710451e-05
-1.62111052816819e-05
-3.58469059188159e-05
-3.34981476001816e-05
-5.09009045923093e-05
-2.8846405872611e-05
-3.45493226861973e-05
-4.33014299223672e-05
-2.97360135983469e-05
-2.45225875612205e-05
-1.919876420533e-05
3.86068595180137e-06
-2.57358280113654e-05
-3.45229048044991e-05
-3.74237038984015e-05
-1.27063328357013e-05
-2.39534199576256e-05
-1.69370843685245e-05
-2.20386515135581e-05
-3.78703651769743e-05
-7.77046782779051e-05
-1.71369669270153e-05
-4.4972803530376e-05
-7.49802847589257e-06
-2.08638145369543e-05
-4.29019703903308e-05
-2.38971065026824e-05
-5.35069372559293e-05
-4.89022970317417e-05
-1.43346435564301e-05
-3.41042170712155e-05
-3.52259119060957e-05
-2.18533309355593e-06
-2.24422001858658e-05
-5.26170530701262e-05
-2.04256568314755e-05
-3.99056675171958e-05
-1.73478065283587e-05
5.07297373925489e-06
-3.01843840540585e-05
-5.84536615720999e-05
-4.49889895592839e-05
-6.80604651071459e-05
2.8333551714536e-06
-1.65879563420122e-05
-2.26491250803399e-05
-4.06431624951707e-05
-1.98060637106588e-05
-6.74057863210445e-05
-7.2496472810348e-05
-3.25716042360792e-05
-8.38878299903613e-05
-6.95932199018787e-05
-2.50279854562451e-05
-6.9353098637048e-05
-1.19685648774194e-05
-1.07667221362915e-05
-4.94726257937149e-05
-2.1912285552804e-05
-4.67901341326447e-05
-1.56806153532136e-05
-2.88973302061501e-05
-6.21341014918248e-05
-5.76812158483004e-05
-9.925375836076e-07
-3.47029343234607e-05
-2.45105864208515e-05
-2.41059638097097e-05
-1.4120226104731e-05
-3.16842734399076e-05
-8.40444120190424e-06
-2.41357033472612e-05
-4.47560059770425e-05
-6.48452638246801e-05
-2.76305405422962e-05
-6.04204163125266e-05
-2.81285865162142e-06
-4.54217669454906e-05
-2.83409163323526e-05
-3.32589803377737e-05
-2.03221824614058e-05
-5.01749835203835e-05
-4.05696893160784e-05
-2.25351007359957e-05
-2.50682081569013e-05
-3.22548103904692e-05
-2.87530486064537e-05
-2.81950015302492e-05
-4.15868288780769e-05
8.20929641323783e-07
-7.20170833955058e-06
-2.46977410308097e-05
-2.52076269726347e-05
-1.11174614301455e-05
-3.72879964807102e-05
-5.76458356716374e-05
-6.1588873976012e-05
-5.97062172126996e-05
-5.75599669946956e-05
-2.18772935023645e-05
-1.41949389460528e-05
-5.24749809332969e-05
-3.74735440616524e-05
-2.83014651160135e-05
-4.37144043918462e-05
-2.48356589558368e-05
-4.0039907815218e-05
-3.22526775117985e-05
-5.37203995798916e-05
-3.3810917410575e-05
-3.95921168957189e-05
-5.59834216281278e-05
-2.02434153107433e-05
-5.71140925314485e-05
-5.23427117313097e-05
-4.21076837909857e-05
-4.24948506950773e-05
-4.48594800395264e-05
-2.91693937553468e-05
-5.94925030525064e-05
-5.52009832106356e-05
-6.58013269379387e-05
-2.46095943050986e-05
-6.33880405601411e-05
-3.37504360183509e-05
-1.61917635652169e-05
-1.51145556169435e-05
-3.34967399686073e-05
-4.73787863681318e-05
-3.51402927667832e-05
-2.92152990455519e-05
-1.26318429476766e-05
-5.38305726304983e-05
-3.89801397684103e-05
-2.71358579721703e-05
-3.67374318939978e-05
-2.30482907850118e-05
-2.14271469299986e-05
-2.07270099420648e-05
-5.11307755794401e-05
-5.3960242575279e-05
-3.30625378550239e-05
3.16362901192466e-06
-6.08957145621405e-05
-6.30152137158874e-06
-3.84248064261641e-05
-4.02020899762266e-05
-2.63850628080891e-05
-3.11555441846314e-05
-2.11826437078686e-05
-2.77749974186619e-05
9.83616397440141e-06
-4.15137842346048e-05
-3.02265602076979e-05
-4.82493384830269e-05
-2.93846844506359e-05
-3.43887007134069e-05
-4.58070440716701e-05
-2.53314164538715e-05
-2.29323209261101e-05
-1.86252174333821e-05
-3.29466578467698e-05
-7.27999394858292e-05
-4.81580131557246e-05
-3.94282119977309e-05
2.3001878635075e-05
-1.83298587745685e-05
-6.75175585591112e-05
-2.84080756171919e-05
-2.68265930585679e-05
2.32918076391025e-06
-7.82618034776265e-05
-5.34127206461737e-05
-1.2951992789316e-05
-2.27301703565002e-05
-5.04959092107882e-05
-4.56154413225639e-05
-4.72107992781728e-05
-6.0838786380187e-05
-6.23206822843415e-05
-5.31837471511892e-05
-2.69315632204084e-05
-3.5258729456065e-05
-3.2295953013871e-05
-2.87131224872992e-05
-3.3460294799746e-05
-5.3246055266007e-05
-4.57687879814302e-05
-3.61151629740283e-05
-5.22290970310182e-05
-5.80625279552542e-05
-2.28964806731471e-05
-5.43148946578286e-05
-7.26760525035259e-06
-6.64879300525502e-05
1.57098034147601e-05
-2.98489712430542e-05
-6.31843294997581e-05
-3.99809859185846e-05
-2.50750520123322e-05
-5.80227256512358e-05
-4.67745234410544e-05
-4.24433149388898e-05
-3.18442224427768e-05
-3.97851928576128e-05
-3.85064265894854e-05
-5.5103172590463e-05
-4.16790589364958e-05
-3.61083987421792e-05
-5.35945027428597e-05
-4.23905671278151e-05
-5.16446463451039e-05
-5.2237610415531e-05
-2.55895094135161e-05
-6.55514762841723e-05
-4.83263057615811e-05
-5.30108136286566e-05
-6.33887271368184e-05
-6.63437220221108e-05
-7.30795895243247e-05
-4.93704721671518e-05
-4.37135041151967e-05
-6.89811265050819e-05
-4.35762753279771e-05
-3.65579372487554e-05
-1.86827236952631e-05
-1.31524162887024e-05
-3.97419872356998e-05
-1.33121335770649e-05
-6.16329478220054e-05
-5.37677904879122e-05
-2.72169500016284e-05
-5.37003012959131e-05
-7.01320188696407e-05
-2.41826943026378e-05
-3.72400138507754e-05
-3.42691873580468e-05
-2.47019047153506e-05
-4.05200655374066e-05
-4.74964729551213e-06
-3.07401514775003e-05
-5.09739151991604e-06
-4.6537495202285e-05
-5.17065468090772e-05
-2.78709783700276e-05
-4.1768520388574e-05
-1.70309999481279e-05
-1.61791440873147e-05
-5.95567077464622e-05
-7.37763271786703e-06
-2.51413335639186e-05
