# Supplementary material for: Research on computational propagation and identification of mine microseismic signals based on deep learning
Source: PLoS One. 2025 Oct 22;20(10):e0334641. doi: 10.1371/journal.pone.0334641 (PMC12543183; doi:10.1371/journal.pone.0334641)
Supplement: S8 Data — (ZIP) [file pone.0334641.s008.zip › 000100900002782.xlsx_0.txt_24.txt.txt]

-6.06738904508228e-05
-5.0819346758343e-05
-1.68263064674909e-05
-2.47107990700874e-05
-5.6755901331968e-05
-4.17744702518606e-05
-4.89970430450345e-05
-6.418290227649e-05
-2.82612556751468e-05
-2.29391220369083e-06
-1.53607184481503e-05
-3.69462252605126e-05
-1.88211144451908e-05
-2.12391167068641e-05
-2.75854501462504e-05
-4.11307179095129e-05
-5.85736775002859e-05
-9.41168103678828e-06
-4.23421702324711e-05
-1.91478632215987e-05
-4.28515107814111e-05
-3.03823809888566e-05
-1.66965865352166e-05
-1.45999833708321e-05
-6.40556446976358e-05
-3.13771356210885e-05
-4.93152627120993e-05
-5.49393018181581e-06
-4.473798723325e-05
-9.09285290923872e-06
1.9167199363911e-05
1.12569950969273e-05
-3.03878138149972e-05
-2.7951316404553e-05
-3.90859252210488e-05
-4.93637957191549e-05
-1.67743577757506e-05
-2.55208093253212e-05
-2.63637231733488e-05
-3.89687511200082e-05
-2.77630192843937e-05
-1.87031025883578e-05
-5.90640082067646e-05
-3.07181191793854e-05
-4.43515546126197e-05
-2.21669973423398e-05
-4.91353604966546e-05
-3.65017999404476e-05
-3.81455238712919e-05
-4.12856801553318e-05
-4.52762515554042e-05
-4.96540972956802e-05
-1.86129784849714e-05
-3.79176021358965e-05
-5.71417714841878e-06
-6.05252573490655e-05
-3.08731309299707e-05
-4.07659229483013e-05
-5.07574602737222e-05
-4.2116379992457e-05
-1.62010941368584e-05
-3.29363789680872e-05
-3.80724770213717e-05
-8.25956394427412e-06
-6.16739942927767e-05
-4.07425648095761e-05
-1.76445546806814e-05
-2.41803078452773e-05
-7.59521800072893e-05
-1.47581144833156e-05
-4.29132018467325e-05
-6.00038691752668e-05
-2.68630855906609e-05
-2.34040500305922e-05
-4.94874809549923e-05
-4.49831903589112e-05
-3.32791589277283e-05
-1.02355395112388e-05
-6.27913603998238e-05
6.90119293880952e-06
-5.25102447265428e-05
-3.81825649361665e-05
-1.93688366838312e-05
-1.63548916255332e-05
-1.30970820789515e-05
-4.69521224611042e-05
-1.69375285992127e-05
-1.94587537335058e-05
-2.63047294176087e-05
-4.08463760406e-06
-5.25291044615206e-05
-4.61502042651115e-05
-5.27745218460036e-05
-3.0453251001282e-05
-5.34669894986359e-05
-2.59991321341553e-05
-5.90146723297272e-05
1.67074075203635e-06
-4.4848485924701e-05
-4.6964946259316e-05
-5.08881630519928e-05
-1.92708608141503e-05
-2.25648148386538e-05
-5.86730803654229e-05
-4.23224547842173e-05
-2.26800231218772e-05
-6.12940778007348e-05
-8.60449059441241e-05
-4.11641482893082e-05
-2.05281126424467e-05
-3.44374476859691e-05
-7.32218700994915e-05
-6.01954411580374e-05
-4.62872596692494e-05
-4.35940575926693e-05
-3.65895732798202e-05
-1.83950930853886e-05
-5.3749263676215e-05
-8.28326615962848e-06
-3.54677314885118e-05
-2.12355783657439e-05
-1.91369844414241e-06
-3.20226368668545e-05
-2.2940057125494e-05
-9.59803459581727e-06
-6.19393053114909e-05
-2.14396470243257e-05
-1.90193110980589e-05
-5.72007623409171e-05
-2.8366438551585e-05
-1.16395793126303e-05
-2.53387816263279e-05
-1.91822298079628e-05
-4.63175950766884e-05
-4.46298820440916e-05
-1.4250485356189e-05
-4.33428786130879e-05
-1.8291385502032e-05
-1.66982502985806e-05
-4.18973692747958e-05
-6.43013202084334e-05
-2.37166439654957e-05
-3.06149856997784e-05
-5.37680659666597e-05
-2.91987031161776e-05
-3.52627272736003e-05
-1.34423083637604e-05
-5.22599121113909e-05
-3.20171575675633e-05
-1.10044048360934e-05
4.45181897700788e-06
-2.59138962130319e-05
-2.97961266965547e-05
-4.24966392697472e-05
-5.15877649586707e-05
-4.86000144683733e-05
-3.20634006156123e-05
-4.10767663818635e-05
-5.61704764338195e-05
-4.42907951079684e-05
-2.49703492423896e-05
-5.16424353297167e-05
-4.48220229576713e-05
-3.51642630772228e-06
-2.19451351909283e-05
-3.80726223731493e-05
-3.37150505162835e-05
-7.07219327031172e-05
-1.21355498683564e-05
-3.6847320144427e-05
-3.36059559247995e-05
-1.61129728645844e-05
-1.73798154708588e-05
-5.50687426252764e-05
-3.11506628583154e-05
-6.87109952187864e-05
-2.06511341867941e-05
-4.61278582055512e-05
-2.36693548082545e-05
-6.38966809986549e-05
-4.41089454918935e-05
-3.58208628620937e-05
-1.93899162370166e-05
-5.3013528269204e-05
-2.66651005720602e-05
-4.06270798839414e-05
-1.55194962098256e-05
-2.26080756402379e-05
-6.60476345614532e-05
-6.79001354388054e-05
-2.66536138086215e-05
-4.8262018241448e-06
-4.21469314221526e-05
-4.48049169443167e-05
-5.57880311849608e-05
7.96469866450568e-07
-4.26487980383559e-05
-4.80117850264689e-06
-6.18928232843191e-05
-2.80874125417608e-05
1.13591152948821e-05
-4.41472094538591e-05
-6.06195662527911e-05
-3.47617276571901e-05
-5.9762550546395e-05
-3.05515304927589e-05
-3.07015121515618e-05
-5.92897383057182e-05
-4.91895988875679e-05
-3.16932743926595e-05
-3.05933522078454e-05
-5.46017550522826e-05
-2.27797555266256e-05
-4.58635759722091e-05
-2.17822895074788e-05
-4.61113068357522e-05
-4.19179696095011e-05
-4.78404063549685e-05
-3.65345839249179e-05
-2.75064834550256e-05
-1.34535453711278e-05
-3.50048517165364e-05
-7.56306646484963e-05
-6.91812609659003e-05
-3.66967385437942e-05
-4.01771297836463e-05
-3.5737014257184e-05
-3.68587938970595e-05
-3.18324894593463e-05
-2.78866172831435e-05
6.18152464028369e-06
-6.40389132613142e-05
-4.37094072472875e-05
-1.56874259161679e-06
-5.9543017686969e-05
-2.20623988026049e-05
-6.10076214573101e-05
-3.48200549236939e-05
-3.73973371433197e-05
-2.53837522333818e-06
-3.80787378588379e-05
-1.70693566589959e-05
-2.82980741382274e-05
-2.19666274862827e-05
-2.51660981947311e-05
1.37897511065192e-05
-1.77170588712684e-05
-4.99346900302177e-06
-7.80163107696955e-08
-3.01323135481143e-05
-8.05173859394607e-05
-4.04588862502528e-05
-1.41359209888414e-05
-4.81270458814699e-05
-2.66290966752058e-05
-1.09491433744631e-05
-1.42963141761574e-05
-1.04253666657315e-05
-5.53383857357852e-06
-7.20347102831324e-05
-4.19421494606698e-05
-4.59944244320697e-05
-4.66502383032108e-05
1.51567910070074e-05
-2.82844055537249e-05
-7.15531060571631e-05
-1.79028844905164e-05
-2.39933698632944e-05
-2.91778356405244e-05
-3.08347446094826e-06
-3.33181392264193e-05
-3.23091975561552e-05
-3.01819647063267e-05
-3.49349514532293e-05
-4.17228582648218e-05
-5.22210393196594e-05
-1.84269429788029e-05
-2.28095066914456e-05
-3.18828931906313e-05
-2.82619768877411e-05
-5.32155786847191e-05
2.11757355511512e-05
-4.71282743084555e-05
-5.16968351022442e-05
-4.60832662948537e-05
-4.96321780497191e-05
-2.13751560538889e-05
1.13598745134038e-05
-7.02164446453313e-05
-4.45781269942941e-05
-3.58737034294271e-05
-7.38566064698626e-05
-3.22385815598182e-05
-3.73454360227732e-05
-2.46504706068687e-05
-4.54321214643523e-05
-2.90201642240978e-05
-4.0730083958988e-05
-5.45764493536225e-05
-1.49443201252687e-05
-8.24889063006057e-06
-4.71533266934859e-05
-4.33305350479748e-05
-6.1907194691272e-05
-2.7738877744406e-05
-1.7744675627209e-05
-3.58290114247933e-05
-4.46075551259014e-05
-2.84592920072638e-05
-4.66822908789973e-05
8.32654969740316e-06
-1.73089500998544e-05
-5.7298659802208e-05
-3.10981584019983e-05
-5.65554388734695e-05
-4.24194576937579e-05
-3.96354668687499e-05
-3.48627717586165e-05
1.73738762284147e-05
-3.10481910184965e-05
-2.43369872833915e-05
-2.72675728088582e-05
-4.66646638127774e-05
-4.28644083181485e-05
-2.40164715690672e-05
-4.02265588447369e-05
-3.83743669075361e-05
-1.70970940819544e-05
3.85586572006342e-06
-2.26277745377845e-05
-2.60294390852189e-05
-2.25280499297181e-05
-2.85339746121952e-06
-5.95413508013035e-05
-3.13351711573957e-05
-5.98715535488164e-05
-9.65717084119841e-05
-2.97545247703369e-05
-1.28053963204462e-05
-1.37533024488717e-05
-2.82256145889972e-05
-3.19808594646145e-05
-6.17646181507785e-05
-4.34037329585928e-06
-6.68338398414574e-05
-6.66010384514457e-05
-2.09120835724811e-05
-3.15319625252428e-05
-1.19832383776774e-05
-3.43384550003356e-05
-2.00002461683753e-05
-3.79857880558928e-05
-6.17596336255903e-05
-3.12537238847049e-05
-4.06146212840891e-05
-9.40956936575878e-06
-2.88683928248221e-05
-3.93608666462195e-05
-3.57878558302346e-05
-6.04340277374261e-05
-3.01844025585481e-05
-4.67836508011771e-05
-2.37429443790635e-05
-3.40882054791603e-05
-5.31762134275486e-05
-2.53076116205554e-05
-2.21421033124449e-05
-2.50705853726428e-05
-4.27940436331832e-05
-4.84223348603995e-05
-1.78143854003629e-05
-3.79420025800305e-05
-2.82658131940543e-05
-1.5859799417496e-05
-1.84929655331814e-05
-3.33093979457079e-05
-4.44546453659368e-05
-4.61762799959814e-05
5.97878698613693e-06
-4.44067030142042e-05
-3.56741474116193e-06
-2.28864997783201e-05
-2.62259295276671e-05
-5.58489007224786e-05
-5.99138695721783e-07
-4.09475690201367e-05
-7.0681075433141e-05
-4.30239862446022e-05
1.92929093041834e-05
-8.80613064211574e-05
-5.95414191033787e-05
-4.01659950844008e-05
-4.26358805667798e-05
-4.44180307464521e-05
-4.6687445795519e-05
-3.26402173534409e-05
-1.72467429534146e-05
-4.81595013541158e-05
-1.61825759759501e-05
-7.97179418895313e-05
-5.99624768514155e-05
-4.46877100531276e-05
-2.25272763252909e-05
-6.23844104214176e-05
-4.47911368306334e-05
-6.01498742158647e-05
-3.7048951668409e-05
-1.50738136460208e-06
-3.01085441010047e-05
-3.97991973313989e-05
-1.76656355980898e-05
-2.16505072312994e-05
-2.51666131325919e-05
-4.57189369531837e-05
-4.29644917137798e-05
-6.88910463379782e-05
-1.29158730804018e-05
-3.56962919739889e-05
-3.83296375395617e-05
-4.1901104126124e-05
-3.47032887732389e-05
-1.17450961057561e-05
-3.00662220725456e-05
-2.60499353697916e-05
1.55341761937701e-06
-5.98293723343612e-05
-1.16197761780532e-05
-6.52797416405819e-05
-1.07727158027977e-05
-4.07444286476912e-05
-7.63781586368219e-06
-5.48284605352536e-05
-6.02295568404353e-05
-3.06339304946123e-05
-3.94274724179475e-05
-3.30408112465521e-05
-9.17023212636801e-06
-4.454637054945e-05
-3.4993844179901e-05
-3.38074222728521e-05
-3.70510987316099e-05
-2.07592595194829e-05
-2.87824632493797e-06
-4.25279869133038e-05
-3.14510346474571e-05
2.01467477134315e-05
-2.33498255646718e-05
-4.9681879237106e-05
-5.06761088591058e-05
-3.23701652395014e-05
-6.81768371613639e-05
-5.77927467035446e-05
-5.88121973084663e-05
-5.66366545810833e-05
-2.88033209070534e-05
-4.65071056583326e-05
-6.17101163205816e-05
-3.17381384150369e-05
-3.28258878096216e-05
-3.36059329946046e-05
-4.73454304340977e-05
-4.71467663758695e-05
-3.16722437439646e-05
-1.99323559922867e-05
-5.43177856633356e-05
-4.52253395424532e-05
-5.7911307936666e-05
-5.88349662339745e-05
-1.11821560495145e-05
-1.74398709742465e-05
-5.35325331410685e-05
-4.17547426677209e-05
-2.39804869693796e-05
-4.15608995428148e-05
-2.72503234315452e-05
-2.3816044777708e-05
-2.23861528817386e-05
-3.03303505595527e-05
-7.46704173685636e-05
-3.82995055544101e-05
-3.50234795937855e-05
-2.69207627740378e-05
-3.0859054028748e-05
-1.46294170744642e-05
-2.74052033275824e-05
-2.22025750796267e-05
-2.77891986981702e-06
-1.93157901215165e-05
-1.46332632938313e-05
-5.18999422290567e-05
-6.68468928829197e-05
-1.54350631802599e-05
-1.74681672046297e-05
-4.22056161840379e-05
-6.06786697963023e-05
-3.84202518204496e-05
-3.27761577347769e-05
1.09819219683037e-05
-4.9246729095033e-05
-3.35026082927997e-05
-2.93528926249867e-05
-3.21238676283724e-05
-6.3966344016019e-05
-4.36221200397377e-05
-1.44461554382614e-05
2.16830084683314e-06
-2.11561574780835e-05
-6.34851706102064e-05
-4.42144242294275e-05
-1.83108658255237e-05
-1.90611557613884e-05
-4.54679136387874e-05
1.71451878832774e-06
-2.2135360288955e-05
-3.34046039309386e-05
-3.32686490691947e-05
-1.11372244725564e-05
-2.78419428534251e-05
-2.33653453102738e-05
-4.8415294304624e-05
-3.35655566447299e-05
-2.46969063543966e-05
-5.40608889375457e-05
-2.71918118248462e-06
-6.18700487967308e-05
-2.89373151900841e-05
4.10237078569661e-06
-2.20054753246799e-05
-7.92704417443055e-06
-3.4809927890968e-05
-3.15670910615616e-05
-1.64402546383683e-05
-7.42685945464033e-05
-4.08519425799877e-06
-3.45294270102273e-05
-2.85777828597603e-05
-1.51747925697915e-05
-6.32411099113192e-05
-5.41641538547216e-05
5.40061180744018e-06
-1.39118357681505e-05
-1.74513136247402e-05
-5.49879867405089e-05
-3.74282696751801e-05
-3.32887636179942e-05
-9.14653244108522e-05
-4.17306642544272e-05
-4.07784450953174e-05
-6.91823270913537e-05
-2.90773023017612e-05
-8.19038836055602e-06
-1.84476892786949e-05
-4.72597052940792e-05
-7.60862203076125e-06
-4.90649090189433e-05
-2.41096284291807e-05
-2.31485817497799e-05
-4.6122494197735e-06
-3.56382586391975e-05
-5.32273120492751e-05
-2.66523456084631e-05
-3.39088405280503e-05
-4.35465526223937e-05
-5.29764369196285e-05
-4.27727409385167e-05
-5.77560996009006e-06
-2.47168356128626e-05
-5.39423308179643e-06
-4.61749457055882e-05
-1.30026376761009e-05
-3.73578169638276e-05
-3.66709670606227e-05
-3.13656918320288e-05
-3.78251147968812e-05
-5.5586982671168e-05
-2.18289411189132e-05
-1.49165264267392e-05
-3.56719333458884e-05
-2.13942698195248e-05
-4.79951350963801e-05
-8.83147271113719e-06
-5.28337561247927e-05
-1.13307929290668e-05
-5.07488541002613e-05
-3.26356740170224e-05
-3.02326349265932e-05
-5.94244036956656e-06
4.48615001556207e-06
-2.51412719024509e-05
2.06569153685545e-06
-2.43392937667946e-05
-2.25839967544525e-05
-4.65628514834168e-05
-2.79247318601015e-05
-6.5066488151547e-05
-2.12433699169373e-05
-3.9540317224416e-05
-4.33649051039753e-05
-7.89483451220453e-05
-4.62043277873327e-05
-3.28746210422663e-05
-4.87315756226319e-05
-5.99612234464044e-05
-3.27284215181808e-05
-6.45760727893554e-05
-2.73117639509784e-05
-2.36041331433863e-05
-5.68194434488443e-05
-5.95638516479909e-05
-8.09906616623813e-05
-6.03060978296024e-05
-8.1552303153095e-05
2.03146473435381e-05
-5.63978895773874e-05
-3.09400012094416e-05
-4.0671869195367e-05
-1.80895422885715e-05
-3.56275408801903e-05
-3.77129115533708e-05
-3.47290221931386e-05
-1.70075367591192e-05
-3.43986811949064e-05
-3.56070777607756e-05
-2.28210951442319e-05
-4.3665836299121e-05
-5.27555553928078e-05
-2.78483420536746e-05
-2.34612741897651e-05
-3.63424962171305e-05
-6.42552862818164e-05
-3.99638880754608e-05
-5.65700202676981e-05
-1.14767045086937e-05
-5.32987577133462e-08
-6.02505164403365e-05
-4.15345315969236e-05
-1.9985211837136e-05
-5.7663100087529e-05
-3.80701333566938e-05
-4.83246236976962e-05
-2.95018138580917e-05
-4.77209475649971e-05
-1.90758399130057e-05
-5.3311893220388e-05
-1.88532594155423e-05
-3.44738480023351e-05
-3.6146845015025e-05
-5.51876799645825e-05
-3.71574467673668e-05
-4.0384289698422e-05
-3.71876604876751e-05
-2.45019547941059e-05
-3.25313999233136e-05
-7.21423305677688e-06
-5.15166568051549e-05
-4.28926637055276e-05
-6.87153135930025e-05
-2.08841128138611e-05
-5.82262962080629e-05
-8.06040670816264e-05
-5.27931463114359e-05
-2.00630081151564e-05
-5.24753847016863e-05
-5.39933292590643e-05
-4.38774526660034e-05
-4.32108161316521e-05
-3.83096935483369e-05
-1.71772583160932e-05
-3.41382973565058e-05
-4.03592625602412e-05
-4.747312783246e-05
-5.99448143546466e-05
-1.86210181135524e-06
-3.05681528053619e-05
-2.20152172981874e-05
-4.5574122855731e-05
-8.22475665173283e-06
-2.50586801438179e-05
-3.18204490735257e-05
-4.79740535311421e-05
-4.44308141118352e-05
-5.6466405135498e-05
-2.92503039580114e-05
-5.94840404294641e-05
-1.17506871518583e-05
-3.8034238234494e-05
-3.6766474913668e-05
-2.30697447106083e-05
-3.987065164506e-05
-2.77539070753098e-05
-5.4055176718679e-05
-4.98782253379864e-05
-1.07949456491744e-05
-3.59166200444491e-05
-5.1118028420418e-05
1.12831172516894e-05
-4.20176051634984e-05
-9.41711050694603e-06
-3.62017129458953e-05
-3.87074396573038e-05
-3.73889434403557e-05
-4.89715564082257e-05
-5.77176287854531e-05
-6.34585650541569e-05
-4.4717732486337e-05
-2.5872302150143e-05
-1.70915042201109e-05
2.23856385969796e-07
-6.35715589889691e-05
-1.02884827878129e-06
-2.38589871595123e-05
-3.19833779545576e-05
-4.74211877961643e-05
-3.20807026285912e-05
-2.35507798418635e-05
-4.05950273991045e-05
-4.20097774196263e-05
-3.41841630001078e-05
-4.55222299051364e-05
-1.90586665508119e-05
-3.90594450198916e-05
-5.33883472541213e-05
-1.88199259571889e-05
-4.94347451137957e-05
-1.54181745148513e-05
-4.98601368430565e-05
-5.93199634477482e-05
-3.29243179578984e-05
-3.92588143547814e-05
-5.33258737891916e-05
-2.99346189459743e-05
-6.52855653568697e-06
-3.97993030294296e-05
-5.62702193799783e-05
-3.57021424088066e-05
-4.6301884461022e-05
9.05882060282935e-06
-5.9985572074799e-05
-3.84440507858298e-05
-3.1405220717523e-05
-1.76168104175733e-05
-2.71994608941359e-05
-9.27528068130215e-06
-3.70865494752148e-05
-2.76582172518342e-05
-6.92942939408764e-05
2.28235686779745e-06
-3.03632583047587e-05
-6.01050008081561e-05
-4.94635505118117e-05
-3.74511432376961e-05
-4.54859198169773e-05
-2.31521535186854e-06
-6.89247811902684e-06
-4.0329853370226e-05
-4.97529186451876e-05
-2.44870362538011e-05
-2.25249153705648e-05
-3.86708418379828e-05
-3.28411257135603e-05
-3.06665915242215e-05
-1.14943817621232e-05
-5.61985865243757e-05
-2.74533959050898e-05
-1.24131986904154e-05
-3.44533853190177e-05
-3.33950655112131e-05
-4.91421282337115e-05
-1.58660638166085e-05
-3.95941767916076e-05
-2.19294326728473e-05
-1.87634836960789e-05
-6.5221793743269e-05
-2.18567834461967e-05
-1.22580476992182e-05
-4.8182350440561e-05
-2.49119826170794e-05
-5.7051837102071e-05
-6.75935043466521e-05
-1.95146357360382e-05
-5.99230864707198e-05
-4.46034790864584e-05
-3.2570430148497e-05
-3.55165202140075e-05
-2.13690521379492e-05
-6.30156846165629e-06
-6.44879398222164e-05
-3.39724351823869e-05
-4.00632334073306e-05
-1.30996462776696e-06
-4.31625539191854e-05
-2.38708480767458e-05
-4.73731972739545e-05
-1.52484017217036e-06
-3.17094919169875e-05
-3.9258266046545e-05
-3.87984144478284e-05
-4.52061217835233e-05
-2.89210185655377e-05
-3.3626946684336e-05
-3.64397572051158e-05
-3.37236027203343e-05
-5.35713487600072e-05
-5.81603084736081e-05
-5.86617649825503e-05
-5.02971130125334e-05
-5.29152607966664e-05
-4.06247367617478e-05
-5.07842995119979e-05
-2.06486737627934e-05
-3.1220431895628e-05
-6.528233080958e-05
-2.7496018838653e-05
-6.48828330528533e-05
-4.60078770595374e-05
-3.38962962740073e-05
-7.77979638680678e-05
-3.72713964187893e-05
-1.6728346305957e-05
-2.62235121301892e-05
-3.1352958507586e-05
-5.07454753974124e-05
-2.46390503477046e-05
-1.76716689104212e-05
-1.99241984881996e-05
-3.58574983306916e-05
-2.77191285578402e-06
-6.104729307608e-05
-3.18193549775279e-05
-4.23013259340539e-05
-4.08167519424015e-05
1.51615279492377e-05
-3.78547490526691e-05
-5.14590934094395e-05
-4.75990950676949e-05
-3.99509518468892e-05
-2.75261962094499e-05
-1.08778036251812e-05
-1.66010301999098e-05
-4.82512881538672e-06
-6.09465862113584e-05
-3.5830275137802e-05
-3.07229499643514e-05
-3.78428037988327e-06
-6.92581163617004e-05
-4.19556967826272e-05
-5.40342230381277e-05
-2.83352926093461e-05
-2.75161171677998e-05
-3.30770849906796e-05
-4.49091690819213e-05
-1.43079786713818e-05
-3.75132671611225e-05
-2.45250142899006e-05
-4.83003971860563e-05
-4.27741074573964e-05
-1.87578351524554e-05
-1.4917165376095e-05
-2.55009828488232e-05
-7.3480671069643e-05
-3.73690519165175e-05
-3.56602463606284e-05
-4.62360761075123e-05
-6.27489124061429e-05
-2.66966637562342e-05
1.29012343921479e-06
7.49688074056239e-06
-6.17862929242892e-05
-4.98676032575138e-05
-5.7306826170813e-05
-1.26945729137836e-05
4.97590135213279e-06
-5.59978100057013e-05
-4.33500914804157e-05
-2.88538049153e-05
-4.06291236221792e-05
-3.7117996419646e-05
-3.65540426576549e-05
-2.91910272629664e-05
-6.81840009246851e-05
-3.98384753047296e-05
-2.64354773532787e-05
2.96480068452138e-06
-7.04084180447784e-06
-4.55765077273608e-06
-4.82197854206298e-05
-7.15448122813747e-05
-3.87888031752304e-05
-2.62668611154388e-05
-9.82576471370923e-06
-4.14917652484806e-05
-7.28008365295401e-06
-2.95025168562296e-05
-1.11515483344025e-05
6.39679212038574e-06
-2.82556534094287e-05
-4.08810902790104e-05
-1.03986633121361e-05
-2.25833264167491e-05
-6.90355581499061e-05
-9.93640822620258e-06
-2.75077459938187e-05
-3.283435921548e-05
-7.54040894138184e-06
-3.46848089221817e-05
-7.53044600492895e-05
-9.24695636100126e-06
-5.15649971461225e-05
-3.27185823188716e-05
-6.67461067134373e-05
-1.05823203900465e-05
-8.52591788669002e-05
-3.89005548074519e-05
-3.17877887565406e-05
-2.794065166778e-05
-2.17499664986861e-05
-1.58465309731001e-05
-4.91749262005629e-05
-4.74759903583406e-05
-2.65353132255514e-05
-3.28047423076257e-05
-4.98041259051186e-05
-7.5699490963082e-06
-2.8273384663656e-05
-4.22774109713959e-05
-3.13928228712368e-05
-3.27639227865471e-05
-1.78289534608238e-06
-5.59077349622086e-05
-4.69393185345591e-05
-2.24082852209591e-05
1.53058630071046e-05
-2.92073875809995e-05
-5.00693522109628e-05
-6.59554148375898e-05
-2.91092181014953e-05
-5.87616305764882e-05
-2.88630694178766e-05
-3.17945211877518e-05
-8.16844580768805e-06
-3.45464034173372e-05
-4.72665960958079e-05
-6.13781473260332e-05
-6.93744873011564e-05
-4.5290023087581e-05
-6.33570142826423e-05
-1.70954194177833e-06
-3.07875271448759e-05
-3.25207630190852e-05
-4.50666985226972e-05
-2.15257079438904e-05
-4.28330087963952e-05
2.09790855969648e-06
1.71075901710412e-05
-3.29963791384142e-05
-4.22745285669723e-05
-1.16731493613469e-05
-4.82969511402162e-05
-3.43358267687024e-05
-8.07122140794443e-06
-3.53351858095587e-05
-6.0761952989535e-05
-3.96488238921523e-05
-3.51193989612042e-05
-4.15614356224521e-05
-2.50853673554933e-05
-3.71514588462484e-05
-4.25555075855702e-05
-5.95570883993516e-05
-5.25629246375784e-05
-2.21646742299533e-05
3.00004473389047e-06
-1.54701636472788e-05
-2.58274857378021e-05
-5.27707780221895e-05
-3.23882582444481e-05
-3.29546560906389e-05
-6.82068261935896e-05
1.12697514367049e-05
-4.46048794693283e-05
-3.87585370472528e-05
-2.42899581192672e-05
-4.31648543132767e-05
-4.98016222561293e-05
-5.08297955453397e-05
-4.00554915205379e-05
-8.90967347720091e-06
-6.29806828615884e-06
-3.36934370330159e-05
-2.5122249783302e-05
-5.32836109557362e-05
-2.30205120964313e-05
-1.34921429538046e-05
-4.43225715218612e-05
-2.83967485863221e-05
-3.1481675324925e-05
-4.59371565061939e-05
-3.26049057499008e-05
-6.22150013151293e-05
-3.72749453314118e-05
-3.31388839176876e-05
-3.81346177313725e-05
-2.43460039348359e-05
-4.3476776815919e-05
-2.88513058411047e-05
-4.34689391854453e-05
-6.15390895493562e-05
-4.77508854076593e-05
-2.47409214563431e-05
-3.24693827923775e-05
-7.40966327866494e-05
-3.59744817524186e-06
-6.37170074655778e-05
2.03107813595316e-06
-2.29934784741895e-05
-3.47378245975413e-05
-3.80443692329644e-05
-2.19419771323448e-05
-2.24256301486158e-05
-2.78822359052065e-05
-1.40984192461297e-05
-1.75785537888625e-05
-5.43687028632556e-05
-1.73001936939797e-05
-4.05515628378354e-05
-5.14344272633231e-05
-1.365680726259e-05
-3.38071441088231e-05
-1.99426571118583e-05
-3.69930736981191e-05
-2.01447082078034e-06
-5.54831124265853e-05
-1.28501436577467e-05
-4.98845306131188e-05
-5.58702336830897e-05
-6.03689395612381e-05
-3.86898221039317e-05
-3.31560300852517e-05
-3.7482731627178e-05
-9.01928693236173e-06
-3.70840901442286e-05
-3.46221170260269e-05
-3.63060715951694e-05
-2.54227034388288e-05
-6.10211805269859e-06
-2.86717142732539e-05
-2.61672607286348e-05
-6.80399200168483e-07
-4.60658594881838e-05
-2.11632021570612e-05
-4.35772788352329e-06
-6.55629593753872e-05
-5.71988528788567e-05
-2.85621992577404e-05
-4.13061156999745e-05
-2.31496521627242e-05
-3.77574493100689e-05
-1.99293209960006e-05
-1.37207541749402e-05
-2.93192336893963e-05
-2.08966782552461e-05
-1.98291981066207e-05
7.70336842244457e-06
-4.16313831199384e-05
-3.1421551278476e-05
-1.71067623154339e-05
-4.28264930812255e-05
-3.9133160359519e-05
-4.69115189152759e-05
-1.91039280533497e-05
-1.46048053118816e-05
-2.71028879915626e-05
-5.70350446203468e-05
-2.66409900091281e-05
-5.64874318700883e-05
-3.51640239751744e-05
-3.46740427613425e-05
-3.11398196817919e-05
-2.74018629307413e-05
-2.88420657708202e-05
-2.34319804359261e-05
-3.25249924680981e-05
-3.19713858671627e-05
-1.25602702039484e-05
-2.56353119993363e-05
-3.5114225187899e-05
-4.08407096314299e-05
-2.87345666539608e-06
-3.01579123935815e-05
-3.02230998050355e-05
-2.78171339207488e-05
-5.82172780190349e-05
-2.038946443012e-05
-4.18751982341366e-05
-3.56499221461562e-05
-2.7873151618431e-05
-2.5741446110206e-05
-1.57931150054255e-05
-1.69729451900134e-05
-1.33206173865491e-05
-1.23228942067875e-05
-3.49627136120315e-05
-1.12407825923568e-05
-7.93631831945877e-05
-4.26602276164579e-05
-1.19725609847171e-05
-1.39703593652498e-05
-3.79792601494595e-06
-3.65808718862653e-05
-4.19061281765924e-05
-4.16311881921437e-05
-3.40416316819376e-05
-5.10197397023199e-05
-2.11532848834141e-05
-4.48067846872764e-05
-2.22637835505851e-05
-4.55806959009051e-05
-2.96996449141495e-05
-3.10926740997482e-05
-4.79478239408039e-05
5.22932009836351e-06
-1.45756777228797e-05
-3.72215607587629e-05
-2.66592915091049e-05
-1.77572895464577e-05
-3.2310797546112e-05
-2.9831640321726e-05
-5.05027497245287e-05
-1.82188364538616e-05
-5.90251367132299e-05
-3.39272242891623e-05
-8.23718272966182e-05
-2.19080210761127e-05
-2.99884414845086e-05
-5.7732431397846e-05
-3.56959752764265e-05
-5.40978303531245e-05
-3.00996442679403e-05
-3.64409087002369e-05
-1.2707043346047e-05
-4.48912538446638e-06
-2.68173519811939e-05
-5.23379491126707e-05
-3.93203938668499e-05
-2.19860515490045e-05
-1.89962446341302e-05
-3.30052899028519e-05
-5.14245150088284e-05
-1.11885885155142e-05
-3.82142274616658e-05
-3.3916649024743e-05
-5.84374006966993e-05
-5.25580967136239e-05
-2.39839885243815e-06
-1.57639347941595e-05
-2.92461151408521e-05
-1.18009594189401e-05
-5.44113732293052e-05
-3.33909971705508e-05
-4.86751414895693e-05
-1.58469577217011e-05
-3.26727405351503e-05
-3.59214379151218e-05
-9.68808424883007e-06
-3.28894999060713e-05
-2.56620726147848e-05
-9.7470291483993e-06
-7.84132800220928e-05
-1.885730284376e-05
-4.85777104352899e-05
-2.50296491343718e-05
-8.47994456734498e-06
-1.94731250115195e-05
-3.82764485583359e-05
-3.61150473054603e-05
-3.44342161513332e-05
-3.11810488016497e-05
-3.29147337306225e-05
-2.64237846787069e-05
-4.31466391321514e-05
-4.56332207092435e-05
-5.84624889955881e-05
-5.95275802911857e-05
1.28224608910235e-06
-3.43808119720134e-05
-1.93538296485252e-05
-4.89086306434881e-05
-4.02511641541305e-05
-3.84406455219016e-05
-4.26887486279737e-05
-4.57575319937362e-05
-3.7269455722869e-05
-1.30190188373839e-05
-4.40221443981045e-05
-7.94301910423e-06
-8.21604395904727e-05
-4.74299631910148e-05
-2.71931734143779e-05
-3.34515520946822e-05
-3.9127870567901e-05
-9.04868846217599e-06
-3.67524471429193e-05
-3.42069146746464e-05
-2.72933011054261e-05
-1.92287224439484e-05
-2.523027253616e-05
-2.68083045286504e-05
-5.3633210839927e-05
5.59484536677325e-06
-5.47092042276927e-05
-3.09453871976448e-05
-7.08478364750413e-05
-3.95899954181228e-05
-4.7477415665903e-05
-4.13644328961084e-05
-2.13692972357101e-05
-3.29486442762108e-05
-3.62492207096501e-05
-5.33889163958921e-05
-4.179853357308e-05
-3.12575690109999e-06
-3.36142952901627e-05
-4.73106353358515e-05
-5.73199665457916e-05
-2.44136414139959e-06
-1.8018626789764e-05
-5.24021104887257e-05
-2.21648062659125e-05
-5.33647132625877e-05
-4.74999162707674e-05
-3.43951360017463e-05
-6.16428089078487e-05
-5.46897748242169e-05
1.3983945156846e-05
-4.29809224595061e-05
-2.2280927295137e-05
-3.45980826293425e-05
-4.85280102381435e-05
-3.5292563371505e-05
-6.43885243874819e-05
-2.71654112889456e-05
-4.09113905904186e-05
-5.66843825911003e-05
-1.32873212332392e-05
-1.47586418191878e-05
-2.91415822463694e-05
-1.66332886411855e-05
-7.71284236772118e-06
-2.06811995428822e-05
-4.26953413375354e-05
-5.02120516726121e-05
-5.97202858489057e-05
-4.59618377037597e-05
-3.02563130425472e-05
-2.14344312745206e-05
-3.907220712269e-05
-4.91638155414821e-05
-4.41543049744018e-05
-5.54469603455123e-05
-3.9425314786182e-05
-4.74038980019538e-05
-4.37132526520976e-05
1.93880789478229e-05
-2.09684655656026e-05
-2.49183505386736e-05
-2.80572638938362e-05
-2.76842906736637e-05
-1.50336179049306e-05
-2.28610117562049e-05
-2.29568220757154e-05
-4.16036797475434e-05
-4.82472761115553e-05
-3.73785504307412e-06
-6.49036185390642e-06
-7.15099844525263e-06
-2.09074333301016e-05
-2.16402955022176e-05
-2.95136705170234e-05
-4.85920837336336e-05
-4.56241474701977e-05
-4.19033448069654e-05
-2.3581329955379e-05
-3.52801736151608e-05
-1.43110308418814e-05
-5.60630544728848e-05
-4.0660711898722e-05
4.06201356710042e-07
-3.18871474116466e-05
-6.77328948221648e-05
-2.56748895908143e-05
-7.49162734262685e-05
-2.53278144520804e-05
-1.62270310330304e-05
-2.78984137968623e-05
-3.58445663573077e-05
-5.53608739312024e-06
-2.33234324686418e-05
-2.42953954178458e-05
-2.94364721885577e-05
-2.36152405551391e-05
-4.47954736397436e-05
-7.88120180161335e-05
-5.36425347606179e-05
-8.16349887398159e-06
1.99386623344482e-06
-1.77681073518867e-05
-4.1953256875564e-05
-4.65643762497824e-05
-9.4853882119059e-06
-3.05420401624263e-05
-3.20644947211733e-06
-4.16416766610473e-05
-3.61157552729815e-05
-7.93151280433487e-05
-3.20844717400876e-05
-3.15959755952915e-05
-2.624334636861e-05
-3.00773630463447e-05
-1.2451150895453e-05
-2.3423578971252e-05
-1.04007649065354e-05
-2.92219667125456e-05
-5.26825108316989e-06
-7.644330713389e-05
-2.47599795446986e-05
-4.32579281439228e-05
-4.77151090851022e-05
-5.21067433341695e-05
-4.55867261571265e-05
7.69525910373219e-07
-5.35387552872617e-05
-1.50315453896603e-05
-5.58114527250492e-05
-4.78182327806169e-05
-2.80843381225492e-06
-4.55892878621508e-05
-6.25382385396931e-05
-4.40411161909024e-05
-2.54454036654186e-05
-3.12275971198832e-05
-5.31364585252199e-05
-5.086227093983e-05
-4.22006178104088e-05
-5.52952387935924e-05
-3.02592283897023e-05
-4.71824281933133e-05
-1.58281060961849e-05
-7.34067518413565e-05
-5.02705036029091e-05
-4.80095705944602e-05
-5.51532855193589e-05
-1.62211846928321e-05
-5.10829896007144e-05
-3.14097442290768e-05
-2.11614811317015e-05
-2.22927337497187e-05
-4.83553349508592e-05
-1.41255535244494e-05
1.82767938388819e-05
-3.06384156655817e-05
-3.3684825381309e-05
-2.76994815969006e-05
-3.14838915153898e-05
-4.18019787415533e-05
-3.99339722263967e-05
-6.46560131066969e-05
-3.2949935337511e-05
-1.34208674290034e-05
-2.26712226493255e-05
-4.2873526289712e-05
-5.29318031018962e-05
-2.77072197037565e-05
1.67987427856957e-05
-3.47288079773445e-06
-2.8851270491601e-05
-1.77064772405044e-05
-4.01365227738641e-05
-4.32248955466893e-05
-1.22167854851579e-05
-7.89731236820045e-06
-6.14569290291809e-05
-2.79747539455563e-05
-4.46510700842628e-05
-7.96882483977388e-05
-3.08189688822109e-05
-4.45881296054947e-05
-2.55449739440807e-05
-3.17119623847203e-06
-3.14993671596972e-05
-4.49862572995637e-05
-2.10847634278097e-05
-2.65267957515371e-05
-5.84728833648207e-05
-3.88854827613728e-05
-1.12664403744488e-05
-4.81553630642027e-05
-3.78157706543182e-05
-9.30549249669522e-06
-3.04182795552177e-05
4.66537973310885e-06
-5.12258447970092e-05
-4.3113554892581e-05
-4.28154314880148e-05
-3.53992493361428e-05
-5.74765834991216e-05
-1.55159559113777e-05
-6.44792463569642e-05
-1.94761402777426e-05
-8.84487878730174e-06
-2.10934060300924e-05
-4.50928644314062e-05
-2.40894706673707e-05
-2.98862674314411e-05
-3.0642530964659e-05
-5.69182092352736e-05
-2.97960606367301e-05
-3.50147133907508e-05
-2.77612033186681e-05
-5.52810747865887e-05
-4.25657829710813e-05
-7.24246542545983e-05
-5.08058174202386e-05
-3.93013097510059e-05
-4.24818869310825e-05
-1.44983263774297e-05
7.36539456945367e-06
-3.99351790777633e-05
-4.22764035013648e-05
-3.83819514620322e-05
-3.35745420280494e-05
-5.39346235498307e-05
-3.25234267855814e-05
-3.97430107931843e-05
-3.58350033712274e-05
-4.55564463877311e-05
-5.60412781261442e-05
-4.55276644496711e-05
-5.04528758323515e-05
-2.79660538020912e-05
-3.91437310023361e-05
-1.70391742105846e-05
-4.4150565051432e-05
-5.46938136628637e-05
-4.62704246861595e-05
-0.000102538749146903
-3.48161022546341e-05
-1.02972523399855e-05
-2.51841285107396e-05
-2.70239257808863e-05
-3.68365278877159e-05
-4.21758715003177e-05
-5.6540332257604e-05
-2.9329646079904e-05
-2.26035902106158e-05
-8.88117996948974e-06
-3.57725665084622e-05
-1.37114894598248e-05
-1.69127394460102e-05
-7.02200659431728e-06
-9.90288933808918e-06
-5.41690659624148e-05
-8.36614777765966e-06
-3.61475888675344e-05
-1.37878325058623e-05
-7.46519383710863e-05
5.5362155335859e-06
-8.81816391331323e-06
-4.39309344616391e-05
-3.26099697386021e-05
-3.47014456987977e-05
-1.5466034598385e-05
-2.58366428562744e-05
-3.8604066308506e-05
-6.75511157955534e-05
-6.42952188843817e-05
-2.50232591447835e-05
-2.32485938526781e-05
-5.04854477998638e-05
-6.35648528003865e-05
-2.36886392597322e-05
-3.29370660621488e-05
-4.28866659854061e-05
-3.64132937800634e-05
-2.42823910447227e-05
-5.61956615829038e-05
-3.78244033831345e-05
-5.05827875503651e-05
-6.94085837005829e-05
-3.85918560262494e-05
-1.3072112178818e-05
-6.59904712740484e-05
-4.39191474492526e-05
-4.04216691961085e-05
-6.22315244137433e-06
-4.91527776623178e-05
-5.53164193531805e-05
-2.20300121645919e-05
-2.51325867991079e-05
-3.89354141235531e-05
-3.95937541826184e-05
-2.11752940777314e-05
-2.74967842435094e-05
-3.84074128859828e-05
-4.02186817382233e-05
-3.60860925650574e-05
-4.44415940699953e-05
-3.44737886542097e-05
-4.45823226214055e-05
-2.61869450424566e-05
-6.63302662085653e-05
-6.60698078366362e-06
-3.09312674941717e-05
-4.11173537125221e-05
-5.40330698536261e-05
-4.49395177314261e-05
-3.56203555792548e-05
-4.084411248979e-05
-8.79348045423662e-06
-1.38972765256367e-05
-1.74237345417252e-05
-1.75297110877406e-05
-3.62406552198437e-06
-4.21490254719595e-05
-2.63882002788031e-05
-3.70423099155585e-05
-3.59417405903202e-06
-3.70097358498031e-05
-2.66883868708595e-05
-4.82897775509404e-05
-3.55139053094219e-05
-2.96177081844193e-05
-4.70717544532783e-05
-2.26294730790896e-05
-3.39208929187356e-05
-4.54981734552764e-05
-2.74467163282841e-05
-4.65248738679321e-05
-1.2169360870092e-05
-3.64970930620506e-05
-5.48280021615447e-05
-6.21739358443063e-05
-3.93973290550033e-06
-2.11252421359092e-05
-8.08615172966014e-06
-5.54307128229618e-05
-2.0973985862615e-05
-1.64771736527588e-05
-5.73963462504835e-05
-3.76446749540598e-05
-4.46289622154138e-05
-4.94830581912166e-05
-7.82849024332089e-05
-7.14765609741151e-06
-3.17958115020012e-05
-3.61390896538605e-05
-1.80536859918741e-05
-5.04509643116391e-05
-2.01758399145959e-05
-5.16604763211824e-05
-4.01812528477251e-05
-7.84439238385466e-06
-2.64952178657649e-05
-4.57888493085925e-05
-4.74401491860742e-05
-5.5984210453124e-05
-4.94107097252842e-05
-2.82397784361776e-05
-3.92126796293079e-05
-4.16201476682199e-05
-4.60847185083785e-05
-1.20087352495306e-05
-4.51326911432643e-05
-5.6293385236405e-05
-1.44608278832953e-05
-3.01116129609975e-05
-4.15326653861936e-05
-1.33141386390589e-05
-2.04205867697619e-05
-5.50240207035791e-05
-5.58814501958457e-05
-1.51357071160594e-05
-5.02181905720509e-05
-5.34629164166519e-05
4.06348653802561e-07
-2.80000212550859e-05
-4.72284606976436e-05
-2.14657360628287e-05
-7.69533514832956e-06
-4.36508783867117e-05
-8.80879605394673e-05
-3.18315165480403e-05
-2.20498112595156e-06
-7.08577879226065e-06
-4.29557273547268e-05
8.57292171949486e-06
-4.6540328832302e-05
-6.91962638605304e-05
-8.98533981718112e-05
-7.62538922108045e-06
-1.66040956727509e-05
-4.35086022941829e-05
-2.46893847877708e-05
-5.11174833290694e-05
-3.87797598722215e-05
5.37641552134555e-06
-1.65536005121274e-05
-2.00906318357675e-06
-1.11899763160658e-05
5.56900174451472e-06
-1.39903820443719e-05
-4.16379325440524e-05
-4.89467752071422e-05
-2.52721843957168e-05
-7.49605445880248e-05
-4.59158991868474e-05
-3.43427556652821e-05
-7.05939259083761e-06
-6.2943322771649e-05
-4.16576963218502e-05
-6.7277488443739e-05
-4.49815558507333e-05
-1.01771640486751e-05
-2.72961530548178e-05
-3.26397187216073e-05
-9.97757825355124e-06
-3.83721961053579e-05
-4.89595340295128e-05
-3.9562349335672e-05
-4.37787183108095e-05
-6.83578378325447e-06
-4.80588391675856e-05
-5.07769634318766e-05
-4.63470929627383e-05
-3.49193125856153e-05
-1.04731611001007e-05
-3.46678151571851e-05
-2.00775092526142e-05
-6.28965379557388e-05
-5.61497134240559e-05
-4.57897493986218e-06
-3.97631774342895e-05
-3.75380173609263e-06
-7.26482182460155e-05
-7.25889875423448e-05
-2.32446859276534e-05
-5.15697792781875e-05
-6.16721437422033e-05
-3.35087385730472e-05
-4.41875217878897e-05
-5.49759465183966e-05
-6.64363099566912e-05
-3.40576372182799e-05
-2.9047196272713e-05
-3.64300990161281e-05
-5.0171850935039e-05
-4.94997924637484e-05
-3.28357617616183e-05
-7.3318662201136e-05
-1.45213727464044e-05
-4.37511416926291e-05
-3.6624545828912e-05
-6.67563145499166e-05
-5.17487618631156e-05
-2.9120516039662e-05
-4.50269654591489e-05
-2.44019340653518e-05
-1.77735389990646e-05
-4.18929211177404e-05
-3.24815388975994e-05
-5.60572409745338e-05
-4.5193014720148e-05
-4.22474869586799e-05
-3.61841950737582e-06
-2.01935669635929e-05
-5.35983388384659e-05
-2.66823376514807e-05
-3.3008287130749e-05
-1.80264166214732e-05
-3.03687344244204e-05
-3.54334806077836e-06
-4.12064224503517e-05
-1.97257850447941e-05
-4.1161362928369e-05
-2.69120640528697e-05
-3.15898749449517e-05
-1.3915047601846e-05
-2.26417351811922e-05
-2.12197959995994e-05
-3.07153237836116e-06
-3.6812172358663e-05
1.57509041319688e-07
-3.79839892511501e-06
-2.51784711846429e-05
-2.11436701576217e-05
-3.01993358497666e-05
-2.50466771124305e-05
-3.88523121762561e-05
-5.02914896606932e-05
-3.82343545011424e-05
-3.67432982174287e-05
-5.22157459802279e-05
-2.72231930940917e-05
-1.48212042810335e-05
-4.94003785880876e-05
-2.71351571386496e-05
-4.13743281368911e-05
-4.9832901508334e-05
-6.04713442978944e-05
-2.83971604500802e-05
-3.2143975392009e-05
-3.77168678442972e-05
-5.87753569904037e-05
-1.30960931618803e-05
-6.94439808427583e-05
-3.11219038775463e-05
-4.32571286014821e-05
-2.22495443488442e-05
-1.54793206296146e-05
-2.45930653816046e-05
-3.48622275094618e-05
-1.90624100196955e-05
-5.49476681407124e-05
-6.25348877944688e-05
-3.39859026562907e-05
-3.90443306106956e-05
-3.08977401450866e-05
-3.1006868756832e-05
-2.91222024395582e-05
-2.61217850092244e-05
-1.89063314234938e-05
-3.97658607466117e-05
-1.8405676096619e-05
-5.10326797360339e-05
-3.62103618582805e-05
-6.2693121674738e-05
-2.2894161700501e-05
-1.83472084581427e-05
-3.15761491934332e-05
-5.07577563716385e-05
-2.99450017429788e-05
-1.68529015354565e-06
-5.55440154170758e-05
-8.82681138405927e-05
-5.89228188571106e-05
-8.02048848618814e-05
-5.34368023021471e-05
-5.24179793232831e-05
-7.78133040401e-05
-7.12116670843154e-05
-1.24688335868911e-05
-1.95150140903694e-05
9.64208761766197e-06
-6.60862036784843e-05
-4.22703280520406e-05
-5.69434454009777e-05
-7.22164794113045e-05
-4.50728670495355e-05
-3.65325713871504e-05
-4.22017122374446e-05
-4.09663853906494e-05
-6.17408312198092e-05
-4.01424567529273e-05
-5.65385901800293e-05
-2.65978519522625e-05
-3.58535215812597e-05
-4.69531880637522e-05
-4.02077947751437e-05
-5.67190423901242e-05
-5.16539831826867e-05
1.42796476193103e-05
-2.69573589794118e-05
-6.73864790260822e-05
-2.64303417507982e-05
-4.67253727613132e-05
-3.64887787552948e-05
-3.22270171166033e-05
-1.67809161009663e-05
-5.16363793052201e-05
-4.47138983858445e-05
-2.67027949055106e-05
-4.61950774373308e-06
-4.00932855500332e-05
-4.29588023975795e-05
-1.88105791511285e-06
-1.45659058592684e-05
-6.05870944203961e-05
-1.49250402781019e-05
-1.32106169348014e-05
3.25331454798098e-07
-1.54461601831786e-05
-3.18594522486811e-05
-4.2913961617415e-05
-2.7133018395083e-05
1.02460459703433e-05
-2.96613543903566e-05
-2.5070400700053e-05
-6.10440377978018e-05
-4.03930953988912e-05
-2.73883552798296e-05
-6.3457461541076e-05
-5.4634966511205e-05
-3.40710806092003e-05
-4.50742442008831e-05
-2.70757947686372e-05
-4.61189672148742e-05
-2.10629775573381e-05
-3.80721738664346e-05
-1.69238991382838e-05
-1.01934664599468e-05
-1.92100414624948e-05
-3.43813575790897e-05
-3.90165634264865e-05
-2.28633007106987e-05
-6.59852284846148e-06
-6.58909538957712e-06
-5.23770473765059e-05
-2.98015229813819e-05
-7.68036387053566e-05
-1.41548647442752e-05
-4.60407116775861e-05
-8.46496338469432e-05
-3.52164532798314e-05
-3.1323284068153e-05
-1.68460256710624e-05
-1.43638910453935e-05
-2.80433726383563e-05
-3.51881993050973e-05
-4.23996007791186e-05
-3.97876464473597e-05
-6.54966165956161e-05
-2.13067371261634e-05
-3.16507471615266e-05
-2.31637370981826e-05
-3.99906081921313e-05
-2.49068637619889e-05
-2.69525513686899e-05
-3.55170589524263e-05
-5.40970573567738e-05
-3.47077323201607e-05
-4.60208944510192e-05
-2.46872265998704e-05
-1.39100188268131e-05
-4.9950543629178e-05
-1.00709244950947e-05
-4.61550553514669e-05
-1.98423361423619e-05
-5.61633949212271e-06
-2.63194441382357e-05
-5.17122022192637e-05
-2.68539467166609e-05
-2.06328121611754e-05
-9.44765402893459e-05
1.49632594980083e-07
2.54816034450773e-05
-3.11632938285577e-05
-1.82648551779846e-05
-5.33900769470898e-05
-3.96307108899753e-05
-4.09574455171047e-05
-2.37938080282022e-05
-4.33094310608685e-05
3.76333012419969e-06
-3.25564636923801e-05
-2.88431514919635e-05
-4.14320080277239e-05
-3.43056314997856e-05
-6.43767607415173e-05
-4.78978767935153e-05
-2.47344667798453e-05
-4.20750878435422e-05
-2.2660410265644e-05
-1.56828689787264e-05
-4.00269494369263e-05
-6.88805324526145e-05
-3.29058996060609e-05
-4.20535156060878e-05
-4.98464071285064e-05
-3.23229149355683e-06
-3.12154855714928e-05
-2.25790712618964e-05
-4.9988800417043e-05
-7.5731198849539e-05
-4.50980029829014e-05
-4.0727930930091e-05
-5.50472608934148e-05
-4.55658705163689e-05
-6.39172830491189e-05
-3.70871843591589e-05
-4.70482809247069e-05
-1.99333636396702e-05
-1.60396182874408e-05
-2.84208416837032e-05
-4.39256289849116e-05
-4.78834821118634e-05
-4.65469817853311e-05
-4.27211777707424e-06
-2.70930648749656e-05
-2.35957050762991e-05
-3.34322552975993e-05
-5.54600847448538e-05
-1.16937473168342e-06
-6.25920619341567e-05
-2.83143749332968e-05
-3.246003716484e-05
-5.27156941550485e-05
-3.8560798530572e-05
-9.02590800495132e-06
-2.01721848354033e-05
-3.37053812678775e-05
-2.56757025434007e-05
-4.26544117954337e-05
-2.85103791384444e-05
-3.75928539768773e-05
-4.33621172738851e-05
-2.20899541061148e-05
2.0192806659464e-06
-4.26786010451378e-05
-4.24783649935729e-05
-5.77980852113887e-05
-6.20743297689743e-05
-6.92051347879604e-05
-5.12483189034755e-05
-1.89798243004367e-05
-2.88119204632599e-05
-3.61314480272179e-05
-5.31658628774876e-05
-5.98246369632156e-05
-2.50973400738815e-05
-4.73490193556121e-05
-3.59526260882536e-05
-2.64430838089466e-05
-2.02887202460887e-05
-1.43305662107416e-05
-5.93956776079608e-05
-2.85792507844324e-05
-2.16134670597993e-05
-2.69712803416899e-05
-3.14517598918184e-05
-3.11440511804092e-05
-1.25173635582702e-05
-2.52724611133534e-05
-6.19994711783735e-05
9.81936412391162e-06
-4.48130193938693e-05
-2.95889061125842e-05
-1.10853445878978e-05
-6.3827085842603e-05
5.9832804536962e-06
-5.64685197626499e-05
-3.80476899931693e-05
-6.50037815027236e-06
-5.29303219553086e-05
-2.77419701600369e-05
-2.99006388686816e-05
-4.99414303415627e-05
-6.06944311940625e-05
-7.03004446371262e-05
-3.63936519701475e-05
-5.61222986953858e-05
-3.47162310167692e-05
-2.92522126929515e-05
-5.27429091934007e-05
-3.83365426690699e-05
-5.70309477283707e-05
-3.29612554952428e-05
-4.82938613394167e-05
-4.67231487226685e-05
-1.27575442390084e-06
-2.39544984236593e-05
-4.84212925168835e-05
-5.74803799903417e-05
1.26035883033942e-05
-2.74367280694464e-05
-6.09488375181505e-05
-1.92026450142036e-05
-3.44838196146592e-05
-2.19574426698689e-05
5.67508369614314e-06
-5.78683426980736e-05
-4.02525316992671e-05
-3.6883276358059e-05
-5.90183954237636e-05
-2.13830179394968e-05
-2.75620806769422e-05
-5.14498102351908e-05
-4.17363954287241e-05
-4.42839673155483e-05
-5.34687445031305e-05
-4.9689406897142e-05
-6.08162959297355e-05
-2.37708524289935e-05
-5.20054776493462e-05
-6.24643329325278e-06
-9.81707550678976e-06
-4.36846299993091e-06
-1.55711909150159e-05
-5.33426809061329e-05
-4.02755237423375e-05
-7.54780142058065e-05
-4.57164894301156e-05
-6.51567315603441e-05
-3.61482994773113e-05
-2.44643147004522e-05
-9.75672426328652e-06
-2.6891605708986e-05
-4.96863862356674e-05
-4.13463602545333e-05
-3.55195401229658e-05
-2.12017529915244e-05
-5.69059126136466e-05
-5.19600737571873e-05
-3.1091690216322e-05
-2.29785955955735e-05
-5.00319486148625e-05
-3.94587453768519e-05
-2.24743651508956e-05
-2.23869162314744e-05
-2.60112948940687e-05
-4.37770968309274e-05
-1.51631051645742e-05
-2.90064711185877e-05
-3.92571447443589e-06
-7.24213894614292e-05
-2.1365143812833e-05
-5.01449666347732e-05
-6.12777360289624e-05
-2.92555823848165e-05
-2.31388963174593e-05
-9.63044100037692e-06
-4.17289050038299e-05
-3.11486244926211e-05
-9.8944114861261e-06
-4.8542519916265e-05
-3.90158092051341e-05
-4.41019940783763e-05
-3.2648761929725e-05
-3.80954116471823e-05
-4.99666966538587e-05
-3.79264457525001e-05
-2.62915259942799e-05
-7.56933266197058e-05
-4.44498037278344e-05
-3.85663182204175e-05
-1.97545769943397e-05
-3.93112798524028e-05
-7.9633880585473e-05
-5.01661020175917e-05
-3.24271992826093e-05
-3.09634669141717e-05
-5.27236093581554e-05
-7.1138876666515e-05
-4.80252769838515e-05
-3.69737070901455e-05
-5.59312166923192e-05
-1.07618320861978e-05
-3.48134992787417e-05
-1.79549734983725e-05
-5.1850383891963e-05
-4.59366630086617e-05
-6.95968360153103e-06
-1.42631309184289e-05
-3.63926021145277e-05
-8.80699348048812e-06
-7.85343057492061e-05
-5.20107121291163e-05
-3.60522763504072e-05
-2.59145605816925e-05
-1.16463727701031e-05
-1.37456611626571e-05
-3.91161756221886e-05
-6.57165631249342e-05
-5.91357010024065e-05
-3.91168227799873e-05
-2.80235167758322e-05
-2.13847405261972e-05
-3.36481729868878e-05
2.21138189936534e-05
-3.4552534408187e-05
-5.84272608380618e-05
-2.75320646053903e-05
-4.55128760063212e-05
-4.12481338138457e-05
-2.27347327429844e-05
-5.85328105026862e-05
-2.71842153655027e-05
-4.60364486954962e-06
-4.7596174276149e-05
-1.35421336858723e-05
-1.47864080411577e-05
-2.85982354251848e-05
-3.97722983000444e-05
-4.16200732398567e-05
-3.02423142746668e-05
-2.60229035179894e-05
-1.75449369332085e-05
-2.83481992496955e-05
-4.77891109197082e-05
-5.3669079531676e-05
-1.58558723619841e-05
-4.26865640223613e-05
-6.33412161315598e-05
-5.375971804516e-06
-8.38288417274151e-05
-4.67685597298948e-05
-6.61169706476964e-05
-4.84140426874196e-05
-7.13223633475439e-05
-6.48139241287961e-05
-4.46350170245391e-05
-3.28811935926197e-05
-1.19000784589589e-05
-1.27394223242646e-05
2.29400066674448e-06
-3.73974871590969e-05
2.43243516032574e-06
-2.70153382756306e-05
-5.55503213156959e-05
-3.10969534510962e-05
-1.9205543918296e-05
-3.7476128725794e-05
-3.59932539686002e-05
-5.00209471798348e-05
-6.39292211786088e-05
-2.07195652891099e-05
-6.30028294811354e-05
-6.42944971951104e-05
-4.15286605099606e-05
-1.95239750254248e-05
-4.06210279150068e-05
2.95495528323049e-07
-6.95520715219613e-05
-4.936721830634e-05
-2.05081610897816e-05
-5.06568608731463e-05
-1.92017995507319e-05
-6.33705175455831e-05
-2.13893057818964e-05
-3.82684834103426e-05
-1.56147150015113e-05
-2.51425816293029e-05
-3.2242030645479e-05
-2.49585752052859e-05
-3.73304055868286e-05
-4.12103408228582e-05
-5.24590108439471e-05
-5.56905833895505e-05
-5.14844675797874e-05
-1.7149931551705e-05
-2.60211360589035e-05
-7.53152328891214e-06
-4.24187859266401e-05
-2.28414964971565e-06
-3.17180492378065e-05
-4.6810341899968e-05
-2.91008399848667e-05
-1.33271140571755e-05
-4.89363340572302e-05
-5.20514318963355e-05
-2.06619211015625e-05
-5.36711120474116e-05
-7.81319623365881e-06
-4.0001891390244e-05
8.99418310478869e-06
-3.2300680508999e-05
-3.88406197795683e-05
-3.50819656317003e-05
-1.6183702790207e-05
-3.51557212631816e-05
-3.59572180725153e-05
-2.69529693479827e-05
-2.78277699882528e-05
-3.67877676151398e-05
-8.50029498181676e-06
-4.51918576981227e-05
-3.3095868114324e-05
-7.13724998942611e-05
-6.24610888362725e-05
-4.83947473879091e-05
-5.46621864196764e-05
-5.24457610012539e-05
-1.73924279416651e-05
-5.77089545574824e-05
-1.14300331525164e-05
-4.34634748926193e-05
-5.89257012281674e-06
-1.18546604883656e-05
-2.00801298504961e-05
-3.20699192106241e-05
-5.13083292883595e-05
1.2156846691648e-05
-6.23828958712539e-05
-5.07643314286274e-05
-1.50691568094506e-05
-4.18959413847022e-05
-4.55814508687031e-05
-6.91771374637513e-05
-3.05315014187237e-05
-2.60763290546297e-05
-4.44077141353064e-05
-4.37945422862178e-05
-7.36536736599073e-05
-3.58811171348222e-05
-4.2604939023508e-05
-4.45689291964037e-05
-5.07844472516534e-05
-5.48787826034782e-05
-2.69956931459984e-05
-5.81518004861726e-05
-5.01940674457462e-05
-5.52002096312228e-05
-4.38270173807926e-05
4.87301944784826e-07
9.17417425194533e-07
-5.04274134140271e-05
-1.43356350224743e-05
-1.83777967609755e-05
-4.17855903809999e-05
-2.57122953017771e-05
-5.63181659901584e-05
-3.09362464729892e-05
-4.55260941113488e-06
-4.43239174998964e-05
-1.36128058069294e-05
7.0761989278415e-06
-2.7860328322195e-05
-5.61594137438652e-05
-7.77754324435742e-07
1.64821661520222e-07
-6.61284832312165e-05
-4.17786368367728e-05
-4.89249889701709e-05
-5.58930479201626e-05
-4.67971494255531e-05
-1.24200220106163e-05
-2.96831043393151e-05
-3.74219138130137e-05
-2.0282389439798e-05
-4.03008874296881e-05
-2.77316816885176e-05
-2.51373692217487e-05
-7.0963179619242e-05
-3.25976661436239e-05
-1.70621101135226e-05
8.81305995520345e-06
-4.39977883080827e-05
-1.15310132635748e-05
-5.25522527061553e-05
-7.57185291959683e-05
-3.23997849746524e-05
-2.78424400882833e-05
-3.61878265650116e-05
-5.24920714999057e-05
-5.05399364350721e-05
-2.03887183304604e-05
-3.14233374848759e-05
-4.30221794112041e-05
-5.50528748731225e-06
-2.98506563070819e-05
-3.01646142652041e-05
-4.36634084199604e-05
-2.58888988589489e-05
-5.06497212171899e-05
-3.67122962663727e-05
-5.23789304435906e-05
-4.98856035168787e-05
-3.44142901125686e-05
-3.12029662289334e-05
-1.79153790721996e-05
-1.48579963085373e-05
-5.59143591331415e-05
-3.13594131255321e-05
-2.68286837461604e-05
-1.97597487977935e-05
-2.68889606156969e-05
-7.74289967539022e-06
-5.5494486498447e-05
-1.7895008146334e-05
-4.81811230352663e-05
-2.81307223484081e-05
-3.56543071681075e-05
-5.36065795526724e-05
-1.54554267929657e-05
-2.55033541085847e-05
-4.38709743621281e-05
-6.03581012358523e-05
-1.75260951831277e-05
-3.51902373396631e-05
-4.70447353208471e-05
-2.17011758157584e-05
-1.00453706290843e-05
-7.0838512279913e-05
-5.11629386497172e-05
-7.71199912290262e-05
-5.79240512247637e-05
-2.36154107031596e-05
-5.14366500871644e-05
-2.34195366266377e-05
-6.41893786686327e-05
-4.03482120270489e-05
-2.52652413318222e-05
-4.92074863079216e-05
-4.69294714344185e-05
-4.88618731184313e-05
-3.35308852869966e-05
1.85851078349496e-05
-2.54702861274256e-05
-3.84164270551154e-05
-4.09449852265787e-05
-7.99693565378833e-06
1.68608784307444e-06
-1.55874518518693e-05
-3.50274084307728e-05
7.12068659682453e-06
-6.17826253270598e-05
8.21817932363976e-06
-6.58204909059912e-05
-5.58666612602761e-05
-3.06692752135367e-05
-1.93624075590513e-05
-4.76575927377671e-05
-3.8750431164464e-05
-1.54581209553513e-05
-3.14813027943272e-05
-4.15107067313388e-05
-4.51716751738221e-05
-4.13138307466845e-05
-2.85642677544357e-05
-5.69780980378867e-05
-1.93826802431211e-05
-1.24615355440174e-05
-1.72961503376806e-05
-5.15666701014337e-05
-2.01014976373132e-05
-2.3080276711707e-05
-6.23715224070129e-05
-9.57970359552566e-06
-2.44200173159897e-05
-1.19334734652362e-05
-3.71308481889233e-05
-4.59651215098771e-05
-2.52696031298802e-05
-3.93432771075076e-05
-4.75801335003919e-05
-5.88633326399681e-05
-3.53617344656899e-05
-7.38530964481952e-06
-5.85669512386426e-06
-3.09661605393836e-05
-3.54624091176732e-06
-4.32138923679219e-05
-3.57426472992554e-05
-3.97480410431455e-05
2.90615338457567e-06
-2.73412166581835e-05
-1.10834658132964e-05
-1.80584453546502e-05
-3.8182915876795e-05
-3.05859631959434e-05
5.51131538469167e-06
-3.32554717090209e-05
-2.06476728438101e-05
-3.54637473093364e-05
-3.24003167303827e-05
-7.25616902629325e-05
-3.19783127892879e-05
-4.52504142839215e-05
-3.32729017956154e-05
-3.4056720220099e-05
-1.94785279192964e-05
-1.55020739122948e-05
-5.58849869248406e-05
-4.82337273578962e-05
-7.14018433581348e-06
-9.04182557457082e-06
-4.39120733861926e-05
-3.55559050912605e-05
-4.12232544935584e-05
-5.38671540245376e-05
-5.67348489963856e-05
-4.72637772484297e-05
-6.34438172590317e-05
-4.15242079723275e-05
-3.41715616334133e-05
-3.87705291215466e-05
-3.09240935421204e-05
-2.34484195636649e-05
-1.6771542591278e-05
-2.51370691332371e-05
-2.49128005745038e-05
-2.82401458893323e-05
-1.10625926657816e-05
-1.30337883989809e-05
-6.36595733834942e-05
-1.56082681758789e-05
-5.31422175033784e-05
-3.52230447143525e-05
-9.87709481555655e-06
-4.0118530112666e-05
-2.88885090274035e-05
-1.51027950953419e-05
-3.130948470193e-05
-2.01096136375334e-05
-5.11490631044153e-05
-2.82596927258967e-05
-3.90006521685088e-05
-6.3105557096098e-05
-3.93143612296129e-05
-5.07344791654965e-05
-2.46475023018109e-05
-4.11626551250791e-05
-3.30854916841334e-05
-1.63487968900763e-05
-3.84034678238381e-05
-3.28175678449773e-05
-3.9209210381752e-05
-4.67152077777865e-05
-4.3602907080609e-05
-6.96235443182772e-05
-5.35547702522674e-05
-3.57433880933377e-05
-1.09588099447149e-05
-4.44300246623894e-06
-2.76113096109985e-05
-3.7805127107042e-06
-1.46521099656072e-05
-3.45566331976813e-05
-1.41337241800224e-05
5.96745432618098e-06
-2.45948776803259e-05
-1.36540548845329e-05
-5.93737960934962e-05
-4.01564525612781e-05
2.24831916010917e-05
-2.03143545723347e-05
-5.99976622205e-05
-5.73259288074387e-05
-4.93548772210154e-05
-6.00942316500581e-05
-7.25137403221634e-05
-2.90409217441729e-05
-1.67601842433467e-05
-4.18138387890912e-05
-3.4653773060474e-05
4.54776706665372e-06
-3.85278758483971e-05
-4.03748777332849e-05
-2.94979974601635e-05
-2.96614851262963e-05
-4.42676636557629e-05
-3.75885849252539e-05
-2.88029527483581e-05
-4.07657783463683e-05
-5.22234275712871e-05
-4.75831482515705e-05
-5.71955585659221e-05
4.88799331971683e-06
-8.91781766923443e-05
-3.46480875768855e-05
-2.35549246641017e-05
1.55180587088182e-05
-1.63850506592285e-05
-2.42983537503349e-05
-4.60223653724765e-05
-1.6476284336388e-05
-2.76170714307133e-05
-5.08028007212256e-05
-4.3179990575925e-05
-3.67672566577303e-05
-3.14034940212939e-05
-3.61323264579923e-05
-5.14174971531814e-05
-1.84873535018662e-05
-8.29470974285861e-05
-5.76765383262215e-05
-5.78154180730364e-05
-2.72580970454875e-05
-2.7773876398561e-05
-4.81478548987355e-05
-1.88635915323172e-05
-3.45279279878409e-05
-1.71342943833333e-05
-3.36677225759157e-05
-6.207097475365e-05
-7.09131840979834e-05
-3.65390622102787e-05
-1.79327369550296e-05
8.97199587213078e-07
-2.28774889949969e-05
-3.18967966988577e-05
-4.24527888918989e-05
-3.05320079261862e-06
-4.37798012039489e-05
-3.8006355923588e-05
-4.21813626439905e-05
-4.37108156150141e-05
-4.82879045703668e-05
-3.24554136509507e-05
-5.33100515262946e-05
-1.86587628454813e-05
-4.40191380589077e-05
-2.56891093545244e-05
-3.98715319333471e-05
-4.8114036424436e-05
-5.35317888306112e-05
-5.63154308964988e-05
4.76189783184979e-06
1.23602093486547e-07
-2.96026815715808e-05
-1.17833707725324e-05
-3.88357924622658e-05
-1.79629955892072e-05
-4.91568746486475e-05
-1.83819582879344e-05
-5.87554742932538e-05
-2.96960285106558e-05
-2.45737101404304e-05
-5.067729518847e-05
-2.03070439929074e-05
-1.56501622881229e-05
-6.31979913443991e-05
-4.23979782233008e-05
-1.10311122840787e-05
-5.3392537557109e-05
-2.23469253928663e-05
-2.93845047161793e-05
-1.87313009817444e-05
-2.94350636997189e-05
-3.4834548302113e-05
8.1507222269614e-06
-4.90147651659174e-05
-4.19417621419356e-05
-2.49892569238004e-05
-3.7806610432561e-05
-3.46982725410418e-05
-6.04322213335099e-05
-2.53355833938732e-05
-1.29779244969796e-05
-4.96836042136984e-05
-2.43048197533824e-05
-4.02781633298247e-05
-6.28378936645786e-05
-3.85301596542661e-05
-4.02300824333474e-05
-2.23730921690149e-05
-2.68187077941449e-05
-4.31239733525883e-05
-7.06115034839055e-06
-3.3780398928516e-05
-2.52709612252463e-05
-1.8215105277994e-05
-4.13859241242222e-05
-2.45441704150709e-05
-2.65844424124256e-05
-1.5625551994884e-05
-5.29138422954547e-05
-3.6532922335636e-05
8.12184047851599e-06
-2.65138869562472e-05
-3.19064001472658e-05
-3.26698037633213e-05
-5.91381487638196e-05
-4.46720090245701e-05
-1.29472052026794e-05
-7.10717004060636e-05
-4.88726331907015e-05
-2.49835552896343e-05
-4.40334187187859e-05
-5.04076421494063e-05
-4.42138745486736e-05
-2.54026970118731e-05
3.19730716134917e-06
-5.28640788168679e-05
-5.82087105993753e-05
-7.87157856092641e-06
-3.29186011224819e-05
-2.44437028707688e-05
-2.80542837252624e-05
-3.39147155407859e-05
-4.76222986433215e-05
-6.37510246797792e-05
-5.61071987641425e-06
-2.2694814191569e-06
-6.03271848885249e-05
-3.91936944294157e-05
-3.49090550594062e-05
-1.32024008811862e-05
-3.14684355086123e-05
8.31758367618512e-07
-6.62305612741608e-05
-4.31935638118472e-06
-2.61629497203283e-06
-3.6835647180353e-05
-5.61326823215299e-05
-2.71790393233013e-05
-5.71895479207737e-05
-2.48290066416349e-05
-1.1386337581646e-05
-2.86226434919203e-05
-2.81016493013984e-05
9.55219095473685e-06
-2.16522837342246e-05
-2.42626748856081e-05
-4.20585762483601e-05
-6.1905507739202e-05
-2.58343151634595e-05
-1.99099514805388e-06
-5.56115380077773e-05
-3.54534989627438e-05
-3.90167546847486e-05
-7.07143536489921e-05
-6.38397746232204e-05
-3.6146423581795e-05
-5.17804584748147e-05
-3.58800057515594e-05
-2.87708882519939e-05
-3.77421398368024e-05
2.06697262122065e-05
-3.96485088879589e-05
-1.88550464470378e-05
-3.6831911048654e-05
-4.8647360119624e-05
-2.64134821431552e-05
-5.53402472736465e-05
-4.09038260072308e-05
-3.85036101860696e-05
-2.8071459509202e-05
-6.83525747714178e-05
-3.58050493704667e-05
-2.94012903865871e-05
-5.70182633142328e-05
-5.03927694798325e-05
-6.50635156495381e-05
-2.16124080110917e-05
1.61154296038174e-05
-5.59326562953673e-05
-2.70706320722889e-05
-3.64031360417744e-05
-3.68502475475088e-05
-4.94935499603762e-05
6.56722987199627e-06
-2.84854015414661e-05
-2.92239893696903e-05
-6.84370945424484e-06
-4.66494611646996e-05
-2.63546006960626e-05
-2.05140674761838e-05
-4.98402080157586e-05
-6.77542905022928e-05
-1.94309842433215e-05
-2.49134229457347e-05
-5.43657696244554e-05
5.19080802206788e-06
-4.5518986776577e-05
-1.85462175581228e-05
-4.62082077605976e-05
-3.56766994028889e-05
-1.68201337616303e-05
8.80895816892358e-06
-5.42178974223293e-05
-3.27105856061973e-05
-8.9497442111172e-07
-2.70352260310683e-05
-4.23936419482221e-05
-5.57722229830258e-05
-0.000109973077081022
-4.18742003920445e-05
-4.93369975368269e-05
-5.40844230672498e-05
-2.4607734268511e-05
-6.12769814207038e-05
-3.14486262074072e-05
-1.60051309424765e-05
-2.58526013157412e-05
-4.67532514200331e-05
-2.90578112301235e-05
-6.13362160919632e-05
-1.76850634413175e-05
-7.63021723251719e-06
-3.68655115688847e-05
-1.21661431320535e-05
-3.59052209912088e-05
-5.68837223387693e-05
-3.41862515254446e-05
-4.85019382813632e-05
-6.24064833599286e-05
-1.6956139451947e-05
-4.56105861774092e-05
-5.11053308993758e-05
-5.59274191513402e-05
-2.91260889017765e-05
-2.78414843994284e-05
-3.27067227566748e-05
-1.56498625095279e-05
-5.7722249430674e-05
-2.94599461200566e-05
-3.14264703238517e-05
1.04160228598958e-06
-7.00799997244484e-06
-4.581922534781e-05
-2.91877151366989e-05
-4.06270071854704e-05
-5.12391619306007e-05
-1.2114004076089e-05
-8.17382264048475e-05
-6.69436327870614e-05
-2.03766668670772e-05
-5.11167973372597e-05
-5.35245291834659e-05
-5.94707933077004e-05
-9.01153651263658e-06
-6.48201284627945e-05
-3.48413840448924e-05
-2.54046199000721e-05
-3.60572334393425e-05
-4.43856262558491e-05
-3.87243622085024e-05
-3.9355003522914e-05
-2.96997427091546e-05
-2.14193546355624e-05
-2.11137621500881e-05
-3.26820747935128e-05
-4.92780912183299e-05
-3.1776106278403e-05
-7.31582014135539e-05
-5.3672785287147e-05
-5.24201651400249e-05
-3.74849713672864e-05
-4.5354205194232e-05
-3.71140046406383e-05
-3.14889280229534e-05
-5.54010322068443e-05
-2.2443811532304e-05
-5.26608201989643e-05
-1.4755261983204e-07
-8.26913615742627e-06
-3.89345982836003e-05
-1.81782777687682e-05
-2.09308095080622e-05
-3.94472478801218e-05
-1.66471337196623e-05
-2.73809722572689e-05
-7.06209050967879e-05
-3.13502411158755e-05
-5.26601028389346e-05
-4.19764145763406e-05
-3.83207944593365e-05
-7.31802017770963e-06
-2.91655035240921e-05
-1.25064416406354e-05
-2.61260764098981e-05
-3.89399310930124e-05
-2.65363875969736e-05
-3.07216689680981e-05
-5.75284186452507e-05
-2.99504483363665e-05
-3.37877337216586e-05
-9.94418080236572e-06
-7.10387855895114e-05
-1.07109382084465e-06
-5.27995245533063e-05
-5.43555658197226e-05
-7.66284421053413e-05
-1.2824501830022e-05
-6.50744655892313e-05
-2.05947533317825e-05
-3.54630976250038e-05
-4.94219412150924e-05
-1.83370134706504e-05
-3.01517130913292e-05
-5.6269490015968e-05
-4.06183379950316e-05
9.79815033227865e-06
-4.14405188318169e-05
-6.48718200506411e-06
-2.46223355782762e-05
-4.19742967044086e-05
-1.70423299326328e-05
-5.16895692868408e-05
-3.04735246345316e-05
-1.26127619311553e-05
-7.48012011144963e-05
-1.77028277142088e-05
-3.55062318185577e-05
-4.11626763134963e-05
-6.21279025756046e-05
-2.10871131226393e-05
-7.03810833748332e-05
-5.95872116120552e-05
-4.05038246779706e-05
-1.48377526009699e-05
-3.64942136697217e-05
-2.82632411036864e-05
-7.17659481715607e-05
-2.21313697482777e-05
-5.10156870743477e-05
-2.05079211377809e-05
-2.46309726811659e-05
-4.7062384147506e-05
-3.19307436617456e-05
-6.72241311265356e-06
-4.61999127140074e-05
-5.30220574260885e-05
-5.60285521131664e-05
-4.17312780131749e-05
-8.28990125158359e-06
-4.58160085998351e-05
-5.94377768464237e-05
-3.26999186249347e-05
-8.04862352340745e-05
-3.59812564715586e-05
-6.41709995694907e-05
-4.99760663792756e-05
-2.54652021143778e-05
-4.84300645421253e-05
-1.94359685467028e-05
-3.14740696094939e-05
-6.5837518464306e-05
-5.96710328538183e-05
-2.79603606643347e-05
-4.12275231363245e-05
-4.38867022142759e-05
-1.14534391391789e-05
-3.96701758485837e-05
-3.211474581326e-05
-4.59363060777221e-05
-3.19920082544616e-05
-4.89965841438737e-05
-2.47174264953781e-05
-4.16346023282307e-06
9.23452138225692e-06
-6.99956258321335e-05
-5.93318559058198e-05
-3.34407057897794e-05
-1.31177296962216e-05
-3.12136191630305e-05
-2.61568511117395e-05
-2.774625572001e-05
-3.15410190160199e-05
-5.38789420072703e-05
-3.69604410811477e-05
-4.52509188113108e-05
-5.51486634170557e-05
-7.08881237064387e-05
-3.43319713213636e-05
-9.97369316493029e-06
-4.76733467232237e-05
-2.79780186532032e-05
-1.95027286832716e-05
-1.38771392323056e-05
-2.87593017613654e-05
-6.02433661745935e-05
-1.29357196289594e-05
-1.85499015519265e-05
-4.60357199498731e-05
-1.40473571561119e-05
-2.85451690303872e-05
-1.62506802700348e-05
-1.1998914569346e-05
-7.51902347543615e-05
-3.56112259118995e-05
-5.21730464822279e-06
-4.09972013510658e-05
-2.97258919562104e-05
-1.97797161207125e-06
-5.5575630224276e-05
-1.51458353932429e-05
-4.55886511591358e-05
-4.55732017855641e-05
-3.1367608909627e-06
-3.3787751599169e-05
-3.7439843332098e-05
-4.81192516727077e-05
-6.8645854085947e-05
-2.2461896159506e-05
-5.83073070900949e-05
-5.7897699957636e-05
-2.58112970545293e-05
-4.7619772991251e-05
-3.62233617410264e-05
-4.60485170169456e-05
-3.65850586337785e-05
-3.94364314829847e-05
-5.38861954014095e-05
-3.07797090208463e-05
-5.17865462284338e-05
-5.76766253321968e-05
-6.61095644603673e-05
-5.3067163473177e-05
-2.86253248331613e-05
-6.60727505699606e-05
-4.13026512824804e-05
-3.76517010218116e-05
-1.47070110031966e-05
-1.92143263901777e-05
-4.45616762323763e-05
-4.59282386460136e-05
-2.92069335416788e-05
-2.57604599093106e-05
-1.91695442480446e-05
-4.76278364373514e-05
-5.62101776922809e-05
-1.31677546155732e-05
-1.61116963366119e-05
-4.27531309027579e-05
-3.76072911392379e-05
-4.82798822850965e-05
1.64577773633919e-05
-3.03268649106087e-05
-2.38834582339524e-05
4.3864792992549e-06
-6.61950630336498e-05
-4.44762785701061e-05
-4.37052146796901e-05
-2.27800636374693e-05
-6.5268245134593e-05
-3.96193306225702e-05
-4.76484697138458e-05
-2.36812226887383e-05
-5.97149418073929e-06
-5.33226986626914e-06
-2.12449444605374e-05
-2.88235262555655e-05
-4.14188800273833e-05
-3.38283784680418e-05
-3.49687621723812e-05
-2.43536646229011e-05
-5.33389413603303e-05
-1.88316319066463e-05
-5.63114779112691e-05
-5.59633775297922e-05
-2.45226232497696e-05
-2.72912785210249e-05
-2.74539131104253e-05
-2.22775805208055e-05
-3.34805363702425e-05
-4.01778218530986e-05
-3.84512127282311e-05
-1.56416851886798e-05
-4.84983214829635e-05
-5.29605219345158e-05
-3.63226478794658e-05
-2.49489079987859e-05
-5.07640462622782e-05
-4.95989970892314e-05
-7.55888226575213e-05
-2.54872138279172e-05
-5.05869273284531e-05
-2.67701622087202e-05
-4.97896301480672e-05
-8.31473189938349e-05
-4.29036918260095e-05
-4.57871215147449e-05
-2.30867684985538e-05
2.14666097248568e-06
-5.13426114807173e-05
-5.58977676885604e-05
-1.51816355208907e-05
-7.44918658050131e-06
-4.70924591700811e-05
-4.4031154587207e-05
-4.72993393589598e-05
-8.70490514072943e-06
-4.7974545931038e-05
-3.28583838992684e-05
-2.88100254801176e-05
-4.54393770885994e-05
-1.15354924446117e-05
-2.25375135071434e-05
-1.61917665521867e-05
-4.92126680324755e-05
-3.01211545382367e-05
-3.0734100103811e-05
-5.39663535177379e-05
-2.80002231951917e-05
-2.31406413955003e-05
1.31115916528193e-05
-5.02024060674531e-05
-3.76795789293034e-05
-5.22180254399169e-06
-4.62901029712075e-05
-3.7440870314908e-05
-5.18004243849866e-05
-8.44132014299403e-06
-4.49467363088551e-05
8.80246249396069e-06
-2.34868913520171e-05
-1.12662371513771e-05
-2.85178055545223e-05
-1.57558289384106e-05
-3.05883520582952e-05
-3.33053274924601e-06
-8.03469580730634e-05
-1.57639822384144e-05
-3.89878261756992e-05
-4.03098027452281e-05
-3.46060379504722e-05
-3.19069244918097e-05
-3.93469975153148e-05
-3.19033405575886e-05
-5.62139097036443e-06
-4.57391290123178e-05
-3.80016932056299e-05
-3.71837214463427e-05
-3.73262795381674e-05
-5.38495087252752e-05
4.59129758239598e-06
-3.17876523555578e-05
-6.60557068397854e-05
-1.96100592106415e-05
-6.21045039569812e-05
-3.1161885805269e-05
-5.03117298932731e-05
-4.49007227620443e-05
-3.68971622686666e-05
-2.36186781447062e-05
-1.55720855759318e-05
-1.81452970570145e-05
-3.10370159669302e-05
-4.70234648321733e-05
-6.59869870922725e-05
-6.24406649839908e-05
-2.86970015837077e-05
-4.50649575698139e-05
-1.17742626833052e-05
-6.24952502644984e-05
-2.84801394517197e-05
4.71698835923893e-06
-6.87560294781668e-05
-3.53735374107819e-05
-4.67143957634765e-05
-1.84476250896797e-05
-1.59188642556799e-05
-7.80378470039367e-05
-2.27820910451029e-05
-4.0549473960215e-05
-3.40660308477796e-05
-8.95110152724714e-06
-4.93514863941523e-05
-6.57728917275047e-06
-2.09923676927266e-05
-5.72142541201387e-05
-2.21429274541136e-05
-6.38337465104539e-06
-4.31951192915391e-05
1.76570576504256e-05
-3.71430728116266e-05
-5.4206392713812e-05
-3.89371503752802e-05
-3.42919497904807e-05
-2.57379888749176e-05
-3.89170596515145e-05
-4.44099806711474e-05
-4.47261055975866e-06
-5.13711862718771e-05
-4.22551985408605e-05
-2.17145916999608e-06
-3.42560450073585e-05
-3.46299671892746e-05
1.21977276935588e-05
-2.84012362980325e-05
-1.07270402152194e-06
-4.73355441242821e-05
-1.14767882169063e-05
-6.2734013563053e-05
-5.48115587427409e-05
-9.56076704817093e-06
-4.72040349001431e-05
-6.11165095832934e-05
-6.14886019837982e-05
-3.47697130505034e-05
-2.29386187006274e-05
-5.47048528512807e-05
-1.85941208060169e-06
-5.40550503887681e-06
-3.56082594810881e-05
-4.32181519848504e-05
-5.14492404122449e-05
-5.25832187563455e-05
-4.52351109434981e-06
-1.97949595294022e-05
-4.11112373726528e-05
-3.08289039171085e-05
-4.16776270946582e-05
-6.57069963380828e-05
-5.07747146827839e-05
-4.52129873654167e-05
-2.42751558314489e-05
-4.34848193202878e-06
-3.00287801158142e-05
-4.73316946468882e-05
-1.89633527386436e-05
-1.36651589481499e-05
-2.57499493486823e-05
-4.47723358954813e-05
-5.12445446238115e-05
-5.85783175236443e-05
-4.3973224255512e-05
-1.7734667027312e-05
-4.40162938279738e-05
-4.68029495472679e-05
-2.84856545261447e-05
-3.88795532693589e-05
1.3781210215378e-06
-2.47214932690441e-05
-4.82596126167067e-05
-1.57597120453441e-05
-1.03032142713666e-05
-4.67737629787856e-05
-2.12921651689101e-05
-4.55674790851866e-05
-4.88292475121958e-05
-3.68097391761137e-05
-4.41364766679031e-05
-2.34575732241829e-05
-1.50557583828257e-05
-3.97569089643428e-05
-6.79584690007002e-05
-1.36572211101833e-05
-1.49244453359265e-05
-3.81495517573335e-05
-5.33166593366744e-05
-2.9179144061035e-05
-4.21476911205502e-05
-5.40845723311662e-05
-5.50069295308212e-05
-3.79628309539435e-05
-3.41544460939e-05
-6.53237600784823e-05
-2.06260531624018e-05
-3.72555273640424e-05
-2.40381051045621e-05
-6.00656264839285e-05
-3.82599641902829e-05
-3.25893128259891e-05
-4.47246502034742e-05
-5.51633095835905e-05
-4.17175929035323e-05
-6.1855094989023e-05
-2.0625374122507e-06
-5.39398966210357e-05
-2.54683305528655e-05
-5.42116916666046e-05
-6.48125052908924e-05
-5.63788710444873e-05
-1.43009525325918e-05
-7.19493712052775e-07
-1.52361934013998e-05
-4.17098329197883e-05
-2.04582830403644e-05
-1.11765916426048e-05
-2.4883096388395e-05
-1.44885489760374e-05
-2.49145209775224e-05
-5.59626433428054e-05
-2.88059318713594e-05
-3.0594698535892e-05
-1.54036773637038e-05
-4.4341386786437e-05
-1.82529996669876e-05
-5.68827724447127e-06
-4.3596454042305e-05
-4.2861265376077e-06
-6.03369870134295e-05
-5.43577913359746e-05
-4.97025747999725e-05
-1.3859201227229e-05
-5.28099641782862e-05
-6.28187249685656e-05
-4.14996714581599e-05
-3.97693523094938e-05
-1.544314578524e-05
-3.65676014723803e-05
-3.53515562554106e-05
-5.51212042349791e-05
-4.10009598904463e-05
-7.52963595627802e-05
-4.04711088469301e-05
-3.18209254365193e-05
-2.97019208741792e-05
-7.04151245863348e-05
-3.54144274438045e-05
-3.14517327450161e-05
-8.28426748089023e-06
-5.4510685152803e-05
-3.44209140780636e-05
-1.97714741944423e-05
-1.76871123307881e-05
-3.11476247149772e-05
-5.68430744023803e-05
-5.24436849605463e-05
-3.06119290359513e-05
-6.37448410438439e-05
-3.97070657392876e-05
-5.47135360500005e-05
-5.10671212657364e-05
-4.72983059036664e-05
-2.36862809516832e-05
-3.66864207509801e-06
-3.34681981250048e-05
-4.76901664464167e-05
-4.87014608970436e-05
-1.77819604190548e-05
-3.31698207909405e-05
-3.29743544435353e-05
-1.47497316778305e-05
-7.43485138619189e-05
-4.76270303943142e-05
-6.22225440474978e-05
-3.39379521310106e-05
-3.75507946478798e-05
-2.32560881874453e-05
-3.83798596374071e-05
-5.81805126013123e-05
-8.49341888825301e-05
-6.2755169053014e-05
-2.92647011991851e-05
-5.56297045212757e-05
-2.43690401215768e-05
-4.32709687766131e-05
-4.84810577172618e-05
-1.15494015812344e-05
-3.83122049927795e-05
-3.12813893480249e-05
-3.54355671200146e-05
-9.69476539908327e-05
-4.65500296558515e-05
-6.4961422009475e-05
-3.42348785070451e-05
-2.79732798342111e-05
-3.46383728254212e-05
-5.59346172646375e-05
-2.70671368418538e-05
-4.85666399350034e-06
-3.49890193437507e-05
-1.38939208177648e-05
-2.91359110771956e-05
-5.88007152216342e-05
-4.00171657794292e-05
-5.07545620882225e-05
-7.52121934690483e-05
-5.81519925964913e-05
-7.06822752766899e-05
-2.34628071427667e-05
-3.63538989308426e-05
-2.06030321165207e-05
-4.79145603125773e-05
-8.88626432331913e-05
-3.49628508849246e-05
-2.45100028181697e-05
-3.47528517200224e-05
-3.57805468799e-05
-3.68766641458693e-05
-6.68319235361328e-05
-1.65999717349399e-05
-3.66168824565006e-05
-4.65583286391248e-05
-2.74604399877531e-05
-5.32349319102416e-05
-2.1119166820842e-05
-3.89967637394336e-05
1.60588600567992e-06
-3.06041564532959e-05
-2.05899134843757e-05
-3.0213179594865e-05
-5.95650915798094e-05
-2.91677814342711e-05
-4.44167355291895e-05
-3.61298895445199e-05
-4.05822539709404e-05
-1.34722721001994e-05
-4.15560180745551e-05
-5.27012925500031e-05
-3.91485306332546e-05
-2.45181706505859e-05
-4.33176370443224e-05
-3.25277581096161e-05
-3.07435803155804e-05
-6.16795675722363e-05
-3.6422565714545e-05
-2.90418331448262e-05
-1.92429117583559e-05
-4.13157283705159e-05
-3.49782672014003e-05
7.55612386730123e-06
-2.24648730086543e-05
-1.44401059074147e-05
-1.90194645494758e-06
-3.27117891224047e-05
-1.88338540043079e-05
-2.43640846445257e-05
-6.07003019441788e-05
-4.7065079266496e-05
-3.81429569406955e-06
-1.37652425175345e-05
1.38704082743986e-05
-6.48967927683337e-05
-1.43592536471034e-05
-2.48460326611666e-05
-2.0083539894241e-05
-5.30164352468661e-05
-5.37681911663636e-05
-2.55704134789883e-05
-1.97578224584015e-05
-4.08565800624918e-05
-1.98921419561003e-05
-4.99869078915214e-05
1.17499034788811e-06
-5.05946815326997e-05
-2.67730740602207e-05
-1.34315684334693e-05
-4.65105328796654e-05
-4.85807196674923e-05
-7.45250713530796e-06
-1.04791730793474e-05
-3.77904126889038e-05
-6.04584344772181e-05
1.30475870679771e-05
-3.74712673932909e-05
-1.63536415922771e-05
-2.98279631742946e-05
-6.9211383969473e-07
-8.73319951881825e-06
-5.54510076811838e-05
-5.67742526096601e-05
-3.85396138309127e-05
-2.52626133306846e-05
-5.18544121964489e-05
-2.26992097816783e-05
-3.69488037064304e-05
-3.4570897212106e-05
-2.04121470812372e-05
-2.12698938373269e-05
-4.99259304280728e-05
-6.8718338133031e-06
-2.23324101671149e-05
-3.51434185164848e-05
-3.05061663368597e-05
-2.60223934742119e-05
-5.87370917526698e-05
-3.63632077720471e-05
-2.3649867227514e-05
-9.09994188470918e-06
-1.4458784149947e-05
-4.38519687546292e-05
-3.23031410249998e-05
-3.43334694284341e-05
-6.02103449149825e-05
-4.93723227285806e-05
-4.53577411052771e-05
-1.24458778893677e-05
-2.02883529909021e-05
-4.54363039374365e-05
-4.79130547626556e-05
-5.70749022056167e-05
-1.16040477009235e-05
-2.47728416813669e-05
-4.99239113126674e-05
-7.42739535670127e-05
-7.1667741665582e-05
-3.39508584304096e-05
-5.04208734897063e-05
-3.90143251443464e-05
-5.21403619094767e-05
-2.81475229758873e-05
-3.32677482146541e-05
-4.07221566644184e-05
-6.94437726703159e-05
-4.97673515148275e-05
-5.29174176969074e-05
-3.41322823137417e-05
-4.76148612459532e-05
-6.18034502553743e-05
-2.36743730534614e-05
-1.88305080260845e-05
-4.88979579665933e-05
-6.21403654979792e-05
-2.59108866182081e-05
-6.69575362419631e-05
-1.61844253317668e-06
-1.41649082547911e-05
-5.99075991104072e-05
-5.02025542065765e-05
-2.2570513309742e-05
-1.86099250530919e-05
-1.54869982814358e-06
-4.95016955593853e-05
-7.82573811013798e-05
-4.95164338675526e-05
-7.47173006397465e-05
-3.51105999811918e-05
-6.9869093845207e-05
-4.70910160813669e-05
-3.89061504729483e-05
-5.19895500104093e-05
-2.05924095984635e-06
-5.52665648954433e-05
-4.32773560105422e-05
-2.54375213951188e-05
-3.84793058648891e-05
-2.5989075714171e-05
-2.78543672185378e-05
-4.82315033359971e-05
-6.10944169167231e-05
-3.15501343294651e-05
-1.36288205297657e-05
-2.16886731613189e-05
-3.32197026278383e-05
-5.09879831718941e-05
-5.30053981140791e-05
-1.32210010425717e-05
-4.94149929868215e-05
-3.61652818378165e-05
-5.41337107634929e-05
-2.19694829134572e-05
-2.65656054927777e-05
-1.76511355127922e-05
-5.18918860597333e-05
-8.54809469658245e-06
-3.19776985199629e-05
-4.41964187428275e-05
-4.83554360085633e-06
-2.32932136892726e-05
-2.14541457200204e-05
-3.2644084489242e-05
2.59519010117934e-06
-4.70394253071117e-05
-4.93162887669973e-05
-3.27807791873323e-05
-1.9034252878013e-05
-3.29543121590042e-05
-1.32771283929499e-05
1.01638266526919e-05
-9.22104608117156e-06
-2.88416566637926e-05
-4.51596095647046e-05
-3.04791554383539e-05
-1.16168648311352e-05
-9.69800068517576e-06
-4.19769791561533e-05
-1.31091932069599e-05
-1.65222736723594e-05
-1.1291067578014e-05
-6.67709378581921e-05
-1.04407057626355e-05
-3.62000287086791e-05
-4.97619960254428e-05
-5.95844915169217e-05
-3.11307925240162e-05
-5.96549349857281e-05
-3.62368680886573e-05
-3.79284274456093e-05
-4.06904671231809e-05
-2.32459874176956e-05
-3.59560066564409e-05
-3.64457786668649e-05
-3.28851930740879e-05
-5.86512501832297e-05
-4.86387529439288e-05
-1.75851391098983e-05
-3.77441566585946e-05
-4.24681119421202e-05
-2.88912322084058e-05
-1.05961806198968e-05
-4.92963518620025e-05
-5.69446237068705e-06
-5.03327039323615e-05
-4.77240706206071e-05
-2.3671446950872e-05
-6.21298043778277e-05
-4.29405680033336e-05
-2.86838831846831e-05
-3.31202627376052e-05
-7.2360667028926e-05
-2.6301165615824e-05
-4.45018853854536e-05
-3.87813648247966e-05
-4.9703743602515e-05
-6.30320366243946e-06
-5.62537084777665e-05
-4.22041647205407e-05
-3.54724944234918e-05
-4.29026828322995e-05
-5.51317111552798e-05
-5.39992517580588e-05
-3.21461026298624e-05
-2.51803783029751e-05
-2.1103887999767e-05
-3.43169169622451e-05
-1.63251355309553e-05
-2.16793315636479e-05
-4.38386220975555e-05
-1.66927882988593e-05
2.09815496167683e-06
-3.33930599714537e-05
-3.73624090481411e-05
-6.036874586542e-05
-1.26722682337409e-05
-1.55117472689468e-05
-5.47071029597708e-05
-4.62347733739737e-05
-2.78158571855785e-05
-3.84568784103778e-05
-3.54485946390886e-05
-2.1745969937848e-05
-2.03103454465926e-05
-2.90676367838687e-05
7.31573993664126e-07
-4.98101757340874e-05
-3.65084657715946e-05
-3.75487079528687e-05
-4.22371776468949e-05
-4.14326496543176e-05
-3.27373040414496e-05
-3.50500286427121e-05
-3.85009480337642e-05
-1.08080623712172e-05
-3.36577899527363e-05
-4.462784553136e-05
-7.60852567422564e-05
-2.95845265770295e-05
-2.76388107065139e-05
-6.41362701589787e-05
-2.44531156421615e-05
-2.82849134773514e-05
-2.43411060273745e-05
-4.68217660626382e-05
-2.53297637954698e-05
-4.72086854866528e-05
-3.01561731633626e-05
-2.32739312031126e-05
-3.53084136279032e-05
-3.38419745468235e-05
-6.21751929731378e-05
-5.16686648119343e-05
-5.80279430852568e-05
-3.2259377779542e-05
2.96997745120924e-07
-3.32441775081459e-05
-3.59140522845596e-05
-6.82011253345121e-05
1.65613827253271e-05
-2.8402519433769e-05
-2.66855545154486e-05
-2.29179592056304e-05
-5.4790955381804e-05
-4.07956777706386e-05
-3.7755630627155e-05
-2.92828795685533e-05
-3.29892393828638e-05
-7.95144417562931e-06
-1.48820527308605e-05
-3.62118301209941e-05
-2.95115773649122e-05
-6.00077738784499e-05
-3.76557331172456e-05
-1.63135360550187e-05
-5.84008110180897e-06
-6.04394126796362e-05
-4.9891050178756e-05
-1.32595429957614e-05
-2.06607179890309e-05
-5.77655246510599e-05
-3.94500827822996e-05
-5.71337118769096e-05
-4.16162922332163e-05
-2.09424921891705e-05
-4.10444139669433e-05
-4.13885118176675e-05
-3.69755384346718e-05
-1.98320942368917e-05
-3.02556355560685e-05
-1.32741006644068e-05
-1.9674471419489e-05
-3.77263484891258e-05
-4.93711578571618e-05
-3.0449323730113e-05
-3.25657540778577e-05
-5.23285874001343e-05
-7.6459446188961e-05
-3.93530703030273e-05
-2.29829760900685e-06
-3.77949241229207e-06
-1.45725932146913e-05
-6.9814947910345e-05
-3.57942148709369e-05
-2.76484687385752e-05
-2.75625450545014e-05
-2.55724472612176e-05
-7.84517098078828e-06
-4.51026464836372e-05
-2.29220607359027e-05
-6.29769789849495e-05
-5.3065027685702e-05
-1.82115477082403e-05
-6.44364142208028e-05
-2.21135806156299e-05
-5.43725835942314e-05
-4.28160519569734e-05
-8.96914222970552e-06
-2.86988238017511e-05
3.38073640090987e-06
-4.43272286290083e-05
-3.81979570088615e-05
-5.79704708806106e-05
-4.46703103410503e-05
-5.40733411221424e-05
-3.19937104854073e-05
-2.27140006383013e-05
-5.7822852229256e-05
-1.26971419686434e-05
-5.47468349123065e-05
-1.30722709386555e-05
-1.23608378116297e-05
1.27046253268095e-05
-4.49214141026997e-05
-4.89885321899895e-05
-1.54165099858099e-05
-4.21062509717641e-05
-3.57412660619767e-05
5.75364708395202e-06
-2.72747230495603e-05
-2.87146885733002e-05
-5.27971021937769e-06
-3.40842509980514e-05
-1.51284014690903e-05
-3.08606691320203e-05
-4.68093698672496e-05
-6.19472329357933e-05
-2.55710859100597e-05
-2.431728536065e-05
-3.73138708537447e-06
-3.62660297077291e-05
-1.71751491407223e-05
-3.9314096680542e-05
-1.28778423727596e-05
-2.97777645924089e-05
-5.7422832754681e-05
1.9219390092806e-06
-6.46386105345321e-05
-3.44972220648861e-05
-6.33456654678086e-05
-4.09847191183356e-05
-2.23740504605758e-05
-2.321666306065e-05
-4.16651085262598e-05
-3.87404628690237e-05
-5.62976119628692e-06
-4.72293110342864e-05
-3.61334900444455e-05
-1.90482680791795e-05
-3.67867905088363e-05
-4.08711901379642e-05
-2.64101190914966e-05
-4.57382156920692e-05
-1.12755522228663e-05
-6.28668475506799e-05
-2.17311481897288e-05
-3.51571757691644e-05
-4.03348532316721e-05
-4.34032544695116e-05
-3.87392704790768e-05
-3.02860395777205e-05
-7.67687780177224e-06
-1.6341992041711e-05
-6.71502133725408e-05
-2.80442918459322e-05
-5.13223786967543e-05
-7.08318774278003e-05
-4.82947046459309e-05
1.96724908621312e-06
-5.90065921011944e-05
-2.21396219256646e-05
5.05917338703571e-07
-2.86284203965964e-05
-3.89572423607855e-07
-2.40428162225627e-05
-7.00493690050873e-05
-2.76607902587219e-05
-3.69034146947595e-05
-1.26425598076199e-05
-5.2691211926026e-05
-5.40773224251705e-05
-1.1428083040949e-05
-2.42357789225123e-05
-1.9887364814303e-06
-2.82104351555265e-05
-2.34616381474511e-05
-1.57423311105159e-05
-4.07649199459598e-05
-8.91995677211562e-05
-5.25971762671586e-06
-3.56737802306119e-05
-3.66830589391216e-06
-5.97656208021507e-05
-1.31123267901848e-05
-1.97708697829944e-05
-5.01349543225428e-05
-6.27907603208653e-05
-3.96942246920311e-05
-4.54486061108929e-05
-5.79601100302572e-05
-4.20718713564459e-05
-2.3004737099214e-05
-2.24974921708877e-05
-5.20798631871093e-05
-5.71418587613145e-05
-2.97015141818004e-05
-5.46850871718402e-05
3.2892996830071e-06
-3.11587121952857e-05
-5.69941034582552e-05
-3.34681481697503e-05
-2.13295940022409e-05
-2.5783293512907e-05
-3.28336209275676e-05
-3.96896983854717e-05
1.27385913249544e-06
-5.50045911565758e-05
-2.2619460023998e-06
-3.42613065460287e-05
-6.00940577286738e-05
-6.21568577166766e-05
-6.41501392125486e-05
-4.79835386709357e-05
-3.98107542252674e-05
-3.43218105617679e-05
-4.93009143983053e-05
-7.10051286911047e-05
-4.17853154135375e-05
-3.97630869976615e-05
-3.84574927078168e-05
-2.20771641581995e-05
-5.52733399108437e-05
-4.26740554119318e-05
-2.30233930527529e-05
-3.61568871309258e-05
-3.60377979587757e-05
-3.23060166385722e-05
-4.18029540818612e-05
-3.43418358878215e-05
-2.77382694363272e-05
-4.14698772874035e-05
-4.97274175149293e-05
-9.7835056181856e-06
-2.45697244376437e-05
-1.04097525496414e-06
-5.14956168683995e-05
-1.33577183009249e-05
-3.05433590253386e-05
-5.0286027179432e-06
-4.83138902479744e-05
-2.77226522277036e-05
-2.50685745694069e-05
-4.1457055681433e-05
8.73667559474935e-06
-3.13367306795765e-06
-4.75090253238042e-05
-2.71206152000693e-05
-3.30346806815714e-05
-3.30569203567031e-05
-2.00586758652077e-05
-4.30205123140194e-05
-4.39881062973666e-05
-2.26139126626667e-05
-1.57832159336599e-05
-1.8041774706709e-05
-5.03778768213913e-06
-4.28392612476199e-05
-3.84615199417998e-05
-3.22081910262051e-05
-3.49947832657585e-05
-3.86364176380963e-05
-7.73815962184607e-05
-4.41292587690166e-05
-5.14298660471496e-05
-1.18634179990306e-05
-7.04362304622162e-05
-2.00824309288527e-05
-5.02348407205907e-06
-3.80168928923058e-05
-2.728075075735e-05
-2.22220498975425e-05
-2.21550556891214e-05
-2.70226226995347e-05
-4.51357587104082e-05
-1.52469206980021e-05
-3.20357087106347e-05
-3.66836994447197e-05
-5.09732418669296e-05
-3.74437419117497e-05
-5.17994765807008e-05
-3.94869614909262e-05
-1.22622043414035e-05
-3.6975451353846e-05
-1.17401244356146e-05
-3.87566590225869e-05
-1.12699722141841e-05
-4.13110685003438e-05
-3.70620452817717e-05
-1.73482807237723e-05
-3.26169382335107e-05
-2.7492482122102e-05
-5.51429509580591e-05
-5.93268121313813e-05
-4.91648812070595e-05
-2.22149479116122e-05
-4.72013729007851e-05
-6.29826037024616e-05
-4.76782417022151e-06
-3.65518812792681e-05
-6.34173083798142e-06
-9.93135863834206e-06
-8.66207144056342e-05
-2.64023755048165e-05
-4.60007453286915e-05
-2.43566329758139e-05
-5.12115635764216e-05
-1.95050926767684e-05
-2.18480614012901e-05
-1.72906124878368e-05
-5.93315935537333e-05
-2.19648513174696e-06
-2.20119183616593e-06
-3.04505866520186e-05
-6.70547145168307e-05
-2.08018590547538e-05
1.19169989266688e-05
-4.20347333325477e-05
-3.40302267707984e-05
-2.22117210464384e-05
-6.15495791878858e-05
-7.16781648395185e-06
-3.25663155855252e-05
-5.09910603260756e-05
-2.88701821530495e-05
-1.65040291459364e-05
-5.18648027105822e-05
-3.6424178255559e-05
-1.94118016140625e-05
-4.29282342445034e-05
-1.42819219208191e-05
-3.95592850297566e-05
-2.43242761741603e-05
-5.97585774476766e-05
-3.75750334732123e-05
-3.04283206734849e-05
-1.74427850629461e-05
-4.08005762865993e-05
-3.48643067196237e-05
-1.22723883253722e-05
-6.48100072568651e-05
-5.54290170488132e-05
-1.37118071387258e-05
-2.75044871088213e-05
-4.49022592596954e-05
-3.71290425300065e-05
-6.01401053959437e-05
-4.57417548369854e-05
-4.14101237978065e-06
-4.41365730650958e-05
-3.76126972107561e-05
-8.43308790441538e-06
-4.33131988022833e-05
-2.13804095352013e-05
-6.05697165075406e-05
-2.53207545442611e-05
-3.09180346528879e-05
-3.43346748091558e-05
-5.19542416276326e-05
-5.2667078498002e-05
-4.25528027885784e-05
-2.31621784337608e-05
-3.77768175872079e-05
-4.67998206673315e-05
-3.7431953725079e-05
-4.64802789996179e-05
-3.90524736249204e-05
-5.14283169952889e-05
-3.98205108102329e-05
-3.61489728192321e-05
-2.07817337454306e-05
-3.75455234484805e-05
-1.86242778523492e-05
-1.79049294273827e-05
-4.01226002891328e-05
-3.03757686562104e-05
-5.04400517205514e-05
-3.58390658278479e-05
-3.86420081143929e-05
-1.59283351401341e-05
-4.39742141320096e-05
1.1806815618624e-05
-4.00039997637866e-05
-3.66140435444987e-05
-4.43009035178425e-05
-4.30308106005477e-05
-3.56729234953006e-05
-3.69702940975621e-05
-3.75555869602983e-05
-1.0812229063844e-05
-4.01571499589656e-05
-4.89936755422886e-05
-1.46210521380446e-05
-3.93279429865721e-05
-6.46488445379373e-05
-5.94718222519e-05
-1.8183314308946e-05
-1.70005070966562e-05
-1.542727024968e-05
-1.56114161436753e-05
-2.97510587322106e-05
-5.43693737002022e-05
-1.02098680857415e-05
-1.43082512644791e-05
-3.73322664325145e-05
-7.39225749214803e-05
-6.10196046789082e-05
-7.17290956280803e-05
-2.57537918485173e-05
-3.28905287319558e-05
-3.82885388095784e-05
-3.33839938340995e-05
-3.03875569154955e-06
-7.48737616804778e-05
1.08314759092853e-06
-2.30921375924957e-05
-2.7295087926094e-05
-1.84938618220335e-05
-4.46192131839631e-05
-8.02295474853155e-05
-4.34337172860467e-05
-3.14982000594123e-05
-3.9667242639754e-05
-6.29390907880362e-06
-4.03942246816948e-05
-3.76258668667696e-05
-2.94308467322308e-05
-5.80829325314679e-05
-2.80646879008342e-05
-4.25056023294717e-05
1.82463214825989e-05
-4.71925221302554e-05
-6.92131122691887e-05
-2.96824718178279e-05
-5.1394287855167e-05
-5.27739629344381e-05
-1.37779948576934e-05
-2.71960193395059e-05
-5.35338799386429e-05
-3.42104342789446e-05
-1.10997948832865e-05
-8.45510022663116e-06
-4.26011800282573e-05
-1.74874659931713e-05
-4.6700244355824e-06
-4.78032181518026e-05
-4.56813428474997e-05
-4.90644754187708e-05
-2.63855820441105e-05
-2.21626893179857e-05
-3.87898208751102e-05
-5.04745357849977e-05
-2.30793430844964e-05
-1.92001163787458e-05
1.12445474196933e-05
-2.97653186052261e-05
-5.66320237261347e-05
-3.44655410787803e-05
-2.27663502693265e-05
-4.67103910705649e-05
-4.38351896994754e-05
1.35968363523518e-06
-2.90960553715267e-05
-2.89863264239015e-05
-7.61637450165149e-05
-3.08682138452852e-05
-6.48851435041946e-06
-2.73104995153189e-05
-3.96212413644458e-05
-2.80654755700371e-05
-7.46195625362931e-05
-2.46607737760882e-05
-4.32494351779209e-06
-4.42165248834851e-05
-4.27878512626704e-05
-1.87034250704374e-05
-1.48587514238455e-05
-6.51219618490854e-05
-3.36878196684537e-05
-4.57921429415057e-05
-2.62093262273549e-05
-2.8797487916617e-05
-2.93803672682314e-05
-3.38229150566595e-05
-6.28057497076522e-05
-2.87393626947707e-05
-4.2070363735954e-05
-4.31782749314414e-05
-1.37669375272087e-05
-1.10186121691693e-05
-1.38904205580017e-06
1.36196116305091e-05
-8.89677476927667e-06
1.91417410115816e-06
-1.95286623155941e-05
2.37997261630286e-06
-3.77969588106462e-05
-4.34162480618251e-06
-4.93843084800404e-05
-2.75684597137853e-05
-2.45693165223263e-05
-1.30933711699756e-05
-4.65766727850636e-05
-2.13269336655135e-05
-8.57530987016067e-06
-4.1521635760201e-05
-1.8779856084029e-05
-4.43149254242767e-05
-4.32191463357241e-05
-4.15524477275876e-05
-7.13131507521386e-05
-3.09201192516403e-05
-3.11317268540748e-05
-4.22331599836381e-05
-2.05424620848667e-05
-4.52637389321619e-05
-3.06151796766309e-05
-2.39468353526185e-05
-3.76719443377781e-05
-3.04907258761563e-05
-3.69548788061588e-05
-2.56717361101355e-05
-6.58836630506076e-05
-4.53415492280651e-05
-2.13037308253727e-05
-2.32165894015109e-05
7.45943775678129e-07
-1.90051531135064e-05
-2.31797670147138e-05
-1.83989051435314e-05
-1.06900610254387e-05
4.49563296000601e-06
-4.29670790838831e-05
-3.08468580750447e-05
-2.91756000066962e-05
-5.90359835132221e-05
-3.47156952895813e-05
-3.502257974257e-05
-5.09717550839828e-05
-1.33489980982973e-05
-3.75342925265127e-05
-3.15891652480845e-05
-4.35470969558342e-05
-1.94933183835341e-05
-5.25186881615349e-05
-3.02111985197074e-05
-4.50974334211783e-05
-2.78759556607985e-05
-2.52971535535937e-05
-1.10934834053873e-05
-7.54620256031666e-06
-2.20371614260841e-05
-5.16855295436491e-05
-1.44218114684046e-05
-8.39134128736792e-06
-2.64357899987687e-05
-4.50674644274305e-05
-2.64830662592092e-05
-6.81848862484812e-05
1.17546908156703e-05
-1.62091622580895e-05
-5.04605740509133e-05
-4.42271941625842e-05
-3.01717858356291e-05
-1.69659337970938e-05
-2.58484448651267e-05
-5.68852904016386e-05
-3.01030010326707e-05
-3.34824250853332e-05
-9.43406480009954e-06
-2.19712430726096e-05
-1.15886138516498e-05
-3.11019143170296e-05
-7.28559936953435e-05
-3.53704339591194e-05
-2.61966510228973e-05
-2.82395882572917e-05
-4.25027497491082e-05
-1.63276961204574e-05
-3.78631308357376e-05
1.41506635112202e-05
-4.5961741911606e-05
-2.05972515370692e-05
-2.1606046280914e-05
-2.55266919662764e-05
-4.14122852233075e-05
-6.44514086255744e-05
-2.56225230418173e-06
-3.44819785118011e-05
-2.73792879493325e-05
-2.30758854505747e-05
-1.02835376334858e-05
-1.56094815206487e-05
-1.63760409580631e-05
-2.73626056442276e-05
-1.60393102688168e-05
-2.5603389156486e-05
-3.04981120250349e-05
-3.86730856940131e-05
-2.3530508295232e-05
-4.47603184760112e-05
-5.82971378710928e-05
-5.1745091030673e-05
-3.66804682814509e-05
-1.82669211585224e-05
-3.12025566186044e-05
-6.21359215933334e-05
-2.7738004461247e-05
-1.62930541289672e-05
-2.16321296396103e-05
-1.06458227845581e-05
-4.86382100364649e-05
-2.67073975503395e-05
-5.36285838020962e-05
-2.64226110488308e-05
-1.72996931356894e-05
-4.87200625833782e-05
3.85033681453172e-07
-4.5750231694218e-05
-4.6603921752303e-05
-3.55061546764995e-05
-7.17149997949576e-06
-1.98015325148915e-05
-4.61218522058616e-05
-3.21633378122944e-05
-2.40896155796881e-05
-1.49620543790484e-05
-5.94907419545078e-05
-4.51668737081482e-05
-9.09569730995943e-07
-4.44073884007427e-05
-2.14022866597588e-05
-1.54522991647523e-05
-3.8157219177273e-05
-1.86263058853942e-05
-1.46971713356838e-05
-5.53615845680528e-05
-4.71253719773021e-05
-2.62899967487175e-06
-2.79331856640606e-05
-5.13356779474621e-05
-6.10196155212657e-05
-2.25448997155743e-05
-1.85743960539956e-05
-6.36789439398301e-05
-2.34724422656925e-05
-3.42566317913677e-05
-2.75385565553753e-05
-2.18521022360013e-05
-1.1172843447147e-05
-3.15123932769684e-05
-2.30278960456536e-05
-3.88093791644946e-05
-1.33177559862806e-05
-8.13250367577027e-06
-2.91819021327377e-05
-1.94312237209767e-05
-2.34633021486198e-05
-8.97650891137233e-06
-1.7674018341093e-05
-3.6269479184757e-05
3.00060540165804e-07
-5.05516538028024e-05
-1.7689325411959e-05
-1.02458476054494e-05
-1.84434868232873e-05
-3.23730327943069e-05
-5.20906958509335e-05
-1.50334497346894e-06
-1.26934952893796e-05
-4.19265384626766e-05
-8.54424584434945e-07
-2.15096741296117e-05
-6.57639804126967e-05
-4.07528738220107e-05
-2.92184718892481e-05
-1.81716929118255e-05
-3.91673795014321e-05
-5.74070788611368e-05
-6.18899790705776e-05
-4.06159288749835e-05
-2.97649547022339e-05
-3.6906674978288e-05
-3.20412389398836e-05
-2.53319713708737e-05
-6.36364690618616e-05
-3.825191635546e-05
-1.01105690440126e-05
-6.27693414782592e-05
-8.28383651496119e-05
-2.85585670997327e-06
-5.4634043904109e-06
-5.10190529341946e-05
-1.7871687041116e-05
-4.32727824885581e-05
-3.1157286673437e-05
-9.55143858784062e-06
-4.0143622232189e-05
-4.1166807030469e-05
-4.07748708003337e-05
3.28957855909537e-06
-4.09466786463791e-05
3.08143905903343e-06
-1.39310427972011e-05
-2.12602992623006e-05
-3.10524489586771e-05
-2.22784320406487e-05
-6.10689403109674e-06
-2.01544352200984e-05
-3.83668670102341e-05
-3.36159865104857e-05
-2.29648867261131e-05
-4.50825021720346e-05
-5.61400887223289e-05
-5.96208145338933e-05
-6.79699219092848e-05
-4.0526626640973e-05
4.41012623939427e-05
-4.45380543976687e-05
1.80802174825408e-06
-3.04013639796131e-05
-6.75345148774664e-05
-7.61493979408619e-06
-2.7158768729372e-05
-6.76009032984088e-05
-1.89475220595903e-05
-3.76312691010659e-05
-2.75536213356986e-05
-1.15088990668367e-05
-1.74941651451755e-05
6.67476434055708e-06
-1.01905702053097e-05
-3.09534774645399e-05
-3.6303446737027e-05
-4.24931307212167e-05
-6.10004484872248e-06
-2.70207023815565e-05
-3.53088652191016e-05
-4.55068216396194e-05
-3.26649830684787e-05
-6.75753173405953e-05
1.18760413273855e-06
-7.66138220130311e-05
-3.85537675293019e-05
-4.08652411047088e-05
-6.89604035852813e-06
-1.92197114881244e-05
-1.85476402409253e-05
3.98962998105258e-07
1.19657756905589e-05
-6.03560263925115e-05
-1.35434521814273e-05
9.91009004526355e-06
-4.43583650647949e-05
-2.74711234605231e-05
-3.08088860959997e-05
-3.75990820076757e-05
-5.20428899300984e-05
-5.23060695863511e-05
-2.56583034815906e-05
-5.2301982309003e-07
-3.38445550934942e-05
-5.06720021498208e-05
-4.94518947456388e-05
-5.42532290790245e-05
1.18392377223427e-06
-4.25913296935305e-05
-2.43632166360159e-05
-3.2460996047735e-05
-2.60233555480301e-06
-3.96576341193157e-05
-2.7281937039987e-05
-1.67289213816067e-05
-3.87797324313709e-05
-1.70154755871259e-05
-4.89047187135226e-05
-5.12756284605695e-05
-4.62417869551483e-05
-3.10841592222751e-05
-4.91922853199617e-05
-3.5084554201771e-05
-9.75292404390709e-06
1.55277852178933e-05
-3.02771697916936e-05
-5.06220244937015e-05
-3.59072239035684e-05
-1.73727245736706e-05
-3.20024484218582e-05
-4.23852536978229e-05
-4.92647356209248e-05
9.89341788194959e-07
-2.67025245417429e-05
-3.89248799413442e-05
-1.92493652948465e-05
-2.35326100561312e-05
-4.70454277604149e-05
-3.96136155339153e-06
-2.53100898227624e-05
-9.97542268666578e-06
-1.94788804292473e-05
-3.3266078680809e-05
-6.83471069722197e-06
-5.07540115422903e-05
-9.94982476501017e-06
-2.10000269556067e-05
-2.0462449532081e-05
-1.64165080100939e-05
-4.72345451311067e-05
-3.40939578789226e-05
-3.95954134107215e-05
-1.73766684811272e-05
-1.94111042907461e-05
-1.73195132225786e-05
-1.47465983929383e-05
-3.14770522570752e-05
-7.60828892720635e-07
-1.7530234215045e-06
-5.03773951353489e-05
-6.50035515700471e-05
-4.40081511715027e-05
1.19332861453275e-05
-3.29963436043357e-05
-3.32892883715723e-05
-3.7244939112726e-05
-3.10362383014469e-06
-5.5595339142142e-05
-8.93841355197601e-06
-4.96059136089624e-05
-3.24147976568286e-05
-2.10556209290377e-05
-1.50084482759793e-05
1.21580852945033e-05
1.3821201532034e-05
-2.2158990319346e-05
-4.89966230328034e-05
-4.55934845049597e-05
-2.37676798528984e-05
-4.24430325377991e-05
-3.57355964008616e-05
-5.18558950070289e-05
-3.56373201199856e-05
-2.07005108066466e-05
-2.47715978373829e-05
-1.78710722262009e-05
-2.25299718774094e-05
1.25370381446553e-06
-4.37188608767365e-05
-1.50263623869968e-05
-2.82996583932262e-05
6.97252783730405e-06
-3.88945667471606e-05
-3.71749243862453e-05
-1.17879772289232e-05
-1.61377858549901e-05
-1.04299627884373e-05
-3.48778119121197e-05
-4.1825598257866e-05
-3.63863028041657e-05
-3.60249208169755e-05
-3.39665672744972e-05
-2.49616560316209e-05
-6.63290320748546e-05
-3.36909317106323e-05
-3.75846224682691e-05
-2.87431157965839e-05
-3.31961329633992e-05
-1.894823973254e-05
-1.07660446025765e-05
-2.28347341729657e-06
-3.3904386866528e-05
-1.81319881463043e-05
-2.71941003478761e-05
-3.62508121933135e-05
-2.42017404885112e-05
-2.14044462241614e-05
-3.35510265298655e-05
-2.33181139145013e-05
-1.82663600779189e-05
4.0378817936398e-06
-2.17299273502286e-05
-4.60994162847979e-05
-2.18774188338346e-05
-4.36843055973147e-05
-6.44727736385105e-05
-3.1158920896482e-05
-2.49178059116974e-05
-1.74069776123395e-06
-3.93548631209469e-05
1.47126832673763e-05
1.62505304115711e-06
-6.45283510135717e-06
-4.79906647957955e-05
-4.56331617164274e-05
-2.179384603156e-05
-4.77669736833875e-05
1.02814297952347e-05
-8.41685976348969e-06
-1.77356766561398e-05
-2.78203710108038e-05
-2.85297523616257e-05
-3.50283098366528e-05
-3.61697695305143e-05
-4.16802465753371e-05
-3.48635852955897e-05
-2.68008440705963e-05
1.60326509093171e-05
-2.71271473127627e-05
-3.48260924321007e-05
-1.65491270695926e-05
-4.50376178717791e-06
-2.96120239513311e-05
-4.0206822562387e-05
-2.52624425773788e-05
-2.753549939066e-05
-3.56619678883378e-05
-4.77462863705843e-05
-4.8598824565512e-05
-8.41744211587252e-06
1.42286247854163e-05
-5.45903974718138e-05
-6.01078999819967e-05
-2.50189061756641e-05
4.05810509231233e-06
-2.045492356596e-06
-3.83497480480428e-05
-3.59051129634802e-05
-4.27926185872342e-05
-2.73931412668191e-05
-3.75288332966978e-05
-3.57013120462253e-05
-4.71006164295845e-05
1.83509161408367e-05
-2.29193847977045e-05
-4.41160446229607e-05
-4.01284028614239e-05
-2.69471198546416e-05
-5.34865242370845e-05
-6.72356742610634e-05
1.31500651930681e-06
-3.87771489128522e-05
-1.73297757145505e-05
-8.47165537211156e-06
2.28210433110134e-07
-4.33142932889852e-05
-3.20674088126209e-06
-3.18988571256675e-06
-4.79035307144451e-05
-1.85113614908729e-05
-3.54659313233897e-05
-3.77594628039077e-05
-1.62663548431057e-05
-8.12769378670554e-06
-1.98837612561391e-05
-7.02137439663485e-06
1.86387830544303e-05
-3.34498135117146e-05
-3.41435203151595e-05
6.80270772142054e-06
-5.08058068382086e-05
-3.74253928447618e-05
-6.34116401390906e-06
-5.35076767619182e-05
-3.3375339637586e-06
-6.49844509543298e-05
-1.56085015763639e-05
-6.91506625688059e-06
-4.41538408007325e-05
-4.73077429294997e-05
-5.85870615183262e-05
-8.50154165197207e-06
-4.09152170586275e-06
-3.11427306292597e-05
-2.59794211408716e-05
-1.17267823123424e-05
-3.14041946947998e-05
-3.25384668098478e-06
-2.90891719580989e-05
-3.60675577632167e-05
-2.43176352547e-05
-2.79564690742873e-05
-1.63058290553753e-05
-3.26718040201522e-05
-9.82015564218959e-06
-3.54552547640184e-05
-1.35899112957249e-05
-3.66139664835031e-05
-2.85034510625015e-05
-3.95277297481457e-05
-8.74918761108822e-06
-5.37980819288799e-05
-3.54224041041386e-05
-3.3006615756115e-05
-1.8648569991516e-05
-2.80677528980598e-05
-2.30012507018967e-05
-1.81644962603179e-05
-9.41931378926131e-06
6.05797383534477e-07
-4.17287852104145e-05
8.55225145810429e-06
-3.950936879951e-05
-2.49990741971919e-05
-4.16209661244374e-05
-3.27257265240291e-05
-3.71954092546044e-05
-2.67031363903641e-05
-5.26823522719163e-05
-2.17064761772134e-05
-7.65899162729744e-05
-3.51636807087971e-05
-3.29226919065235e-05
-2.65332050422147e-05
-3.01706769509917e-06
-7.26027549553436e-05
-2.58640308556079e-05
-1.63696339039796e-06
-2.22167951215828e-05
-1.60618313609636e-05
-4.05331899280576e-05
-3.59736548869932e-05
-4.78703138005783e-05
-1.26194223616353e-05
-3.87707459412429e-05
1.18064617813141e-05
-3.53917761414032e-05
-2.69698733209021e-05
-3.20791237976035e-05
-1.27049401903286e-05
2.76882899280547e-06
3.42536250145237e-06
-5.68332256116571e-05
-4.0738901323453e-05
-6.80237361363966e-05
-2.22173311409996e-05
-3.76621940104877e-05
-2.3313944854078e-05
-2.66580895597732e-05
-1.02580671619176e-07
-1.99089766358552e-05
-1.27865114191748e-05
-2.07804216726609e-05
-2.54918514245814e-05
-4.19977113968299e-06
-6.41523586212843e-05
-1.17446985966729e-05
-2.25359903654452e-05
-5.00283089745306e-05
-4.5786849585918e-05
-1.55055165158973e-05
-4.01094926954522e-05
-4.02329212654569e-06
-6.87367166510792e-06
-3.41255577401949e-05
-2.72600836407586e-05
-2.71340508603651e-05
-2.75892231096645e-05
-8.31802831558327e-05
-1.54072862680037e-05
-2.25159111168089e-05
-3.45826997457376e-05
-2.04603563578833e-05
-1.27934099127709e-05
-1.09452026476369e-05
-5.25134923145272e-05
-4.63525470740731e-05
2.64365443815136e-06
-2.67904696843513e-05
-2.16996886088997e-05
-2.45649404776456e-05
-7.53436299456768e-06
-6.01425610870558e-05
3.5704552502249e-06
-4.74696300548014e-05
-2.61712540047253e-05
-7.09753567147921e-05
5.03952372105136e-06
-3.63232589462872e-05
-4.35826029204275e-05
-2.41461781730625e-06
-1.11797132013604e-05
4.3073482030973e-06
-3.16421592971001e-05
-2.38978402800906e-05
-4.11904945084027e-05
-5.0365872882582e-05
-3.66695215382442e-05
-3.12821569964835e-05
-4.09016790545167e-05
-6.54377881332547e-05
-3.56704496543104e-05
-3.98876309817139e-05
-2.06156838580137e-05
-1.28701578796233e-05
-1.44794930508407e-05
-2.21986550627573e-05
-2.58396813823332e-05
-5.91132880346565e-05
-1.16354178100905e-06
-3.14144078833596e-05
-3.89105299025919e-05
-7.87566179418159e-06
-1.77937362429835e-06
-3.70813860947936e-05
-2.54212853591606e-05
-1.1240199133137e-05
-5.69551779280737e-05
-8.17257295468187e-06
-8.67462494262467e-06
-3.00958034325402e-05
-9.19888430423648e-06
-5.7824318629242e-06
-8.31568436262934e-06
-2.42551051738506e-05
-2.25582857829902e-05
-3.2612489251137e-05
-2.97652707157781e-05
-2.25146308448656e-05
-5.18566885602973e-05
-3.0937359939858e-05
-4.22728017595404e-05
-2.91532469020484e-05
-2.38304076029244e-05
-1.88273062207497e-05
-2.92067537307105e-05
-3.21333564102541e-05
-2.34288441430193e-05
-8.79050320186494e-06
-5.44108938024594e-05
-3.87631021933029e-05
-2.85045659626875e-05
-4.89571662954564e-05
4.07524377209273e-06
-3.61622093551622e-05
-3.22505039126294e-05
-9.32324591869592e-06
-1.50864074884174e-05
-1.62933513666548e-05
-1.402583488239e-05
-4.95868026284521e-05
-4.6189081918104e-05
-3.31396423841451e-05
-2.17173429716321e-05
-4.6057180761911e-05
-3.37164459150312e-05
-5.10104232271894e-05
-4.19572569674444e-05
7.92941213951379e-06
-5.68934200240186e-06
-3.55122218703708e-05
-5.80414553095822e-05
-2.97228654255067e-05
-5.51797411056451e-05
-1.86178944741517e-05
-2.06674526271066e-05
-1.96255105680185e-05
-6.44568228156591e-05
-1.9656587258828e-05
-3.89202664517743e-05
-3.79638146695599e-05
-3.24188984660978e-05
-5.6168888705873e-05
-2.70678123027611e-05
-2.96968308255123e-05
-2.00926813497635e-05
-4.85675282456926e-05
-6.45239374294078e-06
4.39531413621004e-07
2.62083885074987e-06
-4.45067175647628e-05
-4.30087220174324e-05
-2.33776918012944e-05
-2.99476406311017e-05
-4.17260488163522e-05
-1.13782020790287e-05
8.50149776318056e-06
-1.75565835873689e-05
-2.58697852512314e-05
-2.57384867701313e-05
-2.57825642302523e-05
2.05451331904677e-06
-1.54749378609972e-05
-2.09720826204653e-05
-2.93700934945237e-05
-3.97548020035939e-05
-7.45136022506864e-06
-3.27800850035149e-05
-3.91847313909266e-05
-3.15795282509214e-05
-2.06429709083064e-05
1.45997070994006e-06
-2.98945212462321e-05
-1.37209220258708e-05
-2.11633961721945e-05
-4.11138690101797e-05
-2.82135040225703e-05
-9.56552438752462e-06
-2.12140574866414e-05
-2.09775561227983e-05
-2.29804284510672e-05
-3.10747333614134e-05
-3.16719498811502e-05
-4.22834991310784e-06
2.13247716211756e-06
-2.13212465794509e-05
-2.42347633283227e-05
-1.38325035995548e-05
-2.049439190778e-05
-4.1359252640627e-05
-4.97415758702079e-05
2.21827257037654e-06
-5.04090696823344e-05
-2.23146813249422e-05
-1.90215804999689e-05
-6.57238502108335e-05
-9.56198263200631e-06
-2.75684973045233e-05
-3.23309738226244e-05
-5.06078643121518e-05
-4.58512779056781e-05
-2.4783267048277e-05
-2.52782482105834e-05
-3.81558460271799e-05
2.16517037699947e-06
-1.90370359463334e-05
-5.72906996299187e-05
-5.32069326632684e-05
-4.30559343543737e-05
-1.73098845009977e-06
-2.35236958264653e-05
-4.07419335692639e-05
-5.91552880356667e-06
-5.15320835409351e-05
-5.41269451575814e-05
-2.32739962721046e-05
-2.74131385046354e-05
-1.92278572926471e-06
-2.86742575737471e-05
-1.45647682755764e-05
-2.53819760414312e-05
-1.95302850958445e-05
-2.49812676511614e-05
-1.67946985101323e-05
-4.79942695841292e-05
-3.9322989884651e-05
-7.31921633141939e-05
-2.4023843192732e-05
-4.51336331660963e-05
-3.52949045534687e-05
-3.64230744718475e-05
4.73609838879106e-06
-5.21275456933635e-05
-3.77602473943384e-05
-2.71780585675745e-05
-7.02077668158415e-05
-5.2209819849856e-05
-5.81455560389734e-05
-3.65553482844694e-05
-5.4836604868312e-07
-1.54599605744537e-05
-4.39258325717377e-05
-4.69143362498368e-06
8.5808525023852e-08
-6.59947019742067e-05
-3.57417304742553e-05
-4.38496327612468e-05
-2.75061106810063e-05
-6.95395172981855e-05
-2.3967473834972e-05
-9.22909184596935e-08
-4.40180142308169e-05
-1.02067622769121e-05
-1.29863061713395e-05
-4.61354976204298e-05
-3.08049514287351e-05
-1.53383434974564e-05
5.15941265212757e-07
-4.46999559185496e-05
-2.01671934024981e-05
-2.11209247542066e-05
-1.25812896841305e-05
-1.46007353296088e-05
-3.38280572551286e-05
-5.45244301043629e-05
-2.32390458373802e-05
-4.2690069482882e-05
-1.3932515993204e-05
-2.37587742119208e-05
-1.27389143737529e-05
-1.69440790063032e-05
-3.07697436947358e-05
-4.19256029902225e-05
-3.69153043878546e-05
-3.23443808038223e-05
-4.38220579617278e-05
-2.30987216238589e-05
7.39228827117137e-07
-4.09974016509352e-06
-4.97292609832612e-05
-1.86075067029692e-05
-2.64226213495722e-05
8.83705974339388e-06
-5.47029475928204e-05
-1.53164173378612e-05
-7.16014625831995e-05
-1.77525537434196e-05
-3.99688770789801e-05
-2.62372635653459e-05
-4.74656305360796e-05
-3.21079884925754e-06
-4.51971533927306e-05
-2.93995166849145e-05
-3.83625716604034e-05
-4.6540272943554e-05
-2.87090429928973e-05
7.38557133942142e-06
9.23783525750358e-06
-4.91170119513138e-05
5.67549497553704e-06
-3.53517083749593e-05
-6.12917898683489e-05
-3.64272634941213e-05
-1.80912986250305e-05
2.46774291176836e-06
-4.33434048760217e-05
-4.09295357774396e-05
-1.33385255571312e-05
-1.96509958828353e-05
-4.90347550386867e-05
-2.73283217283523e-05
-3.41100022816548e-05
-1.72579067322159e-05
-1.95392608373788e-05
-4.16421335218299e-05
-1.86889367124871e-06
2.23287452002361e-05
-1.48787520117535e-05
-4.98088624963481e-05
-8.70384978213509e-06
-4.04435060265172e-06
-3.6142315229894e-05
-1.10890666754487e-05
-2.18565091651696e-05
-7.30136020359656e-05
-1.1250249319168e-05
-1.39544548567573e-05
-1.61262359257801e-05
-3.6566111992111e-05
-4.12740784846527e-05
-5.13895266860757e-06
-4.28147309276161e-05
-2.0512497685875e-05
-6.48455972058909e-05
2.00324648914725e-05
-1.70949826721786e-05
-2.38101331123397e-05
-4.29910834429e-05
7.12211393374254e-07
-8.41318193700922e-06
-5.58758133904685e-05
-2.84503071728041e-05
-2.74009022372491e-05
-2.67307479688956e-05
-4.01026969831272e-05
-8.95839931392225e-06
-1.38649684079707e-05
-1.86496695240494e-05
-5.38193009988093e-05
-5.22598946704938e-05
-2.69924816676058e-05
-3.25442422692317e-05
-2.43608356111866e-05
-3.68433805781152e-05
-3.37974810261954e-05
-6.36797783500155e-05
-1.85048550054632e-05
-4.45114724282399e-05
-3.04809735823807e-05
-3.14001049321566e-05
-4.07276131749313e-05
-3.30433422776899e-05
-7.24162611492483e-06
-9.8689208229413e-06
-3.72817039685966e-05
-4.08270978539475e-05
-5.2160865207052e-05
-2.70593053503135e-05
-5.43981958773463e-05
-3.97101034143425e-05
-1.53555456290113e-05
-5.58405882106948e-05
4.78660507960045e-06
-1.35100493870433e-05
-1.91704185472514e-05
-5.55031454265263e-05
-1.57315421427189e-05
-1.64342902504267e-05
-3.73220535384032e-05
-2.60436084854368e-05
-3.03471989305119e-05
-4.26891054395899e-05
-8.3230473132745e-06
-3.07890435027164e-06
-5.27254804751816e-05
-5.49034862994391e-05
-4.9891250733303e-05
-3.85712865880162e-05
-1.95834950865904e-05
-1.95953165597349e-05
-2.47458465150521e-05
-3.70055116161557e-06
-6.51582065043383e-06
-2.07995970147266e-05
-3.48758498987844e-05
4.19260718640858e-06
-4.74864384646366e-05
6.04280822964519e-06
-3.03438293682847e-05
-3.15354504451695e-05
-1.9283885940475e-05
-3.42705482638601e-05
-1.87401246685781e-05
-5.99343538174144e-05
-3.53936823268979e-05
8.18284521096934e-08
-3.98806635192946e-05
-5.43851770530538e-06
-1.40562050389862e-05
-3.62600512027774e-05
-5.70467194180914e-05
-1.99499388367126e-05
1.58328625273746e-05
-1.22523798821324e-05
-3.61768982851839e-05
-1.49942301550993e-05
-2.10613175134551e-05
-3.29510033013854e-05
1.88751619070422e-06
-4.1908502658659e-05
-3.48779645994974e-05
-1.92079551818555e-05
-4.07081382966657e-05
-4.99185295358258e-05
-3.5313072762013e-05
-3.02341152679999e-05
-2.81181160017409e-05
-1.66582298713698e-05
-3.87498962171875e-06
-3.68164361291421e-05
-3.00191015091718e-05
-2.35821454170716e-05
-2.1374725515913e-05
-2.72763656065545e-07
6.78498051799067e-06
-2.28117739992691e-05
4.20064195411322e-06
-3.81797669586907e-05
-4.54772137007436e-05
-3.45252922218345e-05
-2.99997122616948e-06
-4.67340845158963e-05
-1.77024432862121e-05
-1.99086483375335e-05
-1.74972180920256e-05
-4.81731421584923e-05
-1.80699611803137e-05
-1.83067242900858e-05
-5.55429478379536e-05
-3.61465165126173e-05
-2.10979621195748e-05
-2.28987127620336e-05
-4.8382699933525e-05
-3.23133889209448e-05
-6.92838752706711e-05
-3.19080935588342e-05
-3.71912372876375e-06
-2.06696988727146e-05
-3.86502180035901e-05
-3.70233706323934e-05
-4.17489024773523e-06
-8.66876918054902e-06
-4.43396404118147e-05
-1.65527890603803e-05
-1.95723631604062e-05
-5.80939057890236e-05
-3.8265983903067e-05
1.40204116384812e-05
-4.5775442558033e-05
-3.48764378975795e-05
-4.71126842618278e-05
-1.13953666570834e-05
