# Supplementary material for: Research on computational propagation and identification of mine microseismic signals based on deep learning
Source: PLoS One. 2025 Oct 22;20(10):e0334641. doi: 10.1371/journal.pone.0334641 (PMC12543183; doi:10.1371/journal.pone.0334641)
Supplement: S8 Data — (ZIP) [file pone.0334641.s008.zip › 000100900002783.xlsx_0.txt_24.txt.txt]

-4.72393880698242e-05
-4.04716763753409e-05
-3.78959495359992e-05
-3.3494788795394e-05
-3.4720435016022e-05
-4.16154593267228e-05
-5.88903354960325e-05
-5.40553620273604e-05
-1.43771261645049e-05
-6.19544240416146e-06
-3.27576812385709e-05
-7.71018960036109e-05
-4.81491232650722e-05
-7.67190713321826e-06
-4.27937915010191e-05
1.03755131238781e-05
-2.68558935895146e-05
-2.51983687053217e-05
-5.72932053078722e-05
-2.35568869447458e-05
-3.02704160282863e-05
-2.29119839742083e-05
-2.62445526728427e-05
-4.50266244499738e-07
-3.44465487397741e-05
-2.69057466026939e-05
-1.05869413739528e-05
-3.53186169845783e-05
-5.7138996316387e-05
-6.80977036690312e-06
-1.99741798535735e-05
-3.59854593825689e-05
-1.77539253567749e-05
-3.35109616203127e-05
-5.85323779961193e-05
-4.74359071901238e-05
-2.95752325036091e-05
-1.6364903437531e-05
-3.98960208606123e-05
-4.78608110321953e-05
-1.63660974393975e-05
-6.13354118639998e-06
-5.18373488308058e-05
-3.94195767299536e-05
-4.33508998858813e-05
-1.65252842851895e-05
-3.44947869757351e-05
-3.21098371573083e-05
-4.10647540638489e-05
-4.51296408095041e-05
-1.1621340783248e-05
-3.35113631804152e-05
-2.35872812848423e-05
-2.61922647797357e-05
-1.40306732586954e-05
-3.15235218871711e-05
-7.60093176398152e-05
-2.3095628114372e-05
-4.66987002667559e-05
-6.57193992793146e-05
-2.49151767037994e-05
-9.70469111360586e-06
-2.20929556565277e-05
-4.5927781450387e-05
-1.80720499698126e-05
-2.7207232722437e-05
-2.26408160172653e-05
-4.99350415943789e-05
-3.98500871937967e-05
-2.72627125649451e-05
-3.6582224070154e-05
-4.68131924083799e-05
-2.67699412146142e-05
-2.17715367643802e-05
-3.17295431520808e-05
-3.20586910492141e-05
-4.15589084590826e-05
-1.57079819584681e-05
-1.63718015972537e-05
-5.18767377084278e-05
-3.48357145050136e-05
-2.59405077406463e-05
-2.68121520067415e-05
-7.28274605624846e-05
-5.63107553355433e-06
-4.81978826493365e-05
-4.26152922023447e-05
-4.21550321885425e-05
-4.95614399029246e-05
-4.75876341739469e-05
3.70374405250157e-06
-4.67516716890908e-05
-3.09750134841522e-05
-4.51535526606597e-05
-2.30724338448447e-05
-2.05368772601043e-05
-2.02109589782613e-05
-3.14577202641711e-05
-5.32845816253717e-05
-2.79114904501168e-05
-4.7233270596803e-05
-5.50165666129331e-06
-2.7097483348641e-05
1.56171211302584e-06
-3.48386234184428e-05
-2.8603307294786e-05
-2.53741215396592e-05
-3.54123519176361e-05
-3.28655172001223e-05
-2.12580477909858e-05
2.21701614328866e-06
2.43661655447007e-06
-5.63140973054912e-05
-1.35405782225786e-05
-3.81997664095862e-05
-5.73114620492978e-05
-2.01377339164059e-05
-3.68466048686058e-05
-2.18842587367329e-05
-3.80180042327064e-05
-3.87396657941247e-05
-4.60508275345361e-05
-2.99960091435115e-05
-3.29739075232035e-05
-4.01398705380989e-05
-4.45828219137281e-05
-4.34586273646713e-05
2.51448351944137e-06
-3.33237651905297e-05
-6.79766429998854e-05
-3.02978417711424e-05
-2.59389717183987e-05
-2.60879418449136e-05
-3.93943479964035e-05
-3.99995557935325e-05
-3.47125663693042e-05
-5.26165236224509e-05
9.04984226260104e-06
-3.34903433757826e-05
-4.33853095448873e-05
-1.57679920279547e-05
-2.87342276377836e-05
-2.59113063726216e-05
-3.79073482289129e-05
-2.98931047605209e-05
-1.70943896729463e-05
-5.67998354685498e-05
-2.41484767470353e-05
-3.40938676956918e-05
-4.40787252366699e-05
-4.87703164855312e-05
-3.76588096296778e-05
-3.52159590343382e-05
-2.69171117485383e-05
-1.96894166429622e-05
-2.78365248047794e-05
-1.55806905492467e-05
-2.57095141443319e-05
-2.0171560535206e-05
-2.1578977033477e-05
-2.47045753000738e-05
-2.1092310469692e-05
-1.74824156141066e-05
-3.77235021799989e-05
-2.07441707587128e-05
-3.87476974248388e-05
-4.78286900761048e-05
-4.14106868074733e-05
-2.16131907925061e-05
-3.74152630035647e-05
-4.13020088713287e-05
-5.25407911893647e-05
-5.07799283854805e-05
-2.66810774533616e-05
-6.44900687009038e-05
-6.01431384458588e-05
-4.01477547667446e-05
-9.21475273017428e-06
-2.48156308763501e-05
-2.48058178340444e-05
-9.04199138684543e-06
-1.73817462659172e-05
-5.29966636895438e-05
-3.82361553123493e-05
-3.53116915270598e-05
-2.7939964355728e-05
-7.10004113787103e-05
-4.06012528169873e-05
-1.76774325078457e-05
-3.33110589263878e-05
1.50931669770247e-06
-4.32440759818538e-05
-1.00529546494462e-05
-1.36684933007039e-05
7.15323099789993e-06
-4.48978339168912e-05
6.53129555311882e-06
-1.96872022220192e-05
-7.24278132889387e-05
-8.69532607128009e-06
-3.9829914430405e-05
-5.00196632997364e-05
-4.11961498032365e-05
1.22974726810299e-05
-1.2312084169919e-05
-1.85424142282102e-05
-1.19753095349577e-05
-2.57479008123644e-05
-2.69908911122424e-05
-4.05583673525681e-05
-2.93396944614296e-05
-2.7009703026656e-05
-1.73395166241528e-05
-2.62262387993295e-05
-5.57027593500772e-05
-1.29310849180425e-05
-6.0430892468643e-05
-1.72965758225434e-05
-2.91196828506867e-05
-5.2466876862115e-05
-1.92962150540355e-05
-1.47032005607127e-05
-6.69373638769203e-05
-5.23241429521176e-05
-2.92603108018935e-05
-2.05514285351728e-05
-5.47440638887829e-05
-5.75828411507909e-05
-3.3247021144756e-05
-3.79086510416044e-05
-3.85818057152355e-05
-1.32840351906411e-05
-5.87922966765062e-05
-2.95801699465633e-05
-3.50379647670723e-05
-4.09267715844976e-05
-3.82526796675538e-05
-3.11674101686525e-05
-2.23500813312872e-05
-1.43833711416799e-05
-4.96699111196666e-06
-2.08066260988965e-05
-2.18314940131434e-05
-4.48153365793779e-05
-4.55335001439696e-05
-4.25941284703507e-06
-1.9302968250069e-05
-4.8165766626685e-05
-4.62617925735925e-05
-4.23832138819926e-05
-2.75789321513482e-05
-3.89993054081381e-05
-4.72759506369238e-05
-1.80898256930631e-05
-2.80920125426626e-05
-2.19474617054807e-05
-1.24304606237916e-05
-3.181855444998e-05
-4.25132727964816e-05
-4.34775197387192e-05
-5.19173596669451e-05
-7.81519381890341e-06
-2.87905599092374e-05
-4.63743213869085e-05
-4.04837060356549e-05
-3.06964735176736e-05
-5.17004932517956e-05
-2.98584733078234e-05
-3.69798500470636e-05
-4.1779786918479e-05
2.90634251979685e-06
-2.95190921143426e-05
-2.76981950985424e-05
-2.48388252648597e-05
-2.12344555714124e-05
-8.23086356342659e-07
-1.10324397962736e-05
-1.5893936404542e-05
-3.87929231356476e-05
-6.90150072054571e-06
-2.33932603705314e-05
-2.45444486344755e-05
-1.44685277692161e-05
-2.54958272949431e-05
-4.60524139414755e-05
3.86998566949856e-06
-5.25531777277115e-05
-2.46004742261641e-05
-4.91501259187876e-05
-8.40250326711611e-05
-7.51005839537366e-05
-2.15283698091662e-06
-2.16132353460615e-05
-4.79125655112833e-05
-2.01450617904279e-05
-1.78406400513172e-05
-4.91392785769301e-05
-2.69402212536552e-05
-1.35313075453392e-05
-3.61758261296944e-05
-1.32105510093191e-05
-2.5115198095269e-05
-4.69591389657677e-05
-6.96636841755339e-05
-1.81704381946444e-05
-2.67562316263423e-05
-5.22240133802533e-05
-3.71141474387911e-05
-2.70346854290679e-05
-6.19312178557832e-05
-1.65073382728218e-05
-2.36363068830979e-05
-4.55527094353815e-05
-1.63697218726195e-05
-2.55075240377866e-05
-2.49875391747798e-05
-3.65382410111993e-05
-1.84001333706139e-05
-4.15893493448815e-05
-8.6183542526537e-06
-3.4037721122154e-05
-3.89651377548007e-05
-5.37542108183114e-05
-7.09093981497471e-05
-1.08801710312935e-05
-2.37425039670271e-05
-4.06516205628748e-05
-4.94347758212147e-05
-1.19943151190532e-05
-2.55088323153453e-05
-3.18335444659584e-05
-4.53313797190426e-05
-2.75946441509394e-05
-4.41153641331281e-05
-4.48577251839211e-05
-3.97079841555563e-05
-5.28054332128412e-05
-2.02135269958891e-05
-1.50829761776407e-05
-3.4947974186681e-05
-3.01856977545568e-05
-1.47906862853373e-05
2.12919247060438e-06
-1.15286328336129e-05
1.00264360541829e-05
-3.72022150102102e-05
-5.32789085914565e-05
-4.7201152286362e-05
-1.25140366175562e-05
-1.85639945186184e-05
-2.30609748449273e-05
-6.19504405534469e-05
-4.46483736396226e-05
-3.9078834290497e-05
-9.2635545859947e-06
-3.56275673291726e-05
-2.86694763306572e-05
-2.69591704427574e-05
-4.5007533698181e-05
-5.40789473003202e-05
-1.68574019386016e-05
-1.59694798607774e-05
-3.5153367049301e-05
-1.32250721441781e-05
-3.2243038458007e-05
-2.26323305631136e-05
-3.30768587595459e-05
-2.66999127736529e-05
-2.45407916408236e-05
-3.317275832596e-05
-3.96472419768458e-05
-3.77442243413291e-05
-1.96885698650475e-05
-2.10033281916533e-05
-5.13843839915936e-05
-2.87655466440646e-05
-1.19761884563613e-05
-4.79244163823138e-05
-3.07102847084531e-05
-5.20113044119598e-05
-4.33982881967574e-05
-1.01321180843511e-05
-2.36588655531847e-05
2.36161523669645e-06
-5.77787539341506e-05
-3.0400313773217e-05
-4.30882377048244e-05
-1.95182305469027e-05
-4.1376058149632e-05
-4.5951843120353e-05
-1.68136606434579e-05
-3.69294080025162e-05
-7.3511248598488e-05
-2.33400860012694e-05
-2.65430996264118e-05
-2.79049984971376e-05
-2.50932501627426e-05
-1.03326438285674e-05
-2.75286924914902e-05
-3.09402009367469e-05
-2.40831821494047e-05
-4.02509111753463e-05
-3.47084229226281e-05
-3.93987313812911e-05
-5.87943369351532e-05
-6.95025919134429e-05
-1.29078338479401e-05
-2.56201646442014e-05
-2.82993007801859e-05
-4.66150699209253e-06
-1.07493737655258e-06
-4.62112891186796e-05
-3.2566539555762e-05
-2.92875214779111e-05
-1.88698437131242e-05
-3.85311772002062e-05
-4.79916445589445e-05
-2.49253774090767e-05
-3.13075006175304e-05
-8.32555129462484e-06
-4.48587136401185e-05
-3.52511572292666e-05
-4.42665629682062e-05
-6.09015536272462e-05
-4.13024404966688e-05
-3.02738161697268e-05
-1.00568502154203e-05
-3.48576414328114e-05
-1.62199780073499e-05
-4.55445781754901e-05
-3.15438082142014e-05
-3.37173039626259e-05
-3.94720504303212e-05
-3.78782952326695e-05
2.90072005584383e-06
-1.9009183046286e-05
-2.94122884052315e-05
-6.31175092265747e-05
1.0488606835357e-05
-2.38714104118144e-05
-3.10931990032735e-05
-2.36562607913912e-06
-1.44774805347205e-05
-4.88358801565472e-05
-5.9930534573691e-05
-4.56894558797864e-05
-5.08949628321627e-05
-2.9079934662541e-05
-1.84796208345331e-05
-3.399104562091e-05
-1.21022909154011e-05
-4.80349963891917e-06
-7.56264455774154e-06
-6.65701120661479e-06
-2.22657436399159e-05
-3.83843521989393e-05
-1.24771929348065e-05
-5.83686576149476e-05
-4.21044215705778e-05
-4.00432551202163e-05
-4.8647275850005e-05
-5.74330657157146e-05
-3.58108237938798e-05
-4.6300174438562e-06
-6.35584845990408e-06
-6.32130275724086e-05
-2.50309568152107e-05
-4.01525820505037e-05
-3.55422475012609e-05
-1.03675700127579e-05
-5.88656733350787e-05
-3.9009699009055e-06
-5.32655406235489e-05
-3.00842831139526e-05
-2.74593008763926e-05
-4.220348584451e-05
-3.53561148594128e-05
-9.32511810920988e-06
-4.02858254626141e-05
-3.04347712687198e-05
-1.76073929519984e-05
-2.1629283888366e-05
-2.53477400356769e-05
-2.6318964704402e-05
-8.09142517127762e-06
-1.45705736579857e-05
-2.22840506531045e-05
-1.86890588105732e-05
-5.23957617277732e-05
3.72233728793413e-06
-1.29118180624239e-05
-4.27502197865764e-05
-2.08005439034468e-05
-3.27852991053865e-05
-3.96082882073193e-05
-1.60609942605395e-05
-7.36375894453436e-06
-3.0098783222259e-05
-2.31100831078019e-05
-2.19081614287121e-05
-3.87799219706532e-05
-2.44696921437651e-05
-4.1757268018946e-05
-4.72782030864908e-05
1.03007803224453e-05
-8.73806507726354e-06
-6.92278364127763e-05
-3.52408220295847e-05
-5.61298699459834e-07
-4.87439966174373e-05
-2.85892214177736e-05
-3.77824137515674e-05
-5.48485269324873e-05
-6.89236316050676e-05
-3.60968680765849e-05
-2.05070185419208e-05
-2.83322288704702e-05
-1.86425797605206e-05
-5.21121485797069e-05
-3.05308723413545e-05
-3.77753653352414e-05
-2.99232255704424e-05
-6.7974061445159e-05
-1.96494309836767e-05
-1.57465308105104e-05
-3.69415526638093e-05
-3.4813265128054e-05
-2.38387265016758e-05
-6.54396609500556e-06
-4.99711327459937e-05
-3.60865962673821e-05
-2.30246966591233e-05
-4.11230225084769e-05
-1.14510870879341e-05
-8.02289527603781e-06
-6.39630929723104e-06
-7.01450531213015e-05
-5.57874988970251e-05
-3.47239847983704e-05
-3.5828749373013e-05
-3.51099968733957e-05
-4.95301192053673e-05
-2.94562062388495e-05
-3.51136029693846e-05
-2.55575807185638e-05
-4.47362258235896e-05
-4.38637070641183e-05
-5.40011449557418e-05
-8.64246706574888e-06
-3.28488428008353e-05
-2.29385580232809e-05
-2.01540220878505e-05
-1.52253399289184e-05
-4.75401247568676e-05
-2.84302825323632e-05
-3.30969635551776e-05
-1.59224785885384e-05
-4.08089798445104e-05
-4.59813839610919e-05
-3.60786338506077e-05
-4.94016461016358e-05
-9.17553012650495e-06
-2.16790949293277e-05
-3.92569323653145e-05
-3.540394581419e-05
-4.80112315895809e-05
-3.79608881299961e-05
-1.45818991362386e-05
-1.47716855045644e-05
-3.7700067382818e-05
-2.22687720196494e-05
-3.73772129669923e-05
-5.38764515022325e-05
-5.06701081240566e-05
-1.60684490480831e-05
-2.95901160388379e-05
-2.54116091670019e-05
-3.09287373925366e-05
-2.13619321609295e-05
-8.30067545820805e-06
-3.87542439687797e-05
7.64677628479866e-07
-3.98176001182934e-05
-3.49002078140387e-06
-1.49467245011077e-05
-1.569120429026e-05
-5.46317210736995e-05
-5.80968520907776e-05
-4.22304946696084e-05
-2.86792507668719e-05
-8.60673667616355e-06
-1.38212930170081e-05
-7.13685416416553e-05
-3.24709727452242e-05
-4.37473278736803e-05
-4.44521267955701e-05
-4.11117717119461e-05
-2.87559320592444e-05
-2.78805098951708e-05
-5.42773230702497e-05
-1.09262583268784e-05
-6.53492610790453e-05
-2.64725665259163e-05
-1.70226357618512e-05
-1.85460003627772e-05
-3.46823521878925e-05
-5.49440166016849e-05
-1.93830831709568e-05
-2.55712293378874e-05
-1.96541501127991e-05
-4.10987175459185e-05
-2.62932110621263e-05
-4.5472061746886e-05
-1.03184347434143e-05
-5.89149687539466e-05
-2.95817783697812e-05
-3.03203538854536e-05
-4.76203318551394e-06
-4.07982394010694e-05
-5.72545967118118e-05
-6.19490759954315e-05
-1.98645974345264e-05
-3.23746764427461e-05
-2.78822805566465e-05
-2.59565127904522e-05
-2.23986446913604e-05
-2.58710733597663e-05
5.80967090977956e-06
-3.07030591231557e-05
-2.69163166278255e-05
-1.6546267099924e-05
-3.37652791129175e-05
-8.605020674082e-06
-4.43450603590423e-05
-1.2403505650023e-05
-4.21382573444374e-05
-1.74406565022655e-05
-1.07672246953623e-05
-1.91790436115732e-05
-2.56265302570181e-05
5.47147726649483e-08
-3.44652799781033e-05
-1.54360157458147e-05
-3.77437811857636e-05
-8.26451263243926e-05
-4.57437561850007e-05
-3.89626774233452e-05
-3.73369227429559e-05
-5.39375040090859e-05
-3.80776635474204e-05
-5.54248786589632e-05
-1.73912876104595e-05
-3.01998656631736e-05
-2.27887970451684e-05
-2.7775938705901e-05
-1.20018920231944e-05
-2.33441605661774e-05
-4.47463101201851e-05
-3.38293381780409e-05
-4.40862895603615e-05
-3.1226220381194e-05
-2.78757143925725e-05
-2.8368328102567e-05
-3.15309870913161e-05
-2.30917169662262e-05
-3.75797189174568e-05
-3.89470238233438e-05
-7.51250658527062e-06
-3.26306341262433e-05
-6.53942869772116e-05
-3.87671498215491e-05
-4.96032891829579e-05
-2.64702604808002e-05
-1.30565955194128e-05
-3.56545689973917e-05
-3.67315463057779e-05
-3.23880579446131e-05
-1.04867973377522e-05
-6.20358539933499e-06
-1.35640252062216e-05
-5.47650144235718e-05
-4.60894855581642e-05
-3.21219502286626e-05
-2.05734578814334e-05
-3.81381658505961e-05
-2.1234954411131e-05
-1.15211995659795e-05
-6.04637850801995e-05
-2.27925274155099e-05
-4.05216850668669e-05
-7.32497684697881e-06
-4.07819914439931e-05
-2.56195019047493e-05
-3.76599478795254e-05
-7.86997544603216e-06
-1.05777773313169e-05
-4.0739898690587e-05
-2.35333614720735e-05
-2.31961258273993e-05
-4.51807021816509e-05
-1.23379164669018e-05
-3.77093930479147e-05
-3.06934498197249e-05
-3.47889557676314e-05
-1.5498452396417e-05
-5.54159849764732e-05
-4.24611215881699e-05
5.0369886270202e-06
-4.5695808663331e-05
-3.40784714368132e-05
-4.794984673626e-05
-1.21475982089992e-05
-4.57319753194023e-05
-1.32490583893142e-05
-2.48404172561855e-05
-4.86471375833768e-05
-2.84265077523443e-05
-3.68153660570078e-05
-1.82965118696839e-05
-3.13489357015527e-05
-5.18775073462815e-05
-3.78862688272821e-05
-1.90652553127309e-05
-3.12963633296957e-05
-3.53146483627368e-05
-5.7121055151427e-05
-2.51726478237867e-05
-3.04666334304395e-05
-3.92347851068723e-05
-2.250871826452e-05
-3.34784546256275e-05
-4.21091704387504e-05
-2.29005227045598e-05
-3.17610968786218e-05
-1.88500852700142e-05
-1.38499118063947e-05
-3.36874795296227e-05
-5.48631355714055e-05
-1.01099322998518e-05
-2.66740600052671e-05
3.32330492784495e-06
-3.85417321355037e-05
-2.07259981852175e-05
-2.43152734845939e-05
-3.12281852947187e-05
-4.73511264894598e-05
-4.39709574386643e-05
-3.0603464444073e-05
-3.57975806095379e-05
-4.32582684267981e-05
2.41626630274743e-06
-3.07624779804832e-05
-3.98802385322456e-05
-3.57497011957641e-05
-1.87262826286336e-05
-2.71872163492052e-05
-4.06840961097832e-05
-2.16851564326931e-05
-2.51676578436549e-05
-9.02438939417834e-06
-3.8494080716809e-05
-5.65028787643075e-05
-2.74423096298919e-05
-2.71536578630694e-05
-1.42755937983812e-05
-6.04183091538982e-05
-5.07595798496446e-06
-3.29688250511815e-05
-4.69107092724937e-05
-2.65176274541424e-05
6.22768238919982e-06
-5.14715112335941e-05
-3.52888145602226e-05
-9.64808817607464e-06
-1.33267511313174e-05
-3.61746135291648e-05
-5.78404950038533e-05
-3.42535162782912e-05
-5.82215036288089e-06
7.70667612360442e-07
-6.62289382779575e-05
-2.27422558630339e-05
-2.04378122713702e-05
-3.28938607059061e-05
-5.69235126289881e-05
-3.3449981904502e-05
-5.71815687546845e-05
-2.46511479115435e-05
-3.04723890518316e-05
-6.78831765827839e-06
-4.58278151226732e-05
-3.74782122727423e-06
-1.03467575573709e-05
-4.52322669199045e-05
-5.2008414328133e-06
-2.85842717968708e-05
-3.23273138301382e-05
-3.91549352887365e-05
-7.75804467053877e-07
-3.84919706409963e-05
-3.31988047119849e-05
-3.6920007863776e-05
-6.31052042016764e-05
-2.20745259771359e-05
-1.57774550116614e-05
-1.40294268660609e-05
-2.11148803854655e-05
-8.69375652548876e-06
-4.80224951354372e-05
-2.44293603743686e-06
-2.62780050232141e-05
-3.04631800272197e-05
-3.83431246757636e-05
-5.77624806610765e-05
1.90433686757618e-07
-6.75494164322772e-05
-4.85336849072511e-05
-1.97163436931581e-05
7.75045440934078e-06
-2.25238628039772e-05
-2.20133692963609e-05
-4.03561838484541e-05
-6.2708377712397e-05
-1.12559651238227e-05
-2.89652631663514e-05
-4.42252580560003e-05
-1.19252138746735e-05
-3.09728781696936e-05
2.04776316774567e-07
-3.14673551153355e-05
-1.76351625726941e-05
-2.34251383814452e-05
-3.23472827504826e-05
-7.91967453559245e-06
-2.3095468899191e-05
-3.55000258055342e-05
-2.71225072035246e-05
-5.27396293182343e-05
-4.52820890621168e-05
-1.34655690267505e-05
-4.021589360722e-05
-4.20952017199994e-05
-1.122548712888e-05
2.75072964921515e-05
-3.86453698113062e-05
-1.9749980742687e-05
5.73646414803022e-06
-1.20955732537226e-05
3.74048890909491e-06
-4.55717183781193e-05
-2.80940997547531e-05
-4.37593244144066e-05
-4.00778980563035e-05
-2.64265206622912e-05
-2.46316999960364e-05
-1.47647815844355e-05
2.01252746928251e-05
-1.5083796079322e-05
-5.14803586873754e-05
-4.23969310510762e-05
-4.13762174742304e-05
-1.61292363520045e-05
-3.40951387021875e-05
-2.21523630972462e-05
-1.28949554863694e-05
-4.59266809376591e-05
-3.25301915703222e-05
1.09428867543382e-05
-1.98323886192338e-05
-1.9414434374051e-05
-3.18903184850327e-05
-3.23925757184692e-05
-3.13374108370419e-05
-8.56825616667554e-06
-2.63852706405984e-05
-4.15093727775056e-05
-2.70196251297697e-05
-4.64668094801339e-05
-1.23874106809151e-05
-3.35080360635336e-05
-1.4055252485103e-05
-7.8540744180492e-05
-5.51130189393073e-05
-4.41456094979942e-05
-1.56677607399391e-05
-5.66510331674731e-05
-1.28010382861744e-05
-3.89467766834098e-05
-1.83854586284203e-05
-2.61102844570597e-05
-2.27666402889376e-05
-1.53834039172817e-05
-1.15878221492469e-05
-3.86252578912687e-05
-4.16494555316494e-05
-2.73115167415925e-05
-4.88437335577229e-05
-6.25963033746469e-05
-3.2173869213863e-05
-3.46888940860357e-05
-1.66442679259963e-05
-7.5682722209088e-05
-3.43866408235947e-05
-1.03595840899144e-05
-3.53588091381276e-05
-5.23192635944774e-05
-3.67166062869238e-05
-2.29807010769341e-05
-3.27237807220729e-05
-4.21769979674666e-05
-4.65282318898e-06
-3.27571948997728e-05
-3.54217896031625e-05
-6.75270429981693e-05
-3.98018967619009e-05
-2.12669340756397e-05
-4.54008237541585e-05
-3.97439791792824e-05
-4.84436966470756e-05
-4.26866901005252e-05
-1.33348818805181e-05
-3.95785940010268e-05
-6.0113849678718e-06
-1.23206960370938e-05
-5.50314689026544e-05
-8.90599208907528e-06
-1.94525040920266e-05
-4.89607611548745e-05
-2.13474249824388e-05
-1.55656594537252e-05
-5.09681916628167e-05
-3.77075810432097e-06
-2.82922935195967e-05
-2.44183830986303e-05
-3.99373423438837e-05
-1.793756155183e-05
-4.51817965491538e-06
-1.18238093573583e-05
-2.49499374488147e-05
-3.80157204837956e-05
-4.62611890590473e-05
-2.78211770952275e-05
-4.18617764457259e-05
-3.8012051900897e-05
-2.95108846587181e-05
-3.63071585362518e-06
-3.75906800394671e-05
-4.37496844602399e-05
-5.36101803721462e-05
-3.73659537571484e-05
-2.91918419635685e-05
-5.22630005039666e-05
-9.66110879050858e-06
-6.51977191520785e-06
-5.05541255743153e-05
-4.82680483159814e-05
-1.55848894707172e-05
-2.46981164206996e-05
-2.64281390175367e-05
-2.1239899149263e-05
-1.8296909227279e-05
-2.04656214051092e-05
-2.11661166014815e-05
-4.63182325888887e-05
-3.38383081399285e-05
-2.04377920036697e-05
-3.99276963866525e-05
-3.38626518037145e-05
-4.36627440717108e-05
-2.46613602731274e-05
-1.7537341219362e-05
-3.77678287847764e-05
-3.56251399228283e-05
-3.43155968870124e-05
-3.15787066257383e-05
-3.76837564489065e-05
-4.48074939081853e-05
-4.1685393632187e-05
-1.92174184262236e-05
-1.96673923190521e-05
-1.09079415313976e-05
-3.44726352223202e-05
1.45505297281657e-05
-1.442696670287e-05
-4.09066542224102e-05
-3.43962343633633e-05
-3.43207029189903e-05
4.19716309627804e-05
-2.24894972509922e-05
-2.43004493097907e-05
-4.68523347836226e-05
-2.84876351942038e-05
-1.71240763514812e-05
-6.02475001544992e-05
-3.58494616370013e-05
-3.18609014520635e-05
-4.20137057583805e-05
-5.28102807677119e-05
-4.61054942342943e-05
-4.13090234493197e-05
-4.43561403505572e-05
-2.32282280529011e-05
-2.80117547598159e-05
-2.44697485012657e-05
-1.67673172023176e-05
-3.58905730885755e-05
-2.84752181843465e-05
-5.08069080770221e-05
-1.38395270036982e-05
-7.22542270588933e-06
-6.15267471245897e-05
-3.60121267415121e-05
-1.98635401264719e-05
-3.268009703226e-05
-1.66820033160809e-05
-4.15077777009085e-05
-2.68641636946151e-05
-3.0702047707326e-05
-1.04285162628846e-05
-2.55363310388611e-05
-4.90864688635413e-05
-1.62898760239672e-05
-2.44894295633691e-05
-2.52392547615077e-05
-2.69247462704828e-05
-2.0124105545423e-06
-3.24506745761097e-05
-4.32099004298459e-05
-2.61451807343656e-05
-2.63378569327483e-05
-5.67117836621614e-05
-6.05172541000976e-05
-4.2066140044293e-05
-2.18026268775646e-05
-5.47751608732426e-07
-2.90183869589422e-05
-2.98561938014649e-05
-5.11942528086319e-05
-4.53124546468516e-05
-3.35692012557396e-05
-8.26874658789758e-06
-3.10742661868702e-05
-2.05115415493313e-05
-5.63272333831819e-06
-4.99341570837984e-05
-3.07183810207063e-05
-2.741502409699e-05
-3.5471604643281e-07
-3.50161160085343e-05
-4.64007808939087e-05
-3.96017580956336e-05
6.08041315571871e-06
-4.30094204410578e-06
-3.91638472957119e-05
-2.86074534457913e-05
-2.11519496021979e-05
-3.08907802549389e-05
-1.1941197026911e-05
-4.50340696685964e-05
-4.55788018015989e-05
-8.72394147887673e-06
-3.15855980490828e-05
-2.09789855745154e-06
-3.44588700537808e-05
-3.07535532129239e-05
-3.39690929858568e-05
-3.83532681856112e-05
-5.6951090671485e-05
-2.16682848472217e-05
-3.06098185675029e-05
-3.37789341523023e-05
-7.28089142484324e-05
-3.80123318419067e-05
-1.71805540120826e-05
-3.79833324766987e-05
-5.67950459547563e-07
-4.38956128315997e-05
-1.41949985478132e-05
-4.3551744887971e-05
-5.68528247537645e-05
-2.84535351442489e-05
-1.35821529720415e-05
-5.99120601107104e-06
-4.59234795379484e-05
-1.99282421060713e-05
-2.5610082314677e-05
-2.52044071377289e-05
-3.34668984070252e-05
-2.8217343041209e-05
-5.29330526493442e-05
-3.98317333410745e-05
-1.81822227549244e-05
-5.38027207588765e-05
-3.78056666556041e-05
-2.84471981500697e-05
-4.50859761460425e-05
-3.08771023730648e-05
-1.63366666845546e-05
-4.31277198613501e-05
-1.78205267899029e-05
-2.3007944759976e-05
2.37798369466266e-06
-3.51662242705085e-05
-1.24934368693472e-05
-6.39797222795972e-05
-3.70070496100153e-05
-9.84707905976994e-06
-4.60228175218938e-05
-2.28309533674581e-05
9.53131533224538e-06
-3.0575454978317e-05
-5.16452002329127e-05
-4.6417922294241e-07
-5.40855026970437e-05
-1.37230341876328e-05
-1.65309721883643e-05
-3.21468428941587e-05
-5.36427051891065e-06
-1.88902676691106e-05
-5.09880683314811e-05
-1.6535955036927e-05
-4.56033671034306e-05
-3.7546368269591e-05
-4.7817345504966e-05
-4.35293660196792e-05
-1.61890916945525e-05
-3.01896238760481e-05
-3.56697038783332e-05
-1.52936306247847e-08
-3.98466383037104e-05
-4.76365784066036e-05
-2.89856189344975e-05
-4.0745097982572e-05
-3.7963668115299e-05
-5.17934957495682e-05
9.94205055958687e-06
-2.35310583117431e-05
-4.50726751967074e-05
-2.1822403219916e-05
-1.76864002273546e-05
-1.6357085054961e-05
-1.93492591435002e-05
-1.52548955980497e-05
-3.60889645160995e-05
-3.48971272442037e-06
-3.43579481868572e-05
-3.86833670680361e-05
-2.7993400752706e-05
-3.37090361439463e-05
-3.27897266314559e-05
-2.02998729697249e-05
-2.41698891938908e-05
-3.65398717461255e-05
-7.55583656296796e-05
-5.66432011748458e-05
-1.01545140009949e-05
-2.41708183482842e-05
-3.91533754254793e-05
-4.41554070054071e-05
-3.31726220952573e-05
-1.12102077337406e-05
-3.91585256638788e-05
-5.08925094660801e-05
-3.27782553865712e-05
-3.08726028171001e-05
-5.09120433538199e-05
-2.60991089770694e-05
-6.31296048562014e-06
-5.98765352754302e-05
-1.28752614963807e-05
-1.45238108342395e-05
-2.73410951236488e-05
-3.69537571626553e-05
-5.017250526034e-05
-5.56722389526219e-05
-1.03558555538587e-05
-1.86106282235702e-05
-6.88750253210839e-06
-1.70067802933203e-05
-3.64853017139083e-05
-3.19309755277888e-05
-4.36607338876775e-05
-9.28732504887174e-06
-5.09358268962383e-05
-3.09953092640297e-05
-2.20880414314938e-05
-8.43786576177691e-06
-3.52587673568935e-05
-1.9854735660696e-05
-3.3736357806715e-05
-2.26530775007089e-05
-2.41962851853984e-05
-2.63825113794262e-05
-3.25170826252228e-05
-8.81511674368915e-06
-4.28178562952946e-05
-4.14077647614305e-05
-2.00184557584213e-05
-4.7895350857363e-05
-7.42710123499919e-06
-2.65581499184193e-05
-2.96363131480684e-05
-7.79962211494532e-05
-8.26079267529427e-06
-5.72212420245258e-05
-5.86257674771976e-05
6.11268540614104e-07
-1.40782276330404e-05
-4.88573810282376e-05
-4.47561425156112e-05
-4.02992905051282e-05
-4.3164778521689e-05
-3.0240692855333e-05
-1.59075489889881e-05
-1.28913993636479e-05
-4.19566711744202e-05
-3.64316692473398e-05
-2.58387538938465e-05
-2.35888144306396e-05
-4.03869089442512e-08
-1.94411061758203e-05
-4.00164658612862e-05
-6.07050683097606e-05
-1.90466018510589e-05
-3.79846633854985e-05
-1.35262426814364e-05
-2.70678405732749e-05
-3.34795266142004e-05
-1.60700746860727e-05
-1.98872450830976e-05
-3.82865313553782e-05
-4.03472360760303e-05
-4.32211924460488e-05
-3.84964000252035e-05
-4.34733855839985e-05
-3.2602829748496e-05
-1.95085079600043e-05
2.5036731766219e-05
-2.09751034579968e-05
-1.15078261416414e-05
-3.09169187219131e-05
-5.67279503781318e-05
-5.43147006712559e-05
-2.14417661706446e-05
-2.40128825152209e-05
-2.884472243297e-05
-3.89250133910108e-05
-2.4845747325016e-05
-5.21224836809413e-05
-3.4146090715768e-05
-2.41822958462475e-05
-4.43733088510824e-05
-2.52570821455041e-05
-4.23505632737452e-05
-2.23184395945286e-05
-2.35092740378026e-05
-4.67036386090029e-05
-3.08143812761375e-05
-2.43697612172659e-05
-1.93223990193134e-05
-2.61989013329888e-05
-5.58390610988042e-05
-5.59116976295929e-05
-2.07553191775332e-05
-3.39585173876164e-05
-1.40001047556077e-05
8.34461844698108e-07
-3.9550321931942e-05
-5.73827037917008e-05
-6.74712623339693e-05
-1.12581889334694e-05
-1.81242300306847e-05
-6.16203480895031e-05
-3.46550200829267e-05
-1.16547735395776e-05
-3.33557318041323e-05
-4.32214771410335e-05
-1.03653853217285e-05
-2.72754685285541e-05
-1.18575026971621e-05
-4.67083334418809e-05
-3.96548243141534e-05
-2.15061300030358e-05
-2.47633472230593e-05
-4.90870330818662e-05
-1.61940635466931e-06
-2.82795659328054e-05
-8.01121297668711e-06
-4.19980895654478e-05
-4.02460969365922e-05
-6.55713152077218e-05
-3.66125531206427e-05
-3.09353507213863e-05
3.91278763412511e-06
-3.89415892666934e-05
-3.05519552524351e-05
-3.24957742155117e-05
-5.83653800870317e-05
-1.77123759869374e-05
-5.16355102995378e-05
-3.98481278586033e-05
-1.38633977118394e-05
-3.11977360472482e-05
-2.82306692625183e-05
-1.21712516270902e-05
-2.99416294179733e-05
-3.88321832379759e-05
-3.15374087876684e-05
-3.31324982882357e-05
-2.33525468448356e-05
-5.1280553030053e-05
-5.90403323940511e-05
-3.1402996517477e-05
-1.52605851745017e-05
-1.84979178246218e-05
-4.59413847258893e-05
-3.42426109257848e-05
-2.50531679017912e-05
-2.57948005687527e-05
-1.62272664575326e-05
-1.00466619148222e-05
-1.08454354409526e-05
-3.23353458774143e-05
-6.19717313329815e-05
-1.85397778841104e-05
-4.155183523322e-05
-4.56104987427824e-05
-2.72034021462894e-05
-3.94914434960915e-05
-1.90388585651659e-05
-3.60834657608989e-05
-2.27600977167075e-05
-2.19539204556163e-06
-2.32828089198628e-05
-6.48382724846041e-05
-3.10196698581898e-05
-4.30133653946684e-05
-7.83534715457955e-06
-5.77774781826484e-05
-2.98960495081317e-05
-3.35953369086165e-05
-3.40979133508946e-05
-1.69040605591447e-05
-6.5286986696333e-05
-7.17160461196345e-05
-2.33631376303564e-05
-2.19255466395975e-05
-4.26761274050837e-05
-2.94314793768472e-05
-5.21263729878363e-05
-4.38693800711037e-05
-1.73282725787171e-05
-8.6829376947226e-06
-2.50154110958622e-05
-2.89024962559945e-05
-6.89782328085058e-06
-2.14971269704229e-05
-4.99791932458787e-05
-4.49351253294068e-05
-5.36538669285148e-06
-4.27766084929097e-05
-2.44689584543618e-05
-2.50764844735394e-06
-2.55329887034642e-05
-1.64479833603328e-05
-3.27754294610199e-05
3.35624642503289e-06
-5.87035159317446e-05
-4.97213662609382e-05
-4.98343696167633e-05
-3.76047343721553e-05
-2.16943025350961e-05
-2.18051263881503e-05
-3.32940548686463e-05
-1.86516092741306e-05
-3.23034029649574e-05
-6.40084685432567e-05
-1.64139798668805e-05
-4.65460951591657e-05
-7.92013583961165e-05
-5.61623820607766e-05
-2.02517361860287e-05
-2.89355052079832e-05
-4.12402692016856e-05
-3.44797697801564e-05
-1.00802317599911e-05
-3.09657421991961e-05
-4.33545261752841e-05
-3.38075044640907e-05
-3.61656053187299e-05
-2.31919654456654e-05
-2.68329012650956e-05
-4.5332160911126e-05
-4.59503636710717e-05
-3.67157639426407e-05
-2.21382681657742e-05
-4.24585578164239e-05
-3.92985448991468e-05
-4.06007715110254e-05
-2.13789904989817e-05
-1.53691954676463e-05
-3.11680807689163e-05
-8.73890911994201e-06
-4.8686902841764e-05
-4.88537972483046e-05
-4.62206805890876e-05
2.91918460142849e-06
-1.48496757929759e-05
-1.76530539600473e-05
-4.28834780386176e-06
-3.80264388233224e-05
-2.88690226895339e-05
-2.20914084012901e-05
-1.72166956710933e-05
-3.38449662022848e-05
-3.99605558536212e-05
-1.27079182021848e-05
-3.44842494226306e-06
-5.3918985589919e-05
-2.11113417124856e-05
2.63215814697585e-06
-4.00220433483504e-05
-3.03452638123583e-05
-5.20601269108198e-05
-4.2093302742436e-05
-4.9639546829025e-05
-4.33620727098035e-05
-4.09143926183817e-05
-4.60808880559399e-05
-2.19874231759885e-06
-3.67150032783446e-05
-4.15174500905954e-05
-1.48140205091823e-05
-5.4423615931797e-06
-2.22041574672282e-05
-3.90397282710371e-05
-3.79092738855287e-06
-3.70313438924977e-05
-7.86280458138317e-07
-2.90215593506298e-05
-5.03876951663064e-05
-1.73714399148858e-06
-3.78227637107032e-05
-1.23040845726085e-05
-4.09709102942994e-05
-1.18671540574421e-05
-4.66319244843015e-05
-2.68140031961915e-05
-4.1396958377355e-05
-1.94366464270062e-05
-3.01976483893885e-05
-1.87203054660112e-05
-5.18804366543715e-05
-4.58329098752246e-06
-5.98297959871374e-05
-2.28604247148487e-05
-3.09758811343973e-05
-4.62385233407994e-05
-1.78466610249398e-05
-2.42665299421633e-05
-3.2890765001692e-05
-1.46448575382663e-05
-3.29510278327537e-05
-1.42277213922454e-05
-5.30229158745092e-05
-3.04753312456175e-05
-2.10709947756414e-05
-2.47977791242991e-05
-4.22595959633717e-06
-3.25589356944438e-05
-3.83857409205312e-05
-3.01626165706209e-05
-1.9796239521217e-05
-2.53953197350312e-05
-4.72076886595276e-05
-1.52925601797584e-05
-2.76436526985215e-05
-3.45988375101988e-05
-4.79334274376891e-05
-1.66438521068702e-05
-7.35180318503053e-06
-3.62130805602254e-05
-1.41350891678209e-05
-4.33974308696495e-05
-6.78556643061074e-05
-2.55907289195125e-05
-5.27060306355946e-05
-1.67303448064829e-05
-7.37913648901432e-06
-1.03828926796925e-05
-5.20292961188426e-05
-5.07645977406664e-05
-2.4322389260616e-07
-1.67826700223987e-05
-3.22799605967485e-05
-4.17196643362992e-06
-7.35329386078364e-05
-3.74923380914705e-05
3.84440290319894e-06
-2.85379389356395e-05
-4.43488668623333e-05
-6.24892263375083e-05
-5.62965462569622e-05
-3.3796596419701e-05
-2.82423494138026e-05
-3.77322469839219e-05
-4.33117139939812e-05
-2.37364581489745e-05
-1.62613766907634e-05
-8.83949377143361e-06
-5.55640132530509e-06
-2.50654976919989e-05
-3.66932661954021e-05
-3.38459471614848e-05
-1.93840892799758e-05
-3.60340632330566e-05
-4.55849492917411e-05
-2.50629108147206e-05
-5.29539775073125e-05
-2.03357078837284e-05
-4.41701282751522e-05
-9.69539848308318e-06
-1.54774448292866e-05
-3.82714551040264e-05
-3.72591402185463e-05
-3.49813980905701e-05
-8.53775055264087e-06
-1.17233883477769e-05
-1.12438382708495e-05
-5.1134277450843e-05
-2.66058465795177e-05
-1.27364460237744e-05
-4.17190096540377e-05
-4.56805245779349e-05
-3.50584716046056e-05
1.20014985142373e-06
-1.35364004601975e-05
-2.37308562097232e-05
-1.64227575907983e-05
-8.25614364497035e-06
-2.25585826120602e-05
-2.06592944942369e-05
-5.44108510651443e-05
-3.15314303094336e-05
-2.52421735872608e-05
-2.52916552807278e-05
-3.80553747651808e-05
-1.65057815051107e-05
-2.07015355747878e-05
-9.06982252590905e-06
-4.36596876938691e-05
2.88804846506652e-06
-3.79178628033266e-05
-4.92560456578315e-05
-5.86916146498753e-05
-3.06061113627388e-05
-7.65314322456207e-06
-3.79437635996901e-05
-4.86173276945715e-05
-5.62521944262615e-05
-1.56900125469963e-05
-1.88302938954991e-05
-5.62184126586194e-05
-2.49780892799569e-05
-2.42645195568515e-05
-2.86093240514839e-05
-3.47458242691812e-05
-2.80191785717453e-05
-2.90131178218696e-05
-4.36426199927499e-05
-5.36268430133713e-05
-2.47413901710988e-05
-3.78732180989641e-05
-3.84761637816753e-05
-2.6230519315239e-05
-1.50133000818687e-06
-4.5351649495145e-05
-2.7529957000605e-05
-4.48696125981965e-05
-2.30602722511061e-05
-2.31339416598237e-05
-8.90031200779976e-06
-2.42713866764753e-05
-2.95082540242291e-05
-3.91238113152754e-05
-4.05861863072764e-05
-2.84445725394789e-05
-1.02130686897748e-05
-3.32045998887748e-05
-6.31424220160359e-06
-3.24686356245911e-05
-9.17718706327559e-06
-2.97008764520136e-05
-3.04196624722187e-05
-5.80042745557424e-05
-5.76140933518378e-05
-3.9872121350659e-05
-1.92128198170534e-05
-3.3917381123873e-05
-2.81950749334916e-05
-1.20381429763195e-05
-4.61073250678146e-05
-1.07485052743195e-05
-4.23423016776621e-05
-3.95384260708501e-05
-1.15793804097756e-05
-6.33904319734078e-05
-2.77132183379087e-05
-2.89590919318722e-05
-3.13833341752e-05
-2.96148448937936e-05
-5.41756104932725e-06
-1.29661984052151e-05
-7.79608329236772e-05
-5.31348771571809e-05
-3.55113602735053e-05
-5.54256930407021e-05
-3.13238528398225e-05
-5.7440558078283e-05
-2.48093658513317e-05
-5.06518285991031e-05
1.47314062813595e-05
-2.74154662387101e-05
8.19057191488219e-06
-2.97857999172387e-05
-4.88084184283475e-05
-1.14352252221313e-05
-5.84375701574296e-05
-2.78290039399734e-05
-3.83734656158394e-05
-4.33722913168577e-05
-3.30004050868892e-05
-2.23923842395205e-05
-4.26045585977817e-05
-4.82412211737509e-05
-3.40161171398565e-05
-2.65491520373867e-05
-7.29260155205738e-05
-3.34901104337869e-05
-3.11098955479606e-05
-6.06294566517307e-05
-5.03259573459597e-05
-3.62242506435882e-05
-3.11449127312807e-05
-1.68936743013137e-05
-1.92670573266004e-05
-2.07261503074243e-05
1.17809058512987e-06
-4.47423607752442e-05
-4.35786163811453e-05
4.16168081138e-06
-2.233103825371e-05
-3.48043950377409e-05
-2.03733852665763e-05
-8.97472755176636e-06
1.10037163486867e-05
-2.9401343789347e-05
-5.19411691129568e-07
-4.10074615027124e-05
-3.81288412881612e-05
-7.94525043932609e-06
-3.17101878412767e-06
-1.31098269870625e-05
-6.09288660748894e-05
-2.17822952020325e-05
-4.54540601318566e-05
-1.34690718585612e-05
-4.23191955106619e-05
-5.03182486440476e-05
-6.40735508318694e-05
-3.06615935458526e-05
-3.65841045338859e-05
-6.05302104061214e-05
-3.40427757689547e-06
-1.86140443729771e-05
-5.00348282470958e-05
-4.26700851266219e-05
-4.73675281078661e-05
-2.18681823256704e-05
1.19796445758834e-05
-4.70734761466245e-05
-1.01448020384865e-05
-3.20963734890162e-05
-6.71318085045424e-05
-3.83466141738787e-05
-1.21026503449595e-05
-2.67950613465217e-05
-2.92896589868387e-05
5.4015719859156e-06
-4.61550380488169e-05
-3.2811942249551e-05
-4.04181238147741e-05
-2.36955014618753e-05
-2.19487851578556e-05
-2.54504316338645e-05
-4.4150099432143e-05
-3.88367385201022e-05
-3.15630085942552e-05
-1.95293254744024e-05
-3.65214610650141e-05
-2.28643283776442e-05
-7.0477414529582e-07
-1.47494477198822e-06
-7.09896509622021e-05
-9.30872383578212e-06
-1.55698485126896e-05
-1.80826985865539e-05
4.31352565936578e-06
-2.38234826855324e-05
-5.01378396107271e-05
-2.94365256778427e-05
-3.88216996420215e-05
-8.35849144271669e-06
-7.53739089223638e-07
-1.21438708217924e-05
-4.50912401078601e-05
-2.56495980201192e-05
-5.48946805805123e-06
-2.57297318184254e-05
-4.12735534189515e-05
-5.14422230078971e-05
-1.92097054828561e-05
-2.31149195566411e-05
-9.15235431912283e-06
-3.64837458436219e-05
-4.59621698219204e-05
-1.13752142937356e-05
-3.60676700461515e-06
-1.97944121373262e-05
-2.51233163959586e-05
-2.7367751605765e-05
-7.50224150078177e-06
-5.25760788245385e-05
-5.58016474081493e-05
-2.33763599618911e-05
-5.91322195502012e-05
-3.69739735809558e-05
-1.97025851716064e-05
-2.30052753294799e-05
-2.07149434808688e-05
8.69305101127812e-06
-6.99272201622799e-06
2.70356574668189e-06
-1.89284582790924e-05
-2.45233414664955e-05
-4.97843785415022e-05
9.93566578358819e-06
-4.23649638556394e-05
-2.96577398306977e-05
-3.93835210970245e-05
-3.07476597264853e-05
-3.96949928944907e-05
-2.21143847610554e-05
-5.49090593424005e-05
-3.3205739491983e-05
-4.08830406112872e-05
-2.24682714763453e-05
-5.86199312575289e-05
-3.33711229621987e-05
-3.64358847833304e-05
-2.03813353190333e-05
-9.5359725601772e-06
-2.36404291206567e-05
-3.4841988891445e-05
-3.37119263700098e-05
-2.17344344653092e-05
-1.95493836281313e-05
-3.75181307796015e-05
-1.62003206691003e-05
-7.07351788817852e-06
-2.79922176446917e-05
-3.00676405548989e-05
-3.56426670564857e-05
-3.42148989236753e-05
-3.22901205266339e-05
-3.93296720772542e-05
-2.83334694567555e-05
-4.40153876482595e-05
-2.51576992898198e-05
-4.19557125424736e-05
-6.95484270301162e-06
-6.50493627116649e-05
-1.36478767845291e-05
1.18338930925431e-07
-3.02201787056722e-05
-3.67122938995542e-05
-3.98376401215899e-05
-1.34398754312733e-05
-9.31825846909659e-06
-1.88969570059626e-05
-1.42353418769613e-05
-2.5684949287554e-05
-2.8792954053229e-05
-2.85680326414509e-05
-5.77645177133204e-06
-5.3659611297482e-06
5.72326733061495e-07
-3.0187666885933e-05
-3.83375801331825e-05
-1.19093830823895e-05
-5.51575406368491e-05
-3.46328351542151e-05
-6.72569617312437e-05
1.23929857442859e-05
4.11398524105434e-06
-3.77994183902464e-05
-4.06036627911986e-05
-1.03447215503959e-05
-4.9348777806532e-05
-2.15485508529994e-06
-7.83509409412811e-05
-1.70081591249947e-05
-2.06304113419188e-05
-3.79097415993554e-05
-2.0811420159902e-05
-2.70576676676038e-05
-6.46010010211717e-05
-2.92656706038213e-05
-3.33941092178428e-05
-1.54526006427211e-05
-3.89614899512873e-05
-4.04283441263048e-05
-4.41320172271166e-05
-4.06027122744655e-05
8.98154933934468e-06
-5.16833213405116e-06
-1.23676788208521e-05
6.15322339960354e-06
-2.50290898034129e-05
-5.71709256519223e-05
-3.17867802684764e-05
-1.90005610562919e-05
-3.72988082411144e-05
-6.31719309781777e-05
-4.32529005429746e-05
-1.82672024380147e-05
-4.91126232896781e-05
-4.94209841333865e-05
-1.42123535624636e-05
-4.1351149952975e-05
-1.95188711146263e-05
-3.30323243683085e-05
-3.05285422876732e-05
-2.14392082629868e-06
-3.08661783195528e-05
-2.80662882785296e-05
-3.78120451877895e-05
-1.90281310628424e-05
-5.4319535214488e-05
-5.25209685525592e-05
-3.63715980889385e-05
-1.27439601522287e-06
-2.36536101826355e-06
-4.33572267251959e-05
-2.11563017547206e-05
-1.83867741339535e-05
-4.25415386790172e-05
-5.17480959254114e-05
9.7112468203929e-06
-3.38377704258654e-05
-3.24723324243084e-05
-2.76983224345276e-06
-1.74994943463819e-05
-3.38061867981949e-05
-1.91494511931932e-05
-2.6430659116075e-05
-5.54714759526921e-05
-4.16422413762927e-05
-2.84692081597947e-05
-3.87657427950258e-05
-1.47961512044054e-05
-2.43423616202076e-05
-9.92628685995976e-06
-2.24788500420263e-05
-2.11124486320741e-05
-1.31976537467342e-05
-6.26264822742847e-05
-4.01805845549569e-05
-2.55571141001154e-05
-5.98586707036699e-05
-1.45930365807398e-05
-4.43310269313117e-05
-3.62286282137476e-05
-3.50592061649716e-05
-3.27467789101671e-05
-1.67152247871897e-05
-1.41885485578345e-05
-3.53278656042686e-05
-3.56523925791192e-05
-2.51933104796341e-05
-4.32288196507079e-05
-4.28574776478544e-05
-4.36480587057903e-05
-4.23784834660595e-05
1.48809854225407e-05
-1.08272301876053e-05
-3.79695109478966e-05
-2.58973881541603e-06
-4.49254647084454e-05
-3.58766249217975e-05
-3.49424544164539e-05
-4.46851436844004e-05
-2.79181529068951e-06
-2.17038323231744e-05
-1.12368439526983e-05
-1.64892695005652e-05
-2.24791023226729e-05
-1.34889867367079e-05
-3.31131981041506e-05
-3.41230818969046e-05
-3.1733300501244e-05
6.93791396252084e-07
-6.20802620455822e-06
-6.455281899232e-05
-7.87057676262735e-06
-5.33766085200823e-05
-2.93345809471132e-05
-4.0073191653364e-05
-3.13185122040987e-05
-1.85491102845471e-05
-9.8282241627545e-06
-5.55945967297917e-05
-1.36139751181699e-05
-3.06642517982323e-05
9.6124051811065e-07
-3.09116133129494e-05
-1.1628865719469e-05
-5.29345305488935e-05
-3.65229737474528e-05
-9.14390661462724e-06
-8.09107422002745e-06
-6.88024010554916e-06
-1.03959228206055e-06
-3.9242971956205e-05
-3.6280245164054e-05
-2.59671529521566e-05
-1.30477863769059e-05
-5.75207319102312e-05
-1.19604115115018e-05
5.80899780039831e-07
-1.09952388661977e-05
-3.88828061784091e-05
-3.9257434690022e-05
-3.72367178279101e-05
-3.98069024324063e-05
-2.85262816380992e-05
-5.9588778911152e-05
-3.35801134722286e-05
-6.20209020744295e-06
-3.95448463233635e-05
-4.78153461421437e-05
-9.84070546813343e-06
-1.86886717553826e-05
-4.36202955635039e-05
-4.37064289688278e-05
-1.38877676286475e-05
-3.49971942339135e-05
-3.6977349805772e-05
-2.96206102308265e-05
-2.10336541525748e-05
-1.19026574100837e-05
-2.50565969105407e-05
-1.00405748170946e-05
-2.6138031780558e-05
-3.52487814547805e-05
-2.82446885790182e-05
-4.45757841467466e-05
-3.59510447591339e-05
-3.79645398125397e-05
-2.27372929036131e-05
-4.52747462396738e-05
-3.75278761226952e-05
-1.88433534310922e-05
-7.19791290261077e-05
-1.82849649950631e-05
-6.66937655421956e-05
-4.14132198029856e-05
-3.62825473201888e-05
-3.66593138874308e-05
-3.44226220130289e-05
-3.61823645007958e-05
-1.38715830441219e-05
-6.30645049189522e-05
-5.40141521137053e-05
2.11710909637927e-05
-4.83389897223267e-05
-3.0950134727726e-05
-5.54829963136463e-05
-2.34166681519553e-05
-4.8789894467272e-05
-2.76607787631762e-05
-5.26692604437047e-05
-5.57197019830382e-05
-3.1551928922942e-05
-2.77851613079076e-05
5.41040094034077e-07
-8.1167015397852e-06
-3.66500036768773e-05
-5.94443855263399e-05
-1.36758542302103e-05
-4.05206421708848e-05
-3.73262822847588e-05
-4.49183019415903e-05
-4.24909878617581e-05
-6.57848852539559e-05
-5.21269775348844e-05
7.56913029743285e-06
-2.35865434003305e-05
-4.45999750488959e-05
-1.73590379205507e-05
-2.83927755690507e-05
-2.57503444974269e-05
-4.91688914217658e-05
-3.71372288603739e-05
-3.011326928348e-05
-3.23016996460884e-05
1.51299572815887e-08
-1.81419627506003e-05
-5.53946350891486e-05
-3.00086400489632e-05
-1.29055748459304e-05
-3.26523153617048e-05
-4.61539073826624e-05
-8.02021995656194e-06
-3.67868844810566e-05
-3.14273333871094e-05
-2.42279336299201e-05
-2.62313292937268e-05
-5.42909679931373e-05
-2.02779090608992e-05
-7.7753012131072e-06
-3.19843008413253e-05
-3.25414087731636e-05
-4.21508063215215e-05
-2.14212619107543e-05
-3.02418840418328e-05
-1.84322327578607e-05
-3.21597583340004e-05
-5.25426006452243e-05
-3.29108880609615e-05
-3.35846447851776e-05
-2.21533427245398e-05
-3.57284792400802e-05
-2.48981849721177e-05
-3.30323826140682e-05
-2.54586268198656e-05
-8.99013064909613e-06
-1.78099538976677e-05
-8.65157537750082e-06
7.92115003043642e-06
-4.67672018403063e-05
-3.3784547105991e-05
-3.49698535264219e-05
-3.5911341365014e-05
-6.55555368129659e-05
-8.14236616277355e-06
-4.15794195442575e-05
-3.19579083236168e-05
-3.76991096915255e-05
-4.95024590876205e-05
-9.75221351649913e-06
-2.69152574186459e-05
5.03160758229112e-06
-4.99510617310365e-05
-3.22595376801841e-05
-4.9530523173613e-05
-2.33560885938174e-05
-1.4027737486771e-05
-5.18768764179998e-05
-4.01624745107517e-05
-4.62771620137472e-05
-4.74324644688739e-05
-3.6010513286638e-05
-5.99247850081888e-05
-4.32222696838403e-05
-2.60566621196112e-05
-2.12925413931947e-05
-4.07293752406925e-05
-3.18627537404801e-05
-4.59498445839066e-05
-6.95686654109838e-05
-3.76323733883457e-05
-2.23360522156409e-05
-3.66850351738864e-05
-4.79661809397283e-05
-7.32515019691797e-05
-3.90254452400296e-05
-4.04842733694534e-05
-1.79045512775472e-05
-5.23053757186336e-05
-1.54156722266732e-06
-5.91660628851887e-05
-5.48258037877938e-05
-1.99281786302079e-05
-1.45856713695728e-05
-3.51487458243712e-05
-1.56951688968758e-05
-1.04627536135029e-05
-4.68788154714763e-05
-3.71197555827131e-05
-2.73459483852838e-05
-7.02001390619606e-05
4.50233365799376e-07
-4.89286976711379e-05
-2.77823080691914e-05
-2.19062974507446e-05
-3.4221775572445e-05
-5.3057436913393e-05
-3.9059931992588e-05
-1.14527756060806e-05
-2.37013592582185e-05
-1.23496817802553e-05
-1.10916391461571e-05
-6.96139577362253e-06
-4.68937491796978e-05
-4.02115056246032e-05
-3.49940418072624e-05
-1.36998106864626e-05
-2.32306996258896e-05
-4.16889900888423e-05
-2.88359371861949e-05
-6.04920002686067e-05
-4.3875914249865e-05
-3.88267686688324e-05
-3.93427824635139e-05
-1.93819997823589e-05
-2.24814666718545e-05
-6.32909521456563e-05
-1.90096626590362e-05
-1.0324386201801e-05
-6.40092078120157e-05
-5.74730342779837e-05
-1.60237274378452e-05
-7.40698826342488e-06
-1.68935126152698e-05
-1.66388789079546e-05
-1.05924027409401e-05
-3.1808254555019e-05
-4.85200023893827e-05
-2.33170103113997e-05
-1.02568718482894e-05
-2.80856205589077e-06
-1.83177256900805e-05
-3.69596227809568e-05
-3.124115304732e-05
-3.72173152068184e-05
-3.83795177171446e-05
-3.66878340599447e-05
-4.80971557152732e-05
-4.83448563644605e-05
-3.5573889564561e-05
-2.72251412348888e-05
5.61846600942924e-06
-1.98253429121954e-05
-1.55862219100486e-05
-1.10941852529585e-05
-2.79846358820695e-05
-2.96645079620499e-05
-2.08539585405204e-05
-3.1705649802139e-05
-3.04240986366606e-05
-2.17346420776223e-05
-5.62217217412347e-05
-3.28249892416747e-05
-1.46288659795498e-05
-4.78242335806765e-05
-2.35238499192619e-05
-1.91035467714457e-05
-4.08624718306822e-05
-2.1816411037634e-05
-1.14008935561186e-05
-2.27000016088179e-05
-8.55626725507138e-06
-2.89624318301046e-05
-2.89788451366746e-05
-1.2945077280976e-05
-3.65435412069741e-05
-3.31742392091242e-05
-3.51106301686395e-05
-1.61257175314647e-05
-5.61460730978129e-05
6.4088948805265e-06
-1.18062673204743e-05
-2.35562321987165e-05
-4.12393545955343e-05
-4.69118837847006e-05
-4.37832280682974e-05
-1.1778398852235e-05
-4.27191710010585e-05
-3.77637980909565e-05
-4.32489871673603e-05
-2.78973304153655e-05
-4.19617303907762e-05
-2.18005548131362e-05
-9.68515030299094e-06
-4.70854339408171e-05
-1.93982494498311e-05
-4.86389700268786e-05
-3.46802069450819e-05
-2.40665030105265e-05
-2.32749428121457e-05
-1.40475450865281e-05
-2.34711111575632e-05
-4.73658651190004e-05
-3.6549767222572e-05
-9.69576217000927e-06
-2.22809941269805e-05
1.12824117172925e-05
-1.5454073760066e-05
-6.28995251457455e-05
-5.78194000673388e-05
-3.25811034447325e-05
-1.84943605972742e-06
-5.68407231099706e-05
-1.68154757278547e-05
-6.94805050613092e-05
-2.2675417714007e-05
-3.24813120630717e-05
-2.94122697318057e-05
-4.10341265458886e-05
-4.52782759282326e-05
-4.86946892753788e-05
-4.08130703712826e-05
-1.30429175471035e-05
-1.39610019956773e-05
-5.33816246474082e-05
-5.76587183007909e-05
-5.14898916561907e-05
-2.60253640847752e-05
-2.17172558721103e-05
-1.97369975429451e-05
-4.54771491781606e-05
-3.72401973660814e-05
-1.32639428010457e-05
8.07239259220785e-06
-1.76727368704769e-05
-5.26095031749763e-06
-3.77513351192247e-05
-2.62980732922596e-05
-2.51414913130776e-05
-2.79656819929229e-05
-2.72060540976455e-05
-4.91898133937237e-05
-8.38159724061349e-06
-5.36829123128262e-05
-3.01649667952948e-05
-1.93806624922586e-05
-5.36205664361151e-05
-4.60923570391905e-05
-3.1213175017307e-05
-3.47547107821387e-05
-2.09738831067567e-05
-2.64161638659531e-05
-3.30523949267477e-05
-2.30388301780114e-05
-4.32205944201924e-06
-4.20954309167969e-05
-1.46136542534619e-05
-2.97265291989446e-05
-3.42193236446619e-05
-7.44503985413003e-06
-3.99100618136105e-05
-3.12981765754923e-05
-7.20114465661837e-05
-3.02116589588727e-05
-3.50351195182236e-05
6.06748700847936e-06
-3.1697636913606e-05
-2.13675419975849e-05
-3.44751096894645e-05
-2.48859935922681e-05
-4.62401038047987e-05
-4.20702001010707e-05
-2.63219021272568e-05
-2.70415610709449e-05
-2.46858086068609e-05
-5.2026759426156e-05
-5.04652604002292e-05
-2.83771168321095e-05
-4.91733172165914e-05
-2.69770005947874e-05
-2.88111480460308e-05
-2.69028727466144e-05
-1.80936327288892e-05
-5.58690685411352e-05
-5.11728838263684e-05
-1.45376548329788e-07
-2.20664817738145e-05
-3.51898716075402e-05
-4.25656578185593e-05
-5.39186531711814e-05
-2.14843515224625e-05
-3.29993926866422e-05
-3.36597041112452e-05
-3.56696490888066e-05
-3.8511129512384e-05
-3.02416812804192e-05
-1.37976243868965e-05
-1.46084156748566e-05
-7.17883438088557e-06
-2.1818722870927e-05
-4.02832661788006e-05
-1.53206660923199e-05
-4.47509762182747e-05
-2.4342079804487e-05
-1.50094914791862e-05
-3.00476777530988e-05
-3.16223363165372e-05
-4.00692791923407e-05
-2.96648309357248e-05
-4.47078031761983e-05
-1.57229131768151e-05
-2.05957619926134e-05
-4.58146728252501e-05
-1.62629751618515e-06
-4.90275412054007e-05
-5.52876981186121e-06
-6.37363133415192e-06
-3.03657823990192e-05
-2.27269596794459e-05
-1.30487890861767e-05
8.60760249345453e-06
-2.58982667357614e-05
-5.30898178196299e-05
-2.9613696617844e-05
-3.55475117054747e-05
-4.45701514737865e-05
-4.60862056860672e-05
-3.36686382957786e-05
-2.60960887527241e-05
2.68493521720115e-06
-1.46555196642422e-05
3.41773521069863e-06
-5.98638976401109e-05
-4.24846945618331e-05
-4.72351067549024e-05
-6.30822745118936e-05
-2.96130913001481e-05
-1.00760390643179e-05
-3.06583569953376e-05
-4.09581012113676e-05
-3.86707744550643e-05
-3.21400846702332e-05
-3.04391542173612e-05
-4.29560746154539e-05
-5.73333402103607e-05
-3.91579924845331e-05
-4.41925021121723e-05
-4.22656683527155e-05
-4.97996540097848e-05
-1.12231386372188e-05
-7.58794377757913e-06
-6.71864020897003e-05
-3.80386030375974e-05
-4.42464601764339e-05
-4.6001581431487e-05
-6.60098610962113e-06
-7.31754864847507e-06
-5.27073539558071e-05
-5.64804296787993e-05
-3.45936345327685e-05
-6.14345439567294e-06
-8.51041322786377e-06
-3.13449234278694e-06
-3.31418607319457e-05
-5.08717128274565e-05
-4.23180171542561e-05
-1.13554440626292e-05
-1.46028763742288e-05
-2.08739722212091e-05
-1.96724763984207e-05
-3.99936645722556e-05
-3.7506101330742e-05
-5.76062004345429e-06
-2.14180186250304e-05
-5.58109616119714e-05
-1.31213869520157e-05
-6.21097999264846e-05
-7.71722341885343e-05
-1.85366543901252e-05
-4.12665072128898e-05
-3.14868288970341e-05
-1.32950146992498e-06
-6.42088266760204e-05
-2.79149247010139e-05
7.08707302318805e-06
1.94465488333579e-05
-4.13564102430478e-05
-3.73598631948936e-05
-4.44990374464249e-05
-3.66756776044844e-05
-1.81041164287009e-05
-1.89765620365018e-05
-2.39871734109965e-05
-7.02269994522586e-06
4.08745649698775e-07
-1.41862277960119e-05
-1.49590488936376e-05
-3.34957118864644e-05
-1.12257363698101e-05
-1.98990805319801e-05
-5.25869900604673e-05
-3.86868310919946e-05
-3.67052573330971e-05
-3.0712827130401e-05
-2.05508850308156e-05
-4.70724820522167e-05
-3.41498336532426e-05
-4.70062647219469e-05
-8.01556840050702e-06
-4.48171662104051e-05
-3.63254173475374e-05
-3.06457061983805e-05
-4.29882967322883e-05
-2.53737682119642e-05
-3.29195651352668e-05
-2.30522808424064e-05
-2.34299162937057e-05
-1.02261790540634e-05
-5.22575625238652e-05
-2.77212120549304e-05
-4.44269138531484e-05
1.54761192557071e-06
-5.36718785617787e-05
-1.79551840960165e-05
-1.80454127189242e-05
-4.57692563643073e-05
-2.2513856240394e-05
-2.60538212285386e-05
-4.99999218528243e-05
-1.20477282198405e-05
-4.18254693636467e-05
-5.26710118626654e-05
-1.53848168038081e-05
-1.28666721483919e-05
-4.68246934786277e-05
-3.6660133553309e-05
-1.3919438746943e-05
-4.75371853256511e-05
-3.29446407620867e-05
-7.18846332414066e-06
-2.53731916779956e-05
-1.95939036670148e-05
-3.29647395704896e-05
-1.96824026549806e-05
-9.003582327823e-06
-3.74674931068194e-06
-3.17132859705471e-05
-2.58519424314854e-05
-2.37116625519595e-05
1.67385136102141e-06
-3.33325127285498e-05
-2.0146215094963e-05
-1.18766597100846e-05
-3.66750207156467e-05
-2.82210551737708e-05
-3.12564624877547e-05
-4.41406039794336e-05
-6.0138977722729e-05
-3.27163624931951e-05
-1.47662008008596e-06
-1.02653117699785e-07
-3.54557596852555e-05
-3.89830444321294e-05
-5.48018377001628e-05
-2.24933244606751e-05
-2.22335972570373e-05
-3.497942507424e-05
-1.82185681853841e-05
-4.52198648608922e-05
-2.43204787286667e-05
-3.2357391994012e-05
-2.92773257266011e-05
-2.53802930549232e-05
-3.1262766414022e-05
-1.70554078202003e-05
-2.99421212175787e-05
-2.87030675566506e-05
-4.47138215798182e-05
-9.5274741138827e-06
-2.78258977343885e-05
-1.1907432759359e-05
-4.66594653837917e-05
-3.89132704414288e-05
-2.6906106592118e-05
-3.22304120651082e-05
-3.10823528965457e-05
-3.5753486477556e-05
-3.71596890342609e-05
-5.19662915930304e-06
-1.91130586870445e-05
-5.30860032012652e-05
-5.28494259449576e-05
-3.9982766329948e-05
-3.2264621660729e-05
-7.39965471207675e-06
-2.48257825155772e-05
-3.80442327204475e-05
-4.23532036397893e-05
-3.88831250801158e-05
-3.63939421472847e-05
-2.56898737348845e-05
-3.85638335248206e-05
-1.79302082232876e-05
-2.45086463546518e-05
-4.21164242347046e-05
-1.79906702614802e-05
-4.03195241800437e-05
-5.85681613716435e-05
-2.39999452130057e-05
-5.02914603679356e-05
-6.53931883326016e-06
-2.11401000922836e-05
-1.91724332695637e-05
-3.13649698454797e-05
-1.07726644865778e-05
-9.78464448045008e-06
-2.70814988262865e-05
-9.35330498502811e-06
-2.86918040249504e-05
-3.96886656257652e-05
-7.47463100535875e-06
-1.79717808574079e-05
-2.85224409083619e-05
-4.31722836642912e-05
-1.54867114863342e-05
1.93813927980032e-05
-3.41710039137454e-05
-6.12798270615751e-06
-5.01126491335099e-05
-1.2874337440785e-05
-2.86092427184793e-05
-3.72384533715449e-05
-3.55496185506208e-05
-3.61407661224837e-05
-2.79964523095215e-05
-2.32647692078275e-05
-3.18372743299946e-05
-2.32796407671907e-06
-3.18496346011237e-05
-6.78837581596543e-05
-1.8276506377488e-05
-2.79131921221668e-05
-2.80088219324458e-05
-3.90678019796025e-05
-4.1893452559771e-05
-1.79674721004608e-05
-2.34183869588477e-05
-2.19194438104074e-05
2.94488727191988e-06
-4.17848212300189e-05
-6.37541240991089e-05
-3.19645555836912e-05
-5.63380969572894e-05
-3.76800971563518e-05
-3.37261804508223e-05
-4.05717477554717e-05
-1.4157244523223e-05
-6.34319032228311e-05
-3.23688391552548e-05
-6.74643229525177e-05
2.31637258961578e-06
-3.48584515498052e-05
-6.43517851458795e-05
-3.25154767162328e-05
-5.93209564773179e-06
-5.49935359644757e-05
-2.34691719691909e-05
-2.0482758986738e-05
-6.44573297961303e-06
-1.32459000935439e-05
-3.60822002971983e-05
-5.33580541730678e-05
-2.36241395974168e-05
-2.99140403046417e-05
-7.07440189002845e-05
-2.96798224667831e-05
-5.75661250803518e-05
-4.0817574162057e-06
1.452316709014e-06
-3.99015990198261e-05
6.15763901029554e-06
-2.66479132322681e-05
-2.39848501307444e-05
-2.66020600312087e-05
-2.63495572863229e-05
-4.90477738937166e-05
-3.43626355186565e-05
-1.96079255330707e-05
-4.10503680273576e-05
1.18232994022978e-05
-3.90524001834588e-05
-5.01384201000719e-05
-1.30966900523293e-05
-4.59413920683191e-05
-3.9227809437396e-05
-1.46596987929808e-06
-5.76248957973741e-05
-1.74031024903037e-05
-3.94607926602885e-05
-4.38357302852254e-05
-5.03548576383597e-05
-1.04148488146761e-05
-2.86573215303329e-05
-3.54841825048462e-05
-3.11841863636818e-05
-3.03924732366238e-05
-3.85474975129438e-05
-1.54277659902508e-05
-3.95584695207969e-05
-3.17713971160392e-05
-4.23100580967907e-05
-4.2307253898148e-05
-2.18650027660279e-05
-4.03393383323212e-05
-3.42428293778601e-05
-5.1192555059926e-05
-1.88681269017527e-05
-3.03146633458912e-05
3.88817709783686e-06
-4.95539012041827e-05
-3.46724856614649e-05
-4.22238618060436e-05
-7.40619798778404e-06
-1.45785448256752e-05
-3.50150116435329e-05
-3.13025240446624e-05
-2.80490994746208e-05
-2.39079273174942e-05
-5.55998735941384e-05
-1.85043214366158e-05
-2.35103998272133e-05
-4.22791179609102e-05
-3.09281336746962e-05
-3.32378145357851e-05
-4.30604027122229e-05
-4.14376050599591e-05
2.87604754284403e-07
-3.82405372013672e-05
-4.21166268625094e-05
-3.39162798053024e-05
-4.91706947302699e-05
-5.17411291750073e-05
-7.27227249181683e-05
-2.26110564937977e-05
-1.9700762663763e-05
-3.65227002761073e-05
-2.88375006821885e-05
-6.97500670799508e-05
-1.90193307712062e-05
-2.41423453248341e-05
-3.24042764315784e-05
-3.58018041760661e-05
-2.43200569591494e-05
-3.8959610773821e-05
-5.33252985554187e-05
-2.93213500782324e-05
-5.62667175941983e-05
-3.29135639302996e-05
-6.45472920921546e-05
-4.14309267280335e-05
-7.94995180563851e-07
-3.58852004212698e-05
-4.42789636388553e-05
-2.4701692392329e-05
-5.16566003233975e-05
-4.06848189497365e-05
-2.68322688202049e-05
-3.6197884180414e-05
-1.59967313513815e-05
-6.24796378107708e-05
-2.89031379742351e-05
-1.97834871463726e-05
-2.14704287893028e-05
-6.04318274153066e-06
-2.59720764929838e-05
-4.41195364891388e-05
-9.69406831512869e-06
-7.10742508374908e-06
-4.2799597154192e-05
-8.56337860658893e-06
-4.66637105152982e-05
-3.89284249001073e-05
-6.72446222364605e-05
-2.50374779942414e-05
-5.31968737188812e-05
-3.20675374263274e-05
-4.1576822543945e-05
-3.82008613612901e-05
-5.30058656670191e-05
-3.25011611545683e-05
-1.68904867552643e-05
-1.97631533865043e-05
-2.59700344549002e-05
-1.85718025057038e-05
-2.66992459679456e-05
-5.73908602947925e-05
-6.09332268818673e-05
-2.6814839499378e-05
-4.45379312721756e-05
-2.49100352651454e-05
-2.31141712371721e-07
-4.75033830094712e-05
-2.39690248134414e-05
-5.28992625458116e-05
-4.13797716959048e-05
-3.1002277039847e-05
-2.51573887777019e-05
-1.64546150145103e-05
-4.31110096914795e-05
-9.99352736449018e-06
-3.58542243095799e-05
-3.66131025492368e-05
-3.0510424309254e-05
-3.60050598212692e-05
-3.3573472544058e-05
-1.28328996751169e-05
-2.53796077227455e-05
-3.38627633017199e-05
-7.77909973523633e-06
-4.40400761574836e-05
-3.55031648990069e-05
-3.40024996394861e-05
-2.41573446775904e-05
-1.61146690982074e-05
-6.11762496350545e-05
-2.87618677537162e-05
-4.72865042730779e-05
-6.56480707415606e-05
-1.47010007892627e-05
-3.47063422919759e-05
-1.91083754162859e-05
-4.11732872744032e-05
-1.72903510215413e-05
-1.50166965960371e-05
-4.80291095886383e-05
-3.36501506980852e-05
-3.22796074052148e-05
4.56579168326779e-08
-1.10980166074074e-05
-4.68601085330762e-05
-4.7227903633015e-05
-5.06972434449156e-05
-1.85910006919166e-05
-1.26128187023611e-05
-2.26783075007098e-05
-2.18004605400859e-05
-9.57506474497431e-06
-3.35367122473917e-05
-4.68241513986074e-05
-2.04504319114127e-05
-2.38245612039856e-05
-2.32636502277729e-05
-4.81547207060408e-05
-4.97706543781911e-05
-4.38059148876333e-05
-3.84063914239464e-05
-2.16503360900182e-05
-3.23408450004595e-05
-4.26076217213083e-05
-1.64898435973929e-05
-1.75375591405503e-05
-3.12624734982958e-05
-6.31116454238461e-05
-5.72687568316517e-06
-3.91291384105975e-05
-5.40282101450994e-05
-2.87843292868617e-05
-3.61361394228136e-05
-4.17158969043586e-05
-3.8921403163196e-05
-5.37886679328483e-08
-5.17589594975978e-05
-5.19753365140913e-05
-3.2345633888051e-05
-9.53828996556227e-06
-3.68498881871474e-05
-3.72368540663679e-05
-1.36121062633488e-05
-6.4990498289209e-06
-1.27800860730945e-06
-2.61037378600853e-05
-1.133700751765e-05
-4.00757588677901e-05
-2.75632082238463e-05
-5.02606791365219e-06
-2.07181143580492e-06
-4.38121865773439e-05
-3.08652965269938e-05
-4.35664472654481e-05
-3.51393317342881e-05
-4.84242213386999e-05
-1.95375934234394e-05
-8.72792979381508e-06
-3.89119474388192e-05
-1.94170147995212e-05
-4.0518953805538e-05
-1.80819059952819e-05
-6.27730869662328e-05
-3.69264316413315e-05
-1.06050532607554e-05
-3.10552170518702e-05
-1.19879452235292e-05
-4.43712805818037e-05
-4.29461123919487e-05
-3.09767829771687e-05
-2.86471018680671e-05
-4.19343228923983e-05
-3.43734767959692e-05
-2.22572228121817e-05
-2.38135741131795e-05
-2.59073577984738e-05
-5.68069876819086e-05
-2.26611834395625e-05
-3.5301998138192e-05
-2.80926478610433e-05
-5.41966926383752e-05
-1.8091110679782e-05
-3.23688111473446e-05
-3.63935551134902e-05
-4.65741274808862e-05
-3.1762825618882e-05
-2.77233630386431e-05
-1.57952572989674e-05
-3.69622880672308e-05
-6.77367301013444e-05
-6.35188548205347e-05
-1.17109569549093e-05
-2.91686720096217e-05
-4.49841932451154e-05
-1.86305785685539e-05
-3.2608717534489e-05
-4.817008086287e-05
-2.59377887314263e-05
-1.60594429353807e-05
-1.44881906547302e-05
-5.66265156492645e-06
-3.29649243235523e-05
-1.39019800168472e-05
-1.66737904883301e-05
-2.12029971185614e-05
-3.19181268042537e-05
-4.80579957513313e-05
-3.00069226761737e-05
-1.08066672601828e-05
-5.15048706678388e-05
-6.65248893389177e-05
-5.18800122331185e-05
-3.42010928164321e-05
-2.58198271307554e-05
-2.63688344251277e-05
-2.50619345086216e-05
-5.70965293592237e-05
-2.59949826099363e-05
-3.79713981468243e-05
-2.03250927945977e-05
-5.62503328466659e-05
-3.93115608127909e-05
-2.99181452935594e-05
-2.80532154696176e-05
-7.24042119040046e-05
-4.65480673397601e-05
-1.56536838071274e-05
-2.55467345853633e-05
-7.62885184016446e-06
-2.73469028532579e-05
-5.21114807379093e-05
-2.61527911273459e-05
-6.60871442483732e-05
-4.28608890329396e-05
-4.84396415520888e-05
-3.70242939016006e-06
5.26811797806462e-06
-2.36070713816831e-05
-3.76360045552337e-07
-1.7404317084028e-05
-3.87381790561396e-05
-2.168925928261e-05
-4.0680220231658e-05
-5.33755464005357e-05
-1.23265582326844e-05
-2.052468472068e-05
-1.48365012051555e-05
-3.40362083922447e-05
-1.54408275354412e-05
-1.70368405785862e-06
-4.22296949235422e-05
-5.82009392237929e-07
-2.42775064170338e-05
-9.06070932504997e-05
2.53332315507476e-06
-3.24387468930247e-05
-3.20132538421609e-05
-2.58694748864481e-05
-9.05730458087044e-06
-5.41682683180677e-05
-5.32943337599463e-05
-2.69833918027223e-05
-2.88606865630423e-05
-6.00221803151471e-06
-4.6033192390166e-05
-4.84800642342024e-05
-1.8266779820263e-05
-4.80494398402087e-05
-5.30209613380414e-05
-6.14702023133209e-06
1.64387268932549e-06
-3.21425598943059e-05
-4.0764837203542e-05
-4.62221262982148e-05
-1.02610095900184e-05
1.49601629327153e-06
4.51735168004241e-06
-3.57312800290677e-05
-3.69474621416413e-05
-2.72705233251595e-05
-1.4963769269893e-05
-3.17102452319317e-05
-2.6738015290018e-05
-2.86744777917169e-05
-3.83500674262873e-05
-2.74532971799522e-05
-3.87167827570695e-05
-2.18773523737773e-05
-2.81279603776009e-05
-3.08711876253591e-05
-1.50191408311804e-05
-4.64351088209682e-05
-9.61983019121898e-06
-2.83370300241359e-05
-1.01881312940678e-05
-7.79536465515086e-05
-6.76432778326063e-05
-3.66278096035821e-05
-4.34505169156264e-05
-5.73017957163237e-05
-3.79089078214573e-05
-1.87800365209594e-05
-3.89816246730821e-05
-4.21642416186339e-05
-3.00099007954454e-05
-3.62100567404289e-05
-5.06331348951606e-05
-3.89014481062179e-05
-4.35015182764812e-05
-4.94481956676587e-05
-1.71823047199289e-05
-3.49497222414276e-05
-2.55327987243447e-05
-2.21309231773033e-05
-4.90533203671062e-06
-5.71781602639432e-05
3.34234029913528e-06
-4.86105693507195e-05
-3.56059865458711e-05
2.92562943241861e-06
-2.57982413739251e-06
-2.74752431252274e-06
-2.63701973639094e-05
-1.62952920355351e-05
-2.56594246860599e-05
-1.69074348474928e-05
-2.17468572566574e-06
-3.06404215751934e-05
-1.84992584295991e-05
-2.6045393456725e-05
-2.24435871425354e-05
-3.92777537787681e-05
-3.21823289627502e-05
-2.77074024254982e-05
-2.03143091407037e-05
-4.48459603715237e-05
-4.504814162185e-05
-1.995147321385e-05
-3.85977847639695e-05
3.76898516221923e-06
-1.57025637091936e-05
-5.07038607325057e-05
-1.77588691332926e-05
-2.67087846738583e-05
-3.72078794571193e-05
-3.66924225157209e-05
-4.57806676967891e-05
-5.12462845578536e-06
-3.02860566660385e-05
-1.34393150468585e-05
-3.74414189990625e-05
-3.96700816834452e-05
-1.01642824114757e-06
-3.31057359401226e-05
-5.32660655017426e-05
-4.73749523345948e-05
-3.40224687305663e-05
-5.96263739369234e-05
-4.91849737274473e-05
-1.24201306724767e-06
-4.60548391293879e-05
-1.36465836552557e-05
-3.48941441121049e-05
-5.58008502725791e-05
-4.77514263644222e-05
-1.24674400983073e-05
-2.49334325406272e-05
-3.16237292315045e-05
-2.67136203467061e-05
-3.05471720911326e-05
-1.87478483987636e-05
-3.30369439289819e-05
-3.60046688613548e-05
-7.91346704425306e-06
3.38279214886197e-06
-1.78158484114383e-05
-1.39044988819506e-05
-1.14448033736961e-05
-4.35924354057872e-05
-3.93706063652861e-05
-5.14409356238157e-05
-2.04889905845364e-05
-6.01357883738871e-05
-4.61316725923708e-05
-4.7710210163719e-05
-3.06870702014732e-05
-4.72648701589326e-05
-1.31750221119258e-05
-2.01569005837882e-05
-2.01416405762071e-06
-4.60439039104064e-05
-2.26926022423038e-05
-5.72666672417839e-05
-2.21252013249315e-05
-5.61474022408561e-05
-2.97060063050215e-05
-3.64854116137086e-05
-2.13652617645088e-05
-2.30025176779239e-05
-6.25611467710083e-05
-2.65659217629152e-05
-3.87932205856907e-05
-3.46795750783398e-05
-3.26615641864272e-05
3.40731936378186e-06
-2.72157740399768e-05
-2.96223809940742e-05
-2.65549711025975e-05
-4.91405896542182e-05
-2.37259430288807e-05
-3.06677664572175e-05
-7.42391336645836e-05
-1.30807013244888e-05
-3.12684651468844e-05
-3.93281611176446e-05
-1.92994203955147e-05
-2.70815857302438e-05
-4.46461115015714e-05
-3.06173144808951e-05
-4.45412962219608e-05
9.37780298911968e-06
-1.95902452410444e-05
-5.96346202115042e-05
-6.43562969682051e-06
-3.03584112596579e-05
-6.36709274336164e-05
-4.07316545174364e-05
-2.80921685964317e-05
-4.08905631780478e-05
-2.85092881241065e-05
-2.24254288520065e-05
-5.19779209178466e-05
-3.22076437148239e-05
-5.76689331403642e-05
-1.38524855166782e-05
-5.9948207673429e-05
-6.22783357980764e-05
-3.05549120053639e-05
-3.22065131850497e-05
-1.29535584987188e-05
-5.23130272386385e-05
-1.17168159160258e-05
-2.61117230099342e-05
-4.28713572564391e-05
-4.25673055086221e-05
-4.02618616507237e-05
-4.15649115705323e-05
-3.71350586011249e-05
-4.4293677098728e-05
-3.58172501275622e-05
-1.12715877224646e-05
-1.10227962875589e-05
-4.27224883740155e-05
-8.18013819789608e-06
-2.68180056254071e-05
-5.03098398983898e-05
-4.90373907885238e-05
-1.39580189162307e-05
-4.37996845011281e-05
-4.68041838805433e-05
-1.73638398559988e-05
-3.97349714419668e-05
-2.8625581668493e-05
-4.89012677309955e-06
-4.7853654674716e-05
-1.48874767417859e-05
-3.1196598986895e-05
-3.00410877601026e-05
-5.44107479218535e-05
-2.70706472491225e-05
-3.23067689395753e-05
-1.59561697977956e-05
9.62954562370149e-08
-2.107446672864e-05
-2.75922791217853e-05
-4.37884989273992e-05
-5.28791263999099e-05
-5.3098656902598e-05
-4.05186412469017e-05
-1.49069992040828e-05
-3.18549019610372e-05
-2.03249982666051e-05
-1.98941385807597e-05
-3.50915272441784e-05
-2.08799113905101e-05
-2.71685825148624e-05
-4.14491607478999e-05
-2.98387314559352e-05
-3.4460630385655e-05
-1.70282467148341e-05
-1.49084374281634e-07
-3.08519850395532e-05
-9.19220887893177e-06
1.76493924352047e-05
-6.34798846552015e-06
-4.69845144126069e-05
-2.22604087950719e-05
-5.46782364447369e-05
-2.88993110650389e-05
-3.77248046633464e-05
-5.20786596148195e-05
-1.69109267712085e-05
-3.35844128063746e-05
-2.71314881895844e-05
-3.07092805006199e-05
-2.10344196595861e-05
-6.27875588594552e-06
-1.89312448061306e-05
-3.01543589688136e-05
-1.72863833484712e-05
-3.98850450936739e-05
-2.56579024050423e-05
-5.22096163375735e-05
-2.41048717051211e-05
-2.81808978656316e-05
-6.10841285486175e-06
-1.0989592653399e-05
-1.67523896707909e-05
-5.83405417414478e-05
-5.66522219734506e-06
-9.49489436806781e-06
-2.67472877312836e-05
1.82772427207198e-05
-3.5602238873475e-05
-2.55055813406335e-05
-2.33170135140891e-05
-3.92608986863408e-05
-1.67757957531148e-05
-3.00715959098572e-05
-8.6645859643284e-07
-2.78864274380327e-05
-6.37528044128648e-05
-1.98791193573237e-05
-3.20835421240618e-05
-1.41770759949203e-06
-3.1530745702115e-05
-5.50836958764737e-05
-2.61305894261492e-05
-5.32146791831063e-05
-1.9163942144826e-05
-2.21816658146963e-05
-3.20403424203661e-05
-1.01639141695778e-05
-3.75663654858911e-05
-2.91124039486852e-05
-1.11867647433996e-05
-2.32875307183702e-05
-2.60697704842599e-05
3.51066644326737e-06
-2.88254159249515e-05
-2.50995332294334e-05
-3.90245157356634e-05
-3.02736617851807e-05
-3.21443832563436e-05
-5.90294402245584e-05
-6.00289452914969e-05
-5.26454538566205e-05
-2.55595568754495e-05
-3.75130561458172e-05
-4.63273445517508e-05
-1.71326836084624e-05
-3.51716969028565e-05
-1.76059007644421e-05
-3.02263403691203e-05
-2.66178268267424e-05
-3.9189132153154e-05
-2.75430861693577e-05
-2.82564680083045e-05
-3.71509807936461e-05
-1.65999425130259e-05
-6.27338270752811e-05
-2.77135835782927e-05
-3.14924473826361e-05
-2.2742455710574e-05
-6.33883317684491e-05
8.62014118245911e-06
5.8847290454913e-06
-1.60796400960926e-05
-7.8924197007751e-05
-1.78474124324836e-05
-1.73760835615999e-05
-2.01147134441008e-05
-2.51387415206799e-05
-4.42995368223996e-05
1.51341995100948e-05
-4.35999041221243e-05
-1.70832848434858e-06
-3.89863242794538e-05
-2.32086403147159e-05
-1.2380317818204e-05
-3.86895722250363e-05
-3.06519380217585e-05
-6.49116051399991e-05
-3.04211137135326e-05
-6.83989101414464e-05
-6.52354198290535e-05
-4.20063258873382e-05
-4.05475372719005e-05
-1.0151245621584e-05
-4.68494039522055e-05
-4.89936853536647e-05
-2.91670301630093e-05
-1.09735869610198e-05
-5.57885046164093e-05
-4.53640224979422e-05
-3.3231364719934e-05
-2.61281999153451e-06
-2.76085173412961e-05
-2.23568169213573e-05
-1.65910916227717e-05
-1.3112278471333e-05
-5.79715986926634e-05
-9.96010160723261e-06
-4.28114632606923e-05
-4.86849844878538e-05
-3.1067208332842e-05
-4.71834453870526e-05
-5.29583826698889e-05
-7.10409897085276e-05
-3.4577917087134e-05
-3.37563068204255e-05
-4.14589625039483e-05
-1.77523479650657e-07
-2.68404542935992e-05
-4.11959843321442e-05
-5.16198536685057e-06
-1.82766119180643e-05
-4.49620455438331e-05
-1.75699213211823e-05
-2.55756698207031e-05
-1.51815240164962e-05
-1.3154798654071e-05
-3.16555665396496e-05
-6.09382723541558e-06
-2.98409260711052e-05
-6.74566331615873e-06
-1.43075279252298e-05
-3.45610728630264e-05
-8.6206511741368e-06
-5.00267597857745e-05
-2.75252468398777e-05
-2.59062658586433e-06
-5.99850090896936e-06
-3.98395949588282e-06
-2.00392389916648e-05
-6.5874639118657e-05
-3.54198994279311e-05
-1.38427787078111e-05
-4.41096978212294e-05
-1.87938177777974e-05
-6.43304574117758e-06
-5.33267039305022e-05
-1.83558853030491e-05
-9.44622474354013e-06
-1.33438467834369e-05
-3.30458278895719e-05
-2.90734400831638e-05
-6.62516966620184e-06
-3.87214293351635e-06
-1.24546914127448e-05
-4.09149349939817e-05
-3.24162141991299e-05
-3.39327427428756e-05
-3.98008908504023e-05
-3.63952920186727e-05
-2.28809186193442e-05
-2.66328403866672e-05
-4.93137541038687e-05
-2.87457925714486e-05
3.47739372918559e-06
-3.55102840798598e-05
-6.41720258478052e-08
-2.04815278154155e-05
-2.42400880298317e-05
-6.49019218906734e-06
3.00955197870649e-06
-3.60559083588276e-05
-1.4501424531165e-05
-4.5947792958401e-05
-3.34751516621218e-05
-4.12765770851767e-05
-3.68292984201955e-05
-2.45053443110285e-05
-5.16714206427176e-05
-3.50926737223784e-05
-1.80720336267286e-05
-4.71495823042158e-06
-1.82684935873077e-05
-2.84842603994898e-05
-1.87006201593148e-06
-1.15407300710135e-05
-3.1391476822007e-05
-2.11172711197573e-05
-1.66639996378322e-05
-2.7985263825542e-05
-1.38031739231181e-05
-3.01981690561465e-05
-3.61051040415386e-05
-1.1821522613812e-05
-5.21604729394085e-05
-6.19418131337733e-05
-5.43297190739635e-05
-4.93320487528859e-05
-3.06715402915369e-05
-8.84092504375405e-06
-2.43501627333678e-05
-1.24307118538853e-05
-5.01790143724595e-06
-5.0821359829672e-05
-3.37472518545557e-05
1.1504215491102e-05
-4.46362014054493e-05
-3.02723280709413e-05
7.50197071588282e-06
-2.92656047742879e-05
-3.89286398709532e-05
-1.84823111345295e-05
-2.37531645054336e-05
-3.20590205961033e-05
-1.68548336974765e-05
1.46981840718864e-05
-3.36705527372356e-05
-2.96303261777871e-05
-3.92701012740924e-05
-5.04852661835777e-06
-1.03250028758707e-05
-3.08537462323802e-05
-2.8497657242354e-05
-2.84050603924622e-05
-2.04773604653896e-05
-3.45742540703984e-05
-3.36161231336791e-05
-6.71843332996106e-07
-1.59411040068892e-05
-4.39553114025578e-05
-4.14760921342006e-06
-5.49938601209641e-05
-3.25677927934095e-05
-2.01030306191101e-05
-5.25619650501961e-05
-3.12908535875114e-05
-4.62886342004317e-05
-1.79363633769724e-05
-3.29111356761089e-05
-1.45400297937774e-05
-4.83916541580163e-05
-6.63055701322055e-06
-1.10751171612723e-05
-5.36781928778991e-05
-3.59731286685737e-05
-3.6637215760575e-05
-3.86312599686866e-05
-3.81860282723284e-05
-2.73755787355999e-06
-2.32583558289223e-05
-1.46337384713358e-05
-1.263501841794e-06
-4.68395651206999e-05
-4.20386849183477e-05
-1.70084113466491e-05
-3.18867480297109e-05
-3.00888723075462e-05
-4.46962360543407e-05
-1.34526405897041e-05
-9.76547002455498e-06
-2.74060011615329e-05
-3.42437568771862e-05
-3.72566368408319e-05
-1.12649326558313e-05
-4.05204209659476e-05
-3.77200836102326e-05
-3.52984623533983e-05
-1.8340613635863e-05
-3.01160845481356e-05
-1.12609132059734e-05
-4.15430891839506e-05
-1.73204955573121e-05
-4.05331434374847e-05
-4.99838206609357e-05
-5.31317634709206e-05
-4.76536971661063e-05
-4.74731664244798e-05
-4.02674307366874e-05
-1.8152169840025e-05
-1.17731198872246e-05
-2.568524299069e-05
-4.58198884073101e-05
-4.95011127343616e-05
-2.94570920159731e-05
-5.22214218668865e-05
1.30184971132356e-06
-1.49210451680784e-05
-3.25401552057369e-05
-7.88624802598687e-06
-3.31243297555276e-05
2.03938653597982e-05
-3.34906931050716e-05
-4.81217992337509e-05
-1.55246715842111e-05
-3.27667623858016e-05
-1.45959203036192e-05
-3.92805059853335e-05
-1.13696774474639e-05
-2.81127062462789e-05
-3.60745292645532e-05
-2.46777078122582e-05
-9.88730781909571e-06
-4.4634756757803e-05
-5.6058894261625e-05
-1.09109547031238e-05
-3.47518035570381e-05
-2.11013080821916e-05
-4.63360593653242e-05
-2.08541650465008e-05
3.67456272008708e-06
-3.17091395497348e-05
-3.80308973161665e-05
-6.43206422183574e-05
-4.19626830169251e-05
-4.98219907493206e-05
-6.77247640150324e-05
-4.66348110305857e-05
-3.79393942471728e-05
-6.06367838027033e-05
-1.57354217381253e-05
-3.31810240600854e-05
-5.93903373266335e-05
-1.94503525119137e-05
-3.79044339535016e-05
-2.97386240402266e-05
-6.39475439939062e-05
-4.45772070505591e-06
-4.48034954219005e-05
-5.18472532887085e-05
-5.54863908270417e-05
-3.94907735574866e-05
-1.83578272002824e-05
-2.60298236065294e-05
-6.47995603331123e-05
-3.41491232713781e-05
-1.95434782170045e-05
-7.86876793354194e-06
-2.37025850282217e-05
-2.64480711779799e-07
-2.40023776080511e-05
-4.10513670069211e-05
-2.98415383586022e-05
-7.11587233147649e-05
-1.80325904765472e-05
-2.23308214282972e-05
-4.19119423127794e-05
-3.17165314093814e-05
3.69355816490363e-07
-1.36178512388325e-05
-3.20822144230859e-05
-1.16239067327214e-05
-1.75748753532369e-05
-3.37149813970581e-05
-4.00258731782105e-05
-1.67146342229155e-05
-4.50222920716899e-05
-5.24987592214674e-05
9.79237109003725e-07
-3.06458655726063e-05
-3.85120172571989e-05
-3.54315857027647e-05
-4.11259945609803e-05
-2.83180059589007e-05
-3.21092891210073e-05
-6.27112423298228e-05
-2.49118363394945e-05
-2.17808259248771e-05
-3.7772781997797e-05
-2.88516803453325e-05
-3.97771360347613e-05
-1.6507870833002e-05
-1.73287625101706e-05
-1.68350832720601e-05
-5.55261439583103e-05
-4.28734829521935e-05
-9.24196307346721e-06
-3.01220888465182e-05
-2.13524898307439e-05
-2.37775390659494e-05
-3.26014640011891e-05
-4.60083041374334e-05
-3.41354819122665e-05
4.70975899935474e-06
-1.00376737029112e-06
-7.11005547083411e-06
-5.93659326674925e-05
-2.24813479843454e-05
2.85611006774029e-05
-3.52585947922166e-05
-4.25960903587358e-05
-4.90754616734166e-06
-2.77337922158288e-05
-3.76231974652714e-05
-2.08055984582763e-05
-1.72247900527734e-05
-4.10717844821736e-05
-1.22461425991929e-05
-3.77887323431431e-05
-1.06104710892708e-05
-3.93071849619068e-05
-2.99354237024078e-05
-2.35374496634601e-05
-1.88250674579862e-05
-9.64011223280669e-06
-2.01353145464096e-05
-2.65717482646106e-05
-7.68840637681878e-05
-9.06166721348561e-06
-4.93696194650311e-05
-5.83459882560049e-06
-2.46286825201344e-05
-2.35657661668741e-05
-2.08602492799449e-05
-2.42258761902233e-05
-2.71603808514778e-05
-4.86826421265483e-05
-2.37135876769598e-05
-1.20294842173054e-05
-5.92131370307042e-05
-5.72164603208645e-05
-1.48926473941931e-05
-2.52436752847574e-05
-6.76719967945855e-05
-3.96821712794022e-05
-2.00424862795753e-05
-2.18186362673588e-05
-6.37333290981753e-05
-1.24807649336624e-05
-2.80461313956229e-05
-2.41455832756237e-05
-4.14216512181894e-05
-1.85612457110783e-05
-4.10948501515209e-05
-5.87578586334957e-05
-1.45208445595245e-05
-7.87570051888119e-06
-6.44420317255845e-06
-2.41847776111112e-05
-5.09730820861781e-05
-1.71779657553515e-05
-2.08617844735548e-05
-3.97037306850925e-05
-1.02205265590128e-06
-4.11673433281238e-05
-1.63152195988235e-05
-3.57483148633078e-05
-4.74744949616212e-05
-4.75244780409478e-05
-3.32295325577259e-05
-3.81307918683234e-05
-4.16626734048656e-05
-9.79171236817517e-06
-3.80812073945356e-05
-1.34870328387167e-05
-2.95632925449694e-05
-6.79236187952905e-05
5.31484366503188e-06
-4.21424041890486e-05
-2.23204949371087e-05
-6.41715191555193e-05
-2.59833864387645e-05
-1.72616282587061e-05
-2.84952952076053e-05
-1.85364343406145e-05
-4.62027023071136e-05
-2.85925273976158e-05
-3.46756796246986e-05
-1.95791270291576e-05
-5.37515876483857e-05
-5.34708586406202e-05
-2.40875452951275e-05
-1.90560076948545e-05
-2.96043605771967e-05
-4.94928289226197e-05
-7.36514108674432e-06
-3.66680986953362e-05
-5.02287855919657e-05
-3.5035154070017e-05
-3.55784191351271e-05
-3.37809157535812e-05
-2.60147823164731e-05
-9.08229010195297e-06
-4.06566092296964e-05
-3.2727372645804e-05
-2.60363000647874e-05
-3.81800918082407e-05
-4.03190993568616e-05
-1.61722150753628e-05
-7.81554729281247e-06
-2.76698474935905e-05
-1.32398992904084e-05
-3.22901135823801e-05
-3.68371922918254e-05
-4.1665872295202e-05
-7.20411538224484e-05
-1.96948028372001e-05
4.620228221073e-06
-3.09430338741837e-05
-9.07426259386927e-06
-5.59849233176117e-05
-2.79705055479321e-05
-7.64617046056966e-05
-1.58060441383614e-05
-4.26027557534718e-05
-2.45055838160114e-05
-3.25960306847286e-05
-2.57455781316513e-05
-1.74221135418442e-05
-2.59829376861083e-05
-1.40610110587564e-05
-1.32773229034881e-05
-1.97762774993947e-05
-2.66063750830451e-05
-4.07123524857101e-05
1.53807976350619e-05
-4.79029485450467e-06
-4.37837179473563e-05
-1.20658510332431e-05
-4.40821098319949e-05
-1.55766405875491e-05
-2.92985150551462e-05
-4.65703169556244e-06
-4.05056998434456e-05
-2.7406627213422e-05
-4.2699690024342e-05
-2.38986462322103e-05
-4.31553017513129e-05
-4.24646091538081e-05
-7.77768388855184e-06
-3.45288683262277e-05
-4.54106725227387e-05
-2.77753641284528e-05
-3.24438683403629e-05
-6.43937161874651e-05
-3.92831181458462e-05
-3.86020901345469e-05
-1.59034938228178e-05
-7.13618177972574e-06
-3.6859557845975e-05
-4.08328034807514e-05
-2.37084556158451e-05
-3.55550148358055e-05
-3.96438018754187e-05
-2.93478779496821e-05
-2.57029895263212e-05
-2.28343912948324e-05
-6.68454050629436e-05
-4.85638548798532e-06
-2.11434572811464e-05
-1.09668488266232e-05
-3.37125348491234e-05
-3.70596432300881e-05
-4.33739049886247e-05
-4.84513428406363e-05
-2.81077583665869e-05
1.85311367315765e-06
-3.24241906295377e-05
-5.21056839574013e-05
-2.40405578250503e-05
-2.52116673036876e-05
-2.91508302164561e-05
-5.68607075615961e-06
-1.16344817303294e-05
-4.74059911872669e-05
5.05088492015766e-06
-4.25136459741927e-06
-2.7138809412184e-05
-1.36575121254076e-05
-3.16406885557757e-05
-9.61918369164374e-06
-2.66004620363519e-05
-4.63883482129508e-05
-3.55107316330966e-05
-2.302781493413e-05
-6.11041916263677e-05
-1.78852964983721e-05
-3.11413166741145e-05
-3.29439506098148e-05
-3.33155610525964e-05
-1.84314550621798e-05
-2.1481448588207e-05
-4.5559282794849e-06
-4.1335701802492e-05
-5.35227229904172e-05
-2.28834664422324e-05
-2.80995862118825e-05
-1.59605972170167e-05
-2.27860740355644e-05
-5.28168105931828e-05
-3.65900544264123e-05
-8.7138901040603e-06
-2.86511672998964e-05
-4.28549511288721e-05
-2.49593930016847e-06
4.9599125708283e-06
1.87847712264663e-06
-2.61978016457172e-05
-5.12093954038809e-05
-3.41535067302164e-05
-4.11934786519043e-05
7.62948447527527e-06
-3.37478021223764e-05
-3.78842647727013e-05
-1.98380384965002e-05
-1.62658351358168e-05
-2.58864592492407e-05
-8.60727855846133e-07
-2.3331720291523e-05
-1.83298645004678e-05
-5.22856570793352e-05
-1.9877689208909e-05
-2.58119849273873e-05
-2.99974881643214e-05
-4.14028516965202e-05
-3.30707499967926e-05
9.84031855640766e-06
-5.84441854258747e-05
-1.77130076313665e-05
-7.40387420412369e-06
-5.84004575220837e-05
-2.05336844334604e-05
-2.87262345791436e-05
-3.93031484671906e-05
-4.64555847661249e-05
6.35922083153791e-06
-4.46235226445149e-05
-4.0278208433868e-05
-9.43826010254513e-06
-3.74008739357984e-05
-1.21791415082347e-05
1.45681343775442e-07
-5.57344855029029e-05
-3.02469399722959e-05
-5.98490797213448e-05
-4.05574524793106e-05
-2.46984079339635e-05
-3.18566383563463e-05
-2.94492581316543e-05
-2.65157288436887e-05
-1.76135970529392e-05
-1.67700361719778e-05
-6.9989680889387e-05
-3.88671806860448e-05
-1.76242650603014e-05
-4.5697589483342e-05
-2.72750982156375e-05
-4.65896238948591e-05
-7.4951803225251e-07
-4.3084804787119e-05
8.31416619534872e-06
-3.57069195685631e-05
-3.84536854397166e-05
-3.59617494853327e-05
-4.73294461990424e-05
-2.60453501297575e-05
-1.45916087590749e-05
-8.6230118783585e-06
-3.71386817479812e-05
-5.20146479846596e-05
-2.98510956289454e-05
-4.92908689907203e-05
-3.82982153443885e-05
-4.15328734819891e-05
-3.96721246119636e-05
-9.34662699395993e-06
-1.70298642128624e-05
-2.31184526745086e-05
-4.21724767759929e-05
-1.16130983743678e-05
-3.73735162910983e-05
-2.02055723161873e-05
-5.05371823121747e-05
1.12733225390754e-05
-2.27407691367608e-05
-1.58387392373301e-05
-1.56437702375319e-05
-1.4608467476726e-05
-2.18746961050043e-05
-2.86054252102776e-05
-5.90184468731058e-05
-3.92977509907634e-05
-1.53442325025107e-05
-4.7192870930448e-05
-2.30484733155358e-05
-2.2909707326405e-05
-1.78652707500246e-05
-4.01493500940669e-05
3.37996060885581e-06
-4.71300614669647e-05
-3.08607663529758e-05
-3.71037636848848e-05
-1.70011755714351e-05
-1.63323918762753e-05
-1.37818279006178e-06
-3.70026571715115e-05
-5.52989337425293e-05
-1.5116300993233e-05
-4.15259119480485e-05
-2.95490134117093e-05
7.75990499853673e-06
-4.13780067617891e-05
-5.23697438359775e-05
-7.0932215134501e-06
-3.31238261028404e-05
-4.37987388727856e-05
-6.05229471847657e-05
-3.12631047454159e-05
-5.97933388123846e-06
-4.02810605376647e-05
-2.26557588242569e-05
-2.24038991178489e-05
-3.85475323249317e-05
-1.75679647106852e-05
1.21919591287675e-05
-3.58646624919979e-05
-3.40071949231973e-05
-5.64536708801034e-05
-1.57735482117878e-06
-8.36589947346857e-06
-6.6360906437072e-06
-5.23338735267886e-05
-1.83149803142018e-05
-2.29700178581264e-05
-4.51603036397416e-05
-2.55705873320794e-05
-4.12054344314941e-05
-6.19546733846835e-05
-3.50925698974829e-05
-1.79610708477962e-05
-2.35546217539611e-05
-4.1810544530707e-05
-3.89568895461194e-05
-2.67835917355349e-05
-1.6031373013135e-05
-3.25804817123769e-05
-2.29562974837274e-05
-3.98978272210011e-05
-2.3349239530183e-05
-1.17613898211419e-05
-4.41659094669087e-05
-2.23466196313159e-05
-3.88528573707448e-05
-3.47743120569585e-05
-3.93503075901009e-05
-4.71223516708189e-05
-4.52403704838169e-05
-1.94948886245149e-05
-3.56223270184403e-05
-5.09965014582529e-05
-2.86844915812442e-05
-4.50654170222183e-05
-3.61322535087885e-05
-4.1949156033492e-05
-2.42514860957133e-05
-3.78665175568601e-05
-4.8305932643456e-05
-1.76057031550302e-05
-1.97800530953079e-05
-2.51641861608012e-05
-2.32924742925039e-05
-4.33848308179253e-05
8.40138353599696e-06
-3.96138928791005e-06
-1.54722512282794e-05
-4.6857930100208e-05
-3.76211005628573e-05
1.50854728297213e-07
-7.38033857565552e-05
-1.89323029068153e-05
-1.96670413115443e-05
-1.86577456354607e-05
-4.94113658501292e-05
-2.73427346027367e-05
-3.14799098795639e-05
-4.06283342824357e-05
-2.0513676100608e-05
-2.4489510306717e-05
-3.64975772874846e-05
-2.40336290615702e-05
-7.32806689820667e-05
-3.52820542774109e-05
-9.81857157165911e-06
-2.95277878290269e-05
-4.61487441962368e-05
-2.01507333698597e-05
-5.56260928312627e-05
-2.44783943275603e-05
-5.30843095918345e-06
-2.94017521543111e-05
-2.95949634733874e-05
-1.63137975358286e-05
-1.68592980277971e-05
-2.55618661161255e-05
-1.3597019405618e-05
-1.01842621107815e-05
-3.38278956475791e-05
-3.39000479300151e-05
-4.92808522535579e-05
-2.76337785745272e-05
-3.81822848776393e-05
-3.20416349981085e-05
-2.7547150622332e-05
-1.3967203774939e-05
-1.04920214631976e-05
-2.16092693220622e-05
-3.61011261327061e-05
-3.90876076668298e-05
-3.51038614904143e-05
-2.81768540532845e-05
-3.25303962937797e-06
-1.73861947517732e-05
-1.99383842170794e-06
-3.14772662159634e-05
-2.54910568180997e-05
-2.6801337185652e-05
-3.06745039541865e-05
-4.75044463454487e-05
-5.00302334338838e-05
-2.1517307999044e-05
-7.97052353408476e-05
-6.17106115068755e-05
-2.68862144261435e-05
-3.49916420059859e-05
5.96665242161972e-06
-4.04069279786201e-05
-2.1417117621334e-05
-1.23784813794817e-05
-2.46782183020315e-05
-2.25311253574231e-06
-1.65952233247577e-05
-4.00562437651082e-05
-3.43470606855324e-05
-4.00399715359003e-05
-2.06825121923152e-05
-1.0527729978073e-05
-7.75806841228888e-07
-4.45088153726624e-05
-5.32226146754736e-05
-5.29112827605707e-06
-4.83475677788202e-05
-3.22196230119313e-05
-1.88828446951115e-05
-3.51127699661171e-05
-1.89179783012553e-05
-3.3585052636431e-05
-3.57911256598941e-05
-5.01118162900112e-06
-7.68623852565271e-06
-2.73444393356257e-05
-3.82346625052782e-05
-1.64580937548601e-05
-1.38237061271024e-05
-3.79473330498426e-05
-2.67837804429233e-05
-2.158074650968e-05
-3.13123454029736e-05
-1.9056734196841e-05
-2.04327145879114e-05
-4.94657970263173e-05
-1.5528541281404e-05
-1.91425426208052e-05
-1.07649982188338e-05
-3.95657822435153e-05
-2.88270587589225e-05
-2.04715484804002e-05
-1.67008295024495e-05
-2.68084767706709e-05
-3.37303889361043e-05
-2.93106975437465e-05
-4.75362289864933e-05
-2.56343477839418e-05
-3.65081899739255e-06
-1.42275905118402e-05
-1.6949904687136e-05
-2.13495025334868e-05
7.11093982698658e-06
-2.63580429595931e-05
-2.41288736890667e-05
-3.88569943644506e-05
-5.12159599008028e-05
-1.77087577756804e-05
-2.78810752991094e-05
-3.01792496179905e-05
-2.0380096097708e-05
-4.74635040694536e-05
-3.2442540477064e-05
-3.93376404511431e-05
-1.45791493245561e-05
-6.18367099154414e-05
-1.07186213649447e-05
-5.53801447059058e-05
-3.21226714278171e-05
-7.68397866353602e-06
-4.94895960122977e-05
-3.81408826529302e-05
-2.23845791244122e-05
-3.60502335300184e-05
-3.30665739917434e-05
-4.73130976634601e-05
-5.28737832529426e-05
-5.18691392972215e-05
-3.66220917204475e-05
-2.65530680920531e-05
-4.29289991222089e-05
-2.5303168013228e-05
-2.36119404723939e-05
-4.86864788635508e-05
-8.7615049245885e-06
1.05528467226364e-05
-2.05946083344166e-05
-1.62360782705951e-05
-2.66531583732995e-05
-2.47406936209458e-05
-2.20455551407542e-05
-3.27825430640163e-05
-3.02151865803109e-05
-2.11589978981786e-05
-2.43853802973489e-05
-4.71306042097251e-05
-4.36234453921263e-06
-3.69876406646639e-05
-6.32142184139954e-06
-1.87846647160779e-05
-4.06841487517483e-05
-2.90818909350821e-05
-2.04696848992881e-05
-2.92885738899192e-05
-2.16363776616989e-05
-3.16051248920518e-05
-2.01375201918232e-05
-2.11907585037716e-06
-3.51532346497102e-05
-2.28277633169103e-05
-4.90745429958318e-05
-4.14913046696946e-05
-1.9094371121327e-05
-3.49184480110342e-05
-5.17512089018054e-05
-3.04768590136944e-05
-1.19490566250609e-05
-9.46388949243156e-06
-1.69124690959919e-05
-3.44997320754502e-05
-3.04169719907909e-05
-3.52614130153035e-07
-2.96656426028496e-05
-2.37706701029978e-05
-5.52144377306945e-05
-3.54575918045917e-05
-4.22717967551657e-05
-2.93949252267092e-05
-3.67139369374391e-05
-3.87620060819081e-05
-7.94386204167113e-07
-2.74892224407592e-05
1.00469489592024e-05
-1.98341458223059e-05
-4.32573882649324e-05
-4.47534461899304e-05
-4.19928377270493e-05
-5.36143001686345e-06
-3.02166073267815e-05
-1.58389538674503e-05
-4.43968190716687e-06
-6.75962806550114e-06
-3.72057947266422e-05
-4.09949057696561e-05
-2.70207088285987e-05
-2.85410288868914e-05
-3.71367502702685e-05
8.14966322320776e-06
-3.91506209615289e-05
-3.66702439189469e-05
-2.23205690241314e-05
-4.59513220438514e-05
1.85625361385652e-05
-9.1169022404589e-06
-8.11026955929368e-06
-1.67787572341114e-05
-1.41523283305658e-05
-3.02276380677388e-05
-2.92470679661064e-05
-5.70538503594238e-05
-4.56548255708046e-05
-2.99916992760844e-05
-3.61842442503866e-05
-3.89682106662368e-05
-3.27622628010025e-05
-3.10934320670376e-05
-2.37837575636616e-05
-5.12180067791845e-05
-5.53166790368081e-05
-4.15297397110252e-05
-5.45956969102439e-06
8.77296676141799e-06
-2.99122127942302e-05
-5.76217232732875e-05
-1.52936705506314e-05
-2.54473440723061e-05
-4.00785620969597e-05
-4.29615830442052e-05
9.75300473931723e-06
-2.62417745443391e-05
-2.26472171364952e-05
-7.28503225010377e-05
2.75701399345376e-07
-2.60461901393777e-05
-4.37966103162005e-05
-1.32831118819325e-05
-2.97877501882729e-05
3.56739253675823e-07
-3.2160649444862e-05
-1.51189748317607e-05
-1.72750376809125e-05
-1.79829458129446e-05
-3.06113121655562e-05
-2.79247489824594e-05
-3.82708545191767e-05
-3.31808794209626e-05
-1.02862579965126e-05
-3.52006340350447e-05
-1.79055245915808e-05
-8.47936375691266e-06
-1.29605925570735e-05
-1.04842234611875e-05
-4.97322192665238e-05
-2.58464293387511e-05
-2.99929918577677e-05
-4.90717421351627e-05
-3.3066977533751e-05
-5.29719531528726e-05
-4.20014020383292e-05
-2.84943537678533e-05
-4.06070862189903e-06
-3.57432973126187e-05
-5.03368571507673e-05
-3.12534495386525e-05
-5.53739682126952e-05
-3.63451674821246e-05
-1.99472433208661e-05
-4.55980990869721e-05
-4.17407350327832e-05
-4.56426729396563e-05
-2.61939832298737e-05
-2.42214487955268e-05
-2.42149214435166e-05
-1.14226866436213e-05
-5.49348083511898e-05
-1.2400648435584e-05
-1.94027769122075e-05
1.94363840703881e-06
-3.29194881872048e-05
-1.69163815364697e-05
-3.69960445204807e-05
-6.20581778788584e-05
-4.35596298717215e-05
-8.2776708970338e-05
-3.52316358731391e-05
-5.36479204143616e-05
-4.000658538216e-05
-5.57279888464872e-05
-6.72635203917678e-05
-6.01014785851517e-05
-3.56821920412702e-05
3.90557452473414e-06
-3.07884923900421e-05
-3.67299167484079e-05
-3.04280625240273e-05
-1.0030866505838e-05
-2.9176848011087e-05
-2.75927061641867e-05
-2.84505011716682e-05
-3.24030752378865e-05
-2.29115483962338e-05
-5.09989154225181e-05
-5.83471176145204e-05
-4.79759622060779e-05
-4.35502003364392e-05
-1.11233329233133e-05
-2.54019015479168e-05
-3.90533976250563e-05
-5.30420772572037e-05
-3.84465691572651e-05
-2.97527557932924e-05
-6.1365234764343e-05
-3.80590881418233e-05
-2.92081580387981e-05
-4.36819955883512e-05
-1.24313090667121e-05
-4.24858590995165e-05
-3.68159047930408e-05
-1.67080567668503e-05
-1.93812865308687e-05
-5.32235953510437e-05
-2.90525288283963e-05
-9.16388078339311e-06
-4.27690506496412e-05
-1.3521682387e-05
-3.13720966343753e-05
4.88216369439178e-06
-6.82753542131529e-06
-3.6553365863141e-05
3.65774872954051e-07
-1.05665407489225e-05
-5.09131788260604e-05
-1.3948597208918e-05
-1.16211550449343e-05
-1.88594605765378e-05
-4.43517527560437e-05
-5.08850913785735e-05
-2.56391887767811e-05
-5.23820433149711e-05
-4.4829573214321e-05
-7.63865032026216e-06
-2.2623328937999e-05
-3.60899512200147e-05
-1.20909808942102e-05
-3.64716394816406e-05
-3.51285552757128e-05
-2.28486796181579e-05
-3.80829346665846e-05
-1.68338743208816e-05
1.39144523919384e-05
2.11715498146321e-06
-2.91625749087687e-05
-5.51702859123647e-05
-2.88459253613472e-05
-6.76057757407776e-05
-4.25952795015413e-05
-6.32899141713664e-05
-2.3905997284755e-05
-2.55113165603853e-05
-2.4300417146655e-05
-2.06841300958166e-05
-3.8466230126559e-05
-3.75498005873978e-05
7.49066661017988e-06
-1.46026896530972e-05
-4.00302163135221e-05
-1.71454544300312e-05
-2.17275347583991e-05
-3.20682921441263e-05
-1.89201967233062e-05
-3.45842993719176e-05
-3.47178079077759e-05
-3.57207665728896e-05
-3.57554711861322e-05
-1.91279609249719e-05
-2.71043687044552e-05
-3.19814236777808e-05
-1.87905963581118e-05
-4.09696799948563e-05
-2.95357729812165e-05
-2.77548804891024e-05
-2.23313852031458e-05
-6.32829275041593e-05
-6.98864457129287e-05
-1.43558668193488e-05
-4.27647002475342e-05
-2.67414724303417e-05
-5.81648207564338e-05
-2.97739886733203e-05
-2.2813565734748e-05
-2.21363970275873e-05
-4.52616422230105e-05
-4.38627841657963e-05
-9.479672738339e-06
1.58194799743604e-05
-1.52640787368451e-05
-2.83157025934107e-05
-1.92942685105953e-05
-5.63656536947214e-05
-1.9173955255097e-05
-5.38205609501133e-05
3.26989847563619e-06
-3.721404916971e-05
-4.95836555436036e-05
-5.83413484448461e-05
-2.68919914100033e-05
9.41293632215407e-06
-3.63865235264619e-05
-2.98983607552288e-05
-3.58773970998766e-05
-4.82519118657574e-05
-5.39254498912612e-05
-3.46139871202994e-06
-6.34740502765984e-05
-9.56673136981337e-06
-3.33645948248991e-05
-2.39892537558668e-05
-1.45658223952952e-05
-1.06575766439465e-05
-4.60671648090931e-05
-1.25341340552188e-05
-2.21870811067814e-05
-1.76449475403648e-05
-1.97389409971126e-05
-4.55537763330489e-05
-5.54780734040225e-05
-2.58183371990725e-05
-2.61289352973925e-05
-3.97032130886494e-05
-3.8273400897406e-05
-1.50115148461829e-05
-2.73907044647482e-05
-2.64295271037596e-05
-5.54952547956729e-05
-5.57142670444849e-05
-2.90836295124663e-05
-2.21819238390908e-05
-5.53660140608918e-05
-4.88203747460274e-05
-3.69404971288521e-05
-5.46746953330481e-05
-3.87752586140291e-05
-2.63220905486585e-05
-1.96208311271108e-05
-3.57355468954972e-05
-2.84819580996766e-06
-3.78625162462766e-05
-3.38717083858548e-05
-3.06811415270669e-05
-5.91491965535529e-06
-2.82386802260845e-05
-4.88562168229317e-05
-1.66948725260819e-05
-4.96149931108901e-05
-4.14380826263183e-05
-2.51752826219063e-05
-2.9359188139244e-05
-3.76790549267455e-05
-1.24803856620483e-05
-4.07506913600324e-05
-3.09434683925584e-05
-2.57467988016878e-05
-3.81156988430598e-05
-4.4678884110243e-05
-1.5892915573674e-05
-2.22209849911428e-05
-2.39951583445531e-05
-3.79922771783474e-05
-5.06109211247266e-05
-1.17413589988611e-05
-2.24294169087869e-05
-4.3793512911114e-05
-4.9842605708033e-05
-1.77916545987955e-05
-4.80138753443349e-05
-3.36540280598028e-05
-2.93334700802569e-05
-4.67900397330408e-05
8.44141502056736e-06
-1.80137518589368e-05
-5.49843786876725e-05
-3.80783499005399e-05
-3.20617951824717e-05
-3.89346221949665e-05
-1.16607084278952e-05
-7.18447534695951e-05
-2.92040941533233e-05
-4.30729720225342e-05
-5.56808684728551e-05
-9.56319460274247e-06
-2.6393920840006e-05
-3.33031790229385e-05
-1.67809651703874e-05
-2.2920211051831e-05
-2.30874080230921e-05
-1.8717080241281e-05
-1.05804382899323e-05
-2.74385497994906e-08
-6.65493838014285e-05
-5.8267984640118e-05
-5.98531935964716e-06
-2.47379681290939e-05
-2.34034667350498e-05
-2.42516957296605e-05
-1.67294352137539e-05
-1.73447604360401e-05
-8.38049612428405e-06
-5.67919559840311e-05
-8.25261371949114e-06
5.89455283777558e-06
-3.95122054311892e-05
-4.84380878409096e-06
-4.76415233616765e-05
-1.76025927112085e-05
-1.18322310649255e-05
-5.67557669047582e-05
-1.20348186663668e-05
-2.62047484088288e-05
-4.7297905439637e-05
-2.52740485989988e-05
-5.01816248433647e-05
-3.91070549684367e-05
-4.95268389237425e-05
-1.47270220608549e-05
-5.27452961966813e-05
1.25231729402448e-05
-6.43451107150942e-05
-6.33805630653958e-05
-1.71362555995931e-05
-1.45603438127968e-05
-2.33374424724649e-05
-1.90128806696948e-05
-5.23347150277666e-06
-4.02473357841611e-05
-2.87374998740335e-05
-4.25653577892051e-05
-3.81220871358692e-05
-2.39688923076564e-05
-5.04703897409697e-05
-4.89094703466254e-05
-3.54935992885156e-05
-6.80037235125927e-06
-1.80235084063461e-05
3.66432985490532e-06
-2.6025159680352e-05
-2.52551646152915e-05
-2.67034766434117e-05
-4.39598080276972e-05
-1.89245784647925e-05
-4.54673773940733e-05
-1.47252647134675e-05
-4.59621176207894e-06
-4.1590170601055e-05
-2.52224785349603e-05
-1.82058184173974e-05
-2.61657675945133e-05
-3.34148346106613e-06
-2.06030663447542e-06
-1.90809170773576e-05
-5.50609262297739e-05
-1.4570066361543e-05
-8.49955885619216e-06
-3.11461403212987e-05
-4.0347335850722e-05
-2.04984638237824e-05
2.22486941179114e-06
1.30910676643095e-05
-8.10279311902398e-06
-2.75114423645636e-06
-4.77841985259932e-05
-2.10777474137828e-05
-1.024955836253e-05
-5.89164791446201e-05
-4.00191642338879e-05
-2.24133094916361e-05
-1.56315933515057e-05
-1.57178607701094e-05
-4.72584523050261e-05
-4.12714305065911e-05
-2.7529665146797e-05
-9.27049771694117e-07
-4.86288263332864e-05
-3.74259120020932e-05
-3.60686202792675e-05
-5.1255856114276e-05
-3.94972954965646e-05
-4.00161682603979e-05
-3.97962515608089e-05
-2.4412579253176e-05
-5.03778927017135e-05
-6.33415609028083e-05
-2.77946814723872e-05
-3.23124035982838e-05
-2.81040816526878e-05
-5.92643347400488e-05
-3.36659176877813e-05
-4.15213785833819e-05
-3.70081789719134e-05
-3.58907912220288e-05
-3.34359786999232e-05
-2.07179487879972e-06
-2.11263624690913e-05
-3.78243496190664e-05
-2.71743931362757e-05
-2.62210161649989e-05
-2.05990795243218e-05
-2.84747839253514e-05
-3.7335729098852e-05
-3.63739660582667e-06
-2.13133878234297e-05
-5.86108630055738e-05
-1.07022196485894e-05
1.25712437238975e-05
5.39642007779814e-07
-6.94263951125845e-06
-2.39175294686637e-05
-3.56633034019203e-05
-1.80284605512742e-05
-2.56283377421038e-05
-3.86701309387426e-05
-4.33081887875271e-05
-2.36057861535707e-05
-1.44324842251988e-05
-2.27007826960022e-05
-4.86347676648468e-05
-2.87436802097399e-05
-1.06126040616688e-05
-4.53648651577415e-05
-1.11011941200211e-05
-4.44239709145005e-05
-1.83407621468968e-05
-4.27398131966383e-05
-3.35318823883918e-05
-1.26794706844602e-05
-1.17844268020874e-05
-2.07638783604757e-05
-2.26020586163068e-05
-2.73831316184765e-05
-1.24571489527867e-05
-3.47872798480468e-05
-2.46554498525871e-06
-4.58163075762371e-05
-5.98800413568769e-05
1.10863831965591e-06
-3.04448015844417e-05
-1.80256529604512e-05
-2.50007479070671e-05
-1.06170173762301e-05
-3.03344168544978e-05
-2.50707225397324e-07
-5.75468518522762e-05
-3.48310074454935e-06
-4.76926803892891e-05
-2.45708063809089e-05
-2.68654328281808e-05
-1.01502934760646e-05
-5.63048332820032e-06
-3.09397565133072e-05
-2.07777352670786e-05
-7.70642656546173e-05
-3.18683684823624e-05
-5.79423925453924e-05
-1.6946132716489e-05
-6.29977440479153e-06
-6.097148696507e-05
-3.41541271695209e-05
-3.46172501660908e-05
-2.12103976489303e-05
-5.73469187514258e-05
-1.83089112292853e-05
-2.19020404489421e-05
-3.59499582276244e-05
-4.47746766358525e-05
-5.36581323253942e-05
-2.11342381913845e-05
-2.03909502777526e-05
-4.28082479508268e-05
-1.76439557059185e-06
-2.20797418889633e-05
-3.25890398561592e-05
-5.29781114672245e-05
-4.3937716123227e-05
-3.3158963927003e-05
-5.52555884809277e-05
-1.58914762953703e-05
-9.34267568334294e-06
-3.233416925582e-06
-3.27192685725391e-05
1.02454223363335e-05
-2.38784370038877e-05
-3.80677546261727e-05
4.70849898146545e-06
-5.02880586693717e-05
-2.39479703415075e-05
-5.09790018367256e-05
-3.71618717490441e-05
-3.74352526880492e-05
-1.89334621854165e-05
-1.41733717777932e-05
-3.30866204609372e-05
-2.37594746730168e-05
-2.62142289354491e-05
-3.19096979177775e-05
-2.11427609499177e-05
-2.43490654253929e-05
-1.02930277714635e-05
-2.68769129592024e-05
-3.32282366998109e-05
-8.75113865248551e-06
-5.38112483852893e-05
-4.10273896997391e-06
-3.61810276880016e-05
-1.98549555975413e-05
-9.02331551302158e-06
-1.36952454513054e-05
-9.84985582569387e-06
-3.28886731243411e-05
-2.3901355336057e-05
-5.04468282706533e-05
-2.02040254556398e-05
-2.76294874166633e-05
-2.66216700808369e-05
-5.68745230204571e-07
-2.76505406382344e-05
-1.40554916655949e-05
-9.51202390531543e-06
-3.9710275428307e-05
-3.31303765203688e-05
-8.77007758422494e-06
-4.08661794393281e-05
-5.24027656914273e-05
-3.75689970766361e-05
-3.93555089476925e-05
-3.40474300378912e-05
-1.99140207761142e-05
-3.54508323213095e-05
-2.87174292752817e-05
-2.33520629431297e-05
-4.24020088732272e-05
-4.6685070326113e-05
-1.99153996554371e-05
-5.60612646351552e-05
-5.3695334342008e-05
2.70236090724329e-06
-2.8179768344497e-05
-4.72657609143175e-05
-3.01681130572916e-05
-3.73358974488151e-05
-2.72270291934411e-05
-3.81154771243375e-06
-1.10535999871048e-05
-1.03756912551347e-05
-1.82435896845673e-05
1.04559338113249e-06
-3.05077136037309e-05
-7.42473172156027e-06
-4.27206945408709e-05
-3.19356452767099e-05
-1.54659857318119e-05
-2.36195014080571e-05
-3.67173017574697e-05
-3.37476254969466e-05
-3.32656398618724e-05
-1.64085702224788e-05
-2.76812691230429e-05
-5.79303029718735e-05
-2.51056039292572e-05
-3.63572828363682e-06
-1.50969086998506e-05
-2.84713805182196e-05
-2.60458066428898e-05
-1.0557067704038e-05
-2.02121566760904e-05
-2.73325956736898e-05
-7.26597788392742e-06
-2.85914280601076e-05
-3.17369591672714e-05
2.25841333575236e-06
-8.40160814378675e-06
-3.76566482447098e-05
-3.55281428427184e-05
-4.61749435479826e-05
-1.79443593281066e-05
-3.50322524942381e-05
-1.81805862956967e-05
-3.10341931330488e-05
-1.4738312819151e-05
-3.37573795352973e-05
-1.31717590052274e-05
-3.41515836852106e-05
-1.40178417451309e-05
-5.929533511578e-05
-4.49397299695235e-05
-2.78020407605783e-05
-1.77473477218338e-05
-2.6642119061548e-05
-1.70603709398398e-05
-3.7832990063915e-05
-1.85665688585275e-05
-2.32052384432996e-05
-6.22259973620662e-05
-3.57183710353514e-05
-5.30196202646815e-05
-2.89394749519065e-05
-2.56071997959849e-05
-3.53292506529612e-05
-2.1399552752356e-05
-5.44911859103309e-05
-1.78278682220931e-05
-2.72347987421338e-05
-3.20258002046069e-05
-2.72991796355967e-05
-3.74115130471162e-05
3.3005182496446e-05
-1.01333405880786e-05
-2.72875981737312e-05
-3.3162977017524e-05
-3.37072774039532e-05
-2.47177595869926e-05
-1.49531380441411e-05
-5.08541751575179e-05
-3.26442154350768e-05
-2.20406596419756e-05
-4.79139516020271e-05
-1.79039428286529e-05
-5.07043811374729e-05
-4.01461246457897e-05
-4.23091817543394e-05
-2.6723616597966e-05
-2.93384848561829e-05
-6.56344422288771e-05
-5.00265094909346e-05
-2.3607152105666e-05
-2.07414804804094e-05
-6.27080480984357e-05
-2.71006210733564e-05
-3.85280978657772e-05
2.94846415114334e-06
-1.42229005055816e-05
-7.90629585845913e-06
-3.10937592446547e-05
-1.24120741234311e-06
-3.67838535056334e-05
-3.54419313419761e-05
1.17463775329415e-05
-4.30526299303712e-05
-1.19149544157529e-05
-2.30315084462483e-05
-1.64712978243101e-05
-2.40321039941805e-05
-2.31847409583208e-05
-6.41789836300533e-06
-2.4163563690103e-05
-1.60547049035919e-05
-4.49961715636673e-05
-3.64636136513908e-05
-3.61391991384776e-05
-4.82563504117596e-05
-1.29550600013347e-05
-4.94377532904782e-05
-1.93587637029303e-05
-4.24333805762227e-05
-1.23717200357596e-05
-1.69199076628948e-05
-1.78543617602663e-05
-3.03470587231013e-05
-1.05721354588981e-05
-4.28099168489594e-05
-5.46487891647979e-06
-3.92316253425052e-05
-2.56520621495975e-05
-6.59513599120488e-05
-3.61262919541873e-05
-3.56713170334857e-05
-4.03316087330161e-05
-1.75252593890525e-05
-2.99496357557358e-05
-4.10410379981716e-06
-1.26942941165053e-06
-1.37972747017261e-05
-2.82759041214516e-05
-2.01249255954246e-05
-5.08269161262825e-05
8.16473589584064e-06
-2.77808060489584e-05
-2.38872123840498e-07
-3.66520101884572e-05
-1.17495058950979e-05
-5.14532805084393e-06
-2.30470620391182e-05
-2.92909014288639e-05
-2.761433788796e-05
-4.76706944767635e-05
-1.72230104507328e-05
-4.83434927139487e-05
-6.04626455120954e-05
-5.09869308635619e-05
-2.19850481599552e-05
-7.88919169125068e-06
-1.96942885265824e-05
6.36616032499288e-06
-3.8542542765548e-05
-3.32283957894463e-05
-3.7994202090563e-05
-5.90350818954374e-05
-3.17126884070639e-05
-5.56248773760007e-05
-5.73269550147991e-05
-3.71839441214805e-05
-2.66023862186137e-05
-4.29192397784173e-05
-3.01960987180291e-05
-1.68757199257995e-05
-2.34576932856098e-05
-1.08940996724202e-05
-1.3674422183097e-05
-2.34343419545765e-05
-1.09585298466833e-05
-1.52734152269245e-05
-2.0518372187929e-05
-4.06963346683562e-05
-3.15463770473174e-05
-2.56436069068361e-05
-2.32695549077757e-05
-3.3523773525593e-05
-2.34785172565365e-05
-4.70955268133582e-05
-7.58312579850936e-05
-5.46056834303374e-06
-4.84488046144567e-06
-2.90428779546186e-05
-1.85419633819289e-05
-1.76863044658601e-05
-2.5401544143333e-05
-3.89986945738656e-05
-3.31178345594348e-05
-5.00972782487466e-05
-4.53299402956291e-05
-2.15959906385574e-05
-4.18409483311863e-05
-5.55675445010675e-05
-2.1132101948139e-05
-5.37705474404536e-05
-2.13438888621813e-05
-5.93694820992366e-05
-3.30757378377878e-05
-3.61166998460345e-05
-2.59181783360641e-05
-5.55301956253406e-05
-4.1211577015148e-05
-1.43260930132699e-05
7.0639645746443e-06
-2.1134913630136e-05
9.47820687857688e-07
-6.30811117034838e-05
-3.17600855724543e-05
-4.13419994727048e-05
-2.33676348634114e-05
-5.74203183215335e-05
-3.61650481238405e-05
-4.04589611221074e-06
-1.63887304736678e-05
-8.50085549131089e-06
-2.6574580786201e-05
-2.31053332447211e-05
-1.32089506212496e-05
-2.7448827681437e-05
-3.57755638228183e-05
-1.88347530388788e-05
-5.53114514523978e-05
-3.16431522122927e-05
-2.2568588186077e-05
-4.75942298379677e-05
-1.84767607440123e-05
-3.01866412729825e-05
-1.27657166657633e-06
-2.44987579904348e-05
-1.81097128452269e-05
-7.39393918081722e-06
-2.6332281310349e-05
-2.92927979383681e-05
-8.73011553471075e-06
-2.26567402048393e-05
-5.9727355628444e-05
-8.02326586023118e-06
-3.24782642724878e-05
-1.94099331612431e-05
-3.16950395044437e-05
-2.77880246916183e-05
-1.20464774695545e-05
-5.07037589548258e-05
-2.43808254270003e-05
-2.11356434321107e-05
-4.05078150368562e-05
-4.35165268948916e-05
-3.70157645596681e-05
-4.56120450342092e-05
-2.95654705277561e-05
-2.38417776614202e-05
-2.92995893555119e-05
-2.62558643335308e-05
-1.8427381974705e-05
-1.45166931835082e-05
-2.53375772071475e-05
-3.53164762242993e-05
-1.50372209223394e-05
-3.33039556164226e-05
-3.23713211790411e-05
-5.62567485297298e-05
-2.20620075516562e-05
-2.61197327220623e-05
-4.17086573350707e-05
-1.31637752120015e-05
-5.49847450515137e-05
-7.15353588002894e-07
-1.60073120392839e-05
-4.1887539680612e-05
-3.410739497872e-05
-4.10025048559321e-05
-3.19351503812977e-05
-8.28277482850932e-06
-3.46785095999611e-05
-3.36585740726067e-05
-1.27940594490607e-05
-3.75588666791389e-05
-2.29851765614295e-05
-1.95480099477018e-05
-6.51954546034071e-05
-3.44767546445554e-05
-2.39720764876303e-05
-5.08948294596575e-05
-2.64374835128693e-05
-2.46885311859521e-05
-3.83703821136402e-05
-2.05805757705391e-05
-5.79282024133975e-05
-1.60683444078598e-05
-5.79264646157526e-05
-4.14580476944274e-06
-1.36700530404922e-05
-3.49441127104501e-05
-2.97330088972246e-05
-4.20073277638947e-05
-2.37048887995891e-05
-3.96029993920067e-05
-1.52909772253219e-05
-5.99605969399912e-05
-3.96362473519746e-05
7.49198045215585e-07
-2.26780655702453e-05
-5.46801232967224e-05
-1.47675376155666e-05
-4.71443099083805e-06
-3.1237814064125e-05
-1.07749917530515e-05
-1.54351944558261e-05
-1.02652533265291e-05
-1.00098774206438e-05
-3.45070933250195e-05
-4.15603582353206e-05
-1.1823974847895e-05
5.11916607736881e-06
-8.96116774719747e-06
-9.81003688010553e-06
-1.80717386473264e-05
-1.4191561813024e-05
4.85991895514572e-06
-4.16734505964603e-05
-2.52992890910497e-05
-2.83975958309723e-05
-1.37114381702189e-05
-1.16880126478635e-05
-3.54023909478232e-05
-5.04980278821289e-05
-9.07712490964045e-08
-5.27563977168775e-05
-4.96438636358269e-05
-3.37621550935873e-05
-2.61260140705457e-05
-3.49785143302415e-05
-4.4852907594764e-05
-1.31288330486501e-05
-3.10730582653264e-05
-2.46207455364174e-05
-1.37780547243847e-05
-7.11914745769315e-05
