# Supplementary material for: Research on computational propagation and identification of mine microseismic signals based on deep learning
Source: PLoS One. 2025 Oct 22;20(10):e0334641. doi: 10.1371/journal.pone.0334641 (PMC12543183; doi:10.1371/journal.pone.0334641)
Supplement: S8 Data — (ZIP) [file pone.0334641.s008.zip › 000100900002784.xlsx_0.txt_24.txt.txt]

-4.43757705857571e-05
-4.17476362151676e-05
-4.43535675053196e-06
-2.00193528098433e-05
-4.32945804213344e-05
-2.92368434024752e-05
-6.8474568710931e-05
-5.35324562441952e-05
-3.36186189111867e-05
-2.18053712648014e-05
-6.17735816042867e-05
-1.58732603007441e-05
-1.33826897856039e-05
-3.91616415570668e-05
-2.08420881243922e-05
1.13357982593248e-05
-1.92599422953155e-05
-2.12653259111369e-05
-4.62024914101043e-05
-1.25281790184298e-05
-6.97696933538872e-05
-1.97057267245055e-05
-3.53098216957926e-05
-3.3284723150491e-05
-2.08238064026597e-05
-2.10322596987294e-05
-4.46163819117081e-05
-4.0099001301319e-05
-3.53930465412588e-05
-2.49727431306646e-05
-4.07387494157272e-05
-4.00908083037471e-05
-9.24744280016009e-05
-2.28856160283565e-05
-2.76633355493622e-05
-2.69920780071585e-05
-1.70822655202415e-05
-3.8357769827452e-05
-2.72190329985992e-05
-4.76666876181853e-05
-2.37502895937083e-05
-2.87477890008546e-05
-5.15802695654236e-06
-9.7472812721562e-06
-1.6664814712722e-05
-3.7574062783009e-06
-3.60054675924853e-05
-1.43359687934917e-05
-6.12747068707499e-05
-3.12996645296696e-05
-4.28624464212698e-05
-4.76357128756131e-05
-1.70405239596461e-05
-5.05885403141152e-05
-4.68320110986415e-05
-5.89948326433248e-06
-8.86918134253011e-06
-2.81603653945225e-05
-1.82914156417518e-05
-4.59637270484942e-05
-8.92588747096163e-06
-2.39233153536726e-05
-3.38375173530264e-05
-3.82900141303919e-05
-1.66104078770541e-05
-4.28302971693985e-05
-4.51818827814727e-05
-5.17964458210683e-05
-2.49472538831321e-05
-1.89548506491087e-05
-3.5578278637396e-05
-3.07293154127615e-05
-4.24524126368311e-05
-4.48706455052305e-05
-5.56805221243254e-06
-5.25246776732815e-05
-1.61011929350255e-05
-2.7610010910641e-05
-5.77790948756813e-05
-4.04285242998247e-05
-2.85506987898681e-05
-4.77235701259314e-06
-2.21821606013191e-05
-3.05054624109403e-05
-4.34526240313305e-05
-4.86524844525221e-06
-5.30284323748073e-05
-7.63231352672559e-05
-4.52939542864249e-05
-5.23514284140577e-05
-4.01307309311855e-05
-5.26401018123422e-06
-5.64752296167314e-05
-4.33584315155916e-05
-6.75009161055518e-05
-3.65337438539618e-06
-3.44528431773063e-05
-2.79046423215441e-05
-2.61355696615919e-05
-5.55956161233743e-05
-4.2117353626334e-05
-5.30834285441323e-05
-3.91699795419883e-05
-2.62590343805245e-05
-3.65384175631645e-05
-5.15857436588338e-05
-3.52839708265593e-05
-4.5194979445421e-05
5.71674464705438e-06
-4.02606766332669e-05
-3.65792761221422e-05
-3.54313187532603e-05
-2.95111004887117e-05
2.16509352730822e-06
-2.28163329417813e-05
-5.457831352672e-05
-3.10362743144944e-05
6.96318277695089e-06
2.64258356853272e-06
-5.22260741509543e-06
-5.34484730933515e-05
-3.93988130121322e-05
-1.78922377666897e-05
-2.89398365423269e-05
-1.85843075161223e-05
-2.28100408697078e-05
-8.14769609391006e-06
-1.14003009360019e-05
-5.57098842271583e-05
-5.02289962592617e-05
-3.45936953712447e-05
-3.86417832771521e-05
-2.78275790588591e-05
-3.37273210178123e-05
-3.91376750836443e-05
-3.83138603349571e-05
2.66871918829636e-06
-5.32214233947821e-05
-1.232410837409e-05
-3.03135702547382e-05
-1.74116010313553e-05
-3.57739243990798e-05
-5.3712634920557e-05
-7.08712798714792e-06
-1.00626965371053e-05
-4.15388618235028e-05
-1.53839668442769e-05
-4.33030220908036e-05
1.37985322083793e-05
-2.41924928197566e-05
-4.84291884288641e-05
-3.86639342460251e-05
-1.88956174182783e-05
-3.11781399679138e-05
-6.4352707018997e-06
-3.14086381872013e-05
-5.39823333372303e-05
-1.70088227331964e-05
-4.50908551660952e-05
-8.73665294510064e-06
-3.53264602475528e-05
-1.25453030058986e-05
-1.62561294055314e-05
-1.17085290065903e-05
-2.4761679081173e-05
-3.66133794450753e-05
-2.92963179628162e-05
-1.44046441666908e-05
-5.59360038203732e-05
-3.24239819769018e-05
-1.15836850164992e-05
-3.82716647630514e-05
-7.10427773608432e-05
-1.39628956176011e-05
-2.16072890100641e-05
-2.19930613547665e-05
-4.07808372399581e-05
-2.97733116032351e-05
-6.10606925430367e-05
-7.05023079149956e-05
-5.46634796463302e-05
-5.81002583896561e-05
-5.8709460097766e-05
-3.38620944233548e-05
-6.73359345609142e-05
-5.90585756613333e-05
-2.70018521678018e-05
-2.56431219298082e-05
-2.69821398319896e-05
-2.99261542530829e-05
-9.31713096021213e-06
-2.09003031405843e-05
-2.03942043055515e-05
-2.30262519565728e-05
-1.43031801911766e-05
-8.42412912122697e-06
-3.80055590867744e-05
-2.65420570447444e-05
-1.65776031206313e-05
-3.36545198143723e-08
-7.80770319975643e-06
-6.68063001133827e-05
-1.94969252594648e-05
-1.83115059761103e-05
-2.55576389735224e-05
-1.47222453678637e-05
-3.51427991318003e-05
-2.89325679428775e-05
-5.8225399035706e-05
-3.98835910152095e-05
-2.49725480669958e-05
-4.12155203347434e-05
9.41199227275929e-06
-1.96802587697623e-05
-4.50023686196826e-06
-4.03421663504788e-05
-7.29214811253999e-06
-5.35560746746295e-05
-4.13491223622036e-05
-3.61256382005422e-05
1.31300199728816e-05
-3.34587585619107e-05
-1.05929133807789e-05
-2.59112609927585e-05
-4.27075561427276e-05
-2.47572494970469e-05
-2.12250102927231e-05
-3.42754615656186e-05
-2.56199935820581e-05
-3.16034772620894e-05
-5.03223892035804e-05
-3.61934309049699e-05
-2.82501470043562e-05
-5.21611687089054e-05
-4.4814254690955e-05
-3.0634678083068e-05
-2.25006443545221e-05
-2.68131166817216e-05
-1.03212938742401e-05
-1.46798180203553e-05
-1.82920882950834e-05
-2.88201162154863e-05
-3.70466437321601e-05
-3.01372826107134e-05
-3.02537434249026e-05
6.90078583131608e-08
-3.74661159596589e-05
-3.50184296087403e-05
-2.23081596538283e-05
-2.72392346908504e-05
-2.49916817377532e-05
-4.68158269674319e-05
-1.75727281332414e-05
-2.48959765072139e-05
-3.45405379906684e-05
-3.00600200119904e-05
-4.80942014830734e-05
-5.24187328886852e-05
-7.69329029183484e-06
-2.25439665601744e-05
-3.46480167687532e-05
-3.28083873360342e-05
-2.56479828844146e-06
-9.58317593516996e-06
6.41119104657112e-06
-3.65289919360231e-05
-2.79828142372419e-05
-2.0452913720107e-05
-2.01406021382349e-05
-5.67428258519173e-05
-4.59393782224245e-05
-3.31057072420613e-05
-2.42704214434377e-05
-4.91941829808149e-05
-5.23357790862591e-05
-4.99888631499426e-05
-1.14072509479048e-05
-2.20950502424306e-05
-4.33265929837632e-05
-6.0989213099012e-06
-3.97894070565811e-06
-2.6721392990439e-05
-3.28320816825127e-05
-3.64631540523248e-05
-5.41391541370648e-05
-1.66973829968919e-05
-8.19832857158422e-06
-2.86366819540258e-05
-3.20959328137865e-05
-4.83453627134894e-05
-5.69766361426035e-05
-1.42456231718397e-05
-5.2191338852796e-05
-1.91155953739618e-05
-1.40554919753372e-05
-3.80711884270493e-05
-1.55471859330757e-05
-4.64213683492879e-05
-5.48033196177651e-05
-1.7764336240214e-05
-8.02710558808313e-06
-1.71212742865577e-05
-1.18921279984403e-05
-2.61197477499895e-05
-2.96169628008099e-05
-4.94934192698062e-05
-5.17346530250604e-05
-3.19663092169485e-05
-4.34578399596616e-05
-6.03378418147327e-05
-1.06003853678254e-05
1.40697102755856e-07
-4.02464391292406e-05
-2.08689343040054e-05
-3.28616151721636e-05
-4.57832108984066e-05
-4.29427692526914e-06
-4.24187901585114e-05
-4.35421985853731e-05
9.97628762114711e-07
-1.06471666583507e-05
-1.82614678431404e-05
-4.24921483243464e-05
-1.35787274869179e-05
-1.58280894502669e-05
-5.59466157196798e-05
-4.33483070449321e-05
-3.42757563701432e-06
-3.7621652430349e-05
-2.4129015681358e-05
-1.79520878355689e-05
-6.54270196381732e-05
-3.20182158484206e-05
-4.62192016611782e-05
-4.35384727692277e-05
-1.03880908251556e-05
-2.89845931814597e-05
-5.93021939809889e-05
-3.97917614541979e-05
-5.54575957350475e-05
-2.03062336765495e-05
-1.76262896069818e-05
3.36729195812829e-06
-5.07661038474613e-05
-4.08777211195517e-06
-1.64414872968979e-05
-3.20869947136842e-05
-4.48848421887246e-07
-3.36288258284606e-05
-6.43085146034236e-05
-8.5988822179442e-06
-3.527297040362e-05
-3.33268907006773e-05
-2.52016910932731e-05
-2.82126473717544e-05
-2.75916799367897e-05
-2.12462238591443e-05
-3.17341115273627e-05
-5.3553164042993e-05
-6.11575826431087e-05
-6.70849272173965e-05
-4.30950454639025e-05
-3.13180187482292e-05
-1.93641842541406e-05
-5.47121496030325e-05
-3.58123809710708e-05
-2.43331420114763e-05
-8.15497352351678e-06
-6.57887579649401e-05
-3.46467911143206e-05
-6.44105830809843e-05
-1.84811382404266e-05
-5.25898218157421e-05
-8.74417671809692e-06
-4.0642626479571e-05
-3.33672198697993e-05
-6.03391230323319e-07
-1.29082617596103e-05
-4.51515807691269e-05
1.93826961608581e-06
-2.52396370331119e-05
-3.67714621813646e-05
-2.49940238836663e-05
-4.05710820963317e-05
-5.63280147873695e-06
-2.22892334231064e-05
-4.91886171781758e-05
-1.20147522697247e-05
-4.42794059157998e-05
-5.65509758173998e-05
-3.86290402683488e-06
-4.37894709352825e-05
-3.71172602858507e-05
-2.54673517606316e-05
-3.41022505043578e-05
-4.59565003323e-05
-2.45983759729573e-05
-3.95980281443977e-05
-2.14141524580341e-05
-1.79721466965764e-05
-1.53626042159708e-05
-1.33020294522377e-05
-5.64626767581328e-06
-5.62668644510714e-05
-1.26053971412968e-05
-3.07474111548753e-05
-2.41629314905396e-05
-5.31380269789368e-05
-2.09927883586945e-05
-3.69262061858619e-05
-9.26641535401248e-06
-3.91464077506251e-05
-1.98737969405659e-05
-1.62456582696637e-05
-2.89689421309164e-05
-1.71608774219191e-05
-4.08039645435671e-05
-5.28727739738867e-05
-3.25703552779092e-05
-1.89099160850281e-05
-2.92871771802848e-05
-2.04535035551512e-05
-2.79543782807852e-05
-4.13560283576744e-05
-4.50796719368626e-05
-3.60161255017308e-05
-4.48184824199219e-06
-5.53721250483343e-05
-1.58115910951766e-05
-5.43745283834697e-05
-4.6685840810841e-05
3.73164137196931e-06
-2.94726127725608e-05
-1.43255611636782e-05
-3.93619973800291e-05
-8.85570571206285e-06
-2.1560557067439e-05
-1.17677733549222e-05
-1.81569539389592e-05
-2.57157096657652e-05
-7.80122153307691e-07
-6.58715406256609e-06
-3.17915198465606e-05
-2.24556823565217e-05
-2.48651371870838e-05
-2.4922199788438e-05
-4.20130644950413e-05
-1.03703564044813e-05
-3.32626204085521e-05
-3.60529484673722e-05
-2.87263879491967e-05
-5.1074786280182e-05
-2.54614118076159e-05
-3.13596844146452e-05
-4.89889635721423e-05
-3.4930678258527e-05
-2.05586945676459e-05
-5.47315089069004e-05
-3.95102144265595e-05
-1.25455513978281e-05
-7.04684899513538e-05
-1.03253193878954e-05
-1.70419690179621e-05
-1.62577998675771e-05
-3.81596759950283e-05
-3.65589314054198e-05
-1.9263315687149e-05
8.32816329441076e-06
-3.26246485682952e-05
-6.24159685733679e-06
-8.65457568879191e-06
-2.01428225222371e-05
-4.5277618737305e-05
-1.26556840384559e-05
-3.40390227431217e-05
-3.86307353229356e-06
-1.19758282811157e-05
8.30048567174201e-06
-5.41174618777515e-05
-4.04868178421438e-05
-4.24874259919733e-05
-1.04519950285878e-05
-2.94921184364262e-05
-4.52374925027915e-05
-2.75648562144699e-05
-3.1784104017059e-06
-1.79732630603655e-05
-1.18281699573072e-05
-3.69784585778813e-05
-3.65910421323962e-05
-5.22996573968818e-06
-5.20401763017166e-05
-4.48820895273081e-05
-1.11264023883379e-05
-7.2953068903588e-06
-5.18335151600102e-05
-7.11930623878295e-05
-1.8311703227783e-05
-3.39482353461539e-05
-4.72597939663916e-06
-1.22516810043125e-05
-3.05353173726638e-05
-7.41652187095812e-05
-1.69425716356231e-05
-1.7229607491373e-05
-4.74490333181301e-05
-7.36419802666774e-06
-5.98550593910982e-05
-6.01815190925101e-05
-5.40259086306087e-05
-3.89053935871768e-05
-7.97819514041376e-05
-2.78221006703802e-05
-3.22073634393055e-05
-1.66697912379912e-05
-2.21140150825206e-05
-4.82193137878154e-05
-2.01613751106697e-05
-6.32683511159735e-05
-5.04496158794621e-05
-3.49472403786027e-05
-2.72995277071879e-06
-3.73211281205797e-05
-3.77619348096816e-07
-4.00994639215294e-05
-3.51074139819038e-05
-4.71531445452597e-05
-2.93893439862114e-05
-3.57242219819037e-05
-1.56837929037324e-05
-3.76754229814264e-05
1.95939042450145e-05
-3.41904118915089e-05
-2.27581605988745e-05
-2.72192114391362e-05
-3.76238246492836e-05
-2.85193654169455e-05
-4.92207468873572e-05
-5.15869615171268e-05
-1.9645844946968e-05
-3.61309384335107e-05
-2.98940059708987e-05
-4.75240461063684e-05
-3.32149884050641e-05
-1.93560601442679e-05
-2.44131256260301e-05
-2.82059895124605e-05
-2.69028446596409e-05
-3.56879054978565e-05
-4.244239446931e-07
-4.33920387557481e-05
-1.19940337270869e-05
-4.8906663467534e-05
-1.38995834961309e-05
-1.8078861568004e-05
-4.91844064071723e-05
5.87945502878709e-06
-3.27112795318991e-05
-8.47465515853773e-06
-3.59980698494322e-05
-2.05001686818631e-05
-2.24101829780808e-05
-6.65192668439521e-05
-2.80000956463743e-05
-4.38597373118516e-05
-6.64586432524028e-06
-4.04266160205754e-05
-5.64813601385871e-05
-4.53861877622034e-05
-3.31393026170121e-05
-2.54203365630354e-05
-3.8952340001001e-05
-1.40333184675112e-05
-2.8016605393574e-05
-3.73433137190333e-05
-3.5596303597314e-05
-3.6018173196473e-05
-1.3849304019601e-06
-4.11494084113529e-05
-1.69626926196613e-05
-4.30935993131818e-07
-1.18953561169543e-05
-2.75779176122828e-05
-4.82364100307758e-05
-7.27266475505267e-06
-7.08887265925871e-05
2.83882195718262e-07
-4.19965628549515e-05
-2.70851712029786e-05
-7.57808944998044e-06
1.62761870558221e-05
-3.87426736639736e-05
-1.21436611262851e-05
-3.57983816025507e-05
-2.33095146218225e-05
8.37597730516314e-06
-2.99290130752336e-05
-3.4074030769237e-05
-1.66184573163292e-05
-3.44580018032889e-05
-1.03473380535697e-05
-4.79374246403968e-05
-2.30681541737528e-05
-5.45978879945384e-05
-2.45400573530942e-05
-1.95085925637799e-05
-5.28255968512132e-05
-2.75587821525156e-05
-6.85121586155402e-06
-2.97844267042016e-05
-1.46858894162379e-05
-5.38927430941724e-05
-1.56742342783977e-05
-3.08904251345974e-05
-5.91866492207304e-05
-4.74180688167364e-05
-4.2251219846227e-05
-5.29911277505297e-05
-1.35496962515205e-05
-4.37909643466407e-05
4.47255041439506e-06
-1.27701018939457e-05
-4.2401204319075e-05
-3.26348320136508e-05
-1.86975460201606e-05
-3.79375454960975e-05
-3.40785211387397e-05
-3.24121358436074e-05
-3.85738681676073e-06
-2.27188018480111e-05
-4.51657639827995e-05
-3.04623550153733e-05
-1.23505010862162e-05
-3.65354552306962e-05
-2.95828286836679e-05
-3.01320187640231e-06
-3.18899440264415e-05
-3.11270179289946e-05
-5.71041766705713e-05
3.64500296212544e-06
-4.71984339867989e-05
-3.50781559994211e-05
-3.6000528057313e-05
-3.14328898191742e-05
-3.39868055541566e-05
-2.45526281926591e-05
3.09615944539441e-06
-2.4952065466196e-05
-2.6212949294495e-05
-3.0143176587153e-05
-1.83661744664034e-05
-4.590613667293e-05
-2.96464118553587e-05
-5.73956241160034e-05
-4.28743073168399e-06
-2.29821879147209e-05
-4.3321105945759e-05
-5.46896640536557e-05
-5.39200237800701e-05
-4.51521551246871e-05
-8.79298529769054e-06
-6.57461963697522e-05
-7.87178619531033e-06
-5.37794465641072e-05
-1.99242817779965e-05
-2.33337195827274e-05
-4.65043893979022e-05
-2.26361771863844e-05
-3.4656700924518e-05
-3.0992296384449e-05
-2.64643073016623e-06
-3.84771164884972e-05
3.23147288081886e-06
-2.49576549452288e-05
-2.04621779047363e-05
-2.95284095394765e-05
-6.2102728772545e-05
-2.52811959923933e-05
-3.35122988146579e-05
2.22972601203814e-06
-3.009481696174e-05
-5.98559449842765e-05
-2.53052081029e-05
1.02263459604623e-05
-2.49279043510485e-05
9.18440408192208e-09
-5.98351515850994e-06
-1.68388698885488e-05
-1.78212303588725e-05
1.8360931772702e-05
-5.11538575783665e-05
-2.78060146545688e-05
-1.34270734260798e-05
-6.25574226821037e-05
-5.92091592370151e-05
-1.15444290857872e-05
-2.73577839880792e-05
-1.1965535780314e-05
-4.95410656656843e-05
-2.36192871974022e-05
-4.51208610031882e-05
-2.8736224715595e-05
-2.19033822220483e-05
-4.46558202111387e-05
-2.13335737258937e-05
-3.91589900324456e-05
-2.99399165839906e-05
-1.4917074952046e-05
-1.73421940973196e-05
-3.66756034938891e-05
-4.58922846660491e-05
-6.20968995734424e-05
5.08370465606118e-07
-1.64597009555308e-05
-1.44445393403688e-05
-3.597340601366e-05
-4.1382339854888e-05
-5.50902015135234e-05
-4.00152939559076e-05
-2.14777873111704e-06
-6.32045868926966e-05
-3.68364402309252e-05
-5.32768318339449e-05
-2.87021488339319e-05
-2.97754482095047e-05
-3.8093074095163e-05
-5.3264753975074e-05
-4.61147275088571e-05
-1.93920034108526e-05
-3.88345481587615e-05
-2.80828156084021e-05
-3.64564301394733e-05
-4.83664322795917e-05
-4.29871761323226e-05
-3.61746811162867e-05
-3.73538767268846e-05
-2.39319814159271e-05
-2.99353366816514e-05
-3.99119964840215e-05
-1.81122715646701e-05
-3.68878061756017e-05
-4.07848755569665e-05
-3.51863090358975e-05
-5.96117268226962e-05
-4.93407258516675e-05
-9.73835189893683e-06
-5.72693901699747e-05
-1.77461809629517e-05
-2.21883483481482e-05
-2.02152745721272e-05
-1.97757885178561e-05
-5.85122396257011e-05
-2.29347689490538e-05
3.78397876484887e-07
-4.39286208316756e-05
-2.56918284274425e-05
-2.26940663719199e-05
-1.81592573210567e-05
-2.25322934619156e-05
-3.83070342015409e-05
-3.68440458978231e-05
-2.95523144453357e-05
-3.7996605214422e-05
-3.33752299521437e-05
-2.46249902676416e-05
-5.25995963426184e-05
-2.99395105846814e-05
-3.90187876787866e-05
-6.55360328944248e-06
-5.14980044840966e-05
-6.23615937587748e-05
-2.40096805350156e-05
-3.45145702268636e-05
-5.139853735095e-05
-3.10401512098639e-05
-3.8394111175931e-05
-1.73436523504295e-05
-4.63059297541381e-05
-3.24098114727328e-05
-1.08346526878847e-05
-3.14419733143028e-05
-5.30963098668577e-05
-1.70843738791091e-05
-3.30272439647571e-05
-7.02816636635028e-05
-1.15795550891235e-05
-4.34381317769967e-05
-4.38958991645456e-05
-4.07814003073066e-05
-4.6846048216782e-05
6.57290353158176e-06
1.44198999884221e-06
-4.23256879114979e-05
-9.70322241676487e-07
-1.75672176956137e-05
-4.83687822076221e-05
-4.22743528832635e-05
-6.00833715638554e-05
-5.62288921654301e-05
-1.69867839662702e-05
-5.71353427147585e-05
-6.80017082142937e-06
-5.4349397447092e-05
-7.841742724892e-06
-4.9009287841354e-05
-1.83431325088481e-05
-5.09469658481715e-05
-3.6518686307332e-05
-7.64992969849528e-06
-1.69102610713598e-05
-2.40258571096777e-05
-2.44566517418876e-05
-4.67466598524506e-05
-3.00784453782633e-05
-3.4271262703698e-05
-4.24344599302125e-05
-4.7749597756248e-05
1.48078463983239e-06
-4.98578793316373e-05
-2.21764193075634e-05
-1.99705317198626e-05
-2.34115833203241e-05
-4.45526949944145e-05
-1.68658395765539e-07
-2.81551118667332e-05
-2.81882277315643e-05
-5.78826952569931e-05
-1.56988475960206e-05
-1.78154740279992e-05
-6.7897710657964e-05
-2.43956872629419e-05
-3.36877373610572e-05
-3.83910954260566e-05
-2.38654286132327e-05
-1.09871804982026e-05
-4.93178596446851e-05
-3.00053399587781e-05
-3.15373516805776e-05
-3.53342116915693e-05
-3.08858218480946e-05
-4.91390742057074e-05
-2.3250548213267e-05
-5.51900839868276e-06
-3.18226141444905e-05
-3.78999175521887e-05
-4.36127035141335e-05
-3.13522811220529e-05
-2.57398934078854e-05
-4.80288228118241e-06
-3.3209925218559e-05
-6.77034294048039e-05
-2.63460124778647e-05
-3.88377403545454e-05
-3.97992897103147e-05
-2.4853940075845e-05
-3.62860707601184e-06
-1.44369947128851e-05
-2.51721065373407e-05
-1.49554570365695e-05
-9.8876671365179e-06
-5.42981026625917e-05
-1.10527261326525e-05
-3.18357546789657e-05
-1.92789114713014e-05
-1.55139142627378e-05
-2.43799788837809e-05
-4.4665201881931e-06
-5.43803176435141e-05
-3.50541337696278e-05
-4.40546651127295e-05
-1.07544377217844e-05
-3.94775079642662e-05
-2.46320204055252e-05
-3.03414544681035e-05
-5.77454668300259e-06
-1.24522505314592e-05
4.29965735598801e-06
-3.38242842900441e-05
-2.7684341082066e-05
-3.01440534287435e-05
-3.2708697155376e-05
-3.05796149560004e-05
-2.29520160048775e-05
-3.93388418635894e-05
-1.69971986224403e-05
-2.98655543248355e-05
-1.43576605088365e-05
-1.07442151307319e-05
-1.38007491104214e-05
-1.05317351932024e-05
-5.83973032331695e-05
-3.67340167545485e-05
-4.1904842083507e-05
-2.13571605935031e-05
-3.37901997957104e-05
-5.86547887041213e-06
-1.14208984593538e-05
-2.6924586010029e-05
-1.03794068572893e-05
-3.888384034681e-05
-1.07351645643101e-05
-1.70699251032916e-05
-3.87241554088469e-05
-1.68296941696488e-05
-6.528934758396e-05
-3.71871820183565e-05
-3.65215577856919e-05
-3.88416692069214e-05
-1.11079623976518e-05
-3.79837251928232e-05
-9.33529599217679e-06
-6.03236472313325e-05
-7.98376707768533e-05
-2.56245120010377e-05
-1.30121835564447e-05
-1.07497600775361e-05
-8.94770680244157e-06
-3.74950472649941e-05
2.67900961390394e-06
-2.28585770840409e-05
-4.63698557020857e-05
1.06283801420747e-05
-5.96635098135716e-05
-5.81715202899257e-05
-1.75969160783833e-05
-6.84413278834761e-06
-1.86762060208721e-05
-2.07625698921417e-05
-4.93853198733001e-05
-3.24828446486229e-05
-2.06287534607746e-05
3.77510062380259e-06
-3.37335387172866e-05
-4.0828083375582e-05
-3.61431857252233e-05
-5.60577840754359e-05
-6.21951404064605e-05
-7.51194684995462e-06
-4.98443228697511e-05
-3.73474506914088e-05
-2.97493167209657e-05
-3.5051377302996e-05
-4.53842081523675e-05
-4.71923432289704e-05
-2.85706485399443e-06
7.62238260836393e-06
-2.23420460174013e-05
-1.87593807968468e-05
-6.54516745585703e-05
-4.45427564507827e-05
-3.16605238742626e-05
-2.44749639239246e-05
-6.7364082456101e-05
-1.90887299520946e-05
-3.94315730768745e-05
-5.49741851635765e-05
-3.07964192543437e-05
-3.98016431852187e-05
-2.14287113085575e-05
-1.34100428628071e-05
-2.98499525576673e-06
-3.51893723874971e-05
-6.73152929530547e-06
-4.35842165926159e-05
-6.29551224859791e-05
-2.14366504529513e-05
-3.08072502582415e-05
-5.99567923120315e-05
-2.41649441621738e-05
-4.47760421592743e-05
-7.54157414744255e-06
-2.55579793002451e-05
-3.06095321177615e-05
-3.12764309314929e-05
-1.72931854800357e-05
-6.17953804273354e-05
-3.93694397558356e-05
-1.59483631705762e-05
-1.57662676720394e-05
-3.38858259687903e-05
7.27271434777719e-07
-4.92365840478369e-05
-5.37705567534087e-05
-2.77461429057756e-05
-1.53919687602801e-05
-6.25682313699204e-05
1.92662288206073e-05
-4.59775136681363e-05
-2.80288754132347e-05
-3.15986632238646e-05
-5.47938285077757e-06
-2.94253625969945e-05
-2.31358943777809e-05
-1.73895671209856e-05
-2.53400021135836e-05
-5.88578728165505e-05
-4.50992322959516e-05
-4.66908529403776e-05
-5.54556827617044e-05
-1.56133115313108e-05
-1.36692733399366e-05
2.4381416709053e-05
-4.25254007450691e-05
-2.50708862207173e-05
-9.29394982616042e-06
-2.51975300695105e-05
-1.81601627065597e-05
-2.40180612959012e-05
-9.1470962616667e-06
-2.84687224610976e-05
-3.9666623348368e-05
-2.98939585346006e-05
-9.90118438547792e-06
4.78535435254996e-07
-5.79740761409482e-05
-2.48374989988993e-05
-1.84089526893571e-05
-3.51141377084669e-05
-5.4182309033711e-05
-4.19212689084732e-05
-4.8014624500231e-05
2.68270503286141e-06
-8.29932534117862e-06
-4.03392321438181e-05
-2.41275848327041e-05
-3.23971407538223e-05
-4.29428920938239e-05
-1.73713636703728e-05
-1.48499845105351e-05
-3.69822407159314e-05
-2.90115274354554e-05
-4.47076396293314e-05
-1.34939671722159e-05
-5.95314422110358e-05
-6.79072342646896e-05
-3.54480980327329e-05
-1.99216299378184e-05
1.92960431699083e-06
-2.97951082090427e-05
-1.64182272774879e-05
-1.86508085915463e-05
1.3337306045889e-05
-2.84896860070271e-05
-2.13275880809484e-05
-4.23584083577169e-05
-1.50781467303502e-05
-3.58704156587003e-05
-2.4532642019284e-05
-4.06061895607907e-05
-2.67887574725558e-05
-2.35609006977032e-05
-9.18788387457132e-06
-2.02134497488804e-05
-3.86596320947675e-05
-3.77461243672727e-05
-3.02120456844933e-05
-7.77312083889329e-05
-4.98010127452734e-05
-4.54924509018501e-05
-5.27380231870814e-05
-4.66931059226978e-05
-3.24995153579349e-05
-2.74077347747189e-05
-4.20677908581825e-05
-5.97271523105313e-05
-3.57067078279557e-05
-2.58489625688454e-05
-5.39908415797462e-05
-4.64697798141016e-05
-4.00977887517652e-05
-2.70488770877445e-05
-2.89454327158953e-05
-2.80020503961451e-05
-2.8540407762906e-05
-2.34183312764583e-05
-4.97124280163275e-05
-4.9430941310043e-05
-3.93980555290798e-05
-3.78506133609367e-05
-4.22722634120849e-05
-2.20438949364448e-05
-1.51112681912884e-05
-2.93829152056891e-05
-4.6037630889214e-05
-6.80847158653389e-05
-3.08494204917871e-05
-2.48113492872649e-05
-4.35583146459043e-05
-3.39032133853114e-05
-9.91601281730853e-06
-4.77791161704333e-05
-2.88955408800244e-05
-1.70155604212795e-05
-1.89424219511251e-05
-3.51813414191912e-05
-4.46528963258184e-05
-3.51810390858274e-05
-1.42548555538557e-05
-3.57893291695291e-05
-3.09378195080249e-05
-1.3107729874586e-05
-1.19253479277305e-05
-7.15384397240136e-05
-3.86946119961764e-06
-4.99272615434623e-05
-2.99734431350704e-05
-4.6934692819092e-05
-3.09567133013566e-05
-4.83373414123673e-05
-2.86618499280982e-05
-3.39883288019049e-06
-2.73095914119324e-05
-2.3643129421381e-05
-2.00375572971488e-05
-3.14527272491366e-05
-2.72354779878564e-05
-1.31214672682655e-05
-4.75963631258141e-05
-4.77704943257705e-05
-1.90270244765395e-05
-4.99412263654026e-05
-1.12537891570411e-05
-3.31258396931551e-05
8.51320873105517e-07
-3.72120053453247e-05
-1.11328431103536e-05
-4.30506148960743e-05
-5.07949131713317e-05
-5.11359911449256e-06
-1.38742056251063e-05
-1.12442992468754e-05
-6.14981940300439e-06
-3.12242784865706e-05
3.81828253352663e-06
-1.31385085367631e-05
-6.38089694801652e-05
-1.05068389211772e-05
-3.29904246477957e-05
-3.58841287004577e-05
-1.27357948731634e-05
-1.49334503512597e-05
-2.71315888787438e-05
-4.57929850415935e-05
-2.95236005710233e-05
-4.66468689001094e-05
-5.41117846970022e-05
-6.91811761964538e-05
-4.49005267440998e-05
-4.29848699394447e-05
-2.12566886867384e-05
-1.76841103438988e-05
-3.8934318987427e-05
-3.11932598221187e-05
-4.23940330065428e-06
-6.43283964275564e-05
-3.44753943913089e-05
-4.37854932565023e-05
-3.70795450977806e-05
-5.46708249592317e-05
-4.40584544330541e-05
-3.66426818650193e-05
-2.63394274553695e-05
-1.4143026950073e-05
-3.3981641053871e-05
-4.64728832256298e-05
-4.49489982943045e-05
-6.42287707004136e-06
-2.31266920287895e-05
-2.9643438455364e-05
-3.43735946688723e-05
3.94103112671142e-06
-5.83985183351232e-05
-2.25090296839831e-05
-1.75813166466221e-05
5.27993513679424e-07
-1.71328249407498e-05
-6.80773462476193e-06
-3.51513520835854e-05
-1.52998568245498e-05
-2.69342695815402e-05
-4.40340617776412e-05
-2.44954150213198e-05
-5.6098490903254e-05
-1.12873869562449e-06
-1.93928419581025e-05
-7.85133798575721e-07
-2.5515669510363e-05
-3.10124443240497e-05
9.91323729349942e-06
-1.46378534939731e-05
-1.40375031718143e-05
-2.22407678490494e-05
-5.02039278003469e-05
-5.20562963582674e-05
-4.15276574211644e-05
-4.30238566622054e-05
-2.02305147244008e-05
-6.51578414292663e-05
-7.8251159587623e-06
-4.73110571797037e-05
-3.22336522936435e-05
-3.0860809722023e-05
-3.45198903828973e-05
-4.68655781600421e-05
-2.14205069765916e-05
-5.79038740411445e-05
-5.06017224900684e-05
-3.25160430141855e-05
-5.54186910717925e-05
-3.64692325856218e-05
-3.30699466511566e-05
-2.68322830689674e-05
-6.32300937049134e-05
-4.60607834031008e-05
9.5279981790226e-06
-3.35288347129833e-05
-2.92067065704639e-05
-9.39905182244641e-06
-2.74357671175334e-05
-2.10562623078354e-05
-3.24878652043671e-05
-1.893436166663e-05
-2.50140429372377e-05
-3.18335747787539e-05
-1.19052399363253e-05
-1.8924808003227e-05
-4.25884365003428e-05
-2.2086135336095e-05
-3.21068063500993e-05
-3.71551721996912e-06
-2.20992803936477e-05
8.08252829383204e-06
-1.77688815194245e-05
-4.68764840565076e-05
-2.16759954265025e-05
-3.30845830497691e-05
-4.55822687202722e-05
-4.79298512428734e-05
2.3091218093889e-06
-1.46873709717471e-05
-8.4642656478621e-06
-2.9629632832944e-05
-3.38368881610716e-05
-4.24431857894672e-05
-4.52982543957427e-05
-1.8122589762735e-05
-1.43999296061041e-05
-5.30259545720884e-05
-2.33780348004468e-05
-2.39925624848772e-05
-4.86455333727681e-05
-6.61340459036627e-07
-6.13772913278724e-05
-1.63011699225293e-05
-1.12979709851538e-05
-3.94060299459573e-05
-4.45094210274694e-05
-4.03378934085496e-05
-2.4861443660241e-05
-1.30701732856009e-05
-3.55777873048529e-05
-1.58582395755905e-05
-2.32656708006309e-05
-2.86989417043692e-05
-5.10464012193312e-05
-1.57627384250626e-05
-2.48742404717449e-05
-5.73706047286984e-05
-2.79484793934755e-05
-5.21658781685559e-05
-5.72755349425373e-05
-4.84461475836403e-05
-3.51142540007239e-05
1.34289503797058e-05
-2.25740424442184e-05
-3.72471082512764e-05
-5.21978985995341e-05
-3.91276617409947e-05
-3.04311670985117e-05
-1.22026261007075e-05
-3.03558952465327e-05
-1.51233010166603e-05
-1.20931927242282e-05
-1.79624851098991e-05
-1.68620750662004e-05
-2.88607175329777e-06
-3.44383631602257e-05
-4.04210198759864e-05
-5.13377116421665e-05
-2.96277892702333e-05
-2.34638007916184e-05
-1.86030696838795e-05
-3.98375077290958e-05
-6.1808347572616e-05
-3.11457147612138e-05
-3.58833239372151e-05
-8.11507714813339e-06
-6.79636721289134e-05
-3.86275728159386e-05
9.58341227348382e-07
-2.09367366877319e-05
-2.43019685745128e-05
-4.23450781936745e-05
1.45509255996135e-05
-2.86561468845351e-05
-3.90388324109225e-05
-4.42166469889461e-05
-2.79166339995986e-05
-2.09728851236004e-05
-1.20901281438176e-05
-3.78075899436731e-05
-4.08528126752208e-05
-5.32902027042017e-05
-2.89815449972554e-05
-1.77835697116411e-05
-1.40719230759221e-05
-3.81908873241613e-05
-1.00630941313484e-05
-5.68281999661774e-05
-4.04229649168413e-05
-5.96195146212706e-05
-1.14726335707951e-05
-5.89990165995151e-05
-3.53258774062065e-05
-9.93148874734105e-06
-4.93369514107651e-05
-2.95416682590272e-05
-2.53050067830394e-05
-4.8652279431922e-05
-3.8760499548548e-05
-7.60182619196586e-06
-2.87907608545655e-05
-1.86370915110251e-05
-2.72576334428552e-05
-5.55743499125866e-05
-5.38811310070653e-05
-4.42015911641593e-05
-3.22240142162951e-05
-1.11863795119928e-05
-6.31732587411125e-05
7.27978469586437e-07
-9.35721097299664e-06
-5.21810328491078e-05
-4.11185435810501e-05
-5.57027192357674e-05
-3.52672869065774e-05
-1.51710652610919e-05
-3.08415443811707e-05
-3.43347077103756e-05
-5.41463193084497e-05
-2.45556953730807e-05
2.62399287643884e-06
-5.27865113635804e-05
-1.4526472843183e-05
-4.46520006667934e-05
-2.00908309281419e-06
-2.93306613326777e-05
-2.83882719137501e-06
-2.62413059598463e-05
-2.86564173808359e-05
-6.53789689547752e-05
-6.02046962183697e-05
-3.68271046397003e-05
-2.17144172647519e-05
-4.40385106140049e-05
-4.50320876963036e-05
-3.51562972613968e-05
-3.33337934936105e-05
-1.60126405465242e-05
-6.08204194349449e-05
-4.1108519976559e-05
-3.22521671232004e-05
-3.87100303684331e-05
-3.02814898897161e-05
-3.99496323564331e-05
1.04797672483447e-05
-3.75923814919131e-05
-2.81353173531176e-05
-3.57569824440668e-05
5.7088163365845e-06
-2.83200343403628e-05
-3.33581328949452e-05
-1.16157384392021e-05
-3.05995114731047e-05
-1.59735820618679e-05
-2.00875425847214e-05
-3.46890170808558e-05
-2.77689112385124e-05
-3.04537506996931e-05
-2.2410240096056e-05
-2.67542381958786e-06
-2.78541957693578e-06
-3.13298198525511e-05
-2.46648147350668e-05
-2.16864823423266e-05
-1.67634955398398e-05
-6.309509559992e-05
-5.83534041412331e-05
-2.43145570329136e-05
-5.19537934419703e-05
-4.17045850446516e-05
-7.38675305901894e-06
-1.76062344584358e-05
-2.83189399554616e-05
-4.72927503967071e-05
-1.41870978730306e-05
-3.62516575167453e-05
-3.09149515016873e-05
-1.79238728620231e-05
-5.59530665486405e-05
-1.7750544350235e-06
-3.26749456622755e-05
-6.2448141613226e-05
-2.481680080803e-05
-3.27198845057345e-05
-4.69114429258043e-05
-3.54953813626738e-05
-7.81861817768091e-07
-4.37736511130087e-05
-2.19497373288528e-05
-1.04723845914687e-05
-3.80858476941884e-05
-3.80600361051024e-05
-4.6635160570631e-05
-2.52178092367803e-05
-3.94454305449769e-05
-4.06632094796699e-05
-3.69827951212113e-05
-6.27275725660831e-06
-3.5559852818655e-05
-4.96749778476887e-05
-3.66897440743062e-05
-1.034051273913e-05
-4.49010697223407e-05
-4.43114187175273e-05
-1.49241859434132e-05
-4.44557764911741e-05
-2.74432484429515e-05
-1.96367554411154e-05
-4.3753083952637e-05
-3.03029081610538e-05
-3.95869082786318e-05
-9.46002948578798e-06
-1.73706400191848e-05
-6.11099871701549e-05
-1.44108894870061e-05
-6.0247959480422e-05
-3.61797286532209e-05
-2.92372029910161e-05
-1.46224876048786e-05
-8.2977898468932e-06
-3.1801772487735e-05
-4.98916653051174e-05
-6.40482410294502e-05
-6.75024670280403e-06
-4.71792277225018e-05
-3.60817444577166e-05
-4.99615005241371e-05
-4.11491931016591e-05
-2.57983100064052e-05
-4.90055813226801e-05
-1.09582364673729e-05
-2.4589906782969e-05
-4.87580982130985e-05
-1.25017386464525e-05
-2.75047665775338e-05
-1.99526206355446e-05
2.02991309259831e-06
-8.36863170574253e-06
-1.78902002786706e-05
-3.32986329475796e-05
-2.31780200378631e-05
-4.65223428198332e-05
-1.62702070764977e-05
-5.22839277077149e-05
-1.86956756746512e-05
-3.66878376438979e-05
-2.77054713430167e-05
-3.28774081732383e-05
-1.78428821329571e-05
-3.38080750524062e-05
-3.84077978193934e-05
-2.79282595457469e-05
-2.18328864871439e-05
-5.11571795820399e-05
-5.16051226524516e-05
-3.39606080330962e-05
-2.44145367737275e-05
-7.35122778484959e-06
-5.44660641450255e-05
-4.9764316765616e-05
-3.38536751724559e-05
-5.98777723574496e-05
-3.19348779910685e-05
-5.06031959821037e-05
-2.32579339675563e-05
-4.67262861014224e-05
-2.92959005363382e-05
-1.10366819625663e-05
-8.60771308503016e-06
-3.49479676425756e-05
-6.04115717235005e-05
-1.25379776887075e-05
-3.80687380104706e-05
1.40733711183398e-07
-2.79728389377991e-05
-3.69232761362273e-05
-3.05510332905936e-05
-1.07099456253955e-05
-3.71118323142272e-05
-1.87727409245693e-05
-1.32222285099365e-05
-2.209838496071e-05
-1.22092628543818e-05
-1.21807766169679e-05
-3.17381142371423e-05
-2.59152825153756e-05
-3.48919985085411e-05
3.21912909263045e-06
-2.05817027414481e-05
-2.40417024523505e-05
-1.29712468410207e-05
-4.396669568122e-05
-3.88404337840595e-05
-3.85094871265443e-05
-3.74396202119407e-05
-2.7160817632136e-05
-4.61129052865884e-05
-6.23536475430438e-05
-8.73139064289748e-06
-2.15282286432065e-05
-1.36157582531976e-05
-2.63085465496137e-05
-4.60685249329465e-05
-2.09499938718797e-05
-2.53112194526378e-05
-2.39780107216256e-05
-5.14235559351687e-05
-6.33417070080991e-05
-2.2740296313349e-05
-3.48803553618059e-05
-4.31333990624601e-05
-8.65876934616141e-06
-5.29129499504165e-05
-5.19131920325176e-05
-3.129990962308e-05
-2.90307223373514e-05
-1.12217187808768e-05
-2.29529996572903e-05
-4.43431186376033e-05
-3.49104415901403e-05
-4.04355236667268e-05
-4.35341036497869e-05
-1.76115161796709e-05
-4.35981504958109e-05
-2.12307347826519e-05
-3.49716850649497e-05
-4.40125623201024e-05
-2.77790411831914e-05
-2.09597356161659e-05
-2.22302238285574e-05
-2.95936663981177e-05
-3.55754151847339e-05
-4.51272554858509e-05
-2.0941416650299e-05
-1.90748542472694e-05
-3.42577114824841e-05
-2.05740771648806e-05
-3.8056340272795e-05
-2.51792873932485e-05
1.00788714310608e-05
-4.19860290908704e-05
-2.30411847229054e-06
-2.56106319081922e-05
-1.87793986590579e-05
-4.84551650982631e-05
-3.54932004783034e-06
-3.3277114844658e-05
-3.04118097378665e-05
-1.27366822260732e-05
2.16100613583294e-07
1.902780458747e-06
-2.76975199900471e-05
-5.58258530938627e-05
-5.88740531267788e-05
-5.58200282841319e-05
-1.16170625639827e-05
-8.37983595382986e-06
-2.0538162278569e-05
-5.65950314164821e-05
-1.89796157071044e-05
-3.69885993490164e-05
-4.17523916660792e-05
-3.46653402851648e-05
-2.30459287173191e-05
-2.90292536054143e-05
-2.68312912993397e-05
-1.66242315333277e-05
-3.9203450635398e-05
-3.92831572807489e-05
-4.17102702126556e-05
-3.35071794579427e-05
-2.61809682453695e-05
-4.51867729617607e-05
-1.16452791960651e-05
-2.72797827527854e-05
-5.51337349936546e-05
-6.20208267149781e-05
-4.51249315678195e-05
-2.70058772965384e-05
-3.9933052132526e-05
-1.43231512390309e-05
-2.33965853124386e-05
-3.94625397186451e-05
-2.32235719825403e-05
-1.65292781438448e-05
-1.29144209736135e-05
-1.89152840637768e-05
-5.45912589007976e-05
-4.48145328608199e-05
-5.0329368783181e-05
-2.1945268021119e-05
-4.00145862323355e-05
-1.82399669217968e-05
-1.95710213661205e-05
-3.16122764986759e-05
-5.46075122833726e-05
3.08909941208484e-06
-1.73540698003697e-05
-2.3868551448371e-05
-3.83550518551566e-05
-3.10074554969969e-05
-4.74653084775547e-05
-5.53278644458338e-05
-4.56413466936764e-05
-3.06031705343842e-05
-6.36894923354089e-05
-3.52448616312173e-05
-1.30393739221124e-05
-3.13950701894298e-05
-5.75348299653838e-05
-4.11666561297798e-05
-2.87254506372011e-05
-2.87620800506515e-05
-2.00264885390055e-05
-4.04903908660987e-05
-2.55226921347829e-05
-5.04081575939465e-05
-1.28308268962476e-05
-4.27487722001642e-05
-2.39188955750292e-05
-3.38643403437005e-05
-4.58222908553556e-05
-2.33426341389835e-05
-3.22677778330799e-05
-3.73266534041309e-05
-2.58014080753107e-05
-1.89920762923864e-05
-1.31741348768695e-05
-6.24830637935598e-05
-1.64661885481664e-05
-1.87237337007287e-05
-2.84052101462009e-05
-2.46532838681621e-05
-6.19087403616188e-05
-4.44500110049779e-05
-5.01271598540894e-05
-3.29349206226244e-05
-5.12575458721027e-05
-4.02172565804294e-05
-3.22842177268545e-05
-2.97144577130638e-05
-1.6334344364471e-05
-2.9888659298728e-05
-4.20436805034609e-05
-3.8571880394601e-06
-3.17183064134941e-05
-1.43622314960297e-05
-1.76723720062903e-05
-1.70654241610127e-05
1.9524504611172e-06
-1.92885195656727e-05
-2.86728047036203e-05
-3.07318631832269e-05
-2.30310714193096e-05
7.38304501342922e-06
-4.04566655037106e-05
-1.97064027900576e-05
-2.48828603807833e-05
-3.34661903547347e-05
-5.70898416954374e-05
-4.08118076719133e-05
-5.45583372851886e-05
-3.12621551434904e-05
-5.11565720014222e-05
-4.18614268161056e-05
-3.63672085188846e-05
-5.86611052137778e-05
-2.28748137986464e-05
-3.08707065373073e-05
-2.0442123754326e-05
-5.62807869059776e-06
-1.3788719386768e-05
-8.66322992263423e-07
-2.34216567555104e-05
-4.92290962430834e-07
-4.57447624905021e-05
-3.49056988270363e-05
-1.61958626296662e-05
-4.83106604446024e-05
-2.46915540824734e-05
-3.67708177818216e-05
-5.12133791203528e-05
-7.70554794223496e-05
-2.07724097342778e-05
-4.57252335249437e-05
-2.75217281346841e-06
-1.3317069587617e-05
-1.59981797009668e-05
-1.21951969019517e-05
-4.02339440074485e-05
-4.31461979523863e-05
-2.63791676434054e-05
-5.22440745787446e-05
-4.15504300992659e-05
-3.57256299331162e-05
-3.13020515550579e-05
-2.64698524843525e-05
-3.45395831777175e-05
-4.58068662717182e-05
-2.90366124380802e-05
-4.49864359370265e-05
-2.79137782143746e-05
-1.17779339654844e-05
-3.77440877230316e-05
-4.76766114957751e-05
-5.06385027317849e-05
-5.23029828149778e-05
-5.24056147849768e-05
-2.10438898185982e-05
-3.52879033333098e-05
-2.13147430448997e-05
-1.63899674141923e-05
-1.52875829030127e-05
-3.27215167693081e-05
-3.12485064335372e-05
-5.72530244710771e-05
-6.95589909708451e-06
-2.73413622786292e-05
-4.76384106547874e-05
-5.17587638991019e-05
-3.52259556909184e-05
-5.18576553445705e-05
-1.35228991314194e-05
-2.9104766912687e-05
-6.2494117126152e-06
-6.5810774459591e-06
-1.04718106496846e-05
-1.78299980130522e-05
-2.10709582085962e-05
-6.22431096143928e-05
-5.05256885068152e-05
-2.27581937583811e-05
-5.51947788210499e-05
-1.72532324670036e-05
-3.28573377806638e-05
-3.26560502771864e-05
-2.83835533022755e-05
-5.93621167841861e-06
-3.15588612673927e-05
-8.35665549994631e-06
-3.93621612949055e-05
-3.37204207646983e-05
-2.39823808310172e-05
-2.28460292568588e-05
-3.53112812704049e-05
-2.89940135765054e-05
-1.97120855635482e-05
-2.582438818428e-05
-2.14328915883008e-06
-1.93169093461002e-05
-1.64438499005154e-05
-9.47355827938675e-06
-1.81069262243928e-05
3.08143315219526e-06
-5.24329276109132e-05
-2.56543222255424e-05
-3.62385673219485e-05
-2.12161003636945e-05
-4.37443041582127e-05
-2.49739945250205e-05
-4.60628982586204e-05
-1.8580889603443e-05
-4.57118265771537e-05
-3.28786344414225e-05
-2.70533084418955e-05
-4.49984015831466e-05
-4.73115467405629e-05
-2.88204968721812e-05
-2.78247366390565e-05
-3.42463644618195e-05
-3.09227973154716e-05
-2.92163028498484e-05
-8.33705934614117e-06
-2.13325264183847e-05
-1.63860660658116e-05
-9.69466791414009e-06
-6.66169903105192e-07
-1.39728750621464e-05
-2.38095299585921e-05
-2.43021775473105e-05
-3.21660362578248e-05
-5.05586693060207e-06
-1.91570735817343e-05
-2.22779640835737e-05
-3.48086640947187e-05
-4.44017158489864e-05
-2.71918406894405e-05
-2.26557089921279e-05
-1.40215267132211e-05
-2.36998412219612e-05
-1.2491706623503e-06
-2.71575917621966e-05
-3.19121670182099e-05
1.6123760221339e-05
-3.04747302038744e-05
-3.48892927382895e-05
-3.81308814268408e-05
-1.62939951096497e-05
-4.09480804048663e-06
-1.23806418034418e-05
-4.36550914762005e-05
-2.3176597871433e-05
-2.18691020287777e-05
-6.75858683428981e-05
-3.43198801636401e-05
-1.34265363581263e-05
-3.47357638558264e-05
-5.42118149061022e-05
-2.38086104132264e-05
-4.96701044444221e-05
-5.20761760761319e-05
-3.08889074631962e-05
-2.12443462386837e-05
-4.62472499514769e-05
-4.67261768531771e-05
-1.55856293674201e-05
-6.10713778036299e-05
-2.61764095693544e-05
-5.68296850937622e-05
-4.37525566463296e-05
-2.68012896983877e-05
-2.99127532788699e-05
-2.84230202212205e-05
-3.20476622523969e-05
-3.19464119236462e-05
-1.78087993966763e-05
-3.56735248533036e-05
-6.50230964229195e-06
-1.60182349048804e-05
-3.58608426531342e-05
-5.16108524979916e-05
-3.29344963181913e-05
-4.34984874660643e-05
-3.47229487133169e-05
-2.4281079603397e-05
-3.88183111014136e-05
-4.27097031608039e-05
-9.0885967003176e-06
-5.03430547106117e-05
-1.89596740821291e-06
-1.93112764712177e-05
-9.6815547302716e-06
-4.56935951274894e-05
-2.07210162697761e-05
-4.88303845355579e-05
-2.92269310486611e-05
-1.72026328856028e-05
-3.54391274927638e-05
-4.71364959923375e-05
-7.87095425918181e-06
-3.59482746445899e-05
-2.72706436649989e-05
-6.28603009291012e-05
-2.87701069957309e-05
-5.59351048595334e-05
-4.75150871671984e-05
-2.8006208729567e-05
-4.46059498326347e-05
-3.17709507095026e-05
1.14578020019361e-05
-5.97568169964897e-05
-3.31964519437236e-05
-5.41006161817013e-05
-1.72997039519859e-05
-5.33376147942043e-05
-1.651184462214e-05
-4.64208168219356e-05
-3.70151513404074e-05
-3.30164800440285e-05
-3.46260396525023e-05
-4.08944705360411e-05
-2.41690695873762e-05
-2.38554484610257e-06
-2.0724092215414e-05
-3.05222651911272e-05
-1.32548001173982e-05
-5.9369754633339e-05
-1.30258638505657e-05
-2.29245531463223e-05
-1.17659335136638e-05
-3.97123149018901e-05
-4.40598380602494e-05
5.02274187814111e-06
-4.13727797180846e-05
-2.94827011821502e-05
1.1360029122943e-05
-6.67413493278733e-06
-2.75859073701797e-05
-3.47726260069265e-05
-1.38238119532608e-05
-5.90955894479487e-05
-1.36431146794594e-05
-2.44456801206943e-05
-6.37748580057507e-05
-3.66070660464484e-05
-7.31269549707684e-06
-3.78304583559865e-05
-1.26801004702096e-05
-9.1091272027449e-06
-1.08716867058647e-05
-7.75528497412068e-06
-2.54342685990618e-05
-1.84399616923874e-05
-1.2056980708806e-05
-2.40171075075135e-05
-6.42359131907854e-05
-1.33600640843698e-05
-4.06465063060754e-05
-2.79500882488892e-05
-4.95455722152763e-05
-2.4172827883203e-05
-6.59461453889398e-05
-4.40367978970233e-05
-3.67615160785677e-05
-2.14661120021237e-05
-4.51717737706761e-05
-3.93390980439897e-05
1.01066320970998e-05
-4.49192463554474e-05
-4.48304765269287e-05
-1.52598995456046e-05
1.371581776716e-05
1.34932842387042e-06
-4.80521471010591e-05
-4.63020090766058e-05
-3.53435727520759e-05
-2.13234651511716e-05
-3.00679010803244e-05
-2.86577856484393e-05
-3.12330386281624e-05
2.27822907159652e-05
-1.5699380825117e-05
-2.00555163109628e-05
-5.08890059790296e-05
-3.63643198188818e-05
-5.77164392783009e-06
-5.66406061725635e-05
-1.97429921493081e-05
-2.53485166176317e-05
-5.15790261068132e-05
6.41682047560749e-07
-1.80079426162112e-05
-3.09977356416171e-05
-2.91948427614985e-05
-3.9303831858745e-05
-2.6911225254782e-05
-4.12320804028374e-05
-5.99289768712421e-05
-3.71510562968456e-05
3.23466738515482e-05
-2.84125958804236e-05
-3.38264306220295e-05
-3.58299962695189e-05
-3.06941034710591e-05
-4.58660561849165e-05
-3.14203036376451e-05
-7.38857797893318e-06
-4.34195197000503e-05
-2.2453324979371e-05
-2.0351180424921e-05
-5.48310146485576e-05
-4.812284956945e-06
-5.22850339134278e-05
-6.36485871072979e-05
-4.18061578515512e-05
-2.04266731085453e-05
-4.44160826377527e-05
-1.29319620467261e-05
-1.99150609850024e-05
-3.15679727103758e-05
-3.83624328769634e-05
-2.44343965616216e-05
-3.234178360434e-05
-1.98870488188415e-05
3.64690890533707e-06
-2.93996333476093e-05
-2.3840892484713e-05
-7.54377690019603e-05
-2.72746794230723e-05
-2.71525271874515e-05
-3.40346125704341e-05
-4.01934139476939e-05
-2.2553679020929e-05
-4.59559199937206e-05
-4.66118000369116e-05
-3.20585542078995e-05
-5.58449862309937e-05
-1.31841394267291e-05
-2.58212896230458e-05
-4.55154187652091e-05
-5.56696987585162e-05
-1.14368857382335e-05
-2.49824281533297e-05
-2.05679159698112e-05
-1.91230476738414e-05
-3.95506195047999e-05
-2.30122804415017e-05
-1.58888764293043e-05
-1.52941813658549e-05
-2.90335622509638e-05
-5.76538755032166e-06
-9.28853797670762e-06
-4.26705411911873e-05
-5.07322971649908e-06
-2.46773173313259e-05
-1.62484802071628e-05
-2.77300224970076e-05
-3.67476624398395e-05
-3.48248742848388e-05
-2.91590099851502e-05
-1.81051644417514e-06
-3.8025424869947e-05
-4.37314454815968e-05
-3.15706320591119e-05
-3.02586220874489e-05
-3.96769383556972e-05
-3.66277955046228e-05
-5.63312262051981e-05
-4.93902036717548e-06
-4.36225966434309e-05
-7.11329542601042e-06
-3.37034074212438e-05
-2.53011644927754e-05
-2.99374833136051e-05
-3.05369751493171e-05
-3.21757873942978e-05
-2.29279560349028e-05
-3.71549065780876e-05
-1.63446300415767e-05
-1.32466298973975e-05
-4.61047069767841e-05
-3.90754925068647e-05
-1.13052717938009e-05
-2.99860166732033e-05
-5.49057789200939e-05
-2.45979128697297e-05
-1.61837915111737e-05
-4.59066048222156e-05
-4.7301883294452e-05
-5.28997367631454e-05
-2.07888311121282e-05
-1.96376548157298e-05
-4.90953953347702e-05
-4.11311574854717e-05
-2.62478516173875e-05
-1.88250308652791e-05
-3.43327817188885e-05
-4.05001384370538e-05
-2.44046937568629e-05
-3.41506570147897e-05
-3.93753624226552e-05
-2.04951693718912e-05
-2.01561940918361e-05
-1.69042730203128e-05
-1.6610234414126e-05
-4.90008720236695e-05
-3.80000891746371e-05
-2.99822326071059e-05
-8.46719200800037e-06
-5.53905485970127e-05
-5.20680643678744e-05
-5.31811918073777e-05
-4.6085612819438e-05
-3.49471878907203e-05
-3.15255218383616e-05
-3.99674586408596e-05
-6.12728465380447e-05
-1.95319292670091e-05
-3.6677188471253e-05
-3.35629780792094e-06
-4.01026585162975e-05
-1.80679232756035e-05
-3.54864239796533e-05
-1.5087160740256e-05
-9.04901858262223e-05
-4.19384001210327e-05
-2.66766304736427e-05
-2.86754609419353e-05
-5.30365866943863e-05
-1.58019755881112e-05
-3.7568029993188e-05
-4.59487394647881e-05
-1.81021367860029e-05
-2.88779354543016e-05
-1.86368049211881e-05
-5.02837117815258e-05
-3.77440305997363e-05
-4.31393438408533e-05
-1.44378594041223e-05
-6.8876795868803e-05
-3.80358216737668e-05
-5.97351348397514e-05
-4.74856935644985e-06
-1.84237131428561e-05
-3.72830848061122e-05
-9.50783342124566e-06
3.3067218730362e-07
-3.28563600598817e-05
-3.14920001659453e-05
-3.40835607334168e-05
-6.95836041941333e-05
-1.26553541128771e-05
-4.10559457667442e-05
-5.04096328091143e-05
-5.7488638739983e-05
6.73042350050194e-06
-3.65696094815433e-05
1.53683576671277e-05
-3.40567201996821e-05
-2.62841057172007e-05
-3.8985811263488e-05
-3.89936563829839e-05
1.08717361945002e-05
-2.58366714089838e-05
-4.04655862935238e-05
-3.54511029007416e-05
-3.80494139071052e-05
-1.67102638147281e-05
-3.28999102213172e-05
-5.44223277572693e-05
-3.59437277263949e-05
-3.51393293636942e-05
-2.77042316363234e-05
-2.75398097010205e-05
-3.6606880626366e-05
-1.88933957746123e-05
1.43052914022976e-05
-2.26110582076441e-05
-3.17783083861436e-05
-3.18554232920413e-05
-2.35673364452096e-05
-1.90004292569768e-06
-2.85795799441616e-05
-3.36006349440863e-05
-6.11829392257584e-05
-6.04565918494762e-05
-4.93993630966658e-05
6.54807255064466e-06
-4.58824622487755e-05
-3.68441578941628e-05
6.64792719940106e-06
-4.54747505846776e-05
-2.53729347874835e-05
-1.26685383076243e-06
-3.64213069883561e-05
-3.41211000194497e-05
-4.58953382251722e-05
-3.73857825840053e-05
-2.21799201301461e-05
-1.08628787174316e-05
-3.32886197249799e-05
-1.59863053729608e-05
-1.41407053946692e-05
-3.92643742248133e-05
-4.72033511143062e-05
-2.07220817390335e-05
-1.37619591415281e-05
-3.8363871540951e-05
-2.20649957968884e-05
-7.25805735408506e-05
-3.25361274599311e-05
-8.2388405332702e-06
-2.89533368786949e-05
-3.94594260131205e-05
-4.20872671916478e-06
-7.52468645267145e-05
-4.80706816696383e-05
-5.32977434959485e-05
-2.90642638268025e-05
-5.99464308650873e-05
-3.47561413780255e-05
-3.11911369243504e-05
-3.59483295340869e-05
-1.04519740051402e-05
-3.92254894318476e-05
-1.65073716912989e-05
-1.95871311677087e-05
-2.96108213533934e-05
-1.78546894346629e-05
-8.75011455406355e-05
-3.35514826962161e-05
-9.72400946369757e-06
-6.77184092882576e-05
-5.14118197263507e-05
-4.5382504497183e-05
-6.79360989554753e-06
-3.42112256733382e-05
-2.48456856350233e-05
-2.247235233987e-05
-5.0560689170274e-05
1.96359815124571e-05
-1.90896324153501e-05
-5.10812553494296e-05
-1.17461761101947e-05
-2.57529860743861e-05
-2.39617608058574e-05
-2.5229801123784e-05
-4.45335491607071e-05
-8.52483820216649e-06
-2.9163122170124e-05
-4.07581983004724e-05
-3.43808227272375e-05
-4.5578285009156e-05
-3.93349051065756e-05
-1.84684876395037e-05
-4.83041210738153e-05
-2.97522992215634e-05
-1.00413927119901e-05
-2.83999974668049e-05
-2.64358404077727e-05
-3.28914127721374e-05
-8.46489603008483e-06
-5.52991841409202e-05
-2.67492579130565e-05
-3.62199504592294e-05
-3.68229307623497e-05
-2.75199857058271e-05
-4.04918085493989e-05
-1.46909669562994e-05
-7.69328914935227e-05
-1.77102732330091e-05
-5.87586998093863e-05
-2.55711970003705e-05
-3.71043482152935e-05
-4.77093342881364e-05
-3.9334661056463e-05
-5.20584924917307e-05
-4.68118551224403e-05
-2.60351704570814e-05
-9.57401390711151e-06
-2.78134843163125e-05
-1.73961522509837e-06
-2.35155192373794e-05
-3.36673682216232e-05
-3.26991290018569e-05
-3.93271897955316e-05
-4.51463713123427e-05
-4.75762918875145e-05
-1.05653626021083e-06
4.72003204911435e-06
-2.85950450484232e-05
-1.07577581048932e-05
-1.25719100921992e-05
-3.79341162347555e-06
-3.58049504532385e-05
-3.31528142295691e-05
-4.38045981394166e-05
-3.51124579637741e-05
-1.94904233333164e-05
-4.40318451719561e-05
-2.78447271270199e-06
-1.67746722610505e-05
-3.03149327288428e-05
-4.91167011394879e-07
-4.44939019025005e-06
-3.79005656003581e-05
-1.17949789856144e-05
-2.75499328711165e-05
-7.20530013200626e-06
-4.62876092429276e-05
-4.85710932065902e-05
-2.78102587568211e-05
-2.70107987443621e-05
-4.91580682750881e-05
-1.79505996332681e-05
-5.05898934142303e-05
-2.76506323436014e-05
-2.94552031624325e-05
-5.89854754188518e-05
-4.12370880818076e-05
-4.20337675114165e-05
-1.07571259164273e-05
-3.37680886481025e-05
-3.80880756705489e-05
-6.87463731880629e-05
-2.35174570129223e-05
-3.29134194360349e-05
-1.49964586248151e-05
-2.50230898625186e-05
-1.69151731572105e-05
-3.29888178638244e-05
-5.97097268919639e-05
-2.26037971371389e-05
-1.65797633397124e-05
-9.95550851018536e-06
-4.32655747200097e-05
-2.87796181021036e-06
-2.10304760844451e-05
-7.33454800297664e-05
-2.05302397527445e-05
-4.67980664102638e-05
-2.45473054457334e-05
-1.9980989494326e-05
-3.60944828550574e-05
-2.31690458299398e-05
-2.25293624733913e-05
-4.76041927372699e-05
-9.90556593717556e-06
-3.4619144474861e-05
-3.10346994105072e-05
-2.40972457582413e-05
-3.26356822653415e-05
-5.06954935170512e-05
-2.47735312838411e-05
-2.87518863705578e-05
2.04859646521243e-06
-1.73342610252765e-05
-2.27312987354497e-05
-3.13515644207589e-05
-1.18819925680027e-05
1.41529844832149e-06
-4.32724841555351e-05
-3.48715301452872e-05
3.84134685782714e-05
-2.70673760347003e-05
-1.20420611174733e-05
-7.83348362262584e-06
-3.11364073926372e-05
-2.998532568692e-05
-3.98808284032681e-05
-8.65437464063783e-06
-1.28311439202169e-05
-1.8035699484119e-05
-8.24654811456552e-06
-3.35567977828786e-05
-1.97902042465494e-05
-6.39545986950215e-06
-4.03909817088284e-05
-2.27305162285442e-05
-3.88484461851737e-05
-4.143936202648e-05
-2.82741749041624e-05
-2.25062854580322e-05
-4.66281481488695e-05
-2.22063037647499e-05
-2.23855538044431e-05
-2.40749943246105e-05
-2.14609515444638e-05
-2.06430551300473e-05
-3.74847157509797e-05
-4.96028739303234e-05
-4.96213912050243e-05
-5.84055577215652e-05
-3.92298938626966e-05
-4.69901305515986e-05
-4.36400348795351e-05
-3.81673790391298e-05
-4.37033287653097e-05
-3.28745423690565e-06
-6.02777608492859e-05
-3.15738900168692e-05
-5.62032639776783e-05
-5.04184797134275e-05
-2.948916122342e-05
-2.68694817336587e-05
-7.25810770386455e-05
-2.16661076554963e-05
-5.58729409782493e-05
-2.00197914372669e-05
2.36343171776602e-06
-1.27095462616663e-05
-1.3600057382968e-05
-2.15821803361786e-05
-2.95254327708976e-05
-4.37735179406e-05
-3.48140443084462e-05
-3.40144073113367e-05
-1.79143364136615e-05
-1.92980639224322e-05
-2.81034347858809e-05
-3.73792012839575e-05
-4.12748426976302e-05
-2.26832358547635e-05
-3.67632905591521e-06
6.46001726321776e-06
-3.83837653051507e-05
-3.16737988913602e-05
-2.07145064869374e-05
4.50199103435071e-07
-1.44032916942669e-05
-6.92942430543443e-05
-1.25173980939571e-05
-1.58614596773494e-05
-2.81608286493845e-05
-4.23652512678384e-05
3.89740050002499e-06
-3.16795378128419e-05
-2.9727434882173e-05
-7.17619023017793e-06
-5.34197203553606e-05
-1.65451887008429e-05
6.96438855086431e-07
-4.01211113379831e-05
-7.14331605033573e-06
-3.75736165186123e-05
-1.34121871829515e-05
-2.53130450635041e-05
-5.14399625755425e-05
-4.59637154220959e-06
-3.36864906144196e-05
-2.04914549355016e-05
-1.09276672427309e-05
-2.88368707208292e-05
-1.25072505242553e-05
-3.68573294423857e-05
-5.07369266120901e-06
-2.80432558720733e-05
-2.88490342587341e-05
-2.50427566551682e-05
-4.96164247574352e-05
-5.07890965206431e-05
-2.793869530692e-05
-4.55629996392396e-05
-1.51377089299496e-05
-2.7268429879278e-05
-1.49324234861286e-05
-4.18839309063923e-05
-7.22496629986499e-05
-2.06968499421805e-05
-2.89976828390325e-05
-2.31304993436815e-05
-2.55631560434625e-05
-4.57836264282781e-05
-2.9007236471128e-05
-2.46514193442345e-05
-2.63687498243378e-05
-2.10679038354882e-05
-2.56595217600901e-05
-3.92708869190847e-05
-2.82943894908436e-05
-4.26251436010357e-05
-3.74468848551324e-05
-2.67342564065809e-05
-2.01588594307165e-05
-6.12846675746923e-05
-3.36955253792043e-05
-2.74513841682274e-05
-1.17079471867161e-05
-9.92235810334184e-06
-1.82382880512701e-05
-3.20424938934786e-05
-5.17208679515123e-05
-8.30637153065069e-06
-1.84550518571123e-05
-1.6324101470738e-05
-3.07328825971205e-05
-2.13492517517733e-06
-3.48680251612333e-05
-3.33188047724283e-05
-3.64158412277572e-05
-2.35808581156944e-05
-4.87725371682191e-05
-4.69464787078274e-05
-6.04778232367791e-05
-3.25998522830192e-05
1.07301313634725e-05
1.12336089437342e-05
-5.50407597369166e-05
-2.30826751677861e-05
-3.75410549630987e-05
-3.62848917501516e-05
-4.64759582223035e-05
-2.59477974332331e-05
-9.29270591296174e-06
-2.48255608762077e-05
-4.26991426990859e-05
-2.15329212443016e-05
-3.41244400978153e-06
-4.63725554831681e-05
-5.482299386038e-05
-1.62970819292785e-05
-5.70221925823992e-05
-4.15418565594137e-06
-2.23521028302232e-05
-3.69124939227425e-05
-1.48559093867314e-05
-3.83548230380324e-05
-4.26416733178852e-05
-8.42193777991608e-06
-5.3325159197124e-05
-1.5365647692779e-05
-3.89566624733854e-05
7.17217220991435e-07
-3.77653082675864e-05
-2.66868167935712e-05
-3.7568731114124e-05
-4.69342295610456e-05
-1.90613474666742e-05
-3.3146098891158e-05
-1.18177607461156e-05
-4.76174005596245e-05
-2.053681500315e-05
-3.07852253147862e-05
-5.87176609222887e-05
-4.61875322396888e-05
-1.16657989439307e-06
-1.94815345174061e-05
-3.73056660574305e-05
-5.43217374731019e-05
-3.39449153454267e-05
-1.94397323830107e-06
-2.49827110212833e-05
-4.76611211045545e-05
-4.73222566475657e-05
-2.78767044303641e-05
-4.85960174659417e-05
-4.877434351787e-05
-2.85281290407899e-05
-3.703439849616e-05
-5.12765545794214e-05
-1.37481702574122e-05
-4.02169610741153e-05
-2.0049791388755e-05
-5.59904766541641e-05
-6.94142490770185e-05
-4.79925074949683e-05
-2.31150548181445e-05
-4.31793890452227e-05
-2.02697005318112e-05
-1.86490080090941e-05
-2.09452994904737e-05
1.22578802935075e-05
-5.74302627100134e-06
-3.97578551418866e-05
-8.33146319207169e-06
-9.98396227935756e-07
-2.75686575619286e-05
-4.75386876409445e-05
-3.88217302294306e-05
-1.58496541966015e-05
-2.48180932873993e-05
-4.68369795129139e-05
-4.92713624327413e-05
-4.03974653111264e-05
-2.75800495820581e-05
-2.91740114889115e-05
-3.68361855000093e-05
-3.36256468554668e-05
-2.98026464824193e-05
-9.53454917657427e-06
-2.61764924628193e-05
-3.14641521091136e-05
-3.2227536886876e-05
-6.03266890417316e-05
-2.509389391261e-06
-2.66984360138283e-05
-4.41200006239816e-05
-4.62821024085364e-05
-1.67412954263631e-05
-1.9973768628664e-05
-2.87140460720309e-05
-3.59193274291176e-06
-2.22687950590511e-05
-6.16813731005437e-05
-1.65133556967427e-05
-1.12686780476677e-05
-2.08459799033328e-05
-4.71535062794373e-05
-2.01748136291379e-05
-1.05569338915965e-05
-3.10429533267988e-05
-9.11108452834084e-06
-4.00781218115168e-05
-7.75842810429175e-06
-6.0285165084637e-06
-4.81691824568515e-05
-3.28505644620733e-05
-4.5818945175549e-05
-5.3032113173125e-06
-1.67621505491406e-05
-5.15505512582395e-05
-1.67440054383231e-05
-2.31851056971783e-05
8.27472671743209e-06
-2.08471068322769e-05
-3.94821529069905e-05
-3.44339790735207e-05
-4.1529751594881e-05
-4.05475372504841e-05
-4.84134458529052e-05
-5.39352656157694e-05
-2.42678973173307e-05
-3.30413515047947e-06
-2.03703702927984e-05
-3.75611603989191e-05
-1.75588302906309e-05
-5.00784200844188e-05
-6.05793841266915e-06
-3.6980712982008e-05
-6.35652532534869e-05
-2.34381441928574e-05
-6.69815198080436e-05
-7.53885163369884e-06
-3.6128347689583e-05
8.62858889662442e-07
-2.79276072006482e-05
-2.87866849331709e-05
-3.26019284691018e-05
-1.57939968559698e-05
-3.00531812999613e-05
-1.77177512424257e-05
-3.57565596322483e-06
-4.49504042069967e-05
-2.56801981309479e-05
-4.76128334569866e-05
2.24889703825922e-07
-2.95906779408301e-05
-4.17050234943246e-05
-5.46285658173804e-05
-3.21341781184054e-05
-5.97522617788394e-05
-6.23744309859412e-05
-2.28486185336141e-05
-1.422036815285e-05
-5.95557911749123e-05
-4.18454212104956e-05
-5.62589544181083e-05
-3.21208921542307e-05
-1.29279899707569e-05
-2.2453553041643e-05
-4.94172148022203e-05
-1.47425935447059e-05
-2.95184541528902e-05
-3.93413169419989e-05
1.09010320326035e-05
-3.40981395863028e-05
-2.67822854825682e-05
-2.76361015808465e-05
-3.85841925927631e-05
-3.56463586849579e-05
-2.99278002091354e-05
-7.46909285916924e-06
-3.27399890204863e-05
-2.92409324886974e-05
-2.49839967711704e-05
-1.81735756370503e-05
-6.73930145339864e-05
-3.01204076318755e-05
-2.56165214569589e-05
-1.5908737745902e-05
-3.63216505363772e-05
8.91013341441394e-06
-5.53370136734909e-05
-4.06102750555009e-05
-2.5763353679558e-05
-3.36830986813324e-05
-8.36766804259976e-06
-1.57547759925721e-05
-3.35183649056369e-05
-4.48008756588001e-05
-2.40208274097303e-05
-1.24052659801952e-05
-1.93092746187531e-05
-2.25797640620709e-05
-3.33806484176986e-05
-7.20347640598379e-05
-4.99934552549284e-05
2.36747001291283e-06
-1.05708416011539e-05
-2.35034495550305e-05
-4.56188198986354e-05
-1.59460222762589e-05
-8.29534463496608e-06
-1.52414169505891e-05
-4.22816323020819e-05
-2.10018841999679e-05
-1.82025852644603e-05
-4.06668000333048e-05
-1.50487119691244e-05
-1.53794487839051e-05
-1.99632361217719e-06
-5.94343296926753e-05
-2.22608723452224e-05
-3.13513078479119e-05
-1.31632411693734e-05
1.83039013450149e-06
-2.62606983609324e-05
-5.49835388479028e-05
-4.90826395142131e-05
-6.56910881591049e-06
-2.32515395548684e-05
-1.0359284118539e-05
-8.53001334828281e-05
-3.49548187039304e-05
-1.16516672116454e-06
-1.26064186313195e-05
-1.1147608283217e-05
-1.74453758928521e-06
-4.07030816525458e-05
2.39711071260157e-07
-2.05288285533683e-05
-4.42179515342932e-05
-4.0991394273215e-05
-1.24496285087361e-05
-4.62162423703679e-05
-2.94511901625037e-05
-6.89680670012412e-05
-6.79065329593503e-05
-3.03077561883984e-05
-3.87391970037403e-05
-3.92874871094753e-05
-1.80175557699608e-05
-2.80494613326766e-05
3.30949723932954e-06
-3.36780480285849e-05
-3.65060990004992e-05
-2.4110603260167e-05
-1.78747132475163e-05
-4.56435006075088e-05
-3.31635021375857e-05
-2.83908056038919e-06
-1.26951619918867e-05
-5.03496506817495e-05
-2.84057416002866e-05
-4.66527334120701e-06
-5.4690677362749e-05
-4.79587630963372e-05
-5.55759595580826e-05
-4.32935350337512e-05
-1.43863567918035e-05
-3.72011678164042e-05
-4.04262504288478e-05
-2.12945145905961e-05
-2.00240620376553e-05
-5.8034284238994e-05
-4.55586749497679e-05
-4.98104540709718e-05
-4.04905312127601e-05
-3.7808602203634e-05
-5.98619177287498e-06
-2.78821765683199e-05
-2.71585225503849e-05
-3.44825273949335e-05
-3.13421838922761e-05
-2.45192009812318e-05
-3.66972028840618e-05
-3.97260824747568e-05
-4.21900047712555e-05
-1.46124423916899e-05
-2.77925710787878e-05
-4.04158597039174e-05
-1.35448743986504e-05
-3.12358568573502e-05
-2.41294860105278e-05
-6.11916314851751e-06
-2.07477702030333e-05
-3.62052598424797e-05
-1.88870944704805e-05
-2.76249178911654e-05
-1.74962143291074e-05
-2.06437757707706e-05
-4.59852705393745e-05
1.84961336505586e-06
-1.55723720529168e-05
-2.42515131380328e-05
-6.05355446261683e-05
-4.09120845262807e-05
-4.12650996762482e-05
-3.11657024498699e-05
-5.30501534326636e-05
-3.97548282278781e-05
-3.96242566495966e-06
-1.1245965826634e-05
-4.34317838596861e-05
-1.16086473691864e-05
-1.54142001879113e-05
-3.5037433797316e-05
-5.41593303570342e-05
-2.23097035440092e-05
-1.16102569906504e-05
-1.99456920827982e-05
-3.288920452702e-05
-1.72080674654448e-05
-2.20005277229331e-05
-1.60635207300886e-05
-2.62478710973758e-05
-1.0052454422279e-05
-4.21224543934862e-05
-1.37536922392412e-05
-6.07979091522028e-05
-4.91750436549311e-06
-2.43772868704884e-05
-6.07053958353029e-06
-4.41422316354428e-07
-4.22022410403045e-05
-2.78820581415893e-05
-3.26268589481494e-05
-2.60511866542087e-05
-1.16493124762246e-05
-3.3079621216257e-05
-4.78130515392809e-05
-2.41966487132e-05
-3.43139210216257e-05
-1.67395126014492e-05
-8.59470998337988e-06
-6.46692680917424e-05
-1.71431045819004e-05
-3.09774615923069e-06
-2.94393147992757e-05
-3.99114757438533e-05
-1.38935912919264e-05
-4.69361298009441e-05
-6.67606205274446e-05
-4.32050675022157e-05
-1.81804589056398e-05
-2.73180011940602e-05
-4.96424712784512e-05
-5.19096743811781e-05
-2.98332366956749e-05
5.62195137186025e-06
-3.82948080674508e-05
-1.7172904478432e-05
-1.36747858544224e-06
-3.71474783678365e-05
-1.71238237157287e-05
-4.23649062003973e-05
-1.56258399224328e-05
-3.79288337668902e-05
-3.32559347697721e-05
-3.52694190952038e-05
-3.139777877767e-05
-3.38775939249023e-05
-2.57838442179743e-05
-5.56616234829365e-05
-8.00013302544535e-06
-3.82121710488877e-05
-3.8809201626847e-05
-2.61280147640409e-05
-5.08217298590016e-05
-3.6756315696746e-05
-1.70015544751656e-05
-4.11032673098799e-05
-4.79234922948136e-05
-1.87459180220917e-05
-2.80592486407791e-05
-3.81591012837233e-05
2.71336079184648e-05
-4.77700634824961e-05
-4.18530412422078e-05
-5.31782354620291e-05
-3.48580244448086e-05
-6.04939648574413e-05
-1.64418827886377e-05
-4.70602239395522e-05
-7.58188074157204e-06
-5.5914356023824e-05
-1.59203451277295e-05
-1.99876745188372e-05
-2.49957342539395e-05
-3.66336918580375e-05
-1.96776376858379e-05
-4.53899133266954e-05
-4.61895013433885e-05
-4.31755550481029e-07
-1.95573511986506e-05
-3.75676465559846e-06
-2.82610533559131e-05
-2.56699863253816e-05
-4.87706630790364e-05
-3.95593396965242e-05
-4.4810853900624e-05
-1.81547709118006e-05
-3.49088743317545e-05
-2.26938694032853e-05
-1.16677436565745e-05
-1.63893017009123e-05
-4.05632469451456e-05
-6.08317760157892e-05
-1.78030794120756e-05
-1.52752530176391e-05
-5.1392027909145e-05
-1.74224606819077e-06
-1.81731954636896e-05
-1.89519461480267e-05
-3.84930886679645e-05
-3.652343178265e-05
-3.00310985903324e-05
-5.8569495100964e-06
-4.61431620491081e-05
-1.55642801188585e-05
-4.09703389843849e-05
-5.2661419402289e-05
-2.48608605729401e-05
-2.80055604048247e-05
-2.40748009670217e-05
-7.78865590740762e-06
-2.5520350906392e-05
-5.82990187684894e-05
-2.32783534795675e-05
-2.54147702834339e-05
-1.71381408500894e-05
-1.18173104271688e-05
-2.59421628685244e-05
-4.78656585606479e-05
-2.5920617391531e-05
-3.84973160956349e-05
-4.56134614893515e-05
-4.37526987027587e-05
-3.77165398985623e-05
-3.83489296237621e-05
-1.20105618174141e-05
-9.38055151023893e-06
-2.65530228400512e-05
-3.32559463616972e-05
-1.95532916306082e-05
-3.85549656524985e-05
-2.27565795009793e-05
-7.38161531950356e-06
-2.41575100834427e-05
6.58668630383709e-07
-2.38839620027693e-05
-2.47897069713987e-05
-4.48379161267135e-05
-1.71907954605783e-05
-2.76482779357594e-05
-3.46441204916133e-05
-4.12919104758216e-05
-3.24219439664564e-05
-6.12741298018213e-05
-2.7156473427633e-05
-1.85569362476207e-05
-3.98697302174248e-05
-4.56079980357641e-05
-3.28400399227079e-05
-3.2852363880964e-05
-2.42406537205811e-05
-2.24273873300151e-05
6.63748157721001e-06
-5.15991523361271e-05
-3.6798671764982e-05
-3.2838179289876e-05
-5.05773648039274e-05
-3.8051461882748e-05
-1.25713178793462e-05
-2.65400206980187e-05
-2.97088686155548e-05
1.06323375139346e-05
-3.98408711733363e-05
-7.41932129658571e-05
-4.34538728138204e-05
-3.56851509844691e-05
-4.60453102626396e-05
-2.4126004494065e-05
-5.17571748776427e-05
-3.83255050288885e-05
-4.41822204903736e-05
-2.74813679141923e-05
-1.2578570847112e-05
-2.60926325839038e-05
-3.75508810538378e-05
-4.55837961923734e-05
-3.15478429553796e-06
-1.26604138748432e-05
-2.91920741877923e-05
-4.76724818093218e-05
-5.07900871790802e-05
-4.22072838383938e-05
-4.15130366738464e-05
-3.48554878527003e-05
-3.43328758272569e-05
-3.17213343443358e-05
-1.32254568972979e-05
-1.45007509276991e-05
-3.98797431984454e-05
-3.72483112025346e-05
-2.59771875092377e-05
-4.57527151424771e-05
-1.74842086835323e-05
-1.58585555142728e-05
-3.89533972277716e-05
-7.70814246259216e-06
-5.36321807404764e-05
-2.9279825523533e-05
-7.59879328249422e-06
-2.32665845098607e-05
-3.35559047825863e-05
-4.13295236332651e-05
-1.64988460201779e-05
-2.00247853289635e-05
-3.0571489187997e-05
-2.37509273137896e-05
-4.46788136021059e-05
-3.44671906834013e-05
-1.95824988044284e-05
-3.57002622209639e-05
-5.03262888739425e-05
-1.49262415801685e-05
-6.57203712102358e-05
-2.78896744037443e-05
-2.53817517329751e-05
-3.65527384614649e-05
-1.26484134600626e-05
-3.96181514049127e-05
5.95298281293542e-07
-5.66405410390603e-05
-2.65578386458479e-05
-1.79253370744092e-05
-1.59570122755545e-05
-1.81859529550862e-05
-3.15593727391643e-05
-5.28443853765535e-05
-3.55883780533044e-05
-3.24157585844122e-05
-4.15984664250614e-05
-3.16691171712123e-05
-7.95422169672387e-05
-2.50028006315902e-05
-1.07534969533299e-05
-2.7351501348264e-05
-2.17742070320056e-05
-3.1735526989801e-05
-1.33182191130198e-05
-6.80206033772881e-05
-6.44772623453636e-05
-1.09084330651811e-05
-1.86431163018508e-05
-3.29814361781628e-05
-2.4361168556694e-05
-9.70021992147986e-06
-3.47894471076887e-05
-4.37952163634385e-05
-1.63071144722103e-05
-3.87464613560924e-05
-2.77945561744775e-05
-5.32198089345883e-05
-2.18320826282967e-05
-1.79898257636157e-06
-2.70360277435502e-05
-3.78537183508195e-05
-2.9475751569112e-05
-4.30621116180161e-05
-4.23044879524629e-05
-4.15468761824301e-05
4.46393460064262e-06
-9.75622152256689e-06
-2.45487655087599e-05
-2.51863660230169e-05
-3.05643896242452e-05
-5.14084735405291e-05
-2.01648551459402e-05
-3.69419582337068e-05
-3.0566505868893e-05
2.41979260464708e-06
-3.18583122646941e-05
-4.4560665733299e-05
-1.58433452416107e-05
-6.93673207829037e-05
-4.63839216124628e-05
7.16772527196914e-08
-5.19048765594852e-05
-4.83269909707834e-05
-4.78107418574483e-05
-2.96648108205128e-05
-3.6599235287486e-05
-6.88078066904714e-05
-4.25330547431974e-05
-1.20322779643072e-05
-2.07935364739998e-05
4.31782075692093e-06
-2.8396256937813e-05
-4.81465318629207e-05
-3.05065321530847e-05
-1.2194957015914e-05
-6.69952012803043e-06
-1.3483558045342e-05
-2.33265589506893e-05
-2.64726065866251e-05
-1.63735213863182e-05
-2.7153611543245e-05
-5.32693763664942e-05
-4.57302987780599e-05
-3.95019743803173e-05
-5.77451946851392e-05
-6.01860528683579e-05
-4.11804995362638e-05
-3.419319327515e-05
-6.0976806365871e-05
-4.52671684331644e-05
-1.73935659983156e-05
-5.95985094734974e-05
-6.26984090042558e-05
-1.78516465994425e-05
-5.58564188492318e-05
-1.10760272118286e-05
-4.71072926618079e-05
-6.57063389754631e-07
-2.12270221176842e-05
-4.20178395170973e-06
-4.79316238572281e-06
-4.74532980879769e-05
-3.46013332221964e-05
-3.60487727819851e-05
-4.10895001183421e-05
-2.42860737184902e-05
1.97498920023602e-06
-4.24150149140445e-05
-1.66545065409447e-05
-5.79117678787471e-05
-4.02235540767497e-05
-2.49884264401939e-05
-1.80042913680794e-05
-5.04738587493733e-05
-2.88388792455822e-05
-2.24789617731924e-05
6.8345236973664e-06
-4.82139122873564e-05
-1.75703273680719e-05
-7.23612514648396e-06
-2.44325521621393e-05
-7.42093140915333e-05
-1.50281830761178e-05
-1.04599115781262e-05
-2.02047630708063e-05
-4.27859013914975e-05
-1.49550269674165e-05
-1.86052989697995e-05
-3.38706439049015e-05
-2.08916581938273e-05
-3.3916879898726e-05
5.33903911331787e-08
-2.55734955474664e-06
-1.52513899337449e-05
-2.02918143433339e-05
-1.85172189346781e-06
-5.28698368932006e-06
-4.57812108565317e-05
-3.46580708283912e-05
-3.71436366328395e-05
-1.28177876848684e-05
-3.68295079917187e-05
-2.27556233913912e-05
-1.45344726637118e-05
-2.22380492829139e-05
-5.78271277045095e-05
-4.09796783539596e-05
-1.60859970132056e-05
-4.75661424605468e-05
-6.69007891192228e-05
-4.07878118476011e-05
1.3355466676038e-06
-4.02836567426891e-05
-2.14748674860058e-05
-3.9964401103931e-05
-2.17039770100004e-05
-5.91707011674607e-05
-2.88092247265816e-05
-2.96252296246013e-05
-4.74377560460207e-05
-5.26569453372964e-05
-1.8556492011367e-05
-5.05390959225563e-05
-3.89230278119863e-05
-4.11093242116665e-05
-1.89519871990479e-05
-2.13609032440351e-05
-2.08721529255415e-05
-2.69521521817558e-05
-1.90079926141293e-05
3.85393931779014e-06
-2.46160222593347e-05
-7.03646307440442e-06
-4.56329700396584e-05
-3.07841689088542e-05
-1.85176976936447e-05
-1.9087840791399e-05
-2.06537421395844e-05
-2.29515235270138e-05
-3.86352120110433e-05
-5.31828573124073e-05
-1.23887691627495e-06
-5.66320094086526e-07
6.59666192033717e-06
-3.74732449889783e-05
-4.67567107901795e-05
-3.03691339752242e-05
3.09089296396201e-06
-2.18706730463473e-05
-4.4194749122941e-05
-3.21908999610648e-05
1.10490588587814e-05
-2.52109070506927e-06
-1.81827696757269e-05
-3.04163635102257e-05
-2.01939793066246e-05
-4.39460846027741e-05
-4.59230935499537e-05
-3.28233105078642e-05
-1.25308247205127e-05
-1.85586166475711e-05
-3.01298630957878e-05
-3.82991155469104e-05
-2.8660055832987e-05
-1.81049287551212e-05
-2.12891396650685e-05
-4.85921761411006e-05
-4.93071166079246e-05
1.59195316420653e-05
-4.31576765166638e-05
-1.97793602241811e-05
-3.68350909495792e-05
-7.42832130761208e-06
-2.08740378274097e-05
-4.86703615896851e-07
-3.8052657747142e-05
-4.73343939732659e-05
-4.06749200515313e-05
-1.80121818597555e-06
-4.04765959036038e-05
-2.26496935347401e-05
-2.05544134398165e-05
-2.58160632020121e-05
-4.34149327170222e-05
-3.1375497692445e-05
7.10427343417545e-06
2.07481948781334e-06
-4.78543749860293e-05
-2.8716718158199e-05
-1.24109752816243e-05
-2.37960148916714e-05
-4.35843541609712e-05
-6.17346674092761e-06
-1.51697054669939e-05
-2.74366322682581e-05
-4.45067540661786e-05
-1.73453690136054e-05
-4.16114739300397e-05
-2.77686333424857e-05
-3.11420895075775e-05
-3.05325470085183e-05
-1.43820067343607e-05
-1.85208187693801e-05
-2.80275900205644e-05
-2.35827365047075e-05
-1.45005399714585e-05
-1.82715107275466e-05
-2.30901197101897e-05
-4.15179215151063e-05
-3.21510994188118e-06
-4.30665750593492e-05
-1.40513768331023e-05
-2.85265714804011e-05
-5.07874958387572e-05
-3.16923739331594e-05
-8.07788163965959e-06
-2.319020226626e-05
-2.04541923764615e-05
-3.74481817872321e-05
-2.35383779763393e-05
-3.53445312917796e-05
-2.64016520290127e-05
-3.58108116047251e-05
-1.80727529177768e-05
-2.24181328347316e-05
-4.46641953790528e-05
-1.94801853055426e-05
-7.45976525562024e-06
-3.5495135527561e-05
-2.66196265971513e-05
-2.05702610021197e-05
-1.78527529413883e-05
-5.13833441677086e-05
-3.44453484638657e-05
-2.23919858859709e-05
-6.62326288373737e-06
-3.79901410391342e-05
-2.31264790562345e-05
-4.82481177943087e-05
-1.34135189165916e-05
-3.43707437253284e-05
-7.64274161969745e-06
-8.76326573877072e-06
-4.96853189609417e-05
-3.73180142126167e-05
-3.06085046124788e-05
-6.22448798967126e-05
-1.96138551859071e-05
-4.26973552553688e-05
9.04758781910862e-06
-2.62609018974203e-05
-9.88300240473654e-06
-2.40607499587333e-05
-3.9013742285293e-05
-3.43064572768327e-05
-1.61729046331043e-05
-4.61886435529065e-05
7.087475065397e-06
-2.40184766969298e-05
-3.21377939637641e-05
-1.32820635363335e-05
-1.57070291026947e-05
-3.97877491787543e-05
-4.09040028058479e-05
-3.29457356335568e-05
-1.24618302843026e-05
-1.40298263463715e-05
-4.78242174044404e-05
-3.18771639635087e-05
-5.20158460520966e-05
-1.41923012113315e-05
-3.63608463818026e-05
-2.62728260608019e-05
-3.03686990381099e-05
-3.94871926018239e-05
1.37224717267329e-05
-3.67257775164256e-05
-5.41762023733305e-05
5.56007813209936e-06
-2.39474782503823e-05
-3.65898741360357e-05
-6.22163137175295e-05
2.48723877300171e-06
-2.29158499233424e-05
-4.27513613594862e-05
-2.77388900305406e-05
-1.88010913591472e-05
-2.48415301218551e-05
-6.67193638798576e-06
-3.96530938664178e-05
-8.45877358984938e-05
-2.76259679154971e-05
-2.8501548771866e-05
-4.78307525945844e-05
-2.89943941783298e-05
-5.05379661270235e-05
-2.19882419218298e-05
-4.92452226318494e-05
-6.2119884912537e-05
-8.81270953720829e-06
-1.64579468672205e-05
-9.48993011785181e-06
-1.94500518445392e-05
-5.49106050816669e-05
-2.7904821412885e-05
-9.02836325509852e-06
-2.07872087636563e-05
-9.70778988123092e-06
-3.19593034434665e-05
-6.84509402169638e-05
-3.90197627594135e-05
-5.62041463355076e-06
-4.27099995155585e-05
-2.87978534424759e-05
3.54868027984856e-06
-3.29052243749667e-05
-7.03866197068221e-05
-6.23324994171917e-05
-7.16339405685655e-05
-4.05539165857041e-05
-4.6676557305546e-05
-3.06400644036866e-05
-3.42038237942726e-05
-3.9878221122904e-05
-1.90427804119169e-05
-3.83190041064682e-05
-4.31263990143558e-05
-3.11118367655376e-06
-2.99790542933047e-05
-2.153168711222e-05
-1.63958451687095e-05
-1.17216637260199e-05
-2.53776422858288e-05
-3.77972593505841e-05
1.24886547134373e-05
-3.5054486979164e-05
-2.81207046872083e-05
-5.64878762967994e-06
-9.2352436480698e-06
-2.63142588033495e-05
-5.03899565406427e-05
-1.59809382784945e-05
-4.00609393889524e-05
-2.18336741793458e-05
-2.45220676101137e-05
-2.20672995679127e-05
-2.6399168905265e-05
-5.39668841187738e-05
-4.30325296484847e-05
-2.02327576395441e-05
-3.68314796199529e-05
3.2645780233075e-06
-2.03428679754587e-05
-4.04677435468679e-05
-1.99473826710077e-05
-2.12362610923488e-05
-1.40651862958536e-05
-4.91262983224308e-05
-1.82132703999655e-05
-3.17442400279671e-05
-7.8114266276509e-06
-3.2973956752199e-05
-6.29896258967049e-05
-3.72057759637365e-05
-1.89852963869976e-05
-3.67225127535209e-06
-3.99396264430741e-05
-3.93247319735586e-05
-6.2230668507151e-05
-4.0076227548185e-05
-5.1473851817377e-05
-2.19063304343996e-05
-3.7980667631189e-05
-4.89464305837786e-05
-2.7221996182914e-05
-2.78928740442114e-05
-3.72292138614545e-05
-5.77989946767863e-05
-2.83317129558234e-05
-1.95243778314931e-05
-4.04907539836858e-05
-5.92588311325383e-05
-3.08664564769713e-05
-1.48610426489109e-05
-3.18288457627058e-05
-5.00292105605686e-05
-4.75043516241542e-05
-6.38121723503748e-06
-3.34599445081154e-05
-1.14267117788172e-05
-1.15694878814203e-05
-1.58803831525799e-05
-6.37582414228403e-05
-1.6501857718368e-05
-3.30886946822537e-05
-5.31838932046945e-05
-5.0927118319092e-05
-4.36568038828971e-05
-3.11081242874734e-05
-4.01133498855525e-05
-4.39907133362387e-06
4.37851673102833e-06
-4.8493190779903e-05
-3.20872104399813e-05
-2.02805416279366e-05
-4.14214391508754e-05
-3.98505898414976e-05
-1.56182685148165e-05
-3.61842070928115e-05
-2.4183886186856e-05
-1.57225071445382e-05
-3.60160108118475e-05
-2.40644672486594e-05
-4.36822458902191e-05
-2.8596563280428e-05
-1.49878645459342e-05
-2.21584358789815e-05
-4.36651711132258e-05
-5.53902476552793e-05
-1.83501863120948e-05
-3.64686008993374e-05
-2.70912411122391e-05
-1.55725253758995e-05
-5.3171880195792e-06
-3.53778479909924e-05
-5.2351668276252e-05
-3.48477317926339e-05
-4.17744919210175e-05
-5.9532263394701e-05
-5.41234197732698e-05
-2.75120499606407e-06
-2.74046660697471e-05
-3.33005961470485e-05
-5.19676241215539e-05
-3.91738405711151e-05
-1.47906882869529e-05
-5.50043265591126e-05
-3.94670434168404e-08
-3.70886504970649e-05
-3.81170903958746e-05
-3.35823297981705e-05
-6.56900725798279e-05
-6.04409632874688e-05
-2.79964529253744e-05
-5.39681908676219e-06
-4.33536818185698e-05
-2.20932464093317e-05
-8.20018133085471e-05
-1.96664193287185e-05
-2.08498065041141e-05
-1.11437577311489e-05
-3.29264104647122e-05
-2.79144056448776e-05
-4.70738294070249e-05
7.68422330375444e-07
1.39001539531398e-07
-1.60089114339344e-06
-4.83861119835039e-05
-2.12774013057614e-05
1.22237556726697e-06
-5.30050392480823e-05
-5.29876744658881e-05
-1.98682369079358e-05
-1.87494297633841e-05
-2.92540492808117e-05
-2.2527174707865e-05
-3.6966043555477e-05
-1.876866236336e-05
-2.02628548575086e-05
-4.60296399006724e-05
-1.83483368781137e-05
-4.50423777456796e-05
-3.59933849217047e-05
-1.30461165188544e-05
-2.75683302901013e-05
-1.85441429686272e-05
-4.40297923382545e-06
-9.91461188264397e-06
-3.71043091333576e-05
-1.29306416099805e-05
-4.71018080849323e-05
-2.73627431628519e-05
-2.58611026998609e-05
-1.38486790882264e-05
7.40917312864983e-07
-4.35772022798303e-05
-1.09949178161658e-05
-5.61788203603048e-05
-1.89071673193756e-05
-1.39019253492473e-06
-3.44932419984243e-05
-2.7562385053849e-05
-3.0567554863429e-05
-9.69055000424926e-06
-1.41354416465118e-05
-4.03405651853596e-05
-2.39871472487035e-05
-3.76510175789012e-05
-6.64039949669396e-06
-2.89438784900852e-05
-1.07917980595432e-06
-3.32171550795462e-05
-1.79290715213625e-05
-3.40133613485498e-05
-2.54299388565658e-05
-2.45347753745033e-05
-3.06791898284309e-05
-3.17171275129047e-05
-2.71642839977543e-05
-1.16039452310722e-05
-1.74288100045337e-05
-1.96880618616743e-05
-4.21717892192467e-05
-4.49727184358633e-05
-2.78635734578484e-05
-1.7952953033993e-05
-1.94907038708967e-05
-3.85739595935354e-05
1.02403840251535e-06
-3.06088583153562e-05
-6.02195396247412e-05
-6.45369089882263e-05
-3.3316949020456e-05
-4.83958476077307e-05
-2.96068308638275e-05
-3.55664603389849e-05
-5.12094859765594e-05
-6.92231834210486e-06
-4.43951272803223e-05
-2.62710702610516e-05
-4.78742374561179e-05
-3.55246716460394e-05
-4.07954536060019e-06
-3.12282982967112e-05
-4.24333248000175e-05
-2.26668930108468e-05
-3.57522057482701e-05
-2.02956016225097e-05
-3.69591293430604e-05
-2.28157371941209e-05
-2.81447002302292e-05
-4.52571236829094e-05
-3.5456305740433e-05
-2.03461130517996e-05
-2.01582494598023e-05
-1.98627525031994e-05
-6.43737327495421e-05
-6.94941803731733e-07
-1.21321066234736e-05
-4.82041859085515e-05
-6.07029075477347e-05
-7.9174638302276e-06
-3.29606640649508e-05
-4.18653586035028e-05
-1.97665511561684e-05
-7.49550705645203e-06
-4.13257105813036e-05
-2.03250446737258e-05
-3.48819295346313e-05
-2.01564140770627e-05
-2.5199279347331e-06
-2.23682107048139e-05
-5.38481137869925e-05
-1.66595523327964e-05
-5.23828330017341e-05
-3.73838836623672e-07
-3.3491224170346e-05
-2.74585086481539e-05
-1.01824606310646e-05
-3.5268318456843e-05
-4.17697697898157e-05
-2.22347662070903e-05
-1.59462825612432e-05
-3.07895223780125e-06
-5.28869944386857e-05
-4.10695514261187e-05
-4.47375464631923e-05
-1.54949759278479e-05
-4.41615256582591e-05
-4.419122597659e-05
-4.46265025711892e-05
-2.38743287627618e-05
-4.29240407089423e-05
-8.8228730228302e-06
-3.4068497829718e-05
-2.09240979563547e-05
-6.18147056892806e-05
-4.24899158323756e-05
-2.11933915845336e-05
-1.43252126099267e-05
7.83439473176585e-06
-1.82653029170149e-05
-4.90569215178682e-05
-3.63707695883244e-05
-1.92251666693845e-05
-3.31484808082307e-05
1.41612980053266e-06
-1.69992679222301e-05
-3.30685011665702e-05
-3.77023123832432e-05
-4.28343951318584e-05
-6.10039856104244e-05
-3.33649789899187e-05
-3.41067904183592e-05
-2.9013176454456e-05
-1.73001658909104e-05
-2.82080797990391e-05
-2.43661240053437e-05
-3.92992522011338e-05
-4.78509401712483e-05
-3.4612031441636e-06
-3.09484853399178e-05
-4.95475374540453e-05
6.24615853080084e-06
-3.60100572262273e-05
-2.36786030461352e-05
-2.22016021966754e-05
-3.49852464729099e-05
-4.18282812980562e-05
-4.17950067477553e-05
2.66377124518345e-06
-2.01058399753324e-05
-4.9050888148031e-05
3.49426758254071e-06
7.62692657597939e-07
-3.20034527497599e-05
-2.64595399762214e-05
-3.02544233797744e-05
-1.77170896182622e-05
-3.49883369281857e-05
-2.51076336649315e-05
-3.05551238600185e-05
-5.28232082031052e-05
-2.6945889970329e-05
-1.18243832294241e-05
-1.67595425758723e-05
-2.26882060515104e-05
-2.7885740271599e-05
-3.5613223380339e-05
-2.71531343746185e-05
9.69995639028995e-06
-3.6644736439294e-05
-3.53762080697341e-05
-2.75622435163668e-05
-4.05826115201751e-05
-2.29941695019531e-05
-6.9182625478972e-05
-5.09230160767766e-05
-5.5281410396859e-05
-1.92396120895677e-06
-3.44140961072443e-05
-4.09145647550091e-05
-2.00183302602873e-05
1.42636095355444e-05
-4.66398823653139e-05
-4.88646576805914e-05
-4.15168251942871e-05
-3.51927001524248e-05
1.82077779741296e-05
-3.27525726448601e-05
-5.1545786286406e-05
-3.56892643461651e-05
-4.38594926542469e-05
-2.4800527308497e-05
-2.87051931006299e-05
-4.19674952011801e-05
-6.06325227646729e-06
-6.17957512525049e-05
-2.04328324935434e-05
-3.9972282884446e-05
-4.45482591087862e-05
-5.44409004431104e-05
-4.18890279806728e-05
-1.7128457760273e-05
-1.81255614879082e-05
-1.54745694531912e-05
-4.04069202734845e-05
-4.09711402802418e-05
-4.99328491005071e-05
-3.93259379903359e-05
-3.06648854566567e-05
-5.9219132421775e-05
-3.74155159573274e-05
-2.15515751106807e-06
-5.66121367776926e-05
-3.23683969597189e-05
-3.66630110109756e-05
-2.8322037855449e-05
-3.4100930677996e-05
-2.38947902136647e-05
-3.67197272077797e-05
-1.23317816189613e-05
-2.88501851435103e-05
-1.11257309460166e-05
-2.69765661036415e-05
-3.02972677529222e-05
-4.14336565034032e-05
-2.60015944626083e-05
-2.3749816887391e-05
-4.50124236209772e-05
4.99226960502204e-06
-4.63515123678917e-05
-2.45322202707402e-05
-2.55191401705785e-05
8.28088599123309e-06
-3.09008546017555e-05
-3.57069503841553e-05
-7.46073630751516e-05
-5.25196824568636e-05
-7.5478948114464e-06
-4.19931697049761e-05
-2.60048074473783e-05
-3.20709341136281e-05
-4.81186733528387e-05
-2.4110115187829e-05
-8.44419738382184e-05
-4.62690997349146e-05
-3.21168390650805e-05
-1.00919049298415e-05
-4.47219655358546e-05
-6.20393141264187e-06
-2.06783416800811e-05
-2.10278444975597e-05
-6.68165981493981e-05
-5.70523001334952e-05
-2.59930720581624e-05
-2.74037651916793e-05
-1.18876502939602e-05
-4.50494131990738e-05
-4.77611043928287e-05
-1.37078677154072e-05
-1.08551262933823e-05
-4.2223919747802e-05
-1.9765193148492e-05
-2.91944855834235e-05
-3.40765720624086e-05
-5.07004390402499e-05
-1.77586856666137e-05
-4.66914975910286e-05
-4.67636322510595e-05
-2.12929030496728e-05
-4.94324876237912e-06
-4.36339042730571e-05
-5.16086571262723e-05
-8.77641546128528e-06
-2.69023187296057e-05
-9.38293545357353e-06
-4.91164155447361e-05
-4.32220318969607e-05
-3.5418318435974e-05
-3.72036065808111e-05
-4.16149465690904e-05
-3.32132111352201e-06
-4.10256369165142e-06
-3.51789151347659e-05
-4.45653311323176e-05
-4.10276578498591e-05
-3.71454581521286e-05
-1.24237597700617e-05
-3.94868545465362e-05
-2.25511818851809e-05
-8.88261360177019e-06
-2.53430000998787e-05
-4.92811703472703e-05
-2.1623312264448e-05
-4.00576560743151e-05
-1.53511778332147e-05
-2.67645715608278e-05
-3.88477016172017e-05
-4.14081906526572e-05
-2.04077018690337e-05
-7.02866970036295e-05
-3.36711768358387e-05
-2.71845415946951e-05
-2.34092977348617e-05
-1.62097470469861e-05
-2.52301743990719e-05
-2.62013641354428e-05
-5.97651644535505e-05
-2.74924118568508e-05
-1.64423911096516e-05
-2.86624920540639e-05
-4.22914404313975e-05
-2.79780607794038e-05
-2.81714698368569e-05
-3.0066752957873e-05
-3.57238371327556e-05
-2.92433205052252e-05
-6.69385494833606e-05
-4.154731894434e-05
-2.41068477524275e-05
-2.17078777744439e-05
-7.8924808561619e-06
-4.19541248453685e-05
-2.19694254722982e-05
-3.15140390084004e-05
-4.44637856192386e-05
-3.41579403975634e-05
-3.94919170026062e-05
-4.23220588599866e-05
-1.29715283402017e-06
-3.85244952643997e-05
-4.04695119690587e-05
-2.47481552291283e-05
-3.10557742406713e-05
-6.38384948666349e-05
-5.0920198402392e-05
-4.98810752619485e-05
-1.21738587734651e-05
-2.87981405490774e-05
-3.11242027361106e-05
-4.1061951917655e-05
-1.41136953598841e-05
-5.96141912800524e-05
-4.49934798861104e-05
-3.07930676001711e-05
-1.33267814051999e-05
-4.95788672294852e-05
-2.27044399310182e-05
-3.18265249342827e-05
-1.04754810218086e-05
-2.94379982398628e-05
-4.94885035176452e-05
-3.06343088089229e-05
-4.16722095028148e-05
-1.97215374928651e-05
-3.87087202875325e-05
-1.82579205522907e-05
-2.40989771672531e-05
-3.63449010028699e-05
-3.24886981967572e-05
-4.47945345857245e-05
-2.31187000761503e-05
-8.06512644642458e-06
-2.35996048702212e-05
-2.7089301091327e-05
-3.10550824459547e-05
-3.78120302652185e-05
-2.67135565827883e-05
-1.69764495228622e-05
-9.29587056487116e-06
-7.31972308502679e-05
-3.32999489773843e-05
-2.61893047304571e-05
-1.78642870731226e-05
-3.68680512613728e-05
-3.6253918872196e-05
-3.75239927616923e-05
-3.41751346097169e-05
-2.94610136379027e-05
-5.0696742329008e-05
-2.93182163449383e-05
-3.70451076151571e-05
-4.12297659606064e-05
-2.5520743203883e-05
-2.87929127057751e-06
-6.03972300222701e-06
-1.53594521907873e-05
-2.12021905339202e-05
-1.97648818087391e-05
-7.25024918841698e-06
-5.75482516730126e-05
-4.77444948017345e-05
-1.70784135751791e-05
-1.9449516042144e-05
-2.88278081134591e-05
-3.58060970546317e-05
-5.20716761229907e-05
-1.49700883627585e-05
-1.21791393067831e-05
-3.48988770358681e-05
-6.09065522878963e-05
-2.83080738908437e-05
-2.15491777902995e-05
-6.45821293793562e-06
-4.33392596258037e-05
-5.07122270157365e-05
-3.37374188404701e-05
-2.94597247653049e-05
-3.68597551265522e-05
-1.69572237857733e-05
-4.9784010979259e-05
4.60950126846856e-06
-2.06949954237711e-05
-6.36352694146558e-05
-3.32169475807873e-05
-1.59037259372811e-05
-2.95885101362796e-05
-5.0363514583415e-05
-5.92982317737027e-05
-2.24720180174824e-05
-2.55119752987795e-05
-4.0165494132805e-05
-3.41714422954221e-05
-2.59306412704251e-05
-3.04141294462813e-05
-2.24352049659837e-05
-3.99800472606688e-06
-3.72935339001218e-05
-5.18776958518064e-05
-7.16318553691457e-05
-1.72747680489375e-05
-1.31821820855262e-05
-2.82098842597297e-05
-1.27009073555244e-05
-4.39733847616317e-05
-4.66133369662344e-05
-3.11843598178134e-05
-3.49006299885436e-05
-4.34408912211253e-05
-3.77470023289246e-05
-4.27401459554933e-05
-3.28683969748873e-05
-1.97273564837125e-05
-4.9355181781052e-05
-2.52466281280415e-05
-5.45469003154889e-05
-1.3780046586377e-05
-3.99902873417243e-05
-1.22267147332062e-05
-3.95555888348314e-05
-2.64512955682221e-05
-4.22944244353407e-05
-2.39981555580615e-05
-5.91589680704284e-05
-3.45462974151e-05
-2.27859076017326e-05
-4.81573435773384e-05
-1.73967094398619e-05
-2.89988199048273e-05
-4.56982666651831e-05
-4.03202269010372e-05
-3.60579555310269e-05
-7.27894327148969e-05
-1.83889729534389e-05
-4.18876962308653e-05
-1.34733563232125e-05
-4.67852841052359e-05
-1.67349573908668e-05
-1.98592962289946e-05
-4.04426281126142e-05
-4.92541269893488e-05
-4.51057205229963e-05
-8.9199457391451e-06
-1.02929172133716e-05
-9.21358939256728e-06
-4.53926986425101e-05
-3.5276844149677e-05
-1.28482293060386e-05
-6.09358784065281e-05
-3.08226264867116e-05
-2.08457069179661e-05
-5.74336146896864e-05
-3.68108116077395e-05
-2.31185619515983e-05
-1.80464366761297e-05
-2.52170948090033e-05
-3.26606540727136e-05
-4.3245226019971e-05
2.65805862842192e-06
-3.19181267536709e-05
-4.06925479720341e-05
-2.32194815653473e-05
-5.49726659080365e-05
-3.13928498908348e-05
-2.16553011599873e-05
-4.34030305089695e-05
-1.54959771795394e-05
-3.38957782507912e-05
-2.59432319111277e-05
-1.36598071382396e-05
-6.13748995883583e-05
-1.0126476919142e-05
-4.76129080992697e-05
-2.564031171167e-05
-2.31708315587263e-05
-7.79232011348935e-06
-4.67060250025461e-05
-4.37444145538774e-05
-5.45088293508603e-05
-2.22293747912629e-05
-3.80549362541349e-05
-2.7568587604351e-05
-5.4729004214292e-05
-5.32295288670551e-05
-3.25941200304762e-05
-5.63112455483109e-05
-2.56747004579311e-05
-4.80729729317354e-05
-4.39961169365041e-05
-6.2450679108582e-05
-3.43969351554259e-05
-5.4817689823493e-05
-4.61573392593679e-05
-3.3846435445684e-05
-2.83601426408319e-05
-1.74498942832752e-05
-3.24289972071416e-05
-1.17750422015195e-05
-6.71093727676296e-05
-3.53616915842685e-05
-3.09675212865752e-05
-3.0585227518694e-05
-1.11499255733788e-05
-4.40241215334928e-05
-3.62917027268398e-05
-4.32717599108064e-05
-3.04232017645472e-05
-3.5265119826417e-05
-3.02766560975961e-05
-4.28306413537242e-05
-2.89776283878478e-05
-3.76868049645879e-05
-5.23939532340794e-05
-4.22566536060562e-05
-5.00922017692238e-05
-5.6627708753193e-05
-2.68371193732866e-05
-1.02845473699486e-05
-4.47315775710161e-05
-5.00745520838075e-05
-1.05811169432036e-05
-3.17515611088849e-05
-1.67385492057967e-05
-6.616666314724e-05
-3.28263174965671e-05
-4.25133665878947e-05
-4.21757409643231e-05
-5.57639467925211e-05
-7.48125737526773e-05
-2.99707444352031e-06
-3.27866909365898e-05
-3.10658604089103e-05
-3.80488121095614e-05
-3.89464950957716e-05
-2.3996243221063e-05
-4.03619062494665e-05
-1.92041834721557e-05
4.95026833383808e-06
-1.51655362362901e-05
-3.26434857552596e-06
-3.49456762020429e-05
-1.31263653255455e-05
-3.58206045820128e-05
-2.34283924843145e-05
-9.15413528414878e-05
-1.1351812256025e-05
-1.81133343592796e-05
-3.97361921389262e-05
-3.37761589843127e-05
-5.46660580815858e-05
-4.57581593107235e-05
-2.58340593771368e-05
-8.37199831306959e-06
-2.98335399752383e-05
-4.87429208367959e-05
-9.52997127138826e-07
-2.84385703368751e-05
-3.18577941547338e-05
-3.50461978235773e-05
-1.49001613505455e-05
-3.42182746075739e-05
-3.23899469391282e-05
-2.99699103497652e-05
-1.74624593636656e-05
-2.10408922327553e-05
-2.03828860210503e-05
-3.35208112662246e-05
-3.62313531678127e-05
-2.93830399642352e-05
-4.03794598403731e-05
-4.34667997175507e-05
-2.89804025226027e-05
-3.98380237244052e-05
-3.04356634816e-05
-2.07205694896919e-05
-2.2504418582452e-06
-4.00872826483502e-05
-5.77536861926964e-05
-5.27878461405032e-05
-1.91796984410081e-05
-1.12955621237389e-05
-3.28072873606173e-05
-1.82466623421465e-06
-6.14592711094196e-05
-4.73436485215477e-05
2.57644432374735e-05
-6.26274784500718e-05
-7.14444571383269e-05
-6.96684944994862e-05
-3.38465344688751e-05
-3.71311283234211e-05
-3.08400862618985e-05
-5.42901973702718e-05
-2.36445971755796e-05
-2.32765431543924e-05
-4.72308127839073e-05
-2.80792364687305e-05
-4.09797997362247e-05
-3.8977071291598e-05
-5.12744525217929e-05
-3.30119497446614e-05
-3.83752947997591e-05
-2.33898931836279e-05
-1.21177874176541e-05
-2.07136231867052e-05
-1.96776753648354e-05
-1.31488598528465e-05
-6.03458823184762e-06
-4.97313839705739e-05
-3.1478311707604e-05
-5.21915462497769e-05
1.90326996237856e-05
-3.47214103785387e-05
-1.52619175834674e-05
-2.73257176264058e-05
-3.47926784098377e-05
-4.05195956170435e-05
-6.32259675152915e-05
-3.60753703894643e-05
-1.21041717860158e-05
-4.41280859921213e-05
-3.31084514363176e-05
-1.88424796473043e-05
-2.18020070579259e-05
-4.68205646683176e-05
-2.15072026927255e-05
-4.34974493769766e-05
-2.76892313485063e-05
-2.9275916676319e-06
-3.21837960762205e-05
-8.24301270269998e-06
-5.31704376802254e-05
1.58618771282829e-07
1.88604141581806e-08
-4.8524332443161e-05
-4.34354640987569e-05
-4.58303525805607e-06
-8.49050347127839e-06
-4.00292572816186e-05
1.83260949026984e-06
-5.21759555196717e-06
-3.44277618855632e-05
-3.68583940073729e-05
-2.03982537291502e-05
-1.0128560715356e-06
-5.38931741379802e-05
-3.21191321961614e-05
-3.85072173809108e-05
-4.98995805613917e-05
-1.45532931484745e-05
-3.20537358558897e-05
-3.12085472820757e-06
-4.32436489597835e-05
-2.68889831951476e-05
-3.84824402599112e-05
-1.30310567593986e-05
-3.59702705325477e-05
-3.13503761538112e-05
-5.17327408256344e-05
-2.61928573079992e-05
-3.92705036360469e-05
-2.79586742709793e-05
-4.37772274427081e-05
-2.89192007316263e-05
-2.19270973878351e-05
-3.34916358311568e-05
2.1305579637355e-07
-1.14985482128722e-05
-4.45209525461203e-05
-1.59416719851069e-05
-1.29903516664818e-05
-2.87649462050733e-05
-2.55333396925645e-05
-4.12518655974806e-07
-2.19747900393367e-05
-6.07190302285948e-05
-1.34639633662218e-05
-2.31889739559006e-05
-3.51467530987187e-05
4.15358175464878e-06
-5.19531896543548e-05
-1.01457615088619e-05
-2.38105542993804e-05
-4.50939619940915e-05
-1.22932081987809e-05
-4.36412971275596e-05
4.12219265801183e-07
-3.1930802256874e-05
-1.86212952760214e-05
-2.3788204158049e-05
-3.17060288828575e-05
-2.85684866942107e-05
-4.91319029470354e-06
-2.57564106637825e-05
-8.77531684600828e-06
-4.84199481719558e-05
-1.05555517900603e-05
-3.04764918332889e-05
-5.86630383275642e-05
-4.99426608472594e-05
-1.65345753163341e-05
-5.41382271155252e-06
-5.87581121092479e-05
-2.31577343742495e-05
-5.65827921728473e-05
-3.91122627898645e-05
-2.95820078631549e-07
-5.1840316276519e-05
-2.69200140299773e-06
-2.9317779981256e-05
1.78962631630813e-05
-2.53381489180206e-05
-2.28998787047e-05
-2.79111786356798e-05
-3.1397703600634e-05
-2.9312785969604e-05
-1.13018078742208e-05
-3.39044104167895e-05
-2.1076024257775e-05
-4.07282281212794e-05
-4.41668636593596e-05
-2.80405729039504e-05
-5.07169513045199e-05
-2.08128280278274e-05
-5.18258167437602e-05
-2.63203849965915e-05
-1.31138989191711e-05
-7.05762071456648e-05
-9.90127224874255e-06
-1.62836126271756e-05
-2.53505511495665e-05
-1.70663428244206e-05
-1.81282982608858e-05
-2.80844898759841e-05
-4.61337513287129e-05
-5.66394055363624e-05
-8.18944913496319e-06
-5.56492267427755e-05
-2.48343089808121e-05
-6.06084093127848e-05
-2.79020792336536e-05
-2.27593855098871e-05
-1.18969137468938e-05
-2.18706641304716e-05
-2.50741784822522e-05
-4.25729834074718e-05
-9.75332470493723e-06
-2.49662643992954e-05
-1.17161583496068e-05
-2.59545942625671e-05
-3.97932672852311e-05
-1.39726813639126e-05
-1.26980508342546e-05
-1.36264275990918e-05
-5.40611181680347e-05
-4.38698221788845e-05
-2.4712408285139e-05
-4.3999728640724e-05
-9.93932006191296e-06
-4.4787354360183e-05
-2.94953583442458e-05
1.70996865404155e-05
-1.66851357930773e-05
-2.18712511619543e-05
-2.94319174329561e-05
-9.88477322228036e-06
-4.50267399993188e-05
-4.6957581269346e-05
-2.12462156996322e-05
-3.98106783689098e-05
-4.09597531370811e-06
-2.18100045517869e-05
-4.57364890179506e-05
-2.87361265568003e-05
-1.32625126594854e-05
-4.28775298044748e-05
-3.59203462903638e-05
-4.07146035375255e-05
-1.72753805026005e-05
-1.88695616394841e-05
-2.83111841715637e-05
1.02687394315343e-05
-2.70216032141155e-05
-3.6928527221171e-05
-3.01490788390113e-05
9.60610341568331e-06
-1.11190169116041e-05
-3.03529816558577e-05
-4.22269590826359e-05
-1.20424090655382e-05
-4.79917270333146e-05
-6.85094356789891e-06
-2.80126045101775e-05
-4.28706329440839e-05
-2.28166296611415e-05
-3.65157526196359e-06
-1.85467385759637e-05
-6.93941460122633e-06
-2.06866655376021e-05
-4.29673919115381e-05
-3.0814617383083e-05
-5.98975690568497e-05
-1.01348670819327e-05
-4.3066438728927e-05
-2.77472324595726e-05
-3.51746962260804e-05
-8.95392576514357e-06
-1.38307563589507e-05
-3.77357745937425e-05
-2.55029340885231e-05
1.05421938801357e-06
-3.42627869308161e-05
-5.50108245609763e-05
-5.54513185036074e-05
-2.89674295929056e-05
-4.16543359319736e-05
-2.73117332387162e-06
-4.57912563297497e-05
-4.38266703980804e-05
-3.54690959823252e-05
-4.58912598937395e-05
-3.18062315248544e-05
-2.08836805569995e-05
-4.13010511909769e-05
-6.00969776131346e-05
-4.39888163824618e-05
-1.90671970059732e-05
-2.84733355777977e-05
1.14694388541836e-06
-3.26721085794614e-05
-4.25016125746099e-05
-3.87668201005348e-05
-2.01289899131313e-05
-4.47156297705332e-05
-2.12139575313392e-05
-5.46774952758583e-05
-1.19772052713322e-05
-1.01087377361275e-05
-4.85394224248035e-05
-3.84079441391156e-05
-2.50105275116448e-05
-3.72732994144244e-05
-4.92269655309096e-05
-4.97076767795421e-05
-4.03598556628484e-05
-3.69124486956207e-05
-5.67759469028889e-05
-2.852842004206e-05
-3.81520464574328e-05
-2.78464664230189e-05
-5.1530245774312e-05
-1.75401645133459e-05
-3.44744803721309e-05
-5.19609676338729e-05
-2.23110587651183e-05
-4.79421701025213e-05
-1.15387317427207e-05
-4.11158688053633e-05
-3.9293918471526e-05
-1.06285160686897e-05
-5.08966164580066e-05
8.17687150665078e-06
-1.02345074518311e-05
-5.05120796014533e-05
-2.81168999136137e-05
-3.14082355609172e-05
-2.43093159881378e-05
-5.6260546003115e-05
-6.20487553342952e-05
-4.48972501737783e-05
-3.77066298509658e-05
-1.6789901971463e-05
-5.26936075758518e-05
-1.31908573661188e-05
-2.98952943415883e-05
-2.43154661897921e-05
-2.80411062990541e-05
-3.43897528686762e-05
-2.1887363542117e-06
-4.80689240908475e-05
-1.68659863122011e-05
2.1827474453884e-05
-2.68411893447686e-05
-3.49456644853902e-05
-2.88493628301562e-05
-4.98196807698695e-05
-2.9527143568433e-05
-1.98005028515372e-05
-5.22716566692168e-05
-4.55825051246161e-05
-1.31867718280322e-05
-1.54092096901244e-05
-4.27690213719209e-05
-5.781426540547e-05
-2.97049751179464e-05
-5.1412377791226e-05
-1.81926374693688e-05
-2.21413571930864e-05
-2.76665813881444e-05
-3.16009928641704e-05
-3.4708312865164e-05
-2.44158419565138e-05
-1.58199664134122e-05
-2.91964082273854e-05
-1.27786372515062e-05
-5.81114373201093e-05
-3.18103560244259e-05
-5.75671603481265e-06
-5.19460940479741e-07
-2.53661642369512e-05
-3.90888406346326e-05
-5.06988429787552e-05
-1.59176001854999e-05
-4.37997877821716e-05
5.66536701197097e-06
-3.03795471412774e-05
-4.50959651035345e-05
-4.74039805306085e-05
-3.04623556114101e-05
-5.60572680724792e-05
-3.42404463579455e-05
-2.08010037792707e-05
-6.07646162153498e-05
-1.27518572187502e-05
-3.14886169189408e-05
-2.24885261665973e-05
-1.78402273251509e-05
-2.70329419474794e-05
8.70450183702325e-06
-2.22224993936159e-05
-6.36735251429438e-05
-2.7660603248763e-05
-4.66814873215842e-05
-4.22832720993532e-05
-3.03504028889978e-05
-3.43457724610387e-05
-2.41473476768194e-05
-2.55696360330743e-05
-2.01739176843794e-05
-2.5541266777693e-05
-1.4472847600933e-05
-1.03696848563832e-05
3.88836052780665e-06
-5.17702164491571e-05
-4.7956263404115e-05
-3.34633435697197e-05
-2.90019657116649e-05
-4.72575189465583e-05
-3.5671639213263e-05
-3.70623277045854e-05
-3.8780404016672e-05
9.33898273440517e-07
-5.25076302350229e-05
-1.94620517671661e-05
-1.84458107651559e-05
-1.52783776908172e-05
-2.65775033038865e-05
-2.62461670010791e-05
-3.90842702629831e-05
-4.48274794560192e-05
-7.31427592634975e-05
-6.12886474987429e-06
-1.48124270332099e-05
-9.40364526285077e-06
-3.11221419924146e-05
-3.76738798292016e-05
-3.0798433803941e-05
-3.97155903487855e-05
-4.43014167452536e-05
-4.73070881524392e-05
-2.76127755617037e-05
-3.33176255888858e-05
-3.17608247614604e-05
-8.54747067064175e-06
-1.66315559153398e-05
-2.37692059358275e-05
-2.03212529862181e-05
-6.25435384374829e-05
-5.06661851587653e-05
-4.24160118247739e-05
-3.49945854705877e-05
-5.00633953508511e-05
-1.91067906919334e-05
-7.51979300891262e-05
-1.20204996122359e-05
-1.76744675331651e-05
-3.37946764427354e-05
-3.05482493290677e-05
-1.61324444053645e-05
-2.56744302264799e-05
-4.69096993123678e-05
-3.66451143863017e-05
-3.39055334036063e-05
-1.15446051619034e-05
-1.45607559110864e-05
-3.34470605337741e-05
-4.30073651582256e-05
1.23460208912526e-05
-1.49273586195492e-05
-3.39856567995553e-05
-5.83507007927851e-05
-3.47806665020014e-05
-2.98971547091789e-05
-4.2192622414572e-05
-1.34203876013003e-05
-2.91140901971487e-05
-3.14291285461752e-05
-2.99404796988333e-05
-3.04360276815559e-05
-7.27789659899728e-06
-5.43092109538217e-05
-8.89756739801312e-06
-1.6865646453077e-06
-2.78449039124308e-05
-2.87727179583848e-05
-1.25571170555788e-05
-2.53242783858817e-05
-3.25831486869882e-05
-4.33484787331083e-05
-2.72337473638565e-05
-1.88227005244445e-05
-3.38182140844369e-05
-2.10743216861134e-05
-4.62068919172695e-05
-7.48715501956575e-06
-2.62176060146205e-05
-2.56724867706882e-05
-1.73346539262129e-05
-1.51676694304899e-05
-5.65785501290355e-05
-3.9964024212954e-05
-1.81908684624769e-05
-3.35680732357316e-05
-2.96043724117333e-05
-2.82488835631359e-05
-4.71472291248434e-05
-1.37780786761772e-05
-1.37797078178829e-05
-8.2532546118783e-05
-1.91984316428538e-05
-3.41354758103638e-05
-1.95493763947349e-05
-4.72680453196274e-05
-3.82191889389699e-05
-9.53507052581445e-06
-1.83787105612104e-05
-3.76346654206382e-05
-2.97312907118487e-05
-1.40339914434545e-05
-3.35837568164373e-05
-1.26613738709767e-05
-4.10728196175293e-05
-5.7058407620855e-05
-4.14588864754347e-05
-1.77896703589944e-05
-3.96085763530714e-05
-4.18828805513957e-05
-3.93903691113687e-05
-4.05228261130778e-06
-3.61661671023995e-05
-2.7069873236269e-05
-6.47096286594777e-06
-2.70972569895313e-05
-1.27735640556491e-05
-2.11208209353261e-05
-4.13507735764288e-05
1.48392209053712e-06
-1.99582773563002e-05
-3.14374586498953e-05
-6.03068842863634e-05
-3.05643418760184e-05
-5.52634455057677e-05
-1.51139193857353e-05
-2.70433809483714e-05
-1.33899474918041e-05
-4.0014631725424e-05
-4.86472822306188e-06
-3.69918016200797e-05
-4.39102973499489e-05
-6.74441826727399e-06
-3.07065861464136e-05
-1.01909337829788e-05
-2.70282326033004e-05
-3.83876520651956e-05
-2.34916211536558e-05
-3.09896710143536e-05
-1.8068835349077e-05
-1.94184415164359e-05
-3.9960208150188e-05
-2.61217208188215e-05
-3.07325852149943e-05
-5.37905536636386e-05
-6.29164967901908e-06
-3.81049358406725e-05
-3.15224613732164e-05
-1.57141945636887e-05
-2.6725280889122e-05
-1.28991862233725e-05
-1.88965356498226e-05
-2.43232820047407e-05
-4.16617103212333e-06
-3.72263889231836e-05
-6.47299629880518e-05
-3.96049252542876e-05
-3.66454079153633e-05
-3.77550319569919e-05
-1.48683404048232e-05
-6.98659080862907e-06
-1.52980857274922e-05
-2.2260601103008e-05
-9.37043869027126e-06
1.33227160362597e-05
-6.87599883337921e-05
-2.5753225499878e-05
-4.89701873990761e-05
-3.23975000897535e-05
-4.2176015151348e-05
8.2353412127956e-06
-1.39037768057613e-05
-3.53015360169785e-06
-2.68628100076431e-05
-1.81597278566576e-05
-1.97206715766542e-05
-1.64302350451442e-05
-4.61784768472551e-05
-2.11639752768693e-05
-4.63957075149948e-05
-3.85658365869796e-05
-4.62183054150627e-05
-4.85378487395455e-05
-4.47878017503376e-05
-3.46261905579822e-05
-8.09735838110411e-06
-3.33540349308754e-05
-5.59027097082076e-05
-2.6567758400381e-07
-2.73105902270366e-05
-3.66926309938654e-05
-3.29260132677437e-05
-4.81693153586594e-05
-4.4389275795675e-05
-3.52051592653417e-05
-5.34821651230302e-05
-1.02330258642211e-05
-2.62493263705482e-05
-3.30788047193049e-05
-2.23580137240457e-05
-3.05155219637545e-05
-1.41566205335391e-05
-5.22974279829718e-05
-3.52910436370974e-05
2.53406786161573e-06
-4.29319803992841e-05
-4.66220070851365e-05
-1.29555760097371e-05
-3.62024422173071e-05
-3.11550582456577e-05
-2.75641907873404e-05
-1.09438917537337e-05
-3.25028048550396e-05
-1.58152395764949e-06
-3.81044439895562e-05
-1.63309780503689e-05
-4.65307580676572e-05
-4.2810456197146e-05
1.91366701360042e-05
-1.91838915295142e-05
-2.50199423877159e-05
-4.16370417171368e-05
-1.38120574064292e-05
-2.32006069875472e-05
-2.31261731897854e-05
-3.35815289806466e-05
-3.56896079854723e-05
-5.11224649536589e-05
-5.1144362324419e-05
-2.97052511250904e-05
-3.9159463338112e-05
-3.11356131349398e-05
-6.49829462919246e-06
-5.06659335626159e-05
-2.88109930526853e-05
-9.82665458926748e-06
-8.2359015361062e-06
3.48563336958243e-06
-2.53935574868577e-05
-3.77407410550747e-05
-2.28329632123853e-05
5.03788389145648e-06
-2.10213325331089e-05
-2.51261729159286e-05
-2.17082357591347e-05
-3.04058287784974e-05
-3.80111371613447e-05
-4.37530155103613e-05
-3.16939722583655e-05
-3.63482925213748e-05
-1.67963006922395e-05
-7.12513793504964e-05
-5.1078484939671e-05
-2.25861629163561e-05
-3.10819553011361e-05
-1.50386938088885e-05
-1.8515986322662e-05
-2.68799141805674e-05
-4.40888746087697e-05
-1.61119970095736e-05
-1.10831597984178e-05
-3.2445590120752e-05
-3.43222485692287e-05
-1.17314724646755e-05
-3.43299077079771e-06
-7.71979967612898e-06
-4.58997302070926e-05
-4.9010306634538e-05
-1.63284843043437e-05
-2.74459151603773e-05
-9.21305715040352e-06
-3.59439879679862e-05
-4.48748378935707e-05
-2.20927898024075e-05
-6.71645554103802e-06
-1.8313548296939e-05
-2.23577235833368e-05
-3.03393962254615e-05
-2.87400538188533e-05
-3.14876765687416e-05
-4.00697313075068e-05
-5.23707852120337e-05
-2.57507915779309e-05
-3.59155700812554e-05
-2.69663998921062e-05
-4.65992373295199e-05
-3.16150599317371e-05
-2.01054738559361e-05
-4.92271423094397e-05
-2.12113833567568e-05
-3.25981234324054e-05
-4.23426460086714e-05
9.04153606174515e-06
-5.38374304089719e-05
-2.92044111403743e-05
-2.81948165014809e-05
-3.57807175273281e-05
-5.27838557257033e-05
-4.06101554008926e-05
-1.01131564499834e-05
-1.1442228395605e-05
-4.97591350736543e-05
-2.92731414693305e-05
-2.87077410871734e-05
1.54862305287442e-07
-4.42585958462928e-05
-2.38644261478952e-05
-5.41121886238489e-05
-4.39456435387968e-05
-3.84178805351674e-05
-2.57655968954527e-05
-1.91954793624518e-05
-3.97097739789463e-05
-6.13870585407345e-05
-3.4312872478319e-05
-2.27686361639598e-05
-2.56697764425754e-05
-5.50552616699286e-05
-3.01108506228785e-05
-4.36690768732625e-05
-1.44097782014216e-05
-4.82158405172662e-05
-3.68090376713655e-06
-9.03197543134973e-06
-4.08283327396811e-05
-3.60597479127457e-05
-1.07743245782817e-05
-3.84799800745328e-05
-3.68159724950858e-05
-2.95118404802552e-05
-2.93454793629715e-05
-6.79141782613029e-06
-2.6944477307331e-05
-1.7654516987762e-05
-3.25658283424187e-05
-1.78536316605344e-05
-2.06695325848787e-05
-2.54527473755535e-05
-4.42204899028741e-05
-5.85235432709585e-05
-2.34428515971898e-05
-1.94372831747275e-05
-2.2905168303555e-05
-6.45837535514672e-05
-2.20625659968129e-05
1.70551865397465e-06
-9.81349671430005e-06
-2.00929327364678e-05
2.19998943239939e-06
-4.05509325187986e-05
-4.56082590260293e-05
-5.77424821832738e-05
-1.85200447613334e-05
-1.38981919457492e-05
-2.71405866178856e-05
-3.16207524854849e-05
-5.27670520749598e-05
-2.98422291364797e-05
-2.81155721941774e-05
-3.79016567726218e-05
-1.73355293835461e-05
-5.89522394170969e-05
-1.76580175175013e-05
-5.74852410598459e-05
-5.05351779253872e-05
-4.95301581783373e-05
-4.30999310527808e-05
-3.94011630071e-05
-8.68875847228e-06
-2.49527683228441e-05
-2.58158470568942e-05
-1.69215572122478e-05
-5.6920346044484e-05
-2.07164483460674e-05
-3.83212555545374e-06
-2.89493297396935e-05
-3.21401113163864e-05
-2.88915136005671e-05
-3.91062438640697e-06
2.41052854068222e-06
-2.56862857885944e-05
-2.42908543936998e-05
-6.1025287865511e-05
-4.42201239847397e-05
-6.04110056344834e-05
-3.19140275698199e-05
-5.32945783432854e-05
-3.27547903238859e-05
-2.26370892764244e-06
-2.47114655932576e-05
-3.97596306815182e-05
-1.09224140724552e-05
-3.21341436171485e-05
-4.35665214102337e-05
-7.53044365395506e-06
-3.69515651008426e-05
-2.93938830698524e-05
-1.47026100998739e-05
-5.68783763354331e-05
-5.21239199494032e-05
-2.20229716016673e-05
-3.26287270734615e-05
-2.2680549674198e-05
-2.06269789588246e-05
-3.21164571831836e-05
6.78919496404399e-06
-3.19148069432704e-05
-2.89421127980576e-05
-1.45201272972608e-05
-5.73010944656677e-05
-5.14756059480198e-05
-1.39123540769102e-05
-3.31602734145076e-05
-2.66536676571484e-05
2.06949118067478e-05
-4.17032695073016e-05
-4.95570656089051e-05
-1.54299583768394e-05
-2.43897353904085e-05
-5.8706897320857e-05
-5.00405308331264e-05
-2.84892126709348e-05
-6.75980519268774e-05
-6.69479670418114e-06
-4.07248916540222e-05
-4.81919942251136e-05
-5.73998058033842e-05
-4.02005891954286e-05
-3.7502876573431e-05
-5.76275780218225e-06
-6.55010179148478e-05
-3.1843239521118e-05
-2.73576063342671e-05
-4.04691486426699e-05
6.3972934815606e-06
-2.58599456415202e-05
-4.42940768076025e-05
-2.81554531594798e-05
-1.52946826012578e-05
-3.03749384229553e-06
-2.20344909547535e-05
-1.82526749313744e-05
-3.43089707241319e-05
-5.43807444133423e-05
-5.82756334989129e-05
-2.37920721090297e-05
-5.16513026792482e-05
2.57085757815055e-08
-4.44528961049533e-05
-5.19816005304276e-05
-2.33434278801873e-05
-2.15683869130292e-05
-5.46240623237546e-05
-5.52700392024821e-05
-4.54697916779409e-05
-6.09518580265398e-05
-2.57783217466803e-05
-6.11607155981371e-05
-4.07742708254522e-05
-5.33437304332993e-05
-4.74062036777757e-05
-5.46702930720071e-05
-3.2168323307716e-05
-3.80702346986935e-05
-2.54991079607333e-05
-3.73491095921808e-05
-4.45753516939011e-05
-2.23107950830059e-05
-3.25260505724055e-05
-2.79250714803794e-05
-4.51511481886098e-05
-6.91500195274362e-05
-5.11394151654055e-05
-1.04861337117157e-05
-3.82237886733442e-06
-1.90150090567408e-05
-1.52204570021367e-05
-2.02372126695131e-05
-4.4329061744828e-05
-3.30411360951651e-05
-2.86634940314563e-05
-4.47810366349431e-05
-8.37078076980147e-05
-5.33156645633859e-05
-3.49240290792437e-05
2.27771309903938e-06
-3.61645542797087e-05
-2.4825743810533e-05
-1.01409048473614e-06
-2.79399916075493e-05
-2.67833084614207e-06
-1.8224913899799e-05
-4.30815245084332e-05
