# Supplementary material for: Research on computational propagation and identification of mine microseismic signals based on deep learning
Source: PLoS One. 2025 Oct 22;20(10):e0334641. doi: 10.1371/journal.pone.0334641 (PMC12543183; doi:10.1371/journal.pone.0334641)
Supplement: S8 Data — (ZIP) [file pone.0334641.s008.zip › 000100900002785.xlsx_0.txt_24.txt.txt]

-5.08925530783112e-05
-5.61218966173428e-05
-3.9815580877715e-05
-2.17643953900285e-05
-3.57384667519182e-05
-2.82021386135648e-05
-2.76554196895167e-05
-4.7185110584279e-05
-4.73183474170241e-05
-5.63501535976651e-05
-3.93435669112636e-05
-6.18770480687036e-05
-2.80765787458974e-06
1.71213907090508e-06
-5.21772269764064e-05
-2.84019936959236e-05
-4.16048672246372e-05
-1.88252032729e-05
-3.03021701389152e-05
-8.8471050980985e-06
-3.36016067217797e-05
-2.00136268475385e-05
-5.53040263417097e-05
-5.47080303057739e-05
-6.43414488430462e-06
-2.48890487611789e-05
-4.16607208335015e-05
-2.5929979271862e-05
-2.2467493967689e-05
-2.23449703207987e-05
-1.84183330261752e-05
-4.4788009435092e-05
-3.18238091505212e-05
-2.73880791304372e-05
-3.01941533178011e-05
-3.16638493594536e-05
-1.85112025943685e-05
-3.00247435661993e-05
-2.5634474779711e-05
-5.56257812718337e-05
-3.11327828810192e-05
-2.926258362388e-06
-3.90536798662782e-05
-6.69201370098092e-05
-4.05160736513642e-05
-1.41003681886238e-05
-3.3126297620751e-05
2.49429136511678e-06
-7.364002116876e-05
-4.85735778425778e-05
-2.36084888852096e-06
-4.12407935102119e-05
-2.19818733623655e-05
-1.57923567591765e-05
4.62821030935037e-06
-1.19289728858908e-05
-3.72406927263842e-05
-5.31984836734428e-06
-3.06318077255969e-05
-4.55180736141538e-05
-2.90307050920437e-05
-4.38170182585562e-05
-2.04656953644519e-05
-2.28552656715698e-05
-6.04532289461329e-06
-1.58425049626055e-05
-2.46095734418471e-05
-5.1653187535423e-05
-4.30667573903398e-06
-3.27643452552254e-05
-4.00688112659715e-05
-3.96561634191897e-05
-1.23375621994777e-05
-2.24161680639482e-05
-1.96589819465191e-05
-1.95780447341573e-05
-8.22016559345913e-06
-7.83218303038403e-05
-4.11455650088213e-05
-1.26458270184045e-05
-2.94770315403029e-05
-3.65366296339404e-05
-2.79970827531204e-05
-4.61992234609091e-05
-5.06109679355404e-05
-3.08144795851448e-05
-2.41588140862979e-05
-6.30924556891608e-05
-3.61150732024837e-05
-4.21343208815551e-05
-4.02437352584511e-05
-4.31630039784185e-05
3.25813922287831e-06
-2.47002019546219e-05
-4.47234745786345e-05
-9.06733735339246e-06
-4.49199196530439e-05
-4.59982583671308e-05
-3.08267221322941e-05
-1.94811988349023e-05
-4.42991041150459e-05
-4.8783461800142e-05
-7.55047564653528e-06
-4.13470618698683e-05
-4.32017968747318e-05
-7.95937730213414e-05
-1.31772441457475e-05
-5.00114742030613e-05
-2.357061880334e-05
-5.79589766265813e-05
-2.5958751270409e-05
-1.56005437738036e-05
-2.27934475084354e-05
-3.19516938222201e-05
-3.5166574603235e-05
-5.00428433493013e-05
-6.97083989251583e-06
-7.25856622661823e-06
-3.68721640044938e-06
-1.70986683845418e-05
-1.70637450652967e-05
-3.10196144159451e-05
-9.06038047550365e-06
-1.64140048689974e-05
-9.42507317813309e-05
-1.78454887490194e-05
-3.55060906983394e-05
-3.2697836355575e-05
-3.88771738253239e-05
-4.04600970959953e-05
-5.1790365588754e-05
-1.7694703555258e-06
-4.36724048968591e-06
-7.23985011706163e-06
-3.30287527483439e-05
-4.47570792415113e-05
-2.09996833211588e-05
-4.60315895272782e-05
-3.42347532498834e-05
-4.72072734298601e-05
-3.6309744152641e-05
-3.11523375113343e-05
-1.86899024644853e-05
-6.50230290628422e-05
-3.14269690143981e-05
-1.13259820082558e-05
-2.70682172659613e-05
-2.26757028180816e-05
-2.92195593703506e-05
-4.33622192355164e-05
-2.90047742104442e-05
-4.49644744558799e-05
-2.29737167371918e-05
-5.56278426224818e-05
-3.29669532243091e-05
-3.61956529800571e-05
-2.98994262744452e-05
-3.19822276052465e-05
-3.03376489865472e-05
-7.09967259300433e-05
-2.44797854041799e-05
-1.99836548512853e-05
-2.008976999414e-05
-2.28667942638243e-05
-3.17823920748832e-05
-4.09630526585763e-05
-1.75106213084979e-05
-3.68007130328884e-05
-2.35620461096251e-05
-3.35384681675093e-05
-1.54224944492469e-05
-1.52844531702012e-05
-5.27982275612653e-05
-2.82901236032282e-05
-4.92346367138106e-05
-2.10374832712445e-05
-1.6488352629876e-05
-2.9866319015942e-05
-5.97435982137118e-05
-7.99434943857735e-06
-3.20294040756015e-05
-7.26498677063953e-06
-2.91663996039567e-06
-1.24771825705697e-05
-4.67843910281215e-05
-4.58513764703065e-05
-1.3622626375037e-05
-1.12727438080527e-05
-6.1356173294221e-05
-1.36651495069896e-05
-3.55775957507253e-05
-3.66037933213742e-05
-1.35067245740581e-05
-2.03728975452055e-05
-7.85434486667055e-06
-6.15203109838875e-05
-3.45819857256316e-05
-5.62337604703713e-05
-2.89350560412985e-05
-2.48554605872159e-05
-4.08309920319289e-05
-2.49966686163108e-05
-5.67601162825463e-05
-5.71055897187208e-05
-4.8263475487464e-06
-8.22999151823713e-06
-3.06122253079875e-05
-3.15070119698047e-05
-4.18643710535878e-05
-3.06259137042391e-05
-2.45770427588021e-05
-3.32837089097323e-05
-4.02827995912305e-05
-2.67304585227338e-05
-5.85637947315379e-05
-4.02087062299991e-05
-4.21129153716212e-05
2.53955032960718e-06
-4.38387383063204e-06
-2.62548521250421e-05
-1.19286041162309e-05
-1.86651482119106e-05
-3.12709194446985e-05
-5.76057824340959e-05
-5.62960833130675e-05
-2.79054556686066e-05
-1.24941636836273e-05
-1.72910457090635e-05
-1.41808176078973e-05
-5.67783448223353e-05
-2.43133826656251e-05
-9.66524418264898e-06
-4.83338463841789e-05
-2.80181436920588e-05
-3.22685902097653e-05
-3.51808450714975e-05
-1.32185982337837e-05
-7.09920649591537e-06
-1.45782543560379e-05
-7.0862377782481e-06
-2.78365257143602e-05
-2.03513898702632e-05
-1.80762824300768e-05
-4.70573771947053e-05
-2.62228757453532e-05
-1.61538483167173e-05
-2.67502592462581e-05
-3.11899287615396e-05
-2.22070947256118e-06
-4.4670008087046e-05
-3.73732712660246e-05
-3.98651008014578e-05
-5.08081088283409e-05
-1.54733752651757e-05
-3.96050473269932e-05
-1.66281571996146e-05
-3.50449039881227e-06
-4.21236763431333e-05
-3.30128874267306e-05
-3.43255085987665e-05
7.72725182254886e-06
-1.41265125903072e-05
-1.8389180846209e-05
-2.72847094170993e-05
-2.21452530101155e-05
-2.05588009831045e-05
-2.76609455551991e-05
-2.48040451094101e-05
-2.69072391285352e-05
-4.7991973686319e-06
-5.11106907886845e-05
-2.28660068655673e-05
-1.92141357772698e-05
-5.73785801895812e-06
-3.11690718247172e-05
-1.03137864479265e-05
-2.06624839852586e-05
-4.11924872829452e-05
-3.54246964381622e-05
-1.32331105245002e-05
-4.08330074136721e-05
-5.51011477593474e-05
-4.09888701187315e-05
-3.28944564557128e-05
-5.97016450632264e-05
-1.87836677641114e-05
-3.16500720243814e-05
-1.55573657163572e-05
-1.732537607106e-05
-2.54996351189277e-05
-2.68308914883723e-05
-5.03982575294627e-05
-3.30279786005269e-05
-3.30029758353773e-05
-2.12125917523783e-05
-5.17757221811998e-05
-3.81831101715798e-05
-4.26670960006257e-05
-5.4072566610357e-06
-2.43427187494889e-05
-1.37530801578062e-05
-3.56840822153611e-06
-1.88448150404192e-05
-4.37717103476178e-05
-3.50572636845345e-05
-4.51038811985045e-05
-5.20155568287303e-05
-1.84601321582229e-05
-5.24665889402556e-05
-5.48724291671726e-05
-3.23169828629679e-05
-2.84781257293683e-05
3.76069265898969e-06
-1.40169796801445e-05
1.1811226156125e-05
-4.04219409162012e-05
-2.4030069367647e-05
-2.50485699428909e-05
-4.13363898535077e-05
-5.30937513314277e-05
-2.93791710217059e-05
-1.80999553710077e-05
-4.0377872836498e-05
-2.02523372965355e-05
-4.46606690416284e-05
-5.18075784330561e-05
-4.12802526951652e-05
-3.70989613692125e-05
-2.7995707077714e-05
-2.7871468223495e-05
-2.42710498110779e-05
-1.01936011061775e-05
-3.37483742254466e-05
-4.22957205047095e-05
-2.51766094818814e-05
-1.57221192234257e-06
-4.93410163022948e-05
-9.44950279671312e-06
-3.67312132904306e-05
-1.68523448145203e-05
-3.7762027916513e-05
-3.45572679928147e-05
-5.90869277567277e-05
-2.53251472431107e-05
-2.06818289678867e-05
-4.38238279570936e-05
5.42618789759656e-07
-3.66310500483761e-05
-4.32139556832267e-05
-5.8045045039607e-05
1.31561248827787e-06
-2.25910216157655e-05
-1.40535923673375e-05
-3.29739578897733e-05
-5.27947277235777e-05
-4.99963727619467e-05
-2.47724246928755e-05
-1.35418440829566e-05
-4.20398793406571e-05
-3.94623401719233e-05
-2.2429468934339e-05
-5.22898650183264e-06
2.94307163588294e-06
-2.15463207707397e-05
1.34140841236627e-06
-2.00226247124034e-05
-7.40903468063644e-05
-8.60250778061078e-06
-3.97523794604514e-05
-4.18626679351947e-05
-1.21809856541659e-05
-2.15594246820757e-05
-3.72270076530696e-05
-6.55724264192065e-05
-3.8746203945933e-05
-3.64513901074388e-05
-1.19791970814928e-05
-3.33450149327033e-05
1.20293784576807e-06
-3.23086734415853e-05
-3.02062823376206e-05
-1.54401798163296e-06
-3.59734690042978e-05
-2.31939485357829e-05
8.17701086462179e-06
-4.66583656989407e-05
-2.18889787291227e-05
-2.15683425789909e-05
-2.36875283364716e-05
-2.42838735028456e-05
-4.20395653818645e-05
-5.11275163090956e-05
-7.41198563481527e-06
-1.84791033319551e-05
-1.13364452200539e-06
-1.01249673084542e-05
-4.16575251979445e-05
-1.95028935408987e-05
-3.71909237641362e-05
-4.17939478480637e-05
-2.33994530393494e-05
1.41592838960679e-05
-3.3764233754136e-05
-1.97851237247338e-05
-2.9351849354189e-05
-2.88049372058432e-05
-3.81405671273533e-05
-4.30511758499386e-05
-7.88831875761624e-06
-4.46810125387374e-05
-2.82398363788306e-05
-3.44178514158255e-05
-6.17517965875859e-05
-6.09436837309288e-05
-3.12913217954538e-05
-1.49189635508947e-05
-5.16591407889381e-05
-3.73101830504843e-05
-4.34481662950523e-05
-8.23904005775355e-06
-1.14471832625501e-05
-1.66813941570963e-05
4.91700980428138e-07
-4.71344513179595e-05
-1.45375596722528e-05
-3.99885732206807e-05
-3.66570037673115e-05
-3.67086047737121e-05
-4.67195495255468e-05
-6.29721074013426e-05
-3.89829728289824e-05
-3.90394041518276e-05
-2.82681551947755e-05
-1.71419522842597e-05
-4.12587050291893e-06
-3.11686726308361e-05
-9.97377931692524e-06
-1.28083601934965e-05
-3.85390578095662e-06
-3.91514460630169e-05
-3.08665136470437e-05
-1.75970969097633e-05
-1.38150689162991e-05
-1.96243673394518e-05
-4.29871729178562e-05
-1.94362931472057e-05
-5.34764125435516e-05
-4.489796125169e-05
-1.82607087037423e-05
-4.81835499084456e-05
-1.78863692522512e-05
-5.18969580592913e-05
-2.90786770824728e-05
-5.55450338247173e-07
2.52764443972442e-05
-3.98205519932812e-05
-3.16804474333949e-05
-8.95466720184987e-06
-1.12707645464736e-05
-1.85840773346035e-05
-8.40610549965346e-06
-1.45601163818088e-05
-9.52251797515772e-06
-2.7947776041757e-05
-3.82552257829732e-05
-3.81102071983201e-05
-5.60471058415499e-05
-1.64191618605037e-05
-2.79735382391924e-05
-8.0702239605388e-06
-3.78084024951687e-05
-4.21109105741537e-05
-7.66656212021637e-05
-1.91865882419904e-05
5.93080684165579e-06
-5.34397694492536e-05
-3.55119783884427e-05
-1.99837084615085e-05
-2.86547432994238e-05
-3.08304949970488e-05
-5.46973090041315e-05
-1.80504944415483e-05
-2.84170925933861e-05
-3.55558668587571e-05
-2.70005637587846e-05
-1.07823000532585e-06
-1.28859412052946e-05
-9.96742117995008e-06
-3.87303247469901e-05
-5.87511741616015e-05
-4.20846614632589e-05
-5.47900005752534e-05
-2.80761258932109e-05
-1.86557507474461e-05
-3.41915646898244e-05
2.00996858876207e-06
-2.23302961556592e-05
-3.08790001923371e-05
-5.67419108537311e-05
-2.85532133869764e-05
-3.32915249732372e-05
3.26668859212291e-06
-5.4601773544276e-05
-5.82406544515439e-05
-3.40199317671657e-05
-2.8125274621567e-05
-2.22530634734294e-05
-2.70960642035046e-05
-1.59096861976613e-05
-3.38870053406286e-05
-4.22757387265268e-05
-2.25761657718136e-05
-2.95660194254242e-05
-2.23007122817276e-05
-2.05842395924078e-05
-4.26668602894864e-05
-5.43271994721228e-05
-3.55594864274031e-05
-1.07033005514021e-05
-2.76114761171679e-05
-2.22048349202326e-05
-3.05229824921066e-05
-2.15828127847853e-05
-4.40639292954135e-05
-2.85618284310601e-05
-3.96848255908924e-05
-1.2646630184026e-05
1.07440487083152e-05
-6.3518455401546e-05
-1.9631287819609e-05
-3.43966898490139e-05
-4.52345418385552e-05
-5.06723723935519e-05
-4.36123328037591e-05
-1.47778296574606e-05
5.0479793342805e-06
-5.41974468421555e-05
-2.67419195212536e-05
-5.11381513738662e-05
-5.93444925320631e-05
-4.00023557670926e-05
-6.14054487780023e-05
-4.76825308817217e-05
-4.49469460648498e-05
-3.81737715962701e-05
-4.25094089323775e-05
-2.01859478567947e-05
-8.09790741634259e-06
-3.42188776044925e-05
-2.9183989624839e-05
-3.8669170039364e-05
-4.67777525131196e-05
-1.55758906802058e-05
4.30254719276707e-06
-1.17105687863857e-05
-4.3948903318057e-05
-2.80913905846225e-06
-2.67809499121276e-05
-4.87587742046299e-05
-3.54155274386365e-05
-3.22710815999304e-05
-4.77657109291823e-05
-2.33892735721252e-05
-5.31162415112438e-05
-7.04675111908627e-05
-3.6519527250565e-05
-8.43942020863442e-06
-9.36867724458168e-06
-2.14172843168472e-05
-2.15258852970178e-05
-6.14010586212723e-06
-2.52624101297194e-05
-3.21060099909497e-05
-8.54340065669146e-06
-3.26351504171282e-05
-4.56219502572808e-05
-4.39327415142208e-05
-1.8775378425694e-05
-1.74292807598995e-05
-3.02880758793266e-05
-1.91323365774495e-05
-2.23926818483856e-05
-8.88474939640316e-06
-5.16764325756796e-05
-4.81269605168249e-05
-3.53190622570694e-05
-2.13426144624034e-05
-4.41791666585573e-05
-4.89267685669907e-05
-5.23613670208426e-05
-3.15124958697206e-05
-3.60344388634736e-05
-3.49972315848065e-05
-3.29852729687973e-05
-4.57386548133081e-05
-1.47441917674347e-05
-4.83466388879269e-05
-3.9848880850115e-05
-4.94371100174216e-05
-9.52955529549796e-06
-2.57044079170986e-05
-3.8499884260201e-05
-3.11964000808179e-05
-7.84720717711626e-06
-2.96622002770902e-05
-6.31502680318523e-05
-2.34101273902984e-05
-5.74283912531919e-05
-7.77975576950625e-06
-4.08253900935495e-05
-3.84002281363261e-05
-3.5289336196992e-05
-1.20961923015979e-05
-2.98295091270021e-05
-3.48677456650856e-05
-5.3013526897912e-05
-4.25463225659262e-05
-5.04909071609902e-05
-3.31769673771867e-05
-3.82038996141945e-05
-4.8904949656461e-05
-8.28518149535071e-06
-4.25324637461846e-05
-2.44046210145203e-05
-8.42327670968958e-06
-3.0868912819721e-05
-3.82422053651673e-05
-2.05716286722566e-05
-5.77135870611517e-06
-2.44219722854595e-05
3.15677433317193e-05
-3.31106134037633e-05
-3.42928703275839e-05
-3.63779982944217e-05
-6.12418067531094e-05
1.56902517986401e-07
-3.93480945159616e-05
3.45310168438465e-06
-5.13688613433165e-05
-2.83251643364513e-05
-1.26088505044e-05
-2.78814277834854e-05
-2.5509003656132e-05
-2.60977639844992e-05
-2.77374519585913e-05
-3.19419084249509e-05
-1.85351435776432e-05
-3.19698866666771e-05
-3.14608681887335e-05
-3.18898668752922e-05
-4.10870690932038e-05
-5.74019552188698e-06
-2.86167801160499e-05
-4.64648771639236e-05
-8.35802130968921e-06
-1.56534066283053e-05
-4.29463021700226e-05
-6.68973870793711e-05
-8.13749345576089e-05
-1.64173726607308e-05
-4.37013278577652e-05
-2.79880414808283e-05
-2.98435462129316e-05
-2.96370557149779e-05
-5.71514149459422e-05
-6.97591436796217e-06
-1.36460023823989e-05
-5.30710714451786e-05
-7.44619397427541e-06
-3.05224260344348e-05
-4.02905545891762e-05
-4.55821986890801e-05
-2.97849953876673e-05
-3.9092055415746e-05
-1.76730980377223e-05
-4.17661642482899e-05
-6.6051676997214e-05
-3.26972878071039e-05
-3.64157355829781e-05
-1.41681433823311e-05
-2.10547210913353e-05
-5.34594042250949e-05
-2.30896846575388e-05
-4.38915821170841e-05
-3.80167601166727e-05
-5.61412384029048e-05
-4.52539951386718e-05
-3.19350686457022e-05
-3.00304704141084e-05
-4.12243247568161e-05
-4.1476527572586e-05
-4.81037793008723e-05
-5.13214517648113e-05
-6.5627457592966e-05
-3.46074018951576e-05
-3.63605460244784e-05
-3.77142090498241e-05
-5.85531709367356e-05
-2.60033401615568e-05
-5.98944704753381e-05
-1.70358061673757e-05
-1.27339408645242e-05
-4.06373853963087e-05
-3.64102571941237e-05
-2.13256754417778e-05
-1.57295311574121e-05
-1.93017906845435e-05
-8.46865609658597e-06
-4.63882682023071e-05
-3.73491510689771e-05
-4.19247506228954e-05
1.23785366957219e-06
-3.38136395419944e-05
-3.01396490530222e-05
-3.26374693025287e-05
-2.09661690795265e-05
-4.23942825235243e-05
-1.18602587054778e-05
-1.33164766008022e-05
-3.07178685816641e-05
-4.01591726576539e-05
-1.32853251575687e-05
-2.84361798161682e-05
-3.39304967523214e-05
-2.28109205045233e-05
-4.17554695323991e-05
-3.73491741577338e-05
-2.21714498252941e-05
-1.32073494759336e-05
-4.11156349369216e-05
-1.44200731471335e-05
-3.37747599173893e-05
-3.18538121561318e-05
-3.59788420156028e-05
-2.1005105243192e-05
-2.81665404020851e-05
-3.06630678311434e-05
-5.24762319283772e-05
-4.96943119268897e-05
-7.2441347948917e-05
-1.53587699062585e-05
-4.06260411659884e-05
-2.63906342685684e-05
-3.08039847424064e-05
-5.34431417561971e-05
-2.43778472561175e-05
-1.81737670520734e-05
-3.36935923652239e-05
-4.29904765110202e-05
-1.80138606845794e-05
-3.77949561262827e-05
-3.95145395963615e-05
-4.65611736848671e-05
-5.38529873133144e-05
-1.95214599189427e-05
-2.68480565559547e-05
-6.44053505677605e-05
-5.5464383808432e-05
-3.66437576349485e-05
-2.99305857679068e-05
-3.04774632565804e-05
-3.59125639377582e-05
-3.96572746188816e-05
-2.09261433586852e-05
-2.65932522615008e-05
-9.9601249295179e-06
-2.59050726179507e-05
3.72252905991342e-06
-1.94625644054635e-05
-3.96326985527146e-05
-2.74689215667356e-05
-3.42765004219995e-05
-4.45336235264738e-05
-3.62012299394604e-05
-6.28380221554033e-05
-4.47252095744705e-05
3.6766882070824e-07
-5.43819551001589e-05
-2.48838626438896e-05
-1.84107424810574e-05
-3.69364356392162e-05
-4.39805798315883e-05
-1.30091016869848e-05
-3.05836258262203e-05
-4.3520833647229e-05
-1.15148798222645e-05
-1.26153851132913e-05
-1.1690422026997e-05
-1.09040491211252e-05
-3.09274562968641e-05
-3.06270812746126e-05
4.54244579851539e-06
-4.04774491777573e-05
-1.98573449500698e-05
-3.4060143245499e-05
-4.23853427520943e-05
-4.9619907071872e-05
7.10464676550851e-07
-2.36571423161489e-05
-1.04453176416401e-05
-1.45443178709027e-05
-3.09318102895497e-05
-1.4672266958249e-05
-4.83486306828514e-05
-4.85193892863321e-05
-4.30537253262863e-06
-1.09362725875297e-05
-3.95562998692146e-05
-3.40020976524405e-05
-6.54530187527431e-05
-1.4736206618244e-05
-4.23570997828433e-05
-3.95382875156917e-05
-1.09720177005107e-06
-2.73951919103346e-05
-3.75112665529997e-05
-3.1938672951544e-05
-5.23196317159917e-05
-2.05588596103339e-05
-3.25142543697918e-05
-3.53294577027867e-05
-8.6846126993141e-07
-4.75351940110095e-05
-4.67689917922506e-05
-2.85734218082917e-05
-2.39761933152122e-05
-5.00771428583261e-05
-5.08562293794394e-05
-5.19380188455956e-05
-3.13358618348787e-05
-4.70416321352545e-05
-2.8502895028485e-05
-3.26805930291307e-05
-5.60767245990869e-05
1.16071113679737e-05
1.1247986357517e-06
-5.47948425989673e-05
-5.02890606644162e-05
-4.3275385914102e-05
-2.21923317062338e-05
-3.11945894062005e-05
-3.48384665543557e-05
-4.4327763285115e-05
-2.90979502877883e-05
-1.68964614331804e-05
-2.11352796812343e-05
-5.05927741277642e-05
1.16065996255307e-05
-2.14827505347913e-05
-1.59846308326702e-05
-2.62847532456217e-05
-3.50844058827052e-05
-2.03378972872087e-05
-2.61577863859858e-05
-3.50745089112558e-05
-6.8048737935293e-05
-3.6271648589794e-05
-1.30900731910651e-05
-4.23238764682229e-05
-3.71757869062126e-05
-4.60454097184949e-05
-1.2911616046123e-05
-2.08769618227814e-05
-6.23887380116744e-05
-4.08540411403084e-05
-2.86089223101345e-05
-4.76879125081746e-05
-3.68583549198259e-05
-4.59142215780214e-05
-3.50084955358212e-05
-4.75345378124816e-05
-3.80505289135061e-05
-3.46945384263742e-05
-1.31089220454126e-05
-7.78336675061475e-05
-6.29458745458536e-05
-6.14239126923631e-05
-6.12086818778912e-05
-1.68016592953013e-05
-3.90432075758361e-05
-7.14334787076788e-06
-4.51093079668519e-05
-3.36211572797136e-05
-1.66239946653047e-05
-3.13242469922948e-05
-3.20192531753592e-05
-4.53909110110008e-05
-1.24389988720835e-05
-5.40134184231832e-05
-1.6897300319808e-05
-1.04092995433683e-05
-2.23024996426794e-05
-2.19562402091962e-05
-2.4290988528954e-05
-3.58263577815377e-05
-4.69427864738066e-05
-2.57643173191844e-05
-2.14660807436829e-05
-2.36252902682291e-05
-1.88469976085216e-05
-2.06893700544049e-05
-2.74049590921394e-05
-6.10906088783908e-05
-1.29686232131602e-05
-5.09900648396865e-05
-5.39260343373343e-05
-4.06122038028409e-05
-1.58375893776583e-05
-7.47241252977271e-06
-3.23938278395725e-05
-4.5692285738909e-05
-4.10516630719446e-05
-3.8145733745528e-05
-1.13854448029845e-05
-3.47303001555966e-05
-5.27502165550122e-05
-4.2082286826992e-05
-2.57753531561717e-05
-4.50331368665755e-05
-3.97908455271515e-05
-8.60563062528369e-06
-1.05503976306958e-05
-2.96937771934707e-05
-3.42954054232154e-05
-4.9038469111572e-05
-2.6195323322498e-05
1.39511878341679e-06
-8.46418004936763e-06
-1.38412906121377e-05
-4.59193520317646e-05
-3.3989224610528e-05
-2.46048349765578e-05
-5.44479328671115e-05
-1.4770567947824e-05
-1.01039756861733e-05
-1.80258953892621e-05
-1.84633138550363e-05
-3.72152404997764e-05
-5.09173920464762e-05
-4.84521504060191e-05
-5.41937866119886e-05
-2.31226676407791e-05
-4.11193844043516e-05
5.44649592802756e-06
-1.79145662269377e-05
-4.49236799424464e-05
-1.47870928122884e-05
-4.00527390950736e-05
-3.59164141572586e-05
-2.7825780833914e-05
-3.06153546180159e-05
-4.3908597946216e-06
-6.72347613038137e-05
-4.16248369168847e-05
-6.27649683419753e-05
-2.25729100783351e-05
-3.20455222979366e-05
-3.24034571985567e-05
-4.27913302418541e-05
-5.31446026837452e-05
-6.89434161564651e-05
-5.87638032509158e-05
-2.1803494546822e-05
-1.31745081868344e-05
-2.29563351545579e-05
-5.06705168790989e-05
-5.02881217766051e-05
-3.07894765229327e-05
-1.31146305277415e-05
-4.51738257645094e-05
-1.79449607224605e-05
-4.67444125991834e-05
-2.84118146684063e-05
-3.33304856717147e-05
-3.27499531032832e-05
-3.5161406739096e-05
-7.07960005131318e-06
-3.46310702587962e-05
-2.18909672283874e-05
-3.17380012938557e-05
-3.34425289053396e-05
-8.66735491815375e-07
-2.08368966748194e-05
-2.4211988159325e-05
-6.18452528371511e-05
7.3040992881496e-06
-2.79414094631034e-05
-4.02725578668403e-05
-3.16451282821311e-05
-6.04010166319878e-05
-5.44424167191927e-06
-3.34285921997275e-05
-5.00008743901433e-05
-6.73528259651071e-06
-1.03392138886224e-05
-2.80785721503125e-05
-3.09418021560797e-05
-4.41400544987238e-05
-6.88884646944062e-05
-2.69030468444954e-05
-1.12611926126718e-05
-2.28403824994016e-05
-3.65417496525065e-05
-3.23981194602669e-05
-3.55678128459718e-05
-3.8777537983083e-05
-2.57314196441653e-05
-1.01008874884311e-05
1.01523318487017e-05
-3.348093197566e-05
-4.58689652315771e-05
-5.89408066388741e-05
-5.10867962079844e-05
-3.72607745613283e-05
-2.2365724915917e-05
1.96474755752716e-05
-1.31265486189023e-05
-3.18807697392487e-05
-2.27087370876712e-05
-8.13349731765365e-06
-4.61018455766551e-05
-2.86299148706091e-05
-3.56102680636712e-05
-6.70817318546421e-05
-6.61671565537757e-05
3.77109988819735e-07
-2.6874809741483e-05
-5.43762922020203e-05
-3.80889511297322e-05
-1.23801202654222e-05
-5.80057485782084e-05
-1.64747315646702e-05
-2.40267551687404e-05
-4.04368562440426e-05
-5.17359404108433e-05
-8.62271620237391e-06
-2.07316570907907e-05
-2.99660741275682e-05
-6.70732890048213e-05
-9.4570583061175e-06
-3.30860774341025e-05
-5.17546754675118e-05
-3.83784834998813e-05
-3.78317867778107e-05
-4.98627191100059e-05
-7.55727237020616e-06
-3.38282812500579e-05
-7.87476676051206e-06
-7.26477988809524e-05
-1.1931653001584e-05
-1.74074999061648e-05
-1.41881694805618e-05
-4.10447912691585e-05
4.37850581556693e-06
-4.39563504750667e-05
-4.0760926409554e-05
-3.43773834570132e-05
-4.28804989327671e-05
-1.75807581841396e-05
-3.88148847950266e-05
-1.27247952654323e-05
-1.88286994159115e-05
-6.56018354798591e-05
-3.95783038752649e-05
-3.79899420759968e-05
-1.92940673106914e-05
-3.29061886824567e-05
-3.3369820348838e-05
-2.93234469513794e-05
-6.75163786324369e-05
-3.88760772146677e-05
-3.42942709690825e-05
-4.01653200167672e-05
-4.84214601404422e-05
-5.86896236515775e-05
-1.58779111728891e-06
-3.53922584658594e-05
-2.55758476166496e-05
-2.85034491195916e-05
-2.52650901677915e-05
-9.45761101512441e-06
-7.13090028054286e-06
-1.63173624410406e-05
-3.36925018657409e-05
-4.69552061872389e-05
-2.84204686626118e-05
-5.532863819829e-05
-3.90379234183214e-05
-2.32673437117603e-05
-9.06749701584827e-06
-4.83591694388029e-05
-9.94534500817702e-06
-6.28362216292454e-06
-2.74708110912535e-05
-4.76264664467647e-05
-1.28035092659266e-05
-1.25089270246927e-05
-3.60464890454592e-05
-3.27388627731448e-05
-1.46697653432594e-05
-1.22704842965206e-05
1.86484321236489e-06
-2.48474227173674e-05
-2.09392541365399e-05
-5.51934889703578e-05
-2.5168608594359e-05
-4.1450318691331e-05
-3.01434996179617e-05
-4.23628407619441e-05
-2.35858992484898e-05
-3.56322327398358e-05
-1.85444863095002e-06
-2.2395940130344e-05
-1.04672259860935e-05
-2.74692943057623e-05
-3.56729943727657e-05
-3.70617725646893e-05
-2.53167252993999e-05
-2.78777908788333e-05
7.36548647036482e-06
-1.44557980663362e-06
-3.06329719657912e-05
-2.73675136275131e-05
-4.13872917426201e-05
-5.35041046776923e-05
-2.52671250213019e-05
-1.55486654551223e-05
-4.4178545737719e-05
-3.74477348181034e-05
-3.52846135728616e-05
-4.76379788980183e-05
1.49867976431494e-06
-8.54518238161499e-06
-1.8873231361149e-05
-5.27242804364738e-06
5.81536268944964e-06
-1.14850161297679e-05
-3.51077056220443e-05
-1.83629554012719e-05
-4.06944596136284e-05
-1.48964765799201e-05
8.36048659778062e-06
-2.16635617541852e-05
-4.79418596811368e-05
-2.24626680157158e-05
-3.74740892652951e-05
-2.7790557934697e-05
-4.33266241867673e-05
-2.25601745432225e-05
-2.02727482084576e-05
-2.56964787110302e-05
-2.77837002494349e-05
-2.77713807172017e-05
-4.84325865038206e-05
-4.02641104122437e-05
-4.01649351586694e-05
-2.86902331875248e-05
4.66304515734982e-06
-5.53402651030072e-05
-3.71072005316038e-05
-2.05870740924264e-05
-5.2227229739202e-06
-4.3186047080086e-05
-5.27056868095435e-05
-4.58173967761224e-05
-2.9789525425467e-05
-2.54637485138164e-05
-1.36887233632417e-05
-1.6807858042058e-05
-2.42151121964859e-05
-3.84494578296413e-05
-6.88223634280188e-06
-2.41217318824031e-05
-3.69877858915628e-05
-6.43372890900611e-05
-4.43273776153636e-05
-2.05507836370722e-05
-4.38012760161404e-05
-3.78776140479116e-05
3.35754959595982e-06
-1.35200727397126e-05
-2.2266694132127e-05
-4.36864531907702e-06
-4.0440921058297e-05
-1.31844963517101e-05
-2.61147028133368e-05
-2.56680297453062e-05
-3.06664811196085e-05
-5.16919119370159e-05
-2.17652717167697e-05
-1.65481353034973e-05
-2.00308931057501e-05
-1.68174882282143e-05
-6.30815402836904e-05
-6.30888347347256e-05
-5.57552782950814e-05
-1.63686088237203e-05
-1.00583417230002e-05
-4.44544047230211e-05
-5.13007313333292e-05
-3.12097327093415e-05
-4.80526889164463e-05
-1.4130079144398e-05
-1.11023943004504e-05
-5.12218115204368e-05
-1.43282805841705e-05
-1.26663834609259e-05
-3.55536182571074e-05
-2.69579674793369e-05
-4.4414355056179e-05
-2.8334157709851e-05
-3.12383651725059e-05
-1.9334501607821e-05
-1.12294483839928e-06
-6.93846677054241e-05
-3.34186341243408e-06
-2.28295147802714e-05
-3.39719759589917e-05
-8.82865699899085e-06
8.39964104542992e-07
-4.53437165946674e-05
-2.25897355816747e-05
-2.21586460318148e-05
-5.67973654959817e-05
-2.2833785255081e-05
-2.51082475657911e-05
-1.85425674514647e-05
-2.145729892066e-05
-4.44536643908888e-05
-3.67592262883096e-05
-8.1655906829105e-06
7.53422347016625e-06
-3.1719558171842e-05
-2.48340987857154e-05
-6.67281061859212e-05
-4.57778579604282e-05
-2.39888120883566e-05
-2.83109353139454e-05
-8.26264910756778e-05
-1.70840949470548e-05
-5.49232869817374e-05
-2.07854742609829e-05
-3.51042579683352e-05
-3.84265031940662e-05
-1.65931847760002e-05
-2.51360173118918e-05
-3.37395532668689e-05
-2.74885009592393e-05
-3.05878157964501e-05
-6.22320707865064e-06
-3.303808708941e-05
1.8856611726826e-05
-3.16306727954379e-05
-3.80339278095744e-05
-5.51560865336925e-05
-1.68913301456563e-05
-2.10839788364204e-05
-4.6003300593207e-05
-3.59904530779289e-05
-5.45039087771128e-06
-2.2574336787702e-05
-2.97247175034369e-05
-3.81451342377372e-05
-4.54743358428754e-05
-3.68732848275543e-05
-4.11304005843544e-05
-1.27188180200501e-05
-4.77848742568325e-05
-8.3573337631138e-06
-7.67560656194585e-06
2.7445100456053e-06
-3.62951750835957e-05
-3.82184090861506e-05
-7.08375991093895e-05
-1.07181728970493e-05
-3.43067770514635e-05
-2.07842064005237e-05
1.0276175598607e-06
-8.89132932102729e-06
-3.20902502664603e-05
-3.4220053412425e-05
-4.29938798168896e-05
-5.62102614709964e-05
-3.25192757392107e-05
-1.62439944449105e-05
5.70263337306728e-06
-1.44771401870415e-06
-1.42419624019285e-05
-3.19733404417541e-05
-1.57424557341003e-05
-2.16656974274028e-05
-2.33968858960378e-05
-4.50000793525337e-05
-2.09576334950232e-05
-3.25544091800439e-05
-9.13719045886389e-06
-3.68678092394956e-05
-3.48011299103272e-05
-4.46196173734468e-05
-2.50361747879676e-05
-3.64183733055718e-05
-1.86679553347895e-05
-2.16298544521394e-05
-3.17066538838921e-05
-4.56111944610918e-05
1.30931656864932e-05
-2.42023891554927e-05
-3.22356885874371e-05
-2.48241144453806e-05
-3.24151740324014e-05
-3.06396711178879e-05
-3.56273330575918e-05
-1.85598537938788e-05
-7.24411283352298e-05
-1.94717634535856e-05
-4.15514893286133e-05
-3.36499014549632e-05
-3.03078700302161e-05
-2.22505328081414e-05
-2.62822593400761e-05
-3.62266888897415e-05
-2.84903095535735e-05
-6.30948293954493e-05
-2.20426533405624e-05
-3.96010842891073e-05
-3.53193849427668e-05
-1.66823789369506e-05
4.79741387159037e-06
-6.82794605710513e-06
-1.93174402535423e-05
-4.47204175911696e-05
-2.40805827703257e-05
-5.48464515102206e-05
-7.4150655780786e-06
-1.5536981950871e-07
3.53612476840128e-06
-5.97904648481804e-05
-4.25613196057531e-05
-4.63941278177805e-05
-2.81523734646885e-05
-2.90367460387127e-05
-2.79355627174037e-05
-3.93850282799992e-05
-5.06892724452208e-05
-2.13760342105663e-05
-1.78359118220778e-05
-3.80524603725597e-05
6.35680404187123e-06
-2.90797644280756e-05
-2.57328902028938e-05
-3.79620545515017e-05
3.68097918383084e-06
-3.26837148134344e-05
-2.65467643589865e-05
-1.39381703514964e-05
-4.60794340201729e-05
-5.87159606275889e-05
-4.30281679503178e-05
-4.99040789583384e-05
-9.902181258239e-07
-4.46174212440624e-05
-5.53667660684789e-05
1.21600734306408e-06
-1.20283888369303e-05
-4.20224526434117e-05
-4.62882046922129e-06
-4.60047465133671e-05
-1.34073015174522e-05
3.57050662501632e-06
-1.09490631591327e-05
-4.98764872400728e-05
-1.33449062784685e-05
-6.10235193674195e-05
-3.53877170507328e-05
-1.33086553463605e-05
-2.34568934449862e-05
-3.01176818202085e-05
-1.90075523373452e-05
4.54947773659314e-07
-4.76354124858387e-06
-4.42050496627125e-05
-6.80188518616173e-06
-2.47069905575425e-05
-2.9768704608015e-05
-3.70725043989021e-05
-2.16148719439427e-05
-1.51967085753262e-05
-8.68646108032273e-06
-3.48930600000682e-05
-2.82740937764e-05
-1.71979590897407e-05
-4.9796791694234e-05
-3.52883025530956e-05
-3.4280038625384e-05
-1.01998064411136e-05
-2.48915933545961e-05
-5.10904926187957e-05
-4.04663246234225e-05
-3.91286337330002e-05
-3.40549598987986e-05
-4.53139509815217e-05
-4.07557993384184e-05
-4.26388677372193e-05
-2.30318805251083e-05
-4.2804776598391e-05
-2.43745757701136e-05
-4.78969278223882e-05
-4.45466317251291e-05
-1.37180922951777e-06
-2.0917983562315e-05
-5.22882954049638e-05
-3.53181009389942e-05
-8.60203904440374e-06
-2.95813638692419e-05
-2.79548197463152e-05
-3.40342471540725e-05
-7.82989999302448e-06
-3.02546496064734e-05
-2.17451209024827e-05
4.01166603863826e-06
-1.55678221535432e-05
-2.03254084728412e-05
-2.49045521027765e-05
-3.38091406514952e-05
-5.59475183045682e-05
-1.67921375716477e-05
-5.73713068240122e-05
-1.04258566796942e-05
-3.13617042419769e-05
-1.62371492837176e-05
-3.41997241716247e-05
-1.93267592940101e-05
-4.84643283965549e-05
-4.17664138341845e-05
-9.47423927581019e-06
-2.01011312793564e-05
-2.01583406589212e-05
-3.44427408633961e-05
-2.30879148436774e-05
-3.3509715099254e-05
-2.94631831294497e-05
-1.89368430459756e-05
-3.25223613090593e-05
-7.39647650633276e-05
-4.31533030602518e-05
-2.46924930341753e-05
4.89143807508343e-06
-3.54179350069067e-05
-9.11408072329911e-06
-4.29805879849468e-05
-3.27839994602679e-05
-2.07651406286013e-05
-1.70666297076722e-05
-2.25190336423193e-05
-6.26787757122216e-05
-7.61487361897094e-05
-5.09018828473067e-05
-2.74641737579813e-05
1.6834692931804e-06
-1.24267529157053e-05
-1.2842490905866e-05
-7.16493952758831e-06
-8.73407196273331e-05
-3.6846612802056e-06
-1.32081025795919e-05
-1.73830280795276e-05
-3.67318942615003e-05
-3.98167665811283e-05
-2.28894373868788e-05
-3.41071418461782e-05
-3.98860573070102e-05
-2.04533865375411e-05
-2.61910695500509e-05
-3.73122275094471e-05
-4.36331866535655e-05
-3.45668310827706e-05
-3.6234155056209e-05
-3.99688147801893e-05
-2.56930822635005e-05
-9.00222260204805e-06
-6.78723463068118e-05
-4.70669644299593e-05
-6.0807628732411e-05
-2.7980580916383e-05
-2.60908412010285e-05
-4.48480775892119e-05
-3.50649656901917e-06
-2.45526797593106e-05
-3.52105598832578e-05
-2.05913102159964e-05
5.43672500804647e-06
-1.0088893428833e-05
-4.10620948153823e-05
-3.28777790243994e-05
9.90292104553797e-06
-4.15051808033297e-06
-3.52278335409384e-05
-4.67683645109484e-05
-2.87546552354896e-05
-1.51930831277484e-05
-5.70351617047251e-05
-2.05256315640492e-05
-2.41647982632958e-05
1.98435678371803e-05
-6.16254631729443e-06
-3.29738932057298e-05
-2.79510957501203e-05
-1.33081024052114e-05
-2.7857265450622e-05
-5.76528972633172e-06
-2.21365125182952e-05
1.61317967525468e-05
-9.06923188718287e-06
-1.94217673641212e-05
-5.51294777806525e-05
-2.11824735072125e-05
-2.3458001949136e-05
-9.572703289186e-06
-2.8111420367735e-05
-7.2299572350604e-06
-4.41532221871506e-05
-4.4917021513465e-05
3.64128282310833e-06
-1.39667438144471e-05
-7.36488768471188e-06
-4.42210075407369e-05
-2.18265623645993e-05
-3.32616402051371e-05
-4.12361566942554e-05
-3.15304703367841e-05
-2.03026970324518e-05
-3.90577776949323e-05
-4.98657819078747e-05
-3.17089201166352e-05
-1.3612082580384e-05
-1.11498369590214e-05
-2.75606875555063e-05
-2.75196058542566e-06
-3.05424547377496e-05
-1.30216499422764e-05
-4.20257122889718e-05
-5.17300569165044e-05
-4.92047945954711e-05
-1.74603463618732e-05
-4.26833534982949e-05
-1.86030492537117e-05
-2.7922677539525e-05
-3.61602567780608e-05
-2.75598411501821e-05
-5.58433135340403e-05
-2.96591876717684e-05
-3.26620382481287e-05
-6.14564476382349e-05
-5.2095762514483e-05
-1.15687984086536e-05
-2.29629512461441e-05
-1.80434033076145e-05
-5.47341308396125e-06
-1.45921260651134e-05
-4.70026687913496e-05
-4.1904636419113e-05
-6.57280596527627e-05
-4.08444264423469e-05
-3.89088420105493e-05
-4.44257981237078e-05
-1.46702030053202e-05
-1.8957149179125e-05
-4.11261509750032e-05
-4.00412329247329e-05
-3.1448800482489e-05
-3.62943238642735e-05
3.05858500778706e-06
-1.10251350631507e-05
-2.9396262398567e-05
-3.99891011558517e-05
-5.06416658602146e-05
-2.07266435866979e-05
-2.3256593927996e-05
4.01920543485502e-05
-6.15074100670058e-07
-6.00704126223315e-05
-2.89046175226891e-05
-2.56371056151231e-05
-3.65245918664413e-05
-6.90288756751726e-06
-1.12411098480882e-05
-4.24923010397619e-05
-3.73419974391929e-05
-4.93838093653568e-05
-2.65383873172639e-05
-5.38565731343544e-05
-5.5356499189775e-05
-3.14164944810677e-05
-9.74937979180524e-06
-2.6659502645034e-05
-2.79418772709263e-05
-1.85905171641041e-05
-1.20708715723637e-05
-9.21813920012526e-06
-5.77483158853248e-06
-3.5802238451417e-05
-2.04549437883074e-05
-4.88372010811827e-05
-5.56269861962993e-05
-4.10783661525805e-05
-3.8394740053835e-05
-7.07480603635986e-06
-2.27775266172777e-05
-3.69804097517955e-05
-1.78844981933236e-05
-1.996256913324e-05
-1.2102398687183e-05
-3.82656368200463e-05
-1.91066250406586e-05
-3.89489489623295e-05
-2.8638691270671e-05
-1.20460609596619e-05
-3.49180973983245e-05
-7.06975902850512e-05
-3.31362381464538e-05
-5.23137967552676e-06
-4.09544526628956e-05
-4.90913760348073e-05
-4.31254181300108e-05
-4.57759315562787e-05
-5.13297459649959e-05
-1.88890444013241e-06
-2.94393705731878e-05
-8.67478257627623e-06
-3.16604246944401e-05
-3.96843182938482e-05
-4.34169340759206e-05
-3.86192488249628e-05
2.88791012780607e-07
-2.82025552548303e-05
-3.25292196016022e-05
-1.36759456851431e-05
-3.82735358451692e-05
-2.45979640155833e-05
-2.50162168742489e-05
-2.86110158087066e-05
-3.42742776844428e-05
-7.45263635089372e-06
-2.93974443486043e-05
-3.12134847381763e-05
-3.15390336378117e-05
-1.9767148204278e-05
1.0712004082598e-05
-7.55040267934355e-05
-3.60092365462705e-05
-3.63275193880438e-05
-5.01874389582128e-05
-5.49489735859035e-05
-1.14987742507754e-05
-4.1700291067441e-05
-1.92230652468841e-05
-1.57324502337324e-05
2.56935846357678e-05
-1.59801535777613e-05
-2.53385280241025e-05
-2.15692126310182e-05
-4.67186347656553e-05
-5.3215108548494e-05
-4.27106982367471e-05
-3.51433828040861e-06
-5.86677741405936e-05
-2.37497165418966e-05
-5.8353250625033e-05
-1.80250112651845e-05
-2.51531489689516e-05
-3.11252528296492e-05
-5.07611475487972e-05
-1.46177045523454e-05
-3.14220777434353e-05
-3.74583838712874e-05
-1.32764299032302e-05
-1.92398223006002e-05
-1.67613346195736e-05
-2.71753338408455e-05
-2.67425605996399e-05
-4.0179736699181e-05
-7.22364185766825e-06
-3.88138820729304e-05
-3.56042872692094e-05
-3.01442628124052e-05
-2.94026329772512e-06
-2.98001707537776e-05
-4.05904682713214e-05
-1.73003437422946e-05
-1.86450649031442e-05
-9.20285574394996e-06
-1.87281422358006e-05
-5.72871310554544e-05
-3.83566942197902e-05
-9.51936778489013e-06
-1.78481210227667e-05
-3.59825165226752e-05
-1.60341700656772e-05
-2.66067851778664e-05
-2.58121366720109e-05
1.93012598177079e-06
-6.10851569183471e-05
-3.50198425612766e-05
-1.56019442168322e-05
-8.12142768568064e-06
-3.44052606804309e-05
-4.75626394938064e-05
-3.15393491741453e-05
-4.26725007278026e-05
-1.52634218178777e-05
-7.16230594617325e-05
-3.80374064920087e-05
-1.9764503512634e-05
-4.86308016051328e-05
-3.1677421312429e-05
-1.49742995164975e-05
-1.32332696737215e-05
-3.34148943691147e-05
-6.48954665342651e-05
-1.15748211380021e-05
-3.52991050791447e-05
-3.52551377520474e-05
-9.14433594602242e-06
-2.59531219104338e-05
-2.55290671416983e-05
-4.92799454931457e-05
-3.71928329155769e-05
-3.11530755827923e-05
-3.78561543292743e-05
-1.45756400169546e-05
-3.37140717694659e-05
6.10881146988569e-06
-5.51338926138683e-05
-4.50111144678624e-05
-5.60457617520264e-05
-2.35530334563819e-05
-4.2514783862696e-05
-1.77782570291765e-05
-4.3838381278041e-05
-3.4504624722576e-05
-4.0238900823047e-05
-4.92536032601761e-05
-1.71357341873768e-05
-3.41925235662928e-05
-2.37844154379725e-05
-2.04847770146307e-06
-6.39318702978528e-05
-3.28713831336227e-05
-3.76247753114585e-05
-5.28756357256471e-05
-1.09259698820834e-05
-4.44672956160878e-05
-3.80172949930928e-05
-6.82975563928349e-05
-2.58783917527165e-05
-2.55154813318503e-05
-2.24059579567553e-05
-2.79417071550256e-05
-1.18646190109055e-05
-3.14695146238962e-05
-3.4065739831348e-05
-5.07655177854308e-05
-5.04289438361061e-05
-3.10527390439776e-05
-2.36387010384671e-05
-2.72484360429742e-05
-3.92675454160387e-05
5.91651412616611e-06
-6.04328734395941e-05
-4.35973324833008e-05
-5.6723455207085e-05
-2.9775674648566e-05
-2.31828653882001e-05
-5.35140611644984e-05
-4.30924747881739e-05
-3.53546876354371e-05
6.21239678545557e-06
-6.01853239520032e-05
-3.37895024500993e-05
-3.41883507636926e-05
-4.75472357181877e-05
-4.81433468660496e-05
-8.18718802529047e-06
-2.42515553179904e-05
-2.1882730927854e-05
-1.17281946803533e-05
7.16715545923246e-06
-1.42643856404486e-05
-2.14005763248151e-05
-3.2119508554293e-05
-2.52542912492465e-05
-2.29898328543743e-05
-2.96951770330578e-05
-6.61915184014584e-05
-2.67319476391479e-05
-4.27652497073487e-05
-3.1059049438826e-05
-2.5558961541966e-05
-4.15780793499845e-05
-2.17999932444919e-05
-1.67073374741561e-05
-2.18460997434026e-05
-3.49638407789482e-05
-1.21527979179709e-05
-5.41987327574499e-05
-3.21062659636864e-05
-2.98890544893116e-05
-3.86719915684021e-05
-1.52303052779709e-05
-2.29862080870235e-05
1.64556592629628e-05
-1.80658733845838e-05
-2.6186316739778e-05
-5.79502944595435e-05
-1.43154474126714e-05
-5.27899349841472e-05
-2.85841871143393e-05
-2.29074891129937e-05
-3.08477719171025e-05
-1.53833337824554e-05
-2.70756493846155e-05
6.77200197795449e-06
-1.27334810959228e-05
2.99601069314465e-06
-3.73865151149822e-05
-3.23768494572683e-05
-6.13329321881856e-05
-3.07072631482489e-05
-7.03213678692911e-05
-5.40064807421791e-05
-3.55172133250907e-05
-4.01555843279852e-05
-2.52678389307986e-05
-5.01666844773693e-05
-1.20295496335277e-05
-5.04823239580669e-07
-9.67563386249487e-06
-8.43043435118202e-06
-2.34196143847506e-05
-5.98752800860585e-05
-3.60895727092372e-05
-6.88809211802425e-05
-1.73534433120964e-05
-2.03070273808568e-05
-5.57345061266174e-05
1.84344557680131e-07
-2.78343474867319e-05
-6.1754820864617e-05
-2.12913490240497e-05
-4.64169195485684e-05
-5.70526601463207e-05
-1.90119970285348e-05
-3.50117099674032e-05
-3.40418458729577e-05
-5.74280306133462e-05
-3.08873719484811e-05
-5.68123314992021e-05
-2.61148060449477e-05
-2.39391255156507e-05
-4.14559133477566e-06
-2.13232505632775e-05
-1.44687436014184e-05
-4.16031614143094e-05
-4.31252356853809e-05
-6.04593615442866e-05
-1.15710961564308e-05
-5.1220432724201e-05
-1.40910514508224e-05
-4.17343703172759e-05
-5.04236776336193e-06
-4.23719400355795e-05
-5.2113893239299e-05
-2.78562267656876e-05
-7.10611381571306e-05
-4.25792390015722e-05
-3.09956927311498e-05
-3.94409320958199e-05
-4.43541707091744e-05
-3.89525493244554e-05
-1.41242456692555e-05
-1.16147107155896e-05
-3.99987640850304e-05
-5.58617929468738e-05
2.79054439018617e-06
8.99565706203003e-06
-5.14106772024041e-06
-1.08331577871747e-05
-1.73056088710546e-05
-2.39197452491084e-05
-1.76724529236791e-05
-9.54940734863739e-06
-7.60179786434439e-06
-4.14948851401571e-05
-2.91667980226854e-05
-6.2211455992556e-05
5.85993276413466e-06
-4.05487861677287e-05
-3.53481742051345e-05
-3.29334538639054e-05
-4.43472187917349e-05
8.95662165123091e-06
-3.5129686835227e-05
-5.29160741954911e-05
-4.0927694545493e-05
-2.17475172601059e-05
3.4953167607013e-06
-5.26607052885846e-05
-2.28837080181268e-05
-3.10640086576506e-05
-2.09036890300182e-05
-3.05043959829645e-05
-3.23062631394149e-05
-8.10827859706487e-06
-4.25721040064823e-05
-2.10427878181699e-05
7.92190803848451e-07
-8.89845010582032e-06
-4.4078177541262e-05
-6.13270992810183e-05
-1.23596840582715e-05
-3.21443448860617e-05
-2.9389180597182e-05
-1.48503505345184e-05
-1.85970710658974e-05
-1.09035728118912e-05
-2.07936404657679e-05
-3.75676797951749e-05
-4.12904494415643e-06
-3.64669701397174e-05
-5.17392840657762e-05
-2.35084795240806e-05
-2.14140562701837e-05
-2.91629627670192e-05
-3.96054184580502e-06
-2.86124691054612e-05
-2.63402468009686e-05
-1.47015338148111e-05
-2.43847612096619e-06
-1.47630296228608e-05
-2.86651836626058e-05
-2.98221422773799e-05
-2.47006141814996e-05
-8.8898925366469e-06
-4.00454407661943e-05
-6.07794605183266e-05
-3.03078059604676e-05
-2.29638606877002e-05
-1.4713794354153e-05
-4.68461635076008e-05
-4.12424871366319e-05
-3.28484407124361e-05
-1.26224242281129e-05
-1.67702404691393e-05
-7.11407984253466e-05
-2.31738082302719e-05
-2.16682861057491e-05
-3.69782734428908e-05
-4.20633761406432e-05
-5.17817921870725e-05
-5.37460226469642e-05
-1.44439840126549e-05
-6.04066638726337e-05
-2.70137810163046e-05
-3.62631387409174e-05
-4.16913312482175e-06
-4.23047588620855e-05
-1.63657571854432e-05
1.94432045737914e-06
-3.80698858489484e-05
-8.4680355733151e-05
-7.32771030462463e-06
-7.02622020822744e-05
-1.77792194626874e-05
-4.4074534400394e-05
-2.15547916901528e-05
-2.19158205590811e-05
-4.12533522425416e-05
-2.97087487871479e-05
-2.89050435337853e-05
-1.78556607581733e-05
-3.78613529598455e-05
-3.32167409594897e-05
-2.90353260017092e-05
-3.44905887172978e-05
-4.14137852536228e-05
-4.56108844160122e-05
-4.4187997818042e-05
-3.18497025581922e-05
-3.67886867052959e-05
-1.74588864804982e-05
-7.19147095339333e-05
-2.06266093988374e-05
-2.76326151137174e-05
-5.38687822200428e-05
-3.48148256272321e-05
-2.19805567595161e-05
-3.61040007183448e-05
-5.5881323081095e-05
-2.29519474675809e-05
-2.11283748004824e-05
-2.37884786505055e-05
-1.52333445315201e-05
-2.83198919438778e-05
-1.11164041700679e-05
-4.69224730835135e-05
-3.15832815512017e-05
-2.81703046682592e-05
1.11495637317215e-06
-3.33928960616463e-05
2.44128278531016e-07
-4.49981237866318e-05
-4.60280222541283e-05
-2.30181456465029e-05
-2.422726815666e-05
-4.65097834697516e-05
-4.40920260149941e-05
-1.82253556998493e-05
-1.15684353192573e-05
-3.03825019171946e-05
-3.16752220311136e-05
-5.1254076809148e-05
-3.78561226344552e-05
-1.43982449939732e-05
-1.0818070044652e-05
-3.37540511878562e-05
-2.02480646619064e-05
-6.60381221269733e-05
-2.43025788267309e-05
-3.26441708893358e-05
-3.76059069633144e-05
-2.38961027806202e-05
-4.27863176464285e-05
-2.61833556125361e-05
-4.28710359210154e-05
3.15628016438957e-06
-4.73991517751943e-05
-5.57586430469114e-06
-1.82209254612894e-05
3.53013130334968e-05
8.94344439418797e-06
-8.68149676911042e-06
-3.04314385777946e-05
-3.47253676520195e-05
-3.35556661154401e-05
-1.93195108824197e-05
-1.58487385372806e-05
-4.03651362318972e-05
-8.06480552331458e-06
-2.02380631953221e-05
-1.74882583872517e-05
-5.06007040065667e-05
-8.47976683362809e-05
5.43241524809154e-06
-2.89021815411453e-05
-2.73784785645407e-05
-2.78317432116066e-05
-2.71554207917989e-05
-4.81146661615643e-06
-5.37884945970664e-05
-1.94543656143627e-05
1.46469873205681e-05
-5.61910869958909e-05
-4.86035537777134e-05
-4.05012438698916e-05
9.96624367087588e-09
-4.04090673637702e-05
-1.43255255578014e-05
-4.37080304233421e-05
-3.99128870818923e-05
-1.0574196285166e-05
-5.53380362598848e-05
-3.17765281668065e-05
-3.65465368476663e-05
2.1199048693039e-05
-2.35461041328423e-05
-2.06701315956749e-05
-1.44724363093626e-05
-1.72663444373988e-05
-3.96656913462715e-05
-5.40973481186179e-05
-5.28468774372644e-05
-3.85419242414223e-05
-2.34197002317648e-05
-5.63179604687724e-05
-4.54397976401293e-05
-2.48972593129935e-05
-3.71212000951267e-05
-2.08706952464992e-05
-2.49472532642688e-05
-1.29663025130104e-05
-5.2775183354486e-05
-4.61325598798097e-05
-1.63214172951895e-05
-2.99656893801373e-05
-2.61215029574584e-05
-2.70329196919801e-05
-2.57947673456293e-05
-4.49023395476472e-05
-3.73605878597253e-05
-4.8881716476424e-05
-4.85586603693804e-05
-5.97350338782295e-06
-2.87487481096645e-05
-3.31586168404985e-05
-7.93467884859985e-05
-2.10556442202293e-05
-5.39363278666699e-05
-4.73365691688489e-05
-1.4846882591897e-05
-3.48330128218178e-05
-2.30435984342954e-05
-4.48506180756245e-05
-2.66551657084876e-05
-3.89942190072387e-05
-1.3640682212121e-05
-2.63705074476592e-06
-2.73380547993569e-05
-4.46445318504245e-05
-2.00108062691431e-05
-5.8846733382701e-05
-3.22480091903546e-05
-6.05736342181663e-05
-3.57342477717565e-05
-5.36635855408515e-05
-2.60007266068219e-05
-5.24474000047266e-05
-4.29697719101396e-05
-2.18646440255434e-05
-3.82891648494935e-05
-1.53568962303835e-05
-5.46215582373499e-05
-1.21941695317593e-05
-3.97205773527703e-05
-1.19669747375162e-05
1.93739717056754e-05
-3.30216024872892e-05
-7.17993526416252e-07
-7.08925244917064e-06
-2.65022029286039e-05
-2.95062799396996e-05
-1.67811920949926e-05
-1.38293661632786e-05
-2.34204469625485e-05
-1.70903415768316e-05
-4.40939990673523e-05
-7.62698519660119e-06
-4.42896451549799e-05
-1.57442400507193e-05
-1.2305963380086e-05
-2.49174570119336e-05
-3.53749928672237e-05
-3.51561010156386e-05
-2.29252245051118e-05
-1.04488218231572e-05
-1.25773966886281e-05
-8.43629154927734e-05
-1.64538380291662e-05
-1.56335560480557e-05
-3.13680252315817e-05
-4.00910305439209e-05
-5.36779813578116e-05
-4.85546138606065e-05
-9.27487989415637e-06
-3.19523106188404e-05
1.37672894643487e-06
-3.84003594243074e-05
-1.69966255015193e-05
-5.25900953139329e-05
-5.18587099589773e-06
-4.19486712574781e-05
-1.58182164992184e-06
-1.53717653252575e-06
-3.79061718989402e-05
-2.39524472898633e-05
1.2523057114621e-05
-5.24375226565506e-05
-3.99366216122021e-05
-2.57318972324602e-05
-2.3377596002386e-05
-1.64050962706899e-05
-3.10431468706161e-05
-2.62887585439256e-05
-2.0998952738644e-05
-2.44843580863918e-05
-8.27710026554386e-06
-3.16119688987072e-05
-2.43716480396513e-05
-6.24617157448084e-05
-5.46240432987318e-05
1.1370316842505e-05
-4.51103543379097e-05
-3.65572951961126e-05
-8.16979071508577e-06
-2.71203311882306e-05
-3.52612582143532e-05
-5.32592427308147e-05
-1.73864987769934e-05
-1.59632072506873e-05
-5.01968293713268e-06
-8.83242811367863e-07
-5.0073329730604e-05
-5.41949197048474e-05
-3.23062559680396e-05
-3.93221839486727e-05
-2.98920030851961e-05
-3.29892222520254e-05
-1.85225539568558e-05
-4.00670721365344e-05
-1.7450180164792e-05
-1.25310716463814e-05
-1.56480110519913e-05
-6.21864729833584e-05
-1.5117708359008e-05
-1.04526305412409e-05
-3.4242076090998e-05
-4.63660870466276e-05
-3.05759746070317e-05
-1.57217333920954e-05
-2.29894184542604e-05
-2.47582193068453e-05
-6.66575442725705e-05
-3.4669727347788e-05
-2.41938828278297e-05
-1.33364191860079e-05
-4.21157697116421e-05
-6.64310905377476e-06
-3.22171807813654e-05
-3.89948100077344e-05
-2.81144530908434e-05
-2.383596901602e-05
-8.00138160041241e-06
-2.73755876800262e-05
-3.62289176675303e-05
-5.22413882577079e-05
-5.6447078051665e-05
-5.30288030882477e-05
-1.39404475712503e-05
-3.78458949119701e-05
-4.75778358888908e-06
-2.98778754433417e-05
-2.91242555144908e-05
-2.98729178681127e-05
-3.05269112579154e-05
-3.60844840040402e-05
-8.1902065604556e-06
-4.23318328695412e-06
-4.92902362455757e-05
-1.63342829969524e-05
-2.9368947013384e-05
-4.95113636790454e-05
-2.86574316839318e-05
-1.84192963000714e-05
-3.74545219317587e-05
-2.94788558474981e-05
-3.06186311693098e-05
-1.2485875802247e-05
1.70347945024609e-06
-2.76899710037464e-05
-2.55907998436174e-05
-3.66198025635701e-05
-2.24762621388143e-05
-3.7186907407706e-06
-1.81544196236639e-05
-1.7603881883547e-05
-6.79659803694528e-05
-9.68880940194755e-06
-1.97221375137684e-05
-6.61449817482368e-05
-5.11330997737719e-05
-2.47973347454387e-05
-3.77600477941572e-05
-5.2638253407704e-05
-4.5541003859533e-05
-1.03239879329893e-05
-2.46706666613347e-05
-3.08949159298654e-05
-1.657911900613e-05
-3.42730144418946e-05
-3.6566623321536e-05
-1.75691880617924e-05
-4.40749385056559e-05
-3.5535496659838e-05
-2.98585754568991e-05
-4.54780555610754e-05
-2.46515278931485e-05
-6.03664970806951e-05
-2.44917464257173e-05
-4.75346955248335e-05
-6.37480708498105e-05
-3.21668423663801e-05
-4.798461283655e-05
-5.24537423161613e-05
7.55280344109026e-06
-1.95210141466516e-05
-5.63177666625496e-05
-6.13696584048623e-05
-4.63529115609997e-05
-6.30454527232071e-06
-4.14852685107306e-05
-2.36767068589994e-05
-2.11767909736191e-05
-2.44867487096857e-05
-3.17818023467707e-05
-1.79528585578722e-05
-3.7935382066365e-05
-4.35706907589026e-05
-2.53511296675378e-05
-1.10679374322883e-05
-5.93934431176051e-05
-2.80791814942585e-05
4.63754223884517e-06
-3.76720260557246e-05
-2.98626757550081e-05
-1.41193404245361e-05
-4.10139920001101e-05
-2.15710829945043e-05
-4.77791096583751e-05
-3.14001380671174e-05
-2.09218365199723e-05
-2.96831170942194e-06
-2.68412417288017e-05
-1.35375014307725e-05
-2.47799750163859e-05
-5.02693675870207e-05
-4.12794953875204e-05
-7.9557792156532e-06
-2.12058904110218e-05
-5.07508581446684e-05
-3.09420335227768e-05
-1.64745727558192e-05
-2.49310895654842e-05
-3.88770165694719e-05
-1.71381214630738e-05
-4.28907902408475e-05
-1.55239157167251e-05
-1.91032941563499e-05
-6.33006459903092e-06
-1.95359821947752e-05
-3.93167520360167e-05
-7.91650382730216e-06
-9.38721531832544e-06
3.44088054569199e-06
-3.85729791285858e-05
-1.99886657554509e-05
-1.74581175992231e-05
-3.07499034220369e-07
-1.08504568240039e-05
-3.33773034105788e-05
-4.46775827355911e-05
-1.69006096008672e-05
-1.73466642116173e-05
-2.85494122469069e-05
-2.73452385675788e-05
-2.01285657782067e-06
-1.44488131560045e-05
-4.32020905342683e-05
-4.34558953907867e-05
-1.23038862280774e-05
-4.46704595794479e-05
6.47515050969226e-06
-1.89843020825014e-06
-3.08077053398294e-05
-3.83231788964061e-05
-3.41425378018093e-05
-2.89039613005292e-05
-4.79007073360258e-05
-3.81122419430057e-05
-1.74801465799926e-05
-2.59740767052354e-05
-2.63795684815201e-05
-1.54088902476934e-05
-3.71081002973439e-05
-2.94333083318254e-05
-4.37103416753181e-05
-4.69972816694083e-05
-4.08663987376576e-05
-3.36648509090589e-05
-3.64196812931291e-05
-3.53583397569905e-05
-1.97132073289359e-05
-2.8560650243245e-05
-3.2432662213658e-05
-2.13780841763883e-05
-3.21208006860384e-05
-3.12052724637987e-05
-2.96581497416849e-05
-7.11934037890816e-05
-3.08484987936136e-05
-2.47884916691427e-05
-3.19949732409278e-05
-5.1067021434624e-05
-5.15386450531817e-05
-1.46094849745171e-05
-4.01054153828715e-05
-2.11643314099348e-05
-5.0177212899809e-05
-3.52653891508979e-05
-1.78459095348167e-05
-4.72895181605322e-05
1.17610808066865e-05
-2.6676090818592e-05
-3.82414039713648e-05
-2.15372775423133e-05
-3.78495620315586e-05
-3.86309425543347e-05
-2.98446091359241e-05
-2.23119299934831e-05
-1.23257415785296e-05
-1.25192628954293e-05
-4.50241570175649e-05
-2.52976170463934e-05
-2.47647109471891e-05
1.91824424599783e-06
-2.91073597131822e-05
-3.74370124149487e-05
-6.18105469082979e-06
-3.7328808535097e-05
-4.56840255369877e-05
-4.10507259332702e-05
-1.75090554633627e-05
-5.22778058468606e-05
-3.93558416950121e-05
-4.05236346961334e-06
-7.43420204213166e-05
-1.62322926438583e-05
-3.65971872055676e-05
-1.02455559473102e-05
-2.79762765081457e-05
-1.5113417332769e-05
-2.10555947540158e-05
-3.34970355524263e-05
-3.01077125790086e-06
-2.05827932185382e-05
-4.2931673232338e-05
-4.562006739456e-05
-3.2329429897236e-05
-2.3429716241399e-05
-4.10393448008384e-05
-2.14678305582792e-05
-3.19754903870179e-05
-3.0858752206358e-05
-4.72668319280905e-05
-3.13053870818756e-05
-2.53218629998806e-05
-2.25810771433557e-05
-2.36473546226187e-05
-2.55694094022072e-05
-5.01295818254266e-05
-5.3920422679782e-05
-1.81894179279338e-05
-4.34943192141373e-05
-5.59576025707827e-06
-1.79830045926058e-05
9.1015993427999e-06
-3.18408335163545e-05
-2.37948714143993e-05
-8.53201562360141e-06
-5.44345556147289e-05
-1.917705629341e-05
-2.70412665670923e-05
-1.90035549740128e-05
-8.20859599111112e-05
-2.72993672670696e-05
-2.76809870786835e-05
-3.75666659969446e-05
-2.82468898386859e-05
-3.89860887216314e-05
-2.32214454463672e-05
-2.72962237525586e-05
-5.14435679293887e-05
-5.66319995952009e-05
-4.63067895954864e-05
-4.00619188358998e-05
-1.66003163578305e-05
-9.93110261813759e-06
-2.89515659459744e-05
-1.94403863300411e-05
-2.79222162060058e-05
-2.46294734942085e-05
-2.44287977542085e-05
-2.79124097061813e-05
-2.9885931865668e-05
-7.31296347251842e-05
1.73685380848099e-06
-3.42830845466291e-05
-4.25770485402265e-05
-4.88383924479675e-05
3.64028234346171e-07
-1.35098409137479e-05
-3.17906217274214e-05
-4.94928803639452e-05
-1.13618942524597e-05
-1.53123926196117e-05
7.45888887695944e-06
-3.96628682976241e-05
-6.55202409593432e-05
-3.69369326833929e-05
-1.86481314077454e-05
-4.60921553545153e-05
-9.3353803941019e-06
4.17504129312e-06
-3.34741865569826e-05
-3.19941160437301e-05
-1.74265260177313e-05
-3.32861877936247e-05
-4.27028585581326e-05
-3.85429490748217e-05
-2.92750543586893e-05
-2.95496527369934e-05
-2.73585817440453e-05
-1.64686044503867e-05
-6.31866454765811e-05
-2.22783707200187e-05
-1.13330745151716e-06
-5.37919338505307e-05
-1.71396939819533e-05
-4.25259374644809e-05
-4.07599200494807e-05
-5.40447543880769e-05
-3.03345337034562e-05
-4.8243639579858e-05
-4.46664275727978e-05
-5.32387695795888e-05
-2.80287431245645e-05
-5.00667256439889e-05
-4.2527985281554e-05
-4.2345139788299e-06
-2.89809051295758e-05
-2.97007060541074e-05
-3.27582904569464e-05
-1.638948419373e-05
-5.78515531041119e-05
-1.15650584897728e-05
-5.95374193782101e-05
-3.80695934011814e-05
-1.82980135802788e-05
-2.65709095419789e-05
-5.56224021610113e-05
-5.0144971662701e-05
-1.04757327166091e-05
-1.96734399037141e-05
-3.50390835456861e-05
-2.57196411190593e-05
-2.15150734443468e-05
-6.33761136852327e-06
-2.93334739001112e-05
-4.38448423314651e-05
-2.80768634418291e-05
-2.61124599298322e-05
-3.1813565838047e-06
-3.85733730012259e-05
-1.8209711795676e-05
-4.47086925167655e-05
-2.43475895190148e-05
-3.52729646219517e-05
-1.42454250187344e-05
-7.74961340638648e-06
-5.08357703574195e-05
9.83182100931091e-06
-6.58501283699908e-06
1.31593271322205e-06
-3.22324995741858e-05
-1.34212085615454e-05
-1.12082045245537e-05
-2.68332834502758e-05
-3.40548904227485e-05
-2.03562479399358e-05
-2.03309982543095e-05
-2.86129045054633e-05
-3.250971164885e-05
-4.92389624440731e-05
-2.68095080741271e-05
9.42706951042199e-06
-1.78283451632868e-05
-9.79998566858898e-06
-3.63459166506607e-05
-2.2114088176369e-05
-2.96631650675108e-05
-4.08539936096508e-05
-6.27669864284619e-06
3.07299352534665e-05
-3.01856939544255e-05
-2.76042620719251e-05
-5.60932960807064e-05
-2.12358720941545e-05
-6.23732766596168e-05
-1.29650264079932e-05
-4.06865295855932e-05
-4.19039793279496e-05
-1.91023434350256e-05
-3.13045371251917e-05
-3.61763349011989e-05
-2.15047728285823e-05
-3.38090216930792e-05
2.51580459126028e-05
-2.05452023065764e-05
-3.19043951703845e-05
-1.8253261031096e-05
-1.70211630690244e-05
-3.16072220539331e-05
-2.79318444637664e-05
-1.82114233458291e-05
3.22041605366272e-06
-5.57217931330954e-05
-6.03622280205005e-05
-5.56786765625121e-05
-1.83261581802921e-05
-4.86088187877242e-06
-3.02936321928392e-05
-5.66453034212994e-05
-1.09443059392064e-05
-3.39315063434676e-05
-4.70325025291242e-05
-4.15307395324921e-05
-3.19021855968622e-05
-5.1687409776242e-05
-7.41857478529147e-05
-2.49900211516014e-06
-5.49103536273175e-05
-1.39531994253057e-05
-2.36090864607717e-05
-9.58945724625606e-06
-3.59997672522453e-05
-2.38293404118493e-05
-2.03645204501029e-05
-3.04993280987876e-05
-2.30363395325766e-05
-1.63666191790018e-05
-3.02174222202542e-05
-1.28600210428155e-05
-4.20263343188095e-05
-2.8392911199483e-05
-4.08823357010285e-05
-4.42678038050249e-05
-2.94602797131187e-05
-5.53788602554462e-05
-3.78284540669496e-05
-4.19073443418681e-05
-3.39324445654059e-05
-4.32583331174712e-05
-1.91398229824872e-05
-2.44961524866737e-05
-1.0630627804166e-05
-4.43101205602087e-05
-4.59142137202203e-05
-1.26085355126079e-05
-4.45193511706472e-05
-2.83837272063201e-05
-3.17621415326498e-05
-3.9658767064037e-05
-3.71268725580858e-05
-2.0036462374962e-05
-5.17724439472393e-05
-2.5094150012462e-05
-4.0622332066331e-05
-9.83187719688902e-06
-2.90002804890464e-05
-5.42994266779297e-05
-5.14233298786404e-05
-4.35805550287355e-05
-5.46056123750202e-05
-4.46193786047785e-05
-2.19745394152659e-05
-8.87703163923773e-06
-5.1286662444248e-05
-4.45185786200394e-05
-3.33501754354369e-05
-3.8695286521795e-05
-2.92894742526864e-05
-5.11285767654303e-05
6.76734936442059e-06
-2.93565995733926e-05
-2.44121424908571e-05
-6.43743137076821e-05
-1.0419780698697e-05
-2.26861678489092e-05
-1.04502004915714e-05
-2.24798669168447e-05
-4.38042407372508e-05
-2.36223607657125e-05
-1.6510228626364e-05
-4.26601812843512e-05
-3.06583910898342e-05
-5.91797007507679e-05
-2.58401397666025e-05
-2.52571343748748e-05
-2.94194178303005e-05
-6.77880252749523e-05
-4.67512216399972e-05
-3.76510788695583e-05
-8.81822744183421e-07
-4.17891646020981e-05
-2.76767661744274e-05
-5.05324339035157e-05
-1.82611654048846e-05
-4.74834883813887e-05
-1.36238426025842e-05
-5.05248137135287e-05
-3.69804698608894e-05
-1.55946947368491e-05
-3.83329221638761e-05
-5.95515029614519e-05
1.96993242617326e-06
-2.16930091716764e-05
-4.56602006315122e-05
-2.99575348306194e-05
-2.57129784860397e-05
-4.17083806709046e-05
-2.48276279058492e-05
-5.55841092530139e-06
-2.00666502198392e-05
-3.29314874939321e-05
-2.1685581025034e-05
-1.61024799993741e-05
-4.21201962648764e-05
-8.88625203571526e-06
-3.5155135854033e-05
-2.86486737140302e-05
-4.69971318989875e-05
-2.37229829926207e-05
-2.66872176138811e-05
-2.90401079290794e-05
-4.34041738678617e-05
-2.58824777249976e-05
-2.46298466824515e-05
-1.70697793943212e-05
-1.96019840607434e-05
-3.93065684562664e-05
-3.29396638944512e-05
-1.41577381741889e-05
2.25536752936306e-07
-5.97592246314198e-05
-9.23108663880497e-06
-4.90185846000161e-05
-1.18286091728375e-05
-1.64988325801889e-05
-5.95712783989428e-05
-3.30056414146193e-05
-1.15310245771933e-05
-7.5775561754004e-05
-9.56869162646487e-06
8.84545826905729e-06
-2.50555325305151e-05
-3.25017119986382e-05
2.2865634884042e-05
-1.036021709162e-05
-1.15867622424872e-05
-2.69785220865303e-05
-5.64791106056894e-05
-2.20114021077041e-05
-2.14272803072737e-06
-7.20145444350371e-05
-3.57598656094137e-05
-3.8447559069243e-05
-1.16086452627779e-05
-1.23365266011686e-05
-2.91547820508289e-05
-2.90484102213264e-05
-4.98616000444721e-05
-3.42598276652778e-05
-5.14417992544366e-05
-2.60235779329296e-05
-2.67958703783735e-05
-1.16530543942464e-05
-1.44598886754288e-05
-5.95293325051816e-05
-2.18866840874195e-05
-3.55948067511889e-05
-2.69499541358197e-06
-2.79932164307021e-05
-5.37176634998213e-05
-3.43573406675133e-05
-8.05521107924182e-06
-2.29305598366486e-05
-3.84006982268409e-05
-8.26203672506465e-06
-4.67264518353794e-05
-1.92870665123515e-05
-2.52672707839833e-05
-3.44930270093739e-05
-7.281018959639e-06
-3.97656768180562e-05
-5.74239004674365e-05
-3.04985107986291e-05
-2.07449281948495e-05
-3.28798280934577e-05
-2.63756466051728e-05
-4.34294150200774e-05
-4.0376886920942e-05
-2.1733709427211e-05
-3.30692767323597e-05
-2.15706369876413e-05
-5.62297024536284e-06
-3.06478664962935e-05
-3.37827263997034e-05
-1.66762224583505e-05
-1.90040824853347e-05
-4.97395731906855e-05
-4.28066024671192e-06
-3.8488023275372e-05
-7.96179535096718e-06
-3.57782763814396e-06
-4.17069750194389e-05
-6.21610375274883e-05
-4.9968499334536e-05
-4.16191344495918e-05
-1.93155909992101e-05
-2.21926075005471e-05
-1.47089102132289e-05
-1.26277343796135e-05
-1.56289713705026e-05
-2.61635339889643e-05
-4.7501306053438e-05
-4.67574095995593e-05
-4.78514927619801e-05
-1.48054524871331e-05
-2.8666622724239e-05
-2.52190560179041e-05
6.39580320897217e-06
-2.03348956833586e-05
-2.84572019302165e-05
-3.28903351554587e-05
-5.81064000420052e-06
-2.59278291116438e-05
-5.02840313183124e-05
-4.82252415199493e-05
-6.49405325661138e-05
-2.00093530803552e-05
-3.50973287055719e-05
-3.2564182859931e-05
5.38975955526613e-08
-4.06083796686849e-05
-1.10346471192407e-05
-4.34941935087549e-05
-4.44433990388272e-05
-1.66280935150982e-05
-3.82441097885747e-05
-1.09903217825756e-05
-5.72073688978074e-05
-1.69428738479999e-05
-3.83830030973158e-05
-2.60791745908202e-05
-3.75358713590534e-05
-4.16111958492543e-05
-2.17790546366796e-05
-2.69525008810701e-05
-6.12326340967379e-05
-1.19614256027143e-05
-2.11249293587193e-05
-4.04144973589585e-05
-2.94698154810185e-05
-7.30235206508394e-06
-2.99846370384193e-05
-9.89184445166278e-06
-5.00106777754019e-05
-5.14573857120155e-05
-4.0977794498755e-05
-3.83850303103176e-05
7.18461093959434e-07
9.56658819812303e-06
-2.83298043881998e-05
-5.62731091262719e-05
-1.55851585807997e-05
-2.84313144065214e-05
-4.14936319262899e-05
-3.5978689558401e-05
-3.73895097438686e-05
-1.95319644230191e-05
-6.83295291653237e-06
-6.92509684752911e-06
-4.63166397292621e-05
-2.42596265815099e-05
-3.39009701324635e-05
-2.01772712767056e-05
-2.73644440629125e-05
-6.70873281944695e-05
-4.25028683026922e-05
-1.80176728928085e-05
-9.18917990942445e-06
-3.05383237517585e-05
-5.58865664386993e-05
-6.33391614333549e-05
-2.10519894251511e-05
-4.01603140864145e-05
-2.99716217727819e-05
-2.04527692516752e-05
-4.48023107527155e-05
-1.96545696118972e-05
-4.37429875698428e-05
-4.63329858102259e-05
-3.05375379019361e-05
-3.08390072696257e-05
-4.51078096027448e-05
-3.41968965660058e-05
-3.24840455147307e-05
-3.99287349711473e-05
-2.69283742909856e-05
-3.72786195388583e-05
-3.86979946437845e-05
-3.27230980058355e-05
-4.19848583503973e-05
-1.67835891083444e-05
-1.81041231980695e-05
-2.6470429821582e-05
-2.24822645344809e-05
-4.42894176430707e-05
-7.48146077224202e-05
-2.02965833519422e-05
-6.20761229998167e-05
-3.68250062764475e-05
-2.63243607127713e-05
-3.93893968219051e-05
-2.74503114288692e-05
-9.14085931874285e-06
-2.38920634516296e-05
-1.31368842652317e-05
-2.38321227969263e-05
-4.38805324960131e-05
-2.19630321522604e-05
-4.47257877008803e-05
-2.93148582917555e-05
-1.54181419534106e-05
-4.00299117338399e-05
-1.47093816814777e-05
-4.79117333856822e-05
-4.72531582492288e-05
-1.80772137207659e-06
-3.12681186970836e-05
-2.5727340807546e-05
-6.92837024592503e-05
-6.79812891728783e-05
-2.63674431749675e-05
-5.62226515211357e-05
-4.06900314266869e-05
-8.36848480170303e-05
-3.18093786878918e-05
1.94488770826596e-05
-4.85279883576759e-05
-7.33836449131952e-06
-8.32241061174931e-06
-1.44399681182744e-05
-3.87097851346953e-05
-4.57139919992357e-05
-2.46200812178502e-05
-3.4214637843951e-05
-3.11198674981307e-05
-2.83942151472324e-05
-1.67606410170619e-05
-2.75240365153478e-05
-2.76377713556985e-05
-2.34272890190962e-05
-3.54861172186159e-05
-1.44638136698306e-05
-4.22689390660254e-05
1.48761343496208e-07
-4.08337855394811e-05
-3.30355202329269e-05
-3.17358323831432e-05
-3.8176152114853e-05
-2.22049273777439e-05
-1.6513267492909e-05
1.77625555378456e-06
-6.24435680959807e-05
-4.57769485567367e-05
-4.10930555335132e-05
-1.18344867064093e-05
-4.91899999937458e-05
-3.31119722136295e-05
-1.09861589445345e-05
-1.3569910304975e-05
-5.03536927263765e-05
3.38634952070671e-07
-2.68536858375247e-05
-7.71876651159431e-05
-4.4232896018278e-05
-1.82564804151599e-05
-3.50343824145067e-05
-4.1933574521361e-05
-4.45508991518991e-05
-4.44188339288923e-05
-3.23843598178741e-05
-2.90732481210979e-05
-2.19050399557786e-05
-2.66037105283654e-05
-1.80638955482709e-05
-2.30507114388991e-05
-6.81784425002067e-06
-2.86050532275957e-05
-3.07091695131436e-05
-3.19087870068178e-05
-1.32242507742744e-05
-5.02212733447315e-05
-4.21226516116529e-05
-3.29519841715689e-05
-6.43393488106207e-06
-4.08282292865408e-05
-1.97173364879593e-05
-1.01109064596311e-05
-4.53260625617406e-05
-5.0077087067603e-05
-2.29108556680823e-05
-8.37471733771421e-06
-3.04365840735458e-05
-7.00490775739092e-05
-3.30595050633957e-05
-1.60512874839241e-05
-4.6972494134579e-05
-1.69556584783839e-05
-4.26166322619721e-05
-4.64771374462487e-06
-1.13973985069372e-05
-1.3628861439883e-05
-3.29060521253851e-05
-3.0520068612188e-05
-3.64003271717575e-05
-5.0951214305939e-05
-3.15674801755957e-05
-6.11540260568262e-05
-2.21565797078094e-05
-3.82713755574579e-05
-4.21152005097573e-05
-4.46600751803692e-05
-2.45689029809566e-05
-2.23390554149162e-05
-6.70040875911199e-06
-1.35560187752379e-05
-1.54819579542906e-05
-3.45704252843658e-05
-4.36756354808971e-05
-2.90456352709163e-05
-5.37364837714558e-05
-3.77085230888086e-05
-4.38628143305415e-05
-4.97459130343039e-05
-2.67704905304779e-05
-2.33264779487716e-05
-3.85811470278887e-05
-1.03133756492173e-06
-2.52762413722669e-05
-2.3302449513695e-05
-1.93801528328503e-05
-4.5491620764849e-05
-3.3706742515168e-06
-1.55051966927167e-05
-2.84552941307394e-05
-4.91037907526078e-05
-1.36197761580219e-05
-3.56276816467998e-05
-4.1066719942294e-05
-2.84023872785773e-05
-1.69529361849134e-05
-3.99388426481381e-05
-5.77829771836308e-05
-3.95965311960605e-05
-1.8314757850131e-05
-1.78798056694831e-05
-2.25510462299057e-05
-5.94725345796015e-05
-2.87517103533914e-05
-4.18553440256796e-05
-1.47496687799689e-05
-9.85854267686615e-06
-3.53967292491847e-05
-1.87083674463236e-05
-7.79065099060372e-05
-4.68878611445467e-05
-3.73885093387887e-05
-6.32017836143124e-06
-1.52975762131581e-05
-6.29360234284181e-05
-5.63244282575088e-05
-2.97441235167932e-05
-3.38518629012293e-05
-5.87728426804948e-05
-5.71656798560189e-05
-2.66646629743806e-05
-1.52517055795555e-05
-7.12432943732999e-05
-7.3575038251741e-06
-7.61365396860055e-05
-1.76893483440796e-05
-2.33627235284511e-05
-1.93452495029058e-05
-4.0534963189394e-05
-2.73051066777095e-05
-3.56563167097566e-05
-1.2861792243615e-05
-3.30971396434014e-05
-3.58487843829652e-05
-3.52215478424782e-05
-2.30185661966573e-05
-4.86857491705991e-05
-3.75056486611415e-05
-1.06148292673401e-05
-5.52331476897392e-05
-3.33202673313611e-05
-1.30598413050007e-05
-4.31913227566331e-05
-4.43064595359945e-05
-3.30209527011308e-05
-3.62307532725804e-05
-2.92722655324424e-05
-3.69333135243749e-05
-1.97013155725059e-05
-2.1735795334695e-05
-3.48545210044032e-05
-4.27974599850708e-06
-2.46741041468158e-05
-1.65520915219179e-05
-4.00261063529974e-05
-3.12540382548036e-05
-1.47276737101479e-05
-2.8238014375021e-05
-4.44681761717219e-05
-4.71022255981609e-05
-3.79916715981627e-05
-4.25655823157603e-05
-2.72221109389692e-05
1.66112625865143e-06
-5.17223787883088e-05
-2.64700870341502e-05
-2.93765845229358e-05
-4.07234031311081e-05
-4.98671368517204e-05
-4.0476271937545e-05
-1.01569878442312e-05
-9.6708779934028e-07
-6.88973539269164e-05
-4.66325013093235e-05
-4.58779986000071e-05
-1.7496056539002e-05
-6.11790791701713e-05
-1.36684273180043e-05
-1.36053930728419e-05
-4.48818570873372e-05
-3.1420907321426e-05
-1.80922985150333e-05
-8.138767301605e-06
-5.13982382560067e-05
-1.70708169125016e-05
-3.27029351189395e-05
-4.39423801958503e-05
-8.08281465795145e-06
-6.55033674590277e-05
-8.45930604481651e-07
-1.30908134506607e-05
-3.56133983602421e-05
-2.56681923340189e-05
-2.13939173938261e-05
-5.02152882039348e-05
-2.97018614114864e-05
-3.48141788478844e-05
-1.00117712564062e-05
-1.038334946272e-05
-3.28883034519499e-05
-2.88774579062424e-05
-2.46386382948798e-05
-5.03955369709355e-05
-1.77401950658209e-05
-8.18200162508864e-06
-3.7878665308874e-05
-1.85163263730879e-05
-2.87313130921489e-05
-6.25912370690617e-05
-2.60584805466881e-05
-3.17746556144347e-05
-1.72656583325072e-05
-5.17296344561705e-05
-1.70448693133232e-05
-4.20098775906105e-05
5.96036338783574e-07
-7.10951980658908e-05
-2.22043718725289e-05
-2.6907461106375e-05
-8.90736509420342e-06
-2.98110226491208e-05
-2.15401509105894e-05
-5.00435849028731e-05
-2.53337502730191e-05
-3.48966704332033e-05
-3.48990532113392e-05
-3.38499903738519e-05
-1.62807226653612e-05
-3.07608704976424e-05
-3.11647094267918e-05
-5.75680600747863e-05
-3.19096860596098e-05
-3.63606469624638e-05
-8.23792411642325e-06
-1.31324129976744e-05
-2.24574991048859e-05
-1.3426377860954e-05
-3.30973378482336e-05
-3.69909477813622e-05
-3.84285402121792e-05
-1.94342535901147e-05
-6.79266674301904e-05
-2.18213900995612e-05
-4.83804450661142e-05
-2.99618879118314e-05
-1.10183696826293e-05
-3.13690023757455e-05
-4.64529483666653e-05
-1.91256328483505e-05
-2.13868857780998e-05
-3.64563425945259e-05
-9.94975192420242e-06
-2.21508748596437e-05
-4.55840441202361e-05
-8.53655949599266e-06
-1.9288829477325e-05
2.51156586776777e-07
-8.2453840956095e-06
-3.02415186517437e-05
-3.33878109420544e-05
-9.22927075342696e-06
-2.94275545804372e-05
-4.44421409363439e-05
-5.09766912986036e-05
-2.22440725755567e-05
-1.59610706418183e-05
-7.20060096348907e-06
-5.13559168259705e-05
-1.5158857520151e-05
-2.38818517250974e-05
-1.28709773817814e-05
-1.37921984576016e-05
-1.6328365731549e-05
-3.54640448369152e-05
-1.80452007872679e-05
-5.85147239581596e-05
-4.88700294359861e-05
-9.21508244279198e-06
-2.54667842457888e-05
-4.03891882558515e-05
-1.06625856115323e-05
-1.37606065449195e-05
-3.84047314051316e-05
-4.83745445380578e-06
-4.39964105075614e-05
-3.93325732377884e-05
-3.9943020306224e-05
-4.56930312074022e-05
-5.65692516103699e-05
-1.95341681701455e-05
-1.3095112386813e-05
-2.03743832686855e-05
-3.80744467381392e-05
-8.46852506963481e-06
-3.52816493841255e-05
-2.67250956247755e-05
-2.67195315383113e-05
-2.07892489182388e-05
-2.35730235691314e-05
1.22111812863302e-06
-4.79766515932109e-05
-2.28340703431637e-05
-1.01274933081424e-05
-3.38143113220985e-05
-2.48309498021643e-05
-2.31727832363572e-05
-3.45844896521089e-05
-4.12337885163094e-05
-3.02452741640983e-05
-5.59806219009784e-05
-4.71202704015094e-05
-1.6976704438877e-05
-4.08003586447885e-05
5.7427575908351e-06
-2.16098350534798e-05
-1.05194055991023e-05
-2.52457476965416e-05
-4.03974020410615e-05
-1.27709454450615e-06
-2.53706140627214e-05
-5.54007460689904e-05
-1.99689631799883e-05
-3.19256420361996e-05
-2.02588090917569e-05
-3.18002470075185e-05
-3.88013481712668e-05
-1.73431402570224e-05
-4.37180859025328e-05
-6.61545617555357e-05
-1.50070720089426e-05
-4.31974819624074e-05
-3.51803533620899e-05
-3.92630022991109e-05
-4.65521408828269e-05
-3.29073911080444e-05
-3.40119671325238e-05
-2.99996105942748e-05
-5.09450410783774e-05
-3.76423151155191e-05
-2.85763591630215e-05
-4.5306295686277e-05
-3.32952464979915e-05
-5.678203710791e-05
-2.99421493450506e-05
-2.85749423269021e-05
-5.70984784939642e-05
-3.9107047870538e-05
-2.30632949105807e-05
-4.57710002731573e-05
-1.1627122430986e-05
-2.3453399069577e-05
-3.15005087425107e-05
-1.85105261951612e-05
-1.94313510328476e-05
-2.62930362749991e-05
-2.08527357563231e-05
-3.00840636193782e-05
-4.04740900546117e-05
-3.65607800813815e-05
-4.62178715574486e-05
-2.56864684995758e-05
-3.12817935190196e-05
-4.13103964221711e-05
-2.88613797562369e-05
-3.39656031456691e-05
-6.03511215237883e-05
-5.77832527835562e-05
-3.68246750858208e-05
-3.01735689363954e-05
1.55251861853438e-05
-1.02797984245118e-05
8.5388951880898e-06
-4.65774875851977e-05
-2.36436700927702e-05
-5.53725877505754e-06
-3.74701112149686e-05
-1.85227871591745e-05
-4.18667191602203e-05
-1.15947786039473e-05
-2.42392519804146e-05
-2.97820382995375e-05
-2.43834644920659e-05
-1.41495064988586e-05
-3.55245574025309e-05
-3.00543238420189e-05
-8.75836360191651e-06
-1.18276753647925e-05
-3.14475611455113e-05
-3.55531012922252e-05
-3.28885339039398e-05
-2.83970446445189e-05
-3.09515826789815e-05
-1.32862471139242e-05
-4.41207982031474e-05
-5.04397753289295e-06
-2.84549658187848e-05
-7.6710672998149e-06
-3.78080719696352e-05
-5.0121673750752e-05
-4.63523979664691e-05
-3.4934781360105e-05
-3.51353456882417e-05
-3.1178661699067e-05
-7.39640593911432e-06
-3.52532005015396e-05
-5.09677923636644e-05
-2.43353379523066e-05
-4.18625990297969e-05
-2.6347783781669e-05
-8.65999794080877e-06
-2.96347129484925e-05
-4.73144044277623e-05
-5.16585067120647e-05
-4.73386634105056e-05
-3.37341942580676e-05
-2.02484502950546e-05
-5.58076422946821e-05
-2.51577610274855e-05
-6.28592741523294e-05
-4.50864956424575e-05
-4.56222426154626e-05
-3.40328483588443e-05
-4.31291709267321e-05
-3.97463409283411e-06
-6.04115517172528e-06
-2.63261470308279e-05
-3.11441257826998e-05
-2.2228545712642e-05
-6.97010564017138e-06
-4.09633587533289e-05
-2.0383098483565e-05
-3.69646614248085e-05
-2.58744150396932e-05
-1.5002256222937e-05
-2.18660209721846e-05
-4.7186433242266e-05
-5.63768624404765e-05
-4.48010928502163e-05
-2.70548140083588e-05
-3.531004830043e-05
-5.56828861083087e-05
-2.75558595967489e-05
-2.69616025951113e-05
-5.98890165701612e-05
-4.82134515654427e-05
1.63671954800646e-06
-6.81205866518076e-06
-1.23370562629681e-05
-3.08457110891333e-05
-3.71772031543376e-05
-1.5679431290826e-05
-3.37771041575581e-05
-5.46412015745631e-05
-2.1104752391607e-05
-4.52306934933664e-05
-2.57406338360644e-05
-2.18870154750797e-05
-2.772273693641e-05
-1.23792022159935e-05
-5.19602993030411e-05
-3.80691657535073e-05
-3.4813490011514e-05
-4.9185830444788e-05
-2.72270158591405e-05
-4.26733463349352e-05
-1.30313413765257e-05
-4.55208385532876e-05
1.8419804066058e-05
-2.97981325906125e-05
-9.34903745480185e-06
2.88865933717361e-06
-2.0367448038461e-05
-2.68148445125583e-05
-5.97188770627767e-05
-2.25862806481719e-05
-3.93579160086256e-05
-3.34785692087822e-05
-5.86661533279747e-05
1.76079875120898e-06
-3.92256267520281e-05
-2.65324966225959e-05
-3.77221178332569e-05
-3.03542673012973e-05
-1.55623146013906e-05
-2.44262116973744e-05
-4.08321606329039e-05
-1.60599809984819e-05
-1.15419756044042e-05
-4.2800403828334e-05
-1.44846714706706e-05
-2.85932452651211e-05
-3.68891606598757e-05
-1.53749803673379e-05
-2.69744869189461e-05
-4.39410848458615e-05
-2.65773922034884e-05
-1.23281472372283e-05
-1.32225851928271e-05
-2.421912192316e-05
-4.24212576686955e-05
-5.09322998160713e-05
-7.69606644285545e-06
-3.51541908606033e-05
-1.20853370468449e-05
-1.96495748872673e-05
-3.39162119939047e-05
-2.04064785522937e-05
-1.63565707831344e-05
-2.33364592944096e-05
-3.19751403862676e-05
-2.28571677912845e-05
-4.34081441661027e-05
-1.39417760322796e-05
-2.0021305838118e-05
-7.351946090449e-06
-2.40453152875441e-05
-2.21331383050109e-05
-2.90670125961175e-05
-2.72308063321757e-05
-3.84259124830424e-05
-1.43752980766044e-05
-1.21253045993492e-05
-4.51018370860158e-05
-1.52655188397661e-06
-3.41050664017506e-05
-5.64127630503056e-05
-4.22119639693848e-05
-3.92021387894416e-05
-1.79667638698514e-05
-5.26534952640807e-05
-3.08486339652401e-05
-3.4594238207104e-05
-4.72662297769658e-05
-6.00773638853274e-05
-1.19595100479738e-05
-1.93370868937957e-05
-1.87513140171185e-05
-1.91725811276184e-05
-1.90265021492034e-05
-4.0734504955988e-05
2.09515661095868e-06
-3.51644861357042e-05
-2.29215250658844e-05
-2.83633558917858e-05
-1.28372501346977e-05
-2.43381843750746e-05
-2.98227935055613e-05
-3.15772882927586e-05
-3.20331181367054e-05
-2.72245336878436e-05
-5.21342680055951e-05
-4.1397347146602e-05
1.59994815121534e-05
1.31972303452222e-05
-9.20262230452455e-06
1.23300163234967e-05
-4.13161751573528e-05
-3.08722377244729e-05
-4.58538850634338e-05
-3.51416013669619e-06
-2.21313024278909e-05
-7.91206829048283e-06
-7.45120772379519e-06
-1.54973039577712e-05
-1.03706163595971e-05
-6.02618152766819e-05
-1.84286095621295e-05
-2.4922173352556e-05
-6.10723281271138e-05
-2.24909143211377e-05
-3.73872543069376e-05
-3.00366836568879e-05
-2.19660540569335e-05
-5.93052439101263e-05
-2.97133773173114e-05
-2.82495234206539e-05
2.23038938124097e-06
3.31182101097868e-06
-4.93393410914466e-05
-2.55338458595994e-05
-3.45406292564648e-05
1.1461121065634e-05
-1.71309586102196e-05
-2.86583846440801e-05
-5.40599241972241e-05
-3.09307579199594e-05
-2.35524745144347e-05
-2.41812451003848e-05
-7.06400089068458e-06
-2.15773558330054e-05
-9.86690083994897e-06
-5.46976422411923e-05
-6.21520006428674e-05
-3.8192241847908e-05
-3.89754664597402e-05
-1.35897261224937e-05
-4.03611548610021e-05
-2.64108454959929e-06
-2.62652083657471e-05
-1.64770020296309e-05
-1.90158083763761e-05
-4.64806634562765e-05
-2.1740130658358e-05
-3.02237860578011e-05
-5.15291563315311e-05
-2.98267994118433e-05
-1.39533589739504e-05
-3.71518139722576e-05
-3.40394654059615e-05
-2.29052603857564e-05
-2.92088116988265e-05
-3.75071070294503e-05
-4.94799464078661e-05
-2.63500326645336e-05
-1.83853248333125e-05
-3.17956300454858e-06
-4.98575719242688e-05
-5.86998534681924e-05
-2.46019242971447e-05
-3.81533393391331e-05
-3.05547145649599e-05
-3.73753102846771e-06
-4.3420203198121e-05
-4.59945590021119e-05
-2.92176429041852e-05
-5.8068222460832e-05
-5.4758916742179e-05
-1.1593927110305e-05
-1.86922235124593e-05
-4.86062522664226e-05
-1.18008745936025e-05
-3.78475049704558e-05
-4.36791843155498e-05
-5.50533976082415e-05
-2.39717325510921e-05
-1.34785017460532e-05
-2.56188539399291e-05
-3.02969731215215e-05
-3.23488876185913e-05
-5.44299122699033e-05
-3.06474735576349e-05
-3.99786608259234e-05
-4.83190439597907e-05
-3.77592114809077e-05
-5.33450098957671e-05
-3.55246074487299e-05
-3.67149667256265e-05
-6.90712759779252e-06
-2.35189276951584e-05
-2.98369583723729e-05
-1.25896347022774e-05
-3.72414324739192e-05
-2.28340568079131e-05
-2.02836226694516e-05
-4.00933358941769e-05
-3.32120469665553e-05
-6.16392530055583e-05
-3.23026450639709e-05
-3.95057741311277e-06
-2.79133830824535e-05
2.0599688890631e-05
1.64523383832226e-08
-2.91321940857806e-05
-3.77560921806361e-05
-2.24120510556696e-05
-3.24471691804088e-05
-2.90097410843671e-05
-2.65374574506409e-05
-2.64802163476051e-05
-3.98372323360796e-05
4.96679987604876e-06
-2.78173253648793e-05
-3.57587838024179e-05
-4.62666020546554e-06
-4.53475769591693e-05
-2.12068889328703e-05
-4.90967156142896e-05
-2.26052536479206e-05
-5.39159063860852e-05
-4.16952965653313e-05
-4.31841836424827e-05
-3.95366677924739e-05
-1.68411399067706e-05
-1.36102706631677e-05
-4.59970147225645e-05
-4.45142880786257e-05
-3.57514125069411e-05
-3.80861851207053e-05
-5.78064642840824e-05
-4.76810065848743e-05
-2.7919089867543e-05
-3.29802371350914e-05
-3.25116157871862e-05
-2.21498806743329e-05
-2.04378254638039e-05
-4.59453640968742e-05
-3.84469496593779e-05
-1.75670466884072e-05
-5.63683626190077e-05
-2.29320704503102e-05
-5.54910740861809e-05
-3.26473932228083e-05
-2.37820380762925e-05
-1.74183136129337e-05
-7.64886940195696e-06
-6.16444432876039e-05
-4.86001452331949e-05
-4.22549674949724e-05
-3.55029710585697e-05
-1.96488942504477e-05
-2.15355159953043e-05
-2.95108021477053e-05
-2.83774473994292e-05
-3.00368758900327e-05
-3.27084683068815e-05
-4.00335469656755e-05
-3.60683112565758e-05
-3.24665999235486e-05
-2.61361644202515e-05
-2.46596144686157e-05
3.59653726091112e-06
-1.27325700573131e-05
-1.81710456184453e-05
-5.67492213627079e-06
-3.74142097953656e-05
-6.6856260447907e-05
-3.18417525188865e-05
-5.75637649290227e-05
1.73694492482628e-05
-2.3831788342466e-05
-3.38198126703624e-05
-1.65114225546045e-05
-3.18598449295967e-05
-2.49312841386207e-05
-3.94301826200956e-05
-3.86123603239169e-05
-3.55513299126664e-05
-1.68908210309605e-05
-1.53602644340917e-05
-2.92546510458733e-05
-1.82824442806532e-05
-5.5849281545914e-05
-4.50521045634111e-06
-3.19060737306073e-05
-3.36112652987442e-05
-3.55147699644234e-05
-6.32977614704555e-06
-2.41608296910764e-05
-3.15734618546859e-05
-2.39197020964242e-05
-3.15146469161268e-05
-4.88889062715031e-05
-7.51788108851169e-06
-4.7922764193624e-05
-4.68315077939255e-05
-4.3598203116203e-06
-3.19505921001599e-06
-2.68547555708766e-05
-2.35133251331278e-05
-1.9501966868392e-05
-3.21009659327381e-05
-1.33731626840161e-05
-5.07221209614919e-05
-2.27498923026162e-05
-1.49303674906837e-05
-1.82166167904756e-05
-2.7122241213274e-05
-5.40263686558041e-05
-5.29452519230066e-05
-2.0918282636571e-05
-3.8137495755349e-05
-1.39311363799343e-05
-4.45204391026892e-05
-2.60601894250391e-05
-3.22217302272583e-05
-2.6328679236634e-05
-2.98641044871921e-05
-5.29435418924547e-05
-4.76516954267635e-05
-4.5513433569236e-05
-7.53765531926266e-05
-3.84606046996382e-05
-2.74997973997208e-05
-3.96999267132573e-05
-2.13854572384132e-05
-1.20476188253833e-05
-3.66321084173394e-05
-1.75125834447208e-05
-2.6577618776858e-05
-2.16413943984231e-05
-3.9873314217812e-05
-3.72603554749464e-05
-2.10903241323846e-05
-3.77638621268443e-05
-6.95535918932331e-06
-5.98046194627861e-05
-3.66175181714514e-05
-3.93618973888902e-05
-1.0721735987137e-05
1.22623070378219e-05
-3.11847645803315e-05
-4.63328831557086e-05
-9.47392355078973e-06
-1.27814447683478e-05
-4.78883073139551e-05
2.28918199765101e-06
-4.76015385304637e-06
-5.65486207396573e-05
-4.2139403782356e-05
-2.22971191753033e-05
-4.28866449942797e-05
9.38166478760319e-06
-3.19222203271066e-05
-3.02628187525268e-05
-2.99522137320175e-05
-1.05382619777849e-05
-4.36285442813522e-05
-4.68645158802106e-05
-4.66340288891061e-06
-4.28858647678469e-05
-2.4825222355568e-06
-2.52687136903501e-05
-2.83863594699448e-05
-3.9651348828747e-05
-1.34169743187907e-05
-2.1597959345032e-05
-5.06795436284566e-05
-3.00166279803827e-05
-4.17306230310859e-05
-5.57918923052615e-08
-3.71204942128959e-05
-1.43173397506938e-05
-3.85976816329243e-05
-2.73620137008848e-05
-3.3597869645022e-05
-4.9777234088573e-05
-4.97388265815824e-05
-5.97513101500693e-06
-4.00855864682688e-05
-3.91316247905609e-05
-2.9193865941448e-05
-2.8183774817064e-05
-5.31018408072699e-05
-2.88129755820512e-05
-3.31707055877873e-05
-6.21987968013594e-05
-2.03381092580609e-05
-2.62579903074206e-05
-2.34451633490994e-05
-3.73614179924694e-05
-7.58060046383702e-06
-1.24641129617127e-05
-1.85703671436542e-05
-5.64522452366025e-05
-5.92774515319185e-05
-3.96656225726525e-05
-4.59861951518473e-05
-2.35872494672029e-05
-4.15526379282869e-05
-1.21078518804376e-05
-4.3364153350091e-05
-7.60030975199144e-06
-6.11952134160274e-05
-1.7232224063305e-05
-3.2368264789864e-05
-4.98566684946341e-05
-7.67544329107498e-06
-3.84814460108455e-05
-3.88759707937884e-05
-9.93468152409356e-06
7.72684389189953e-06
1.31731800332724e-05
-1.86551792213713e-05
-3.29612497966385e-05
-2.79760111665641e-06
-4.14785388650286e-05
-2.41346640923978e-05
-4.87761529872245e-05
-3.09802815055523e-05
-5.68974848559338e-05
-4.46583478271617e-05
-2.48670127819701e-05
-4.91107154742333e-05
-3.62948684939276e-05
-4.04264228356504e-05
-2.7963524403499e-05
-2.80749651909534e-05
-1.8685768162384e-05
-3.51804849282771e-05
1.96202014146119e-05
-3.08319395103321e-05
-6.57920974608158e-05
-1.04091519646034e-05
-5.04483703634041e-05
-9.80037880160253e-06
-3.25738120246976e-05
-3.49254579616101e-05
-5.28241952551583e-05
-2.13371019480779e-05
-4.51848174582573e-05
-4.45701945488217e-05
-4.07130304391999e-05
-2.87042535231109e-05
-1.79107124675507e-05
-5.16077559497811e-05
-2.54817724204328e-05
-2.43051223774386e-05
-5.44789426719499e-05
3.75430544979619e-06
-3.88133939448169e-05
-3.09427058999808e-05
-1.48399798522909e-05
-2.0926471626878e-05
-2.87689365507169e-05
-5.49800444573783e-05
-9.7364116112547e-06
-2.17238537620823e-05
-3.35471027261699e-05
-2.06562814744531e-05
-6.12132894568851e-05
-2.91848416238649e-05
-4.59257264059514e-05
-2.0808639842471e-05
-1.74037829237428e-06
-2.36783373690227e-05
-2.91773285671002e-05
-1.97477955563356e-06
1.28122864675097e-05
-3.25401509364679e-05
2.75779943663828e-06
-4.56257092967688e-05
-1.16484246585841e-05
-6.77110688825733e-06
-4.73907822952462e-05
-3.55382636522441e-05
-3.98461601377249e-05
-2.78310982474723e-05
-3.41179245566647e-05
-1.22287119194816e-05
-2.01857436163319e-05
-3.8432309885169e-05
-2.76922135118792e-05
-2.86580252964608e-05
-4.36506946025905e-05
-3.52659126263354e-05
-6.70907865109326e-05
-3.04456184571553e-05
-4.03641817407262e-05
-2.25444290172734e-05
1.00788802436349e-05
-2.97456567131308e-05
-2.6165136169851e-05
-3.8018469569363e-05
-1.53097035288321e-05
-3.06615409146824e-05
-2.46517134092721e-05
-1.15397489854683e-06
-2.68388421778506e-05
-4.85566713692439e-05
-2.19546236483069e-05
-1.16290920830282e-05
-9.70896484798193e-06
-3.15173433503295e-05
-2.78654524736569e-05
-5.80357104107933e-07
-1.82802936409534e-05
-1.8350094652153e-05
-2.00335353790517e-05
-3.82724026170231e-05
-8.25107829654328e-06
-2.75329278353365e-05
-5.35950645646807e-05
-3.61613494020245e-05
-1.27848345616072e-05
-3.48992683483968e-05
-2.65828745670406e-05
-1.10489707319063e-05
-2.73871732257941e-06
-5.7641918395125e-05
-3.23177674993166e-05
-1.57428769592953e-05
-1.97957887524319e-05
-4.7925301811982e-05
-3.36630655396585e-05
-2.99278604910034e-05
-6.14574244913373e-05
-3.42565098440568e-05
-1.8560212627383e-05
-5.62753582708693e-05
-2.58697639806632e-05
-1.34628261802773e-05
-5.70773320327555e-05
-4.3721815465802e-05
-1.38093551921669e-05
-3.07575779809818e-05
-2.41328528995775e-05
-3.29825091512791e-05
-2.77319888643217e-05
-4.3560196588371e-05
-3.9679401249876e-05
-3.99076484995906e-05
-4.07213616845398e-05
-3.26459112607553e-05
-3.73442582757551e-05
-2.4802442796431e-05
-8.33590444989888e-06
-2.01614692626442e-05
-5.57091780944692e-05
-3.18072730901649e-05
-2.16918847640691e-05
-5.23285755863899e-05
-3.03348355704634e-05
-1.5282605068743e-05
5.08852437591066e-06
-1.11159066950589e-05
-4.8997930474495e-05
-2.70910363183365e-05
-3.27417193246221e-05
-6.62216443160913e-06
-2.76326153851235e-05
9.26007760826938e-06
-5.69326310824571e-05
-1.5548435004946e-05
1.02128813517731e-06
-2.51770313857466e-05
-1.17392172593754e-05
-4.21795240191785e-05
-3.32719858353171e-05
-5.59334662401428e-05
-4.54167160057274e-05
-5.24305051222789e-05
-1.60063758930685e-05
-4.17518420853633e-05
-1.30737084355656e-05
-5.98253837345955e-05
-5.08749076265015e-05
-1.68265213716032e-06
-1.83557423808807e-05
-4.38326141365481e-05
6.55533272568575e-06
-2.15235706218055e-05
-2.4119293779196e-05
2.03951113165044e-06
-4.37301270112887e-05
-2.83061025920682e-06
-3.18539627940753e-05
-3.74123237200874e-05
-1.42946400439347e-05
-2.63005834963278e-05
-3.92350663100664e-05
-4.25875449814184e-05
-1.9811062428284e-05
-4.55200197588418e-05
-3.80330095838858e-05
-3.60793747848328e-05
-2.63170268836036e-05
-2.73875849442634e-05
-5.62754407763115e-05
-2.95668868270844e-05
-4.67079942149901e-05
-2.35016067487732e-05
-2.14183915350885e-05
-2.7625627268556e-05
-3.7050282527705e-05
-1.55647223027952e-05
-4.27272327870609e-05
-3.47335665737921e-05
-5.87628035246521e-05
-6.3062129384437e-05
1.05760765314184e-05
-2.46749003614675e-05
-3.47212596627598e-05
-4.79994247331383e-06
-1.68613292641513e-05
-2.5473032134734e-05
-2.63778114067294e-05
-2.32403682929261e-05
-2.31370233108098e-05
-1.61842931006848e-05
-3.13400827351061e-05
-3.61900358754434e-05
-1.32737875803029e-05
-1.18918427514117e-05
-6.12746708917136e-05
-1.49709870029854e-05
-2.09432648087276e-05
-2.91717808640368e-05
-2.21105471843487e-05
-4.05753550283952e-05
-1.9069903246486e-05
-3.73139755261665e-05
-5.29826024012039e-05
-4.8288368271514e-05
-3.86331087245341e-05
-3.81788254028476e-05
-1.76178259383202e-05
-5.14057280011594e-05
-3.0529738100044e-05
-1.9108393870161e-05
-1.58701424127487e-05
-6.18215498291744e-06
-2.6221362426193e-05
-2.0522758553986e-05
-3.7360124605698e-05
-8.55550430861688e-06
4.89559883757226e-06
-3.78186265866441e-05
-4.48697790391442e-05
-1.75208285726103e-05
-3.60337306261627e-05
-5.13403586867537e-05
-2.78605875043906e-05
-2.95656614562824e-05
4.30781528839302e-06
-4.23838278144567e-05
-6.52131857820731e-05
-4.71509089794761e-05
-4.47502656109887e-06
-5.91868183553049e-05
1.1599970129324e-05
-3.8416926334677e-05
-7.21626837969258e-06
-1.74148461040535e-05
-2.08336757379105e-05
-5.12523519344545e-05
-2.03746396561693e-05
-2.6781952379701e-05
-1.08066232299858e-05
-6.54125506513542e-05
-8.8941634256965e-06
-1.06614107368997e-05
-5.01775697601674e-05
-4.15052891003045e-05
-2.06109873835491e-05
-5.21558391191448e-05
-2.2860485013263e-05
-2.55005557426291e-05
-1.71533716889131e-05
-2.79436316210485e-05
-4.27110838923498e-05
-3.12193437292511e-05
-1.0347921090627e-05
-4.4034642714369e-05
-3.51034400756389e-05
-1.52952935924539e-05
-3.31829741979366e-05
-2.97851880620963e-05
-3.88793917535939e-05
-4.70958654750356e-05
-3.97804314159562e-05
-2.55242527630394e-05
-3.67141424763635e-05
-1.103571621081e-05
-1.02873015489246e-05
-3.3076597463523e-05
-4.18002899508922e-05
-3.00970679537978e-05
-5.39442030800237e-05
-4.51442888402138e-05
-3.67156428823675e-05
-4.32052357618328e-05
-3.44707944521147e-05
-3.40114610076695e-05
-1.49248510644734e-05
-4.26348920724436e-05
-2.53639422502987e-05
-6.51319071891525e-05
-2.21567440262774e-05
-2.10316056402188e-05
-1.18980890400204e-05
-2.7275972026524e-05
-4.02585372103238e-05
-4.02983168675506e-05
-2.48881155857165e-05
-2.63896496940193e-05
-6.39405860651138e-05
-2.84826813738333e-05
-6.77446077105783e-06
3.39194153872256e-06
-4.81608693427276e-05
-3.34125546927028e-05
-3.27101796864686e-05
-5.78111223751876e-05
-1.34694222069691e-05
-4.16623593989048e-05
-4.68366994684094e-05
-2.50900495949139e-05
-3.00914168855864e-05
-1.34356887534363e-05
-1.80128510921828e-05
-1.23034224203166e-05
-1.31906986891276e-05
-1.68161841700104e-05
-4.40032884701078e-05
-1.4079069155438e-05
-2.38839390307706e-05
-4.97010200396118e-05
-2.70621857670886e-05
-4.19125996010547e-05
-4.54123078228751e-05
-3.87843819207748e-05
-3.80616551390332e-06
-1.95368011990158e-05
1.12070334206059e-05
-2.91424775694235e-05
-5.12540931693874e-05
-4.62414295687324e-05
-3.67621071910554e-05
-3.06844023201571e-05
-5.68946321186854e-05
-5.80107077003413e-05
-4.37613857736869e-05
-1.72072986095779e-05
-1.78757753761955e-05
-3.48335062677956e-05
-2.51766581714391e-05
-5.7207594357331e-05
-2.22702222085201e-05
-1.18253031124317e-05
-2.85127622552101e-05
-1.42173822899359e-05
-4.14498053817253e-05
-4.06061422832626e-05
-3.4157053495719e-05
-3.41918811634122e-05
-2.29602625454804e-05
-2.88365575555447e-05
-4.62072469264579e-05
-2.30436592693338e-05
-1.6934154417336e-05
-1.59522853030689e-05
-5.81943014297933e-05
-4.1532273294255e-05
-3.31074434536259e-05
-3.71855245309463e-05
-6.00977036636999e-05
-3.53716789575257e-05
-3.35717236862987e-05
-3.99057379386136e-05
1.66331333229903e-05
-1.04294876043429e-05
-2.55750969641018e-05
-2.28676210745135e-05
-4.8593888862293e-05
-1.88140381904879e-05
-4.8578094182572e-05
-2.68817924696673e-05
-2.91801548127799e-05
-4.60069903585419e-05
-3.83406770034421e-05
-4.96718345418405e-05
-2.71641362616186e-05
-2.98642919262277e-05
-2.71063586865747e-05
-3.32011799369871e-05
-2.60670026041254e-05
-1.20979314862416e-05
-3.01925427864891e-05
-1.66401668484233e-05
-2.40735687568201e-05
-3.83161452571516e-05
-4.28447443902307e-05
-1.46456875063283e-05
-5.05068495316079e-05
-3.55579984025438e-05
-2.15730769724141e-05
-2.6277545554302e-05
-4.42186175568569e-05
-4.82401075173503e-05
-2.278134784156e-05
-4.47834196661653e-05
-5.47751250341064e-05
-4.68686487302677e-05
-2.59268228604359e-05
-3.4014474761924e-06
-2.18048791378767e-05
-9.69955758727752e-06
-3.54962046785279e-05
-3.54686877367192e-05
-3.36296581377033e-05
-4.28557116315873e-05
-1.45540624995604e-05
-2.98137417746665e-05
-2.16168170820027e-05
-3.50083107046117e-05
-5.17885894354019e-05
-3.94045256071414e-05
-1.95456418928236e-05
-4.4159636088262e-05
-4.66514042289283e-05
-3.10183542729554e-06
-5.95023324686684e-05
-3.0515255343555e-05
-1.68508992566734e-05
-3.21600167753774e-05
-5.5532366276012e-05
-4.56120269027878e-06
-1.07636907443925e-05
-1.16179167938072e-05
-1.5875132432396e-05
-1.66075559952234e-05
-3.77222511512571e-05
-4.92963340158521e-05
-2.58210108558546e-05
-2.75236434101685e-05
-1.48428444755847e-05
-3.89118497367509e-05
-3.65980814710982e-05
-4.16313071446452e-05
-6.27059182405758e-05
-4.16228120726281e-05
-3.17946504857708e-05
-5.95412525288366e-05
-5.976650307018e-05
-5.09202494176928e-05
-3.57996471560007e-05
-2.66616543544227e-05
-2.51039423088653e-05
-3.73768326397902e-05
-2.17718727868333e-05
-1.79724599649463e-05
-4.98276945960491e-05
-9.10880984375615e-06
-2.13989646683699e-05
-4.05452967415241e-05
-2.77786532037025e-05
-4.38085527594339e-05
-4.17999331418462e-05
-2.60351511225482e-05
-2.62389258568274e-05
-7.57078721968587e-06
-2.26192324792468e-05
-2.01425979496236e-05
-3.8765593160047e-05
-3.50009986651547e-05
-3.01332824498466e-05
-4.30210971581939e-05
-7.921534880619e-05
-4.76383822030584e-05
1.58061565253703e-06
-4.35028064689424e-05
-2.36716349726874e-05
-3.74276636103699e-05
-3.83295651651886e-05
-4.65329539208919e-05
-3.59239673541766e-05
-2.69048860128075e-05
-2.21936298782901e-05
-2.82947882063452e-05
-6.07768616236157e-05
-2.35069239611708e-05
-3.97517422532294e-06
-1.14615966444363e-05
-5.07612130806029e-05
-3.34082310174595e-05
-1.41927018603583e-05
-6.20652929507248e-05
-1.74543675583053e-05
-4.62728006564633e-05
-5.09196696645309e-05
-1.33077239700988e-05
-3.76707490498231e-05
-4.33175367182957e-05
-6.11907716061989e-06
-1.58484402912556e-05
-2.92458126663423e-05
-2.90451008933254e-06
2.88397866563682e-06
-1.20488693853327e-05
-4.83316824296024e-05
-2.34541639340878e-05
8.81229437728508e-07
-2.68252647933809e-06
-3.64985700916147e-05
-1.85182538326962e-05
-1.32404322530143e-05
-1.60530509788163e-05
-2.85204233562277e-05
-2.69134748820249e-05
-2.17085033338447e-05
-3.13074833184459e-05
-9.06738023531746e-06
-3.50559257178028e-05
-2.52162056470645e-05
-3.81443662390904e-05
-2.25509249277057e-05
9.46165130389601e-06
-1.77671678186648e-05
-1.74962237821593e-05
-3.38318309528077e-05
-4.26473171045288e-05
5.87448207981046e-06
-1.94861215764615e-05
-4.01321000286174e-06
-3.13395184786181e-05
-2.95413216391333e-05
-2.36455766643196e-05
-4.97133484834663e-05
-2.33715379953971e-05
-3.75440764293638e-05
-3.06050686162446e-05
-3.71422784306923e-05
-1.56806610637985e-05
-3.20668696684975e-05
3.35945238439502e-06
-3.14034593063325e-06
-3.47007900651483e-05
-2.03478941782423e-05
-3.21075839853819e-05
-5.55655732054385e-05
-2.21748828997932e-05
-3.00380805617913e-05
-4.10808920251344e-07
-4.95381006052618e-05
-4.80194190297793e-05
-4.02155742182513e-05
-1.84703353873512e-05
-3.31619139812986e-05
-1.32726948314351e-05
-5.5306670798789e-05
-1.58043157179219e-06
-3.68455187232042e-05
-1.08553206777194e-05
-8.14136861753228e-05
-2.75827067127088e-05
-3.93986575607385e-05
-4.16678041218102e-05
-2.21685516413752e-05
-6.4859144252187e-06
-2.54516894224647e-05
-2.63719581217652e-05
-1.85746823852703e-05
-3.71015309520429e-05
-3.13911125205945e-05
-1.54816432928936e-05
-6.24692626714624e-06
-2.92691169280728e-05
-1.16361945511795e-05
-3.45930239072903e-05
-3.26146101305971e-05
-1.45638062915155e-05
-4.4096110491321e-05
-1.8097061817623e-05
-4.87218235001344e-05
-2.76060123259366e-05
-3.84646567115848e-05
-5.00351098989902e-05
-2.72877939592062e-05
-4.84846367854951e-05
-1.60054933035419e-05
-1.55897127374931e-05
-1.32915481302129e-05
-1.27175591308254e-05
-2.25190964542084e-05
-4.56800818575416e-05
-3.68655751578951e-05
-2.55621875883961e-05
-5.45453165249463e-05
-2.93500251472802e-05
-3.39044165932989e-05
-3.75940301652421e-05
-2.97375703000395e-05
-3.5241341296224e-05
-2.52995651470235e-05
-3.83922272383005e-05
-3.68180024434177e-05
-2.94903659937707e-05
-3.09266947007093e-05
-4.34604823384391e-05
-1.07812169801354e-05
-1.26045536351961e-05
-1.919828634978e-05
-2.48301091134781e-05
-3.0100855788005e-05
-5.13027019103125e-05
-1.95194539067011e-05
-2.34230541546018e-05
7.59727951084591e-07
-1.76067339195127e-05
-5.62997194167473e-05
-9.87361321821887e-06
-3.63719436761651e-05
-7.44200982116032e-06
-3.58257181830706e-05
-1.63560387874762e-05
-5.38276252943296e-05
-3.10927481317492e-05
-1.36241277192031e-05
-4.64820720548604e-05
-1.4432861108091e-05
-4.72885459569258e-05
-5.0103315912282e-05
-6.32118088337363e-05
-4.38362028047611e-05
-4.11990402021451e-05
-5.23928694127672e-05
-4.19797126584265e-05
-5.11631473328437e-05
-4.16456745306847e-05
-3.79253904996458e-05
-4.57065733675682e-05
-2.37256937707422e-05
-2.91287182640108e-05
-6.2462716036708e-05
-2.72543930860006e-05
-3.02789825055059e-05
-3.28744088249571e-05
-5.79808653863209e-05
1.89590921017638e-05
-4.32617177323167e-05
-1.3524972659309e-05
-6.38577820258745e-05
-3.63598361249077e-05
-3.26516843984865e-05
-8.75226547367233e-06
-4.79345938131001e-05
-1.8254130677557e-05
-2.67764617924934e-05
-4.55410575763951e-05
-5.92369461448522e-06
-1.1512722966184e-05
-1.64636739016315e-05
-5.86907430441219e-05
-1.20997629503444e-05
-2.27503894097235e-06
-9.8476343836723e-06
-3.84824815278292e-05
-4.08254531944209e-05
-3.64168761268618e-05
-1.24637572898558e-05
-4.07969369503969e-05
-2.5399174373345e-05
-2.56393846385075e-05
-1.99394940695918e-05
-2.92500884297439e-05
-3.70789286548633e-05
-3.08607667742185e-05
-7.79477759665741e-05
-2.32352082437045e-05
-2.72986074988256e-05
-2.96708268187598e-05
-3.38303392547748e-05
-1.60732825739238e-05
-2.47152823107364e-05
-5.69401249000512e-05
-2.75923183350609e-05
-8.30345356914181e-06
-1.65433839804631e-05
-3.65040416791873e-05
-4.84166608232404e-05
-2.55206749172055e-06
-4.8166345583867e-05
-2.13405262086888e-05
-4.78444886391297e-05
-5.05082123110589e-05
-4.18177692369738e-05
4.5182950945995e-06
-3.13411431859347e-05
3.9502008005772e-06
-4.46302690287405e-05
-5.42086213924103e-05
6.87893725008949e-06
-5.79384298502512e-06
-9.88402363856813e-06
-2.16540029841465e-05
-2.88135689213411e-05
5.68343614069201e-06
-3.525919085718e-05
-7.99342405298391e-06
-2.52272055909635e-05
4.23052158079249e-06
-2.50360240469859e-05
-2.76588517334966e-05
-3.41552122802047e-05
-1.46711883468152e-05
-1.81823966633389e-05
-3.42164900048649e-05
-4.07471124636958e-05
-3.48644298869499e-05
-3.9558274803258e-05
-5.3595739348391e-05
-3.24702124843954e-05
-2.85517108835567e-05
-5.43401086693225e-05
-1.57873829980132e-05
-1.69459962857246e-05
-2.60364940890929e-05
-2.75225384153913e-05
-1.26770630694866e-05
1.10999457609349e-05
-3.7869633500415e-05
-2.56596295306603e-05
-2.80273064511681e-05
-3.81666100017368e-05
-3.19020016939032e-05
-1.31410122831783e-05
-3.16603775651626e-06
-4.75059550543591e-05
-6.01660858707347e-05
-1.88399193576457e-05
-1.07436418587035e-05
-3.54799180277886e-05
-3.55871976306116e-05
-2.11717810822448e-05
-3.3966934897015e-05
-3.13493529841069e-05
-2.47326439069268e-05
-1.19910151161957e-05
-3.78507631789759e-05
-4.80317355369984e-05
-4.14646628655186e-05
-1.74325599029254e-05
-3.69389839622844e-05
-1.31571877820189e-05
-2.35226681756873e-05
-4.58603252252426e-05
-6.28488087364612e-05
-3.68809786204048e-05
-4.69140662133693e-05
-2.66453965051586e-05
-2.58639231871937e-05
-9.89611778682159e-06
-5.06943060425894e-05
-1.87517609628101e-05
-6.12469003725743e-06
-3.0098258078734e-05
-7.16829385671161e-06
-1.88411591629292e-05
-1.5820107947606e-05
-5.03594332215341e-05
-6.49621907583815e-05
-3.56300665709431e-05
-3.96737073311774e-05
-3.41589769771202e-05
-6.20173227716158e-05
-1.15956096068579e-05
-1.95940640060674e-05
-4.58407212133947e-05
-5.28208943854827e-05
-1.96813893087251e-05
-5.82903325820762e-05
-4.50185970774782e-05
-3.8610772004465e-05
-1.82983330938424e-05
-5.33735341196019e-05
-3.92353449557845e-05
-3.84806031455438e-05
-2.77078837692302e-05
-9.42087689707129e-06
-2.20440602932879e-05
-2.48962364251838e-05
-1.85759733226669e-05
-7.74650245735973e-06
-3.92221823164149e-05
-3.40329171939473e-05
-4.2098554042966e-05
-5.9479293807424e-05
-4.41884160418298e-05
-2.92476704640262e-06
-5.63746763655384e-05
-3.11900629642791e-05
-3.28379477768416e-05
-2.52878510260129e-05
-4.36258916335729e-05
-3.67397025991569e-05
-1.87377755349507e-05
-1.9797731563382e-05
-1.12883413935436e-05
-2.43907610994461e-05
-3.34221171783902e-05
-4.76227345498655e-05
-4.76455279868574e-05
-3.17415114449201e-05
-1.85367565496755e-05
-5.28407498729043e-05
-9.11073827245824e-06
-2.25269841556574e-05
-4.42835849874684e-05
-2.04800048225027e-05
-3.90357117248658e-05
-1.02401644778107e-05
-2.11304378659354e-05
3.02021049200134e-06
-2.77258489755961e-05
-3.08456036511135e-05
-5.20702296108193e-05
-1.84501707618209e-05
1.23123117417866e-05
-1.3899508129329e-05
-3.66444410791405e-05
-2.17905738041106e-05
-4.02878961254106e-05
-6.54672507789952e-06
-1.03820619502236e-05
-2.16792668405228e-05
-2.32612893752972e-05
-5.00753591918109e-05
-2.88668668811194e-05
-2.8787921563972e-05
-2.22598944902294e-05
-3.81278780448477e-05
-3.24266330077569e-05
-3.5990435360371e-05
-6.50884412819418e-05
-3.8854827278935e-05
-4.22699683681379e-05
-2.26981672621293e-05
-3.0315209435268e-06
-1.27035958451734e-05
-1.78463381185852e-05
-2.94194435412627e-05
-2.23514320005294e-05
-2.71282397365868e-05
-5.40902467230064e-05
-3.28664235403494e-05
-2.75344115365445e-05
-1.96601649968797e-05
-2.11165926110381e-06
1.82825249463618e-06
-1.23226971869664e-05
-4.94536779224436e-05
-3.02711470103789e-05
-9.95473124616636e-06
-1.95124922110566e-05
-3.42642188872346e-05
-5.64484045861944e-05
-4.38421726662227e-05
-3.07908174234557e-05
-2.95961813366383e-05
-1.76921261182353e-05
-4.64686391516708e-05
-3.38195197929515e-05
-4.87291253109066e-05
-3.81773207696017e-05
-4.4516695009779e-05
-3.356244666041e-05
-1.44807928487208e-05
-2.30983592055479e-05
-3.99943602777511e-05
-3.82096208990478e-05
-3.48874650469218e-05
-3.80890913836039e-06
-2.03515539937683e-05
-3.44589342035529e-05
-5.34143751416947e-05
-4.06087078890988e-05
-1.9581643281991e-05
-3.11118546677031e-05
-3.11399479554277e-05
-2.67394413904035e-05
-6.46701459390897e-05
-1.00494836544077e-05
-5.13579506261167e-05
-1.8329523344919e-05
2.13763252762e-05
-7.77273541097196e-06
1.3935777187839e-06
-3.52740555803568e-05
-1.22512779074347e-05
-3.93569023982085e-05
-4.65661282959432e-05
-5.40073255813097e-05
-3.35299806554072e-05
-2.54582272425471e-05
-3.63549100281065e-05
-3.30177793567775e-05
-2.90592806120704e-05
-2.40015932362861e-05
-1.84133018943533e-05
-4.31335516610185e-05
-6.83650340510807e-05
-1.27348735560299e-05
-1.2879616148438e-05
-2.69794414506339e-05
-4.03701301388099e-05
-4.73754966279905e-05
1.18475699470158e-06
-1.06468724621073e-05
-3.5161199054305e-05
-5.8143449174901e-05
-3.01076091800261e-05
-2.63304265812599e-07
-3.84901615777764e-05
-3.22074649219936e-05
-1.70825618439546e-05
-8.05992907423496e-06
-3.17213730553532e-05
-3.6658675534448e-05
-3.20690380707612e-05
-2.13568758450496e-05
-3.33001046000414e-05
-3.01161745263095e-05
2.0340575287286e-05
-5.66212574490425e-05
-2.21160888389491e-05
-2.14562073485197e-05
-1.80092402142414e-05
-1.21773456747742e-05
-6.34772616079392e-06
-5.32957795105299e-06
-1.5204433035136e-05
-5.21830787829527e-05
-2.69575436220597e-05
-2.92724369598454e-05
-4.33127041658378e-05
-4.54166785322941e-06
-3.12595747344643e-05
-2.02671105387366e-05
-2.90541275755279e-05
-2.20622438011715e-05
-3.97738253262342e-05
-3.39912539453806e-05
-5.20058085570173e-05
-3.97130292623207e-05
-4.13603858908016e-05
-1.74758249169387e-05
-1.81608992402688e-05
-3.27809488009528e-05
-1.30639708343967e-05
-2.81128930354203e-06
-2.50718369007883e-05
-3.53561109804581e-05
-3.54436734120967e-05
-2.24183155840458e-05
-1.40458660625011e-05
-1.87412955264288e-05
-9.79053078090463e-06
-2.04533584663954e-05
-2.81301895024543e-05
-2.63711520594006e-05
-3.51102697572281e-05
-1.8841480149908e-05
-3.13846328444034e-05
3.09857737998489e-06
-2.13583996933356e-05
-2.93721276008486e-05
-1.38184831898882e-05
-1.242888585721e-05
-5.43097554681883e-05
-3.09815505419719e-05
-4.40159889619365e-05
-5.98716259865306e-05
-9.52066990597693e-06
-2.2225526135126e-05
-3.21813287068142e-05
-1.7821993968184e-05
-4.25732987414869e-05
-1.93839629848465e-05
-3.995235069687e-05
-3.40788993681334e-05
-5.7961470625306e-05
4.43349634610065e-05
-4.03749338701545e-05
-6.5525155809578e-05
-1.03526996485313e-05
-3.61082801580606e-05
-3.52691428871815e-05
-2.83065637107593e-05
-3.48677025794778e-05
-2.0475884582895e-05
-1.16785565629372e-05
-4.1466827515216e-05
-2.6232638660749e-05
-3.06557004015237e-05
1.17802162491438e-05
-2.56287868055123e-05
-3.03498172997377e-05
-3.53563222626676e-05
-4.71915902257555e-05
-3.88491227311746e-05
-2.6631379933467e-05
-3.79594239414465e-05
-1.74237391771696e-05
-3.03146351802752e-05
-4.05870766717235e-05
-1.2344203158012e-05
-1.71736784500751e-05
-2.27325017730339e-05
-3.79855019804558e-05
-6.04809512028031e-05
-3.46051936451404e-05
-3.26647813752169e-05
-2.49157090602719e-05
-2.20317189528576e-05
-2.90467541978812e-05
-1.44074612922653e-05
-6.20562123909473e-05
-4.4534874419936e-05
-3.15060906617701e-05
-1.06102776598913e-05
-2.80403510381191e-05
-2.44544683342394e-05
-5.49462573639939e-05
-7.85529843071683e-06
-1.64654579991551e-05
-4.34233210821686e-05
-3.06095010186775e-05
-3.42556470171887e-05
-5.53245833006601e-05
-4.72471945391629e-05
-2.11636163870573e-05
-1.22906157040951e-05
-3.06593315523842e-05
-3.71402681987453e-05
-2.70091546301752e-05
-1.72565744420109e-05
-2.78038521545052e-05
-2.02972609258835e-05
-4.08518091265521e-05
-2.82231065564592e-05
-2.43418518293953e-05
-2.81947578336159e-05
-2.77493017518191e-05
-1.27195827528378e-05
-3.30708590562535e-05
-3.78640067834682e-05
-9.70598145147277e-06
-1.80492674480744e-05
-3.35304173475945e-05
-5.05971803569235e-06
-9.31830641744067e-06
-2.69045615562901e-05
-5.35910050760584e-05
-3.35176823821039e-06
-1.30229434359987e-05
-3.94494568404792e-05
4.12728256277012e-06
8.48050946357001e-06
-2.42669746125446e-05
-4.2680909844696e-05
-2.39974353656217e-05
-3.00301748205035e-05
-4.6443518706587e-05
-1.60316964395622e-05
-3.16560479149452e-05
-4.73991164093642e-05
-1.21415678268136e-05
8.09374943106731e-06
-2.33138601043531e-05
-7.003941681962e-05
-2.87542366026463e-05
-6.41212994374529e-05
-2.64040843359184e-05
-4.36510816987839e-05
1.65137323804361e-05
-3.12305284930559e-05
-3.23870518548479e-05
-5.22443302105971e-06
-3.64264899732198e-05
-5.2285151873998e-05
-2.30751632781855e-05
-4.00145321192975e-05
-1.38328129540364e-06
-3.00511485517352e-05
-4.03259661450693e-05
-3.90454852161955e-05
-3.06184936778818e-05
-5.45532261635302e-05
-2.59499949864996e-05
-3.77382024506305e-05
-6.16992064902568e-06
9.83503893110139e-06
-3.84331357533194e-05
-2.81304288404998e-05
-3.43700476125185e-05
3.77521969317264e-06
1.26878651557165e-05
-4.03424905108523e-05
-4.79538958182875e-06
-3.12387979446337e-05
-4.33674939835306e-05
-2.21100446490121e-05
-3.60599308999597e-05
-7.914658501186e-06
-4.7525558547161e-05
-1.23000531206619e-05
-2.40117953188706e-05
-3.45389752027983e-05
-1.74494461471354e-05
1.52414603804886e-05
-4.44206775956931e-05
-1.00720554177371e-05
-2.05037182667734e-05
-4.04430326499444e-05
-4.24373407877843e-05
-2.53525898458046e-05
-2.08854264711105e-05
-3.94587551209946e-05
-1.93038987730259e-05
-3.72875342369423e-05
-1.06634150488802e-05
-5.26723231640744e-05
-2.72952414420908e-05
-4.52163451631935e-05
-2.06988113726761e-05
-5.25092408143669e-05
-7.16963367421471e-06
-2.04635297073547e-05
-1.74009134177559e-05
-5.88152867038132e-05
-3.10904020949694e-05
-4.61235888852333e-05
-4.32521178010369e-05
-4.74510191158356e-05
-2.98840272872672e-05
-3.33962145769132e-05
-4.32988416025035e-05
-4.63107502005129e-05
-3.59436858775575e-05
-3.30469624502505e-05
-2.23747657421916e-05
-3.3645981309027e-05
5.22586468605669e-06
-3.16458900486324e-05
-3.48762821160708e-05
-1.14179783750116e-05
-4.2167303553498e-05
-3.67826702595345e-05
-4.66129266774418e-05
-4.79121165079308e-05
-2.32976036767732e-05
-4.98289273208143e-05
-5.97443387717371e-05
-4.87487452569414e-05
-2.63650105558407e-05
4.27200782841748e-06
-1.39046082280187e-05
-3.08197030529225e-05
-2.47305440964458e-05
-4.61273498296311e-05
-2.2578288353907e-05
-2.18426051294315e-05
-4.15434282940202e-05
-3.6978503170769e-05
-2.19834969952377e-05
-1.22134134666945e-05
-5.43895499289486e-05
-5.15094954243041e-05
-5.15361152600293e-05
-4.88794271100243e-05
-1.91592618385582e-05
-5.46156667566461e-05
-4.33072969875489e-05
-7.95011537600067e-06
-3.7484567206565e-05
