# Supplementary material for: Research on computational propagation and identification of mine microseismic signals based on deep learning
Source: PLoS One. 2025 Oct 22;20(10):e0334641. doi: 10.1371/journal.pone.0334641 (PMC12543183; doi:10.1371/journal.pone.0334641)
Supplement: S8 Data — (ZIP) [file pone.0334641.s008.zip › 000100900002786.xlsx_0.txt_24.txt.txt]

-3.45862742988157e-05
-7.5492086160781e-05
-3.09086508650644e-05
-3.16763019177951e-05
-4.78897782480546e-05
-8.67022465451076e-07
-3.7420481057058e-05
-3.23263933393519e-05
-2.83624505390719e-05
-2.50940230076361e-05
-3.08547896970696e-05
-2.17578344871866e-05
-2.77411025545742e-05
-1.72678472224973e-05
4.52863003389379e-06
-4.05103728486612e-05
-2.60962173691353e-05
-5.33596680318917e-05
-2.35128493584395e-05
-3.10654400729093e-05
-7.02847899766603e-05
-2.42589098959116e-05
-1.52909706415955e-05
8.0571925006363e-06
-2.48420510868526e-05
-3.67103513844545e-05
-5.63860498914996e-06
-3.45120481057407e-05
-2.92659153396244e-05
-4.11879644227357e-05
-3.01393522553899e-05
3.83338928560907e-06
-1.45048759055119e-05
-5.11258870817881e-05
-1.74851478081016e-05
-5.29880039610918e-06
-4.51092712123864e-05
-7.34335028480177e-06
-7.97773871599249e-06
-3.3546036612182e-05
-1.29623859721388e-05
-2.82327666667816e-05
-1.82127189196092e-05
-8.07681690611794e-06
-1.39893438735144e-05
-2.58415145129179e-05
-1.16279061325453e-05
-1.26558933691635e-05
-5.45434420773658e-05
-3.5001237562301e-05
-1.22507570808781e-05
-2.45300104466372e-05
-1.36278767677312e-05
-4.4156730520284e-05
-3.7525437071977e-05
-5.59005052721843e-06
-3.10936119845786e-05
-1.70045283610143e-05
-4.34070516080428e-05
-3.59557169009754e-05
-4.4355360936378e-05
-4.00064267472423e-05
-1.75993140851788e-05
-1.74742760281247e-05
-4.90173318744147e-05
-2.65635599730081e-05
-4.45861723337571e-05
-3.88718323918129e-05
-3.35659475626735e-05
-6.6977601214146e-05
-4.54380493654634e-05
-6.84442519004341e-05
-3.01655295529822e-05
-8.21138856784162e-07
-3.61682391264588e-05
-2.00607040026907e-05
-3.40012212308274e-05
-5.3670908350359e-05
-4.72705743978097e-05
-1.94028949092412e-05
-1.73482223974466e-05
-5.39489983748016e-06
-5.82375247302559e-05
-2.9713762570742e-05
-4.52533573780723e-05
-1.24226341623239e-05
1.29782095988897e-06
-3.93263022623383e-05
-4.07183344216035e-05
-5.37885244140803e-05
-2.37236776589463e-05
-1.96750069127181e-05
-3.71979499292473e-05
-3.88922556258072e-05
-3.74061566420361e-05
-1.61396058200974e-05
-2.97315922082596e-05
-2.44798219768562e-05
-2.03149117610235e-05
-1.31026033792951e-05
-3.41597227927255e-05
-2.9191579816562e-05
-5.64973619039584e-05
-2.07857176840041e-05
-1.30310672231814e-05
-1.62442587268064e-05
-1.13407712516798e-05
-3.45246182038852e-05
-2.43723274628478e-05
-1.09656559745564e-05
-2.4840034597875e-05
3.86333170956707e-06
-4.93287315491095e-05
-4.42029461193461e-05
-5.20765827936467e-05
-3.34816557816679e-05
-4.37175286096482e-05
-1.42425482743434e-05
-2.42714173034348e-05
-3.84196879107951e-05
-2.43093290287654e-05
-3.75072481931868e-05
-3.12604782435444e-05
-2.12319258051685e-05
-3.69526832091838e-05
-4.87877703937146e-07
-1.16384799674432e-05
-2.21589001574056e-05
-8.84993863317734e-06
-6.86490235416671e-05
-2.42568849484757e-05
-3.06050835770008e-05
-3.47265938973873e-05
-4.56948693043711e-05
-2.45705734239129e-05
-1.39296698687135e-05
-1.33829028265661e-05
1.85945696166317e-05
-6.5131460806913e-05
-2.57796730434196e-05
-6.74235867956031e-05
-5.31092511405761e-05
-5.25177035777452e-05
-3.2488817203528e-05
-4.31949759746952e-05
-2.3135092956257e-05
-6.34649679892783e-05
-7.65559061806935e-05
-5.75566456213808e-05
-4.9680881541972e-06
-1.83417689731565e-05
-5.89607776462382e-05
-2.8168614975693e-05
-2.1394757778395e-05
-3.34348287087299e-06
-5.27903386051918e-05
-3.98017807105905e-05
-3.38218571756489e-05
-2.11219077052229e-05
-5.72771631157169e-05
-2.08958014553789e-05
-7.17100366008796e-05
-8.40489283199929e-06
-5.90297668067045e-05
-7.00861720311514e-06
-6.03730541362444e-06
-6.57416282570125e-05
-3.25769538038886e-05
-7.34771039190967e-05
-3.51891452303057e-05
-2.24064261459172e-05
-1.53407773374206e-05
-4.50217778484693e-05
1.02054878501905e-05
-3.94983222535233e-05
-3.25451683173543e-05
-4.64643223880317e-05
-3.17300921555817e-05
-3.0980360495295e-05
-1.00722756440304e-05
-5.54013457744541e-05
-3.77552524219852e-05
-4.01619928483134e-05
-2.93368088339314e-05
-7.97558209067909e-05
-2.72973470424229e-05
-4.43379029895441e-05
-1.55132075322429e-05
-1.63843782648385e-05
-4.09899972705608e-05
-1.10157560158952e-05
-3.64974600904174e-05
-5.74206647050703e-06
-3.98842883724843e-05
-1.25765502892952e-05
-6.00102274439021e-05
-2.40543493223968e-05
-3.43504988257743e-05
-2.59929296525486e-05
-1.43634916936125e-06
-2.25699058259077e-05
-6.20306320595971e-05
-2.71060627828654e-05
-1.74755376537958e-05
-3.34130527119015e-05
-5.36366088695338e-05
-3.5904002227236e-05
-3.86890440774368e-05
-1.19979579962179e-05
-6.32818349159176e-05
-3.04010800007711e-05
-3.45470105050762e-05
-3.97299439875083e-05
-1.99773035027033e-05
-3.49121401853829e-05
-3.53562309468155e-05
-1.20391820570432e-05
-4.41199304134395e-05
-3.71637589227397e-05
-1.85769137160752e-05
-4.51833741059518e-05
-1.8251966636235e-05
-3.30689384280812e-05
-4.23769603317392e-05
-3.88900890096769e-05
-3.85979112989342e-05
1.5126671335147e-06
-5.28854683992446e-05
-3.63288205883431e-05
-2.75738010698274e-05
-2.00767802523193e-05
-1.41180904350166e-05
-4.51187891237093e-05
-1.77886170615162e-05
-3.73674308414163e-05
-6.72730098366811e-06
-9.33998313576646e-06
-1.39421656947471e-05
-3.1727477597136e-05
-3.51475628723111e-05
-2.62115355273492e-05
-4.17195815295201e-05
-1.80899392273025e-05
-4.18923308028699e-05
-3.11140120945572e-05
-5.20004765712392e-05
-4.54160019618834e-05
-1.34409010533739e-05
-1.68854479566397e-05
-2.09561058828304e-05
-5.18284495740946e-05
-5.68677046805428e-05
-3.06261524868332e-05
-3.53612481518673e-05
-9.5968528680361e-06
-9.96037159922278e-06
-6.68540548428277e-05
-3.91493704619874e-05
-6.43737975457004e-05
-2.70061120326678e-05
-2.09184527368876e-05
-2.03063316906462e-05
-1.27449375053398e-05
-3.36974643662225e-05
-2.97413579666624e-05
-2.71284804327027e-05
-2.98803408655526e-05
-4.18940232717069e-05
-3.66377401237616e-05
-3.33979562886327e-05
-1.56211744796389e-05
-3.04357843053996e-05
-2.32643966037017e-05
-1.23301707642544e-05
-3.44744702216861e-05
-4.14099131396704e-05
-2.35569241128145e-05
-2.90004642471859e-05
-5.68193593870032e-05
-3.86240896480339e-05
-3.6493459057792e-05
-6.79808233588087e-05
-2.22628901746829e-05
-3.98280530569479e-05
-3.69664199795982e-05
-1.28740254068412e-05
1.42594221236596e-05
-2.38089245717478e-05
-2.27035058738841e-05
-3.0250132868372e-05
-2.06010236925281e-05
-5.78983334723923e-05
-4.06581529855395e-05
-3.73668879372987e-05
-4.57786880711946e-05
-8.03273540060798e-06
-1.91707957345097e-05
-1.56493562497901e-05
-2.54207766538537e-05
-3.64617987280119e-05
-3.09310949847193e-05
-1.1130572323447e-05
-2.41397201909951e-05
-3.80372811325244e-05
-3.53756717199109e-05
-2.9260383400446e-05
7.8249098015481e-06
-2.89266167127071e-05
-4.75789066402819e-06
-1.37958243067857e-05
-3.12912247074298e-05
-5.55172577802928e-05
3.53042266740758e-06
-3.16870536448349e-05
-2.51697113502945e-05
-4.64939283387192e-05
-3.5962386515553e-05
-3.17770943148183e-05
-2.96857807400187e-05
-6.34417090525387e-05
-1.35902810120245e-05
-3.72788345018692e-05
-2.70511970679157e-05
-3.65383025795249e-05
-3.84152671489347e-05
-1.05282229892522e-05
-3.75094061006027e-05
-4.20933149928097e-05
-2.45814874086314e-05
-3.13050496454216e-05
-5.34123495402779e-05
-2.31819916720466e-05
-5.4282884675161e-06
-4.00164178463735e-05
-7.33926793314877e-05
-3.42769469167715e-05
-7.23758612076579e-06
-6.97843853137051e-06
-2.54224573228365e-05
1.07914356886147e-05
-5.782278362953e-05
-2.97354193154942e-05
-4.9464564421702e-05
-2.15925676239941e-05
-2.17180002668754e-05
-4.309886790903e-05
-4.34855080623503e-05
-4.7957864747553e-05
-3.37629105582977e-05
-4.50493980080025e-05
-9.31906648139595e-06
-4.91006270534796e-05
-3.34435973881165e-05
-9.81139490971996e-06
-3.82354339109075e-05
-3.63227055903991e-05
-1.82016657221645e-05
-2.66783714205216e-05
-2.07792078039065e-05
-3.90476496721721e-05
-1.25191832401721e-05
-4.2625464892772e-05
-6.72912181454047e-05
-7.55414421889229e-06
9.75143002445595e-06
-4.41264943154214e-05
-1.15248232463957e-05
-3.44632733373105e-05
-3.06998886993215e-06
-5.85164996113563e-05
-5.82892626192934e-05
-3.58755369952207e-05
-2.47946380664642e-05
-5.08468317563115e-05
-4.20942037503067e-05
-1.30706337823925e-05
-2.20843780657929e-06
-3.36932410065379e-05
-4.1832250038853e-05
-7.32967639061231e-05
-4.08432799648493e-05
-3.26450846024332e-05
-1.81737897015876e-06
-1.50508851049332e-05
-2.21214767202301e-05
-2.89687563400018e-05
-3.00196795175529e-05
-4.73485970434487e-05
-1.24049195449682e-05
-9.76913466388821e-06
-2.9146027453476e-05
-1.86417557552733e-06
-3.25036866415477e-05
-2.23434538527705e-05
-6.02259903409674e-05
-4.77625480406708e-05
-2.82276758518961e-05
-3.09275934408608e-05
2.62474309325057e-07
-3.23897149208882e-05
-5.996246369155e-07
1.01252572352793e-05
-1.23498933947117e-05
6.90637981358255e-06
-5.32673456779663e-05
-4.35174528130074e-05
-1.28347947059184e-05
-5.20158637903971e-05
-4.82845751980994e-06
-1.35642179751785e-05
-2.81488317711737e-05
9.49409073222875e-06
-4.55848565504627e-05
-5.62910298482804e-06
-3.23973775232947e-05
-2.31692433026967e-05
-2.58754036961612e-05
-3.43104389558886e-05
-7.78508252811892e-07
-2.09134965049491e-05
-2.12254734226505e-05
-1.16205746323147e-05
-9.88959983394634e-06
-2.25295778058953e-05
-3.25560536213289e-05
-1.60630689226386e-05
-1.61189426295434e-05
-4.90078841929132e-05
-4.12801660410023e-05
-5.33388653607241e-05
-2.04502212247294e-05
-6.03545169749891e-05
-3.60015459463626e-05
-2.03400526766783e-05
-7.82987613517432e-06
-3.28807850375246e-05
-2.78330062245357e-05
-4.03727406012571e-05
-1.58670204276624e-05
-4.95010327892859e-05
-3.73906063098831e-05
-4.21103961506649e-05
-3.42907116375583e-05
-4.79414894404718e-05
-1.17676731325045e-05
-2.42893137717864e-05
-6.754834086408e-05
-2.72205064570065e-05
5.4179279291858e-06
-4.21926434565e-05
-2.06179133640478e-05
-3.72632902263832e-05
-7.47679206982942e-07
-3.59871450812059e-05
-2.41148897035915e-05
-4.70159409759573e-05
-4.65710166862533e-05
-9.70738722341192e-06
-1.44452930418375e-05
-2.96814011109474e-05
-1.83454128047828e-05
-4.25042902127633e-05
-2.08882536854091e-05
-1.03785301922917e-05
-2.61329526431336e-05
-3.51440642672695e-05
-4.65266025911127e-05
-2.66949080755382e-05
-3.61662220407638e-05
-3.01968319518555e-05
-4.66297834795714e-05
-4.01461837364559e-05
-4.16992575755583e-05
-4.75969924234099e-05
-3.1197501379201e-05
-1.63202704476534e-05
-3.7266423121651e-05
-2.36118107862706e-05
-3.88933539960414e-05
-2.5837091987832e-05
-3.29865942841489e-05
-3.30210199042405e-05
-2.93609803947807e-05
-3.22553149025755e-05
-4.54694497352062e-05
1.59719089596527e-05
-1.84371868099491e-06
-6.52820067187912e-05
-9.08960892572832e-06
-6.82083734476191e-06
-5.82141476655571e-05
-1.76661354578041e-05
-8.80474970191263e-06
-4.1379398080188e-05
-3.12310074575822e-05
-4.28595882006098e-05
-2.71673910384841e-05
-3.73734421147961e-05
-8.69839504097062e-05
-1.98108445996213e-05
-4.81542217476941e-06
-3.28286603942906e-05
-2.76535621621841e-05
-3.03044992174909e-05
-9.71154336848574e-06
-1.05614540176136e-05
-7.35355387662131e-07
-4.35739079202678e-05
-3.22492601960141e-05
-2.74664518261911e-05
-3.00579408452723e-05
-2.57498268168185e-05
-3.46588852578216e-05
-4.61154433388714e-05
-5.94251788323771e-05
-4.28475729194448e-05
-6.9024333410732e-05
-1.67723207346875e-05
-5.67445431100373e-05
-4.09171240923037e-05
-2.10775348518923e-05
-1.24425470291745e-05
-1.68578264453937e-05
-3.15248180202456e-05
-1.58726188965056e-05
-2.23409722616824e-05
-3.09909057754909e-06
-4.79423768472157e-05
-5.93262641609625e-05
-4.03036255338819e-05
-5.30093815527174e-05
-5.09492022385678e-05
-3.553295109146e-05
-1.49150779092727e-05
-5.27208162402355e-05
-6.78582615877719e-05
-1.66913151872971e-05
-4.50216397500537e-05
-3.06244445173124e-05
-4.17917084280468e-05
-2.79359387608697e-05
-2.71764413438258e-05
7.46456048759211e-07
-2.63144221462584e-05
-1.17120915636125e-05
-1.17487353290239e-05
-2.86354640581885e-05
-4.33770813964573e-05
-4.14616453495333e-05
-3.03439031588152e-05
-3.19403391008912e-05
-3.47048485735153e-05
-3.66604992461504e-05
-3.3983388539402e-05
-3.67473463708663e-05
-1.46049740296936e-05
-5.78731498813848e-05
-2.94262005717419e-05
-2.46353687614601e-05
-2.34537351925039e-05
-2.73556941048078e-05
-3.52494891011578e-05
9.01482458857098e-06
-4.10920791112735e-05
-2.75843618879835e-05
-2.10784725717385e-05
-2.99475403954782e-05
-3.81068876978767e-05
-2.73186661924e-05
-2.01207004284294e-05
-2.24754317125962e-05
-2.25828780652764e-05
-1.68764514577241e-05
-3.97432736372584e-05
-2.44367830204022e-05
-1.1251733287734e-05
-1.96749010784369e-05
-2.48074041899979e-06
-4.28862845497093e-06
-3.97043562022887e-05
-4.38881007795962e-05
3.77066307246647e-07
-2.16364068216734e-05
-2.53200731894657e-05
-4.20199621101257e-05
-2.30961346592112e-05
-3.37750944996488e-05
-3.70792438251906e-05
-4.24195449725767e-05
1.90181927118113e-05
-1.35280460902778e-05
-4.0287918994072e-05
-1.02603480203349e-05
-1.97300612730971e-05
-1.45649086470476e-05
-1.92888976142544e-05
-4.03236120808109e-05
-2.05164793940985e-05
-4.39081342729747e-05
-1.8788474647965e-05
-6.33850878671899e-05
-2.30496665954767e-05
-3.68706026832872e-05
-3.5630871023571e-05
-1.63233669621618e-05
-3.05614605103544e-05
-4.10133954606618e-05
-1.89309805278377e-05
-4.14309552455624e-05
-2.15386916873711e-05
-2.81503783487885e-05
-4.21268558676997e-05
-1.91109206016252e-05
-3.65009294118714e-06
-5.91950348081239e-06
-2.0462168955701e-05
-5.16751157880176e-05
-2.4597264243165e-05
4.71423147130084e-06
-3.21798910274421e-05
-8.28308831820509e-07
-5.67111880024212e-05
-3.94437373743017e-05
-2.39325103797312e-05
-1.3842093224032e-05
-4.12533437290644e-05
-4.97711420689765e-05
-2.41512036265833e-05
-2.20955988254893e-05
-5.80504274593771e-05
-1.01858770864568e-05
-3.20251805240499e-05
-3.8747705519436e-05
-3.15403645985831e-05
-3.59878696172239e-05
-4.97273957032066e-05
-4.01778821337189e-05
-2.00466915556213e-05
4.94747354122547e-06
-3.37695772884746e-05
-1.41809577882828e-05
2.17631360696314e-06
-6.76624169215722e-05
-3.48074398102035e-05
-1.16251286870733e-05
-4.99782387455394e-05
-1.9916454929767e-05
-1.6070968808882e-05
-2.38008495953163e-05
-5.09049872335725e-05
-7.13741539807579e-05
-3.13608316290544e-05
-3.89913039620721e-05
-2.52174910174389e-05
-2.78693710726083e-05
-5.5882672030752e-05
-1.67270584527629e-05
-1.96638526833937e-05
-5.71090255443376e-05
-1.79034875695099e-05
-4.23309113100197e-05
-2.75885000994844e-05
-4.91316542840212e-05
-4.71359072649812e-05
-1.69525734567427e-05
-2.51172108601697e-05
-2.14088204141453e-05
-4.10349125955302e-05
-2.14583738106359e-05
-2.3726408441376e-05
-4.28508464743098e-05
-5.2971442270546e-05
1.68398806680953e-06
3.89257788194118e-07
-2.81551044356725e-05
-5.70957375420226e-06
-2.91165487999779e-05
-2.449123445437e-05
-9.55617133816292e-06
-3.58946586635691e-05
-2.60464965954102e-05
-6.31210466273685e-05
-7.68189929921772e-06
-4.06982350291446e-05
4.07509338352372e-06
3.53933464414934e-06
-4.17876065413728e-05
-1.25377856238466e-05
-1.83818502350613e-05
-1.83572170013073e-05
-2.82971494531227e-05
-1.1900113670054e-05
-2.96819871593831e-05
-3.62100837017709e-05
-4.58843101162855e-05
-4.02672980755869e-06
-1.60041446575041e-05
-2.01451131389162e-05
-1.4138843997741e-05
-3.13084286458927e-05
6.10743788485086e-06
-8.38148844221207e-06
-1.30140190415323e-05
-3.05150951629201e-05
-4.60918771559144e-05
-3.71903735166523e-05
-2.93243312221929e-05
-2.88311765188797e-05
-2.85543530557175e-05
-3.41993619281372e-05
-1.03088299912925e-05
-4.58164298109493e-05
-3.93862887509545e-05
-3.55881708531215e-05
-3.5033766179331e-05
-1.54334623181029e-05
-5.41426825284164e-05
-1.61288135128251e-05
-9.59558384419417e-06
-3.15866179726217e-05
-5.07622581028951e-05
-3.42552612662493e-05
-2.19050240785924e-05
2.45281537242765e-05
-3.1106659619006e-05
-1.5232359592541e-06
-3.46390141393435e-05
-5.2369831075929e-05
-3.24594324154288e-05
-6.27262141408625e-05
-3.19869837832293e-05
-7.31162593623611e-05
-4.12567457132031e-05
-7.05844526178234e-05
-4.35765985789841e-05
-6.07816139821654e-06
-3.44931006013339e-05
-3.07010307620881e-05
-4.94033518306527e-05
-2.6889855261706e-05
-4.05133899894896e-05
3.56499039539383e-05
-3.61607006566932e-05
-3.15441823263579e-06
-5.9859749950951e-05
-4.57808812141755e-05
-3.16377681378731e-05
8.23466985800069e-06
-3.7829067946067e-05
-3.93754193673684e-05
-4.24402902742875e-05
-1.86004559216353e-05
-2.40853164707035e-05
-2.59311173785807e-05
-1.57943689927108e-05
-4.77477296752488e-05
-3.23663438318472e-05
-6.4813608690328e-05
-3.79650453448711e-05
-3.18443283139083e-05
-3.28994488041088e-05
-3.77278690908546e-05
-4.51711481917701e-05
1.2004924800616e-05
-5.40585187270644e-05
-4.98866211061818e-05
-4.95415235086687e-05
-3.61937405189692e-05
-3.68891900886943e-05
-1.3529868507527e-05
-5.28859962801803e-05
-2.39954053222839e-06
-5.18088622433529e-05
-3.07858244865761e-05
-3.2901632042026e-05
-8.8232296303455e-07
-4.94541798982125e-05
-1.0475288232445e-05
-4.26191338080809e-05
-1.74340633538067e-05
-4.87393178318602e-05
-3.74878334003613e-05
-2.14672912599356e-05
-3.62322951004408e-05
-3.25758808916967e-05
-4.40502633144252e-05
-2.86567402855646e-05
-4.94863750080011e-05
-5.86403274816199e-05
-2.10837833889338e-05
-2.38871844114068e-05
-1.68356345663891e-05
-1.37859476356926e-06
-5.34202922918201e-05
-4.75416586669841e-05
-4.5455492502414e-05
-1.84457802802054e-05
-4.39904561503831e-05
-1.74478479415163e-05
-3.44030375001268e-05
-4.29285567965624e-05
-4.03356855560636e-05
-3.50649563187607e-05
-4.08701393212166e-05
8.03181768218819e-07
-3.2809377739152e-05
-5.08803352629275e-05
-1.73295839093954e-05
-5.04967670507921e-05
-2.83655620550629e-05
-2.57516436111945e-05
-5.05751837581149e-05
-3.85789814129044e-05
-3.40551468370704e-05
3.42919999240887e-06
-1.57633037910136e-05
-6.51235119575492e-05
-4.87376898422875e-05
-2.45975348348309e-05
-3.98076939937457e-05
-3.88008977626884e-05
-4.4086810062086e-05
-9.92977751883893e-06
-3.20940870689499e-05
-3.73251428331627e-05
-1.85096822255287e-05
-4.64922011209551e-05
-8.35274689776871e-06
-3.0339229544885e-05
-2.95423413606318e-05
-3.21883148913677e-05
-2.49017572044478e-05
-2.52746905474709e-05
-4.94079534441539e-05
-1.1425147429962e-05
-3.35300984646265e-05
-1.70115597672069e-06
-4.09507582910925e-05
-3.71961295653671e-05
-3.29074412222559e-05
-2.15768874052241e-05
-6.49188331477658e-05
-2.55019605727225e-05
-4.63805875405367e-05
-3.14944583655287e-05
-5.35702031959849e-05
4.28561288368245e-06
-3.81202110376308e-05
-5.58762522264802e-05
-1.0221158725657e-05
-4.12792944933624e-06
-1.69459036037355e-05
-3.7243174393325e-05
-1.95639910496334e-06
-4.502149193299e-05
-2.42238249254607e-06
-5.91015176115823e-06
-3.46255658815425e-05
-5.28784315915259e-05
-2.54573715123168e-05
-1.67226157950481e-05
-3.60944195531523e-05
-1.62615645415289e-05
-4.76054399436734e-05
-7.75205543649615e-05
-2.05974921526155e-05
-2.55060436023147e-05
-5.46700952649861e-05
-2.43068036818017e-05
-3.5005507246834e-05
-4.20806760886104e-05
-1.78133170672042e-05
-3.40842228152104e-05
-3.3518904595359e-05
-4.03641377089096e-05
-2.69778663764408e-05
-2.81807830738463e-05
-6.1910748767911e-05
-1.45442591561508e-05
-4.77362966913931e-05
-3.11048571260076e-05
-5.51109777271217e-05
-3.24991214301591e-05
-2.78669490436619e-05
-3.1116594671709e-05
-1.13522216770615e-05
-1.46903024927433e-05
-3.81790683128975e-05
-4.4659207091215e-05
-6.50206733542795e-05
-9.40262576561624e-06
-2.05770490571516e-05
-3.05747168580519e-05
-3.09319967938302e-05
-5.41759039179554e-05
-5.80385614322104e-05
-1.51026004385985e-05
-2.82334638909557e-06
-1.32082547781466e-06
-2.43153580259339e-05
-2.15495458643802e-05
-5.59388403369103e-05
-5.71966171568344e-05
-6.05537321585427e-05
-3.75727285334821e-05
-3.07270425983248e-05
-3.68137767880218e-06
-2.41817290916275e-05
-2.18281353677771e-05
-6.06952906791032e-05
-1.88987867843059e-05
-3.77951464971124e-05
-1.88364769301408e-05
-7.13291338102841e-06
-1.85187436336164e-05
-3.58614820149096e-05
-5.92936353965682e-06
-3.77928557138226e-05
-8.35921514616356e-06
-1.79473338467512e-05
-3.15590382795183e-05
-4.09148462775649e-05
-5.29553452989814e-05
-4.76666257370757e-05
-4.3114184405504e-05
8.91200183407549e-07
-4.52083020357974e-05
-1.6845999195224e-05
-5.30993367568966e-05
-3.31353882241864e-05
8.79124451684372e-06
-1.3022267043626e-05
-2.41618320997101e-05
-4.37040303768391e-05
-2.143606670514e-05
-2.39182594966969e-05
-1.10417024139124e-05
-3.42187932192469e-05
-7.85919067315121e-06
-2.77483501951723e-05
-4.35345344978923e-05
-3.44216211798533e-05
-5.146798834388e-05
-4.69934440628227e-05
1.18598622444176e-05
-4.10413778743463e-05
-2.72652544545846e-05
-4.56545469992007e-05
-5.86318534651053e-07
-1.40727633704833e-05
-1.02432735498229e-05
-2.53244779836814e-05
-5.28005780632162e-05
-1.35235792388702e-05
-1.60331788118437e-05
-4.9707354122762e-05
-2.80371676504796e-05
-1.82720347363974e-05
-1.05179661996192e-05
-5.06183214218933e-05
-5.1514334894609e-05
2.44395435382231e-06
-3.66758400440763e-05
-2.67907827055036e-05
-2.52709028890985e-05
-3.27996781486752e-05
-4.1097313490241e-06
-5.7825858437819e-05
-4.3198335147603e-05
-3.35885865080863e-05
-1.64739179018048e-05
1.63308567365259e-05
-1.91557624330676e-05
-3.50321932378191e-05
-1.86722196503474e-05
-3.09146588850473e-05
-2.90633235266054e-05
-1.99010294979159e-05
-7.29403051622988e-06
-6.24474926212179e-05
-2.84166090038023e-05
-3.89040985555119e-05
-3.17290553143267e-05
-4.01547748264169e-05
-2.07974912685227e-05
-2.7858234434388e-05
-1.62082594433233e-05
-3.34285231990623e-05
4.66410502804348e-07
-6.86891186114948e-05
2.20737499833218e-06
-4.89776386834795e-05
-3.85366087800185e-05
-2.75438475429115e-05
-4.2639775722983e-05
-3.39082604177305e-05
-5.13880301945028e-06
-2.32595461340672e-05
-4.8726339889344e-05
-3.61848367126806e-05
-5.77047118933386e-05
-4.21824065433404e-05
-5.48140682680705e-05
-3.92376946893997e-05
-1.48979856451124e-05
-2.09893941401293e-05
-2.61812730811284e-05
-6.72360909773295e-05
-8.73118243107872e-06
8.76462163886984e-07
-3.86972952708473e-05
-1.947160409812e-05
-5.2945205939457e-05
-1.65043160216456e-05
-3.85364450691121e-05
-3.7010606682137e-05
-2.97295236700995e-05
-2.42726467641214e-05
-3.65521858023197e-05
-3.54142663696805e-05
-1.65087504635613e-05
-3.26602645694245e-05
-2.60768692854606e-05
-5.96022188910096e-05
-1.16507223564554e-05
-3.19176832830117e-05
-4.37758549578807e-05
-3.21005321343075e-05
-3.25441760407112e-05
-4.48975713308877e-05
-6.93949882153881e-05
-4.19325627250188e-05
-3.68016499713073e-05
-1.37432019036306e-05
-4.75969075074061e-05
-1.29428894226024e-05
-3.79392544061021e-05
-1.69068309431634e-05
-6.8809745704515e-05
-3.20003961774865e-05
-4.00647695479563e-05
-4.49946516435499e-05
-2.39279497867795e-05
-2.28514421931857e-05
-1.62573728531385e-05
-1.08653492556055e-05
-4.35501389986927e-05
-4.93996015078364e-05
-3.68629178509747e-05
-2.74365899521463e-05
-1.84755550857075e-05
-3.53543129025285e-05
-2.46777817532677e-05
-4.00481263846226e-05
-3.48812589050828e-05
-8.07953288866566e-05
-5.22505545462226e-05
-2.48059570729392e-05
-4.1285750185988e-05
-1.4443388611319e-05
-2.38106328617658e-05
-3.51010197203989e-05
-2.41893684001118e-05
-1.99485729769937e-05
-2.18691212829628e-05
-6.01662027258942e-05
-8.97744033723855e-06
2.7096296370255e-06
-4.23631282399511e-05
-6.47270834418612e-05
-1.83177865071187e-05
-3.83690616409806e-05
-4.00533518794838e-05
-4.54125799250602e-05
1.38834337380899e-05
-5.39954392610489e-05
-4.80889719890467e-05
1.52361379703042e-06
-5.99816661368315e-05
-3.47321635871904e-05
-2.96638355981225e-05
-1.07826650423066e-05
-3.25386259217859e-05
-2.59527112683942e-05
-4.48937102224658e-05
-1.30935324137122e-05
-2.20440591666606e-05
-3.71977157567012e-05
-3.76731025319603e-05
-4.09174072922611e-05
-3.49333575240119e-05
-4.2828751690598e-05
-4.02026753522444e-05
-1.67063499206986e-05
-5.26355325245713e-05
-3.19211293336942e-05
-2.19430129030801e-05
-2.32570080206686e-05
-2.84964266672513e-05
-4.6729903577231e-05
-4.5363511092759e-05
-3.94211199359132e-05
-5.729909781241e-05
-2.91448870744775e-05
-3.69972983152291e-05
-1.64273517404972e-05
-4.08831698551718e-05
5.37912017525186e-07
-4.72712759543396e-06
-3.34083086449635e-05
-2.75638885026445e-05
-9.00384068561048e-06
-3.62967729442454e-05
-9.46902523950608e-06
-5.54927840075654e-05
1.6504081651149e-06
-5.12195548508322e-05
-2.53528638015797e-05
-2.62957744547556e-05
-1.7768886057135e-05
-2.82411815315244e-05
-4.66547174021131e-05
-9.19903143826522e-06
-1.56716208802721e-05
-1.52547749948218e-05
1.525823727937e-05
-3.69561294783261e-05
-1.9488514963278e-05
-5.23121118886265e-05
-1.05022634895695e-05
-2.26545105181845e-05
-3.05290854564825e-05
-4.44812160362741e-05
-2.5295202193023e-05
-1.24845060574367e-05
-3.26841838336835e-05
-4.90890016144921e-05
-2.72970345998865e-05
-4.49363818140152e-05
-1.96270242475718e-05
-4.8579705785879e-05
-6.29821723069065e-05
-1.55570943432713e-05
-2.11918079119707e-05
-3.46886829254335e-05
-3.62650579882506e-05
-4.35885154764341e-05
-5.13266459991304e-05
-2.78394448872682e-05
-3.55383015377693e-05
-4.34244304901946e-05
-2.25835356880226e-05
-2.74565485123849e-05
-4.48852799306632e-05
-2.0566478269326e-05
-4.30889796151546e-05
-3.03055031502946e-05
5.59744500100039e-06
1.24067584281923e-05
-1.27242697510589e-05
8.43997707556666e-07
-4.16671082417148e-05
-5.44285131522778e-05
-3.92602285898781e-05
-5.64720515245987e-05
-3.4371014914852e-05
-5.36096636747654e-05
-2.51491372909488e-05
-4.25683028646968e-05
-5.72652460995686e-05
-3.17531207191824e-05
-3.27306535267037e-05
-3.60450971398083e-05
-2.7278474351242e-05
-1.92690286091733e-05
-3.60514999111614e-05
-2.53496638804051e-05
-4.02979413652505e-05
-2.96845730663191e-05
-4.97658071024011e-05
-4.89731403346093e-05
-1.16434317026023e-05
9.34405793321256e-08
-3.98718253771318e-05
-4.96331323786057e-05
-1.79118381445031e-05
-6.65060951050071e-06
-2.32187588112542e-05
-1.30346532269889e-05
-4.14523584210226e-05
-3.59017759678258e-05
-7.2712504042673e-06
-1.97440306422959e-05
-3.62416904852733e-05
-7.09545734394762e-06
-4.37129734393515e-05
-3.89309393417797e-05
-1.98442500992596e-05
-4.31662435835532e-05
-3.27110517114969e-05
-1.35446364940548e-05
-1.42292873456964e-05
-6.20365515147075e-06
-1.95291484242432e-05
-4.30716954396747e-05
-3.09490042810978e-05
-5.497279121197e-05
-2.32950067474234e-05
-2.2751796310949e-05
-4.50539301443156e-05
-1.40073641062433e-05
-3.95888744004827e-05
-4.47767655546098e-05
-1.22500220946825e-05
-2.51837822827153e-05
-4.36501001126045e-05
-6.92649336001902e-05
-4.48813458737153e-05
-3.55895193016139e-05
-2.26094837123106e-05
-3.00044152103e-05
-2.23369378485414e-05
-6.5608126566825e-05
-3.04027433857952e-05
-2.99453573663861e-05
-2.99108818899724e-05
-3.33304062073079e-05
-1.79885131845287e-05
-4.92097086499808e-05
-3.93410252958584e-05
-8.89800344630351e-06
-1.32023813718527e-05
-2.25867885536988e-05
-6.52401080585943e-05
-6.4593998121636e-05
-1.08827627211824e-05
-5.15644694288215e-05
-5.369889120403e-05
-2.88560836525199e-05
-5.25638462969935e-05
-3.89942828478863e-05
-4.92581833731918e-05
-6.8474650517998e-06
-8.63589017780774e-06
-2.74520545978064e-05
-1.69981950608911e-05
-1.74531402664129e-05
-8.1695550220727e-06
5.27012814950145e-06
1.68388759399523e-06
-4.49683956817635e-05
-2.26327657117148e-05
-5.99530011759249e-05
2.34320992368995e-06
7.76787698388779e-06
-5.60218772849269e-05
-7.90677805747813e-05
-3.59919250776118e-05
-2.75062862718161e-05
-3.18229417169739e-05
-6.58997182237833e-05
-1.25659778089425e-07
-2.7943599800945e-06
-1.56219759468281e-05
-4.2720200965867e-06
-1.97762109149083e-05
-5.08645516254377e-05
-3.45835340281873e-06
-6.60754769518429e-05
-4.32104672296692e-05
-1.45231712445859e-05
-5.57983596235945e-05
-4.52721270699771e-05
-3.76743212662002e-05
-2.3200590202789e-05
-3.18284004437736e-05
-2.6509339435926e-05
-5.46393352330913e-05
-4.76797901043115e-05
-3.06826712216487e-05
-2.95398308048285e-05
-3.29813415103151e-05
-2.78651401910279e-05
-3.85892309901591e-05
-3.75655977482615e-05
-4.65540416851033e-05
-1.07785552053856e-05
4.10783432780155e-06
-2.51265705717631e-05
-3.94017582117415e-05
-5.38764786685e-05
-3.51728802445034e-05
-3.33992935779455e-05
-6.64273669622141e-05
-3.20352962297082e-05
-1.43759090627139e-05
-1.83283612482186e-05
-5.34232827150638e-05
2.39644627714308e-06
-4.44380093318506e-05
-3.47156618998381e-05
-3.83011727771016e-05
-5.29927763798133e-05
-4.05625982633313e-05
-4.49334692229724e-05
-1.04307787875007e-05
-5.33324504338041e-05
-1.27090644642234e-05
-2.69412709720728e-05
-2.53260722813732e-05
-5.69374643505236e-05
-2.52893925503163e-05
-2.28708535500002e-05
-3.56493664277265e-05
-3.53937055407759e-05
-2.16467141112245e-05
-4.01489595354217e-05
-3.35901993190239e-05
-3.42660144904846e-05
-2.76754116865549e-05
-4.10224106329787e-05
-4.11629562549628e-06
-4.14678743147777e-05
-2.30615258901873e-05
-2.79978680454656e-05
-3.03467192170016e-05
-4.96992227105131e-05
-1.96286208468884e-05
-1.53527715295526e-05
-7.54169412822249e-05
-3.16919996886877e-05
-1.84668995598387e-05
-4.67896417255935e-05
-1.19540840699783e-05
-2.07217644011882e-05
-2.7691559127807e-05
-4.41164840097766e-05
-2.49458870741128e-05
-1.14571959680567e-05
-1.59504283360583e-05
-2.93356268379891e-05
-3.0936480941839e-05
-1.85751701439547e-05
-4.02060854908019e-05
-4.84315691271081e-05
-3.04259618571909e-05
-4.16064841567815e-08
-3.63897654127392e-05
-5.20334320610371e-05
-3.03105193563951e-05
-1.42548312933253e-05
-2.64298845256927e-05
-2.13669999328433e-05
-1.69044880136811e-05
-1.36841435459255e-05
-1.38576546570749e-05
-3.19920348669065e-05
-4.26716718182532e-05
-4.47092779834443e-05
-3.85429260341009e-05
-3.13739677353995e-05
-4.37785361683186e-05
-5.58067854737732e-06
-4.66128550045759e-05
-1.27944225454553e-05
-2.43754317651493e-05
-1.9177644326933e-05
-3.77957317557214e-05
-4.05725619822507e-05
-3.48953504494567e-05
-2.19144608898245e-05
-2.39660935678544e-05
-2.8097953059162e-05
-3.4316410553851e-05
-9.25848593419817e-06
-2.54367604191984e-05
-4.57639968906907e-05
-3.21733811171332e-05
2.61503213901485e-06
-3.21213329442537e-05
-5.24726188817366e-05
-1.79937955100871e-05
-3.46695936122785e-05
-2.9068287066437e-05
-6.87370233496101e-06
-1.7370193557398e-05
-1.50861681939618e-05
-3.64612617935541e-05
-1.6290462503012e-05
-3.63053538209865e-05
-3.9566611998203e-05
6.74369153312162e-06
-4.70071607818969e-05
-2.64299399892469e-05
-5.53885869382481e-06
1.00017982499924e-05
-2.73567294924623e-05
-3.86254477183117e-05
-4.21813029035333e-05
-1.70110970167885e-05
-4.71206015132152e-05
-3.01588502291037e-05
-9.76181622045002e-06
1.34910510144566e-05
-1.8752468817372e-05
-4.34931378758237e-05
-3.15131688956904e-05
-2.71768271372151e-05
-3.62854228874478e-06
-4.0735193593578e-05
-5.35892294098757e-05
-1.77951314181948e-05
-2.07270492418247e-05
-3.9840513016842e-05
-1.83596841030693e-05
-3.81186755884472e-05
-1.29390359372147e-05
-5.40446521875897e-05
-3.12679318720945e-05
-6.07004538918986e-05
-3.1923482723194e-05
-3.7658954739795e-05
-1.38384904138544e-05
-7.14201625562733e-06
-4.45857577434299e-05
3.03921305929884e-06
-2.44675366439071e-05
-2.49867660944865e-05
-1.44110635924019e-05
-5.33757056939833e-05
-3.9478274802952e-05
-3.22940027151439e-05
-3.59884283397332e-05
-2.52834621612123e-05
-4.34288744676885e-05
-2.69764144029206e-05
-1.67772316987384e-05
-2.90407053069758e-05
-3.29299685756546e-05
-3.3945398061672e-05
9.12830749603893e-06
-4.53349032644289e-05
-2.78517260005702e-05
-2.81427383988932e-05
-5.75641276032902e-05
-2.91619649372787e-05
-8.38739616641609e-06
-4.327063482489e-05
-3.0509454113414e-05
-4.60220181362079e-05
-5.21510329068026e-05
-2.60218785844021e-05
-3.40815615163975e-05
-2.81612229295155e-05
-3.1365750805769e-05
-3.51528092189422e-05
-4.27601347122416e-05
-5.01578985372086e-05
-7.91429967845563e-05
-5.27117514231396e-05
-3.15203135565841e-05
-3.44442091432186e-05
-4.94315703268302e-05
-4.10669221194736e-05
-3.59815179406169e-06
-1.59016615434376e-06
-3.66209785508806e-05
-4.15579892871183e-05
-3.84634544209189e-05
-4.7768005200247e-05
7.12209314343342e-06
-2.27837359919147e-05
-4.84674037345426e-05
-2.95754565230357e-05
-4.2723773520589e-05
1.30893550178848e-06
-1.88610005982038e-05
-2.64744251240018e-06
-1.80387247374739e-05
-2.71396261924633e-05
-5.99750340361823e-05
-3.85343222536291e-05
-1.53221189725625e-05
-2.60782680675466e-05
-4.75798920842317e-05
-3.37633357189984e-05
-1.43782486277864e-05
-3.27579325178287e-05
-2.79551708461003e-05
-7.62768840577725e-06
-3.12706001487446e-05
-2.87622867681979e-05
-4.35037844470887e-05
-2.72384007019947e-05
-2.79733609057354e-05
-2.00364037949234e-05
-4.5404016565024e-05
-5.79080354745005e-05
-2.04299407199528e-05
-5.17764694728555e-05
-1.51319900969284e-05
-3.91725814349484e-05
-3.37110728251758e-05
-2.45131612683558e-05
-3.4511178557174e-06
-1.46948420938662e-06
-3.61306160641529e-05
-2.89053220689061e-05
-2.12601005306941e-05
-1.94678685995589e-05
-2.1297570126928e-05
-1.74285695133448e-05
-3.88481846277626e-05
-2.56505657071694e-05
-3.25246897058845e-05
-4.09491275705833e-05
-1.78704282555368e-05
-4.08445360881436e-05
-3.55789118989791e-05
-1.28143926246251e-05
-4.35223661606221e-05
-1.08590014650686e-05
-1.70034219759369e-05
-8.89992804389672e-06
-1.19181818311172e-05
-2.95095295824356e-05
-3.62768236698428e-05
-2.0606419350805e-05
-4.11605343372995e-05
-3.6723007257231e-05
-6.35602274475847e-05
-1.46934509850577e-06
-1.67847428327388e-05
-4.56196939272504e-05
-2.67289292637757e-05
-3.03093598563777e-05
-6.53414369915956e-06
-3.98299230565618e-05
-3.51773769854996e-05
-3.08096432721177e-05
-3.34282132677253e-05
-9.33179299143755e-06
-4.0765199238479e-05
-2.66854962321583e-05
-2.04346847029592e-05
-4.16627760655827e-05
-3.44045485550498e-05
-2.96253442927005e-05
-4.56274831759057e-06
-3.59640827354774e-05
-5.3359804845665e-05
-1.02232680754688e-05
-4.50734598361617e-05
-4.40805712059709e-05
-2.28879459407083e-05
-3.44842293906742e-05
-3.32337924212408e-05
-5.54935386407702e-05
-4.11697356819427e-05
-6.55155963545453e-05
-2.28581894701406e-05
-2.9235617521499e-05
-4.20663862539402e-05
1.01748870259836e-05
-4.74340110087822e-05
-3.39844983474131e-05
-4.56196963239548e-05
-5.2035894235117e-05
-3.82257050747149e-05
-5.04193959505929e-05
9.06601445790715e-07
-1.52365652781603e-05
-3.64421566497768e-05
-2.56769842015484e-05
-4.63962411019282e-06
-2.90562459867025e-05
-4.67004655877933e-05
-1.48509952015351e-05
-4.60781048637361e-05
-3.78264077304985e-05
-5.45770170040055e-05
-2.0280268602268e-05
-3.25489019604097e-05
1.70930485825529e-05
-2.45433452911685e-05
-4.05932186108131e-05
-2.25400707844657e-05
-5.29162189270343e-05
-3.57440780431019e-05
-6.08483051944287e-05
-3.47299457286287e-05
-3.38766380670783e-05
-2.26006031136028e-05
-1.94861851194729e-05
-1.46509351867743e-05
-2.2603367584174e-05
-2.67904560841347e-05
-1.96200598442911e-05
-2.68198508443757e-05
-4.89130113908049e-05
-6.06352281868167e-05
-1.9000797642829e-05
-3.08591811193094e-05
-3.99176933645361e-05
-3.95563141124054e-05
-3.43390254556382e-05
-1.26263493258046e-05
-3.84627284781978e-05
-2.15111961475965e-06
-1.85840871266694e-05
-2.72963212564144e-05
-4.25071782946854e-05
-5.01724382235663e-05
7.69079041336761e-06
-2.32293029184661e-05
-4.77071320319166e-05
-5.41722486824919e-05
-2.3933355922967e-05
-2.11832324853497e-06
6.72640242394172e-06
-2.33943806676108e-05
-5.12920451296822e-05
-1.73111850164776e-05
-3.64960279692081e-05
-2.29136189072698e-05
-3.40166245298559e-05
-8.80782047271222e-06
-5.47736775353128e-05
-1.52211636301983e-05
-4.38273885765855e-05
-3.49075184336505e-05
-3.01220201995818e-05
-2.40282168126144e-05
-2.37281250250831e-05
-1.40184817313005e-05
7.05148765660672e-06
-3.18296517512978e-05
-3.55625618657981e-05
-4.41702876853236e-05
-2.13645067713496e-05
8.3804968276315e-06
-2.0013126408492e-05
-1.63596972658354e-05
-3.72049312910301e-05
-3.3308349626709e-05
-5.80117899039621e-05
-4.55441824742809e-05
-4.76652694562365e-05
-4.64801199131417e-05
-3.74347067589758e-05
-9.32425668626722e-06
-2.41458175963618e-05
-2.98963980729909e-05
-4.62286943820254e-05
-2.25474455970694e-05
-5.87179977830792e-06
-1.83521576090028e-05
-2.57280897551707e-05
-4.45384199708204e-05
-2.6343616190685e-05
-5.16568177387356e-05
-3.28280838861828e-05
-3.42355936445953e-05
-4.43032965565153e-05
-5.62341432414188e-05
-4.1437250746975e-05
-1.42930395623277e-05
-2.17495210540293e-05
-2.5262365692359e-06
-3.97813421866052e-05
-4.4150766595157e-05
-4.302863342818e-05
-4.31329969533255e-05
-1.45880781629727e-05
-7.68874556028114e-06
-5.36116637713764e-05
2.05145397252042e-06
-4.15862592557914e-05
-1.24853404565126e-05
-1.24416424911946e-05
-2.28082310270889e-05
-1.57511779886214e-05
-3.99397375896739e-05
-4.12927950815309e-05
-3.10590821969754e-05
-1.44434517779492e-05
-9.18050329289621e-06
-1.13048528686172e-05
-1.68944678181969e-05
-1.70759292846684e-05
-2.58802346980418e-05
-3.72966059751779e-05
-2.31301061887813e-05
-3.13688558293416e-05
-3.49365477263536e-05
-3.68077452650569e-05
-3.1368456025731e-05
-2.9475465459793e-05
1.08614274426301e-05
-1.98069654383956e-05
-2.98382549892068e-05
-4.66832419140738e-05
-2.24190349506472e-05
-2.0637697596e-05
-1.33096047447936e-05
-2.91391006156914e-05
-2.59686766226986e-05
-3.78471336673654e-05
-4.0377478152099e-05
-4.56276066855333e-05
-4.14871881706424e-05
-1.5784918483932e-05
-4.57225799397225e-05
-2.82459226846174e-05
-4.54494308065037e-05
-3.12073744071049e-05
-7.9518120577752e-06
-1.44486259788794e-05
-2.31315637743212e-05
-4.68185378916569e-05
-2.25171932548162e-05
-3.50290110424626e-05
-3.79675462848713e-05
-2.51206661774779e-05
-1.34361287072927e-05
-1.37304843537376e-05
-8.93824240146359e-06
-4.06486077689486e-05
-1.83454156768666e-05
-3.34119829188152e-05
-4.13260206932475e-05
-4.13388510042399e-05
-1.64869312960844e-05
-3.1805107824715e-05
-4.90937589130434e-05
6.16534165789052e-06
-3.86337409336705e-05
-1.55751632254523e-05
-4.46004827532036e-05
-1.83518435646113e-05
-3.82010239735108e-05
-3.73058951406409e-05
-1.46173535461811e-05
-2.14858487416749e-05
-1.63119567966657e-05
6.08450943751852e-06
-1.2481987669802e-05
2.17641309055009e-06
-1.95348485464623e-05
-1.41251479204093e-05
-2.0328356719127e-05
-8.74420949637609e-06
-1.66861824991159e-05
-3.12365337228704e-05
-3.12053915321194e-05
-3.65217997498587e-05
-2.4165220117432e-05
-1.59675162262181e-05
-4.04058070453481e-05
-4.49325206553197e-05
-6.40423541356252e-06
-2.88395642044605e-05
-2.4527197838635e-05
-2.24824748525689e-05
-4.13164104418318e-05
-3.73012261985546e-05
-2.41047268657975e-05
-3.55590720118926e-05
-3.17889335697048e-05
-3.84185494261158e-05
-7.86621946954154e-05
-1.48881980825639e-05
-2.71004246396489e-05
-2.18739065998806e-06
-3.01364858996987e-05
-8.50124685710243e-06
-4.87688966513123e-05
-5.21527400710048e-05
-3.06535137036348e-05
2.23649491640317e-06
-3.45515631516374e-05
-2.26459056801492e-05
1.32176836948523e-05
-3.24376741345227e-05
-3.40470253117568e-05
-3.35893394278306e-05
-5.8898520776277e-05
-2.88728821819121e-05
-4.5234468247166e-05
-3.82042670964965e-05
-2.58205984089452e-05
-4.88692312345486e-05
-3.85347502327933e-05
-2.15582460700202e-05
-4.81048063566736e-05
-4.0545842720921e-05
-2.75736603454483e-05
-1.7029211819668e-05
-2.97410596515835e-05
-6.39811903369764e-05
-1.74047696574339e-05
-1.14919012724173e-06
-5.78678567065335e-05
-5.41053827238678e-05
-2.92517178154258e-05
-1.33848847133459e-05
-3.59064227244183e-05
-5.02813597309601e-05
-4.73684042746421e-05
-5.89872541227497e-05
-4.62645614634426e-05
-1.44367489065547e-05
-3.00225573478967e-05
-3.66111939076138e-05
-3.31290488846006e-05
-2.9694452256902e-05
-2.73951206226059e-05
-4.06294203601931e-05
-3.24736076354658e-06
-1.8070735278685e-05
-3.32404213701586e-05
-5.12624258219356e-05
-7.13945724238503e-05
-4.79795962726372e-05
-2.34085952503094e-05
-4.28988535014301e-05
-3.74777447878908e-05
-4.39243527470807e-05
-5.01886972856666e-05
-2.26856195090292e-05
-1.72214115376293e-05
-4.6218819027889e-05
-3.17271569694635e-05
-4.31755621272709e-05
-3.21859832151884e-05
-2.11804247980689e-05
-2.57335951631314e-05
-3.32995427027032e-05
-4.54592161753307e-05
-4.86193700779508e-05
-8.15816814392926e-06
-3.613392893822e-05
-3.37894856349624e-05
-2.38975686968984e-05
1.04206969055659e-06
-2.56787768808809e-05
-3.39031343497431e-05
2.23514881877228e-05
-3.3762274132636e-05
5.70093835034592e-06
-3.11409242843048e-05
-2.01392265437612e-05
-5.27433987014289e-05
-5.51762745329054e-05
-6.85231286633092e-05
-5.14589385133421e-06
-4.66100751108809e-05
-5.3645665796272e-05
-6.03736966064399e-05
-4.75959551125987e-06
-2.63863074042948e-05
-6.43322025957172e-05
-1.00435962724474e-05
-3.09571584273739e-05
-1.17136615972512e-05
-4.00871299604089e-05
-3.21020287179417e-05
-3.62040540523252e-05
-5.35220295728044e-05
-2.68078245954757e-05
-6.03686738761503e-06
-4.84642597753195e-05
-3.05697215819892e-05
-4.45754747957753e-05
-1.34120452420744e-05
-4.7365419608116e-05
-5.68795068237107e-05
-5.15823928876972e-05
-3.23148266428161e-05
-3.91261291465646e-05
-3.04664172869642e-05
-5.20529308874165e-05
-3.18876466903016e-05
-4.66519689319678e-05
-4.19936072658547e-05
-7.60939041689328e-06
-2.77137774847709e-05
-3.60547861098982e-05
-6.59832831194087e-05
-2.03331260937424e-05
-3.40270587013072e-05
-3.49121033827814e-05
-8.25031841910981e-06
-3.77551495746665e-05
-6.65542440212438e-06
-6.27723737874844e-05
-4.58430268640173e-05
-5.12045300739016e-05
-2.8173163367537e-05
-1.69667972105326e-05
-2.09793473999554e-05
-1.97892411114854e-05
-5.57547856467379e-06
-3.53557922422019e-05
-4.93647906608884e-07
-3.17200751070312e-05
-5.87503823137818e-05
-5.42264008463303e-05
-3.34919311689242e-05
-6.58274043597569e-05
-5.43735183068411e-05
-4.47314026499382e-06
-6.00030818903207e-05
-3.32953265335322e-05
-6.13231691774549e-06
-2.03224556620727e-05
-3.06697333235829e-05
-2.82182962658859e-05
7.93637229348877e-06
-6.38937698769444e-05
-2.4129706505255e-05
-5.47317236064923e-05
-4.68416603467045e-05
-2.01441381006992e-05
-2.49073443848833e-05
-4.51633976061537e-05
-3.72815679705743e-05
-2.66220483160964e-05
3.96133254586923e-06
-1.71969689815923e-05
-4.01110933017725e-05
-2.4423970427738e-05
-7.54199323165333e-06
-4.57446296373988e-05
-5.23172365494317e-05
-3.59476552042995e-05
-3.62751487326833e-05
-4.76705034310675e-05
-2.17639036616105e-05
-3.5481472167305e-05
-3.16880291535855e-05
-5.0218921085501e-05
-5.12871411711336e-05
-4.00941698821249e-05
-4.03451606753541e-05
-4.13637183941037e-05
-4.60684544386677e-05
-2.7760953965493e-05
-1.55623174934029e-05
-3.80206339664824e-05
-2.31560790670847e-05
-3.37647341082201e-05
-4.13892218995756e-05
-2.46568647477474e-05
-2.64772715894222e-05
-4.49519632723591e-05
-5.99809736562239e-06
-2.95748018009942e-05
-2.60345301108305e-05
-7.36441859189871e-05
-8.98109235980835e-06
-1.31061231922629e-05
-2.1421093323273e-05
-4.79490737982558e-05
-6.58209066139989e-05
-3.16774902901401e-05
-3.55279429701102e-06
-2.12749022116185e-05
-1.26328140949465e-05
-3.02972941284749e-05
-6.85900350817243e-06
-2.54001115476964e-06
-3.79976725812209e-05
-2.71968663301702e-05
-3.84813392742647e-05
-3.91879777796164e-05
-2.90945128768828e-05
-1.09908630008396e-05
-2.5158543990016e-05
-1.09415177216503e-05
-3.61319014891152e-05
2.03713535401409e-05
-1.17625820278147e-05
-6.22081864152305e-05
-3.85147572171356e-05
-2.53625035345659e-05
-4.11558732639104e-05
-3.31475612336763e-05
-3.14121078662184e-05
-3.75053478904955e-05
-1.68790317700901e-05
-5.30054323954031e-05
-2.7474576669164e-05
-5.11451647370749e-05
-1.34870708200752e-05
-1.49629207883784e-05
-1.59868124124208e-05
-2.20162042844431e-05
-3.84807673193305e-05
-3.77508840309818e-05
-2.63545835173345e-05
-3.69768879300632e-05
-5.16437781189789e-05
-3.68242013208052e-05
-4.64452318886257e-05
-3.70109889991225e-05
-2.72374361520891e-05
-1.61086033691801e-05
-3.5846585837038e-05
-3.27733829578405e-05
-2.37566585822846e-05
-2.17348259314214e-05
-4.59617743452568e-05
-2.18942582871651e-05
-5.73669697353993e-06
-1.36020266888158e-05
-9.7878074414364e-06
-3.41520770294666e-05
-1.21634557070261e-05
-2.80452754918755e-05
-3.02945662957435e-05
-3.00506464620257e-05
-1.44523520503868e-05
-6.54603273800835e-06
-3.71235115533886e-05
2.52893014800594e-06
-3.31070453213565e-05
-1.4438073869552e-05
-2.49916047070593e-05
-2.70018443972495e-05
-3.7801061335917e-05
-5.434178567931e-05
-4.94811372139178e-05
-1.86890340254719e-05
-2.3418588865853e-05
-3.26525760683491e-05
-7.12126710508281e-06
-3.16867830451169e-05
-4.25209233416067e-05
2.40660425280372e-07
-2.44680486949823e-05
-3.05678098663153e-05
-2.72503011402361e-05
-5.39168428709891e-05
-3.15786410976106e-05
-8.11528404726151e-05
-2.36767998608323e-05
-2.99602946494765e-05
-3.43940197323157e-05
9.40416925913381e-07
-3.3215086069126e-05
5.41445599120563e-06
-5.12699996184238e-05
-5.09698872409825e-05
-3.96013866003836e-05
-2.48090577889056e-05
-1.74496904711958e-05
-2.24265316492192e-05
-2.94020048026846e-05
-1.66386717252418e-05
-5.4651972364461e-06
-4.93340598967311e-05
-3.34193419078531e-05
-1.97599817799383e-05
-2.38035659484758e-05
-4.2332930505663e-05
-5.17203203461484e-05
-1.27195203049568e-05
-2.58188264585856e-05
-1.77551854620328e-05
-3.37907567286638e-05
-7.20609315277564e-06
-3.68462457634744e-05
5.12214946156437e-06
-3.56714144457187e-05
-1.38872159704545e-05
-3.97705683640782e-05
-3.08783476976713e-05
-4.54299772261113e-05
-3.76728155736829e-05
-2.23479129943792e-05
-6.48105750749384e-05
-5.79644550893903e-05
-4.01064842699149e-05
-3.86963578646629e-05
-2.99434971518654e-05
-2.17978776655829e-05
-1.09014459745962e-05
-1.3729083458323e-05
-1.46323331454833e-05
-3.07377031107885e-05
-5.33181050146873e-05
1.03861448867883e-06
-2.38402109696327e-05
-1.40376510833677e-05
-4.40513935060674e-05
-1.5851203875753e-05
-3.23124025978226e-05
-3.47443932460786e-05
-4.00027882583554e-05
-4.50250148159253e-05
-3.38632672100344e-05
-7.97201562576468e-05
-3.66696714000951e-05
-3.85499144315343e-05
-2.19425722725831e-05
-2.02118211045074e-05
-2.26167005433401e-05
-4.59209995477334e-05
-5.85234434133305e-05
-7.4952326384401e-05
-2.02144730106425e-06
-2.42895742678603e-05
-2.10990742880591e-05
-3.10743087303378e-05
-2.60858990889812e-05
-3.60888667483721e-05
-3.79098632738123e-05
-4.25010629335138e-05
-1.76474091018248e-05
-3.69285178497921e-05
-2.438537733051e-05
-2.60794136379141e-05
-3.26659467511266e-05
-6.46168361463397e-05
-4.08145774186748e-05
-4.17733823536459e-05
-1.20421635358328e-05
-3.64801699609547e-05
-4.83634483762029e-05
-4.06505777044473e-05
-1.34481624430394e-05
-4.17568867763618e-05
-2.44541737437122e-05
-3.32861373148626e-05
-3.37931139957547e-05
-3.68724738814336e-05
-3.68011685148803e-05
-2.37935142480207e-05
-1.70268260784731e-05
-2.79849066555114e-05
-1.25156806020166e-05
-4.21411282610247e-05
-6.51862705320148e-05
-1.8868545308124e-05
-1.83117920022817e-05
-2.82710447396364e-05
-5.30690294498522e-05
-2.2185361498924e-05
-4.09208400600168e-05
-1.64928713816407e-05
-4.80126848603906e-05
-1.60940416935419e-05
-4.64615352820724e-05
-4.67493576641963e-05
-1.06846800940019e-05
-1.21035993938732e-05
-1.95330582000221e-05
-2.71550207846864e-05
-1.82476284569116e-05
-5.2091281099837e-05
-2.7940199573975e-05
-3.42642123100731e-05
-1.33354806609912e-05
-5.60371852150072e-05
-9.6349107415236e-06
-5.3551236526273e-05
-3.66730992242477e-06
-2.90663664999859e-05
-2.88092843241966e-05
-1.07774923886929e-05
-4.20346905670371e-05
-2.18913941307987e-05
-2.55876836062361e-05
-2.47569001433623e-05
-9.23437599087283e-06
-1.17806127060897e-05
-1.9110679381167e-05
-7.67058114466837e-06
-2.33476651002085e-05
-4.18246211905841e-05
-4.78580646648019e-05
-5.1492890013116e-05
-1.04582580234776e-05
-2.15574246400805e-05
-6.85234845795754e-05
-2.07622666296568e-05
-2.17067214092935e-05
-4.30060578475096e-05
-2.44179189701506e-05
-4.56255187458843e-05
-1.4652296116775e-05
8.20334678449775e-07
-2.69020552694021e-07
-2.2193079877348e-05
-3.4526113082287e-05
-2.71454414866271e-05
-1.09680203811404e-05
-2.69519690199024e-05
-7.08060415742886e-05
-2.88840657826694e-05
-4.80415480777493e-05
-5.28752069325322e-05
-4.64620490431942e-05
-3.82536345888203e-05
-5.7758023666273e-05
-4.36434822727924e-05
-4.03928660034282e-05
-2.97517493652587e-05
-5.4427923602045e-05
-4.5570527869579e-05
-2.29576724232827e-05
3.2325607379249e-06
-3.87268940376306e-06
-5.55579618366403e-05
-2.6409406725443e-05
-4.53765506995491e-05
-2.11929292516565e-05
-3.49699612222107e-05
-4.9340558472406e-05
-3.62241799168816e-05
-6.74610846196735e-05
-5.02817207312661e-05
-3.37239721831048e-05
-2.9305247974944e-05
-6.42032126900235e-05
-2.90817063168195e-05
-2.19083970085892e-05
-3.94497541258782e-05
-5.15121300667941e-05
-2.69066799631845e-05
-3.14085417728945e-05
-6.29285569010707e-05
-1.89608155634042e-05
-5.20045466759101e-05
-2.57804808584913e-05
-3.02122168252414e-05
-2.91866138990789e-05
-2.36572366426399e-05
-2.16396263518511e-05
-5.55312201079781e-05
-2.47611120487616e-05
-4.29750691501752e-05
-1.80169680459094e-05
-2.25617595094112e-05
-5.18282939575735e-05
-4.65168838841144e-05
-3.24624857384986e-05
-4.14782555768494e-05
-2.93108541053042e-05
-3.63055277735374e-05
-1.92398108511424e-05
-5.26781111353875e-05
-5.6118718559123e-05
-1.3478234502763e-05
-3.62741169039155e-05
-1.68829936704023e-05
-2.3580173345531e-05
-3.35330795720076e-05
-1.41107927833521e-05
-8.25191645269125e-06
-2.89805180741176e-05
-3.74497591383217e-05
-4.44560223001534e-05
-5.08335306742123e-05
-4.16209284049696e-05
-4.64014941658393e-05
-3.52718380929828e-05
-6.32882088191106e-05
-9.57121642749577e-06
5.03026773837099e-07
-3.03135660585599e-05
-2.89848235410331e-05
-9.55623394068332e-06
-2.68235460504149e-05
-3.70149430867635e-05
-1.3833333385026e-05
-2.53031797009543e-05
-3.55236756886673e-05
-3.44607662805614e-05
-3.9383817202947e-05
-9.62552093942049e-06
-1.51411791729815e-05
-8.42241134159726e-06
-2.73990353518134e-05
-1.61645682924536e-05
-3.52007555451662e-05
-1.87526653719927e-05
-2.73018021095716e-05
-3.59380178600431e-05
-2.08459988571086e-05
-5.15385387399825e-05
-3.64151104446025e-05
-5.40319882643247e-05
-3.00397289452294e-05
-5.14537968354375e-05
-3.70319867662974e-05
-5.44741507650324e-05
-1.34869575255422e-05
-5.27262907650878e-05
-3.50001769054108e-05
-4.32667023949693e-05
-3.19668477539483e-05
-5.14518952556655e-05
-3.73488729294222e-05
-3.55482244408487e-05
6.76370106663159e-06
-3.39032930868101e-05
-2.61095245079801e-05
-2.62807880757983e-05
-3.32650392497062e-05
-2.19262074856986e-05
-6.10517953605678e-05
-5.44436023252611e-05
-6.70255796554803e-05
-2.30327377259204e-05
-4.64939976212624e-05
-2.76136558977794e-05
-3.91614821346294e-05
-2.13330751240265e-05
-6.24982950049584e-06
-6.0249725683671e-05
-1.83111595309509e-05
-3.57708771488685e-06
-3.87525425161536e-05
-1.01569955853186e-05
-3.71584209505104e-05
-3.75426520788975e-05
-3.23780372682247e-05
-3.9172136867248e-05
-2.33820769194997e-05
-1.40907536230568e-05
-4.91798293168578e-05
-2.11918244134662e-05
-2.43173087817204e-05
-3.79687786191775e-05
-3.74806249791051e-05
-1.89405575515037e-05
-4.3278244285078e-05
-1.65208296777745e-05
-2.93831174067487e-05
-4.0381758085541e-05
-1.51152038553689e-05
-1.58179142146219e-05
1.18320252103362e-05
2.58322446164761e-06
-2.61261384671633e-05
-2.7415547280703e-05
6.01023645405685e-06
-5.11861397298089e-05
-6.01941507085302e-05
-1.44741842374074e-05
-9.50816549618671e-06
-8.66674500042315e-06
-3.84629104720041e-05
-2.32172278503703e-05
-3.38402522330452e-05
-6.50122666778524e-05
-5.8526769859507e-06
-4.75515974511193e-05
-2.6026463146512e-05
-2.96842647038094e-05
-1.08860297252968e-05
-3.64625667389234e-05
-2.84165316672799e-05
-4.4568629001217e-05
-2.52486915953479e-05
-1.3760556601659e-05
-3.41858665799409e-05
-2.81261152064401e-05
-6.2325361905851e-05
-2.37926748476486e-05
9.31411565196197e-06
-3.56673480629367e-06
-2.05738533985795e-05
-7.7954081569239e-06
-2.56511898855479e-05
-3.83935651771672e-05
-2.42372033288574e-05
-5.98329540549331e-05
-2.54947815031865e-05
-2.25371179579267e-05
-4.04203267997058e-05
-2.35274696271152e-05
-4.00069749465776e-05
-1.74812219116193e-05
-9.48410367229183e-06
-1.60620578898145e-05
-5.19496648163218e-05
-2.08584258470965e-05
-1.35580179357042e-05
-1.0281235128262e-05
-1.68158592247946e-05
-2.48816404609986e-05
-2.01536394351931e-05
-4.60235818625261e-05
-2.46661702843736e-05
-2.77361582227233e-05
-3.08694239750844e-05
-4.81713429146324e-05
-3.75971618098987e-05
-1.95634660685714e-05
-2.83116390266711e-05
-1.15789768513949e-05
-3.48573203418456e-05
-2.15418179958801e-05
-3.86304331364916e-05
3.58586188159744e-06
-5.19506099748997e-06
-5.11647775570802e-05
-3.68174934755613e-05
-3.56149442582181e-05
-3.35562262795692e-05
8.06521212993835e-07
1.91558606516546e-06
-1.99504452596066e-05
-3.06247833875926e-05
-2.68496932367415e-05
-1.57914205182114e-05
-5.00036762055853e-06
-2.05420599799517e-05
-4.14030250527304e-05
-2.51203960472531e-05
-6.12741588920296e-06
-2.04983900569378e-05
2.98835298621701e-06
-3.0734079429387e-05
-2.08371081532456e-05
-2.53444233668654e-05
1.12178057854102e-06
-9.69418042600257e-06
-5.09881657124671e-05
-3.3329171530515e-05
-5.09375520672494e-05
-4.7496104462818e-05
-4.41353570553774e-05
-4.96091070142063e-05
-1.78670905798779e-05
-5.69129342646135e-05
-4.95198352789756e-05
-4.06015139278286e-05
-2.3266168430984e-05
-1.56966055678801e-05
-2.5414739383824e-05
-3.34001920257151e-05
-2.68347289632483e-05
-3.90787963675777e-05
-2.46764778668986e-05
-2.03899007829422e-05
-5.21851701158171e-05
-7.2644263181137e-06
-1.28864340993873e-05
-2.22706558094588e-06
-3.2554485269351e-05
-1.897261754349e-05
-8.47111059555692e-06
-2.70652013751967e-05
-5.167671766482e-05
-4.88712513368173e-05
-3.31991682898884e-05
-1.95090056720759e-05
-8.30221894952089e-06
-2.36528820841394e-05
-3.23212325474049e-05
-2.69199748277429e-05
-1.98907806887366e-05
-1.10994257378372e-05
-1.49150715098832e-05
-2.3890910658121e-05
-5.86111560254198e-06
-1.67712374293439e-05
-1.48970046277305e-05
-2.50258269198801e-05
-1.60033165286573e-05
-6.9275100383e-05
3.77802981137414e-06
-3.16988243578981e-05
-3.43194924174316e-05
-2.78055572373359e-05
-1.54231764576269e-05
-4.06331607112397e-05
-3.07508842102439e-05
-2.39775512539739e-05
-2.62390989156221e-05
-3.80437615371058e-05
-3.05676170245869e-05
-2.1788881985907e-05
-2.78523549547459e-05
-2.51766250200597e-05
-2.1745825639948e-05
-2.71802673236865e-05
-1.66975875478277e-05
-1.53289039970376e-05
-5.56773917844056e-05
-2.51832656532096e-05
-5.8006937608839e-05
2.45598752599781e-05
-1.76246483259979e-05
-4.31695166102989e-05
-4.62079483398697e-05
-6.18102542205428e-05
-2.9399316933003e-05
-3.09329980634274e-05
-1.57883286672368e-05
-6.39475825344584e-05
-1.90009585247876e-05
-1.69114457160963e-05
-3.09802886335043e-05
-2.71522914066547e-05
-3.74316171067844e-05
-5.07066608007276e-05
-2.67454384920407e-05
-2.59077830024458e-05
-1.72075959712922e-05
-3.34897208547444e-05
-4.81663214333641e-05
-3.61460274282385e-05
-1.5621735358707e-05
-1.76615464655169e-05
-3.38958784895316e-05
-3.49863333148422e-05
1.19325394567636e-06
4.44567749355417e-06
-3.8996708377049e-05
-3.16413614114881e-06
-3.08366484737742e-05
-4.96667077742985e-05
-5.41593865485832e-06
-2.35360036530052e-05
-2.71627627878697e-05
-1.19374427501629e-05
-4.15685511662608e-05
-2.50851495600175e-05
7.95377857123018e-06
-1.64723487985832e-05
-6.10809067969554e-05
-1.90199389029528e-05
-3.85065183457357e-05
-3.26790122226058e-05
-6.96270593976754e-06
-2.06448973467535e-05
-2.70547578942076e-05
-3.74986931605782e-06
-1.83291273213108e-05
-1.8395675590743e-05
-4.11242666110129e-05
-2.94874628599463e-05
-5.44003765762431e-05
-5.72424862072017e-05
-4.87847587105073e-05
-3.93481390868239e-05
-3.60181073651819e-05
-3.16923785268717e-05
-7.10671426916883e-06
-1.45635411863447e-05
-3.34088940760005e-05
-4.4040243710566e-05
-3.20516882674227e-05
-1.68342629677529e-05
-4.28528309695231e-05
1.6361320860943e-05
-3.52893570931855e-05
-3.58830384415702e-05
-4.9304944474974e-05
-5.07984651074956e-05
-5.1950485813058e-05
-2.1670561871612e-05
3.19632351287794e-05
-4.05481445958419e-05
-5.66691053686997e-05
-2.21531689906182e-05
-3.73116763363865e-05
-5.01901341227753e-05
-4.28354036042409e-05
2.23471178030271e-06
-3.08378235328864e-05
-9.93645328479954e-06
-7.32759832391069e-05
-4.65081855326341e-05
-5.07823169793481e-05
-2.72566668978086e-06
-1.61911236768183e-05
-1.82419528907374e-05
2.24082862924705e-06
-1.46168285870078e-05
-1.69758440689245e-05
-2.66108067642534e-05
-5.51244157160315e-05
-3.56483775126661e-05
-9.09040062736231e-07
-3.20985530038811e-05
-2.9162258237966e-05
1.8392668424406e-05
-3.52930415066387e-05
-6.26500147923784e-05
-1.45056581619806e-05
-3.48055457505657e-06
-6.91968290557035e-06
-2.20293828882958e-05
-3.61655046114191e-05
-1.16941451796606e-05
2.35094091298555e-06
-4.58428757129995e-06
-2.77005811180714e-05
-6.17675604063348e-05
-2.23312664675156e-05
-3.76760967410901e-05
6.45421494403842e-06
-1.01032890254262e-05
-2.16257317389995e-05
-7.67498395261747e-06
-3.94613291263424e-05
-4.45001141450661e-05
-3.95160356790155e-05
1.59405264279834e-07
-1.26333692427365e-05
-3.10414074416984e-05
-4.31769876066372e-06
-3.01414293692128e-05
-2.0769547900729e-05
-2.6956426057712e-05
-8.18466407473835e-06
5.75797097988596e-06
-1.50489519872413e-05
-2.94941942694646e-05
-5.13424651946452e-05
-2.80303155456896e-05
-4.95779164029322e-05
-4.649613394018e-05
-3.33336772280101e-05
-4.66756624095412e-05
-1.47585672351464e-05
-5.20512097692864e-05
-4.57362873269189e-05
-4.66384043369159e-05
-3.92158740858692e-05
-1.53087694278669e-05
-2.49339435901103e-05
-5.59862393564783e-05
-2.14997088162925e-05
-1.35418021388603e-05
-7.300969795054e-05
-3.06414321916545e-05
-5.04457732506586e-05
-4.62714556846527e-05
-7.47611270423682e-06
-4.33017811244899e-05
-4.80934730749839e-05
-2.14301997154232e-05
1.56553858589782e-06
-3.05413626172548e-05
-1.64700464560239e-05
-2.04662903885711e-05
-2.23735402606639e-05
-3.75174653294872e-05
-1.42612459330318e-05
-2.82288298581495e-05
-1.39217072048072e-05
-3.58344093101098e-05
-2.11179579723533e-05
-3.13145926127162e-05
-3.31345861771008e-05
-1.49826717971211e-05
-1.81042762243525e-05
-9.6592233560925e-06
-1.70991163072122e-05
-3.04408753875223e-05
-4.35548921612619e-05
-3.13071088212398e-05
4.10619497971586e-06
1.22167251571461e-05
-2.9539499883087e-05
-2.61497145399411e-05
1.4682462098523e-05
-4.0929286661883e-05
-3.32149861766563e-05
1.93593448515067e-06
-3.88132774042247e-05
-6.79299438402863e-06
-3.0983347486263e-05
-8.09218550074255e-06
-1.18665361457305e-05
-3.48313811414517e-05
-1.09126020502284e-06
-4.38517291291913e-05
-1.18281445946214e-05
-3.7400842396989e-05
-5.62684965680903e-05
-6.3121017975275e-05
-3.99355421888315e-06
-1.72000704545173e-05
-1.53228778550765e-05
-3.33303912105004e-05
-4.8418002828946e-05
-1.39041103090596e-05
-4.15057272233688e-05
-3.27498271807639e-05
-3.59429304797473e-05
-3.93021267893894e-05
-4.6160891196964e-05
-5.46615356281372e-05
-2.65008501666002e-05
-4.08371531286132e-05
-3.1251327835387e-05
-3.81673299192643e-05
-4.98395410326554e-05
-2.60497178760575e-05
-4.49121248479469e-05
-1.41707560218775e-05
-4.05165503053886e-05
-6.90564510738222e-05
2.06210383670073e-05
-3.63013680832551e-05
-2.89652801135728e-05
-2.47876714022491e-05
-2.0225102559645e-05
-3.95606910152817e-05
-4.66958523277045e-05
-2.56334614172705e-05
-5.83803502812262e-05
-1.26075500828791e-05
-2.51727548502289e-05
-4.03062638384308e-05
-1.62726603922948e-05
-7.5556380727964e-06
-4.11526212850902e-05
-3.22108964697045e-05
-1.50822352604334e-05
-2.75710710338078e-05
-1.73326762741848e-05
-2.36408200028406e-05
-3.24109734224422e-05
-3.95361119407789e-05
-2.17162988163968e-05
-2.7123178892871e-05
-5.40729736197356e-05
-3.4197411135123e-05
-1.54568938935399e-05
-3.02664662743485e-05
-2.65828893597255e-05
-4.97728154957094e-05
-9.87065329008862e-06
-5.51358831662622e-05
-2.75197011067895e-05
-4.28551257014181e-06
-9.20488314628034e-06
-2.28150218404436e-05
-5.11573403406604e-05
-5.10290279889481e-05
-3.85027976512855e-05
-3.71824120637871e-05
-2.45100859882957e-05
-5.75137660959946e-05
-4.64985744711727e-05
-2.63199559367771e-05
-4.00724798993171e-05
-1.36534781884777e-05
-3.43187057032465e-05
-3.6534171389622e-05
4.10605844680556e-06
-1.6672494776223e-05
-3.05871281476857e-05
-3.24846663739259e-05
-3.99253500605532e-05
-3.33696262799057e-05
-2.37923710714252e-05
-1.60113982599206e-05
-4.05792748723891e-05
-3.29222267136946e-05
-4.53167452656051e-05
-4.21402130061577e-05
-2.91202706328531e-05
-3.14462348271313e-05
-3.80901042223712e-05
-6.65423594488494e-06
-6.11496695660546e-05
-4.11645407134042e-05
-3.19581527427005e-05
6.53634847847061e-06
-3.27276914726512e-05
-3.18883897882144e-06
-3.74135646101403e-06
-2.04703206225035e-05
-4.43334624828291e-05
-2.9244976165508e-05
-3.12683989350169e-05
-2.78217915225427e-05
-4.35074095103099e-06
-4.12099981267074e-05
-3.26254468813e-05
-1.55554880573513e-05
-1.98076913334082e-05
2.99504118328237e-06
-6.39062990990066e-05
-1.14362230328527e-06
-5.31127392060738e-05
-3.73781448493552e-05
-2.98348901099733e-05
-5.1672492724347e-06
1.25224624350304e-05
-3.85478641931335e-05
-1.20831546611305e-05
-5.37315969284077e-05
-2.55255478886288e-05
-2.34130249703594e-05
-1.49733976591248e-05
-3.08854316054096e-05
-2.26108270473473e-05
-3.78290973427323e-05
-2.51628743726409e-05
-1.18339667317121e-05
-4.44475201501891e-05
-1.16600969709786e-06
-3.85952419237455e-05
-1.47372796506324e-05
-3.79503886552826e-05
-3.77729643202529e-05
-3.26138246121372e-05
-4.72816327146806e-05
-1.72402735762687e-05
-2.44623797947271e-05
-2.83726550922033e-05
-3.48486120282487e-05
-2.59482967624403e-05
1.35277552601364e-05
-7.96966050151567e-06
-5.20671704026874e-05
-2.43622546499109e-05
-2.87961889051513e-05
-2.78239697595167e-05
-3.3643257174279e-05
-9.93402827251639e-06
-3.64388890213159e-05
-4.48590174554978e-05
-3.13253288027632e-05
-3.85843846764833e-05
-2.4185697779351e-05
-5.13264228652381e-05
-4.15366918957857e-05
-3.9310695197694e-06
-3.99856424031103e-05
-3.78670202066384e-05
-2.66803313676188e-05
-1.51514423043089e-06
-2.53184901651749e-05
-1.65324969931921e-05
1.82987708236033e-05
-5.99317880098412e-05
-3.65668653291191e-05
-1.69208293303391e-05
-2.90559185851241e-05
-2.74545451707617e-05
-3.42090618325229e-05
-3.34801495469187e-05
-5.12096784094384e-05
-4.04278656107037e-05
-4.9565854107398e-05
-4.92463427071897e-05
-2.2913950489811e-05
-3.98408335441892e-05
-5.51273661857728e-05
-8.35427314550402e-06
-3.52098915363368e-05
-3.49100682026843e-05
-1.84310752366108e-05
-7.68110010084169e-06
-1.43994720378607e-05
-4.32469027758532e-05
-4.93800330070209e-05
-3.43749990273122e-05
-3.60145901211385e-05
-4.6977031536791e-05
-4.36753279210648e-05
-9.07241934440565e-06
-2.90768189831269e-05
-2.31691512664527e-05
-3.05247124254895e-05
-3.34292398232783e-05
-4.86990830634228e-05
-4.99622454022113e-05
-3.10286533016127e-05
-5.22151945836976e-05
-3.33109958853673e-05
-4.23007482853604e-05
-2.29698769725232e-05
-4.7920026919923e-05
-2.62804987846476e-05
-3.74047690779211e-05
-2.91955613904883e-05
-7.08439306637801e-05
-2.40998343885263e-05
-4.05230399361588e-05
-4.26961814310824e-05
-2.54880886942301e-05
-3.72757224989757e-05
-1.34872510525575e-05
-4.48370972538351e-05
-3.94019908959074e-05
-3.63130295822751e-05
-4.47426893937264e-05
-2.91760268897023e-05
-3.53929695150534e-05
-1.82281906062496e-05
-7.43697205156468e-05
-2.1643890731621e-05
8.14293532881937e-06
-4.14507391257867e-05
-3.39013564912549e-05
-2.23095690352883e-05
-3.09290339377037e-05
-3.69930767256699e-05
-1.78326064255852e-05
-2.42254920644917e-05
-2.94039145841129e-05
-1.73243844492501e-06
-4.48074158815026e-05
-3.96800064506009e-05
4.46690128352074e-06
-3.35846211693851e-05
-1.91936976997113e-05
-6.37047880687156e-05
-5.24255767340641e-05
-1.82892117851116e-05
-3.68715430006698e-05
-3.77877773538241e-05
-8.16545419086124e-06
-4.65746889932246e-05
-3.29290066729404e-05
-4.95073266588703e-05
-2.27453151073012e-05
-3.15228430139021e-05
-2.98361263506259e-05
-1.75216951502837e-05
-7.97089187327829e-06
-4.02991771388374e-06
-4.22148203581936e-05
-1.8673156994209e-05
-1.63105455675777e-05
-1.07319945484568e-05
-3.68878803984808e-05
-3.26201598727787e-05
-1.97543471815874e-05
-2.64627748362048e-05
-3.00860501833556e-05
-4.28794192906677e-05
-3.70166825318532e-05
-1.74220888049156e-05
-1.64905823651435e-05
-8.04306679099111e-06
-1.3313371659785e-05
-6.80546050378527e-05
-2.84274954469113e-05
-4.81039704214668e-05
-1.55106571271974e-05
-6.90804963029412e-06
-6.46742377775585e-05
-3.17637880095775e-05
-3.55479104571589e-05
-6.62938098763199e-06
-6.32929224353816e-05
-4.14830453629954e-05
-5.78336374459284e-05
-4.78835328935529e-05
-4.69763149849375e-05
-2.8972127800984e-05
-4.10024172047459e-05
-3.59769310485676e-05
-1.7219429364338e-05
-2.62170714748928e-05
-3.93440228472107e-05
-1.45833392883191e-05
-1.37159757390039e-05
-3.33357479704431e-05
-5.14047559962276e-05
-1.36520631318922e-05
-1.36594471879725e-05
-4.22662134689104e-05
-4.62913300711688e-05
-2.83167538602523e-05
-3.90724894255423e-05
-2.39005427652756e-05
-5.14260866697048e-05
-4.23037914421603e-05
-3.25126536420181e-05
-3.36371966790791e-05
-4.86205513784859e-05
-4.27782747844414e-05
-2.18257301276869e-05
-1.08722452111822e-05
-3.13068532986355e-05
-1.19474983041342e-05
-1.36322115996078e-05
-4.81779569174571e-05
-3.64163859660806e-05
-1.84490187095118e-05
-1.91642026332102e-05
-4.33831632074482e-05
-7.46589654742138e-05
1.45835772881307e-05
-3.40594724495142e-05
-6.27163978334995e-05
-4.50829174174743e-05
-3.91639194527179e-05
-3.16022667496788e-05
-4.06455608867075e-05
-4.69923630687552e-05
-1.0539438069072e-05
-1.84990872370084e-05
-5.72672901738283e-05
-4.59272992021066e-05
-3.12282786884293e-05
-3.40706428068712e-05
-4.66964624410901e-05
-4.84428802406934e-05
-4.5907339521103e-05
-2.27628863601373e-05
-7.36418282586693e-06
-3.45541659731406e-05
-3.5673136950544e-05
1.37718006108073e-07
-1.81576799705633e-05
-3.6106958974898e-05
-1.59511421888155e-05
-2.20889071941002e-05
-2.91821602407499e-05
-2.78562243229753e-05
-1.28432639932011e-05
-1.51880862430392e-05
-3.27318081416513e-05
-2.33111047194694e-05
-1.56817665806245e-05
-1.37344196065262e-05
-1.1356644431888e-07
-5.17082633588554e-05
-2.26308159985918e-05
-3.1835377275295e-05
-2.98724364306436e-05
-1.40534454810574e-05
-1.93845598901096e-05
-3.17928858290057e-05
-4.27186998750359e-05
-2.60128409376106e-05
-2.9107003780225e-05
-3.40547308933834e-05
-4.2368506908072e-05
-5.38333305823587e-05
-2.57245201310011e-05
-2.84624181389871e-05
-2.86726152910845e-05
-3.18949577657493e-05
-2.26513751333495e-05
-4.12175873112804e-05
-1.02548615105742e-05
-2.71158834145719e-05
-1.91019215272201e-05
-3.77678343227265e-05
-6.56801594289401e-05
-3.42005736932155e-05
-2.00908255178035e-05
-4.3229514440275e-05
-8.85785842980473e-06
-3.21691182508897e-05
-2.20657360049191e-05
-2.00495349799719e-05
-4.45608301606565e-05
-2.9558662290703e-05
-3.23444223487503e-05
-3.99549506368702e-05
-3.23240569737717e-05
-6.91701083989044e-05
-1.35848606276881e-06
-2.68609019784271e-05
7.27356466048262e-06
-4.17106296331283e-05
-2.74358209578125e-05
-1.27909067771385e-05
-5.02823036548245e-05
-2.37786518456335e-05
-4.07621297422398e-05
-4.00321291367146e-05
-5.57158070099805e-05
-4.50626555704334e-05
-2.0772377316118e-05
-2.51384352420678e-05
-8.09011808890488e-06
-3.77236279637787e-05
-3.70450342520053e-05
-2.22986061155062e-05
-2.96977480018529e-05
-3.3476985756021e-05
-1.35334450534373e-05
6.77165141171741e-08
-2.20075358969208e-05
-6.26056251466632e-05
-2.70192389818557e-05
-9.2919992361024e-06
-3.5514633716264e-05
-1.7331495541764e-05
-3.748097549338e-05
-1.03824745240618e-05
-9.33523474106359e-06
-6.20697335947708e-05
-2.72855499313056e-05
-2.49629136404586e-05
-1.5080411465794e-05
-2.8361670195651e-05
-2.73830762363252e-05
-5.08823168438102e-05
2.59102546148017e-06
-3.14080123233477e-05
-4.03673147539371e-06
-1.38132277707077e-05
-8.70891318255921e-06
-2.05653014482831e-05
-2.5161536101158e-05
-3.67618712495771e-05
-4.12531147826627e-05
-4.80530175752502e-05
-3.02148945291917e-05
-3.541251382259e-05
-1.2123161573675e-05
-2.48381006333586e-05
-1.90042466118476e-05
-4.70151310769149e-05
-5.51976704747912e-06
-5.80450996208608e-05
-2.05752589936714e-05
-4.84328325148811e-05
-4.74613587841994e-05
-3.96508776429327e-05
-9.19530041985297e-06
-2.9458800698987e-05
-2.81771231989286e-05
-2.17024457212847e-05
6.85645115510603e-06
-2.42353370777444e-05
-2.80262975749412e-05
-3.75663208341783e-05
-5.76346478809949e-05
-4.05732653094975e-05
-5.04763841125786e-06
-6.23450624855717e-05
-2.33413053330431e-05
-1.68173184780681e-05
-3.39242262448805e-05
-5.50304257560548e-05
-1.35105463727339e-05
-3.77015096391612e-05
-3.21115177709283e-05
-1.53056935237717e-05
-5.30778171704857e-05
-2.1940148940796e-05
-3.98114734533016e-05
-3.63495717750204e-05
2.95878333376161e-07
-4.51880538661343e-05
-2.55198082961525e-05
-3.56398337917594e-05
-4.43164349174556e-05
-1.83162876733635e-05
-3.02643177375876e-05
-3.48922535994331e-05
-2.73008563369155e-05
-2.75682889728761e-05
-2.29530732274385e-05
-5.18158050228002e-05
-1.89893485938122e-05
-1.6207757751009e-05
-1.04279549363995e-05
-4.3930937934677e-05
-2.8142772505765e-05
-2.02738719261517e-05
-3.84613699189191e-05
-4.25064101615079e-06
-2.64482318280917e-05
-1.03555479826913e-06
-3.00477166064954e-05
-5.11453651386707e-05
3.87358193472785e-06
-2.39391303477735e-05
-1.78208019622893e-05
-4.10792402916647e-05
-5.85122679333851e-05
-5.66364661726408e-05
-7.38030496089058e-05
-3.29410146403781e-05
-1.31852563367915e-05
-3.04698054297961e-05
-3.01329620715333e-05
5.94801090708011e-06
-4.14781030575251e-05
5.95977697612349e-06
-2.5745991104258e-05
-1.99754412955371e-05
-3.67038714390256e-05
-3.55314601279921e-05
-3.70988422790947e-05
-3.02321687652793e-05
-6.15240425951397e-05
-5.4140718602395e-05
-3.83093767178538e-05
-5.37653596895628e-05
-2.92561573036698e-05
-3.45715217749354e-05
-1.34068604183941e-07
-7.26323884082125e-05
-1.41691132293077e-05
-8.36275947406478e-06
-3.72516888444561e-05
-2.8361832172854e-05
-4.2958161087168e-05
-3.22978762846266e-05
-1.72355074650759e-05
-2.53582403277523e-05
-2.06896589416909e-05
-5.00278124153027e-05
-4.13108315661984e-05
-1.79803266950577e-05
-2.7672001353177e-05
-7.29032671486368e-06
-2.12345984356147e-05
-7.49530585600568e-06
-1.67404388946736e-05
-1.37700810784645e-05
-2.14886352965862e-05
-1.96294251012391e-05
-2.57264567651058e-05
-4.32183115601125e-05
-6.28428463757583e-06
-4.29818447923225e-05
-3.35825201128828e-06
-2.89321863833602e-05
-1.438452454017e-06
-1.40162929066637e-05
-2.1760162064038e-05
-5.03033037684783e-05
-3.58868742826792e-05
-4.87517573647898e-07
-2.53601499938675e-05
-5.28396708628661e-05
-3.51207765255034e-05
-3.93266290638072e-05
-1.86612803720672e-05
-2.46854663496609e-05
-8.15599873533485e-06
-2.97648567117239e-05
-5.0500642888653e-05
-5.63812057436759e-05
-2.82242013163097e-05
-3.72809019300731e-05
-2.76975058045644e-05
-1.07202550745605e-05
-5.61929677875364e-05
-1.53497298833361e-05
-1.50841208323038e-05
-1.68857292030563e-05
-1.55147123462093e-05
-1.44189472934442e-05
-1.07323117673551e-05
-4.55026626305044e-06
-4.53939943612696e-05
-6.62328655321214e-05
-1.59355104501691e-05
-2.30222363556129e-05
-9.08696608639616e-06
-1.21042368687102e-05
-2.32864527580533e-05
-1.46133303713355e-05
-2.7767278215417e-05
-1.99132745127924e-05
-2.36878172748739e-05
-4.27512112263507e-05
-4.1399584187338e-05
-3.76612057946892e-05
-4.57051461684833e-05
-3.2959848808477e-05
-2.37559347828351e-05
-4.07141465581003e-05
-3.8580025839195e-05
-2.33245126317203e-05
-2.93186662686261e-06
-1.49564793276326e-06
-3.46618182584731e-05
-2.3745734446627e-05
-1.9612031123053e-05
-2.56396302909664e-05
-1.99957785112877e-05
-2.47161785520576e-05
-1.71627966547359e-05
-2.64605120576388e-05
-2.41417859276161e-05
-1.92616376669682e-05
-2.88718245204734e-05
-2.69606380554474e-05
-2.35334282665948e-05
-3.92138430468692e-05
-3.85637839544629e-05
-9.98582676023438e-06
-1.44934266617391e-05
-2.54182788180703e-05
-4.3817597841027e-05
-4.32577526969737e-05
-2.87898323356119e-05
-2.66217128584369e-05
-4.31088714230239e-05
-2.424722984216e-05
-2.31118110771569e-05
-3.74977889408278e-05
-3.79468197228973e-05
-3.68594466364703e-05
6.34923296457819e-06
-4.20377767227207e-05
-2.70920199564883e-05
-2.89853835731301e-05
-4.150454507737e-05
-3.62573137229003e-05
-7.7160869510527e-05
-3.74686028418398e-05
-4.09004073952113e-05
-5.56514725690548e-05
-1.65732921787272e-05
-2.94926699567317e-05
3.47654306386402e-06
-3.85684954722475e-05
-3.5120822451004e-06
-5.9228174507088e-05
-3.05386494176718e-05
-1.15806600895695e-05
-4.91209357814855e-05
-3.75888255653737e-05
-4.60034426972665e-05
-2.28055925597247e-05
-2.70916261484299e-05
-2.52825768148168e-05
-2.0743911775177e-05
-3.938620196733e-05
-2.59919027422136e-05
-8.58084969339455e-05
-4.79803779083396e-05
-4.21864163225958e-05
-1.5879554996243e-05
-3.05098447275582e-05
-2.74446911151758e-05
-1.0137145944439e-05
-1.39014291385368e-05
-1.50907163586177e-05
-7.60164752016647e-05
-1.90102126191431e-05
-1.31967258808386e-05
3.86608887688937e-06
-4.65576774317219e-06
-1.56038350896625e-05
-1.49702321455405e-05
-1.34384148590112e-05
-2.79784235827975e-05
-4.15569874077918e-05
-4.85332686579953e-05
-4.13579566985816e-05
-1.95988368852705e-05
-1.31925757072919e-05
-2.90897937921437e-05
-4.29971858183822e-05
-2.85672388473788e-05
-4.83799724493716e-05
-1.2186714771559e-05
-3.00413203954294e-05
-2.05346300540134e-05
-3.35768671048492e-05
-6.50731048500183e-05
-1.61322263219759e-05
-4.14244250338205e-05
-4.33253611779752e-05
5.60821633515368e-06
-4.00676841078322e-06
-2.80023354230133e-05
-2.88756462215837e-05
-3.61097982118826e-05
-4.69621555428654e-06
-4.46847310286072e-05
-4.02305788262988e-05
-4.51312409576532e-05
-2.16344094548834e-05
-5.30844049481836e-05
-3.49292541527084e-05
-3.29360843192081e-05
-2.88000961269998e-05
-2.69667143409518e-05
-2.7350196472199e-05
-8.7824940254187e-06
-1.30941676193543e-05
-2.44485610461808e-05
-7.37934437812814e-05
-4.59220468875689e-05
-3.89763197853482e-05
-4.07016856815067e-05
-2.69896160870284e-05
-2.93221132112061e-05
-4.02315025259833e-05
-4.86674999780253e-05
-4.01817843266499e-05
2.20853346937535e-06
-2.69028452528086e-05
-2.17455344554486e-05
-2.19577125108946e-05
-3.66213830227953e-05
-2.40083862100117e-05
-1.06591277000406e-05
-1.19194592019778e-05
-3.98159549326156e-05
-2.80274376282809e-05
-2.36997013561031e-05
-3.79776102968377e-05
-1.82513043062032e-05
-1.99212258065256e-05
-3.18818800562577e-05
-1.74907830077211e-07
-2.2049257823909e-05
-1.3115834145675e-05
-3.94169683790445e-05
4.60699926017105e-06
-2.31658668113318e-05
-2.99571016264393e-05
-1.58175209550978e-05
-5.50572242728608e-05
-3.98561116254764e-05
-3.157678646425e-05
-5.65514928337029e-05
1.52655633766485e-06
-6.40690019542915e-05
-3.82202487529777e-06
1.77881639898658e-07
-2.48459493485209e-05
-4.50155045538166e-05
-3.45113720886829e-05
-1.4607814895089e-05
-3.89989532789987e-05
-6.40029441016081e-05
-2.36124148272436e-05
-3.46165593670803e-05
-4.64505526427874e-05
-1.63734942188794e-05
-1.51800650954959e-05
-3.8895397113887e-05
-4.34618784425786e-05
-1.06534643900463e-05
-4.00833704340393e-05
-1.56719425566587e-05
-2.76867532813099e-05
-4.4721227433434e-05
-1.7554121517839e-05
-2.82217986042385e-05
-1.76949616302503e-05
-2.51354236371e-05
-4.00592991255055e-05
-6.83530498833358e-06
-7.62296699696269e-05
-5.97774729522453e-05
-3.93188569298731e-05
-8.2220857304179e-06
-3.4994675444888e-05
-3.97813078480105e-05
-1.49614295408091e-05
-2.36842257603188e-05
-4.63929484286088e-05
-3.82645498214728e-05
-1.89910062880169e-05
-4.47918963508402e-05
-5.32121699492657e-05
-2.7746412820686e-05
-3.52942265062588e-05
-2.613088594503e-05
-1.91609901990125e-05
-4.59695776503556e-05
-5.05726518549037e-05
-1.77557641882728e-05
-5.90164094025267e-05
-1.97743763833966e-05
-4.69082537063655e-05
-3.54207695711091e-05
-4.15441076982637e-05
-1.22416519871632e-05
-6.11722061858444e-05
-1.57024712615729e-05
-4.81504952274609e-05
-3.31206754756178e-05
-2.41836090168112e-05
-2.12166019745918e-05
-2.51910627304865e-05
-1.76798380440898e-05
-1.6426074140648e-05
-1.85256006693135e-05
-3.42630974701305e-05
-3.98632694517961e-05
-1.36537298020244e-05
-2.98035777591986e-05
4.52900806681824e-06
-3.3098399074294e-05
-1.99995104534345e-05
-1.84205396033021e-05
-3.8618029076665e-05
-5.13629198561741e-05
-1.47912069155815e-05
-1.35350844007068e-05
-2.72096116067055e-05
-2.4518412669676e-05
-3.89846946262749e-06
-5.26697908485917e-05
-3.51261888982842e-05
-3.5608914109736e-05
-4.02637315054725e-05
-3.4419460816975e-05
-7.44433108570435e-05
-2.50832172307517e-05
-3.84669753747196e-05
-4.27879688741208e-05
-4.98411584591442e-05
-5.40489601078765e-05
-1.94296523356798e-05
-3.54543507482391e-05
-4.24734692564297e-05
-3.10232297584338e-05
-1.13561732571538e-05
-6.45286932599635e-05
-2.83236201550824e-05
-3.74821165042962e-05
-2.41578789107479e-05
-2.17865072247653e-05
-6.04423233551955e-05
-1.85477139183113e-05
-2.51325535854284e-05
-1.30322794603426e-05
-5.04460300144559e-05
-3.44271697476562e-05
-3.69210202151902e-05
-1.55695973440178e-05
-3.57260046556955e-05
-4.77688049797621e-05
-1.10154898888063e-06
-2.41784767461667e-05
-5.02010063004e-05
-2.51174260129467e-05
-2.45387373189385e-05
-2.66681200342555e-05
-3.76121242237585e-05
-3.33020725056928e-05
-8.78188217778742e-06
9.94476879994907e-06
-2.27219061713143e-05
-2.03018580428648e-05
-6.34105774198555e-05
-4.07644681595619e-05
-4.84875093391966e-05
-1.43285086435104e-05
-6.64519835914728e-05
-3.54813890389197e-05
-3.47196239588505e-07
-2.97572487894022e-05
-3.67584955011576e-05
-4.50500734797759e-05
6.76596811580572e-06
-3.66346194814728e-05
-3.10135644353103e-05
-4.6041203762616e-05
-1.66391625577522e-05
-3.95442098221407e-05
-3.54871671349871e-05
-1.6559226954017e-05
-2.86498713536679e-05
-5.62912810645997e-05
5.06243199134468e-06
-1.75315744241234e-05
-3.28983814447421e-05
-2.56687199593436e-05
1.12208701835562e-05
-3.8590107902666e-05
-4.71107457424114e-05
-6.62708787877345e-06
-3.91401610700077e-05
-1.17584355393549e-06
-1.84044460447596e-05
5.7915521274828e-06
-1.22358157895472e-05
-3.8211942694097e-05
-3.66361486431641e-05
-3.67289356527074e-05
-7.29570919976515e-05
-2.61437814767357e-05
-5.46911624830256e-05
-7.19857208763063e-07
-5.15474239579915e-05
-3.21024986422163e-05
-3.36499504653914e-05
2.998170296568e-06
-3.59748148613504e-05
-1.87266221022197e-05
-1.15468849493124e-05
-1.98220805527705e-05
-3.14440067208477e-05
-5.98460711473267e-05
-1.34321621245274e-05
-6.48529919831385e-05
-1.56465022083553e-05
-2.68138151838327e-05
-3.09915173990298e-05
-2.85924225527072e-05
-2.96783093081549e-05
-3.28130192459761e-05
-5.72591112882037e-05
-2.953095271307e-05
-3.50716342424331e-05
-3.23774170464575e-05
-5.17555714919389e-05
-7.67223240676269e-06
-1.31549942176202e-05
-2.34396165630892e-05
-4.28998805173474e-05
-1.85434379203806e-05
-3.08538897913369e-05
-2.90086053237003e-05
5.76214022715102e-06
-5.68886149138729e-05
-5.30185137429993e-05
-2.26298950868198e-05
-4.36760336043994e-05
1.38891369265696e-05
-1.41608072298427e-05
-4.77261085897946e-05
-3.54582922349845e-05
-4.14066531030219e-05
-2.39728975148539e-05
-1.67630553592541e-05
-2.4488850223253e-05
-2.03938147757358e-05
-1.0043270472787e-05
-2.45034980638615e-05
-2.36461924209823e-05
-4.36064675443961e-05
-1.12532502786481e-05
-4.59611930191391e-05
-3.20426777024799e-05
-2.03986127893066e-05
-1.81734796881924e-05
-1.52493506470513e-05
-3.43920189391058e-05
-3.54900474103072e-05
-4.00969231732504e-05
-1.72942371874849e-05
-5.50767941296452e-05
-2.58989775923955e-05
3.89085646024224e-06
-5.1850867590736e-05
-1.90841727102491e-05
-2.67069401689348e-05
-3.22016909447921e-05
-3.10325614836415e-05
-3.49002124570517e-05
-4.28685584963847e-05
-4.32497893295144e-05
-3.33916742054628e-05
-4.04118917431049e-05
-6.4938687917529e-05
-3.80817977769914e-05
-3.20853876396502e-05
-9.09893206329834e-06
-5.31178797704493e-05
-3.27976053161292e-05
-2.69366446711226e-05
-1.84204030564772e-06
-4.00888217922846e-05
-3.59360015663843e-05
-4.46170399366661e-05
-2.52416281861342e-05
-7.3888182032647e-06
-2.95624809594688e-05
-2.45540470231247e-05
-4.46383809336274e-05
-3.11056485109897e-05
-4.80190249884146e-05
-1.3863568524936e-05
-3.28029962058567e-05
-5.80739323205177e-05
-3.14567353853404e-05
-3.46626153088745e-05
-7.51085078921031e-05
-5.86702562385994e-05
-2.56113581160454e-05
-3.1154915438931e-05
1.94759858967277e-05
-2.52240882721085e-05
-2.68805209860994e-05
-1.1538827013892e-05
-2.91313209448412e-05
-3.46750508710371e-05
-3.09843100088776e-05
-9.36482844134547e-06
-2.39720578414374e-05
-3.90999247066518e-05
-8.2590783300129e-06
-4.03078150574409e-05
-2.09954571150463e-05
-4.01103515513245e-05
-4.11091808425752e-05
-7.67267287107922e-06
-3.58112084320601e-05
-5.27722914764445e-05
-5.19346794347847e-05
2.98732421970164e-06
-4.1162790584828e-05
-5.93157790920043e-05
-4.03917136828881e-05
-4.1701343767516e-05
-4.043202580089e-05
-2.6655406402498e-05
-3.49857570859958e-05
-3.38310226583528e-05
-2.99844750554056e-05
-1.40462200877537e-05
-2.07286356747438e-05
-3.96650645539566e-05
-4.17302743246369e-05
-1.63283700762824e-05
-5.64123769879938e-05
-5.55754985353964e-05
-3.75684205618372e-05
-2.90055584310323e-05
-3.93846334779911e-05
-2.36958571377268e-05
-4.14582160917544e-05
5.79216261594309e-06
-5.16107366650237e-05
-2.59347718316472e-05
-4.98137215721728e-05
-5.1704310209961e-05
-3.17061122383564e-05
-1.2600585549226e-05
-4.5766776195577e-05
-3.97823010351613e-05
-2.88314252414205e-05
-1.46277530320645e-05
-3.12201164264532e-05
-2.52762801666016e-05
-2.59336525550807e-05
3.24139172077661e-06
-5.40295866760274e-05
-3.47705631535592e-05
-6.99637673905504e-06
-1.13013790371828e-05
-5.12202305087176e-05
-2.62692314710792e-05
-4.15438856251632e-05
-4.87772150997648e-05
-3.57044237442427e-05
-3.56502188521573e-05
-6.71783526879452e-05
-1.12613220672727e-05
-5.71468113492344e-06
2.7647029278374e-05
-3.41442304256403e-05
-3.0850447687845e-05
-4.5075576324855e-06
-1.99031764558594e-05
-3.35018740971121e-05
6.06183427686504e-06
-3.30858711665107e-05
-4.70427545017008e-05
-4.51877382954958e-05
-4.94724824556471e-05
-4.71352178346866e-05
-6.2687005975085e-05
-5.51091042007972e-05
2.29508257306172e-05
-4.06165884792912e-05
-9.27699691650471e-06
-1.90785940926608e-07
-3.97969166079876e-05
-4.61633344466446e-05
1.40760278180978e-05
-2.7091525678283e-05
-2.14638976455507e-05
-3.26931634831499e-05
-4.66512441385002e-05
-4.57920146016678e-05
-2.46816357135066e-06
-5.62549964173601e-05
-3.12576578738902e-05
-2.4773292869055e-05
-1.75193209944981e-05
-3.53075849091697e-05
-4.52909744699651e-05
-2.53439201764909e-05
-4.49574462857758e-05
-6.76047758674138e-05
-4.35324498713581e-06
-2.27285851020723e-05
-3.57372140498849e-05
-4.92367599495841e-05
-2.03765944980926e-05
-4.48067741310604e-05
-2.19845949020033e-05
5.03542418054877e-06
1.08092722685218e-05
-2.07986718160068e-06
-3.69157112919417e-05
-7.33682212271638e-06
-2.39118435189846e-05
-1.70348551790189e-05
-2.88616865814915e-05
-6.15448464478011e-05
-3.95401808589993e-05
-2.98635414930854e-05
9.31761825092521e-06
-1.20886717830184e-05
-2.49904029076158e-05
-4.56800032053899e-06
-1.16835313121885e-05
-3.66813870009545e-05
8.26545436134465e-06
7.57016857871248e-06
-4.28845874460815e-05
-2.67709513504142e-05
-5.74846582231331e-05
-1.74887030514091e-05
-3.39426272656339e-05
-2.8943066994812e-05
-3.2187022565689e-05
-3.88330563409114e-06
-3.07172282894183e-05
-1.08710242828669e-05
-1.15136974452402e-05
-3.59158617269434e-05
-1.13217917715601e-05
-4.4218319951973e-05
-2.6163416842766e-05
-3.9322618528705e-05
-4.81807494345528e-05
-2.14851395490314e-05
-3.30684204654432e-05
-5.37692336265171e-05
-3.70227550313249e-05
-1.79613900320146e-05
-9.46269199874059e-06
-2.93921482582197e-05
-1.01044182955838e-05
-1.37047514598392e-06
-5.74343470023636e-05
-2.29219725169314e-05
-3.77021709555886e-05
-6.12991386199881e-05
-5.06506016085278e-05
-1.42862030350662e-05
-1.48068358573e-05
-3.05060590778604e-05
1.55885625686983e-05
-3.91987284699107e-05
-9.73873120713627e-06
-5.64284600670516e-06
-2.64724217833838e-05
-3.52737852931011e-05
-2.77888900545241e-05
-4.93138857484674e-05
-3.07172647285445e-05
-2.82510387797577e-05
-2.80759553745909e-05
-1.92257281415061e-05
-3.31489951384234e-05
-2.7699842512595e-05
-2.61291134443259e-05
-2.07534582649817e-05
-5.7316708488711e-05
-1.80778260751979e-05
-6.11893888072244e-06
-6.20458214853617e-05
5.80097971721226e-06
-3.88835943743274e-05
-2.15185540723818e-05
-4.96666554215908e-05
-3.78029351102359e-05
-1.93855859988287e-05
-5.8612120502211e-05
-2.77127304821332e-05
-2.65087586956631e-05
-2.24182688652266e-05
-1.52611858252681e-05
-3.68628911408481e-05
-1.21868288569171e-05
-2.52737572920764e-05
-2.81632148970216e-05
1.05909878290098e-05
-8.74400886422039e-06
-3.53259807974491e-05
-1.13330719167256e-05
-3.07519017895889e-05
-2.11745164262615e-05
-3.75463542180203e-05
-6.90291253572e-06
-2.14762997955442e-05
-3.68492246842842e-05
-3.69538716252837e-05
-2.1599922040793e-05
-2.47188256800934e-05
-6.60990418739729e-06
-2.26000371918231e-05
-4.53546311328005e-05
-3.80479058079432e-05
-1.47932166696265e-05
-3.61554710365608e-05
-3.86861494819503e-05
-3.81293177355262e-05
-5.35785030157009e-05
-3.49258931216973e-06
-3.35497255922245e-05
-2.06473980994076e-05
-3.77930565016991e-05
-3.08213352675136e-05
-3.59699802237301e-05
-2.24808111284575e-05
-1.35590215294709e-05
3.4342707548952e-06
-3.92764168318133e-05
-3.24728203843108e-05
-4.10555617401188e-05
-1.54422838211511e-05
-4.48412467611451e-05
-2.81073978883431e-05
-6.45506964025286e-06
-3.66312403897974e-05
-2.33899670838445e-05
-4.90588395910959e-05
-1.23540118699625e-05
-4.984622072578e-05
-3.71145139700756e-05
-1.97721646865273e-05
-4.46560812952664e-05
-1.51069842655274e-05
-6.10219256536804e-05
-3.22437896233441e-05
-4.84676136304474e-06
-4.67693372964778e-05
-2.73292570058133e-05
-3.72487616403265e-05
-3.85890896650012e-05
-3.79079316350157e-05
-1.04315579519434e-05
-4.5613737123719e-05
-2.45612946199073e-05
-2.7720994737451e-05
-3.30643115905628e-05
-2.11773774200887e-05
-3.90286588948556e-05
-4.54091563237333e-05
-2.96000297330463e-05
-3.1169927421559e-05
-5.04867689966313e-05
-3.30658636349021e-05
2.03956929377907e-05
-4.34667193050573e-05
-2.08702820810609e-05
-1.72915283017342e-05
-1.14653437158941e-06
-4.70910908565344e-05
-1.34182208485111e-06
-6.77503873651757e-05
-2.52888494376696e-05
-5.02956169628738e-05
-3.23268690040654e-05
-5.08949903928947e-05
-2.62331419396403e-05
-3.1625862327825e-05
-3.14967422565517e-05
-3.42726260711241e-05
-2.03216338471636e-05
-4.94035361379293e-06
-4.27770052760642e-05
-4.34490430581905e-05
-5.92029085235893e-06
-4.37605848852113e-05
-3.67951362955155e-05
-4.06166121490476e-05
-1.931650513712e-05
-4.28825018871114e-05
-4.02178576270674e-05
-2.61463081910724e-05
-1.07320574080862e-05
-1.3786087453159e-05
-2.16026549017428e-05
-1.794234680006e-05
-1.28560806902524e-05
-1.32575426577805e-05
-3.18362496318571e-05
-3.90244677223992e-05
-7.30409021352848e-05
-4.73917785549872e-06
-2.70297790578368e-05
-3.37429081738982e-05
-2.78664403752404e-05
-3.53055302026396e-05
-8.60639462029536e-06
-2.11322552651619e-05
-5.07940206250605e-05
-4.09675263991063e-05
-1.59672114824861e-05
-1.90513979835852e-05
-1.21796117638693e-05
-3.56766933758866e-05
-3.6718483005867e-05
-3.12705148767697e-05
-1.96062105345158e-05
-2.84507336565396e-05
-1.75332735870041e-05
-5.71267017289e-05
-6.41535675295018e-05
-1.04386146315971e-05
-4.21131879543098e-05
-2.54559438480174e-05
1.6198959279807e-06
-3.25001225861661e-05
-3.77087411027341e-05
-3.39029864544224e-05
-1.58651546357977e-05
-4.70853125394149e-05
-5.47474631787428e-05
-3.82838382142435e-05
-3.49446818159885e-05
-2.59085167678918e-05
-3.22272959988997e-05
-4.62325314671415e-05
5.19498736002976e-06
-5.47522777934367e-05
-1.68301416107331e-05
-6.13080448413707e-06
-6.594315484685e-05
-1.25347700564776e-05
-3.24568995892429e-05
-4.50251198596462e-05
1.90136093883611e-05
-2.26484412184759e-05
-3.96868147232591e-06
-1.09894606449146e-05
-5.66889934289346e-05
-5.15188433485928e-05
-4.8646384627533e-05
-1.63104761858412e-05
-9.16977324477742e-06
-7.60042378747391e-06
-5.52672432960883e-06
-2.38291759321737e-05
-3.45921822905936e-05
-3.50708141542328e-05
-1.85577067448741e-05
-8.34109685970112e-06
-4.75740413778598e-05
-2.10457410453916e-05
-3.87460274905439e-05
-4.02743369750645e-05
-6.01151098875531e-05
-4.73449339372224e-05
2.2064937514963e-05
-8.62471608225905e-06
-4.49663875430455e-05
-2.14845684226371e-07
-6.59075913431679e-06
-5.35811663997124e-05
-2.34025584657288e-05
-2.19256713502298e-05
-2.25183933095747e-05
-2.5304594740333e-05
-4.3198404154043e-05
-1.64694593718637e-05
-1.93545545976088e-05
-5.35492148631866e-05
-6.71436129391063e-06
-4.69904570594918e-05
-5.15369062403614e-05
-3.41405432990433e-05
-1.15603635451309e-05
-4.40857746353501e-05
-3.18680291150926e-05
-3.92171550367408e-05
-9.34657987112662e-06
-3.30903236127021e-05
-5.60844706512206e-06
1.49505171548797e-05
-9.92707524534186e-06
-1.05053341837004e-05
-2.63574297390576e-05
-3.87647314010996e-05
-3.28650184695906e-05
-9.95510973649826e-06
1.94281394843747e-05
-4.65652698576909e-05
-3.85286858586764e-05
-6.20798885806977e-06
-5.3580235950636e-05
-3.11396070601345e-05
-2.92170964108131e-05
-2.65382388848483e-05
-2.22935849007137e-05
-4.9581984427833e-05
-2.84916637577099e-05
-2.50603186502325e-05
-4.8787610744215e-05
-1.84922305053289e-05
-3.97394530405605e-05
-2.92915241122425e-05
-1.44208663886927e-05
-3.3642922886056e-05
-1.37663648346237e-05
-1.64938458857561e-05
-1.17890682170646e-05
-3.9982785082959e-05
-4.43267949288056e-05
-2.09455442224799e-05
-1.66564157189228e-05
-2.0476561523838e-05
-6.18531319942451e-05
-7.0418774274131e-05
-3.22236607534904e-05
-3.4452079538475e-05
-5.90448477799365e-06
-3.61927747018259e-05
-5.13836526574104e-05
-4.28147475892641e-05
-3.71625689436982e-05
-2.47932646479769e-05
-5.71306972714317e-05
-4.45368906411289e-05
-2.74861118309077e-05
-7.72427955934233e-05
-4.76800821772128e-05
-2.86188601806822e-05
-3.6379939791614e-05
-1.28963857247234e-05
-1.99494059261842e-05
-2.80624850399699e-05
-5.34010830062289e-05
-4.77669068892681e-05
-7.02477926374716e-05
-4.86439228390678e-05
-2.04211081720786e-05
-5.94885059882781e-05
-5.45788540681913e-05
-3.86799002606834e-05
4.77495609080446e-06
-1.85367480847283e-05
-9.68328074933811e-06
-4.91565118316423e-05
-2.68501641761282e-05
-3.26131816094427e-05
-9.68202149064301e-06
-3.19275322966746e-05
-1.96000785331211e-05
-1.71800468242144e-05
4.47188496027321e-06
-2.11274063061833e-05
-4.28913845834327e-05
-2.85334055670389e-05
-2.38360697536649e-05
-1.4286456593254e-05
-3.20283857791697e-05
-3.69359083671067e-05
-6.47704316493573e-06
-3.61558835172601e-05
-3.39211305018116e-05
-7.26338329474019e-06
-6.67938505742657e-05
-1.81341078922454e-05
-4.45568487309591e-05
-4.17982744900343e-05
-2.4161926017827e-05
-4.34964995379342e-05
-3.74413522515578e-05
-4.14862313456852e-05
-3.72407942419079e-05
-1.00368594852264e-05
-5.58930744845889e-05
-1.46860415501593e-05
-1.84635095550085e-05
-3.6956724026566e-05
-4.14446965734121e-05
-3.59474694486159e-05
-5.26645551999525e-05
-1.08660728387923e-05
-2.33905930845563e-05
-3.95126138248882e-05
-3.95263913229979e-05
-2.3900297011147e-05
-4.36551945742248e-05
-1.4239331538961e-05
-3.75776204735754e-05
-3.20669106186985e-05
-3.21439344580323e-05
-4.45127291377945e-05
-3.9463525342098e-05
-4.65235593754055e-05
-6.07016520616389e-05
-2.36596742918737e-05
-1.37369552817879e-05
-2.26870170085864e-05
-5.96299062910128e-05
-6.2474746647218e-05
-5.12101447869316e-05
-1.28840393689075e-05
8.33614278361689e-06
-5.55386788395913e-05
-3.023921767367e-05
-3.58593737905416e-05
-5.8547022956604e-05
-2.49417059367345e-05
-3.65703828756848e-05
-3.34624965383488e-05
-4.44172956433921e-05
-2.58639177672869e-05
-3.1666624943791e-05
-2.77006380465932e-05
-1.71573926321352e-05
-2.1357209537458e-05
-2.56802533497151e-05
-1.1950380859501e-06
-4.62681372344003e-05
-4.45633634651934e-05
-2.9552312092663e-05
-1.60973216528359e-05
-4.67528049915546e-05
-2.16884604056835e-05
-3.1933529376789e-05
-3.4958920563402e-05
-4.05137402091279e-05
-2.81718990507725e-05
-6.97096882612193e-05
-4.02558141451517e-05
-4.65060876611184e-05
-4.83540883626574e-05
-4.80229990702207e-05
-2.61307488578507e-05
-3.87834833102859e-05
-7.17753289390924e-05
-4.40647754026427e-05
-3.47219042093555e-06
-2.4340223731868e-05
-3.65196801727059e-05
-3.80929003628459e-05
-3.87069709982008e-05
-1.86424048823589e-05
-3.25149697636722e-05
-4.1018724081647e-05
-3.9400218629222e-05
-4.22156140065791e-06
-4.21622565840521e-05
-3.72879676993542e-06
-3.13318244569285e-05
-2.17424554350656e-05
-4.76018135629614e-05
-2.97370982538417e-05
-6.17150630668635e-05
-2.6337054942025e-05
-4.38979903201658e-05
-3.54693896532843e-05
-5.48764505043727e-05
-3.78590399010913e-05
-1.08174728620689e-05
-3.37813417097217e-05
-1.30174606405069e-05
-9.4574427327155e-06
-6.01727791532122e-05
-2.36683013971596e-05
-2.2348269623489e-05
-3.93561805967922e-05
-2.54266545620552e-05
-4.62436323565785e-05
-4.6710772565464e-05
-2.63219566985588e-05
-3.10201658568377e-05
-3.59282576125411e-05
-2.73229901153919e-05
-2.93557010315324e-05
-3.15679352781417e-07
-3.97379118491386e-05
1.04071966624901e-05
-3.15254812121515e-05
-5.21688118945201e-05
-7.03336224892537e-05
-1.74634360381498e-05
-2.32759630996702e-05
-7.36781016722987e-06
-2.3173692499296e-05
-1.42623688215235e-05
-2.34471558663678e-05
-4.18133397979666e-05
-3.98250707778089e-05
-3.83661310856965e-05
-4.7621318947608e-05
-1.09029545038075e-05
-2.42480334418608e-05
-1.27128440360348e-05
-8.53463386269639e-06
-2.98829173969023e-05
-3.60828072976778e-05
-5.80205172416361e-05
1.78424479775484e-06
-2.72002876245728e-05
-3.96505301108586e-05
-2.41871520324794e-05
-2.96315146633738e-05
-3.62957040981339e-05
-1.5475359848775e-05
-6.91110702574001e-05
-4.22461326288859e-05
-5.22163296850421e-05
1.44519364813906e-06
-6.01315680143396e-05
-4.53193528630457e-05
-1.94952217495599e-05
-6.61035779978764e-05
-5.63950401767633e-05
-2.35148356486865e-05
-2.72138532670752e-05
2.81020380482147e-06
-4.32204078298236e-05
-3.23393756130043e-05
-6.60330078994196e-05
-4.01947978670175e-05
-4.0499952648296e-05
-3.07678424696248e-05
-2.01280672509115e-05
-4.65347185686917e-05
-3.05680916272343e-05
-2.84711893972888e-05
-6.21237930363307e-05
-2.41619998103423e-05
-3.39169528141518e-05
-4.91821412571286e-05
-4.78349350280609e-05
-2.50904800563297e-05
-3.74797689413456e-05
-2.4822827722148e-05
-2.6371257047314e-05
-4.40021732318477e-05
-1.55848641769277e-05
-2.05866188337881e-05
-3.29410853471335e-05
-2.73708701951034e-05
-3.76027852352328e-05
-1.40417304358256e-05
-3.17823864230869e-05
-4.48808802849738e-05
-3.21338669250361e-05
-4.56862800286047e-05
-1.38900622397854e-05
-3.41079886417607e-05
-4.45077756451345e-05
-7.25054084884192e-06
-3.9115439853835e-05
-5.2680894581181e-06
-2.83115928310199e-05
-1.88930800389123e-05
-3.10247285786604e-06
-3.42520609645348e-05
-1.00266396130465e-05
-1.71587351482026e-05
-2.56616231519154e-05
-5.49013586146378e-05
-2.33306646347649e-05
-3.73442248492177e-05
-9.98477829669094e-06
-2.64635262119476e-06
-2.1083800163796e-05
-3.10640995310119e-06
-2.06383748163159e-05
-2.81787888285922e-05
-3.113537290077e-05
-6.29582718373027e-05
-2.56459116178121e-05
-2.15460831529508e-05
-2.96805205277978e-05
-2.56448365242364e-05
-4.7976840848742e-05
-3.80688714054035e-05
-5.19973896843919e-05
-2.11062679224932e-05
-4.08943121369762e-05
-1.97424662053209e-05
-2.87051905149578e-05
-2.94694006322614e-05
-1.83743955526001e-05
-1.12761569630591e-05
-6.29059872935864e-05
-2.40440306682107e-05
-5.43892944850664e-05
-4.04821410618798e-05
-2.85791497701933e-05
-7.12891016957275e-05
-2.51337468229677e-05
-4.90910724869025e-05
-3.96326317605809e-05
2.30136866136403e-05
-3.16817508375915e-05
-3.44652241715384e-05
-3.94220027326933e-05
-3.56513254885227e-05
-2.60328835782637e-05
-2.39403671283079e-05
-3.44492771703088e-05
-1.15191879947387e-05
-3.69530001479243e-05
-1.75038738122731e-05
-3.61169835170443e-05
-1.80534757085589e-05
-3.44438326543707e-06
-7.1657135231423e-05
-3.65773393876419e-05
-4.3252100934134e-05
-2.72493544295815e-05
-3.29220419362981e-05
-3.42656931073467e-05
-3.3143954852467e-05
-5.67362510095277e-05
-1.15355521425995e-05
-5.45368875664059e-05
-3.3016889273049e-05
-2.28184889352834e-05
-2.42985387897019e-05
-5.96987385489504e-06
-2.39153550721558e-05
-5.79720052759071e-06
-4.11702689214708e-05
8.73440531291455e-06
-5.67744484819324e-06
-4.51541811780756e-05
-2.61891153149826e-05
-3.83951058437274e-05
-1.06466877703271e-05
-2.55987231970715e-05
-1.11848777161682e-05
-1.78000623417435e-05
-2.2503247915705e-05
-3.8847611134748e-05
-2.20887336670798e-05
3.74602027079342e-06
-4.22196044137644e-06
-4.85738306427568e-06
-9.34117389815583e-06
-8.05583350666364e-06
-3.34343966310775e-05
-2.83305434229722e-05
-3.91834316815642e-05
-3.32173955893687e-05
-5.71087725774389e-05
-4.49786735612748e-05
-1.06540038119026e-05
-1.69240532259436e-05
-4.3410748213946e-05
-1.89265128233993e-05
-1.67354995324886e-05
-3.22929882190227e-05
-3.32028669396258e-05
-2.69223045491407e-05
-2.71600377390509e-05
-3.94603128711151e-05
-2.19347513477773e-05
-7.21714863824496e-05
-3.46541461509723e-05
-2.74300296653688e-05
-1.89148731039222e-06
-4.71285631542667e-05
-6.18176097237264e-06
-2.15068073887041e-05
-5.23606422943824e-05
-3.69872209677571e-05
-4.02588036204475e-05
-3.11415823223165e-05
-5.74943615246498e-05
-2.94084014947932e-06
-4.11305979872432e-05
-1.89761329674361e-05
-1.37297462114819e-06
-1.48952264790405e-05
-4.73159907813665e-05
-2.77318070399147e-05
-2.8522143549851e-05
-3.90225871670863e-05
-6.49688335502531e-05
-2.67334859081409e-05
-1.57087884999102e-05
-4.92562172036899e-05
-4.03659924479748e-05
-1.51602451469692e-05
-3.78507975539945e-05
-3.46050334716379e-05
-3.81906675356027e-05
-6.94811269936926e-06
-3.33493735135686e-05
-3.48010231897974e-05
-1.45090194770351e-05
-1.71278322211159e-05
-4.38440128255647e-06
-5.27590811958054e-05
-4.84920683675074e-05
-3.95753030507878e-05
-6.18826822377274e-05
-8.62611304195121e-06
-2.67262760655603e-05
-3.92633578666311e-05
-1.06317537696924e-07
-2.42041260322896e-05
-5.16772107607823e-05
-3.59578433265775e-05
-6.6682339301867e-06
-2.40052439265695e-05
-4.43044145421517e-05
-2.72873096255171e-05
-2.82813343168388e-05
-2.72518683770124e-05
-7.20738696982548e-06
-2.06668132898062e-05
-5.68970337977443e-05
-1.71057868905254e-05
-9.29023244740461e-06
-2.68888668154581e-05
-2.33174330288951e-05
-8.96578593559139e-06
-4.15431602662429e-05
-1.47555240291586e-05
-1.34788180706329e-05
-9.05884311812616e-06
-2.66761465100075e-05
-3.09363819861629e-05
-2.41733104396811e-06
-1.84187585769355e-05
-2.89874240639186e-05
-3.77066655107045e-05
-4.48584412653973e-05
-7.08224110966727e-05
-4.49922047888398e-05
-3.55663394516899e-05
-6.00605171299017e-06
-6.77648073476054e-05
-5.96603500759728e-05
-4.05196119805125e-05
-3.35557623483544e-05
-9.11956089261816e-06
-5.17465016532412e-05
2.08861103703932e-06
-3.53227598313437e-05
-2.76632463265354e-05
-7.91670761340119e-05
-2.44482771316664e-05
-4.62337586310494e-05
-4.40880485547359e-05
-3.59945708218297e-05
-2.61689780430797e-05
-1.95553749911884e-05
-2.12723589880565e-05
-3.1587108148088e-05
-1.43198820713068e-05
-4.43137249512088e-05
-3.11936136808949e-05
-5.54796703650211e-05
-3.52274784089693e-05
-1.35196360920645e-05
-1.50558305574866e-05
-1.41127668093679e-05
-4.80301958542591e-05
2.1625347767852e-06
-2.73048930193521e-05
-2.8069159375734e-05
-2.21815499036304e-05
-2.36683708762337e-05
-2.81275751558221e-05
-3.94089489222362e-05
-5.00679805024947e-05
-2.77389647362901e-05
-5.53918457523559e-05
-2.37279474670873e-05
-4.06684089754508e-05
-2.66966336888603e-05
-5.00207853631445e-05
-4.58988480544654e-06
-6.96764082532465e-05
-5.10391972220975e-05
-2.51455989308748e-05
-5.88353550778551e-06
-4.2139943468103e-05
-1.68682539774397e-05
-1.38374012728672e-05
1.22964932677432e-06
-3.83211366977638e-05
-3.14218519015935e-05
-3.81304348231213e-05
-3.14752047979261e-05
-5.47747018511571e-05
-1.49449620559114e-05
-3.38460230938093e-05
-5.61513427108719e-05
-2.82816269381845e-05
-4.61653838902593e-05
-4.15501269306042e-06
-3.84695441580232e-05
-1.76523874471875e-05
-4.74825128874497e-05
-4.13721909469252e-05
-6.48016453463166e-05
-3.0194525538723e-05
-2.47739076764971e-05
-8.17769729764409e-06
-1.40173849400548e-05
-1.94777486926051e-05
-2.08361173815e-05
-2.25853841632675e-05
-3.39254479086917e-05
-4.8946136338123e-06
-6.39287833086834e-05
-6.53843903887783e-05
-2.68934493006188e-05
-1.30602275430882e-05
-6.6655347200355e-05
-1.99083189944308e-05
-6.22947258466936e-05
-2.7696513385101e-05
-3.50607523965001e-05
-1.17290899637246e-05
-1.97530383737932e-05
-3.24735230356974e-05
-2.58821830876128e-05
-3.33150050159526e-05
-3.23168524810742e-05
-6.95708405962413e-05
-2.2823566445827e-05
-3.96042542671328e-05
-3.50692130015418e-05
-2.62447522755113e-07
2.5150086305352e-06
-3.51601997504819e-05
-2.68999050456559e-05
-2.84039007685254e-05
-7.46000244881192e-06
-3.37859944480208e-05
-9.92869171850699e-06
-2.49869278320479e-05
-2.28390266541652e-05
-2.89040557498152e-05
-2.50247795635635e-05
9.91937293283946e-07
-4.4134654239453e-05
-5.4365082782658e-05
-4.02525161420143e-05
-3.25997085224602e-05
-4.62918682521652e-05
-5.29892832930173e-05
-1.51418296150483e-06
-1.58104670609225e-05
-4.65543834848011e-05
-2.3429407183991e-05
-5.65849366511919e-05
-1.77085730602682e-05
9.88563848326053e-06
-4.65947762933609e-05
-2.96433650725301e-05
-3.51475174933969e-05
-4.20382712660609e-06
-4.74418866324522e-05
-3.68655418632698e-05
-3.57865274907759e-05
-3.43404187910714e-05
-2.6021277488054e-05
-1.36284039626591e-05
-2.57271405611801e-05
-3.32612102025686e-05
2.45700120055804e-06
-3.25209693044046e-05
-2.19498979170042e-05
-3.04701400719266e-07
-5.09285433331266e-05
-3.33687741005989e-05
-4.53501466762398e-05
2.59735355855848e-06
-2.23082195878318e-05
-1.71686326686947e-05
-2.11209359808691e-05
-1.03350949974301e-05
-1.13232067972807e-05
-3.65126609562771e-06
-4.03215650869392e-05
-2.25310335132769e-05
-2.20272386980702e-05
-3.05468681317712e-05
-6.13868846505265e-05
-6.07696244683767e-05
-1.11347656269041e-05
-4.19813939978268e-05
-5.35233400423057e-05
-5.61082992171562e-05
-2.48187360096441e-05
-1.60227520645015e-05
-5.08132689027973e-05
-4.10760622658038e-05
-2.51431192045883e-05
-2.62513440282355e-05
-1.26678810869924e-05
-4.70872210177397e-05
-4.38437125805293e-05
-3.02173919721869e-05
-4.11649557060184e-05
-5.78678469719926e-05
-3.38959699688897e-05
-5.38276474876372e-05
-2.1724067499935e-05
-1.78886372987803e-05
-4.20162350306942e-05
-5.43566628916936e-05
-4.7395569365554e-05
-1.01983542194782e-05
-4.43879892607591e-05
-3.79167714690324e-05
-3.54409140565116e-05
-3.37551293984053e-05
-3.31386027692311e-05
-6.64726996460397e-06
-3.80173949585016e-05
-5.98120671477217e-06
8.4674617455542e-06
-2.55434205877691e-05
-3.47071493585529e-05
-4.08588186258609e-05
-3.69478783895682e-05
-1.05027961079467e-05
-2.71728423748927e-05
-1.99503335697903e-05
-5.00779652933583e-05
4.93124881197693e-06
-2.76981485911238e-05
-5.9656208941706e-05
-6.24054209308071e-05
-3.00572945295541e-05
-5.20183869898094e-05
-3.78373813967974e-05
-4.07910418533587e-05
-2.86540033678463e-05
-2.28052127903983e-05
-2.05033600013676e-05
5.50758200083751e-08
-3.08467355696756e-05
-2.13486343210225e-05
-1.87593707713787e-05
-6.91288823587512e-05
-3.58161271067923e-05
-5.94145196681383e-05
-4.32476994754857e-05
-2.25315324904171e-05
-1.97387914683333e-05
-4.47465656046316e-05
-2.99523205914467e-05
-4.94915873453531e-05
-3.43140018851002e-05
-1.37055154257187e-06
-3.53090372319598e-05
-4.41358348068504e-05
-2.40271429144929e-05
-3.75209976476818e-05
6.67461758382361e-06
-3.03704110272569e-07
-3.04749572280537e-05
-3.81653493488882e-05
-3.09465099988041e-05
-5.42309148786957e-05
-2.28991984614589e-05
-6.2545732668412e-05
-3.06356397696906e-05
-3.50759318355603e-05
-2.71786807088326e-05
-1.55706205857096e-05
-4.53759943182231e-05
-1.91520506481369e-05
-5.80942317831431e-05
-3.6224388645933e-05
-8.84196689033882e-06
-4.51391676042313e-05
-2.36378097789632e-05
-1.88595939661164e-05
-2.44552045443115e-05
-3.1140185428796e-05
-6.08546738063374e-05
-2.73911518870263e-05
-1.27055783809344e-05
-4.0439830805156e-05
-2.91915801049012e-05
-3.56531871077303e-05
-1.56780620830395e-05
-2.90353009559589e-05
-5.05690528903073e-05
-3.16433796340912e-05
-5.51954253904591e-05
-3.56217149288428e-05
-2.70633100315447e-05
-4.44517324855586e-05
-1.36173906164277e-05
-4.35233294051217e-05
-3.49373537141203e-05
-1.9401247080747e-05
-4.27420807977671e-05
-3.25753986551601e-05
-1.84516892676114e-05
-3.04152316049764e-05
-5.82705970417811e-05
-2.74963419338633e-05
-1.7955110938088e-05
-7.74672545980325e-06
-2.76545690491811e-05
-1.67489041840003e-05
-3.26744045764106e-05
-2.20771864213907e-05
-3.15594871903904e-05
-4.39064763343325e-05
-4.3733307176122e-05
-9.07521227464369e-06
-3.37545014930228e-05
-3.17579423339473e-05
-4.37887607652191e-06
-3.54897488460181e-05
-2.69819176707745e-05
-2.88673822469988e-05
-1.03340478820144e-05
-1.81012869956473e-05
-1.69968673756539e-05
-1.44006038741273e-05
-4.67163386996893e-05
-5.39759983318273e-06
-7.67428319015888e-06
-3.18865097541079e-05
-3.23816292564038e-05
-5.31196979439403e-06
-4.72211195010565e-05
-2.93709528347562e-05
-8.15184043831883e-06
-2.88651978721343e-05
-6.65484196797561e-05
-3.99270529784463e-05
-7.17047314110987e-05
-2.36949999800079e-05
-2.41891686351951e-05
-3.89721925735934e-05
-2.55219451347717e-05
-5.51177437695265e-05
-5.52766307584646e-05
-2.78163344456373e-05
-3.12262150858802e-05
-5.03503341017323e-05
-3.08514491572871e-05
-3.3578464958888e-05
-4.18012357351522e-06
-1.9050608900858e-05
-4.91165514626483e-05
-2.94841545293666e-05
-2.49965408245521e-05
-3.06401665279865e-05
-2.19128738904388e-05
-5.02047235757917e-05
-2.29892424688609e-05
-1.62016423385458e-05
-3.16383798130182e-05
-5.19630308468088e-05
4.51911933463004e-06
-1.96938330472971e-05
-3.61550159484416e-05
-3.54398218137972e-05
-2.87319053153398e-05
-3.07010915279223e-05
-3.53647272446417e-05
-1.74166323616475e-05
-3.24117602357417e-05
-4.50209932075719e-05
-3.06560445023531e-05
-5.62925339808691e-05
1.25998925037141e-05
-2.81345490150006e-05
-6.17171411501616e-06
-4.85593170619488e-05
-3.56347730528984e-06
-4.48650238630903e-05
-6.21926451539984e-05
-2.71859716241584e-05
-5.46095686459157e-05
-5.40852104498917e-05
-1.21682871439096e-05
-1.73724417654137e-05
-3.15812675644561e-05
-2.60695952277422e-05
5.94591078567308e-06
-1.07617819387808e-05
-4.40191818492285e-05
-3.36858896006584e-05
-1.39296730914042e-05
-3.1415631881259e-05
-8.68752781533891e-06
-5.53309339535271e-05
-2.90802755177598e-05
-1.19592303170587e-05
-2.72674004527808e-05
-6.4378808360981e-06
-4.27879201129361e-05
-2.58181307378306e-05
-3.25559037936943e-05
-1.1318378555406e-05
-6.72922401608576e-05
-3.85133794607446e-05
-4.31783908609226e-05
-5.16023591472406e-05
-3.8176706057338e-05
-3.13078894264745e-05
-2.71802208037608e-05
-4.30233279838042e-05
-3.90968975387343e-05
-5.91084328113406e-05
-1.63609201189049e-05
-2.01126127353674e-05
-2.98863768691017e-05
-2.8119967168884e-05
-4.21196807840595e-05
-5.49478413178711e-05
-1.20368828139185e-05
-1.56093885507331e-05
-6.1529748727891e-05
-2.71538385281584e-05
-3.50010469698523e-05
-4.59768604514064e-05
-3.41356035530655e-05
-1.92157761968682e-05
-9.03082793956132e-06
-9.96665924925156e-06
-3.04952823706272e-05
-5.86892795630579e-05
-1.7363151010158e-05
-6.73074796755405e-05
-3.07968989010756e-05
-5.76077979861766e-05
-4.0829332468403e-05
-4.85625049310116e-05
-1.3317593884609e-05
3.53165432684382e-06
-3.26916461768173e-05
-5.1096102926933e-05
-3.75463828652244e-05
-4.95512535303458e-05
-3.81104861075617e-05
-4.04190133067011e-05
-1.85994141823899e-05
-4.15695202985205e-05
-1.33034294569337e-05
-3.19490624066262e-05
-2.07758068077654e-05
-2.61321040135344e-05
-3.79006896058579e-05
-4.11683651909503e-05
-2.66472122898445e-05
-3.39408934542512e-05
-2.02350295435009e-05
-5.70661773694637e-06
-1.10343684688546e-05
-4.83910574655287e-05
-2.50007313742185e-05
-4.37069727122944e-05
-8.42813805977254e-06
-3.97956900741398e-06
-1.57449320293402e-05
-1.30748978046367e-05
-2.28186103541055e-05
-3.42263851257996e-05
-2.78989909109035e-05
-3.34728641690414e-05
-4.40745638106245e-05
-3.54744158313041e-05
-1.71730196516808e-05
-2.79114159770948e-05
-4.59905462930993e-05
-4.0935734800564e-05
-4.34271387805227e-05
-1.90212635198983e-05
-7.20648222803506e-06
-6.97255950628931e-06
-1.05461027327963e-05
-3.28371610496569e-05
-3.84068450661586e-05
-9.19246351856811e-08
-1.66504245487482e-05
-4.31792859854804e-05
-5.00548740509625e-05
-4.09306703954082e-05
-2.14434452204251e-05
-2.25996736957704e-05
-4.62796301069696e-05
-2.13333278604357e-05
-1.74973287309341e-05
-1.55237062910362e-05
-4.51624384728497e-05
-6.44931512019272e-06
-7.36256175425918e-05
-4.19799446126329e-05
-1.76692322764562e-05
1.06733481715167e-06
-5.73256732299452e-05
-2.69938371161882e-05
