# Supplementary material for: Research on computational propagation and identification of mine microseismic signals based on deep learning
Source: PLoS One. 2025 Oct 22;20(10):e0334641. doi: 10.1371/journal.pone.0334641 (PMC12543183; doi:10.1371/journal.pone.0334641)
Supplement: S8 Data — (ZIP) [file pone.0334641.s008.zip › 000100900002787.xlsx_0.txt_24.txt.txt]

-2.19768153077571e-05
-3.58317500859958e-05
-2.65266914843816e-05
-3.45631963859545e-05
-3.66437288383682e-05
-2.95366310892977e-05
-1.08698370549406e-05
1.56159500980358e-06
-3.85242410185324e-05
-1.68332264334827e-05
-2.92818011114916e-05
-1.10963759847903e-05
-2.51408648377415e-05
-2.85834952707084e-05
-4.86714284361803e-05
-1.18036067773781e-05
-3.44901805956112e-05
-4.41550160072711e-05
-2.25654391472005e-05
-6.72151887793082e-05
-1.05561609598718e-05
-4.14828648728005e-05
-2.97722465027417e-05
-1.19493104012766e-05
-3.50385648739364e-05
-3.15030462872532e-05
-2.49733299197818e-05
-4.79032058470528e-05
-3.52014668204025e-05
-7.99844102487897e-06
-6.36811631625852e-05
-2.67436932990711e-05
2.92004968919951e-06
-3.35474396649612e-05
-3.26893969722146e-05
-3.07610193801806e-05
-5.12320682847621e-05
-3.58688398392022e-05
-6.12259398794194e-06
-2.13021142636214e-05
-4.77533778989716e-05
-8.53942479561658e-06
-3.87020922528452e-05
-1.95414536838985e-05
-1.76709380805207e-05
-3.33583532816799e-05
-3.32048366804968e-05
-2.72602256434489e-05
-2.41888253162117e-05
-4.04965143474734e-05
-3.24544943256143e-05
-6.36552323272733e-05
-4.55592785183585e-05
-1.08249840118252e-05
-2.10377082867405e-05
-2.29213737639811e-05
-2.88681748774237e-05
-3.13433847762375e-05
-3.35653367921734e-05
-3.67675993206715e-05
-4.36151952387848e-05
-8.81727847877454e-06
-3.44054131370594e-05
5.85143773279196e-06
-5.38507110897775e-05
1.81050821339192e-06
-5.64598731916613e-05
-3.78620953173957e-05
-6.07309373526736e-05
-9.13052617624014e-06
2.81729168043134e-06
-1.93330088212229e-06
-5.71330386215668e-05
-4.44120225059649e-05
-3.64956101484806e-05
-3.47516454567828e-05
-2.47131031977117e-05
-1.35848494648065e-05
-2.52980559363638e-05
-4.33156620150393e-05
-9.12509557427604e-06
-9.78799586612755e-06
-3.41226965036909e-05
-5.55890715317727e-05
-5.20148441109841e-05
-2.90058964476384e-05
-1.27614580594211e-05
-2.66685734174333e-05
-1.732335300357e-05
-4.94548375527089e-05
-4.58029814624123e-05
-4.093456297584e-05
-5.78140399642257e-06
-5.47564254951187e-06
-3.50666387309089e-05
-5.05750500388909e-05
-7.43463963958825e-07
-2.54749202272963e-05
-1.77520406544806e-05
-4.1646008151127e-05
-8.74544063100492e-07
-1.47332367871124e-05
-2.53888430140072e-05
-1.47572712751132e-05
-7.4431199285919e-05
-3.44332228897656e-05
-3.65925365134373e-05
-4.05173098379438e-05
-2.42570037351749e-05
-2.11683057811257e-05
-4.17981264915945e-05
-2.23020772334217e-05
-5.38209504251218e-05
1.33868103845617e-06
-3.31200375245727e-05
-4.41251394865703e-05
-2.06560939948109e-05
-3.6507031290875e-05
-1.33306061362313e-05
-5.00741976546426e-05
-1.81208877396719e-05
-1.90918599329493e-05
-3.22740522730781e-05
-5.61816514490133e-05
-1.35024898313843e-05
-3.06516552796471e-05
-1.57654591556655e-05
-4.12994305628268e-05
-2.48391901517708e-05
-1.53099730094062e-05
-6.6672554662559e-05
-3.73917606350629e-06
-1.44670076901036e-05
-2.4659939245126e-05
-3.77972623914479e-05
-4.30559365948001e-05
4.16068607006942e-06
2.76519947448571e-06
-1.99345319853666e-05
-1.45239938704143e-05
-2.9503254773841e-05
-3.13690178589415e-05
-1.50798374334282e-05
-2.91151814104475e-05
-1.30860684521973e-06
-1.74129916762996e-06
-5.57446008751869e-05
-4.79629214295998e-05
-1.49954648401978e-05
-2.65540737109208e-05
-1.07222227409633e-05
-2.30145080091754e-05
-4.11825192436221e-05
-1.56855892176452e-05
-3.51851438790066e-05
-3.76219830361798e-05
-3.16769941723715e-05
-6.10027732125478e-05
-1.74421055362684e-05
7.69260502687162e-06
-6.74939698781163e-05
-1.85833236885555e-05
-3.04737904583158e-05
-2.47880329648294e-05
-6.21471708149841e-05
-5.99366482101918e-05
-3.00324235548923e-05
-3.19823701891708e-05
-2.12038900245351e-05
-2.592725329024e-05
-3.9502354044963e-05
-3.31094000420877e-05
-1.61261503257885e-05
-2.85447269565113e-05
-3.59553082286294e-05
-2.8887648820612e-05
-2.45583188169786e-05
-4.07859886523824e-05
-1.57757554826907e-05
5.01161647317494e-06
-2.89986380008357e-05
-2.88037329269221e-05
-3.64410696366201e-05
-4.01104245173166e-05
-2.01826226818036e-05
-3.84134164601954e-05
-2.80584715110157e-05
-1.86678060530062e-05
-3.08675483028202e-05
-2.81645498921214e-05
-2.32423940812349e-05
-4.02023116885949e-05
-3.59803734382522e-05
-3.82064400909063e-05
-2.94570441828426e-05
-2.20317671969282e-05
-5.87119806914214e-05
-1.92603520804947e-05
-2.48164989520214e-05
-5.99728960854531e-05
-1.04194387911148e-05
-2.93370743867414e-05
-4.68720670013722e-05
-4.32036731920129e-05
-1.40677281054853e-05
2.18699224326772e-07
-4.20751617783273e-05
-4.64111215776318e-05
-2.73601014949424e-05
-3.06247226104976e-05
-4.10786441513617e-05
-3.1828664472477e-05
-5.2263518183994e-05
-2.22618911529391e-05
-3.4511316153219e-05
-5.22512941364081e-05
7.85402205798533e-06
-4.77504819935417e-05
-1.87695058725521e-05
-2.72515047028553e-05
-4.2268241255002e-05
-4.45095539036124e-05
2.15603378646261e-06
-3.24409749884204e-05
-1.0247253953402e-05
-2.73456835862602e-05
-2.09535005898944e-05
-2.53283786862181e-05
-5.24185187960928e-05
-1.1330917139688e-05
-1.56968630214996e-05
-1.74313050238906e-05
-4.44239869795579e-06
6.74467902521804e-06
-9.22684252334313e-07
-2.0465633198044e-05
-1.94622364832688e-05
-1.33333637031655e-05
-2.69892259759649e-05
-1.63175192840883e-05
-1.82271266979803e-05
-5.06254355528778e-05
-4.31765368636249e-05
-5.92926974714607e-05
-2.97453696923252e-05
-3.56365257708182e-05
-2.34455473204441e-05
-1.42912068953733e-05
-2.65654046481091e-05
-2.88835870225191e-05
-3.67589659278964e-05
-1.24240168984902e-05
-1.70644081048036e-05
-2.01486749309239e-05
-2.58856089848986e-05
-2.11172585921458e-05
-2.17323470810922e-05
-4.21323739580191e-05
-1.96957124061632e-05
-2.6003514571082e-05
-1.58806662319411e-05
-2.25981653022837e-05
-1.49156419125883e-05
-1.93333979259701e-05
-2.55281003900819e-05
2.07747853837473e-05
-3.35925773361465e-05
-2.79484603382987e-05
-2.91828116926638e-05
-1.64875758291713e-06
-2.65927318635014e-05
-4.03621505076582e-05
-6.61947356597674e-06
-2.48997684146233e-05
-1.89108247259625e-05
-3.17792024863875e-05
-1.9611959626949e-05
-5.10899207756322e-05
-1.3187761589732e-05
-5.0600448592718e-05
1.75475005525603e-06
1.04427333536871e-05
-4.19962093909924e-05
-5.3546798051682e-05
-3.10168835843739e-05
-2.19977169878941e-05
-3.11428323497454e-05
-2.18340214291572e-05
7.49803813906721e-06
-6.5490768995377e-06
-6.55026638429264e-05
-2.81620862746981e-05
-1.61530329844805e-06
-2.32233613726488e-05
-2.96518245533723e-05
-1.57877162991732e-05
-2.5324457078687e-05
-2.45609549412219e-05
-2.22626896166895e-05
2.08897108644207e-06
-2.73858933950462e-05
-1.55145730778642e-05
-3.45204460984061e-05
-1.34022800976931e-05
-1.25104167531531e-05
-2.30993257613197e-05
-3.68870753933888e-05
-3.34842962157984e-05
-3.36673996289924e-05
-6.36437816488424e-05
-4.30683444803567e-05
9.9667416296026e-06
-3.01856566018148e-05
-3.02504154626766e-05
-1.75283570246183e-05
-1.77816538875284e-05
-4.59549462810057e-06
-1.26733986877318e-05
-2.79855857541667e-05
-3.52357147470816e-05
-6.983462246403e-05
-2.54011970659261e-05
-3.0946439300844e-05
-4.64114453484368e-05
-3.30910438504605e-05
-4.43257644780048e-05
-4.11163848747612e-05
-4.79089975410519e-05
-5.26995419674335e-05
-4.94866572944389e-05
-3.98662002516253e-05
-2.17177261988182e-05
-3.00284387002265e-05
-3.22538391924386e-05
-7.0402267135409e-05
4.77423389217961e-07
-4.49021991447219e-05
-4.31530639642905e-05
-3.27283890302868e-05
-2.71309456367756e-05
-4.3516620741844e-05
-3.55940447237068e-05
-4.40996862754909e-05
-4.23107433523735e-05
-2.98481290738546e-05
-4.92147167733242e-05
-3.69413149314338e-05
-4.35276857214864e-05
-1.93302147149069e-05
-3.08102129238725e-05
-2.12223524211941e-05
-3.20271933803364e-05
-3.00454016700684e-05
-2.30527424430019e-05
-4.48942660322238e-05
-1.38858757102813e-05
-4.01798095264614e-05
-4.31381105973519e-05
-4.252209577755e-05
-2.37387277858594e-05
-2.37964034459467e-05
-4.4316278229467e-05
-4.50078850297324e-05
-2.07668192739446e-05
-4.18526335978522e-05
-4.39267730133702e-05
-5.2660981610992e-05
-4.62073582713427e-05
-2.73046793505843e-05
-2.25481481936925e-05
-3.72391990493565e-05
-2.85441683831266e-05
1.09858706701375e-06
-3.75832144166726e-05
-4.73315078817748e-05
-3.87412738525395e-05
-3.11888837461213e-05
-9.46343039871882e-06
-8.63495222908776e-05
-4.99125769356802e-05
-1.33254834255236e-05
-6.91334622274482e-05
-5.89872517229324e-05
-4.5659633957223e-05
-1.07890075243159e-05
-4.74906178657253e-05
-1.96446249538989e-05
-2.55844772497641e-05
-2.43155296488525e-05
-2.89138881044115e-05
-3.02587607798079e-05
-2.73394253140624e-05
-3.14033158232436e-05
1.04562931107177e-06
-3.02044989780599e-05
-4.44445347278185e-05
-9.65261945123558e-06
-2.10440577704013e-05
-3.93095358551981e-05
-3.12612351320786e-05
-4.72214577272311e-05
-3.65196379873214e-05
-4.37017502595872e-05
-1.90520389952186e-05
-1.93252149468203e-05
-4.73763019725998e-05
-2.0708776862277e-05
2.40395634390234e-06
-1.31032826341466e-05
-2.97978202932438e-05
-4.10971931384866e-05
-4.3865939848203e-05
-5.47322450809901e-05
-1.33007248063383e-05
-9.90673323662656e-06
-7.56973206024328e-05
3.7714824938395e-06
-1.85631109965585e-05
-5.37237511032116e-05
-5.02782106042946e-05
-1.97196748597674e-05
-2.72615642951426e-05
-5.56538418171507e-05
-6.05074836948178e-05
-4.36731088255096e-05
-3.8111318975477e-05
-5.27753520599567e-05
-1.74330093324155e-05
-7.32222523682687e-06
-1.43725458422831e-05
-4.80507993292254e-05
-4.41702740294714e-05
-2.65648487791269e-05
-5.31583357020234e-05
-1.23289680013281e-05
-3.22677050995641e-05
-4.28404623029297e-05
-3.2055669938355e-05
-1.30259499092147e-05
-1.93476897835868e-05
-2.7221964769494e-05
-2.34423365146775e-05
-2.60501279050345e-05
-3.76163788748278e-05
-5.92452105574449e-05
-2.80069754595787e-05
1.43684148683846e-05
-2.98944175209065e-05
-2.46533440638713e-05
8.82709209962835e-06
-3.77260577507389e-05
1.75853766874477e-05
-3.52425834194964e-05
-5.13492740031582e-05
-2.4856785491595e-05
5.0089096828032e-06
-2.18339300740464e-05
-6.35511771999954e-05
-5.53126670652834e-05
-4.00223629633949e-05
-3.38316595266348e-05
-3.7814597213597e-05
-5.43816443063875e-05
-2.32749609837152e-05
-6.81694561359175e-05
-3.47253195154272e-05
-3.96758369825418e-05
-1.94783835136535e-05
-6.58425342835425e-05
-3.60774332402366e-05
-3.8700403480851e-06
-2.38980523225198e-05
-1.2107945634998e-05
-3.60132458669975e-05
-2.589750256111e-05
-1.77255185844632e-05
-4.90978239166912e-05
-5.71270942264174e-05
-3.28502336755901e-05
-1.46676594133457e-05
-1.61773919928869e-05
-5.52793150994113e-05
-1.9213859567928e-05
-2.89134447249112e-05
-5.0772479931801e-05
-3.64249432378239e-05
-6.82595760368502e-05
-2.33096558439774e-05
-2.40561262126313e-05
-5.21300304455491e-05
-9.41054216528894e-06
-4.65621201032317e-05
-2.18299090945929e-05
-3.65514212347478e-05
-3.08691902822661e-05
-5.47038377327958e-05
-3.16865426705885e-05
-2.70093071029816e-05
-2.79818534300693e-05
-1.73696766059967e-05
-1.63183502071968e-05
-2.62587793359223e-05
-1.84747772016499e-05
-3.87812697430827e-05
-1.94376230751712e-06
-3.94492720941858e-05
-2.51648109396051e-05
-2.92227752521094e-05
-3.90544620763096e-05
-4.46322628992366e-05
-4.12172534876388e-05
-2.65497449142846e-05
-3.41707195398769e-05
-3.48300096227972e-05
-4.64064302530297e-05
-5.64209429311723e-05
-2.307951207023e-05
-2.46699211604811e-05
-3.00371034920501e-05
-1.58482162672216e-05
-3.8585817419401e-05
-2.95543723625224e-05
-3.97525086682135e-05
-2.82577543871944e-05
-2.63388419645514e-05
-4.85310382943713e-05
-6.36476403201665e-05
-5.40808007762595e-05
2.3433605854723e-06
-3.54170597384017e-05
-1.58193474914166e-05
-2.94696698807514e-05
-1.80502414845145e-05
-3.35993460630975e-05
-1.50357146723069e-05
-9.47790715501785e-06
-2.79086641831704e-05
-4.38964413605047e-05
-8.293530676561e-06
4.96550489194381e-06
-3.62373272155952e-05
3.12185034486812e-06
-4.25758319415484e-05
-1.96271748619986e-05
-5.58689435314109e-05
-3.92812485823642e-05
-2.91968611836214e-05
-3.63676932730493e-05
-2.12534709647272e-05
-5.47726216233899e-05
-4.71001387459673e-05
-5.60048536987178e-05
-1.53856725171721e-05
-5.67669153645262e-05
-3.71963125907939e-05
-3.81156358447581e-05
-5.97070679273594e-05
-1.44129725854476e-05
-2.9062810650165e-05
-2.27548581078987e-05
-4.06143780408761e-05
-5.39138145319218e-05
-3.11180490399489e-05
-4.23715499752112e-05
-4.74174430111911e-05
-1.27549055464488e-05
-1.42234305272214e-05
-4.02584073065431e-05
-3.81557028339524e-05
-1.38398085592898e-05
-6.68632698046426e-06
-1.69246006030209e-05
-4.65651720267753e-05
-4.18513914649529e-05
-3.83407158472803e-05
-4.2586903121707e-05
-2.31981093438159e-05
-2.70888595946753e-05
-2.3238661429597e-05
-5.09066440828741e-07
-4.01495699706399e-05
-2.71594100890921e-05
-5.36080873666401e-05
-2.62345961833767e-05
-2.92087910875465e-05
-3.65129128750287e-05
1.11650155012949e-05
-3.58713572915518e-05
-4.14629051020991e-05
-2.61705208912161e-05
-2.45617159555583e-05
-5.81131219544221e-05
-5.54194176235529e-06
-3.29068808191377e-05
-2.60273657701358e-05
-1.64687038948567e-05
-3.12806549396267e-05
-2.51123844467539e-05
-4.49201620945408e-05
-4.63665837263707e-05
-4.36083216327389e-05
2.8674431070226e-06
-2.84675007164513e-05
-2.751239754142e-05
-4.95676338365706e-05
-1.54626000767658e-05
-1.87909333298615e-05
-1.142893865488e-05
-4.09653963863974e-05
-3.4737781893122e-05
-1.22780197911769e-05
-3.79396035618704e-05
-4.79133730273429e-05
-3.59926958420677e-05
-2.90790588313416e-05
-4.99534279424359e-06
-4.29886175587839e-05
-2.82745308411265e-05
-3.57699566616317e-05
-3.13445213526176e-05
-2.80812717493025e-06
-3.99613657602419e-05
-2.37470117960172e-05
-4.21328778027105e-05
-3.06890221763266e-05
-2.99569855479828e-05
-4.33916188292333e-05
-2.22571443198478e-05
-3.61601082119916e-05
-4.01754187928362e-05
-1.18449279590889e-05
-5.91604598869993e-05
-5.92584852209654e-05
-3.35214186733487e-05
-2.75935025109642e-05
-3.30542285604128e-05
-3.94324318561715e-05
-3.58893212901845e-05
-3.32933050352421e-05
-2.94464141477699e-05
-1.4698970958767e-05
-6.25495166271166e-05
-2.3744187856271e-05
-1.45277004702078e-05
-4.89498738250436e-05
-4.98613318073993e-05
-1.9778084685483e-05
-2.20779298755099e-05
-4.53312439338758e-05
-7.16501823241603e-06
-5.2999991804162e-05
-1.28335421305387e-06
-5.08985253532572e-05
-2.53139229252434e-06
-1.48010321715017e-05
-2.67326159191432e-05
-6.63320354252127e-05
-6.84545409694775e-05
-2.24792722319828e-05
-3.19654702374525e-05
-5.72455157398115e-05
-1.8695581256805e-05
-3.46085059844048e-05
-3.29909445012909e-05
-5.14586967186689e-05
-6.30870430972488e-06
9.40954219672613e-06
-3.96228692469366e-05
-3.36203987976892e-05
-3.89369246245924e-05
-2.10314132948481e-05
-2.18165392111538e-05
-3.3636706437785e-05
7.41138193480471e-06
-4.07811751838121e-05
-2.55476061069116e-05
-2.95033531725051e-05
-1.40465422487228e-05
-7.0237120793398e-06
-2.84102372391878e-05
-1.37863316179682e-05
-3.24685751850121e-05
-5.82303527800483e-06
-1.74808149028986e-05
-2.6835771710467e-05
-6.23474339871763e-05
-2.86798047561009e-05
-4.39777987549953e-05
-1.44245683085619e-05
-3.65252358186198e-05
-3.10170484266856e-05
-5.53563552245403e-05
-4.62819127904454e-05
-2.5429416841125e-06
-4.36966194041784e-05
-3.12624495332186e-05
-3.36391650724322e-05
-3.53495143555125e-06
-2.95942448848404e-05
-2.57503103674123e-05
-5.151746591716e-05
-6.02599316639077e-05
-3.53998291291573e-05
-2.76554069674631e-05
-2.71822485500991e-05
-3.04736011639524e-05
-2.12754352452153e-05
-5.55128203404394e-05
-4.22987896085947e-05
-4.62233465637843e-05
-2.93832018251097e-05
-2.14406280816097e-05
-4.7909372682084e-05
-2.74567858711095e-05
-4.90702509651799e-05
-4.1308597151624e-05
-1.04044510758689e-05
-4.5143524146365e-05
-2.98524577870601e-05
-1.33544968337034e-05
-3.40887568657713e-05
8.0694326298855e-06
-1.69974949698003e-05
-3.50462589455517e-05
-1.10919077368216e-05
-2.6256549905336e-05
-3.89868246962814e-05
-2.02550147278892e-05
-4.40661646022557e-06
-2.34428875510073e-05
-3.75983424808131e-05
-1.58523959231656e-05
-6.05076496887826e-05
-2.70150426567798e-05
-1.90256852709429e-05
-4.57296544507734e-05
-3.99643877786313e-05
-1.48049053119089e-05
-1.23568512512317e-05
-1.70629379093601e-05
-2.42386832567257e-05
-2.87236136518253e-05
9.97098827623577e-06
-4.29832601468265e-05
-2.83385504904064e-05
-3.10995560094372e-05
-1.56667553639676e-05
-2.4750727271339e-05
-1.6105376008613e-05
-3.69743120069428e-05
-1.68370567934191e-05
1.05512608449179e-06
-3.21329576204559e-05
-4.66138492904802e-05
-4.40796619511665e-05
-4.00036015692878e-05
-4.59455073029258e-05
-4.12470467266839e-05
-1.71753508834395e-05
-3.29631589041668e-05
-2.3610386588506e-05
-2.70873573427466e-05
-2.03417013630732e-05
1.33709946975046e-06
-5.45949056699764e-05
-3.40417123630422e-05
-2.98736842633719e-05
-5.03135161389033e-05
-2.26976646373427e-05
-6.53982196835528e-05
1.08372430350639e-05
-2.86132696072254e-05
-6.62379193892982e-05
-3.74221903518693e-05
-5.00694485747498e-05
-3.09005327517879e-05
-1.90487023621825e-06
-4.48663710810895e-05
-3.55331636777394e-05
-3.17783065169301e-05
-4.39785452477641e-05
-4.82757061848278e-05
2.47699609172874e-06
-4.53309393030598e-05
-1.53959551660387e-05
-2.40356532491097e-05
-1.97963139534644e-05
-5.31143579229727e-05
-2.79745849790513e-05
-2.67945077507749e-05
-2.72652474672383e-05
-4.55241447524877e-05
-5.92626788672223e-05
-3.54247137183012e-05
-8.61876410773934e-06
-2.42498712225359e-06
-3.96889730097633e-05
-1.09176166151281e-05
-1.80453198352556e-05
-2.5310270951012e-05
-4.28071156646716e-05
-3.47529229058826e-05
1.84484042305135e-06
-1.78733674270927e-05
-3.26025470135093e-05
-5.86217055374725e-06
-2.67195366345824e-05
-4.59731300339403e-05
-2.21567996276765e-05
-4.08552357809039e-05
-3.76446959324022e-05
-3.16036884015315e-05
-1.89662934299364e-05
-3.14348100687101e-05
-3.28935933728674e-05
-3.06676789882668e-05
-4.21791337111459e-05
-2.38723129408223e-05
-2.83638498839955e-05
-7.21569787326925e-06
1.10921208796266e-06
-2.55126670302543e-05
-1.95718424380396e-05
-3.40803342544671e-05
-5.46197841814154e-05
-6.86132699722565e-05
-6.48927455852916e-05
-2.75570825591221e-05
-1.32885766109718e-05
-2.64300785984713e-05
-2.80135402232845e-05
-3.41010303852832e-05
1.34511102490991e-06
-4.00592561051129e-05
-2.00602083821007e-05
-3.22715260112248e-05
-3.87695083536097e-05
-2.80959812595344e-05
-1.23434680017363e-05
-2.46609873957483e-05
-2.80938536315649e-06
-1.85909754869995e-05
-4.54103438053227e-05
-2.3196817368326e-05
-4.3391259261391e-05
-4.07147700894339e-07
-2.23719471136869e-05
-3.13621236590753e-05
-3.59629834564596e-05
-2.78517287053947e-05
-1.45183205424108e-05
-2.76849535465493e-05
-4.36037516322896e-05
-1.42654539709055e-05
-4.31006514148433e-05
-4.56004739289284e-05
-4.01017826180919e-05
-5.7956161321249e-05
-3.39433903893344e-05
-3.55765958317416e-05
-2.87587689977832e-05
4.98272027758667e-06
-4.37519474221792e-05
-2.4172411564966e-05
-4.0439883713235e-05
-3.3565411127664e-05
-4.39964303741804e-05
-2.01288011989437e-05
-7.17045480936307e-06
-3.97009208174203e-05
1.47544182512127e-06
-3.61837099170528e-05
-2.00035976577051e-05
-5.37386937549066e-05
-2.84353950970193e-05
-2.75129468097853e-05
-2.7483598581076e-05
-1.85931639135824e-05
-5.49326063396099e-05
-1.05239621810427e-05
-4.15489674639585e-05
-4.34213487778817e-05
-1.34227934349225e-05
-9.2117005264724e-06
-4.58919925361931e-05
-3.30167567794612e-05
-2.29863301053242e-05
-4.68291840766067e-05
-3.29281052001423e-05
-4.52407961800736e-05
-3.06934273988475e-05
-2.5352595847002e-05
-4.63985919786684e-05
-3.71346771429911e-05
-4.86594403119901e-05
-5.12154212362661e-05
-1.74942232257927e-05
-8.72356616457096e-06
6.02270111491455e-06
-1.55421227178323e-05
-3.07464834973544e-05
-4.55937982102292e-05
-2.8892878163647e-05
-2.68551384763549e-05
-2.31921139520427e-05
-3.50877025394156e-05
-2.24087984450476e-05
-1.37263719046781e-05
-4.16664989904217e-05
-5.87092420467263e-06
-1.97782229865082e-05
-5.98576403177123e-05
-4.86385995717917e-05
-4.37460199901309e-05
-3.86167970383845e-05
-5.14436620091897e-05
-3.76938610734526e-05
-4.67194199093702e-05
-5.91580009100798e-05
-2.71395730585896e-06
-3.98699653312013e-05
-1.38507178349698e-05
-9.02783193757509e-06
-5.01263798227556e-06
-4.44431965355148e-05
-3.04252361547327e-05
-4.28025146720812e-05
-3.13797984499215e-05
4.35449854331327e-06
-2.83517324921237e-05
-1.68331379407719e-05
-8.41558080729869e-06
-4.1803144594297e-05
-4.19900750011773e-05
-3.67762254514807e-05
-4.68463795957527e-05
-5.24304898469573e-05
-1.62189825580171e-05
8.48691730853563e-06
-4.09932725352905e-05
-1.55861997413179e-05
-2.04396686604957e-05
-3.81968405302497e-05
4.21589663752364e-06
-2.58493141934061e-05
-2.86303134048638e-05
-4.89921300309322e-05
-4.77468625510968e-05
-3.63227474009397e-05
-5.25129250138441e-05
-2.92904454612938e-05
-6.34321433024583e-05
-2.76514044231539e-05
-1.18139669902058e-05
-2.79458591724085e-05
-6.81593642709714e-05
-5.97869966891585e-05
-1.79460352663686e-05
-4.79122973763232e-05
-3.73464612791072e-05
1.5948251414553e-05
-1.86707722261858e-05
-2.41186247597991e-05
-3.60308623825718e-05
-4.1246581493048e-05
-2.58645457308981e-05
-2.77823577359058e-06
-4.71961100336834e-05
-6.01380013290001e-05
-4.2973210254123e-05
-5.66434426631656e-05
-1.30303994155374e-05
-1.51743964020799e-05
-3.25276072351537e-05
-1.06597008392986e-05
-4.07961016903046e-05
-1.71281603269711e-05
-4.44858722562567e-05
-2.39338990830256e-05
-1.6501736814135e-06
-3.88841043947548e-05
-3.26386980087823e-05
-1.10954208627228e-05
-7.00313422971525e-05
-3.41401097274999e-05
-4.02649802928368e-06
-3.14815214503734e-05
-3.66030585931844e-05
-3.99993404310678e-05
-4.23679491597017e-05
-3.88868964369997e-05
-1.20725566437734e-06
-5.39023055803187e-05
-2.05011730166057e-05
-2.34175386156975e-05
-2.53371897747034e-05
-1.62331341911789e-05
-3.19776010117565e-05
-1.8872791145356e-05
-2.15543164350984e-05
-1.94655091960195e-05
-3.00073351297056e-05
-1.7480778230242e-05
-6.71123411254087e-05
-2.77957820124331e-05
-1.6554560316241e-05
-4.49864117361555e-05
-2.97063823989733e-05
-2.68991968124897e-05
-4.99866093651754e-05
-2.76673271741876e-05
-3.07728620166788e-05
-1.10818883734274e-05
-2.69390659980713e-05
-6.7169719063599e-05
-5.73832021489296e-05
-3.11961557903931e-05
-4.58283786357146e-05
-4.31527013519335e-05
-3.71301716539298e-05
-3.47192891210155e-05
-4.5298967643898e-05
-6.1953369501821e-05
-9.07893814982987e-06
-2.52496093542013e-05
-3.19569726679743e-05
-4.20544261061866e-05
-7.18232826618912e-06
-3.04977119838655e-05
-4.09682413567166e-05
-4.39947244666075e-05
-4.75984686760816e-05
-3.17649125912034e-05
-2.17361984328628e-05
-2.69991956950193e-05
6.73974440505742e-06
-3.2072734813398e-05
-5.23368784126336e-06
-2.1000709062132e-05
-5.76380255274871e-05
-1.40332092453164e-05
-5.14182934078174e-05
-9.42604469154875e-06
-4.34246932367877e-05
-1.81017548059791e-05
-4.73776507882067e-05
-3.18598210702102e-05
-2.00910390954093e-05
-3.18540301322161e-05
-5.45496816570897e-05
-3.74586034225514e-05
-1.53209379773376e-05
-3.64864172253987e-05
-1.32688676112456e-05
-3.62803219970324e-05
-1.68192724556114e-05
-3.48794622238405e-05
-2.06117573864442e-05
-3.49772674307644e-05
-2.61205561396176e-05
-5.01904913149804e-05
-1.99458066351045e-05
-3.00032454411107e-05
-3.9863108806205e-05
-1.2184054081579e-05
-2.71949678736797e-06
-2.41816559610587e-05
-5.12178241170682e-05
-2.74307269787361e-05
-3.20259636120418e-05
-5.73608320960999e-05
-4.95814776585955e-05
-3.7910257865339e-05
6.64902703316739e-06
-3.57706144310519e-05
-3.45542128223363e-06
-2.22196933338215e-05
-4.20606465010081e-05
-1.79242643964472e-05
-2.98518544022429e-05
-2.8015299876611e-05
-7.43942201453232e-05
-3.09240884208739e-05
-4.35911639248719e-06
-3.66083300639467e-05
-1.51697844038343e-05
-3.38174190864691e-05
-3.8245303273928e-05
-4.75747949434012e-05
-1.6112044668461e-05
-5.10268052762569e-05
-2.67555911663628e-05
-1.54655505609498e-05
-6.54391546335467e-05
-3.7674686130257e-05
-2.4155889606686e-05
-4.17868317090355e-05
-2.50821808181969e-05
-2.95671266925645e-05
-2.39296056140897e-05
-2.92298676321313e-05
-2.12176835088751e-05
-3.41863725113213e-05
5.69575093974727e-06
-2.56309115347273e-05
-3.915162008875e-05
-4.34694331002909e-06
7.65120385267595e-08
-2.07789214666345e-05
-3.85652017384673e-05
-5.98512041505353e-05
-1.35491415193886e-05
1.15530077252914e-05
-5.81875435616222e-05
-2.12462063342642e-05
-1.66416273944537e-05
-1.87482941777032e-05
-1.80533724669506e-05
-2.41495437593934e-05
-3.85585857887138e-05
-2.45522447783853e-05
-3.40257839823245e-05
-3.20508653344365e-05
-3.80416335998127e-05
-3.27031010135104e-05
-1.04443121798786e-05
-2.54604694109479e-05
-2.32753395121311e-05
-5.39670983939692e-05
-4.29419774992e-05
-1.74977500277916e-05
-4.98625085646105e-05
-3.06936372624546e-05
-2.47562586066007e-05
-6.81610472166509e-05
-1.24720217790256e-05
-4.1412292805701e-06
-2.06111602798403e-05
-1.88572548737051e-05
-3.48170490335538e-05
-5.53465916824911e-05
-3.49577500846265e-05
-3.13688379125945e-05
-5.63795599752304e-05
-3.01938958226557e-06
-2.18500565054454e-05
-1.99713906822094e-05
-3.0541345690462e-05
-3.90819741823849e-05
-1.11137469419193e-05
-4.70935611864303e-05
-1.80582919716051e-05
-4.49254596914169e-05
-4.44568148986557e-05
-2.22376273558178e-05
1.15031535531866e-05
-2.54334392574758e-06
-1.90767646803595e-05
-3.41494185586441e-05
-3.40423847818601e-05
-3.54496600403671e-05
-1.07622210592598e-06
-1.80466225533999e-05
-3.48325186484373e-05
-2.37065592080358e-05
-2.12113399117875e-05
1.16714351065384e-05
-2.60719831332143e-05
-4.29561386610205e-05
-2.99412039780047e-05
-2.61722502902989e-05
-3.88511307568721e-05
-1.21487327029974e-05
-4.88999078401612e-05
-2.50486995705471e-05
-3.41199718574415e-05
-1.70179493415304e-05
-3.67234546329523e-05
-2.8834561032697e-05
-7.26419259449054e-05
-3.1164614614342e-05
-1.15275613393606e-05
-4.63537020269265e-05
-2.65430509183606e-05
-3.64010879706898e-05
-4.71506756627754e-05
-3.25125865732185e-05
-2.1938265065496e-05
-3.43598646297922e-05
-5.71325799947719e-06
-4.15282944862717e-05
-1.09396120708944e-06
-2.9854153335312e-05
-7.42420794378338e-06
-9.79503625277488e-06
-3.62103907531398e-05
-5.3400774875471e-05
-2.68239835180018e-05
-4.79285839849663e-05
-2.96599623474949e-05
-6.077420000942e-06
-9.13902148434692e-06
-7.94166953603175e-06
-3.68734965969428e-05
-2.78201789160316e-05
-3.92466961661128e-05
-4.40176412429335e-06
-2.48580039863573e-05
-2.80446896162437e-05
-3.82255132504469e-05
-3.87346230127818e-05
-4.08206525766374e-05
-3.20249936886092e-05
-2.53504928806196e-05
4.00001452773879e-06
-5.41961242363512e-05
-3.64312634973621e-05
-8.94908057415482e-06
-4.27643456147309e-05
-2.46039181455882e-05
-6.6751794455331e-05
-1.89752131102031e-05
-5.48255645156503e-05
-2.96030867344023e-05
9.45854568999131e-06
-2.53182098415056e-05
-3.72356625222586e-05
-3.57916149078748e-05
-3.78943639816617e-05
-3.655880457129e-05
-3.57064414803766e-05
-4.3259738549944e-05
-2.56523689713328e-05
-3.8391469459123e-05
-4.15002781391602e-05
-1.38879269933789e-05
-2.16126314872385e-05
-5.90928716273412e-05
-2.58107681706362e-05
-2.57875883816225e-05
-3.73666621271808e-05
-4.15832061802579e-05
-2.14360549339443e-05
-2.89179557311645e-05
-4.069330734795e-05
-2.64074945294405e-05
-2.48269972320546e-05
-3.36086748167979e-06
-3.40566838220086e-05
-3.1221776707882e-05
-4.33670554888329e-05
-3.20157554779566e-05
-3.22084790588366e-05
-7.81673164516935e-05
-2.80110485882552e-05
-4.05530319987021e-05
-5.60784649341314e-05
-2.3519847086394e-05
-6.60014321990053e-05
-1.24089340245125e-05
-6.21472992192981e-05
-4.71195649409456e-05
-2.48284337803756e-05
-1.42139787004944e-05
-4.29943531895626e-05
-3.62489073390416e-05
-6.10548540202494e-05
1.36781967354422e-05
-2.57107125697778e-05
-3.51737674292114e-05
-2.41327709925637e-05
-4.05452000753938e-05
4.70914127420621e-06
-4.43456400922371e-05
-4.14100506404374e-05
-6.75283057488822e-06
-3.57570760238111e-05
-3.34118130552504e-05
-1.3353890066231e-05
-4.69865622175646e-05
-3.58111769947795e-05
-6.60643762722952e-05
-3.10552282856872e-05
1.32650127621512e-05
-2.11182288652912e-05
-7.45350520727205e-06
3.11407258767153e-07
-5.37040137039892e-05
-3.87737647964434e-05
-3.40532008884436e-05
-3.31290975468309e-05
-1.01183814314687e-05
-2.16012694285629e-05
-5.49116235770664e-05
-6.87616157301145e-05
-6.11648417717033e-05
-1.31721595717335e-05
-2.46598438461046e-05
-2.29786602099504e-05
-3.00308939938545e-05
-2.16134612661396e-05
-2.21015516030081e-05
-1.54603045105828e-05
-1.70205816346581e-05
-5.27133911203463e-05
-4.18082827879491e-05
-5.13651412657117e-05
-2.34608066041527e-05
-2.60305213551089e-05
-2.37428633953447e-05
-1.15308351678481e-05
-2.04050522653469e-05
-5.87920573346844e-05
-2.8071075983502e-05
-2.24538841694348e-05
-2.15361659180878e-05
-7.89782207790677e-05
-5.83932836486216e-05
-5.18368192211084e-05
-1.78927655801744e-05
-8.90912057347222e-06
-2.93622562686211e-05
-3.96277127038878e-05
-6.79931282326645e-05
-3.25154719313176e-05
-3.76234702718705e-05
-5.05147054914055e-05
-2.39666022011325e-05
-1.38227729602216e-05
-3.23418808552191e-05
-1.24926362598869e-05
-2.24901415131992e-05
-8.08482289980217e-06
-7.08651902745923e-05
-9.97733728365118e-06
-2.0040845533052e-05
-4.69891398164885e-05
-3.03242026657495e-05
-6.89940206745103e-05
6.16698123391589e-06
-4.28813007758476e-05
-2.55488705526328e-05
-1.18623104111044e-05
-4.86490266406097e-05
-1.31889312786195e-05
-8.48760103980214e-06
-2.35882597868782e-05
8.7222134076885e-06
-1.11985448236071e-05
-1.97881090957937e-05
-1.0260698871693e-05
-5.52682224675994e-05
-3.11419817941623e-06
-2.14111684188103e-05
-4.75584442323083e-05
-5.21499007316174e-05
-2.15849808221963e-05
-2.97313061745691e-05
-1.69618061734839e-05
-1.66407270288857e-05
-2.68305954197555e-05
-3.35438537611166e-05
-5.50423657850796e-05
-1.76888654943345e-05
-4.63121531062104e-05
-4.98331398292599e-05
-2.00018474820411e-05
-8.69384261710422e-06
-4.02019722180332e-05
-4.31772275120207e-05
-3.24357513531851e-05
-1.46302885659596e-05
-1.1365453991645e-05
-2.14357364291374e-05
-1.04495727501877e-05
-4.91939203951238e-05
-3.94433682218163e-05
-4.58572339612971e-05
-2.42176437642538e-05
-3.57823796018893e-05
-2.27082502383164e-05
-2.28059158857583e-05
-2.44275754081201e-06
-2.73664727283019e-05
-9.67337709675814e-06
-4.16117459332037e-05
-5.50764484974468e-05
-4.31299923395539e-05
1.05060301845584e-05
-4.36371401394541e-05
-4.48410668477207e-05
-5.25034641379231e-05
-4.53239323329685e-05
-3.27496384584016e-05
-4.32332163273318e-05
-2.54887332696827e-05
-3.69734462670712e-05
-2.90121382237467e-05
-5.20944233929593e-05
-3.32976107934723e-05
-3.8014884235967e-05
-7.43324776548093e-06
-2.81526073027334e-05
-2.97750132901536e-05
-2.9948273216515e-05
-4.97343430604878e-05
-3.29488359539129e-05
-5.18230855864917e-05
-3.37870543919718e-05
-2.10469831860277e-05
-5.03902891609302e-06
-3.4931823675943e-05
1.14937535191407e-05
-4.14365153800797e-05
2.15116049478847e-05
-4.1277515750545e-05
-2.129911969951e-05
-4.80041841827069e-05
-4.79912290999358e-05
-6.87591131940774e-06
-4.24355024443044e-05
-2.81128454068693e-05
-1.57828961679833e-05
-5.0268746686811e-07
-3.76535227744924e-05
-7.52253941990015e-06
-4.43183913364899e-05
-4.2129402592299e-05
-7.12836835631665e-06
-2.02387594180991e-05
-2.73574836435552e-05
-4.76014193503631e-05
-3.84542585013899e-05
-1.98899468642698e-05
-4.28732432946472e-05
-2.63054513469672e-05
-2.93097743137497e-05
-3.81391620251197e-05
-5.11448285986083e-05
-3.96303042113802e-06
-1.37010496744925e-05
-3.23688671454908e-05
-2.54780853038338e-05
-1.38924863314283e-05
-3.21720172842491e-05
-1.98494425407258e-05
-5.01085585449157e-05
-1.37139997990712e-05
-9.83372863072666e-06
-2.70732743644703e-05
-1.92753127220136e-05
-5.47814883213537e-05
-4.35312523038411e-05
-8.38471573605501e-05
-4.4258091594635e-05
1.06060671784229e-06
-3.37515389996216e-05
-1.93078389794727e-05
-4.80456408902704e-05
-3.592893651993e-05
-2.27754314765441e-05
-3.2872209421318e-05
-2.90655894907151e-05
6.55765828769818e-07
-1.6154638887098e-05
-2.88256878626589e-05
-4.57340910541197e-05
-2.32405050723213e-05
-3.93368267455551e-05
-3.09967895090579e-05
-2.50093845996507e-05
-1.69270391526308e-05
-2.84350725436425e-05
-1.45989313155363e-05
-4.58207884321005e-05
-5.10857491193524e-05
-3.32251752733256e-05
-4.02114631448557e-05
-3.46799128929677e-05
-1.33274629323388e-05
-3.91824393076638e-05
-4.77863801543032e-05
-2.70928335470798e-05
-6.7787360735741e-05
-2.90644218278832e-05
-5.09446294129825e-05
-1.95600586110754e-05
-2.73299220548464e-05
-8.85029653634127e-06
1.09615020601964e-05
-3.7456592990441e-05
-4.86468591006542e-05
-2.56030822140638e-05
-6.35431475746131e-06
-2.86185855003096e-05
-2.67987736963823e-06
-3.50347672235462e-05
-1.70487033119976e-05
-3.55295612455615e-05
-2.6287666221822e-05
-3.46605554098015e-05
-3.07606336954056e-05
-2.95345763313172e-05
-1.98293518955006e-05
-1.75261792755279e-05
-4.06485935244628e-05
-1.7296884911475e-05
-2.93606217849387e-05
-1.58974814705138e-05
-3.72858233300244e-05
-3.14505866394823e-05
-6.60488297110515e-05
-1.39564020779236e-05
-3.29388299138337e-05
-3.90140611229507e-05
-5.66831029763097e-05
-1.77984350298363e-05
-2.7622627820258e-05
-1.61168679791612e-05
-4.45532431720803e-05
-2.32789012872565e-05
-3.45478224729103e-05
1.86680833015905e-05
-4.06473591379561e-05
-1.72776001745198e-05
-2.42859414271356e-06
-2.11896089297374e-05
-3.08170698963845e-05
-1.45573652367764e-05
-2.45491545108266e-05
-4.42189710869651e-05
-3.18518634854428e-05
-1.60269069780104e-05
-2.93140822079889e-05
-3.49226035244064e-05
-3.79136894244453e-05
-1.62587156077156e-05
-2.79689241979771e-05
-5.54969854834485e-05
-2.57052387716308e-05
-3.65377812406518e-05
-5.96948744199252e-05
-4.8612690285948e-05
-3.16692576570954e-05
1.17466840809688e-05
-5.8212010792582e-05
-4.57089795477125e-05
-5.13178247832464e-05
-3.33040663012499e-06
-6.00843709746784e-05
-4.67283099675279e-05
-4.21754160017324e-05
-5.48048853904532e-05
-1.31642865016e-05
-1.73445507596174e-05
-2.88666247907403e-05
-1.58788530816701e-05
-1.60756397755835e-05
-3.52483869644539e-05
-2.20891756612984e-05
-5.43870750968272e-05
-5.36380240536079e-05
-4.44354266784082e-05
-2.82802888863473e-05
-1.44632658361151e-05
-7.87095335481024e-06
-4.65886134114775e-05
-1.94320090345427e-05
-1.12150177408404e-05
-4.0561940598572e-05
-3.92227191072983e-05
-2.89208282662858e-05
-2.45238675320054e-05
-4.96474688146537e-05
-2.25182101153886e-05
-4.7274542084529e-05
-1.02731147581298e-05
-1.94070682328291e-05
-2.55837039876259e-05
-3.66620019544739e-05
-3.60353813676854e-05
-2.92704631041935e-05
-2.19818772736292e-05
-5.56143271808192e-05
-3.43530449003757e-05
-1.91873818058475e-05
-2.04426106761913e-05
-3.29017469231343e-05
-2.29552862709219e-06
-1.49318245547849e-05
-4.28659560134728e-05
-2.66239768614741e-05
-1.17647281095978e-05
-1.87609339954025e-05
-9.74133894189285e-06
-4.95867674471651e-05
-4.39407338208013e-05
-5.77297698828276e-06
-2.80176229861521e-05
-2.31479327125784e-05
-5.55626996148835e-05
-6.90170126531725e-05
-2.5921985446429e-05
-3.93179040930108e-05
-4.45967477423176e-05
-2.73445535721997e-05
-4.85338747822248e-05
-2.95034423263063e-05
-3.11880344828446e-05
4.28572195054538e-06
-4.70936509171486e-05
-2.65755488595293e-05
-2.2000722605906e-05
-3.95548755318494e-05
-7.76345204120604e-06
-3.72396572840917e-05
-1.45417651673849e-05
-2.96984138256838e-05
-3.85840998788373e-05
-1.78138759258629e-05
-1.53691161902532e-05
-4.48673842688807e-05
-5.29946097187783e-06
-5.00564404750383e-05
-3.9174349357392e-05
-6.48089999995113e-05
-2.14350313171053e-05
-7.13559949157479e-05
-3.37446676051599e-05
-4.16021214328576e-05
-3.23305232515613e-05
-2.12278246750213e-05
-3.19420539689916e-05
-7.51447023586953e-06
-1.30817625171277e-05
-4.06873557853731e-05
-2.71072104034727e-05
-1.58800123001799e-05
-5.21520553689486e-05
-4.99389200962104e-05
-1.72919471724534e-05
-3.77165983074694e-05
-5.4918575652251e-05
-2.45679232376828e-05
-8.05928843512259e-06
-2.98714048937015e-05
-1.15336701311416e-05
-1.73893584936571e-05
-2.91840041565923e-05
-3.48399338092181e-05
-4.09728951653152e-05
-5.1308819505258e-05
-7.88822067200326e-06
-4.4032822762023e-05
-5.82275759071993e-05
-2.12680159790939e-05
-3.72008017997431e-05
-4.98714379162287e-05
-4.80511613958996e-05
-2.26525450511734e-05
-2.21683096485723e-05
-3.33793217705697e-05
-2.51174751646793e-05
-1.85241441783874e-05
-2.26868425294697e-05
-4.17860775131854e-05
-2.15293325459477e-05
-4.60199262855217e-05
-2.76355637344409e-05
-1.6460302248583e-05
-4.453851270362e-05
-3.27928433687115e-06
-2.36301997470233e-05
-6.65359220059184e-05
7.47691205859302e-06
-2.10079149896928e-05
-1.76468363910238e-05
-2.72902114344205e-05
-4.23078651347922e-05
-2.34025906823494e-05
-1.08451494577037e-05
-5.92744050564771e-05
-3.26203626501441e-05
-1.46265520591711e-05
-4.33988024224131e-06
-2.7015815367589e-05
-2.22011183485872e-05
-4.3066012504178e-05
-6.51815883573194e-05
-4.16482123075886e-05
1.46556603529611e-05
-2.40003977506221e-05
-6.59222712393112e-06
-4.8134303358866e-05
-2.72558800590183e-05
-2.91586365181614e-05
-2.48190775129367e-05
-2.0963205264962e-05
-9.69153649184891e-06
-3.07994811777937e-05
-3.47646021897092e-05
-3.33289063546046e-05
-5.72630028735956e-05
-4.8686574063911e-05
-2.24529414614898e-05
-4.64616251421814e-05
-2.67501175189381e-05
-1.31312408713259e-05
-3.57207581144573e-05
-4.88234639392951e-05
-2.88154437493312e-05
-3.05974707346179e-05
-4.68121894960172e-05
-2.88883305137106e-05
-4.33241811731105e-06
-2.59683854351254e-05
-2.70591086405268e-05
-2.03424484409931e-05
-3.02884023631201e-05
-5.67646360378786e-06
-5.41098086350159e-05
-3.29992311819486e-05
-2.89644871139844e-05
-5.99111136342287e-06
-3.18357428378061e-05
-4.9427996568078e-05
-3.16696283470686e-05
-3.6284638034938e-05
-2.42214883887962e-05
-3.75955256565441e-05
-2.74750684478862e-05
1.05978459659391e-05
-3.00981793721949e-05
-2.51439900704297e-05
-4.1630984688631e-06
-3.04501330811262e-05
-5.35198004445817e-05
-4.40469845262315e-06
-3.19523839772772e-05
-1.7424776985972e-05
-4.57200425276059e-05
-3.37302402728279e-05
-4.52390048515932e-05
-3.97976370870663e-05
-5.62885829149502e-05
-2.57728808663986e-05
-2.2676403762106e-05
-6.82478864177773e-06
-3.58430330076278e-05
-4.41316214308393e-05
-3.00611510453483e-05
-2.92246158743633e-05
-6.10007576488487e-05
-3.66241654274408e-05
-4.98627945280546e-05
-2.40923247659547e-05
-3.56463406053303e-05
-1.51899918337617e-05
-3.04256263329192e-05
-8.82890389603304e-06
-4.41319591122647e-05
-3.91041899450426e-05
-1.05611930324955e-05
-9.50334740804576e-06
-9.0027712529701e-06
1.49649934977911e-06
-3.17158235233451e-05
-4.55395216829342e-05
-3.91770899446148e-05
-4.42093308114429e-07
-3.87532939155159e-05
-3.20222298586196e-05
-2.74449852542458e-05
-1.71839123406982e-05
-9.84402137759169e-06
-5.28274116147985e-05
-3.73091351768857e-05
-5.72091906612238e-05
-5.83367824452209e-05
-3.98009365319457e-05
-3.33025562706212e-05
-5.66923136573299e-05
-1.79707572209712e-05
-2.40922217955549e-05
-4.90603386684e-06
6.53633845289641e-06
-3.55152359914707e-05
-3.26313723433152e-05
-2.31900658177218e-05
-3.45589604872572e-05
-5.70809252155356e-05
-3.1809752637496e-05
-3.42247794045171e-05
-5.53875760232491e-05
-2.41170810656343e-05
-2.34966312254189e-05
-7.22842176158038e-05
-2.64553953414222e-05
-6.14198896371917e-05
-3.94992924971225e-05
-1.91280994187296e-05
-3.5080829954941e-05
-4.91029480197835e-05
-9.04074524739559e-06
-6.4355276168279e-05
-1.84833173058762e-05
-4.96032223958239e-05
-2.83045696000049e-05
-2.24648798773262e-05
-3.18767449106592e-05
-7.85712196983286e-06
-1.99404393447215e-05
-1.49024208258567e-05
-4.91932761523872e-05
-2.4860543930908e-05
-3.95021610421223e-05
-5.87510435306187e-05
-1.72835418387678e-05
-2.68863458232225e-05
-1.0117181716938e-05
-5.31667328278866e-05
-3.79254046612566e-05
-3.17546432206956e-05
-6.46424780888858e-05
-5.98670172644051e-05
-4.79459481005991e-06
-4.23326338554735e-05
-4.08727197449625e-05
-3.95200219123464e-05
2.06745363851563e-05
-3.76365462143154e-05
-2.63435661344561e-05
-4.39383119002133e-05
-3.7449902387107e-05
-5.72646076977231e-05
-2.35570219927849e-05
-1.41262305921391e-05
-1.36218536459587e-05
-1.36507520119589e-05
-1.13203957794993e-05
-3.44674562884637e-05
-1.91389768745344e-05
-2.13235348601049e-05
-2.61883984625997e-05
-1.80509285486374e-05
-8.19680013498718e-06
-3.33765083583239e-05
-4.90707962661347e-05
-2.95625414440468e-05
-4.65607040058847e-05
-3.56354308159988e-05
-1.33459049237455e-05
-5.87166927603897e-05
-4.57028839242803e-05
-3.19405121210668e-05
-3.93517360391268e-05
-4.88766938606726e-05
-4.99148043243238e-05
-4.55704692267541e-05
-3.83830905777003e-05
-4.06187719146416e-05
-3.78579382016589e-05
-1.71086745574468e-05
-1.87498271057319e-05
-3.90279453020471e-05
-3.28166151707736e-05
-2.05511001063415e-05
-4.74279766615504e-05
-4.95229077606657e-05
-1.97677120534571e-05
-3.07244390084506e-05
-1.20746917023735e-05
-3.22180544115491e-05
-1.28103910600607e-05
-2.270544266292e-05
-3.64745526981903e-05
5.30722669143163e-06
-5.25123954410238e-05
-2.37155462861647e-05
-3.417215821544e-05
-2.75749947460789e-05
-3.10572428945603e-05
-1.49436069836507e-05
-1.47821645264231e-05
-1.91473337266504e-05
-1.9726155625136e-05
-3.38292503939612e-05
-6.33691719273268e-05
5.93874588116405e-07
-4.61594975004019e-05
-9.94779581285655e-06
-3.85857985416756e-05
-2.63710800074262e-05
-4.58583146359486e-05
-3.51069298063612e-05
-5.77682564039111e-05
-3.48438351150559e-05
-3.71280904956199e-05
-2.94612251217333e-05
-2.34850360551402e-05
-2.91800975955977e-05
-3.24830297238936e-05
-1.79526420977895e-05
-2.69885219564089e-05
-5.49132515493719e-05
-3.6907676943727e-05
-5.1148202753672e-05
-3.32208974844726e-05
1.0046244915803e-05
-1.27175483702775e-05
-1.38816207861291e-05
1.86011127792308e-05
-1.72474073760673e-05
-1.29410011167608e-05
7.5303579531227e-06
-3.43275450506712e-05
-4.68823731190316e-05
-3.16777428320834e-05
-3.52642074451433e-05
-4.07452751011623e-05
3.35454558876725e-06
-4.90776368349622e-05
-3.51073905966689e-05
-3.98440150948608e-05
-2.06553595476774e-05
-2.42224620643227e-05
-8.93245197960116e-06
1.4287038468897e-05
-5.78466110590515e-05
-2.25786558759282e-05
-4.87790328460887e-05
-3.60119530587936e-05
-2.69902058508666e-05
-5.20899977271169e-05
-4.14708088350553e-05
-1.83290594690118e-05
-1.35217502618548e-05
-4.75728560898679e-05
-3.87628967968792e-05
-3.8375510228795e-05
-3.03114754560969e-05
-4.84289148159594e-05
-2.35368884122508e-05
-8.61059677521202e-06
-2.33930117448585e-05
-7.12527741319204e-05
-6.01772119416574e-05
-5.59634179469465e-05
3.01160617027351e-06
-3.02043325091358e-05
-3.07058248205712e-05
-2.16355870244817e-05
-2.24185073950375e-05
-2.43978097351928e-05
-5.57956783761449e-05
-1.8708337856635e-05
2.0762217755838e-05
-3.46890121056346e-05
-1.99000320909933e-05
-1.96369578029192e-05
-1.59419855572038e-05
-3.20071788471433e-05
-2.22423073384297e-05
-3.44712351289354e-05
1.85233440680032e-05
-4.34903342735576e-05
-4.17113528583239e-05
-2.51759332033321e-05
-1.01156828040473e-05
-5.14204139912038e-05
-1.37810783946923e-05
-3.79143935015255e-05
-1.455216640776e-05
-2.57098543774864e-05
-2.34056895342911e-05
-1.23773172650653e-05
-1.81166534972624e-05
-3.37102433985048e-05
-3.57870274374663e-05
-3.85826492924278e-05
-2.50797948823485e-05
-4.72666984368161e-05
-4.85827849466618e-05
-3.41245878366697e-05
-4.17567268477471e-06
-2.22751515063955e-05
-1.27996714433709e-05
-3.39610498105591e-05
-1.50990034742899e-05
-5.19131521902571e-05
-2.47535306751277e-05
-1.96533237451443e-05
-2.21463526977615e-05
4.28575117527586e-07
-3.07121278494836e-05
-2.82168293096046e-05
-7.42483192826615e-07
-2.88820321587519e-05
-2.26730969976e-05
-3.86729029515846e-05
-2.76517402841695e-05
-4.35778533264137e-05
-2.79444362612658e-05
-5.40240914411109e-05
-4.1987411684554e-06
-3.04716243420984e-05
-2.24261394693873e-05
-4.81438457877528e-05
-5.22257562416356e-05
-2.31532287853474e-05
-4.85814088141444e-05
-3.73630464058812e-05
-2.8955412120274e-05
-3.710692271208e-05
-3.37940063913389e-05
-1.27873240015278e-05
-4.72767907527938e-06
-3.70708600677134e-05
-5.5830017758196e-05
-2.7956637676722e-05
-3.13610589228992e-05
-3.11682747237357e-05
-2.51523440020075e-05
-3.08847004526691e-05
-3.79824459051816e-05
-4.37120565685555e-05
-2.5841889179955e-05
-5.61551193905749e-05
-3.87265151136359e-05
-5.25690785780527e-05
-5.21448691924537e-05
-1.85407105853042e-05
-5.27605338284211e-05
-3.9915211711427e-05
-3.36277770042511e-05
-2.81768956515056e-05
-3.43449765660473e-06
-1.78765646148438e-05
-2.2244742412799e-05
-3.21639048283661e-05
3.58404562359779e-06
-3.02660956751148e-05
-4.49184461804305e-05
-1.78552183084362e-05
1.51499731296062e-05
-3.90609012170642e-05
-5.39876011444586e-05
-9.80702023288729e-06
-5.50951209464334e-06
-4.77084694715499e-05
-6.12765726795346e-06
-2.72201385988741e-05
-5.14357173306993e-05
-3.65192258969688e-05
-2.65174051804168e-05
-1.44470079479949e-05
-2.52459622638693e-05
-1.9439147857962e-05
-5.21055844405885e-05
-3.17120417671936e-05
-2.58811679582698e-05
-5.0988225122981e-05
-3.35198694356369e-06
-3.88612651052866e-05
-6.0527147653758e-05
-5.2280923794691e-05
-9.18357720748473e-06
-3.82082570694741e-05
-3.49034593926977e-05
-6.08190326983047e-05
-4.25392507194954e-05
-6.52203873869556e-06
-4.79618852378749e-05
-3.95331032333754e-05
-2.11725710625473e-05
-3.78549272303958e-05
-4.48839494043015e-05
-2.99519504872943e-05
-2.82456017559497e-05
-2.19678292443964e-05
8.9369244403126e-06
-4.8428793928277e-05
-3.95043830956365e-05
-1.2724514838159e-05
-6.01535209825351e-05
-6.12619599710594e-06
-4.06879765645312e-05
-7.50435856843489e-05
-4.91122167647962e-05
-3.72119356519529e-05
-2.53374400643899e-05
-1.99250138940533e-05
-3.66711969838611e-07
8.56369640760949e-06
8.36386163426262e-07
-5.21164490436198e-06
-3.28363921197048e-05
-3.29807515507559e-05
-2.36880944905364e-05
-4.83477778706548e-05
-1.52204654182808e-05
-2.57619958672743e-05
-3.10580204476159e-05
-5.80732915456074e-05
-3.39598271249729e-05
-3.6297620619113e-05
-2.2913970628656e-05
-1.17955796184555e-05
-3.68077208870404e-05
-2.28677969489684e-05
-3.10311426716046e-05
-4.85370097452204e-05
-2.60806929774128e-05
-6.38551959564964e-05
-5.26401049485881e-05
-5.00336051383947e-05
-3.40386094477398e-05
-1.72223202353257e-05
-4.1754580028855e-05
-4.64120044112257e-05
-4.21915370749715e-05
-3.62994343890824e-05
-5.05348977437664e-05
-5.99217329371349e-08
-2.74086525115478e-05
-4.6559129590189e-05
-3.40730995144478e-05
-3.13438615616247e-05
-3.11655803919719e-05
-3.98568569619773e-05
-4.82979704746715e-05
2.62462538591727e-06
-2.03297094068721e-05
-2.90323290609434e-05
-1.42077006925403e-05
-2.6851892365897e-05
-2.69741414338981e-05
-1.72909227835437e-05
-2.51558019844892e-05
-1.87979997529857e-05
-3.21748176355126e-05
1.23001406895157e-05
-3.96829434195109e-05
-1.42521610180965e-05
-4.58807773308546e-05
-2.48486242836126e-05
-3.81152937183521e-05
-3.50353197180516e-05
-3.21381906699753e-05
-6.59854091479349e-06
-3.23803807033486e-05
-2.06908627539056e-05
-2.94263546233414e-05
-1.09470290817993e-05
-3.97319358909642e-05
-2.90327386898325e-05
-2.80292216785e-05
-3.46464179577343e-05
-1.84608160853988e-05
-4.01185877164195e-05
-3.53798734317305e-05
-1.08617248123823e-05
-5.46402864513293e-05
-6.13809742438513e-05
-4.32707437005776e-05
-2.40363946052336e-06
-3.47596019761564e-05
-8.91776813101049e-06
-1.49345783299098e-05
-3.60024381706949e-05
-2.38418450599774e-05
-4.05011447553235e-05
1.2691260264443e-05
-3.93664809079256e-05
-1.03436673803384e-05
-3.08498674021273e-05
-1.57063603805413e-05
-1.6437223581886e-05
-3.38762521322488e-05
-2.4045262138906e-05
-1.70025429452866e-05
-3.82146851148235e-05
-3.59340240644836e-05
-3.49590817036324e-05
-2.8987592680304e-05
-1.95662341607993e-05
-2.86410659447175e-05
-2.12841571986538e-05
-2.02181266702388e-05
-3.11200542887729e-05
-1.50024325464125e-05
-5.55096007361921e-05
-2.63275764534197e-05
-1.09255401513542e-05
-6.38519685244776e-06
-3.71670135029974e-05
-4.51836789522205e-05
-1.52732310124495e-05
-1.63106853900444e-05
-5.06045309609091e-05
-7.87993441979379e-06
-2.69462212608172e-05
-2.19808517291173e-05
-5.05090031508255e-05
-2.63969042509859e-05
-2.83854157681436e-05
-3.70423582558986e-05
-5.73005433492385e-05
-3.57694916238161e-05
-3.81768271563129e-05
-3.46109820296076e-05
-2.25700685852551e-05
-9.03338882116197e-06
-1.51727317779917e-05
-1.28734916028542e-05
-1.8909161561606e-05
-2.13244709514827e-05
-5.90390279022889e-05
5.76167399645334e-06
-1.79241089798513e-05
-6.34536230490016e-05
-1.72685645030682e-05
-3.83367574703861e-05
-2.52104532850871e-05
-2.16996140160558e-05
-4.72373886174272e-05
-1.49660053295458e-05
-3.96525040809248e-07
-2.39957791442188e-05
-2.94630568209448e-05
-4.63951337336148e-05
-2.92772576910636e-05
-2.0076457985757e-05
-4.95043369045667e-05
-2.1868504261552e-05
1.33335926557473e-05
-4.16310749965062e-05
-4.66700263148224e-05
1.28026629872351e-05
-4.49295675156785e-05
-3.44464153527135e-05
-3.28673398922108e-05
-9.660386960724e-06
-2.83587203994592e-05
-6.23839168219873e-05
-5.6705673235219e-05
-2.68091113093442e-05
-1.09299588951943e-05
-3.84564883189958e-05
-3.72379891465303e-05
-1.98400991922849e-05
-2.12801875227116e-05
-2.48868602925415e-05
1.65362041038928e-06
-9.52972833204002e-06
-3.27760495070862e-05
-8.96406104202686e-06
-2.5738772147748e-05
-1.66495664597304e-05
-2.03118684163362e-05
-5.10667142033879e-05
-1.11695418209041e-05
-1.2471039299455e-06
-4.44178645438478e-05
-1.17836078801994e-05
-3.39854346176288e-05
1.83422039177125e-05
-4.81687715260546e-05
-4.85368305050347e-05
-8.17996239529031e-06
-4.02524392552228e-05
-6.78219131691013e-05
-3.45947205401259e-05
-2.14427564696298e-05
-3.07672084136716e-05
9.00651489346384e-06
-4.20432033867554e-05
-2.68849336698013e-05
-1.73251386228421e-05
-6.41742100719349e-05
-4.32928434213215e-05
-1.8881400228422e-05
-4.72913951250591e-05
-3.82505364993692e-05
-5.85804782975611e-05
-6.65450334781507e-06
-2.60782357718576e-05
-7.02366662462346e-06
-2.38806908795462e-05
-4.04689049689638e-05
-1.88499083236062e-05
-2.39515784303761e-05
-3.08696585397614e-05
-5.2372562014765e-06
-1.42781192645547e-05
-3.15556854076848e-05
-4.00435607623554e-05
-3.04257863581927e-05
-1.52004583077067e-05
-1.20733212632076e-05
-2.58949646264041e-05
-5.0153213536615e-05
-1.15211752937937e-05
-2.05139637247948e-05
-5.03234455526979e-05
-4.40491437274443e-05
-4.92727516700198e-05
-4.70181794385269e-05
-4.31012498852848e-05
-4.90558168837199e-05
-2.7732717626009e-05
-4.97836334976123e-05
-2.65427803080417e-05
-2.95207978635107e-05
-1.36476041948688e-05
-4.53337251645242e-05
-6.61212029927215e-05
-8.53647011997756e-06
-2.81031033169055e-05
-1.2378846532166e-05
-2.76608796298943e-05
-3.88743334097771e-05
-4.07926666325267e-05
-3.62631774857323e-05
-4.32338926642844e-05
-9.38750378862534e-06
-5.49567742851507e-05
-3.44846473246776e-06
-3.13271857029871e-05
-2.94589341432371e-05
-3.27763323431582e-05
-1.90706258686022e-05
-6.71526149474862e-05
-3.5379360005068e-05
-1.91193632124106e-05
-2.72002609370943e-05
-4.49351689355985e-05
-4.47413809634745e-05
-2.40656069830509e-05
-6.31355122193644e-05
-1.38618173463852e-05
-3.41976065110225e-05
-2.90563712126432e-05
-1.10096619259021e-05
-2.67295810144379e-05
-2.61831383283771e-05
-2.31837919969206e-05
-3.30354275636399e-05
-1.38433517574901e-05
-8.7209675760115e-06
-5.68980246561204e-05
-1.32709394402634e-05
-4.44702586045487e-05
-1.21889327175176e-05
3.88723099591638e-07
-4.47906017352544e-05
-3.96890173328808e-05
-2.92327075136625e-05
-3.66853509476391e-05
-2.8163621831096e-06
1.7254444399314e-05
-5.94695919709929e-05
-6.07958594494217e-05
-3.15706661786846e-05
-6.35381765072263e-05
5.07330406518607e-06
-5.18084863634205e-05
-1.80712793607875e-05
-4.3130024667952e-05
-4.72418740989082e-05
1.37278620306772e-05
-2.90519076038761e-05
-2.75719713766917e-05
-4.1119167145474e-05
-1.71575321806601e-05
4.6466960793527e-06
3.50331563401026e-05
-1.75248430109243e-05
-8.19251758867832e-06
-5.23772718427563e-05
-4.63516840640062e-05
8.0427516324248e-08
-4.02442729809765e-05
-6.89197743537025e-06
-2.35087508805034e-05
-2.20977396751812e-05
-3.79031359898118e-05
-3.5580488833229e-05
-3.3503872082043e-05
-1.19679887096889e-05
-5.12031660535331e-05
-4.75254567032281e-05
-5.18468585454659e-05
-2.56817883364483e-05
-1.81384952129758e-05
-4.13330250887423e-05
-5.44242599457831e-05
-3.30388921235334e-05
-2.72195652653324e-05
-4.82164518986017e-05
-3.27801637951195e-05
-4.08366877983513e-05
-2.71734745160505e-05
-3.84659943454142e-05
-5.59990307049408e-06
-2.54385712648558e-05
-4.7391783698216e-05
-3.0658999537967e-05
-2.90302565055733e-05
-4.91529695031013e-05
-4.26054554904054e-05
-1.06553619384912e-05
-1.64897584467741e-05
-3.75896754289727e-05
-2.84169990693854e-05
-5.01306808962068e-05
-4.76185318234841e-05
-3.95483261546416e-05
-4.81860204408719e-05
-2.62841557890948e-05
5.36242802042346e-06
-3.50124493262299e-05
7.28740484451676e-06
-4.03117682006679e-05
-4.58068645780068e-05
-9.21152028016706e-06
-1.49386394434189e-05
-2.35724098609547e-05
-4.2003092488344e-05
-3.06028268757881e-05
-3.27642265888323e-05
-1.91709506607324e-05
-8.53961910697522e-06
-2.7601847266659e-05
-5.26211622018105e-05
-1.20251839187105e-05
-2.18036404091707e-05
-3.43067991920091e-05
-5.05912985905011e-05
-4.7445324002452e-05
-2.19584729129278e-05
-4.00466485250364e-05
-3.23131964000293e-06
-4.87186093659197e-05
-3.34931839771903e-05
-3.8202278039722e-05
-4.813855987803e-05
-1.44161281227045e-05
-1.86034497180208e-05
-3.65296411092421e-05
-2.18104290379276e-05
-3.60522239904729e-05
-3.24258905264218e-05
-4.72759947762076e-06
-2.08453377684505e-05
-2.40359954383564e-05
7.25685083934561e-06
-5.12123219667908e-05
-2.01952827172898e-05
-3.46797183095205e-05
-5.03757688767885e-05
-3.53990766026881e-05
-3.47592312370123e-05
-2.98570310437368e-05
-5.26264460788543e-05
-1.90862084158228e-05
-2.70318576004155e-05
-6.34547799404432e-05
-3.31237370076049e-05
-1.77060618779187e-05
-3.85780232631348e-05
-1.64618031476435e-05
-7.75583579332466e-06
-4.5372816852189e-05
-4.01454881537022e-05
-5.74032834904947e-05
-2.10903658634587e-05
-2.10107871621039e-05
-2.84261108807958e-05
-2.9168672425217e-05
-7.71440234190728e-05
-2.63111648259835e-05
-5.69264511003602e-05
-3.7182931946601e-05
-1.34767898051761e-05
-5.94808733336501e-05
-6.65551698922587e-05
-9.2333016233992e-06
-2.25336760638206e-05
-2.85803661812851e-05
-3.23895406562879e-05
-3.42441934428756e-05
-3.84996032012708e-05
-1.84853430332024e-05
-3.16027491904162e-05
-2.7398075182899e-05
-2.5151806252e-05
-2.19728219291266e-05
-1.91142140579674e-05
-4.24605232735425e-05
-6.79761150190869e-05
-3.53229646213152e-05
-4.84776451104064e-05
-1.37792608500656e-05
-2.7600935151971e-05
-1.82607443482964e-05
-1.02507895944805e-05
-4.41908021888973e-06
-5.44571205086557e-05
-5.64792264510266e-05
-3.86048207232486e-05
-3.47146913875933e-05
-3.5060297470901e-05
-4.59857642757619e-05
-3.79111094536166e-05
-9.73734563423457e-06
-1.79191269953551e-05
-2.78741412506207e-05
-4.01689117690441e-05
-3.36136556016104e-05
-4.88181189091967e-05
-3.07686310897212e-05
-3.69104346071797e-06
-7.10278632887859e-05
-4.12207906175991e-05
-2.17665823738866e-05
-1.98539934109192e-05
-2.27851355800009e-05
-5.33485784882126e-05
-2.98838360819886e-05
-2.31993394498997e-05
-1.79663425741673e-05
-6.93916545166e-05
-2.73109859727527e-06
-2.16758319493154e-06
-3.00094577078829e-05
-1.01328958608194e-05
-3.00464920662602e-05
-4.5795314462366e-06
-4.54840953732286e-05
-2.44098950793035e-05
-4.77058989688068e-05
-1.63304620156167e-05
-2.6766580065128e-05
-2.76092107447249e-05
-2.1822093034247e-05
-4.14026073759749e-05
-2.83952700921715e-05
1.68704472943367e-05
-6.22687515014827e-05
-5.20886858011868e-05
-2.47064703452554e-05
-1.8717000228045e-05
-4.03701827199156e-05
-1.74766059462964e-05
-1.6552770239794e-05
-3.12552659018499e-05
-3.56844121557933e-05
-1.2635967624775e-05
-2.45980337147301e-05
-3.85458205414122e-05
-2.24099942248934e-05
-4.31361389511658e-05
-4.72043656023623e-05
-3.3067652030452e-05
-2.07118445432545e-06
-5.28082808054693e-05
-2.15730896900841e-05
-1.9215107009123e-05
-3.01415443892908e-05
-3.23207381642197e-05
-3.2875035281208e-05
-1.36053597245044e-05
-2.73532481125963e-05
-3.31547830386916e-05
-5.61194022916418e-05
-4.58721886708185e-05
-3.8229825777938e-05
-4.5632656524889e-05
-5.80196451887666e-06
-4.2378014682149e-05
-3.81319018723271e-05
-2.45353520190014e-05
-2.62477336659659e-05
-4.02599742375636e-05
-4.46267119258869e-05
-4.44355022633165e-06
-1.06652170575848e-05
-1.60999652308224e-05
-4.69330265917725e-05
-3.8145764164406e-05
-3.58572124348527e-05
-1.15192228223431e-05
-1.87375285975672e-05
-1.59460624169094e-05
-3.3616386358607e-05
-4.81501504890436e-05
3.01814715532153e-05
-3.71341826411376e-05
-4.84185145430659e-05
-7.76550813083678e-06
-7.59562509824295e-05
-4.06692636363662e-05
-7.15766464844424e-05
-3.65750635145014e-05
-3.38018909116476e-06
-5.38980102566067e-06
1.43028770204299e-05
-4.07956744095668e-05
-3.3589418136719e-05
4.48469981069465e-06
-3.33071854508434e-05
-4.38664064407006e-05
-2.30205286069478e-05
-3.52728040258626e-06
-3.69302753062908e-05
-4.47225787157993e-05
-1.41552644847237e-05
-2.0924015300934e-05
-8.62742424422846e-06
-2.78254486039392e-05
-2.55000473027334e-05
-3.16901415716552e-05
-2.67683919820608e-05
-2.53209013647292e-05
-3.38979234471576e-05
-2.83393606686953e-05
-3.08779715409634e-05
-1.82552986199598e-05
-5.98760725694597e-05
-8.5031208419946e-06
-3.68506292487335e-05
-1.45143376599663e-05
-6.24061642674635e-05
-3.99130060304078e-05
-2.54022524851509e-05
-2.48962548354227e-05
-6.10100613274296e-05
-1.19258041431561e-05
-1.83139626109137e-05
-1.79443870182712e-05
-3.47923569030381e-05
-1.78879075455715e-05
-3.30043630708534e-05
-3.6244091274342e-05
-3.01072812218138e-05
-4.0279639987056e-05
-6.82290957780194e-06
-3.44768510250997e-05
-3.38810531747691e-05
-2.97337366596464e-05
-1.88895859995429e-05
-3.88621239515854e-05
-2.34868639682641e-05
-3.40469672307974e-05
-6.44898961556225e-05
-6.29505407161267e-05
-1.30997715179941e-05
-1.84003718543195e-05
-2.44142410815669e-05
-1.04850645978238e-05
-2.61662818265011e-05
1.0900802267285e-06
-5.463897553798e-06
-2.68290674690095e-05
-3.6311552615182e-05
-2.96955000036407e-05
-1.78629457678483e-05
-1.96265242656693e-05
-3.94039775882926e-05
-2.79500929837604e-05
-3.28854267833757e-05
9.33054694750535e-07
4.995647397162e-07
-4.24175469913405e-05
-5.09003011700959e-05
-2.97525999397784e-05
-3.49824283905026e-05
-5.37625633560511e-05
-5.29152668563492e-05
-2.27417227764867e-05
-3.50050419260446e-05
-9.93968190851779e-06
-3.99150175331242e-05
-8.98484274605579e-06
-1.56796336932932e-06
-3.09067330012362e-05
-4.62744223323045e-05
-5.37803380100778e-05
-3.8667703548739e-06
-6.81781771935113e-05
-5.66042022224555e-05
-2.2199833194021e-05
-5.09194360244092e-05
-4.27660556720261e-05
-1.32007011635378e-05
-4.29879916789572e-05
-3.9495961604337e-05
8.8527225303565e-06
3.29571122908086e-06
-3.62348696348046e-05
-4.99133712901031e-05
-2.61964477455222e-05
-6.15211359453881e-05
-3.18598649278326e-05
-4.43152808214634e-05
-1.3975074451281e-05
-1.61495892332664e-05
-3.8313635321184e-05
-2.85506087491738e-05
-3.51469166507109e-05
-1.99731945827115e-05
-4.09114067747567e-05
-1.8011077362895e-05
-2.72802510418695e-05
1.25367225393889e-05
-1.8756430140943e-05
-9.05575872216111e-06
-4.6905777557799e-05
-3.92930196545619e-05
-7.74769641843933e-06
-3.36486425797261e-05
-3.33387363633716e-05
-5.1202051074995e-05
-1.46581487453307e-05
-5.94765824355664e-05
-4.48333338568083e-05
-3.72409281423062e-05
-2.4707814335619e-05
-1.93115537847911e-05
-3.89021461418948e-05
-7.43872754801352e-06
-3.69974725406813e-05
-4.26252808685808e-05
-9.64851510212841e-06
-1.6052943688892e-05
-3.29023855578876e-05
-1.2402362767118e-05
-2.49484149986828e-05
-4.28640777856619e-05
-3.51525736857154e-05
-2.42161897046078e-05
-2.45864013201263e-05
-2.78964837040638e-05
-5.18073890032771e-05
-3.11356628573709e-05
-3.00564989487834e-05
-1.96315298729981e-05
-5.41870199285157e-05
-3.18498995784475e-05
-3.92779273783961e-05
-2.84770655959119e-05
-3.5594920825215e-05
-2.88472429769798e-05
-5.5599522939489e-05
-6.69754596422345e-06
-5.67026135958944e-05
-2.34685776396347e-05
-3.84441111773223e-05
-2.64092565893701e-05
-5.17502839078364e-05
-4.41534511860644e-05
-1.86255941236542e-05
-2.32618424726202e-05
-3.24869465494829e-05
-6.18407132666286e-05
-1.56072862300695e-06
-3.88934495298926e-05
-1.77456692361994e-05
-2.30682186099234e-05
-1.35788700483676e-05
-1.98617194968352e-05
1.28528670187811e-06
-1.47460482223335e-05
-3.68340664100834e-05
-4.77646125047176e-05
-5.20691691077542e-05
-6.141074257098e-05
-4.21450076932515e-05
-2.17395438186885e-05
-3.87920060188196e-05
-3.0010379974467e-05
-4.59102911069051e-05
-1.05225296781486e-05
-4.00200765771054e-05
-3.53360386280641e-05
-7.25667873737476e-05
-7.01839576126697e-06
-9.54164059738301e-06
-3.40136839693081e-06
-3.56627254532082e-05
-1.71230828547124e-05
1.08373079770793e-05
-4.61522386531838e-05
-7.21029851564019e-06
-3.56777764100495e-05
-2.26336737022205e-05
-3.76658696659437e-05
2.4027554227082e-06
-3.6410660670411e-05
-5.63561889610511e-05
-2.58221172474969e-05
-5.19043092341938e-05
-1.10634523261927e-05
-3.24451678147075e-05
-5.37465520200436e-05
-5.80523266388861e-06
-6.91783886733611e-05
-2.0934523442376e-05
-4.04888695468296e-05
-3.40143457277706e-05
-2.57191600897513e-05
-2.2446293470417e-05
-1.49293324447907e-05
-4.56211974407946e-05
-5.38774388183274e-05
-1.29901873571187e-05
-4.25683196841441e-05
-1.76785286318252e-05
-3.18882512366822e-05
-3.88345838459679e-05
-4.8613120327457e-05
-3.26753382643731e-05
-4.76237787530821e-05
9.65713409772617e-07
-3.5430446578334e-05
-3.42172867063892e-05
-2.19258590530121e-05
-2.95755886241745e-05
-5.35774135117115e-07
1.6792285158256e-05
-2.90635591584286e-05
-2.22409570681239e-05
-1.06880305794402e-05
-3.63211895347307e-05
-4.4882225381424e-05
-1.84468078939799e-05
-4.19919583670297e-05
3.17567337374915e-06
-1.24514850833347e-05
-3.24142026094184e-05
-6.11751544500421e-05
-2.81480488924518e-05
-5.61941778929834e-05
-1.11961845993908e-05
-3.90920559656374e-05
-3.74677574358441e-05
-9.44615760061721e-07
-6.92254225467746e-06
-3.27335459587382e-05
-3.45795133112249e-05
1.40966893698518e-07
-4.33830635344659e-05
-6.38203564332675e-06
-1.83010960995579e-05
-3.96340914519029e-05
-3.12538072898828e-05
-3.34989706647617e-05
-7.91438816577674e-06
-3.3677022188361e-05
-4.79578438713546e-05
-3.27268281989087e-05
-2.97250871608235e-05
-3.32118842442061e-05
-1.88821178688628e-05
-3.33602916049013e-05
-4.33266972128462e-05
-3.86437791737717e-05
-5.12470726391632e-05
-2.9568476019205e-05
2.7090307952009e-05
-3.67606106079281e-05
-4.6921156740431e-05
-1.22111592265441e-05
-3.62964005972957e-05
-2.74356881921666e-05
-1.3937061640416e-05
-1.65105034511839e-05
-1.37886382054172e-05
-3.27041909806803e-05
-3.2213607309434e-05
-3.18184445827806e-05
8.16213592528559e-06
4.40006353721046e-07
-4.5716194160058e-05
-2.15827403422124e-05
-4.01304086838092e-05
4.62863188641663e-06
-3.43654999102741e-05
-3.79289735280425e-05
-4.12561818347945e-05
-2.91474732568112e-05
-4.90628292389681e-05
-2.24598111274638e-05
-3.28875208207271e-05
-3.00983431466358e-05
-8.02865379376325e-06
-9.72976957265069e-06
-1.41496349797673e-05
5.81071136410578e-07
-1.59570457344302e-05
-2.18651549576107e-05
-4.16372398263616e-05
-3.0751852147329e-06
2.60304805168363e-06
-5.32859743084933e-05
-2.07263936297428e-06
-4.05385070125663e-05
-2.11159867721291e-05
-3.92384896250899e-05
-1.00576784301087e-05
-4.04719757727138e-05
-4.01914333018392e-05
-4.97676039822437e-05
-3.32956100902447e-05
-5.98481854571107e-05
-5.28204935834462e-06
-4.29408885699346e-05
-2.52307721252018e-05
-4.50630277212355e-05
-4.15351418831203e-05
-3.86509421926719e-05
-3.12505022076916e-05
-4.87044698577977e-06
-1.84983960687301e-05
-3.9705544659128e-05
5.11695865837077e-06
-2.96573995920569e-05
-3.31089334784722e-05
-1.7072412434415e-05
-4.45913013526546e-05
-1.85664556838775e-05
-2.1692897617284e-05
-4.95372169943323e-05
-4.59314117181235e-05
-4.07193013955527e-05
-2.24805182743306e-05
-5.86285109026879e-06
-5.03641439814389e-07
-4.51545950095674e-05
-3.40607395726278e-05
-3.5156573909968e-05
-1.98477952896072e-05
-2.41154777723099e-05
-2.71466682961669e-05
9.69651483242189e-06
-4.33108922023186e-05
-4.56561632964038e-05
4.75850400887175e-07
-3.11496668725603e-05
-2.81823701285945e-05
-6.79717325210568e-05
-5.55570320332531e-06
-5.76588127089195e-05
-2.69792397193024e-05
-3.19790442829824e-06
-2.64888550754611e-05
-1.02636541127954e-05
-3.02255337486283e-05
-3.26901450588145e-05
-1.97669488142548e-05
-1.43885573164087e-05
-4.59379149324263e-05
-2.55826637100528e-05
-2.73853144126012e-05
-9.30415672158171e-06
-3.28179724446971e-05
-4.43192884207266e-05
-3.83693843370908e-05
-8.06171806736894e-06
-2.69416330162902e-05
-2.9273573763189e-05
-2.57298130063348e-05
-5.05080719819037e-05
-2.5112393289836e-05
-1.80217386393808e-05
-1.90840883913938e-05
-2.6569672909e-05
1.67983213495905e-05
-2.70509496099377e-05
-1.4077670029407e-05
-5.04388588192898e-05
-1.83695405319247e-05
-5.87520518348894e-06
-3.1790963851691e-05
-3.17976501771055e-05
-3.69090301186811e-05
-6.0075673979544e-06
-5.2874739244407e-05
-5.83969463360377e-05
-3.44615711827557e-05
-5.19646112261779e-05
-6.24586754885756e-06
-1.12963801078109e-05
-2.73840887119661e-05
-4.40321528944332e-05
-3.87903808110457e-05
-1.40974053229685e-05
-2.33136796503605e-05
-2.42700118063587e-05
-2.16213223546046e-05
-1.72519688136453e-05
-5.78826560728261e-05
-1.9062620739843e-05
-4.25406516234943e-05
-2.37447529370354e-05
-7.32027180533027e-05
-2.48001969963089e-05
-1.83998820153374e-05
-4.81330930591693e-05
-3.03216946235402e-05
-1.43567327633601e-05
-4.64109132407023e-05
-7.67032040929354e-05
-6.67859332755097e-06
-2.56719691805193e-05
-2.2930022618541e-05
-4.70789270205192e-05
-3.35686083649513e-05
-8.30589364282039e-06
-1.91103068363514e-05
-1.58051549146236e-07
-1.96282038390342e-06
-1.66243516021159e-05
-2.23640669016082e-05
-5.02334781180577e-05
-3.07451341518657e-05
-1.26316353534428e-05
-1.58053202310767e-05
-3.02167815755196e-05
-1.08463224156033e-05
-3.29711315277144e-05
-4.06772641806557e-05
-1.8642160502313e-05
7.45712345076098e-07
-5.93931617752991e-05
-2.49014999093642e-05
-2.15320653751682e-05
-2.3672406334485e-05
-3.31513736300491e-05
-5.40961689040664e-05
-7.27306508129469e-05
-1.43128929663062e-05
-1.55109162456107e-05
-3.096846425229e-05
-5.10779036834114e-05
-5.86784264732395e-05
-1.70675250181268e-05
-1.88175891350932e-05
-4.66307834545913e-06
-4.68685754303879e-05
8.12705612493289e-06
-4.20649230130739e-05
-1.47556090475546e-05
-4.51911620100789e-05
-5.16060075885181e-05
-4.58436565177434e-05
-3.82875760883253e-05
-7.78382521416687e-06
-6.42416345374466e-05
-5.91547881478941e-05
-4.90905492041264e-05
-3.11227530113779e-05
-3.60908348090603e-05
-4.34726195567158e-05
-3.24180353384837e-05
-2.44032120869561e-05
-6.4772171200972e-06
-5.39879609554826e-05
-3.91151536389592e-05
-2.32016512695172e-05
-4.55229587030174e-05
-2.700822490848e-05
-1.37074779234243e-05
-5.50058775817164e-05
-3.80892522913183e-05
-4.43976206313796e-05
-1.04856878915859e-05
-3.68465432097402e-05
-2.51463209869071e-05
-2.86653933359243e-05
-6.738757791088e-06
-3.2824025408591e-05
-2.20316844341965e-05
-9.38781484987344e-06
-1.24578446575506e-05
-5.54946502052524e-05
-4.83285208872519e-05
-3.90460863580172e-05
-1.32554994059263e-05
-6.32382585054424e-05
-1.99651838726761e-05
-3.42447817875262e-05
-8.78170841389942e-06
-2.28503934798331e-05
-1.34035181609677e-05
-4.00432792254613e-05
-2.07358055000676e-05
-3.78758035020947e-05
-6.20793749476661e-06
-4.25513664726663e-05
-1.58366682661382e-05
-2.59420881230704e-05
-2.93428944314481e-05
-1.4746657436253e-05
-1.83501586767124e-05
-1.47008398716851e-05
-2.47252112224035e-05
-1.39651882808413e-05
-4.33079366562929e-05
-2.61589140900163e-05
-3.45377296781674e-06
-2.86885368435442e-05
-1.81604459832808e-05
-2.66659250533862e-05
1.59669013909525e-05
-3.13287357595183e-05
-1.72467840569407e-05
-2.46515730131877e-05
-3.94087637873738e-05
-4.89421525066445e-05
2.75160995171655e-07
5.29739486464107e-06
-3.12611499220905e-05
-2.63177110795985e-05
-4.01220942708444e-05
-2.33937439325244e-05
-1.55073869350899e-05
-2.57351815459108e-05
-3.07350305177521e-05
-4.44380721998638e-05
-1.73095516345263e-06
-4.39187851004927e-05
-2.62276725712908e-05
-1.57624684174013e-05
-7.71485902256307e-06
-1.46624633297194e-05
-1.13895073188385e-05
-5.32064319719336e-05
-2.85564227950493e-05
-4.70188737032795e-05
-4.20876182190253e-05
-6.63927528726836e-06
-1.8671246437295e-05
8.32371991221771e-06
-8.02530837964738e-06
-2.09977690167398e-05
-2.49983369201464e-05
-1.84721791846659e-05
-1.55654715686543e-05
-9.73856638139208e-06
-1.06855856570188e-05
-1.94112703332523e-05
-2.3578859755588e-05
-6.42717288452558e-05
-6.16914591541053e-06
-4.43923508332666e-05
-2.72466494293895e-05
-2.26137231939275e-05
-4.32443521552269e-05
-2.820636995555e-05
-2.13525169530145e-05
-5.66569718063724e-05
-3.58262928762272e-05
1.25795454978049e-05
-3.08396509831227e-05
-2.61661944260002e-06
-3.00594778334119e-05
-6.63778173213796e-05
-1.76446033526268e-05
-3.04558671214932e-05
-6.80307275635551e-05
-2.37950255566328e-05
-3.68925510032185e-05
-5.46604335164979e-05
-1.99605516451967e-05
-2.49958593093534e-05
-2.41849435384064e-05
-3.65305247279466e-05
-3.49311679173081e-05
-1.66065150988228e-05
1.48677418523008e-05
-3.5174384423105e-05
-1.83268474109045e-05
-1.60530771040892e-05
2.21289410509531e-06
-3.95411797023864e-05
-2.40397579849689e-06
-2.29899625552238e-05
-2.15165816075312e-05
-3.74528676636179e-05
-3.25106091161792e-05
-1.28944938332425e-05
-5.7778840182937e-05
-5.11447841734699e-05
-2.51579048113751e-05
-4.6798167026192e-05
-4.46866057821696e-05
7.83127777461517e-06
-4.35274801876264e-05
2.67543565036167e-06
-2.75142270420821e-05
-4.06492599931714e-05
-3.65195326317609e-05
-2.63034557875753e-05
-5.6930434139121e-05
-3.17233116395254e-05
-3.69335756824032e-05
-1.30368442543842e-05
-3.21885350585479e-05
-3.12763021526953e-06
-1.67257947002918e-05
-2.37704955570781e-05
-1.49448851651433e-05
-1.32134390482899e-05
-1.77708554060608e-05
-2.59255315376027e-05
-3.11212514594787e-05
-2.32788125760701e-05
-2.94597428877783e-05
-4.22133712801644e-05
-3.07368576647132e-05
-4.64486994975745e-05
-4.49338569593241e-05
-1.34330119085504e-05
-4.31394902556685e-06
-4.57596534776996e-06
-4.20639658568392e-05
-4.60754152695595e-05
-4.46904248091857e-05
-2.95618834636866e-05
-3.38566230731083e-05
-4.47033509968301e-05
1.11168474160048e-06
-3.57414890424522e-05
-4.50251298419604e-05
-4.75075248964959e-06
-4.80499134729176e-05
7.51998623476133e-06
-2.01497104079004e-05
-1.74026038210271e-05
-4.53537390052122e-05
-2.03404682097013e-05
-3.69041821391218e-05
-1.91647147640245e-05
-1.88440859505899e-05
-4.58530277548619e-05
-4.23000241355735e-05
-3.01874573862328e-05
-2.82897121923617e-05
-1.03994608393951e-05
-2.55193435587711e-05
-2.27569805084903e-05
-2.68610995141806e-05
-3.12083467683902e-05
-4.02414505142374e-05
-2.14019706219906e-05
-3.25472277127427e-05
-2.98438743790954e-05
-5.34857032057209e-05
-2.24283724763795e-05
-1.64267076671701e-05
2.40762792817097e-06
-4.20080217776299e-05
-2.17444958630369e-05
-1.72337966451779e-05
-2.20218280550402e-05
-1.42976952963824e-05
-3.44580811359037e-05
-2.29172933452348e-05
-3.91458974535848e-05
-4.02382822668729e-05
-2.92390291975798e-05
-5.34640753309527e-05
-1.51670736360377e-05
-2.01141960170163e-05
-1.7850193753094e-05
-3.99042480972846e-05
-4.57288593123654e-05
-5.7176049579301e-05
-4.09316785353645e-05
-4.08416134094738e-05
-2.93432650335496e-05
1.04840926436145e-05
-3.84726230243321e-05
-1.95739215181241e-05
-2.35155214874826e-05
-3.94900276115777e-05
-4.0648011796721e-05
-3.44321640803992e-05
-5.12006277881307e-05
-3.1508946342206e-05
-7.24802684476783e-06
-4.78303428606246e-05
-1.98469504609382e-05
-2.97399084427036e-05
-1.79713560245446e-05
-1.85744461194397e-05
-2.23902719934636e-05
-7.22238731671257e-06
-3.25915068045503e-05
-4.28280529013048e-05
-3.27575859281999e-05
-3.25095211036991e-05
-8.88365529840028e-06
-2.16132445938506e-05
-3.74696456905139e-05
-1.00105918892694e-05
-3.90451724125189e-05
-4.12408826150171e-05
-4.78741039145958e-05
-3.28655282091319e-05
-2.85465015637747e-05
-3.28118967428586e-05
-6.14046272271769e-05
-3.47492207454332e-05
-1.50406747918499e-05
-3.0491498451885e-05
-3.63261693766186e-05
-1.98684524868998e-05
-1.93129171741312e-05
-1.44556127609763e-05
-3.26822847481551e-05
-1.78295052755049e-05
-3.80514900650384e-05
-1.780831706598e-05
-1.52606390301022e-05
6.28124387400851e-06
-3.03574248605258e-05
-1.55848408788842e-05
-2.88395981462419e-05
-2.6859209158838e-06
-3.76068893759895e-05
-2.75080752175813e-05
-1.15157586617565e-05
-2.82907742546491e-05
-2.23783781231733e-05
-5.18295393095361e-05
-2.98882020554565e-05
-3.97784646291109e-05
-3.41836536509171e-05
-3.78778263074487e-05
-8.6157195992218e-05
-2.46912925219762e-05
-2.42556728026436e-05
-2.57919315238514e-05
-1.2251141421653e-05
-5.28357328845327e-06
-2.65533043339383e-05
-3.58587588673007e-05
-2.36978084104836e-05
-2.72994682345049e-05
-8.48269323411058e-05
-3.16836611903866e-05
-3.16998603909755e-05
4.9812858895717e-06
-5.33212074169815e-05
-2.89917774373832e-05
-4.5451463168516e-05
-4.36277584690809e-05
-2.9383384182575e-06
-4.1002470756277e-05
-4.16024722676415e-05
-2.45696783339849e-05
-1.90469132390966e-05
-4.92199430626342e-05
-6.5822393636559e-06
-3.59350501208181e-05
-3.0784765206756e-05
-1.28610549806034e-05
2.48125670704982e-05
-5.76847354255879e-05
-1.46392029470631e-05
-4.85329453967541e-05
-2.79252858966776e-05
-3.97208898726481e-05
-3.1718440394405e-05
-2.05896947238937e-05
4.1220559378553e-06
-1.61620336030575e-05
-2.89244805615258e-05
-3.30888801102074e-05
-1.43488761373779e-05
-3.64799219193564e-05
-2.444734471632e-05
-3.66450815159091e-05
-6.95506091291334e-05
-3.01719238990412e-05
-2.45828871876276e-05
-2.04101446576983e-05
-4.04418888642429e-05
7.59665504694541e-06
-1.37524721978317e-05
-3.16860704148197e-05
-3.56867180629254e-05
-3.43709148154498e-05
1.30574302025795e-06
7.9822636588673e-07
-4.00050975562805e-05
-1.87843147867064e-05
-3.66235676338698e-05
-4.25913214359384e-05
-1.8967936276162e-05
-5.2684793061962e-05
-2.6484229594131e-06
-6.90487240060318e-05
-2.5260017876809e-05
-2.07831185722373e-05
-4.35675989814496e-05
-1.52890397792055e-05
-1.03591645703629e-05
-4.22141550016638e-06
-1.4669219906159e-05
-4.05495680957311e-05
-4.4238623668872e-05
-2.62027599392043e-05
-3.28701865183371e-05
-5.26000046251308e-05
-4.16866725210366e-05
-1.3323989317869e-05
-5.01449487662219e-05
-3.81352139333575e-05
-3.37984849332123e-05
-2.36661380398038e-05
-1.71831454994402e-05
-3.84613212058069e-05
-2.56878431561836e-05
-1.06182780749262e-05
-7.24848587645576e-05
-3.66559663738555e-05
-2.72551805576242e-05
2.04543426988504e-05
-1.54172816452101e-05
-5.2353596203271e-05
-3.55567087484108e-05
-2.79703087004306e-05
-4.67579624475166e-05
-2.36644371329329e-06
1.83486635183506e-05
-4.94762055017453e-05
1.22162448963066e-05
-1.96028686611399e-05
-6.10950628868916e-05
-3.73867123458588e-05
-1.89463834777924e-05
-1.44063617407433e-05
-5.40449862360108e-05
-1.18915810659876e-05
-1.8389388377294e-05
-2.87172514254075e-05
-3.34103457467904e-05
-1.72795458345894e-05
-3.56897652236175e-05
2.16959309779078e-05
-2.11042003176472e-05
-1.36892596692823e-05
-1.22172244824432e-05
-4.68389853936048e-05
-4.90438731004109e-05
-3.03582651517258e-05
-4.59066080100579e-05
-2.06145274360074e-05
-3.98188169642127e-05
-6.72946034387935e-06
-4.63313903935104e-05
-5.10353476804027e-05
-1.34713133181751e-05
-6.67954968813325e-05
-1.19551540374142e-05
-5.13028963872919e-05
-2.21962718445159e-05
-1.59619662722684e-05
-3.05217231704396e-05
7.67755577440317e-06
-3.39294750953149e-06
-7.73088902975587e-05
-4.44457364318219e-05
-1.24360551982525e-05
-3.87635684841322e-05
-4.1899372765732e-05
-3.48452504954232e-05
-2.85677117845205e-05
-3.74242102412194e-05
-1.19133846738547e-05
-2.0348093665034e-05
-2.10236073443809e-05
-4.81509144878198e-05
-4.24027945946609e-05
-2.48786479377935e-05
-2.32609125658007e-05
-2.58997087003506e-05
-3.89924212411284e-05
-2.77990937472633e-05
6.86222279001616e-06
-3.04467773615018e-05
-2.71076011035031e-06
-5.46750031943414e-05
-1.62938083952377e-05
-3.46375429772891e-05
-4.26341038480687e-05
-3.46572026470055e-05
-4.14319721195752e-05
-2.68915411347658e-05
-6.48455163075985e-05
-2.45171694272412e-05
-1.67219799037426e-05
-3.47588894805114e-05
-5.05309067250141e-05
7.39536563266353e-07
-5.13831501454985e-05
-3.46426840288064e-05
-5.13907509309691e-05
-1.2334124770416e-05
-1.23919685712881e-05
1.27276312608785e-05
-5.18273664347207e-05
-6.75351966547733e-05
-3.37628124442335e-05
-3.61716223587594e-05
-2.52048897947126e-05
1.1056349568515e-06
-6.59204453098682e-05
-8.0881370053396e-06
5.9163593225083e-06
-3.70874025825138e-05
-1.26541342483495e-05
-1.80949762493979e-05
-3.42785928107998e-05
-3.35176335948713e-05
-1.23750390837893e-05
-2.36345983154002e-05
-1.02484962686075e-05
-2.53341607472258e-05
-1.87572243660829e-05
-2.57485582876004e-05
-2.05914788180761e-05
-5.21749167513621e-05
-2.51737908060818e-05
-5.46821791253971e-06
-1.42720552086843e-05
-2.90757819587828e-05
-1.3490643284745e-05
1.97052432598416e-05
-4.49894960298185e-05
-4.39212144626017e-05
-3.8250490946116e-05
-2.90236765888004e-06
-1.27678641649409e-05
-1.64635094461248e-05
-6.26683411477603e-05
-3.01738371268307e-05
-2.4845497161706e-05
-9.74776606427322e-06
-5.87661726782776e-05
-3.97305808643219e-05
-3.11638012238209e-05
-3.80373199981447e-05
-4.0508823886751e-05
-5.91323502179552e-05
-5.1771332521245e-05
-9.52835364344631e-06
-2.0526274162627e-05
-5.53280382452666e-05
-3.24627002377095e-05
2.2948248011085e-07
-2.30495897346718e-05
-2.79066285001019e-05
-3.96888494147625e-05
-2.0421957690812e-05
-4.71340223986347e-05
-1.84151473293131e-05
-1.92298340875069e-05
-1.26514260169891e-05
-2.7370480540643e-06
-3.76635271195187e-05
-2.86128784604766e-05
-3.8736794818226e-05
-3.17714386397941e-05
-5.23690966143566e-05
-1.39128283713472e-05
-3.74448079640848e-05
-4.833466594492e-05
-5.50487012247067e-05
-5.4621310284554e-05
-2.80825192453628e-05
6.56224390316586e-06
-2.42898164840349e-05
-3.06936810883711e-05
-1.31916529776384e-05
-2.74358885919088e-05
-3.13701318232043e-05
-3.23595623945909e-05
-1.41956846470949e-05
-2.09850933016139e-05
-3.06179054566257e-05
-5.11253694588395e-05
-3.65026494973048e-05
-5.23122460570822e-05
-4.97468429683046e-05
-3.57769074488104e-05
-3.30281303362984e-05
-3.67828759496929e-05
-2.60534858535896e-05
-3.11188177223071e-05
-3.09528805484274e-05
-2.76367998162593e-05
-1.52175806622368e-05
-4.23880930991076e-05
-4.10167690392632e-05
-4.79316321862064e-05
-3.56505587836547e-05
-4.04711786611915e-05
-7.07417298218264e-06
-1.11503278183666e-05
-3.46086612607235e-05
-3.61270395901058e-05
-1.2433042050525e-05
-4.64492040702313e-05
-5.51245795205687e-05
-1.80185053570329e-05
-7.45718623014212e-05
-2.78820918194815e-05
-9.80187125021976e-06
-3.29829377956583e-05
-4.19622791394248e-05
-2.34861062963351e-05
-4.11740814835662e-06
-1.45441854263122e-05
-2.89349560729154e-05
-2.73539785866401e-05
-7.6988418363446e-06
-7.15273961605055e-06
-2.85077175349946e-05
-1.65418320167915e-05
-5.46895363137962e-05
-3.79915060974078e-05
-5.25481156395802e-05
8.44965327561593e-06
-2.25775111509744e-05
-6.00128402634419e-08
-1.96773822587439e-05
6.21848996017385e-06
-2.60078195826952e-05
-4.602192887816e-05
-3.54993331845954e-05
-2.37897577348849e-05
-5.67954360706093e-05
-4.26274239193565e-05
-2.06171678886177e-05
-2.84921329191573e-05
1.37308233553275e-05
-1.41734605064668e-05
6.79686464254674e-06
-5.5399413416632e-05
-3.01359802379834e-05
-3.54855838613185e-05
-4.09848326420685e-05
-4.25846425883805e-05
-4.99512411901172e-05
-2.90419888700558e-05
-5.22772736741202e-05
-4.1306829992259e-05
1.60029826147697e-06
-1.98965617710214e-05
-7.52824448669472e-07
-9.41234050485418e-06
-3.84272258421382e-05
-4.35328977379673e-05
-5.35308950169493e-05
-4.77453531954582e-05
-2.67824284454371e-05
-3.23050899630921e-05
-3.77183467009104e-05
-4.01829311768182e-05
-6.2756104981435e-05
-2.95625768994025e-05
-3.08175299667488e-05
-1.98150066260368e-05
-6.35946078448116e-05
-2.59237257075751e-05
-1.38091601620043e-05
-7.61552321239464e-05
-2.36200221785143e-05
-2.07832437709161e-05
-2.9927255586513e-05
-2.42734156058273e-05
-1.52650437380653e-05
-2.7217444118657e-05
-1.29936415773679e-05
-2.2715509837457e-06
-1.35591097887067e-05
-4.54397995884487e-05
-3.50852544131966e-05
-3.10192193059332e-05
-1.36822529544645e-05
-2.67978619484743e-05
-3.90815808375882e-05
-1.30532790594529e-05
-4.98453001898622e-05
-7.6030334786843e-06
-3.63287320715103e-05
-3.19653582054618e-05
-4.26453225528608e-05
-6.09502051906813e-05
-2.53669670754974e-05
-2.05526239355228e-05
-2.85683638474318e-05
-4.62265647840575e-05
-4.25183634722089e-05
-2.06718365493869e-05
-4.08139220813884e-05
-3.28881674284345e-05
-4.67265065748676e-05
-1.78409804558719e-05
-3.23473543316182e-05
-4.44397508914731e-05
-2.02062355661387e-05
-2.12663311166976e-05
-3.20486130062976e-05
-5.89578826268344e-05
-2.6905442568191e-05
-2.87362018597489e-05
-1.65655701730273e-05
-1.8320348812403e-05
-1.07877759434785e-05
-3.46390866741514e-05
-2.72720011556104e-05
4.03301666202608e-06
-4.15307993351517e-05
-4.67828816576607e-05
2.06881055341725e-07
-2.32258033319098e-05
-7.0146892706071e-05
-1.90781313453159e-05
-2.24456901850205e-05
3.17920499538072e-05
-1.04437437637547e-05
-2.28628559527213e-05
-1.02573581824897e-05
-2.88103483439674e-05
-4.64973584315223e-05
-3.97846505141908e-05
-1.87118772470966e-05
-2.17218413631771e-05
-3.82085077159483e-05
-3.77651493871294e-05
-3.01110309290521e-05
-3.97103336968607e-05
-3.90995388926238e-05
-1.89639075157727e-05
-2.75158333636391e-05
-4.09524429098627e-05
-3.17191053260649e-05
-4.91966123631038e-05
-1.50413549417873e-05
-3.7612328796104e-06
-5.92352321991929e-05
-3.85206137680876e-05
-3.74355743208517e-05
-1.55367002269055e-05
-1.59554642451858e-05
-5.17969736814896e-05
-2.09550376655817e-05
-3.7654825344013e-05
-2.5038906630069e-05
-5.84717277268552e-05
-2.18834174849535e-05
-2.86016596980685e-05
-3.3145546760818e-05
-4.71591651933137e-05
-4.14230994871813e-05
-1.91153056811833e-05
-3.93713241103496e-05
-3.67663704056167e-05
-7.59076381857177e-06
-3.33324800932643e-05
-1.82865958136084e-05
-2.90146541571982e-05
-3.21697298954847e-05
-1.96740756117606e-05
-2.50771723325407e-05
-4.12322457913837e-05
-1.43587086886913e-05
-1.90828105659925e-05
-9.27567626862843e-06
-4.97655790397788e-05
-2.68612154528731e-05
-6.62259666337129e-06
-4.3313210494921e-05
-2.97129680254035e-05
-4.47051720787778e-05
-2.11608466572263e-05
-3.67694459965515e-05
-4.96308902886498e-05
-4.22634879084837e-05
-2.5486296051092e-05
-4.72727628662139e-05
-2.46929690489069e-05
-1.41615454353596e-05
-2.97253005241346e-05
-3.55877740811025e-05
-1.77252960409944e-05
-5.15501518687787e-05
-4.17443744980919e-05
-5.74548984463216e-06
-3.80405428958808e-05
-4.185307683339e-05
-1.39686020988423e-05
-3.21736395702344e-05
-4.61570316153317e-05
-9.88198443635975e-06
-1.8826178562125e-05
-3.20634345115977e-05
-1.68597768121088e-05
-3.83813851366909e-05
-1.62309558130903e-05
-1.71266906351095e-05
-3.77705012053438e-05
-3.0709208949448e-05
-3.22342585089431e-05
-2.85755409901939e-05
-3.10573996254694e-05
-3.64251730251227e-05
-2.06602907970711e-05
-5.30502499330731e-05
-2.45297478666111e-05
-5.5082016427666e-05
-9.15720214047952e-06
8.65547713285523e-06
-2.92779783984468e-05
-9.01251894166081e-06
-1.10957542241656e-05
-4.77030043478327e-05
-4.89278288176127e-05
-1.13914572082265e-05
-4.0800322676108e-05
-1.86619586158588e-05
-3.95262132205674e-05
-3.89449880623876e-05
-3.36230676093823e-05
-5.0080823537737e-05
-5.28764224942641e-05
-3.01242100586519e-05
-2.79077665393956e-05
1.56352506885545e-06
1.91880539576585e-06
-3.9254830057637e-05
-4.76488849976974e-05
-2.37970608002005e-05
-5.50874784429514e-05
-2.53555666573446e-05
-4.17731886725254e-05
-1.98066045628414e-05
-7.20953146429794e-06
-4.37334920090177e-05
-3.55849372058366e-05
-2.47524564716138e-05
-3.94857504527406e-05
-5.1588843755616e-05
-2.27895187566198e-05
-1.71319170140497e-05
-3.93885413701211e-05
-4.21774933139383e-05
-2.71897769718581e-05
-3.17149862190489e-05
-1.62424396061764e-05
-1.2352941527867e-05
-4.22303986170542e-05
-4.76594542166343e-05
-2.06826775386887e-05
-2.9796118455899e-05
-1.88897141268971e-05
-3.59410936946963e-05
-3.95099376325742e-05
-3.09053727688222e-05
-5.01298686814863e-05
-2.74627980415544e-07
-1.66505946664036e-05
-1.43174486999306e-05
-2.67867714549096e-05
-1.93708671808292e-05
-2.66082245701651e-05
-4.27367996666082e-05
-3.85804100590638e-05
-6.62889294300962e-06
-3.33800828530004e-05
-3.64336960240449e-06
-3.16215317181412e-05
-2.16014391093153e-05
-5.16880101793688e-05
-1.18472457652204e-05
-4.77858900595796e-05
-7.42055020365775e-05
-3.54233442513731e-05
-2.64023190975083e-05
-5.42154708768038e-06
-4.3658665290505e-05
-5.08573714458363e-05
-1.11009822815074e-05
-4.63141223566896e-05
5.14462738616047e-06
-3.79576446976654e-05
-3.20237664182719e-05
-4.20467991952151e-05
-4.35053759389407e-05
-2.9003632680342e-05
-2.12311427033867e-05
7.37850113025064e-06
-1.40663291942915e-05
-3.7971674931101e-05
-1.44221707416084e-05
-3.39168156653575e-05
-2.38136267841786e-05
-4.69617418776265e-05
-4.33602776908723e-05
-1.57156726517947e-05
-2.2667566404957e-05
-4.17667267864699e-05
-2.30503380229265e-05
-3.17207738246209e-05
-5.34154836386103e-05
-4.96885923046277e-05
-3.28626418049573e-05
-3.5106880571483e-06
-2.60748902992951e-05
-3.24020443384013e-05
-7.62929277571784e-06
-3.80109405618158e-05
-2.77659905683133e-05
-4.2148800430619e-05
-2.41976776014601e-05
-2.89651074759819e-05
-3.60428150759473e-05
-6.02583844971177e-06
-1.71504536960001e-05
-6.20254938645017e-06
-5.05593620089811e-05
-3.94842938226563e-05
-4.21853620500475e-05
-2.09313023900149e-05
-2.21929363863528e-05
-7.83930022588016e-05
-1.2977456429928e-05
-2.57292598890005e-05
-1.11924395784771e-05
-4.71252451774745e-05
-3.43267398592223e-05
-2.0690548900731e-05
1.31134917956068e-05
-3.45482760060319e-05
-4.71791900075504e-06
-2.68066202806716e-05
-3.26444874539387e-05
-2.68705565732915e-05
-4.55633515433294e-05
-3.06283538542913e-05
-2.91044960351301e-05
-2.7913233675753e-05
-1.40111301573139e-05
-4.37162017638253e-05
-1.89122351211327e-05
-2.76411542441134e-05
-2.97564463533213e-05
-5.41404846444724e-05
-3.74356694118998e-05
-2.26964073333229e-05
-4.99244853846e-05
-2.63501081668814e-05
-3.13986578790728e-05
-2.35284777202624e-05
-3.66313707930378e-05
-5.43415841146844e-05
-2.7721163174223e-05
-2.05216475740621e-05
-3.51176681296875e-05
-5.07421208037368e-05
-3.40435428087222e-05
-3.26778693409047e-05
-4.81875887827802e-05
-2.22148803992755e-05
-1.5069992191685e-05
-1.9271895926516e-05
-3.44739256363896e-05
-2.28891223979451e-05
-2.77889246649659e-05
-3.68491306743933e-06
-1.93851321530271e-05
-1.80626613921581e-05
-1.87580375065079e-05
-2.61711021820649e-05
-2.27993268809299e-05
-4.133995212967e-05
-2.71945613683696e-05
-8.9801212428431e-06
-4.07237151154312e-05
-2.62681115703958e-05
-2.06672965883265e-05
-4.13536721410092e-05
-4.01868474262054e-05
-5.06295017895746e-05
-3.59720848000333e-05
-2.03851356760306e-05
-1.16602348295231e-05
-2.2175411199351e-05
-3.67200079124038e-05
-4.94699783767147e-05
-1.79148607007985e-05
-4.19834556879243e-05
-4.09049970121005e-05
-5.07988595207594e-05
-6.89205034390529e-05
-5.26679431636256e-05
-3.77834132233364e-05
-3.49147541033056e-05
-4.05536101214233e-05
-3.7872926707102e-05
-4.54098811174827e-05
-3.16691259669287e-05
-1.89130111205944e-05
-2.93236583177147e-05
-1.69769901374548e-06
-4.15307970513248e-05
-5.28337289237392e-05
-5.64175765414056e-05
-1.55233178398764e-05
-4.86206002634527e-05
-4.32727393417497e-05
-3.89520318776683e-05
-2.7009368813101e-05
-4.86602171135582e-05
-4.11985785829828e-05
-2.14420460405428e-05
-5.59632189322992e-05
-3.00175268074878e-05
-1.42829598641641e-05
-1.56780349481368e-05
-2.12938863066217e-05
-6.37549575630851e-05
-3.21304400363787e-05
-4.69170755885406e-05
-2.27857262851802e-05
-2.98211602993773e-05
-4.76017337131523e-05
-9.78616317173473e-06
-9.82976274492612e-06
-4.10193661618381e-05
-2.66062030371708e-05
-3.78391164204292e-06
-4.48462365236675e-05
-2.97613397168789e-05
-1.95588022658313e-05
-3.29631218226924e-05
-8.30613271187926e-06
-4.44012081005168e-05
-1.77157638991761e-05
-2.12272596363149e-05
-3.78516823142071e-05
-4.85540473033441e-05
-1.38995078246626e-05
-2.46156452973481e-06
-2.25473081321429e-05
-5.63522549228691e-05
-1.80279544964894e-05
-3.89886163031062e-05
-3.55131641330642e-05
-3.88072168084974e-05
-6.24667804630303e-05
-2.50451702219747e-05
-9.33948344221296e-06
-4.67317209879645e-05
-7.42549547807167e-06
-1.01892157660365e-05
-2.85384857812859e-05
-2.68347041743042e-05
-4.12841186762951e-05
-4.41139745934381e-05
-3.42300665125484e-05
-4.51732271684117e-05
-5.16760786466912e-05
-1.61799275541274e-05
-3.09392251230684e-05
1.94967763811536e-06
-4.96306581806043e-05
-2.30530740166946e-05
-5.52670056361257e-05
-2.39602861285874e-05
-2.54959711783915e-05
-1.851142326233e-05
-2.13585607777087e-05
-4.46098785980627e-05
-3.51445556255044e-05
-2.27695224266924e-05
-1.12284318715434e-05
-3.558498973782e-05
-3.04310342821979e-05
-3.21395309026088e-05
-3.20760564914103e-05
-2.10701783178269e-05
-1.69162347353203e-05
-5.47499123390257e-05
-4.42543521687027e-05
-3.33729374505584e-05
-1.37001024405072e-05
-5.9734849420311e-05
-6.69846344846158e-05
-2.50803324967175e-05
-4.72249305174187e-05
-3.57979762173283e-05
-4.6543918042697e-05
-3.9726326945816e-05
-3.50702888056343e-05
-1.27649844982653e-05
-9.46733298965716e-07
-3.0559546625685e-05
-1.83702693428348e-05
-3.07636578101514e-05
-3.88488443783065e-05
-4.29154409181081e-05
-2.52344546605557e-05
-4.10752872309531e-05
1.11074437313974e-05
-2.98524230201897e-05
-3.46598888443017e-05
-2.51018666951223e-05
-5.98172203081282e-05
-3.2366526160508e-05
-2.21833733816149e-05
-8.15027879983821e-06
-4.18783402861024e-05
-5.58227173936154e-05
-1.02788595495526e-05
-2.25378485019605e-05
-5.18395068706168e-05
-3.21062539399349e-05
-1.99429154429329e-05
-1.44980692949792e-05
2.6261795089919e-06
-4.8268997297434e-05
-8.54737967444772e-06
-3.4966296238858e-05
-3.31105922758428e-05
-4.52248168674305e-05
-1.3931083242678e-05
-2.39010826909893e-05
-5.11325819678501e-05
-4.23056028099295e-05
-3.20277163346987e-05
-3.99752011444354e-05
-3.55718561380204e-05
-2.13887428430082e-05
-6.17985246581793e-05
-1.79461277390499e-05
-9.02188231652608e-06
-1.90437874408271e-05
-4.15626770304059e-05
-2.02557932367274e-05
-2.90058517101865e-05
-5.34209302822796e-05
2.88749266514511e-06
-2.99516045496247e-05
-3.58984977376357e-05
-5.42159503484464e-05
-3.22920454314866e-05
-1.47537434300933e-05
-2.13556946959687e-05
-2.55878779524501e-05
-3.90419332143952e-05
-2.63271537040071e-05
-1.58273364819603e-05
-6.87647597665544e-05
-9.85724707369348e-06
-3.19540730830181e-05
-4.21802519632249e-05
-1.48896503185218e-05
-2.9448997544347e-05
-2.43617739359139e-05
-6.4872340361408e-05
-1.73931966997789e-05
-3.03065507971811e-05
-2.20175751077145e-05
-4.99300069165149e-05
-3.75506448301651e-05
-8.95199303331421e-06
-3.13592599881476e-05
-1.70560426809919e-05
-2.43827427936649e-05
-3.72108896446927e-05
-4.0287095505816e-05
-1.05860046030798e-05
-4.53659058407165e-05
-3.56618053992209e-05
-2.23394544588907e-05
-4.44270386968216e-05
-2.0249399873124e-05
-4.83569951623746e-05
-3.42725856316227e-05
-3.71680480074578e-05
-2.44257916549229e-05
-3.97125088714352e-06
-5.92363482802824e-06
-4.29446739180598e-05
-3.17695562503295e-05
-4.12155594368311e-05
-2.43325650186454e-05
-6.1907928414946e-05
-5.45761224913895e-05
-4.21258635046267e-05
-2.6711423727938e-05
-7.55740199321079e-06
-1.92503695263338e-05
-4.15404960671695e-05
-1.43659198764517e-05
-2.62506986301569e-05
-4.55152887257458e-05
-3.46198804656073e-05
-2.64643052840278e-05
-9.5474256480034e-07
-4.47444409019934e-05
-1.31812853758428e-06
-7.21817097037941e-05
-4.61669361242571e-05
-1.454073476335e-05
-2.33202390257705e-05
-3.90644033032814e-06
-3.45581050886088e-05
-1.09772790017842e-05
-3.835253115019e-05
-4.2694416292612e-05
-7.34799078385398e-05
-4.45839270952358e-05
-3.0677583436052e-05
-1.8451011376347e-05
-3.34354687030553e-05
-1.9067552398433e-05
-4.8565347100952e-05
-3.57270607365089e-05
-4.31156004167697e-05
-6.83024523369182e-05
-3.99880872145249e-05
-4.70941706766312e-05
-4.76370867746097e-05
-4.81641437944219e-05
-4.5612237094615e-05
-4.16817003263671e-05
-1.50521831278529e-05
-1.28338199873287e-05
-3.9416685277816e-05
-3.50462895439491e-05
-2.18416715774785e-05
-7.76232347173229e-05
-4.11638865308716e-05
-5.49347090723835e-05
-4.23086279450807e-05
-5.92462028667195e-06
-4.2023524816297e-05
6.21905543601052e-06
-4.74124323315572e-05
-3.78991085701731e-05
-2.64062698183003e-05
-2.20873188913055e-05
-2.21788589113332e-05
-3.14889574555359e-05
-6.44254163377356e-05
-1.54286228380042e-06
-2.6194359059511e-05
-2.19358900545658e-05
-3.1926637506389e-05
-3.97670358787673e-05
-3.30443156174207e-05
-4.90737133578561e-05
-4.74396071644737e-05
-1.45191215175139e-05
1.2595109920142e-05
-2.82444247643268e-05
-7.73767518897574e-06
-1.73941891620816e-05
-1.2163069631371e-05
-1.07870578882402e-05
-2.56427977722476e-05
-3.88663882641117e-06
-3.68277128625665e-05
6.18936342962683e-06
-3.14920010564275e-05
-3.97058577447689e-05
-1.63644462135376e-05
-7.54929165891297e-06
-1.41800786840627e-05
-8.81233094752287e-06
-1.68664053344223e-06
-2.36906790488936e-05
-4.63582428093501e-05
-2.80819164983924e-05
-1.78599641442719e-05
-2.26425162930309e-05
-3.34933771853173e-05
-2.59261424814519e-05
-3.10828920732338e-05
-5.21850697612001e-05
-1.15172647380758e-05
-3.25698637601548e-05
-2.9595215758604e-05
-4.08710879482555e-05
1.60082037818663e-05
-1.16602202240036e-05
-2.02081879471037e-05
-2.4093159956925e-05
-5.89186428078945e-05
-3.72565414100972e-05
1.23913529728775e-05
-2.93949561749375e-05
-4.07919485229643e-05
-4.97528252980302e-05
-2.21144055643251e-05
-3.61846749834225e-05
-4.28160912156944e-05
-3.77334721108693e-05
-2.31939738227453e-05
-5.39100235098689e-05
-4.49613343313294e-05
2.28820945716978e-06
-7.31208434567407e-05
-3.22657357536925e-05
-2.87548988791539e-05
-7.17779697860253e-05
-4.9311586566248e-05
-3.68444522077818e-05
-5.9911000205061e-05
-1.80209464577864e-05
-3.68441961407015e-05
-9.96053056347335e-06
-3.01082304177467e-05
-4.99402758327045e-05
-3.72580657207708e-05
-3.18908945196252e-05
-3.00619046039232e-05
-3.85535603703154e-06
-3.42321241343758e-05
-1.53469740181295e-05
-5.06164461442819e-05
-1.42336591658184e-05
-6.39158038783511e-05
-5.4711968092359e-05
-3.80284775720512e-05
-3.90377935444449e-05
-2.90727588559742e-05
-2.7465832182814e-06
2.16381004169861e-06
-3.20713326881193e-05
-5.10144624486654e-05
-2.55912325963112e-05
-4.05136340564739e-05
-3.46943193121455e-05
-3.51800883604096e-05
-6.87949794384393e-06
-1.45926974974616e-05
-4.41157055747673e-05
-5.0327611105474e-05
-4.31108914049324e-05
-1.22101399899465e-05
-2.08042582008259e-05
-4.63382623727383e-05
-1.37932416305757e-06
-3.9187585890593e-05
-3.64385518001634e-05
-9.09674780811144e-05
-5.60320331384984e-05
-3.98547781887258e-05
-4.95994365045927e-05
-3.95996825460563e-05
-2.64878586236096e-06
-1.89675342636914e-05
-4.65072278327262e-05
-5.74472315670548e-06
9.69632071573336e-06
-3.1702815585121e-05
-2.83429195906443e-05
-4.58350457643501e-05
-3.67574023130147e-05
-6.770513828142e-05
-2.51749970588706e-05
-5.11641746838823e-05
-3.11237199233336e-05
-2.15401455446635e-05
-3.45873840412963e-05
-1.71036858109295e-05
-1.83597346109299e-05
-6.25848889834727e-06
-9.16938469496784e-06
-1.29987212604315e-05
-1.98884522799646e-05
-5.49137508046571e-05
-1.02478004790181e-05
-3.1556734277152e-05
-4.75863786784188e-05
-7.5240303718415e-05
-1.24222776088757e-05
-4.67849210119974e-05
-1.41206641500161e-05
-1.16077252330312e-05
-5.18803121934975e-05
-5.69946877413241e-05
-2.9291559418735e-05
-8.78647364138464e-06
-1.69312278814982e-05
-4.17560529490213e-05
-1.40953153472642e-05
-1.93988427778842e-05
-4.70701617351402e-05
-3.62054635388469e-05
-6.00653080754999e-05
-2.62653897982936e-05
-1.81159090695495e-05
-8.00962402832428e-06
-9.38093722468701e-06
-3.84591165721325e-05
-3.35451575988937e-05
-2.50009662447578e-05
-2.79975375354332e-05
-3.85358505484659e-05
-3.30333896890629e-05
-3.57514443405556e-05
-4.36066540151581e-05
-1.17831199598845e-05
-1.13641981552086e-05
-5.97534520586238e-05
-3.55352375500052e-06
-3.42860356226376e-05
-3.82154567656309e-05
-2.38929456159446e-05
-8.32781408352656e-06
-2.93363924374698e-05
-2.95190424790662e-05
3.08236866231418e-06
-5.52216045675109e-05
-1.9073517477304e-05
-1.51166363239337e-05
-3.71607588488885e-05
-2.89049472197979e-05
-4.38314210720306e-05
5.18893857665998e-06
3.3918495420347e-06
-3.42797338578434e-05
-3.83082510792694e-05
-1.23211120272346e-05
-1.66549055917952e-05
-8.76364999630289e-06
-2.35019614978628e-05
-3.19569017503463e-05
-7.61396525046773e-06
7.08084304845995e-06
-1.43388199488134e-05
-2.42143355407106e-05
-1.50796045670234e-05
-2.66818516777384e-05
-3.55352335219711e-05
-4.21027935682541e-05
-6.07168854647044e-05
-2.60208672519476e-05
-1.77290400526259e-05
-6.37523208282654e-05
-3.8161126377301e-05
-3.3948912613704e-05
-2.79169250545492e-05
-2.36483706726845e-05
-2.37187821359987e-05
-2.99097511689091e-05
-6.08462285415001e-05
3.45304072980864e-06
-1.93463354438818e-05
-3.59759998604465e-05
-3.25028140170647e-05
-5.382720452441e-05
1.38372408368411e-06
-5.61563250756019e-05
-3.32160301271766e-06
-5.85195009569981e-05
-5.62432436596907e-05
-4.76538289796735e-05
-1.27342078675131e-05
-2.93979103468308e-05
-3.87071904506787e-05
-2.40520656147175e-05
-4.80463909943215e-05
-5.46799169494753e-06
6.23047605414255e-06
-2.55397885708588e-05
-1.60585520402058e-05
-1.91414637145419e-05
-1.6238643736417e-07
-1.69172852090922e-05
-5.44396928503709e-05
-6.1247413921571e-05
-4.78387306965553e-05
-3.51064770974581e-05
-3.64168556667636e-05
-6.62031609572483e-05
-2.61386200944158e-05
-2.37802252343693e-05
-1.0747627930703e-05
-4.18582315291293e-05
-2.88440324976818e-05
-3.07906462272551e-05
-4.22914692794643e-05
-4.16792599299719e-05
-5.71018339513342e-06
-4.07043816614742e-05
1.31328185847608e-05
-3.80058731946948e-05
-2.19810275569342e-05
-4.06740095359655e-05
-1.96349309575397e-05
-6.87696432462879e-06
-2.2343638447927e-05
-2.84747115488939e-05
-1.47587854590708e-05
-2.50803094129626e-05
-6.68374736769115e-05
-3.95820614124502e-05
-1.65870485856239e-05
-3.48802456987031e-05
-5.00622887365757e-05
-4.18885400374081e-05
-8.08045845455375e-06
-5.06868803247557e-05
-6.19651470469764e-05
-3.6215357985995e-05
-5.36389811765514e-05
-2.54745106144814e-05
-1.15891724206346e-05
-4.42508735631843e-05
-1.94882203910732e-05
-1.51352788787982e-05
-1.58151811794535e-05
-2.82704806049486e-05
-2.8526136428224e-05
-2.39177929188636e-05
-2.52973585153518e-05
-4.2247842817364e-05
-4.11284512332805e-05
-2.92633451484478e-05
-4.24446819894074e-05
-3.02858376674965e-05
-3.21228760493968e-05
-1.56383496836696e-06
-6.36972623726102e-05
-2.72969864176942e-05
-1.3867591117688e-05
-1.79735465149009e-05
-2.55308207221689e-05
-5.55786315078042e-05
-5.49477215966816e-05
-5.00346096839893e-05
-5.50585418660045e-05
-5.10268802895207e-05
-2.17317918951045e-05
-3.54408172484521e-05
-3.89353280902454e-05
-6.21472797395786e-05
-4.86516827669482e-05
-4.52270877775653e-05
-2.93598374763538e-05
-3.52199895560823e-05
-1.29355932465585e-05
-5.06138974047116e-05
-1.87896589811473e-05
-6.21828432158871e-05
-2.53263833863823e-05
-2.23533230691337e-05
-1.30042704104447e-07
-1.00416621257066e-05
-4.34428595860936e-05
-3.10118342087877e-05
-2.50123086952194e-05
-4.65381155435659e-05
-1.99812014089729e-05
-3.88721520446812e-05
-4.47627504765058e-05
-1.90326838799396e-05
-4.02142233244321e-05
-5.65261171277952e-05
-1.3361177178492e-05
-2.34512978887282e-05
-3.85109999295896e-05
-2.52182178353562e-05
-2.5803434781968e-05
-3.99972125092132e-05
-2.36249887600301e-05
-3.90226994205657e-05
-2.68612830194221e-05
-1.61789179314995e-05
-4.81190445578329e-05
-1.42318860808666e-05
-5.62312639789475e-05
-7.39145130375696e-06
-5.51915179585655e-05
-1.69759759077193e-05
-4.81765309454584e-05
-1.84978728308771e-05
-1.92790511790292e-05
-2.02540437804223e-05
-2.11474126415653e-05
-3.06988320802525e-05
-7.53597127079533e-06
-3.17044962181333e-05
-5.08164076298777e-05
-5.03766171449553e-06
-2.00012265022182e-05
-3.08388165528254e-05
-2.5043863820307e-05
-5.3386445997628e-05
-2.87958050007536e-05
-3.06228052366868e-05
-3.33990799263712e-05
2.66617162223212e-06
-1.7630931177486e-05
-5.33332519680113e-05
-3.23104833631737e-05
-3.06493704149934e-05
-3.55411743260636e-05
-3.8303385276466e-05
-3.42811573260854e-05
-2.00400413887394e-05
-1.07546330652645e-05
-1.74839008009805e-05
-3.58569368608869e-05
-6.57228486303777e-05
-3.15471772304968e-05
-1.8559890705796e-05
-2.43712962184256e-05
-5.27473599858963e-06
-1.13649219417117e-05
-8.86476529016202e-06
-5.43260150707949e-05
-5.70974721641401e-05
-3.34438844789982e-05
-2.16908104907858e-05
-2.50330860974724e-05
-4.88336609666295e-05
-6.61223435035595e-06
-5.50848513037803e-05
-2.69668060997995e-05
-2.84850958800904e-05
-5.07781850133694e-05
-5.02871668890085e-05
-4.57044428043277e-05
-4.93416711213527e-05
-2.42852093208243e-05
-1.58987104755753e-05
-2.76150902458828e-05
-3.11063247989348e-05
-3.15971861230378e-05
-6.82364610758327e-05
-3.2129609334907e-05
-5.17765669711477e-05
-4.98756818978809e-05
-3.14229195469497e-05
-4.24534583082862e-05
-2.38829946977291e-05
-1.11645338922629e-06
-4.28110060173023e-05
-2.92468555808944e-05
-4.397682048809e-05
-3.25053778960223e-05
-3.14657029655652e-05
-4.62704498667074e-05
-3.86355455842739e-05
-2.78628342869418e-05
-3.50943358947792e-05
-4.25649331612003e-05
-2.85362343671423e-05
-2.97283248759235e-05
-2.80647190730625e-05
-3.4407233325583e-05
-1.10070007239275e-05
-3.57332941701672e-05
-2.4052295402513e-05
-3.58924786668927e-05
-5.09605139184072e-05
-4.31305358630652e-05
-6.57173185668297e-05
-1.40923765148938e-05
-3.37223979303102e-05
-1.17458878387681e-05
-5.58604324622033e-05
-1.37978835079692e-05
-1.92386379409417e-05
-3.43613341978889e-05
-5.10524553482014e-05
-4.79321987943993e-05
-1.84207120193032e-05
-4.77092258689459e-05
-4.79678080601906e-05
-2.79408467969584e-05
-2.02301028657614e-05
-3.62823151147288e-05
-3.95030517362882e-05
-2.74563092221945e-05
-5.521180985817e-05
-4.75492704902344e-05
-4.93964215895052e-05
-3.5947354108246e-05
-2.07838938522147e-05
-1.88929910329519e-05
-1.88149392036129e-05
7.93221488404489e-06
-4.06159621082979e-05
-4.94752642416579e-05
-3.34586421268826e-05
-2.69402085678742e-05
-2.0927763636948e-05
-1.93273809813749e-05
-2.7607168719035e-05
-3.79997124402393e-05
-3.9631357923958e-05
-6.36498231083441e-05
-2.06276704429219e-05
-1.03046894936129e-05
-4.36048827535533e-05
-3.13565011505756e-05
-4.89755195282243e-07
-5.52531428597717e-05
-2.25672817187132e-05
-1.1890296673883e-05
-2.79652485174049e-05
-4.58656256724832e-05
-5.07715473396861e-06
-2.61401911380473e-05
-1.54116626634597e-05
-1.69545477923082e-05
-1.33601328170828e-05
-1.05553038654927e-05
-2.08745573819553e-05
-3.43602244163329e-06
-2.45791455616121e-05
-4.27573055467641e-05
-8.74148831371836e-06
-4.87069395485655e-05
-2.12396717589187e-05
-4.67551389098264e-05
-4.65523649306198e-05
-1.62697585785199e-05
-3.75163520661526e-05
-2.75540135338667e-05
-2.16136424524345e-05
-2.56583018881092e-05
-5.85052110449987e-05
-3.78387029026207e-05
-1.60820745927035e-05
-3.5336937656117e-05
-3.40071285880751e-05
-1.46468559103831e-05
-4.71108011131636e-05
-3.5558350032717e-05
-3.69693022419453e-05
-9.97576433474703e-06
-6.60299084797318e-06
-1.96411683953822e-05
-5.48274564331073e-05
-1.67213777966319e-05
-1.39732790568322e-05
-4.02272805749152e-05
-2.64886621313661e-05
-4.60724798380616e-05
8.00490153945094e-06
-4.39030837902273e-05
-5.4159989496364e-05
-2.92136538926401e-06
-4.35021639591582e-06
-3.98275624230664e-05
-3.80197492090716e-05
-3.52865156554739e-05
-4.26262508641532e-05
-4.83221575367713e-05
-4.29595738639951e-05
-4.15288988546436e-05
-2.26025138143018e-05
-2.02455418299248e-05
-4.41082346060475e-05
-3.45385328679658e-05
-4.05620060317866e-05
-1.15796685056682e-05
-4.22208532560062e-05
-5.91323685777371e-05
-6.62698560739774e-06
-3.42243964474528e-05
-6.8605445018555e-05
-6.64453846434887e-06
-3.66124045778759e-05
-3.02983458202042e-05
-3.93556253330915e-05
-1.86837311989515e-05
-3.65653530317877e-05
-5.05410792609572e-05
-2.61315190421061e-05
-4.62979135956619e-07
-3.57291820836116e-05
-4.46953428297866e-05
-3.22826678100195e-05
-1.54840720796514e-05
-8.40630163708533e-07
-3.68239541342015e-06
-3.74922409244288e-05
-3.66251117201005e-05
-2.28767894389725e-05
-4.14336316015312e-05
-4.72399281104931e-05
-5.10734562183894e-05
-3.78335143862756e-05
-5.51409688031191e-05
-3.603365793214e-05
-4.50558161265723e-05
-3.47062450944973e-05
-1.23785519501171e-05
-3.16950992135614e-05
-1.92800632243636e-05
-3.24327790337908e-05
-2.31222482278023e-05
-3.51996453218008e-05
-4.09600851767634e-05
-7.38097445241572e-05
-2.15070246085798e-05
-6.56534593547163e-06
-6.06995566169044e-05
-1.16717342676025e-05
-3.72709246742248e-05
-1.62011476247264e-05
-2.49510808932371e-05
-4.37347521756635e-05
-4.71129821108558e-05
-5.34058445473762e-05
-1.82646429178181e-05
-4.30006378487101e-05
-3.5863076007707e-05
6.72959911663411e-06
-1.64636184392348e-05
-2.24923589459008e-05
-3.55168609685997e-05
-4.60326880372187e-05
-2.8012399536455e-05
-6.30890277073391e-05
-3.33764057449245e-05
-3.35339484668773e-05
-5.20242016027575e-05
-2.14018778209983e-06
-5.30663100960668e-05
-1.8622592580356e-05
-2.46057763444705e-05
-1.23467674198607e-05
-3.61364022283584e-05
-4.16969484305892e-05
-3.03177192554533e-05
-2.11952812196747e-05
-5.07839809193578e-05
-1.07156394885743e-05
-3.71919574164267e-05
-2.98100855908451e-05
-3.58196583003166e-05
-2.85771833283386e-05
-1.89987316602833e-05
-4.41274452015494e-05
-2.74056147081122e-05
-5.17770896307405e-05
-1.62649963707903e-05
-4.10785195696462e-05
-1.03659686921972e-05
-2.20658833504116e-05
-1.78473909934892e-05
-4.25486186689615e-05
-3.49757443710059e-05
-4.34410594211153e-05
-8.60491376040536e-07
-1.51808165427812e-06
-2.17846412168545e-05
-3.41495553655705e-05
-1.98713954823913e-05
-2.31520215670409e-05
-3.33850778088164e-05
-2.60972682455326e-05
-7.7005517911193e-06
-2.2670950345114e-05
-1.07025963089014e-05
-6.47226398664152e-05
-1.80529230346279e-05
-2.54141264373499e-05
-2.68847573765825e-05
-3.73336994609016e-05
-6.53593002650301e-06
-1.89263313289939e-05
-2.50203467296225e-06
-3.35895126364802e-05
-4.61624687857277e-05
2.53206540915603e-06
-4.69543274368291e-05
-5.09937447150494e-05
-3.59457752230903e-05
-5.79490207433947e-05
-3.52439475577049e-05
-3.72576419004839e-05
-2.61741034364342e-05
-3.66853195810609e-05
-2.84362633329679e-05
-4.89407055862798e-05
-3.84953992671498e-05
-2.09860279943791e-05
-4.19448080617362e-05
-3.0234016012285e-05
-3.46599849936442e-05
-1.69937906125773e-05
-4.09065887635498e-05
-1.36860710511898e-05
-5.7177662651694e-05
-1.3767663935898e-05
-3.13521663123237e-05
-1.36008040357178e-05
-5.27118264890689e-05
-4.92178747879873e-06
-3.03890634060177e-05
-4.20595254335971e-05
-2.64129203312058e-05
-4.20331095830985e-05
-3.53884620872406e-05
-2.22544591593327e-05
-3.71614115389651e-05
-3.94622582204827e-05
-5.37677796393957e-05
-1.07853924157961e-05
-2.7702572569218e-05
-3.49867865482158e-05
-1.43761450512148e-05
-1.04706086627552e-05
-3.96717331494364e-05
-4.53133061650599e-05
-1.88768278157841e-05
-3.40700372522456e-05
-1.37878115465291e-05
-2.8235224965568e-05
-2.60426792405083e-05
-3.80254023073832e-05
-5.05068020307908e-05
-4.56835114742495e-05
-2.09681222544224e-05
-3.13976943423212e-05
-3.83072606600791e-05
-3.52166266179356e-05
-6.98635958113975e-06
-5.03163067528525e-06
-4.05791413796605e-05
-3.24941618661026e-05
-2.72761269056443e-05
-1.21687546191607e-05
-3.64735144225473e-05
-2.0162877480726e-05
-1.20666362989336e-05
-7.23042779263096e-06
-1.81756133658065e-05
-1.21569631825182e-05
-2.88904505323963e-05
-4.73498985616433e-05
-8.42078689140332e-06
-7.41259533383168e-06
-1.95283164642937e-05
4.03756584343231e-06
-4.98886382457045e-05
-4.69665430755859e-05
-4.23073382850704e-05
-1.33161951196676e-05
-2.29148570866448e-05
-1.00578885621016e-05
4.80925762198049e-06
-3.30088301553905e-05
-4.52847405887853e-05
7.19416516287152e-06
-3.2975074032117e-05
-2.65288137835831e-05
-3.48832113314109e-05
-8.50776510075836e-06
-4.52397400800059e-05
-1.60585203570406e-05
-2.05682901088515e-05
-5.09011511081078e-06
-2.91037452096972e-05
-1.89061025012716e-05
-5.31785449852557e-05
-6.71065367815477e-06
-2.65710167420921e-06
-2.04610259980402e-05
-4.15597578562365e-05
-1.19695197243752e-05
-4.4667614937479e-05
-2.93934225511578e-05
-2.09151062382187e-06
-3.67209601656551e-05
-3.02566849563325e-05
-2.57644945937255e-05
-3.05296786874589e-05
-1.88059879601612e-05
-2.70852730996802e-05
-4.87819151786182e-06
-2.73124665069394e-05
-2.85225519283832e-05
