# Supplementary material for: Research on computational propagation and identification of mine microseismic signals based on deep learning
Source: PLoS One. 2025 Oct 22;20(10):e0334641. doi: 10.1371/journal.pone.0334641 (PMC12543183; doi:10.1371/journal.pone.0334641)
Supplement: S8 Data — (ZIP) [file pone.0334641.s008.zip › 000100900002788.xlsx_0.txt_24.txt.txt]

-2.85463465748653e-05
-5.88561530888808e-05
-2.97748546454697e-05
-3.17130413649472e-05
-3.08162148822264e-05
-2.83989451295528e-05
-7.70622167064998e-05
-5.14394311147707e-05
-5.17425796354641e-05
-3.54569124028485e-05
-3.31278430251005e-05
-3.43017105188624e-05
-3.56707077064251e-05
-3.73687656841144e-05
-1.32310608107734e-05
-3.16908663583361e-05
-5.17682377258754e-05
-3.28316498456692e-05
-4.31130218653236e-05
-3.08303987636137e-05
-1.01940535975586e-05
-2.28789469836527e-05
-5.1353161432183e-05
-2.087897120322e-05
-4.13357772984418e-05
-5.44409369855426e-05
-4.00455024168935e-05
-4.51723400241019e-05
-3.28855077531968e-05
-2.70174512384742e-05
-5.16154550929994e-05
-2.37964633004312e-05
-3.64944033869044e-05
-5.53178542016075e-05
-1.21804975502432e-05
-2.0167347688612e-05
-1.7448444065532e-05
6.80092721204975e-07
-4.16025743176755e-05
-4.85065477790859e-05
-1.98710953710681e-05
-4.52191898500486e-05
-8.65480951832977e-06
5.70489807789707e-06
-2.25505046385676e-05
-5.53583091826632e-05
-7.21533202130779e-06
-4.48958431562171e-05
-3.84305491236082e-05
-2.4056158894332e-05
-6.82055594799e-05
-3.5056811876524e-05
-3.05347341733947e-06
-1.6930104871892e-05
-5.59422380292566e-06
-2.0426103254045e-05
-2.86738846435488e-05
-2.48504560397775e-05
-5.07196112164157e-05
-1.16346440198175e-05
-1.12082471331134e-05
-7.8004963094026e-06
-2.72684411835284e-05
-3.37759684288433e-05
-2.38561694601399e-05
-2.10320779148058e-05
-7.09364188412621e-06
-3.38805133864135e-05
-5.56523099533843e-05
-3.39207399238123e-05
-5.7841783961866e-05
-1.02748100878416e-05
-6.5402852788947e-06
-2.900743107513e-05
-5.42245898314295e-06
4.95784771525969e-06
-3.11674462624765e-05
-3.77065321387069e-05
-3.13488781621972e-05
-3.25926492213515e-05
-1.56117226799401e-05
-4.6118004737462e-05
-2.43853830335761e-05
-2.74492316466956e-05
-4.06714764646582e-05
-2.03295383806584e-06
-2.73851258929528e-05
-3.87139641779292e-05
-5.37104406588054e-05
-2.19812286656612e-06
-2.81155805837662e-05
-3.66002048886166e-05
-4.2315107627985e-05
1.43178563090802e-06
-4.02046205276705e-05
-8.71774648536908e-06
-4.63723285146463e-05
-3.66662340590455e-06
-9.53820428606092e-06
8.43373978290704e-06
-4.37061564249195e-05
-5.49554080940579e-05
-9.95621505855234e-06
3.41477534430558e-06
-1.54171211828023e-05
-5.82498925847219e-05
-4.00996257070556e-05
-3.85323689464087e-05
-2.26811250245958e-05
-4.30382687469571e-05
-4.92325519185279e-05
-3.09980004912243e-05
-2.33024299053116e-05
-5.0010619873621e-05
-2.51999248677118e-05
-3.64644669294424e-05
-3.29151185067937e-05
-3.48207279613797e-05
-1.2391798632204e-05
-4.42100640108188e-05
-5.87475052730982e-05
-4.45085663451226e-05
-4.46200152317745e-05
-2.28218957689193e-05
-3.25376232860634e-05
-1.32985983694394e-05
-3.66174215272837e-05
9.90467297763086e-07
-5.53950005903014e-05
-3.73105061268282e-05
-1.58320944804081e-05
-3.61179635344442e-05
-3.17775545960868e-05
-3.51231801940439e-05
-3.8739159561545e-05
-3.85452184064244e-05
-1.69319367052345e-05
-3.31028694425868e-05
-1.31409178730324e-05
-6.21038628162669e-05
-4.85522857572296e-05
-5.31058238365058e-05
-5.8168701049358e-05
-2.64531926084275e-05
-2.12887674372889e-05
-2.24075584871728e-05
-2.67738192430738e-05
-2.97548626918252e-06
-2.7966298107002e-05
-5.52814242811596e-05
-3.84600660057017e-05
-4.41622186389825e-05
-3.42394036106761e-05
-3.41796815511411e-05
-3.32902079310045e-05
-5.39383335975448e-05
-3.5753164868128e-05
-1.22302840059351e-05
-9.89850483676948e-06
-7.0628166996643e-05
-2.79662187919099e-05
-1.5766969805609e-05
-1.83890600290738e-05
-5.98118411920917e-05
-1.16015646636906e-05
-5.83293313586452e-05
-3.03249586170243e-05
-2.02422437524488e-05
-4.4888118644432e-05
-2.99534767839141e-05
-4.00502284706816e-05
-2.86957732046293e-05
-2.35167503646034e-05
-4.7164278289227e-05
-3.48923516550458e-05
-1.77233030970086e-05
-1.95325302243624e-05
-2.6335768874958e-05
-3.41817881449504e-05
-4.22407444348875e-06
-4.9272568673908e-05
-8.83273437370249e-06
-5.65143235103685e-05
-2.2544922420383e-05
-5.2345930898626e-06
-2.17811063215152e-05
-2.88167714995417e-05
-3.87241656737818e-05
-3.41540340049775e-05
-5.47136191063312e-05
-1.95645592295992e-05
-4.23980518939517e-05
-2.1580544879782e-05
-7.47470847289896e-05
-1.19394498903324e-06
-3.86412159708448e-05
-4.96579279776892e-05
-6.42355232946615e-05
-1.99001934110405e-05
-4.64965540490455e-05
-2.90632667955559e-05
-6.62157956681281e-05
-2.70480411713801e-05
-4.18697249325237e-05
-1.42901635516469e-05
-3.31926255317514e-05
-5.85785559768284e-05
-2.47712221906227e-06
-3.74054080113311e-05
-4.64599841204319e-05
-3.44110771128425e-05
-1.9058033521012e-05
-3.6796432004422e-05
-2.49912266744489e-05
-3.75334318667432e-05
-5.51449008021161e-05
-2.56196059588353e-05
-7.53722267336598e-07
-3.7784731980348e-05
-2.92163507661043e-05
-1.0909266437486e-05
-1.13083731189425e-05
-9.41129542475212e-06
-3.46117240528251e-05
-1.24296527726564e-05
2.57121420914625e-06
-1.79489262037581e-05
-1.5995609004448e-05
-3.30478900767661e-05
-3.95480829898652e-05
-1.51783870776765e-05
-1.14067518453292e-05
-2.73612107339655e-05
-3.99696426690427e-05
-2.5062194358269e-05
-4.06386431955746e-06
-2.15752695827732e-05
-3.11289254839836e-05
-3.26886501525007e-05
-2.35186211759882e-05
-4.00456188982138e-06
-2.53145545981547e-05
-2.44635007974652e-05
-2.40059666784924e-05
-2.90026596803799e-05
-5.8048843683039e-05
-4.38002656099813e-05
-5.84327345784532e-05
-6.03716293927629e-05
-1.50844814119525e-05
-2.7371879594055e-05
-3.1933836869159e-05
-4.45329942055273e-05
-4.42364317708261e-05
-6.18043359943364e-05
-4.97633776578607e-05
-4.56225862601311e-05
-3.71996215289401e-05
-5.04635775065489e-05
-4.47060985415105e-05
-3.06923697286083e-05
-3.51041857842851e-05
-1.66125577889108e-05
-7.54088281490586e-05
-3.89778500458289e-05
-3.24685106390306e-05
-3.9857267451283e-05
-4.49058587527521e-05
-2.90181822231969e-05
9.23325600757554e-06
-3.81290326918722e-05
-1.3167373690564e-05
-1.10933591670292e-05
-3.86435315102213e-05
-3.39805236072041e-05
-1.00782233400079e-06
4.35092261192018e-06
-3.43209284658765e-05
-1.219185431111e-05
-1.79056383036654e-05
-3.59696867296782e-05
-9.01408697297678e-06
-5.204125115506e-05
-3.12736715572561e-05
-2.22234711629674e-05
-4.56990689399535e-05
-2.2384746569442e-05
-2.27591799843005e-05
-2.78772544502263e-05
-9.38216062156621e-06
-6.21563270119992e-07
-8.17157330340213e-06
-4.64135052835551e-05
-2.2703618423897e-05
-3.58403145659597e-05
-4.14222388493044e-05
-5.14649270707235e-05
-3.12686715900774e-05
-2.19048705083964e-05
-4.04929881455951e-05
-2.57430654796829e-05
1.29375064351192e-05
-1.20014905617512e-05
-3.18850479422233e-05
-7.80577816759827e-06
-5.54902075358235e-06
-9.51792666691143e-06
-7.70829401729818e-05
-3.43574148317535e-05
-2.66162691236151e-05
1.98798160555779e-05
-2.52360388948639e-05
-3.59397583724904e-05
-2.76436419626562e-05
-3.48262520149325e-05
-2.09511282474726e-06
-5.1683137634436e-05
-3.92055011762272e-05
-3.07433596731447e-05
-5.38830361835466e-05
-3.63905170848832e-06
-4.13019613237218e-06
-3.3204701520879e-05
-1.65288529183729e-05
-2.32571791353813e-05
-3.20610211659791e-05
-8.18762643064243e-06
-3.8907815376853e-05
3.36088751370291e-06
-2.11381643050278e-05
-1.78738100246579e-05
-2.95365368227968e-05
-2.84278410914337e-05
-3.04025673843765e-05
-2.45958764261414e-05
-2.21628332775546e-05
-1.38405721561038e-06
-2.82892436772841e-05
-1.52728824095e-05
-5.52326137338613e-05
-3.18281874369392e-05
-7.33388409197261e-06
-2.07215718113285e-05
-4.8042596051764e-05
-2.53588878513162e-05
-2.73878030475153e-05
-2.12193776343383e-05
-4.17771087748358e-05
-1.8335642072469e-05
-2.80843396541705e-05
-2.97875873630766e-05
-5.72343935107684e-05
-2.2752046893091e-05
-3.06836829460333e-05
-1.88013941799003e-05
-3.46122418769239e-06
-3.65480394389627e-05
-4.82350506192773e-05
-2.67906722044139e-05
-3.95310162911353e-05
-1.73613776122191e-05
-4.02093530537738e-05
-3.33121064122308e-05
-4.78824354939022e-06
-3.69819933023247e-05
-3.47368356933015e-05
-3.64652379510407e-05
-7.69917009926952e-06
-4.0073040376207e-05
-2.2870713705393e-05
-1.48535296150846e-05
-3.53670598209852e-05
-2.2202504668104e-05
-1.79965700168916e-05
1.98407949048628e-06
-2.40099445823894e-06
-4.11661731625684e-06
-3.7491478754535e-05
-4.02059132138002e-05
-9.67912203016277e-06
-5.51063220883717e-05
-2.13879318734515e-05
-9.76611176471607e-06
-4.97770348131929e-05
-1.47387815614162e-05
-4.55974931476692e-05
-3.42287973603216e-05
-4.67767819769705e-05
-4.41234016110011e-06
-2.3078977869739e-05
-3.05062942973324e-05
-2.48264599053528e-05
-5.10506311521001e-05
-1.79368180575327e-05
-2.4194784512673e-05
-2.43548830607611e-05
-5.09748320108325e-05
-5.36345828737698e-05
7.16726824842003e-06
-4.04783830350427e-05
-5.76654158237967e-07
-2.56019608962379e-05
-5.42639383077323e-06
-3.75171795247826e-05
-2.49113933249915e-05
-2.70550116789108e-05
-1.4496262225266e-05
2.48614346334953e-06
-5.96368776822309e-05
-3.62404217960271e-05
-5.05441963527186e-05
-5.5355731987608e-05
-1.79001503326066e-05
-2.12820377151499e-05
-4.10922420817663e-05
-2.91574783149469e-05
-1.99722536372187e-05
-3.7687400769316e-05
-2.92677705593691e-05
-4.82287379883684e-07
-7.96191843873677e-06
-8.36805703618577e-06
9.38829909068627e-06
-4.48240094656758e-05
-5.21124761800358e-05
-3.94340195929314e-05
-4.11720100174154e-05
-2.42138666659158e-05
-2.02441905041753e-05
1.4639745020929e-06
-3.9620255715638e-05
-2.57707872303593e-06
-2.92744428087218e-05
-4.53965779973909e-05
-3.5069465444528e-05
-4.22683435018365e-05
-1.23146255968682e-05
2.22181658702179e-06
-3.47876681090742e-05
-3.75218205138754e-06
-3.33650004566676e-05
-3.10635947881242e-05
-1.06192154057722e-06
-2.59006028174412e-05
-4.1156494999604e-05
-3.09294805105399e-05
-4.29195261638937e-05
1.89435031229422e-06
-4.26456162887947e-05
-5.48820725982793e-05
-4.57181731541959e-05
-5.01141626798007e-05
-2.3676708605685e-05
-5.23007548061074e-05
-2.53002918961878e-05
-4.42056605300068e-05
-3.49402904371101e-05
-2.50142958777701e-05
-4.07678724986372e-05
-1.94356082158309e-05
-4.41659061275383e-05
-1.70965044749682e-05
-4.16582296763161e-05
4.02130958499457e-08
-3.43855268610277e-05
-2.29492186953469e-05
-8.03226729784111e-06
-3.89910186216439e-05
8.0347712302195e-06
-2.8221156849154e-05
-4.47237564167583e-05
-4.35168108050339e-05
-7.16948887564243e-05
-4.14779169517416e-05
-3.84063900051283e-05
-4.36335691641847e-05
-2.92789596719316e-05
-2.78660296130542e-05
-7.30277207940423e-06
-3.07209594180841e-05
-4.45260647299356e-05
-4.39054330212822e-05
-4.19472954391545e-05
-3.75520305275749e-05
-1.48331046933446e-05
-8.10522162792843e-06
-6.14742551593522e-05
-3.95299972930747e-05
-3.09604294002074e-06
-1.92612455724148e-05
-2.3863338181646e-05
-2.51296377704418e-05
-2.98844333986122e-05
-2.14362821298375e-05
-6.24027663167792e-06
-1.70718170192753e-05
-4.76096754043222e-05
-3.46760875833526e-05
-5.25870620311685e-05
-2.32024327853943e-05
-3.88333753250183e-05
-2.81479005715399e-05
-2.49292147916809e-05
-2.50457046239793e-05
-2.71418108904253e-05
-2.80248746365664e-05
-1.12808995863068e-05
-3.26653421984454e-05
-2.30597744466033e-05
-1.05737138691978e-05
-3.43772358983895e-05
-3.10743352227244e-05
-3.21057338832384e-05
-3.57148259482084e-05
-3.90059354120118e-05
-3.31023947454099e-05
-2.63681589834944e-05
-1.20843511300339e-05
-3.53327511163696e-05
-1.77175693027969e-05
-3.35936037703257e-05
-1.64331711297283e-05
5.60932050180867e-06
-3.12827416976639e-05
-1.08034028429154e-05
-4.33992302333838e-05
-1.31251420772659e-05
-4.79955913954245e-05
-3.45395646652259e-05
-3.26970079986646e-05
-4.74464643810755e-05
-6.8830048548124e-06
-1.92814443948124e-05
-1.00418414849328e-05
-4.89245580840659e-06
-2.89247752109402e-05
-3.08872236216749e-05
-1.969609388825e-05
-1.44239664678077e-05
-1.52721246681129e-05
-2.52375499959036e-05
-3.28494990468321e-06
-1.8181259599441e-06
-1.6657537467928e-05
-5.7760098494901e-05
-3.84009302843232e-05
-8.18783523638794e-06
-5.02916687888419e-05
-2.35453480515769e-05
-3.62736525835393e-06
-1.53562139257305e-05
-3.57061133314009e-05
-3.13881643810175e-05
-1.95088332644659e-05
-3.97078682557521e-05
-2.89589104164251e-05
-3.88701285971424e-06
-2.81080217948182e-05
-3.61123105624796e-05
-4.71414740754878e-05
-4.69625231301363e-05
-2.13918466748339e-05
-2.24469869096027e-05
-3.62366209155172e-05
-5.23490252173676e-05
-4.04881146843413e-05
-2.83405129292101e-05
-3.29979646004377e-05
-5.45479538074616e-06
-1.69110327199784e-05
-2.25002734314398e-05
-2.73269147432962e-05
-2.25362941448094e-05
-6.996335256271e-05
-3.22153878019737e-05
-2.53080806837989e-05
-2.98907638432786e-05
-5.59360715975514e-06
-3.4903297462482e-05
-1.21191521626102e-05
-4.67890237586508e-05
-4.62760740545449e-05
-2.84756670990184e-05
-5.41885740278783e-06
-4.60036013584867e-05
-5.04998825994207e-05
-3.74298636015872e-05
-2.49311010960036e-05
-5.03212236858676e-05
-1.61627298842901e-05
-2.65551335913704e-05
-9.39289452526395e-06
-3.12525862827563e-05
-2.88607513946007e-05
-3.97283463171315e-05
-5.50368677254932e-05
-6.20388107465539e-06
-2.83754201558488e-05
-5.36927533118834e-05
-5.43125998925744e-05
-4.01454697586712e-05
-2.44738615427857e-05
-1.44144329406451e-05
-4.50854470352769e-05
8.83223079932983e-07
-2.1967097012979e-05
-3.71345983590486e-05
-1.83912551232444e-05
-1.1464766470096e-05
-2.90857730183236e-05
-3.78619787024905e-05
-4.21403259447663e-06
-1.61328172056884e-05
-3.25973068603089e-05
-1.79613737489103e-05
-1.31890847543786e-05
-9.13786545459424e-06
-4.28923590097922e-05
-6.29869079409285e-05
-4.19016708920259e-05
-3.08469949368392e-05
-1.54684811376509e-05
-2.15024051889638e-05
-3.01943245889517e-05
-4.21394598697226e-06
-3.83210005139721e-05
-3.3679210122744e-05
-3.574513119428e-05
-5.40532067653244e-05
-2.35185575456175e-05
-3.09207256823429e-05
-4.4565647303322e-05
1.20135765866519e-05
-5.03254720317193e-05
-2.48259959278065e-05
-4.62422168452662e-05
-4.61199359176177e-05
-5.63533548058874e-05
-1.87563242969861e-05
-3.27431424278613e-05
-5.38087516551174e-05
-3.75312298273781e-05
-2.87864835219789e-05
-2.31711929468548e-05
-3.15051749147563e-05
-5.38802383169411e-05
-2.19462882082091e-05
-4.85886977018439e-05
-7.93767137618663e-06
-5.33614970969848e-05
-2.49219963814293e-05
-3.01979905289087e-05
-2.09222210724961e-05
-4.47614210208136e-05
-5.34764115501353e-05
-7.38945188236265e-06
-2.71463980968979e-06
-3.04846195287217e-05
-7.27802469080927e-06
-5.23528517383967e-05
-2.00657291965829e-05
-4.32740625921305e-05
-2.89964368388924e-05
-5.6067539373137e-05
-5.13576883787032e-05
-4.98323082457415e-05
-3.51743620284373e-05
-3.78175604095214e-05
-2.05196383528903e-05
-7.56768459620302e-05
9.53613375885886e-07
-3.98152460158354e-05
-4.19570500893379e-05
-3.25136910167942e-05
-1.3145759669013e-05
2.40705951773839e-07
-3.06310454076776e-05
-4.60964216767456e-05
-4.91317730091826e-05
-1.95106661803148e-05
2.0019483283191e-06
-4.3044358417306e-05
-4.5373948876117e-05
-4.70652208544952e-05
-1.25438068302625e-05
-4.82825793124519e-05
-2.15648282805496e-05
-3.8861001814401e-05
-1.6241442655249e-05
-8.12977248411031e-08
-1.40851913355346e-05
-3.63260032417034e-05
-4.6222132526912e-05
-1.41207670751159e-05
8.77913430959919e-06
-2.39312462452164e-05
-2.50301701683522e-05
-5.65046992028543e-05
-2.51202615235581e-05
-1.12018864248434e-05
-4.38521052186794e-05
-7.08725744351324e-05
-2.61765641760393e-05
1.16727002923561e-05
-5.97462041382694e-07
-8.44247192249884e-06
-3.99820918266119e-05
-1.2981717142588e-05
-6.92977542298034e-05
-2.18717638263525e-05
-3.20020562605084e-05
-4.94742942589589e-05
-5.70595792312047e-05
8.23597456766292e-06
-3.51092568990602e-05
-1.19819948597486e-05
-7.42819219109242e-06
-1.65063888640094e-05
-5.42422800256923e-05
6.87817953972077e-06
-3.4088643986456e-05
-5.33093890450707e-05
-2.74204999809752e-05
-2.17841666088703e-05
-3.48856960836308e-05
-1.0939927971235e-05
-1.57431972285098e-05
-1.83022424320544e-05
-1.63270349025279e-05
-4.34875896160415e-05
-2.33131736201153e-05
-3.43172962171938e-05
-7.6834496461454e-06
-7.76282150130352e-06
-2.93254183211485e-05
-2.05921004033688e-05
-3.09456864408282e-05
-2.64718618474717e-05
-3.13734001114734e-05
-3.68942598979294e-05
-1.44595438986434e-05
-2.0461481940219e-05
-1.9755819706261e-05
-4.59178314923657e-05
-4.15079775544405e-05
-2.12724307482759e-05
-3.43834118645839e-05
-4.79721520758081e-05
-3.22306160295731e-05
-2.40769480140641e-05
-3.11715671135492e-05
-1.2280649874593e-05
-6.07687044872174e-05
-3.61012377491488e-05
1.19703313577946e-05
-2.83308908232935e-05
-1.79828759292694e-05
-5.81204843220515e-05
-2.60925913862316e-05
-5.07742759782247e-06
-5.59709139146416e-06
-8.54626013956215e-06
5.03304382995549e-06
-2.44184086767027e-05
-1.60850240819362e-05
-3.45908839392908e-05
-2.95428860204483e-05
-3.80928818567827e-05
-3.15132406680837e-05
-3.28042666560619e-05
1.30237170384228e-06
-4.40509730426966e-05
-1.21217075336641e-05
-2.18259359704287e-05
-6.7503318969461e-05
-7.01942678509605e-05
-4.21775292065314e-05
-2.94560340180029e-05
-3.31775645213011e-05
-4.78126996114254e-05
-4.60707082920828e-05
-2.59841564621267e-05
-4.21058997180654e-05
-6.87296724396316e-06
-4.69421118457721e-05
-1.36021886586846e-05
-1.74359065585707e-05
-5.62378328061966e-07
-4.9423003994399e-05
-2.22049184318625e-05
-4.92048626742294e-05
-1.87692863647533e-05
-2.04453814090703e-05
-2.77259055867017e-05
-3.55137576130752e-05
-5.9224477987295e-05
-3.08055882042601e-05
-1.20408894413251e-05
-2.2206719254243e-05
-9.88565693656625e-06
-1.04655094285495e-05
-9.69529142918743e-06
-1.24583321362324e-05
-3.13666208281606e-05
-3.10062651566196e-05
-6.61343375252194e-05
-3.93867832516739e-05
-4.81624609974911e-05
-2.94687295329405e-05
-5.88676035911674e-05
-3.71739990766659e-05
-1.06306985411409e-05
-4.80913818900054e-06
-4.76623613134558e-05
-2.47463590234132e-05
-1.32199559214535e-05
-1.12606919104381e-05
-4.70385010194832e-05
-4.08408197288288e-05
-2.8219551372448e-05
-2.80145740316163e-05
-3.79678037893476e-05
-1.50757868597398e-05
-4.30085714708896e-05
-1.97349391632787e-05
-5.62010436897024e-05
-2.8924782705635e-05
-3.49960409827416e-05
-1.03318969100669e-05
-3.27428488952014e-05
-4.94417458085568e-05
-5.75313935565581e-05
-2.564339793358e-05
-7.3857915861016e-06
-2.28374542697435e-05
-1.75956008477811e-05
-2.89037953766062e-05
-2.02259920858437e-05
-2.86520199953374e-05
-1.80156869794644e-05
-2.06069612668092e-05
-6.61959081121867e-05
-5.20868033232071e-05
-3.20836651678447e-05
-5.03103737731769e-05
-2.79575083314774e-05
-2.50064432166133e-05
-7.32835476132281e-05
-1.21968219657355e-05
-3.83707406876734e-05
-5.00655469665821e-05
-3.18705472423941e-05
-2.31696612170471e-05
-3.92276414860242e-05
-1.86297016923907e-05
-3.03252710595303e-05
-3.40632126973738e-05
-3.46268804431913e-07
-4.72368615898202e-05
-3.37048951237716e-05
-3.6748928637527e-05
-6.08592047633023e-05
-2.80274190836224e-05
-3.77868423539014e-05
-5.92899739605388e-05
-2.30018704189658e-05
-2.39150173379379e-05
-2.31565951989909e-05
-5.73203108578328e-05
-2.36675939576405e-05
-2.98965623579011e-05
-6.44997923927856e-05
-4.60719208610366e-05
-4.40804636190104e-05
-2.44548856113349e-05
-4.9933814631921e-05
-3.82443352000553e-05
4.74615817736328e-06
-3.02032191001882e-06
-2.80290225729308e-05
-4.28462692108547e-05
-3.70816989398262e-05
-2.99677236184562e-05
-3.71271380094568e-05
-7.7284510329184e-06
-5.55032082837155e-06
-3.23628256711937e-05
-1.39236207276484e-05
-3.58822618608971e-05
-2.03844619826241e-05
-4.52854766268874e-05
-3.9430982097042e-05
-4.78010456237271e-05
-5.17177428546239e-05
-4.6456735679976e-05
-3.20685320667342e-06
-3.78354946456251e-05
-4.00890424391748e-05
-4.69386798820754e-05
-1.49440733298792e-05
-1.74609633394942e-05
-2.31169091312531e-05
-4.98366567107671e-05
-2.27682075850778e-05
-2.1298567830684e-05
-5.06289287805805e-05
-1.94277105363986e-05
-5.13203200380813e-06
-2.27398662809386e-05
-2.73996382740159e-05
-3.19422160770458e-05
-3.23872864399192e-05
-1.8071238110942e-05
-2.64713440972121e-05
-3.71027441504488e-05
-3.16926871306214e-05
-4.93915315365284e-05
1.6082693215871e-05
-3.43386412184743e-05
-2.31289192079188e-05
-3.1570023608931e-05
-2.84604678498417e-05
-4.91599708476424e-05
-1.84155147377183e-05
-3.88874085083484e-05
-2.09466503976875e-05
-4.55464564390606e-05
-1.2413566932513e-05
-2.6986938693801e-05
4.9594949571474e-07
6.41322037898873e-06
-4.32028489085669e-05
-3.50941885377874e-05
-3.18676096985587e-06
-2.67483654468277e-05
-3.30880976397262e-05
-6.54163016578068e-05
-2.43388260491415e-05
-2.5849301092439e-05
-2.02539271223363e-05
-3.05428833517081e-05
-3.21784047429208e-05
-4.9899885094809e-05
-2.19885002688409e-05
-3.7201297393837e-05
-3.36549522791862e-05
-1.51025991131558e-05
-5.07301155924539e-05
1.30611087429356e-05
-1.59374257334211e-05
-3.74607982411013e-05
-6.14787317577226e-05
-1.45180376318252e-05
-2.68927145177547e-05
-1.34514671483798e-05
-4.12048342273968e-05
-4.89051015884919e-05
-2.94143788590118e-05
-1.17997835960913e-05
-1.97562741712002e-05
-3.04649419160351e-05
-2.80451275681067e-05
-4.96837376537015e-06
-3.12647243335516e-05
-2.47316567582943e-05
-2.68355615982901e-05
-4.8533781131669e-05
-2.46038949379624e-05
-2.83903255382889e-05
-3.51698953116275e-05
-3.93363570612852e-05
-3.5850681452066e-05
-8.0081380016721e-07
-1.34059691385613e-05
-2.03453920205338e-05
-1.76359781727431e-05
-1.55232257792421e-05
-3.02866978196709e-05
-3.65879892481731e-05
-2.16315771328345e-05
-4.08001627051224e-05
-2.83343903689225e-05
-4.36092907323733e-05
-4.19918545086621e-05
-3.45120511157743e-05
-1.57780211752118e-05
-2.89685638847865e-08
-5.71214237648613e-05
1.27740263903807e-05
-3.6546541386705e-05
-2.22506531584411e-05
-2.87629353873816e-05
-4.70958415208432e-05
-1.84352557965519e-05
-5.30334513324907e-05
-4.93242771754687e-05
-7.82796810262474e-05
-6.33939336002893e-05
-5.27924245979945e-05
-3.05200111713049e-05
-5.06421509953188e-05
-1.03583747647937e-05
-5.06494116199449e-05
-5.18317166900175e-05
6.40515314216502e-06
-2.34204101996529e-05
-1.29180866166219e-05
-2.60986999366761e-05
-1.32716232473098e-05
-4.92446882327559e-05
-4.14199854100455e-05
-2.35935632346455e-05
-1.37367416873289e-06
-4.30322050131315e-05
-1.81129876894945e-05
-6.07796726141087e-05
-4.84375270372026e-05
-2.20727648133089e-05
-3.65881977799569e-05
-1.98186810743423e-05
-3.20600821868894e-05
-1.7257708560769e-05
-2.18082995683687e-05
-4.70589761768812e-05
-2.08352213702728e-05
3.65060511838007e-07
-2.42225934134877e-05
-2.33180994952889e-05
-3.43288717149632e-05
-4.42457515543798e-05
-3.0721419248508e-05
-5.64674453929298e-05
-2.3672114194355e-05
-2.75841059982917e-05
-8.47491849923369e-06
-3.36851258150093e-05
-1.58543325336305e-05
-1.61449227307007e-05
-1.67801533378135e-05
-3.1997759772403e-05
-2.64511857331282e-05
-3.00072578884316e-05
-2.6167143763892e-05
-2.69830857609231e-05
-3.63697989020439e-05
-3.26617787933329e-05
-3.18286517528069e-05
-4.87957139841637e-05
-5.63740142792571e-05
-1.05444839717902e-05
-5.96789589484338e-06
-2.78669229929014e-05
-4.94052386903218e-05
-5.52776849320878e-05
-3.94938197010677e-05
-5.46406072098961e-05
-3.48585537683332e-05
-6.17703980681168e-05
-3.70980890112338e-05
-2.11480161048464e-05
-5.09249805897908e-05
-3.64286331326869e-05
-2.47574509809064e-05
4.12727291274713e-07
-3.72827758526843e-05
-3.61150925787452e-05
-5.00431497292384e-05
-4.15482693486291e-05
-2.31173735430474e-05
-3.7499986558061e-05
-3.04299054938156e-05
-1.46784959457753e-05
-2.3969967605974e-05
-2.26467043364965e-05
-6.37992076670451e-05
-1.36752435128726e-05
-5.29537138536445e-05
-2.96742672251101e-05
-4.76938559739672e-05
-3.84665021588528e-05
-3.16867362788486e-05
-5.85202866266648e-05
-3.94440218879363e-05
-4.5894467979835e-05
-5.88015950764741e-05
-2.13035367745381e-05
-2.75765026912564e-05
-1.14274947319823e-05
-2.04627795509804e-05
-4.67962225037345e-05
-3.13500918386151e-05
-7.21576698365182e-06
-3.75394272826153e-05
-3.23482960803639e-05
-5.7642626834594e-05
-1.35725194316637e-05
-3.59552133696433e-05
-3.27712486395675e-05
-3.2661276381997e-05
-1.05178906406425e-05
-2.48442023858517e-05
-5.93584388396496e-05
-3.22592937446596e-05
-1.90026361206825e-05
-5.78518696187409e-05
-3.60610683451887e-05
-2.07839814925457e-05
-1.3376200327136e-05
-4.4156245946665e-05
-2.03208454001955e-05
-4.42943358789071e-05
-3.8530777010826e-05
-4.02376925067232e-05
-3.84982732249283e-05
-1.92911501699385e-05
-4.13018620407349e-05
-1.17280074452016e-05
-5.23125697624774e-05
-1.71125245613607e-05
-2.02192668931887e-05
-4.17154523576534e-05
-4.36782102973194e-05
-2.92410511540741e-05
-1.64729917864028e-05
-4.65084672911824e-05
-1.90031058805689e-05
-3.30860400346241e-05
-3.95973189181024e-05
-4.7337310620511e-05
-3.19761341015517e-05
-3.00445651647274e-05
-5.62376501358172e-05
-3.38415148241088e-05
-1.31170558195785e-05
-3.24531038283962e-05
-2.8002692188988e-05
-3.37735173872139e-05
-3.77043563665138e-05
-2.1238830702075e-05
-3.60199938057455e-05
-4.02467999052116e-05
-2.60031605767699e-05
-2.06376408912901e-05
-3.79060582135119e-05
-5.26423891017523e-06
-9.35839269125856e-06
-3.48720243382815e-05
-3.86317913989233e-05
3.32276758085863e-06
-6.42211275019398e-05
-5.57965620210551e-05
-3.43934827678192e-05
-6.9890244814372e-05
-3.69238985070109e-05
-5.77049015085328e-05
-1.64495875015101e-05
1.16733342299328e-05
-3.2815557765022e-05
-2.35674324902636e-05
-3.92149376810788e-05
-3.72558803683107e-05
1.12384824051659e-05
-4.02049877932247e-05
-7.88445347113707e-06
-2.25090457527499e-06
-5.98528374105311e-05
-4.7771656939591e-05
-1.9555957945664e-05
-5.41830282629742e-05
-2.37931465601324e-05
-4.08834931490828e-05
-4.37813460712682e-05
-4.77162963480232e-05
-2.17669802476038e-05
-3.97405872159096e-05
-3.70128233018901e-05
-3.25196113224091e-05
-6.17265676449663e-05
-1.78197741517615e-05
-3.50781093251328e-05
-2.8958898040204e-05
-4.11954805430848e-05
-3.20015632176171e-05
-1.28829550800049e-05
-1.65639456863239e-05
-2.05145816002567e-05
-1.46104187438462e-05
-2.02637972769286e-05
-5.05016847885203e-05
-1.4982068083186e-05
1.11684865794319e-05
-4.11578313062057e-05
-7.38761968221325e-05
-5.07764267534349e-05
-9.37654775647372e-06
-3.53075651616788e-05
-7.4355074090023e-06
-3.61162036441374e-05
-1.95910773402669e-05
-8.29863533499705e-05
-1.63523627224441e-05
-1.15634496391948e-05
-3.8455664170333e-05
1.43825865950834e-06
-4.94559783195257e-05
-3.99296786457668e-05
-1.95561416054166e-05
-2.85077581868604e-05
-3.62644090202949e-06
-5.45961151482531e-05
-4.35696047861803e-05
-3.67757027807209e-05
-2.54559009996025e-05
-1.28778442500905e-05
-4.53128322749664e-05
-4.88265904489413e-05
-3.44523231416899e-05
-5.07619857193148e-06
-4.72564997177805e-05
-3.02947434369682e-05
-3.32965749439489e-05
-6.67767745053271e-05
-6.63004491791874e-05
-1.51082889985915e-05
-3.77411155718121e-05
-5.49451038822207e-05
-2.71560451614547e-05
-4.64530743634658e-05
-2.2229279299198e-05
-3.86830420542498e-05
-6.42147494152987e-05
-6.20593328246225e-05
-2.35654857253263e-05
-3.09785146618346e-05
-3.21706011938047e-05
-1.48215609260209e-05
-3.60437778509758e-05
-2.66065033571181e-05
-3.25175699860768e-05
-4.96891625817615e-05
-2.69653879893902e-05
-1.97218571986536e-05
-2.16716664595443e-05
6.33525551880471e-06
-2.83482862332125e-05
-6.28539368928018e-06
-2.79078034199492e-05
-1.72636198200804e-05
-4.91400424437958e-05
-6.4745742151861e-05
-1.0349128085696e-05
-2.94143915819566e-05
-5.26822530270903e-05
-4.92941958028391e-06
-2.48932897027439e-05
-4.20819903662882e-05
-7.69313040124761e-05
-1.28834485332459e-05
-2.11163256105444e-05
-1.25458470665667e-05
-4.61589505399334e-05
-3.98247542510487e-05
-4.37395247227116e-05
-1.82718165716637e-05
-4.29524120122106e-05
-3.01554706489577e-06
-5.28610596514416e-05
-3.307264033628e-05
-3.13248730345545e-05
-3.54111753176357e-05
-2.81158915944003e-05
-2.00879764079e-05
-4.1717623559455e-05
-3.68920425226137e-05
-6.8938802120811e-07
-1.00209825012561e-05
-9.41994946285427e-06
-3.74805330756076e-05
-1.24661624545225e-05
-2.64347899528147e-05
-1.92644650370617e-05
-2.42073253001191e-05
-5.34589567534597e-05
-2.99755425156859e-05
-2.08212103780454e-05
-4.2941839797236e-05
-3.19943156144218e-05
-3.30709050199436e-05
-3.02022812670748e-05
-4.11407929650325e-05
-1.13321064473262e-05
-4.56127404760328e-05
-1.26290592041808e-05
-9.38363834219305e-06
-3.41562643249182e-05
-2.4414496968473e-05
-5.79293582217635e-05
-4.83367046970622e-05
-8.774194662008e-06
-2.91794538139514e-05
-4.80330920094645e-05
-4.52902430607158e-05
-5.75532741152511e-05
-4.65303642282932e-05
-2.62875572878713e-05
-8.25573473673618e-07
-1.69048110262723e-05
-2.84214048181637e-05
-2.68829027862985e-05
-3.57678162767769e-05
-3.26826704112707e-05
-5.13950650589928e-05
-1.22918078031763e-05
-4.02109428306922e-05
-3.34874718114358e-05
-4.04588958995087e-05
-2.37879995373631e-05
-9.74707066350462e-06
-4.91975993378094e-05
-3.47322421278451e-05
-5.6700187692704e-05
-6.69983628972167e-05
-4.92598987657722e-05
1.51290004124148e-05
-2.43980237353222e-05
-4.97209606691149e-05
-2.11161657180319e-05
-1.0667625082453e-05
-7.66557642445247e-07
-3.15592302422972e-05
-3.14894638887229e-05
-1.91674167827292e-05
-2.57287486596214e-05
-4.48078832662543e-05
-1.60652674367606e-05
-2.91937141181384e-05
-1.08890802131646e-05
-1.63120314927204e-05
-1.96223821851455e-05
-4.66618990343965e-07
-3.36318416425895e-05
-3.27350428100302e-05
2.99517797978275e-05
-3.8909402727538e-06
-2.41819361785501e-05
-2.43766316331316e-05
-5.23026231141094e-05
-4.16405388403912e-05
-2.09352207523495e-05
-3.17165220574799e-05
-7.1287051692739e-05
-4.31227133963173e-05
-1.30089685071893e-05
-4.29807783452509e-06
-2.84077923778709e-05
-3.13648754629654e-05
-2.43845210079328e-05
-6.79219567855384e-05
-5.62397946907085e-05
-5.06656488314983e-05
-4.1683638000557e-06
-5.73412711463712e-05
-6.33540827751417e-05
-2.60937632025278e-05
-1.93406750964997e-05
-1.87190595560781e-05
-3.32537640514797e-05
-2.94871281423703e-05
-2.70108122969105e-05
-1.7153425107818e-05
4.22971872630713e-06
-1.51693986199566e-05
-1.64098061747789e-05
-1.93705341322696e-06
-6.2215210412857e-06
-2.68328356392804e-05
-3.70637021983157e-05
-3.58402098037849e-05
-3.81181402733023e-05
-4.34972231700274e-05
-2.12342251173738e-05
-2.00668467287892e-05
-2.11431164133135e-05
-2.6113005438363e-05
-4.2205888959909e-05
-4.87271333724649e-05
-2.22992703715709e-05
-2.40530938056499e-05
-3.67616622020641e-05
-2.38217088578122e-05
-4.81187205627924e-05
-4.31958009174804e-05
-4.25443689506618e-05
-4.02616359034892e-05
-1.79698238059781e-05
-1.94660946367183e-05
-2.9043870792319e-05
-2.75599962660855e-05
-2.38995994030767e-05
-2.74967550102399e-05
-3.99116114817837e-05
-2.64104709182666e-05
-4.60571740722467e-05
-4.19638488530228e-05
-3.38804174433282e-05
-4.00180693682256e-05
-3.3285144232184e-05
-4.04795165899047e-05
-3.68933131090527e-05
8.09014529395167e-06
-1.42788505847431e-05
-1.95486230551728e-05
-6.40318814827002e-06
-3.50510139204046e-05
-3.22177564379147e-05
-1.28611863903177e-05
-2.92277357542655e-05
-7.30001865487033e-05
-3.74615698468299e-05
-3.39911987665331e-05
-1.63405033796608e-05
-4.02719787021056e-05
-4.8945071447985e-05
-4.05956677688445e-05
-3.25540911238737e-05
-2.62023030805185e-05
-3.67854744948021e-05
-2.26664921593774e-05
-3.40823783312031e-05
-3.76355764077274e-05
-1.50435198941801e-05
-4.32357337117154e-05
-2.31255517082957e-05
-2.82622693294858e-05
-3.67227854396313e-05
-3.16856184467338e-05
6.50081639863384e-06
-3.33278360697779e-05
-4.02409553644289e-05
-4.77596100242499e-05
-4.80227455985236e-05
-3.68940349161886e-05
-4.62222567760036e-05
-4.6059113734891e-05
-3.42288259263222e-05
-2.84768671149992e-05
-9.65257905790445e-07
-2.59859836354035e-05
-4.11916068487801e-05
-2.13071649407359e-05
-6.38662713627198e-06
-3.5996579711693e-05
-5.07952325630981e-05
-2.12163860995172e-05
-7.52930292902067e-05
-2.95803724147243e-05
-2.73532063040144e-05
-3.58570746805058e-05
3.66083931832215e-06
-2.53093037776942e-05
-2.62742210008466e-05
-5.43067997741975e-05
-2.75071091556847e-05
-1.7940487818066e-05
-3.11929722058815e-05
-4.18609062708816e-05
-4.79034721203533e-05
2.67253059812623e-06
-4.15994769309007e-05
5.71184296199366e-07
-2.01359738614001e-05
-5.26723041026086e-05
-2.84983382735152e-05
-3.13290482303043e-05
-3.80368295624561e-05
-3.04678890340418e-05
-3.14448879263672e-05
-4.61473181151607e-05
-3.88182602433765e-05
-3.99398629566326e-05
-3.44054948270479e-05
-4.33572384640889e-05
-2.31277723919552e-05
-2.34982501796912e-05
-4.39342772594009e-05
-2.31717393269795e-05
-3.74086969650628e-05
-2.04022808985401e-05
-3.81333405143489e-05
-3.5996698184394e-05
-1.64952268952623e-05
-3.09972189040466e-05
-5.51921491054899e-05
-9.17488743893416e-06
-2.97322676399776e-05
-2.79024907026034e-05
-3.47368542674761e-05
-2.64935069345253e-05
-4.27064343067969e-05
-1.9656829463209e-05
-2.7855344433637e-05
-4.71601437149663e-05
-5.00889085870772e-05
1.36704520826292e-05
-5.87003839741869e-05
-3.46511245630933e-05
-1.99369841254729e-05
-5.89228594657476e-05
-1.02882126704326e-05
-3.53550168748233e-05
-3.90843585458741e-05
-5.77371005678476e-05
-2.91193061060286e-05
-3.58354416100059e-05
-1.44745942544639e-05
-1.07912676291227e-05
-5.11308294841914e-05
-3.78571069925401e-05
-3.40776427968024e-05
-2.57769155391591e-05
-2.91460654714907e-05
-4.63458415224563e-05
-2.70398879678456e-05
-2.93920840719978e-05
-4.11045845729164e-05
-1.35526965888416e-05
-4.80727963136012e-05
-3.34569482983346e-05
-2.90541795699659e-05
-4.23654911972191e-05
-1.85630105182336e-05
-4.03228712711993e-05
-1.0033744283364e-05
-3.80156268069886e-05
-5.51166126933493e-06
-3.55680956859793e-05
-5.77458625421579e-05
-4.01293844821319e-05
-5.0422476071901e-05
-2.22586212916424e-05
3.85699655928976e-06
-1.68333879203267e-05
-3.13349939157836e-05
-2.12143764857635e-05
-5.34700302399861e-05
-5.42549142586555e-05
-1.84539876843573e-05
-6.94372531276155e-05
-3.36817127274411e-05
-3.83756269412926e-05
-8.12863351593335e-06
-4.11353206569035e-05
-2.15370953730414e-05
-5.08688512422674e-05
-3.71713567007558e-05
-2.53945259080114e-05
-1.9529526821506e-05
9.30178572315811e-06
-2.31974707207397e-05
-1.98206095085403e-05
-4.74468892696209e-05
-2.22217018118064e-05
-2.94754870326045e-05
-2.56502754826396e-05
-3.1317425495505e-05
-2.35761804135437e-05
-5.47007811571753e-05
-6.17958583404953e-05
-1.01729604138544e-05
-6.11422614850667e-05
-1.90312200377689e-05
-1.23572434142071e-05
-3.10760684357963e-05
-2.45766479194774e-05
-3.04288307311836e-05
-1.03317947908629e-05
2.49053548686712e-06
-3.62890932217374e-05
-1.06256024912558e-05
-1.19700654477055e-05
-4.15889288290569e-05
-5.45224125290201e-05
-1.20902015877007e-05
4.83335674917673e-07
-3.14110025571132e-05
-2.07442893983749e-06
-3.08689642955638e-05
-5.50746396005323e-05
-6.55492229694232e-06
-1.94850499264524e-05
-3.24531407306475e-05
-2.17661295191671e-05
-3.79894424419226e-05
-2.84211026031115e-05
-3.63591547670985e-05
-7.13941045504129e-05
-4.97243834466221e-07
-1.54669815556039e-05
-4.02737796434973e-05
-3.15485357331385e-05
-6.05294727055795e-06
-1.34149084546767e-05
-1.27398889022122e-05
-8.83539508283785e-06
-4.28099119272226e-05
-1.81268581791841e-05
-4.43492502577496e-05
-2.08202856805168e-05
-3.02356118846797e-05
-3.01215728411387e-05
-1.92750317002913e-05
-2.6326218788171e-05
-4.65480243623264e-05
4.17257329456809e-06
-2.30822682518292e-05
-4.28214495331294e-06
-2.85356573770605e-05
-8.80133118778177e-06
-2.20970354532434e-05
-1.75749150903793e-05
-1.84570893643871e-06
-1.29380207999385e-05
-3.97123886525205e-05
-3.06355061744171e-05
-1.63747367909589e-05
-1.55862720130946e-05
-3.55412111418367e-05
-6.00235317928121e-05
-4.68862229118624e-05
-5.35506698704498e-05
-4.21195510739075e-05
-1.12027641043337e-05
6.95409269245444e-06
-1.166725238325e-05
-7.53235917477053e-06
4.58023661755342e-06
-2.92653419152023e-06
-5.24916153033907e-05
-3.93059613018107e-05
-2.19516815571266e-06
2.70727891550518e-06
-4.38753414605434e-05
-6.39805867119102e-05
-1.41810637577214e-05
-4.39137941150155e-05
-2.79457798547264e-05
-3.43347861073258e-05
-2.72300963832548e-05
-5.79357195728169e-05
-4.64422414997314e-05
-4.12287663139556e-05
-6.66959272084619e-06
-5.29159587929723e-05
-1.38202544085145e-05
-2.61952606590129e-05
-1.75164878147339e-05
-3.85047249988598e-05
-4.19144523029575e-05
3.50492658342502e-06
-2.89375781945238e-05
-2.48392270362831e-05
-1.92740720987759e-05
-2.47515530304389e-05
-5.51833270369358e-05
2.00061667400637e-05
-1.95079978149665e-05
-2.37751918414904e-05
-4.49022960691746e-05
-6.50869093733335e-05
-5.43423181371782e-05
-4.99821453295928e-05
-2.80320202493859e-05
-3.6129901355193e-05
-1.03522390254548e-05
-2.27446735773007e-05
-3.95265572746824e-05
-3.45310548194021e-05
-3.14476714032787e-05
2.98790504953773e-05
-3.26423463231771e-05
-3.23827866401165e-05
-5.49931561785354e-05
-2.25027905388918e-05
-9.1176722321664e-06
-3.52851223846513e-05
-3.64637730309496e-05
-2.09219645881209e-05
-1.65582961646789e-05
-3.88476026210014e-05
-2.93041080023286e-05
-3.08564728121571e-05
-7.34247958401689e-05
-3.74535110756975e-05
-5.05547351004975e-05
-1.06101179332811e-05
-2.17148873531107e-05
-6.88216287462131e-06
-3.99215421346647e-05
-4.9325796472969e-05
-6.84383260828576e-06
-2.81309389652752e-05
-3.72535562326078e-05
-4.65136483501678e-05
-1.2986101493131e-05
-2.3537343891945e-05
-5.6719802247728e-05
5.38462294350015e-06
-4.08571419515608e-05
-7.08340368796691e-05
-3.95035181980689e-05
-3.79105441189512e-05
-6.00253774621398e-05
-3.2195490556199e-05
-1.98612672721343e-05
-4.46757805041369e-05
-8.38474131654907e-06
-8.90620312700223e-06
-2.95159879368895e-05
-3.48768923189365e-05
-3.4954909062486e-05
-4.76590488812951e-05
-6.38469686135808e-05
-4.16547140428371e-05
-2.43738184559557e-05
-3.4975299314287e-05
-2.51923327698891e-05
-4.09868632150601e-05
-2.68648648385785e-05
-5.58744905293379e-06
-8.83568721010744e-06
-4.74037573102811e-05
1.75170906646424e-05
-3.12581042253268e-05
-3.28479130204722e-05
-2.33758818118002e-05
-2.18756169689158e-05
-4.19815362342279e-05
-2.0092715483539e-05
-3.09122907156428e-05
-3.0012890866513e-05
-4.22453390017484e-05
-3.61007545807294e-05
-1.8505349984893e-05
-5.84414791760747e-05
-5.87565736130903e-05
-1.5680392641333e-05
-3.43535260310359e-05
-2.78362824687305e-05
-4.55687897282185e-05
-4.26447627760605e-05
-5.64297036076876e-05
-4.06764347558088e-05
-2.78481308915724e-05
-3.7777254180758e-05
-4.9352823440028e-05
-4.68080100410626e-05
-4.62626205569837e-06
5.64191166485642e-06
-2.43645637426735e-05
-4.18817554347692e-05
-2.1887696126838e-05
-5.80612043414377e-05
-2.03007174273914e-05
-4.80560691789095e-05
-1.32037913224331e-05
-5.834970382978e-06
-3.07768585182239e-05
-1.58473373895769e-05
-3.83817312871161e-05
-5.97993408098879e-05
-3.71308387292229e-05
-3.04241443508183e-05
-3.46735343822808e-06
-1.60343275557132e-05
-2.28345375159456e-06
-2.84730132394075e-05
-2.31179372910832e-05
-4.86491559291058e-05
-2.22333713537096e-05
-3.89445872622782e-05
-1.85492563938199e-05
-5.05194769311434e-05
-5.50355262571451e-05
-3.69224701755409e-05
-2.15323967250065e-05
-3.49930710729394e-05
-4.080554277248e-05
-4.13787923836307e-05
-2.80363967009574e-05
-5.4350350205545e-05
-2.37284041005657e-05
-3.97269151501315e-05
-2.08621083217566e-05
-3.52145281804822e-05
-3.85660633452024e-05
-4.15485595370249e-05
-4.10938354944869e-05
-1.88259665188328e-05
-4.58382833811636e-05
-2.97784069678324e-05
-1.60828407878655e-06
-4.19794933296441e-05
-3.77764388420308e-05
-3.50358300334367e-05
-4.44626680547407e-05
-4.55277202412441e-05
-2.28743698775972e-05
-2.11645842997399e-05
-4.90057068766955e-05
-3.05146717384495e-05
-3.61288853273541e-05
-1.00193282650178e-05
-3.75892748969929e-05
-6.221751269206e-05
-7.14333609873885e-05
-2.97396824872204e-05
-2.65960517415754e-05
-5.30698825625785e-05
-3.43608991968223e-05
-2.67969520733728e-05
-2.29157703952289e-05
-4.45308418410715e-05
-5.07895637277822e-05
-3.59051644826032e-05
-3.83156257686368e-05
-4.00202791288538e-05
-7.73946266143873e-05
-6.24497821782904e-05
-2.65126888628722e-05
-6.68242896049962e-06
-1.85865916534756e-05
-1.46130297787696e-05
-3.01416239044786e-05
-2.93539556775003e-05
-1.7040224917122e-05
-2.23752701506793e-05
-5.3691843438037e-05
-3.18521776357203e-05
-1.79746331087765e-05
-3.6270861057884e-05
-3.4634576871973e-05
-1.54738959587657e-05
-5.21628682252518e-05
-7.33688205785645e-05
-3.217344382899e-05
-1.79390806661949e-05
-5.20466907342419e-05
3.95065006330572e-07
-5.25216754765574e-05
-5.62867427410692e-05
-2.08717697130589e-05
-3.14314343777471e-05
-3.76262468619958e-05
-2.41903607555283e-05
-2.92933603362044e-05
-1.56292222486835e-05
-4.05797705835371e-05
-1.6245506375008e-05
8.44920571541268e-06
-4.00559149378751e-05
-4.14612951232976e-05
2.78406096773857e-06
-4.32830619300742e-05
-3.07152608706119e-05
-2.99322605365794e-05
1.39429538443267e-05
-3.67413545902583e-05
-2.5899446813932e-05
-3.8829791036737e-05
-2.53912866746449e-05
-3.04940918704484e-05
-6.04929915116267e-06
-3.08509481021986e-05
-5.56902650520267e-06
-1.80312146273187e-05
-2.55556877435383e-05
-2.9635739955032e-05
-3.50054686526008e-05
-1.77976141697484e-05
1.21962125590099e-05
-4.53655865714523e-05
-1.76173294941982e-05
-3.2474321061279e-05
-1.86745007236369e-05
1.02552418940707e-05
-4.37098946853583e-05
-5.83781598659121e-05
-3.79873899100695e-05
-4.59225019809555e-05
-5.76863665480782e-05
-2.2810450342875e-05
-3.54219649467598e-05
-3.20430689297107e-05
-1.32440594146874e-05
-1.08585494940484e-05
-1.73482980383235e-05
-1.82334593883234e-05
-3.12410415536838e-05
-2.50802423602612e-05
-1.65471087086566e-05
-3.49713965080817e-05
-3.14838686704806e-05
-1.734289932522e-05
-4.12625402748923e-05
-2.04656730656048e-05
7.33961380139703e-07
-2.74842128082478e-05
-2.17120080087719e-05
-1.96873776641505e-05
-3.80957161508994e-05
-3.85169997634287e-05
-2.16941749582333e-05
-3.88076242349592e-05
-3.51196504059713e-06
-2.35467266366559e-05
-4.51761026795172e-05
-1.28248433949986e-05
-5.2234792553367e-05
-3.15955519966172e-05
5.14644368033144e-06
-1.53157554268405e-05
-3.57105196087033e-05
-2.11402527913943e-05
-4.93380231832726e-05
-3.1049302425672e-05
-1.48281435702147e-05
-9.57384624469885e-07
-6.08195558756661e-06
-1.96605995878252e-05
-2.30298945518708e-05
-1.56305622651457e-05
-2.4588570936599e-05
-7.14996067847801e-06
-2.11542348182931e-05
-3.30876327836988e-05
-3.74116859890359e-05
-2.75934621247716e-05
-6.43664906691659e-06
-6.23346514973711e-06
-5.49637965264395e-05
-5.83585279937883e-05
-3.48499292878143e-05
-2.86431594433823e-05
-7.02844154328569e-06
-3.09864472798219e-05
9.7514608653914e-06
-9.13449168418205e-06
-2.53715621782775e-05
-2.9397902518585e-05
-5.69565677977513e-05
-3.99711319787761e-05
-2.84680555271412e-05
-5.9790293452266e-05
-3.75371934990158e-05
-1.37922580406129e-05
-1.29206821276724e-05
-1.93810699142289e-05
-3.93523687322242e-05
-1.10242365360439e-06
-3.81416090867239e-05
-2.18697965969557e-05
-1.55230268738276e-05
-4.29495105580284e-05
-2.53469899782238e-05
-1.94099482080959e-05
-1.25298686112339e-05
-1.55732870098247e-05
-4.3430920363e-05
-4.96990016871307e-05
-4.82003007651617e-05
-2.46625248274491e-05
-3.53453172776431e-05
-2.95294892576702e-05
-2.07370698640441e-05
-4.28978304969125e-05
-3.06540446263541e-05
-2.40242557501932e-05
-2.06166379113725e-05
-3.851259902826e-05
-1.57726112105739e-05
-3.00889696324701e-05
-3.10367963242405e-05
-3.13764956980017e-05
-1.29835048620811e-05
-3.14528251473141e-05
-2.98642099043718e-05
-1.88859449835562e-05
-4.24362161745437e-05
-2.56519536604214e-05
-2.28731684040752e-05
-2.19309571612773e-05
-5.01777836578812e-05
-4.32781470957492e-05
-3.07552192861526e-05
-4.41661221845722e-05
-3.2456744285715e-05
2.97978000954652e-06
-5.68506254543461e-05
-3.02379094398363e-05
-3.33749789660868e-05
-2.29154719484158e-05
-2.02520153379e-06
-1.76005399312707e-05
-5.18975780478438e-05
-3.95769508977141e-05
-1.80854799524713e-05
-5.06444268835475e-05
-5.9370557496828e-06
-3.61659357903908e-05
-4.79155104869591e-05
-1.99977683686771e-05
-2.92260062933792e-05
-4.07457745470145e-05
-3.78360083331194e-05
-1.70008368085057e-05
-2.17677532710503e-05
-2.20033706018775e-05
-3.13601628933364e-05
-1.49357012224925e-05
-5.15409151256071e-05
-3.35041985254605e-05
-3.5369728232496e-05
-3.33375992932096e-05
-3.09613497988965e-05
-6.82286866777686e-06
-2.44879239488457e-05
-3.88684276032617e-05
-4.05116464036367e-05
-1.90404955624768e-05
-2.5521748437427e-05
-2.46141517158887e-05
-2.87983556434641e-05
-3.30479383196689e-05
-3.83751350479308e-05
-4.54013144206225e-05
-4.658594849248e-05
-2.73452092385271e-05
-2.89875537299073e-05
-5.24094586323541e-05
-4.84245438219145e-05
-3.5508234665342e-05
-2.0305487517362e-05
-5.4663843671587e-05
-3.98308462172617e-05
-3.8072151293573e-05
-2.03232036360296e-05
-4.21343550785018e-05
-5.4166733734764e-05
-5.75800463554593e-05
4.39998344866155e-06
-3.51943212013785e-05
-3.61051011762385e-05
-5.1191899219224e-05
-4.26797479738278e-05
-3.44604955490638e-05
-3.1332049290072e-05
-2.85337907192185e-05
-3.71182858324535e-05
-3.01360558497836e-05
-3.28398468466164e-05
-4.18213224408452e-05
-2.13948211274096e-05
-1.94753421731721e-05
-5.07722604200405e-05
-4.19206542610514e-05
-5.04955620857651e-05
-6.05876722802749e-05
-1.86488475814405e-05
-2.30666209669591e-05
-1.95948517708219e-05
-6.18673044942597e-05
-2.39568556349255e-05
-8.36227736935755e-06
-4.9704060436688e-05
-3.76049129776799e-05
-1.51708649822425e-05
-2.55921698531714e-05
-3.4626213579118e-05
-4.40842256107579e-05
-3.06737203191369e-05
-3.51274730839524e-05
-2.06033019186206e-05
-2.81373931969091e-05
-2.04683597215415e-05
-2.36397369582676e-05
-5.59278018504148e-05
-2.47804263674893e-05
-2.22360914325326e-05
-4.31366247264683e-05
-5.35332772643339e-06
-1.71927786282366e-05
-2.17022045625394e-05
-3.30600037575088e-05
-1.43727515968161e-05
-1.81005008095251e-05
-4.5708771548382e-05
-2.44580754098005e-05
-1.56268428839587e-05
-4.57790948772921e-05
-3.24905559993556e-05
-1.46272604594813e-05
-6.91573621176946e-05
-4.79176644595384e-05
-4.60086194066822e-05
-9.95790015112605e-06
-7.81063103472071e-06
-5.04634645431752e-05
-5.24834323627649e-05
-2.35644707127269e-05
-3.61989263047071e-05
-7.0099096419574e-06
-1.28213993775407e-05
-1.64193033382289e-05
-3.96123692941983e-05
-2.84564946629413e-05
2.00722027136966e-05
-4.68073174186852e-05
-3.73512223316193e-05
-3.50287289930241e-06
-4.38429803343509e-05
-3.05752774325325e-05
-5.44611103216598e-05
-2.99673788776955e-05
-3.54702713554709e-06
-1.98940977614995e-05
3.31802245016534e-06
-7.57750646664224e-05
-1.12672958024792e-05
-3.86406715072331e-05
-5.71866051060888e-05
-3.32855978444335e-05
-6.40864793666514e-06
-5.42625609146379e-05
-4.00506632063665e-05
-3.10021552643727e-05
-3.23220529861456e-05
-3.1119413068514e-05
-1.75054256975953e-05
-2.02432447946231e-05
-4.23450974651868e-05
-6.02128709359119e-05
-2.09921684879947e-05
-3.1960985382422e-05
-3.2466516765433e-05
-3.06380270983447e-05
-3.00700986195449e-05
-3.8136868521666e-05
-3.62005658487247e-05
-5.37180913011397e-05
-2.39122625638799e-05
-2.57185969712037e-05
-5.11808700054671e-05
-1.42027962712956e-05
-2.94817494945377e-05
-5.61590029895975e-05
-1.46772588462258e-05
2.18475931016571e-06
-2.26244766750158e-05
-4.18649030824198e-05
-8.8646133412795e-06
-7.54841685378597e-05
-4.34878462315528e-05
-4.10985005373786e-05
-2.09859746145336e-05
-7.03410423676403e-05
-2.70765755104766e-05
-5.5144300597485e-05
-1.50540083944349e-05
-2.33663299251014e-05
-2.1610184989698e-05
-4.22511322073162e-05
-9.18339695141951e-06
-5.38030689823789e-05
6.946887658625e-06
-2.50224957183845e-05
-1.46920698090234e-05
-3.12260994022979e-05
-2.88782763774821e-05
-4.49556549878284e-05
-5.22855974678582e-05
-2.31608378067211e-05
-8.50913671515935e-05
3.46918816831865e-06
-6.52292590570308e-05
-2.14904839197926e-05
-2.45760075354268e-05
-3.74905473183449e-05
-8.07909124316504e-06
-2.54520028562303e-06
-3.17949157316655e-05
-1.34182979814834e-05
-1.51297479243365e-05
-4.67002324930343e-05
-4.18876245657047e-05
-4.34785794201331e-05
-2.40858454445124e-05
-1.39849296344701e-05
-3.36437219430246e-05
-7.17241144739402e-05
-3.23392262061528e-05
-3.53953025408506e-05
-4.57453896085924e-05
-1.36150673358535e-05
-2.71488782482387e-05
-3.30898808535864e-05
-9.53822374719191e-06
1.33784033260246e-05
-2.2683339894125e-05
-3.04396533431576e-05
-3.31515224081356e-05
-6.82523940733391e-06
-1.23733991604217e-05
-3.1955509220324e-05
-4.61767316691564e-05
-7.56144418821231e-05
-2.50699248124527e-05
-1.93109054722142e-05
-4.19880692522734e-05
-3.64959365970165e-05
-2.70655788437958e-05
-2.01328788451733e-05
-1.00547404859998e-05
2.00443654573396e-06
-1.40665694406019e-05
-2.41469935752192e-05
-4.58121790493104e-05
-5.00868924111248e-05
-4.148861900036e-05
-2.99479086581462e-05
-5.40912527296871e-05
-4.33030968348295e-05
-3.60554338804966e-05
-3.02495727858994e-05
-2.55595539667217e-05
-5.39402043696689e-05
-4.34342289834227e-05
-1.21854662876311e-05
-7.86072916207587e-06
-2.47952659168113e-05
-3.57642370103979e-05
-4.71733391890841e-05
-3.59247507590181e-05
-5.18797189836406e-05
-7.85762570017491e-06
-6.62148666876491e-05
-4.84207922787936e-05
-2.82621294556834e-05
-5.94650798130481e-05
-2.14851266609714e-06
-2.92474583216977e-05
-2.42556344201947e-05
-4.33419778582962e-05
-1.90456601913752e-05
-2.6955409316262e-05
-1.04335360620805e-05
-3.94426986479019e-05
-4.21886019653541e-05
-4.21937068881737e-05
-4.10781195269364e-05
1.2659988761704e-05
-2.91259300187013e-05
-3.6306524725401e-05
-6.649933046464e-05
-2.35861554652347e-05
-2.61251042917103e-05
-4.27291402783281e-05
-2.90042004347202e-05
2.50050329364239e-06
-8.99553558604533e-06
-1.43549854386474e-05
-2.40845186068746e-05
-3.97967190665782e-05
-1.63106446351032e-05
1.45232838365528e-07
-6.93700093638136e-06
-5.8237625102952e-05
-3.10499353548921e-05
-2.92254540014926e-05
-2.62273113602268e-05
-3.43725482741872e-05
-1.79797199432448e-05
-3.05591674164628e-05
-4.14012977553172e-05
-1.04818628305131e-05
-9.07108969207745e-06
-3.23518093890404e-05
-3.91824949819187e-05
-3.98642177789409e-05
-4.25838979026171e-05
-3.03717720796683e-05
-6.06407159896379e-05
-3.11193093231791e-05
-5.12200762649911e-05
-5.73452670698406e-06
-2.00673401518754e-05
-4.84339374796951e-05
-2.2573482405301e-05
-1.65934718789256e-06
-4.5919030738116e-05
-4.4230100327194e-05
-3.17661866855178e-05
-5.10466340994495e-05
-4.5791754858421e-05
-7.29635642914018e-06
-2.65837987262956e-05
-4.47516552472464e-05
-2.70363933576714e-05
-1.77431232285551e-05
-4.72003138260937e-05
-2.92474534711797e-05
-2.7421439222265e-05
-2.1475819961696e-05
-4.67934072933351e-05
-3.29856897950861e-05
-6.64142284359334e-05
-4.38797705195898e-05
-2.01762236997484e-05
-3.74235647956278e-05
-4.64987643728184e-05
-1.52055408442799e-05
-2.48206578055202e-05
-2.85241859963688e-05
-2.74754304668162e-05
-3.2280166328326e-05
-4.47032807540181e-05
-3.5989535379828e-05
-2.91996830822196e-05
-2.98692833728997e-05
-4.09143309216705e-06
-1.85678913669568e-05
-2.81320624176304e-05
-2.41133404784337e-05
-4.62283946060066e-05
-5.44933251374831e-05
-4.01513307356181e-05
-6.00585163577943e-05
-3.16019774478432e-05
-5.5928004255036e-06
-4.59248626325117e-06
-2.55297203412123e-05
-4.44816297410141e-05
-4.2843435435691e-05
-4.51002956988259e-05
-1.15763879860802e-05
-4.28243868635083e-05
-1.20054888071246e-05
-1.57825504505911e-05
-1.92403085046695e-05
-4.32476503427587e-05
-4.67797129079513e-05
-5.22793533681028e-05
-2.35707615471821e-05
-2.21893750800415e-05
-2.80597194513857e-05
-2.00620386094504e-05
1.52595266735503e-06
-4.01907148370338e-05
-1.07122135061105e-05
-3.45493979722919e-05
-2.28043211519773e-05
-3.91739591552125e-05
-3.2436463252915e-05
-2.9249860915175e-06
-1.89805734545765e-05
-5.60822109802449e-05
-3.05131156890392e-05
-2.3904070019969e-05
-4.21940157148839e-05
-2.25257166343711e-05
-2.38618248718502e-06
-1.44351103116029e-05
-3.97750215961244e-05
-2.40794962327207e-05
-1.13318179783818e-05
-2.35432006466238e-05
-6.85201251624477e-05
-4.205540623389e-05
-1.7277728029108e-05
-3.70182040578406e-05
-3.32210413689224e-05
-4.84334281851204e-05
-2.5087959713526e-05
-3.45932114911097e-05
4.47121905707684e-07
-1.07081140422977e-05
-1.4520819609855e-05
-3.79843737888024e-05
9.44349349954567e-06
-1.96816805114761e-05
-1.7630553258965e-05
-3.6989731975551e-05
-3.17483786627544e-05
-1.72575033417915e-05
-1.21144916908446e-05
-4.5760282505257e-05
-2.53854401648914e-05
-3.88816381312474e-05
-4.14430195080121e-05
-6.83872739089118e-05
-2.2907391473769e-05
-2.25845712938608e-05
-7.10016979565896e-06
-1.52111603951991e-05
-2.72161398087981e-05
-5.29628160972844e-05
-3.43229256269259e-05
-4.30445271584888e-05
-2.56856028305707e-05
-2.96898922978629e-05
-5.43583865818098e-05
-4.7818393289349e-06
-4.94954539972857e-05
-4.23955709254106e-05
2.34742838446613e-05
-1.95423995643946e-05
-2.98779465191344e-05
-3.97898053842333e-05
-2.16386946479651e-05
-1.37667465266779e-05
-5.51310478452091e-05
-2.21703996126543e-05
-5.33155724468827e-05
-1.9495942199315e-05
-3.56235373385597e-05
-3.4923809546014e-05
-2.51039531420127e-05
-2.32891645759022e-05
-2.5854226024351e-05
-1.53279355921059e-05
-2.92822032380681e-05
-1.62660355681786e-05
-4.80633310358417e-05
-1.06190914043386e-05
-4.42531374412943e-05
-1.50452934171882e-05
1.47434689880778e-05
-4.01800162755665e-05
-4.38737680472933e-05
2.81029701475811e-06
-3.27238907865499e-05
-2.279220676171e-05
-2.80959945533584e-05
-4.25301051580586e-05
-5.46803191257239e-06
-4.5814977159709e-05
-1.73061904027322e-05
4.91819378089235e-06
-1.05187467418063e-05
9.11079511637771e-07
-3.48904913271305e-05
-3.72779092759381e-05
-2.58798385702958e-05
-4.47757767788168e-05
-3.74517592220872e-05
-3.80251473548951e-05
-3.59315269974226e-05
-2.60761218637596e-05
-6.83120214818724e-05
-9.62513534075744e-06
-4.21613918167663e-05
-6.5154905603043e-05
-4.81929807570082e-05
-1.75570898676391e-05
-3.27403943862828e-05
-3.34479492350763e-05
-2.90075223869283e-05
-2.62101983328811e-05
-3.62024269258807e-05
-6.01824004647029e-05
-7.11519026776428e-06
-7.25850659664021e-05
-2.84987698038848e-05
-2.77112775569224e-05
-2.84036974592998e-05
-9.86739752913288e-06
-3.87762660347858e-05
-4.14538316174753e-05
4.63894765976642e-07
-3.73769272120216e-05
-4.0474922458306e-05
-1.19753819687397e-05
-2.35601527927345e-05
-4.93776758925447e-05
-4.55393041132698e-05
-6.34167559762779e-05
-7.60893734261036e-05
-5.01948400919894e-05
-3.47701039589636e-05
-4.25349620268096e-05
-3.88760950505572e-05
-3.17799732695334e-05
-4.75084810823253e-05
-3.04813072066989e-05
-4.18272659885903e-05
-1.54933333566912e-05
-3.62767220591837e-05
-1.408645440297e-05
-3.472932703901e-05
-3.53129685950815e-05
-2.7821756882431e-05
-2.79002357379612e-05
-2.27442479924532e-05
-3.55950543157397e-05
-3.36704150204481e-05
-1.10066528094073e-05
-2.26079254056947e-05
2.24226570996917e-05
1.14932870932387e-05
-2.22868874734143e-05
-4.56461286113503e-05
-2.71263277287948e-05
-2.85145923247669e-07
-3.77808277332535e-05
-5.80446364643468e-05
-6.25229402189056e-05
-1.78757228708915e-05
-3.64848303850828e-05
-2.06417052501677e-05
-3.83979761180998e-05
-1.88530759845375e-05
3.68473806690067e-06
-1.66666120909625e-05
-1.62101769173148e-05
-4.10066747344384e-05
-1.33909248432363e-05
-3.55060188261035e-05
-1.8265384447748e-05
-1.98458917283579e-05
-9.97834873618476e-06
-4.52873445610248e-05
-2.61650769453083e-05
-3.82133439382516e-05
-1.97076473543757e-05
-3.31769898191913e-05
-6.14892212711615e-06
-2.04780512282478e-05
-2.22645767198839e-05
-3.30127753530298e-05
-3.12269689585014e-05
-4.80318893247865e-05
-2.94955453929836e-05
2.89136373950628e-07
-1.92786348784043e-05
-2.72224124920808e-06
-2.95848716786632e-05
-3.01782011168477e-05
1.2609878233732e-05
-3.65128631163452e-05
-2.78435198706221e-05
-4.81989051403243e-05
-1.14122363876151e-05
-4.05492644916172e-05
-2.06539520416191e-05
-2.557164151154e-05
-3.95088431036143e-05
-2.14299024009034e-05
-4.62103546821048e-05
-4.43047361920758e-05
-2.94515095275701e-05
-5.32103943791407e-05
-1.69823933645986e-05
-2.63724367225891e-05
-3.31131120109857e-05
-6.36702821886199e-05
-4.84241273428785e-05
-6.19269362625697e-05
-5.33737961800818e-05
-3.40093138928041e-05
-1.74097582415672e-05
-2.42175608287599e-05
-1.67356593547194e-05
-4.35265073484706e-05
-3.86970830783509e-05
-4.56301412619761e-05
6.38004658259067e-06
-1.6328660734214e-05
-2.58800250074029e-05
-2.19678071205862e-05
-1.71791341468719e-05
-3.78971117512299e-05
-2.73999479987957e-05
-2.37853497328447e-05
-5.34741159208812e-05
-3.22258512733272e-05
-3.96720172115861e-05
-3.61957238673042e-05
-2.02090673917438e-05
-3.00659907754466e-07
-8.56065627389038e-07
-6.84525495527465e-05
1.70225835790314e-05
-3.36923442949445e-05
3.06101889603529e-07
-1.77036868268919e-05
-4.37066519853209e-05
9.12116585655348e-06
-3.05646855243348e-05
-1.15394714379322e-05
-3.13147440418588e-05
-3.40133878980134e-05
-5.9341101007789e-06
-4.09957037210194e-05
-3.11878778277315e-05
-4.21672224823255e-05
-1.97981207422411e-05
-3.09019277570287e-05
-4.67969922802729e-05
-1.49282244554346e-05
-4.20510571229465e-05
-5.8659437838091e-05
-3.12278344662349e-05
-1.47950521122363e-05
-5.15943181239462e-05
-1.00970438849054e-05
-4.8161881212124e-05
-7.98468073400132e-05
-3.18081000327882e-05
-2.29196842756612e-06
-2.37618637853096e-05
-1.81492708858604e-05
-1.4132209266893e-05
-2.59413121171323e-05
-4.08230696640831e-05
-3.7123605558418e-05
-2.45624622360033e-05
-3.04188946552345e-05
-6.89362288140568e-06
-5.91353373354394e-06
-2.71018737279783e-05
-5.67020312364396e-05
-4.39369912624545e-05
-3.27141543376634e-05
5.09329473495249e-06
-1.38787261097771e-05
3.83360084364589e-06
-2.05861160589299e-05
-2.49600339197586e-06
-3.97320258943271e-05
-4.07935368905887e-05
-2.27452733183905e-05
-3.22599767451735e-05
-4.2439302259766e-05
-3.0603117493659e-05
-3.0302417609358e-05
-3.15017292916839e-05
-2.96606488303141e-05
-2.58726500910206e-05
-1.19944708218251e-05
-1.07374248218677e-05
-5.21994500964829e-05
-4.52809571009745e-05
-4.22029320500974e-05
-3.37432718330414e-05
-4.53330793178314e-05
-4.03611080614724e-05
2.15934850936206e-06
-3.70494591206966e-05
-3.72252653809612e-05
-3.82481853913904e-05
-2.81147493117648e-05
-3.2271535228927e-05
-3.18827510657646e-05
-3.98538525366781e-05
-2.79896853095635e-05
-2.71538212968111e-05
-1.2211190519509e-05
-7.20383108524713e-05
-2.66011807401956e-05
-1.92734406083973e-05
-1.97962084656699e-05
-9.67437071686768e-06
-6.50396107586582e-06
-3.21618607204071e-05
-3.18300799816718e-05
-1.05310140619498e-05
-1.45488524536645e-05
-3.63410916943808e-05
-2.77868921228966e-05
-6.84811793689358e-05
3.65984612028957e-06
-3.52565832088573e-05
-6.06301740935132e-06
-1.24554317035458e-05
-5.50017163661172e-05
-1.85806813923219e-05
-1.65656969510311e-06
-4.79446894552458e-05
6.53450864677125e-06
1.77332797378184e-06
-6.16536588933268e-05
-4.35987034880424e-05
-4.66536627807176e-05
-4.35969723254981e-05
-3.53905142384251e-05
-4.27278974255954e-05
-3.31814833684025e-05
-1.24033150749709e-05
-4.31198812900786e-05
-3.57767570670421e-05
-2.4349925024033e-05
-2.86083065124442e-06
-1.54466197602306e-05
-5.32009144705366e-05
-2.67632827502118e-05
-2.52327568817781e-05
-2.98598159683558e-05
-2.34081070723217e-05
-6.66327954647259e-05
-2.39061847898473e-05
-1.35859521533141e-05
-1.45123471998274e-05
-4.13760430661278e-05
-2.01702579741727e-05
-3.31154234949877e-05
-2.24749023053355e-05
-2.71317986842033e-05
-2.36770123323061e-05
-3.46807006360366e-05
-5.21494255610379e-05
-1.35377027873855e-05
-1.32260334957066e-05
-1.78260309144441e-05
-4.56340207615333e-05
-4.45794371477536e-05
-5.03378910293816e-05
-2.17103795666678e-05
-3.11921286645482e-06
-3.22502239639164e-05
-1.51191743576726e-05
-4.59699784623448e-05
-2.86746925680396e-05
-5.37987052839535e-05
-2.23096346029351e-05
-4.86807530493223e-05
-2.53657902300253e-05
-4.40840337976374e-06
-1.83526295821863e-05
-2.37992449375896e-05
-1.65787745629877e-05
-3.35823011364023e-05
-2.06738520872278e-05
-3.35790142710396e-05
-3.86376318821627e-05
-3.66767831880795e-05
-3.1659917273274e-05
-1.22788940149034e-05
-2.42205138962137e-05
-3.97344806141994e-05
-4.41391560706024e-05
-2.63345042442696e-05
-3.38057426942849e-05
-2.66565298600257e-05
-2.60540805379798e-05
-2.81778874548392e-05
-4.80014167016341e-05
-3.23895015970314e-05
-2.35938009444319e-05
-3.86464938265547e-05
-1.17589553681596e-05
-3.78574242220342e-05
-4.90669769884797e-05
-5.48832717200474e-06
-3.51831029913396e-05
-3.6683388586461e-05
-2.21404270243661e-05
-1.63855226190398e-05
-3.17209437605971e-05
-1.09361905130116e-05
-5.07470478640927e-05
-1.24372971417072e-05
-1.88418173599599e-05
-5.62021704379808e-05
-6.2359484343899e-06
-3.5112012310885e-05
-3.38950335612241e-05
-3.18634931458478e-05
-4.61984838159307e-05
1.16722348870686e-05
-3.41383528986341e-05
-5.53739377850921e-05
-4.73653624701349e-06
-1.25649120081503e-05
-3.11177285734312e-05
-7.01587277000433e-05
-3.25658949287158e-05
-3.79695302670147e-05
-3.43354224797431e-05
-3.09568836863507e-05
-1.68979936558287e-05
-3.60380240679555e-05
-8.40876640781831e-06
-1.59603738567167e-05
-4.91389171335476e-05
-4.28949535044944e-05
-2.53694410690845e-05
-6.80230237697434e-06
-2.27916395762908e-05
-4.68596033516218e-05
-3.8198551157713e-05
3.38230863122438e-07
-2.9137897000698e-05
-6.04071446547261e-06
-3.29068389110898e-05
-3.60819489156451e-05
4.76443500917995e-06
-3.56145584132497e-06
-1.90672914072145e-05
-1.48229729767877e-05
-3.86834510999112e-06
-7.22730122878006e-05
-5.66220685294162e-05
-3.75505890573715e-05
-5.08721590295236e-05
-2.90967613316109e-05
-4.87833407927337e-05
-1.01414397915919e-05
4.66771819894209e-07
-4.52396207456117e-05
-2.71928382417471e-05
-3.23878608922971e-05
-4.03206179857991e-05
-1.88651953336658e-05
-5.41481976093753e-05
-3.71786870650858e-06
-9.58256375463538e-06
-4.3178247836536e-05
-1.8160360111922e-05
-1.65787320405563e-05
-4.40442349677538e-05
-4.48712966805958e-05
-4.0682377535044e-05
-4.72420564999089e-05
8.88278357884868e-06
-4.66359853185366e-05
-3.07177112536332e-05
-2.7586625262989e-05
-3.13412727797164e-05
-3.93946734119327e-05
-4.02898806212388e-05
-2.39771524304082e-05
-4.64073865970283e-05
-2.78091194446174e-05
-2.48041709559225e-05
7.32496883996031e-06
-1.79665847379681e-05
-4.45694035157292e-05
-3.92259982537068e-05
-4.38386338517558e-05
-1.13543165836076e-05
-2.16439937864786e-05
-2.29177347411395e-05
-5.11797009811161e-05
-1.03638716951566e-05
-5.58033548716036e-06
-5.10444946255982e-05
-3.42242591048614e-05
-4.0087441435968e-05
-2.13623872821129e-05
-4.13385360493414e-05
-5.91186904563755e-05
-3.20149129291124e-05
9.63567252020253e-06
-2.13795153761892e-06
-2.48896786112257e-05
-2.96879897359949e-05
-7.30172129447628e-06
-6.94463574521819e-05
-2.9236777032865e-05
-1.27325630356334e-05
-5.35844154685066e-05
1.43443460222851e-05
-2.35858379730374e-05
-4.81540128478495e-05
-4.97595710605125e-05
-1.55566605883881e-05
-2.74315844930847e-05
-3.25620593365484e-06
-1.80017916891444e-05
-3.61736368731395e-05
4.75020393477255e-05
-4.65814670803769e-05
-4.07016992773109e-05
-1.1652607698798e-05
-3.35190277194074e-05
-4.95783130464124e-05
-4.09794171809464e-05
-3.63283135300108e-05
-2.18294265957175e-05
-3.69103497499174e-06
4.82896244274108e-06
-8.00464315337854e-06
-4.87019360545312e-06
-3.15492006129398e-05
8.34106614640139e-06
-4.65379382698309e-05
-4.29891523069285e-05
-4.3224901330972e-05
-5.40597864776325e-05
-4.10005351628512e-05
-3.09533169315596e-05
-1.70075289318866e-05
-2.65764959104319e-05
-4.92685962414232e-05
-4.56366416041265e-05
-4.77528687154892e-05
-2.58090098395973e-05
-9.35676577338322e-06
-3.17885746823334e-05
-1.96460116477061e-05
-5.50203274492159e-05
-2.15753930859832e-05
-3.63977936058389e-05
-2.26501209104398e-06
-3.35879967515444e-05
-3.06539469781409e-05
-3.22675240470723e-05
-4.51592862192296e-05
-5.25105669120504e-05
1.04227574152902e-06
-1.02786878464139e-05
-5.68367794802134e-05
-1.70669894380895e-05
9.15525297724871e-06
-1.717935363472e-05
-2.08188926776171e-05
4.66400349969398e-06
-2.93851772516881e-05
-5.73868796615167e-05
-2.63680540175254e-05
-1.92221673488651e-05
-1.65179012109563e-05
-4.11844788073172e-05
-3.73039299756428e-05
-2.10877478600422e-05
-5.01245117036822e-05
-1.90964619250794e-05
-3.31576907852118e-05
-3.51246571841571e-05
-4.80025956805944e-05
-3.55719737637098e-05
-2.69081109422565e-05
-5.56794857272659e-05
-2.86958149240409e-05
-1.79045029471946e-05
-2.22831300312098e-05
-2.20091995474967e-05
-2.76819336790411e-05
-4.40710835469176e-05
-2.48205786005565e-05
-2.98311303099615e-05
-4.0538481685744e-05
-5.53833122585407e-05
-1.73571961825964e-05
-6.05903414007986e-05
-4.35167691340764e-06
-4.59328368495098e-05
-4.20325637613234e-05
-3.44050885636404e-05
-4.76501458317493e-05
-2.87011034240299e-05
-2.15968689924424e-05
-5.16231443952653e-05
-3.69215375779004e-05
-4.94554339369624e-05
-5.10884281103565e-05
-4.56698589108716e-05
-2.31891164103677e-05
-1.62234463151029e-05
-4.33633204962466e-05
-5.82750882672682e-06
-3.31632637953351e-05
-3.91304613971112e-05
-2.89569255968169e-05
-2.17968221953646e-05
-1.13217408420214e-05
-4.65281375407081e-05
-3.78606230541562e-05
-1.67040689544815e-05
-3.81628411191927e-05
-3.76042052250778e-05
-2.47253029643161e-05
-4.3357224803219e-05
-5.47695171282312e-05
-2.51045555289724e-05
-5.23767561281358e-05
-3.3812862379929e-05
-4.08700813821706e-05
-3.33419955346068e-05
-2.01362483119607e-05
-4.19600889873933e-05
-3.8778506427881e-05
-2.56453537050623e-05
-2.85737062416418e-05
-4.33936556863757e-05
-3.34877631062367e-05
-3.23575232793356e-05
-2.41448852256825e-05
-7.93597246712299e-06
-4.66264109833141e-06
-2.65335399083999e-05
-4.12612341317555e-05
-6.77129605559911e-06
-2.4295335932858e-05
-3.71581102386329e-06
-3.60685250945575e-05
-3.94260839520057e-05
1.71419461674627e-06
-2.28856921943285e-05
-4.28367265911624e-05
-4.62812698781449e-05
-5.26480825482949e-05
-3.64675793644212e-05
-3.87054724927466e-05
-6.22195847426229e-05
-2.48036672751437e-05
-5.21732182923746e-06
-1.71381318943864e-05
-3.0772264299982e-05
-3.14110833262847e-05
-1.73163755021519e-06
-4.9170559034142e-05
-4.12507373429538e-05
-4.32847607105947e-05
-1.44516470558033e-05
-4.38455953629678e-05
-5.85547415080829e-05
-3.1936908970588e-05
-3.43801169794625e-05
-2.43755384789243e-05
-4.53250393916447e-05
4.302008597288e-07
-2.48851040056152e-05
-3.15902530460967e-05
-3.25478720431263e-05
-2.01858991662193e-05
-5.71770675553672e-05
-4.94379465849334e-05
-4.51399913096464e-05
-2.74057775062421e-05
-4.80714529518965e-05
-2.86701018181032e-05
-1.1885852870915e-05
-2.86677054591613e-05
-2.47975392663097e-05
-4.45838207542375e-05
-2.83733149769428e-05
-3.51354765908941e-05
-4.78886463805966e-05
-3.34533315377735e-05
-3.88109130801455e-05
-5.6571283776566e-05
-4.15393312910048e-05
-2.45731795009125e-05
-3.36960335783484e-05
-2.64133045122465e-05
-5.66924322846083e-05
-3.04735828368038e-05
-7.71996160964761e-06
-6.82659492215442e-05
-3.2540730228177e-05
-4.59001605254429e-05
-4.10636978792234e-05
-1.80612540111089e-05
-3.34452364527491e-05
6.14810811519848e-06
1.32678129806124e-05
-2.77930581690334e-05
-1.32501370968924e-05
-1.91543822125958e-05
-5.29294640029965e-05
-3.99559628534047e-05
-3.60499310827763e-05
-1.75941281126132e-05
-2.2094878548999e-05
-7.63591317590041e-06
-3.02851701242527e-05
-2.74160476344221e-05
-1.28408256633241e-05
-3.72687549960271e-05
-2.77835248244371e-05
-3.13296860194845e-05
-5.01247113792811e-07
-5.29889426822808e-05
-4.07928752323027e-05
-8.58827065202176e-06
-2.15871690437569e-05
-4.46234980536599e-05
-5.39691561337031e-05
-2.64084065494383e-05
-2.66716887805684e-05
-4.91766897773629e-05
-3.70199221322547e-05
-2.82966295287038e-05
-2.66022911241183e-05
-1.22076417368445e-05
-3.12578969609906e-05
-5.76755653094451e-05
-1.45635711829828e-05
-2.68959100352676e-05
-1.76722075630446e-05
-3.0659015744451e-05
-1.94971999455751e-05
-2.56401071031432e-06
-5.87779424110181e-05
-2.05220404424371e-05
-2.69346678219225e-05
-3.89628202230282e-05
-2.99018877115183e-05
-6.15797871955389e-06
-2.55788010012382e-05
-1.24177335052434e-05
-3.40989306876527e-05
-4.11580286312468e-05
-3.35633032730323e-05
-3.12783820741762e-05
-4.98912296370932e-05
-6.37576733071204e-05
-4.63636755081306e-05
-2.50493651460756e-05
-3.33881119887929e-05
-4.84476600160686e-05
-7.19468111324964e-06
-1.49533643637229e-05
-6.0923931176288e-05
-3.2934514180866e-05
-3.95806855903304e-05
-4.33143999229017e-05
-3.37305523538194e-05
-2.14266947422608e-05
-2.01657514865896e-05
-2.36539058755509e-05
-4.2978421037246e-05
-4.15255274229976e-05
-4.9901476254507e-06
-3.47248003580698e-05
-2.49669078549753e-05
-3.25074639553541e-05
-3.9103365252585e-05
-4.12685505547295e-05
-1.19569517510963e-05
-3.42622415073811e-05
-1.8941604952232e-05
-1.26056796142908e-05
-2.43701599472698e-05
-4.40637786841901e-05
-3.32320125214876e-05
-6.02397366237808e-05
-1.23897326326072e-05
-2.64351527397374e-05
-4.57144981165262e-05
-3.50721868820183e-05
-4.2871957891638e-05
-1.09347138661468e-05
4.88934632947447e-06
-2.5544007109122e-05
-3.46279194474349e-05
-6.18520212187456e-05
-2.41984798040124e-05
-7.2233465242965e-06
-4.05982359660576e-05
-4.62942883987655e-05
-3.72938500406249e-05
-1.79259258429405e-05
-5.70993769617621e-05
-3.87365729468671e-05
-1.72270680150353e-05
1.78203347518964e-06
-3.0659693331986e-05
-1.53377576910891e-05
-1.90445331239629e-05
-5.67497618224418e-05
-1.71725763302991e-05
-6.45642865404531e-05
-1.19257509112052e-05
-3.65668676044216e-05
-1.4644089157501e-05
-3.5474014593471e-05
-7.50054441936943e-05
-4.25841469301287e-05
-2.83971603770405e-05
6.00122683332893e-06
-3.85042953649707e-05
-1.72723489709514e-05
-4.12805359788608e-05
-2.36922300750125e-05
-6.60287777068362e-05
-2.19150716959127e-05
-6.32704748794414e-05
-5.76108687135039e-05
-8.26883872746722e-06
-3.58265611948886e-05
-4.72116848594579e-05
-1.78659348753265e-05
-1.33622175222732e-05
-2.21440084846313e-05
-5.79202589706973e-05
-2.16166099967045e-06
-4.20953269102277e-05
-1.76291194417241e-05
-3.39972483580049e-05
4.46317903029083e-06
-2.75686153411215e-05
-4.15490203191856e-05
-2.57305759813121e-05
-5.63312158005174e-05
-4.61597598489555e-05
-4.99139181435453e-05
-2.04397180905647e-05
-4.79178744517918e-05
-4.97595761655826e-05
-2.77084285173643e-05
-4.07796775371471e-05
-2.87007020882755e-05
-3.27959692303211e-05
-2.4813658940777e-05
-2.43875444810406e-05
-3.60046984464581e-05
-2.67400208334375e-05
4.99500344388646e-06
-1.44999756711653e-05
-3.58154621734225e-05
-1.85495211419455e-05
-3.92417570107225e-05
-4.81069434870751e-05
-2.78364998761781e-05
-5.25638004198687e-05
-6.35486356392818e-06
-5.42144732955261e-05
-3.52898732531768e-05
-1.65280771297766e-05
-3.47375791828168e-05
-3.32967693530864e-05
-1.3207867318731e-06
-1.66614578539825e-05
-2.50969470668872e-05
-1.91819030833179e-05
-7.48231237714488e-06
-3.78272573232069e-05
-2.74274168001309e-05
-2.02582107749883e-05
-4.46371487095554e-05
-6.31121419086313e-06
-2.91332783164638e-05
-2.98191833472336e-05
6.99243957618982e-06
-3.55172310835643e-05
-1.23086238422943e-05
-1.23467172114255e-05
2.89255978655596e-05
-4.48731547474799e-05
-4.98669740513276e-05
-6.60767367889699e-05
-3.98614605120785e-05
1.92174273472971e-05
-2.98631640340158e-05
-1.72781202232573e-05
-1.85399950602343e-05
-2.52836438713426e-05
-3.05130976564097e-05
-4.43976012234882e-05
3.12324755376125e-06
-3.86409923347799e-05
-4.14840249499171e-05
-1.82284064008431e-05
5.26015325209723e-06
-5.98065309936011e-05
-1.30480033629389e-05
-2.67780825132482e-05
-3.39222731366791e-05
-2.19771849397202e-05
-2.31655133558712e-05
-1.50095454449483e-05
-1.02307743818058e-05
-5.10258645773431e-05
-2.5526693814314e-05
-6.73812754273567e-06
-1.47872032642488e-05
-2.49658220524892e-05
-1.03020286391688e-05
-6.06027166231411e-05
-4.45334284824177e-05
-3.613564907462e-05
-8.59710209121953e-06
3.45888574661673e-06
-2.39359748505632e-05
-2.46078509263982e-06
-5.45450250542144e-05
-1.11221457823092e-05
-3.06262222581808e-05
5.67614712142252e-06
-3.86485812884002e-05
-3.60171161000669e-05
-3.14104085151746e-05
-2.1523213626141e-05
-1.06923566287671e-05
-1.9014562553829e-05
-2.79175648857551e-05
-3.83426640040696e-05
-7.74489521374941e-06
-1.62595232934893e-05
-4.38873167974261e-05
3.73198674998865e-06
-1.72132873116319e-06
-2.59483880523999e-05
-5.0868214581395e-05
-2.12829414173188e-06
-1.82212939254473e-05
-5.87973512818291e-05
-1.32100927838877e-05
-4.59186246798132e-05
-2.31250756989072e-05
-3.46918832802043e-05
-3.46673604371436e-05
-7.08242579432878e-05
-2.36201981668905e-05
-4.28501962635941e-05
-4.23781921078928e-05
-4.14685806658552e-05
-7.78781491530577e-05
-5.44012290564444e-05
-2.56079482058349e-05
-2.91081525816515e-05
-3.79149254389427e-05
-3.63506916641096e-05
-4.75221015430834e-05
-2.57387404567688e-05
-2.38361029143429e-05
4.53810200490821e-07
-2.85718514176626e-05
-1.41504541817658e-05
-6.37742895368837e-05
-6.20128827545766e-05
-2.66223134552946e-05
-1.87489964943565e-05
-5.16717096642132e-05
-4.16110212083513e-05
-1.44384498982889e-05
-2.49099260661472e-05
-1.47104554309976e-05
1.03235735082063e-06
-3.91385044098433e-05
-3.94207923033748e-05
-5.24536495936417e-06
-2.91172035882621e-05
-3.26028273232756e-05
-1.93665932480691e-05
-2.36938462401805e-05
-3.34335406519276e-05
-2.69384214462476e-05
-1.27477161403952e-05
-2.50261738867379e-05
-2.16617605465791e-05
-2.44526038504714e-07
-1.62176399057889e-05
-3.01470891119481e-05
-5.38296987407986e-05
-3.39003431188939e-05
-1.9259198096696e-05
6.21503429624487e-06
-4.82166304100418e-05
-1.81526870270391e-05
-5.50628981592777e-05
-3.16985978505714e-05
-2.43010931510162e-05
-3.13858388596218e-05
-2.22850459991221e-05
-1.86210800068715e-05
-3.15303636331323e-05
-5.70529071824803e-05
-6.42226460973925e-05
-3.35278904370345e-05
-3.85198264134057e-05
-3.74323710610079e-05
-2.98157741284347e-05
-4.97347746940978e-05
-3.886659642098e-05
-4.89390231589044e-05
-2.03885649870856e-05
-4.49305731021789e-05
-5.38941553089467e-05
-3.19351619056919e-05
-9.23402439383292e-06
-4.3683103796869e-05
-4.12859855936314e-06
-3.99112930914613e-05
-4.6053534811969e-05
-4.52745851223263e-05
-4.72102188071645e-06
-3.49653238850849e-05
-2.21319141104345e-05
-7.60193743886212e-05
-3.96847810490158e-05
-3.73739037788945e-05
-3.11805501046387e-05
-4.14077756751822e-05
-6.10974252837479e-06
-4.72101287081738e-05
-3.86364647864389e-05
-1.7856775829113e-05
-1.15477267601964e-05
-4.52521220096211e-05
-1.61369239316581e-05
-2.67449056450622e-05
-3.07360073943345e-05
5.86708394068287e-06
-1.2097920553809e-05
-4.61254766619521e-05
-1.91335793481848e-05
-5.19384121619894e-05
-3.5457398922105e-05
-2.25012305458174e-05
-1.15821439103055e-05
-4.02057269927059e-05
-2.21542723149693e-05
-2.90291730384839e-05
-7.99846556391759e-05
-3.56579393529029e-05
-3.09807926119882e-05
-2.40618775077979e-05
-2.2949511717101e-05
-1.77637219266746e-05
-3.26083382455895e-05
-4.90794232396286e-05
-4.44103068998032e-05
-2.20122395063157e-05
-2.1457083838765e-05
-2.75126470843004e-05
-6.67352416410627e-05
-1.83804023189185e-05
-2.70773656160293e-05
-3.51620366498688e-05
1.16974556949032e-05
-4.77270645588138e-05
-3.33779352359591e-05
-4.66684545156194e-05
-3.43787490598222e-05
-4.01475436031004e-05
-6.21211331826404e-05
-5.3014126522576e-05
-2.47126399316226e-05
-2.8835015195303e-07
-5.22548635182895e-05
-1.56780434839775e-05
-6.26125991461255e-05
-3.80313050554112e-05
-2.16215635692229e-05
-5.35699992501369e-05
-1.13217222774598e-05
-3.93735738688791e-05
-1.17084387785774e-05
-3.3214306058873e-05
-4.2468888949936e-05
-1.27281454905937e-05
-2.42910997536354e-05
-4.08548078757712e-05
-3.04021985781501e-05
-5.11301577584641e-06
1.00946209621159e-05
-4.05440389084505e-05
-2.08155878460609e-05
-2.36538092595868e-05
-1.98453125015689e-06
-3.78402149483209e-05
-1.91854524247444e-05
-4.98104455479077e-05
-3.60814528222826e-05
-2.05783032676625e-05
-3.22539806180458e-05
-3.52901692696671e-05
-3.07546816068117e-05
-2.50525024165188e-05
-4.16132212362109e-05
-3.53390137014561e-05
-2.9215442101228e-05
-3.066339334772e-05
-1.62307371118183e-05
-5.74246838365791e-05
-2.8255889710729e-05
-3.26909330630776e-05
-4.64314064893329e-05
-2.76049659278414e-05
-2.80354866542789e-05
-5.24895394167881e-05
-5.68341570066515e-05
-3.89646785701455e-05
-3.06073599153117e-05
5.23668194406957e-06
-4.7514845233366e-05
-2.76374049187718e-06
-3.11711112665091e-05
-4.5784612978745e-05
-2.01773444522676e-05
-3.15009174489533e-05
-3.81051465392037e-05
-2.8878303516325e-05
-2.0800824372054e-05
-1.94858419076755e-05
-1.84400099307313e-05
-6.23320267086791e-05
-5.50924624714612e-05
-1.91020187257391e-05
-1.57922808430805e-05
-1.97605310707402e-05
-3.05641576309755e-06
-3.00377142241522e-05
-4.93193582136933e-05
-4.30376687900561e-05
-2.23741247112829e-05
-4.44830354438663e-05
-7.44360442208803e-07
7.81103105550551e-07
-3.93585548740868e-05
-2.31731811870005e-05
-1.86154270619555e-05
-3.81443815071854e-05
-4.33033658536372e-05
-3.6426964886055e-05
-4.05977159521965e-05
-1.70899038424878e-05
-2.24536479876069e-05
-1.83623114942141e-05
-6.9794872077528e-05
-2.42822048194008e-05
-3.96953424385248e-05
-3.19048501716387e-05
-5.06123619592781e-05
4.61531484941899e-06
-2.2502153495969e-05
3.57015277312987e-06
-3.17444822379598e-05
-3.98099795766511e-05
-1.69018323638466e-05
-2.98905081287988e-05
-7.95990998474178e-06
-3.63746598787833e-05
-3.15640789096414e-05
-3.05454090669493e-05
-2.15632144728543e-05
4.20001085009469e-06
-2.98173969043949e-05
-3.68220502947881e-05
-2.43004174315737e-05
-2.84399598875347e-05
-3.73897678607883e-05
-2.29148088671049e-05
-2.84622413189376e-05
-4.32871249922179e-05
-1.75726834146133e-05
-2.68797836954159e-05
-3.44932585992496e-05
-3.04249637908645e-05
-1.92810758016799e-05
-2.45313048720974e-05
-2.29295506400107e-05
-1.43593547062464e-05
-7.72039643700396e-06
-7.34912610151552e-05
-2.50290660896565e-05
-1.18956723454759e-05
-5.55433542983378e-05
-4.16137203961397e-05
-2.83581259317778e-05
-7.46358665084467e-05
-1.61693085246952e-05
-3.41336480335772e-05
-6.50420567020611e-05
-1.40212784578153e-05
-3.72254797202319e-05
-1.11764241825227e-05
-3.63499134865895e-05
-4.25698686154363e-05
-2.81318621428024e-05
-9.83432735224395e-06
-5.96385557991245e-05
-2.06050323004634e-05
-3.8682242944584e-05
-3.42868651748768e-05
-6.55471760381956e-05
-5.09954285344467e-05
-3.26046598665541e-06
-4.42202130094708e-05
-1.04983342704449e-05
-4.9278039678781e-05
-3.22818402728696e-05
-1.7061786328789e-05
-3.7239808990276e-05
-1.37885224193453e-05
-2.87469832791046e-05
-3.63090233779383e-05
-3.14524350273711e-05
-4.42080560485913e-05
-7.22688015510076e-05
-3.8747261788368e-05
-9.26759331566115e-06
-3.48594392927754e-05
-3.16608416160347e-05
-3.89931328232364e-05
-9.83286204319641e-06
-1.48439132379979e-05
-4.82129875489931e-05
1.8454250170113e-05
-2.63131360127551e-05
-1.71498916878443e-05
-5.98749998758853e-05
-4.77189577233144e-05
-3.20332011116084e-05
-1.07439222705296e-05
-1.39168961956738e-06
-2.07932083999875e-06
-1.51005779377638e-05
-4.93292165805795e-05
1.59962889710423e-05
-5.08583132637772e-05
-3.64120434997379e-05
-6.09874152530129e-05
-4.15054535779014e-05
-8.73689261421205e-06
-2.44373436807019e-05
-3.17135902858134e-05
-2.58126413122047e-05
-4.84351032792883e-05
-4.58670812376141e-05
-3.19255838562942e-05
-3.74746113632836e-05
-1.55598385770153e-05
-1.90717199468255e-05
-1.54282138033755e-05
-6.51506357843633e-06
-4.56401566069069e-05
-6.13891255435825e-05
-4.62271659946603e-05
-1.95797099227176e-05
-3.44615313556353e-05
5.69331834300015e-06
-2.15971163631435e-05
-4.21183154453891e-05
-5.69192418624879e-05
-5.08952761783652e-05
1.3223787425195e-06
-3.93893169674268e-05
-2.82119372561398e-05
-4.63667143773025e-05
-1.81947504349094e-05
-2.16551737676286e-05
-3.570909370077e-05
-9.85491764801452e-06
-3.74986234198369e-05
-4.52330269814341e-05
-3.88979924626587e-05
-2.342777665543e-05
-2.40883709000939e-05
-1.79427998435783e-05
-2.16948415198884e-05
-3.73911735471589e-05
-4.51189102550662e-05
-1.71970679939921e-05
-1.46348851319437e-05
-3.04627263161186e-05
-3.16968526331255e-05
-1.86227837806668e-05
-6.26820365411638e-05
-3.18713892450245e-05
-4.18345826915283e-05
-3.96014127479575e-05
-1.99564867757719e-05
-4.82183689574121e-05
-3.37387610724683e-05
-1.64931324844694e-05
-8.76765423210051e-06
-5.11944960859558e-05
-3.51176097616554e-05
-2.98879771528249e-05
-4.77840749187927e-05
-3.09598246249489e-05
-2.8682111429038e-06
-1.42811329611474e-06
-3.61462400053069e-05
-2.27114340112819e-05
-1.02580969488367e-05
-2.99014485593156e-05
-8.58495966050748e-06
-3.44481038420105e-05
-3.52931493824541e-05
-4.60301928140676e-05
-3.10381504566708e-05
-1.54656803502924e-05
-5.01438801094193e-05
-4.00843935101249e-05
-3.85768478516631e-05
-5.55227407554529e-06
-1.43922685447819e-05
-5.42722669302043e-05
-2.69064020767615e-05
-1.91477052214655e-05
-4.48852284283173e-05
-2.91261172784579e-05
-4.42927341335333e-05
-3.99927501338791e-07
-2.36047685705754e-05
-3.30979891895959e-05
-2.5896420802497e-05
-1.79355872119689e-05
-3.0899197147844e-05
-1.37225238890014e-05
-1.7495117202665e-05
-2.87704316594576e-05
-2.45763552737573e-05
-2.33219034434875e-05
1.3174608503059e-06
-5.66275111252793e-05
2.47136591953635e-08
-2.86470375094609e-05
-2.89919892796145e-05
-5.57950847428441e-05
-1.02258538075944e-05
-4.3454176721152e-05
-2.60592165305546e-05
-2.25874779540521e-05
-2.53082116462767e-05
-2.28698505098522e-05
-2.34949303070981e-05
-2.25096211395399e-05
-3.61995384430299e-05
-2.53838200118116e-05
-3.52217524177168e-05
1.17262971141439e-05
-4.55856717444441e-05
-1.11681477444019e-05
-3.38006928456852e-05
-3.77168070214015e-05
-1.78682976850821e-05
-3.09747269316402e-05
-2.69648887873579e-05
-3.96872545417741e-05
-4.02865016750938e-05
-3.51041665781291e-05
-2.37499356649046e-05
-1.51047632095757e-05
-1.5879215154598e-05
-3.99924219215347e-06
-4.90934025411381e-05
-1.95947274991074e-05
-4.27679508517749e-05
-5.36619467708921e-05
-5.06657734122149e-05
-2.27025237476503e-05
-4.08546322097579e-05
-3.87037273810063e-05
-5.4113579749245e-05
-3.23282331919704e-05
-3.3303116610633e-05
-1.61748700398849e-05
-2.01735769727465e-05
-3.08818358457636e-05
-1.86803958044997e-05
5.16026199077528e-06
-3.25550014091652e-05
-2.57890104458306e-05
-3.795699361324e-05
-1.57301676578119e-05
1.41882860131089e-06
-4.90804361235976e-05
-1.73219088305543e-05
-3.94663301030628e-05
-1.18185260549394e-05
-2.43096936680194e-05
-3.43154157916261e-05
-4.05780998908871e-05
-3.64494670274523e-05
3.38910134983159e-06
-2.57344184309057e-05
-3.44150492565921e-05
-4.61517264721338e-05
-2.56897574744412e-05
-1.74405642706897e-05
-3.17094778899809e-05
-3.53844197037314e-05
-4.98912214059008e-05
-1.79614029527748e-05
-7.52529787847517e-06
-2.64837974672786e-05
-3.59885959496841e-05
-3.46424917891551e-05
-1.57450793240736e-05
-5.10285118332628e-05
-2.64033050462569e-05
-1.92134717156282e-05
-6.08147452478961e-05
-2.93814943599407e-05
-1.926180761469e-05
-3.3026885860751e-05
-4.47489836830807e-05
-4.02994134809398e-05
-3.11502607605713e-05
-4.22875659062281e-05
-5.16449574180693e-05
-2.50412363235826e-05
-3.5505222003183e-05
-1.17210009471447e-06
-4.78348745645455e-05
-5.63618977663815e-05
-4.8799445632122e-05
-1.99389062850294e-05
-2.66976455153803e-05
-2.97873524126732e-05
-7.36714742027206e-06
-5.32657862472585e-05
-3.66733731712767e-05
-1.95629402272428e-05
-4.65370924318203e-05
-2.9610609935621e-05
-5.08046977649313e-05
-4.79047005798929e-05
-2.43211543893181e-05
-4.72506316267933e-05
-1.95508239768652e-05
-3.81299850510197e-05
-1.14448368280179e-05
-4.84330324537706e-05
-2.52482265846575e-07
-2.39675766915065e-05
-5.79269103841594e-05
-5.19225572574934e-05
-4.33556594698178e-05
-1.23049892328049e-05
-3.42596508966542e-05
-2.69532840551409e-05
1.01418421993097e-05
-3.36105349126494e-05
-3.30594121263553e-05
-2.24672719739885e-05
-3.80662659319077e-05
1.46877800296522e-05
-1.91798361612201e-05
-2.02469808218454e-05
-3.08571673122301e-05
-3.5291388809044e-05
-1.54331481511265e-05
-3.34845176513314e-05
-1.35762468965079e-07
-1.13916475119514e-05
-3.20480931747537e-05
-1.54389680337928e-05
-4.17171319618844e-05
-4.78178212597008e-06
-5.06107871790364e-05
-3.01285570945742e-05
-5.44177383806779e-05
-1.61428243927195e-05
-6.18038822921198e-05
-2.86402616368453e-05
2.24183162085918e-07
-3.95276022275565e-05
-1.44847752001349e-05
-4.05324292970107e-05
1.24296978640653e-05
-5.26200299693722e-05
-2.41900346552334e-05
-4.80570298010827e-05
-1.683553514182e-05
-4.24001027965522e-05
-3.01741277796543e-05
-1.69909119868838e-05
-9.7429550192902e-06
-3.24896863462379e-05
-1.67639808827203e-05
-3.81981158248538e-05
-1.4332586070898e-05
-3.20393169145475e-05
-3.54019956207202e-05
-5.2006306777904e-05
-3.61145737835053e-05
-3.80395528788358e-05
-5.31591136272331e-05
-6.20933584201854e-05
-3.40829538574543e-05
-2.87342469065478e-05
-1.26754186250322e-05
-3.7279359373613e-05
-3.05874971314535e-05
-4.48971343645982e-05
-3.76332822645167e-05
-4.47860862001401e-05
-2.98459098808211e-05
-4.05683638404614e-05
-5.33953155244786e-05
-3.88714314656438e-05
-4.26209998536437e-05
-2.47483077006501e-05
-2.17642298051554e-05
-2.45972487979517e-05
-2.56554353810208e-05
-1.53033448604434e-05
-4.74153913546118e-05
9.50601781481773e-06
-2.28106843181873e-05
-2.72941242361386e-05
-2.36816270612487e-05
-2.1335628295276e-05
-2.45257590397491e-05
-6.00667180370779e-05
-5.40003289318145e-05
-1.65072297354197e-05
-3.96923545826046e-05
-2.04171331399062e-05
-4.60628446894936e-05
-4.11332032626662e-05
-1.98986557011666e-05
-1.16414638906955e-05
5.61350756154195e-06
-3.79992405388913e-05
-1.36486088131437e-05
-3.96908055544964e-05
-2.52288156715311e-06
-2.92400142251717e-05
-3.6245517587457e-05
-2.6675278989204e-05
-4.70243153910734e-05
-3.20538965749102e-05
-1.42899110036197e-05
3.55928558256952e-06
-3.52312725441903e-05
-2.94768806245715e-05
-2.66433495650969e-05
-1.35178072972197e-05
-4.71139065885535e-05
-5.3271406802427e-05
-3.48035137887191e-05
-4.03405975177041e-05
-5.82390519211654e-05
-4.86698096054299e-06
-4.58492852431818e-05
-3.61912900601124e-05
-3.98200798227345e-05
-3.28543005263969e-05
-3.26098146183603e-05
-2.05866012604276e-05
-2.67479917246032e-05
-9.11672414924984e-06
-4.94483492645002e-05
-1.94139317535091e-05
-1.13307195519308e-05
-1.23171131631377e-05
-4.50356967797875e-05
3.90271144734596e-06
8.35806284166293e-06
-5.49831199384633e-05
-2.49254896896286e-05
-3.99885426404686e-06
-4.73470283162763e-05
8.82955950976459e-06
-1.70225786456209e-05
-1.30866809861214e-05
-2.40532927706246e-05
-6.60239786761234e-05
-1.64490046101822e-05
-1.6179286260424e-05
-3.82070004736457e-05
-2.99575093819479e-05
-2.92684384437138e-05
-5.34865583061895e-05
-6.3259384351998e-05
-2.50505907901371e-05
-5.3333704927438e-05
-5.39423486828075e-05
-2.12851482134069e-05
-3.18609306835158e-05
1.37002033440803e-06
4.8030620353982e-06
-2.48950956166428e-05
-3.28881900350066e-05
-3.95435970369599e-05
-2.2688419405165e-05
-4.23656716360826e-05
-3.19324967725121e-05
-4.30467352505961e-05
-1.50249921835697e-05
-4.19021699088122e-05
-3.10354703272363e-05
-3.82270490663837e-05
-3.15416696447274e-05
-2.94535983137998e-05
-6.36896903007506e-05
1.91528251415151e-05
-3.270493232756e-05
-2.43174651811013e-05
-3.99872914246011e-05
-6.08075887157535e-06
-2.01546896458167e-05
-3.57309464919638e-05
-8.92719843953055e-05
4.15564827649066e-06
-2.20633289225459e-05
-4.08743644971264e-05
-6.61455988066023e-05
-2.28552993211976e-05
-5.38832937981709e-05
-1.57101611904679e-05
-2.62371204292653e-05
-1.71252941323651e-05
-2.65974521145898e-05
-4.29407625938805e-05
-3.94216663985323e-05
-2.52389092055105e-05
-4.81768477479313e-05
-5.80780895152895e-05
-3.58044595809345e-05
-1.18517795663745e-05
-4.54957862419623e-05
-5.69246440332776e-05
-4.18173787061454e-05
-1.4247067890741e-05
1.06519271191838e-06
-1.61867287139179e-05
-1.888049709773e-05
-5.02985070479365e-06
-5.88779882943727e-05
-5.41872289813809e-05
-5.11623766562378e-05
-3.49859967500334e-05
-5.39054131594343e-05
6.64080566974206e-06
-1.92730048562799e-05
-4.21987370804629e-05
-3.11052271165966e-05
-1.9227819904556e-05
-4.73014754931198e-05
-2.92620748570685e-05
-2.64732059693444e-05
-1.47684062251303e-05
-5.34771726399988e-05
-2.20657310044006e-05
-1.06407925285801e-05
-2.94303238727794e-05
-1.65359703972642e-05
-2.06900495440746e-05
-2.03477855705052e-05
-1.01114609945691e-05
-4.55565955857228e-05
-2.02348013634501e-05
-4.78641684946476e-05
-4.81780144438103e-05
-2.26282201996925e-05
-3.08800321350716e-05
-2.60083114899231e-05
-8.66061653625187e-06
3.44831839393593e-06
-5.51108467595349e-05
5.90414202113544e-06
-1.63866816708904e-05
-1.62272119958272e-05
-3.76756470579254e-05
-1.9562806036346e-05
-2.975234183865e-05
-4.10246120754798e-05
-1.86699840724968e-05
-1.03509483423684e-05
-3.77732479112117e-05
-4.01023626708102e-05
-4.05973310645561e-05
-4.35751793696873e-05
-1.76168652065475e-05
-1.3697657524993e-05
-3.4619293265482e-05
-1.4239304756762e-05
-3.20977860787331e-05
-3.77333119062861e-05
-5.409941471919e-05
1.63778924479419e-05
-3.04497504248634e-05
-2.6265312318523e-05
-3.65092790182717e-05
-2.20924499993828e-05
-2.89870898055302e-05
-4.01459866680138e-05
-1.00540043968882e-05
-6.11470714674913e-06
-8.07731525118733e-06
-3.18890019571033e-05
-3.35045812429872e-05
-1.98467687835823e-05
-1.26608109901721e-05
-2.63811341416613e-05
-9.40330582676972e-06
-3.47796359879439e-05
-2.47788549747872e-05
-4.09271343379527e-05
-1.3503781895841e-05
-3.47015936098904e-06
-5.9670008628035e-05
-3.92489369982583e-05
-5.50580246737813e-06
-2.99226324391913e-05
-3.63271529120418e-05
-4.31488052726065e-05
-1.74342388389165e-05
-4.9492248718735e-05
-4.75350004253926e-05
-5.14274831160947e-05
-3.95614448647327e-05
-2.72817167118875e-05
-2.83352277163003e-05
2.32705997602569e-06
-5.33339176487141e-05
-5.49763256642252e-05
-9.04445252905741e-06
-3.98928312643651e-05
-2.07341170058395e-05
-4.7998616990121e-05
-3.71474937710508e-05
-2.44982273985108e-05
-2.62798747399741e-05
-2.55568878647469e-05
-5.72004789944817e-05
-2.90092179385249e-05
-1.93213360648944e-05
-2.00132144773221e-05
7.55266543612871e-06
-1.23451172078633e-05
-5.00436191229744e-05
-2.15953002372878e-05
-4.34264862491413e-05
-5.11637697139753e-05
-3.47849449428334e-05
-3.63141617010144e-05
-1.80883573600547e-05
-4.34099963058423e-05
-3.43935168719446e-05
-1.84467244913356e-05
-4.71609797564677e-05
-1.06586573116734e-05
-3.2857541425472e-05
-2.25932587837713e-05
-6.42485157595761e-05
-4.16567400508878e-05
1.63652738069016e-06
-1.71361453961219e-05
-5.19549758146231e-06
-1.30426102107091e-05
-5.81566183771282e-05
-1.40712006587468e-05
-5.44285983701501e-05
-2.02656749246738e-05
-1.59566013901092e-05
-2.64267866492988e-05
-7.71794231336858e-06
-9.21709103206081e-06
-1.93299448201117e-05
-3.19456528313048e-05
-1.76399911366694e-06
-2.46109918901801e-05
-4.85126312485889e-05
-9.17351448735513e-07
-5.15321258154143e-05
-2.39514842082745e-06
-4.69906939057663e-05
-3.39339126771329e-05
-1.17327434487838e-05
-3.91769174018527e-05
-1.08500375671636e-05
-4.6878382173998e-05
-1.10487709425359e-05
-3.04206084323563e-05
-1.78363403526409e-05
-3.03422467321611e-05
-1.86973484442485e-05
-2.00357244812829e-05
-3.36074092666911e-05
-2.90413900670057e-05
-2.84186431457459e-05
-4.36480577248726e-05
-3.18524200530933e-05
-2.24736633559126e-05
-3.87652906731162e-05
-4.46938925101924e-05
-4.61957693008264e-05
-2.89982876695732e-05
-3.08551328786776e-05
-4.39039038089197e-05
-4.80991001540339e-05
-3.66706578453643e-05
-3.1965288995469e-05
-3.77173708492346e-05
-6.78568121703629e-05
-8.0750036718614e-06
-8.53663617553248e-06
-4.09504290268741e-05
-3.25794739254948e-05
-2.88791442810844e-05
-1.48453633448381e-05
2.33004980435301e-05
-4.38279003586487e-05
-1.26415037683802e-05
-5.28419959865945e-05
-8.96158436084494e-06
-4.46941931142853e-05
-8.84287199479349e-06
-3.87200805759417e-05
-2.46355732859824e-05
-1.40246949553419e-05
-1.16659086126653e-05
-3.83895204491338e-05
-1.83212910982292e-05
-2.60855121785119e-05
-9.67089213284672e-06
-1.39640233076053e-05
2.81015459821007e-06
-1.33732235089428e-05
-2.22842893210574e-05
-2.13309894830009e-05
-2.23688702087601e-05
1.47631914793646e-05
-1.00482754160101e-05
-2.69386894626135e-05
-9.77263616170392e-06
-2.27626669844863e-05
-4.68823353884582e-05
-3.87690180739553e-05
-3.16255416422996e-05
-3.5890696851258e-05
-4.89710560900336e-05
-5.50562681924949e-05
-1.51270106126129e-05
-1.8259603642466e-05
-5.81339026702876e-06
-1.95380797783391e-05
-1.28416481524812e-05
-7.34721331166234e-05
-1.85905843503178e-05
-3.97571364812685e-05
-1.8980949514339e-05
-5.75283732776442e-05
-3.3837070704834e-05
-4.03539987340219e-05
-1.90283742354968e-05
-2.76947432524159e-05
-2.52718943520053e-05
-5.02453832114834e-05
-2.08820755713147e-05
-4.29291051568966e-05
-2.55171854692266e-05
-3.08172760709062e-05
-2.27983094234963e-05
-2.89455941481054e-05
-2.23140507365662e-05
-2.45093023981959e-05
-4.12873538348807e-05
-5.12919170721681e-06
-3.61728987158016e-05
-4.02385034146399e-05
-3.91950798495307e-05
-3.54555427793071e-05
-4.66798504284308e-05
-4.62485717024302e-05
-2.67479911323988e-05
-3.0589634931224e-05
1.47404898633044e-06
-4.77736404084321e-05
-2.10403324289915e-05
-1.25216774346377e-05
-1.78950753518426e-05
-9.48919906942782e-06
-4.85509287338218e-05
-3.44278908849376e-06
-3.00177057240748e-05
-3.88045405557964e-05
-2.898859888596e-05
-5.22895284889695e-05
-1.58178881633666e-05
-5.0559665207581e-05
-3.27508259624875e-05
-2.90245059288609e-05
-4.43362781473216e-05
-3.37530935591349e-05
-2.36470352952552e-05
-3.18682142591451e-05
-4.97928301503244e-06
-1.67167828343785e-05
-2.53293657133174e-05
-7.90425759743511e-06
-3.31837137581364e-05
9.76323961283145e-06
-1.37855343915808e-05
-5.1579319513484e-05
-1.92620143255727e-05
-1.1724808103586e-05
-4.76670180693587e-05
-1.1922461751305e-05
-4.77123135047893e-05
-6.83011745607307e-05
-9.53437355653583e-06
-3.83441289016487e-05
-3.24800482786773e-05
-2.95839433522571e-05
-3.37379169961183e-05
-1.10534195492312e-05
-6.08748031161439e-05
-9.60017831910983e-06
-1.39858491514977e-06
-2.11490760661039e-05
-5.54668051733104e-05
-4.49897267886611e-05
-2.40478029820235e-05
-4.21189048840009e-05
-2.25561362342515e-05
-4.80590118846084e-05
-3.40734572250275e-06
-2.16922267184402e-05
-1.84496994362905e-06
-3.59433929427522e-05
-4.60695867232201e-05
-1.97429718428277e-05
2.39810394497156e-05
-3.2867276771581e-05
-3.25082368340204e-05
-5.65718299976365e-05
-4.35938301217476e-05
-2.77157724671251e-05
-3.90774210819818e-05
-1.54789818841959e-05
-5.76878434327956e-05
-4.15772329878191e-05
-3.01726559103671e-05
-4.12956225407172e-05
-5.19330765855777e-05
-2.47723271886764e-05
-1.14890849382815e-05
-9.08529714398016e-06
-4.51330184185245e-05
-2.72593085988054e-05
-1.44368819595774e-05
-3.0436601553847e-05
-4.08754430136433e-05
-1.63198529713432e-05
-3.59173359733781e-05
-5.99648688670458e-05
-4.19351152277645e-05
-2.18686306516196e-05
-1.55265665684304e-05
-4.203505357019e-05
-2.35140451976459e-05
-2.12220572851636e-05
-4.06710446503341e-05
-1.87576409602329e-05
-2.4005814833957e-05
-4.20993630719814e-05
-5.97702895271959e-05
-8.19725778481365e-07
-4.91670326722205e-05
-5.78775774719162e-05
-1.61891705678339e-05
-4.91586624660033e-05
-1.57715740120679e-05
-4.20636705278944e-05
-3.58269629505325e-05
-2.1349388479709e-05
-2.00156938228351e-05
-6.11585062866611e-05
-3.7921511859001e-05
-1.0202142243764e-05
-1.92860258154658e-05
-5.29533867617416e-05
-2.04284323769801e-05
-5.0157557956676e-05
-4.65353546716141e-05
-3.08920373836239e-05
-6.09925720756641e-05
-2.52591188502764e-05
-1.07252547845767e-05
-2.15579154048412e-05
-1.93090598812473e-06
-5.42743324460943e-05
-4.91057238279351e-05
-2.18731304650474e-05
-1.04543228747589e-05
-1.26889593784109e-05
-4.63472148632945e-05
-2.68522358336622e-05
-4.03794469702908e-05
-7.65495249411424e-06
-4.91621110743934e-05
-3.0534203963227e-05
-3.11630791586015e-05
-4.19695715438668e-05
-3.44540230440722e-05
-2.55261413442795e-05
-3.42025316517365e-05
-1.86600606329033e-05
-6.12369665745914e-05
-4.96343808142157e-05
-3.05947627236978e-05
-5.96772466915174e-05
-1.35239036359002e-05
-3.93718533887077e-05
-2.77881147452928e-05
-1.77282985712184e-05
-3.6899443964118e-05
-3.84262095285157e-05
-6.02578757783554e-05
-3.6921374919968e-05
-3.52838176009379e-05
-1.71922462011371e-05
-2.68689432922679e-05
-3.09413307394025e-05
1.34362132803979e-05
-4.96217136093708e-05
-3.54107326321615e-05
-4.10835777212932e-05
-2.49105933105315e-05
-1.45108900299229e-05
1.91099816262909e-05
-3.51091019634772e-05
-5.03292234928955e-05
-1.5683931112651e-05
-4.40595563805124e-05
-2.74607969767718e-05
-7.03695702276548e-06
-4.71430487895223e-05
-2.02819385303151e-05
-4.7189175197541e-05
-5.17313592710295e-05
-7.0972307678508e-05
-1.02792566189024e-05
-3.33077156896594e-06
-4.49804339764881e-05
-2.8200658300793e-05
-1.95559996067924e-05
-3.92817535534546e-05
-1.35573804689471e-05
-1.73600671193821e-05
-4.31697150751011e-05
-1.58536229990209e-05
-1.79210050263377e-05
-3.47882893144941e-05
-3.85915867758752e-05
-5.46071931967122e-05
-1.99307080511807e-05
-3.46434074219115e-05
-2.82729381314339e-05
-3.66848211009864e-05
-4.42067062600466e-05
-4.76091492294459e-05
-3.21591672585806e-05
-2.27762703876556e-05
-4.63619035740827e-05
-3.67377826978262e-05
-1.42681679317913e-05
-3.10390421508567e-05
-9.66497421810532e-07
-9.33732469854629e-06
-2.50925158460675e-05
3.90880134879208e-06
-3.26967819990153e-05
-4.54958427611433e-05
-3.40364001844639e-05
-8.25184736966297e-06
-6.55352837797574e-06
-2.72308049601669e-05
-3.01981534928686e-05
-3.75751574523219e-05
-1.89592721936916e-05
-4.1310483941103e-05
-1.42393104396218e-05
-2.01370539619496e-05
-1.44340788135163e-05
-1.917082431685e-05
-1.85976700449221e-05
-8.94244042482725e-06
-2.95909233402925e-05
-2.18033631597734e-05
-1.9009969443937e-05
-6.78495973818882e-05
-1.79561475756909e-05
-6.2365472808314e-05
-3.42856720074533e-05
-3.96482021697809e-05
-1.25136484073505e-05
-3.80597151077537e-05
-3.75258216159072e-05
-2.32886360145752e-05
-4.3928517949445e-05
-5.20999032881227e-05
-2.35568593609238e-05
-3.0049098850652e-05
1.66978904965708e-05
-2.38662453424673e-05
-4.08251069993757e-05
-3.20300747679897e-05
-1.42304986729147e-05
-5.4262566526645e-05
-4.26169198289881e-05
-3.76701636776872e-05
-4.82734424503139e-05
-3.86206288405603e-05
-2.56992830501467e-05
-4.81681023764336e-05
-1.65948944001485e-05
-1.54907065294522e-05
-4.76793214773128e-05
-3.07821778558408e-05
-4.44239606346527e-05
-3.89434575736542e-05
-2.77118185318399e-05
-5.16451402720235e-06
7.67653935670416e-07
-1.92490944954695e-05
-4.26599763732538e-05
-2.24437542585648e-05
-2.72902541022318e-05
-1.72460433976098e-05
-3.75206735805255e-05
-2.90580065105355e-05
-2.64614128449124e-05
-4.58219938862695e-05
-5.51108409665947e-05
-3.91574078184237e-05
-2.97862320728941e-05
-3.12357664089175e-05
4.43421974363897e-07
-5.57595514660011e-05
3.29194696282365e-06
-3.39764700601443e-05
-9.37524260908998e-06
-3.20190708029769e-05
-4.31066066778928e-05
-5.11867879290461e-05
-2.44269545544857e-05
-5.89704665272352e-05
-6.06108345403247e-05
-4.20195530181165e-05
-2.67514250853225e-05
-2.4551922701672e-05
-4.65479172716319e-05
-6.76047285171323e-06
-1.05529418328116e-05
-4.08438882359347e-05
-1.14266837563748e-05
-5.18345410329867e-05
-4.72900627218291e-05
-3.35874257490518e-05
-2.35836482994125e-05
-6.61217802110675e-06
-1.41687161554342e-05
-6.64254327213111e-07
-3.01357079610578e-05
-4.8761242233661e-06
-6.04691758390812e-06
-3.98068878019069e-05
-3.78496693891421e-05
-5.80942995242892e-05
-1.82941300717957e-05
-4.86804908334534e-06
-6.2555495079677e-05
-1.94070841961669e-05
-2.36985993027178e-05
-1.54181015118024e-05
-2.07658802029983e-05
6.14506278598771e-07
-3.0763854018568e-05
-4.7723733416439e-05
-7.72119164802056e-06
-3.76145886575156e-05
-3.89785411994186e-05
-4.19946631838463e-05
-3.84653105658138e-05
-4.66231127159902e-05
-2.62157586577437e-05
-3.20749977793074e-05
-2.43162789323855e-05
-3.6845738135451e-05
-2.25792893699409e-05
-1.24832403432263e-06
-5.45236273685894e-05
-4.7565660768052e-05
-3.50989791245598e-05
-1.4221791332684e-05
-4.36602346591903e-05
9.45475501354072e-06
-1.35918406524251e-05
7.22861341529207e-06
-3.53664427103943e-05
-1.39958530300043e-05
-4.86587150351244e-05
-2.70079470421982e-05
-6.29577473914039e-05
-1.89308192473371e-05
-2.64031750851884e-05
-2.43153355757029e-05
-5.69140887481285e-05
-3.40906672480983e-05
-3.10354507555792e-05
-5.46385152190666e-05
-1.85624019999841e-05
-1.61851763170794e-05
-2.48436986692132e-05
-1.75799264259623e-05
-1.90246554334754e-05
-2.6815968975045e-05
-3.7652857379449e-05
-3.6061256150581e-05
-5.85804352761412e-05
-6.63415281140855e-05
-1.66549764104171e-05
-1.14680799852503e-05
-2.40918930080316e-05
-3.5261579387578e-05
-3.77077519292137e-05
-4.41348584345854e-05
-1.76891721890932e-05
-3.08119201920967e-05
-4.46285099581971e-05
-6.52745729738019e-05
-2.61661652930411e-05
-2.0108220187497e-05
-3.8124996264737e-05
-3.93215937863753e-05
-2.8945981983844e-05
-2.72441778613393e-05
-2.29091616614134e-05
-3.82925568652258e-05
-3.88947110897857e-05
-4.16113911464844e-05
-4.16497506085781e-05
-3.91888515494848e-05
-9.35124643712615e-06
-1.85163585263959e-05
-3.63815622953245e-05
-1.04460350237745e-05
-4.2929744443693e-05
-6.36322892139801e-05
-3.75378576549669e-05
-4.53549039023963e-05
-2.54986789390916e-05
-6.16581399113995e-05
-4.1952905638849e-05
-3.61209456189356e-05
-6.77194252354508e-07
-7.00403306987014e-05
-1.7104860119653e-05
-1.54388426011492e-05
-2.15936157059272e-05
-1.69442205161529e-05
-1.40263502965257e-05
-3.02574147839892e-05
-9.94876466271358e-06
-2.15314636188283e-05
-3.67702856748317e-05
-2.30992986825961e-05
-5.53093131095385e-05
-3.0607317538839e-05
-2.81878405212383e-05
-4.41982727665327e-05
-2.74726836774937e-05
-1.06101831486986e-05
-5.58966941816019e-06
-4.39318226349831e-06
-1.57561951038333e-05
-2.60896983434388e-05
-1.70644246531343e-05
-3.36011665380629e-05
-4.3386765391825e-05
-3.9315874237726e-05
-9.54487833155404e-07
-8.31486188652913e-06
-3.0114735354112e-05
-3.06950029049375e-06
-4.62586146940504e-05
-4.82839412745556e-05
-2.99038223871332e-05
-4.38403778619064e-05
-1.73105194277392e-05
-2.73677491923687e-05
-6.01538899287157e-05
-2.62458442301698e-05
-4.08136998133248e-05
-3.53605458579166e-05
-1.75688208238438e-05
-2.0993463409108e-05
-4.74276783000397e-05
-2.46954519725971e-05
-2.94481108053075e-05
-3.44774014247057e-05
-2.34527302124055e-05
-1.72284600603686e-05
-4.86961237764107e-05
-6.53191349070723e-06
-3.05108435713698e-05
-1.87521828491667e-05
-5.92673930117044e-05
-3.24875712168587e-05
-1.2647071412798e-05
-7.20902795203931e-06
-4.45192840510954e-06
-3.31071459805801e-05
-2.80672406619177e-05
-8.47341331810913e-06
-1.60642868060663e-05
-6.73173608699156e-05
-3.3768753409664e-05
-9.20023924582991e-06
-3.33294626001075e-05
-3.48504342419501e-05
-4.04651305637825e-05
-3.69787353430074e-05
-1.886431615533e-05
-3.15925678751099e-05
8.83609571575384e-08
-2.98807175655534e-05
-4.49472789283384e-05
-2.08038690578178e-05
-5.40296459504016e-05
-2.39656553662156e-05
-3.65058596330094e-05
-6.32628508759263e-05
-3.66121963338069e-05
-7.16692630116749e-06
-2.78361366706451e-05
-4.58175756557249e-06
-4.20349427369344e-05
-2.61206156599281e-05
-1.87457962794617e-05
-1.99722215470493e-06
-4.21924082460668e-06
-2.63639917401519e-05
-4.66684938414236e-05
-2.28024120768418e-05
-4.87808239284026e-05
-5.09474218764755e-05
-1.15924662237863e-05
-3.40931481837279e-05
-2.53175115220117e-05
-3.58195140902277e-05
-3.55420185597294e-05
-1.72175410606008e-05
-3.08139362450598e-05
-4.97504656935333e-05
-5.31224746219991e-05
-3.18644226849285e-05
-5.49035579857973e-05
-4.80154007202405e-05
-1.11465582400812e-05
-3.11996258995887e-05
-3.00170948060033e-05
-2.76194145646891e-05
-1.04187439176184e-05
-3.02500762881709e-05
4.05207612769838e-07
-3.11422769704798e-05
-6.86234406530961e-06
-2.23531858895714e-05
-1.81312051930137e-05
-3.96089204235839e-05
-1.74361534046845e-05
-2.28778913755517e-05
-1.41112779986339e-05
-1.34165386095347e-05
-2.74515432789922e-05
-4.45544236728927e-05
-4.44893009319983e-05
-4.3534398358669e-05
-3.08998579540898e-05
-4.12473814019929e-05
-1.07297909658333e-05
-2.67916797569286e-05
-4.54709348440574e-05
-1.05143635919125e-05
-2.44110095249033e-05
-2.92707893118668e-05
-2.33043970695534e-05
-2.92738958542093e-05
-4.31685977111433e-05
-5.50207042327166e-05
-2.85146548931694e-06
-3.09613177990782e-05
-4.10506736308827e-05
-3.47358097565498e-05
-2.75688920719515e-06
-4.68309945967409e-05
-3.49083650923307e-05
-2.23198792786047e-05
-6.48881786350505e-05
-4.75612636960282e-06
-2.45446558656428e-05
-4.45091136074999e-05
8.7731571429478e-07
-2.4550532224526e-05
-1.40458165233767e-05
-3.23516529985524e-05
-1.94735039134117e-05
-1.82015226557762e-05
-4.25091045982726e-05
-3.98984718310901e-05
-3.40256958458712e-05
-1.76554783349068e-05
-9.9932262646331e-06
-5.95769833362304e-05
-2.84792312263774e-05
-2.77854784962449e-05
-1.85082064904073e-05
-3.40185166679884e-05
-3.18423042376889e-05
-4.61992285785756e-05
2.05841451470828e-06
1.66040898445047e-05
3.28236582861833e-06
-2.60737708811732e-05
-4.09348959873593e-05
-4.54099677025458e-05
-2.70797036102437e-05
-3.60202257461821e-05
-4.24188315562008e-05
-5.17140151471417e-05
-2.67280142331113e-05
-3.633645604043e-05
-3.92689012394452e-05
-3.65379151080315e-05
-3.91713389579239e-05
5.88173947750434e-06
-2.86988367261514e-05
-3.55831183944966e-05
-2.81814632161431e-05
-1.44293935044913e-05
-2.47727122016568e-05
2.46465550616533e-06
-2.52261150173632e-05
-1.22670533469602e-05
-9.37740210541966e-06
-7.71087384601942e-06
-3.48146873422304e-05
-2.32270983613358e-05
-4.98775749702957e-05
-3.46918738303416e-05
-3.8853354476598e-05
-3.41376438615257e-05
-4.52901155610283e-05
-2.77545935953928e-05
8.83495833675792e-06
-6.11886730946221e-05
-4.95958051566408e-05
-4.49287382397481e-05
-3.48537501873924e-05
1.36486610464914e-05
-4.20760736894627e-05
-3.6311350898914e-05
-1.25008641962099e-06
-3.60787348474485e-05
-3.81568263828453e-05
-3.91374161839953e-05
-2.49261537892093e-05
-3.94631419300641e-05
-6.45478246964042e-05
-3.22514931979532e-05
-1.08144295467152e-05
-9.19309337925882e-06
-6.48340960768872e-05
-1.49757314129769e-05
-2.95505407896448e-05
7.08600838141669e-06
-3.24902912921157e-05
2.45882494292156e-05
-2.69388051020284e-05
-2.33119548625565e-05
-3.30014802031558e-05
-2.84488885964359e-05
-2.36870025988798e-05
-1.68446299596522e-05
-6.72925805123567e-06
-3.14060270772708e-05
-1.29226836574727e-05
-2.18451764161669e-05
-1.11469832289917e-05
-1.8389423298409e-05
-4.67075373127119e-05
-9.44419413094396e-06
-6.18394259415827e-06
-4.31331118351228e-05
-3.07414200857585e-05
-2.43315983719967e-05
-2.20589751978252e-05
-2.47991124270912e-05
-2.38861731470291e-05
-2.91715405548995e-05
-4.37870415166735e-05
-1.77786918218663e-05
-3.68779531731095e-05
-4.99519416335197e-05
-4.35516550391915e-05
-2.23089172149435e-05
-3.96111516494082e-05
-3.2600199745402e-05
-1.09482128713362e-05
-3.4183455064957e-05
-3.74374588943736e-05
-3.90124099752823e-05
7.47646945735844e-06
-5.10898453562409e-05
-3.00642273135272e-05
-4.64333558513802e-05
-4.30409702615525e-05
1.06179012904414e-05
-3.36922805915144e-05
-4.05152578523184e-05
-4.97003834783342e-05
-4.35232798496984e-05
-3.00755339108588e-05
-5.71846869482604e-05
-5.26434608449256e-05
-2.07607295375299e-06
-1.92116394032826e-05
5.21149712750873e-06
-1.73783388036375e-05
7.0958486454452e-07
-2.77551398091465e-05
-2.15344373310279e-05
-1.88129977669344e-05
-2.94010451137451e-05
-9.32293168138197e-06
-4.42095743872949e-05
-5.43601440249027e-05
-4.14056925818064e-05
-3.87080489866458e-05
-2.57564844479565e-05
-2.47958670257549e-05
-1.13002770584618e-05
-2.30358207908358e-05
-1.55288279165844e-05
-5.13959654390647e-05
-1.14090429170046e-05
-5.36809277768156e-05
1.50182455109734e-05
-5.8283618913383e-05
-2.96187097250769e-05
-3.91077527367265e-05
-1.60310228097918e-05
-1.41511993186845e-05
-1.07883191505796e-05
-3.4647811716612e-05
-4.15965049726952e-05
8.50501815191208e-06
-6.30738001648119e-05
-2.48516112540764e-05
-7.35923648479142e-05
-7.85846601727179e-06
-3.24350928406634e-05
-4.16913120126079e-05
-3.22761987679601e-05
-3.73980543147504e-06
-1.13214586641946e-05
-3.24895127034233e-05
-3.42872911313625e-05
-2.20190122780912e-05
-1.59615427270893e-05
-1.63900644083719e-05
-5.89569019229824e-05
-4.79740362756961e-05
-3.81908781033137e-05
-2.26007574654217e-05
-2.24797228346304e-05
-1.31137825737212e-05
-2.45762150118138e-05
-3.77878095179537e-05
-4.58263129580288e-05
-3.05428517152555e-05
-3.40974325556587e-05
-7.17051031329088e-05
-3.20854190908786e-05
1.96928006072735e-06
-6.0027591277617e-05
-2.68697164305322e-05
-1.23603089210048e-05
7.12166480456345e-06
-8.11487469310436e-06
-3.14434109169079e-05
-4.4241324109454e-05
-4.40227969687488e-05
-6.84133378927718e-06
-1.93934807864932e-05
-2.36972593696948e-05
-5.35452858029149e-05
-4.26183146021753e-05
5.19942665464879e-06
-3.38685886075287e-05
-5.66435338852727e-05
-3.06721143817239e-05
-2.34069212295244e-05
-8.15854243005558e-06
-3.53114402450535e-05
-5.66981174126787e-05
-2.09396400673702e-05
-2.5267328789252e-05
-3.73676102681822e-05
-2.0657516723597e-05
1.27885915503557e-05
-6.47341786830335e-06
-2.09058381882292e-05
-3.6688472821513e-05
-5.02280506519166e-05
-6.62523930732591e-06
-6.23974849362553e-05
-1.38017339074195e-05
