# Supplementary material for: Research on computational propagation and identification of mine microseismic signals based on deep learning
Source: PLoS One. 2025 Oct 22;20(10):e0334641. doi: 10.1371/journal.pone.0334641 (PMC12543183; doi:10.1371/journal.pone.0334641)
Supplement: S8 Data — (ZIP) [file pone.0334641.s008.zip › 000100900002789.xlsx_0.txt_24.txt.txt]

-2.50229402348836e-05
-1.60224854993559e-05
-3.9748926264745e-05
-1.66975767708176e-05
-1.70695437683079e-05
-4.19774138439475e-05
6.92037875504125e-06
-4.03955685745115e-05
-4.95593087692922e-05
-1.24634871669945e-05
-2.99055118656074e-05
-3.67410905571763e-05
-4.39767616820786e-05
-4.04972386685006e-05
-2.65761579218415e-05
-2.9881757400856e-05
-4.46044396696862e-05
-2.52978297002239e-05
-3.23467755518923e-05
-2.40858620697769e-05
-6.88979118286634e-06
-2.91228420437914e-05
-3.72219749452582e-05
-3.28783794567339e-05
-5.43162383827836e-06
-2.3347801641158e-05
-3.30741142220768e-05
-4.3725274856382e-05
-3.05524194510483e-05
-3.72280476122347e-05
-6.10572518253849e-05
-2.52515432696278e-05
-1.91342680182689e-05
-2.80699536867254e-05
-4.24401120204035e-05
-1.77812385676115e-05
2.05524921007396e-07
-3.98153427780314e-05
-3.08385811332951e-05
3.13689591159063e-06
-2.94465203366681e-05
-6.11568401731884e-05
-8.06777716335793e-06
-1.02759962983708e-05
-1.83660896480349e-05
-2.57797697984531e-05
-2.78907787465706e-05
-1.59665492043422e-05
-5.7910235472916e-07
-6.01112021310456e-05
-3.32853766329947e-05
1.35887143183484e-05
-2.36387756510122e-05
-1.98595721904892e-05
-4.4875680121684e-05
-3.19815788918258e-05
-2.60527773068233e-05
-3.92964959120281e-05
-3.11300212351242e-05
-6.11348842065792e-06
5.83801594591195e-06
-6.21145938300814e-06
-5.65793154621158e-05
-3.12899665567769e-05
1.97300503539195e-07
-2.5593173191366e-05
-1.51531627389726e-05
-5.28354767426678e-05
-8.08107155486052e-06
-1.74724934577676e-05
-5.01769583770403e-05
-3.26988305066983e-05
-9.16120628510179e-06
-3.87853190173321e-05
-2.44511925166128e-05
-1.70396943422926e-05
-2.509123974503e-05
-7.15233675532578e-06
-5.40499696413643e-05
-2.4762469325928e-05
-2.47483690814051e-05
-2.68217500497893e-05
-4.6797525889738e-05
-3.10915797775759e-05
-3.25746339516073e-05
8.06001996489211e-06
-2.25188115986711e-05
-3.5697650785196e-05
-4.12145206267624e-05
-2.60473913353474e-05
-3.76884555713478e-05
-1.88810520282194e-05
-1.08085453302893e-05
-6.49386105451827e-05
-2.13857945123052e-05
-3.15191185475705e-05
-2.44142510481586e-05
-3.90644459673863e-05
-4.48386562614502e-05
-6.3352678242119e-06
-4.75097761804904e-05
-3.53017825282485e-05
-2.65371373472378e-05
-6.44718357297528e-05
-2.44872389533562e-05
-5.75233389139333e-06
-3.60226326625773e-05
1.46875044205789e-05
-2.57227637840419e-05
-3.55209056549781e-05
-3.60957833991435e-05
-2.20184250686813e-05
-4.37302973392454e-05
-4.59197875938563e-05
-5.22263393751517e-05
-8.62792410582402e-06
-3.22149740442535e-05
-7.63132024810952e-06
-1.55578268914491e-06
-1.90382095138569e-05
-4.10897002686888e-06
-7.81850277325065e-06
-1.66850383144155e-05
1.28508375660342e-05
-1.03418666250627e-05
-3.27840902169854e-05
-3.57978978212997e-05
5.68294966167926e-06
-1.12676221648547e-05
-2.39105116878403e-05
-3.90927388860692e-05
-2.19788142824999e-05
-8.90366589941455e-06
-3.84892290406649e-05
-2.97991167211017e-05
-9.16850301697859e-06
-1.75154277792885e-05
-3.48549729433974e-05
-6.06891545728963e-05
-2.2539848556064e-05
-4.66721389004589e-05
-3.6146354586022e-05
-3.11868846767211e-05
-2.11572345492793e-05
-5.48871067911552e-05
-2.79249662412458e-05
-5.42468089308902e-05
-5.526899619888e-05
-2.66269588914027e-05
-1.24148005648697e-05
7.75563117685269e-06
-3.4315365746532e-06
-3.45804003143447e-05
-4.89867329673738e-05
-6.33212396474258e-05
-2.80749353979096e-05
-4.95580158722835e-05
-9.18335218937538e-06
-6.21441545497226e-05
-1.94133499795393e-05
-1.91235581170423e-05
9.10587578034709e-06
-4.93116713598907e-05
-3.02384341131704e-05
-7.93233319325865e-06
-8.34864440112477e-06
-2.8928242678758e-05
-3.9160249862361e-05
-4.01686804643664e-06
-6.26520632048317e-05
-1.11293240678776e-05
-3.57196149137928e-05
-2.06058814473236e-05
-5.65756107519228e-05
-2.55186105315483e-05
-4.77339159807435e-05
-9.7347772050789e-06
-4.82450181036048e-05
-2.66512901032499e-05
-4.57422762119438e-05
-2.45623423583495e-05
-4.89797305796073e-06
-5.04241778928331e-05
-3.42202435379699e-05
-4.94623422902164e-05
-3.33818311989985e-05
-2.60884342519555e-05
-4.15039655607286e-05
-8.45452853022061e-06
-2.73417957586533e-05
-1.52726006964372e-05
-5.80612532920215e-05
-1.57436944614276e-05
-2.87061160026325e-05
-3.15928681487489e-05
-4.47312140733058e-05
-6.54372990023391e-06
-3.48140875671084e-05
-4.56843849624592e-05
-4.30257539215653e-05
-4.661449506785e-05
-2.68663213418963e-05
-3.7726506218175e-05
-5.76562047097229e-05
-4.08951522150689e-05
-5.02072150230561e-05
-6.45186328477565e-06
-4.81397799472472e-05
-2.29585223137291e-05
-2.08248973086463e-05
-6.98232952656862e-06
-1.23423027429978e-05
-4.47578330105682e-05
-5.10226051632599e-05
-3.15976643995129e-05
-5.65332653261067e-05
-2.02597170582229e-05
-2.64669418352384e-05
-4.32909583261914e-05
-3.61969950195387e-05
-2.71654021812428e-05
-1.6425483818542e-05
-3.26021082950419e-05
-4.9369047736811e-06
-2.58337336375865e-05
-1.42708547475696e-05
-3.43955229876364e-05
-2.18442214101251e-05
-6.3278805143668e-06
-4.81497273194555e-05
2.20718884354944e-06
-1.79876156060275e-05
-1.94325690586527e-05
-4.31142207415742e-05
-9.48163624379678e-06
-6.08489109755269e-06
-2.75597948725467e-05
-2.07907319810792e-05
-3.51024401955969e-05
-1.8978932424107e-05
-2.47626700820996e-05
-2.00532025238942e-05
-3.61893641939862e-05
-2.4780289153923e-05
-3.38793688211751e-05
-4.10733516216015e-05
-6.04793705465433e-06
-1.89995633287895e-05
-1.85109314765835e-06
-4.19129959073461e-05
-3.04006642983232e-05
-2.888572769597e-05
-2.00193613434172e-05
-3.47276027428001e-05
-3.64891259692974e-05
-4.92994183243603e-05
-4.70714406068268e-05
-4.44273768268699e-05
-3.24238472350247e-05
-1.84130001540687e-05
1.6990728663764e-05
-4.04066029985014e-05
-2.94081406168262e-05
-4.17445071382301e-05
-4.06134165330461e-05
-2.11460301204025e-05
-3.97245601138003e-05
-3.63721387546282e-05
-3.18023587563975e-05
-6.04320023700779e-05
-2.18137364412361e-05
-3.83763105272176e-05
-5.32635082315452e-05
6.35959181222163e-06
-2.95258717186966e-05
-3.95292980506267e-05
-2.77526542888988e-05
-4.23370747293704e-05
-2.60184803402131e-05
-7.51822811172968e-06
-7.18380957643269e-06
-5.41550021475175e-05
-3.14358631203466e-05
-1.40967422233393e-05
-5.30441114685979e-05
-4.34984441475421e-05
-3.76809980516876e-05
-7.6653167603251e-06
-2.96941580462676e-05
-3.77015953301014e-05
-3.47973643751931e-05
-5.0746062301366e-05
-2.25087532868576e-05
-2.29356482816371e-06
-1.96051031213492e-05
-6.90277361685444e-05
-2.91444556078191e-05
-2.73819443622016e-05
-3.4778396114341e-05
-5.28707589749487e-05
-1.97310564267881e-05
-2.65858673472883e-05
-4.66987265546114e-05
-2.28894794309083e-05
-2.49876307986037e-05
-2.92388586544635e-05
-4.45686140475851e-05
-1.89788116904926e-05
-5.51947313901965e-05
-4.47055534201398e-05
-1.33206816710767e-06
-3.86281083303883e-05
-1.49981547400311e-05
-4.6705272042631e-05
-2.77601015707549e-05
-4.9820370968051e-05
-3.87012706168808e-05
-4.13860796511309e-05
-3.22501248485863e-05
-3.94691605728253e-05
-9.33164466021986e-06
-1.07734534745139e-05
-4.30789747997993e-05
-4.46534498798302e-05
7.25302179414734e-07
-6.02151123409639e-06
-2.8855978407639e-05
-3.02701969158643e-05
-7.76014540920398e-06
-1.97818563670441e-05
-3.50504466933894e-05
-4.1194763687543e-05
1.03924499917629e-05
-2.85323215551433e-05
-2.91557962618906e-05
-2.52434434402747e-05
-3.57659469360492e-05
-3.08972849956469e-05
-2.06894785988763e-05
-1.53678976701838e-05
-3.69229192093576e-05
-4.27021145452417e-05
-4.74966776328377e-05
-2.14525945403836e-05
-3.50949412167091e-05
-4.80504989717057e-05
-4.00045807103496e-05
-2.60764027128901e-05
-4.20172918927682e-05
-3.20245136468225e-05
-3.00091053251319e-05
-3.3383889610628e-05
-5.69716358883182e-05
-1.48449117293835e-05
-4.28533584884316e-05
-2.34003409319386e-05
-1.72208572528509e-05
-4.15265473085979e-05
-3.80359872567578e-05
-5.04172717013996e-05
-1.19896564903732e-05
-1.46432024019815e-05
-5.36727999669393e-05
-2.99451005834764e-05
-4.36996679322298e-05
-1.59272870450111e-05
-1.24887511681225e-05
-2.17201367565638e-05
-3.61579763363267e-05
-5.76677437233266e-05
-2.73477476353012e-05
-2.72239164677523e-05
-1.08341487449389e-05
-5.99972288492519e-06
8.57766513033478e-06
9.86479680355626e-06
-3.56117153911764e-05
-2.09293543583604e-05
1.10119982136697e-05
-3.90517971437634e-05
-5.18566210001691e-05
-4.67724503922337e-05
-1.73000588482238e-05
-3.61754793552891e-05
-2.53398851890114e-05
-4.78416509870692e-05
-1.52424693378827e-05
-3.8648746913308e-05
-2.99204687491291e-05
-5.39569586939681e-05
-2.95395383982924e-05
-9.83201432591818e-06
6.35788720047858e-06
-2.42567449885969e-05
-1.66955624921559e-05
-2.71026090186598e-05
-1.33145615414541e-05
-4.50534858115716e-05
-3.10541766750392e-05
-2.69060058890389e-05
-4.66825801649698e-05
-6.12364429408415e-05
-4.65306007072578e-05
-2.04227076283112e-05
-1.23560495763101e-05
-4.99457544732775e-05
-1.06009039317484e-05
-6.49725201443223e-05
-4.09810631408412e-05
-2.22951731951469e-05
-2.7000139542089e-05
-2.85230141533811e-05
-3.47139710557379e-05
-3.9208983167015e-05
-1.61079052856051e-05
-3.83386216763555e-05
1.45189304151673e-06
-1.86678014263501e-05
-3.48483203720409e-06
-2.59281862157434e-05
-1.3958701367924e-06
-3.29430518409657e-05
-1.35789366978926e-05
-2.58305091242988e-05
-4.26189173354175e-05
-2.20490897737123e-05
-4.55489581345377e-05
-3.37644116146968e-05
-2.37580392767756e-05
-5.22383454655299e-05
-3.2796878961068e-05
-1.22535750999511e-05
-2.13810255542969e-05
-5.48407715347001e-05
-3.3465814574287e-06
-1.37771008170789e-05
-3.70264741266987e-05
-1.18382178779171e-05
-3.74058518987544e-05
-2.64686580585517e-05
-1.07034448127561e-05
-4.41954582795801e-05
-5.05241443393698e-05
-2.02567170955657e-05
-3.08999408789405e-05
-2.05860359140796e-05
-4.48236814148741e-05
-4.08683499564571e-05
-2.22050284258749e-06
-4.99686099561422e-05
-5.03303757347022e-05
-4.81606393480195e-05
-3.09610666928124e-05
-6.02425164759794e-05
-5.36836474701395e-05
-5.42901360551993e-06
-6.19356349876207e-05
-3.36457625087914e-05
-3.34620874350883e-05
4.71485139471482e-06
-2.28199904862201e-05
-2.65845053708011e-06
-4.30967921788008e-05
-5.73829003305181e-05
-3.32204488497142e-05
-3.62182662383641e-05
-2.43861381119552e-05
-4.50218634918154e-05
-4.71146580723196e-05
-4.36099456831006e-05
-5.63690031277315e-05
-4.64620344328951e-05
-4.83515463955565e-05
-2.05818260216954e-05
-1.59191535859657e-05
-5.11575298220068e-05
-2.84191078065498e-05
-1.94441132667984e-05
-5.9142294132396e-05
-7.55918317416897e-06
-1.32337128184993e-05
-3.36641935203314e-05
-4.79726156170513e-05
-4.00440415929179e-05
-1.31105706987458e-05
2.88793834390447e-06
-5.82450112322206e-05
-4.12825178581088e-05
-1.5947460445428e-05
-2.87078373460218e-05
-2.49618024125952e-05
-4.19725859905383e-06
-2.19579073896848e-05
-6.68526326785256e-05
-5.85223004159851e-05
-3.42622653656926e-05
-2.73421363018599e-05
-2.14475790947756e-05
-2.55937165333115e-05
-2.67678977934391e-05
-4.29476804835954e-05
-2.14025026746208e-05
-2.90110981462589e-05
-1.79979215249268e-05
-3.91320617853932e-05
-2.90278101769439e-05
-5.2084593357727e-05
-4.84018628832624e-05
-4.70226486909661e-05
-4.59923651933579e-05
-3.74558676679826e-05
7.43654938079265e-06
3.89705138550554e-06
-4.42981476522652e-05
-3.20936310941356e-05
-2.95392372387385e-05
-2.33921370952075e-06
-3.28593788179647e-05
-2.13773618603494e-05
-4.54942167629131e-05
-8.86026141601637e-06
-5.0171314663828e-06
-3.38520346319814e-05
-1.53147621647533e-05
1.12240173688629e-06
2.1184842026785e-06
-2.98791072241482e-05
-3.14356644433044e-05
-5.59918469276836e-05
-2.63897470635603e-05
-3.56562272301256e-05
-1.27480988206699e-05
-2.348660215938e-05
-3.090297305431e-05
-3.19999581027374e-05
-3.83569461904677e-05
-4.01685177455291e-05
-4.50695628212427e-05
-3.56509917876808e-05
-4.19127443667024e-05
-1.56949031074091e-05
-3.13417820485052e-05
-4.87423210084187e-06
-1.77262726740487e-05
-3.74661426433348e-05
-2.28029235535179e-05
-6.07636299891627e-05
-4.45814264067834e-05
-1.86938369867913e-05
-2.22316443958964e-05
-1.12773140282934e-05
3.43709690227839e-05
-2.67314071689966e-05
-3.31161657638635e-05
-3.26561061666116e-05
-2.3169512875034e-06
-3.20995016221502e-05
-5.12809348140858e-05
-4.4811468514823e-05
-1.58926191321932e-05
-4.91421569060984e-05
-2.21935632658668e-05
-3.60311306904718e-05
-6.1836931372912e-05
-3.19167012160011e-06
1.48669343533656e-05
-3.33870578742157e-05
-1.80595026690055e-05
-4.47239454580754e-05
-3.0892040608444e-05
-5.05343366046626e-05
-5.92009910491106e-05
-1.97379662462204e-05
-4.4237346030555e-05
-1.60928856007927e-05
-4.18860887983025e-05
-1.63972991803946e-05
-3.36911916326528e-05
-4.91219014052501e-05
-4.48755370482185e-05
-3.52281169051081e-05
-2.84123575447547e-05
-3.04694699155408e-05
-3.5057081440719e-05
-1.02884320107983e-05
-5.6962444416231e-05
-2.21344149724195e-05
-2.65346999487882e-05
-1.67379939708534e-05
-3.86377543982285e-05
-5.57596687755465e-05
-1.62326494268244e-05
-4.79958225102976e-05
-1.76571317846645e-05
-2.37234087088298e-05
-2.52089090067728e-05
-3.1298775821541e-05
-2.42892314960008e-05
-1.84281892342004e-05
-5.94274730795231e-06
-3.11915811133474e-05
-4.47136084434549e-05
-4.69430500532744e-05
-4.41749492764603e-05
-3.83385556306773e-05
-5.7083919581163e-05
-4.19138630070375e-05
-5.57707045701149e-05
1.75657948867142e-06
8.51672416448261e-06
-2.17605022298141e-05
-3.22713352071472e-05
-1.07295089998828e-05
-7.13723728322466e-06
-5.00987852202625e-05
-5.5366066337339e-05
-1.99683122988639e-05
-1.22989343296612e-05
-2.36128773416333e-05
-6.77843455520455e-05
1.74409288296484e-06
-3.99891788295577e-05
-3.59566850274511e-05
-3.42167652595598e-05
-7.37799631177307e-06
-3.8036336865307e-05
-1.92416925808939e-05
-1.93872958421678e-05
-1.25926003980868e-06
-2.5031591614625e-05
-2.00316431712182e-05
-2.00591098335459e-05
-4.03489803993169e-06
8.59248361905759e-06
-5.87927903049096e-06
-1.50431470064364e-05
-3.92354530634769e-05
-3.92180902637725e-05
-2.28264670980257e-05
-4.62350890039175e-05
-5.62982996698343e-05
-3.77605828777844e-05
-4.77729813493516e-05
-2.65013868277939e-05
1.34686099159003e-06
-1.03333550665696e-05
-4.1747379675957e-05
-2.69873397874596e-05
-2.99706302873521e-05
-2.75679850568237e-05
-5.11564051536319e-05
-2.51459063078323e-05
-2.73480632611925e-05
-1.16249582559955e-05
-2.62731481953577e-05
-1.59978736416036e-05
-1.16504566977292e-05
-2.71683627327129e-05
-4.97088934182837e-05
-3.90531066867244e-05
-5.21954769025866e-05
-6.20520798288267e-05
-8.98315125377318e-06
-9.45558427051272e-06
9.61595322911809e-06
-4.6542092068834e-05
-3.57333295290495e-05
-4.53500293616242e-05
-4.16399584835136e-05
-4.44956363259827e-05
-2.25642349122613e-05
-2.76316136384702e-05
-1.52801582902278e-05
-4.06878543361478e-05
-3.90910657907205e-05
3.44806164831605e-06
-2.54703007827577e-05
-3.40692229183217e-05
-3.29522981673092e-05
-2.94686628992744e-05
-2.92399704385813e-05
-3.93602477233919e-05
-2.75643385565083e-05
-5.56387667492517e-05
-1.90812711026873e-05
-6.59981416916289e-06
-3.00640968732963e-05
-1.51251733342154e-05
-5.64882992855025e-05
-2.52679124752993e-05
1.17680604728656e-05
-1.71045467018128e-06
-3.1843473163596e-05
-3.07525007346807e-05
-1.20023779758129e-05
-3.42287130610848e-05
-4.99392835702625e-05
-2.30837408126498e-05
-2.10475040660484e-06
-3.64534705695456e-05
-2.07634912957731e-05
-1.70629771095369e-06
-1.76055209506823e-05
2.50321522657719e-06
-2.59140013427123e-05
-2.50773475265564e-05
-4.17264446159099e-05
-2.42356887359035e-05
-5.03868831291468e-05
-9.67338292153749e-06
-2.92195350695983e-05
-5.76166631134782e-05
-3.43390246250844e-05
-1.79575540770003e-05
-2.6257053962133e-05
-4.26424140118344e-05
-1.75131072892686e-05
-5.65869331595293e-05
-2.65714221703043e-05
-3.15869587621921e-05
-3.08007499321131e-05
-2.84857223371345e-05
-2.79429552372137e-05
-2.04210021802643e-05
-4.46207588509927e-05
-3.71068595605128e-05
-6.40724273982488e-05
-3.246128511002e-05
-2.58689739450478e-05
-1.93354620027487e-05
-5.83269627752848e-05
-3.48483811079078e-05
-3.98510759748343e-05
-3.3021189250093e-05
-5.10706554854783e-06
-5.80583443425101e-06
-1.75424610024246e-05
-2.42616117427428e-05
-8.09791473573561e-06
-3.3183951289219e-06
-6.15567033506501e-05
-2.43156567568294e-05
-1.28777995147224e-07
-5.23139916412797e-05
-3.0516541224485e-05
-4.9572983093503e-05
-2.01266456835463e-05
-1.72049250973098e-05
-2.65815254768003e-06
-5.39891633432523e-05
-2.2080424316858e-05
-3.94710143211122e-05
-3.28077818889935e-05
-1.68699760000772e-05
-3.64322653087111e-05
-2.88809945522893e-05
-3.05575260350629e-05
-2.68408136722894e-05
-3.95120921544725e-05
-1.55562036549603e-05
-1.39316038159752e-05
-4.66394032995629e-05
-5.27697330768096e-05
-2.36273930638022e-05
-2.99706917180481e-05
-4.41012558912947e-05
-2.78016757778205e-05
-3.94091083159369e-05
-6.82839032390497e-06
-3.39945158065442e-05
-4.63560854426047e-05
-6.37346678451652e-05
-2.15865503977605e-05
-3.53864868527256e-05
-4.69929336621204e-05
-3.94106175191945e-05
-3.57068677261239e-05
-3.65001164684308e-05
-8.85674258126533e-06
-1.45874687349015e-05
-3.841872432539e-05
-2.75159918858289e-05
-1.86426140902059e-05
-6.39453656151528e-06
-4.30263680130024e-05
-1.70105150278437e-05
-6.8031209831395e-05
-1.06282887554017e-05
-3.95072693553251e-05
-3.7301782307252e-05
-5.09207679652186e-06
-2.71077032472405e-05
-1.46735357132565e-05
-4.81959011005748e-05
-3.92904217122708e-05
-5.35788465673079e-05
-5.41180657296328e-05
-2.687915017655e-05
-1.58038965020047e-05
-2.66164024048665e-05
-2.82017628827131e-05
-4.37673704812811e-05
-4.81421366097723e-05
-1.48555360906944e-05
-1.93751762145227e-05
-4.32327605363102e-05
-2.76465136413682e-05
-4.70550933324229e-05
-1.27548248658758e-05
-1.65527354898772e-05
3.27795654759156e-06
-2.94165266144995e-05
-4.10023371461386e-05
-3.63507443652926e-05
-1.55783698920633e-05
-1.9586590797852e-05
-2.4333610243461e-05
-2.85153748777993e-05
-4.02868315929151e-05
-2.84581686252225e-05
-3.46504378931795e-05
-5.20836150627531e-05
-1.91598188785955e-05
-2.81451969522788e-05
-4.4545278406e-06
-2.69323912964112e-05
-2.10090353920078e-05
-5.07696105825947e-05
-4.7470919984671e-05
-2.21189809058457e-05
-2.56374389485593e-05
-5.33527945545771e-06
-2.39937456131045e-05
-5.11221138699147e-05
1.10536251325201e-05
-1.876887854897e-05
-2.23879237669885e-05
-1.07164962124484e-05
-2.56065284238056e-05
-7.59782771594722e-06
-1.42901373461824e-05
-4.7306390120335e-05
-2.57551121036498e-05
-3.60650291481245e-05
-2.44279532321772e-05
4.85624420975568e-06
-1.88552592478059e-05
-8.33524576198665e-06
-1.90154244489046e-05
-1.33667469059807e-05
-3.37182911504594e-07
-6.69648466013612e-06
4.75878195352505e-06
-4.36609436697841e-05
-3.01419382674291e-05
-3.89172868981326e-05
-1.47517271415017e-05
-5.87027822704872e-05
-4.03056857754952e-05
-5.77750412761647e-05
-5.07617538406364e-05
-2.0921623948831e-05
-3.27514075773322e-05
-3.6448306991191e-05
-3.40353464134753e-05
-2.27118846597356e-05
-2.60684965774963e-05
-1.36409297399363e-05
-2.99452236486755e-05
-3.1332906535348e-05
-2.33821111907279e-05
-4.38303371790197e-05
-3.68583439292668e-05
-3.09216992687948e-05
-9.10617985579205e-06
-4.0556383604003e-05
-3.06327744102064e-05
-2.7238639623065e-05
-3.08183193839955e-05
-5.32803828196492e-05
-3.21046083831912e-05
-1.64965547054405e-05
-4.98955821525812e-05
-4.07806962036084e-05
-2.96460840501546e-05
-1.80821993027874e-05
-2.17442861833099e-05
-4.89405756210264e-05
-2.80404941320832e-05
-2.23271958355562e-05
-4.71878052908301e-05
-5.37888129572497e-05
-3.99442526309152e-06
-3.46707118585099e-05
-3.43609116671978e-05
-2.26253851830108e-05
-5.51468866948191e-05
-3.96627500550902e-05
-2.90181195606839e-05
-2.77312763362733e-05
-1.77665578996881e-05
-3.51295319396874e-05
-1.42067371032237e-05
-2.66155981044836e-05
-5.60796774920151e-05
-2.30308058110196e-05
-2.73512353214289e-05
-3.77979860127712e-05
-5.66856955067018e-05
-5.03586627015036e-05
4.26254696366767e-06
-2.07178759123752e-05
5.74167256476001e-06
-1.44388904232058e-06
-4.24624067097001e-06
-4.21915039263073e-05
-3.41824922840867e-05
-3.54765696045354e-05
-2.75551847129478e-05
-3.97352225055499e-05
-2.72438834393628e-05
-4.06692520967051e-05
-3.76190975846052e-05
-2.02079395382719e-05
-4.24435593517742e-05
-3.00333171003194e-05
-4.45094979158872e-05
4.13511530992052e-05
-2.31403244367944e-05
-4.07479009149695e-05
-2.99098018857483e-05
-3.87227733607395e-05
-7.10091653843154e-06
-5.58322849229481e-05
-5.56379097927978e-05
-7.02793564733639e-06
-3.25861976118651e-05
-4.22309123815046e-06
-4.73138935191019e-05
-4.69566295675376e-05
-3.37551671824225e-05
-4.69111162116987e-05
-1.89449255953805e-05
-2.89075851281364e-06
-3.51505057967649e-05
-3.36439201451323e-05
-3.86213045157159e-06
-2.79618750211908e-05
-6.44256506481524e-05
-2.99232015907843e-05
-1.27958661894489e-05
-2.05708620751031e-05
-1.28927048802025e-05
-2.437023022872e-05
-4.15036917717777e-05
-4.10844896110872e-05
-3.4083854087602e-05
-1.47711529318192e-05
-1.89810813809931e-05
-2.06442837410025e-05
-7.26396519839037e-06
-2.0093079685601e-05
-2.41869608989487e-05
3.00041127531556e-06
-3.04640087023196e-05
-3.37867208445685e-05
-3.66091445591984e-05
-4.62996863135373e-06
-1.35239565499417e-05
-2.42973318845785e-05
-1.09306462084343e-05
-2.57490744205706e-05
-2.17992717993669e-05
-2.81358564620867e-05
-3.44559316503476e-05
-2.20298029643102e-05
-3.17998312353264e-05
-5.09171151719721e-05
-1.272802662229e-05
-1.37722465708745e-05
-1.04141255627205e-05
-3.88343411960748e-05
-4.02896435414174e-05
-2.95685967101354e-05
-3.19509957257442e-05
-6.67258906133026e-05
-4.86441135607484e-05
-2.93601465553651e-05
-1.07261374626732e-05
-2.2758542316731e-05
-3.00658771871039e-05
-3.60278711672149e-05
-3.94679334789939e-05
-5.90458809414356e-05
-4.126422428015e-05
-6.84966816601552e-06
-4.28262009449426e-05
-1.8827889051755e-05
-4.62961856190207e-05
1.98237516682007e-06
-5.00600911638105e-05
-3.01338112549427e-05
-3.5826035929444e-05
-1.00924335767172e-05
-7.69864235088366e-06
-3.08009854946831e-05
-4.47439300394418e-05
-1.33899545618748e-05
-7.97549797841483e-06
-2.89842957095123e-05
-1.86879719475529e-05
-2.02383014934316e-05
-4.03344146283836e-05
-6.56831926982612e-05
-1.52730911403242e-05
-5.61562964059863e-05
-2.87193208648724e-05
-1.11039296672459e-05
-5.27748602627179e-05
-3.35998408514563e-05
-3.86356463495881e-06
-2.68055331797038e-05
-4.54171868322732e-05
-3.00468514513477e-05
-2.96672166347977e-05
-3.50845838541765e-06
-4.28389531141811e-05
-2.56876583107438e-05
-4.13237496224896e-06
-5.31716537613843e-05
-3.3132590939973e-05
-1.87382705176346e-05
-5.25735098101157e-06
-2.21990658313234e-05
-1.2045386771506e-05
-2.07384010061049e-05
-5.40918386946811e-05
-3.8905361337148e-05
-3.22969816761666e-05
-7.0170912353192e-05
-1.44600987582823e-05
-4.66795915767218e-05
-5.54724330580395e-05
-2.19502091726942e-05
-3.00691096205182e-05
-2.44077087194092e-05
-1.95115051921214e-05
-2.42831121182714e-05
-1.02682274760963e-05
-2.25330917072637e-05
-5.43791962483253e-05
-4.75331196979082e-05
-1.66768468574404e-05
-9.03744453403104e-06
-3.56347049292122e-05
-5.95405575597507e-05
-2.72961425543839e-05
-3.07627670417608e-05
-1.18915698551279e-05
-1.89653193036844e-05
-3.3477763520834e-05
-2.27328483613454e-05
-3.29446358392094e-05
-3.95426005167299e-05
-4.1601265682507e-05
-2.03552521581228e-05
-6.43729688592184e-05
-4.02929548389918e-05
-3.89854154133974e-05
-1.19450336378422e-05
-4.61746153222436e-05
-4.30720316822121e-05
-4.43437716658027e-06
-5.10870614232205e-05
-1.90436031052617e-05
-1.91572176286197e-05
-1.44328596913421e-05
-4.11254330113243e-05
-4.3370104516354e-05
-8.90210579903394e-06
-2.26410946622799e-05
-2.20906510343796e-05
-2.87593532265804e-05
-4.50123781833165e-05
-3.46348244730225e-05
-3.79974835677612e-05
2.90138122929994e-06
-3.57905785127356e-05
-1.64122760335338e-05
1.44219707594724e-05
-3.79182434093182e-05
-2.38818981872763e-05
-4.15573439125972e-07
-2.32541446535953e-05
-3.3277640016431e-05
-2.21462211473696e-05
-3.18515238646877e-05
-4.48907873010182e-05
-1.07766705648194e-05
-2.24001771928303e-05
-3.37554996567254e-05
-4.63649935313819e-05
-2.6901160085933e-05
-4.62978648591189e-05
-2.3358294879909e-05
1.58430055288656e-06
-3.30673403204425e-05
-4.96739652003855e-06
-4.4450602529089e-05
-3.86597683571164e-05
-5.19144439154837e-05
-3.98171778849156e-05
-4.17967706868214e-05
-2.99567350618568e-05
-2.73585090835487e-05
-4.23179618507431e-05
-2.24369678588394e-05
-2.23814935197223e-05
-3.34695057044823e-05
-2.63897271873396e-05
1.67227825688808e-06
-1.33041625848464e-05
-1.56977251134083e-05
-4.3863139221992e-05
-4.2366182966825e-05
-5.14643477473589e-05
-2.87939433460734e-05
-9.975358222445e-06
-1.40891989913581e-05
-2.6679369290212e-05
-2.77272374899502e-05
-5.80243097404752e-05
-4.16800936312861e-05
-6.44578652909337e-05
4.26158576273516e-06
-2.53010310876067e-05
-3.98209380115106e-05
-2.57667413893764e-05
-3.05442596049785e-05
-4.78767307057252e-05
-3.12410167742153e-05
2.08655099167936e-05
-4.53284540084998e-05
-3.129902782357e-05
-3.70063130532078e-05
-3.44889291860847e-05
-1.96858406064843e-05
-4.88580312577664e-05
-2.22801680793321e-05
-1.51295188363678e-05
-4.69044742729651e-05
-1.41698336316566e-05
-4.14099008454447e-05
-5.48469945349905e-05
-4.92271216016807e-05
-1.39577763450373e-05
-1.43720385307803e-06
-3.5112675810937e-05
-6.84489398522106e-06
-4.80356007325683e-05
-3.52570523016012e-05
-3.16668909519092e-05
-4.08509553806024e-05
-2.56436725294421e-05
-8.79865993907398e-06
-2.57450967551836e-05
-3.13345110654232e-05
-2.21601315434194e-05
-3.34901319010141e-05
-1.90679611238062e-05
-1.54557998413221e-05
-3.98606333973617e-05
-4.66173363108619e-05
-2.37275069105771e-05
-1.94185426086975e-05
-2.46606222564529e-05
-5.83064777581027e-05
-3.43210823201398e-05
-3.32307144798883e-05
-1.94940202943721e-05
-4.43259146783836e-05
-4.04407080631516e-05
-7.42933466728596e-06
-1.73941801750221e-05
-2.58748893426746e-05
-3.14244922136608e-05
-2.21878479125728e-05
-2.49647382711094e-05
-5.60245266015432e-05
-4.25125341220055e-05
-1.62808899758585e-05
-4.38861448664394e-05
1.12409884089338e-05
-3.09640875986507e-05
-3.51950786622316e-05
-3.66689031259651e-05
-4.32730733916901e-05
-2.45550689647592e-05
-1.52577451236578e-05
-2.00571907700082e-05
-2.32425360579369e-05
-4.54296548800248e-05
-1.62948852729556e-05
-4.41595826750747e-05
-4.20672999918346e-05
-2.86809038912895e-05
-5.97469481839656e-05
-7.40994692900816e-06
-3.7703043737979e-05
-2.67377062296929e-05
-6.43448329133672e-06
-2.02783308103078e-05
-3.57120799168204e-05
-4.00407702023445e-05
-6.04790812357265e-05
-3.37666848943142e-05
-5.08575758554127e-05
-2.25700605735276e-05
-2.65019384159883e-05
-9.1109104987898e-06
-6.22418428353643e-05
-4.24909841005616e-05
-2.73947237505054e-05
-1.41590427147273e-05
-8.60728752946791e-06
-3.10101090140376e-05
-3.48917783119959e-05
-2.45028923496692e-05
-4.45744856278776e-05
-5.42577408886969e-05
-1.66495999061861e-05
-4.26011641575561e-05
-2.60287138980596e-05
-9.85308949365782e-06
-1.70772571653237e-05
-3.98102390686953e-05
-9.56960141005544e-06
-2.93767609677821e-05
-1.8439577569142e-05
-4.15181943407927e-05
3.06190753832738e-06
-1.11962879826654e-05
-3.81680467730786e-05
-9.02017027560507e-06
-1.07934854794124e-05
-5.3793256168113e-05
-1.228598069806e-05
-2.35657562210897e-05
-2.35009802847263e-05
-4.11601560133046e-05
-3.44629897256879e-05
-4.11130955848164e-05
1.62499808906248e-05
-6.80531983621422e-05
-3.84212898986494e-05
3.01879038084903e-06
-2.61709153061296e-05
-4.17025632264927e-05
-7.62494673402729e-05
-1.42593368905876e-07
-1.49776819795674e-05
-2.43295716168632e-05
-2.3713072563964e-05
-7.35135428959476e-06
-3.35926842278754e-05
-5.7558128348578e-06
-1.96989080846719e-05
-3.02611062067511e-05
-4.41488578636653e-05
-8.56773758135018e-06
-1.61292535326703e-05
-3.76318284976908e-05
-4.35712832832785e-05
-5.17765634306304e-05
-2.06073675128709e-05
-4.07098689364447e-05
-3.54749931253465e-05
-2.01106037862751e-05
-3.22755019131238e-05
-1.28166397308052e-05
-1.0865828740913e-05
-4.91170500187071e-05
-2.02792180026035e-05
-2.8948266305345e-05
-1.12656354841633e-05
-2.63538965845542e-05
-1.5678130832028e-05
-1.41116800081551e-05
-4.31156630028125e-05
-3.73782588679674e-05
-2.26713251738851e-05
-6.28600962371561e-05
-4.33669593852284e-05
-1.2718237902591e-05
-4.27818582690318e-05
-1.55291482948849e-05
-2.5262474934737e-06
-1.70839244809513e-05
-2.96906416675894e-05
5.48872073034898e-07
-4.78397703943343e-05
-2.33716470861255e-05
-1.047659571964e-05
-4.09886904240851e-05
-4.17225756723528e-05
-2.39535865861287e-05
-3.26900510234334e-05
-2.74143432040161e-05
-3.1816033021258e-06
-2.58277029007368e-05
-6.49369430698188e-05
-6.32786332601108e-05
-1.06384540035216e-05
-3.47663547327402e-05
-2.58894830904622e-05
-1.19505761101003e-05
-3.96166947240798e-05
-2.58979789586794e-05
-1.59353291355112e-05
-3.35268969038902e-05
-2.77538478701849e-05
-4.16071060709951e-05
-3.77513353982387e-05
-2.08408220171156e-05
-6.7568868029624e-06
-4.53806521273762e-05
-2.71948378738186e-05
-3.00906736673148e-05
-3.71085262285833e-05
-2.60676032444116e-05
-4.16032323935013e-05
-4.89450913456865e-05
-2.69500994161213e-05
-2.15430314799012e-05
-4.82953652222567e-05
-4.60899441838577e-05
1.14874831505346e-05
-1.14603540261559e-05
-2.74478118322074e-05
-1.24880603133235e-05
-3.35252765859416e-05
-1.03834225219707e-05
-3.14596551890595e-05
-1.51888429493115e-05
-1.94558112698956e-05
-3.06009082527693e-05
-1.31152334734336e-05
-3.74097604722907e-05
-3.07298880242331e-05
-3.75826205079867e-05
-3.1658034342485e-05
-7.20331961195683e-05
-1.57137050164901e-05
-5.8076256976251e-05
-2.96616841437324e-05
-1.69970826902638e-05
-4.38944706047035e-05
-5.23690957235718e-05
-2.82257638458006e-05
-2.86447578634258e-05
-3.53533718339879e-05
-3.156315486266e-05
-4.94307354975085e-05
-3.07389420300736e-05
-3.43451725414188e-05
-2.07399564734858e-05
-1.20814506974467e-05
-4.75281310178199e-05
-2.45072959449752e-05
-3.13625573587502e-05
-4.36003409126063e-05
-5.6706891262305e-05
-3.20839721563497e-05
-4.55730688571249e-05
-1.82555881164278e-05
-2.51309239432321e-05
-2.90859387600842e-05
-1.66358689479452e-05
-3.01477267159341e-05
-1.06185849840712e-05
-3.05149121750985e-05
-4.89765770323609e-05
-9.35113822511385e-06
-3.30135506392374e-05
-3.28051073658544e-05
-2.65571394298657e-05
-4.26880030066444e-05
-3.84155594614835e-05
-3.50137420047482e-05
-2.31930200219685e-05
-4.69097050164535e-05
-4.06209902431595e-05
-1.53446066575955e-05
-1.2966461187284e-05
-1.96288501837909e-05
-2.00392093799365e-05
-2.02139464437045e-05
-7.77407921543856e-06
-2.84922148998577e-05
-2.50116394281972e-05
-1.4281595162359e-05
-1.65151824541586e-05
-6.24232351280043e-05
-1.80346879838202e-05
-5.42366563258352e-05
-2.89085507127434e-05
-4.24414094183202e-05
-3.9814403487274e-05
-5.01790166934519e-05
-3.28501859287337e-05
-5.63034755799287e-05
-6.91978879302974e-05
-4.58336492886231e-05
-3.27060858139924e-05
-4.5090160789128e-05
-1.48954324671642e-05
-1.84222142532549e-05
-1.99123600932383e-05
-5.85886057108363e-06
-6.96512579414143e-05
-1.7144771274927e-05
-1.87079497086834e-05
-3.68012812976558e-05
-5.29649413224637e-05
-1.78254974353646e-05
-2.86155275342463e-05
-4.03109769838448e-05
-1.61240548186276e-05
-3.22936952029606e-05
-4.56525579872421e-05
8.3201074521862e-07
-3.35077816625129e-05
-3.79387653016759e-05
2.43120400317703e-06
-1.76233630696368e-05
-5.61968372832012e-05
-1.69606364868748e-05
-3.73560894460326e-05
-5.86579174951074e-05
-4.0764339269206e-06
-2.65119803231733e-05
-4.85370262996097e-06
-2.9310026393245e-05
2.05116452709451e-05
-2.74249702403792e-05
-3.31717680683965e-05
-5.36418175039143e-05
-4.96851916186827e-05
-1.96523263305662e-05
-7.24322368126451e-05
-4.11194440173295e-05
-3.61177894310486e-05
-1.57174377444273e-05
-7.06862763214635e-06
-4.80487549931995e-05
-2.62276969606329e-05
-3.14546146823492e-05
-3.1935916495002e-05
-1.66107572811083e-05
-4.2576877025983e-06
-5.1735854294543e-05
-4.46151655977088e-05
1.94203927450478e-05
-3.68991446244794e-05
-3.18493298031647e-05
-3.08798773967942e-05
-2.66604531619616e-05
-1.28349076263267e-05
-2.58542207307036e-05
-1.68890448556198e-05
-2.74195841447833e-05
-2.65543476612313e-05
-8.2185284002329e-05
-4.25198179571386e-05
-3.51154920802059e-05
7.98654890258039e-06
-8.5828247573869e-06
-3.61647299841257e-05
-1.2640754349137e-05
-4.33526331314554e-05
-3.3839839441794e-05
-2.96432474938718e-05
1.1546030438547e-05
-3.21308395052706e-05
-1.84448897291542e-05
-2.01859911416002e-05
-1.98926720976115e-05
-4.08106105239226e-07
-2.241349974026e-05
-1.50882193467628e-05
-5.59934237512306e-05
-1.00934616419036e-05
-3.30702628614701e-05
-3.71383790891732e-05
-2.71870918753009e-05
-2.06060058006359e-05
-4.23260494999935e-05
-3.81375737124681e-05
-4.13351251233356e-05
-2.21781539919473e-05
-6.75683881275836e-05
-1.9261375541293e-05
-2.49802963496265e-05
-3.36992562573042e-05
-2.55151907576093e-06
-4.11846445963244e-05
-2.65058254954263e-05
-3.00074215106339e-05
-5.40029505730389e-05
-1.52987277160354e-05
-3.58953868802063e-05
-4.52062967598638e-05
-4.89775782899858e-05
-3.19503190875148e-05
-1.30082920100235e-05
-2.65728628762083e-05
-4.69106006832137e-05
-6.89840337044719e-05
-1.42333987778701e-05
-7.47484745760294e-06
-2.90342924356778e-05
-1.48261258754542e-05
-2.3158286849534e-05
-2.13867589808481e-05
-2.72825078327475e-05
-6.12943896113571e-05
-2.1859757471344e-05
-5.61360721830359e-05
-3.0146001878808e-05
-3.45553556168641e-05
-3.68709900325266e-05
-3.53900110310312e-05
-2.19538356381272e-06
-3.3489797090785e-05
-2.1621208961241e-05
-1.81542341260627e-05
-2.17374359544642e-05
-2.26605145594374e-05
-4.5640687336496e-05
-3.87406695280683e-05
-1.96872627216996e-05
-5.19534555057649e-05
-1.91446836362932e-05
-4.40273995441578e-05
-2.26051136237557e-05
-1.94412756539018e-05
-3.7066368067147e-05
-2.18935603506071e-05
1.11010504689475e-05
-4.97582434279834e-05
-2.57199397511911e-05
-4.8985010103893e-05
-2.62726760878356e-05
-4.01690685636285e-05
-4.30328020865818e-05
-6.70548568029111e-05
-2.64060814801433e-05
-2.02101940035986e-05
-5.52122032311141e-05
-4.23163096434737e-05
-1.90842323118214e-05
-4.45395359826402e-05
-3.17182335727976e-05
-9.29149366120006e-06
-3.20658346741738e-05
-2.28640337001168e-05
-4.34241428970989e-05
-3.73070494504844e-05
-5.09293958661944e-05
-4.6396385642851e-05
-3.91982191976474e-05
-3.96315486785242e-05
5.01351185673562e-06
-4.29468765022316e-05
-1.83263464800927e-05
-4.54708380197814e-05
-2.49213659538936e-05
-1.18071556528427e-05
-4.46205481252653e-05
-4.57878029001238e-05
-2.28883688668788e-05
-2.75517679914592e-05
-6.14037384868498e-05
-2.97971666103606e-05
-3.1975644838952e-05
-2.77310979150103e-05
-4.64008219604016e-05
-5.05811111471042e-05
-3.25181940978603e-05
-2.18815124749184e-05
-3.21227800675773e-05
-8.12176050065665e-06
-1.60402799471536e-06
-1.11754742204992e-06
-3.30951474500637e-05
-1.4526755005753e-05
-4.20133841836768e-05
-4.51343872252655e-05
-4.06550130423094e-05
-2.21639009964748e-05
-4.05460997655106e-05
-5.63484988816093e-06
-1.0763549527679e-05
-1.3916494887039e-05
-3.54317735675025e-05
-1.92082610671885e-05
-5.23881670674714e-05
-3.05118073199777e-05
-1.22872639487743e-05
-2.70678040779221e-05
-3.69457089464633e-05
-1.96342622261204e-05
-4.05409200617519e-05
-3.70530920621993e-05
-2.59309742774607e-05
-1.28458540069222e-05
-7.40742040264594e-06
-4.13030660963168e-05
-4.08888909079295e-05
8.53772035767678e-06
-2.20763409965418e-05
-5.41281782997189e-05
-4.45130916583972e-05
-4.19994406939634e-05
-5.22981435657833e-05
-3.70604330055626e-05
-2.3820663177327e-05
-3.45833852075685e-05
-5.68059040066299e-05
-2.2934969581809e-05
-2.10240544636237e-05
-1.75455799075909e-05
-3.73368043631194e-05
-3.19354796988258e-05
2.85680266389365e-06
-1.20319161700257e-05
9.85364950234635e-06
-3.30449149617065e-05
-4.12166543291621e-05
-1.13989972096741e-05
-1.52794333608576e-05
-4.7828891721969e-05
-4.08816280165989e-05
-2.63779049774782e-05
-4.91037937795464e-05
-3.89589358683256e-05
-1.58448784051154e-05
-5.15359911375175e-05
-3.58523376931387e-05
-4.56889866501461e-05
-2.41540380543271e-05
-4.31694814876813e-05
-3.73769797629422e-06
-4.90790203367116e-05
-3.98984592362189e-05
-2.75586181354689e-05
-2.43560073310486e-05
-3.05324421600561e-05
-6.20780323554831e-06
-3.05750186560568e-05
-1.73976965800842e-05
-2.52382892993511e-05
-3.41898129169602e-05
-2.63011004798586e-05
-1.15238792141628e-05
-8.22255875418706e-06
-7.6944672626209e-06
-2.21718248317314e-05
-4.49905162022849e-05
-2.00140432381678e-05
-1.47945767754066e-05
-3.62518620411522e-05
-4.47997492698961e-05
4.00747126909197e-06
-3.85369764504406e-05
-5.5296200327118e-05
-4.45496616754892e-05
-1.04776870296955e-05
-2.39108102023701e-05
-3.09569649993905e-05
-1.85320622683497e-05
-4.46884820874316e-05
-1.93935516940489e-05
-4.78143950132084e-05
-5.04234882276256e-05
-8.12344825367066e-06
-4.61607803008884e-05
-1.8558140302923e-05
-2.20343019618255e-05
-1.40587600301243e-05
-2.89729485462106e-05
-1.81801071190734e-05
-3.06082130939709e-05
-1.39418804427776e-05
-3.04626260117631e-05
-2.41302573999863e-05
-2.12513080455933e-05
-4.45374280109868e-05
-5.22256848273977e-05
-6.87251089654919e-05
-1.68964078246058e-05
-2.90206105348575e-05
-3.51473176416236e-05
-3.04527044874126e-05
-2.82976794892012e-05
-2.70639573913308e-05
-6.82676874782161e-05
-2.0531272417392e-05
-2.84717477035982e-05
-3.83348317288412e-05
-5.57715220399065e-05
-2.69277797950408e-05
-4.83485587151952e-05
-3.00008976891268e-05
-5.53492897732029e-05
-2.60829703052299e-05
-2.86868700338511e-05
-4.01002766984592e-05
-4.1160784134841e-05
-1.26597017576963e-05
-5.17367943316547e-05
-5.47705769605308e-05
-5.88407054217814e-05
-3.43892249721305e-05
-2.41247069775981e-05
-2.50783909155735e-05
-4.09856950394499e-05
-1.13939359870758e-05
-6.57202497426836e-05
-2.07887545925478e-05
-2.40796780401274e-05
-9.95768971166712e-06
-1.75276519081094e-05
-5.25456724187515e-05
-5.16701131153984e-05
-3.28296877424055e-05
-1.69929386208358e-06
-5.35865575364534e-05
-2.59819136451228e-05
-2.77452128130712e-05
1.35637186254278e-07
-2.13906070197643e-05
-1.85283374061409e-06
-4.33926911176477e-05
-1.43788244323845e-05
-3.38382728856853e-05
-1.32299357650136e-05
-3.12909128119115e-05
-2.91131666278265e-06
-1.09610334990464e-05
-9.64431613967496e-06
-4.63226342421238e-05
-4.02241892363075e-05
-5.10976171420489e-05
-4.42114207112228e-05
-5.13643333221073e-05
-6.40370376637551e-06
-3.36578065731797e-05
-4.43426351171085e-05
-1.93010678205134e-05
-1.01179146722141e-05
-3.90363092347821e-05
-8.53622706641118e-06
-3.12265928087969e-05
-4.66180618768237e-05
-5.95430657225697e-05
-1.91490781023236e-05
-3.86455546833169e-05
-2.62764758833582e-05
-1.92636139809567e-05
-1.26240215219548e-05
-2.37500571303244e-05
-3.77292983114321e-05
-1.22975383726984e-05
-2.4762040977768e-05
-5.61853391505261e-05
-4.78234038544763e-05
-5.16855259132386e-05
-5.34756075989489e-05
-1.09155685775758e-05
-5.35563969334093e-06
1.38860397489278e-05
-1.83364903286532e-05
-6.66080012799502e-05
-1.22683088253103e-05
-1.74975177279623e-05
-2.62843236434901e-05
-5.84991385217904e-06
-1.96304687780827e-05
-2.89353087731703e-05
-2.77516325442332e-05
-3.28089353756111e-05
-1.59841079655863e-05
-2.57106749219707e-05
-2.43345278696454e-06
-2.4831658390704e-05
-2.20017134807065e-05
-4.23690479086751e-05
-2.29207748041535e-05
-2.27250520052391e-05
-2.53116265105112e-05
-2.5770138678519e-05
-4.00401896240671e-05
-1.94430130744489e-05
-1.76632832862674e-05
-1.40092979232998e-05
-4.99681056742644e-05
-1.11369164543641e-05
-5.06710535081672e-05
-9.90678444382532e-06
-3.92101834158536e-06
-1.61249394681262e-05
-3.69067113471448e-05
8.80415232870272e-07
-3.36314481860372e-05
-2.47228498963149e-05
-2.26531667213437e-05
-4.14686191269724e-05
-2.18132551300189e-05
-1.82784648572705e-05
-1.86098390207081e-05
-2.91669552391193e-06
-3.29726289162763e-05
-4.81416720140879e-05
-3.12438776787705e-05
-5.38950891006604e-05
-5.72343615196143e-06
-9.66525239728686e-06
-1.9222292959524e-05
-2.78409629576605e-05
-2.23314862027318e-05
-3.65127440240235e-05
-1.79787368531218e-05
-2.80879910499054e-05
-4.6912146695659e-05
-2.19485360143501e-05
-3.89744509107236e-05
-2.02903216974709e-05
-4.83284512886481e-05
-5.65054528336951e-05
-1.56362800331148e-05
-1.50177678834225e-05
-1.53438416655627e-05
-3.21223448529852e-05
-2.61231380247625e-05
-2.35620172278445e-05
-5.20102731076569e-05
-3.05720613290904e-05
-2.02883788862092e-05
-2.15818552632536e-05
-1.76517488982576e-05
-2.50458661007919e-05
-4.22801139481423e-05
-5.09454500986156e-05
-3.25638501089733e-05
-6.10171646144133e-05
-1.67639990950664e-05
-9.13357478672396e-06
-1.21741627042347e-05
-7.79813731245935e-06
-2.18797589836162e-05
-4.25848250770867e-05
-2.67653287191182e-05
-3.9697205661214e-05
4.67862639367774e-06
-3.09741972209208e-05
-4.23052428104768e-05
-3.28279498352175e-05
-5.81689016131055e-05
-1.00493558749793e-05
-2.00586698937501e-05
-2.92572832241059e-05
-6.54111593208827e-06
-4.2464435586047e-05
-5.91284605019889e-05
-1.60097065267381e-05
-4.73294880294273e-05
-1.53323161357061e-05
-2.51050283288159e-05
-1.91240645143752e-05
-1.94443073723324e-05
-3.57157065664234e-05
-2.29730803202587e-05
-3.82446790814241e-05
-5.04146376722925e-05
-1.84312896186815e-05
-1.00861273926783e-05
-6.47435088047809e-05
-3.58371274011021e-05
-1.52165971181565e-05
-3.47372183473315e-05
-3.34120311989173e-05
-2.07164060053505e-05
-1.58067734576625e-05
-1.47694537369949e-05
-3.92142762724203e-05
-4.23764788107916e-05
-3.09197042587041e-05
-1.68461078869295e-05
-7.6773176100575e-06
-1.31901602509722e-05
-4.1525187533239e-05
4.98258490749877e-06
-9.87459240243421e-06
-2.45582488601639e-06
-1.79125880257722e-05
-4.04457623731011e-05
-1.59810382832733e-05
1.26831502940215e-05
-2.70327289553718e-05
-4.22342966629991e-05
-4.29568366286787e-05
1.22235990746157e-05
-6.81089470383755e-05
-2.67810363529443e-06
-1.88524663522925e-06
-2.86074421282066e-05
-3.75480257339425e-05
-4.1652694057271e-05
-1.68671650581944e-05
-4.03985036659644e-05
-1.7707427587853e-05
-1.43789601611473e-05
-3.38754234126342e-05
-1.55751136580887e-05
-3.27282695532498e-05
-5.70075926006409e-05
-1.49916277891938e-05
-5.75951973310164e-06
-2.87838268652891e-05
-8.9024412386004e-06
-5.09642976641989e-05
-1.3896656134252e-05
-2.25345163678102e-05
-1.93539675052022e-05
-2.11060810508957e-07
-3.58939304020218e-05
-5.13041414677739e-05
-2.92649216948856e-05
-3.50233543103827e-05
-3.33470829775863e-05
-4.34450928359751e-05
-1.64994790401014e-05
-2.37243374339775e-05
-1.84861992323978e-05
-2.72294655159441e-05
-5.97381848193766e-05
-2.55833572519478e-05
-5.27864956048134e-05
-4.04690984925476e-05
-3.74491879178409e-05
-2.91167162569549e-05
-3.52008871892578e-05
-1.61911614491548e-05
-2.97638651463049e-05
-2.04640042164048e-05
-2.40823704657946e-05
-3.21000921276752e-05
-4.19120619962382e-05
-8.49803165562244e-06
-2.47694077971603e-05
-1.71846981120336e-05
-1.64389789972584e-05
-1.76295566539875e-05
-3.48813598725946e-05
-2.88876550418079e-05
-1.4397312920143e-05
-4.99589085485651e-05
-1.14517530198123e-05
-3.2136399110808e-05
-3.02324990240699e-05
-3.11236610812405e-05
-3.05765710951771e-05
-2.8080071070366e-05
-4.18604426682334e-05
-2.9973634625005e-05
-4.00580627990105e-05
-3.21530107491394e-05
-2.21467642425233e-05
1.70472952527642e-05
-3.92127181558034e-05
-6.58285447358253e-05
-2.37473201377321e-05
-1.77200633999142e-06
-3.3762019177346e-05
-2.30995546652064e-05
-2.64032753370841e-05
-3.60798576879828e-05
-3.3013711899869e-05
-3.00938201920561e-05
-2.44474123406039e-05
-3.91117461433763e-05
-2.18031393525284e-05
-8.057040396026e-05
-2.78695356947808e-06
-1.86497916636061e-05
-3.07212974480669e-05
-1.39819769517768e-05
-1.1205156312261e-05
-3.42025568927434e-05
-3.28216249245881e-05
-4.00571254438041e-05
-3.83332610789267e-05
-2.21736218214967e-05
-2.99305032613192e-05
-8.21838076686218e-06
-6.56485288689773e-06
-2.02422217558895e-05
-2.32939093775524e-05
-4.5905671088018e-05
-4.91896200262514e-05
-3.91814219045606e-05
-5.91507911093903e-05
-4.06867304605457e-05
-2.82362441161544e-05
-2.93617201856916e-05
-3.72813406496832e-05
-2.52341205802348e-05
-4.16388695041949e-05
-1.53563266931568e-05
-3.78360350777273e-05
-3.9309048795437e-05
-4.94987018926884e-05
-5.41756615283009e-05
-5.99480137892928e-05
-2.22943918120363e-05
-1.05262321016124e-05
-3.00288414350509e-05
-1.18882186302927e-05
-4.32205029960645e-05
-3.61673317477708e-05
-1.59221391147947e-05
-4.45158951287565e-05
-2.07456512069711e-05
-3.10197420529856e-05
-8.32144718053044e-05
-3.41935156108477e-05
-4.99705084404148e-05
-1.33712383661954e-05
-2.37250588967229e-05
-9.32419292800892e-06
-2.03956370625102e-05
-3.75369519978726e-05
-1.4427695928272e-05
-3.2131980004628e-05
-1.66515698528852e-05
-3.30177014860251e-05
-1.76311795269387e-05
-9.48264269896559e-06
-1.3090308209508e-05
1.04382268953179e-05
-2.49306986540464e-05
-3.44428431255014e-05
-3.27241563014435e-05
-2.1031397077498e-05
-1.95184467503952e-05
-7.93668546041752e-05
-3.05940111676114e-05
-2.51773627700971e-05
-2.24428044719906e-05
-2.89712893777645e-05
-5.64784841907563e-06
-2.7297366305479e-05
-3.04035589204179e-05
-4.0326854698882e-05
-2.06844013467908e-05
-3.61522151462671e-05
-7.07753473370886e-05
-4.71670412121449e-05
-4.45168113481181e-05
-2.57224515124369e-05
-6.16108767280172e-05
-4.67804781008379e-05
-1.57723635636885e-05
-4.07045716016681e-05
-2.24669017238572e-05
-9.99202572991537e-06
-1.68370208631021e-05
-3.38745215935993e-06
-5.64276236751225e-05
-5.95200950577019e-05
-3.47169768783497e-05
-2.38925058285948e-05
-2.21214265417737e-05
-1.64986506662176e-05
-2.12193613435157e-05
-5.08667266884813e-05
-2.80373799390946e-05
-2.84005661903709e-05
-1.87799894253979e-05
-1.79773444775138e-05
-2.00164576186489e-05
-1.51346405726836e-05
-4.90882239390198e-05
-1.56081460724431e-05
-1.55397499551022e-05
-5.9662704657324e-06
1.98428221870944e-06
2.58689025983918e-06
-3.14540285064011e-05
-1.60742494731242e-05
-3.47003420548009e-05
-2.11691475519607e-05
-1.66591004042872e-05
-2.28779002609826e-05
-2.0979529672805e-05
-2.84145962480808e-05
-3.26488478174435e-05
1.75160199178864e-08
-2.15976282353278e-05
-6.39322815746729e-05
-3.7287269258045e-05
-4.28359209028525e-05
-5.37632068580519e-05
-5.50289923967834e-05
-7.98737742608869e-05
-5.24602209570765e-05
-3.55115760540587e-05
-2.13445066279783e-05
-2.18960591848596e-05
-5.42186690223807e-05
-3.9290154461013e-05
-2.98508280018835e-05
-3.95660600625554e-05
-3.07725222020683e-05
-5.01935688575966e-05
-3.56071864673108e-05
-3.25830092952652e-05
-5.6932453035343e-05
-2.31317367082624e-05
-2.87818123460777e-05
-3.67336598900344e-06
-4.88335395387179e-05
-1.28223130127304e-05
5.49071771917962e-06
-4.27258391659976e-05
-2.93007470125686e-05
-3.15705998916219e-05
-1.51667287578464e-05
-1.10424692252279e-05
-3.04883712489496e-05
-1.01371261048216e-05
-3.79355144864987e-05
-2.38015202877516e-05
-2.12777620859857e-05
-1.22458379620527e-05
-2.57735561768719e-05
-1.35899720633095e-05
-5.27251055582675e-05
-1.16301551026485e-05
-2.4223567882769e-05
-3.16981788084591e-05
-1.7020702856811e-05
-3.73510224352195e-05
1.46230413411797e-05
-2.63614400473247e-05
-4.48240915942315e-05
-7.44905358836663e-06
-4.3142581978831e-05
-2.17065249365308e-05
-4.60679124299938e-05
-2.38255446115347e-05
-2.91802466512545e-05
-9.88419464100786e-06
-6.74898126794349e-05
-4.61500281504679e-05
-4.6841945924634e-05
-4.08639228088021e-05
-3.74941524200251e-05
-2.91792625347326e-05
-2.22855647227596e-05
-1.54763638477308e-05
-9.97958553396385e-06
-3.06702850871071e-05
-4.50093435430634e-05
-3.18718746871735e-05
-2.12450558091511e-05
-2.94173916932837e-05
-2.52022163292278e-05
3.03672817925611e-06
-2.73391029909224e-05
-5.11718418461335e-05
-4.67958497842088e-05
-4.789675677146e-05
-9.98466233625324e-06
-1.07347227104538e-05
-9.27426590999116e-06
-3.78167910519453e-05
-4.01823639109432e-05
-1.78338241764564e-05
-2.47627798058124e-05
-3.38771756064012e-07
-1.76787143615462e-06
-4.88234586227618e-05
-3.14734358013443e-05
-2.03867501801528e-05
-8.82235596728794e-06
-1.5503476130945e-05
-1.13947258925213e-05
-1.12356899008724e-05
-5.71669860369062e-05
-1.9551724998446e-05
-3.30246168756662e-05
4.71493091640191e-07
-4.53883374014346e-05
-6.85408988281935e-05
-4.6242693083307e-05
-2.83888386804638e-05
-4.70446048370455e-05
-1.09895936918934e-05
-4.10535522567545e-05
-3.71245213298856e-05
-3.80434656211404e-05
-6.6393447686408e-06
-1.97798134238644e-05
-5.07433396807809e-05
-3.09662861997098e-05
-2.6999228664606e-05
-1.68791532670743e-05
7.05401977876442e-06
-4.5966666501339e-05
-2.07937733310969e-05
-4.202363711827e-05
-1.4174513424868e-05
-3.3414201957517e-05
-2.17418800159756e-05
-1.53448706638072e-07
-4.92665191402555e-05
-4.16340410142531e-05
-3.41582251059316e-05
-4.91858190172044e-05
-3.57559263683629e-05
-3.22793569665703e-05
-4.76302322203341e-05
-3.69074327472959e-05
-3.47342991261452e-05
-1.96205656185933e-05
-1.84749689767878e-05
-2.60404096185883e-05
-3.52736802604271e-05
-2.3907852287354e-05
-9.08511054839224e-06
-5.38599144616769e-05
-6.51974439207608e-05
-3.76102601925936e-05
-1.36078661003728e-05
-3.9462497570377e-05
-3.21713307739611e-06
-1.74784113653606e-05
-2.11273271727724e-05
-1.92621245841909e-05
-3.49901616293723e-05
-2.55230744086447e-05
-6.27599986734091e-05
-1.26623701293302e-05
-3.04446619228192e-05
-7.76253913929515e-06
-5.12343839108668e-05
-2.32155969268203e-05
-1.76796383756971e-05
-4.57131718149524e-05
-7.74376802932727e-06
-4.53525368014972e-05
-3.52271754668546e-05
-2.96878804877548e-05
-2.3537567719435e-05
5.38608003732786e-06
-4.197864841516e-05
-3.61584646846061e-05
-5.11929989473036e-05
-5.53548399164074e-05
-1.08992645241353e-05
-4.1920827691615e-05
-1.7060500087931e-06
-6.8450641665829e-05
-4.42484380567404e-05
-2.34067035436852e-05
-1.58895533571244e-05
-4.36051469982286e-05
-2.62421266689591e-05
-4.79050886037954e-05
-2.87360172009918e-05
-1.78117206486038e-05
-3.2688806687657e-05
-5.13071270901944e-05
-1.95332439930337e-05
-3.01399662538232e-06
-2.03009493477474e-06
-6.14297391461503e-06
-1.01802142685587e-05
-4.13583657282051e-05
-2.3815948210747e-05
-1.73111245399944e-05
-3.03980812293942e-05
-1.32801423830586e-05
-3.12642989767786e-05
-3.14259278520556e-05
-2.44177793537982e-05
-4.23195908774299e-05
1.03953503628756e-06
-4.32885085010588e-05
-6.25119543378206e-06
-2.59753844619978e-05
-5.48300969097759e-05
2.21384429959732e-06
-3.20946723507956e-05
-5.70625959725265e-05
-4.08865455417626e-05
7.46048938983847e-06
-3.86602476125354e-05
-1.19398388668195e-05
-7.61271572089803e-06
-1.78369105689411e-05
-1.56794295607983e-05
-1.39675328353724e-05
-2.55089018696388e-05
-1.72029793548597e-05
-3.78550028384676e-05
-2.76850064494554e-05
-9.49793808839144e-06
-4.17013352628741e-05
-2.72172650204808e-05
-3.3079463565271e-05
-3.09878289881827e-06
-4.45203159513696e-05
-2.00414591184019e-05
-2.18430506672198e-05
-3.32787536495775e-05
-3.56178090429038e-05
-4.07562183323195e-05
-3.62300796257381e-05
-4.7111514750046e-05
-3.79790553461651e-05
-1.70307239105132e-05
-1.91978401183772e-05
-2.49271357882573e-05
-3.96632687394026e-05
-5.53550406461765e-05
-3.09673760973159e-05
-3.78180709016127e-05
-4.77934565902632e-05
-1.47321560573612e-05
-2.24068570823691e-05
-3.21642772704851e-05
-1.35830121402724e-05
-4.35363585129993e-05
-5.63012940345969e-05
-2.16151614589833e-05
-5.35542485003298e-05
-6.6675295064421e-07
-2.41175194960202e-05
-3.04502145069424e-05
-4.16713286452353e-05
-7.63680603566706e-05
1.17322994475009e-05
-3.57565790461849e-05
-2.40777654774074e-05
-4.40370595044628e-05
-2.80349139150655e-05
-2.07578735174529e-05
-3.32986288689171e-05
-2.66697270716461e-05
-4.04828691177891e-05
-2.18196791345602e-05
-2.80499751972991e-05
-4.08744373769979e-05
-1.87039405152476e-05
-2.94873110653552e-05
-1.35822592165298e-05
-1.15305061160534e-05
-2.87264350776086e-05
-7.36825202081732e-05
-2.64221318409665e-05
-4.01142965974572e-06
-1.76847539364773e-05
-2.35456364934918e-05
-2.71248402508213e-05
-2.49304906083977e-05
-1.84147474864679e-05
-5.7070244069573e-05
-2.98526843779875e-05
-3.20631958417146e-05
-3.03476556902815e-05
-1.80571555892584e-05
-4.16284034838762e-05
-2.31850691481953e-05
-3.53054908385529e-05
-5.11010641188296e-05
-8.87056836723982e-06
-3.1331036132881e-05
-9.25266390882124e-06
-3.1793689909649e-05
-3.11047888649022e-05
-1.35203042283793e-05
-1.97369910777351e-05
-2.98801449712874e-05
-5.68064082737127e-05
-1.07444216972693e-05
4.66129941574287e-06
-3.1547691236935e-05
-5.48182320961781e-05
-3.36443276402649e-05
-3.81122655183632e-05
-3.96741789514776e-05
-3.21789812767917e-05
-2.59072638530675e-05
-3.77939587622808e-05
-5.06668456681884e-05
-4.51680530478066e-05
-7.4386857133294e-06
-5.4806621000104e-05
-1.23027557930541e-05
-1.37292962595744e-05
-4.13369230766913e-05
-1.78204750430632e-05
-2.22641377843566e-05
-2.35163722716037e-05
-3.22556099524081e-05
-4.89458010803543e-05
-3.47441804518872e-05
-3.94891611263343e-05
-2.90923812947698e-05
-1.94796352022243e-05
-4.05652628099494e-05
-1.37370110745232e-05
-2.98615090060786e-05
-2.96364702465247e-05
-1.78591358485927e-05
-3.94090105953045e-05
-2.73369828545903e-05
-3.59408616376253e-05
-1.30729090500687e-05
-5.36288187142392e-05
-1.9474164211827e-05
-4.20966751455454e-05
-2.24663135878128e-05
-3.3757731990995e-05
-4.15446035021684e-05
-4.1737495648249e-05
-2.67249152036669e-05
-4.576392854015e-05
-4.21431640142573e-05
-2.98516185644321e-05
-7.05683122684784e-05
-5.12043718270386e-05
-3.88506082965286e-05
-4.54821052444418e-05
-3.10085879021646e-05
-1.10368487780229e-05
-3.80616037735745e-05
-6.67195820311081e-05
-4.33662700420357e-05
1.37919775834796e-05
-1.24547964406449e-05
-2.76013388701855e-05
-3.78164626929842e-05
-1.49873290104534e-05
-4.50691292554183e-05
-3.99159449323426e-05
-1.72928574287215e-05
-3.15275852801411e-05
-8.31770679086378e-06
-4.39952786456239e-07
-1.95825383236411e-05
-4.07437459793973e-05
3.76214645818952e-06
-3.60692392543291e-05
-3.12495221221415e-05
-6.3438518576907e-05
6.91228611954413e-06
-4.17315277623165e-05
-9.85212702972161e-06
-4.05603211540064e-05
-2.35096533539158e-05
-3.3780579179219e-05
-4.93740063652185e-05
-5.80897167060898e-05
-3.64571086974505e-06
-4.4693699233172e-05
-1.05051803649687e-05
-1.98121901439121e-05
-9.64085603077121e-06
-1.48806134934715e-05
-3.07169463831778e-05
-1.38010117519964e-05
-2.92627833893816e-05
-5.21925948227645e-05
-1.31887859383867e-05
-4.7996961931437e-05
-3.92803654176073e-05
-2.54602941011599e-05
-5.73036995481225e-05
-7.05294028508096e-05
-5.34090514566765e-06
-1.36231543505105e-05
-2.07914449956994e-05
-2.46947205048754e-06
-4.87180761618811e-05
-2.87384855840337e-05
-3.88791089071801e-05
-1.60729903889774e-05
-4.68186929818351e-05
-1.81767887739814e-05
-4.67988951850033e-05
-1.29636685605665e-05
-6.25168174969549e-05
-2.46403995320543e-05
-2.23628717197812e-05
-9.63136714645786e-06
-2.59455246233758e-06
-3.18202842744557e-05
-3.49560689822219e-05
-2.32292905178332e-05
-1.32334804315229e-06
-3.27399550897357e-05
-2.79336314139055e-05
1.32809290289545e-05
-1.81457870998954e-06
-4.18277335430816e-05
-3.96630468565484e-05
-2.79139631653027e-07
-3.4830944737914e-05
-2.10299189387974e-05
-2.42432750924562e-05
-3.82420595073562e-05
3.99302013165349e-06
-4.13417543087877e-05
-6.09053777697161e-05
-2.89753920221041e-05
-3.25628595439784e-05
-4.08670522630902e-05
-4.15014703505968e-05
-2.15945128847967e-05
-2.49011553313841e-05
-4.365957078482e-05
-2.7674358364481e-05
-4.2038153084983e-05
-1.94690236322918e-05
-3.89805994216544e-05
-4.46636158698571e-05
-4.03808582290218e-05
-5.04417701809754e-05
-8.20539909432606e-06
-3.85882471751382e-05
9.44122512994856e-06
-2.17768992208546e-05
-3.06819932632642e-05
-2.3556761659921e-05
-3.381971134224e-05
-2.78835905956138e-05
-3.08067498890353e-05
-1.98130442329467e-05
-5.31999654044352e-05
-2.00313337334776e-05
-4.78406043711775e-05
-1.68987537273179e-05
4.51762475362836e-08
-4.73568595769474e-05
-4.61722862575214e-05
-3.36991300827233e-05
-3.95195544855294e-05
-1.67245750336492e-05
-2.65321548117156e-05
-2.13619080767375e-05
-3.21962821080813e-05
-2.97754564150696e-05
-4.23668671678564e-05
-2.75524232374803e-05
-2.99897806643331e-05
-2.97307574190359e-06
-4.07433214432249e-05
-3.22273878741494e-05
-1.72604442943307e-05
-1.98854629231176e-05
-3.76867354946877e-05
-2.34440128981674e-05
-2.88132987441243e-05
-4.20715604497809e-05
-2.5320268611136e-05
-5.57400944597326e-05
-1.50545879241918e-05
-2.3942706907049e-05
-5.95826238758704e-05
-2.17270002793146e-05
-2.47751588523282e-05
-5.39481448186603e-05
-7.72163800740528e-06
-1.04021774460621e-05
-5.50646696789083e-06
-3.53839782487952e-05
-2.1977604101859e-05
-2.85635009708425e-05
-3.40778368157961e-05
-3.72568936930466e-05
-2.72098103686287e-05
6.55334696231255e-06
-2.91882998218034e-05
-1.06844827616206e-05
-5.56635417723908e-05
-2.55566969742421e-05
-3.58904018317831e-05
-2.22655770930153e-05
-2.22860511006649e-05
-5.00741156548399e-05
-2.42832761789536e-05
-3.05169408345736e-05
-3.28071026357945e-05
-3.57557303225145e-05
-3.72632138721863e-05
-3.13615491364249e-05
-5.09461550916011e-06
-2.76489087203257e-05
-1.97608060864826e-05
-1.08138796220314e-05
-4.54698107567212e-05
-4.21959414633136e-05
9.38636383942921e-07
-2.20931334056514e-05
-3.56258179824518e-05
3.7249401095977e-06
-4.03072431756632e-05
-4.7490557726699e-05
-3.62600019373887e-06
-7.50942566876752e-06
-4.24523640168092e-05
-2.0884564824032e-05
-7.05779642794908e-06
-4.56224697411353e-05
-1.01858317668169e-05
-5.12468496380377e-05
-2.69131607097802e-05
-6.20431720203709e-05
-2.94310905246104e-05
-4.24614923456684e-05
-3.59742246309485e-05
-6.85380567422021e-06
-6.20995685204552e-05
-3.77607944028855e-05
-3.02223369978643e-05
-9.37704150240468e-06
-7.31516252558045e-05
-2.02014024926952e-05
-3.06079140225787e-05
-3.92280304424786e-05
-2.11396502668461e-05
-7.83347299310186e-07
-3.49888679522317e-05
-3.73262028959149e-05
-1.79689201389516e-05
-6.26583760647799e-05
-3.04681062218287e-05
-5.55135557601752e-05
-3.52742195781241e-05
-3.427770956143e-05
-2.48970028683099e-05
-1.25885636664757e-05
-3.48164743691204e-05
-5.52998004026855e-05
-4.71701663990353e-05
-2.49909148740983e-05
-2.00165440455796e-05
-5.17211225767595e-05
-7.87272520926276e-06
-1.81858990238165e-05
-1.85468084661222e-05
-3.58465889890023e-05
-2.8138100681328e-05
-6.4966547339393e-05
-4.70025508922481e-05
-2.35082791866541e-05
-4.67553019458977e-05
-3.6131406220537e-05
-3.89240076181847e-05
-1.43699290884012e-05
-4.03984199836839e-05
-5.4418816481477e-05
-1.98739587978426e-05
-3.65753213406269e-05
-2.59530637614168e-05
-1.174735730131e-05
-3.13621983377288e-05
-2.28075152217397e-05
-2.44602005978451e-05
-6.00555360840849e-06
-4.19426316166996e-05
-1.61252564112856e-05
-1.1293354395194e-05
-4.56851499130935e-05
-2.11634261574389e-05
-1.98972960789042e-05
-2.40660755389571e-05
-4.25234385783965e-05
-3.97754435293223e-05
-2.69006527272004e-05
-3.01015659034774e-05
-4.62528598901367e-05
-2.44826530907483e-05
-5.94576221648908e-05
-2.54185154315207e-05
-4.67705698044733e-05
-1.78228047687689e-05
-7.72752606272659e-06
-4.80794212378064e-05
-5.34907386658853e-05
-5.14983882125514e-05
-2.63234905653724e-05
-2.96650700743233e-05
-3.64436024087216e-05
-9.22974421771942e-06
-6.31572623101228e-05
-2.96502786335778e-05
-1.01393795451295e-05
-2.12670164212367e-05
-2.2537348990284e-05
-3.43842321656781e-05
-3.70741281419952e-05
-8.04579275241431e-06
-2.33051855174133e-05
-3.77327912323826e-05
1.76681859781523e-05
-1.35700762939753e-05
-4.7109670414563e-05
-9.71320179658253e-06
-1.49861968220326e-05
-8.75859244123362e-06
-3.35761436825545e-05
-5.28384806962025e-05
-2.50477959832661e-05
-2.92305438488606e-05
-9.60863132472799e-06
-4.30744601544621e-05
-1.92823469379087e-05
-1.28641620552798e-05
-4.56646537164266e-05
-4.2709229293781e-05
-6.43072182849661e-06
-4.35812782769772e-05
-5.01785668329308e-05
-4.48584793587356e-05
-9.75194873575614e-06
-6.59232368202965e-05
-1.78637533559223e-05
-5.57054412740205e-05
-4.63720260019129e-05
-3.29434618464426e-05
-2.44177494036857e-05
-1.4574499329509e-05
-3.34692137853003e-05
-2.76407067149533e-05
-4.50629520505363e-05
-3.82471793959537e-05
-6.06570531569015e-05
7.4062077719185e-06
-2.62000964405981e-05
-2.40461553162108e-05
-2.77227653570802e-05
-4.453843272251e-05
-2.24679263682121e-05
-8.65834743602074e-06
-5.03057639153224e-05
-4.10953078386596e-05
-3.63781621537028e-05
-3.19261988090203e-05
-6.59295375082335e-05
-2.4730045669872e-05
-4.14938229278647e-05
-2.99798929230852e-05
8.04951631767035e-06
-4.35181625113393e-05
-2.8629700285451e-05
-1.57393930777225e-05
-3.63003071345491e-05
-3.56469658876179e-05
-5.94021976771613e-05
-5.01486397270555e-05
-2.83536825754202e-05
-5.65902015529156e-05
-2.62178175331178e-05
-5.43045984263916e-05
-5.22129750370578e-05
-4.35510415372097e-05
-5.92185358685166e-05
-2.36673389088154e-05
-4.09767671546775e-05
-2.57493026341091e-05
-6.0208320511019e-06
-5.00421615634236e-05
-3.14502567994213e-05
-4.62283883703886e-05
-2.16822778236282e-05
-2.67188372274855e-05
-2.40348072742152e-05
-4.07471963028215e-05
-3.63422219661192e-05
-1.18910706064949e-05
-4.93780841729608e-05
-1.60982200693791e-05
-6.88802182915959e-06
-1.64762738548153e-05
-2.92160987566871e-05
-3.7246890622354e-05
-3.98383095079055e-05
-9.98702209310945e-06
-3.57159199991867e-05
-1.24739301460737e-05
-5.8196823844022e-06
-2.61488723606952e-05
-3.19325664606125e-05
-5.06517116509756e-05
-1.5774448195223e-05
-3.48369756309787e-05
-3.00089362455684e-05
-1.61539137755191e-05
-1.80211456298501e-05
-1.70297733514501e-05
-4.62519727289343e-05
-2.06394622248424e-05
-3.68933827507066e-06
-4.22544700455422e-05
-2.90795326020785e-05
-3.25423673947076e-05
-1.42779148139194e-05
-3.80326437097433e-05
-1.9964916796844e-05
-2.63770914596626e-05
-3.07607671499546e-05
-3.22125831677669e-05
2.04365968585423e-07
-3.74379455891582e-05
-2.31909234851166e-05
-2.59443808903426e-05
-6.10239748167112e-05
-3.03396791289351e-05
-2.47600758096674e-05
-2.24013324156986e-05
-2.84918981445327e-05
-1.78072625645742e-05
-2.41997337619639e-05
-2.42024705962483e-05
-4.20561807323793e-05
-1.52203952491524e-05
-4.11064558671777e-05
-6.28686394354431e-05
-4.51475336896707e-05
-2.64075042863402e-05
-2.78783841238197e-05
-3.06974776765626e-05
-3.47971678682082e-05
-2.15464574794182e-05
-6.27421708521009e-06
-2.96169144397755e-06
-3.09715791040751e-05
-4.39593387496087e-05
-5.73527536503619e-05
-5.96888644901439e-05
-4.58338007475325e-05
-6.00656268061739e-06
-1.47140427696441e-05
-3.37412048791145e-05
-1.56206401577247e-05
-1.17737600767457e-05
1.32561386861248e-05
-3.92989774491928e-05
-1.35402011418508e-05
-2.39708862090739e-05
-4.70164617809788e-05
-3.19293287619291e-05
-3.35859796619799e-05
-4.74585202603188e-05
-3.9719429937613e-05
-4.66014281898017e-05
-4.33391094090394e-05
-3.50097081512142e-05
-4.66288770968015e-05
-2.0339826640681e-05
-2.68551990760782e-05
-7.27349452524221e-05
-2.53518938379582e-05
-4.14237873974823e-05
-2.20339924843008e-05
-3.97753150636208e-05
1.73038429127137e-06
-4.47493307579209e-05
-3.19683919149744e-05
-2.29581387049246e-05
1.7657123692385e-06
-1.48724015488173e-05
-9.00343454865071e-06
-4.04320916886912e-05
-3.01118883843412e-05
-1.4082550009012e-05
-3.04106855859529e-05
-6.21579579896917e-05
-4.20282730242806e-05
-1.96994498673263e-05
-4.28351990039472e-05
-4.61316318167787e-05
-1.07700098212448e-06
-3.02089732217328e-05
-4.38781933743368e-05
-3.90207013864751e-05
-5.87162674888787e-05
-2.45281707730062e-05
-1.23931897767563e-05
-2.95787507301144e-05
-2.84633335949642e-05
-2.02121417088182e-05
-5.33511447400359e-05
-5.67356082396146e-05
-5.89083329379403e-05
-2.00497449413882e-05
-4.0490652142081e-05
-2.9818888327376e-05
-4.19545958507982e-06
-6.45137747500425e-06
-2.11428722867552e-05
-1.52225859079576e-05
-1.76519320899246e-05
-1.62642277522934e-05
-3.23669657135531e-05
-2.26230871593932e-05
3.58554001566217e-06
-4.35123316654638e-05
-3.45037050022189e-05
-4.36888553073714e-05
-1.2167007657352e-05
-3.93351031892413e-05
-3.22462908335447e-05
-4.58447377064071e-05
-5.28081243167187e-05
-9.12579070403378e-06
-1.82390736903183e-05
-2.38513579476123e-05
-2.03493509847102e-05
-4.03299488892571e-05
-3.49625761601237e-05
-5.98878585833271e-05
-3.35000374654523e-05
-9.08676038325573e-06
-3.39600741385448e-05
-2.95168526636906e-06
-3.22320795276873e-05
-2.92887600929119e-05
-2.55905514420334e-05
-8.09184021099863e-06
-1.09921928218669e-05
-6.47577688487227e-05
-1.59945544951544e-05
-4.32307149476411e-05
-4.7747511818607e-05
-2.52519421651594e-05
-2.8481414138009e-05
-6.0562049687378e-05
-2.91493472241129e-05
-2.96134566395088e-05
-4.37478689149944e-05
-3.93574117219761e-05
-4.41877138980809e-05
-2.71156003052999e-05
-3.45681829025378e-05
-4.66174141192554e-06
-5.56664496086364e-05
-2.88265194813856e-05
-2.42858187279291e-05
-6.72159224423775e-05
-5.11977478331056e-05
-2.97060010414143e-05
-4.05812835882537e-05
-8.23488874082588e-05
-5.19717268001166e-06
-4.49716020663875e-05
-2.23342024234154e-05
-5.27903051398486e-05
-3.61535784661068e-05
-3.14292939068699e-05
-3.08560267450864e-05
-2.53423860915373e-05
-3.35989582478576e-05
-1.50318040307398e-05
-2.28049461869603e-05
-3.5386484836951e-05
-3.61608117425078e-05
-2.24737095605864e-05
-7.81965604222175e-06
-3.35491718760375e-05
-3.17842036697505e-05
-1.50143497332796e-05
-2.76999192895862e-05
-2.09215467968906e-05
-1.43026337153819e-05
-3.42498197184854e-05
-1.61210356366655e-05
-3.34800128467079e-05
-2.9921858769159e-05
-1.84170724503137e-05
-5.02608672112844e-05
-3.8607905109588e-05
-1.14785411825752e-05
-2.49451707532208e-05
-1.5428052199726e-05
3.53857877462338e-05
-1.86505533071889e-05
-4.46131233513445e-05
-3.1139310766763e-05
-1.77153164841714e-05
-1.2866926758709e-05
-3.91094727864611e-05
-2.1159776822911e-05
-3.4764448504882e-05
-3.92002019117988e-05
-5.64453020079291e-05
-4.65678340841129e-05
-1.68558780274216e-05
-3.90626864337526e-05
-4.62752027799533e-06
-4.47959309870833e-05
-1.357047933907e-05
-5.70402383451141e-05
-4.7681116729637e-05
-3.22906388092628e-05
-2.37780256286839e-05
-2.24422999307182e-05
-6.83393894993172e-06
-4.09599451306429e-05
-4.44897425772085e-05
-6.9148652559924e-05
-3.2588700042083e-05
-3.88338173713381e-06
-1.30098346186231e-05
-2.83129771646708e-05
-4.1889939267303e-05
-2.7766862516949e-05
-1.21559336425584e-05
-1.34680397438068e-05
-1.22565987436971e-05
-4.29927364834072e-05
-3.38520244516195e-05
-3.02537401038938e-05
-6.05162003316336e-05
-3.81462547586115e-05
-8.77061386177424e-06
-1.73535808090919e-05
-7.49285077036996e-06
-5.23236133156698e-05
-6.25547505886669e-05
-3.28438649231627e-05
6.55592340888205e-06
-2.71342282597697e-05
-3.56892868498166e-05
-4.71835080623679e-05
-3.08656162363626e-05
-6.65904250276152e-06
-7.86733588279289e-06
-2.76956151071934e-05
-1.88226130405589e-05
-2.77241817410703e-05
-3.17234643659051e-05
-3.24555182186004e-05
-5.26508990943171e-05
-3.34072090981448e-05
-3.21340960533584e-05
-2.22336645858136e-05
-4.42966926803971e-05
-2.27312021378867e-05
-1.85274891392314e-05
1.56734924854623e-06
-1.3186752135806e-05
-3.62124846931938e-05
-3.02459571137677e-05
-4.48725073879324e-05
-3.50157960119243e-05
-2.58253334432245e-05
-1.84515598464744e-05
-1.61400374515789e-05
-1.91670994318613e-05
-1.82828071669653e-05
-4.2518301800538e-05
-5.27922845828313e-05
-1.99182703516201e-05
-9.43273245075775e-06
-1.12400097004792e-05
-2.38602168261917e-05
-1.18383567896322e-05
-8.22076663130724e-06
-1.60173228032537e-05
-8.04324671665286e-08
-5.3744792746906e-06
-7.00073177553037e-06
-4.30893317645032e-05
-3.56736936700024e-05
-6.88944755627219e-05
-5.72235351411805e-05
-3.79058756223304e-05
-4.86497536518709e-05
-3.29543844227549e-05
-5.11208145308559e-05
-1.98021481361595e-05
-4.36094458688061e-05
-1.282046396496e-05
-5.0316308141675e-05
-7.21301543876915e-06
-2.77935084394871e-05
-2.01810641781597e-05
-4.11271972223656e-05
-1.78186776520464e-05
-4.36504349473638e-05
-5.04342187938885e-05
2.62854444446119e-06
-7.22111716415775e-06
-3.34321943382793e-05
-3.61918996028064e-05
-4.90328233888349e-05
-4.71808865736108e-05
-2.72215899729746e-05
-4.15075334309776e-05
-3.38624265584693e-05
-5.82612841945814e-05
-4.13753075653209e-05
-3.25624958630091e-05
-4.74844139212625e-05
-2.46812719900104e-05
-5.63398504402965e-05
-8.70185635170791e-06
-5.54816414774295e-05
-3.84890456669281e-05
-4.5018873438198e-05
-4.88951018280267e-05
-5.3419633002859e-05
-6.16243398154627e-05
-5.75225433932601e-05
7.17070038821491e-06
-1.26195888425272e-05
-2.50766199530873e-05
-8.67896794777149e-06
-3.5874560438727e-05
-4.03069809142077e-05
-2.08292500280518e-05
-2.98035162324043e-05
-2.70960613288304e-05
-4.78556052264455e-05
-1.51261285412817e-05
-7.23355541183109e-06
-3.35709071524938e-05
-9.07414010995798e-06
-4.27261540801489e-05
-2.38770303237223e-05
-2.126749061978e-05
-2.47423197469981e-05
-3.4960528499592e-05
-3.25443369880518e-05
-3.3385929196923e-05
-3.26128596687794e-05
-2.76541635338183e-05
-1.35231974565995e-05
-2.91527421366325e-05
-9.09810079608393e-06
-1.53503447831355e-05
-3.06695027851623e-05
-5.19695579355442e-05
-3.20940754344527e-05
-2.82457112734473e-05
-4.59495423511571e-05
-2.47342086683512e-05
-3.04424386779355e-05
-1.90936083252623e-05
-3.3242715356919e-06
1.0304148158549e-05
-3.65149088073551e-05
-3.1101840728093e-05
-4.37989198940857e-05
-3.70103781450549e-05
8.55003045721974e-06
-3.17534464880529e-05
-1.15871586566485e-05
-4.45228796339449e-05
-4.48453437932716e-05
-2.82501840378613e-05
-3.19973332963796e-05
-4.25202947772708e-05
-4.77126059664668e-05
-3.4979069880832e-05
-9.35484256634262e-06
-4.11840163839698e-05
-7.35531948343605e-06
-3.37566903114641e-05
1.37606100385958e-05
-1.33560704491996e-05
-2.156236788931e-05
-2.16658335468147e-06
-4.11772833619143e-05
-1.55522464066656e-05
-3.56667145630092e-05
-3.74587413584972e-05
-2.7898347435882e-05
-1.57658208195211e-05
-9.17234321804926e-06
-6.44939832331532e-05
-2.75411386244843e-05
-4.18968661681635e-05
-3.78378740748356e-05
-1.96621504115623e-05
-3.49083710351381e-05
-4.92655547523095e-05
4.13930151967252e-06
-3.98587864508529e-05
-1.99095088867986e-05
-5.82742007499457e-05
-3.54569921327202e-05
2.79526700365301e-06
1.34520392742937e-05
-4.02376933982507e-05
-1.96904679568272e-05
-4.41384399768456e-05
-4.64575493009329e-05
-2.88110317994781e-05
-4.18198215605702e-05
-1.81014769974776e-05
-3.36915459305406e-05
-1.59744897823212e-05
-1.43024674442396e-05
-3.47415492894796e-05
-6.44357320692778e-05
-3.35858637197098e-05
-3.23040153499166e-05
-2.24947774574495e-05
-2.19075983385048e-05
-4.16342787134834e-05
-2.70146559960337e-05
-3.54624179127444e-05
-4.13584106462702e-05
-3.00135829365581e-05
-1.09780349169482e-05
-2.79691057804985e-05
-3.54665825880141e-05
-2.94551691887722e-05
-2.62659984326306e-05
-2.39812838424785e-05
-5.22160731707623e-05
-5.74828434923412e-05
-4.59364877586288e-05
-4.25316179789018e-05
-3.4210630921559e-05
-2.64570508498645e-05
-3.06882244426633e-06
-4.02368595995827e-05
-1.51674286157837e-05
-4.96514910468411e-06
-3.73699964597924e-05
-2.81329793949362e-05
-1.74358200960982e-05
-9.7843362149425e-06
-1.28502757933576e-05
-4.17732437674937e-05
-3.06597091580776e-05
-7.52057364739003e-06
-9.25713578231927e-06
-2.69781614430391e-05
-3.28000626886857e-05
-3.52993231588428e-05
-4.02094173873593e-05
-2.19731058415514e-05
-1.5908271519219e-06
-4.58685684048916e-05
4.90269674018175e-06
-2.73463187152098e-05
-9.28537781673286e-06
7.6882436829467e-06
-2.84093853179204e-05
-2.35922524286943e-05
-3.71820408751538e-05
-3.06634163327064e-05
-1.82773900933223e-05
-4.62584023732615e-05
-1.54516474702951e-05
-4.89474856831069e-05
-3.62643509152573e-05
-1.59641357177777e-05
-2.03481632720457e-05
-4.51375838549e-05
-4.91268362321371e-05
-2.14061526257934e-05
-2.35605044285553e-05
-3.54121498204748e-05
-4.83524453878491e-05
-4.76165377255293e-05
-2.30412948425066e-05
-2.92165342388218e-05
-3.76635699655902e-05
-2.57082199614117e-05
-2.28146422059789e-05
-4.75612620723418e-05
-2.50864531503966e-05
-2.62697414009296e-05
-2.85454243599175e-05
-4.6543440608673e-05
1.27591275671776e-05
-5.33084944384176e-05
-6.52771351190942e-05
-5.248699198727e-05
-3.25670399272729e-05
-1.47083287076291e-05
-1.98749251496366e-05
-4.07236495439761e-05
-6.17432052878353e-05
-1.94698989116079e-05
-6.06479899899419e-05
-1.13717396196869e-05
-4.30839146908347e-05
-4.34390127049202e-05
1.20873489106414e-05
-2.80843843671204e-05
-4.88936072977841e-05
-2.72037992830543e-05
-1.27458366035422e-05
-4.01742911950268e-05
4.22583287586356e-06
-2.16549041337113e-05
-6.6605593933878e-05
-2.54017254964945e-05
-4.62324147100969e-05
-2.77399957752677e-05
-2.74447031670368e-05
-6.76800112510944e-05
-2.64373594608214e-05
-3.91243103095124e-05
-2.78261306516193e-05
-2.29701091688251e-05
-3.4320374640343e-05
-3.09431120063218e-05
-4.13694150208435e-05
-2.24340409131444e-05
-3.27632250860387e-05
-4.62002081705767e-05
-2.52806832185941e-05
-4.33281840701643e-06
-3.60199370844802e-05
-2.2303735719537e-05
-4.25619738197717e-05
-3.47302741760951e-05
-4.90806417966476e-05
-1.35056033709558e-05
-1.8970433178523e-05
-3.23602625002401e-05
-4.0695202765704e-05
-3.79635316887721e-05
-2.99463975063819e-05
2.36196475017452e-06
-4.28807085398244e-05
-2.04600375452203e-05
-3.3961484551832e-05
-6.17647580253777e-06
-1.01456894200251e-05
-3.91078973936766e-05
2.06883095866671e-05
-6.81713333382068e-05
-1.36797486936903e-06
-2.01382181916397e-05
-2.89671890813748e-05
-3.4221290378834e-05
-4.10845225876547e-05
-3.010403978418e-05
4.33475863542146e-06
-4.42777942982393e-05
-4.62187061979879e-05
-3.29161172934048e-06
-1.72589080852308e-05
-5.81290225998147e-06
-3.3577238189114e-05
-1.78191184542783e-06
-2.48303041604876e-05
-2.98159754924153e-05
-1.93974781005145e-05
-4.07707276937166e-05
-1.85875877872534e-05
-3.51025212652616e-05
-1.22431673140705e-05
-1.96857763508303e-06
-2.22749735385589e-05
-4.19008115766331e-06
-2.36261050591716e-05
-2.82496103335056e-05
-4.20432919687974e-06
-5.65826251513997e-05
-6.64495396992855e-06
-2.36163160656839e-05
-1.80213589983895e-05
-3.55627771358638e-05
-3.19881175884438e-05
-2.05827659652738e-05
-3.01199612991937e-05
-2.8509741103915e-05
-2.06568878677925e-05
-9.92221177194782e-06
-2.22949016185594e-05
-3.20429379703319e-05
-2.48386232600767e-05
-2.98477758898225e-05
-5.97489575794545e-05
-3.50292566832357e-05
-2.9425923442144e-05
-1.19072551916119e-05
-3.16726799945405e-05
-2.15733179218467e-05
-2.55826974959514e-05
-4.41156064907405e-05
-2.78737605310702e-05
-5.25897466489863e-05
1.24768100089744e-05
-2.08210018557174e-05
-4.09299985253213e-05
-2.62806239920602e-05
-4.38381162259648e-05
-5.54803436849494e-06
-4.27384831557519e-05
1.12373485292857e-05
-1.86812756111331e-05
-3.88634314518077e-05
-5.71123266211181e-08
-1.53257315877051e-05
-6.1320521877758e-05
-3.81195960363937e-05
-3.09933579373605e-05
-4.38422918323292e-05
-3.12297915834767e-05
-2.67952724665241e-06
-1.63172214937743e-06
-4.3894280876723e-05
-4.05840337032306e-05
-6.1140174192976e-05
-3.44476414995919e-05
-2.41173511485028e-05
-4.30328565800969e-05
-3.30994170464842e-05
-3.14521223590778e-05
-3.10267268974555e-05
9.43001614385645e-06
-1.84246217233682e-05
-1.8151511691621e-05
1.33752580007381e-05
-1.30859433958477e-05
-2.92930662642012e-05
-1.67852201374773e-05
-3.60412887786936e-05
-4.01017259615142e-05
-2.36563893945448e-05
-6.6149320250649e-05
-5.85902033657737e-05
-3.99801984098356e-05
-3.21989503049248e-05
-3.9787409149506e-06
-4.91071352969857e-05
-3.38521676362498e-05
-2.80597573631956e-06
-3.99439047397188e-05
-5.28318880598487e-05
-2.92982613040815e-05
-1.60904433452568e-05
-2.09595565080749e-05
-4.32206261914364e-05
-3.75116224886207e-06
-4.61418485547679e-05
-3.34593659807998e-05
8.36578357346346e-07
-4.10417892819564e-05
1.10787563401244e-06
-3.81048251236209e-05
-2.30965359471728e-05
-2.75385385770419e-05
-1.92563734001006e-05
-1.45281056464853e-05
-2.20979472510449e-05
-3.31370157180087e-05
-3.20700263717261e-05
-6.37471096190966e-06
-3.88663632806729e-05
-8.25049752729739e-06
-5.38488849553023e-05
-4.37717640017542e-05
-3.68616480903227e-05
-4.75773514201124e-05
-5.01823471195764e-05
-3.07155010692515e-05
-5.91016041072831e-05
-7.20864867328133e-06
-4.40912110766365e-05
-2.82441182528098e-05
-3.46891643297979e-05
-1.51675914277978e-05
-1.31496452980308e-05
-3.0292728949728e-05
-4.27996467570085e-05
-2.06356968798072e-05
-2.13976891279453e-05
-4.03787267549439e-05
-1.90593012531213e-05
-4.25785986580019e-05
3.08601824533298e-06
-1.27360753956637e-05
-4.54076559106029e-05
-3.92854675036279e-05
-1.19165719274463e-05
-2.5179844160159e-05
-1.71612899216113e-05
-4.31314497583227e-05
-3.19175724213833e-05
-2.13781178605335e-05
-1.84719653284719e-05
1.13515448744793e-05
-2.80705499479228e-05
-2.78957141586507e-05
-5.09506007397425e-05
-2.51386700103577e-05
-4.17658647549139e-05
-4.49629544679363e-05
-9.15098437761039e-06
-3.60781896095808e-05
-4.00492611283269e-05
-5.27396330939246e-05
-3.25633917408833e-05
-3.27398718046011e-05
-4.69340911043021e-05
-3.39035833437531e-05
-4.59545126763965e-05
-1.68362819744907e-05
-1.48649949013154e-05
-2.66665506241559e-05
-2.56586530515984e-05
-3.54325528273315e-05
-2.86012093320968e-05
-3.48424025732636e-05
-2.81894577304934e-05
-5.94224159671081e-05
-2.88433084182417e-05
-4.37489748786161e-05
-3.29084529386673e-05
-3.80994313298885e-05
-2.20162824700426e-05
-4.07551647124003e-05
-4.46336412506992e-05
-2.45453842073036e-05
-3.78319759570687e-05
-3.85959001132363e-05
-4.79103750418689e-05
-1.29646411605851e-05
-4.68226007270209e-06
-1.90284372904135e-05
-4.21476288532457e-05
-4.34292006658308e-05
-4.45439273730702e-05
-1.64680268971853e-05
-1.32276856749329e-05
-4.93299700428155e-05
-4.1066415964703e-05
-3.11408639073151e-05
2.1834506786902e-06
-3.91620359737418e-05
-2.46742064342113e-05
-3.29016272912746e-05
-4.29758540596386e-05
-6.87809843090916e-05
-2.61860632703133e-05
-3.71809330885026e-05
-2.13905934147825e-05
-2.89110577894449e-05
-1.19469573127516e-05
-6.61862828054194e-05
-1.31110944558515e-05
-3.10320185802536e-05
-1.97327093787401e-06
-5.92053928066385e-05
-2.14154202374287e-05
-2.57731563575179e-05
-3.71678156783866e-05
8.30306403720619e-06
-1.24463181856864e-05
-5.89990254659264e-05
-4.19885462311391e-05
-2.07522449052186e-05
-4.38066307247275e-05
-2.84274883586982e-05
-4.22961560025094e-05
-5.97482688723309e-05
-3.00017968981322e-05
-1.10092540965056e-05
-2.6431452004071e-05
-9.95162735078669e-06
-5.10025559674749e-05
-2.76967442433935e-05
-2.45191210015416e-05
-2.37766535981778e-05
-3.08550288120762e-05
-1.88050370321243e-05
-3.70148187061535e-05
-1.640544454516e-06
-3.72702361681384e-05
-2.57162300468074e-05
-3.43399997996996e-05
-3.67356143511454e-05
5.99480529591524e-06
-3.72895774957731e-05
-2.53012800434484e-05
-4.64534309565965e-05
-1.64492251274967e-05
-6.63707150325948e-06
-2.67871412507005e-05
-3.56620165684621e-05
-4.93371048435178e-05
-3.68804231737642e-05
-3.03235588228373e-05
-9.56791371733951e-06
-3.30285068314081e-06
-5.03529171437468e-05
-1.99237227431639e-05
-2.85118568794059e-05
-4.01171455415814e-05
-6.75149463107842e-06
-3.63115756521983e-05
-2.33537843751107e-05
-1.15929447915976e-05
-2.6288132754861e-05
-4.45537387446733e-05
-5.57358793356501e-05
-3.10050982113634e-05
-2.00181521802494e-05
-3.85948729938845e-05
-4.14192289398857e-05
-1.90047684414748e-05
-3.31289367182134e-05
-5.7177591323855e-06
-1.97185644928738e-05
-4.4278405145757e-05
-3.17793096212879e-05
-3.99802261399566e-05
-3.2005087063092e-05
-3.69571154095173e-05
-1.54983210522188e-05
-3.26986081353509e-05
-9.6159011030472e-06
-3.1977443726235e-05
5.60104221859691e-06
-5.53997531728451e-05
-7.2486431489556e-06
-3.70003543923659e-05
-1.38610519151181e-05
-3.55808508528588e-05
-5.07922216167674e-05
-5.95039436852149e-05
-5.32545485494417e-05
-1.73059603526546e-05
-2.21721794794512e-05
-4.58857786817394e-05
-2.93694720809856e-05
8.10784586761475e-06
-3.50255142126641e-05
-6.0063889815106e-08
-2.96919031767245e-05
-1.21398072950656e-05
-3.00671827294565e-05
-5.41908272086983e-06
-4.65335792300909e-05
-1.61279718352376e-05
-3.58287269596334e-05
-2.15942670750858e-05
-2.56321213992513e-06
-2.65889833448143e-05
-2.551729597504e-05
-5.05405294249914e-05
-3.94224663060837e-05
-2.81638167760989e-05
-1.46587922714502e-05
-4.04198180031244e-05
-3.3239381603976e-05
-4.25375840405363e-05
-5.64160177112513e-05
-1.86487769301574e-05
-3.48132589594313e-05
-4.68914767426195e-05
-7.14282067090217e-06
-1.28543222896699e-05
-1.8764231885288e-05
-4.19776094598373e-05
-2.94881593908344e-05
-4.17326207615485e-05
-2.52054213388895e-05
-3.35503399231075e-05
-1.24111872780546e-05
-5.35907787986891e-05
-3.85892392458905e-05
-3.71795278799913e-05
-3.30946369003062e-05
-3.19100821523289e-05
-8.96049510483805e-06
-4.18661773641731e-05
-5.50865481514704e-05
-2.44787153160341e-05
-2.69547197800826e-05
-2.28192899736834e-05
-1.44634348157556e-05
-2.32814404319667e-05
-2.35362661961614e-05
-3.23024575965385e-05
-5.78099100645525e-05
-4.70129851671884e-05
5.99962786340947e-07
-2.66146545574084e-05
-2.98878628742715e-05
-7.61360975448615e-05
-3.82544791449963e-05
-4.56096156413089e-05
-4.12323188318431e-05
-3.11041027395078e-05
-6.36993379756244e-06
1.15373423729121e-07
-5.27303105944526e-05
-2.58736758883223e-05
-2.53502192935787e-05
-1.36860851129955e-05
-1.09792766592461e-05
-4.99785046987307e-05
-2.03573466251945e-06
-1.32772399003072e-05
-6.10125225159763e-05
-2.42118856448187e-05
-2.0694797345529e-05
-1.39154057018153e-05
-2.55784645533154e-05
-2.99833679648219e-05
-1.50519401987124e-05
-7.87314818109727e-06
-9.68719179368365e-06
-3.70310796196387e-05
-2.42314650594555e-05
-2.23016210326336e-05
-4.12389620266696e-05
-3.5547840749795e-05
-3.7755174959599e-06
-4.354917202227e-05
-1.90106125702235e-05
-1.84332568690958e-05
-2.55437479444194e-05
-4.29209859390977e-05
-3.53595017670424e-05
-3.76195374626255e-05
-6.87852004204963e-05
-5.19961697397235e-05
-3.94270399781052e-05
-1.88629206116052e-05
-2.29836364789537e-05
-4.71816522393882e-05
-4.72982118171413e-05
-4.8351877300841e-05
-1.02733315929556e-05
-4.20540184348335e-08
-3.92430873963568e-05
-2.53561238369317e-05
-7.814489464287e-06
-3.84923452312607e-05
-3.5124098018442e-05
-3.14563975589541e-05
-1.78259822469579e-05
-4.52864281740215e-05
-4.0603403365276e-05
-3.67760005210226e-06
-1.21763192914178e-05
-3.75331763650775e-05
-4.41668547125307e-05
-5.85784139766518e-05
-6.87871548607768e-05
-2.5961070762211e-05
-3.68970616688092e-05
-2.05696522473516e-05
-3.74418669490712e-05
-3.08321882940263e-05
-1.42028090321687e-05
-3.04080337442727e-05
-2.92393925845485e-05
4.61264288473889e-07
-1.53536231988255e-05
-6.32289098953271e-05
-3.16430560396071e-05
-2.81922458596442e-05
-2.17201203376913e-05
-1.89713032692265e-05
-2.70958492498778e-05
-4.16447067388916e-05
-5.41781053442882e-05
-7.2183814218726e-06
-4.98501258452197e-05
-2.71669493493239e-05
-3.25878595295476e-05
-2.32471056046547e-05
-5.94548041541485e-05
-2.10737750031647e-05
-1.99754842320978e-05
-3.04901420307089e-05
-4.44522966073351e-05
-2.56712300447269e-05
-2.12789966848618e-05
-6.02693364219373e-05
-1.32737972703366e-05
-2.16455104666265e-05
-4.63636817336474e-05
-6.71005968813603e-05
-6.11172295008271e-06
-2.19154489992791e-05
-1.01022900577124e-05
-1.87858609012052e-05
-2.32788949735591e-05
-2.18533865776522e-05
-3.50002550030502e-05
-2.92011933143446e-05
8.0305683997066e-06
-3.32005185540793e-05
-2.72006057261736e-05
-1.4397102081204e-05
-4.65386958355267e-06
-5.05314537202247e-05
-1.3423132803561e-05
-4.06860791013334e-05
-3.14245606950846e-05
-1.86845716924207e-05
-3.96216269243368e-05
-5.15383167286461e-06
-2.90925978196869e-05
-2.29889191562265e-05
-2.99000612515498e-05
-1.77322933871079e-05
-4.00933042849873e-05
-2.14563835606075e-05
1.13899808879808e-05
-5.6137893267097e-05
-3.42838100827152e-05
-4.14243721362829e-06
-3.76476432360508e-05
-3.87416481103721e-05
-4.33206533221327e-05
-2.03079573324095e-05
-1.63000557141079e-05
-5.97748967840449e-06
-4.35718060779464e-05
-1.57892364901734e-05
-3.30167718803516e-05
-5.43447436878645e-05
-2.5152955716601e-05
-3.41119252522569e-05
-2.77273263934993e-05
-5.12606676563803e-05
-2.77157087572581e-05
-1.54647252244482e-05
-5.38070492547755e-05
9.43579461855459e-06
-8.62360058308262e-06
-3.39816968097793e-05
-3.44730879949415e-05
-2.24793425586114e-05
-5.70120012017248e-05
-4.21492301743752e-05
-4.25066179964214e-05
-8.858203764626e-06
-2.07321392545326e-05
-3.22512066117515e-05
-1.19516782090318e-05
-5.29888695829077e-05
-3.9442894610389e-05
-3.64382624213855e-05
1.20222375974548e-06
-3.36428890802891e-05
-1.79705555128004e-05
-2.15134141836596e-05
-2.34272157401871e-05
-3.45564448873852e-05
-1.67082844346216e-05
2.61597910287302e-06
-7.44400267663071e-05
-2.61577776407124e-05
-3.9455452581074e-05
-2.39717574278092e-05
-1.93538651001512e-05
-1.30758549766909e-05
-6.02301834224007e-05
-1.07836472742379e-05
-2.16679366794391e-05
-1.72794098834181e-05
-2.98806559765689e-05
-7.68577717415879e-06
-2.16979050479428e-05
-1.42333891227775e-05
-1.38504759779803e-05
-4.23852227894649e-05
-1.93794444614657e-05
-6.23341535965546e-06
-6.54724052823842e-05
-2.94130429891427e-05
-1.21409551939393e-05
-3.17990338483057e-05
-4.689406647462e-05
-2.21329348553284e-05
-2.2705542391671e-05
-2.93186302832908e-05
-5.33304181639068e-05
-3.23626362883528e-05
-4.40560730110697e-05
-4.47191373869841e-05
5.5764826270792e-06
9.76786615916601e-06
-2.95886543186462e-05
-3.59011749894281e-05
-8.17786562781093e-06
-2.82162429864308e-05
-2.16015424013045e-05
-2.68089486062344e-05
-5.46853331505373e-05
8.10155305274297e-06
-7.60348350407695e-06
-4.84085390818292e-05
-1.02270906989521e-05
-2.11807683495795e-05
-5.33213110897887e-05
-5.16981900030126e-05
-1.70098685367831e-05
-6.11025006064741e-05
-6.13280456786925e-05
-3.40451843830021e-05
-1.1353148367128e-05
-1.68778393168218e-05
-4.63371667988543e-05
-3.22853103136707e-05
-6.15115756902016e-05
-2.67522734037267e-05
-2.40070945432838e-05
-1.82941611000588e-05
-2.58494436323437e-05
-5.18217722994705e-05
-1.74157194320433e-05
-4.57333352258146e-05
-1.68242349763238e-05
-3.38626848957439e-06
-4.32538928536093e-05
-4.28054424668733e-05
-2.87237691599315e-05
-2.45544340002172e-05
-4.20801151529651e-05
-1.9502553853299e-05
-3.26163193252861e-05
-2.92907156467931e-05
-2.56593190882179e-05
-1.27291712811378e-05
-4.76829842501978e-05
-1.74956361434272e-05
-6.01769390367462e-05
-1.92442334984987e-05
-5.23271873129965e-05
-6.31209327601534e-05
-3.26134035197303e-05
-4.13184687807416e-05
-2.85225352318685e-05
-5.84438358474953e-06
-1.12234064085415e-05
-5.17214231759012e-05
-7.06434658840855e-06
-2.19610809375899e-05
-8.54355586400781e-06
-2.1414128626533e-05
-3.76721553861445e-05
-2.50113223141745e-05
-1.61755271107568e-05
-2.64354640019176e-05
-4.77963523076371e-05
-5.76493288844568e-06
-2.66844474577285e-05
-2.85629885105301e-06
-1.75337344072044e-05
-3.51576556660231e-05
-6.40113807451859e-05
-1.85709223143887e-05
-2.45637009632467e-05
-5.58059838168148e-05
-2.03558771219874e-05
-4.73283736768076e-05
-2.23700456815463e-05
-8.0170596974521e-06
-5.3188094732507e-05
-4.35578854473954e-05
-4.75905133113035e-05
-2.99164292706756e-05
-2.86426008263279e-05
-8.81013432731187e-06
-3.45826457624967e-05
-1.21590081647591e-06
-6.8389720632371e-05
-1.16504725373401e-05
-9.09382843597201e-06
-2.12899332311101e-05
-2.96002399722334e-05
-4.01489196240706e-05
-2.82102926725479e-05
-1.88872191641972e-05
-3.47572936164242e-05
-4.59479264437542e-05
-1.72686730402153e-05
-5.13434633127279e-05
-1.47919952552563e-05
-2.82005378321478e-05
-5.45507388556641e-05
-1.48220260223208e-05
-1.77113350744155e-05
-3.9155143993467e-05
-2.81038768773491e-05
-4.81305045492299e-05
-2.99849027371539e-05
-4.71725418208276e-05
-2.66925404960624e-05
-1.47881978912373e-05
-3.82511241674684e-05
-4.11341897460614e-05
-3.05432282223242e-05
-3.53092420694173e-05
-3.15458652793606e-05
1.2399123232869e-05
-4.28369219231087e-05
-3.44918169723777e-05
-2.65940549211289e-05
-3.93758381727152e-05
-2.74323686359694e-05
-6.21897513168451e-05
-4.79823492894884e-05
-1.46069139734575e-05
-3.75388301783379e-05
-2.7288066128434e-05
-3.37281020511049e-05
-2.81661540712227e-05
-3.24362027652333e-05
-3.66284226093944e-05
-4.72211529114571e-05
-8.75356901309418e-06
-1.1539771561975e-05
-1.43954747887903e-05
-4.88630944807135e-05
-2.21385459382813e-05
-3.29406469629263e-05
-4.51037386848141e-05
-4.58652906142671e-05
-2.74667166283857e-05
-2.87657527870617e-05
-1.16267159702371e-05
-1.55442933487477e-05
-2.51729709187306e-06
-3.12574126717299e-05
-1.24674949370719e-05
-2.80278867811068e-05
-3.71227176913402e-05
-3.5221920752781e-05
-2.44076031825006e-05
-4.56586640678389e-05
-4.15897877767922e-05
-8.70396060982533e-06
-4.23988668096349e-06
-7.72186121270284e-07
-5.55400015564123e-05
-3.33861567324665e-05
-2.33433077822289e-06
-1.19696673505517e-05
-4.52472859401325e-05
-3.0759943530095e-05
-3.39296421806042e-05
-1.52898942101415e-05
-1.37374401397547e-05
-1.69682833681178e-05
-3.18517915276548e-05
-4.81827385233938e-05
1.53033946911074e-05
-1.63265286846806e-07
-3.41623260050598e-05
-2.2426408989929e-05
-2.83833620550296e-05
-3.52680876176861e-05
-1.62673608962872e-05
-6.65835123984907e-05
-5.36450892571502e-05
-3.29897629834507e-05
-4.65118894477357e-05
-5.11306189983685e-05
-2.81452469461596e-05
-6.63061550702495e-06
-2.08910763130193e-05
-6.99851111172725e-05
-2.46363539255569e-05
-3.24787366098404e-06
-2.68871561159072e-05
-5.18388688445207e-05
-3.96909660545663e-05
-4.10694025211717e-05
-2.11163605835468e-05
-1.94546668619726e-05
-2.38700785687313e-07
-2.00361741728488e-05
-3.3960974621087e-05
-1.46246976048102e-05
-1.34962604873393e-05
-3.71477045086266e-05
-2.30353812952077e-05
-3.44152003787049e-05
-3.76784699653116e-05
-2.38712172745196e-05
-6.2578022338519e-05
-3.96223679889148e-05
-3.1436505984195e-05
-9.3493812193944e-06
-4.80021548781509e-05
-2.83476251033665e-05
-4.42407836637293e-05
-2.11049991591219e-05
-2.77064517906342e-05
-2.68856298459954e-05
-5.68244556661423e-05
-1.92218767781259e-05
-1.3739236047887e-05
-1.57351044969591e-05
-4.724318426458e-05
-3.89560817673172e-05
-2.11268068521563e-05
-2.01254878522537e-05
-3.11470525816062e-05
-8.62931470897885e-06
-3.16023012363962e-05
-3.92583869621407e-05
-3.18126776421702e-05
-3.24507111019077e-05
-2.88371164778531e-05
-3.65860328426946e-05
-9.62000688298762e-06
-4.08272516609644e-05
-3.02900012645549e-05
-3.37529734539104e-05
-5.02872206212303e-05
-6.46357570952091e-05
-4.49294717548261e-05
-3.22641148211038e-05
-3.05352050637059e-05
-4.17273310625887e-05
-1.58036215395641e-05
-4.50092590460911e-05
-4.71950217149593e-05
-4.10831738816065e-05
3.55070919178253e-06
-3.98274040512463e-05
3.49217856881982e-06
-1.20968620209964e-05
-2.062222091572e-05
-3.49466682142481e-05
-1.81681357708248e-05
-5.50566177430048e-05
-4.32222580143212e-05
-1.07216388445264e-05
-9.81673720961876e-06
-2.34239728285083e-05
-4.5619934646373e-05
-1.36071225235313e-05
-2.65737071586067e-05
-7.59345746552538e-06
-4.5019957833213e-05
-2.13954776255997e-05
-5.00745372950593e-06
-1.78151908739428e-05
-2.25868381910881e-05
-1.84043757394139e-05
-3.82301611999583e-05
-3.40539233992578e-05
-2.04810394880044e-05
-4.99857519118863e-05
-3.5600086807245e-05
-3.61351447395343e-05
-3.31917392039906e-05
-3.84570214394841e-05
-5.17047832069343e-06
-2.93817508482483e-05
-1.50414212496634e-05
-2.28514696307916e-05
-1.84126386801786e-05
-2.1236752851441e-05
-2.28824224696214e-05
-2.53887454489574e-05
-2.51162284673098e-05
-3.20121433797163e-05
-7.14850530261147e-07
-4.46939737109962e-05
-1.38450442169109e-05
-4.54014210667173e-05
-7.04999649717192e-06
-3.37390705732693e-05
-6.27415909845518e-05
-5.40773377466083e-05
-2.51423913913886e-05
-3.09945831922488e-05
-7.90712180342868e-06
-4.84178216833057e-05
-5.36197553217372e-05
-4.53609750063424e-05
-6.25582427150822e-05
-5.32403635311849e-05
-3.27126438416018e-05
-2.86427974516852e-05
-7.66986360045144e-06
-5.65000026090262e-05
-1.21539372610299e-05
-4.06085654139251e-05
-4.06653021572728e-05
-2.81785663747341e-05
-1.07512435599801e-05
-3.31580628292018e-05
-7.0349054815247e-06
-8.28872524552867e-06
-2.96767609426573e-05
-1.69525140953317e-05
-3.23513014474146e-05
-1.52896826425241e-05
-2.6939027521073e-05
-3.83881650555942e-05
-3.09258921741579e-05
-3.40599697343016e-05
-3.03203838470178e-05
-2.14258890603145e-05
-1.93276181772482e-05
-2.72989587169191e-05
-1.68988310925853e-06
-5.72841525092526e-05
-1.86427511831853e-05
-3.44854650539303e-05
-2.0266327876603e-05
-3.26242431109175e-05
-5.70420983284362e-05
-2.88751862138009e-05
-2.92236075519987e-05
-3.66181800388083e-05
-3.02136562103632e-05
-1.21669833237301e-05
-2.69524970607566e-05
-5.60639445383159e-05
-1.42993747358156e-05
-6.06176470943354e-06
-4.42776106914679e-05
-1.12036070622817e-05
-3.84314427508495e-05
-3.72535195991399e-05
-4.19236792543958e-05
-5.91668869384616e-05
-4.22351639142821e-05
-2.82107351493063e-05
-2.94406850276491e-05
-1.28477779744229e-05
-4.21135289007514e-05
-3.61308824404022e-05
-4.58378049087994e-05
-1.38984617893331e-05
-2.91705188254478e-05
-4.46538015057273e-05
-1.16862836927466e-05
-4.30169191189478e-05
-6.69403173004614e-06
-2.58535238570761e-05
-4.30147439287191e-05
-1.95661421602195e-05
-2.34515054209779e-05
-3.30752656334697e-05
5.73975145617827e-06
2.22574335161452e-06
-1.87649804104762e-05
-2.52991371584408e-05
-2.68993991489183e-05
-2.32946423322269e-05
-2.24153917979498e-05
-4.8406300980319e-05
-6.65714835077521e-05
-2.15007593208075e-05
-1.48688826397107e-05
-2.49188352269238e-05
-2.67254546543254e-05
-3.73203223651026e-05
-6.32158877620197e-06
-2.17813046333833e-05
-3.23667899104567e-05
-1.05893547008123e-05
-2.4835635308451e-05
-3.38489334305255e-05
-7.21756418133222e-05
-5.88465899448456e-06
-1.81949969155294e-05
-2.75122096789128e-05
-5.74462396120643e-06
-2.98807918461452e-05
-4.41705718374434e-05
-4.30976149419815e-05
-3.97839807719203e-05
-6.03421036526894e-05
-9.09878585606046e-07
-3.95097088296447e-07
-1.439225559917e-05
-7.78982308394043e-05
-4.80573348144977e-05
-1.9656742575317e-06
-2.90532050291338e-05
-4.85916598230211e-05
-5.34700084522839e-05
-2.20210073193161e-05
-6.13820989100616e-06
-4.6823357479977e-05
-9.51964694225356e-06
-1.78274134046791e-05
-5.02914744436269e-05
-3.84350949565676e-05
-1.84426572848255e-05
-5.18274771098254e-05
-3.95253141081822e-05
-3.87902123660933e-05
-4.75881576624421e-05
-1.4320627268455e-05
-4.27776103392341e-05
-1.59236561728788e-05
-1.63709576118257e-05
-4.96022282900806e-05
-4.65382847632813e-05
-2.87912539447784e-05
-2.99641915490884e-05
-9.52039734414769e-06
-5.01768245329037e-05
1.51851515008425e-05
-3.18028393891901e-05
-2.58865159886276e-05
-1.28962726934753e-05
-2.27973793722366e-05
-2.85841180238041e-05
-3.11918962762909e-05
-4.58638410776867e-05
-3.00715742619023e-05
-4.07430564186385e-05
-3.45956320955641e-05
-1.06512966969194e-05
-1.4218077359926e-05
-6.02405731784918e-05
-1.49645995206802e-05
-2.1088860140415e-05
-3.19307396256429e-06
-1.70563890553708e-05
-3.97246973793913e-05
1.77794212332807e-05
-4.75482815480548e-05
-7.03251221938443e-06
-2.40910632124907e-05
-2.21297302340446e-05
-1.11134930297685e-05
-4.76285476228289e-05
-5.92798447966517e-05
-3.997904371372e-05
-2.54682654382344e-05
-2.92786403483566e-05
-1.60029636035444e-05
7.35008727821111e-07
-4.81954264301394e-05
-2.53924946121991e-05
-4.69524205797006e-05
-3.13944706821615e-05
-2.07809303515343e-05
2.68124798643218e-06
7.28068484053428e-06
-4.43007149989269e-05
-4.0564099931997e-05
-4.49174399412467e-05
-4.06309880159112e-05
-3.85283053091089e-05
-2.90788223129649e-05
-5.36053539881896e-05
-3.98858892968632e-05
-3.97241796082423e-05
-3.21262997508177e-06
-2.45285002959157e-05
-3.13129617200668e-05
-2.87405357478673e-05
-2.38763280024897e-05
-3.03931738878853e-05
-1.41646152548784e-05
-1.52076716642882e-05
-6.04508690258282e-06
-4.45794501701135e-05
-3.52248764181768e-05
-3.3033204903208e-05
-1.06733018410021e-05
-4.53312779206874e-05
-4.42043670234805e-05
6.25508600428698e-06
-2.20730250192147e-05
-3.14218082068782e-05
-2.61918315424157e-05
-2.59482302761171e-05
-3.76668520131284e-05
-4.52029969053508e-05
-1.96807932039639e-05
-3.85505425519182e-05
-5.08885705872277e-05
-8.30951152081151e-06
-2.29990542592076e-05
-7.1746432239152e-07
-5.28513426277296e-05
-4.49475819969475e-05
-7.57761649577804e-06
-3.61542180556303e-05
-4.88589224813109e-05
3.0333101245522e-06
-1.64381949477146e-05
-3.09926034848419e-05
-2.90290673680462e-05
-2.6177615966582e-05
-3.25465779824952e-05
-3.46988299063085e-05
-3.31363366383538e-05
9.90002655899083e-06
-5.65560582239283e-06
-3.31170360922971e-05
-1.17146608025224e-05
-8.33454657774776e-05
-2.08510143493959e-05
-5.13716196538483e-07
-2.89730243628028e-05
-2.68613805832038e-05
-2.86424736870164e-05
-7.72484818980285e-05
3.368307419638e-06
-3.85474843027977e-05
-3.07169887781676e-05
-2.82549821690767e-05
-2.81130280449075e-05
-4.38197959981862e-05
-2.81860719421483e-05
-8.69400879501448e-06
-1.01838481633151e-05
-3.80341264775776e-05
-5.80769181526881e-05
-7.72009543016045e-05
-1.5651546640867e-05
-3.16285246056457e-05
-3.01412914836358e-05
-3.65840925244825e-05
-1.74302106485531e-05
-1.17210432776842e-05
-1.1018182101155e-05
-4.17379147221955e-05
-2.22586383915467e-05
-3.61445750261743e-05
-6.95276714090654e-05
-2.186389903906e-05
-3.46407037450641e-05
-4.46627713256455e-05
-5.63492764060852e-05
-3.83886313631385e-05
-7.74249866113272e-06
-2.38676688613894e-05
-1.78065449977621e-05
-2.8790542506136e-05
-3.17381664666369e-05
-1.78254608694809e-05
-4.85804697427612e-05
-6.60972120668405e-06
-3.34475148388714e-05
-4.39473953902328e-05
-3.65315413584386e-05
-1.66922815492557e-05
-1.83373962118964e-05
2.00345318679849e-06
-4.48169005096626e-05
7.48393402661624e-06
-2.07869228778739e-05
-1.51014267622644e-05
-1.9810764618773e-05
-6.37041429984762e-05
-5.69614474177634e-05
-2.81651340664073e-05
-2.31437968758014e-05
-3.71688963372379e-05
-2.10417334429764e-06
-2.64712125919729e-05
-3.65088233868089e-05
-3.83777164659383e-05
-2.00185802522895e-05
-2.7324620872235e-05
-2.20218876025235e-05
-1.49868235428945e-05
-1.19907910225409e-05
-3.84106382349111e-05
-4.49048409507448e-05
-1.92902839386278e-05
-5.21271518730672e-05
-2.91093230457404e-05
-3.71917173157017e-05
-2.19633804983665e-05
-1.80494701694132e-05
1.10520606967302e-06
-3.88986693264162e-05
8.08772761719132e-06
-3.94251040188665e-05
1.56003974789226e-06
-4.30756761896398e-05
-1.6121535059292e-06
-3.08041291064378e-05
-2.46872606364736e-05
-3.33089301233902e-05
-3.1645969153017e-05
-3.08473970847559e-05
-2.97231599396066e-05
-3.36773264812629e-05
-6.24046250154683e-05
-3.62596500703807e-05
-3.49997663567233e-06
9.33133125890915e-06
-1.45327118324031e-05
-3.64508075497223e-05
-3.84000632212611e-05
-1.5651231413149e-05
-3.04576031203601e-05
-1.70504598233769e-05
-3.19563987062339e-05
-4.16130128351625e-05
-5.6610546043716e-06
-4.43770368170417e-05
-3.38985811655582e-05
-6.50310685000939e-05
7.44309801546059e-06
-7.03929582542626e-05
-1.64003895738498e-05
-1.99578177626065e-05
-1.82974189140026e-05
-3.46623951315517e-05
-4.03326055612916e-05
-3.13440594727159e-06
-1.41969989154828e-05
-1.48780953813278e-05
1.12997049741795e-05
-3.50837787261883e-05
-3.82871968144325e-05
-6.86862810229074e-05
-3.41012199239701e-05
-4.19128803414021e-05
-4.28146572015954e-05
-3.9320928404448e-05
-2.10461566979015e-05
6.30503519494826e-06
-6.50710775955647e-06
-8.39029643684782e-06
-1.73404402446024e-05
-5.28750697136596e-05
-1.48308688984569e-05
-3.07673798265648e-05
-3.60057962357649e-05
-3.58333835061581e-05
-2.73624710130808e-05
-3.23968131245951e-05
-3.42305506960494e-05
-2.01056762505718e-05
-1.88598448390536e-05
-5.18078420931158e-05
-1.28462892497683e-05
1.13113741940361e-05
-1.74289983825585e-05
-2.10360682151622e-05
-1.61636513927694e-06
-3.90147564504009e-05
-2.05567678044994e-05
-1.46386545936581e-05
-4.00078422449858e-05
-3.40908839428566e-05
-1.91358329811598e-05
-3.82111929139192e-05
-2.85083846415227e-05
-4.18396305152647e-05
-2.55711066546455e-05
-5.57169284761459e-05
-1.50656151533976e-05
-9.77701929807629e-06
-1.60927258536129e-05
-3.43489986917211e-07
-2.59643257591235e-05
-2.16582163263911e-05
-1.09085317042032e-05
-3.85616557368845e-05
-1.34978050604715e-05
-5.69660923536065e-05
-3.49182988857451e-05
-2.72267712846755e-05
-4.41772558365801e-05
-2.90263663428417e-05
-2.35192236196982e-05
-3.09577006757591e-05
-2.24899868726949e-05
8.70821398095153e-06
-3.42027379145958e-05
-2.99074713546687e-05
-1.5722868214298e-05
-5.94178910830986e-06
-2.28882016740043e-05
-4.04383599455526e-05
-3.17239076081597e-05
-2.78342001601778e-05
1.36636447131529e-06
-2.86413782154441e-05
-3.4127157265196e-05
-4.59247091861202e-05
-1.83630904035135e-05
-1.79299219209951e-05
-3.41494408579404e-05
-3.76325549417778e-05
-2.76422772014547e-05
-2.60741213260764e-05
-2.26352140240544e-05
-3.14672252365581e-05
-4.33242923291885e-05
-4.30621019951361e-05
-1.6523178766024e-05
-2.95312599514672e-05
4.35342364199351e-06
-1.4346577904282e-06
-2.33380667267848e-05
-2.88093987805235e-05
-9.80663302704056e-06
-5.59563216706501e-05
-4.0861668466106e-07
-5.80874001626146e-05
-2.91524265224762e-05
-5.53308067032728e-05
-1.22869580833857e-05
-2.03797389145701e-05
-2.82713042720224e-05
-4.09220451193089e-05
-1.18565076355501e-05
-2.7209861846549e-05
-5.66387821275254e-05
-3.3482708371952e-05
-1.77397671009724e-05
-3.06548851604595e-05
-4.32841064302856e-05
-3.68195127655332e-05
-5.62568414028909e-05
-5.15589305051881e-05
-5.93508940002779e-05
-1.53242575428034e-05
-6.85929560971555e-06
-3.24019563342569e-05
-3.22123511183745e-05
-3.87454053279986e-05
-2.09842788119419e-05
-1.72301730932703e-05
-2.66743382697006e-05
6.08622982857149e-06
-3.46006863167116e-05
-3.26395791051693e-05
-3.4533068839423e-05
-3.20313265788057e-05
-5.03901034471055e-05
-5.71773042500463e-06
-2.91279180298384e-05
-4.07908300450295e-05
-4.36776993841921e-05
-4.88007685825417e-05
-2.42137823433501e-06
-2.30096363267567e-05
9.05440572627412e-06
-2.91635348968439e-05
-2.3120678066044e-05
-5.5479566412612e-06
-3.02376953994798e-05
-5.25951832104788e-05
-1.12020330862983e-05
-1.8075070431655e-05
-3.76781744142785e-05
-1.91316726049877e-05
-1.65811326078864e-05
-7.4456350297523e-08
-4.50241431024721e-05
-4.29138742957611e-05
-1.37758434557968e-05
-3.04857938285654e-05
-2.57769468253012e-05
-4.05168335429291e-05
-2.55815303079453e-05
-3.59354661568552e-05
-5.95446554496849e-06
-2.38818186182344e-05
-4.09538266411339e-05
-1.74924097045441e-05
-3.81289070027196e-05
-1.3914532870892e-05
7.1564529756264e-06
2.53901448683666e-05
-7.06581560395177e-05
-6.75463639841369e-06
-3.47699031218984e-05
-1.38144796828899e-05
-2.35048937863199e-05
-6.2539565650868e-05
-1.69799862573094e-06
-1.69042539308156e-06
-2.81194041051982e-05
-1.19385375348273e-05
-6.92182738388036e-06
-2.44338952042832e-05
-4.34792368730589e-05
-3.30746026809554e-05
-7.14030214924922e-05
-4.22572979961669e-05
-3.88304657867215e-05
-1.61895980376589e-05
-4.72491871075067e-05
-4.79306594984627e-05
-1.52624400355403e-05
-3.35984997617859e-05
-1.32274877415415e-05
-4.13236756904139e-05
-2.34682238751777e-05
4.99936245135961e-06
-3.87098837466908e-05
-1.91498186061652e-05
-5.54422215666376e-05
-1.58003803511864e-05
-1.17519270945521e-05
-3.6665983198369e-05
-1.0371818782596e-05
-1.99834860358524e-05
-2.49795635438366e-05
-3.80131549901783e-05
-4.39207041913021e-05
-2.44502125486532e-05
-5.54451182300922e-05
-2.4728170175688e-05
-1.34865929348291e-05
-4.48788736547979e-05
-7.98774986745914e-06
-2.91458852658652e-05
-4.89479878025921e-05
-2.97738336795546e-05
-4.75658456144572e-05
-4.16464370318225e-05
-4.09332167637457e-05
-3.20719248761672e-05
-3.66794070255047e-05
-8.33397318747576e-06
-6.91732118013576e-06
-2.25014507294244e-05
-1.29798256719256e-05
-4.73888830624524e-05
-6.8449020624657e-06
-3.03336367705753e-05
-1.5749602768774e-05
-3.05766693314899e-05
-1.87110302542032e-05
-1.68861159294474e-05
9.54160808999936e-06
-8.29107402751576e-06
-1.76850987739297e-05
-6.05028099243911e-05
-9.68012497269238e-06
-7.65144272866067e-06
-4.3572397056954e-05
-5.88793517194021e-05
-3.30230195068212e-05
-1.28655379773849e-05
-3.83929575287631e-05
-7.33650018306532e-06
-3.71949783564848e-05
-2.02292929724829e-05
-3.40090214981636e-05
-3.82189117212445e-05
-4.18393689585095e-05
-3.38030687586377e-05
-3.76263691124359e-05
-3.43867091160965e-05
-2.4807917488523e-05
-3.08170978283117e-05
-5.43640278870785e-05
-6.37749239773655e-06
-4.25250206269834e-06
-1.74478948902348e-05
-4.04382168285595e-05
-2.58311598446751e-05
-2.59382478472828e-05
-4.16168484043531e-06
-3.32683852722122e-05
-2.09937450715252e-05
-1.73323925525851e-05
-3.43089122748881e-05
-3.66951403201148e-05
-4.12216332375652e-05
-3.40018874593458e-05
-5.31330608057248e-05
-1.35913248793416e-05
-2.02427639661661e-05
-2.75921679189706e-05
-2.3632437729234e-05
-5.03519956900519e-05
-1.4307330666521e-05
-3.14874717645774e-05
5.96944475405574e-06
-1.45541378628158e-05
4.42690984139786e-07
-3.00777479382725e-05
-3.7633713791016e-05
-4.1932763090168e-05
-3.77719216281595e-05
-1.87116435024228e-05
-2.26410544459834e-05
-3.79508003259103e-05
-2.10484932131742e-05
-3.70463458797383e-05
-3.18630665789491e-05
-5.22332219383478e-05
-3.38885165394578e-05
-2.28390685251153e-05
-3.98020159239695e-05
-2.41128034814081e-05
-2.63405091505592e-05
-3.41140432197555e-05
-1.61797285486699e-05
-2.75309731004047e-05
-1.61731195972534e-05
-2.85333328234566e-05
-2.44326279046145e-05
-4.69570694588509e-05
-3.8177668521592e-05
-1.07497880366229e-05
-4.03780575511929e-05
-4.74000354403021e-05
-5.37455600542722e-05
-2.80880531199714e-05
-5.35423976363052e-05
-4.72485357581236e-05
9.35376938358563e-06
-3.08361588625454e-05
-6.14152686300317e-05
-1.23644719486473e-05
-1.23231226521898e-05
-5.52578098809304e-05
-1.68359685171556e-05
-9.90920649847985e-06
-3.04593500086401e-05
-2.30244886721859e-05
-3.57176331930654e-05
-2.59036540507173e-05
-3.56701765538151e-05
-2.41460611105679e-05
-2.23789986644974e-05
-3.749747266199e-05
-5.00401175737461e-05
-1.06972980800507e-05
-4.70301934907847e-05
-3.18398146302362e-05
-2.05304588818765e-05
-3.69492332676996e-05
-3.19825520353992e-05
-4.65764943006012e-05
-2.8876690957028e-05
-5.18090802169502e-05
-4.04297897237356e-05
-4.20996012374485e-05
-9.62262840131578e-06
-4.17817147901292e-05
-1.51664186955231e-05
-2.14639419905985e-05
-4.25066878591673e-05
-4.54629793365067e-05
-4.74094807400743e-05
-4.12843575103847e-05
-3.80794972057331e-05
-4.83104826076553e-06
-1.7742281624052e-05
-9.87138092823692e-06
-1.73134488013609e-05
-3.71287541271632e-05
-4.18687659119213e-05
-5.5386100415827e-06
-2.17831866154254e-05
-9.93190059603319e-06
-2.36439939532637e-05
-5.25740470870697e-05
-3.53119284332755e-05
-1.5244076251538e-05
-3.44195649147049e-05
-1.79860508019815e-05
-1.93091869452606e-05
-1.27262105921188e-05
-4.62010427865286e-05
-1.26155754805938e-05
-3.4836843576297e-05
-3.69684801350009e-05
-2.02246535814648e-05
-3.52597226591568e-05
-2.81865794255227e-05
-3.30681970563449e-05
-3.41653970679318e-05
-3.37001480104336e-05
-1.8414354153113e-05
-1.58482938825763e-05
-4.93221626315221e-05
-3.9069402531257e-05
6.62236752233689e-06
-3.00791121953545e-05
-3.84705335824351e-05
-1.84010229298748e-05
-4.33796705413973e-05
-5.72183116478482e-05
-4.7449996418248e-05
-3.22433393492263e-05
-3.94416775486028e-05
-3.35002667149305e-05
-2.41414248368184e-05
-4.24644848954976e-05
7.38384984480256e-06
-8.58836828506198e-06
-5.13113411532407e-05
-4.59927666718844e-05
-3.70199239010888e-05
-3.61403967594257e-05
-3.64649000953438e-06
-4.75229720558299e-05
-4.11163520053866e-05
-2.75912943404885e-05
-4.6271902807423e-05
-5.55321475554051e-05
1.24957562906071e-05
-4.53600560480924e-05
-5.14079018029766e-05
-3.59567282068024e-05
-2.0188821517087e-05
-3.43952996149515e-05
-3.87345421630349e-05
-4.70091604553564e-05
-5.14110471829654e-05
-4.4485367411919e-05
-4.42464120007931e-05
-1.06287909152623e-05
-4.23901791685482e-05
-2.6886402976347e-05
-4.84910294292704e-05
-1.94317903598773e-05
-3.29746694692773e-05
-4.10206692255336e-05
-1.46077611177326e-05
-4.41333453783239e-05
-6.41004275832133e-05
2.14341242554084e-06
-1.26189639314197e-05
-1.44846191224047e-05
-3.76003851024749e-05
-3.99571392317401e-05
-1.72308888276428e-05
-2.82422375934532e-06
-4.69481559358845e-06
-2.43596000758014e-05
-3.96595765193021e-05
-5.8075637575235e-05
-2.76530665928925e-06
-2.69458528844599e-05
-8.17090807891793e-06
-2.98612899825267e-05
-3.55186335485067e-05
-5.8857098261808e-05
-3.48925678940939e-05
-4.25369484298902e-05
-3.62115818115406e-05
-3.18858455820582e-05
-3.51619064004832e-05
-1.26998490136763e-05
-8.49765271811441e-06
-2.87712309524928e-05
-5.36909900058306e-05
-1.15636917753485e-05
-3.85849642272061e-05
-2.31180373681285e-05
-5.2557347329203e-05
-3.07129452285751e-05
-9.25894602841359e-06
-1.57358757351556e-05
-3.29513252685489e-05
-4.71036037553714e-05
-2.09672907318696e-05
-2.40879996022168e-05
-3.97074101880217e-05
-3.4615707476253e-05
-2.96219290363018e-05
-2.74566389557675e-05
-5.71097266921771e-06
-1.27921181263466e-05
-4.56296561007439e-05
-1.31167620236761e-05
-4.50948377006687e-05
-4.8768205475428e-05
-1.67640694190899e-05
-1.18365514160061e-05
-4.83181183678739e-05
-3.89636819271012e-05
-5.72902490715184e-05
-3.20968886463446e-05
-3.10544363331361e-05
-1.85964535950449e-05
-2.47964668069548e-05
