# Supplementary material for: Research on computational propagation and identification of mine microseismic signals based on deep learning
Source: PLoS One. 2025 Oct 22;20(10):e0334641. doi: 10.1371/journal.pone.0334641 (PMC12543183; doi:10.1371/journal.pone.0334641)
Supplement: S8 Data — (ZIP) [file pone.0334641.s008.zip › 000100900002790.xlsx_0.txt_24.txt.txt]

-3.48857554522279e-05
-2.37688288031093e-05
-9.88593582857611e-06
6.1872317877058e-07
-3.07097616153039e-05
-6.20839626961966e-05
-4.04140750938704e-05
-4.4531016493809e-05
-3.42708808836901e-05
-3.96735118010389e-05
-4.12593234706631e-05
-2.64839768856956e-05
-2.47228172961904e-05
-1.13655424444792e-05
-2.49399320315042e-06
-3.82175050626511e-05
-1.96814384352284e-05
-2.73557094781554e-05
-1.80383688097364e-05
-1.62380183187029e-05
-5.0245072395746e-05
-1.99004686523455e-05
-4.82022571360644e-05
-4.43470794795013e-05
-7.17505385428644e-06
-1.94647433999263e-05
-3.26292372150163e-05
-4.97647653082164e-05
-6.01830377224279e-05
-3.07022650677577e-05
-1.03254948440964e-05
-1.65287832078921e-05
-1.93368913492823e-05
-3.35599809076365e-05
-6.46875141960012e-05
-2.21402811615146e-05
-3.24010145941908e-05
-3.2031947515338e-05
-3.92230557105129e-05
-4.94040053885592e-07
-3.31596406362794e-05
-3.81812039905818e-05
-7.45956020084311e-06
-3.06225449814179e-05
-1.97131939487565e-05
-2.62949276101746e-05
-3.11312524631746e-05
-3.7878061928704e-05
-6.52780969724888e-05
-4.73470443715773e-05
-6.86078659769689e-05
-4.75974035347499e-05
-3.95039258663936e-05
-5.42091295802187e-05
5.32214093864571e-06
-2.44098016640574e-05
-1.60863386426468e-05
-2.60649365060152e-05
-5.94739822906516e-06
2.36228625842348e-05
-3.72380135653803e-05
-2.58452359730864e-05
-1.42684425925757e-05
-4.30991348732017e-05
-2.03391466793371e-06
-1.35810210794963e-05
-1.29484571841097e-05
-6.15391236158796e-06
-1.52949501788255e-05
-2.51411239167212e-05
-2.4081833365238e-05
-1.89597234833475e-05
-5.16710692815977e-05
-4.55566350368281e-05
-3.42030529484334e-05
-6.28737615167541e-05
-3.91397229599033e-05
-1.94628498720641e-05
-1.56470842512407e-05
-4.38156303064996e-05
-5.04653259738188e-05
-4.25344248078458e-05
-2.81744068346078e-05
-9.67945773944681e-06
-2.47611883598978e-05
-3.90042820030378e-05
-2.28198741558973e-05
-5.17555464247811e-05
-5.3021593316506e-05
-3.12429757371497e-05
-3.29067124552825e-05
-9.64040678727188e-06
-2.0478111929519e-05
-2.83331128919274e-05
-1.28575507371968e-05
-5.57447752955503e-05
-1.76245347498901e-06
-1.72097034299544e-05
-2.05307697084927e-05
-5.38935817255194e-05
-5.62550078998723e-05
-4.90175213201322e-05
-4.68055464009484e-05
-3.18128617566138e-05
-3.71572359575676e-05
-2.24720154509871e-05
1.49266038805792e-05
-2.84401645318824e-05
-2.80516227674422e-05
-3.06435643332012e-05
-1.39144070028707e-05
-2.97949848709986e-05
-4.40470795312092e-05
1.97925168769253e-06
2.02785678929183e-05
-2.48115714241008e-05
-1.10774576528081e-05
-1.05866323427962e-05
-3.15368443362979e-05
-1.46204576800886e-05
-1.06148618639349e-05
-1.82858872061646e-05
-8.59139463484383e-06
-4.02628676108831e-05
-1.04802369254262e-05
-3.485866417799e-05
-3.78591087858845e-05
-3.24490377464941e-05
3.44091294555106e-06
-1.78734281547262e-05
-1.06064989622701e-05
-1.77827819972317e-05
-1.62048713678937e-05
-4.50950944635407e-06
-3.31536741191456e-05
-4.76592383276595e-05
-3.77398348709908e-05
-4.09610083909819e-05
-1.46524142019296e-05
-4.1294649398674e-05
-3.5362506568851e-05
-4.38917955823152e-05
-7.85015807871195e-06
-3.98652730509477e-05
-1.88983463023653e-05
-2.89776895200548e-05
-1.46503952973089e-05
-4.70757378790184e-05
-6.6044825870365e-05
-1.41199999108435e-05
-9.23980146222454e-06
-1.29898217446881e-05
-2.22246604084153e-05
-1.25925152957695e-05
3.34303261816244e-06
-5.16352810571025e-05
-2.41615080114881e-05
-5.46867615603198e-05
-2.84858521333283e-05
-3.16953119402625e-05
-1.80938799879286e-05
-2.77732214043601e-05
-2.02167759257672e-05
-2.30859731376174e-07
-2.92204073948528e-05
-2.30186796312042e-05
-4.10630891724954e-05
-1.3535706366839e-05
-9.8396707563814e-06
-1.8085851354973e-05
-1.85637285571754e-05
-3.08476008050135e-05
-2.93212225796517e-05
-2.82797229192428e-05
1.44917682317113e-05
-2.04746855119852e-05
-2.57477906725913e-05
-3.04706317012774e-05
-3.61440511871855e-05
-3.42628952521025e-05
-4.38834498048415e-05
-1.86521025439625e-05
-5.16751021712976e-05
-6.9358219514934e-05
-5.18510640839127e-05
-3.08324367354207e-05
-2.40192540866295e-05
-3.52973265117623e-05
-4.0708876295882e-05
-2.24838068931613e-05
-3.26740684510173e-05
-9.54884149030819e-06
6.58592494648491e-06
-3.22298965632007e-05
-5.93587450537532e-06
-3.44722645536944e-05
-3.9014027144793e-05
-2.77321965851909e-05
-4.64754316672612e-05
-3.64763131355981e-05
-3.26858520847168e-05
-2.00501692589658e-05
-5.67308273648436e-05
-3.40580241433627e-05
-3.31803610806433e-05
-5.90303212155816e-05
-5.14461677351536e-05
-4.42934450520888e-05
-2.11823252501536e-05
-6.64149137746837e-06
-4.07806809329434e-05
2.75873521641458e-06
-1.15558947524134e-06
-5.99640413961036e-05
-2.27489526974348e-05
-2.01545760305948e-05
-2.58261980832594e-05
-5.35414700063034e-05
-2.44499647912828e-05
-2.97339405759667e-05
-3.54945418422485e-05
-2.98306827814182e-05
1.29261762230085e-05
-4.84547129751669e-05
-2.58019723168438e-05
-9.35682743302671e-06
-3.76365800520253e-05
-4.91643172428393e-05
-2.53970803993775e-05
-2.10590943049877e-05
-3.96850722840971e-05
-4.00676529006577e-05
-3.45270250688648e-05
9.40440605831192e-06
-3.09616240055899e-05
-1.45528448800869e-05
-2.24934460846264e-05
-8.88001031266019e-06
-1.50050476857406e-05
-4.4935677909107e-05
-5.14652983687629e-06
-3.6554124212176e-05
-2.90691539498804e-05
-2.94962974506968e-06
-4.57904480370062e-05
-4.08061294460809e-05
-5.05665028380587e-05
-1.79952378920961e-05
-4.09534548306738e-05
-2.0217858394978e-05
-4.34565851242105e-05
-4.18652051852259e-05
1.50449956608181e-05
-2.29449845469365e-05
-3.78090417056953e-05
-7.32221519436773e-05
-7.6492940913769e-05
-6.81505473349797e-05
-1.8836279793039e-05
-2.24017675534104e-05
-3.26918631449739e-05
-2.91534989343478e-05
-5.53011183254744e-05
-1.61882347036061e-05
-3.00324914212047e-05
-1.75523673462193e-05
-3.33638649119343e-05
-2.75074653075961e-05
-4.95582815329702e-05
-2.80728841185831e-06
1.58499061709176e-06
-2.59664258243386e-05
-1.87382658348912e-05
-4.83025746557311e-05
-2.29911925924583e-05
6.23288390626315e-06
-4.02938391844645e-05
-2.17292306290685e-05
-1.98745140616978e-05
-2.35315756102132e-05
-2.94261761372377e-05
-3.24500677272938e-05
-2.09872158258208e-05
-1.47079201466218e-05
-3.50383970724594e-05
-7.72254490710886e-06
-4.0181814016808e-05
-3.78835165025259e-05
-3.14846453952777e-05
-3.03116995620886e-05
-5.2634904377814e-06
-2.11785613585523e-05
-3.05589619938745e-05
-1.26407665891416e-05
-3.58124898754323e-05
-3.52536685510659e-05
-1.30656242739722e-05
-3.4535746799286e-05
-2.05041096309619e-05
2.64147099640349e-06
-1.47341429541957e-05
-3.57230742657537e-05
-3.02919543802807e-05
-4.02902591929878e-05
4.1445370295584e-06
-1.24869257624891e-05
-5.41917561998685e-05
-5.90519365854069e-05
-3.37068498264443e-05
-3.87577998390613e-07
-2.89969705861352e-05
-3.81519371122827e-05
-3.18128395869861e-05
-2.15265842536232e-05
-5.05927467144895e-05
-2.25891548017292e-05
-2.05518841187338e-05
-3.81580328044412e-05
-3.91975556650464e-05
3.39151194138545e-06
-3.69736941282903e-05
-3.44137362026749e-05
-2.37364209369648e-05
-2.25018655272581e-05
-1.09413677415092e-05
-2.38991433244841e-05
-4.64473756223656e-05
-1.9816087119234e-05
-2.73944793712221e-05
-8.49488846614745e-06
-5.87361397413522e-05
-4.32450922560958e-05
-5.70349826354335e-05
-1.13205095431998e-05
-6.47852289782466e-05
-1.44668195701274e-05
-4.82744593549711e-06
-5.44353744103672e-05
-3.96381168568885e-05
-1.66025843880434e-05
-2.59432849644497e-05
-2.49500194646555e-05
-1.1778898226914e-05
5.98150479537065e-08
-3.95736768287213e-05
-1.12999285870009e-05
-4.76233189621858e-05
-5.51564954335535e-05
-2.79964491361697e-05
-4.15817432985172e-05
-4.12841358055005e-05
1.14892461009216e-06
-4.68370648235309e-05
-1.39834326620504e-05
-1.48891663616273e-05
-4.29159362671098e-05
-3.52006129193557e-05
-3.22009300452005e-05
-2.68882912277855e-05
-1.73361178019639e-05
-1.53296057989314e-05
-9.83967753969833e-06
-2.17697964550609e-05
-2.24746293821987e-05
-1.04171279517741e-05
-3.26268006308469e-05
-7.76102156751251e-06
-1.79985587291785e-05
-2.35098523897511e-05
-2.37270200817072e-05
-4.1761768388437e-05
-7.38590295894747e-05
-2.00406947008481e-05
-7.24492988969071e-06
-3.52557667703313e-05
-1.56268372556955e-05
-4.09327391512736e-05
-2.65265843571205e-05
-5.25261630086415e-06
-4.51438113420376e-05
1.54389231171985e-05
-4.551915183e-05
-4.72182383667293e-05
-3.78098665583848e-05
-3.33256911014425e-05
-8.21465482256691e-06
-1.00421750948275e-05
-2.2119755499359e-05
-5.0663791238496e-05
-2.86877160540832e-05
-3.35922047679724e-05
-4.04296521388656e-05
-2.39611180586922e-05
-2.15217899685161e-05
-1.25955375250442e-05
-3.24715212343604e-05
-3.28257833585118e-05
-2.28742791370074e-05
-2.65323627257623e-05
-7.780655749441e-06
-4.57739759886475e-05
-2.68027023938817e-05
-1.92898090755013e-05
-3.2542830050736e-06
-3.02551105996617e-05
-4.1112119773068e-05
-2.67704255083949e-05
-5.17709784870034e-05
-5.60995007084251e-05
-4.14145197064587e-05
-4.25757975539593e-05
-1.85998856142473e-05
-1.76929246949403e-05
-4.26216224769846e-05
-1.45413616193773e-05
-1.88709844796402e-05
-1.12213565263949e-05
-3.49876767383918e-05
-3.05639125503904e-05
-1.87525852288574e-05
-4.41712085796803e-05
-1.52921332583955e-05
-4.73254986965144e-05
-1.19676336078703e-05
-2.20414293549013e-05
-8.5713789479259e-05
-5.98703782679616e-05
-2.90871272930451e-05
-4.76311003467734e-05
-3.71151230321048e-05
-6.77872410322463e-05
-3.37711053072739e-05
-2.37536353832799e-05
-2.14465970254488e-05
-2.01724747771533e-05
3.14576813769197e-07
-3.96454973328152e-05
-1.97188699289627e-05
8.70558446122204e-06
-1.38780012266803e-05
-4.73298523016908e-05
-2.97955281943637e-05
-1.48825116807372e-05
-4.80586006052096e-05
-3.59746082639556e-05
-1.12849107531507e-05
-6.6721318343312e-06
-3.51291408480249e-05
-2.0785039922352e-05
-2.32631922251889e-05
-1.00499937760184e-05
-4.39799421086947e-05
-9.91613020874658e-06
-3.02592417634495e-05
-6.17489793031101e-05
-1.8879955705692e-05
-4.61702849411004e-05
-1.68397560676754e-05
-3.84218331966347e-05
-3.7993809549e-05
-4.56925801344623e-06
-3.92424474785398e-05
-5.26231548703266e-05
-3.76047690707543e-05
-4.67070185016362e-05
-2.45363211793764e-05
-5.12026093260229e-06
-2.46928297162552e-05
4.4769748231804e-06
-7.34690063761691e-06
-3.31105959342595e-05
-3.96607277570809e-05
-2.36320892521062e-05
-3.13577594535744e-05
-1.25578608452523e-05
2.07770172532394e-06
-5.33734626392913e-05
-3.28812429227207e-05
-1.55659113429065e-05
-3.5000488974253e-05
-5.1456844712376e-05
-5.00449658962227e-05
-2.98644997936127e-05
-3.49048143108529e-05
-3.16671310518058e-05
-1.70906671421984e-05
-4.19496978519651e-05
-2.51058369008969e-05
-5.23394726489489e-06
-2.04797215064644e-05
-9.50382077228578e-06
-2.61863765442783e-05
-2.71853325267488e-05
-3.40101819318209e-05
-4.7253497703238e-06
-1.83865655045507e-06
-2.49382534338056e-05
-2.1702081097187e-05
-2.75773087675153e-05
-3.62991942495905e-05
-8.55178051083438e-06
-4.536847819983e-05
-1.64538279467285e-05
-2.84834082475274e-05
-3.48061893680191e-05
-3.9058228734001e-05
-5.32810025332349e-05
-2.01120229462614e-05
-2.47271557983769e-05
-2.50237573355457e-05
-2.56533429144752e-05
-4.81365751070669e-05
-3.10231199385894e-05
-2.66106303087764e-05
-4.62239802435857e-05
-2.94724391476473e-05
-2.57262478258942e-05
-5.60666289337769e-05
7.94177339947597e-07
-1.1786582487578e-05
-3.93627792136601e-05
-3.15229494020763e-05
-5.98379181344879e-06
-1.81227925344647e-05
-2.16563926925639e-05
-2.30574359331625e-05
-3.72246516503926e-05
-4.59537399273676e-05
-3.95893130954732e-05
-2.31634947723912e-05
-4.6885925785316e-05
-9.09852293824145e-06
-1.92489795714631e-05
-2.96691218014346e-05
-2.77604314966884e-05
-4.28803985290562e-05
-6.79575891084259e-06
-1.47902497888311e-05
-4.36545767013383e-05
-3.01588623557676e-06
-4.68673574083931e-05
7.4583743912437e-06
-2.89689753766709e-05
-3.86144940414102e-05
-1.75101051450787e-05
-3.58808093141666e-05
-1.09799256148923e-05
-3.63891143563116e-05
-2.86579889388042e-05
-5.09197556711734e-05
-4.04422055406668e-05
-2.76805229764057e-05
-3.97679902058511e-05
-9.31894216796626e-06
-6.31001742755828e-05
-2.25868923478707e-06
-5.39690301361481e-05
-2.82863966147734e-05
-6.57325814627751e-06
-1.21337948328053e-05
-8.56284204670837e-06
-3.76595755978303e-05
-3.52041669160533e-05
-1.19850607219587e-05
-7.39758408603361e-06
-1.78830959209734e-05
-2.69990858722574e-05
-3.75622600843495e-05
-4.60063053541185e-05
-1.8841555586259e-05
-2.87454833065771e-05
1.53883230238272e-05
-5.1137014460839e-05
-2.34607101619939e-05
-2.67668729361146e-05
-3.82305447698422e-05
-1.31761203307618e-05
9.6820771194831e-06
-2.03590694466765e-05
-4.3604560577601e-05
-4.22501120945009e-05
5.64062504192462e-06
-6.26920128084736e-05
-3.78086172958233e-06
7.83538818486003e-06
-2.56174586460802e-05
-5.60247366497044e-05
-1.69537648035248e-05
-1.6387458762309e-05
-1.3417417355568e-05
-4.83423743317436e-05
-3.01455209384141e-05
-1.80871313116356e-06
1.14243974099586e-06
-3.0386145628371e-05
7.79390033814031e-06
-3.11507045777335e-06
-3.20676077392735e-05
-2.26770134555563e-05
-4.23786734466469e-05
-1.90520448155723e-05
-2.07876622683533e-05
-3.14342499716651e-06
-2.25888201511786e-05
-4.45368468478247e-05
-1.87406120124192e-05
-1.81314210818965e-05
-3.1549732797305e-05
-4.53001649874007e-05
-2.65551455184561e-05
-3.43907904763536e-05
-2.34858126380657e-05
-5.26760306304915e-05
-3.31637031309184e-05
-2.74475733117902e-05
-3.11966913206506e-05
-3.37117011850536e-05
-1.9686865612227e-05
-1.34356529466034e-05
-3.82483641110809e-05
-2.37093625935346e-05
-4.06116742692314e-05
-3.56321606783562e-05
-1.98823916969291e-05
7.95689807307846e-06
-4.49383439651316e-05
-3.55476278448039e-05
-5.13167763916982e-05
-8.26538461462769e-06
1.48944640438919e-07
-7.16638960846274e-06
-4.79292091687572e-05
-4.48637326707532e-05
-2.88019928295046e-05
-3.686444767519e-06
-3.45188431748595e-05
-4.06408336066158e-05
-5.16155961471921e-05
-2.84051896549738e-05
-2.1874100140504e-05
-3.65519605578907e-05
-3.47680151935695e-05
-7.31128668055618e-06
-3.89210412457205e-05
-2.0820516341711e-05
-5.28012315435003e-05
-3.26505073575671e-05
-2.88380168539436e-05
-2.49413379932017e-05
-4.64290218566211e-07
-2.20775362879604e-05
-3.96940417514204e-05
-2.92260408550475e-05
-8.03548115700157e-05
-1.67149737534886e-05
-4.43109288825189e-05
-1.42726210309146e-05
-1.85548425036645e-05
-4.07954950895628e-05
-2.45921936959169e-05
-2.1907475765885e-05
-3.05172001756388e-05
-2.01326203745662e-05
9.98727841708801e-07
-2.11417727895773e-05
-3.61546465199215e-05
-2.39522419762521e-05
-3.009950192478e-05
-3.89607246388729e-05
-7.11966395618122e-07
-2.67520819771368e-05
-2.85962928852138e-05
-4.78090056584728e-05
-2.49804170647055e-05
-2.61557778025226e-05
-3.09755208583536e-05
5.39765970172289e-07
-1.28174793303527e-05
-8.56911331197526e-05
-3.28224859037831e-05
-1.89694944117644e-05
1.07329580260735e-05
-2.91950466373966e-05
-5.46356274475712e-05
-2.61709637889645e-05
-4.35184487884342e-05
-2.53323848880124e-05
-5.15868139190816e-05
-3.27349257985981e-05
-1.20856232279186e-05
-2.91627512186875e-05
-3.92260864968547e-05
-2.01766774780807e-05
-1.31199102305724e-05
-2.94738002209345e-05
-4.4504843624782e-05
-6.49348635996254e-06
-3.72395608368939e-05
-4.3608067523183e-05
-3.39861363443773e-05
-5.33453183309192e-05
-2.71859786974322e-05
-1.82340994815089e-05
-5.63307873342713e-05
-1.22905056316704e-05
-5.1314383725304e-05
-2.13960152299837e-05
-1.29115725603428e-05
-3.35348165075112e-05
-3.05555710033839e-05
-4.63190882492881e-05
1.95328871665841e-05
-2.65572239530543e-05
-3.48986023436525e-05
-2.62518367036244e-05
-2.61771102678389e-05
-2.27401236720988e-06
-1.66391092032958e-05
-4.31817615954092e-05
-3.10496952394482e-05
-4.28763966701618e-05
-1.79083971005332e-05
-2.26858286401767e-05
-3.28392748171137e-05
-2.10682613660002e-05
-3.30834437474928e-05
1.69807200733668e-05
-2.75348300532706e-05
-4.00103399477373e-05
-2.10588948665165e-05
-3.50870094845887e-05
-1.31121179206571e-05
-2.77229359679172e-05
-1.54853185173353e-05
-3.37692359507656e-05
-1.6045043889324e-05
-3.05735947468494e-05
-6.01155638164802e-05
-2.46111594731652e-05
-1.48500836970457e-05
-1.80490906074574e-05
-4.01451523436786e-05
-3.94867356841157e-05
-2.72299242375132e-05
-3.08828380137495e-05
-5.17833116759222e-05
-2.63507180657794e-05
-1.43522341148801e-05
-1.0758310018957e-05
-5.62011960343578e-05
-1.48111806289921e-05
-2.25827209582214e-05
-4.01343076084378e-05
-2.32825764593476e-05
5.28702144171331e-06
-3.63143566463884e-06
-2.34389427926845e-06
-3.9897957555242e-05
-4.15043512563777e-05
-3.76430658258052e-05
-3.46126036750133e-05
-3.60270345311911e-05
-7.06599724600012e-06
-3.99639371985654e-05
-4.30402760197781e-05
-9.49748039035164e-06
-3.8855282122796e-05
-2.7024033763375e-05
-2.59904217950007e-05
-4.15625132391728e-05
-2.53614712010547e-05
-2.09819830270208e-05
-1.41106879319265e-05
-3.44224382874036e-05
-2.51401432319186e-05
-2.33118713299399e-05
-5.22331091034831e-05
-1.84771268021226e-05
-3.09394727644503e-05
8.47018553112145e-07
-3.4475087312067e-05
-1.47873038177349e-05
-3.74724948144546e-05
-1.87030708972643e-05
-2.70418521305707e-05
-4.88244069357431e-05
-4.28752958651192e-05
-3.69845576704894e-05
-8.17048102023086e-07
-2.69954889258216e-05
4.65927654445706e-06
-2.8296700229266e-05
-2.96334131536039e-05
-2.48372072663408e-05
-2.53202982499891e-05
-4.39087204350096e-05
-3.35188206181792e-05
-3.81720416101283e-05
-1.04730586192604e-05
-5.44926784871022e-05
-2.09786558986187e-05
-2.12155746905648e-05
-2.67495016852166e-05
-2.14994242360239e-05
-2.61236291588215e-05
-3.67329711673427e-05
-2.84140815172906e-05
-3.91450729076267e-05
-2.07657602356232e-05
-3.53442786846674e-05
-3.28781044255556e-05
-1.00253686717713e-05
-3.53102230858457e-05
-1.03114058369998e-05
-7.54923648147055e-06
-2.70856218879252e-05
-2.65898419620217e-05
-2.2918578437449e-05
-2.61782973803366e-06
-3.38513545377011e-05
-6.68727036543288e-05
-3.30646964229776e-05
-2.51851090899654e-05
-3.41922817118299e-05
-1.1940973453088e-05
-4.23125299511337e-05
4.50783980264882e-06
-5.06436515737332e-05
-3.84612668496661e-05
-6.93630559040452e-06
-1.61033234478589e-05
-3.99458261335958e-05
-2.21507813071532e-05
-5.85787428562051e-05
-2.10988943467506e-05
-1.77848216985657e-05
-4.1648273088362e-05
-4.12763771343428e-05
-4.58505955256337e-05
-8.46792160565261e-06
-2.57069582220124e-05
-1.14119266294043e-05
-2.38506489612596e-05
-2.52782086085707e-05
-4.57881580501728e-05
-3.07947658407074e-05
-5.22696488472649e-05
-2.77672076246624e-05
-5.36261254565564e-05
-2.46306595494802e-05
-4.1194161628675e-05
-2.7146659854789e-05
-3.84142052075758e-05
-4.28692759162627e-05
-3.38342150975121e-05
-1.04505439276624e-05
-2.76857890445595e-05
-3.72065554253779e-05
1.91054758653484e-06
-1.39439844739157e-05
-2.59853214366371e-05
-4.73051949206226e-05
-4.94282393766354e-05
-2.32334646302023e-05
-4.81669564251624e-05
-2.06034817216199e-05
-1.70673635944889e-05
-4.04570646016305e-05
-4.21086984521333e-05
-3.40621961412311e-05
-2.94105306699227e-05
-3.76720315242649e-06
-2.4162090240118e-05
-3.73218533145937e-05
-1.87090856807086e-05
-2.31019250981591e-05
-4.81564045692627e-05
-5.41689656390671e-05
-3.17713259962676e-05
-4.06328816215998e-05
-3.38793780362713e-05
-2.47115429852039e-05
3.36892464297839e-06
-6.63395836086876e-05
-3.41117218458195e-05
-3.25465194544845e-05
-3.43177850706194e-05
-3.6479080738334e-05
-8.98059986169006e-06
-2.29476247445268e-05
-2.61573934350096e-05
-3.69582078195362e-05
-3.97038195523445e-05
-8.26957738995032e-06
-1.50108013863344e-05
-6.63547221590665e-06
-2.38313463391196e-05
-3.55580681841952e-05
-2.79215264382744e-05
-7.08971423029468e-06
-2.05706071813546e-05
6.43046570161589e-06
-3.3626546507101e-05
-4.48942931447253e-05
-3.59072169064286e-05
-2.2738342418469e-05
-7.65019313392013e-06
-1.57425181916416e-05
-3.88005332827255e-05
-3.59106446101528e-05
-1.26073820311485e-05
8.17047425777053e-08
-3.54182196248449e-05
-3.52840372748238e-05
-4.63540483235326e-05
-3.13841602451654e-05
-3.52893325011207e-05
-1.48713476896045e-05
-5.35874543370247e-05
-1.99920808210794e-05
-3.22120078189812e-05
-3.84412315515647e-05
-4.1382011804187e-05
-6.0246722958062e-05
-1.27767397713054e-05
-2.7620433005263e-05
-6.61083929976955e-05
-1.37602555122462e-05
-4.44399894881707e-05
-4.69883536180787e-05
-2.6844234188476e-05
-2.91410629732106e-05
-3.46105404086172e-05
-3.89485952914588e-05
-2.21609774351362e-05
-6.85282140541357e-06
-6.50419177696433e-05
-2.00652835339925e-05
9.54144455309455e-06
-6.19554441081969e-05
-2.99120867381094e-05
-6.21448507592181e-05
-4.27544032052537e-05
-4.64669838021515e-05
-4.98881503504396e-05
1.1209903595738e-05
-1.25072369121743e-05
-3.34719105506552e-05
-5.70885087798909e-06
-2.92314602983368e-05
-1.26967529945157e-05
-3.73159289271414e-05
-6.35610056249764e-06
-4.42542199553423e-05
-8.79379135160041e-06
-4.84442550526556e-05
-1.17550893857278e-05
-3.82765212080492e-05
-4.35005636403269e-05
-2.45440784516993e-05
-3.11982669060463e-05
-5.08945156522014e-05
-4.51723675345565e-05
-4.43991325985778e-05
-2.00870655985578e-05
-1.9915796204544e-05
-2.21746821935318e-05
-5.61720019623428e-05
-1.93309573275013e-05
-3.26057285783587e-05
-4.02148937616305e-05
-2.19395817925485e-05
-2.3820016719008e-05
-4.62759050738189e-05
-3.81485236520605e-05
-4.26950806050256e-05
-1.17729856086291e-05
-4.39347776508508e-05
-2.68030319709523e-05
-1.15970351147221e-05
-1.36831280075941e-05
-3.07650262063648e-05
-3.89806543763863e-05
-2.09393864866264e-05
-5.30840472500579e-05
-4.3761440023071e-05
-2.96222919251355e-05
-1.0442613138964e-05
-2.44105090238589e-05
-3.06718691247214e-05
-2.09960636398956e-05
-2.80130861704749e-05
-1.89469660210918e-05
-2.29963702455127e-05
-4.57786159362028e-05
-1.40174518917959e-05
-2.44263202927831e-05
-4.5968963930215e-05
-3.10637348922501e-05
-6.60015332006974e-06
-4.46015155032518e-05
-2.81643157177662e-05
-5.72417777543606e-05
-3.81166257486756e-05
-4.22963914366009e-05
-4.93999804606592e-05
-4.7143298409118e-05
-5.81736469376376e-05
-3.92866337172046e-05
-3.19599567158683e-05
-4.96092716401234e-05
-3.85461736832565e-05
-2.92473441283804e-05
-4.17366202122336e-05
-2.45431894265027e-05
-3.39880336878414e-05
-2.75757943332846e-05
-2.10036701275459e-05
-4.46987189680693e-05
-5.20149484166373e-05
-2.38672117614108e-05
-1.42726657997569e-05
-6.49712177098286e-05
-3.99506857806479e-05
-4.72640464399028e-05
-6.89228404769068e-05
-3.15707552912585e-05
-2.79715486327452e-05
-1.34986680138896e-05
1.350182588015e-06
-5.6899654002434e-05
-4.24471254398735e-05
-2.59528407730646e-05
-1.56111467714032e-05
-3.20494946088129e-05
-1.38341385351005e-05
-3.36130781154745e-05
-5.59834614613656e-05
1.95435569590904e-05
-3.86163489792348e-05
-1.03024791015876e-05
-3.66212639933833e-05
-5.00750325847938e-05
-4.21622131948193e-05
-3.30408325349783e-05
-2.58780625627681e-05
-4.32755647595371e-05
-3.28256515065252e-05
-2.22923849234334e-05
-9.61635348345277e-06
-4.54638778389715e-05
-1.04322208682431e-05
-2.86585657319088e-05
-2.72877770211791e-05
-3.50947307402453e-05
-4.04322090962112e-05
-1.71031740216556e-05
-1.88441207546317e-05
-2.33381914833279e-05
-1.63491165101908e-05
-3.22432790365792e-05
9.27002313889009e-07
-5.72980767866341e-06
-3.89386998891034e-06
-3.74109692035855e-06
-3.30506946089816e-05
-8.35326946074144e-06
-5.03203354378874e-05
-3.14955597970654e-05
-3.86937305834444e-05
-6.59839794393133e-05
-4.26297511683146e-05
-1.50054572517283e-06
-2.61236258201151e-05
-2.15653181003823e-05
-3.81721497395811e-05
-2.84595724442557e-05
-3.24910546885266e-05
-2.11108057640177e-05
-3.33498843688481e-05
-3.03207726036111e-05
-2.12995377405246e-05
-5.65637941628031e-05
-3.1084123740529e-05
-1.95914571049364e-05
-3.24431377187871e-05
-4.51782061283202e-05
-4.29387840520894e-05
-4.07483152235557e-05
-3.44453673205879e-05
4.21674857074228e-06
-1.9396510309278e-05
-3.87386518370524e-05
-2.6748755901048e-05
-3.89502369461568e-05
-4.77279764671891e-07
-3.08006010735492e-05
-3.23504056145996e-05
-5.1940689006598e-05
-2.25707408863742e-05
-1.51839989739873e-05
-2.49508131037676e-05
-2.97101582436183e-05
-1.6517881932315e-05
-3.94345040345973e-05
-3.97607673610099e-05
-2.84205492162496e-06
-2.46144179995632e-05
2.41446250198239e-06
-4.33755729523085e-05
1.42721076699825e-05
-3.74276648212542e-05
-4.79931572996977e-05
-1.75709624664006e-05
-8.14559673921543e-08
-3.94165483955042e-06
-2.74265116620672e-05
-7.27607967535688e-05
-5.21435432991395e-05
-2.71449300635342e-05
-2.97910906113491e-05
-5.38811900960537e-05
-3.78780008895947e-05
-2.87451595713842e-05
-2.18712216564683e-05
-4.0654873894547e-05
-2.13797537754417e-05
-2.23924914934634e-05
-1.27183139817097e-05
-2.43799269776727e-05
-5.06431143250467e-05
1.0157126628438e-05
-5.1952411102182e-05
-1.47452783483149e-05
-2.84357974234675e-05
-2.90501186273068e-05
-5.26809940136126e-05
-5.86303037328657e-05
-1.31344784839944e-05
-3.49584983032608e-05
-1.77662079212601e-05
-1.02673675941707e-05
-3.1769726202754e-05
-4.93364428830186e-05
-2.68395801024467e-05
-2.2063267392606e-05
-5.83880185347817e-05
-6.63401054714036e-05
-4.55384589119513e-05
-2.37439884299733e-05
-2.08043923116765e-05
-3.27775827025397e-05
-2.59535417966112e-05
-2.62977801614906e-05
-3.78614609854457e-05
-4.63712009861809e-05
-3.7961757126457e-05
-4.46189791104359e-05
-2.24074048836662e-05
-2.53690298377488e-05
-3.032737189124e-05
-1.99103688796254e-05
-2.46876231551329e-05
-2.3047483106582e-05
-5.84440238489038e-05
-3.78687312441276e-05
-6.96683579754837e-06
-5.76257290877928e-06
-4.47927709498803e-05
-2.38642581238584e-05
-2.74984435708123e-05
-1.99237384587806e-05
-4.16988922183432e-05
-3.74422311443264e-05
-6.40041948349859e-05
-5.25831468457533e-05
-4.86982792875986e-05
-3.76365547167585e-05
-2.25614228425799e-05
-1.62711056899338e-05
1.90780354772537e-05
-4.61915654392091e-05
-4.65446507156745e-05
-4.86021360551973e-05
-4.17761066404195e-05
-1.2118959840397e-05
-9.46340026316338e-06
-3.60729148071315e-05
-4.3192945431938e-05
-3.65580564708198e-05
1.10700279053681e-05
-2.02004341804071e-05
-3.49679688025146e-05
-5.50834811578999e-05
-3.88642542335873e-05
-3.62916425791899e-05
-3.47447311460804e-05
-1.85574802272262e-05
-2.59930505259206e-05
-8.12515037620419e-06
-2.21381169262341e-05
-1.30780280807972e-05
-3.11084333413413e-05
-3.2504340798307e-05
-3.24677895227479e-06
-1.95695772487713e-05
-1.29836242720302e-05
-7.57949028490821e-06
-1.8824370911757e-05
-3.29938062570402e-05
-6.01317529513934e-06
-9.91968006527277e-06
-3.62473568577242e-05
-2.38124127719626e-05
-3.78915617040404e-05
-2.10904991082239e-05
-5.41506698681584e-05
-2.05149249680579e-05
-2.94374946272992e-05
1.03482539731322e-05
-2.68397692208545e-05
-5.64438720256491e-05
-5.81363387474419e-06
4.2999253431954e-06
-5.93075476144958e-05
-4.23558487695715e-05
-7.23491671155073e-05
-3.13855002124963e-05
-6.35853292481275e-05
-1.64033496957625e-05
-4.16659013436744e-05
-1.90087332927113e-05
-3.14345827778487e-05
-4.37214169050685e-05
-1.83512842296859e-05
-2.18360826427172e-05
-3.35387140255119e-05
-5.7613577747511e-05
-1.23494249306282e-05
-6.89057008868861e-06
-3.50882857447542e-05
-1.10507115485276e-05
-3.1613217790714e-05
-3.06478773911132e-05
-3.15011635468771e-05
-1.68125923043584e-05
-2.6478889906902e-05
-8.7672784317349e-06
-3.23762386731822e-05
-3.58342270649078e-05
-3.02784509040186e-05
-1.61415801302186e-05
-3.14092289794558e-05
-6.32473411227395e-07
-3.3258672548693e-05
-4.52616965957358e-05
-3.21722133402877e-05
-3.77798607174823e-05
-3.18327108576935e-05
-4.8972001406502e-05
-6.12866398200701e-05
-1.98215530660339e-05
-4.01521859429404e-06
-2.49794095181131e-05
-1.83692271063102e-05
-2.48997480200418e-05
-3.89251079600301e-05
-2.00415231511264e-05
-6.68870652330653e-05
-1.62372174022999e-05
-3.42681214922813e-06
-3.48018074317598e-05
-2.57631950047123e-05
-3.05241892169819e-05
-4.33802223699081e-05
-3.72927259386424e-05
-2.26065258422031e-05
-2.9634063914401e-05
-3.61146994034626e-05
-2.54491533849716e-05
-1.96694876865963e-05
9.23834686204204e-06
-1.41438690491228e-05
-1.37627306174094e-05
-2.57746736090612e-05
-2.27118729562217e-05
-3.41763751620235e-05
-4.91935651192306e-05
-5.79572584173782e-05
-4.77807277033123e-05
-5.52795673060075e-05
-1.2222793717955e-05
-2.65913471782059e-05
-6.89730726617371e-05
-2.66404039175791e-05
-5.45101903990396e-06
-2.67296331284753e-05
-2.76693601769423e-05
-3.52137063298853e-05
-4.79408969819291e-05
-2.48064866682714e-05
-2.57363303095289e-05
-1.61400154039882e-05
1.36336292795893e-05
-4.76849044216076e-05
1.7480487458114e-06
-4.01208155567525e-05
-3.16284899927146e-05
-1.7466957658771e-05
-3.49659031894631e-05
-2.98547019803754e-05
-1.17666945063395e-05
-2.14484278932129e-05
-1.72839888876243e-05
-1.15960793044236e-05
-2.66631274038667e-05
-1.99089548087233e-05
-1.72199241565578e-05
-3.89844205525296e-05
-1.75807986005444e-05
-5.43942311504342e-05
-3.29545678679918e-05
-2.92115113618228e-05
-5.08023715620773e-06
-3.24505657735141e-05
-1.26339485018317e-05
-4.78343672714458e-05
-3.42296301354138e-05
-1.48117006332079e-05
-1.62023480443898e-05
-6.19960462297792e-05
-2.45969905449164e-05
-8.39741958879141e-06
-5.27926504030562e-05
-2.75190590258579e-05
-1.61371835707948e-05
-1.63900989911329e-05
-4.17359521926596e-07
-5.89885563150407e-06
-5.3632280168155e-05
-9.18364474878077e-06
-2.92612333946663e-05
-1.67235341170239e-05
-2.37576743819634e-05
-3.793964588799e-05
-1.38547631472765e-05
-3.977323356287e-05
-5.1174712317305e-05
-1.52220527881882e-05
-4.32552938949771e-05
-2.6351754979486e-05
-4.27846716235887e-06
-6.10195556903398e-05
-1.97452933743263e-05
-3.18661653811299e-05
-4.50282718459348e-05
-2.72461819297356e-05
-5.76875232271594e-05
-1.33802932992534e-05
-3.22063058990776e-05
-6.38276153717016e-05
-1.43600551754797e-05
-4.02703544048969e-05
-4.2398728150455e-05
-3.28368612600333e-05
-6.92562936494859e-06
-5.20502645680045e-05
-3.13854653384588e-05
-2.42212561771097e-05
-3.26491080412116e-05
-1.30101998400659e-05
-3.75600919311424e-05
-3.96144419107575e-05
-3.50897571643688e-05
-1.83040310975323e-05
-4.45007431783417e-05
-1.77515756976862e-05
-4.49922696926264e-05
-3.30008438529863e-05
-3.87716514254224e-05
-7.65170816055005e-06
-3.24758552399305e-05
-1.00942871029383e-05
1.29785743729096e-06
-3.6833895034811e-05
-6.50494506479113e-05
-3.81308529227299e-05
-5.37713736358774e-05
-1.38200211838235e-05
-2.84364839085885e-05
-3.28388436136434e-05
-7.37338636867496e-07
3.91080003425326e-05
-2.14511289627256e-05
-2.1578374215473e-05
-5.10439664677585e-05
-5.81446740896429e-05
-1.64539432789656e-05
-4.27714290038471e-05
-6.5794174555401e-05
-3.89493367193845e-05
-6.20925540374804e-05
-4.3924334760577e-05
-6.41137234390559e-06
-4.53665147233869e-05
-6.14721771414805e-05
-2.46968803685427e-05
-8.54634436785429e-06
-3.57620816530798e-05
-2.86447244992543e-05
-4.53367845568989e-05
-2.41710477496691e-05
-2.57258436396964e-05
-3.17849131687863e-06
-2.40129802457259e-05
-1.85139368278568e-05
-3.56634246397186e-05
-3.34448944616612e-05
-6.66742763066609e-05
-3.44469665812253e-05
-6.25881716431549e-06
-3.5454214681263e-05
-2.06164071173058e-05
-1.95426294459551e-05
8.15674615440388e-06
-1.44074556963574e-05
-3.78703856631198e-05
-1.81246531097901e-05
1.25283256606952e-06
-2.28387636435662e-05
-5.78264102225824e-05
-1.47046109919621e-05
-1.02009346971876e-05
-6.26736862950938e-05
-3.1837705003723e-05
-5.41880880119032e-06
-2.37565286777621e-05
-2.2181060558256e-05
-2.99137860765184e-05
-4.54179600603231e-06
-4.21553628849957e-05
-2.00530974190214e-06
-3.01023231896932e-05
-2.36922394177828e-05
-2.31313551195613e-05
-3.55282201840864e-05
2.60629248483943e-06
-2.32559077493433e-05
-1.4828223975823e-05
-3.61961991630516e-05
-1.87455361141926e-05
-4.53174206862314e-05
-1.53896348830929e-05
-4.08390314119757e-05
-2.64270370777125e-05
-3.19023451267398e-06
-3.64008647014972e-05
-3.87290466149235e-05
-4.28927878421595e-05
-4.7777349138011e-05
-3.60162046397591e-05
-2.9932895322229e-05
-5.76035156028985e-05
-9.72203481187794e-06
-4.18205122324788e-05
-7.67916482231772e-06
-2.97388945949681e-05
-4.30834224401563e-06
-3.16589978698171e-05
-3.16902622293264e-05
-8.5663818751672e-06
2.90583012605279e-06
-1.66507645390981e-05
-6.82888944870525e-06
-3.22188762057289e-05
-9.59384563422951e-07
-1.9132224495226e-05
-2.75067464400196e-05
-3.01336635167939e-05
-6.9872214700965e-07
-2.89803332341999e-05
-1.75833107680636e-05
-3.22128867036847e-05
-2.00387733093869e-05
-1.92349614875286e-05
-3.61648754016052e-05
-1.44098184457235e-05
-2.20897295497504e-05
-4.01509970079804e-05
-8.13895337940421e-06
-3.20878439669267e-05
-5.16933949344655e-05
-6.85167219630203e-06
-3.08866464553056e-05
-2.58252365168974e-05
3.73498230195912e-06
-1.10885459407619e-05
-3.49062401607382e-05
-3.87326819944187e-05
-2.51761830857531e-05
-2.5267293587968e-05
-1.95862843549139e-05
-1.49947777840802e-05
-4.27725409132554e-05
-3.96926184350699e-05
-8.26768007677768e-06
-1.48511501972108e-05
-3.81322151822252e-05
-4.89074183684479e-05
-1.39494273013733e-05
-2.94506716198038e-05
-3.2983948623148e-05
-2.57574612457361e-05
-3.16749614154905e-05
-6.22970802550259e-05
-2.03098604511941e-05
-2.28981774185479e-05
-2.44519620476655e-05
-2.99884225253431e-05
-2.46085850798835e-05
-2.85561294300305e-05
-5.47444876232204e-05
-3.79517207282533e-05
-2.12743254801692e-05
-3.66941362555021e-05
-1.13484295727993e-05
-4.5211719158652e-05
-3.7063711430083e-05
-2.88835709928896e-05
-3.99645408158443e-05
-4.88694915347768e-05
-2.62503961614316e-05
-3.79244285128977e-05
-2.92058500634941e-05
-2.08626991740795e-05
-3.66037530598423e-05
-3.56976915181276e-05
-3.44510623174771e-05
-3.05936494278688e-05
-5.07621512355023e-05
-2.29839384059914e-05
-1.04908147861527e-05
-5.33397237910073e-06
-5.48416073040972e-05
-2.00612663192716e-06
-2.73936359452089e-05
-4.8425596850436e-05
-3.74003700764887e-05
-2.22221315246429e-05
-2.90154789135181e-05
-2.87278494432603e-05
-5.70528736443191e-06
-1.5925482058571e-05
-2.57843407736249e-05
-5.70090794870819e-05
-3.33158186290289e-05
-1.15611855054393e-05
-3.88900131908344e-05
-1.41316815592447e-05
-1.65484089380099e-05
-2.20871311185902e-05
-1.4431176186203e-05
-1.37898710065104e-05
-3.77238247630432e-05
-2.56614791919033e-05
-4.00757312803643e-05
-2.8494455960756e-05
-2.66930460760674e-05
-4.1561937921372e-05
-3.78093708615538e-06
-3.35267660354625e-05
-4.41701658437383e-06
-5.76319310553285e-05
-4.57559629318468e-05
-3.89387124492277e-05
-2.46859773753516e-05
-4.2726695491243e-06
-4.2060837180616e-05
-2.89090914150978e-05
8.70892650156304e-06
-5.57904435594904e-05
-1.41338267336587e-05
-4.03702090232667e-05
-1.12735015690504e-05
5.21999098150919e-07
-5.22438218295043e-05
-1.37737867004856e-05
-1.93597303599039e-05
-4.58796968895559e-05
-2.8313613944055e-05
-1.72216817791683e-05
-2.6550419959976e-05
-5.5270444959101e-05
-4.62466108623968e-05
-2.95189815091819e-05
-2.17619525688881e-05
-4.71625148088189e-05
-4.16805822550896e-05
-2.13125987328772e-05
-4.44109301967639e-05
-3.7734523141756e-06
-4.37066251065693e-05
-2.3593912165056e-05
-3.55360880757532e-05
-4.34119739088711e-05
-6.39625870860665e-05
-2.9306038599138e-05
-4.46683766831274e-05
-3.86239761245628e-05
-3.21580339257954e-05
-6.32037807834749e-06
-5.4108642796048e-05
-3.50050845782045e-05
-2.26858668776438e-05
-4.56484563292503e-05
-1.67630355129189e-06
-2.29056968365817e-05
-8.79541347970063e-06
-5.17246875700797e-05
-5.95037189419338e-05
-1.58033435997767e-05
-1.05147024553607e-05
-2.31904557293052e-05
-3.4069829988524e-06
-1.97716646386401e-05
-7.8162359962829e-06
-4.34363789280187e-05
-1.78994296298864e-05
-3.20916597402501e-05
-2.61287800793558e-05
-9.49768301101846e-06
-3.34170203827229e-05
-3.27558474028735e-05
-1.81019821099983e-05
-2.90802229664367e-05
-2.92749423089614e-05
-3.43783704128976e-05
-2.03521892329926e-05
-4.11386720004967e-05
-2.28704594246227e-05
-3.73081671551947e-05
-2.77144223288503e-05
4.26256160657796e-06
-9.43156076480917e-06
-1.67682818168999e-05
-5.04012865053815e-05
-4.98525859678936e-05
3.85463958747988e-07
-4.31470505772391e-05
-3.04451838493182e-05
-5.98300044598143e-06
-2.7719457462911e-05
5.96600131106826e-06
-2.1721513218861e-05
-1.84129922804753e-05
-2.09950718655179e-05
-4.62778270346091e-06
-1.17373523226861e-05
-6.77078099943576e-05
-4.30193138447453e-05
-7.48200245602289e-05
1.03569427967116e-05
-4.16193293535821e-05
-2.13070239073516e-05
-2.83551920397443e-05
-2.19252312147549e-05
-4.46655222642781e-05
-5.4552888905646e-05
-1.69087279036225e-05
-6.62566673127351e-05
-2.12164407801181e-05
-9.20349749323014e-06
-4.7534202298165e-05
-4.6882096125784e-05
-2.22720432448895e-05
-5.80943381724705e-05
-4.91840154664538e-05
-2.8784339307055e-06
-7.32468707631484e-06
-1.68882367686905e-05
-6.63280328090618e-05
-4.88009011179537e-05
-2.62741998056169e-05
-3.57927762885191e-05
-3.02334908883236e-05
-1.52923364635661e-05
-2.57738277886674e-05
-5.19119951879674e-05
-5.4663902499312e-05
-6.16608876737987e-05
-3.4773493992839e-05
-1.1340019051017e-05
-1.95026833788694e-05
-2.05203474051437e-05
-2.02955764255567e-05
-4.58130568436318e-05
-2.68863810366915e-05
-2.66402679737025e-05
-3.44814585458547e-05
-1.15562043480558e-05
-3.96819399963977e-05
-6.66145423073227e-05
-4.11176730308447e-05
-4.30975544912266e-05
-5.76518731670625e-05
-2.64451593329872e-05
-4.12208855474591e-05
-1.32723088746212e-05
-7.37503441886713e-06
-3.91580623250775e-05
-2.05180495088604e-05
-1.89496874374899e-05
-3.08326893088675e-05
-2.669670135539e-05
-2.96622152905041e-05
-3.51235966734729e-05
-4.56970361828417e-05
-1.66353804276898e-05
-1.67938771448694e-05
-4.94416984094731e-05
-3.13645222596663e-05
-1.98877423273183e-05
-5.30263909417237e-05
-4.35354801398045e-05
-3.88151033050369e-05
-4.42431925217575e-05
-2.13488111079927e-05
-5.70911935463458e-05
-2.16864874658455e-05
-3.14894279408074e-05
-4.62415792075391e-05
-1.88910773438685e-05
-4.96735476861572e-05
-1.35773926357206e-05
-2.41493703278489e-05
-3.04702987433626e-05
-1.07353987293129e-05
-1.18428186889373e-05
-1.33424084579484e-05
-1.50009495404772e-05
-5.95595547080856e-05
-5.9181914213847e-05
-3.36033990980795e-05
1.91228431759484e-06
-3.09641964781494e-05
-2.74899007762661e-05
-3.47943805963175e-05
-2.43862623159441e-05
-4.48272036340396e-05
-2.46641654430996e-05
-4.01454573301651e-05
-2.97456458534128e-05
-4.54943948608998e-05
1.53825706266104e-06
-3.98667432374389e-05
-1.18231891114389e-05
-2.99188636259033e-05
-3.40286446387506e-05
-3.58813674147192e-05
-1.13997048242899e-05
-2.32635489553838e-05
-3.42522656610611e-05
-4.42988229632514e-05
-3.02418339114096e-05
-4.52514005830599e-05
-4.49962032685363e-05
-3.49027190529378e-05
-3.5465198177346e-05
-1.13401524361312e-05
-2.18910357308493e-05
-2.28665596015236e-05
-2.33637592266257e-05
-3.34883230479231e-05
-2.41840406840676e-05
-2.75053299168616e-05
-1.20316303705273e-05
-2.03751338093773e-05
-2.72296281451284e-05
-3.49341341550854e-06
-3.64994224734239e-05
-4.30975282359801e-05
-3.2401460721914e-05
-1.32413633640796e-05
-2.93797549399328e-05
-6.17830387276017e-06
-4.81894910347744e-05
-3.19607500512242e-05
-4.09090764626923e-05
-8.79295596997512e-07
-4.63039899629495e-05
-6.28887548828893e-05
-3.48565907431708e-05
-5.68438631788528e-06
-1.64738242790766e-05
-1.65726875598545e-05
-2.13611691507386e-05
-3.71138968455007e-05
-2.15615922995412e-05
-2.27128586786758e-05
-2.32652682016558e-05
-4.54742137420419e-05
-6.5597087892567e-06
-1.32026349079941e-05
-4.30833680804375e-05
-3.04503579365815e-05
-3.24607479124074e-05
-6.86305809291231e-05
-1.93963444082874e-05
-2.29145626695357e-05
-2.01987486381513e-05
-3.03919798416956e-05
-1.59689382539096e-05
-1.06033461599032e-05
-7.58080491719257e-05
-4.15200107912294e-05
-3.24297683191512e-05
-3.67962126673234e-05
-2.92126331638266e-05
-3.79142888546751e-05
-2.53654569646487e-05
-2.51309445082625e-05
-1.41542653874316e-05
-1.28739136677523e-05
-2.13090323927718e-05
-1.23659877210111e-05
-9.218354407527e-06
-4.03769873229665e-05
-2.10314925557988e-05
-1.59998187914363e-05
-3.45499554130218e-05
-6.05840157617075e-05
-5.11785604848737e-05
-2.5040230594643e-05
-1.94118881593461e-05
-4.02495038942545e-05
-2.71938804263694e-05
-4.13972115567986e-05
-3.23407352526341e-05
-3.46461915690816e-05
-3.74449556642052e-05
-2.00713932051056e-05
-3.26285058472688e-05
-4.9946839247189e-05
-1.08815991716046e-05
-2.05278376541525e-05
-1.83258770788439e-05
-3.84988263243728e-05
-1.16220324449039e-05
-5.78383661552182e-05
-3.45986534100169e-05
-2.90007867505219e-05
-4.83960058188064e-05
2.96886749711634e-06
-1.43716923649309e-05
-2.02745707525384e-05
-3.32801118703698e-05
-1.32838312064946e-05
-4.8592885991767e-05
-3.77109674659475e-05
-8.05796194497953e-06
-3.10250455105258e-05
-4.79690645230909e-05
-2.79655177155446e-05
-2.59524162202759e-05
1.71749898423067e-05
-6.97936672706225e-05
-3.51931780892082e-05
-3.76280373068613e-05
-3.63195108990716e-05
-4.03133194133575e-05
-2.775033859297e-05
-4.72992830997348e-05
-3.42323701963649e-07
-2.67729787828222e-05
-1.67050529436941e-05
-3.42424037315931e-05
-2.46807514892963e-05
-3.96838152617388e-05
-7.68621231748693e-06
-2.83901993861097e-05
-3.03321710642227e-05
-3.97162522274593e-05
8.46270158093786e-06
-5.74300156378949e-05
-2.13929569215958e-05
-4.13601985617175e-05
-5.41026947647146e-05
6.15913478969365e-06
-6.07006776600601e-05
-2.98006003711077e-05
-3.2841474364488e-05
-2.12928612932422e-05
-2.69311987171876e-06
-3.87158066294879e-05
4.78426214698159e-06
-1.36566105609062e-05
-1.88139455831633e-05
-1.70103238105091e-05
-6.59867070266652e-06
2.14001979326931e-05
-1.34429603423021e-05
-2.7761210528584e-05
-3.25340673777895e-05
-2.9330365417323e-05
-4.11666142027778e-05
-1.51341979141028e-05
-2.44585548353108e-05
-4.98148667163696e-05
-5.6982287836317e-06
-3.25281865968947e-05
-3.59703881672708e-05
-1.41909667275023e-05
-1.5909805846885e-05
1.71195945820593e-05
-2.51479453175119e-05
-6.14784946559261e-05
-5.41263294268818e-05
-3.36461767021635e-05
-9.64094092953119e-06
-2.32440959453455e-05
-7.44690438598818e-06
-4.48305330100379e-05
-2.68912196545988e-05
-7.83472257108958e-06
4.55681862140075e-06
-3.69592793176281e-05
-1.69836622773395e-05
-5.36498177284891e-05
-3.0145118719624e-05
-3.9528557626285e-05
-5.8854921874178e-06
-2.98141635887324e-05
-1.9589599120084e-05
-3.17732550706552e-05
-2.24226484965748e-05
-3.66305727726135e-05
-3.59240249999535e-05
-6.04547774471939e-05
-2.9799647405727e-05
-1.42161796073586e-05
-2.09746461899062e-05
-4.06855232332921e-05
-2.21583502924995e-05
-3.63342564703257e-05
-3.34705646217965e-05
-3.41957247326609e-05
-2.65028559709949e-05
-4.64006709075857e-05
-1.48801151991705e-05
-2.76326249479092e-05
-4.58370693952541e-05
-2.37455530248282e-05
-6.62954853793277e-05
-1.70177154750074e-05
-2.71873565624427e-05
-4.49209732008265e-05
-5.48339162600129e-05
-5.12339104391511e-05
-3.89984539433245e-05
-2.29464287743453e-05
-4.1723048095621e-05
-2.268639169044e-05
-5.36307775025344e-05
3.49548106125251e-07
-1.66095373498453e-05
-2.49477431078945e-05
-3.54006636841198e-05
-3.44906069660187e-05
-2.69698077369119e-06
-3.68421532500099e-05
-3.09141217423976e-05
-2.07869912880683e-05
-1.76699340928204e-05
-5.32141947452014e-06
-3.46034571777392e-05
-1.62254629082156e-05
-1.44926627192022e-05
-2.40212448138733e-05
-4.12008712835167e-05
-1.74870322218528e-05
-5.0908375489419e-05
-2.73485955853801e-05
-1.52336397110024e-05
-2.26978554643792e-05
-3.77223251484975e-05
-4.24628476434085e-05
-2.2835862760592e-05
-1.80870715459738e-05
-6.19011596878045e-06
-1.96450168144811e-06
-5.7537152458725e-05
-1.9533769448432e-05
-2.32223109350675e-06
-2.42702959301564e-05
-3.42263494565113e-05
-3.72582224415031e-05
-2.49480220254059e-05
-2.77495364831333e-05
-3.48502089782882e-05
-1.09290241632517e-05
-2.64785407716663e-05
-2.51431049281729e-05
-7.08638501410148e-05
-2.31038492123412e-05
-3.88280450094078e-05
-3.01473523573114e-05
-5.30047403906679e-05
-4.19658594793769e-05
-1.8571555136077e-05
-1.31499601683795e-05
-2.96811337592574e-05
-4.44111647317608e-05
-4.36968716770237e-05
-1.94865555832583e-05
-5.61638816480246e-05
-1.46677515212883e-05
-2.51676293779313e-05
-2.71173762546662e-05
-2.0829439149356e-05
-2.20839504886089e-05
-3.83383846647472e-05
-5.0086679348828e-05
-2.38033322327282e-05
-3.69485132479145e-05
-9.37554940961979e-08
-2.96973067392165e-05
-5.25202722200899e-05
-5.88332933066775e-05
-4.46603683764597e-06
-3.15210501455983e-05
-1.92873759591822e-05
-1.31901824017348e-05
-3.19995250331318e-05
-1.87157032802511e-05
-2.84974457549658e-05
-2.23610433105117e-05
-3.08155643262703e-05
-4.81230837365447e-05
-2.34587812299677e-05
-4.86029315415201e-05
-5.09334297575982e-05
-2.2700954480235e-05
-3.81385780405572e-05
-9.49896683609233e-06
-2.83080084514001e-05
-5.38533049564853e-05
-2.12206564502244e-05
-1.6500761782346e-05
-4.74858362627303e-05
-9.70391386400188e-06
-3.46659301246223e-05
-2.60261433777746e-05
-3.07254888429615e-05
-1.88856618153533e-05
-4.49791106632615e-05
-4.61659183993957e-05
-3.41345465921966e-05
1.58511895087048e-05
-4.18381352147688e-05
-1.58329096814393e-05
-4.89369241506184e-05
-2.86362587095508e-05
-2.9085076061433e-05
-1.06603568557779e-05
-3.07657528097342e-05
-7.21243320668364e-07
-6.76408231701635e-05
-2.71795631931364e-05
-2.69610304579577e-05
-1.86083562977603e-05
-4.58636652615184e-05
-4.13906794966278e-05
-2.91753330382094e-05
-1.20433134539852e-05
-2.12168242579791e-05
-4.23315538948504e-05
-1.17147234864185e-05
-2.82026947428716e-05
-1.26364523053823e-05
-2.49556691846255e-05
-3.63301767596056e-05
-3.58426563828878e-05
-5.59034003061458e-05
-2.65583539902913e-05
-1.01863594006175e-05
-4.79594725035662e-05
-1.96916331912695e-05
-1.1340370678729e-05
-5.5012889142634e-06
-3.45391134799553e-05
-1.49339650044962e-05
-3.3435157460317e-05
-2.29313477679503e-05
-1.88367645024896e-05
-9.77295078325617e-06
-2.94634872009582e-05
-3.12024326663459e-05
-4.71061070267158e-05
-1.47402328940679e-05
-2.8328594194691e-05
-7.65025872022215e-06
-4.42542201539039e-05
-4.54650169898132e-05
-2.38147983743163e-05
-3.06137121485733e-05
-2.00739954141546e-05
-4.44611339094408e-05
-1.67737163951768e-05
-4.09943158631069e-05
-1.27933148684906e-05
-1.91162584119143e-07
-3.56766442436628e-05
-2.41887491856546e-05
-2.85823880031829e-05
-1.83037944825125e-05
-3.21389959462882e-05
-4.81888493758604e-05
-1.85518409550678e-05
-4.25056977097714e-05
-3.06357821472518e-05
-3.12511010487527e-05
-2.97406848915672e-05
-5.57115399350883e-05
-1.81848982643868e-05
-5.31939377977664e-05
-3.55538251028026e-05
8.44192594757519e-07
-2.81210040946548e-05
-4.85867681190838e-05
-3.66497702881676e-05
-6.48822964226895e-05
-3.63446639628861e-05
-3.52212836541542e-06
-2.55890730009106e-05
-2.89682120302284e-06
-3.61576766545337e-05
-3.16682601754673e-05
-2.2955315942385e-05
-5.11098433857337e-05
-2.1622659961899e-05
-4.78335247372518e-05
-1.78719699291754e-07
-1.0854045586225e-05
-4.52725353254034e-05
-1.51722081394133e-05
-8.69106778036243e-06
-2.54720237859948e-05
-5.34722987242814e-05
-1.60499784427446e-05
-3.75378732833774e-05
-3.17033401769852e-05
-2.16838105795913e-05
-4.62671706965138e-05
-2.60028559695119e-05
-3.12823589354813e-05
-5.28231033637057e-05
-2.90062533755281e-05
-4.4230664672087e-05
-7.59672410991867e-06
-5.73731266600251e-06
-2.24834022903545e-05
-2.68729435407062e-05
-2.97936749260179e-05
-5.91737315574083e-05
-1.36808979302264e-05
-3.04100367260567e-05
-4.41909994303277e-07
-2.94908224093528e-05
-1.94772700529943e-05
-4.42881329297399e-05
-1.55973386450924e-05
-1.72853871884536e-05
-1.83153314708249e-05
-3.06620097267896e-05
-2.74279034763682e-05
-3.94491110128341e-05
-4.71562261682502e-05
-3.23698660573954e-05
-2.11132266347456e-05
-5.32066993876037e-05
-3.01473465432316e-05
-4.53845972575783e-05
-3.06749766154265e-05
-4.32614967068782e-05
-6.20747042221795e-05
-2.12778815545867e-05
-2.76293145081522e-05
-2.78394028147604e-05
-1.99904626113787e-05
-3.17477017258983e-05
-5.41122789020773e-07
-1.68006253068256e-05
-1.26828897471145e-05
-4.22826828515358e-05
-4.71085399941407e-05
-2.51325853638126e-05
-1.63606566194293e-05
-3.42402041096798e-05
-3.91143885628872e-05
2.8087830234996e-06
-2.84501197623777e-05
-2.87986582112811e-05
-9.52938606562606e-06
-3.64507543440501e-05
-1.25419099354083e-05
-5.89113652454514e-05
-1.23940660281226e-05
-2.70886170014126e-05
-1.59911614398239e-05
-3.75816530630667e-05
-2.87128527136638e-05
-4.30305833839985e-05
-5.28528583033333e-08
-2.2893425562581e-05
-2.0066725708383e-05
-1.69881481534976e-05
-6.37318306493831e-05
-2.83558574380656e-05
-3.77764202052433e-05
-2.06452080335396e-05
-1.10181727020403e-05
-1.28242691202766e-05
-1.7152242904584e-05
-3.62246186156368e-05
-8.34023166451094e-06
1.63531648362212e-05
-2.07253998505209e-05
-5.56839091945922e-05
-5.14952200721556e-05
-2.23908575155599e-05
-2.77645767568834e-05
-2.4545674765981e-05
-3.3745601303812e-05
-1.39566856448902e-05
-1.57480517767076e-05
-3.57618596529554e-05
-3.56590220975457e-05
-6.39834832083146e-05
-1.29182233977698e-05
-4.23340226306539e-05
-3.75073844424738e-05
-7.34851003837293e-06
-4.69570294220813e-05
-3.2117111514517e-05
-8.62287257342674e-06
-5.85107035945858e-05
-4.20992254141908e-05
-3.59401661580833e-05
-4.33420183093723e-05
-3.49735905135868e-05
-5.52821599904072e-05
-3.22056140862645e-05
-1.13412731266251e-05
-7.69815004230929e-05
-1.02507716050809e-05
-4.54581555826962e-07
-2.54506666759825e-05
-4.24380263447681e-05
-2.28687232001832e-05
-5.99401561697952e-06
-3.91062187341459e-05
-3.71000576158288e-05
-2.49003737028169e-05
-1.5935986252872e-05
-3.19325575611806e-05
-2.00127785198163e-05
-4.21399908125941e-05
-1.18123023662461e-05
1.02400373154837e-06
-1.61996793806516e-05
-2.83880657282574e-05
-2.00610321445359e-05
-5.18345449929869e-05
-4.59090360717036e-05
-3.97219196603368e-05
-3.8040378834784e-05
-2.38398962907697e-05
-4.53223832409108e-05
-3.14167400839445e-05
-3.50119136575551e-05
-3.36439687490444e-05
-4.34854837176496e-06
-2.10963194312089e-05
-2.90882900851864e-05
-5.12032515696065e-05
-1.03851685322937e-05
-1.36025573184999e-06
-1.35340974157594e-05
-3.92711616870893e-05
-2.87291854097694e-05
-9.37557843169772e-06
-3.58619152079572e-05
-1.19090647535935e-05
-2.89205353013876e-05
-3.4301337808516e-05
-8.84413983289565e-06
-2.71279221641123e-05
-4.95146768797997e-05
-1.50745580889401e-05
-2.80780381774904e-05
-3.12139544092168e-05
-4.31448786132137e-05
-1.94885826529263e-05
-2.75960415333491e-05
-2.96716461853651e-05
-5.48085671669425e-05
-7.03121254005448e-05
-4.98862369635194e-05
-1.61317101169598e-05
-3.11349662420766e-05
-7.6046677218492e-06
-2.71180482610667e-05
-2.80018389682248e-05
-1.71253702059295e-05
-6.12627262888525e-06
-2.59942167768795e-05
-2.83903330452608e-05
-2.73323465770589e-05
-3.12267236554147e-05
-4.05727649063065e-05
-2.32517955938833e-05
-2.86553757915186e-05
-1.23585117272297e-05
-3.51825593880188e-05
-2.61589149383114e-05
-3.25164960379246e-05
-3.57782290117491e-05
-3.13790850860627e-05
-2.78867956903459e-05
-3.91752622392204e-05
-2.10904986448004e-05
-5.62747988287755e-05
-2.96624171572615e-05
-5.12053046424451e-05
-2.55188184153324e-06
-3.11039851631294e-05
-4.23553448682203e-05
-3.50883826989046e-05
-2.18393951711005e-05
-2.65783684751752e-05
5.77850762125723e-06
-4.16841643014293e-05
-3.5288616280646e-05
-3.61351945337815e-05
-3.33977110946569e-05
-4.56174016482523e-05
-4.23409070696945e-05
-8.26131170729894e-06
-1.89238975159769e-05
-2.89934561459729e-05
-4.02740771621392e-05
-3.17448740780543e-05
-8.73091761381301e-06
-9.87934316354055e-06
-4.37619247775973e-05
-2.45414470592576e-05
-4.94181045778663e-05
-2.76920549441572e-05
-2.37364176641687e-05
-8.70707595415696e-06
-2.9720279024305e-05
-2.50594191191263e-05
-1.86138572619775e-05
-1.48563990938993e-05
-2.54445870446452e-05
-4.26130083699119e-05
-1.78713973759196e-05
-2.34093990314307e-05
-1.73673249199348e-05
-3.13754606109992e-05
-2.91263382971729e-05
-3.62546912595795e-06
-2.19298293551304e-05
-3.03538912819714e-05
-3.01721704095894e-05
-4.70124715976887e-05
-3.93048770752847e-05
6.31691831746322e-06
-1.66570601154543e-05
1.59880148313832e-06
-2.36200212238452e-05
-3.37463267151062e-05
-2.19830058527976e-05
-1.11709403512251e-05
-9.96230922933851e-06
-4.93090354898988e-05
-2.48976759139591e-05
-5.19499357051327e-05
-1.41495359247564e-05
-3.62674054559135e-05
-3.21208344384564e-05
-1.32411255736001e-05
-4.77633761218162e-05
-3.06758331667922e-05
-2.09786884574786e-05
-8.88751734764642e-06
-5.15320030755107e-05
-3.58789759501915e-05
-7.94983649361935e-06
-2.72394550624357e-05
-3.55203756320673e-05
-5.77839233362926e-05
-9.37741149320318e-06
-3.2529123880989e-05
-2.3859549348749e-05
8.46939139771189e-06
-1.29164063030207e-05
-2.11183254561003e-05
-3.27539498371179e-05
6.81050288287986e-06
-9.54645581004402e-06
-2.49221186684928e-05
-3.44878672732947e-05
-4.691626458473e-05
-3.0624672535408e-05
-2.29760846558357e-05
-6.77186636523676e-05
-2.10506761954629e-06
-5.4702736388686e-05
-2.37579752643004e-05
-3.01008676519187e-05
-8.75040275352728e-06
-3.49919720178241e-05
-3.88807113892656e-05
-3.38159103854757e-05
-6.50541723800898e-05
-4.20284624938875e-05
-2.90869465110124e-05
-7.19115061537407e-05
-3.37048622187481e-05
-4.25319426141008e-05
-2.64383685821645e-05
-3.17967763680037e-05
-3.73621058382786e-05
-4.32668014512301e-05
-4.33504592177827e-05
-1.18100211000459e-05
6.61188146123717e-07
-3.5140950050967e-05
-1.37562645466272e-05
-3.28175369928092e-05
-1.56645177757878e-05
-3.13726406426982e-05
-9.14569113968921e-06
-4.67343679561359e-05
-2.18693161683071e-05
-3.97202046788498e-05
-2.88500893873599e-05
-2.56901099103955e-05
-1.37320647931735e-05
-3.96196352529347e-05
-2.12029327662212e-05
-2.72224976308084e-05
-4.92108510113357e-05
-1.07618778771364e-05
-2.92174681778541e-05
-2.60390947417351e-05
7.35941727859239e-06
-4.37747589090033e-05
-6.51567614696425e-06
-6.0539403608214e-05
-9.9018119702749e-06
-2.990263386689e-05
-1.5537844600112e-05
-5.60654126732701e-06
-3.54333505904743e-05
-1.83422178985832e-05
-2.30625378107255e-05
-4.48249037816816e-05
-1.86807218017819e-05
-4.70295374828474e-05
-2.38089144051727e-05
-2.65258618866754e-05
-3.42966372530559e-05
-2.71644360513123e-05
-3.51839565522347e-05
-1.10701753096931e-05
-1.8563787419836e-05
-4.04789193870117e-05
-5.73193111030576e-05
-3.69967031838303e-05
-1.16745503384644e-05
-3.94133119488781e-05
-1.44220927084237e-05
-4.18703343293172e-05
-3.16469640548178e-05
-3.81475109584883e-05
-2.59263912368413e-05
-4.87662810853525e-05
-8.40640156330206e-06
-1.20749484008e-06
-3.91763682116192e-05
-1.41775902489978e-05
-5.54227028740643e-06
-7.93118824460777e-06
-3.16498167017135e-05
-2.45544083220043e-05
-2.87369144954875e-05
-5.39920962169734e-05
-2.35592713667296e-05
-2.70808363603313e-05
-7.61436409672908e-06
-2.37346639015206e-05
-1.78521172857619e-05
-2.54530219974295e-05
-1.75938911822438e-05
-2.45808627430126e-05
-1.33649806973315e-05
-1.50530876443913e-05
-1.70213324034638e-05
-2.25996215991054e-05
-4.45523698364832e-05
-5.09634027490711e-05
-2.74471894592207e-05
-3.95967746608389e-05
-3.38054184326897e-05
-4.22078885611538e-05
-2.89770510109559e-05
-4.18537486825463e-06
-3.40534308116352e-05
-2.26792274079285e-05
-4.16406203876981e-05
-2.18474249423113e-06
-4.01631589835631e-05
-6.28356599219355e-06
-2.37810583687381e-05
-1.48561826216969e-05
-3.83622026693948e-05
-8.1743444845173e-06
-3.52572304854368e-05
-2.50853283379124e-05
-4.82795692747302e-05
-4.8399396037338e-05
-2.49584541751367e-05
-2.64581358432652e-05
-1.06621077428965e-05
-3.60468118100261e-05
-1.82981547577103e-05
-1.13964676259906e-05
-2.93377869075708e-05
-8.14808690424316e-06
-1.61927499085377e-05
1.20139951528845e-05
-1.92582393896367e-05
-1.70727941930128e-05
-4.59527454720692e-05
-2.58765481840997e-05
-3.18792227870165e-05
-3.89579432221271e-05
-3.443964547151e-05
-4.10237841503586e-05
-5.30875681321532e-05
-3.77648233950919e-05
-4.96537426059102e-05
-7.08326985181006e-06
-1.0577086948422e-05
-1.1470226562192e-05
-1.17595436451823e-05
-3.49976673173698e-05
-2.48277681120705e-05
-4.97600251894049e-05
-2.83458385028491e-05
-5.71505297003915e-06
-2.69115586314294e-05
3.02409436087474e-06
-3.08632169422037e-05
-4.63633527637827e-05
-1.71100493351593e-05
-1.94853606789674e-05
-1.93360814396539e-05
-2.65780363096154e-05
-3.20590268176931e-05
-3.82330785524869e-05
-2.63731273288184e-05
-2.51659049277052e-05
-3.37932928143394e-05
-1.84794858271706e-05
-3.00639115423642e-05
-3.68204542952359e-05
-1.56105697790081e-05
-2.11827156683812e-05
-4.61335252080568e-05
-2.80725979792236e-05
1.02505496739237e-05
-3.34256461292194e-05
-3.40997566360706e-05
-3.43285691255974e-05
-4.73399484889055e-05
6.36688709598895e-06
-2.72460236885054e-05
-6.22753756131585e-05
-1.27418628045782e-05
-3.48728793190355e-05
-1.68132377242051e-05
1.54357299545112e-06
-2.29765785410747e-05
-3.67916791428429e-06
-2.18983160930366e-05
-3.83739418112169e-05
-3.01514840829071e-05
-6.73796452484649e-06
-1.7523677079188e-05
-3.03488508587556e-05
-2.90181454631896e-06
-4.45704147276744e-05
8.7248548205766e-06
-1.49347300671766e-05
-3.17490132001562e-05
-1.08194857019544e-05
-1.10557677127015e-05
9.32853883510362e-06
-2.83303827921637e-05
-3.21966243278518e-05
-5.12611061286716e-05
-4.15132904334723e-05
-1.29009507179378e-06
-1.34665280200939e-05
-4.54706387362119e-05
-4.02805749586307e-05
1.26997056197352e-05
-1.89749822591327e-05
-2.80224677348378e-05
-2.26216204688218e-05
-2.06805220643362e-05
-2.1449195245637e-05
-5.27173131134741e-06
-6.19076361696677e-05
-3.91253290572431e-05
-1.95824450149048e-05
-1.22404079010659e-05
-3.97836929020502e-05
-1.81147871299982e-05
-1.6074787278993e-05
-3.74434407518426e-05
-3.07569548529021e-05
-1.12725446054971e-05
-1.51562313099721e-05
-1.16568850009023e-06
-5.07105500710019e-05
-3.18762269604998e-05
-3.96198215237958e-05
-3.38355205967507e-05
-1.51270442389943e-05
5.82509315689095e-06
-4.91490249593132e-05
-3.60713784599158e-05
-4.15996843118197e-05
1.54130582716437e-05
-2.19744886758362e-05
-5.31474754439475e-05
-5.91018346552916e-06
-3.8305155769583e-06
-3.75704323674513e-05
-4.56972671662813e-05
-1.73568280937975e-05
-3.04819883652078e-05
-2.88282254703354e-05
-1.6458534283876e-05
-2.4085606054869e-05
-2.96270012783358e-05
-4.52264728317742e-05
-1.13532204235201e-05
-1.17062015458507e-05
-4.51594600810372e-05
-4.60844146999274e-05
-9.98057978188427e-06
-3.40335417019485e-05
-2.17954170850738e-05
-1.22514243762497e-05
-5.47090206624494e-05
-1.95605036846839e-05
-4.87308723639864e-05
-4.95674056897789e-05
-1.92386585719054e-05
-1.27486373643417e-05
-1.60634157707018e-05
-5.08680703865041e-05
-1.52376657382387e-05
-2.1616276366071e-05
-3.10186052478737e-05
-3.37176020866112e-05
-1.23732199633047e-05
-4.22300782337007e-05
-5.74966298982911e-05
-1.90641923570777e-05
-2.71402683207661e-05
-5.98049524196238e-05
-1.54978729468633e-05
-4.54962068891586e-05
-2.9979791941485e-05
5.35433937014225e-07
-2.63129059310882e-05
-1.1955244636413e-05
-4.7005525251004e-05
3.06117000983385e-06
-2.36073282289666e-05
-2.13383522233357e-05
-2.81286660303271e-05
-3.95068095854088e-05
-1.10288932947706e-05
-3.40313249711067e-05
-3.53025068531763e-05
-4.19662980293098e-05
-4.09870636015366e-05
-4.70288555153763e-06
-4.14838312212554e-05
-3.5382917572429e-05
-2.55492330616289e-05
-2.25241238635834e-05
-1.90206613163332e-05
-6.28285695601341e-06
-2.77686759767497e-05
-6.36759587945575e-05
-2.20749495065212e-05
-4.35556111525164e-05
-1.87971556556745e-05
-3.62996514194123e-05
-2.90357809314806e-05
-1.05775875087909e-05
-3.3165050079639e-05
-1.95559596565464e-05
-4.18552491805408e-05
-3.96613886198194e-05
-4.14094379421905e-05
-3.19592143755656e-05
-4.31628094622316e-05
-3.28020869394206e-05
-4.63388576652158e-05
-4.12787464554825e-05
-2.61356262190599e-05
-4.51942388386564e-05
-4.14139104119306e-05
-3.89336605352513e-05
-1.63279951690166e-05
-1.23409317160653e-05
-5.19752904247706e-05
-7.03946583510878e-06
-4.33554435042486e-05
-1.14070402799519e-05
-3.14223231078906e-05
-3.84622979778179e-05
-3.75008277850741e-05
-3.81307817959325e-05
-2.66130436885805e-05
4.22829135653246e-07
-2.48433149823247e-05
-3.85197996124377e-05
-2.04433812436891e-05
-4.92478911421662e-05
-1.76329957595543e-05
-1.86815352376985e-05
-3.21993686838199e-06
-3.37727872378178e-05
-1.7345383047339e-05
-3.90942830064439e-05
-3.78456789499096e-05
-3.76020858267297e-05
-2.87023493032262e-05
-4.35382429133843e-05
-2.15614139607796e-05
-5.69808980929274e-05
-5.00802773178068e-06
-6.18502368206737e-05
-4.23866085182168e-05
-5.13890780048413e-05
-4.55043049656126e-05
-2.63082124924156e-05
-2.44599104786252e-05
-3.23870722309975e-05
-4.25970111281672e-06
-3.93928247504308e-05
-2.18284160834685e-05
-3.63367435849448e-05
-2.41019638116737e-05
-4.61558621227002e-05
-3.31957090558655e-05
-2.88899401768596e-05
-4.38476258373217e-05
-5.00570274904148e-05
-4.94734541226448e-05
-1.34721483063232e-05
-1.18714129522477e-05
-1.06624737698339e-05
-3.87145773279159e-05
-1.84327120088319e-05
-2.0622301333874e-05
-3.14905629028239e-05
-2.49275489952625e-05
-2.28452460186356e-06
-3.06186143916048e-05
-2.41592578806222e-05
-1.56692030086442e-05
-1.89175457161983e-05
1.31009416050666e-05
-3.4640186752498e-05
-3.11825069712855e-05
-4.06984387156876e-05
-3.63642482144557e-05
-1.53771495677049e-05
-3.91811667845418e-05
-3.32788503800004e-05
-4.22533142141367e-06
-5.39330184857369e-05
-2.02584584451657e-05
-3.42030549868632e-05
-2.72995717288509e-05
-4.21251971640977e-05
-2.73675134203216e-05
-6.3356504270123e-05
-2.15489377403319e-05
-3.01738581753222e-05
-4.43056325124685e-06
-5.82165876219697e-05
-2.91302246071624e-05
-9.39327478434459e-05
-2.89734310028353e-05
-5.77760768818536e-05
-2.99015875361109e-05
-3.12543059304992e-05
1.91136112103515e-05
-3.06138986652983e-05
-2.02582477201645e-05
-3.83318090930502e-05
-1.95227378961261e-05
-1.02223133411124e-05
-1.91365293909703e-05
-3.16651497311557e-05
-4.05423243592016e-05
-7.97372083906349e-06
-4.50828212601541e-05
-5.43913248323698e-06
-3.83969643442356e-05
-2.03037931258415e-05
-6.11477367098728e-05
-5.69876403738927e-05
-6.54775214118074e-05
-3.54063779468894e-05
-2.29960586306281e-05
-1.62973671331229e-05
-4.22725248518426e-05
-1.51519571951418e-05
-5.33904115681033e-05
-2.59696102462527e-05
-3.50089124513878e-05
1.49990012159837e-05
-2.58692018832956e-05
-1.65119450108103e-05
-3.08029007261403e-05
-2.49217304290937e-05
-2.27512948557733e-05
-3.34541887205618e-05
-4.0053198980994e-05
-2.48687128277522e-05
-3.28067316841891e-05
-5.19551684672392e-05
-1.39231056148009e-05
-5.03063467194773e-05
-5.16605619975788e-05
-5.28652409500755e-06
-4.41914527600626e-05
-3.67568455359498e-05
-2.26358490754324e-05
-2.14758344802773e-05
-2.88059957848421e-05
-7.30758778961537e-05
-2.08727418596047e-05
-2.50824802009944e-05
-2.59741509215847e-05
-1.83968798105929e-05
-4.46212945299201e-05
-3.50035118767829e-06
-5.36503166363534e-06
-2.44077594720984e-05
-3.67858564400516e-05
-5.96041798775366e-06
-6.30966637952405e-06
-4.43657141543486e-05
1.99125501617762e-05
-1.67723392140771e-05
-6.73928502959854e-05
-4.5933276662102e-06
-9.25859992443759e-06
-2.88000412043039e-05
-1.68306138102541e-05
-1.43276399904067e-05
-2.27557710327734e-05
-3.61110558529931e-05
-2.67417637230757e-05
-4.02381058397983e-05
6.29394224000431e-06
-4.31778628505453e-05
-4.05682284374581e-05
-4.04324263563991e-05
-1.35152905917429e-05
-2.4377298749982e-05
-8.80787040016284e-06
-4.10678707418094e-05
-1.04805769725067e-05
-1.70676198040482e-05
-2.37251360821181e-05
-4.27512214936262e-06
-1.05104442469427e-06
-4.23749759348966e-05
-3.18214738247964e-05
-2.23638302446127e-05
-4.21306495043701e-05
-3.84104014213387e-05
-3.85275748001682e-05
-3.18969691200183e-05
-2.706040227208e-05
-2.60666461333147e-05
-2.44556304259821e-05
-4.22954067147922e-05
-5.09152135398787e-05
-1.37335004341541e-05
-1.34743933682603e-05
-9.8975922903405e-06
-1.43803697642176e-05
-3.78560283126891e-05
-4.41359016651276e-05
4.53346774160921e-06
-3.85876547881093e-06
-1.4585931545404e-05
-4.08709635732095e-05
-1.05547277692043e-05
-2.46332598119961e-05
-9.95484829490946e-06
-3.42595443563042e-05
-1.25728418379037e-05
-2.24485911140966e-05
-1.01714947769706e-05
-3.50089115256814e-05
-4.39343990537964e-05
-1.6827138106731e-05
-4.37958190497416e-05
-4.35041947372176e-05
-1.98126926930555e-05
-4.07763486502876e-05
-1.50069448503695e-05
-3.99724215295047e-05
-9.27921989198019e-06
-2.78869639850443e-05
-3.83382253653461e-05
-2.20349194683986e-05
-1.81602787366706e-05
-5.13572610347691e-05
-3.80720114440525e-05
-5.75279955919956e-05
-5.35747237968184e-05
-3.4410726230921e-05
-2.25782352288437e-05
-3.18436332704733e-05
-1.87519206952937e-05
-3.08324652456889e-05
-3.4856541093108e-05
-2.30072957812552e-05
-2.67142283319194e-05
-6.97170473687001e-05
-2.31358074646379e-05
-4.24992469599531e-06
-4.25127645439966e-05
-3.19825760315168e-05
-2.84262257293607e-05
-1.54158147584596e-05
-5.16180004714984e-05
-2.6060302993336e-05
-3.56326661214748e-05
-3.3485423979752e-05
-2.85019600050884e-05
-2.81226017355361e-05
-5.74623878613805e-06
-2.62943572397171e-05
-3.50281886342111e-05
-2.77736615003345e-05
-2.90352761218755e-05
-3.61754884711062e-05
-2.16380082250823e-05
-2.78073517377562e-05
-8.00960557202707e-06
-2.04494587178829e-05
-7.88183646751326e-05
-1.93638712617631e-05
-1.96350642047444e-05
-4.91079147907243e-05
-1.10522516678497e-05
-3.63695745506756e-05
-4.42780625779978e-05
-2.87392817569088e-05
-4.31958241019882e-05
-1.84968496759088e-05
-3.31068192717158e-05
-4.7105765506204e-05
-1.51387485686772e-05
-1.10387679178041e-05
-1.16465937774226e-05
-3.79986804631997e-08
-2.31703371709507e-05
-2.38004901290114e-05
-4.38355143013817e-05
-3.67287265252196e-05
-3.38827251351934e-05
-1.50591792106667e-05
1.87578090167638e-06
-3.25454906441966e-05
-4.41621236012703e-05
-1.67258716639102e-05
-1.74234173773795e-05
-2.16712237445832e-05
-4.1264428359734e-05
-1.39013874645629e-05
-1.2652561335746e-05
-5.21057084631156e-05
-3.46771248661607e-05
-2.28388493678138e-05
-4.40083729223859e-05
-2.92929344904403e-05
-1.25634459447876e-05
-3.91905598981365e-05
-3.36528639264014e-05
-2.86460568204159e-05
-1.99343302336005e-05
-2.19512477013562e-05
-2.12807740881321e-05
-8.80093803281494e-06
-1.79442370801093e-05
-4.08004788648694e-05
-4.80916975051244e-05
-6.52703014897881e-06
-8.56515485811039e-06
-2.11393666473671e-05
-3.47355016836218e-05
-4.06004392691096e-05
-2.14954709050994e-05
-1.84163398647238e-05
-2.7882155786282e-05
-3.99941825399711e-05
-2.54291608071928e-05
-3.49348402479172e-05
-2.07435596690709e-05
-2.27667262451076e-05
-5.5528492050039e-05
-1.48138377326073e-05
-6.57582951638696e-06
-1.11322792051134e-05
-1.62727912898791e-05
-4.41523817603721e-05
-2.32573140273257e-05
-2.88731531558573e-05
-4.940031137341e-05
-5.33094667275826e-05
-7.27277031999024e-05
-2.05151796113704e-05
-2.90265459722242e-05
-1.58945213708684e-05
1.62981989307654e-05
-1.34029049672478e-06
-2.88813995822022e-05
-4.94062744243946e-05
-4.0070118017276e-05
-2.47559275896294e-05
-3.63186818812587e-05
-4.82100655828729e-05
-1.93441416674132e-05
4.75065314446779e-06
-5.9330551825729e-05
-1.46830908225464e-05
-1.80610024769728e-05
-2.17364286297635e-05
9.3166774637863e-06
-6.27796562596566e-06
-4.0607105159536e-05
-4.60796316222609e-05
-1.33824470718878e-05
-3.40122982073009e-05
-2.79333097166837e-06
-4.58420226656591e-05
-2.04373568791926e-05
-3.16692880982955e-05
-3.62758034599916e-05
-3.56579261724931e-05
-2.11676711410234e-05
-3.98887082572458e-05
-3.72723819637279e-05
-3.17352404056026e-05
-2.2136598345246e-05
-2.3784077389934e-05
-2.35992940175788e-05
-3.38259093383672e-05
-2.90372024052203e-05
-2.19095880270648e-05
-1.31204313391075e-05
-2.51567706119649e-05
-2.56603132103683e-05
-7.63248903500627e-06
-2.61424799939158e-05
-2.37841515441033e-05
-2.28498668682229e-05
-6.84306408153989e-06
-3.78179580805699e-05
-1.35447798089061e-05
-1.72271743485837e-05
-4.0601868741776e-05
-3.9806451213378e-05
-2.66472981030425e-06
-3.60436631193817e-05
-2.39612028001671e-05
-4.88981194562559e-05
-5.78092624872776e-06
-5.78291664469084e-05
-2.87516139797867e-05
-1.69328326057871e-05
2.56345853186059e-06
-3.84477318121238e-05
-4.6434333681766e-05
-1.29099818063838e-05
-1.09686909771471e-05
-4.83029840532961e-05
-4.12665707731938e-05
-2.52931888245759e-05
-5.35142039503838e-05
-4.69589257876591e-05
-2.04152166511066e-06
-1.2289432693506e-05
-2.49887762470638e-05
-3.4540311905176e-05
1.8436928311132e-06
-4.04662711090751e-05
-1.70732341333101e-05
-1.90279467575799e-05
-6.77793369374822e-05
-3.42032439505261e-05
-3.85727587522319e-05
-1.61756333008409e-05
-2.807244793839e-05
-2.17796474061838e-05
-9.24563372630841e-06
-1.21965178737813e-05
-1.75985648993314e-05
-5.24183477708992e-05
-2.13912787600911e-05
-1.8739045749865e-05
3.79832039556946e-06
-4.13783479807266e-05
-1.01254367653496e-05
-4.49325879029929e-05
-2.84492333824108e-05
-5.57833428098711e-05
-6.24151492184667e-05
9.74875566523959e-06
-2.43279640653719e-05
-1.98741231751826e-05
-2.08621320279989e-05
-4.50462625470732e-05
-4.37260345689513e-05
-1.47061450215748e-05
-2.02822933907473e-05
-2.66116900013651e-05
-1.07870122797752e-05
-2.82012983146758e-05
-1.67794747708485e-05
-3.31231027589537e-05
-2.9546079158781e-05
-1.87348742946043e-05
-1.3982649580565e-05
-2.2763869245946e-05
-5.15316187258032e-06
-2.59215389809203e-05
-4.18182692970018e-05
-2.30058004059976e-05
-3.67497265243388e-05
-1.86227813660239e-06
-6.14134740849034e-06
-2.02517910887137e-05
-4.25280504113147e-05
-3.06171504709121e-05
-3.30027770613065e-05
-5.82714636308317e-06
-1.40171483254396e-06
-4.73128678538365e-05
-2.51544590903279e-05
-3.38559928916704e-05
-2.15071346885319e-05
-6.5354710494269e-06
-2.70798295220371e-05
-3.37964247253327e-05
-1.51205266718948e-05
-1.73147830006186e-05
-7.05185632229887e-05
-3.84516467684586e-05
3.86948125956212e-06
-5.64720277323507e-05
-3.59678309792259e-05
-1.91403451946701e-05
-3.71653239595476e-05
-2.74383336430946e-05
-6.48788847766125e-06
-4.88648326629024e-05
-4.4265118146273e-05
-6.66641565119842e-06
-4.86374473552987e-05
-2.09796398594959e-05
-2.00838023973377e-05
-6.39245048347063e-05
-2.89180107958549e-05
-1.87011771158856e-05
-4.72656566010059e-05
-1.67121058719637e-05
-1.83253617553046e-05
-2.00388751326483e-05
-3.22067631623618e-05
-2.66965552991463e-05
-2.97689853377757e-05
-4.83036045220816e-05
-3.20388411639924e-05
-3.3364393360523e-05
-1.28396953962331e-05
-2.76344848563914e-05
-2.15654828545171e-05
-1.87292695283035e-05
-3.94405536003035e-05
-4.67928525204558e-05
-4.63146297994236e-05
-3.7865665980865e-05
-3.66831557912726e-05
-2.3900217495011e-05
-3.95323839102071e-05
-2.64713438001995e-05
-1.25028876375291e-05
-3.43439238042119e-05
-3.90805868511362e-05
-4.71286542416994e-05
-7.43027353830938e-06
-4.45361088121222e-05
-3.61790980624145e-05
-2.88360685894373e-05
-2.31477311623182e-05
-4.22030312778656e-05
-1.42812028560816e-05
-2.67344194460586e-05
-4.1077740373458e-05
-3.507751430029e-05
-2.54961785477912e-05
-2.34410765827915e-05
-3.62161279571476e-05
-4.65356325187901e-05
1.05669715903368e-06
-6.43849893848453e-05
-4.18968035156639e-05
-2.99278066623495e-05
-2.70176763266982e-05
-4.51206360705205e-05
-2.52404358523965e-05
-3.6587270957694e-05
-2.74627719898566e-05
-3.42349163981111e-05
-5.41624325153411e-05
-1.47433210220014e-05
1.32204277537144e-06
-1.95971217259299e-05
-3.12742723477107e-05
-3.36110826276678e-05
1.12008600110447e-05
-2.57655051101517e-05
-3.77734395551698e-05
-1.68990012688642e-05
-1.48168983457425e-05
-1.59780590344735e-05
-1.73970380852719e-05
-1.98260123785888e-05
-3.19873018754034e-05
-4.57855005845609e-05
-2.41212176317332e-05
-1.03643173443793e-06
-1.35287590841861e-05
-3.24713310811945e-05
-3.12780803866041e-06
-1.76249633170114e-05
-1.13617378106105e-05
-3.68996504031213e-05
-6.19150000770529e-06
-4.07561607742517e-05
-3.40325287741537e-05
-5.14873772132617e-05
-4.51893771291285e-05
-3.02879344477112e-05
-1.842603898056e-05
-5.23973616286279e-05
-3.60096293172212e-05
-2.7950946783807e-05
-3.93726399766324e-05
3.33317376585434e-06
-6.05271931603024e-06
-4.41086368026276e-05
-1.45891689724972e-05
-3.29564091246138e-05
-5.67802001121293e-05
-3.99792582326212e-05
-3.60785921278224e-05
-4.01530671919887e-05
-1.92833426912094e-05
-3.49415571001921e-05
-2.24801098834097e-05
-7.57099072375168e-05
-2.22205753152569e-05
-2.12212787502105e-05
-4.4189703046869e-05
-2.2204345302896e-05
-1.14185393247857e-05
-2.56051002246698e-05
-1.74335213954707e-05
-6.88434349080158e-07
-4.98446757620583e-05
-2.20250140910192e-05
-3.28912551731658e-05
-4.23691604998737e-05
-1.36065860377067e-05
-3.42957858378399e-05
-5.36957936256536e-05
-3.89846106465183e-05
-1.51802140636526e-05
-3.68618247692466e-05
-2.76112803829906e-05
-2.71535774263213e-05
-2.47843460307084e-05
-3.61828487633244e-05
-4.0147938628726e-05
-5.12838889695097e-05
-4.58480044118262e-05
1.77718706030815e-05
-3.82087396534959e-05
-3.3005616339019e-05
-4.85319904220791e-05
-2.80225033291491e-05
-2.80914419137829e-05
-2.57802836184074e-05
3.89426596929811e-07
1.32344980340481e-05
-1.85960828776444e-05
-5.18882491102948e-05
-2.51394026191488e-05
-5.62082285592098e-05
-2.07387422523983e-05
-2.7971568077692e-05
-1.80163176891189e-05
-1.85680402602542e-05
-2.35393311917477e-05
-1.42554192726618e-05
-5.11801495440025e-05
-3.58508362838974e-05
-2.26943078708319e-05
-5.79286755284318e-05
-5.04550608276337e-06
-3.32550781851058e-05
-4.16952685093037e-05
1.32037256537893e-05
-3.05101760485114e-05
-4.43713129376656e-05
-3.44102757137801e-05
-2.62197260674302e-05
-2.15405749751482e-05
-4.56246779725604e-05
-2.00171584030028e-05
-3.06248343421028e-05
-1.46543093118925e-05
-4.82335032590455e-05
-1.86015047408796e-05
-3.15218157134789e-06
-4.45236096043788e-05
-3.04513568685306e-05
-3.05165766297066e-06
-2.36981266191098e-05
-1.9218519747768e-05
-1.89916116256676e-05
-4.5365768243079e-05
-2.43646994977086e-05
-1.34630082682154e-05
-4.3645892527709e-05
-1.72569432906849e-05
-4.0998304534413e-05
-1.42330201217032e-05
-4.64577778819326e-05
-2.95458541190823e-05
-1.12424419133933e-05
-3.81070749054682e-05
-2.99880340381102e-05
1.16771949178804e-05
-2.80312238186576e-05
-3.93505752006247e-05
-2.93192954218803e-05
-2.54320933173655e-05
-3.40812751524379e-05
-1.96211719905425e-05
-3.02450616469835e-05
-4.98525892371918e-05
-1.45304739744548e-05
-1.34297156712229e-05
-4.66178622608106e-05
-5.31399727281564e-05
-2.86040761196675e-05
-4.3897022583055e-05
-3.10987123282145e-05
-6.03271007153849e-05
-1.23917170990412e-05
-4.64855154438748e-05
-2.52149831233422e-05
-1.86401861631932e-05
-2.01073895522087e-05
-1.80125269455785e-05
-1.84526789079478e-05
-4.42737332982934e-05
-3.11297305875281e-05
-4.24602013557408e-05
-3.02073568776963e-05
-3.44450998690042e-05
-2.64474043567954e-05
-3.15876578938618e-05
-3.75165520553083e-05
-2.78458602309661e-05
-1.6556411006173e-05
-3.42239811901119e-05
-2.89060282214527e-05
-2.15340968890919e-05
-1.28434574570483e-05
-3.62898021641302e-05
-4.95719059240326e-05
-7.46769672301763e-06
-2.90209057821077e-05
-3.647164193966e-05
-3.60504365638361e-05
-3.28232687542944e-05
7.89970405430725e-06
-3.20112454180513e-05
-3.73741434037159e-06
-4.62467095209113e-05
-1.28967473522097e-05
-4.07377773473352e-05
-2.36006959559942e-05
-2.91906971527443e-05
-4.99516987083429e-05
-2.91687139568094e-05
-1.12039107358005e-05
-3.78246527797789e-05
-3.61425780088915e-05
-2.72393781992763e-05
-1.6840581196207e-06
-3.07314787279579e-05
-1.94309052373706e-05
-4.0980589640093e-05
-2.65278761597899e-05
-2.66841637354443e-05
-1.13176289846816e-05
-4.14337546612638e-05
-3.76810448356493e-05
-7.67939806696413e-05
-3.44242619228683e-05
-1.15084877335356e-05
-2.81571530643435e-05
-3.73685783440536e-05
-8.02509717291742e-06
-1.08527430609896e-05
-3.87508848030497e-05
-3.2575118653709e-05
-1.88660524244662e-05
-2.46178806677693e-05
-3.29981958148398e-05
-5.95934476732796e-05
-3.19884184639289e-05
-3.29091869752095e-05
-4.6139922926792e-05
-2.44150875463877e-05
-3.28920424361437e-05
-3.14268785170707e-05
-2.01530717479366e-05
-3.90465088624607e-05
-2.87795420858753e-05
-1.97834238995344e-05
-3.07305853404257e-05
-2.67598656640349e-05
-5.12915679407296e-07
-2.69189622848553e-05
-2.40868438968869e-05
-3.42679345567659e-05
-2.14294290730396e-05
-3.25955030712922e-05
-2.21451940712714e-05
-1.38187995205852e-05
-2.85036429734364e-05
-3.02433038339032e-05
-6.00116095607181e-05
-3.47509449811798e-05
-1.51232864471768e-05
-4.47226258441589e-05
-4.9640665223712e-05
-4.79970810209782e-05
-4.17874575774062e-05
1.1000164139615e-05
-2.62653765689889e-05
-3.47235811131696e-05
-5.4308229748641e-05
-4.67498363278729e-05
-1.56751110781838e-05
-5.74183112838197e-05
-2.80510319336486e-05
-4.18750817363994e-05
-3.18695867349292e-05
-4.7671047820762e-05
-2.00905980132594e-05
-1.66052865611594e-05
-3.47705918935932e-05
-1.98137614971642e-05
-6.64165487142651e-06
-4.47607783503613e-05
-1.63647367098537e-05
-1.28795540731615e-05
-1.84197191007234e-05
-4.96651657868868e-05
-7.66117762834568e-06
-3.82829337591735e-05
-7.34061355660087e-05
-2.00611824591014e-05
-2.36411205315031e-05
-2.83779416837787e-05
-1.71275960000983e-05
-3.69895853069517e-05
-2.51218122824927e-05
-7.4666519675168e-06
-6.72778096750987e-05
-6.71312178022186e-06
-7.24863225536746e-05
-4.92709745372937e-05
-3.68054532932018e-05
-2.35255756256796e-05
-3.9653371278821e-05
-2.0871462733238e-05
-4.75760490483964e-05
-1.42948078786953e-05
-2.61149948662519e-05
-2.36233424243452e-05
-4.79220378005246e-05
-1.69523742100818e-05
-2.29712263681696e-05
-2.69016868146852e-05
-2.68833659662974e-05
-1.61497518169436e-05
-2.2286054276975e-05
5.31902137010978e-06
-2.97451205900733e-05
-4.59829678720058e-05
-1.8286149926288e-05
-2.967751053425e-05
-2.54830323370477e-05
-1.53377741672484e-05
-4.12076143025136e-05
-3.42007787019567e-05
-4.23104451488919e-05
-1.88427472122546e-05
-2.38622949072811e-05
1.47307156844126e-05
-1.84678056666266e-05
-5.25470742667169e-05
-3.17281272890534e-05
-4.86044773709071e-05
-1.59409684836087e-05
-4.25765993521837e-05
-3.80373930663073e-05
-1.39552520621367e-05
-3.57848268653588e-05
-4.89223210156049e-05
-4.03633884150117e-05
-4.03182214713602e-05
-5.40109628791565e-05
-1.9375147869084e-05
-2.14466374132894e-05
-2.68729820395947e-05
-4.65846822692842e-05
-3.17160810581411e-05
-3.55796393863334e-05
-3.48942994695812e-05
-4.80696418177105e-05
-4.384652039815e-05
-1.04467297425911e-05
-2.66307474261867e-05
-4.3359596256008e-05
-5.34686916272843e-05
-3.21013769112019e-05
5.3555120137303e-06
-2.81868009955104e-05
-5.59654952591588e-05
-2.80073032251334e-05
-4.92956489459373e-05
-1.88928864653902e-05
-3.95771611957878e-05
-1.20631782247373e-05
-5.38061497535959e-05
-1.93955248839013e-05
-1.05180340519026e-05
-3.29211788528864e-05
-4.71998838502914e-05
-9.30191428086573e-06
-1.13428652953608e-05
-3.14390432485079e-05
-3.78512715236546e-05
-2.61839238882193e-05
-4.04996131927661e-05
-4.87828186282041e-05
-1.28292789268702e-05
-2.85464765001962e-05
-2.31490683120057e-05
-9.09138058340287e-06
-2.13203368699497e-05
-2.91918071586226e-05
-4.50439814933251e-05
-3.40554398244389e-05
-3.22714792772231e-05
-3.03823482684818e-05
-2.72225833951833e-05
-5.59015027367329e-05
-3.85022173737876e-05
-1.08724442471722e-05
-3.38787484406385e-05
-4.9830373509488e-05
-7.60440324220754e-05
-4.1843507188876e-05
-2.83381312984142e-05
-3.43216607597975e-05
-3.22814285190329e-05
-2.23741111414821e-05
-4.19145408493274e-05
-4.76449750625214e-05
-1.4420812395102e-05
-4.72109652157775e-05
-5.58124384199366e-05
-8.8976699529644e-06
-4.64536135131497e-05
-3.36079274711148e-05
9.0720885608615e-06
-4.62777989136393e-06
-2.0795403237642e-05
-1.59849328902506e-05
-1.47554154042344e-05
-5.86329633263357e-06
-3.69155871378153e-06
-2.80223511305605e-05
-2.63321206013869e-05
-2.85819829665724e-05
-4.00934996046747e-05
-2.52398865752173e-05
-4.97291499658193e-05
-4.44378842045535e-05
-4.40948962521937e-05
-1.71111446896696e-05
-1.86268425391997e-05
-3.03665194712878e-05
-3.63546046618404e-05
-3.77048474360114e-05
-1.44717950910093e-05
-2.35244427360953e-05
-1.37204077252208e-05
-3.1803998340964e-05
-3.90664684041012e-05
-1.19781935917461e-05
-2.09330011857694e-05
-6.60454531031418e-05
-3.71000401011668e-05
-3.12984026688995e-05
-3.50140483637953e-05
-1.81022185553436e-05
-4.77878344363125e-05
-1.69813239054449e-05
-1.84488022150885e-05
-3.04862884061003e-05
-6.08508632415289e-05
1.15324550416059e-05
-1.5047081762335e-05
-2.14406516680888e-06
-2.24928619416038e-05
-3.58949382277891e-05
1.1512279947171e-05
-2.11698391950823e-05
-4.18827336475672e-05
1.75308778781842e-06
-2.75684835039528e-05
-2.21024071775511e-05
1.78944942224332e-05
-2.16520513317188e-05
-2.71151801210614e-05
-2.02911156953656e-05
-2.55366343696252e-05
-2.53588377743618e-05
-3.19549856992045e-05
-3.29935257555364e-05
-3.527663040362e-05
-5.11160006405345e-05
-3.61772512665746e-05
-9.82111258844965e-06
-1.47541966610294e-05
-1.92570193079609e-05
-1.1239211711578e-06
-1.13808703949335e-06
-3.7334298662502e-05
-3.59507226981735e-05
-1.40605956471184e-05
4.89613327061432e-06
-1.72150196683583e-05
-2.54434827908909e-06
-1.86293924265769e-05
-4.2555882377005e-05
-1.74589372817287e-05
-2.01793802063894e-05
-2.27867338776484e-05
-3.96622787089329e-05
-5.53288283815799e-05
-5.87203156583233e-05
-2.58500930214275e-05
-3.73105179880906e-05
-5.8214748699051e-05
-2.40524997760967e-06
-1.65855389746183e-05
-2.06299496735182e-05
-5.94381294364653e-06
-2.3863884690178e-05
-1.99995399727599e-05
-5.5139557180088e-05
-8.7828128325785e-05
-5.36417442861942e-05
-1.24794678068813e-05
-4.9442494197478e-06
-2.81541385654507e-05
-4.30421891184185e-05
-2.04420552841487e-05
-3.28262305727713e-05
-1.70808605380352e-05
-5.17710782289646e-05
-2.60683572398125e-05
-3.29842838161881e-06
-5.34172734487186e-05
-4.22313185965601e-06
-1.82835487942932e-05
-3.90954000780381e-05
-5.05257034106129e-05
-2.05316966754518e-05
-1.73772771846004e-05
-3.55912922842084e-05
-1.68636312935892e-05
-8.01034037026838e-06
-8.74563600685932e-06
-1.172435815044e-05
-2.09342061267548e-05
-4.78367815541752e-05
-3.13447275458542e-05
-1.00465601450547e-05
-2.90996398149966e-05
-5.01993067694493e-05
-1.28498911655584e-05
-2.18529944439299e-05
-7.75348129613581e-06
-4.74965314003634e-05
-3.90000371419517e-05
-1.22006949616433e-05
-3.91917448760906e-05
-4.13389899780316e-05
-3.96177519242457e-05
-2.33165236097909e-05
-7.05641175821697e-06
-5.14595955013213e-05
2.65014819087555e-06
-1.57211474029375e-05
-3.27356914879949e-05
-2.22890852230562e-05
-4.45694849363352e-05
-3.73459250819756e-05
-3.09175888873459e-05
-2.68462956522233e-05
-4.72153496476639e-05
-4.20332705630291e-05
-1.88248323877898e-05
-4.1419110959087e-05
-2.96722376832283e-06
-6.4700488633267e-06
-3.72568179667044e-05
-4.78734712210264e-05
-3.77800851614233e-05
-6.0220794750439e-05
-4.38027177450116e-05
-3.88267386139027e-05
-2.17136076921679e-05
-2.69221611727848e-05
-2.97035824689342e-05
9.00301150000649e-07
-1.67237845037612e-05
-6.51055131091709e-05
-4.14483881307663e-05
-8.03554174605522e-06
-2.65625885283161e-05
-2.79966763129707e-05
-2.33363440176753e-05
-2.51619284959207e-05
-2.70244265419691e-05
-5.47212062775578e-05
-4.00086330585084e-05
-1.34658377294027e-05
-1.4080310600056e-05
-3.39258178560639e-05
-1.53404151142557e-05
-3.56318099100992e-05
-1.96932837136164e-05
-2.43415145061715e-05
-2.49656413996738e-05
-4.45666378460707e-05
-2.62876930898934e-05
-3.51328149321075e-05
-2.48129986141313e-05
-5.76945620366415e-05
-2.71626252642072e-05
1.25829976112763e-05
-2.7908328565722e-05
-9.94066864977629e-06
-4.46546195947701e-05
-4.83698671532703e-05
-5.23300767261709e-05
-1.31356242498888e-05
-2.40544219850998e-05
-1.24156466993573e-05
-2.65287270581709e-05
-3.5993494535333e-05
-1.45099354298328e-05
-3.85946197906103e-05
-4.12687299304554e-05
-1.41224681079786e-05
-7.4585719656321e-05
-2.50476168605239e-05
-1.95237798711967e-05
-3.77158765612068e-05
-3.8936666445108e-05
-4.64138186839902e-05
-2.1236624288017e-05
-3.03628982571097e-05
-1.70851232281934e-05
-1.87294892345834e-05
-4.74052105116408e-06
-4.6919858250439e-05
-7.0033308935192e-05
-3.97747026809993e-05
-2.09347472317703e-05
-2.1600530463438e-05
-1.7576346738218e-05
-1.74015270039733e-05
-3.01313075111714e-05
-2.53029024569755e-05
-1.05119852602759e-05
-2.83436973093533e-05
-3.58689860762986e-05
-1.22098581621605e-05
-5.0216322302892e-05
-5.51524462095646e-05
-3.25892521522972e-05
-1.0829853998991e-05
-1.17385896342853e-05
-2.83127155946056e-05
-2.11533932863948e-05
-2.72963390387442e-05
-3.11933583547659e-05
-4.61172997431504e-05
-1.54607682122284e-05
-3.11477225555239e-05
-2.35476725568986e-05
-3.33446448670963e-05
-3.7432512470579e-05
-5.36017423992954e-05
-3.18904328178083e-05
-2.09978161255494e-05
-1.18552763185109e-05
-5.99619634967356e-05
-2.68590038696281e-05
-4.4865611257144e-05
-6.80668241041586e-06
3.15229883904331e-06
3.00621273943884e-06
-1.87511671941925e-05
-3.54302929304026e-05
-2.6396994010081e-05
-3.109818933522e-05
-4.09796267164964e-06
-3.80606423856694e-05
-1.95508976459077e-05
-3.72406482156109e-05
-3.87117787888051e-05
-6.22080276490019e-06
-3.76398672521522e-05
-3.61119329097722e-05
-2.84653194668967e-05
-3.49234872620496e-05
-1.77719692872121e-05
-4.99817730801473e-05
-2.96418775898827e-05
-4.90625263127741e-05
-3.08932243347095e-06
-2.43800899443041e-05
-1.47843342700254e-05
-4.38117113577244e-05
-4.21386061149365e-05
-2.04359956051498e-06
-5.2295642256081e-05
-1.70951963377617e-05
-2.80485312889664e-05
-1.81152432562099e-05
-3.37461734077766e-05
-2.74010955093945e-05
-3.56429249997682e-05
-5.2771228374589e-05
-1.96345953751734e-05
-2.44008807564281e-05
-4.09529720704339e-05
-3.66128895346277e-05
-4.75133021776288e-05
-2.59130372171052e-05
8.68857459162583e-06
-5.00899402440655e-06
-6.19699235148667e-05
-2.04606817998168e-05
-2.32602857060022e-05
-3.81709787281148e-05
-4.75735889216137e-05
-2.53381129697117e-05
-2.57897015877422e-05
-3.22229401289488e-05
-3.46818309596226e-05
-5.90979618222287e-05
-4.61471043836167e-05
-4.25161122293257e-05
-3.37260001475258e-05
-2.84102587635713e-05
1.06017073605194e-05
-3.92202944825923e-05
-4.50240012557144e-05
-2.96085625496284e-05
-4.60932224201562e-05
-3.96944349831366e-07
-4.35888738269212e-05
-5.2572316628536e-05
-6.48229378781556e-05
-3.57319540530489e-05
-2.64536289743856e-05
9.70958604588011e-06
-4.54315552189336e-05
-4.48177912311701e-05
-4.04772426824289e-05
-4.41540218353245e-05
-4.34281207922383e-05
-2.41316574917619e-05
-2.38633982481396e-05
-3.35112980492434e-05
-4.53935632410409e-05
-5.57494692272772e-05
-6.77565537239697e-06
-4.66666611451101e-05
-5.75541652245706e-05
-1.94514165850611e-05
-7.69584189955859e-06
-2.25762828789224e-05
-7.18384372019517e-06
-1.65408983190641e-05
-2.8192852302171e-05
-2.69304680468216e-05
-1.89329929034483e-05
4.65468334070729e-06
-3.40584420580959e-05
-3.18579643491896e-05
-1.39118369327572e-05
-7.42668423821916e-05
-3.56932474393677e-05
-1.00037769041177e-05
-8.06271763381402e-06
-4.43117485085234e-05
-4.91301016733325e-05
-3.92413076644071e-05
-8.54998161962365e-06
-2.6933595631333e-05
-4.19449275491941e-05
-2.2472103708682e-05
-3.17013346582176e-05
-2.24914494597522e-05
-3.62740981552744e-05
-3.99150989929292e-05
-3.51165092351718e-05
-2.13605400485409e-05
-3.04486711966405e-05
-1.18347489407372e-05
-1.08347377442244e-05
-1.54436128808888e-05
-1.83383886845934e-05
6.44450503362928e-06
-1.87060426398351e-05
-3.28713376760512e-05
-1.97686937099274e-05
-2.77376375503579e-05
-3.64540254455461e-05
-2.82059809071257e-05
-2.54629497068358e-05
-4.50077355264623e-05
-4.90940770521522e-05
-2.98651496648484e-05
-3.88761441809742e-05
-1.60137462906845e-05
-4.04224549887648e-05
-8.62417068599714e-06
-4.52349364492616e-05
-3.00577463581895e-06
-1.72113682188581e-05
-4.59264108119625e-05
8.18324840521714e-06
-3.48192699685099e-05
-3.5298316655777e-05
-1.76754618841046e-05
-3.57160505034737e-05
-5.45188101660739e-06
-6.24209664120649e-05
-2.22813001019987e-05
-1.03119258551742e-05
8.29296931521215e-06
-2.0009473165349e-05
-3.01322933950329e-05
-4.76054389868974e-05
-4.7558749478786e-05
-9.60684010904912e-06
-3.55503619090023e-05
-3.89702363762316e-05
-1.31822858389445e-05
-4.00685385486122e-05
-3.64952572449492e-05
-2.11802404892711e-05
-3.24350838494534e-05
-4.35333136160649e-05
-5.74620782859287e-05
-4.2583151631184e-05
-2.75410097328015e-05
-2.35563724385065e-05
-3.87866847512634e-05
-3.27036947878363e-05
-3.95242291135512e-05
3.02132948505596e-06
-3.16465884710175e-05
-2.96380276872383e-05
-4.19414822978089e-05
-9.0482533053226e-06
-2.46060981091379e-05
-3.16292414600925e-05
-3.32412532078078e-05
-5.1726668659338e-07
-3.45978724369457e-05
-2.31268380123464e-05
-1.36422054939938e-05
-2.82165797960551e-05
-4.41075353577652e-05
-1.2082330820778e-05
-1.89177593711805e-05
-1.90101669430504e-05
-1.30448231609139e-05
-4.14238130868181e-05
-3.50836819256733e-05
-5.11011316950495e-05
5.03497591820576e-07
-3.85000824724745e-05
-1.63446857802274e-05
9.05475196740813e-06
-2.21671583089014e-05
-2.51342955677803e-05
-2.58116718821317e-05
-1.09532295019174e-05
-3.14488794146408e-05
-4.58699040810427e-05
-2.37363865826634e-05
-3.87728419157171e-05
-1.58318454064148e-05
-1.25398298801279e-05
-4.61773242179177e-05
-2.48837933392429e-05
-3.30485884768408e-05
-5.31247344090901e-05
-2.58289856308542e-05
-1.30591027065007e-05
-4.88966005099595e-05
-8.09244713913294e-06
-1.2142815757084e-05
-2.82332638902073e-05
-2.75349868428667e-06
-5.04764001942042e-05
1.04474704457277e-05
-2.58938803940364e-05
-2.5894926615939e-05
-2.3335533992408e-05
-3.40065732901728e-05
-3.20662712496628e-05
-5.8054572262639e-05
-1.19029309197329e-05
-3.07743976112066e-05
-6.42456265121971e-06
-2.7234348908644e-05
-2.23432485800708e-05
-1.76069551141509e-05
-1.59849678816498e-05
-4.88374727814249e-05
-4.72724308802135e-05
-2.83593667612452e-05
-1.03562909731927e-05
-1.20826802931293e-05
-5.15957215039173e-05
-4.56496324265417e-06
-4.61645606438324e-05
-3.62199100499893e-05
-4.99011313386254e-05
-3.51998015760448e-05
-4.51883598636714e-05
-3.9610940456253e-05
-2.68613701830674e-05
-3.33322901051047e-05
-9.58691710336848e-06
-3.09389233217109e-05
-4.70737470461729e-05
-4.76297396625546e-05
-1.55300917428371e-05
-5.95442859156171e-06
-4.28370373398757e-05
-3.53477770191412e-05
-4.46727745341875e-05
-1.93373620709809e-05
-1.14003407089502e-05
-2.0885903743686e-05
-3.54709211569129e-05
-2.82615389707733e-05
-2.19173754925611e-05
-5.58876734464639e-05
-4.07948894690047e-05
-1.35262598725064e-05
-5.00066837460882e-05
-4.90281357839929e-05
-3.99010229650992e-05
-1.82576642810217e-05
-1.96034765402297e-05
-3.3810609207166e-05
-2.71055053686574e-05
-3.61679062224661e-05
-1.74540264313572e-05
-5.05654040039411e-05
-2.84564425534973e-05
-3.17313809491369e-05
-6.56335207922586e-05
-2.16147565966822e-05
-4.55438859299221e-06
-4.2396025398629e-05
-2.80377295512114e-05
-2.27972429428605e-05
4.80151049424548e-06
-1.9076137691649e-05
-2.42481793468948e-05
-4.90028811168601e-05
-2.84734841690563e-05
1.30183525733828e-05
-2.7843688295242e-05
-5.58961562199662e-05
-1.15516769623966e-06
-3.25040365317087e-05
-3.23844705301249e-05
-3.51785536847416e-05
-1.79220696232668e-05
-3.43054291347662e-05
-6.85338060846797e-05
-2.46534906724424e-05
-6.07896979662265e-06
-2.45484279657479e-06
-1.59180397882564e-05
5.07440841809559e-06
-2.99000684544449e-05
-3.66363956342326e-05
-3.87709598101713e-05
-2.56535756296026e-05
-3.04801776239857e-05
-3.58818303888646e-05
-3.10085744307445e-05
1.81039322665344e-06
-3.73285792747148e-05
-4.86293683552858e-06
-5.89707887352285e-05
-3.51105130916251e-05
-7.17449323354036e-06
-3.07210282814491e-05
-2.44584676524488e-05
-4.31673092661286e-05
-1.18994083473127e-05
-2.16335855671413e-05
-1.47809069744921e-05
-5.01850100644332e-05
-4.47849723981334e-05
-1.04391140890622e-05
-1.10095756551877e-06
-4.74953776014466e-05
-1.51741172831442e-05
-2.28793287391226e-05
-2.07426579541296e-05
-2.78119534676986e-05
-1.87466748169263e-05
-2.45495839020494e-05
-1.52007917401709e-05
-3.32728902291586e-05
-3.30642869244912e-05
-4.58141891954203e-05
-4.4382694058051e-06
-3.52133062224366e-05
-4.24385548981959e-05
-1.70975328359901e-05
-3.9298450290531e-05
-3.40911677827031e-05
1.08686931584309e-05
-7.91347893803336e-05
1.30500940687529e-05
-2.4805254597143e-05
-3.49882202166255e-05
-2.6076987893877e-05
-2.36178192198107e-05
-2.89120123188761e-05
-3.7073982457579e-05
-2.37618521599273e-05
-7.15887069340419e-06
-4.80076224373034e-05
9.07680312373449e-06
-6.2691423739388e-05
-2.34879618996776e-05
-3.149269727453e-05
-5.22434666625669e-05
-3.23480405643832e-05
-2.27155084197301e-05
-3.61899604097838e-05
6.36748812263495e-06
-5.73007578850971e-07
-1.84953295833976e-05
-8.71614347512747e-06
-3.67317919247029e-05
-3.12946813387542e-05
-2.74076573837615e-06
-4.36144185725897e-05
-2.1452425757923e-05
-3.81825947018299e-05
-3.68042835062925e-05
-2.51896679755001e-05
-1.67071147228742e-06
-6.00645692554747e-05
-2.09303205774008e-05
-5.42848115084527e-06
-6.50932901043508e-05
-2.00694513999065e-05
-1.38122326033916e-05
-3.72049046149816e-05
8.02784819125149e-06
-4.42209952698929e-05
-6.9882152052813e-06
-3.65205311838959e-05
-2.46475513993319e-05
-4.12749211710103e-05
-2.46175554896616e-05
-7.14654984908301e-07
-5.438936648322e-06
-6.72888051441158e-06
-4.71227891031315e-05
-3.59058597063018e-05
-2.04108302728813e-05
-2.0223938690287e-05
-5.24730412734536e-06
-4.65236882892057e-05
-5.3062129399462e-05
-3.15561884072896e-05
-6.76884801554476e-06
-4.36048466382629e-05
-3.39332586616302e-05
-1.85787710436293e-05
-1.69697753446783e-06
-1.90985630361968e-05
-4.04427186620734e-05
-4.60082824575248e-05
-8.40125596445116e-06
5.78569754978942e-06
-4.29761993815078e-05
-3.95627664927288e-05
-3.25324818559602e-05
-4.42826639144391e-05
-2.64497462639605e-05
-5.74484936622672e-05
-2.22544735964553e-05
-3.57708454705726e-05
-4.14496932337346e-05
-9.45288985038565e-06
-4.24252362092351e-05
-7.4330479720271e-06
-7.7503020982902e-05
-3.08929545052129e-05
-2.34276361320249e-05
-3.88076664368161e-05
-2.99643786639256e-05
-2.89918814378745e-05
-6.62254567804593e-06
-4.54115632642527e-05
-8.02681993752458e-06
1.72542682346857e-05
-5.26326036747622e-05
-2.60708460551265e-05
-1.29956134045269e-05
-4.36750169263158e-05
-8.42596963552429e-06
-3.57419927643817e-05
-4.35621633660394e-05
-2.83079211952163e-05
-4.28906936800282e-05
-3.36546328188185e-05
-4.45208323797159e-05
-3.37594878007127e-05
-3.14925881207565e-05
-4.82365850218349e-05
-9.15776888573124e-06
-2.04570260394615e-05
-3.80462152090152e-05
-2.45846680900091e-05
-1.37947124180544e-05
-2.77220895374632e-05
-2.41977361308424e-05
-2.54529124986181e-05
-6.196092107437e-05
-2.64164091887909e-05
-4.58485564842063e-05
-2.85823703007353e-05
-3.9176174576829e-05
3.17579554369029e-06
-4.4951912990935e-05
-1.34108676734799e-05
-3.85663649004202e-05
-5.7665023639417e-05
-3.03836719254833e-05
-3.38706569998958e-05
-1.33986616121464e-05
-4.48058007800592e-05
2.97081942881347e-06
-1.5031709244067e-05
-3.92779689690252e-05
-4.67792844404674e-05
-2.91642475492838e-05
-1.81696534327785e-05
-2.45705388016951e-05
-6.36799160195696e-05
-8.62455420623697e-06
-3.79953221735369e-05
-1.57509035379737e-05
-3.09760873373152e-05
-2.91433192942917e-05
-5.55710149695522e-05
-5.23414975493137e-06
-1.49444317793611e-05
-2.20707197230547e-05
-2.94104844957093e-05
-4.31414583238908e-05
-3.68164749438418e-06
-1.56612979729478e-05
-1.68012853777215e-05
-4.70070807712399e-05
-2.67972972788095e-05
-2.03925457221357e-05
-3.18405983337205e-05
-2.48191538245313e-05
-3.47503043049142e-05
2.2992348050158e-06
-3.85228520026157e-05
-3.93198887948421e-06
-2.7000679172585e-05
-6.62337009743804e-05
-2.44071043824511e-05
-5.43849529176596e-05
-2.53874738984204e-05
-2.17596985185361e-05
-5.27555113162824e-05
-2.64387321562951e-05
-1.22369148268944e-05
-2.4181545550074e-05
-3.57662795489514e-05
-2.55746092115468e-05
-1.79800353988718e-05
-2.93691197522604e-05
-3.41147815031911e-05
-3.22329676467319e-06
-3.54490613003683e-05
-4.19187141919929e-05
-3.96912029118432e-05
-4.66876751893858e-06
-4.50778630603083e-05
-3.3938050478555e-05
-2.66151212284452e-05
-5.45990367486555e-05
-1.92198186556841e-05
-1.22057657375505e-05
-4.11187406243753e-05
-2.40115096081765e-07
-4.73428431556881e-05
-3.48830456292363e-05
-5.99722364901781e-07
-2.54961028867863e-05
-3.69943301818981e-06
-3.84602313042671e-05
-3.59100414493164e-05
-4.14307026461912e-05
-5.445415199478e-05
-5.02983004603568e-05
-4.25756072613073e-05
-3.6986760778295e-05
-9.70450360833943e-06
-1.92164308545556e-05
-3.1279278447404e-05
-3.74460990179081e-05
-2.42136433800203e-05
4.92125074993158e-06
-6.42896047582227e-05
-3.13981612071324e-05
-5.67090827544498e-05
-6.29875311204839e-06
-4.04779235080686e-05
-6.46982192078562e-06
-1.86959969223036e-05
-3.35063097345715e-05
-1.05958426723783e-05
5.53471957184258e-06
-4.72035141793129e-05
-2.15160172837384e-05
6.92667778033885e-07
-1.7297970212934e-05
-3.39977928998396e-05
-3.32692797736358e-05
-2.83894140659216e-05
-2.90018797342516e-05
-4.68077965687136e-05
-3.91348557547951e-05
-2.32968905723851e-05
-1.64658176006607e-05
-2.12100960638414e-06
-5.75026348120143e-05
-3.48184474623867e-05
-1.16373303716175e-05
-2.87003103050459e-05
-3.70745283663023e-05
-3.54435864018891e-05
-4.58351902706812e-05
-5.53836856565716e-05
-3.05533272457611e-05
-4.63968697074077e-05
-5.52568837959165e-05
-1.74596691846536e-05
-4.36416807755737e-05
-2.77645658498568e-05
-2.22428280021914e-05
-2.24512831601127e-05
-2.4105325056837e-05
-4.38900325839334e-05
-4.00397034531407e-05
-4.46224105277865e-05
-1.48625174107317e-05
2.40535277639616e-06
-4.87776052860336e-05
-5.34263425397753e-05
-3.19333272207803e-06
-3.46406109522343e-05
-4.90136145236733e-05
-3.60910635346555e-05
-3.90737740483328e-05
-4.07533556948268e-05
-4.3998406522749e-05
-2.16698175505797e-05
-1.89663800048147e-05
-3.71665385971707e-05
-1.96511918385307e-05
-1.68934777695355e-05
-1.46160661949373e-05
1.2716827003405e-05
-2.36321713413579e-05
-1.74788250684577e-05
-6.03600688984578e-05
-2.67144071934262e-05
-2.22784971844274e-05
-7.59243796854239e-05
-3.08164790390094e-05
-2.54476970521103e-05
-3.12435658817814e-05
-2.3580658868985e-05
-4.62722098832092e-05
-2.36977933524522e-05
-1.90124898940935e-05
-2.80639988189245e-05
-5.61017289558117e-05
-2.59177628475705e-05
6.96122470941193e-07
-2.2039589420407e-05
-4.56984406101473e-05
-2.47311229649334e-05
-2.61930331555452e-05
-3.91314095338145e-05
-6.76182480564095e-06
-3.52976029699716e-05
-4.65106068589376e-05
-5.0791165040919e-05
-3.60299117069295e-05
-3.30230377321558e-05
-4.34682433338222e-05
-2.55321144140232e-05
-1.61375398687375e-05
-1.92297917185896e-05
-1.16215032647576e-06
-4.11637188513547e-05
-3.609580141144e-05
-7.61443282763429e-06
-3.52124349278262e-05
-4.27130308887404e-05
-3.68586790680125e-05
-4.43863179362325e-05
-6.15358000871465e-05
-5.66366309502439e-05
-1.51026790578585e-05
-1.42673061193095e-05
-1.43022927203119e-05
-3.08658857888224e-05
1.00815364302e-06
-1.90415992201918e-05
-1.6831504596675e-05
-2.78547082311193e-05
-5.62978123614704e-05
-1.26415030531252e-05
-4.70632271003457e-05
-6.32420333587341e-05
-2.52098135581806e-05
-2.89418342810741e-05
-1.05778551407491e-05
9.92609326167129e-07
-5.04389067616549e-05
-3.04988999651774e-05
-2.84412794027344e-05
-5.44124826954064e-05
-1.06475552224233e-05
-2.27713168867278e-05
-2.17693443376539e-05
-1.64009011112794e-05
-4.51226831203084e-05
-5.50394168825e-05
-2.2739629366169e-05
-2.9376267004352e-05
-9.55129538821586e-06
-4.4249498714374e-05
-3.33453868631635e-05
-2.31377179628058e-05
-3.12865980697285e-05
-3.48385634679931e-05
-3.71709897902454e-05
-2.9343816128803e-05
-3.26407146908668e-05
-8.70628486143303e-06
-2.52749505845959e-06
-3.71877744337738e-05
-3.99854077282545e-05
-6.76124885498184e-06
-5.26301527301375e-05
-3.95200532163634e-05
-1.00203680747014e-05
-5.98075756552092e-05
-4.01705836818953e-05
-7.41461689040413e-06
-3.36356049757646e-05
2.2369061864592e-05
-8.20693159343245e-06
-3.18737204973431e-05
-2.83760346997051e-05
-3.5624148622084e-05
-2.73648588284983e-05
-8.17788827205255e-06
-1.54658382352634e-05
-1.70807513618038e-05
-2.41955231049768e-05
-2.82679871642271e-05
2.51952048275929e-06
-4.6137924135769e-06
-4.92864864028755e-05
-4.11860134284279e-05
-2.46048866348554e-05
-2.06409387055199e-05
-5.76011513670024e-05
-1.81452540257103e-05
-3.21354555203147e-05
-2.24759888693041e-05
-2.32356540744936e-05
-2.05090778659162e-05
-3.28989399511064e-05
-3.41591620054841e-05
-7.28847160292314e-05
-4.66063635834492e-05
-4.04345344742819e-05
-4.41345454485652e-05
-2.03384450413413e-05
-4.96880962875489e-05
-3.92454896686937e-05
-1.38510697916102e-05
-5.10112844318318e-05
-3.20208509504833e-05
-1.71366435918592e-05
-9.6135692549645e-06
-6.63055186113039e-06
-1.00093198130394e-05
-2.5938587042058e-05
-4.72716479015216e-05
-5.10468602091658e-05
-3.23399485284695e-05
-4.64049636807505e-05
-3.33116193989033e-05
-3.49525580203995e-05
-5.87974071623923e-06
-1.89751091162837e-05
-2.71262305347628e-05
-3.11992728829966e-05
-8.89642931977254e-06
-1.38191183803059e-05
-3.80082080635232e-05
-1.98949063273356e-05
-1.86906406627505e-05
-6.52132732051698e-06
-2.54842382024143e-05
-5.41851197641797e-05
-6.15068682786535e-05
-5.24774239987605e-05
-4.3995277538317e-05
-2.31523441386842e-05
-2.3102270175472e-05
-2.37922707925748e-05
-1.78807846469312e-05
-4.93632566011606e-05
-4.05043394094404e-05
-1.74113202865295e-05
-2.99522223466395e-05
-1.59462189917217e-05
-3.24945857460752e-05
-1.98724600016505e-05
-4.26444039821369e-05
-4.69806635844165e-05
-3.06564910954903e-05
-2.84677035335089e-05
-1.03550584515904e-05
-4.77666616326354e-07
-1.34937971808412e-05
-5.24155064360433e-05
-3.30756298632628e-05
-3.17127202428795e-05
-4.9930491794374e-05
-2.89525636698652e-05
-2.48127858624697e-05
-5.87058129804449e-05
2.17533387628692e-06
-2.31302524528223e-05
-5.40965388535577e-05
-3.8651243167482e-05
-1.21295148413137e-05
-8.16465141520801e-06
-6.0857603076643e-05
-3.64700350526559e-05
-2.58772864402852e-05
3.2476606472196e-05
-1.35114262014901e-05
-3.11466504903394e-05
-3.03991875124175e-05
-1.58102536150809e-05
-5.87381819019774e-05
-4.65179330306162e-05
-2.14478572109043e-05
-6.00128114113917e-05
-2.936719777571e-05
-1.57630270663875e-05
-3.51803178861887e-05
-4.58109547269426e-05
-3.02038868339258e-05
-3.71529587285867e-06
-2.54211526102454e-05
-5.9453234666039e-05
-3.20522257109511e-05
-1.97000963064508e-05
-4.52723707018718e-05
-9.60771073879846e-06
-2.2372091474565e-05
-1.67119560610365e-05
-1.02969749244954e-05
-1.52090613631988e-05
-5.94556592031964e-05
-4.15777575680706e-05
-2.16762630613403e-05
-4.06919071202367e-05
-7.06145779134461e-06
-3.50026597386112e-06
-7.35037394284105e-06
-3.47710150258252e-05
-1.17621877489499e-05
-1.06691079515329e-05
-3.38609151565348e-05
-4.44119403879017e-05
-2.46958644108381e-05
-3.39483180014518e-05
-5.67998008834902e-06
-3.12704330935865e-05
-2.16298559191902e-05
-2.44668869308118e-05
-3.07632516480979e-05
8.84399845441357e-07
-2.42525427696016e-05
-1.93665129618995e-05
-3.43783648310454e-05
-1.56957297478419e-05
-3.09377036311236e-05
-2.30774802895219e-05
-3.23257252891164e-05
-4.7874777152852e-06
-1.50616751625058e-05
-5.47149696208053e-05
-2.10349310646982e-05
-5.17779310709621e-05
-4.08465786159407e-05
-1.782905859203e-06
-4.67778531631432e-05
-3.05748197096501e-05
-5.98437995319267e-05
-3.03745605945661e-05
-5.74636625824206e-05
-3.4113236746053e-05
-1.10657469826908e-05
-4.1501566615784e-06
-4.3796429419983e-05
-1.16764400652141e-05
-3.37863915806307e-05
-1.18011527065681e-05
-2.45843781626703e-05
-3.68868431243385e-05
-3.29760570094614e-05
-4.03210378446723e-05
-2.13891404108534e-05
-5.36498164604921e-05
-4.7225418284781e-05
-5.46698318486654e-05
-1.33599089330753e-05
-6.37478860243708e-05
-1.36569582751295e-06
-1.53464332290042e-05
-2.35831581750152e-05
-4.03995139440078e-05
-5.57463106241763e-05
1.6825436051986e-05
-3.70341937345047e-05
-4.81932388333469e-05
-2.31420332998159e-05
-5.19754901100258e-05
-9.59402861967546e-06
-3.92039566920565e-05
-3.75131256046337e-05
-5.36547883735434e-05
-2.74727209244225e-05
-2.29987822842499e-05
-4.72523154034513e-05
-2.93448235080153e-05
-3.60061726213692e-05
-9.25074538297637e-06
-7.91095919799812e-05
-4.82375852052251e-05
-2.19182676011003e-05
-5.68919293785232e-05
-6.02997246915409e-05
1.39572747143858e-06
-1.58290215235866e-05
-2.85663658903447e-05
1.08722295043041e-06
-2.79158108362674e-05
-3.24244122805103e-05
-3.1250257218393e-05
-8.10224978799518e-06
-5.07072779858691e-05
5.8518485771022e-06
-5.34943212641591e-05
-1.74851601745341e-05
-3.30710541055734e-05
-2.54264734570024e-05
-3.36207632088912e-06
-4.46348655779474e-05
-1.32883219371835e-05
-3.85406571705942e-05
-5.45782846452965e-05
-9.97246470102993e-06
-3.80675553058119e-05
-4.04305432414156e-05
-2.65294885164872e-05
-1.99088223349543e-05
-3.78417042743566e-05
-4.17038314271923e-05
-3.68040252034563e-05
-1.76455169481684e-05
-4.63229521206508e-05
-4.28662846808395e-05
-9.30445745858181e-06
-2.4193691340238e-05
-3.09456472222624e-05
-3.26327188653223e-05
-7.48315716587609e-07
-1.99999522200338e-05
-4.78409760393032e-05
-2.2869807403187e-05
-1.28378392337044e-05
-2.87438117638957e-05
-2.51434286658508e-05
-2.84544479723532e-05
-3.52499582894614e-05
-1.00361929470177e-05
-4.58300508830545e-05
-7.21825849317883e-05
-1.72535557944117e-05
-2.3981292225267e-05
-4.51374034124382e-06
-1.5158765998654e-05
-4.60772698421429e-05
-2.78334153963053e-05
-3.54853307277558e-05
-4.26162457309231e-05
-2.20928928612162e-05
-4.40710994266384e-05
-4.64262196776595e-05
-3.46083322682333e-05
-5.48554374118422e-05
-1.48274637613234e-05
-3.53530945114686e-05
-2.81890643641296e-05
-2.49797562338967e-05
-3.26927504895507e-05
-4.26770456450016e-05
-2.68335139790473e-05
-4.25543524193871e-05
-4.96479872200355e-05
-1.8339418789294e-07
-2.87418791836114e-05
-3.58736108126911e-06
-1.38739091141226e-05
-4.99963244694543e-05
-4.54464277839258e-05
-2.09113713046558e-05
-2.93775097729354e-05
-3.74655915384247e-05
-3.29169222653361e-05
-2.1595848553419e-06
-2.72692238785407e-05
-3.13635392905772e-05
-5.35003186642425e-05
-1.34767402654509e-05
-4.28962226229617e-05
-1.80502879353319e-05
-1.62966157140747e-05
-2.59725150508938e-05
-3.7714230661163e-05
-2.92009442128753e-05
-1.5397254840024e-05
-3.14819948043437e-05
-2.20566271646863e-05
-3.36717956572564e-05
-2.04810295738283e-05
-2.76229724120053e-05
-3.00028395270764e-05
-2.92813401427804e-05
2.02748388956013e-06
-5.45355400698583e-05
1.89471374690368e-06
-3.04879078620142e-05
-1.4494156383445e-05
-3.23648753559834e-05
-3.36282063878868e-05
-2.1721051338754e-05
-1.82704749260946e-05
-2.17045172845619e-05
-1.79446537210436e-05
-3.73083770759069e-05
-2.60422765397458e-05
-4.00689087181875e-05
-2.75765646633659e-05
-3.3026539558961e-05
-2.25133869986754e-05
-1.84049104767018e-05
-2.72987962274348e-05
-9.27513487517693e-06
-3.55372302442147e-05
-1.00113629056628e-05
-2.45204747921319e-05
-4.02348554638329e-05
-3.08626301747838e-05
-2.61809926353267e-05
-2.63658867903071e-05
-4.89707077615318e-05
-7.61872117948624e-06
-4.63786715308802e-05
-3.13200542109898e-05
-3.37810308962775e-05
-2.54997827575448e-05
-1.34898337907033e-05
-3.02072672524141e-05
-2.39692121373943e-05
-3.19500254583745e-05
2.41215032955673e-06
-3.57063422415058e-05
-4.01386440099869e-05
-3.40729853868582e-05
-1.86363186156039e-05
-3.63458801170895e-05
-2.95645762708805e-05
-3.10742794050706e-05
-9.88675933156636e-06
-1.50024647843604e-06
-2.11344670175641e-05
-1.18806943365879e-05
-2.35078579911328e-05
-4.10400369129061e-05
-3.21659198464124e-05
-2.20527796348337e-05
-2.99640159624471e-05
-9.83817377823551e-06
-3.02557222240084e-05
-7.81538055060124e-06
-4.00271524239066e-05
-3.08546156276453e-05
-6.64212146835822e-06
-5.45415929581786e-05
-2.39487986202712e-05
-2.80662950543001e-05
-1.69340215343863e-05
-2.30278415723308e-05
-3.03363816966789e-05
-2.12615005024202e-05
-4.05139373816158e-05
-1.43059112769385e-05
2.39987360613763e-06
-1.69822966167872e-05
-4.57801351119863e-05
-4.4619867342984e-05
-3.67670473301742e-05
-4.46095291251037e-05
-3.68498711558709e-05
-1.48293100087438e-05
-3.21711252138363e-05
-3.68570362195166e-05
-4.41778997415477e-05
-2.18642836922606e-05
-2.18515528045011e-05
-3.61074632522612e-05
-3.25167063850155e-05
-1.56844892846474e-06
-4.10564147201447e-05
-3.20060930592539e-06
-6.24401957568761e-05
-4.6433792035614e-05
-2.96836348214372e-05
-2.86457261555239e-05
-3.96352063531907e-05
-2.27990785360144e-05
-3.64281643097549e-05
-3.62899173476816e-05
-4.28559053536228e-05
-2.8731735292203e-05
-3.40852411822685e-05
-3.16574390970516e-05
-8.06622142743558e-06
-3.22272434823914e-06
-4.52567730813112e-05
-1.94320468002749e-05
-1.90007786382138e-05
-1.51776533169774e-05
-1.15472929390494e-05
-6.14662169265428e-05
-1.52968451187851e-05
4.12204179595811e-06
-1.30305722321235e-05
-2.81948995839767e-05
-3.32519143543673e-05
-2.6902302071976e-05
-2.6617823765749e-05
-8.91209907393746e-06
-3.27567478028597e-05
-3.81980042412854e-05
-4.85302353392296e-05
-3.20470133713967e-05
-3.77814543762408e-05
-2.01025350954826e-05
-4.25039691892073e-05
-3.20333998538185e-05
-2.17894464636326e-05
-3.70980477866303e-05
-5.55158516223174e-05
-2.16827839618829e-05
-3.44177080033218e-05
-3.55994589034701e-05
-4.19715072973389e-05
-4.22657499807849e-05
-2.07813591076323e-05
-5.75633171343994e-05
-4.31525475247674e-05
-3.56761679135978e-05
