# Supplementary material for: Research on computational propagation and identification of mine microseismic signals based on deep learning
Source: PLoS One. 2025 Oct 22;20(10):e0334641. doi: 10.1371/journal.pone.0334641 (PMC12543183; doi:10.1371/journal.pone.0334641)
Supplement: S8 Data — (ZIP) [file pone.0334641.s008.zip › 000100900002791.xlsx_0.txt_24.txt.txt]

-2.58175016496912e-05
-1.91365267088208e-05
-2.89824623620384e-05
-1.81286275429546e-05
-4.31503121108242e-05
-2.51435648454588e-05
-1.5646188860793e-05
-2.30744184933238e-05
-2.86924827360305e-05
-5.01147461543859e-05
-7.70585239536734e-06
-1.58123754814688e-05
-4.38374316405661e-05
-3.44096462323288e-05
-1.84676434460861e-05
-3.44381110834014e-05
-2.95556698454536e-05
-1.63130739395435e-05
-4.31953114038686e-05
-3.65410190582872e-05
-2.18988715453295e-05
-2.18512376153548e-05
-2.95092982309467e-05
-2.07305185129082e-05
-2.67947733739214e-05
-9.55615869000947e-06
-5.00781299625033e-05
1.41780701207211e-06
-4.3381685408653e-05
-4.39898053828761e-05
-2.14744766035845e-05
-4.9989719160076e-05
-2.08217286698355e-05
-5.64677996871102e-05
-2.93113274645033e-05
1.89171601391319e-05
-4.45107666456429e-05
-4.45511332899753e-05
-5.78878818914472e-05
-3.53278991178027e-05
-1.66163032064666e-05
3.38828955854363e-06
-3.52302655560949e-05
-5.05271783075444e-05
-1.38208443074685e-05
-5.1785397854602e-05
-4.71497961064656e-05
-1.59300146235658e-05
-3.18715430977391e-05
-3.2337962129713e-05
-1.58245870358292e-05
-3.21525723954684e-05
-2.15028352663031e-05
-4.63789252412142e-05
-2.94922134537566e-05
-1.19572298789222e-05
-5.22501945025044e-05
-2.1629912726872e-05
-1.89027414192503e-05
-5.6038350068709e-05
-4.07849397474556e-05
-1.71292315532604e-05
-6.37361495165227e-05
-2.99262894817651e-05
-9.5656370354336e-06
-1.56731563610216e-05
-4.29697309512499e-05
-4.41301790039613e-05
-2.26540326674272e-05
-8.01450627226889e-06
-1.6489630214351e-05
-3.0640489035793e-05
-3.55512853026947e-05
-3.28393717921218e-05
-1.44433772400831e-05
-1.83634856059344e-05
-3.39816583922435e-05
-3.31209377844019e-06
-1.69528312456431e-05
-2.83629721465187e-05
-6.09007317879716e-05
-4.59158663859718e-05
-3.57994585594934e-05
-8.54286851342933e-06
-3.50100603200746e-05
-3.96446079600018e-05
-3.77718589208286e-05
-5.52421040185294e-05
9.35938178552129e-06
-2.66960031970141e-05
-4.04718663793685e-05
-5.49888188883643e-05
-1.97263776240556e-05
-1.91692657468308e-05
-5.98778624323373e-05
-1.36915048030291e-05
-1.86459951368479e-05
-2.20755511370266e-05
-7.16720859548633e-06
-2.89609789802994e-05
-2.13860278482369e-05
-6.86531687309932e-05
-4.31014715947454e-05
-6.18573677079446e-05
-1.88959297859336e-05
-1.97019104953743e-05
-1.18690453875496e-05
-4.01981186569499e-05
-5.05222047064549e-05
-4.15476485108581e-05
6.64837164259276e-06
-3.33023155082506e-05
-5.12441153793862e-05
-1.88864796192688e-05
-4.83058455788262e-05
-4.05154559072138e-05
2.61636684598774e-06
-1.03704143400837e-05
-4.99238986189015e-05
1.43842313825954e-05
-2.15411139227785e-05
-4.67791022922947e-05
-3.62472735909997e-05
-2.6011096967288e-05
-2.58663584010447e-05
-2.8548441860462e-05
-3.81263058428706e-05
-2.48758258595362e-05
-2.52595714984465e-05
-1.97057838744744e-05
-2.78892374724664e-05
-3.03657658920939e-05
-4.52688539836015e-05
-3.5404562168706e-06
-2.65607776248832e-05
-3.40705099020667e-05
-1.5838848259809e-05
-1.87572143256447e-05
-4.01605617465086e-05
-2.5695656985962e-05
-4.57677224002892e-05
-4.67787750395048e-05
-2.74572196165721e-05
-1.45544963552691e-05
-2.26634819854019e-05
-2.5397429919433e-06
-2.67449343628641e-05
-9.63908433924725e-06
-4.83491349296274e-05
-5.07318830448072e-05
-2.43166370931422e-05
-1.14346932031798e-05
-3.78119119298166e-05
-1.72244573857781e-05
-1.7686059015738e-05
-7.21000274390883e-05
-4.97514498914204e-05
-4.43987576861353e-05
-4.09520189908106e-05
-3.27018696068628e-05
-2.18028474347833e-05
-2.25454100700752e-05
-3.9829200363675e-05
-1.48827887517345e-05
-2.36723430307109e-05
-1.31903773290298e-05
-3.63556845202108e-05
-4.61016104956395e-05
-5.71022456327547e-05
-9.65235095233001e-06
6.14938115999857e-06
-3.36538666069912e-05
-9.9346277555369e-06
-1.7519746463506e-05
-3.24019161179477e-05
-2.42763092565233e-05
-7.50642019062222e-06
-5.3717890701431e-05
-1.39796959721344e-05
-4.68845295134348e-05
-1.13832703641808e-05
-3.31582882410154e-05
-3.80197918315486e-05
-4.81725957079131e-05
-3.5859799458185e-05
-2.80311377593694e-05
-5.3290328218641e-05
-8.99056642199779e-06
-1.93505592285866e-05
-3.4976453223534e-05
6.36290667595735e-07
4.1756755674009e-07
-5.3805725209951e-05
-2.4705034923358e-05
-3.11778572493316e-05
-7.97892024909598e-08
-3.80628960187411e-06
-3.14590991640137e-05
-1.90412223487733e-05
-2.71408520461791e-05
-4.51836982322224e-05
-3.41938984260693e-05
-4.20106661378682e-05
-1.20798591766549e-05
-2.9443107200266e-05
-1.65913800917084e-05
-3.08309820693371e-05
-2.58917936347587e-05
-4.63779500861157e-05
-2.32147928043445e-05
-3.73703309064343e-05
-1.36531992857295e-05
-1.60752293924676e-05
-2.03776077246519e-05
-3.05441252319921e-05
-5.17371420362002e-05
-2.21644723664021e-05
-3.7032590022373e-05
-4.18041994425643e-05
-2.95513386031966e-05
-2.12389606251872e-05
-4.08037330145615e-05
9.3172697791391e-06
-2.56323956472034e-05
-7.68010397577301e-05
-2.80043885407284e-05
-5.47981716186888e-05
-2.30236544264233e-05
-2.7511873168084e-05
-3.33870656815306e-05
-2.41893011459977e-05
-5.66112866089636e-05
-2.96848996244351e-05
-1.88766333013502e-05
-1.05122005204018e-05
-2.23142584539505e-05
-2.31976758505957e-05
-3.0988863345586e-05
-3.89468428759337e-05
-3.57674493759007e-05
1.61420530963355e-06
-2.58394150266457e-05
-3.06012702114469e-05
2.98029333251029e-06
-3.19102005768624e-05
-6.58727401504366e-06
-4.26907449274371e-05
-4.08362060413484e-05
-4.13468799504182e-05
-1.02886330674571e-05
-2.96664956103603e-05
-5.35244020902713e-05
-3.82119850379666e-05
-4.52091353730724e-05
-1.84414019104856e-05
-8.90634032759404e-06
-1.86810867658414e-05
-3.27563650973218e-05
-4.04610744050766e-05
-2.59354741933015e-05
-3.77872439177492e-05
-3.17667275558134e-05
-2.99393624593395e-05
-3.28562169877072e-05
-1.27870069411894e-05
-3.48333197743744e-05
-3.37036525966313e-05
-3.26951926285053e-05
-2.97376451410178e-06
-5.71592912574675e-06
-5.07775436610375e-05
8.30106431434055e-06
-4.91067748226613e-05
-3.74477790688796e-05
-6.60632971673011e-07
-3.92281256608977e-05
-5.80684427277881e-05
-2.45545030282056e-05
-1.54558172781569e-05
-2.1177847405538e-05
-3.16212063915677e-05
-2.67645332780053e-05
-1.81710428649313e-05
-3.68036972566007e-05
-2.42466176912571e-05
-2.99437303291411e-05
-4.59378554480486e-05
-2.79973746910632e-05
-1.0406515102832e-05
-1.84704390642135e-05
-1.50916493649097e-05
-1.67986382320993e-05
-3.50203733680506e-05
-5.03905393444514e-06
-3.94000079739641e-05
-1.40117964051174e-05
-5.31025551005209e-05
-3.59482464806495e-05
-2.76406680156764e-05
-1.3527154079658e-05
-5.88992493235739e-05
-4.00034441078348e-05
-4.63829540688564e-05
-1.92248235188465e-05
-3.52627028995118e-05
-2.79929715681898e-05
-2.46817232535984e-05
-2.39087115801658e-05
7.2779905409645e-06
-1.44281568274707e-05
6.50877953798372e-06
-3.85579199192287e-05
-3.71323584876971e-05
-7.05991350774386e-05
2.92862597647608e-06
-7.9389262039613e-05
-2.37699092846681e-05
-3.06904687969802e-05
-5.30471006427343e-05
-3.0108897328319e-05
-1.79815654332945e-05
-2.34017750801588e-05
-4.79283658989037e-05
-2.45879472585885e-05
-5.80804997781456e-05
-9.18458073707868e-06
-6.68035280040746e-06
-4.28367751080132e-05
-4.50001190513591e-05
-1.88156607555977e-05
-3.2780275814078e-05
-4.59998666122262e-05
-3.40241270247355e-05
-3.29945031820311e-05
-1.91894546376971e-05
-4.23183591142114e-05
-6.69483133316771e-05
-5.50436179871248e-05
-2.79309312098213e-05
1.31420949556149e-06
-4.29752805721876e-05
-4.34148636021269e-06
-3.40497339639246e-05
-1.03923515608957e-05
-1.10350816661733e-05
-4.37163167741697e-05
-7.31852418151848e-06
-3.07631625357686e-05
-1.72391768649427e-05
-2.4429699120528e-05
-3.66271654441072e-05
-3.1945723491818e-05
-7.10682162917005e-06
-4.12817651271068e-05
-4.93096422188777e-05
-2.35019868525293e-05
-3.52460907126424e-05
-5.54205076307789e-05
5.98757581615696e-07
-2.73608683089347e-05
-3.40192837786206e-05
-4.49450786833712e-05
-6.1815738855383e-05
-2.26413116302569e-05
-4.55424618222717e-05
-2.78294672501639e-05
-3.82169314680093e-05
-1.29647589525879e-05
-4.37349735333972e-05
-3.91007479424807e-05
-2.53409724096664e-05
-3.83782634098089e-05
-3.22942939293146e-05
-2.18228353648363e-05
-5.31383116652471e-05
-2.2366972795333e-05
-5.07623253760926e-05
1.68341242814745e-06
-7.21118784488321e-05
-4.21538349530739e-05
-2.19983595774214e-05
-3.07118648809033e-05
-3.10968622398207e-05
-3.97849904091546e-05
4.56096566253624e-07
-5.08413412497948e-05
-2.86246934315121e-05
-4.4738023075873e-06
-2.46792391776412e-05
2.61562184228539e-06
7.98312484554513e-07
-4.10850532391529e-05
-1.67498188763544e-05
-6.1019357419564e-06
-3.76311071794055e-05
-2.58214650647607e-05
-4.28327991488437e-05
-2.5263608936749e-05
-4.25590897966697e-05
-4.36181903622254e-05
-4.27709312055773e-05
-4.51750668926223e-05
-3.6603903599617e-05
-1.53333915677803e-05
-2.11585050160593e-06
-2.08525734534287e-05
-4.76138581374719e-05
-3.52603563901892e-05
-6.23979328088394e-05
-3.38339707266005e-05
-7.48390113879338e-06
-2.02153047691885e-05
-4.67698310577948e-05
-4.2507697079957e-05
-5.38701388727947e-05
-2.45746773634553e-05
-1.67083249112282e-05
-4.62557368751769e-05
-5.06014198929768e-05
-2.97073427466907e-05
-3.40589562271378e-05
1.38360450129101e-05
-1.67360402306e-05
-5.82446065898775e-05
-1.34472820101302e-05
-1.65085825690944e-05
-1.2114752295723e-05
6.27751613079088e-06
-4.11670546364281e-05
-3.35789949138518e-05
-2.68727643061589e-05
-1.69882250450209e-05
-4.43711744402497e-05
-1.05545614847106e-06
-7.18917420258838e-06
-4.48257760143666e-05
-2.19557338185332e-05
-9.74814839144125e-06
-4.61349245749279e-05
-2.04487160266759e-05
-9.09535878464752e-06
-3.11338691171394e-05
-3.90997472584699e-05
-3.9019086024773e-05
-3.39041900449634e-05
-3.13604779941785e-05
-3.23634572525677e-05
-4.00520651970905e-05
-2.33729024113411e-05
-1.67115988698348e-05
-5.97641618277392e-05
-3.97859279796196e-05
-4.70553259138352e-06
-3.68158077112253e-05
-3.62779081908924e-05
-2.77328905496879e-05
-5.04575442415668e-05
-9.99846548392126e-06
-1.2294774846749e-05
-3.94800914299356e-05
-4.6647438069854e-06
-1.58541555101768e-05
-1.99721447126974e-05
-3.11019648055373e-05
-1.5261614920218e-05
-3.36664816947306e-05
-3.26514386309124e-05
-4.33921521843684e-05
-6.20834883370773e-05
-2.86440985443787e-05
-2.04493688885744e-05
-2.39788958686049e-05
-1.11563941248527e-05
-3.27424674889747e-05
-3.11826120111126e-05
-6.15026599470262e-06
-3.59042468478379e-05
-2.56567591440558e-05
-2.71463403421199e-05
-5.02490263714713e-05
9.98932545611273e-06
-3.41553527612765e-05
-2.85252955247855e-05
-1.82187320333672e-05
-1.33417296369908e-06
-2.66681281614508e-05
-3.57650387951221e-05
-4.02986484808701e-05
-1.7620000598081e-05
-3.52092889416321e-05
-2.93336950040078e-05
-1.40387997809736e-05
-4.64068486418487e-05
-3.86308402141128e-05
-4.64027258943421e-05
-2.45965743932858e-05
-2.55601030793537e-05
-2.88740426989111e-05
-3.33263776844174e-05
-2.95738157873464e-05
-1.9362542802241e-05
-4.4466231967149e-05
-5.76976069255285e-05
-3.3572265787396e-05
-1.4852477708028e-05
-2.37190042746309e-05
-3.56417476028223e-05
-9.07408455783038e-06
-3.48919834007514e-05
-3.04462529651593e-05
-2.43978519731977e-05
-1.52950192916192e-05
-2.05646087371043e-05
-4.27009100977819e-05
-2.90576839943557e-05
-3.70340299965912e-05
-1.53687703166846e-05
-1.51652008998369e-05
-5.92351191983178e-06
-3.67519943692366e-05
-1.41479772688452e-05
-3.86375071147709e-05
-1.33925687768853e-05
-4.43450320533496e-05
-4.00995001407825e-05
-4.8434508396039e-05
-3.49952068857868e-05
-3.98785615686704e-05
-3.28453420316949e-05
-2.31040441343664e-05
-1.28030806248949e-05
-3.08751361493204e-06
-3.41127447461885e-05
-7.21675522468835e-06
-4.69471612731689e-05
-4.27171932283762e-05
-3.73180283247302e-05
-3.20515316150677e-05
-5.4680786942307e-05
-4.62376090147513e-05
5.30971723370995e-06
-1.03043968596069e-05
-2.70886528665783e-05
-4.216625829725e-05
-1.48157628211028e-05
-4.47238866382953e-05
-3.6455934215463e-05
-5.30656844364968e-05
-2.70678883281706e-05
-9.68244512647188e-06
-1.69033017962894e-05
-2.39904339823636e-05
-1.89115117658233e-05
-3.76827323498553e-05
-3.3075137599045e-05
1.52623389372028e-05
-3.49237308070933e-05
-3.2025612494029e-05
-3.16636944714308e-05
6.14697100730071e-06
9.37899622551634e-06
4.09282412311289e-06
-3.70378122080658e-05
-3.39031095111198e-05
-3.98225981519653e-05
-4.79465432151025e-05
-3.67154829724831e-05
-2.16833029395233e-05
-4.95458603248966e-05
-3.47493109153775e-05
-2.36190445761219e-05
3.20502046792575e-06
-3.24360075785736e-05
-6.19448449162936e-05
-2.59557266171873e-05
-6.01079939486405e-05
-1.97624448925457e-05
-3.90516625673595e-05
-2.17617509829037e-05
-1.15580939733536e-05
-4.33819192282592e-05
-1.97067223875415e-05
-1.7601600411946e-05
-6.01913576457864e-05
-4.26653333596985e-05
-1.88695666567045e-05
-3.78259556618092e-05
-4.25814830461455e-05
-3.90704378704235e-05
-6.92515869919519e-06
-3.26836989100345e-05
-2.6291498460251e-05
-5.67721518101648e-06
-8.04621533432786e-06
-2.53791224726445e-05
-1.61763409799006e-05
-1.23906539537724e-05
-3.05776147167448e-05
-6.19650206864701e-05
-4.54718953196716e-05
-3.78375089931425e-05
-3.3009160696192e-05
-1.94616392639342e-05
-4.866523705598e-05
-3.58514174136701e-05
-1.53385011779426e-05
-3.54673749877161e-05
2.81165522673743e-06
-2.09620662905448e-05
-4.28894413330698e-05
-1.25577713336847e-05
-2.6219712261729e-05
-2.12183525657776e-05
-1.66362404751128e-05
-4.31308899820925e-05
-4.86941654197156e-06
-2.25013416465819e-05
-2.79748745120699e-05
-3.90796377164745e-05
-4.64500693747933e-05
-4.29435809871574e-05
-1.11877578217342e-05
-2.41190294136242e-05
-3.44177968388039e-05
1.1681022190319e-06
-1.28060567268282e-05
-1.54921272561012e-05
-4.09996160507284e-05
-2.31519729961276e-05
-2.51833951432566e-05
-2.24121583538222e-05
-4.8125320258743e-05
-1.44949139311191e-05
-5.28969206735699e-05
-2.34722170526981e-05
-2.12262678058914e-05
-1.4360483832604e-05
-3.70458246931871e-05
-4.70895805586969e-05
-2.65070592251838e-05
-6.25077380588871e-05
-4.68936734050376e-05
-3.46021975582558e-05
-2.92429735475481e-05
-3.63184652644908e-05
-5.42241024084637e-05
-4.76554057656175e-05
-3.75951741494995e-05
2.69191817005408e-08
-1.12245356723699e-05
-3.8900803704408e-05
-1.52344677563681e-05
-4.31474339624227e-05
-3.41226074557293e-05
-1.66061957120536e-05
-3.8080123545903e-05
-2.24564703295569e-05
-4.06363176622657e-05
-1.47441772604478e-05
-2.35433493481858e-05
-1.1587479574325e-05
8.78962353396414e-06
-4.42999415005218e-05
-3.22969197618782e-05
2.72808132657639e-07
-2.00776814817361e-05
-3.16285525940846e-05
-5.08236609943529e-05
-2.39809236361852e-05
-5.92751302758385e-05
-4.87428870579367e-05
-3.44583299692451e-05
-1.92644560063023e-05
-5.60561129397543e-06
-3.97206268107474e-05
-3.39198642880659e-05
-3.19777116587224e-06
-5.47751191610536e-05
-1.65556195908901e-05
-4.61001743474175e-05
-2.73645634566242e-05
-5.29258079173085e-05
-6.38683485686985e-05
-3.42524182506814e-06
-6.42768864894616e-05
-1.7592638139154e-05
-2.12767353675867e-05
-3.70520123281721e-05
-3.22851406101871e-05
-1.53384947346737e-05
-4.29089292426858e-05
-5.33314609138842e-05
-4.0715816787397e-05
-3.23913342042918e-05
-2.14062306933406e-05
-4.23903299079821e-05
-1.52496526711835e-05
-2.07174669153477e-05
-3.72276657745625e-05
-3.73279645157714e-05
-2.04153936982525e-05
-5.28047799321064e-05
-4.27370728969432e-05
-9.66393437010653e-06
-5.71702163616811e-05
-5.0359787091387e-05
-3.44493906031721e-05
-2.53383506661737e-05
-3.25694175669163e-05
-6.3004753668407e-05
-4.61514366814089e-05
-4.75471150419319e-05
-1.36759970648474e-05
-3.34015581481945e-05
-1.50698364354097e-05
-2.2679528633988e-05
-3.57039307572532e-05
-1.79358862583823e-05
1.1231948319355e-05
-2.82583508132841e-05
-2.51898123483385e-05
-2.52449206294382e-05
-2.98587003692034e-05
3.26560396029859e-06
-1.50688479733037e-05
-3.57022069524364e-05
-3.94905713467349e-05
-2.48637255545344e-05
-4.02361970462234e-05
-1.96451594403652e-05
-5.63656770147334e-05
-8.51101073681933e-06
8.92784086483215e-07
-3.31056232405528e-05
-2.05013427598341e-05
-9.83380538626871e-06
-3.55343795088225e-05
-7.33502136936815e-06
-6.34931818339913e-06
-2.77281724726373e-05
-2.5797863354662e-05
-1.51474764275385e-05
-5.42699161745302e-05
-2.9399569863635e-05
-3.60390870255351e-05
-3.37762516769204e-05
-2.67761719071765e-05
-1.04443695102395e-05
-8.61014943837282e-07
-1.89321646312755e-05
-3.61591088808972e-06
-3.37072979967283e-05
3.90395215366333e-06
-2.45704020191066e-06
-4.19425568928748e-05
-2.81978942362965e-05
-2.60075943019227e-05
-4.60524600229385e-05
-2.87096069758927e-05
-2.38668410827115e-05
-5.31363231002889e-05
-7.44532880140482e-06
-2.47537072328481e-05
-3.48898198908282e-05
-1.67992455730227e-05
-5.08181360930371e-05
-2.36712096220818e-05
-2.44797837556317e-05
-2.04679331140457e-05
-2.85309495625428e-05
8.18985730232124e-07
-2.10139425289285e-05
-6.33426427215781e-05
-5.03010877914537e-05
-4.04352949796639e-05
-1.32699330530429e-05
-5.39730322983373e-05
-2.64074669826159e-05
-7.62840536263896e-07
-1.6570226717832e-05
-1.73049708474551e-05
-1.22107802545223e-05
-1.27840941018685e-05
-1.99432562360952e-05
1.34412806563924e-06
-3.13087049174552e-05
-7.93057847613682e-06
-3.81837530169405e-05
-2.36529437735615e-05
-1.77806720644215e-05
-3.69449231004733e-05
-3.23726054246378e-05
-4.18176566188373e-05
-3.3918105502031e-05
-4.46113429166658e-06
-5.00151577841037e-05
-1.33335941830891e-05
-2.44737974268812e-05
-3.08118001627049e-05
-2.68131202944208e-05
-3.92270120755101e-05
-3.12320584300972e-05
-3.42401028735756e-05
-4.64695463321406e-05
1.48912532502156e-06
-8.68100371451485e-06
-2.23947710059619e-05
-3.87199285943906e-05
-2.36770830211748e-05
-3.41001571972547e-05
9.82302117553358e-06
-7.90367448002388e-06
-2.10589873754429e-05
-3.07052958314432e-05
-1.95409139968534e-05
-2.12700579177838e-05
-4.86229374760304e-05
-3.99202841761551e-05
-2.36084414939199e-05
-5.83719575990327e-05
-2.88637968046997e-05
-3.87195919394302e-05
1.89820044219886e-06
6.1805410732064e-06
-7.29357981503315e-06
-7.66327565547318e-05
-2.73369922563849e-05
-4.10488671806124e-05
-3.09416784384019e-05
-5.44993870533512e-05
-4.17818949675936e-05
-2.60714984871312e-05
-1.31381275254361e-05
-5.16840908259614e-05
-4.28392744423057e-05
-1.57788658865411e-05
-4.1029432136457e-05
-1.99798910615556e-05
-2.30924074214911e-05
-4.07132023479787e-05
-1.80088804083854e-05
-4.68212909708231e-05
-2.80195003722434e-05
-3.60707413959451e-05
-4.59654911382423e-05
-3.34771458448694e-05
-2.00606519691839e-05
-4.55788631500781e-05
-1.96571782058287e-05
-2.79187627796652e-05
-2.13235243828509e-05
-4.56753097346157e-05
-5.61381801847157e-07
-5.66642212772225e-05
2.94018764970806e-07
-1.18707711974641e-05
-3.28756643747134e-05
-2.03440267132958e-05
-4.80348470232731e-05
-2.61454952304076e-05
-2.2405844507268e-05
-4.56690097908962e-05
-2.63165854389759e-05
-2.94949057869297e-05
-3.67084322887277e-05
6.55502191489841e-06
-1.91967632076723e-05
-3.35298526494966e-05
-2.82477355519303e-05
-4.5160848971832e-05
-2.98593150491951e-05
-2.9337753009696e-05
2.99977193350817e-06
-3.9339386904326e-05
-3.39893849577609e-05
-1.09368762862378e-05
-2.30286319815327e-05
-9.95765808932719e-06
-5.07098499325088e-05
-1.45677208197874e-05
-2.26322501014632e-05
-3.85679084225551e-05
-4.94094026275433e-05
-4.39935385226275e-05
-2.77720833584217e-05
-2.16138395057875e-05
-4.45517249307507e-05
-3.82677615088445e-05
-2.5124013693065e-05
-3.22375947358099e-05
-3.70753405911082e-05
-1.42066488667105e-05
-2.67295527248502e-05
-2.87622067050694e-05
-8.00364889205965e-06
-2.03049998750068e-05
-2.64505798089119e-05
-2.40431141570291e-05
-1.19972043813137e-05
-2.38113986720819e-05
-3.03415806477241e-05
-1.4291794756169e-05
-1.69282933434991e-05
-3.62106307049743e-05
2.80187341734631e-06
-4.13054664253601e-05
-1.91034427638044e-05
-7.27035947281254e-05
-2.13162635486851e-05
-1.74727734904728e-05
-2.88735551735948e-05
-3.871512313367e-05
-4.9973553014112e-06
-4.49455665256823e-05
-3.7703833429821e-05
-6.25814445991835e-06
-2.85579251177764e-05
-3.53941302629969e-05
-1.71530002572566e-06
-4.02453985030258e-05
-4.34457394626019e-05
-2.90483447021218e-05
-2.60266489284033e-05
-1.33035063615649e-05
-5.59379576141256e-05
-2.52337687845622e-05
-1.37255610984366e-05
-4.08733561683714e-05
-3.68452149827734e-05
-2.09796914234474e-05
-3.95122164155839e-05
-3.65174730357696e-05
-3.61145189346739e-05
-5.74874298060615e-05
-2.63818810565955e-05
-2.63158582369525e-05
-9.46349803862355e-06
-2.24632140846611e-05
-8.49547455637862e-06
1.56381781982487e-06
-5.46799747316991e-05
-4.0935552604994e-05
-1.44024424728476e-05
-3.65542762648959e-05
-4.43262522916697e-05
-1.3793415068705e-05
-3.63163096265513e-05
-3.53959484522757e-05
-3.39871898030423e-05
-2.62431555945221e-05
-3.34959101550985e-05
-3.70270439495908e-05
-5.04726584443676e-05
-3.82942370299448e-05
-3.12998703064134e-05
-2.86141323929852e-05
-3.98825869703476e-05
2.24870329793609e-05
-2.09572357800579e-05
-1.51201531048507e-05
-3.56365343509552e-05
-1.34405708064653e-05
-5.86379510722383e-06
-3.26695034460384e-05
-1.4000733737799e-05
-3.72111174471074e-05
-4.19168613812702e-05
-4.62602594508637e-05
-3.23803178578581e-05
-2.2762517402825e-05
-5.03068130455981e-06
-3.82805096454841e-05
-4.57537905323905e-05
9.30496533679447e-06
-2.07858725011061e-05
-3.21414879004404e-05
-3.55517104414457e-05
-5.09286532401011e-05
5.15913972930069e-06
-2.30948211219935e-05
-2.15055979950632e-05
-2.36975182367885e-05
-1.28326629689641e-05
-2.80572201266727e-05
-3.61328661911043e-05
-2.72216635619921e-05
-2.97615913732309e-05
-9.44777274127439e-06
-2.81272832793423e-05
8.79267132109291e-06
-3.11970278349096e-05
-2.66704119691608e-05
-1.55091315411041e-05
-2.95611815173231e-06
-2.05293123893284e-05
-1.67164438668161e-05
-3.05278822313093e-05
-5.2749431498061e-05
2.88480847347825e-06
-5.88625225521895e-05
-1.57318210154605e-05
-8.1197350248202e-06
-1.71194148666263e-05
-3.28223901108168e-05
-2.1216016957986e-05
-6.09144303252589e-05
-4.43725114666855e-05
-3.56797115170792e-05
-3.14641949068801e-05
-4.10323611569705e-05
-1.511011864395e-05
5.47108211510172e-06
-1.86049096161791e-05
1.53992873537904e-06
-5.25980191299123e-05
-6.73117524423792e-06
-3.91010560264292e-05
-6.87964777468819e-06
-1.74181451610295e-05
-4.1303618895898e-05
-2.40924290882639e-05
-2.62824946789962e-05
-1.6109387065328e-05
-3.58878401112412e-05
-1.40207808419758e-05
-2.07713830822678e-05
-4.8942524191397e-05
-1.8849470457212e-05
-3.73856366491316e-05
-4.97534954820228e-05
-3.30404553352568e-05
-2.31327531895072e-05
-3.53742826591985e-05
-3.67538329346906e-05
-2.42707288448162e-05
-8.42636454011891e-06
-3.01616704103936e-05
-2.78106001910556e-05
-4.87473813687281e-06
-5.68186395230605e-05
-3.92987787967484e-05
-2.26938049949093e-05
-2.22257941313367e-05
-5.92318932897101e-05
-4.72070279201176e-05
-8.22911463223118e-06
-2.54096934958377e-05
-4.68739945715266e-05
-3.79459322322246e-05
-1.11253364275048e-05
1.27974337133987e-05
-4.62391130270224e-05
-2.68954780042708e-05
-8.60165083735714e-06
-2.07978322201363e-05
-4.65950574393108e-05
-4.30068012427574e-05
-1.84701122478589e-05
-5.6856257346336e-05
-1.48631238827011e-05
-2.76033311334647e-05
-4.69998910594577e-05
-2.97706868845186e-05
-2.0686454431141e-05
3.02240323375669e-06
-1.12392637346784e-05
-3.06948805902429e-05
-1.84800238988092e-05
-4.96133724901011e-05
-1.60765340868993e-05
-3.52166039108992e-05
-1.19022980772551e-05
2.47516297583411e-07
-1.73833951931932e-05
-3.63407637692615e-05
-4.43731661134849e-05
-2.28043902535783e-05
-2.37963103935343e-05
-4.37045527332141e-05
-2.46335627335461e-05
-3.90901727805219e-05
-2.49154877482434e-05
-2.57510793374016e-05
-6.60502246149837e-05
-1.83932766266265e-05
-3.99880043608682e-05
-1.77826743712773e-05
-3.15252707797745e-05
-1.82251091939765e-05
-3.15437573816366e-05
-2.17807152586498e-05
-9.42652195344469e-07
-1.60295710925269e-05
-7.34458033011969e-05
-1.66939943786066e-05
-8.72425786651099e-06
-8.14888662506676e-06
-1.86967763158169e-05
-3.90030046334471e-05
-1.86887372438209e-05
-4.62880432726487e-05
-5.40134776669495e-05
-2.60921205705466e-05
-4.98016702353199e-05
-3.45151499035918e-05
-2.91853438761967e-05
-4.09607275376607e-05
-1.77809910198788e-05
-3.14742412787166e-05
-3.84439110282143e-05
-2.85880600042716e-05
-4.10966360810943e-05
-3.55221661847973e-05
-2.67566544618394e-05
-1.13186159232159e-05
-4.02037649119264e-05
-5.29628979745026e-05
-3.67657124359105e-05
-2.0385551135234e-05
-1.75019434752168e-05
1.01944581458502e-05
-1.57576652413244e-05
1.11789690854277e-05
-3.48510441682349e-05
-1.32012682948699e-05
-1.10373557287336e-05
-5.34083320464254e-05
-4.38750005001144e-05
-1.96395326507524e-05
-4.11235445669276e-05
-2.03778333033549e-05
-2.71736204501631e-05
-3.44756603227706e-05
-2.75739821569416e-05
-3.28128075212051e-05
-1.57714675553636e-05
-7.71028305814333e-06
-3.32366082600397e-05
-3.55828086289121e-05
-4.42268085612487e-05
-2.032324919534e-05
-1.32757652755766e-06
-4.71079120557031e-05
-4.43144431829359e-05
-4.46765354454861e-05
1.20385723053779e-05
-3.02934457384149e-05
-2.48576070319989e-05
-7.41461931685496e-06
2.27039798761125e-07
-2.38770300623923e-05
-1.36349781284412e-05
-2.88824035762312e-05
-1.59311782093654e-05
-5.5315831540329e-05
-3.0185348374661e-05
-1.67955665532595e-05
-1.91278010859575e-05
-2.03000954637799e-05
-3.00970219857082e-05
-8.32458760973508e-06
-4.19437914556822e-05
-3.11940878151631e-05
-5.62896366722583e-05
-4.37295116952982e-05
-2.06677135347017e-05
-1.26552770375754e-05
-8.09314425872459e-06
-1.74377340129842e-05
-3.46295188247187e-05
-6.44832857084305e-05
-3.72314624814803e-05
-3.45067373349579e-05
-1.75289616799327e-05
-2.51923367035369e-05
-1.8694851500441e-05
-2.78435311894549e-05
-3.71452595636063e-05
-4.44749687551997e-05
-4.75300371986192e-05
-3.43389218206806e-05
-3.41326832902964e-05
-4.03256958941823e-05
-3.87441155768585e-05
-1.75603541305548e-05
-3.75352550281029e-05
-3.81321514590589e-05
-2.04972643964866e-05
-2.85774566304912e-05
-2.77253554819963e-05
-2.28306367553469e-05
-3.0429362687543e-05
-3.08576533824644e-05
-3.14870866466524e-05
-2.12974956063756e-05
-3.39475825187084e-05
-3.05632306135431e-05
-2.19161779201626e-05
-1.37578785538314e-05
-6.19068264671786e-05
-6.49405125355689e-05
-1.92478047766622e-05
-6.15676408191691e-06
-4.25849996500372e-05
-7.01423926303044e-06
-2.74150133186117e-05
-3.82482705998521e-05
1.59031464737246e-05
2.12224556756001e-05
-2.2092601071416e-05
-4.09695346182139e-05
6.45421975609977e-06
-3.92910359250311e-05
-3.38056360098425e-06
-2.80479759526848e-05
-1.50242362773534e-05
-3.51720579341828e-05
-4.54155999902306e-05
-3.85992748060717e-05
-3.80186571017406e-05
-1.8426328515336e-05
-2.37301616831413e-05
-1.23336906259341e-05
-4.34055674365619e-05
-2.76453235454756e-05
-1.24834191072784e-05
1.82244507535861e-05
-5.8850339029549e-05
-3.74176200838058e-05
-3.986073425062e-05
-3.31858665245108e-05
-3.89123725337024e-05
-2.28260310739431e-05
-5.03878109549135e-05
-1.45805405527536e-05
-5.59018668042412e-05
-5.91665612079268e-05
-5.45152334355669e-05
-9.98718914002508e-06
-1.10008119510256e-05
-4.28520165992145e-05
6.5634073344535e-06
-3.5732128916237e-05
-4.81432486315992e-05
-2.85613569569349e-05
-3.90455847773221e-05
-2.23005794758327e-05
-2.20229249777871e-05
-3.11672564093156e-05
-5.09120115380808e-05
-3.10939637694436e-05
5.74370160154581e-06
-3.09543187219074e-05
-4.53484108301675e-05
-2.69746164021677e-05
-2.94444297463619e-05
-3.1824938100977e-05
-9.34829599358995e-06
-2.88958289566076e-05
-6.47011337034853e-05
-3.98725742274265e-05
-6.56464859221777e-05
-1.82403255176443e-05
-6.47576373677051e-06
-2.66614047256437e-05
-5.36076958344974e-05
-2.50252151087131e-05
-5.37785674489635e-05
-3.09809916694607e-05
-1.6823038362012e-05
-1.87580827734366e-05
-4.7048106591097e-05
-3.81764907669298e-05
-1.57960398858534e-05
-2.63876930633617e-05
-1.45119309059335e-05
-4.0870584788074e-05
-4.57959481698892e-05
-2.09253225909436e-05
-3.74595631444899e-05
-2.92358078110619e-05
-4.49051201239079e-05
1.45594313831006e-06
-4.08780806112877e-05
-2.84929662175273e-05
-5.48104017315677e-05
-1.80158872394434e-05
-2.23034759536819e-05
-5.9614521996413e-05
-3.06690278946293e-05
-2.43169832432514e-05
-3.11645227549158e-05
-2.3629162859932e-05
-1.68398611292558e-05
-1.79658230619426e-05
-5.111166921173e-05
-4.51476600270052e-07
-1.89566275438709e-05
-1.02459200727642e-05
-4.8459540585013e-05
-2.0752332927702e-05
-2.70760972077415e-05
-6.73279595891338e-05
-3.22557475304691e-05
-4.42462912597709e-05
-8.87088659926077e-06
1.08374592945298e-05
-1.83225164890537e-05
-6.25276981164379e-05
-1.3531072987486e-05
-7.24709352474421e-06
-3.83966286343595e-05
-2.89673516944041e-05
-3.45695120777899e-05
-3.28227433853658e-05
-1.81796620971513e-05
-1.6172152693168e-05
-1.62764611322326e-05
-2.44400624673658e-05
-3.72485563133279e-05
-3.73584226030404e-05
-5.97403841204764e-06
-1.01005287208999e-05
-4.00228900566702e-05
-4.21942166333849e-05
-7.23136766923578e-06
-3.002052521256e-05
-1.61164045479151e-05
-1.09794999638387e-05
-4.28565963262447e-06
-2.07043602747924e-05
-5.75383872723311e-05
-6.34782890384762e-05
-3.29490041112964e-05
-6.06417259364739e-06
-1.87349472897449e-05
-4.09063292016471e-05
-2.2300885345806e-05
1.48834411710891e-05
-9.06713984292955e-06
-3.8422275733727e-05
-7.40938439313789e-06
-3.64251039340641e-05
-3.25705793173781e-05
-1.496089968972e-05
-4.19316861006683e-05
-1.49650541838995e-05
-1.49789999783929e-05
-1.58234025733387e-05
-1.7607881071743e-05
-4.93053755868165e-05
-3.60469008613902e-05
-2.01951064332053e-05
-2.90211919791948e-05
-3.74927394627126e-05
-5.16233424624617e-05
-4.47436479186941e-05
-4.38788159031256e-05
-1.44180356315417e-05
-2.40720243321808e-05
-4.28965417836713e-05
-3.08541335153914e-05
-3.98326234566207e-05
-2.27304845963957e-05
-3.04363342088303e-05
-2.34816835567436e-05
-1.32887632992074e-05
-2.64332477859909e-05
-1.02672207773113e-05
-5.65650435822131e-05
-4.75879164192861e-05
-5.20325091907218e-05
-6.39022617306057e-06
7.41256913915962e-07
-3.9179378293608e-05
-5.61236109320852e-05
-4.45452987669451e-05
-3.69683148957714e-05
-4.2907136309824e-05
-3.01861743504781e-05
-2.91346072067529e-05
-4.8760384033576e-05
-3.43902861885859e-05
-3.33766662042355e-05
-2.76517044599043e-05
-4.95513030751022e-05
-3.72057533459582e-05
-2.18019166332999e-05
-3.20415009992958e-05
-1.7997912247262e-05
-7.92753944849353e-05
-2.72161711874303e-05
-1.34744022671798e-05
-4.75240155027222e-05
-1.44194851954145e-06
-1.30674012750051e-05
-2.18615725330585e-05
-3.32003517334389e-05
-2.75215669809762e-06
1.04322016044378e-05
-1.8734880283563e-05
-4.68415982293797e-05
-2.6888861293223e-06
-2.84836356096599e-05
-6.95331708469285e-05
-3.02838407785498e-05
-1.4817896040647e-05
-4.82861478062555e-05
-3.99872026014702e-05
-4.0579672210871e-05
-1.54552317235333e-06
-3.81684342099897e-05
-1.84436889396184e-05
-5.7623072546055e-05
-5.10989094348543e-05
-1.06315218976696e-05
-3.39502881546898e-05
-3.28124591166074e-05
-3.06142802380167e-05
-1.55721392109641e-05
-8.46446994261324e-06
-2.85344261351125e-05
-4.02488093028903e-05
-3.84729097777947e-05
-2.61531521873229e-05
-2.3763808965789e-05
-5.37174047870098e-05
-1.28175133997043e-05
-2.07834924939308e-05
-4.07217250239683e-05
-9.54545445228702e-06
-4.63235300648311e-05
-2.22205771695764e-05
-4.81390117356338e-05
-3.76756084485105e-05
-4.26264298191906e-05
-2.9397702426494e-05
-1.82560500174011e-05
-4.93773143332371e-05
-1.89312068750795e-05
-2.70106439362823e-05
-9.00946051912582e-06
-5.62811746835784e-05
-4.00608633364941e-05
-1.5150280176989e-05
-3.50942536123019e-05
-2.71297354116332e-06
-2.37045248131073e-05
1.24149665983439e-05
-2.68249440027159e-05
-4.62600670939155e-05
-2.16077589065195e-05
-2.33747043051201e-05
-1.72315431319336e-05
-2.78832355241364e-05
-3.02695310928141e-05
-2.1873727560042e-05
-3.6272255998419e-05
-2.48409123254904e-05
-3.20986366962356e-05
-2.82058564491133e-05
-4.82204332229802e-05
-5.24247776888379e-05
-5.32643937725485e-05
-5.64620581643929e-05
-2.96551823115813e-05
1.41005939365851e-05
-7.65953715249927e-06
-3.14308769631389e-05
-6.28084973283256e-05
-3.23314023598391e-05
-2.26109987726156e-05
-3.77530153460272e-05
-2.20502014102456e-05
-5.29752610978949e-06
-2.12304057082468e-05
-1.45436366990496e-05
-1.52580184495548e-05
-2.17430624297974e-05
-2.82672138291033e-05
-2.73198516490694e-05
-5.91182593448851e-06
1.11297116502205e-06
-7.34747804127898e-06
-2.46215314295493e-05
-7.06170925044993e-06
-2.64633028608709e-05
-4.57187808010083e-05
-2.48111409222286e-05
-2.15093508134743e-05
-5.38007088646104e-05
-4.37606775499364e-06
-5.07831388530463e-05
-5.01185401465388e-05
-2.76759048383482e-05
-2.17552762154335e-05
-2.89556037203167e-05
-3.17388613075669e-07
-3.70182600065736e-05
-3.86767814056065e-05
-3.17675021049975e-05
-2.69470748231255e-05
-4.22799472854421e-05
-1.79390911616023e-05
-4.18813185850229e-05
-3.03115884652454e-05
-3.48629278092989e-05
-5.44406633742346e-05
-5.82528600619534e-05
-1.86722127136418e-05
-5.34408485224845e-05
-1.3591631394561e-05
-2.11369015829715e-05
-2.61225666100599e-05
-9.91513426303239e-06
-2.55431855546177e-05
-5.92762632606358e-05
-3.56189481865682e-05
-1.93063184185364e-05
-2.92746111596811e-05
-9.35770859795219e-06
-4.0272407625514e-05
-7.35814086466943e-05
-2.07047314215114e-05
-1.23301960930313e-05
-2.56753629700919e-05
-2.81470347767852e-05
-5.57796053927659e-05
-2.61294848638675e-05
-5.58249277147225e-05
-4.14281033786235e-05
-1.30394457613689e-05
-6.37410455605387e-05
-2.8671461363344e-05
-2.16257492580603e-05
-1.76183240284807e-05
-2.56719737012041e-05
-5.53694466127672e-05
-2.94629057011351e-05
-2.89663622583521e-05
-8.5174925136434e-06
4.82398232997235e-06
-2.69955312678606e-05
-3.38978412211353e-05
-3.24808940162402e-05
-3.00992833510214e-05
-1.37327353544437e-05
-2.53389957823416e-05
3.54170847032112e-06
-8.10902659387736e-06
-1.20932852679847e-05
-2.6404296426001e-05
-3.51888258012362e-05
-1.38240324250301e-05
-4.32800228026729e-05
-8.60738770508135e-06
-3.1807768630099e-05
-4.5850653226164e-05
-2.14127302619859e-05
-3.70983512943488e-05
-3.5840829045684e-05
-3.42853853653833e-05
-2.78928529779829e-05
-3.26432793991465e-05
-6.93514924958606e-06
-4.28816958206538e-05
-1.96937534279441e-05
3.92975067747887e-07
-3.32980989236336e-05
-4.73259800339243e-05
-4.0804092913333e-05
-2.13766973518156e-05
-3.75405765547512e-05
-3.29191415186022e-05
-2.50904094515187e-05
-3.49908243240135e-05
-2.12507886671493e-05
-4.03022166776553e-05
-2.95490079340675e-05
-3.48662745469827e-05
-1.95325638183095e-05
-5.20351644020992e-05
-2.267009592066e-05
-8.22712350912588e-06
-2.97602692632679e-05
-5.62920651540653e-05
-3.15427174392399e-05
-2.70602612907435e-05
-3.87643882358019e-05
-4.66372774307551e-05
-2.27759384531393e-05
-5.98607447941922e-05
-5.50354652567837e-05
2.68026475893726e-06
-4.5132385275778e-05
-5.56791120548659e-05
-2.66535498273156e-05
-3.99191904992634e-05
-2.98712979531661e-05
-2.99475837397294e-05
8.23306751382455e-06
-5.26561944234483e-07
-1.91721619536087e-05
-1.47838626768197e-05
-1.70833696021671e-05
-2.80794115275933e-05
-3.56619868925618e-05
-2.96337725540232e-05
-2.66122878853457e-05
-1.9870280296475e-05
-3.03637117556756e-05
-4.19543238531912e-05
-2.63962220469316e-05
-3.36140345856645e-05
-4.35590363217898e-05
-3.8985106165197e-05
-1.02648279837471e-05
-1.31639310854845e-05
-3.70516429863845e-05
-3.08892193414837e-05
-2.98834933398569e-05
-2.64116554956038e-05
-7.94514676876267e-06
-3.42380762022628e-05
-2.15388873286124e-05
-2.00689050285247e-05
-1.14059675375304e-05
-3.65479045163965e-05
-3.55680408619687e-05
-2.80840038196806e-05
-5.84498386341033e-05
-4.54226947434727e-05
-4.39507883546476e-05
-5.43646225318147e-05
-4.0348847100465e-05
-6.7944447063731e-05
-4.84761777715765e-05
-2.58521494858207e-05
-2.36322682313676e-05
-1.64063534159905e-05
-2.1496217198125e-05
-1.27197744390076e-05
-3.91941452920554e-05
-4.93734598237858e-05
-3.13580818835973e-05
-3.28653457843701e-05
-2.23451281195124e-05
-3.46265537178683e-05
-5.82287155516875e-05
-2.42877238520204e-05
-3.76686751134322e-05
-1.08582255322249e-05
-2.79302467588097e-05
-3.41247859473373e-05
-5.005476080324e-06
-2.98824041497437e-05
-6.04350544364888e-05
-2.03942135554453e-05
-1.24179246734091e-05
-2.26138168008737e-05
-3.26102714875998e-05
-3.4301372594892e-05
-1.97403375140073e-05
-6.99740210639041e-05
2.07754298520051e-06
3.86615529932088e-06
-3.06092218917766e-05
-5.54637918065153e-05
-1.23536916866532e-05
-3.93482771086982e-06
-3.09968355088062e-05
-4.20063514299108e-05
-1.25335673406682e-05
-6.64969156116289e-05
-5.31246343405501e-05
-1.35322167164243e-05
-3.01591239245452e-05
-3.80751295246443e-05
-8.57296727388583e-06
6.90769132379675e-07
-1.19859215663134e-05
-5.12879441805201e-05
-4.06141673156944e-05
-1.54454777623955e-05
-5.64503057743745e-05
-4.79211896701026e-05
-2.06026526131459e-05
-6.14917876839515e-06
-2.03987771901089e-05
-3.72219149088667e-05
-5.03316498412184e-06
-3.0041075179685e-05
5.26827104876239e-06
-4.01444384209033e-05
-5.47894981126049e-05
-3.42993395856515e-05
4.69188198773998e-06
-3.04824525443351e-05
-2.9805360867646e-05
-3.81215199228325e-05
-2.33132557956549e-05
-3.4444820585013e-06
-3.02631446668078e-05
-3.80974263146654e-05
-1.11438459029667e-05
-8.83878130505565e-06
-2.66600928879057e-05
-2.3602503811712e-05
-6.46296407706167e-05
-4.65524201478453e-05
-3.10548683586838e-05
-3.05423479459121e-05
-2.66984652632639e-05
-3.50830115815681e-05
-4.84324464727168e-05
-4.20139356193196e-05
-1.15356672061508e-05
-4.09288070765098e-05
-1.93334123904797e-05
-3.79918699568304e-05
-3.50420417691119e-05
-3.1129807233704e-05
-3.03814192484116e-05
1.40374812460771e-05
-2.77210761853174e-05
-6.40149324660398e-05
-3.59803939836907e-05
-2.93917329699788e-05
-2.15276130153723e-07
-4.71456715685528e-06
-3.76286145794615e-05
-4.02479871669098e-05
-3.40860189500962e-05
-3.0889442580424e-05
-2.91248203032732e-05
-2.00801255759833e-05
7.35986036837783e-06
-5.44052504412077e-06
-1.63571156042399e-05
-1.2122195770049e-05
-4.42280089847197e-05
-4.54976189633739e-05
-2.58575958308822e-05
-3.6192134265143e-05
-2.07978865716234e-05
-4.02020740753648e-05
-3.29211833741925e-05
-2.87008139476294e-05
-1.04054073956068e-05
-1.73690126965988e-05
-7.46130814606352e-05
-3.65446081503079e-05
-2.85543650649958e-05
-4.13113180808221e-05
-2.08582063804784e-05
-3.29522023688815e-05
-5.36425105670742e-05
-2.8106713553311e-05
-4.00213465923762e-05
1.43899811312392e-05
-2.57082399303489e-05
4.63832768125463e-06
-2.70710722942348e-05
-4.86075802228402e-05
-4.11961614553136e-05
-4.457671182072e-05
-2.30048630539501e-05
-2.89321021209254e-05
-3.56238517541106e-05
-1.15847000868766e-05
-2.77451645143618e-05
-2.83481921389923e-05
-2.8815898849227e-05
-3.5155259405875e-06
-3.99215331930031e-05
-3.28020304987179e-05
-5.61825515795569e-05
-3.57258144407756e-05
-2.08820590115227e-05
-2.4615619834431e-05
-7.07757406111339e-06
-8.60336441948118e-06
-3.17450718655682e-06
-2.6318630426205e-05
-3.89985443870045e-05
-2.45014120809026e-05
-5.13685472813144e-05
-1.39686435414624e-05
-6.52185011813094e-06
-3.51893521712264e-05
-4.97543866246971e-05
-3.13950083101392e-05
-3.98073978241718e-05
-3.50472873470736e-05
-2.956616275895e-05
-2.90552281362385e-05
-3.48513612327881e-05
-3.69384295980635e-05
-3.62421373846461e-05
-1.88813376514377e-05
-1.71547029119245e-05
-2.20014545931454e-05
-4.61143405816129e-05
-2.16688148653166e-05
-3.84432625315559e-05
-3.90530312775302e-06
-3.13505831237948e-05
-5.33023186118199e-05
-4.69522651055091e-05
-1.3292463152494e-05
-3.94369461096545e-05
-9.68237950083918e-06
-4.78881109192936e-06
-2.41449422453873e-05
-3.5541372188032e-05
-3.03045786598258e-05
-1.4072656487578e-05
-1.43312470150034e-05
-2.56774069376258e-05
-3.32999974405935e-05
-2.1477225292814e-05
-3.79876378741736e-05
-2.21880796134157e-05
-3.16781067227811e-05
-2.42209796394119e-05
-3.23861194706674e-05
-7.47700894562677e-06
-3.73395307177923e-05
-3.61184194580804e-05
-1.97789561131752e-05
-9.61667402603601e-06
-4.13922663021949e-05
-3.83627756832481e-05
-4.07347644051522e-05
-8.7299973054754e-06
-2.20034578250732e-05
-3.5278797414446e-05
-3.25582617867069e-05
-1.1343412420682e-05
-2.08824476130786e-05
-3.9675276724328e-05
4.31642771216055e-05
-1.37370206355092e-05
-4.83373348279334e-05
-3.09341668298459e-05
-3.27922297031232e-05
-2.07724460362715e-05
-3.44810294252649e-05
-2.51188061379634e-05
-4.48135085829268e-05
-2.03899902075811e-05
-2.89262373281118e-05
-3.88952501210296e-05
-2.39314179494475e-05
-2.39028915956161e-05
-4.54141317617502e-05
-1.98783881698456e-05
-7.00519167554992e-06
-4.6208643430715e-05
-4.26839231170895e-05
1.38646057130448e-06
-6.01624476240408e-05
-1.02704969936761e-05
-3.2789396817361e-05
-1.57734239185567e-05
-2.37223015791908e-05
-3.5543059929268e-05
-2.06682327925445e-05
-3.14762224966407e-05
-2.12197003487864e-05
-2.63373598721057e-05
-3.91123978161923e-05
6.50803712340623e-06
-2.28256038396879e-05
-3.29190148012955e-05
-1.33186009147893e-05
-2.40850266816528e-05
-8.93562083488984e-06
-3.03269400310002e-05
-2.64607022117135e-05
-3.38080893437291e-06
-1.7893041979923e-05
1.93915879833648e-06
-3.60208368406227e-05
-3.15238189106769e-05
-2.29790189633426e-05
-1.97409439921966e-05
-3.95930185807766e-05
-3.43298488930066e-05
7.94901132760176e-06
-8.7597278518275e-06
-3.93480509345805e-05
-3.65191007051613e-05
-2.11033821012826e-05
-3.31416107205087e-05
-1.75962175646051e-05
-7.99444807770781e-06
-1.61474228513901e-06
-3.42519068017936e-05
-5.04006041252969e-05
-1.71892372314429e-05
-2.86256548991658e-05
-2.99297138295416e-05
-3.12389893096547e-05
-4.84327187539544e-05
-2.21946265956171e-05
-5.1721501824312e-05
-1.55026245107901e-05
-4.03006962050041e-05
-3.39151891624561e-05
-2.74519759797041e-05
-3.53469465748747e-05
-2.61821618712815e-05
-9.6320517411594e-06
-3.13023821287926e-05
-4.34885120051357e-05
3.04979679969031e-07
-2.59545944032134e-05
-7.57619961939755e-05
-5.79526703397808e-05
-1.48189846789253e-05
-8.0677171305518e-05
-2.566850635028e-05
-5.2950265736106e-05
-2.38770193282189e-05
-3.26807579192764e-05
-5.27544554346153e-05
-1.66537080545506e-05
-3.64876430145961e-05
-4.62154234224705e-05
-3.14695646373525e-05
-2.06008647345581e-05
-1.90035701993635e-05
-5.51364138627053e-05
-3.2932997180754e-06
-6.13673891190627e-05
-2.13283044499191e-05
-2.12320287342626e-05
-5.27980290482214e-05
-2.17913805526644e-05
-1.48838269220905e-05
-1.51579521722973e-05
-1.45241163512105e-05
-3.10770058988727e-05
-3.5363179367737e-05
-1.62164881814348e-05
-2.9298945021422e-05
-2.49651398061115e-05
-6.64451267198796e-05
-3.05312194070034e-05
-2.60136588011884e-05
-1.92872320210146e-05
-1.4537280842781e-05
-5.21208843165497e-06
-1.9893606556546e-05
-2.64679433486888e-05
-4.22100863091622e-05
-3.75917320660327e-05
-2.48057728988774e-05
-4.68062817656691e-05
-2.71908789167786e-05
-2.00205470259936e-05
7.1431049636709e-06
-3.59646147594268e-05
-3.41142887265262e-05
-3.49122641771247e-05
-4.73684073928395e-05
-1.10057480048995e-05
-1.97336162317814e-05
-4.30650187438005e-05
-3.06164672224982e-05
-3.39636909979864e-05
-2.02577383593253e-05
-1.3922925541105e-05
-1.11201687550698e-05
-4.06985153028516e-05
-5.37122877382755e-06
-3.01593647760579e-05
-3.26012246640286e-05
6.85893950600958e-06
-2.97635572219098e-05
-4.0048690297099e-05
-2.23907411451453e-05
-4.51479690741092e-05
-1.45446829367525e-06
-2.30792302867127e-05
-8.21965501188898e-06
-2.51215876097751e-05
-2.75809890096717e-05
-4.05837578579691e-05
-3.3629771876013e-06
-2.16122948438218e-05
-3.38242543574305e-05
-4.79512562148143e-05
-3.06023427338e-05
-3.21975488374503e-05
-3.3432935999594e-05
-3.53121705845532e-05
-1.76914327508679e-05
-3.66571546229575e-05
-3.48389871297038e-05
-3.3100676036137e-05
-7.5484886204038e-06
-2.42270924454957e-05
-3.58621152051972e-05
-5.04249949051904e-05
-2.45085623503795e-05
-1.81497652037886e-05
-2.52177838470596e-05
-3.57415435587229e-05
-6.92342131069968e-06
-1.7481812469122e-05
-3.3184073301059e-05
-1.99477135586605e-05
-2.90356673736887e-05
-8.17282910870018e-06
-3.34628724788909e-05
-4.26116052672142e-05
-1.97304747363511e-05
-4.91409316145475e-05
5.23021872035173e-06
-3.27422687040926e-05
-1.07780644746308e-05
-4.33837098573558e-05
-4.41439353279139e-05
-6.44588282381943e-05
-5.48753030884851e-05
-4.13918728704639e-05
-4.4404596901457e-06
-3.6014210936671e-05
-3.44351428186302e-05
-4.17816856102083e-05
-2.39328432321136e-05
-2.63200012525188e-05
-2.88441007583376e-05
-5.95371205492102e-06
-2.2061793880109e-05
-2.61945963229158e-05
-1.82803105031674e-05
-4.05094335930696e-05
-1.3218042108009e-05
-4.23696679817888e-05
-3.76526209481915e-05
-3.80934784079294e-06
-1.69965793347588e-05
-5.9724530449946e-05
-1.08738906878415e-05
-1.31892437816265e-05
-3.95127968707743e-05
-4.00911859814534e-05
-1.56214708523466e-05
-5.39581550107381e-05
-3.90187130841587e-05
-4.4024227800722e-05
6.01955285256475e-06
-1.72925670024967e-05
-2.13258370753251e-05
-1.05024064347123e-05
-8.4530544632971e-05
-2.97959687181675e-05
-3.65667304590149e-06
-4.19450981656849e-06
-3.67171565164826e-05
-4.42240780266423e-05
-3.29907213897496e-05
-2.10693940675636e-05
-4.29829721957874e-05
-4.01033669841173e-05
-2.42649340053202e-05
-3.49118770662624e-05
-4.34205101403688e-05
-2.29613540038931e-05
-8.16199043231682e-06
-1.59093905878409e-05
-4.61031434407712e-05
-4.33590811122012e-05
-1.67686296132754e-05
-4.20254378212841e-05
-2.72674247366658e-05
-2.92779142447619e-05
-2.70905705129489e-06
-1.97472491989139e-05
-1.45636361459699e-05
-3.58859993554878e-05
-2.05301782368081e-05
-4.94503369878255e-05
-1.2270145790029e-05
-2.90572688340403e-05
-4.87453322935525e-05
-6.00952157795e-05
-5.26205289329036e-05
3.29508433158682e-05
-3.44438564864013e-05
-5.36257783125813e-05
-3.50669723943562e-05
-1.82014471225918e-05
1.6874758870971e-06
-3.53871453549357e-05
-5.07849936670625e-05
-2.31344994825005e-05
-4.9987676104053e-05
-3.74799995978976e-05
-1.98070207438707e-05
-2.79794504789234e-05
-3.38213963587118e-05
-6.10449114484975e-05
-2.04933859351374e-05
-4.89378613835514e-05
-1.9740246000675e-05
-2.04949682501168e-05
-7.57149231843878e-06
-4.80077842659075e-05
-4.21851765667013e-05
-8.707783352626e-06
-5.38864478335144e-06
-2.99637237257669e-05
-3.39413264636406e-05
-1.30371186265105e-05
-3.02475740293885e-05
-2.65933470070885e-05
-4.9124986720983e-05
-7.1786936569046e-07
-5.6069883800164e-05
-2.75693671044855e-05
-3.78703515763651e-05
1.35943243094673e-05
-4.73435667637765e-05
-1.93190046132182e-05
-1.5666374114546e-05
-3.02737648318298e-05
-5.34137514871536e-05
6.71698487369478e-06
-4.50179350261507e-05
-3.74766984325076e-05
-2.64650989932784e-05
-3.98700662877788e-05
-4.8966174248471e-05
-4.91399274174939e-05
-4.50885730094997e-05
-2.77527090733762e-05
-2.26775598487599e-05
-2.82305131499158e-05
-3.42579228672798e-05
-4.15409505435015e-05
-1.78824687824447e-06
-4.5046831608089e-06
-1.32934990703077e-05
-3.7975316570556e-06
-2.67868302695302e-05
-1.47048203733437e-05
-6.40920506255629e-05
-2.28011502171355e-05
-1.23399673679892e-05
-2.24400768245204e-05
-2.23426226195687e-05
-3.72396579604638e-05
-4.53803732289083e-05
-2.01391144562108e-05
-1.72132150752785e-05
-2.66016867914361e-05
-2.06462299731402e-05
-1.13902836918442e-05
-1.11597796848799e-05
4.19138255429071e-06
-4.14164251673835e-05
-3.81938811854383e-05
-1.37647842772928e-05
-4.16070905999003e-05
-2.60982685323026e-05
-4.93743699187801e-06
-3.63280525285858e-05
-3.77927051703898e-05
-3.13619284991317e-05
-3.48510670251634e-05
-2.46852207665819e-05
-3.30669697424718e-05
-2.64306785814738e-05
-1.77982618364372e-05
-7.61080762945215e-06
-2.98959789140642e-06
5.34378390825859e-06
-4.46744783943106e-05
-1.81345283315848e-05
-2.23379226609359e-05
-3.88791597638873e-05
-3.9887848381918e-05
-3.71007726677683e-05
-3.48492210775747e-05
-4.36170518887846e-05
-2.74634237280091e-05
-7.35371736311543e-06
-2.43936670418467e-05
-2.28722056546325e-06
-2.96947791859955e-05
-3.72578902328356e-05
-4.14935972195668e-05
-2.82916991723613e-06
-4.26955816151202e-05
-2.92002298529913e-05
-2.62258466884777e-05
-3.02947804423341e-05
-4.57527251545859e-05
-3.48206705529692e-05
-3.45404018958583e-05
-2.49843723865809e-05
-3.81594190987406e-05
-5.3766462513854e-05
-2.6968795662493e-05
-2.31548922677307e-05
-4.16598737023447e-05
-3.07983274752723e-05
-3.90704121068342e-05
-3.32965803292665e-05
-4.55948675219588e-05
-1.74234852833846e-05
-2.42617118847198e-05
-3.94854431901197e-05
-5.82510533352226e-05
-4.61047966699219e-05
-6.03934123022375e-05
-1.76742934830976e-05
-3.85122827797768e-05
-6.68356157556632e-06
-5.85735474965024e-05
-4.06584023060288e-05
-2.28692805373317e-05
-5.6162475680043e-06
-2.11632676325905e-05
-4.62308801889381e-05
-1.54790592966696e-05
-3.79705987795367e-05
-1.34739944367688e-05
-2.92496104402526e-05
-5.78470801320584e-05
-2.56106146556212e-05
-4.62292325447908e-05
-2.31568739951561e-05
-2.34865608655019e-06
-1.25114253446601e-05
-3.30199114568194e-05
-1.42226870042953e-05
3.01513542479291e-06
-7.08144746569084e-06
-2.73869312700598e-05
-5.59204916675503e-05
-4.82074420330955e-05
-3.79344517907179e-05
-4.05627257057799e-05
-2.67484607035331e-05
-3.16972701776285e-05
-1.68789148939627e-06
-1.05742027849413e-05
9.66929858079326e-07
-3.51623143851402e-05
-1.0852137461941e-05
-2.70713433415253e-05
-2.66809324249573e-05
-2.93560862161033e-05
-4.14613851191799e-05
-3.19929886028029e-05
-1.68331599130529e-05
-7.69497039580119e-05
-3.92984015512574e-05
-3.0916278600271e-05
-1.37127235477071e-06
-6.14461478405083e-05
-3.97875234244487e-05
-5.6356037281366e-05
-1.63453761438077e-05
-1.02329492274036e-05
-2.71950865524649e-05
-2.72438500528577e-05
-3.78701311795266e-05
-1.60378109658921e-05
-5.11849392837971e-05
-4.49836834159461e-05
-5.17508113540537e-05
-4.84806445814536e-05
-1.9263117740092e-05
-4.22351580270684e-05
-4.12072411651719e-05
-2.28667997916322e-05
-2.60865166642003e-05
-6.27595584675351e-05
-4.34371403823094e-05
-3.24065602714617e-05
-2.97429687330155e-05
-4.40606771394946e-05
-4.19897552000201e-06
-5.55293934485871e-05
-3.64650936739771e-06
-3.72864422973248e-05
-4.88040389463934e-05
-1.64962324275028e-05
-3.27333972934097e-05
-1.30377732406357e-05
-5.12714790342891e-05
-3.41412746130089e-05
-4.92218396999292e-05
-3.09301979752169e-05
-3.20868482541712e-05
-1.30316146986788e-05
-3.88615851881707e-05
-3.00465049444266e-05
-2.9581304567365e-05
-3.34079588387054e-05
-3.42863566358688e-05
-3.5944638617848e-05
-4.41087382048691e-05
-3.5569606721431e-05
-4.62306556719235e-05
-1.75689365694883e-05
-6.25543702991649e-05
-2.20752135968038e-05
-4.32139188513142e-05
-3.39557862582698e-05
-1.47817891315093e-05
-1.27499312912515e-05
-9.82795405584551e-06
-5.56303327093023e-05
-1.44618265765756e-05
-5.22234863687687e-06
-2.05394107741206e-05
-3.4612342136201e-05
-1.44703361739295e-05
-2.30275080152717e-05
-1.0353348505334e-05
-2.97206819082255e-05
-2.86949180844421e-05
-1.26462438936569e-05
-3.04396451007542e-05
-3.69846747572114e-05
-2.82977996943831e-05
-3.06345714393056e-05
-4.94298495435906e-05
-1.52690372631929e-05
-3.81134763506759e-05
-2.96398518265894e-05
-3.35300436003158e-05
-2.5618804571232e-05
-2.50480834168809e-05
-2.51107210169487e-05
-2.92761356076801e-05
-1.55947553105028e-05
-5.39932145107578e-05
-2.6964956931243e-05
-2.79242161108355e-05
-7.84365694592851e-06
-2.07707271986643e-05
-9.36949219673254e-06
-3.28905966149799e-05
-2.51984745850541e-05
-2.37987594353401e-05
-1.14581752678098e-05
-4.46148603004044e-05
-2.03424878492469e-05
-2.8736494861975e-05
-3.25227423871446e-05
-6.53461188411372e-05
2.52746574494676e-06
-3.20693341005064e-05
-3.36530248581298e-05
-2.21445882361692e-05
-4.1122125325153e-05
-2.4853683500546e-05
-4.72129267722361e-05
-5.03355944558251e-05
-1.9704376460286e-05
-1.2578845101919e-05
-3.26693003405953e-05
-2.80115239446395e-05
3.50999128628594e-06
-3.02996197075377e-05
-1.14487202052435e-05
-2.01799775690483e-05
-5.05400270300178e-05
-2.73965273390223e-05
-2.31612524885891e-05
-5.15410174422039e-05
-3.13698645939912e-05
-2.16057910965416e-05
-2.39204690715395e-05
-3.55142542958631e-05
-5.2383390237281e-05
-2.68980062751017e-05
-2.59066665430724e-05
-2.8559704475565e-05
-2.27155037706489e-05
-4.50362598073556e-05
-3.38184340011089e-05
-8.41129400782885e-06
-5.79340571727796e-05
-3.30371450201017e-05
-2.94653293687068e-05
-4.87420327201967e-05
-5.53409239263677e-05
-3.06940222499001e-05
-3.36082625662981e-05
-6.15010692343141e-05
-4.66648734083246e-05
-6.7667507726555e-06
-4.45798997689845e-05
-3.14984273523832e-05
-3.77780282591933e-05
-3.49042930468039e-05
-1.0756482519387e-05
-4.81716441882921e-05
-3.70933124217852e-05
-2.07533510184142e-05
-2.34079129188334e-05
-5.4953329282895e-05
-1.01027234993298e-07
-2.40640222027694e-05
-5.98207537431136e-05
-1.90481406369021e-05
-3.71748378096869e-05
-6.70136537173046e-06
-2.60980834151111e-05
-4.25533207714606e-05
-1.1035260645356e-05
-5.72537735972177e-05
-4.55041938738616e-05
-5.43245688084004e-05
-1.9553787382589e-05
-2.30715639266649e-05
-3.18458831570456e-05
-2.75409906961452e-05
-1.69066513793751e-05
-1.77944587898368e-05
-4.75114218785893e-05
-3.15588707566927e-05
-1.31852181318469e-05
-3.13672625970449e-05
-6.42078497019327e-05
-5.80473693893033e-05
-3.58334788031904e-05
-1.22942913793456e-05
-3.63032546228835e-05
-4.59861183856973e-05
-2.11290923622871e-05
-3.44994091302375e-05
-3.0960715419699e-05
-3.81858576964819e-05
-7.54762975611555e-06
-1.35203671501172e-05
-3.53448237983298e-05
-1.01504531348219e-05
-1.99839917823729e-05
-2.64779014566678e-05
-1.2087432851969e-05
-4.12973506508489e-05
-3.28966357019538e-05
2.72262323621703e-06
-1.5814060703307e-05
-1.80796230082307e-05
-4.53995087410411e-05
-1.58381190305034e-05
-1.56252813983033e-06
-2.22934288429701e-05
-2.42715830720061e-05
-3.7821328423607e-05
2.01273074495838e-06
-3.68481315254549e-05
-5.45212177307106e-05
-5.4732981738052e-05
-3.97540471761393e-06
-2.7998613583642e-05
-3.07372668999802e-05
-2.92245963175046e-05
-3.0292293451751e-05
-5.25426116561122e-05
-3.86859379181081e-05
-3.14113002271139e-05
-3.29493657715428e-05
-3.08889375386962e-05
-1.26755013872706e-05
1.66468654263719e-05
-1.95857598640986e-05
-4.95050366108969e-06
3.67543338033611e-06
-3.78291317849675e-05
-3.35847415021545e-05
-4.89160306171411e-05
-3.333009173159e-05
-3.39272819621733e-05
-8.4527879625094e-06
-3.8140578485625e-05
-3.23080928245723e-05
-3.28095390511991e-05
-2.50356443569258e-05
-8.81853787384689e-06
-3.32573905494305e-06
-1.05488174716943e-05
-2.68132093561372e-05
-1.34737933669545e-05
-2.04297572569505e-05
-2.02756117088667e-05
-2.61486420345005e-05
-1.42122815965227e-05
-4.51457090487095e-05
-4.80666299913687e-05
-6.30406233961966e-06
-7.875274922692e-05
-4.22542669080042e-05
-5.58128536167197e-05
-1.48560824081724e-05
-3.20041196832452e-05
-3.76451008357875e-05
-4.79609716621822e-05
-2.94059941627397e-05
-3.4993673306001e-05
-4.34967634852078e-05
-2.59314823755267e-05
-3.70818587543883e-05
-1.83299061594837e-05
-2.46080505608519e-05
-3.58834909341046e-05
-1.8313053093769e-05
-3.38427017946292e-05
-4.92587510525158e-06
-3.99718722525258e-05
-3.68995768126372e-05
-2.27433736219922e-05
-4.89571414915131e-05
-2.86424778837202e-05
-3.69494838486842e-05
-1.16966616510827e-05
-4.94308447386128e-05
-5.2863302999469e-05
-8.43745954045223e-05
-5.61267032334028e-05
-6.29745884933502e-05
-3.81034085132508e-06
-2.35844189307383e-05
-3.91637717403097e-05
-1.89405691203023e-05
-1.48132384596092e-05
-5.68026179938316e-06
-4.95088610994684e-05
-1.80793804493391e-05
-7.43862297026425e-05
-4.73774099512402e-05
-2.6495711140808e-05
-7.09217847765292e-06
-2.52926147814897e-05
1.10643135392905e-06
-7.99236049697061e-05
-3.78875041234842e-05
-1.29790992043545e-05
-2.97446171005935e-05
-3.56902814273007e-05
-4.46837545533627e-05
-5.68944957883368e-05
-3.6360322847298e-05
-5.04101985141325e-05
-8.75889621194962e-06
-3.79731438001311e-05
-4.59070209288057e-05
-6.06894130705674e-06
-4.89080411582329e-05
-3.4709436905811e-05
-2.85662173791001e-05
-5.85401054268629e-05
-2.14731836086711e-05
-1.6304944551398e-05
-3.33837673968164e-05
-1.76801813580318e-05
-1.30831939891583e-05
-1.62180086394305e-05
-3.01470646701652e-05
-3.4497216298806e-05
-4.57036070887074e-05
-3.80584765152982e-05
-2.52701108617876e-05
-1.87415961828338e-05
-1.23175525947274e-05
-4.10285666998889e-05
-2.50846907290364e-05
-3.16537133266034e-05
-5.95302731288881e-05
-2.25283044691729e-05
-1.14583579691321e-05
6.25816405306575e-06
-3.38652490429184e-05
-1.09430224578286e-05
-1.40027739012298e-05
-1.98134051817201e-05
-5.84561712244571e-05
-5.75383809490076e-06
-2.49433501958162e-05
-5.22374268712651e-06
-5.17442832289344e-05
-4.22553453519367e-05
-5.34390299690678e-05
-5.07373162373525e-05
-3.58150373206323e-05
-1.4281546497568e-05
-1.68461152175127e-05
-4.38373841919453e-05
-6.39015337610339e-05
-3.08058362515657e-05
-4.53299951752315e-05
-1.06898569492236e-05
-1.63348831910039e-05
7.06918299320086e-07
-3.02028578549468e-05
-4.81481688439518e-05
9.06999542580351e-06
-3.69785589673815e-05
-1.85509338311983e-05
-4.65127418362127e-06
1.56448963811631e-06
-8.3182956615165e-06
-2.4189933150517e-05
-2.47349313409149e-05
-3.2581540966082e-05
-4.09346088581713e-05
-3.90740269603182e-05
-4.44754204994545e-05
-2.23264534912562e-05
-4.91099400080541e-05
-4.48018182557823e-05
-5.46503400879494e-05
-3.79224267354615e-05
-5.30394576839184e-05
-3.70252236854755e-05
-1.76157133866305e-05
-4.8600405805109e-05
-6.36564352441643e-05
-4.63096263460531e-05
-1.54157360315622e-05
-3.83693695854415e-05
-5.82704398307059e-05
-3.49078474423145e-05
-3.68693364575166e-05
-1.46209997706288e-05
-1.76772042344073e-05
5.596568222942e-06
-1.39146135800449e-05
-1.81131172787908e-05
-2.8957618378246e-05
-5.3028314569413e-05
-4.40902724549735e-05
-1.44703544352736e-05
-4.46054348026137e-05
-2.37068633069007e-05
-4.48712132906384e-05
-2.29696024181576e-05
-3.3653439151438e-05
3.0788746008784e-06
-1.19566571533993e-05
-3.06303472040807e-05
-1.04881206207553e-05
-2.89313576379732e-05
-6.70520039625362e-06
-5.01146219391544e-05
-5.51546249558006e-05
-3.22628839542034e-05
-2.43281441977095e-05
-2.73093221258549e-05
-2.38697879779863e-05
-2.71809323169977e-05
-8.45761975934832e-06
-4.01591417174006e-05
-3.1656304172936e-05
-1.96729954466542e-05
-8.48072959643789e-05
-1.38896288200769e-05
-4.3194979027711e-05
-2.17153985024305e-05
-2.04745063553588e-05
-4.07252682598624e-05
-1.60599796898204e-05
-3.16369542431912e-05
-2.29623417350101e-05
-1.73768005717236e-05
-2.2433557993347e-05
-1.21999670266169e-05
-2.33137861543738e-05
-4.44987245953769e-05
-2.90230763561761e-05
-2.51630265978761e-05
-4.68424958975969e-05
-2.08909394874615e-05
-4.59721550297774e-05
-3.14672400718952e-05
-1.35258852861624e-05
-4.08005306415673e-05
-3.30945253400794e-05
-3.30151540904516e-05
-2.91462140902005e-05
-9.76540097472946e-06
-4.10836343291774e-05
-4.00422319042675e-05
-3.1054927014581e-05
-3.54530643008872e-05
-4.98093157525246e-05
-2.02448115444753e-05
-1.69002243655479e-05
-3.26299121302061e-05
-3.91399109155083e-05
-4.15550769375044e-05
-4.52943989373429e-05
-3.51496907070063e-05
-3.55546793179478e-05
-1.2678546813368e-05
-3.10204814879783e-05
-3.52436683942835e-05
-3.6906587638362e-05
-2.67522684118499e-05
-2.64881615513715e-05
-3.51362444860025e-05
-4.70778080271756e-06
-3.0594222072434e-05
-9.60980057342346e-06
-4.53511657520317e-05
3.65199353615095e-06
-2.20217041384506e-05
-5.95426203919781e-05
-1.9724459180406e-05
-5.10955995629884e-05
-4.46934483980491e-05
-4.13708551184988e-05
-2.97171962962504e-05
-4.63319079853653e-05
-2.27096423142292e-05
-1.19770041060262e-05
-3.54475535445921e-05
-2.74871032609819e-05
-4.72472431997101e-06
-2.03138241876926e-05
-4.55439010350908e-05
3.76132273906766e-06
-3.43774784776292e-05
-1.65762576290985e-05
-2.6716434617332e-05
-3.41648877229533e-05
-3.44364710573875e-05
-3.22880474751888e-06
-1.64806747570169e-05
-2.9699799062752e-05
-3.42061552475262e-05
-4.18133827009052e-05
-4.93176551735097e-05
-6.25579740031607e-05
-9.64191513423879e-06
-4.71100910835697e-05
-3.71087466077854e-05
-2.93523127936819e-05
-1.80297196657059e-06
-2.24283227166684e-05
-4.42341325875974e-05
-1.97192064151694e-05
-1.9301645424518e-05
-2.5470258553167e-05
-3.91515826615309e-05
-6.35169279744224e-05
-3.81654496248067e-05
-1.22062042862017e-05
-4.29678472796558e-05
-2.57080300669337e-05
-2.6740077123917e-05
-5.00351925330818e-05
-9.73312779215513e-06
-1.13504060937627e-05
-2.79341937843725e-05
-2.82307159769955e-05
-1.08148151434942e-05
-1.51438698029901e-05
-2.14656871895462e-05
-3.21380474677217e-05
4.61657953475105e-06
1.41663745597135e-05
-4.89152884341435e-05
-4.88296479245939e-05
-2.93803306828388e-05
-2.92459851287139e-05
-2.11570521548703e-05
-2.84270135189792e-05
-4.1787902654776e-05
-2.62666913531094e-05
-2.4089473197827e-05
-1.69115974878744e-05
-1.46832768921372e-05
-4.35005795724784e-05
-1.59423172541234e-05
-2.48428214158289e-05
-6.58699155566829e-05
-4.37368623434391e-05
-3.19285350603165e-05
-5.79619674464848e-06
-4.39402902459968e-05
-1.62376365576886e-05
-3.43096375477543e-05
-1.99066238940106e-05
-2.77013779248627e-05
-1.73846173162261e-05
-3.34350332117126e-05
-3.25113982147837e-05
-1.9610225757677e-05
-4.09274474337497e-05
-4.1672009327914e-05
-5.1094545356839e-05
-4.37754268215798e-05
-1.35716977209238e-05
-3.11953374359363e-05
-3.11276042641737e-05
-2.10185123520418e-05
-1.15498734906245e-05
-3.58118832739722e-05
-2.47492037708293e-05
-3.30293852107151e-05
-2.91708461269423e-05
1.09763623358016e-07
-4.96796405745313e-05
-3.40004803056495e-05
-6.27749901326977e-06
-3.85741706324544e-05
-1.07474623327176e-05
-4.57085350118958e-05
-2.89920822983332e-05
-3.81371178012553e-05
-1.53466737503823e-05
-5.138983352013e-05
-2.35838206656131e-05
-1.01415401020298e-05
-1.93239974626853e-05
-2.53468194061246e-05
-3.5252078237647e-05
1.32837988835127e-06
-2.02470221473694e-05
-4.47146001661543e-05
-3.17464669422741e-05
-3.04817867159318e-05
-2.5346865092412e-05
-4.05692214752022e-05
-4.38843219438956e-05
-3.6911801246641e-05
-1.88362032421244e-05
-2.40826789421165e-05
-3.10320607644422e-05
-8.47418644190262e-06
-2.42425921625203e-05
-1.53769958164497e-05
-4.2538795150576e-05
-5.5416481517095e-05
-3.87625626958522e-05
-1.52197954416228e-05
-1.45758304355199e-05
-3.11750065601294e-05
-3.46825650541038e-05
-2.85381949469737e-05
-5.4586172683652e-05
-1.86993118693546e-05
5.43146985513109e-06
-3.77438565818452e-05
-6.1287700867451e-05
-2.72258322073557e-05
-3.14186197561334e-05
-9.98882865973994e-06
-3.79462794613436e-05
-4.6804742320983e-05
-1.96654966940486e-05
-3.54579856731577e-05
-5.38746942927736e-05
-5.01566406430776e-05
-2.4275463536134e-05
6.61956424449881e-06
-4.40408591955443e-05
-2.75613504499035e-05
-5.1185182952425e-05
-3.67291126552586e-05
-3.43334043946529e-05
-3.51513695138692e-05
-2.75312152448229e-05
-3.1968868597903e-05
-3.15944809412586e-05
-2.03407114549717e-05
-4.30861991232652e-05
-1.29049907942032e-05
-3.15968882381767e-05
-1.91837130178034e-05
-1.14471469701207e-05
-4.98954596658513e-05
-3.12365785842363e-05
-2.6108421320009e-05
-5.79525100313826e-05
-1.11942761823354e-05
-2.9766363243712e-05
-3.8844646206234e-05
-1.80538121037022e-05
-1.5716065042253e-05
-6.6094634445674e-05
-3.84057122413349e-05
-2.01409252989299e-05
-3.44579126645367e-06
-1.50595012246377e-05
-1.63288799053706e-05
-1.87934823264239e-05
-2.52496167265682e-05
3.36298770102339e-06
-4.47305819673674e-05
-2.91237337760901e-05
1.05258026335667e-05
-2.38149226115139e-05
-7.61262908802584e-06
-5.38908393078798e-05
-7.45364562780514e-05
-3.22441653822642e-05
-2.72001779986105e-05
-3.44263286256904e-05
-4.70618621522114e-05
-1.44022905942961e-05
-4.21958734713534e-05
-2.94849858232342e-05
-3.94089301308484e-05
-5.96958175506899e-06
-3.26061600213226e-06
-1.58055635381853e-05
1.31484553095657e-05
-3.81780236338051e-05
-2.92128286010779e-05
-4.88993504595615e-05
-1.23935823726267e-05
-2.66561533374427e-05
-1.29599409843608e-05
-1.72985682308283e-05
-1.27967926726578e-05
-3.19380008492136e-05
-3.68340943264098e-05
-1.87460204036681e-05
-7.59609918290777e-06
-5.5042541919843e-05
-2.59874218056775e-05
-2.89236838844084e-05
-2.13019485341816e-05
-1.36372661604857e-05
4.20965256472122e-06
-1.45207891685975e-05
-5.14367356867906e-05
6.70274339741443e-06
-4.14253678067787e-05
-8.85061661917444e-06
-4.00466706979783e-05
-5.41752167890129e-05
-8.8550528628242e-06
-3.35721150737564e-05
-2.94163020398388e-05
-3.74253380065732e-05
-1.22411131957194e-05
-2.76949495909164e-05
-3.21216901212685e-05
-2.28304566988788e-05
-2.81810086010794e-05
-2.22788840299274e-05
-3.99035281410361e-05
-3.67352906297472e-05
-1.72128820297762e-05
-1.00337226881303e-05
-1.36079423201718e-05
-3.11022560654216e-05
-3.46264342952659e-05
-4.38760626951937e-05
-3.13160859749139e-05
-4.33018124056846e-05
-4.329796232651e-05
-5.05649650560795e-05
-4.99681610118346e-07
-3.63754010287578e-05
-1.73712611176344e-06
-3.02119160443093e-05
-2.90226552752036e-05
-1.79646075110521e-05
-3.1095693650444e-05
-8.63966341015287e-06
-3.48535422251667e-05
-3.22577517131716e-05
-4.82135476930549e-05
-1.13195087041958e-05
-3.5689493405574e-05
-5.86026847102786e-05
-2.38825564320259e-05
-2.26775359393714e-05
-1.42240386402944e-05
-4.01282619555415e-05
-3.8323316606789e-05
-2.27812499389747e-06
-2.66590023366588e-05
-4.96267673381715e-05
-2.87999873079944e-06
-2.65335849254843e-05
-2.15604487687058e-05
1.57509877873901e-06
-2.61039181583036e-05
-5.60665017384346e-05
5.51167004250816e-06
-2.39661122119067e-05
-1.26778657505339e-06
-2.00659079442376e-05
-3.26472761247962e-05
-4.74832891842131e-05
-3.34071321743024e-05
-3.31019589534412e-05
-2.09785972311254e-06
-5.47833254032522e-05
-4.40210662082666e-05
-9.39751628152797e-06
-3.55347860682324e-05
-3.34931122585476e-06
-2.81473392815288e-05
-1.25455391507402e-05
-1.130984513485e-05
-3.88876360333017e-05
-3.98607781887345e-05
-6.00664693970919e-05
-4.37286411785479e-05
-4.67473071427506e-06
-4.19043997946062e-05
-3.00827181569018e-05
-5.38990664754014e-05
-1.46461797013948e-05
-2.37075414341194e-05
-7.02131950456621e-06
-5.02369622783365e-05
-1.88075805848286e-05
-1.26198821641172e-05
-4.93428702274092e-05
-5.51386454686612e-06
-3.18352772587093e-05
-3.20896806503886e-05
-3.19122328622483e-05
-2.04081935160943e-05
-2.87673399482997e-05
-2.29545985980982e-06
-1.88820685655008e-05
-2.96292592243225e-05
-4.1343569668696e-05
-1.27943076066669e-05
-2.85334890998847e-05
-1.80744920702316e-05
-1.06465026378564e-05
-3.04827610646512e-05
-2.35335839139886e-05
-3.45826960829848e-05
1.20011399387249e-06
-3.43699922491187e-05
-1.48790997101922e-06
-5.05814417159814e-05
-9.26995161692562e-06
-1.16702757180955e-05
-9.70220745541575e-06
-2.54600383748036e-05
-1.29471934236013e-05
-3.72756123236196e-06
-3.57871584696948e-05
-4.57664736547036e-05
-2.28203586425676e-05
-5.47778478215518e-05
1.75133622047589e-05
-3.92213982032055e-05
-3.63188330163129e-05
-3.6593148627416e-05
-2.07726232688499e-05
7.83525254576493e-07
-4.17604967965453e-05
-2.13102006199781e-05
-5.13726694272414e-05
-2.64920548283248e-05
-3.64919629785592e-05
1.12196797463385e-05
-2.65541592707482e-05
-4.60390303339406e-05
-2.66322806654846e-05
-1.75296120457621e-05
-3.28561397741145e-05
-1.89810765647907e-05
-5.55075629794926e-05
-5.04236239679626e-05
-1.18645827136229e-05
-4.0683626092245e-05
-5.7343994589438e-05
-1.28209301026449e-05
-3.34923715895556e-05
-3.01445011164699e-05
-1.8313075501896e-05
-2.6988822945383e-05
-4.0410504412717e-05
-2.57392046164698e-05
-6.78060972520652e-05
-1.10557874712373e-05
-3.55342402898404e-05
-1.59140372418499e-05
4.25374622361517e-07
-3.88705554902058e-05
-2.99882684145988e-05
-5.41124076257e-05
-3.14767007929514e-05
-4.55471666944196e-05
-5.20398359688513e-05
-6.18535081347906e-06
-1.96847404397833e-05
-3.53482830042876e-05
-3.08985840457388e-05
-2.87410336487751e-05
-4.59274801745148e-05
-2.38832627961145e-05
-4.34244361235385e-05
-5.06162711668754e-05
-1.67015316781781e-05
-3.21360982686123e-05
-3.47478796557794e-05
-2.62155300229354e-05
-5.01154647864554e-05
2.09899640503156e-06
-4.00297262206139e-05
-2.37941330357099e-05
-3.64814696402812e-05
-6.55611477048511e-05
-3.64691538357807e-05
-2.37892774588718e-05
-2.97561267631674e-05
2.77618674425624e-05
-6.29965722159056e-06
-3.61473309055006e-05
-2.4235506717837e-05
-4.75397709807106e-05
-1.7835983215877e-05
-1.74042729051425e-05
-8.50101302582978e-07
-1.48437581311928e-05
-2.58924391652994e-05
-1.40650263263988e-05
-9.52792481619718e-06
-2.04539923851716e-05
-2.93759473752044e-05
-2.66863886655574e-05
-1.10416818644338e-05
-3.60210160712073e-05
-2.56538214113407e-05
-3.23950218088698e-05
-5.00768637984171e-05
-5.18236889714901e-05
-3.18789135646182e-05
-3.66588281753305e-05
-9.53801635497932e-06
1.26141989737822e-05
-1.18159802578322e-05
-2.69904956761975e-05
-4.79425634096688e-05
-4.08086581035206e-05
-1.30987079101309e-05
-4.83005635755983e-06
-4.76555919049824e-05
-3.44505379570485e-05
-2.54999164634586e-05
5.33233572814047e-07
-5.26209608026366e-05
-2.1386506996722e-05
-3.85977329770841e-05
-2.9728031071322e-05
-4.31576446056962e-06
-3.20467590010474e-05
-2.63769624711218e-05
-2.51144771947983e-05
-3.05753156262897e-05
-9.81202822299424e-06
-5.7469851763623e-05
-5.22985549435932e-05
-2.56872883913351e-05
-5.3297438353079e-05
-5.45453645188156e-05
-1.65473432549435e-05
-2.36223277637889e-05
-2.88247880132128e-05
-1.50652859606113e-05
-7.88066530283011e-06
-2.66505331630769e-05
-1.28626081767918e-05
-8.55472937387083e-06
-2.89358731715816e-05
-1.91840636089387e-06
-8.57799780763085e-06
-4.54930195997323e-05
-4.61363062946611e-05
-2.00382717795293e-05
-1.04366124337978e-05
1.15876483820776e-05
-2.72706903961727e-05
-3.27587906240221e-05
-4.35360663873003e-05
-6.77758410180304e-06
-4.65846023354306e-05
-8.01813071926313e-06
-1.42689831798771e-05
-2.8654232316465e-05
-2.33318210883699e-05
-4.08489811407608e-05
-1.91128445633152e-05
-4.77594387639294e-05
-1.85337047024237e-05
-2.87027040703469e-05
-2.26220613493522e-05
2.57020722085339e-06
-4.84627927711107e-05
3.11906738797674e-06
-7.00767828871073e-06
-3.89415185400717e-05
1.30300249611711e-05
-4.01514884513087e-05
-2.72472765150939e-05
-4.65989673529064e-05
-3.56424292197712e-05
-9.18060033779719e-06
-2.73515852946282e-05
-2.23641775034603e-05
-3.7637342760094e-05
-2.42679075026338e-05
-2.03544995990529e-05
-6.19067348858679e-05
-3.37682413718234e-05
-5.30457283652553e-05
-3.05890145145998e-05
-3.01621235317444e-05
-2.55286978862037e-05
-3.35955018420551e-05
-2.46262729459195e-05
-2.38759964488576e-05
-4.91636210097893e-05
-1.9647635033633e-05
-1.46217385343624e-05
-1.60394226361688e-05
-3.85105946813716e-05
6.48788541120633e-06
-5.41721060876894e-06
-1.59493602941304e-05
-1.82419442342621e-05
-3.11857058639642e-05
-5.50398950710759e-05
-7.36905964897654e-06
-1.0631272764523e-05
-1.91694481856739e-05
-7.78725597069478e-06
9.01134617147542e-06
-2.0953073092925e-05
-1.69700804835377e-05
-2.10939114423419e-05
-2.63715880652745e-05
1.0642430562389e-06
-2.1933644443047e-05
-2.34290599803524e-05
-4.26035102766392e-05
-5.616598381931e-05
-2.13422603695659e-05
-6.31898243844368e-06
-7.98262027323439e-05
-4.12093136063345e-05
-5.11891860447215e-05
-1.54006106427382e-05
-5.10139044340446e-05
-3.52834488039641e-05
-5.71814132787951e-07
-3.31518139848333e-05
-2.23448191043681e-05
-2.41593061183058e-05
-3.73812163833594e-05
1.581801290682e-05
-1.69197656847187e-05
-3.91876684249504e-05
-3.30159269417764e-05
9.58895013844383e-06
-2.34024715177766e-05
-2.95437375991107e-05
-3.48096880971581e-05
-7.19655968477403e-06
-1.77757809648407e-05
-2.20854565696186e-05
-2.35020188552879e-05
-1.11972901696048e-05
-2.64805901371555e-05
-4.68098811830777e-05
-5.95662924058433e-05
-3.01381453182974e-05
-7.95016914419862e-06
-2.89264965417861e-05
-2.78333544789032e-05
-2.40909962172808e-05
-2.79583072195741e-05
-3.52137467608793e-05
-3.75436102962069e-05
3.71913546141997e-06
-3.00870103917709e-05
-2.808826866492e-05
-3.83393957684436e-05
-2.91056404873099e-05
-5.09914462876228e-05
-5.61546613260248e-05
-2.74014683622715e-05
-5.03905463830839e-05
-5.98129765247374e-05
-2.74729136931009e-05
-1.85604302207829e-05
-1.66371031756623e-05
-3.7204568360649e-05
-2.28138843549857e-05
-3.45212566754408e-05
-4.31237810456758e-05
-1.16305727935561e-05
-4.23858318399102e-05
-1.86567065312182e-05
-4.35241772610653e-05
-2.64364461641018e-05
-1.60990478427757e-05
-1.64551566237097e-05
-2.95701638463586e-05
-4.16177215109841e-05
-3.56479692630892e-05
-2.25162573061795e-05
-3.37292321733592e-05
-2.45527350073911e-05
-2.94049024849749e-05
-3.52693902455374e-05
2.95598817890144e-05
-1.23744970563506e-05
-1.38042136371088e-05
2.2887124403074e-06
-3.49707155337571e-05
-3.85791824169189e-05
-3.33788579715524e-05
-2.69644613911315e-05
-2.52917214315527e-05
-2.07803599380982e-05
-4.03534619661042e-05
-3.71064844552409e-05
-4.70251145825464e-05
-3.16257794331208e-05
-3.66220533858807e-05
-2.16386255318649e-05
-5.06353606454414e-05
-2.49913582321862e-05
-3.54395640655932e-06
-4.0461126491966e-05
-2.34256517105084e-05
-3.81171672935228e-07
-1.4315415316374e-05
-1.86843479972395e-05
-1.14829021143706e-05
-4.86000994318224e-05
-2.41257900370172e-05
-2.8321259356275e-05
-4.9304882221609e-05
-1.37519639602276e-05
-1.61796797208218e-05
-1.39455765353992e-05
-4.75686531863288e-06
-3.62347693165065e-05
-3.81278212748881e-05
5.89133265903832e-06
-9.61515589925865e-06
-4.17324704446984e-05
-3.52930804945942e-05
-2.36910220064037e-05
-2.41797571916625e-05
-3.54168449937258e-06
-5.00262952320246e-05
-4.87191577038434e-05
-4.13205098671916e-05
-3.74209572289359e-05
-3.91172517422552e-06
-3.46441573078807e-05
-5.45830356099361e-05
-1.41356612359984e-05
-3.08662936978615e-05
-3.89450292892179e-05
-4.559771566015e-05
-6.32705292390097e-06
-2.74606221292339e-05
-4.29717040213428e-05
-2.36712162634851e-05
-4.68689276664026e-05
-5.02279325776906e-05
-3.33474325028543e-05
-2.3035867680136e-05
-3.66516040977539e-05
-1.85585491212401e-05
-2.569553762063e-05
-1.13844822873269e-05
-1.34070636421175e-05
-1.51551199284407e-05
-3.25644259676293e-05
-4.09930449232788e-05
-8.53061585214212e-06
-3.22106287376132e-05
-1.60137718680832e-05
-2.34373819818077e-05
-3.3985974711854e-05
-1.68457830982226e-05
-1.98345182516074e-05
-2.14621822111879e-05
-2.9423712621138e-05
-2.86645179590298e-05
-4.43640002915653e-06
-4.54951815639159e-05
-1.96934958772367e-05
-8.34278625489259e-06
3.03763334602756e-06
-2.35208695103578e-05
-3.86026193372554e-05
-2.41201815227189e-05
-1.68322988999503e-05
-4.66094230258492e-05
-1.41482259235267e-05
-3.78237971607762e-05
-4.06224625862339e-05
-3.61022241080912e-05
-4.49283175813499e-05
-2.75019161319081e-05
-4.09674988479298e-05
-3.98082710382054e-05
-1.966288583373e-06
-3.15940405279729e-05
6.76635299820297e-07
2.68830077795671e-05
-2.32186285916824e-05
-3.8147476340275e-05
-8.48039813286817e-06
-3.16293451148102e-05
-2.39643057683044e-05
-4.30252575579072e-05
-4.2574780012481e-05
-2.2031473152983e-05
-5.41213922603036e-05
-4.25190596761353e-05
-6.0654434260944e-05
3.17301405865873e-06
8.74488760872076e-06
-2.38421102823293e-05
-5.14372171765246e-06
-1.98203391666454e-05
-2.58595725019386e-05
-1.77657661972899e-05
-3.18149478005016e-05
-1.51044825430307e-05
-5.21270366439704e-05
-3.32819306095907e-05
-3.6338336699022e-05
-4.11744948000685e-05
-2.30180515594883e-05
-1.09441956097887e-05
1.10158689840672e-05
-2.65024898017022e-05
-1.83316810266096e-05
-2.29481395461324e-05
1.39383639672854e-06
-2.63377205013516e-05
-3.17851414068708e-05
-1.83508011181097e-05
-2.67320915003551e-05
-7.14568106068754e-06
-3.40222340613519e-05
-2.12102671900786e-05
-7.00251792586133e-06
-7.81713700214926e-07
-2.20340355143683e-05
-7.11270464089877e-05
4.42899780496593e-06
-3.5078429360298e-05
-1.12865336887119e-05
-1.61170180225673e-05
-4.11738488728112e-05
-2.01263397419915e-05
-4.68641653843525e-05
-3.02649257047351e-05
-8.9157673747616e-06
-4.66160150853372e-05
1.2824788082576e-06
-2.69428307342201e-05
-1.22873201687323e-05
-2.16768409458431e-05
-3.06438276506734e-05
3.00665666004949e-06
-5.56219136153231e-05
-1.87260918608442e-05
-1.91358129978351e-05
-3.45287971211149e-05
-2.70999095638264e-05
-8.41157356259914e-06
-1.99306163349314e-05
-2.55473992690248e-05
-1.21276329808141e-05
-2.7181214374066e-05
-3.02715022772182e-05
-3.5151557501118e-05
-2.48782098295329e-05
-4.3104132759442e-05
-4.04367206356082e-05
-3.18373094642231e-05
-5.45565186335557e-05
-1.66853023783161e-05
-1.93055608114054e-05
-2.55443916067788e-05
-3.54915951487075e-05
-2.06429996234442e-05
-1.62627499560439e-05
-1.12823905175401e-05
-4.97314894421099e-05
-4.43529945618503e-05
-4.27804498809245e-05
-2.03996342941453e-05
-2.65006477872345e-05
-2.92430377272714e-05
-2.1216732653855e-05
-3.23805356851353e-05
-5.30773282859009e-05
-1.28392100132527e-05
-5.8073797627625e-05
-2.21173319481549e-05
-2.14583382506752e-05
-4.12454623073925e-05
-2.42012879974304e-05
-3.13553434703778e-05
-3.41213286998931e-05
-1.6724829321428e-05
-3.92771046091668e-05
-3.34006219724299e-05
-2.97916110073886e-05
-1.0380431203609e-05
-3.41782249304776e-05
-3.47890399185303e-06
-4.83928790225116e-05
-2.2112093848448e-05
-1.9284525508333e-06
-1.99540865085294e-05
-1.78155896978378e-05
-7.75990723320843e-06
-4.60424878970439e-05
-5.0555223069306e-05
-2.83524855837868e-05
-5.58154609292082e-06
-3.55746930492973e-05
-2.47245030963308e-05
-1.97862965442832e-05
-2.11242050198395e-05
-2.87189267348399e-05
-3.36024004330906e-05
-2.6708538188502e-05
-4.01185018386028e-05
-2.02899502593861e-05
-2.47628680325058e-05
-1.57592996358897e-05
-2.84328797250042e-05
-4.74499245865397e-05
-1.56775643007084e-05
-7.52409686188005e-06
-5.06765705910906e-05
-1.73258409577307e-05
-1.89443892345543e-05
-2.42910807177689e-05
-4.85861003728674e-05
-3.01489054000784e-05
-3.71111990247383e-05
-4.65520210305548e-05
-2.71289806741437e-05
-2.50643065621306e-06
-1.88826393896486e-05
-3.78961600126765e-05
-9.80100092015177e-06
-3.20923676908086e-05
2.21021384000461e-06
-8.23020816805696e-06
-2.66924832881715e-05
-4.02473379710247e-05
-3.65185146168825e-05
-2.02170610596037e-05
-5.15255439975958e-05
-4.19336422503388e-05
-7.68035116306672e-06
-3.81292311242495e-05
-1.26132518802709e-05
-2.80009758875169e-05
-3.85440924553508e-05
-2.3512796651747e-05
-2.58223432253511e-05
-3.50140527233255e-05
-3.63299200894496e-05
-4.37400674990727e-05
-3.12250890996967e-05
-3.65291645001318e-05
-4.08977867595172e-05
-4.92419492204525e-05
9.23910392421677e-06
-7.84870170268569e-06
-6.33805355314491e-06
-3.8641373003868e-05
-4.65001465728777e-05
-9.21715902562907e-06
-2.45545215659703e-05
-2.91388697469833e-05
-6.1746803812227e-06
-1.23736815762e-05
-7.43058463301128e-06
-3.04660351718715e-05
-1.25036972102358e-05
-1.49842384870515e-05
-4.3023278746257e-06
-2.28644796011336e-05
-3.22513581609804e-05
-4.18281884591669e-05
-3.48785467064459e-05
-3.70656411293168e-05
-3.75834200242414e-05
-6.77301450200114e-06
-3.43812237510119e-05
-7.22876311254067e-06
-1.7237405442261e-05
-3.71624396748482e-05
-6.83151783110247e-05
-5.90492354157977e-05
-1.10294146290784e-05
-3.57751911887021e-05
-1.28229522843169e-05
-4.66914863923607e-05
2.38207345052916e-06
-4.16340208350828e-05
-1.95765069042961e-05
-3.28275720997764e-05
-3.21194634856017e-05
-4.73579177900001e-05
-1.29287091822515e-05
-5.32819183943498e-06
-4.54977408276706e-05
-4.66410194334629e-05
-2.75202766543064e-05
-6.68461094519621e-06
-3.37505016415573e-05
-3.8689999771709e-05
-2.88329168037171e-05
-2.75729181688464e-06
-1.58133041023328e-05
-2.63225380867388e-05
-2.26049471676629e-05
-4.62256228912126e-05
-3.18412865972927e-05
-2.67784721285467e-05
-1.26048701408774e-05
-1.54280299639152e-05
-2.85170409590661e-05
-1.06438796455461e-05
-8.75836632931295e-06
-6.17568542664962e-05
-3.16651429741944e-05
-3.2824955108204e-05
-1.62913181336761e-05
-3.26622746796183e-05
-4.97556861778741e-05
-3.573184584702e-05
-3.43363838027276e-05
-3.81760146579961e-05
6.03801166370534e-06
1.20782519162997e-05
-2.17606171776424e-05
-2.80024162542888e-05
-3.63473860023549e-05
-1.24617947665208e-05
-3.46387180158033e-05
-1.7821109469622e-05
-2.18388603969651e-05
-3.28309957277827e-05
-5.22255320326424e-05
-3.85398204548464e-05
-7.02128578899289e-06
-1.32208686252292e-05
-4.30107289975241e-05
-5.46026427661381e-05
-1.72035868756649e-05
-2.64432498064428e-05
-3.71736865051031e-05
-2.05230206812924e-05
-4.89573824762046e-05
-1.722975553415e-05
-1.05948814104258e-05
-3.66206572145763e-05
-3.34726629150295e-05
1.21446057052849e-05
-3.8984975650059e-05
-2.94192722868977e-05
-2.96681321965397e-05
-2.31745983206878e-05
-4.49240212687042e-05
9.40525458254302e-06
-2.42102914812012e-05
-6.49648162841558e-06
-2.74832693650659e-05
-3.52084874198179e-05
-2.40422712045112e-05
4.07948290691859e-08
7.95404339112744e-07
-3.12552426979243e-05
-3.07022845832489e-05
-2.68249847664313e-05
-4.30548796843892e-05
-2.9868923663714e-05
-4.74782341528425e-05
-1.46868008622256e-05
-4.37026796622998e-05
-3.66583636373809e-05
-1.9786473499065e-05
-1.29461841751481e-05
-7.61160672798315e-06
-9.13953067002409e-06
-4.47667595367599e-06
-2.63526704586257e-05
-1.42367550669077e-05
-3.17182366691743e-05
-5.60394234904354e-05
-3.67249225039611e-05
-3.29959945915566e-05
-1.48472685419604e-05
-2.97685870576042e-05
-2.40204052051291e-05
-9.29986141012233e-06
-3.71393031378679e-05
-5.24409008678826e-05
-5.12528122021718e-05
-1.86772422208621e-05
-1.89612038338702e-05
-3.12703641636012e-05
-5.48657316646871e-05
-8.38790834238569e-05
1.06056264050471e-05
-5.22142312156351e-05
-6.39506805163589e-05
-2.25946733409359e-05
-3.26794318641716e-05
-3.21005318171438e-05
-1.71504770057169e-05
1.33002513696719e-05
-1.38911544170674e-05
-2.27088534966829e-05
-3.76891712053161e-05
-2.30434584147174e-05
-2.01869440042305e-05
-3.3139988656827e-05
-3.70096183359572e-05
-1.87845803198867e-05
-4.38496240672842e-05
-2.77455743431661e-05
-1.35840862266777e-05
-3.29010609416834e-05
-4.20301683898681e-05
-7.86848719228569e-07
-5.00877031790986e-05
-3.50110112377759e-05
-2.76610104351186e-05
-2.06615509165559e-05
-3.19704560890256e-05
-3.78773225764914e-05
-7.88815975860809e-06
-6.09195295099153e-05
-4.6211737193245e-05
-3.94634892668959e-05
-3.84172234544696e-05
-2.41781368690122e-05
-4.68136218185198e-05
-3.16036378378094e-05
-3.48015507516712e-05
-2.97701885626614e-05
-2.01356161596677e-05
-2.9123025840008e-05
-3.41109813893649e-05
-4.32675612962991e-05
-3.88138252572566e-05
-6.75948248490576e-05
-3.96921770446612e-05
-1.2829238968786e-05
-4.24981311562728e-05
-3.0868075110299e-05
-3.00631783325821e-05
-3.87930931216072e-05
-1.86820410876674e-05
-2.26087189016207e-05
-3.79022563971796e-05
-3.35544075838547e-05
-2.78661758899053e-05
-8.17341361440781e-06
-1.41759212340792e-05
-8.84326392384038e-06
-1.46852782312191e-05
-3.03689671809936e-05
-4.87056181979368e-06
-1.73547635204229e-05
-1.55751691629837e-05
-3.60821379338338e-06
-2.34740960405214e-05
-2.66329673156096e-05
-5.48706489037576e-05
-3.32561485529293e-05
-4.07409878847961e-05
-4.87670603771942e-05
-2.29943176421548e-05
-2.87950942446735e-05
-2.25757540614054e-05
-2.5814309270558e-05
-5.48690206942085e-05
-2.04617903409576e-05
-3.01714469919996e-05
-3.53770780296525e-05
-5.82587746372062e-05
-1.18010317207214e-05
-3.52027183210529e-05
-2.11248554472686e-05
-1.42672362714641e-05
-4.57320811849896e-05
-3.70932947818213e-05
-1.1473720395844e-05
-2.81348375836294e-05
-6.55036586436611e-06
-4.7078140893319e-05
-3.05281365473053e-05
-1.53670486213483e-05
-3.59346861736522e-05
-5.44621534602463e-05
-4.83037065139002e-05
-1.53955439798971e-05
-3.43707655468436e-05
-5.34370021659251e-05
-4.00672736254478e-05
-5.95560215529227e-05
-4.49661233494099e-05
-3.33969960668168e-05
-3.74279331639468e-05
-1.79234873987842e-05
-2.60271628417522e-06
-1.00950671724208e-05
-3.89231798865996e-05
-3.3567176778763e-06
-4.61251243817232e-05
-3.71053420023233e-05
-5.14624137820751e-05
-3.44556633648842e-05
-2.193488674425e-05
-2.19699381231073e-05
-4.93373903824059e-05
-3.60485087935689e-05
-3.389426700452e-05
-3.6696704380264e-05
-1.6566002070326e-05
-2.43217088683541e-05
-4.02760503466533e-05
-4.45247013681172e-05
-3.09614265660033e-05
-2.04488985589004e-05
-2.25893221032057e-05
-2.02936547926783e-05
-2.55034618835795e-05
-2.10553941045442e-05
-4.43364376465304e-05
-1.65246487433088e-05
-2.38281558015033e-05
-7.98024791354139e-06
-2.94449139419419e-05
-1.15618044484825e-05
-3.88201048111707e-05
-9.96921604925553e-06
-2.56121563412269e-05
6.36906484624592e-06
-3.61684641537466e-05
-2.05687148261423e-05
-2.89528297168618e-05
-3.56417024142155e-05
-3.73719249083102e-05
-3.69614521651994e-05
-1.21229113629588e-05
-1.26533145734737e-06
-1.67736185086391e-05
-4.63942659859145e-05
-4.0922996924831e-05
-1.27569905862954e-05
-4.50467610269111e-05
-3.12097384228957e-05
-2.98283988413478e-05
-2.53765895790244e-05
-3.90572999276472e-05
-2.23196650816334e-05
-2.2312577231158e-05
-4.42042776828004e-05
-7.6423397889359e-06
-3.08195566933224e-05
-2.13560188570439e-05
-3.36887681492489e-05
-3.62280299835256e-05
-3.86431676687066e-05
-3.52477011855558e-05
-4.14729926480409e-05
-1.05793425429762e-05
-1.26065919836995e-05
-1.45006295373964e-06
-6.06897068158297e-05
-9.11882110498745e-06
-6.24925386730907e-07
-2.57721167873119e-05
-1.90047217695164e-05
-1.24030679116724e-05
-3.19004291284366e-05
-3.16820870628312e-05
-1.65930935079261e-05
-7.42655820877095e-06
-3.43124812149878e-05
1.71773989166666e-05
-2.72376072390874e-05
-2.36963555540923e-05
-3.07299253428511e-05
-2.95609636613736e-05
-3.60673773363031e-05
-3.00766225009621e-05
-1.3578712129456e-05
-7.02094548446067e-06
-4.78208976845165e-05
-1.76389260467319e-05
-3.04098058540079e-05
2.74105520682977e-06
-1.71944424401324e-05
-2.03296943468242e-05
-1.40309205570028e-05
-3.76012162184345e-05
-3.00808208868352e-06
-8.65179068253183e-06
-1.24441186469009e-05
-3.53838819277953e-05
-3.72872458612112e-05
-2.75021813200732e-05
-1.52619292228975e-05
-3.67302712386904e-05
-3.30868250933693e-05
-2.24170217862189e-05
-3.07171675913283e-05
-2.78733772800999e-05
-4.84940314530895e-05
-2.28001540226129e-05
-5.52193090081866e-05
-4.92505698989009e-05
-3.87785708705013e-05
-1.48088766130556e-05
-4.65886376672071e-05
-3.96451365224012e-05
-1.09814474796442e-05
-1.58939518180036e-05
-3.30931073964773e-05
1.82576182688327e-05
-3.15513925059162e-05
-2.54559237752445e-05
-6.82829174216663e-06
-2.62339794817088e-05
-4.35938369287914e-05
-2.13457536931367e-05
-6.64565550936541e-05
-2.70784617906209e-05
-4.54535617191986e-05
-2.51572705815439e-05
-2.46376186096271e-05
-5.35270962029607e-06
-2.89142989534176e-05
-1.25866418811029e-05
-1.98443691803598e-05
-6.23870718418695e-05
-2.86562521661049e-05
-4.42587588497916e-05
-2.99320965894374e-05
-2.83044207471721e-05
-4.19031152823625e-05
-9.79827626945667e-07
-3.30484499594169e-05
4.16106335312928e-06
-1.80685964611008e-05
-3.09756695593176e-05
-2.60273872433961e-05
-1.71886975471512e-05
-2.91670133059365e-05
-2.88728673179915e-06
-1.90340395748478e-05
-5.70794895705698e-05
-3.7331148560586e-05
-3.75794337128029e-05
-4.01040653497497e-05
-1.10268358577823e-05
1.44330289794242e-05
-1.88879169575567e-05
-3.23521149972454e-05
-6.63193096583339e-05
-6.06954095205653e-05
-3.38026189973999e-05
-2.39463932745712e-05
-9.12207682585791e-06
5.30620565324417e-06
-3.94526713289958e-05
-4.30638830181632e-05
-2.55117739934801e-05
-1.57952182780287e-05
-9.66610745852274e-06
-4.7453721982368e-05
-2.75698535788146e-05
-1.88179091300341e-05
-3.0865024302132e-05
-2.51962236018518e-05
-3.91796107602726e-05
1.03476095521836e-05
-1.99952001883005e-05
2.72667644831405e-06
-2.99086031684803e-05
-6.07342717417032e-05
-4.63736946598664e-05
1.4926138513373e-06
-1.70670057312482e-05
-3.30623775406979e-05
-2.64903610035204e-05
-2.8548097787351e-05
-4.45553396768673e-05
-2.31266891989409e-05
-4.64030563156198e-05
-5.94723690226444e-05
-3.86350926482518e-05
-3.31730158973728e-05
-2.35678535099479e-05
-2.57110665849359e-05
-1.10627678855263e-05
-3.08603314673901e-05
-4.35205392304137e-05
-3.49779901151728e-05
-1.39010658995388e-05
-1.05518603750778e-05
-2.76531611850457e-05
-4.06192667231766e-05
-3.6958421753685e-05
-1.37672729213091e-05
-1.10261958051665e-05
-4.84081749625676e-05
-1.44266234288833e-05
-5.27677261058716e-05
-2.28903740379224e-05
-3.53466840288015e-05
-1.08741888481686e-05
-2.18324317026521e-05
-4.58387675418639e-05
-2.8423040274627e-05
-5.57739157105129e-06
-4.63263085943586e-05
-3.13654119286866e-05
-3.58569533374284e-05
6.29580662445356e-07
-2.62934566983987e-05
-2.12705769467611e-05
-1.40304782405263e-05
-1.27370434239239e-05
-2.1448131871433e-05
-1.96927788142608e-05
-4.33227280316806e-05
-1.80721441327223e-05
-3.18230569060516e-05
-3.67042105195167e-05
-3.64822953421923e-05
-1.79073651667855e-05
-4.10483982884196e-05
-1.88001193591854e-05
-3.29852104252636e-05
-3.45043247469842e-05
-1.18141808262542e-05
-5.1260556248379e-06
-3.25536961498673e-05
-4.58446642372881e-05
-5.7141487192869e-05
-9.4588861073775e-06
-2.77473113235011e-05
-2.71571303690071e-05
-4.29518755857101e-05
-3.86044141884773e-05
-3.87537895776187e-05
-2.31473214287513e-05
-2.15247222911482e-05
-3.30641390972393e-05
-5.31409763589739e-05
-3.60739867843457e-05
-4.97622332770647e-05
-3.39827062831769e-05
-4.03363233566173e-05
-2.63986738041543e-05
-2.07781946633445e-05
-4.6340336710683e-05
-1.10130549845105e-05
-2.22308397575752e-05
-5.71729529955954e-05
-4.24261121292046e-05
-4.56910625466902e-05
-4.39852433101551e-05
-2.98488177838061e-05
-1.83706375453448e-05
-3.70024468741781e-05
-3.29391355313909e-05
-2.07667285355492e-05
-1.91526683279967e-05
-2.60628773315076e-05
-3.91213529777442e-05
-1.17023013039622e-05
-6.0885868522106e-05
-4.41948582273632e-05
-1.60229082055011e-05
-1.21508510237209e-05
-5.10697319703807e-05
-1.57109876378466e-05
-6.43034592707799e-06
-4.82637742639693e-05
-1.59713990718949e-05
-1.05926458314884e-05
-5.61001344472663e-05
-4.74023860160065e-05
-3.28994010030292e-05
-2.94614110658112e-05
-6.10106784822043e-05
-1.34928201845662e-05
-3.28871140949311e-05
-3.2748549880814e-05
3.85885885594586e-06
-5.23198380249831e-05
-4.28160352201418e-05
-4.80901155894872e-05
-5.06541328049136e-05
-6.37906656999905e-05
-5.12966931825813e-05
-4.32068918492442e-05
-1.20444083191843e-05
-6.73796599906144e-07
-2.41035554965591e-07
-4.93110795125888e-05
-5.98862696096986e-05
-2.52978412578886e-05
-2.05488284573155e-05
-2.16260456016789e-05
-3.39231140509807e-05
-2.16852442233794e-05
-1.28485736073145e-05
-1.43491844250815e-05
-3.87075687481913e-05
-1.80522788205954e-05
-6.18720673753176e-05
-4.13958680817801e-05
-2.63662577694581e-05
-1.78157945334207e-05
-1.19428593651058e-05
-5.63466328530629e-05
-4.09445911715741e-05
-1.90500885026281e-05
-4.08603307037304e-05
-2.59291572852081e-05
-3.70259499212459e-05
-2.47350914718516e-05
-5.89166198798095e-05
9.03045793963983e-06
-4.12483923619538e-05
-5.00749884064572e-05
-1.29175211214881e-05
-1.06637730553564e-05
-2.07133543364194e-05
-3.04978302836048e-05
-2.36087770773764e-05
-4.31741092269548e-05
-2.6616758426048e-05
-2.77945687697221e-05
-1.18725946493933e-05
-3.64638948884024e-05
-1.67726087755709e-05
-3.76758178337891e-05
-4.42853668198787e-05
-6.099532745833e-05
-2.3592215562237e-05
-6.52354713207366e-05
-3.2039743572132e-05
-9.62739647499869e-06
4.38797784667876e-06
-4.63283002234294e-05
-1.55113172497632e-05
-2.99128084143695e-05
4.71198408970026e-06
-2.17518582259765e-05
-2.91795403884728e-05
-1.78045366646233e-05
-3.59432758351944e-05
-4.82744779755684e-05
-4.57479468700738e-05
-2.8781875225436e-05
-4.04169625311863e-05
-2.35876160043726e-05
-2.70770749753714e-05
2.25280887009728e-06
-3.29452232938302e-05
-1.12364291232423e-05
-1.77196853489124e-05
-4.94590796886435e-05
-4.49866459793881e-05
-4.79440856300545e-05
-3.38040862883399e-05
-5.29747462399462e-05
-3.38529620993594e-05
-2.49247744761956e-05
-3.80589761322736e-05
-2.14375301881694e-05
-1.26870533417233e-05
-3.69842030315605e-05
-4.9340958693232e-05
-4.9204769224539e-05
-5.41652347232396e-05
-3.09590930780049e-05
-2.28079064856427e-05
-3.98685903136995e-06
-3.14393487123507e-05
-8.25795560429928e-06
-1.13564212613668e-05
-4.65334681362141e-05
-5.26583325272994e-05
-4.3727526515118e-05
-3.05426233690262e-05
-1.95731022696741e-05
-2.86798404383834e-05
1.54465125606338e-06
-3.71231618276468e-05
-3.11283563656856e-05
-1.40363075655277e-05
-4.94676520227163e-05
-2.85053319532037e-05
-3.3151229341232e-05
-1.43174745846403e-05
-3.89579523008907e-06
-4.62714257857868e-06
-1.70411577654645e-05
-5.16584247503427e-05
-2.45074967193797e-05
-3.41929816239336e-05
-3.93627099676353e-08
-2.74560310791314e-05
-6.29861659253337e-05
-5.4034793675938e-06
-3.13333552024168e-05
-2.25431328390546e-05
-3.13536559723591e-05
-3.05775571233868e-05
-4.05143815299839e-05
-2.9180305562371e-05
-3.14466801380563e-05
-2.34509013409297e-05
-3.95475796671902e-05
-2.58328364537984e-05
-5.37803047480091e-05
-2.03140966919174e-05
-3.30698298518647e-05
-4.01176524984952e-05
-4.81889922043604e-05
-3.24467822305657e-05
-2.23778019353169e-06
-5.76770051377333e-05
3.35531558272061e-06
-2.74847365698896e-05
-2.66406584057133e-05
-2.5372219205062e-05
-1.63584122353161e-05
-2.69458867538993e-05
-3.37492052742893e-05
-1.99810570003732e-05
-4.59930148757976e-05
-4.12252401173247e-05
-3.0956607802544e-05
-2.90737119838439e-05
-7.93816839507281e-06
3.74048831662402e-06
-3.40661633566241e-05
-3.7623117678515e-05
3.52993842230253e-07
-3.27979415803866e-05
-2.18122336357401e-05
-3.26632722093883e-05
-4.19328111840274e-05
-3.53811333169502e-05
-3.64671154899364e-05
-1.49807453533661e-05
-2.83402256159198e-05
-5.33032640663894e-05
-4.15421390032306e-05
-4.68526552903079e-05
-2.30540808491433e-05
-3.48135342017997e-05
-2.94597240692328e-05
-3.27538420705763e-05
-7.34499159428319e-05
-3.81165298374617e-05
-4.78281583984069e-05
-2.48151581000109e-05
-2.23805972045316e-05
-2.19082813161985e-05
-2.11738042699296e-05
-3.99880908996184e-06
-4.10071941037895e-06
-1.85317435867331e-05
-3.47457528824716e-05
-2.86129108308159e-05
-1.29131518306429e-05
-2.71541475104004e-05
-2.58483695782419e-05
-2.89592299941979e-05
-5.15062871216801e-05
-4.3629207284927e-05
-3.99075765038163e-05
-4.80981295786836e-05
-3.73558117819108e-05
-1.23661572492266e-05
-7.15265959511763e-06
-4.52367154077232e-05
-3.46127557113714e-05
-3.39992737785955e-05
-3.03790076868378e-05
-2.81617129474573e-05
-3.31970660326341e-05
-3.08957481511399e-05
-2.85154869122733e-05
-2.80673827033781e-05
-1.81512236865629e-05
-3.13469025357401e-06
-2.91499033252188e-05
-7.51621728951379e-06
-2.20390202942195e-05
-4.77361426351454e-05
-1.83735324189881e-05
-2.14807860413926e-05
-4.99149154062583e-05
-3.39008595119127e-05
-3.14472450505332e-05
-1.04926206776063e-05
-3.13702274257397e-05
-3.44755056790692e-05
-4.23816199598849e-05
-8.02674769493099e-05
-5.45067172298744e-05
-1.28532509331468e-05
-2.4800342306961e-05
-3.55556055825552e-05
-2.82487501218001e-05
-3.11023747875398e-05
-3.88870213212191e-05
-1.13012236852709e-05
-5.12077124283342e-05
-1.83953400632743e-05
3.14514281119567e-06
-4.63217855486239e-06
4.45785121489349e-06
-2.24925921217893e-05
-1.9280156207943e-05
-1.52865589722598e-05
-2.58396694334218e-05
-3.75142409420965e-05
-3.68485655758413e-05
-2.64078577199036e-05
-4.30851282245895e-05
-5.10643149983935e-05
-2.11725730394154e-05
-2.50128687122707e-05
-2.79915477288436e-05
-2.24339604844507e-05
-5.14249675807469e-05
-3.20790761226797e-05
-6.3556545459493e-06
-4.23144979228998e-05
-2.02889781605064e-05
-5.83550329286708e-06
-3.91603809750156e-05
-3.27261170889263e-05
-2.87902327333677e-05
-5.2002545890393e-05
-2.62006564857816e-05
-3.39306928691459e-05
-3.45540811890981e-05
-5.71600299977195e-06
-5.22335673751616e-05
-3.29926088085218e-05
-3.99212149616479e-05
-4.95615427024693e-05
-3.84234890021901e-05
-2.69784686918965e-05
-4.20009543703381e-05
-1.91783082883007e-05
-3.21275399549921e-05
-3.27363351495179e-05
-3.95920847469501e-05
-5.52639768890618e-05
-2.984885701173e-05
-4.29865059653404e-05
-1.5595685500037e-05
-1.1765526721353e-05
-2.75625189440422e-05
-1.11946622023921e-05
-5.51997708667082e-05
-3.6577132356438e-05
-2.67887148663906e-05
-2.90998013205804e-05
-4.72935190545329e-05
-2.42515295438095e-05
-8.4987216081719e-06
-1.66475967278158e-05
-2.62527868201273e-05
-5.08995843125621e-05
-3.36746814826275e-05
-3.27348265068722e-05
-1.50356988356146e-05
-4.3537184132486e-05
-5.48721267204523e-05
-4.47558417756545e-06
-1.47831679063574e-05
1.61309560648942e-06
-3.14973036270762e-05
-1.76094659934618e-05
-2.86730828974467e-05
-3.03241772961247e-05
-1.05069935659729e-05
-2.75291204468772e-05
-2.60960361779602e-05
-3.94668032662493e-05
-3.56852921918647e-05
-3.53851126231955e-05
-2.45531693047253e-05
-1.67128126350037e-05
-6.89596615133106e-05
-5.97328552089848e-05
-5.70355157746104e-05
-6.97306897057866e-06
-4.34275159774939e-05
-5.63858325329202e-06
-4.4339813820528e-05
-3.32855087267163e-05
-2.75728061219668e-05
-6.23403677784488e-05
-1.80276338118266e-05
-3.9758163842023e-05
-4.28722401470685e-05
-4.0181638453085e-05
-4.26304241315591e-05
-2.66712266493014e-05
-3.715202975408e-05
-5.14782817010246e-05
-2.53045320020407e-05
-3.23377054562139e-05
-2.83831264844109e-05
-3.2598546795095e-05
-3.06124290576689e-05
-2.11649336189857e-05
1.82697530619814e-05
-1.99956201825158e-05
-1.49330200785882e-05
-1.55628376208805e-05
-3.49578078529062e-05
-3.30338454047304e-05
-1.88452860099578e-05
-1.24645290452643e-05
-2.73988981828675e-05
-1.22580608324277e-05
2.84834504562991e-06
-1.5700712315455e-05
1.35970738183931e-06
2.15570603215176e-06
-3.08649778887778e-05
-1.39134575856301e-05
-3.02634354060719e-05
-2.21158094711579e-05
-1.31624483386382e-05
-1.14812916951863e-05
-4.15655889857971e-05
-1.3115751591287e-05
-1.04681223383391e-05
3.92015896519785e-06
-3.39792267212689e-05
-2.2935912835349e-05
-3.53280933661236e-05
-4.86774813372013e-05
3.63055467942727e-06
-4.61296061943957e-05
-2.68107958628818e-05
-2.58969347838e-05
-4.38562403386164e-05
-5.81655668899637e-05
-2.66437597019418e-05
-2.50307023300091e-05
-3.86382324535554e-05
-3.56030818917813e-05
-5.90767157683376e-05
-1.98219347961154e-05
-3.14184576171528e-05
-2.38020030556568e-05
-6.44744735842771e-05
-1.86224345152328e-05
-2.47826458931136e-05
-4.36678995333847e-05
-3.42546077278977e-05
-2.58840867554313e-05
-3.99347212554961e-05
-4.13008364520861e-05
-3.46506317093901e-05
-4.31730248503011e-05
-3.04444396194792e-05
-2.19234301763304e-05
-2.43261946633133e-05
-3.62109275559367e-05
-3.807773797759e-05
-4.68883888948634e-05
-2.49411429058834e-05
-2.88459719433858e-05
-1.94844196753782e-05
-3.88964191980372e-05
-1.10941538145995e-05
-5.56352307547009e-05
-1.8918840275318e-05
-1.14199730663508e-05
-4.52874700735116e-05
-3.93798241035853e-05
-3.37734174445747e-05
-2.59345501162134e-05
-4.25323134790418e-05
-4.74317496455526e-05
-3.92908071043454e-05
-1.51124545248356e-05
-1.24503826202853e-05
-2.30089306391183e-05
-1.29399437316929e-05
1.15748820926211e-05
-2.40802575029883e-05
-1.88367200773372e-06
-3.07261450294691e-05
-3.20610347015025e-05
-3.04781380744346e-05
-3.29043456905257e-05
-1.33097829913337e-05
5.87675031920241e-06
-1.8330792833394e-05
-4.69931512478066e-06
-2.2028845253268e-05
-2.40994294986662e-05
-2.31211402080297e-05
-2.57537128136624e-05
-4.38151383174393e-05
-5.09925490636579e-05
-3.58122146134671e-05
-4.12862719883688e-05
-1.4900148524542e-05
-2.73967734167057e-05
-4.20392701366994e-05
-4.33861273958076e-05
-3.3249447736699e-05
-2.74943461801665e-05
-1.67607821257246e-05
-2.02662024575866e-05
-3.27584181921067e-05
-4.26954490374895e-05
-3.31274189211937e-05
-4.51356473634822e-05
-4.36944854477947e-05
-2.55645659571523e-05
-3.05025176958818e-05
-4.32421068792975e-05
-1.03364656916868e-05
-2.69047614434823e-05
-2.43204687938799e-05
-2.42941059899349e-05
-6.04470641953794e-05
-3.28817199535598e-05
-4.16010130899019e-05
-2.80156989797209e-05
-3.44569906716317e-05
-2.77851134269316e-05
-2.10659871917027e-05
-2.88048977912195e-05
-4.30873760578565e-05
1.19494982238627e-05
-2.6194758941967e-05
-4.6355348431672e-05
-2.301964789198e-05
-2.90264596527653e-05
-5.61018657898554e-05
-2.70716362394993e-05
-1.8768344362932e-05
-2.33247391830068e-05
-2.63580364921001e-05
-1.15267496430729e-05
-6.14730398053187e-05
-3.64149933660369e-05
-1.79080389808541e-05
-2.43067105922267e-05
1.05086387509402e-05
-2.25979480641657e-05
-5.11594768634643e-05
-3.15475245453728e-05
-3.80908895684843e-05
-5.98735306785237e-05
-2.97168191346665e-05
-1.11566345380912e-06
-3.16913943114678e-05
-3.29009774888993e-05
-3.51292427788487e-05
-1.84538653009773e-05
-1.48564132137479e-05
-2.4858500834867e-05
-1.10226460890009e-05
-3.63464233182282e-05
-1.53180934961673e-05
-2.73984431374761e-05
-3.6842500799556e-05
-3.98346245986448e-05
-5.10020369127913e-05
-1.88252168598552e-05
-1.91470578676753e-05
-3.19262101592963e-05
-3.49710147331866e-05
-3.92141302705811e-05
-1.16252633196008e-05
-3.30717296981951e-05
-5.30534283212238e-05
-3.44144740072752e-05
-2.76985176941346e-05
-1.32866522469714e-05
-3.86093010325368e-05
-3.13442999024056e-05
1.10070152926659e-05
-3.35893537557413e-05
-1.20803343688265e-05
-3.75192393355716e-05
-7.19787006918104e-06
-1.56269093210633e-05
-5.15162671696968e-05
-3.31731444648984e-05
-3.16324778040669e-05
-5.29496103756078e-05
-1.73652233331337e-05
-2.86911789053788e-05
-1.95796445833831e-05
-1.60930495647892e-05
2.35082168714224e-05
-4.12812109097742e-05
-3.18064148660628e-05
-3.05548018186431e-05
-3.63465102268135e-06
-5.58343027960357e-05
-3.3670301504319e-05
-4.70381306624885e-05
-2.56703083325708e-05
-1.1990034873617e-05
-2.5559117881977e-05
-4.31755490769369e-05
-2.06861863860835e-05
-4.79874179845298e-05
-3.79985430500101e-05
-6.26844269564729e-05
-2.24546277178782e-05
-1.79005547316984e-05
-4.03287385374452e-05
-4.1270003372912e-05
-4.09549277150424e-05
7.75306524727359e-06
-4.43319067739323e-05
-4.03092821611919e-05
-3.15657116905019e-05
-3.7689573644861e-05
-1.91009330483473e-05
-4.20472362712726e-05
-7.02763795755397e-07
-2.97564818282879e-05
-6.95859816360437e-05
-2.66439939435264e-05
-3.14176317865715e-05
-5.059886671543e-05
-4.77972950160367e-05
-1.94110896794639e-05
-3.67231132789363e-05
-6.76343605888127e-05
-3.13346957778036e-05
-2.70300269358971e-05
-5.35909722999087e-05
-2.98420123043513e-05
-5.49050820757701e-05
-2.38704136398462e-05
-1.7744260735917e-05
-3.30984176084263e-05
-2.29810726623756e-05
-3.46952187780662e-05
-4.09974994973706e-05
-4.5558849226534e-05
-1.94669949829865e-05
-4.12033239376005e-05
-4.07779789921809e-05
-2.66124977548388e-05
-2.94904720969937e-05
-2.49873507853164e-05
-6.22428943543445e-05
-4.5703814019244e-05
-3.53703327334581e-05
-3.849744434187e-05
-4.78868525195586e-05
-1.37742760429703e-05
-3.32025951121221e-05
-9.93349704216015e-06
-2.17299638908491e-05
-5.64255466150166e-05
1.59657116375082e-05
9.42989664932935e-06
-4.43044771553799e-05
-3.48357501183903e-05
-1.17597554398372e-05
-3.14095199476798e-05
-1.73779169481938e-05
-1.98023207628806e-05
-2.46637099693704e-05
-1.90607525753783e-05
-6.16032860639141e-05
-7.95628998015249e-06
-2.82732867451334e-05
-4.81913178113218e-05
-4.35512697899181e-05
-1.10049925748324e-05
-6.53347371845701e-06
-1.91273057164422e-05
-5.33150359888999e-05
-5.03143405269457e-05
-1.41027189111909e-05
-4.41292840760376e-05
-2.62949428664647e-05
-4.63430249075269e-05
-3.15231536102704e-05
-1.19301384863001e-05
-1.89115824041379e-05
-8.9749918444527e-06
-3.68917284824418e-05
-8.77202328075719e-06
-3.48264567624192e-05
-1.536860851146e-05
-5.66000081530641e-05
-9.16417310086727e-06
-2.64015590251922e-05
-5.3080660975725e-05
-2.38075186254871e-05
-5.08268891225667e-05
-3.47694089791677e-05
-3.04391858494984e-05
-4.28752560400683e-05
-3.939987684618e-05
-3.65296409008758e-05
-2.22856627024349e-05
-5.04524797362491e-05
-3.54823881273396e-05
-2.66585506871878e-05
-5.151281834956e-05
-1.94919160055002e-05
-2.96547010727516e-05
-3.42357823405911e-05
5.49462063720061e-07
-2.05893008026519e-05
-3.97295494067549e-05
-7.22335495695134e-06
-3.62952321375211e-05
-2.63925560383913e-05
-1.92886095689302e-05
-2.34989143567511e-05
-1.19884406672783e-05
-2.31447181422054e-06
-3.42618822982704e-06
3.10599097163664e-06
-2.77199651149376e-05
-2.95188727720675e-05
-4.31760905359699e-05
-5.27647660952377e-05
-2.50900595631528e-05
-5.48224267348057e-05
-2.55001742874671e-05
-1.87207455235668e-05
-1.60579701133742e-05
-3.81961593753824e-05
-3.26265384255611e-05
-5.27193363432328e-05
-4.19552897846235e-06
-3.0595945418436e-05
-8.80830266871676e-06
-3.20320119880798e-05
-4.25722510558754e-05
-4.05145560269457e-05
-3.03229209305765e-05
-4.04800386990214e-05
-2.21133102201534e-05
-7.63131916818135e-06
-4.65866520267859e-05
-5.86016362127651e-05
-3.98639129668638e-05
-3.996015993001e-06
-8.40413527389481e-07
-2.25315838429292e-05
-2.34274282907661e-05
-5.11161223658494e-05
5.30129892812389e-06
-3.46943281774047e-05
-1.14298578461217e-05
-1.00347547554574e-05
-1.97403164691261e-05
-2.93086556920541e-06
-4.65659231151658e-05
-1.2318724048873e-05
-3.12702320432513e-05
-3.58348200902581e-05
-4.19177853748428e-06
-9.32678888134425e-06
-2.86221391151011e-05
-6.01972194816554e-05
-1.98928506926505e-05
-9.58992420858721e-06
-3.21032372859862e-05
-1.84187351173207e-05
-2.52660498291292e-05
-5.35426189089272e-05
-2.04748008253011e-05
-1.84165419705625e-05
-4.62411432646358e-05
-1.80733261806472e-05
-1.15579157912033e-05
-5.66018641421405e-05
-6.51552346780149e-05
-5.35299037200359e-05
-6.19581262468786e-05
-3.80826798971033e-05
-3.8002629150826e-05
-2.55769225877248e-05
-3.8144866273127e-05
-3.00758674770528e-05
-3.72278772247492e-05
-2.2355372121115e-05
-5.49326807052846e-05
-3.43122428157248e-05
-3.25006181741804e-05
-4.73916501068826e-05
6.91760156279957e-06
-1.50207725282844e-05
-6.72554397374699e-05
-4.50912976348146e-05
-5.01168657471365e-06
-5.40897905123664e-05
-2.29557411527486e-05
1.40647398924236e-05
-7.99355630278566e-06
-5.06253646323044e-05
-8.35704427856301e-06
-1.67880194636435e-06
-3.56027084726463e-05
-2.0183011778432e-05
-2.12475171994797e-05
-2.93983294731163e-05
-4.9530555182718e-05
1.89295144821701e-06
-4.1545043615782e-05
-1.35406477033675e-05
-3.17654887560375e-05
-4.41140406211607e-05
-8.68344008414072e-06
-2.11371973369104e-05
-1.16440433733179e-05
-4.75537878307145e-05
-1.1700481708906e-05
-7.06719358281192e-06
-2.48427324210088e-05
-2.62174935116606e-05
-3.38741555621206e-05
-2.20248439686645e-05
-2.49150219359961e-05
-3.26310904285541e-05
-5.05459472333936e-05
-3.07058048389234e-05
-3.70678033641319e-05
-4.04935824327031e-05
-3.36187032410637e-05
-3.70498763870398e-06
-4.68490700942022e-05
-1.44826904407203e-05
2.4038053834495e-06
-3.11832044795131e-05
-1.93346079084718e-05
-4.18098865602826e-05
-4.1242126999156e-05
-4.22339036006509e-05
-5.84867886528645e-05
-5.18556871813132e-06
-4.20992841375627e-05
-1.35143351633343e-05
-1.11104040906785e-05
-7.87113161403496e-06
-2.67237760047176e-05
-3.40453616580605e-05
-5.66447586103152e-05
-2.7522159957877e-05
1.3043696850885e-05
-4.04987839956436e-05
-2.8200051569005e-05
-4.11239925988667e-05
-3.60892984807736e-05
-4.36148262054238e-05
-2.8125150140588e-05
-3.2079979549564e-05
-6.0915114331644e-05
-3.50402759328918e-05
-2.65530949788566e-05
-1.72915678827e-05
-4.00086353137981e-05
-6.11812918179017e-06
-2.61429196716142e-05
-2.95960013725004e-05
-3.50701522063598e-05
-3.53164410361514e-05
-4.84836284670682e-05
-2.26767467130643e-05
-3.19359252021304e-05
-3.2433807173002e-05
-2.66961640011156e-05
-2.46555275484155e-05
-3.89670038187246e-05
-8.570392022478e-06
-5.71162561348154e-05
-3.32607342986057e-05
-3.16724471077084e-06
-2.23781156850627e-05
-6.37837776800308e-05
-2.9732671750292e-05
-4.18881337720323e-05
-3.85044464964929e-05
-1.5361871190856e-05
-3.64542087619837e-05
-2.22488643541002e-06
-1.61018168378573e-05
7.40209259989172e-07
-5.65596177774988e-05
-3.02750309237857e-05
-1.83712128204592e-05
-1.85096151696684e-05
-9.50048080227876e-06
1.30313738495803e-05
-1.68529049059667e-05
2.0227192839171e-05
-1.30406442062304e-05
-3.09739834273503e-05
-2.65372973648153e-05
-2.89267098406397e-05
-1.6179614097099e-05
-2.76192632257163e-05
-3.19563197311318e-05
-4.90718931324196e-05
-2.58447328919612e-05
-2.40609476990511e-05
-3.12747760317594e-05
-4.68363076446758e-05
-3.07420546853558e-05
-2.70349990730727e-05
-3.51521002163586e-05
-4.59619003984236e-06
-2.27458690728638e-05
-2.04270668544615e-05
-2.14984845386786e-05
-4.1942509358075e-05
-3.50949089911319e-05
8.6538694207762e-06
-3.03956500491469e-05
-2.40126227555778e-05
-1.90333092923404e-05
-1.710282482179e-05
-4.62144496096415e-05
-3.8665649639075e-05
-8.15263572324347e-06
-2.38121833265608e-05
-5.51532119427032e-05
-2.93566249067822e-05
-1.98006185088102e-05
-3.59484512674474e-05
-1.60216730155082e-05
-5.7415300696667e-06
-3.49556993095889e-05
-5.2266192457642e-05
-5.2674435644381e-05
-5.37917665952144e-05
-4.21798897502479e-05
-3.7099621436634e-05
-1.68889994213907e-05
-3.2074431565175e-05
-4.04338685006049e-05
-3.26557166560097e-05
-2.40423739347728e-05
-1.02372698841873e-05
-7.06828916657781e-06
2.31844912647938e-05
-5.56179465005543e-06
-3.93958005597389e-05
-5.79287035578648e-05
-3.6643159248489e-06
-4.01788222509484e-05
-4.95026219672548e-05
-1.51554861479566e-05
-1.23363395439263e-05
-3.55260265323943e-05
-3.47806475621679e-05
