# Supplementary material for: Research on computational propagation and identification of mine microseismic signals based on deep learning
Source: PLoS One. 2025 Oct 22;20(10):e0334641. doi: 10.1371/journal.pone.0334641 (PMC12543183; doi:10.1371/journal.pone.0334641)
Supplement: S8 Data — (ZIP) [file pone.0334641.s008.zip › 000100900002792.xlsx_0.txt_24.txt.txt]

-2.08549754712246e-05
-1.96331979110572e-05
-3.49694579520603e-05
-2.86865538246717e-05
-4.94488124588754e-05
-4.08771091883084e-05
-3.32840875851582e-05
-3.3793199795339e-05
-7.6236169242787e-06
-3.82636221135886e-05
-3.81917447944142e-05
-2.77986638923427e-05
-1.41514687248118e-05
-2.14226940527965e-05
-2.7768239341505e-05
-1.10494546424752e-05
-2.0038282628528e-05
-3.42134969330817e-05
-2.18812579085797e-05
-5.04641315448718e-05
5.66030124907195e-06
5.63031433624245e-06
-1.0844657887885e-05
-1.9466276868191e-05
-1.7138097423273e-05
-2.72151168240714e-05
-3.01279402397567e-05
-1.26283102118295e-05
-2.82843126203683e-05
-1.19423012915789e-05
-1.32461107773689e-05
-3.29614413481178e-06
-1.79592258484897e-05
-2.14090199766224e-05
-3.62620826357999e-05
-2.7295841946939e-05
-1.64611343509001e-05
-4.60577141878215e-05
2.97360162133004e-06
-2.42222802961974e-05
-2.80533351785938e-05
-3.57933687350187e-05
-2.55064551374429e-05
-4.75585809582801e-05
-1.85855170786939e-05
-2.39725996300475e-05
-2.62200633421231e-05
-4.87192325328835e-06
-5.35142839934533e-05
-2.20752544219828e-05
-3.7347985161987e-05
-2.56016313754899e-05
-1.69931801689453e-05
-2.71520919364556e-05
-6.52296305030054e-06
-2.68278442131205e-05
-2.84936308587794e-05
-2.33809911554677e-05
-3.92013443157791e-05
-5.05808865880207e-05
-1.1262150242654e-05
-2.4534658164341e-05
-5.13222131131927e-05
-4.32319944780184e-05
-3.89920601880235e-05
-5.68173042035613e-05
-5.35283488495261e-06
-3.98886735547477e-05
-1.31221730151679e-05
-3.13672681504144e-05
-3.01369878646746e-05
-6.2461297854305e-05
-5.70452727319757e-05
-4.49036340732339e-05
1.1522480492866e-05
-4.68361499307514e-05
-3.16122209138927e-05
-2.1202395871466e-05
-1.96824052355211e-05
-5.77921023885279e-05
-5.29226355008562e-05
-3.27246200033616e-05
-2.64316608506314e-05
1.91939036699312e-06
-1.7913039703643e-05
-3.22012096253076e-05
-3.22415137657863e-05
-4.70056303586764e-05
-1.51848227519679e-05
-2.32253351709766e-05
-2.58880148925025e-05
-3.24003486083208e-05
-8.02712465635911e-06
-4.35908514748794e-05
-1.83509091123089e-05
-2.49859017938509e-05
-4.23011720140296e-05
-2.83024783084228e-05
-2.87706626605615e-05
-2.36939282791503e-05
-1.44502788385723e-05
-2.5310158148059e-05
-2.48976599042018e-06
-2.49841939518376e-05
-5.14237416930226e-05
-3.21579559753087e-05
-3.94247757748714e-05
-2.10483887195147e-05
-4.42749842506243e-05
-3.25615324366301e-05
-1.58417906492885e-05
-2.88706749488249e-05
-2.6444165370426e-05
-8.55252344401363e-06
-1.72826518776303e-05
-1.9432072507334e-05
-5.20847091549861e-05
-3.85975026761634e-05
-1.11018345624899e-05
-2.02655513823379e-05
-2.4478742906252e-05
1.16554065061749e-05
-2.01741993815259e-05
-2.97251644650314e-05
-1.30857653282283e-05
-7.28257172628344e-07
-3.13187746216608e-05
-3.14630157806258e-05
-3.06698400816121e-05
-3.13641121189329e-05
-3.77067451036642e-05
-4.55084710718701e-06
-4.88831652528395e-05
-1.22055649465965e-05
-3.16477523094957e-05
-1.80493184661645e-05
-2.28706419713601e-05
-1.11328685739878e-05
1.52493852878135e-05
-6.62610351401654e-06
-1.98095708765827e-06
-3.28250117392983e-05
-3.89626299398037e-05
-2.41068036562993e-05
-1.39548598847224e-05
-4.94992889145768e-05
-4.52923392893115e-05
6.11182166017554e-06
-2.73894007911733e-05
-6.80543800304876e-07
-1.95758467521361e-05
3.62010644784983e-06
-2.08929165363775e-05
-3.83919471703308e-05
-3.50290572030251e-05
-5.87147996605977e-06
-2.01141698724812e-05
-4.14925928916521e-05
-2.92545929106032e-05
-2.45385424700286e-05
-2.30539290302464e-05
-3.20253851451804e-05
-2.13038690679338e-05
-5.81390602166483e-05
-4.31328352270222e-05
-3.90724402559254e-05
-1.055365658443e-05
-3.31514790215326e-05
-5.93883642181533e-05
-5.58530880775612e-05
-3.8493094050145e-05
-1.9714792957432e-05
-1.26385195822987e-05
-2.23327622799598e-05
-2.76922512745071e-05
-1.536058669259e-05
-8.94716837655787e-06
-3.26012779842329e-05
-1.42506786286624e-05
-3.83639245857119e-05
-2.13449337965694e-05
-3.73885091664653e-05
-2.13935459215084e-06
-7.43251472306721e-05
-1.1527645422785e-05
-3.63630690777649e-05
-1.87573296779672e-05
-2.4574278138417e-05
-3.91393655539876e-05
-4.8918969689415e-05
-4.39770486409048e-05
-4.38658273154661e-05
-3.84319372511315e-05
-3.39362310828943e-05
-3.7682013039484e-05
-4.33268305856156e-05
-2.57446736764791e-05
-4.12274478708933e-05
-2.85674305701489e-05
-9.49638830193597e-06
-2.13575442055176e-05
-1.26777367051935e-05
-2.7189805821009e-05
-2.70717275441307e-05
-3.51796875862044e-05
-2.57723659765085e-06
-3.54260804575053e-05
-4.51305739691247e-05
-2.86360362999692e-05
-5.04658233216943e-05
-3.73325784488634e-05
-2.19644688816238e-05
-2.96857169808035e-05
-4.64121141638268e-05
-3.27342372056996e-05
-2.10118747705565e-05
-2.22707314441201e-05
-1.00091344245383e-05
-1.25183697055342e-05
-3.97844343152703e-05
-2.74219347823366e-05
-1.86776615466864e-05
-2.74003771587899e-05
-3.41362635434457e-05
-6.429917195373e-05
-1.60322786997135e-05
-1.02785784677605e-05
-2.96773179628836e-05
-1.5157863177248e-05
-2.52755960034126e-05
3.12542316819789e-06
-4.61867425353133e-05
-4.83799700401449e-05
-2.95353174390414e-05
1.14538849808412e-05
-2.36553104933282e-05
-8.32571619266913e-06
-2.86169368190073e-05
-4.9152790077545e-05
-1.02486044390492e-05
-1.14903929218719e-05
-2.7987205168606e-05
-2.19592719110898e-05
-1.70282615912604e-05
-2.27261156432744e-05
-1.55760839142706e-05
-5.77759187600488e-05
-2.21349754204122e-05
-3.60478501518013e-05
-3.64132861498594e-05
-1.77490690548723e-05
-9.9425949981711e-06
-1.06747296635921e-05
-3.6116795010453e-05
-5.18883194890399e-05
-5.13195671349752e-05
-3.23699016977254e-05
-4.12619567662231e-06
-2.72843064408368e-05
-5.93610762035693e-05
-1.6072435521247e-06
-2.69525650056408e-05
-2.52732120103625e-05
-2.45904333997437e-05
-2.33004062280662e-05
-4.01789922987321e-05
-3.0312337642323e-05
-3.0871430613952e-05
-3.92028291776122e-05
4.20895899964498e-08
-4.31594096003852e-05
-2.78831398198133e-05
-5.34211847094011e-05
-4.63673278204084e-05
-5.22436320639903e-05
-4.43297782505571e-05
2.9325127952647e-06
-2.58412509735266e-05
-1.93579089818451e-05
-1.53698153504428e-05
-1.88745337455379e-05
-2.59542609755905e-05
-9.29837377819848e-06
-5.51456862373678e-05
-4.58824581093457e-05
-3.42165606589655e-05
-2.09612648208688e-05
-5.41918649658973e-05
-5.44733175901308e-05
-3.48808038977196e-05
-2.96564601551956e-05
-3.43866018788852e-05
-3.28843803396982e-05
-2.66620743393723e-05
-4.40823110868587e-05
-1.06026032708303e-05
-3.01032545774702e-05
-4.58077239174894e-05
-1.62497231599263e-05
-3.3699946877493e-05
-3.11741661386083e-05
-1.86470239344224e-05
-1.10278093740708e-05
-1.61890272817295e-05
-2.27681596876626e-05
-3.73098384134336e-05
-3.02851664790527e-05
-5.86043461264037e-05
-4.84746186681329e-05
-1.6674157294918e-05
-3.28222365913843e-05
-1.84440032261491e-05
-3.41917764000493e-05
-5.47018164601081e-06
-4.10575888720095e-05
-3.57053112378371e-05
-2.66873591759416e-05
-1.26288853116269e-05
-1.60565916017027e-05
1.08259433383019e-05
-2.36056986059401e-05
-2.99480965989969e-05
-3.84235367214256e-05
-2.56049403802154e-05
-5.43227076330561e-06
-3.3099368555516e-05
-2.88861739998782e-05
-1.57148450101487e-05
-2.52507407837185e-05
-2.02389435456033e-05
-1.25823949229698e-05
-4.08579287747825e-05
5.29183004377774e-06
-2.03047133243034e-05
-4.38027289882471e-05
-4.66123486687253e-06
-7.78312109114759e-06
-1.71401311437535e-06
-3.39813357762761e-05
-3.95792441737059e-05
-3.37237484675986e-05
-3.06882501397655e-05
-2.14959081526764e-05
-4.37104335980947e-05
-5.55559890708807e-06
-6.87058745749647e-06
-3.11305936367009e-05
-1.59642869189969e-05
-2.15181100804065e-05
-4.12456080479284e-05
-3.60386551070667e-05
-2.58191132857974e-05
-4.40837636726498e-05
-4.22781753160679e-05
-2.77907731313741e-05
-3.00447751091814e-05
6.05583361593186e-06
-3.46977189668177e-05
-3.87342191979731e-05
-4.95700158114587e-05
-2.574155217903e-05
-1.64441422302476e-05
-3.51966285858274e-05
-3.54986320509062e-05
-7.07661836601141e-06
-7.1340143970649e-06
-4.59562098134829e-05
-3.60415452835016e-05
-4.4768240105418e-05
-3.21409378941868e-05
-1.74714351312485e-05
-1.89817745385255e-05
-4.319447235992e-05
-1.23394920561946e-05
-1.89546139424859e-05
-3.60450419173066e-05
-3.008298936236e-05
-2.33690410546478e-05
-7.39623070675095e-06
-2.570900891965e-05
-2.15747928224617e-05
-2.64930314541958e-05
-5.63533401627501e-05
8.97030915631808e-07
-4.14689055413847e-05
-4.68370945142194e-05
-2.85756568640399e-05
-4.09415737777232e-05
-3.64938190239497e-05
-2.48194801549166e-05
-1.79566638673515e-05
-3.3680140912047e-05
-5.46497605899495e-06
-1.03879522072587e-06
-9.02532270200634e-06
-7.0444000905201e-05
-2.47718623136003e-05
-1.54915907481959e-05
-4.06303425452807e-05
-2.48776993645481e-05
-2.18625281380052e-05
-2.28857353238529e-05
-4.9355639930992e-06
-1.07174291922757e-05
-2.08108945636324e-05
-4.14237074938082e-05
-2.14984161918564e-05
-1.25153049558772e-05
-4.14076175774341e-05
-6.76908888807034e-05
-2.76651816969226e-05
-5.14940887791462e-05
2.88991556802166e-06
-3.48402177499749e-05
-2.76011660793459e-05
-4.18451587029876e-05
-5.66954263403935e-06
-2.77997889402786e-05
-2.08984215711214e-05
-2.60699042456703e-06
7.45314245907971e-06
-5.14699242027345e-05
-1.5181511875107e-05
-6.56206246344525e-06
-3.59278675080007e-05
-3.85236711370131e-05
-2.85297792804495e-05
-5.50690557308897e-05
-2.60335072263511e-05
-4.00626018418419e-05
-1.16599877929432e-05
-5.84769129459057e-05
-1.6221803894152e-05
-1.58745185647751e-05
-4.48552544820901e-05
-4.94286273320821e-05
-5.21984172079512e-05
-3.25403442375506e-05
-2.33471929610938e-05
-2.02395031112087e-05
-2.2421784526009e-05
-3.22153152900519e-06
-2.07678223568292e-05
-5.03513964211779e-06
-3.92637076101871e-05
-2.05964811971409e-05
-2.5465236020818e-05
-2.79725750678147e-05
6.61922815134079e-06
-2.31807728098231e-05
-1.6565386157532e-05
-1.35331228182971e-05
-1.88129380990612e-05
-1.5431938331731e-05
-8.13609855626113e-06
-1.13530864240464e-05
-2.62981087842258e-05
-2.88975903287443e-05
-1.85052693297125e-05
-4.69257200002306e-05
-1.97885666932666e-05
-6.24561466637498e-05
-2.82796264565494e-05
-2.4803120033334e-05
-1.74659569852401e-05
-1.93818970147356e-05
-2.87592901795985e-05
-4.23060645767248e-05
-2.46972813664258e-05
-3.92813441018185e-05
-4.13493086854804e-05
-2.4273924665611e-05
-5.37919149049831e-05
-8.1700421215648e-06
-2.83464510597518e-05
-4.56831886973985e-05
-3.77184718917851e-05
-1.17711656594923e-05
-6.04784934061244e-05
-2.23386677120863e-05
-4.69836571353151e-05
-1.75915667255004e-05
-5.18929849867045e-05
-3.25282637677816e-05
-4.45993905860456e-05
-5.31691278233995e-05
-4.51058441838393e-05
-2.01984188548854e-05
-1.75024323013213e-05
-2.52969536398452e-05
-3.84618942551528e-05
-5.60067157829755e-05
-5.46429162332286e-05
-2.16708447886104e-05
-4.2904313215986e-05
-3.92433729986167e-05
-2.27690302430319e-05
-4.27099288894752e-05
-2.50247587692148e-05
-1.11331410489429e-05
-4.86226307205618e-06
-3.23405981910589e-05
-3.75479794941754e-05
-1.5349030134505e-05
-2.34318541692602e-05
-4.23076954352886e-05
-8.24785339135511e-06
-2.38929660274667e-05
-6.77617821137879e-06
-1.19354126169252e-05
-4.06592310222629e-05
-6.96183563346815e-05
-2.75606357781628e-05
-3.69905930330901e-05
-4.219239717132e-05
-3.1387638128579e-05
-1.78228924063787e-05
-3.40950389259201e-06
-1.20790079091172e-05
-1.8073494315816e-05
-3.22665246823e-05
-1.93828011998625e-05
-5.08494395430227e-05
-1.31705375767476e-05
-4.4640113131706e-05
-3.40139685573473e-05
-8.58934679881443e-06
-2.24073016626248e-05
-4.33523133000876e-05
-5.84258101711593e-05
-1.00478390785178e-05
-2.20123569002254e-05
-4.84521291920073e-05
-2.15276144096288e-05
-4.64048709581896e-05
-4.13709735767656e-05
-3.95500814063906e-05
-9.66196161474592e-06
-5.54499470704218e-05
-6.75327273769619e-05
-1.63512148540224e-05
-4.00920337334321e-05
-1.68379244475194e-05
-2.5027449861187e-05
-1.96470180752798e-05
-6.19829811751988e-05
-4.40931058899033e-05
-4.29813541632638e-05
-3.77392335571929e-05
-6.71249666090742e-05
-5.79351543006386e-05
-3.27165559978137e-05
-2.30263407381621e-05
-2.79362441364466e-05
-3.20721774205676e-05
-1.89533812426864e-05
-3.20106923157514e-05
-2.51505547206671e-06
-3.29521186775912e-05
-1.27583175769544e-05
-4.44524768025906e-05
-2.330342141604e-05
-2.67602223999263e-05
-1.2738646830795e-05
-1.24569210036385e-05
-6.78788134881604e-06
-2.5876340576484e-05
-3.36086872347416e-05
-4.01088534787061e-05
-3.25895185444869e-05
-1.21025594163492e-05
-2.90081737638272e-05
-9.12746748101004e-06
-4.16510989138615e-05
-3.92564391152106e-05
-3.62044791465674e-05
-6.19453007733022e-06
-4.31646704875139e-05
-1.6715819083516e-05
-2.24628714729465e-05
-3.01409079398257e-05
-2.39952790781473e-05
-3.24417409199314e-05
-3.71408658060702e-05
-1.71345979082874e-05
-5.3602569193556e-05
-4.4669026670256e-05
-3.34953571121288e-05
-3.50336028635609e-06
-2.45654369942305e-05
-2.58920903262807e-05
-4.29077299359799e-05
-1.04003445567678e-05
-2.23231778783332e-05
-4.67182335728643e-05
-4.42084078486303e-07
-4.94994361553756e-05
-1.5139596410768e-05
-2.86484969755421e-05
-2.30174069476823e-05
-4.19236967274289e-05
-3.31782579926341e-05
-8.31611981384338e-06
-3.298532986006e-05
-1.55922197938061e-05
-3.9692356233749e-05
-4.16042330999945e-05
-2.97207924005797e-05
-1.52422978880012e-05
-1.18281937973347e-05
-4.22732893524213e-05
-4.80640684304874e-05
-2.52837282687788e-05
-1.45852870845598e-05
-3.2940854833683e-05
-1.81519456613446e-05
-2.26487267301016e-05
-2.1552699497491e-05
-4.54650002776942e-05
-2.96673537629747e-05
-1.12656836097464e-05
-2.82001239299836e-05
-3.47324886113589e-05
-3.79209668181043e-05
9.77598443914297e-06
-5.2331129496738e-05
-3.70693664059199e-06
-5.05546196032486e-05
-2.95113562034716e-05
-2.31436612455109e-05
-1.94758316454273e-05
-4.29465243461794e-05
-2.00409108694324e-05
-3.72701889560591e-05
9.26493099041671e-06
-3.21061535908433e-05
-3.38500220549463e-05
-4.05188830156218e-05
-3.20536650266328e-05
-1.68946443049829e-05
-2.59006509985515e-05
-3.41421841043848e-05
-3.80660265876706e-05
-1.41454445544681e-05
-3.33559618531163e-05
1.41465544566435e-05
-3.20751830687137e-05
-3.06576035325774e-06
-4.68654141045947e-05
-5.33500740570996e-05
-1.43860242459762e-05
-2.40807239557135e-05
-7.14230019866923e-06
-2.1837686475307e-05
-2.01946603779664e-05
-1.50957564205156e-05
-5.40470733172304e-05
-2.06564355051744e-05
-3.07407082344733e-05
-7.10271442598299e-06
-3.13538315299379e-05
-5.55439346320569e-05
-3.76978161958738e-05
-2.56373325203359e-05
-2.48104052071634e-05
-2.20386073638147e-05
-2.50563009939206e-05
-6.2616829203599e-05
-1.65546719722632e-05
-2.77051939003373e-05
-1.50163652914158e-05
-3.44120438597559e-05
-1.89681535409597e-05
-3.3212601833493e-05
-6.1025055328976e-06
-2.36474118034721e-05
-3.42345505124977e-05
1.93551515608962e-06
-4.6541120114296e-05
-3.06785512405154e-05
-3.6605097418308e-05
-2.92915149115968e-05
-2.85681060125568e-05
-4.7668337721466e-05
-6.25613007432641e-05
-2.52231648863524e-05
-1.49738188234792e-05
-3.00476178632177e-05
-3.63800572110461e-05
-2.28438777772673e-05
-4.58622630980581e-05
-4.02965359887239e-05
-1.0494511123565e-05
-3.10886830085788e-05
-1.19340780940804e-05
-3.82446740163672e-05
-3.13979551368744e-05
-4.9211897187514e-05
-1.59418778627915e-05
1.60999992051045e-06
-6.04673779239347e-06
-2.00254679441715e-05
-3.07085956764348e-05
-8.9184728833654e-06
-3.41013717742226e-05
-4.28814275264191e-05
-2.35342949236389e-05
-2.38594838012599e-05
-5.97630044392415e-05
-2.76966450387263e-05
-5.15700296944157e-05
-3.88778347213605e-05
-4.49722742721568e-05
-3.16984395160748e-05
-3.37840098509019e-05
-2.23178555367189e-05
-4.18517162797229e-05
-2.40173273571777e-05
-2.75482260895852e-05
-8.49753881480704e-06
-2.28014683085322e-05
-4.33430987591318e-05
-5.62958469075027e-05
-1.3672903718907e-05
-3.7396967827762e-05
-1.38747656833093e-05
-4.36668276767109e-05
-3.61060151372596e-05
-4.31445020731687e-05
-2.6173392137542e-05
-2.91712901924654e-05
-1.70464204230733e-06
-2.25490606284404e-05
-1.87708138821574e-05
-1.75653903904753e-05
1.08556763198734e-06
-4.07498277714385e-05
-3.772093302597e-05
-2.6168719243563e-05
-3.58695115580828e-05
-2.11760310636486e-05
-3.08565868810486e-05
-2.91922002354409e-05
-3.57590487516173e-05
-3.99327354237556e-05
-1.6975035677264e-05
-3.02949238292618e-05
-3.13035847021017e-05
-2.94097541353187e-05
-4.04668035852731e-05
-2.22520437912222e-05
-5.66091363304022e-05
-5.60662242337478e-05
-2.64494482594596e-05
-3.60664009217913e-05
-9.54861517350416e-06
-2.51321959293413e-05
-6.10602226074947e-05
-5.44426514403172e-05
-6.14514670104998e-06
-4.78864535776928e-05
-2.44123171101576e-05
-2.9482202064964e-05
-5.12053887118514e-05
-7.50778672403164e-05
-2.71233003443423e-05
-5.30361093712953e-05
-9.41421575789823e-06
-3.49000095658009e-05
-4.27358725772092e-05
-2.31853024948357e-05
-3.70984183653456e-05
-2.33469140654743e-06
-5.45830516419251e-05
-3.23961457387496e-05
-3.81675647567748e-05
-9.66266750042214e-06
-4.75898442068568e-05
3.93731796440844e-06
-2.1874692535634e-05
-1.82961388601241e-05
-1.68266672800425e-05
-3.32336005500132e-05
-2.67439603918061e-05
-2.25777488166244e-05
-1.7758206875542e-05
-2.19934491783903e-05
-3.26219326993802e-05
-8.49927440917636e-06
-1.96344753607521e-05
-2.02605359148882e-05
2.01848956162719e-06
-4.20499551894456e-05
-4.78851734702162e-05
-3.30309467385137e-05
-2.14206090630726e-05
-3.60232559325232e-05
-2.63913526350525e-05
-1.62936444139296e-05
-5.32821366143655e-06
-2.7145473528032e-05
-2.57892858887263e-05
-3.37009109468532e-05
-1.3081304698284e-06
-3.12896282095784e-05
-3.88855793349842e-05
-2.11070637365869e-05
-3.56082206063587e-05
-4.11351827676313e-05
-9.21686466576439e-06
-5.07487226979234e-05
-3.65675706849172e-05
-3.58369124218259e-05
-4.98895040895443e-05
-6.81418085981273e-05
-5.65597506278082e-05
-4.81389693866555e-05
-3.61760761773759e-05
-4.91511241110597e-06
-4.10945597803077e-06
-2.9285454711729e-05
-1.0096056574692e-05
-2.77706022260755e-05
-1.95186969327992e-05
-2.12619961888036e-05
-7.00047821897029e-05
-1.49812428197914e-05
-2.56548833152203e-05
-1.64976447023301e-05
-4.45198192299157e-05
1.79751034418731e-06
-2.12966274400835e-05
-3.15866662447012e-05
-2.03643715915695e-05
-1.28472971805788e-05
-3.66555718911528e-05
-2.53956547406119e-05
-1.95484158239121e-05
-2.82719087858735e-05
-2.90213281894175e-05
-3.34229516112305e-05
-2.15257575288616e-05
-1.15214393937838e-05
-2.38176643696507e-05
-2.77104214667813e-05
-4.54210084493837e-06
1.13806227154011e-07
-1.98266172428201e-05
-1.57532742710514e-05
8.2610946818656e-06
-2.8507861439185e-05
-1.7149121684014e-05
-3.80212808361736e-05
-2.89714515181422e-05
-1.46603325229576e-05
-2.49324140744314e-05
-5.7507938982022e-05
-3.45007064811248e-05
-1.85359560805559e-05
-3.54533210829808e-05
-3.86019799218016e-05
-2.19541000608297e-05
-1.33186268690259e-05
-7.89260517917277e-06
-3.16732525012545e-05
-1.26404711211325e-05
-3.2363040002384e-05
-4.34139018339263e-05
-1.16350348838137e-05
-4.08175854208769e-05
-2.85639986912186e-05
-2.04384043345378e-05
-5.51832426241472e-05
-4.19666950866421e-05
-3.914259650817e-05
-3.5895036067495e-05
-2.6096446165178e-05
-3.72740190600698e-05
-3.34443741470218e-05
-1.954874053812e-05
-7.1231985875189e-06
-7.25813801796407e-06
-4.07894287720403e-05
-6.49472539316753e-06
-4.27498984678407e-05
-1.28327554581346e-05
-3.68371552497202e-05
-2.46162540383172e-05
-3.31146006997529e-05
-4.88786919403669e-05
-2.69836285194139e-05
-3.26113358699527e-05
-4.82456014356882e-05
-1.78859261061593e-05
-3.50258725986953e-05
-1.50134008129506e-05
7.08235239649944e-07
-2.82557727413023e-05
-1.44998987427413e-05
-2.52874154920912e-05
-2.04620430364049e-05
-5.54619910472118e-05
-5.41610697320526e-05
-3.49092926815616e-05
-1.69443890553111e-05
-3.2284403789031e-05
-1.01844115867252e-05
-1.92311200121659e-05
-1.58238639593052e-05
-2.75557926983154e-05
-4.12359445737916e-05
-1.35618826584074e-05
-8.55135251761525e-06
-3.8130382447399e-05
-5.84617208586765e-05
-1.89413892703926e-05
-2.23556987113694e-05
-6.57427233739279e-05
-6.90838832286794e-06
-4.83776759884885e-05
-3.63678121933984e-05
-2.10396655466209e-05
-2.91574973803079e-05
-3.34835581553435e-05
5.82114215689656e-06
-3.9724192514548e-05
-2.88661772983957e-05
-2.29999751778996e-05
-4.0000394055883e-05
-2.20819681405116e-05
-2.64942167350793e-05
-2.71514950366269e-05
1.98719264300809e-07
-5.28571401081906e-05
-3.24561782465937e-05
-3.48950154016512e-05
-2.29156185994035e-05
-3.78487698530728e-05
-1.25024446382052e-05
-3.60662445114884e-05
-4.71847567229936e-05
-4.16887891320688e-05
-5.26243859792933e-05
-3.55401275542723e-05
-3.12506379162673e-05
-2.20614871294958e-05
-2.99145697865534e-05
-1.17980126139128e-05
8.86603348399052e-07
-1.76822468757472e-05
-2.05464016098209e-05
-4.89804191376779e-05
-4.11091795166232e-05
-2.70242237748615e-05
-3.25516099805315e-05
-2.00088908016869e-05
-1.46990701267556e-05
-3.04360631377682e-05
-4.9306447291263e-05
-1.86097980873766e-05
-4.73198613844106e-05
-5.36451741370438e-06
-3.28346569117774e-05
-2.75107971574859e-05
7.79443863899375e-06
3.66619938492856e-06
-5.55836252658794e-05
-4.09890412800992e-05
-2.50904891687703e-05
-2.52241363423103e-05
-4.49908401268489e-05
8.75651000344047e-06
-5.71733166017447e-05
-4.0097460614026e-05
-3.37415130411015e-05
-5.77754365168924e-06
-3.33685701973195e-05
-3.36173249144121e-05
-2.83569626372484e-05
-3.95358865652071e-05
-1.89340455944963e-05
-4.09667638750012e-05
9.48937459906152e-06
-2.37932479389872e-05
-3.96779722360848e-05
-2.95749878304639e-05
-1.00702741291424e-05
-1.37583671653245e-05
-3.72221307737446e-05
-2.57604248680548e-05
9.90161638072192e-06
-4.27035830446977e-06
-5.95562825313491e-05
-1.69967684128478e-05
-2.48229019264342e-05
-4.39768287384018e-06
-3.82532200028549e-05
-2.6868711491812e-05
-1.89833591712264e-05
-4.34269983277257e-05
-2.83018050793691e-05
-1.08163862039642e-05
-4.03270156917667e-05
-5.40518038972957e-05
-2.72757692278563e-05
-4.30264796522094e-05
-3.09218436650174e-05
-2.06987280732342e-05
-1.4609724773053e-05
2.05444932982925e-06
-4.41510996822567e-05
-2.09191196250054e-05
-2.37714110037941e-05
-2.85588725894266e-05
-4.62911246175007e-05
-4.15573425574756e-05
-4.58159876341097e-07
-1.46002185992827e-05
-3.55667027915508e-05
-1.70628136643632e-05
-3.74544210486924e-05
-4.78305281724528e-05
-5.62336484244819e-05
3.99287189051931e-06
-2.61126921199313e-05
-7.49359586499364e-05
-4.18744488464729e-05
-2.76364771394907e-05
-6.79040753948215e-05
7.20605329482835e-06
-2.76466700778752e-05
-3.83247581358554e-05
-3.39374334383631e-05
-1.00517846678669e-05
-2.88942792086471e-05
-9.47298360280043e-06
-8.23656817561301e-06
-1.90492992663348e-05
-5.03655747737868e-05
-3.90203598572109e-05
-3.12961459647876e-05
-5.83778383175138e-05
-2.75760734351128e-05
-3.83373924453565e-05
-2.2472621992429e-05
-4.91834275782918e-05
-2.35122281658118e-05
-3.76319698723278e-05
-1.19968679504201e-05
-1.40827247157272e-05
-6.78094496252222e-06
-2.72927067733399e-05
-6.60823291632825e-05
-4.92274835751776e-05
-2.60626376499249e-05
-4.2413076242176e-05
-2.8429547069797e-05
-4.44664232956011e-05
-3.65005331206948e-05
-1.66012887017688e-05
-2.4484561634171e-05
-5.18971440918966e-06
-1.18981299137526e-05
-2.12463227962023e-05
-3.98300613424676e-05
-1.51942014196109e-05
-4.39541066476518e-05
-3.47603876866781e-05
-4.29704333512492e-05
-2.33411095217596e-07
-2.05471380460284e-05
-2.43181615592395e-05
-2.48032255127004e-05
-2.64548957552296e-05
9.06912248896327e-06
-3.05604685702268e-05
-2.31911781878213e-05
3.71202107524307e-07
1.36167811028954e-05
-1.9786160917047e-05
-2.229186361072e-05
-2.47097374636103e-05
-9.65134735878286e-06
-4.0664218882078e-05
-3.80663594772843e-05
-3.25063840368231e-05
-4.42576389110845e-05
-5.0345670778417e-05
-4.23839600311355e-05
-3.48316446186494e-05
-6.40783748437061e-05
-2.81097545526296e-05
-2.79234191234881e-05
-1.71531053566666e-05
-2.33101566200068e-05
-3.555343545253e-05
-4.51037282023727e-05
-1.41867490929884e-05
-4.93279746203537e-05
-1.1022756082587e-05
-3.66666859598843e-05
-3.0136725140391e-05
-3.98908759390254e-05
-2.55501873395704e-05
-3.52808409697443e-05
-5.01514650082125e-05
-2.46956960217568e-05
-5.3668434147251e-05
-3.37081921195726e-05
-2.91584656879952e-05
-3.7845398847648e-05
-1.01548497513892e-05
-2.54480263547727e-05
-1.12426563428647e-05
-1.61210678180228e-06
-4.57513518630707e-05
-4.36336423321804e-05
-5.21190450835237e-06
-2.92543492123606e-05
-2.59827916643284e-05
-5.18701137819917e-06
-2.10513514655712e-05
-3.20357399814125e-05
-2.86891639222344e-05
-1.18536726591515e-06
-2.05887255669703e-05
-3.06809257785485e-05
-1.47324524578124e-05
-6.14268121219856e-06
-6.30977533587973e-05
-2.91567769957232e-05
-5.68884385395897e-05
-2.96877688441936e-06
-3.48495727806703e-05
-4.79051835024049e-05
-4.02915488716397e-06
-3.41712170814398e-05
-1.87878791436807e-05
-4.37740409907162e-05
-5.20983069480007e-05
-2.01385227135358e-05
-3.45261972753821e-05
-1.99224882833299e-05
-2.06283567510894e-05
-2.97289438671023e-05
-6.10260855945164e-06
-4.12323792172171e-05
-2.57359532962804e-06
-6.00173666358063e-05
-2.7428092048695e-05
-2.99463895150787e-05
-1.73019589005893e-05
-2.56114155241964e-05
-4.50271218262386e-05
-4.07228943859785e-05
-1.25925140216734e-05
-2.56984070289856e-05
-2.73505114731464e-05
-1.95517335767018e-05
-3.58186621229558e-05
-2.35079045833249e-05
-4.08358305516809e-05
-2.61296317735703e-05
-4.20112252757737e-05
-1.07332711899266e-05
-1.47555087648551e-05
-2.66772959537378e-05
1.21531383216893e-05
-4.93159290943183e-05
-1.03811447014266e-05
1.03290583805405e-05
-3.88271984622585e-06
-3.94723181717177e-05
-1.54946189244375e-05
1.68013273167278e-06
-1.75171711197673e-06
-3.37519898797524e-05
-4.5128125956068e-05
3.72769434574148e-06
-2.9423471613677e-05
-1.31690851053616e-05
-1.89797133789882e-05
-2.85995005116435e-05
-1.27687548127646e-06
-2.86605917700883e-05
-4.66487691174622e-05
-2.24190757066676e-05
-1.02714671735126e-05
-8.28439727147889e-06
-8.1524835246274e-06
-4.31537830045925e-05
-1.61986703270183e-05
-5.71947717958329e-05
1.2094626156194e-05
-2.10000327246671e-05
-2.43814865747625e-05
-2.90923038461206e-05
-3.15945108247241e-05
-3.13200964595987e-05
-2.3611846694402e-05
-5.0689155616739e-05
-2.73573690696028e-05
-3.59642393614595e-05
-2.89118146661683e-05
-3.81598268391834e-05
-2.62049389012365e-05
-2.03555986412699e-05
-3.7500155361725e-05
-7.53624545856995e-06
-2.97150041346676e-05
-4.26343033655643e-05
-4.11160930323076e-05
-2.28462788992953e-05
3.60748625574232e-06
-5.59582369377965e-05
-1.40095654416073e-05
-5.32780549562045e-05
-6.46802836091064e-06
-3.2189915636165e-05
-1.52086494911672e-05
-3.44706469845005e-05
-1.20408745193962e-05
-1.75689472923036e-05
-2.41933853492839e-05
-2.73757480682921e-05
1.41384102833385e-05
-1.50648294200005e-06
-4.45235323425385e-05
-2.43021345308361e-05
-3.38502418886579e-05
-1.27277676131512e-05
-2.24719082949597e-05
-1.01316278833163e-05
-3.2841501461791e-05
-1.93864243199896e-05
7.20229929259652e-06
-3.43196572157612e-05
-6.15191313851034e-06
-1.68904834533595e-05
-3.37415245259672e-05
-5.827616925796e-05
-5.59587960525784e-05
-2.98182230504943e-05
-3.04444372852756e-05
-3.0917187056979e-05
-1.94387609707552e-05
-5.19961276757548e-05
-3.86231680218987e-05
-2.09223895966965e-06
-3.53703288600166e-05
-3.24568781859673e-05
-1.22742171487036e-05
-2.30334797502048e-05
-2.80355360089172e-06
-2.90202504560157e-05
-1.57467214010071e-05
-5.68337676116626e-05
-1.28646151488116e-05
-2.19119343953526e-05
-2.66112609356001e-05
-2.76554633294455e-05
-2.83711420933686e-05
-3.81417319149204e-05
-5.72015937885432e-05
-4.56085380329705e-05
-1.89000048792148e-05
-1.98250007908462e-05
-2.04976347216749e-05
-2.03725795724455e-06
-2.38929695194822e-05
3.55822620814099e-06
-3.28047276636556e-05
-2.57699172162069e-05
-3.55363878766736e-05
-6.7709060020675e-05
-4.37315180917141e-05
-1.81726638123952e-05
-6.11439901254481e-05
-1.11188791049104e-05
-4.59581386777083e-05
-4.61234328192556e-05
-4.86304084934249e-05
-4.9175493611865e-05
-2.40974660237195e-05
-3.78866621976207e-05
-2.39612792271583e-06
-2.92388378852679e-05
8.08296486177839e-07
-1.65964380320149e-05
-2.96379723858695e-05
-3.67333345396113e-05
-4.7003263446891e-05
-1.96367206397842e-05
-2.56627280716016e-05
-4.41343638328681e-05
-7.16491264281538e-06
-2.20579816903418e-05
-1.77935651245056e-05
-2.93782345654889e-05
-9.63932598033217e-06
-1.76244428899612e-05
-6.21515770021458e-05
-2.61182591526719e-05
-5.79114592837169e-05
-5.1846569640734e-05
-2.83127327469401e-05
-1.49187009001229e-05
-4.25548244653557e-05
-1.01434290470236e-05
-2.27875111274725e-05
-5.4160824965417e-06
-1.97944522978351e-05
-1.54762746262582e-05
-3.55628654051112e-05
-2.31581810192199e-05
-4.98957027215749e-05
-4.41965711000619e-05
-1.35634850387934e-05
-2.09705710173039e-05
-2.60464651111816e-05
-7.37146285443177e-06
-1.76855212613989e-05
-3.00591034092293e-05
-2.37931877090534e-05
-3.7113330461289e-05
-2.04052981623273e-06
-3.24302026998374e-05
-3.59874761667955e-05
-1.0076801123641e-05
-3.05710595077048e-05
-3.20887118391676e-05
-4.28132870516844e-05
-3.73256070716159e-05
-3.2036469275233e-05
-3.4219808568859e-05
-1.94169832089367e-05
-1.80621091515807e-05
-2.83822978659945e-05
-3.79924653028641e-05
-4.45739668581016e-05
-2.07534795908733e-05
-3.6474843319153e-05
-5.39271721125313e-06
-2.88387461012893e-05
-4.30964923267268e-05
-3.84655230422544e-05
-4.55693956404572e-05
-6.15701355425607e-05
-2.55068934192836e-05
-3.84922386206845e-05
-3.0975467300571e-06
-2.370831754641e-05
-1.69295418998824e-05
-2.83339057996601e-05
-4.23478683475128e-05
-2.33365027517705e-05
-2.89462598945738e-05
-2.31657773281017e-05
-4.21176321854153e-05
-5.17096167778614e-05
-1.82195270421243e-05
-6.1960703391662e-05
-7.58827697888688e-07
-4.28667027810879e-05
-2.22804760404249e-05
-3.33218928103845e-05
1.45908316181344e-06
-2.85193852929923e-05
-4.51446092535876e-05
-2.75276175362216e-05
-4.57358827954792e-05
9.5575102970955e-06
-1.82018056531429e-05
-3.73722177379542e-05
-2.54337799746545e-05
-5.79212307617091e-05
-4.27140685177604e-05
1.19254109989373e-05
-2.71774978745574e-05
-2.19079685928883e-06
-4.39604916310699e-05
-5.50778335877989e-05
-1.28054351902277e-05
-4.20796054725001e-05
-1.35901016251926e-05
9.17837771270034e-06
6.10511925472248e-06
-1.15719874774297e-05
5.11566598873741e-07
-1.48493636973467e-05
-1.07680785923184e-05
-4.20298773558625e-05
1.22112775414875e-05
-2.71874093054187e-05
-5.76723373877187e-06
-1.05560186518194e-05
-5.79626842776237e-05
-1.23615825295052e-05
-8.0672820098804e-07
-1.14672612972478e-05
-7.99411604551023e-06
-2.07335664365243e-05
-3.52206311188309e-05
-4.37830013658748e-05
-1.28682372786543e-05
-4.68319301308397e-05
-1.72252387859939e-05
-4.44214083672794e-06
-2.19355221168557e-05
-3.81220127797776e-05
-4.10715175648003e-05
-5.54304083425417e-05
-2.58276830109451e-05
-2.2241379381247e-05
-4.89568457720999e-05
-4.03595071121405e-05
-4.64685274404034e-05
-2.41719379484985e-05
-8.38803684391504e-06
-3.98222380667739e-05
-1.81326358347506e-05
-3.23357501081241e-05
-6.83497618845029e-06
-3.26294335809342e-05
-3.11211038747913e-05
-3.29783396770989e-05
-1.57592307155958e-05
-6.8337701737437e-05
-7.09088756354046e-05
-5.20192809836604e-05
-2.77385142677465e-05
-1.85598807080333e-05
-3.22955812472476e-05
-5.48011640899562e-05
-3.15287702310787e-05
-4.29452348368368e-05
-3.08125096477431e-05
-3.3601483055879e-05
-3.98797716277073e-05
-3.23065744739345e-05
-4.91058047868877e-05
-4.32158062438292e-05
-3.12459335987355e-05
-2.38339868751371e-05
-3.30226677840079e-05
-2.63465920651789e-05
-3.47182700405386e-05
-2.5804195906165e-05
-4.57539211697686e-05
-1.34895193145204e-05
-2.40859292110664e-05
-4.1609724990432e-05
-3.3228730257775e-05
-3.93662005484118e-05
-4.8547346804499e-05
-1.44917516405314e-05
-1.62346768466747e-05
-3.3464455629353e-05
-1.46979885585315e-05
-2.06158980653924e-05
-3.76223402947769e-05
-4.28370652185421e-05
6.83841949435394e-06
-4.47565817005716e-05
-2.98157738438813e-05
-4.06413911998299e-05
-4.2941806789834e-05
-4.61064324583588e-05
-2.09262761193617e-05
-9.15048079849051e-06
-2.87447569688663e-05
-7.33505080726689e-05
-4.00822904255102e-05
-5.47232842330211e-05
-4.05018950106568e-05
-4.75183312426085e-05
-2.30300495791509e-05
-1.93315848079829e-05
-2.16006489103524e-05
-3.07912227588876e-05
-1.70861491140927e-05
-2.94598825881975e-05
-1.68283303554802e-05
-4.71901064358586e-05
-1.96104465428937e-05
-3.34268893343729e-05
-2.99417408415993e-05
-1.26093428884823e-05
-1.82589233729797e-05
-2.62284888310047e-05
-1.45304886980769e-05
-2.61458574086528e-05
-4.1434811821681e-05
-4.18973303197122e-05
-5.85932354925685e-06
-8.96955667961624e-06
-1.68998749180247e-05
-2.43443919927978e-05
-1.06125151972578e-05
-5.35990632848391e-05
-2.17819746453613e-05
-4.52724678165301e-05
-8.07738030400132e-06
6.06963143916922e-06
-1.26695661432467e-05
-2.37711646547927e-05
-1.52556162924727e-05
-9.10534848423207e-06
-2.85411845987837e-05
-1.73469536352102e-05
-3.54218914611197e-05
-1.73321541228951e-05
-4.04195790830466e-05
-2.46553681369591e-05
-4.31975250790873e-05
-3.30681950050935e-05
-3.66785551423402e-06
-5.40250342210371e-05
-5.29934722250309e-05
-3.94127716361301e-05
-5.36987327606542e-05
1.20167329065105e-05
-3.59192416754029e-05
-2.76538533918986e-05
-1.22623035198638e-05
-5.43019408920228e-05
-1.79104545796682e-05
-2.70713184222711e-05
-3.90513584047562e-05
-2.44991900878199e-05
-4.08257798699527e-05
-4.65351537905033e-05
-3.74399348575333e-05
-1.80632706318743e-05
8.54677580718071e-07
-4.42296439598029e-05
-3.81546133515181e-05
-2.97502796364702e-05
-2.43237983440243e-05
-3.67228091015423e-05
-3.49025733487712e-05
-1.83430227908463e-05
-2.54382642710972e-05
-3.43527784971438e-05
-4.5007291308688e-05
-4.70504346687716e-05
-1.42022938203623e-05
-2.56935939815238e-05
-2.23763485397967e-05
-1.69882657228436e-05
-1.45549353712956e-05
9.93640060626593e-07
-2.998521961415e-05
-3.80298575572436e-05
-3.13110958691874e-05
-5.07328414254982e-05
-7.68593251362235e-05
-5.23648522385114e-05
-1.25311143256968e-05
-1.83974345759659e-05
-3.13283213505084e-05
-4.45131591560191e-05
-2.71871836953097e-05
-2.15344217272697e-05
-1.87111816374567e-05
-1.10977541097784e-05
1.42191546567934e-06
-5.19914194015446e-05
-6.83202513861069e-05
-2.08910077273843e-05
-4.31067736201322e-05
-5.05585472885226e-05
-3.61829141049072e-05
-2.00716666848555e-05
-3.49376293694284e-05
-3.65918427400157e-05
-2.138885387596e-05
-4.47563874403033e-05
-5.97823805221158e-05
-3.62188875332311e-05
-6.02266616462723e-06
-2.19495707041609e-05
-3.87608577674763e-05
-2.33824874303488e-05
-2.13845361952838e-05
-2.41427578288792e-05
-2.48805212645013e-05
-3.57364065693768e-05
-9.94126305342378e-06
-3.31748588588705e-05
-6.17399112342481e-05
-5.4819340692627e-05
-4.76443294328577e-05
-3.36798396976168e-05
-2.64133591109298e-05
-2.85257221276556e-05
-8.7731351171843e-06
-3.70375448268128e-05
-1.00731925044618e-05
-1.43764606552301e-05
-1.1452496385202e-05
-2.74943588494417e-05
-2.79995176275706e-05
-1.65276679282058e-05
-3.17992598835955e-05
-5.97622485126356e-05
-3.61636840641511e-05
-3.49580810889073e-05
-3.70236000961258e-05
-5.45664335891378e-05
-3.24594263671802e-05
-1.66899772081531e-05
-3.64872677023759e-05
-4.1911725106107e-05
4.49299081776122e-07
-3.04169515580499e-05
-4.08076750477785e-05
-6.07448568846371e-05
-4.81494493221949e-05
-4.88570629626884e-05
-4.29547337431822e-05
-7.03903173748894e-06
4.08272835417757e-06
-2.4995116427245e-05
-2.49642260115344e-05
-3.74682099217272e-05
-1.6864583832295e-05
-2.61151113864415e-05
-5.97984511308911e-05
-3.26232660336031e-05
-2.5604780094202e-05
-5.56295118499379e-05
-1.85850598199981e-05
-6.96237614476583e-05
-3.42295105345133e-05
-3.72824582360469e-05
-5.97549641899255e-05
-6.07861258346946e-05
-4.1963616050628e-05
-3.6831990867543e-05
-5.99972890959447e-05
-8.84760053319561e-06
-3.36836997261117e-05
-1.12377540448995e-05
-1.54841822156224e-05
-4.60225118495025e-05
-7.77559843544194e-06
-1.25272402034571e-05
-3.54458737804287e-05
1.60328208498952e-06
-5.96381392625291e-05
-5.2964948579642e-05
-8.18988732096066e-06
-4.85721731283854e-05
-3.72498445862391e-05
-2.05601202715244e-05
-3.29398372228014e-05
-1.68526294150723e-05
7.17985118452518e-06
-5.29055699909026e-06
-4.39414211246026e-05
-2.90940828306569e-05
-3.27857316765981e-05
-4.60703178135971e-05
-3.00441141174652e-05
-4.8077541982618e-05
-7.00071587318033e-05
-3.9745914310917e-05
-1.33009490163188e-05
-1.81276608242954e-07
-2.99334132256011e-05
-1.77902688983543e-05
-4.94877925106476e-05
-1.26069310913813e-05
-1.27216634839665e-05
-2.91403687728888e-05
6.99880253747344e-06
-6.41922859605031e-05
-2.54449130222404e-05
-1.033952997858e-05
-3.61412516693071e-05
-4.02653910434943e-05
-2.13159144994269e-05
-2.34392931783327e-05
-1.7831292867896e-05
-5.40801056521728e-05
-3.50286808785697e-06
-3.395172742162e-05
-3.91336774948626e-05
-4.29908043772086e-05
-2.375010746951e-05
-1.46177511476728e-05
-1.30012100681808e-05
-2.58294095383974e-05
-2.75345119305208e-05
-3.33157807305492e-05
-4.49036725124654e-05
-1.38501956607899e-05
-3.42708755864988e-05
-1.29897560506073e-05
-1.93386116533015e-05
-2.65506562934519e-05
-1.66551620079594e-05
-3.37637626356166e-06
-4.42655450526852e-05
-2.59033288927834e-05
-1.83213363158726e-05
8.96818172250228e-06
-3.44594590614534e-05
-3.20062571828277e-05
-3.18692389519611e-05
-2.18329323457911e-05
-1.88112662631964e-05
-2.17605038898408e-05
-2.31481555390138e-05
-9.56256746627411e-06
-2.99317585849062e-05
7.96950267651123e-06
-1.86531562333046e-05
-1.31041844755405e-05
-5.0565280850816e-05
-2.16039634432428e-05
-3.71681450347609e-05
-4.61404686124369e-06
-2.72354647205717e-05
-4.07478709485958e-05
-3.75887975562257e-05
-1.3758839795397e-05
-3.99561196058907e-05
-1.82110827390402e-05
-5.74428138891604e-06
-5.61175350432512e-05
-2.2985635763806e-05
-1.75594277488175e-05
-2.9887999508931e-05
-5.54013667764434e-05
-3.23909114629674e-05
-1.74253305518848e-05
-4.80267605458274e-05
-2.58606382476569e-05
-2.86139973410311e-05
-2.4122686369651e-05
-6.46571637866045e-05
-2.29665588135197e-05
-1.32256024689288e-05
-5.2798133051894e-05
-3.74337010779024e-05
-3.03738111721256e-05
-1.51108977207997e-05
-9.40044759422263e-06
-2.58306854485798e-05
-2.79167914363477e-05
-2.50583420185397e-05
-3.63436735602365e-05
-3.33728238864557e-05
-3.57201284772808e-05
-5.31445947052655e-05
-3.49544040747694e-05
-3.86480028805728e-05
-5.89210437218662e-05
-1.25176649901826e-05
-3.49367118264018e-05
-6.45734926286182e-06
-2.13353624993516e-05
-6.292871578777e-05
-5.21264505465755e-05
-4.29417036432431e-05
-3.70196176577299e-05
-1.73282365969976e-05
-1.26921199405665e-05
-2.73605683666285e-05
-3.13983052900991e-05
6.49110146232382e-06
-3.4715937956024e-05
-3.2025203854292e-05
-4.64687204735668e-05
-2.18082696851509e-05
-4.82880598920473e-05
-3.35687509467617e-05
-4.34016423783504e-05
-4.63769675869922e-07
-4.46432607980678e-05
-2.27393177767759e-05
-3.00664263926922e-05
-2.99059115257161e-05
-1.67000410339707e-05
-3.60805513622568e-05
-1.63447194215295e-05
-4.95610153457985e-05
3.58445166084051e-07
-2.70719642869507e-05
-4.92051060735782e-06
-4.33554395651554e-05
-5.26806937355332e-05
-3.10258461655801e-05
-4.17984982079062e-05
-1.80020026434936e-05
-3.57132415117306e-05
-4.10432677393207e-05
-1.86718701065853e-05
-2.7381927320578e-05
-3.05944588131815e-05
-2.09908375352709e-05
-2.10533568051168e-05
-2.35790902808763e-05
-2.81107191196256e-05
-2.97497646076719e-05
-2.34758354193616e-05
-1.17813903345499e-05
-2.6026573130326e-05
-1.65912888910598e-05
-2.4032810120387e-05
-5.70069430563793e-06
-4.73486999121857e-05
-4.18376085449573e-05
-3.01844521515109e-05
-1.80205161061862e-05
-1.17661433306429e-05
-2.30861455581172e-05
-2.93093368686182e-05
1.17609997267565e-06
-3.83137498106278e-05
-3.1008799076138e-05
-3.24319805565382e-05
-2.667411431848e-05
-1.6749645462122e-05
-4.77413283006547e-05
-2.93035466387768e-05
-2.66388560371875e-05
-4.4861708436429e-05
-3.255254899419e-05
-1.7049695317928e-05
-3.25838899034631e-07
-2.37257538446317e-05
-5.68580177197716e-06
-3.26711018234547e-05
-5.23765058430526e-05
-2.46826920519105e-05
-3.60915173889833e-05
-1.63387672914341e-05
-1.2940408762679e-05
-4.13282171574775e-05
-3.15129350595601e-05
-3.33260331063692e-05
-7.73338678509266e-05
-3.1589818949812e-05
-4.69536391120633e-05
7.42411155631599e-06
-6.09351443903565e-05
-3.96681593853391e-06
-4.75057430647002e-06
-3.54012047589245e-06
-1.60459468182327e-05
-5.00017289909949e-05
-2.40403520299785e-05
-4.11752402391526e-05
-3.12535061527429e-05
-9.18285813286304e-06
-2.46081166165179e-05
-2.12329246482178e-05
1.506609935639e-07
-8.84031033395938e-06
-1.66985043609984e-05
-1.92569909354636e-05
-5.12057477800581e-05
-4.16403541441508e-05
-3.43636076877062e-05
-4.62781525515427e-05
-2.40189011948866e-05
-8.0156461350634e-06
-1.51685170042419e-05
-5.48289582390691e-05
-3.06637708552595e-05
-5.40238217763629e-05
-4.08365810782719e-05
-4.1062781440559e-05
-3.23392709845104e-05
-2.57445443692854e-05
-3.68859546341714e-05
-5.07709794857189e-05
-5.24607825987155e-05
-2.26762670830784e-05
-3.4816556889258e-05
-1.23212971552706e-05
-2.21035863290875e-05
-1.86030863743771e-05
-6.47393157779553e-06
-4.79198444005869e-05
7.85955391406367e-06
-5.47531572521188e-05
-6.59677376639263e-05
-4.99550495924829e-05
-4.86985685199383e-06
-4.55105391783201e-05
-3.14628832143543e-05
-3.43982042473318e-05
-2.80042252205037e-05
-4.11786830317433e-05
-5.3756265053247e-05
-5.74982138279643e-05
-4.97790441536093e-05
-2.56678787082396e-05
-3.03526010028193e-05
-1.18645494258327e-05
-2.36173569243903e-05
-4.32270762943828e-05
-4.00318370289161e-05
-1.44945797480992e-05
-4.16822664579937e-05
-1.33861034357594e-05
-2.76461275936192e-05
-5.06312344281086e-05
-5.12407754587768e-05
-2.73920533143815e-05
-4.82890199026779e-05
-2.55951272833591e-05
-2.50334847212869e-05
-3.04071880306364e-05
-3.90334912993623e-06
-4.42613887353101e-05
-7.76926223014017e-06
-2.28897901505541e-05
-1.92048118035302e-05
-1.0070518727788e-05
-3.98626412459545e-05
-2.27570324070568e-05
-5.62919568100669e-05
-2.52792565539781e-05
-4.22185138912865e-05
-3.49051728423654e-05
-9.13016421926151e-06
-2.34639294617681e-05
-4.0760567771824e-05
-1.78674878217757e-05
-2.67936391410781e-05
-3.84356763700542e-05
-3.26325646836698e-05
-5.22136341762894e-05
-2.63340702150406e-05
-1.89600464089127e-05
-1.14832409893822e-05
-4.09357215762494e-05
-2.8668923819444e-05
-3.0702608085593e-05
-3.60316353897301e-05
-3.13194273579063e-05
-1.74083499594186e-05
-2.02657080549845e-05
-1.642246819652e-05
-3.50033940086132e-05
-2.43246798476744e-05
-3.5143545798491e-05
-4.36313000601301e-05
-2.45814896981099e-05
-5.59209390960021e-05
-2.73312966243191e-05
-3.03845053963043e-05
-6.33291095994395e-06
-2.90805324955215e-05
-5.80214031095323e-05
-2.83214526097299e-05
-5.10120886035219e-05
6.33007829230759e-06
-1.10316588138748e-06
-5.5628569972875e-06
-3.41309397524028e-05
-2.41942876549256e-05
-2.16653958274206e-05
-1.7762710503538e-05
-2.91929480094418e-05
-5.36690591262067e-05
-3.60368631428699e-05
-1.80788640132575e-05
-1.77520251816562e-05
-9.31185569352194e-06
-4.02497216632889e-05
-4.14878854838603e-05
-3.51600352543306e-05
-7.00246738640798e-06
-1.79643709963015e-05
-3.37302459116049e-05
-3.18071113725977e-05
-2.56386568500253e-05
-9.71929945754136e-06
-2.35276901601426e-05
-1.26814077891276e-05
-4.06799401895627e-05
-1.2921733886473e-05
-1.19802646306101e-05
-2.86232218577172e-05
-4.72588902363815e-05
-2.71958861075366e-05
-4.47052052731473e-05
-3.19430273122826e-05
-1.76825570653589e-05
-4.4425003369162e-06
-2.72873011621492e-05
-3.3594670547156e-05
-2.30683990574724e-05
-2.95667744764381e-05
-3.36042804175738e-05
-2.62402038382311e-05
-6.21368659861111e-06
-1.59233106290011e-05
-3.22825612812305e-05
-3.37061323627744e-05
-2.17992248244801e-05
-1.356336298854e-05
-1.91193012027542e-05
-1.79682847998954e-05
-2.76430449425539e-05
-1.54106291468261e-05
-3.87861697947937e-05
-4.59279827204538e-05
-1.57940782077338e-05
-2.61469105351586e-05
9.59052592524986e-07
3.80393226283081e-06
-2.23434222557082e-05
-4.54271885447489e-06
-1.76136918822062e-05
-1.91754734404772e-05
-3.11694189862405e-05
-4.84995908327616e-05
-3.19194423300732e-05
-4.47389577802165e-05
-1.52867329945419e-05
-1.05741023034344e-06
-9.64520714558393e-06
-7.17379326924462e-06
-4.66614105059167e-05
-4.12818976402409e-05
-3.41231666583107e-05
-1.1580375408468e-05
-5.49968764023508e-05
-2.92012377385493e-05
-1.15559172652819e-05
-3.54631395142273e-05
-8.04824985480756e-06
-2.16390194059735e-05
-2.07406954367153e-05
-2.68456529725244e-05
-2.86109212666437e-05
-5.80341018184898e-05
-6.85818019145547e-06
-3.41615679849823e-06
-1.76882314514316e-05
-2.69507418854545e-05
-1.7364137136114e-05
-1.87752340306514e-05
-1.36936249107672e-05
-2.96646598628539e-06
-3.65571139171387e-05
-1.22445815478419e-05
-1.543049398206e-05
-2.58185884558159e-05
-9.69688577712356e-06
-4.20945994666645e-05
-3.95653569495169e-05
-5.39155986795689e-05
-1.82483186526593e-05
-5.78257393929405e-05
-1.93951434888008e-05
-2.10159738621368e-05
-2.31059875667182e-05
-5.44705508634956e-05
-3.03489046543823e-05
-1.37124621010915e-05
-2.84679069070083e-05
-1.62758949713348e-05
-9.94324789117051e-06
-1.85707611476497e-05
-1.75380579892856e-05
-3.5269258911877e-05
-2.59542602633201e-05
-5.38326257300088e-05
-3.00104546350235e-05
-1.5990552520424e-05
-4.87704885059844e-05
5.52833030687756e-06
-4.77015900261851e-05
-2.90793623447287e-05
-4.55773227364018e-06
-1.49615177066818e-05
-3.30186518987646e-05
-4.72898129877321e-05
-3.42413600695887e-05
-5.31532224615035e-06
4.69986156917781e-06
1.89791708876337e-06
-2.49144651482049e-05
-2.31754814604877e-05
-4.59427461263108e-05
-3.00920232132659e-05
-1.85056927784347e-05
-1.80846940354884e-05
-2.535624899597e-05
-5.24953819666101e-05
-3.79423781407646e-05
-5.14752249236278e-05
-2.37308117581504e-05
-1.98500628721509e-05
-3.67296456664162e-05
-4.42009340954879e-05
-6.70477982551495e-05
-5.71117007183025e-05
-1.24716065680246e-05
8.14234971298392e-06
-3.05930638746988e-05
-2.28968422453265e-05
-3.18882606939513e-05
-2.62600729987026e-05
-2.04196214789752e-05
4.70047948034765e-06
-1.62274383108228e-05
-3.72984054199056e-05
-3.33463637511528e-05
-9.23663797044803e-06
-2.37610682911239e-05
-2.05021823643437e-05
-2.00035033799326e-05
-2.96488136392726e-05
-6.12004858670584e-05
-6.08654605168289e-05
-3.61666386736173e-05
-3.90993541471045e-05
-3.9886309334223e-05
-2.15486779395797e-05
-3.00748445887686e-05
-3.93456439700834e-05
-3.60395600683058e-05
-4.78143579869787e-05
-2.01096020797582e-05
-1.89886396589487e-05
-2.81963714686987e-05
-4.15689306509001e-05
-3.15327186930731e-05
-3.04438223052403e-05
-2.9285395650423e-05
-8.70514693675609e-06
-3.73512035650522e-05
-3.67678346906704e-05
-1.66574081461114e-05
-3.22763407479336e-05
-2.73471309144527e-05
-1.47240855450667e-05
-2.90000089848402e-05
-3.99516570841378e-05
-1.65950589570164e-05
-1.47278494517131e-05
-4.84116930409049e-05
-4.9961201551435e-05
-3.41445426070693e-05
-9.96491490477802e-06
-9.51073573181487e-06
-2.52547931771144e-05
-4.35130805405815e-06
-3.39344940438799e-05
-4.28683045885232e-05
-1.23175645676255e-05
-5.36245133123998e-05
-5.89014866668908e-06
-3.20885981618568e-05
-3.07004597239131e-05
-1.00539737517093e-05
-5.41272127518428e-05
-2.36429038875498e-05
-4.40441964357737e-05
-5.83081207474687e-05
-1.12466073098919e-05
-4.488228948465e-06
-2.02913170871418e-05
-2.47825761151174e-05
-1.8607498266146e-05
-1.66375771822467e-05
-3.92130354787901e-05
-1.80582662112713e-05
-4.53966794222951e-05
-4.84245269793803e-05
-4.17157673543998e-05
-6.10888131372246e-05
8.34150840088784e-06
-3.91705134043774e-05
-4.01936849654733e-05
-1.91505764362962e-05
-6.66923402526918e-05
-4.02594465960203e-05
-1.11490284464168e-06
-1.51226122213031e-07
-3.03440877889603e-05
-2.43412874203342e-05
-2.51829944579829e-05
-2.2816555954536e-05
-2.37842842363842e-05
-5.21637212149489e-05
-9.30738402581246e-07
-3.10886586950247e-05
-1.86562461071437e-05
-2.45634931935276e-05
-4.17220906370376e-05
-9.67676034740291e-06
1.11131786024549e-05
-4.29239014758778e-05
-8.89333264668968e-06
-2.3902115612859e-05
7.15205694812422e-06
-4.09971379256766e-05
-3.87919557983005e-05
-4.53240079536509e-05
-3.56564211654932e-05
-2.29682163353035e-05
-1.96420831041013e-05
-1.71290489926441e-05
-4.22765542076834e-05
-3.11752009996666e-05
-4.09287712757809e-05
-4.50233709160967e-05
-3.9023473639837e-05
-2.73850078581679e-05
-4.997430570845e-05
-1.13304958977792e-05
1.10961401834868e-05
-3.51596799767834e-05
-3.14010391106902e-05
-2.65997722115444e-05
-4.13213684315856e-05
-4.87013907662551e-05
-4.79788681539791e-05
-4.16517270898765e-05
-1.70903537978495e-05
-8.13694313415553e-06
-3.42756011513664e-05
-1.61973001595688e-05
-3.60358348459903e-05
-9.54197078723474e-06
-4.79122546521251e-05
-3.70346761206011e-05
7.1594342001651e-06
-6.19410748159236e-05
-4.12549905468955e-05
-2.90064174171887e-05
-4.30694005705843e-05
-4.7055557499222e-05
-6.44093938404475e-08
-1.0153986091115e-05
-7.25372982827829e-06
-3.48105851237733e-05
-3.59041468388728e-05
-4.91012483529182e-05
-1.28614031294424e-05
-5.48503102869915e-05
6.2558043754065e-06
7.54349588615175e-06
-2.17300476573369e-05
-3.47926870881808e-05
-5.08489024293938e-05
-3.394476590742e-05
-2.89788948384748e-05
-1.39284154713309e-05
-2.98211824268376e-05
-1.2096106248668e-05
-2.47869720330174e-05
-5.72019948073357e-05
-2.73356225410424e-06
-3.93802325093667e-05
-4.45654597324221e-05
-2.23374140618116e-05
-4.29501802453785e-05
-2.99865329332623e-05
-2.65871638949384e-05
-4.10667424393754e-05
-2.15783930903752e-05
-1.93742945565327e-05
-3.04466879460276e-05
-4.38781720988481e-05
-3.29804040382794e-06
-1.67780193626454e-05
-2.74567675926857e-05
-4.43093123599652e-05
-2.88116671323125e-05
-4.5037559100902e-05
-3.77564109538792e-05
-1.91251035288316e-05
-4.15337200973332e-05
-4.72258940664561e-05
-4.36723531077256e-05
-2.96686281163473e-05
-2.03549734612694e-05
-2.30178274514521e-05
-3.82455870859074e-05
-7.53135514663038e-05
-4.59517850892213e-05
-1.90062072229426e-05
-4.12786363577205e-05
-2.67696267941088e-05
-4.98829389541775e-05
-2.71831977834566e-05
-1.62241809359545e-05
-1.45471800872488e-05
-1.32486220720182e-05
-3.37184210921845e-05
-3.14862220100901e-05
-2.35506688916541e-05
-4.41029483760845e-05
-3.18304885055191e-05
-3.45736065219489e-05
-3.4506821965837e-05
-4.10043599067758e-05
-3.21277440841889e-05
-3.35817901954658e-05
-2.03775114116793e-05
-9.14661786125826e-06
-2.87762067383704e-05
-3.08430913948076e-05
-5.84192494247625e-05
-5.44756464358959e-05
-1.43099966559654e-05
-3.06245844670364e-05
-3.00778493765478e-05
-2.66279403925645e-05
-1.13487672199522e-05
-5.62053254891642e-05
-5.3375715086931e-05
-3.51790455399806e-05
-2.58353480906485e-05
-1.72898530734491e-05
-1.12824152601019e-06
-2.14254648643926e-05
-3.91788115210122e-05
-3.15341676579749e-05
-1.05693497462975e-05
-4.2963780973664e-05
-3.39843277379412e-05
-2.65973969467715e-05
-4.58030899273299e-05
-3.17593688210436e-05
-4.34978237339277e-05
7.35035804506037e-06
-3.85100510696116e-05
-6.05549790368753e-05
-2.65280643181519e-05
-3.68414768191186e-05
-3.7661805557453e-05
-2.47079352070854e-05
-4.13148465775019e-05
-6.79534364178106e-05
-2.37733974405554e-05
-2.96408738246281e-05
-2.25576077823451e-05
-3.45087651451998e-05
-5.30022891865312e-05
-4.44575062326068e-05
-2.56433553111058e-05
-5.10599657890572e-05
-4.89872993643175e-05
-3.82199003158696e-05
-2.19882134302233e-05
-3.7865783514474e-05
-3.36097434772159e-06
-3.95409390660844e-05
-4.84026777679862e-05
-1.89703103880704e-05
-4.1275385887095e-05
-3.86634279539407e-05
9.25391230421879e-06
3.60588686396825e-06
-2.05742158540198e-05
-1.73398583230434e-05
-2.71917212244451e-05
-2.08053619344786e-05
1.76690898582266e-06
-1.21168475592912e-05
-4.20762070121397e-05
-2.05121464748112e-05
-3.85435066162683e-05
-4.85314234926584e-05
-5.29915571253012e-05
-1.61376515300995e-05
-3.46171149319946e-05
-1.80022817715063e-05
-3.94860259126781e-05
-2.65593205952619e-05
-2.24002426737245e-05
-2.1714357961725e-05
3.96781145934258e-06
-9.23906787360509e-07
-3.3667066912809e-05
-2.63761110023776e-05
-3.40428303607645e-05
-3.63427192412309e-05
-2.75563578123483e-05
-2.59784536211295e-05
-5.51284826587974e-05
-1.97202385155004e-05
-5.20603840417855e-05
-5.19245178839876e-05
-1.79792077701623e-05
-5.77370172042912e-05
-3.12527157243632e-05
-2.57877042582816e-05
-2.70985158940597e-05
3.28287613494988e-06
-2.19577490158479e-05
-1.58247590344458e-05
-3.25368915187646e-05
-6.99105979362292e-05
-3.4729211081855e-05
-1.66858567402414e-05
-1.67751623165245e-05
-3.3875467697737e-05
-4.39787514959834e-05
-3.83287046326103e-05
-4.16265640237553e-05
-3.49603929416725e-05
-2.17405305532331e-05
-3.44587758452308e-05
-2.14096639994854e-05
-5.18468564526939e-05
3.70494160560036e-06
-1.42896695210676e-05
-3.0873253691983e-06
7.94492504880973e-06
-2.62365778888198e-05
-4.97799785558356e-05
-2.03091700760173e-05
-2.5001192242182e-05
1.14563183868084e-06
-3.19103690625264e-05
-4.54506508447091e-05
-2.50736354673695e-05
-3.70381203338576e-05
-3.06697332642447e-05
-3.69109396050673e-05
-2.4042731155498e-05
-1.25642590463479e-05
-1.96586031204674e-05
-1.5710882594601e-05
-3.79215568578824e-05
-2.32602420890176e-05
-1.70746918315429e-05
-1.59236099885638e-05
-1.95974548185671e-05
-1.14790815601349e-05
-2.18179849792389e-05
-5.52461207141929e-05
-4.22720749380783e-05
-4.62454315778523e-05
-3.15237782662199e-05
-5.29774685250735e-05
-5.84299459113686e-05
-3.02133971326827e-05
9.02964533245635e-06
-2.16073098723311e-05
-4.96946034079203e-05
-2.29225653553508e-05
3.34887987953295e-06
-2.53401538432496e-05
-3.01859705826796e-05
-1.85309795613564e-05
-2.30761283021443e-05
-3.93159987384195e-05
-3.0840816134236e-05
-3.54426265691776e-05
-3.16899995894661e-05
6.97754500128832e-06
-3.55629878961542e-05
-6.36982997160298e-06
-2.16188264686311e-05
-4.29981427965358e-05
-1.86562823577756e-05
-5.33937086194088e-05
-5.84867809335885e-05
-3.43872089981133e-05
-3.2363534636579e-05
-4.0805034503083e-05
-4.61699075382278e-05
-1.65247455014011e-05
-1.97813474206596e-05
-1.75886994743781e-05
-1.53295467386468e-05
-5.43378420781121e-05
-2.23502343469186e-05
-4.11172322039788e-05
-1.98280000587117e-05
-2.70405576765511e-05
-1.56572489923328e-05
-5.44768624839899e-05
-3.19336545747975e-05
-4.63926603227051e-05
-1.70224530353559e-05
-5.23293731226739e-06
-2.49255994253329e-05
-4.30505573804334e-05
-1.59778680457704e-05
-5.13527772308336e-05
-3.71033615785616e-05
-4.31565651449053e-05
-2.4628833736985e-05
-3.30623431134168e-05
2.95766060200656e-06
-4.97695842379061e-05
-3.00251694592175e-05
4.29506835161717e-06
-9.65414783010824e-06
-2.46179032827341e-05
-4.18933907134049e-05
-1.66908762398543e-05
-5.41022970717271e-05
-4.11406185616929e-05
-4.93114606117277e-05
-2.36210954376386e-05
-8.38555295589108e-06
-3.96447625140711e-05
-2.33033413596033e-05
-2.57855808122427e-05
-2.43052583438241e-05
-2.87814489182735e-05
-3.76112504034813e-05
-2.29837839051667e-05
-5.47637473539337e-05
-3.9450808759297e-05
-2.72220334448433e-05
-3.21434324593462e-05
-1.31847952050931e-08
-5.43989079216906e-05
-2.7538178015316e-05
-2.8935617215386e-05
-3.91914152842846e-05
-7.38760157166119e-05
-2.12547894950683e-05
-3.51460283661932e-05
-3.20061762415589e-05
-2.88538836571161e-05
-3.9266329256732e-05
-9.63693862649448e-06
-3.84979717871627e-05
-1.23639812930597e-05
-3.25944590059449e-05
-3.50970790931555e-05
-1.84481151603986e-05
-4.49980505554558e-05
-3.72109054601803e-05
1.22449268938857e-05
-1.58119003768419e-05
-3.88895533858462e-05
-6.67488305248049e-05
-4.18563404536458e-05
-2.62708835820412e-05
-3.26047632477354e-05
-2.16066201522074e-05
7.14572924756525e-06
-2.25839127619197e-06
-1.2313742653637e-05
-2.29568356958039e-05
-4.09972911963468e-05
-3.06665247549015e-05
-2.7298065055629e-05
-2.29145855942022e-05
-4.26813874477972e-05
-3.04078214886749e-05
-4.39932358815242e-05
-3.69800323488522e-05
-4.48373200814421e-05
-3.929168715716e-05
-2.55005321929444e-05
-7.37683666228611e-06
-1.75502356784643e-05
-2.43575168788074e-05
-1.47231983436035e-05
-1.26522095884032e-05
-2.98473355399005e-05
-3.0654742000525e-05
-4.1128863827269e-05
-3.50836123376486e-05
-3.65660948195356e-05
-4.98633031388072e-05
-2.19290157392041e-05
-5.62598897065922e-05
-2.51769822850143e-05
-4.16031635742526e-05
-4.62101884785399e-05
-2.42480640626783e-05
1.51817493158547e-05
-2.96777562811698e-05
-1.19779986973045e-05
-4.34918039510326e-05
-3.86824881468271e-05
-3.27085966411403e-05
-4.17562460399655e-05
-4.16835077472629e-05
-1.19935635183293e-05
-3.85560999069975e-05
-2.77863310407818e-05
-3.18854838690468e-05
-3.34711136664578e-05
-2.7988045721527e-05
-3.78696009076328e-05
-1.74881622347546e-05
-1.70871698382718e-05
-4.52851111011512e-05
-4.16276533809001e-05
-4.12364017010164e-05
-6.14871254221199e-05
8.76146482964464e-07
-2.25958471773469e-05
-2.585663324504e-05
-9.32841660585743e-06
-1.99364947509083e-05
-2.86213311716939e-05
-2.85229413792997e-05
-1.94653075764933e-05
-5.53469967462306e-05
-7.05223835041769e-05
-1.33225005786758e-05
-1.01659260514336e-05
5.67001729101331e-06
-5.17132645599431e-05
-3.05181552638678e-05
-4.6240429733589e-06
-8.51332048583703e-06
-9.5095918251914e-06
-6.17195721029403e-05
-3.98881479953986e-05
-8.95810773870744e-06
-1.89780277696864e-05
-2.81130805603825e-05
-1.67561944460554e-05
-5.09005663485368e-05
-1.51910105591073e-05
-3.98054123011549e-05
-3.774139180031e-06
-1.81232718205393e-05
-4.5177607805346e-05
-3.49758134479642e-05
-2.88343806245472e-05
-1.99775853560944e-05
-2.95430875314874e-05
-3.50063450143795e-05
-8.03068341425097e-06
-2.17680391687431e-05
-1.00722471539251e-05
-3.3514665010785e-05
-2.21144638117621e-05
-3.7152719961746e-05
-5.31212639424013e-05
-4.19250469365826e-05
-2.11840814419377e-05
-2.68705020570424e-05
-2.96388366622846e-05
-2.22621208130755e-05
-1.28778449893308e-05
-8.45454484508994e-06
-2.75285480205858e-05
-1.85218988515355e-05
-1.22592258064657e-05
-8.58593065678949e-06
-3.91917715229698e-05
-2.65464677165091e-05
-2.83419205030983e-05
-4.0139094832322e-05
-6.06275077406563e-05
-4.31872406513507e-05
-1.61288512293224e-05
-2.25538642134125e-05
-4.8235298412262e-05
-4.01545091086893e-05
-3.63286816697025e-05
-3.81384137973066e-05
-2.293674613254e-05
-3.72845741722487e-05
-2.32913639148913e-05
-1.87273724577863e-05
-5.55422267983111e-06
-6.94805565227734e-06
-4.14759579779604e-05
-2.728275677167e-05
-3.46359962662999e-05
-3.28236758095417e-05
-4.12805360615834e-05
-3.21218298293724e-05
-3.07401520464049e-05
-3.29664207915898e-05
-1.86658151843196e-05
-4.99427137455253e-05
-4.03462628301463e-05
-2.71831285671748e-05
-2.70132650853566e-05
1.0666581446422e-05
-1.42430364379828e-05
-2.40278993875803e-05
-7.34999257683447e-06
-1.36193468882186e-05
-2.51849597482068e-05
-3.2558594756462e-05
-3.45955419243207e-05
-1.45919329920482e-05
-5.52373047967456e-05
-1.79132813507289e-05
-3.67444829986923e-05
-2.27452757178749e-05
-2.93834196720274e-05
-3.71416174243506e-05
-3.80657998528846e-05
-3.92320591952187e-06
-6.83878160333686e-07
-3.14220496463858e-05
-1.20586170622922e-05
-2.90821427197962e-05
-2.99729540093392e-05
-2.88274236739422e-05
-2.79135523494284e-05
-2.9775928637154e-05
-3.20917657374298e-05
-4.56840093356401e-05
7.57420321972957e-06
-1.63228817129184e-05
-2.03106022217005e-05
-5.04384680994853e-05
-2.51020919987404e-05
-1.27807455890023e-05
-2.86312590273753e-05
-2.42113313924317e-05
-2.54311664109674e-05
-2.6473198644161e-06
-2.3885771162516e-07
-2.71594604056071e-06
-5.05273266413147e-05
-2.95354604111635e-05
-4.14976412054125e-05
-3.41602875313011e-05
-5.01446816112143e-05
-4.34435997264956e-05
-4.48607354846183e-05
-4.01508361167415e-05
-4.51742156759072e-06
-3.62631682416067e-05
-1.82434396174092e-05
-1.45494980631532e-05
1.45288112594666e-05
-4.36336806159514e-06
-2.52688018838702e-05
-4.83082600279259e-05
-4.63470084390509e-05
-1.82503564875944e-05
-1.95177478420292e-05
-2.28066046731323e-05
-3.79565282246699e-06
-5.10889362906329e-05
-1.87457317028469e-05
-2.11118723362322e-05
-2.38124282724121e-05
-2.02765477808402e-05
-6.61032998848031e-05
-2.47461643160595e-05
-2.90030068107751e-05
-1.48819401687097e-05
-3.07645687608225e-05
-2.42120620146698e-05
-1.74152487722937e-06
-2.47874209524991e-05
-2.76630186972644e-05
-1.99480137156658e-05
-1.78830765291306e-05
-3.08218191679775e-05
-3.69051640708779e-05
-4.20800204520669e-05
-2.73330299350682e-05
-1.20090872341846e-05
-2.43752217685264e-05
-5.01436078374776e-05
-3.74441283822859e-05
-1.80665340295316e-05
-3.13243788389099e-05
-3.90161826988339e-05
-1.75444344933667e-05
-3.64346493940477e-05
-9.02085086428969e-06
-2.05850779920901e-05
-1.1372230324574e-05
-3.38831253963507e-05
-2.58617312321432e-05
-2.14175432343726e-05
-3.13916848107792e-06
-5.78779990984586e-05
-1.08474489038124e-05
-2.34143953784466e-05
-1.96546521467166e-05
-3.70805288306741e-05
-5.52572628883976e-05
-2.73062480312848e-05
-8.12340330723239e-06
-1.56167315521118e-05
-4.14166259045517e-05
-7.78274627206765e-06
-6.73995777090028e-05
-1.99912535699774e-05
-6.31202643065992e-05
-4.01673078715773e-05
-1.97536605379641e-05
-1.32893849777699e-05
-2.67331899022916e-05
-1.76008624693771e-05
-3.82746100810804e-05
-1.65169470807643e-05
-2.87986601664339e-05
1.71174803780221e-05
-2.65841584257206e-05
-3.61393875602982e-05
-3.17601303691934e-05
-2.72813508633567e-05
-4.83189008725629e-05
-7.00158463415522e-06
-4.81481911839955e-05
-1.16140989555874e-05
-1.67889640025311e-05
-2.90493096648176e-05
-3.18605185739373e-05
-2.06805405160563e-05
-3.79389195067065e-05
-2.68430742179173e-05
-2.64403940985514e-05
-1.63237283225363e-05
5.09711773085449e-07
-1.45517093930295e-05
-2.11834813959226e-05
-7.17003472278585e-05
-4.1783988520996e-05
-7.95628740198858e-05
-4.6015538993191e-05
-4.28379711774576e-05
-2.5360055287172e-05
-4.65804515320188e-05
-6.00743507587708e-06
-2.28488006654419e-05
-5.85984642297761e-05
-3.50311566990515e-05
-3.36144983260447e-05
-1.60420065379054e-05
-4.3381156126391e-05
-3.21692487241236e-05
-1.57855127044993e-06
-1.27539549372064e-05
-6.0073887971883e-05
-5.71448210066282e-06
-2.03538228599566e-05
-2.13419177246601e-05
-2.55326060409469e-05
-3.85575719148697e-05
-2.62050283153708e-05
-4.06024730682248e-05
-3.3810087819008e-05
-2.65188754437198e-05
-3.03681969917535e-05
-2.78461490908658e-05
-3.16001066740978e-05
-2.14105860008376e-05
-3.10744644027538e-05
-5.738242341881e-07
-4.17720582966015e-05
-2.36303436465619e-05
-5.82033924961624e-05
-2.21822137486442e-05
-3.70604996193223e-06
5.88493757426422e-06
-4.72849342663709e-05
-1.43205215913095e-05
-5.46922692945034e-05
-3.24109762279478e-05
-1.89143346897342e-05
-3.58636490891033e-05
-4.80422370938885e-05
-4.66990345307144e-05
-2.71185050275691e-05
3.75664953268729e-06
-3.02938809800957e-05
-2.10975120712384e-05
-2.14520360879798e-05
-5.92757957900829e-05
-1.95160932692678e-05
-3.57610089477966e-05
-2.60326820333352e-05
-2.18546923160473e-05
-5.22473510434564e-05
-3.12030410234353e-05
-5.20429587037149e-05
-2.24418939385658e-05
-3.87815497942365e-05
-1.59355626524212e-05
-2.9771622517294e-05
-4.11114521041108e-05
-1.90202622145364e-06
-2.93755040135362e-05
-2.49400290625073e-05
-1.95522440897996e-05
-4.31011532569128e-05
-3.50216098567393e-05
-3.40537975166708e-05
-2.34918176478674e-05
-4.34315482552376e-05
-2.70775144107771e-05
-2.69290922318652e-05
-1.65479543951542e-05
-8.36002719367082e-06
-4.94625604755325e-05
-3.49785272151802e-05
-2.10270936285425e-05
-1.21355686266432e-05
-1.54132672750496e-05
-1.44634961195078e-06
-2.06532020687859e-05
-3.58414440087916e-05
-4.72397913118807e-05
-5.16038152534084e-05
-2.07040224928301e-05
-3.7659109143597e-05
-2.99687387043293e-05
-2.68279973929585e-05
-1.65267002287404e-05
-2.90734893998712e-05
-3.88243515667899e-05
-2.84113294409049e-05
-2.56042305811648e-05
-3.38413237816756e-05
-1.67968739825161e-05
-5.3274971651662e-05
-3.35677137137067e-05
-3.32845608047843e-05
-5.42484520978762e-05
-3.74161433628328e-05
-4.8232930215805e-05
-4.12444921666986e-05
-4.23767518812269e-05
-3.32929431401119e-05
-1.94508615922005e-05
-2.2145282201478e-05
-3.09128413043697e-05
-9.63755918407056e-06
-3.08041623844535e-05
2.64556094820413e-06
-3.49987424685478e-05
-2.99990351879933e-05
-1.13399199007814e-05
-1.25436835254413e-05
-1.66023907830191e-05
-1.62757004543171e-05
-5.26010821417983e-05
-4.21089604089357e-05
-3.5280768733194e-05
-2.62374273287156e-05
-5.02008535398004e-05
-5.27945864795516e-05
-2.72957307792463e-05
-3.77058912526852e-06
-4.20592915321446e-05
-2.74666426152242e-05
-2.75437508191897e-05
-1.95180017072812e-05
-2.57466171844104e-05
-3.61459725092902e-05
-1.82699848074094e-05
-2.13982526972139e-05
-3.66891628784731e-06
-1.34860672097708e-05
-1.31035711468314e-05
-1.81327452757596e-05
-1.04574473199319e-05
-3.45841031344256e-05
-2.6248611757995e-05
-3.14340380141476e-05
-4.09457265927274e-05
-3.32418564127262e-05
-4.16976484206485e-05
-6.35503271265554e-06
-3.99133310290221e-05
-3.23768850300599e-05
-3.82874263197109e-05
-2.05057659936641e-06
-5.11548901694284e-05
-2.13305989186776e-05
-1.75655574317913e-05
-1.70759166044363e-05
-1.73014808448075e-05
-1.9326235475344e-05
5.76959950269825e-06
-3.4166384017181e-05
-5.41991321069169e-05
-2.11249960205229e-05
-1.41347081612088e-05
-1.34768014995686e-05
-4.88062329291682e-05
-2.59168180643095e-05
-1.60900521037501e-06
-2.47609178558917e-05
-3.7450895771524e-05
-3.97427719959405e-05
3.03150870193874e-06
-4.23373509437069e-05
-2.46663619500635e-05
-3.88946583765511e-05
-3.44099820967071e-05
-2.62245149872073e-05
-2.58457388715417e-05
-4.34182238827473e-05
-2.3413396935132e-05
-8.44671261876431e-05
-2.75085135933779e-05
-2.09945788389631e-05
-1.6566568042486e-05
-1.55442102509788e-05
-3.0424266068087e-05
-2.31468319416904e-06
-9.83108905319944e-06
-2.37043961561651e-05
-3.28854831699155e-05
-4.63124857045716e-05
-1.65116150275742e-05
-3.7442722463465e-05
-3.38415066739061e-05
-3.82188684394026e-05
-2.89741654681238e-05
-5.35196131098391e-05
5.2866280660324e-06
-3.502193410981e-05
-4.31453686980805e-05
-2.16769997807866e-05
-3.81568740771957e-05
-4.67308278067318e-05
-2.50441493136331e-05
-3.34357399587763e-05
-2.34288359856889e-05
-2.72578535893377e-05
-1.13965698294074e-06
-1.07693516771383e-05
2.97305276002447e-06
-3.86471814096672e-05
2.44004136021338e-06
-5.33332565217122e-05
-3.06580898459479e-05
-3.1400589167276e-05
-4.25077835631417e-05
5.3462665092244e-06
-2.1480670043776e-05
-3.35657214888171e-05
-4.51036025259284e-05
-4.27016786638769e-05
-5.7524939357462e-06
-1.81420588374765e-05
-2.55150180889999e-05
-2.94094355596635e-05
-3.71921684309249e-05
-4.85912285673289e-05
-1.3201420893749e-06
-3.42463032232724e-05
-2.72677730108448e-05
-2.29486214229197e-05
-8.70308581046141e-06
-3.05098689904407e-05
-2.18153031803609e-05
-5.7531921981423e-05
-1.43368255005574e-05
-2.89499829623794e-05
-2.74791425330531e-05
-3.84869291599102e-05
-3.66671677380914e-05
-1.03031867773027e-05
-3.39793829554981e-05
-2.79805266739547e-05
-3.1923174353408e-05
-2.67867318528435e-05
-3.41684957493292e-05
-1.80493075547843e-05
-2.38147320967415e-05
-3.16834682743437e-05
-4.12564884805348e-05
-5.30907620688069e-05
-2.64975898941085e-07
2.76785701266489e-06
-5.41883179520515e-05
-9.02278277695889e-06
-1.61576630555271e-05
-3.78390244197835e-05
-1.49738810516241e-05
-2.20280091844777e-05
-2.51593797124276e-05
-1.79568420975424e-05
-3.88512395275087e-05
-4.00631682936783e-05
-2.33843990377731e-05
-3.25058612534601e-05
-4.92135762000233e-05
-2.07499376415329e-05
2.25787896129509e-07
-3.43565031914676e-05
-4.13108191985088e-05
-6.05543032720028e-05
-2.34924510030261e-05
-3.42276810023478e-05
-1.31230777794009e-05
-2.89059619040615e-05
-2.16706341562938e-05
-3.0350693179861e-05
-2.57743484908792e-06
-2.7424509176037e-05
-2.48638113334201e-05
-2.8960864982898e-05
7.27074655066815e-06
-3.08694737059008e-05
-1.59345213355897e-05
-3.34074433795549e-05
-1.37528051755829e-05
-1.88256454272833e-05
-2.14282357995495e-05
-3.71574949082131e-05
-4.16271324948015e-05
-3.14410609722647e-05
-3.00702017403697e-05
-3.82296884327636e-05
-8.00992454500007e-06
-5.04553530015453e-06
-8.04295781752101e-06
5.75607888498392e-07
-3.67537703726334e-05
-3.41733270611359e-05
1.95376859943708e-06
-5.60939875704381e-05
-3.8185630836114e-05
-5.81423972330975e-05
-5.77253262374502e-06
-4.22199518608059e-05
-2.43759126733808e-05
-3.10642668291071e-05
-2.54569225713391e-06
-2.98285059381015e-05
-3.70983161210658e-05
-4.0059926008164e-05
-2.03040602259918e-05
2.74074894790189e-06
-4.40108250818433e-05
-6.20491467034616e-05
-3.16019020473752e-05
-3.57890060304604e-05
-4.12304288619896e-05
-2.53315145290572e-05
-4.80558176255643e-05
-3.06469757657456e-05
-1.63785368208437e-05
-4.53038389175269e-05
-6.13556995456724e-05
-3.96378471518381e-05
-3.40697801070205e-05
-1.13603696947365e-05
-3.74945173576007e-05
-7.73962124221264e-06
-4.36226067494285e-05
-2.49659586910775e-05
-6.10534531587417e-05
-2.9747744879733e-05
-1.35581685346581e-05
-2.05343775669569e-05
-4.80305157944133e-05
-2.98231173057198e-05
-2.79285398921583e-05
-2.79442260444918e-05
-2.4242915738577e-05
-2.25102010741033e-06
-1.56767704325719e-05
-6.00794589260193e-05
-4.92015139689317e-05
-2.11412022218879e-05
-3.02878031509328e-05
-6.81041911070634e-06
-3.39908915054106e-05
-2.9346950961097e-05
-3.55757858805647e-05
-3.84535256851208e-05
-4.13596056478902e-05
-2.3601546124973e-05
-4.36220914678908e-05
-2.98159117580853e-05
-1.63803551656254e-05
-4.20260189400621e-05
-1.16283000366925e-05
-2.05378376316458e-05
-4.59400338659792e-05
-3.33386310045835e-05
-4.46534403336798e-05
-1.38341863227397e-05
-2.51093276650153e-05
-2.85949537051784e-05
-1.80888909813809e-05
2.99776505692952e-06
-4.41480621144057e-05
1.26091135454551e-06
-3.35274885371389e-05
-1.72603687009028e-05
-3.83775010026503e-05
-2.87764508924833e-05
-6.01802260642923e-05
-3.89362547870828e-05
-3.08854189473523e-05
-2.91854643564417e-05
-3.86975967352696e-05
-2.44530375435925e-05
9.98851185984316e-06
-1.94497762071197e-05
-1.56495087005163e-05
-2.74324839776248e-05
-3.4893906717809e-05
-3.41005993517467e-05
-4.24372924942575e-05
-9.91417228804266e-06
-3.32824910526427e-05
-3.81654319372386e-05
-2.89010694544769e-05
-2.04377185882722e-05
-4.88090002148376e-05
-6.36562825017268e-05
-1.9255931909853e-05
-3.73393607869896e-05
-7.48369838211417e-06
-2.85008041824973e-05
-4.5217290452349e-05
3.81603463199491e-06
-4.34331949847769e-05
-1.45796779275371e-05
-4.3284124805748e-05
-3.33171849647665e-05
-7.99280272546357e-06
-3.26162738609247e-05
-1.35071501299664e-05
-2.16320496607083e-05
-3.14849161717111e-05
-3.29331064270189e-05
-3.12525226533714e-05
-5.66318912057586e-06
-3.81032000622618e-05
-2.85192690039354e-05
-2.91937027966384e-05
-1.29440315436183e-05
-5.23845461576292e-05
-5.93915931129763e-05
-2.68482601835192e-05
-4.48221068280962e-05
-2.38067089504285e-05
-2.99910233787574e-05
-1.8185761391963e-05
-3.84201936312953e-05
-3.23908656576942e-05
-5.87319531247741e-05
-4.83995603489551e-05
-4.79448540660158e-05
-3.67502248013186e-05
-3.1439217131727e-05
2.00333816504638e-05
-2.28067446587204e-05
-4.33796346598459e-05
-3.06417947889443e-05
-3.05599779496804e-06
-5.61244523838454e-05
-2.57014727858372e-05
-3.97851548666922e-06
-3.17706173908901e-05
-4.51607617301521e-05
-3.68331617817114e-06
-3.11054206655623e-05
-4.81660358512951e-05
-2.35206559848871e-05
-4.9080458033069e-05
-4.85279468440046e-05
-3.77875534920015e-05
-3.36579077587583e-05
-3.08305958350163e-05
-2.72746463927955e-05
-2.54005702974061e-05
-3.4150855155002e-05
-1.99094251590014e-05
-3.53014770750823e-05
-3.44943580590202e-05
-2.64312163548341e-05
-5.2002619646501e-05
-4.2043799352447e-05
-3.59103176906549e-05
-2.13278938220633e-05
-3.83377225001682e-05
-2.00464941207709e-05
-6.25425156650688e-05
-1.58762803586473e-05
-3.53680140514428e-06
-1.33175936500083e-05
-2.30791979337504e-05
-2.46751951203728e-05
-2.36231338467325e-05
-3.18589849629096e-05
-2.45681706672469e-05
-1.6276845691657e-05
-3.77360520141739e-05
-2.72146069105643e-05
-4.56032941398074e-05
-4.07863097702333e-05
-5.88695998345342e-06
-4.86064794459331e-05
-2.2276881826733e-05
-5.05647280219629e-05
-5.93495932934307e-05
1.07569341182246e-05
-2.12159070883517e-05
-4.40836451209047e-05
-3.79180461770809e-05
-4.01085030808522e-05
-2.0176755992298e-06
-4.0489151564202e-05
-1.9041916460257e-05
-4.85628969082859e-05
-2.92272942253192e-05
-7.25357862148244e-06
-3.76452535712911e-05
-1.31652167813343e-05
-5.95917193109838e-05
-1.32815649849612e-05
-4.44475755594628e-05
-4.0201539550331e-05
-2.09196167845435e-05
-5.07360345333909e-05
-3.20410515268317e-05
-2.1180452065596e-05
-4.29456553760992e-05
-5.63548194528769e-05
-2.82603198268755e-05
-2.90334871045162e-07
-5.10413649779454e-05
-2.29945702406233e-05
-1.35288437636072e-05
-1.17024795191775e-05
-3.26534724934733e-05
1.10589172065461e-05
6.81095832491388e-06
-6.1637258896686e-05
-1.85735783593508e-05
-3.09396746863141e-05
-2.27918522774472e-05
-4.36156764797091e-05
-5.61390747468755e-05
-5.63845144107262e-05
-4.31807859366315e-05
-2.46775917495564e-05
-3.72312833352657e-05
-1.01288644156863e-06
-3.50196386099324e-05
-5.77521405005527e-05
-3.25265936706024e-05
-2.25580400345601e-05
-3.83050232270089e-05
-8.72914180664597e-06
-4.69961786829749e-05
-4.97412789017253e-06
-4.64446319225319e-05
-5.44884056868062e-06
-1.81071581228007e-05
-1.3674872152984e-05
-3.97961347348687e-05
-3.53994722001376e-05
-1.52140620614172e-05
-7.02352606768307e-06
-4.41295679303991e-05
-2.41950057529055e-05
-2.15220265970546e-05
8.87413032939813e-06
-2.03973287389555e-05
-3.1840695282474e-05
5.9914937070337e-06
-5.19962492116796e-05
-2.59722374509412e-05
-4.9725946786294e-06
-2.71381170553773e-05
-3.95605070867871e-05
-3.52280001480597e-05
-3.95950936168136e-05
-3.57591508417602e-07
-1.9057852882666e-05
-1.77172031726418e-05
-4.79191218459162e-05
-6.3161152943778e-06
-2.94643069763577e-05
-3.09351704590728e-05
-4.39089887323038e-05
-1.81128287475372e-05
-4.04036961307428e-06
-4.05323877893679e-05
4.79407682551258e-07
-4.08321602192028e-05
-2.39555354338531e-05
-2.7729874111664e-05
-1.73767710894381e-05
-4.2452785990186e-05
-4.39745019513181e-05
-2.45347751147497e-05
-5.61962291518137e-05
-5.02912481493765e-05
-5.0413762032177e-05
-1.24238336463234e-05
-4.22165589309083e-05
-1.10842304639196e-05
-3.30379196036821e-05
-2.57896046027772e-05
-3.1706383916588e-05
-5.19790604826238e-05
-8.02075747376952e-06
-3.76793474641615e-05
-3.42412988276491e-05
-4.28781511200933e-05
-1.7676907403994e-05
-5.05006327565872e-05
-4.8288092468134e-05
-5.8240904202782e-05
-5.16748791387133e-05
-2.49492377245332e-05
-6.30824497447499e-05
-2.48496212371668e-05
-1.68881722006506e-05
-4.22173948077753e-05
-3.37533873062295e-05
-2.82113913016747e-05
-2.16352778246866e-06
-5.36909468643248e-05
-4.77398485414115e-05
-9.95829899059728e-06
-5.88900382223826e-05
-5.73544970154018e-06
-3.8353659569614e-05
-5.46719674344958e-05
-1.71902296924303e-05
-4.88096934327937e-05
-1.69628066680256e-05
-3.2433951487172e-05
-4.80337486752402e-05
-5.86475303232233e-05
-3.71476476523244e-05
-4.68587872435142e-05
-1.48389123749941e-05
-3.16886308807995e-05
-9.95571327982464e-06
-2.29407689024095e-05
-4.1072719793475e-05
-4.70034369981854e-05
-2.98731334244209e-05
-2.08766325616264e-06
-3.8864542449842e-05
1.78113768481964e-05
-1.86731230425817e-05
-3.57400535457767e-05
-3.19041840818109e-05
-2.59099510436713e-05
-6.02051782974921e-05
-3.11532596796206e-05
-2.58886451085435e-05
-1.60298772270048e-05
-1.72337819600161e-05
-5.77547294345407e-05
-2.50222613902634e-05
-5.9651615917827e-06
-2.81908081447597e-05
-3.84622345993068e-05
-3.72800266809821e-05
-4.53970909229634e-05
-3.0345927814786e-05
-3.49211366455708e-05
-3.57972704184391e-05
-1.81239641923294e-05
-5.01471612492354e-05
-4.23660826795757e-05
-8.75068321668748e-06
-9.85487497136015e-06
-2.37775190441698e-05
-2.57751166213085e-05
-3.4336353667699e-05
-1.5579940101433e-05
-2.9226605837425e-05
-4.33876458983503e-06
-2.96196508051999e-05
-2.84444823138989e-05
-2.34089774949457e-05
-6.96352278649496e-06
-4.70678951542533e-05
-2.60402465847573e-05
-3.30704532394848e-05
-2.11725467191287e-05
-1.97663559942032e-05
-6.59350793905864e-05
-2.22752492606399e-05
-3.17953196019354e-05
-7.40302022401561e-05
-3.88566676177388e-05
-2.97877589838385e-05
4.32223144279661e-07
-3.28185043734605e-05
-3.72902120628571e-07
-6.40628918133086e-06
-2.60999702088529e-05
-8.63516973145899e-06
-3.37555934952317e-05
-2.53619177394416e-05
-2.36451319926108e-05
-3.6400322059185e-05
-1.37106721062918e-05
-2.93736190933719e-05
-1.19475140373778e-05
-1.54754832530838e-05
-3.59885269605556e-05
8.99986609797663e-06
-1.95997811761325e-05
-2.91018118537512e-05
-2.544260359303e-05
-1.61038442177104e-05
-2.42710667603968e-05
-9.84222726729078e-06
-2.87377638783172e-05
-2.91504276063918e-05
-2.79437601878047e-05
-4.94792733764242e-05
-2.9533347909565e-05
-6.95200293124471e-05
-4.56967754816914e-05
-3.18002096558262e-05
-2.21173503430421e-05
-3.00420110469951e-05
-1.63310944522814e-05
-1.68317419683474e-05
-2.56269697607854e-05
-3.37446633617129e-05
-1.91809752325637e-05
-2.05446605964897e-05
-3.83339545243646e-05
-2.79286406827113e-05
-2.57693911539494e-05
-2.89082836678248e-05
-4.7667280813455e-06
-4.63412243853192e-05
-2.69620422762353e-05
-5.21102607720438e-06
-1.56567398642453e-05
-2.97327416609933e-05
-2.99635657931704e-05
-3.02696709887212e-05
1.18800334896552e-05
1.94775323817763e-06
-4.22352061581727e-05
-3.23035480955792e-05
-4.84316963433093e-05
-2.7765181670887e-05
-5.80823265001476e-05
-2.81003849017565e-05
-3.33499158082874e-05
-4.41064031037321e-05
3.41649704414069e-06
-4.48851649156914e-05
-1.35265599071024e-05
-4.62978498949393e-05
-3.55039094009989e-05
-3.67516348398538e-05
-8.90407739400722e-06
-2.4487999281273e-05
-1.27835702240333e-05
-1.77042200483683e-05
-3.46260340531006e-05
-3.98522124023673e-05
-4.11569974549996e-06
-7.57478490623262e-06
-4.28686208537163e-05
-1.5296009782034e-05
-3.63165353213153e-05
-3.75141924409987e-05
-1.88695196112083e-05
-3.07782894308211e-05
-3.19111234246031e-05
-2.06916506379259e-05
-4.98460159427223e-05
4.74580860254308e-06
-1.68578825926355e-05
-1.88088074540158e-05
-1.65405845352335e-05
-1.6747636999211e-05
-2.79596012603969e-05
-4.16668632469028e-05
-5.85571247379262e-05
-7.31381654601856e-05
-2.03107131288438e-05
-2.24846840778753e-05
-4.44303551326114e-05
-5.08949202742881e-05
-3.85336191415582e-05
-3.30387295970442e-05
-2.624024150924e-05
-3.68675473246433e-05
-1.65426766790335e-05
-2.33998108897642e-05
-1.27269782723285e-05
-3.38696970018462e-05
-7.5082470954479e-06
-2.13691567476511e-05
-7.61033112345528e-05
-2.47518010161851e-05
8.00535030403224e-06
-8.71690833457562e-06
-4.37186443040542e-05
-1.12355056002555e-05
-6.13845219842843e-06
-2.7203314909371e-05
-3.89677245207035e-05
-3.33093737570336e-05
-1.11574075354295e-05
-3.36754701406816e-05
-1.56440801100362e-05
-4.3071369149759e-05
-3.58606929161384e-05
-3.31710460982414e-05
-6.11828268939005e-05
-2.94177322117008e-05
-5.10059864556418e-05
-1.34531010734716e-05
-4.6683894823236e-05
-2.49054264683494e-05
-3.87524627665455e-05
-2.02976802943444e-05
-3.63266556245054e-05
-2.38527923839341e-05
-4.62913826935941e-05
-3.00213823788645e-05
-2.14265812066821e-05
-5.86609882018562e-05
-3.28939864552905e-05
-2.00560818134049e-05
-2.89917566156404e-05
-2.25853800262186e-05
-2.88937426724159e-05
-1.08549492003046e-05
-4.99475291445782e-05
-4.71920250510288e-05
1.72865513954496e-05
-1.90953829252165e-05
-5.91163134156948e-05
-3.34170796119731e-05
-4.10526692004292e-05
-4.68518342139051e-05
-3.75420186782375e-05
-1.8378029872042e-05
-1.83892850796004e-05
-2.32883824076436e-05
-1.2036590636979e-06
-1.01168407032742e-05
-4.12665900707505e-05
1.11763753175098e-05
-2.68122252268128e-06
-5.69793806271213e-05
-1.85069429980911e-05
-2.2073346829989e-06
-3.75171814869487e-05
-2.18811183207871e-05
-2.36034050608573e-05
-4.02937110028793e-05
-4.0450981263572e-05
-3.42073550970132e-05
-5.05031365415057e-05
-3.94160005101823e-05
-4.92545530257045e-05
-2.20498378867374e-05
-4.30008654857806e-05
-2.14433593881037e-05
-4.32888037744103e-06
-7.29757046200531e-06
-3.45424323912181e-05
-1.04144463920556e-05
-5.43676312717193e-05
-3.11933662627015e-05
-3.47369012624165e-05
-4.5960644953505e-06
-2.76171995873118e-05
-5.15915216957708e-05
-2.47045840495514e-05
-4.61605057764418e-05
-1.6708868478908e-05
-4.57565328036005e-05
-2.85151490561923e-05
-4.74825331692917e-05
-2.31828187045412e-05
-3.26133548055085e-05
-1.82805744190256e-05
-3.09908293620846e-05
-2.49528336340488e-05
-4.37144229087471e-05
-6.29382132312523e-05
-2.55596539397673e-05
3.36696153155866e-06
-4.27971589412355e-05
-5.1491245169374e-05
-4.29276362878046e-05
-4.63150187968758e-05
6.80227948389519e-06
-4.32379148091648e-05
-4.84544140362024e-05
-2.98409629305201e-05
-1.17650511544818e-05
-5.72300885724846e-05
-2.32895929681885e-05
-4.94891376205969e-05
-5.11440533001878e-05
-4.5650931934206e-05
-2.89532965403296e-05
-4.69342822722817e-05
1.89083954868126e-06
1.97607675944978e-06
-7.8195878104715e-06
-3.3164849557661e-05
-1.42448029381603e-05
-4.83269395060123e-05
-3.36749626057362e-05
-5.0141681008086e-05
-3.04818123115326e-05
-1.42063555776706e-05
-1.35025688112278e-05
-4.79991761291804e-05
-7.9747993641379e-05
-1.56201121272283e-05
-4.1221827792519e-05
-3.87920703287997e-05
-3.31969559475799e-05
-7.3600897339917e-06
-1.511175479275e-05
-4.30153415449416e-05
-1.86143235745538e-07
-4.41063183820813e-05
-3.77505261499688e-05
-2.20191876998195e-05
-2.32915392214884e-05
-1.93555536736851e-05
-3.54061975407098e-05
-3.1259730040235e-05
-2.47902412008309e-05
-2.66078975541895e-05
-1.43766492906198e-05
-2.61211003732759e-05
-1.17827134781247e-05
-1.61405732341324e-05
-4.57428340691927e-05
-3.05220551093625e-05
5.10493836120065e-06
-5.51251528819798e-05
-3.78508179766147e-05
-3.77065674848892e-05
-3.26487850420588e-05
-3.97834508571754e-05
-2.96566479071673e-05
-4.3614717178666e-05
-3.15428260733662e-05
-4.87650100861356e-05
-2.79220612277871e-05
-2.87162441037767e-05
-6.44322608923877e-06
-3.90812176504388e-05
-2.58234280990303e-05
-2.90070189405147e-05
-2.48757045662817e-05
-2.42634201523926e-05
-4.96688243859274e-05
-2.82732815757505e-05
-6.07155661179594e-06
-1.58798402370925e-05
-1.80880756460149e-05
-3.76457005366155e-05
-5.7866507280693e-06
-1.5757430075008e-05
-5.57410140831947e-05
-1.41003187098525e-05
-4.26656439613678e-05
-5.35023457967708e-05
-4.35742655632807e-06
-3.97168204146987e-05
-2.46968347839949e-05
-1.60089793277596e-05
-1.90705057621921e-05
-3.78063177048104e-05
-2.96455787949453e-05
-1.96043016007093e-05
-1.53956640289494e-06
-5.09239384388772e-05
-2.59438080881589e-05
-2.0572836091155e-05
-2.84693256001267e-05
-3.65449043386087e-06
-3.59798694842816e-05
-4.11618074309969e-05
-3.36060005440003e-05
-9.37973491052252e-06
-1.73013259786028e-05
-3.3759953136044e-05
-4.98924635151458e-05
-4.78451110457659e-05
-2.82527553922735e-06
-4.04519441259323e-05
-3.83316841313434e-05
-2.18531178106462e-05
-1.60623101343849e-05
-3.48424505247965e-05
-8.85275793529642e-06
-1.2711735269488e-05
-1.54131374978085e-05
-5.02414492908796e-05
-2.55927834753169e-05
-3.65035846286075e-05
-4.73035972480789e-05
-2.69280303207371e-05
-2.65527871601713e-05
-2.86688371419845e-05
-1.18651208077008e-05
-5.58796466081739e-05
-2.1685737932887e-05
-2.12023424810096e-05
-1.23653796319065e-05
-3.00977000516378e-05
-3.64965558584132e-05
-1.9059630093141e-05
-5.53041219680895e-05
-2.87217540349786e-05
-2.28916767587012e-05
-8.3783069036396e-05
-1.53734651950237e-05
-3.1139830079154e-05
-1.14341178286777e-05
-1.06969053043631e-05
-3.26036148262894e-05
-3.20319135381349e-05
4.22454765016731e-06
-6.32970680041318e-05
-1.61193172201852e-05
-5.54099051343115e-05
-5.51084982261497e-05
-9.20456576755601e-06
-3.48437117884807e-05
1.98903100713942e-06
-4.96182318419532e-05
-4.09033622533793e-05
-5.10931485117909e-05
-2.27830280653438e-05
-1.45326033074074e-05
-2.69467306075089e-05
-3.73992185013827e-05
-2.15281824893143e-05
8.25914752469735e-07
-6.28276147827579e-06
-3.31775820972289e-05
-2.08706066680302e-05
-1.51057010205269e-05
-2.36060017192407e-05
-2.8568211257031e-05
-3.95859632694661e-05
-1.84370317394357e-05
-9.72395178383141e-06
-6.48782443343349e-05
-3.89273511422329e-05
-4.58414332426454e-05
-4.82673517614672e-05
-5.78793534886161e-06
-1.20329243725045e-05
-2.02700884952864e-05
-2.75629018171449e-05
-1.73095727029769e-05
-1.01455741431797e-05
-3.45929148671984e-05
-3.34235600689525e-05
-3.5012432416752e-05
-3.6191516532851e-05
-3.51815885653289e-05
-5.03625417834593e-06
-4.10187806794778e-05
-1.88687501238722e-05
-3.30566730497009e-05
-4.79350288316039e-05
-5.75365224588707e-05
-4.97283464939949e-05
-2.00208156341818e-05
-7.52908175551987e-06
-3.64476791558367e-05
-4.65778110995699e-05
-1.19098354242693e-05
-4.82668170312518e-05
-5.44239940693624e-05
-2.26575665537953e-05
-2.21922217421755e-05
-3.41039251964757e-05
-3.37298153199241e-05
-2.30068935762344e-05
-5.08593826248161e-05
-5.08048623772679e-05
-1.52589871045714e-05
-4.12971660607134e-05
-2.25366495394604e-05
-3.12725175305681e-05
-3.05190941248885e-05
-2.66884170378238e-05
-5.26721482288152e-05
-5.55008165409731e-05
8.5339949771313e-06
-3.52047749431026e-05
2.41166074114181e-07
-2.78661646450094e-05
-1.63115230501702e-05
1.01529310860718e-05
-2.79114120333466e-05
4.17655690559451e-07
-4.40192003416754e-05
-3.15010416631743e-05
-2.32185455099386e-05
-6.31744202841967e-06
-2.50280245891947e-05
-2.58040553577034e-05
-4.16441173855109e-05
-1.33640134200752e-05
-4.07665259023805e-05
-1.13816142809903e-06
-1.56652650834267e-05
-5.59663630246261e-05
-2.94067508160053e-05
-4.4527837256856e-05
-1.77453091344926e-05
-3.56111626411802e-05
-2.81334514550053e-05
-2.41654049286697e-05
-3.15829378766322e-05
-5.14134967982441e-05
5.64672214977513e-07
-2.09417123537683e-05
-1.77063371431015e-05
-3.81811115451752e-05
-2.85481184420012e-05
-9.75908340011958e-06
-4.58696017560135e-05
-1.55183006014192e-05
-1.97541221422155e-05
-4.09282201605512e-05
-2.85377936817086e-05
-2.36258104599844e-05
-4.88601299915674e-05
-4.13546046055902e-05
-2.42355747045132e-05
-3.37372343161926e-05
-4.91818099615175e-05
-2.22734738650413e-05
-4.99530623205118e-05
-2.97298736269816e-05
-1.14482282995315e-05
-2.46279257740475e-05
-2.74845923746018e-05
-6.74637764911151e-05
-3.41485014249448e-05
-1.53860577189977e-05
-3.51640266763458e-05
-3.10052957147584e-05
-3.5641210961359e-05
-4.04013766315323e-05
-2.28878844680961e-05
-2.03715340926257e-05
-3.67975206618638e-05
-7.40243150863078e-06
-3.33251995479431e-05
-2.54116942001411e-05
-5.40010798064318e-05
-4.43184479917773e-06
-1.35363588075187e-05
-2.78621916741946e-05
-1.17064737283815e-05
-3.62754450726001e-05
-3.8365147223966e-05
-1.13263525921243e-05
-2.45295354938388e-05
-2.18056717334923e-05
-1.47486482069203e-05
-3.63275389196616e-06
-4.34394732412775e-05
-4.51524958195078e-05
-1.99978612860452e-05
-6.95926943282352e-05
-3.97683236894717e-05
-4.03856024968415e-05
-2.41936119117601e-05
-1.49911951203267e-05
-1.90038373177672e-05
-4.52964467227197e-05
-2.79055535416669e-05
-4.94879723620485e-05
-2.03139503353754e-05
-3.36377854868374e-05
-2.17931403052361e-05
-2.07081236509502e-05
-4.15843311286825e-05
-5.45533660418038e-05
-4.21541068196932e-05
-4.54322360747907e-05
-7.48969923373864e-05
1.26927991054799e-05
-3.88926973534064e-05
-4.654177454404e-05
9.74325313724976e-06
-1.2904900824021e-05
-1.92164660269936e-05
-1.38618439348669e-05
-3.05812428661207e-05
-2.12609444903956e-05
-5.06157216537325e-05
-4.07517945826544e-05
-1.58020616334232e-05
-5.43792958850761e-05
-1.1858144923314e-05
-3.0365591867668e-05
-4.09459037837945e-05
-8.47869849217155e-06
-2.25281116239652e-05
-2.15099526424242e-05
-6.01370867870867e-05
-1.10606112264044e-05
-3.87094957732216e-05
-2.4001330626533e-05
2.46588471864285e-06
-2.38716978899604e-05
-3.94355517453337e-06
-2.47132377543824e-05
-4.20141143864074e-05
-3.00370367113867e-05
-3.86092629801542e-05
-2.77310413306593e-05
-1.17954011343556e-05
-2.1787660833008e-05
-5.60913685247036e-05
-2.52008909097389e-05
-1.22923186945028e-05
-6.26911729619313e-06
-5.9356483271858e-05
-4.04655636046113e-05
-1.04350828421908e-06
-4.7025000827779e-05
-3.4815352636469e-05
-3.04662512233544e-05
-2.83598936878855e-05
-3.62711374394101e-05
-1.08980162719592e-05
1.85406289914002e-05
-4.06435694250821e-05
-2.26487658665167e-05
-4.45328370068591e-05
-4.31708013313424e-05
-3.5410549941519e-05
-3.70186490851944e-05
-4.11896962259164e-06
-4.77906632060269e-05
-2.06424596191168e-05
-3.0155150490923e-05
-3.50779437744346e-05
-2.63381022583419e-05
8.57122682737884e-06
-3.09234710266298e-05
-1.77908074263315e-05
-2.56969104276248e-05
-5.07093664793828e-05
-4.20263318763257e-05
-6.67679261774924e-05
-2.81130442442026e-05
-2.81067197866895e-05
-3.68799073203424e-05
-3.10582044541379e-05
-4.05667010295086e-05
-4.4809686568742e-05
-6.37780516688296e-05
-6.37729276242685e-05
-5.00892933822303e-05
-5.63298909748301e-05
-3.25044997133844e-05
-4.61991638587205e-05
-5.77441808750234e-05
1.60010603740158e-05
-2.92328334592898e-05
-2.71925161559008e-05
-8.5095623592271e-06
-3.34864483856644e-05
-9.9703367292791e-06
-4.20547816793242e-05
-4.03506741254132e-05
-8.83710915920318e-06
-3.77417831569218e-05
-2.29620727978831e-05
-3.42952129687111e-05
-1.84594142403227e-05
-3.9171814753179e-05
-1.85670544172045e-05
-3.97346438580635e-05
-3.65050106950949e-05
-1.50661643729615e-05
-4.76063892850556e-05
-2.68315589956309e-05
-4.92652050051996e-05
-2.57699935948909e-05
2.34508012549698e-05
-2.10302617492272e-05
-2.453205751347e-05
-4.81191620894642e-05
-3.2126339379438e-05
-4.94622526203861e-05
-4.47626195682631e-06
-2.83214047059056e-05
-1.13449811758565e-05
-4.13319917002511e-05
-2.51609062385241e-05
-3.19799507439951e-05
-4.01669379052714e-05
-5.80826026638479e-05
-2.55781486866049e-05
-5.16416867334611e-05
-2.83858252252695e-05
-1.96656887026889e-05
-4.326750806523e-05
-3.00287293032439e-05
-3.04321251810774e-05
-2.55034486889114e-05
-9.08108356597078e-06
-4.9239494569905e-05
-3.35681728732074e-05
-4.12367352903347e-05
-3.4588441254807e-05
-4.28196560368525e-05
-4.16889319396767e-05
-1.75655426402294e-05
-3.21396474865461e-05
-2.82562301261681e-05
-1.18644995137331e-06
-3.56020736648792e-05
-2.81349226519256e-05
-1.4546980313704e-05
-3.04181995521277e-05
-5.22662382584317e-05
-5.5745301128123e-05
-1.1987296948654e-05
-2.67910297918167e-05
-3.85693896871361e-05
-3.86435189059552e-05
-2.35641289314923e-05
-2.43036202249512e-05
-1.44175469254925e-05
-3.26604494443956e-05
-2.72948167522059e-05
-9.80669449944939e-06
-2.49429681314572e-05
-1.75622886867103e-05
-3.40202910575073e-05
-4.35160243341316e-05
-3.87859016727058e-05
-3.58594301209618e-05
-1.84131240961988e-05
-3.75367749171395e-05
-4.80541852948905e-05
-2.67071486299823e-05
-2.6432811602127e-05
-5.87748456732081e-05
-2.23487302688484e-05
-5.65524487629776e-05
-1.26174677162558e-05
-2.90735476439131e-05
-3.82779587743765e-05
-6.23181501311725e-05
-3.76883592234484e-05
-3.22101023752644e-05
-4.04612862300816e-05
-6.18597210023606e-05
-9.67756059708301e-06
-5.36744575523018e-05
-6.59158033421553e-05
-1.72734470368165e-05
-4.9306736000639e-05
-2.90642387381579e-05
-3.70760931643324e-05
-1.8947535449224e-05
-2.61178543949607e-05
-5.21205397179197e-06
-4.41024008276481e-05
-2.68747681472555e-05
-3.36648727027785e-05
-7.52456789437675e-05
-6.10326434279876e-06
-1.7765526222562e-05
-3.83670037179114e-05
-2.51953315748682e-05
-3.32314592846674e-05
-1.71067226196302e-05
-2.41686003897181e-05
-3.4804847911723e-05
-3.81770593697189e-05
-3.53120502874593e-05
-9.24310238595665e-06
-3.66871276083438e-05
-1.3551766808793e-05
-1.77913454917516e-05
1.37425466712179e-05
-1.63834550780195e-05
-1.63940670815952e-05
-1.48011886019133e-05
1.37178837820206e-05
-3.33948222642303e-05
-1.16517595315114e-05
-6.07436272162661e-05
-1.38229868322469e-05
-3.51304192423643e-05
-3.89143558168569e-05
-3.10213566174404e-05
-3.13187698478701e-05
-5.84032214348894e-06
-8.14560993014891e-06
-2.98566230313658e-05
-5.00465629982708e-05
-4.07284587501781e-06
-1.42892880774547e-05
4.22422737938858e-06
-4.22772776666402e-05
-4.27060079663671e-05
-3.61955643133838e-05
-1.72684183558844e-05
-1.81139374603707e-05
-5.17091398718844e-05
-2.90069477114763e-05
-2.27759748012339e-05
1.27497394919331e-05
-1.55325063468295e-05
-3.30322934088706e-05
-3.13627855359023e-05
-2.40389106886894e-05
-2.29987530101597e-06
-2.84467912868771e-05
-8.3816107107659e-06
-1.08624202739449e-05
-1.89287373495293e-05
-6.01132002161897e-06
-5.33798637751524e-05
-5.39379418403286e-05
-2.85209117848081e-05
-3.20517194255794e-05
-5.4168648645226e-05
-1.8264116643302e-05
-4.45805884011703e-05
-1.04905655853797e-05
-3.45087715535891e-05
-2.17362175619713e-05
-4.29610358210536e-05
-4.09352250390021e-05
-2.48161339724042e-05
-2.32010075826375e-05
-3.19632790565273e-05
-6.00632881288218e-05
-4.94498790810754e-05
3.57739297913356e-06
-5.44833946198915e-05
-1.47560314510806e-05
-8.82336604014587e-06
-3.76960416147519e-05
-4.80355581835419e-05
-2.92332403952547e-05
-4.18235493685495e-05
-2.33306191514732e-05
-3.94564419925034e-05
-3.31329285327253e-05
-5.46872667595033e-05
-3.06596721268985e-05
-3.6748042961775e-05
-3.23166155154757e-05
-1.26539938312348e-05
-3.69028865658306e-05
-1.94442451207536e-05
-2.43062614712266e-06
3.54930332808061e-05
-5.53280163644426e-06
-1.89708785357651e-05
-3.53548866377027e-05
-5.30157178943871e-05
-1.52037793298714e-05
-2.72172517816305e-05
-3.50054562079559e-05
5.35659589545244e-06
-3.25551382372707e-06
-3.60454632851916e-05
-2.76186911830939e-05
-1.61669797407481e-05
-5.8930173016789e-05
2.54358254504049e-06
1.45515727941648e-07
-4.95060699117466e-05
-3.22647345126979e-05
-2.14148651248284e-05
-4.36635574743861e-05
-4.00652988488103e-05
-8.4682059353192e-06
-5.9233127028802e-05
-1.55324246721316e-05
-3.26381164695345e-05
-4.93951804551791e-05
-1.40091806569421e-05
-3.24930789555705e-05
-4.09706024489741e-06
-1.78561044624373e-05
-4.813063421403e-05
-3.99670790519138e-05
-3.65740621628244e-05
-3.65447053998591e-05
-4.65630047560826e-05
-3.2444392294282e-05
-4.33119083037618e-05
-2.52289220577477e-05
-3.44433558733539e-05
-3.1484280036122e-05
-6.56962270747509e-06
-5.30628331909731e-05
-4.31859258292047e-06
-3.66425629151724e-05
-4.27299755393786e-06
-4.77262414522193e-05
-3.21021501123984e-05
-2.53764019278929e-05
-4.73311851532443e-05
-3.65895645773215e-05
-2.48307196545286e-05
-3.65378222971794e-05
-1.81753236013645e-05
-3.76159621657427e-05
-2.83001111456323e-05
-1.95267824896425e-06
8.70398746380397e-06
-3.7273816505877e-05
-3.02958458106502e-05
-4.08516237516814e-05
-3.31362047653215e-05
-2.96301445028104e-05
-2.6992766845334e-05
-9.91209645646544e-07
-1.59248555459068e-06
-2.66377501038295e-05
-1.33216168658933e-05
-1.06403537438822e-05
-3.77672490003794e-05
-2.37347835264636e-05
-2.94578582798305e-05
-4.80054686988964e-05
2.06431821587471e-05
-4.14063479612055e-05
-3.60534475593542e-05
-3.76691971158557e-05
-3.59864241700426e-05
-4.60863796098497e-05
-1.48428440425039e-05
-2.80877489945741e-05
-7.07603317656796e-06
-3.9577215530227e-05
-3.96566096550341e-05
-2.98856174720159e-05
-2.47617959460483e-05
-6.71762335666245e-06
-2.38262945878543e-05
-1.06624348032376e-05
-7.42602614253428e-06
-4.21201581661389e-05
-1.60384735407034e-05
-5.18796878338393e-05
-1.7340692599313e-05
-8.05625575944467e-06
-3.16680798305616e-05
-1.19273704340559e-05
-3.00783694167458e-05
-5.28409055457814e-05
-3.3386485219956e-05
-5.3090009726411e-05
1.06355850605513e-05
-3.87536229769153e-05
-5.67705635994542e-05
-3.9787102753103e-05
-1.86935721850819e-05
-1.79470418204157e-05
6.03550680347413e-06
-2.26854351244359e-05
-5.14738173345076e-06
-4.50179104487159e-05
-4.32544823043791e-05
-5.46868167949304e-05
-4.01787532626718e-05
-5.66673043914127e-05
-1.99756699719105e-05
4.64052806299597e-07
-3.28122942593905e-05
-1.24514724205111e-05
-4.74065160870553e-05
-5.30692993968426e-05
-5.39580920669307e-05
-2.21416111026399e-05
-3.03768017490379e-05
-3.56954501375758e-05
-1.11619976029778e-05
-4.95674313357504e-05
-5.45689381896494e-05
-2.52520630792374e-05
-1.23711382331834e-05
-2.01102984816519e-05
-2.91500432011494e-05
-2.33944111763615e-05
-2.26174146490598e-05
-3.45852051882181e-05
-1.9204167097817e-05
-3.74190519952567e-05
-1.47260510183974e-05
-2.56635484759449e-05
4.89995017942217e-06
-3.61215013362115e-05
-2.27019969095892e-05
-3.51054426471888e-05
-4.37561852790901e-05
-2.44541984440341e-05
-2.83526641468697e-05
-1.26793166984092e-05
-2.51821632217346e-05
-2.46060522502587e-05
-3.23928072157728e-05
-3.11570890671218e-05
-1.38290257719725e-06
2.24856616397034e-07
-4.58151624404337e-05
-3.91297141495806e-05
4.75068439058115e-06
2.62710226995855e-06
-5.5165065129884e-06
-2.09084986979466e-05
-2.53750016438931e-05
-2.53253529182789e-06
-2.39339271189074e-05
-5.03437658431427e-05
-3.63028012372371e-05
-2.0440392303623e-05
-1.52357357838135e-05
-4.2239245233069e-05
-5.03325659581442e-05
-1.59393997744999e-05
-2.75281260820771e-05
-4.35911161218406e-05
-3.61924372412592e-05
-5.46093132442926e-06
-1.82991053161889e-05
-2.33653126112053e-05
-3.15705391795552e-05
-3.73630042316745e-05
-2.31561812833223e-05
-1.52076884548848e-05
7.20965780933217e-06
-3.13614399036959e-06
-2.17499743444226e-05
-4.33354020395118e-05
-3.71101017227954e-05
-4.29860982036839e-05
-4.36256238942409e-05
-3.97583091452651e-05
-2.70223634452667e-05
-2.48553440343532e-05
-4.69267055615561e-05
-2.07774426582226e-05
-2.73769015447976e-05
-3.24874408784044e-05
-4.08244458803132e-05
-5.36617076241618e-05
-3.57282254677988e-05
-6.29653231343695e-05
-3.85310305664235e-05
-2.63649961740814e-05
-1.75034566214305e-05
-1.17411429444341e-05
-4.85322404951861e-06
-2.9377020625911e-05
-2.78856705407333e-05
-2.94606770350494e-05
-4.04427972168367e-05
-2.36342520006647e-05
-2.96246909676495e-05
-1.16359257481095e-05
-3.50327887157815e-05
-4.42451137602402e-05
-1.65560022244446e-05
-3.23546975361032e-05
-6.39398255253874e-05
-2.11264672145274e-05
-2.99213412232714e-05
-1.63025789398322e-05
-4.12288099044653e-06
-4.03925737032611e-06
-3.72973090173601e-05
-2.34198964176045e-05
-5.93844060104449e-06
-2.81509573567281e-05
-1.96069865501152e-05
-3.50063230852595e-05
-2.15602634867226e-05
-3.31371450820232e-05
-3.43666359867853e-05
-3.62621766058511e-05
-8.28293663482295e-06
-3.79894391435185e-05
-1.5865323888076e-05
-2.59085802662196e-05
-3.32124650211218e-05
-1.75776073918576e-05
-3.37058977688326e-05
-2.67309986604143e-05
-1.50718939391791e-05
-2.54963282035052e-05
-8.2326519842674e-06
-7.24127474504439e-05
-2.42743961920412e-05
-2.29850251163624e-05
-1.29901078787663e-05
-1.29027813409859e-05
-3.59394670670684e-05
-2.14562624120553e-05
-2.94301300298393e-05
-3.30429759804331e-05
-6.49693158256826e-05
7.12455234405413e-06
-5.80694581690129e-05
-1.65721985087322e-05
-1.74162049853841e-05
-4.24159643039358e-05
-2.81903045092418e-06
-4.15792509427341e-05
-2.8525840545735e-05
1.24674665909511e-06
-1.31246100968346e-05
-7.33998316621043e-05
-3.9867638865492e-05
-1.81719785424517e-06
-9.17559754502052e-06
-3.05262460067945e-05
-2.32582806164725e-05
-5.18956745712816e-05
-3.45690890675193e-05
-2.33062843670422e-05
-2.93148892487574e-05
-4.78171499596896e-05
-4.04691572510243e-05
-5.89701918410829e-06
-1.34756424148073e-05
-1.90061711899913e-05
-2.43726386540787e-06
-2.17800144225659e-05
-5.76197960746371e-06
-1.45152358797806e-05
-1.77696694496201e-05
-1.74770043361767e-05
-4.02527180298237e-05
-8.33877349854726e-05
2.41093900918376e-05
-1.10887790956435e-05
-4.94633065765025e-05
-2.54971794411113e-05
-2.40649760802155e-05
-1.11064622973388e-05
-2.25953611695689e-05
-4.62901080577855e-05
-3.22316024850058e-05
-6.36776295524481e-06
-6.82997561052094e-05
-2.76370793934417e-05
-2.25207725478866e-05
-1.21802429491166e-05
-4.24653372765353e-05
-4.12716815519723e-05
-2.63564312820126e-05
-4.44299229346207e-05
-3.26054452576874e-05
-4.57760361461267e-05
-5.46426663479335e-06
-1.04306264606211e-05
-3.46144553178292e-05
-5.12542837517274e-05
-2.81205100049624e-05
-7.03993687674056e-06
-3.31961964756013e-05
-2.66888118096845e-05
-5.48510471877915e-05
-3.93094244054934e-05
-1.14984119912141e-06
-1.59500279358752e-05
-3.05982957022975e-05
-1.75717927869291e-05
-2.77333037060919e-05
-1.16446873345469e-05
-2.55816912973156e-05
-3.90694941039102e-05
-2.42925818328201e-05
-4.11025565031749e-05
-2.69844963055948e-05
-4.84337496464509e-05
7.61841916413865e-06
-3.43589636918753e-05
-3.08681278048219e-05
-3.19093029068167e-05
-2.42193595262811e-05
-4.97155967222623e-05
-3.80259233271214e-05
-4.52154026842459e-05
-4.03977370356515e-05
-3.67971027776864e-05
-5.26508524217521e-05
-5.48343109880338e-06
-3.57948323874166e-05
-2.81690428927282e-05
-1.47287268808894e-05
-3.11651057142877e-05
7.71044848022568e-06
-2.31766669433593e-05
-1.73809459946587e-05
-3.67847576293663e-05
-3.51941169335275e-05
-5.03499126689841e-08
-3.23376521550503e-05
-4.77262942367895e-05
-4.70133331270613e-05
-1.18150327292712e-05
-3.45637285365272e-05
-1.19653887654798e-05
-4.3073625284384e-05
-3.37984348463909e-05
-4.35275002977771e-05
-2.02198288977246e-05
9.95413341931249e-06
-8.62229772945509e-06
-9.78750529780322e-06
-2.03168632281374e-05
-3.68864245831437e-05
-2.17028146407424e-05
-3.31064017315309e-05
-1.64244880684382e-05
1.15678963214066e-05
-3.36130698277082e-05
-3.44236558275839e-05
-6.38843058019757e-06
-1.06677695873395e-05
-3.29583161371896e-05
-3.02771581955785e-05
-3.26260423204492e-05
-8.42267520452627e-06
-3.49210542369698e-05
-5.24076924198913e-05
-4.27839572233776e-05
-6.87336545293909e-05
-1.71754208897111e-05
-1.27307074489159e-05
-6.15358222253918e-05
-3.60411772118507e-05
-1.22083687102011e-05
-1.12476918368163e-05
-1.96338404763062e-05
-2.22250207217931e-05
-2.0212204960938e-05
-3.44403490428843e-05
-6.76654670758772e-05
-2.32641059151984e-05
-6.02878514909077e-06
-8.48643908296756e-06
-4.05719092836764e-05
-4.04888075086e-05
-3.20692118516072e-05
-2.50984687646763e-05
-3.1044117862654e-05
-4.574195390232e-05
-2.80313862086149e-05
-8.5810852084528e-06
-7.5188036237419e-05
-7.05436368877196e-05
-3.67212334186933e-05
-1.13654053420936e-05
2.29374892983139e-06
-2.06536639344202e-05
-2.63790786453532e-05
-3.11759555919593e-05
-4.73196099636836e-05
-2.25316781120029e-05
-1.12303581713624e-05
-1.90288104930936e-05
-3.88869881718722e-05
-3.53481942104978e-05
-2.6545518169178e-05
-2.63120232713759e-05
1.71998001096768e-05
-1.21094753979706e-05
-2.06124501027125e-05
-1.4885590418119e-05
-5.16569507200574e-05
-1.67079418306369e-05
-8.23420215378571e-06
-2.35188242508473e-05
-1.98061939375873e-05
5.84759213231278e-06
-3.5667625219901e-05
-4.39560323967503e-05
2.31380450269237e-05
-8.30180836877452e-06
-4.09992926349881e-05
-1.86772082476785e-05
-4.45060612964518e-05
-3.33869842674015e-05
-1.20197823254975e-05
-3.6512238838607e-05
-2.44399762649063e-05
-3.53096112755312e-05
-4.4496788368677e-05
-2.8224365634906e-05
-2.11415625031624e-05
-4.50006181376919e-05
-3.54594409316891e-05
-4.27663620618736e-05
-5.83582557871698e-05
3.62047792393914e-06
-3.04393350717016e-05
-4.36230795398385e-05
-2.78437592508909e-05
-2.62570755290743e-05
-1.51457628547538e-05
-3.06384077935162e-05
-6.57532299890423e-05
-4.20676749616662e-05
-3.23426928318327e-05
-2.87634897803457e-05
-2.04084214705706e-05
-4.52255296523316e-05
-4.68927065651302e-05
-1.21795534105208e-05
-6.09094081358417e-06
-4.78490862148503e-05
-5.16136009759249e-05
-3.13012506503985e-05
-1.65364709370942e-06
-5.08783912523124e-05
-3.96772845192155e-05
-4.45512967893901e-05
-1.35225928638789e-05
-4.45219574380241e-05
-4.63407482052161e-05
-6.08945067589506e-06
-1.83161561944517e-05
-1.89027236653902e-05
-3.2587611236217e-05
-7.75846461053202e-06
-3.47112100880183e-05
-1.83235530759926e-05
-4.32619924938967e-06
-2.97219779027545e-05
-2.06380324979986e-05
-3.73537285743343e-06
-2.23242505635701e-05
-4.93984590403075e-06
-4.04939496840239e-05
-6.59456663586301e-06
-2.45772387713698e-05
-3.46865248203367e-05
-1.14844509643156e-05
-2.96268888511638e-05
-1.54457916214687e-05
-2.44601273083572e-05
-3.01124254374507e-05
-4.76031240350336e-05
6.81073060748095e-06
-2.98402019527992e-05
-2.12415828194632e-05
-3.98422365370571e-05
-2.40162045217146e-05
-2.57194949322829e-05
-3.49645081481947e-05
-3.81703869180964e-05
-3.34741207681366e-05
-2.6402291710091e-05
-8.38701697005071e-06
-2.64190237028891e-05
-4.89646032053952e-05
-2.79935719310868e-05
-4.95432365162607e-05
-1.0316336542709e-05
-2.74636661223076e-05
-7.76466039012262e-06
-5.95055158950249e-05
-2.44837368496628e-05
-5.48188185026836e-05
-1.4303373497479e-05
-2.93975522344579e-05
-3.59185839686349e-05
-2.10607793020033e-05
-4.0402063332452e-05
-3.40341021709542e-05
-5.49968133642958e-05
-4.65077175997612e-05
4.77354675535347e-06
-3.85313249796418e-05
-3.97066942088186e-05
-4.82259852868211e-05
-4.7100060079883e-05
-4.89960292802359e-05
-2.6555786312192e-05
-1.98171870739986e-05
-4.32768666412296e-05
-1.63721216009047e-05
-2.75407290256862e-05
-4.27108395962875e-05
-2.85637320721996e-05
-2.84402424785134e-05
-3.94309804407562e-05
-4.70628305296862e-05
-7.26840894737563e-05
-3.823661468766e-05
-3.9254526246902e-05
-5.61866134573578e-05
-2.47942526549235e-05
-4.02031660919026e-05
-1.13255018789368e-05
-3.76044415821059e-06
-1.45318224098338e-05
-4.07050958677436e-05
-2.59860245519734e-05
6.62533510836766e-06
-2.78953701246297e-05
1.29094414474277e-05
-3.09054199656219e-05
-2.30222526207403e-05
-2.0554634234464e-05
-5.62298062116023e-05
-4.17204759828467e-05
-4.63880501727248e-05
-6.11253981828091e-05
-1.30321298385109e-05
-3.49236106165653e-05
-4.24540286446393e-05
-1.36521203596509e-06
-5.74463295871516e-05
-2.18722560194917e-05
-2.88766346931896e-05
-5.91312316733637e-05
-4.69937894938753e-05
-6.87297351203418e-05
-3.30546819445265e-05
-5.54503182443254e-05
-5.47259166526884e-05
-5.15033667398969e-05
-3.75321816777998e-05
-3.31242487165486e-05
-3.79102882052894e-05
-1.44687588065036e-05
-3.51496892902664e-05
-4.59390901228674e-05
-3.04238296678603e-05
-2.28514682944645e-05
-1.08055564549152e-05
-2.51875510951888e-05
-3.22412772782201e-05
4.04259521911118e-06
-3.0933097496735e-05
-3.03959811129132e-05
-6.04773436423874e-06
-2.593598639769e-05
-6.15111236508785e-05
-8.46447409439486e-06
-3.16937685054961e-05
-1.80826775606594e-05
-1.25655898772438e-05
-1.45896305339224e-05
-7.33262608205526e-05
-2.55283387527518e-05
-4.08331337852258e-05
-1.04457318127021e-05
-5.62087490841685e-05
-3.41631054896166e-05
-3.52476095528343e-05
-3.64909766107538e-05
-1.86490291092024e-05
-1.41653861688646e-05
-3.22982023100022e-05
-3.83387707625188e-05
-2.47224862031956e-05
-2.53681348712495e-05
-3.96678020290524e-05
-2.15597753722387e-05
-1.31796221139266e-05
-3.27094421712908e-05
-1.99079676418516e-05
-3.42545100765862e-05
-3.84475308252375e-05
-4.66914394285494e-05
-1.44766300350881e-05
-3.0047385239156e-05
-3.69655969155156e-05
-2.39789063740549e-05
-2.84140439144048e-05
-5.86302831903255e-05
-2.68136913069749e-05
-3.63350903483394e-05
-4.00124536409968e-05
-1.12141538338814e-05
-2.67155550233284e-05
-1.90041729086679e-05
-1.82151268170743e-05
-4.14508640132636e-05
-3.24309557250664e-05
-1.09519042079491e-05
-2.31600339474626e-05
-6.20538536879953e-05
-2.43785407604248e-05
-2.08496793969211e-05
-2.33938365502897e-05
-3.61827574036148e-05
-1.40365713907275e-05
-3.56183132254246e-05
-1.94154425299125e-05
-4.86889488680603e-06
-1.62859550995274e-05
-1.36314988877221e-05
-6.06870158071038e-06
-2.27383524179173e-05
-4.1925808011506e-05
-2.54753330721114e-05
-1.5655382102011e-05
-2.20420632770387e-05
-2.76133206998988e-05
-1.00068840346737e-05
-1.94091456437693e-05
-3.84954538423394e-05
-1.01024933103458e-05
-4.64803850070723e-05
-1.45367784446244e-05
-4.1710435810937e-05
-5.7006721289873e-05
-4.15678289178284e-05
-4.23903154386447e-05
-3.8858341004736e-05
-4.18724878714918e-05
-3.99955299598737e-05
8.94812477996605e-06
-4.84377851664566e-05
-3.11407918910667e-05
-5.82296428263557e-06
-3.25390782713112e-05
-2.18901176178625e-05
-1.61410491833871e-05
-6.43507509044094e-05
-3.51141662989973e-05
-4.41568510231126e-05
-5.11441264142195e-05
4.80806203466325e-06
-3.94086548398608e-05
-4.56752507049376e-05
-1.63718517315026e-05
-5.35063279496817e-05
-4.2928578587824e-05
-3.28496327216447e-05
-2.23962596269121e-05
-4.5187914431103e-05
-1.75188844273331e-05
-4.14808443012138e-05
-2.88080501188266e-05
-2.05807671593178e-05
-4.72712144275178e-06
-3.45439348402262e-05
-1.37234134473849e-05
-4.16892536549244e-05
-2.27036716392084e-05
-3.12567016841569e-05
-3.54284302314945e-05
-3.52123012727185e-05
-3.36791410972506e-05
-3.1756055725848e-05
-1.8866191263746e-05
-1.72862038261223e-06
-4.45989370890218e-05
-1.18458060201682e-05
-2.43411894560807e-05
-4.08572951085279e-05
-5.25409782270824e-05
-5.45930991252498e-05
-2.18941954310464e-05
-1.82335536791219e-05
-3.25454693949706e-05
-4.28172335737348e-05
-2.31513718388777e-05
-4.43346351914301e-05
-4.32099742539968e-05
-4.32115114342363e-05
-2.41582689878212e-05
-9.57889056125017e-06
-4.51599554437981e-05
-3.83167023693974e-05
-2.23968918818528e-05
-1.77344871797831e-05
-4.43356535007799e-05
-3.66919267130612e-05
-1.9051338909884e-05
-5.182804939571e-05
-6.09844098070766e-05
-2.98749809675307e-05
-2.24076383368637e-05
