# Supplementary material for: Research on computational propagation and identification of mine microseismic signals based on deep learning
Source: PLoS One. 2025 Oct 22;20(10):e0334641. doi: 10.1371/journal.pone.0334641 (PMC12543183; doi:10.1371/journal.pone.0334641)
Supplement: S8 Data — (ZIP) [file pone.0334641.s008.zip › 000100900002793.xlsx_0.txt_24.txt.txt]

-1.78766695332776e-05
-3.33644324646954e-05
-4.27245207684046e-05
-3.48069376864491e-05
-4.04759219203365e-05
-5.39999943438957e-06
-3.09683741279583e-05
-4.46149283924152e-05
-2.29324148582196e-05
-4.93238350225182e-05
-2.44077244595712e-05
-4.48752748876896e-05
-4.41511284070647e-05
-3.02951125166424e-05
-1.9977097426141e-05
-5.36055548973157e-05
-2.46603294396186e-05
1.41775007226528e-06
-2.10842426622246e-05
-5.37711834852983e-05
-2.79214063926819e-05
-1.27960826938514e-05
-2.30408398619785e-05
-3.99562303241192e-05
-5.57887799966049e-05
-3.19291395057226e-05
-2.59350677503714e-05
-3.82740725540535e-05
-3.71715507938721e-06
-1.33580641849724e-05
-1.95337749778515e-05
-6.5124010338706e-05
-7.75338788139795e-06
-3.37939284825416e-05
-5.65082286384213e-05
-2.35570613892872e-05
-2.32433177024543e-05
-2.43932046883419e-05
-3.9038720088231e-05
-1.92718335167395e-05
-2.61474079781921e-05
-2.32284726811633e-05
-4.35504956154648e-05
-2.71849896937096e-05
-2.94369162646738e-05
-1.77602541231627e-05
-1.78298345762687e-05
-4.99582897403502e-05
-3.66909284276882e-05
-1.99155227869539e-05
-2.02300235939274e-05
-4.46108941844297e-06
-2.34131176335741e-05
-5.66060083762486e-05
-6.11661204440896e-06
-4.38107915979081e-05
-8.20249149911923e-06
-2.18066326611484e-05
-3.0539308980385e-05
-1.58099532813087e-07
3.22363622284309e-06
-2.99327617227306e-05
-3.93210801641701e-05
-3.47273800753283e-05
-3.707779254327e-05
-9.52337911639061e-06
-5.43474348740711e-05
-8.1408628842216e-06
-2.25446720323905e-05
-3.13266451464007e-05
-2.12281571232555e-06
-4.78222477395632e-05
-3.70408471771823e-05
-3.08471826976634e-05
-2.65184969002379e-05
-3.70984560841171e-05
-3.0403210339711e-06
-4.0011492914399e-05
-4.05303692056191e-05
-3.0286976471494e-05
-1.80939312449673e-05
-4.1122321097976e-05
-2.10734753982826e-05
-2.76510645377383e-05
-1.46496818951567e-05
-3.66577367012422e-05
-3.6038253042455e-05
-2.14150915453849e-05
-3.46937979378825e-05
-3.63002156125436e-05
-2.22946002726356e-05
-4.16085994869343e-05
-3.12886170269458e-05
-5.02118133196788e-06
-5.39767919650604e-05
-3.80471577591131e-05
-4.37783265470664e-05
-6.11990797966778e-06
5.40510816075333e-06
7.25232395952308e-06
-3.05390563444266e-05
-1.58219878615282e-05
-3.28445653815732e-05
-2.48969459846984e-05
-7.76766955409232e-06
-6.82397250643386e-06
-2.71396283573707e-05
-1.71221654284552e-05
-2.56658949729521e-05
-1.28980474628404e-05
-2.09873431630319e-05
3.61759955720838e-06
-2.6007968795291e-05
-1.45990983125072e-05
-3.21561455378833e-05
-4.38635106101706e-05
-4.06465365158404e-05
-2.33339186575657e-05
-2.4902240187494e-05
-1.80825919390987e-05
-4.77967705718195e-06
-4.13827279186921e-05
-2.52131867914758e-05
-3.75547146940824e-05
-3.3845626989702e-05
-2.9238607195227e-05
-3.98668024863227e-05
-3.2560385010296e-05
-2.296354210893e-05
-2.1631631925382e-05
-3.87144061054428e-05
-4.08488783019969e-05
-1.25300850400148e-05
-2.50871052331425e-05
-6.68358212630295e-05
-1.94142982674326e-05
-2.77712466682266e-05
-2.31320579528432e-05
-3.62390137291647e-05
-4.14039231393494e-05
-1.38747879663055e-05
-2.38009649021965e-07
9.31894280964482e-07
-5.8323359683872e-05
-3.32739697914699e-05
-3.90423429461489e-05
-3.4138165214213e-05
-2.42766348572784e-05
-2.60657019173706e-05
-5.20815018691477e-05
-3.9261267883296e-05
-3.26728398061657e-05
-4.12088147614679e-05
-3.98981541390796e-05
-4.65980171366769e-05
-4.06784553378923e-05
-3.57705808164872e-05
-2.70079959460866e-05
-2.39303178083263e-05
-2.19212973457871e-05
-2.6621320238959e-05
-7.17962804211654e-05
-2.64423759092637e-05
-4.21117119079892e-05
-2.85553187210617e-05
-2.06244558030225e-05
-5.53972009401932e-05
-2.14327749307645e-05
-2.4115765553564e-05
-4.12726142101161e-05
-2.87771961080748e-05
-2.36798540143754e-05
-4.53721853525052e-05
-5.25296863244809e-05
-5.96380310493234e-05
3.38574779176614e-06
-4.73538847731179e-06
-1.7486330854102e-05
-1.96810981376657e-05
-6.55970347020943e-05
-2.18255891713621e-05
-3.06750448756629e-05
-4.23318178205257e-05
-4.27228527107189e-05
-1.21621330051291e-05
-2.75954264831344e-05
-1.40699368994164e-05
-1.76138542059928e-05
-3.16702872267581e-05
-2.65411301035558e-05
-2.25270641695438e-05
-4.77610003823902e-05
-4.45880229686984e-05
-4.23575007057468e-06
-3.59275500395414e-05
-5.20545694963833e-06
-2.63458052744939e-05
-2.53415030839756e-05
-2.40899806148234e-05
-2.11859907742174e-05
-3.73577940041003e-05
7.39293035697358e-06
-2.52705718269946e-05
-5.03422434076428e-05
-3.12264971523724e-05
-3.41226367386831e-05
-6.4836127504456e-05
7.6325881830773e-06
-4.43694764672271e-05
-4.1797657826323e-05
-3.10785488586828e-05
-4.23508750516168e-05
-2.52361749548197e-05
-2.72820710830525e-05
-2.86530779319675e-05
-1.5684505805056e-05
-1.01485939109541e-05
-3.27042289408234e-05
-4.72894958414688e-05
-3.69333142386728e-05
-5.56034759336402e-05
-2.01025040085539e-05
-4.52970766849093e-05
-3.12042875835779e-05
-4.19635121491769e-05
-2.5091708363325e-06
-8.43341911850584e-06
-7.14625579250643e-05
5.85149451067694e-06
-2.13867393772596e-05
-2.65834515381422e-05
-3.77938234804483e-05
-2.25812403968702e-05
-4.17045580801095e-06
-3.69011657365053e-05
-3.68883591347847e-05
1.13364553765213e-05
-9.59820508208047e-06
-1.61737882522856e-05
-6.18561125336448e-05
-4.23804694561285e-05
1.86784492247559e-06
-2.06551027562543e-05
-3.89889056907605e-05
-5.07113262551331e-05
-2.63523325617235e-05
-1.74385177922875e-05
-1.8146150406912e-06
-4.12511253355888e-05
-4.87368938090569e-05
-1.91108735709523e-05
-4.2659149628782e-05
-2.26879708691699e-05
-2.69456285498808e-05
-1.98219480533316e-05
-2.02554585304885e-05
-1.77606529314826e-05
-4.06445886710443e-05
-1.42552228883586e-05
-9.26725556203296e-06
-4.23729737116098e-05
-3.27178156261655e-05
-3.24707186776009e-05
-4.27333734931354e-05
-3.2021807774314e-05
-3.25255126568689e-05
-2.18140036279297e-05
-1.98446377058049e-05
-1.43934382915229e-05
-5.36001602163421e-05
-1.92573735337237e-05
-1.99633011448446e-05
-1.73194947636124e-05
-2.83643485505137e-05
-8.34411665102455e-06
-2.86060753098498e-05
-3.60894425416584e-05
-2.47226543120771e-05
-2.77341162304617e-05
-3.34004157119841e-05
-3.3250028724098e-05
-3.81728588077048e-05
-1.44534740992751e-05
-6.05026190185485e-05
-4.77063775539773e-05
1.50714006277076e-06
-6.91884980780745e-06
-6.56908976187425e-05
-2.05670963889477e-06
-3.55064766014109e-05
-3.78198142078425e-05
-2.5292711604309e-05
-3.19986297108597e-05
-3.67425488355754e-05
-4.23576011343499e-05
-4.37705065250738e-05
7.62339772835923e-06
-3.85135329548338e-06
-4.05556698690462e-05
-5.04773298897263e-06
-6.95051540836867e-05
-5.52675292265187e-05
-1.81987144414706e-05
4.08234850086661e-06
-5.41293136868873e-05
-3.13243745710576e-05
-6.15781327521909e-06
2.80795511585318e-06
-3.46471903873328e-05
-4.85409092663486e-05
7.76021628565828e-06
3.69909839876344e-06
-1.68728648695624e-05
-1.99088684687172e-05
4.04227274759822e-07
-4.65568860195954e-05
7.37005480243076e-06
-4.82777193628163e-05
-2.62720047640536e-05
-2.48341077318538e-05
-2.24025806144126e-05
-4.62041793486622e-05
-3.99767672155312e-05
-3.58574153741866e-05
-5.89047712739146e-05
-6.35187429196915e-05
1.0271272620276e-07
-4.19847910572408e-05
-1.33659100734895e-05
-2.47394324575625e-05
-2.08645135497687e-05
-3.58919730433162e-05
-2.24019346627629e-05
-1.08514170286374e-05
-5.77313053309775e-05
-3.1361334273444e-05
-3.64977866256236e-05
-4.37548868052725e-05
-1.79283478711112e-05
-3.20015270674892e-05
-3.40080803403774e-05
-1.53048101809124e-05
-6.12042932626736e-05
-3.64488094161809e-05
-1.9669214558328e-05
-4.56306156669781e-05
-5.06435653740057e-05
-9.57710695748926e-06
-4.03508369861755e-06
-3.339330387586e-05
-3.88346253634499e-05
-1.31483215061137e-05
-3.00334548081104e-05
-1.81339942458599e-05
-1.85909340978584e-05
-8.58508983264702e-06
7.13077605656484e-07
-1.550551893761e-05
-3.60324806599753e-05
-1.14932325445715e-05
-2.0246061247898e-05
-5.06174453408281e-05
-3.33708167999499e-05
-1.19828352909222e-05
-9.83003501817146e-06
-3.25028646181683e-05
-5.19696584251932e-05
-5.32167598422548e-05
-2.91533495588858e-05
-2.64370552462619e-05
-4.27135358957903e-05
-4.25492330427161e-05
-6.08752537087907e-05
-4.66396259413684e-05
-2.0357807275585e-05
-2.22998165070077e-06
-8.13733499902378e-06
-6.97510324699609e-05
-4.51871614108536e-05
-3.72063634426385e-05
-3.49478767025316e-05
-3.2029075665942e-05
-3.43837851665577e-05
-1.72861758241348e-05
-3.23000991903519e-05
7.9466979250158e-06
-6.31865664077065e-06
-1.1981161814172e-05
-4.04213643005686e-05
-2.89336144119274e-05
-1.44495687702393e-05
-4.01946691015133e-05
1.32070296428186e-05
-3.94097473160166e-05
-3.5029849792369e-05
-1.28899276850008e-05
-4.13082539081247e-05
-2.71201808007435e-05
-2.59167333091981e-05
-3.04612307294073e-06
-2.41056465361158e-05
-5.4807790963621e-06
-1.87949909368352e-05
-3.30570220133699e-05
-2.09565632014717e-05
-5.51505722738424e-05
-2.65653610593061e-05
-3.45074591668663e-05
-2.98111355644954e-05
-2.64471084117723e-05
-8.83713291218012e-06
-1.95786379519829e-05
-4.31879452725874e-05
-2.43210085241212e-06
-4.7335312854019e-05
-3.33664904558626e-05
-3.24765451085934e-05
-4.75436032404616e-05
-3.4199972978559e-05
-4.64797009037451e-05
-2.99012675328952e-05
-2.84670595719365e-05
-1.72627191897846e-05
-2.18516330750983e-05
-4.60248315216948e-05
-4.80152485147809e-05
-2.94901827053197e-05
-4.07039542929286e-05
-3.37554242765728e-05
-3.44254136760586e-06
-2.04831422843231e-05
-1.85858573072061e-05
-4.03008117279457e-05
-3.33249194436025e-05
-7.78440098156055e-06
-2.00516092197994e-05
-6.13799744455181e-05
-5.90222463932624e-05
-2.61072717220942e-05
-2.27257457522429e-05
-2.37280730839927e-05
-1.0908908924653e-05
-2.72815924442697e-05
-4.28559390819492e-05
-6.00594292779948e-05
-1.55407164038792e-06
-3.18370704016458e-06
-1.72426588116336e-05
-3.93330669293099e-05
-3.80476797904016e-05
-5.08183512842006e-05
-2.38486502970918e-05
-1.28184616976223e-07
-3.6793658410666e-05
-2.87064065324116e-05
-2.19281672054999e-05
-2.65408279000334e-05
-1.70233214454952e-05
7.45710159215949e-06
-3.18508292096207e-05
-1.67846297670818e-05
-4.54294123133023e-05
-5.45099764950966e-05
-2.3657455706965e-05
-3.12628649621577e-05
-5.99978951303231e-06
-2.34850730834604e-05
-4.04740080178706e-05
-3.27201019197144e-05
-1.04639265171207e-05
-2.37658523486602e-05
-1.42288248944202e-05
-3.5389263940049e-05
-1.35536116052858e-05
-2.56790924238552e-05
-3.7120624699441e-05
-4.79000182205086e-06
-3.78804593091517e-05
-5.31042612281445e-05
-4.85687458969963e-05
-4.07391939026213e-05
-3.02785682637152e-05
-2.25211137804085e-05
-3.25234087152507e-05
-3.67619713895299e-05
-2.74585827737881e-05
-2.57021955219686e-05
-3.40964789981299e-05
-2.73921076534837e-05
-5.3069400720382e-05
8.97568626511119e-06
-3.30082421398353e-05
-3.40521295799533e-05
-3.48496447060478e-05
3.01860457498222e-06
-2.89277686055436e-05
-1.79124676141965e-05
-3.71173377569261e-05
-3.02593309201681e-05
-3.67369668125491e-05
-3.15523974440133e-05
-3.59355065018649e-05
-2.64520630754588e-05
-2.80908901845042e-05
-3.70285898595375e-05
-2.75255167943813e-05
-1.31339776816398e-05
-2.89262250361532e-05
-1.99622448889499e-05
-2.7741404505584e-05
-7.27311135835389e-05
-1.26138862478206e-05
-1.82354271029197e-05
-5.38125290820877e-05
-2.83899887910694e-05
-2.16409775826724e-06
-3.17564092958865e-05
-3.68017623399846e-05
-1.98445121859387e-05
-2.26031417892232e-05
-6.25345525878066e-05
-2.65673023998757e-05
-1.67913105533697e-05
-4.90304981256194e-05
-6.39124109124691e-05
-1.53336318507093e-05
-1.55344465795759e-05
-2.00295660441209e-05
-3.26576096674759e-05
-4.84609585442118e-05
-2.05302848994138e-05
-8.07842857031473e-06
-1.87226268764648e-05
-3.90104309164164e-05
-2.17768602668788e-05
-1.87686900453113e-05
-2.69059158824359e-05
-3.277569193606e-05
-3.5656041929901e-05
-9.52320482771192e-06
-1.69424342087407e-05
-4.86396187214571e-05
-4.55505821758426e-05
-2.00583132469392e-05
-4.53218530556915e-05
-4.60771913246832e-05
-4.00501645424305e-05
-2.07657514094535e-05
-1.91078736157808e-05
-5.01788006450746e-05
-3.84641878280824e-05
-2.95137580755418e-05
-5.91101317716729e-05
-5.85274879887546e-05
-2.81154175160803e-05
-2.17504185452155e-05
-4.31703598626278e-05
-2.28264271706863e-05
-1.85278667501057e-05
1.36192844599526e-05
-1.20793549832144e-05
-2.81515716344346e-05
-2.52022110103658e-05
-2.70636481769943e-05
1.33991465088856e-05
-4.95567797093081e-05
-3.77710776658997e-05
-3.23614410643777e-05
-4.26240509103133e-05
-3.8939741980879e-05
-1.16954535646186e-05
-2.75941871314717e-05
-3.41285183422712e-05
-4.73637563237481e-05
-2.36055096548925e-05
-3.63230533791941e-05
-1.91141144071031e-05
-3.05791101146963e-05
-1.51622753791571e-05
6.58925349207964e-06
-3.62540011170971e-05
-5.50681361642894e-05
-2.97578804319676e-05
-3.24945573176801e-05
-3.13083708969473e-05
-3.67357532324884e-05
-6.08014667544337e-05
-3.65638730659304e-05
-2.05795955056074e-05
-1.10994284221696e-05
-2.90141081820262e-05
-2.84003780213494e-05
-3.46337786217927e-05
-2.38947397260238e-05
-5.41386845316687e-05
-4.93951759868107e-05
-4.99619676528645e-05
-3.65530082900496e-05
-4.44741625699219e-05
-3.22638187747896e-05
-4.48947950245134e-05
-3.98206320142876e-05
-4.25918627782013e-05
-3.62571061477327e-05
-4.30003917157383e-05
-5.2203458201777e-05
-1.34356615655841e-05
-2.59994360138978e-05
-2.95837639992873e-06
-3.27807940723518e-05
-2.4927521898012e-05
-4.5442510630084e-05
-4.6628341360433e-05
8.96044629723103e-06
-3.50132631747353e-05
-3.9532232771554e-05
-1.88882575464146e-05
-5.2863569426767e-05
-1.41538827214005e-05
-4.08274298348373e-05
-4.9322026736166e-05
-2.25908839090984e-05
-2.21025111530678e-05
-3.0002162285448e-05
-3.36068611591005e-05
-2.86538090905761e-06
-3.94257760744704e-05
-3.71135865603721e-05
-1.35534678103935e-05
-1.61051177835699e-05
-1.34903957707966e-05
-3.1155507880296e-05
-3.37504389951705e-05
-1.89326543746865e-05
-4.44902569565992e-05
4.6826822367202e-06
-1.25235364502754e-05
-2.41682647327662e-05
-3.05395778010099e-06
-5.30749089792322e-05
-2.5417870527988e-05
-3.24463215438444e-05
-4.51811513051497e-05
-3.18198809817932e-05
-2.21172081411922e-05
1.18281496918056e-05
-5.16739128096942e-05
-1.17102201608978e-05
-6.55231661814803e-05
-3.54332270357322e-06
-1.86843269995237e-05
-6.8661143139272e-05
-3.10531822940884e-05
-3.19723342470025e-05
-3.09947202808944e-05
-4.94901581980284e-05
-4.59075339722606e-05
-2.87442166223134e-05
-1.54527497062875e-05
-5.27519914942039e-05
-3.986676958932e-05
-4.66051515833626e-05
-2.02227423563254e-05
-1.81874649940324e-05
-3.34831836022878e-06
-5.25465948299128e-05
-1.26405749899308e-06
-3.27488378695826e-05
-4.28304756937665e-05
-1.58138019293402e-05
-2.1535710066681e-05
-1.99038281484768e-05
-1.06307788026188e-05
-2.41393115163472e-05
-3.69010404301519e-05
-3.45869429540183e-05
-1.6922022527523e-05
-3.33609323752117e-06
-3.79542344915434e-05
-3.42457032776699e-05
-2.95192287748425e-05
-1.4799672378728e-05
-2.39002518027483e-05
6.27183602664132e-07
-1.2780616177977e-05
-8.29762451527372e-06
-3.89857910388019e-05
3.25187077756742e-06
-2.84661544097885e-06
-2.5831268208916e-05
-4.74895614178784e-06
-4.00343919174863e-05
-2.6812336154299e-05
-6.62737220219312e-05
-1.35109841345206e-05
-4.12802668333116e-05
-3.21406167036426e-05
-1.60690180107225e-05
-4.52777204026897e-05
-3.38873176818795e-05
-1.40717752403858e-05
-1.38666957424927e-05
-1.99278216956447e-05
-7.9551764935554e-06
-3.66548552506828e-05
-2.12617673070436e-05
-1.98504903171724e-05
-2.06147374854313e-05
-7.29693853017477e-06
-3.27257873987109e-05
-2.35929503895249e-05
-3.95094015649188e-05
-3.23304664051772e-05
-1.00447302339831e-05
-2.65734199523337e-05
-3.17530794441936e-05
-4.14603354303526e-05
-4.32916119885416e-05
-3.71130828918018e-05
-3.27795474150049e-05
-3.81884794742373e-05
-2.26361393972452e-05
-4.88545730489734e-05
5.97448409203524e-07
-3.71215324073552e-05
-4.05032481085676e-05
-2.85463869445589e-05
-3.31988303970758e-05
-4.7301445021641e-05
-4.43959710501787e-06
-4.09547147634202e-05
-2.22950721268355e-05
-3.30063981148308e-05
-2.56083112381247e-05
1.07820857666238e-06
-1.7007695707629e-05
-1.08560430818547e-05
-4.25370567358016e-05
-3.04528455885179e-05
-3.0719653361762e-05
1.84682140723302e-06
-3.19815793451089e-05
-3.20047239837461e-05
-3.10118246052117e-05
-3.96226916107409e-05
-2.14384402250006e-05
-3.99916418770366e-05
-4.00225546741958e-05
6.63337854390894e-06
-4.88843251782718e-05
-1.64692312122428e-05
6.09864073332375e-06
-1.65762118896802e-05
-1.89913169129552e-05
3.35671180297491e-06
-3.57227174227097e-05
-2.59363868851599e-05
-1.04035643550928e-05
1.4224414780833e-06
-1.01067983203196e-05
-3.25126079981382e-05
-3.83647268557031e-05
-1.51545139855842e-05
-1.59437247856476e-05
-3.29323376714481e-05
-3.54240127221587e-05
-4.33278237361485e-05
-1.73652307041072e-05
-3.58087649045572e-05
-5.64538980239392e-05
-4.129382488255e-05
-3.33387819227542e-05
-1.26025213212803e-05
-4.50415780905385e-05
-3.22507633244099e-05
9.2985225724281e-07
-2.84069937817799e-05
-6.33355028169298e-05
-4.56577583783309e-05
-2.99908846517109e-05
-9.98849086004598e-06
-3.06701272760878e-05
-3.92004105372116e-05
-3.52849484649378e-05
-2.12921626795109e-06
-5.00058214570975e-05
-3.76355479167897e-05
-1.11851970934054e-06
-4.96069380502033e-05
-3.78193341424034e-05
-3.16315767963612e-05
-7.09343155993323e-05
-1.01518007283862e-05
-4.32923854433415e-05
-3.15470659641557e-05
-2.35781624333912e-05
-1.68354693577389e-05
-3.67017415718637e-05
-1.65784918897304e-05
-3.50421269149119e-06
-1.44317867766754e-05
-4.71268565519597e-05
-3.22883740544792e-05
-1.62820656500582e-05
-1.82764669228478e-05
-7.61459750424388e-06
-3.88919210773802e-05
-7.68464854832479e-06
-4.51206721080762e-05
8.27776687438495e-06
-4.12865173082795e-05
-4.06230711290616e-05
-5.5947894074818e-05
-5.15949941066415e-05
-3.23792838037859e-05
-4.4698383531743e-05
-1.88492702033297e-05
-3.49303030482395e-05
-5.98917122380824e-05
-1.15957510252374e-05
-2.53424071938482e-06
-2.96068978037579e-05
-4.67714156065915e-05
-2.72878646147185e-05
-4.29277581641822e-05
-1.3329028345367e-05
-2.11696650518653e-07
-1.83172706861256e-05
-1.48937934877695e-05
-2.6355521448699e-05
-2.3967960536389e-05
-3.0430332396855e-05
-2.08384798412584e-05
-3.69111390754603e-05
-1.80300527451368e-05
-3.81651510462932e-05
-5.97422317772573e-05
-2.284940175433e-05
-2.40753136793095e-05
7.00191859352049e-06
-3.96862800359563e-05
-1.243511771277e-05
-4.74086035186206e-05
-5.90950172384865e-05
-3.75296652113037e-05
-1.92485438539283e-05
-4.19012104659066e-05
-4.09821589083639e-05
-4.17082758465682e-06
-2.33579013842275e-05
-8.3703171329943e-06
-5.05013268052234e-05
-4.0228737102651e-05
-4.15593296783688e-05
-2.71383631487445e-05
-4.26513104658906e-05
-3.41600360495552e-05
-1.05634770498303e-05
-3.23787845757656e-05
-3.34242542368052e-05
-2.88278805690291e-05
-2.49085379987603e-05
-1.75726747926056e-05
-2.54482888399919e-05
-1.46558215571533e-05
-8.45826295560723e-06
-2.5600505357738e-05
-2.29725670687886e-05
-7.63387202053708e-06
-5.96825549736887e-05
-2.31646170906161e-05
-3.66291471016887e-05
-2.67936066131182e-05
-2.01825325618916e-05
-3.07217036603975e-05
-2.90773161836865e-05
-2.06491847276863e-05
-1.33130074842978e-05
-2.52042839500984e-05
-4.74307821667447e-05
-2.43232390036752e-05
-5.08333600003699e-06
-1.83202621297146e-05
-4.4978645333143e-05
-3.31475604963661e-05
-3.42710203160148e-05
-4.47776966404811e-05
-1.5510175133242e-05
2.6449029847825e-06
-1.0979908369874e-05
-1.72097147970467e-05
-6.37015107140701e-06
-2.79952751611303e-05
-3.45826014175839e-05
-5.01567558614563e-05
-2.57359535579225e-05
-2.18886506847339e-05
-7.59388170683975e-05
-1.73614197694947e-05
-1.79076433276812e-05
-5.49286981242836e-05
-2.84409394515109e-05
-8.53575057931972e-06
-3.0425617565745e-05
-1.83141488481665e-05
-1.25230525384437e-05
-5.4182007404869e-06
-2.00156817208626e-05
-3.3868263606904e-05
-3.49183388123275e-05
-1.95718420023329e-05
-3.56876971911216e-05
-4.41167358183211e-05
-3.95252673742504e-05
-9.93511119898491e-06
-4.12174694126432e-05
-4.07895041370803e-05
-3.35434316362624e-05
-1.81081246661929e-05
-1.62986116807838e-05
-1.4399645178698e-05
-2.64401028555716e-05
-2.43505449049259e-05
-4.89232942979334e-05
-1.84071543800611e-05
-2.92625611496283e-05
-3.30561257102352e-05
-4.79494528501383e-05
-6.13771270935626e-05
-3.29869069681554e-05
-1.13872158616253e-07
-5.5671252797667e-05
-4.0274303151365e-05
-3.9969947548122e-05
-4.82760982603706e-06
-1.92728195751878e-05
-2.21501878988304e-05
-2.48582713343194e-05
-6.10424791728658e-05
-5.24171320597118e-06
-7.15527753818874e-05
-4.22599888695921e-05
8.60172087730233e-06
-5.09985724735831e-05
-4.31103079057786e-06
-2.7379139732433e-05
-3.18125169183106e-05
-3.21307620577284e-05
-3.5455835327608e-05
2.06318830463992e-05
-3.62709693261701e-05
-4.51927188357415e-05
-3.0375846266268e-05
-4.99043720699406e-05
-2.04629240837638e-05
-4.2113708383923e-05
-5.14529405121753e-05
-1.93562162357165e-05
-4.19978280453156e-05
-2.49801785201714e-05
-2.43492960976584e-05
-3.09721473051567e-05
-1.62007875552417e-05
-4.0676632417101e-05
-3.27308630648745e-05
-2.60016401691698e-05
-2.1780593957602e-05
-2.11909746575451e-05
-5.34901655389327e-05
-1.97530345220048e-05
-1.17865005058819e-05
-1.53592829477262e-05
-4.88541062648512e-05
-3.47629316787364e-05
-2.81634918175251e-05
-3.18747189600897e-05
-3.54704478108402e-05
-4.01185364617253e-05
-1.11695581963211e-05
-3.37431649558923e-05
-5.01664136407817e-05
-1.91747461733018e-05
-4.01288418954019e-05
-5.57845164925569e-05
-5.62393559793855e-05
-3.44526771529111e-05
-1.48846269907079e-05
-5.16972611089917e-05
-1.69707110069438e-05
-2.67326154583435e-05
-3.38644792535776e-05
-5.3591261526538e-05
-3.50466314463049e-05
-5.6769713125196e-05
-2.90176769570246e-05
-5.93706410036022e-05
-1.57406696250285e-05
-1.52303514278611e-05
-2.02685351060362e-05
-2.76678720983111e-05
-4.44770382601413e-05
-4.01152343067777e-05
-1.03039599739669e-05
5.28282550385848e-06
-4.53566715064976e-05
-1.79610044270571e-05
-4.42656497959984e-05
-1.95577959177736e-05
-2.18692015740087e-05
-1.7236089485661e-05
-5.27340558759514e-05
-3.2660749338649e-05
-3.1252496029025e-05
-3.42633480238138e-05
-8.88839297592062e-05
-4.17658037074846e-05
-1.63652194392535e-05
-3.00591384940051e-06
-3.14078254227507e-05
-3.06547022597816e-05
-2.89862981014116e-05
-2.1332624293465e-05
-5.23593678844606e-05
-2.65015430909746e-05
-6.97762882769263e-06
-3.6759933972818e-05
-3.48136405614992e-05
-1.06850183923637e-05
-1.52942907151751e-05
-2.39053123086611e-05
-3.3394325972413e-05
-3.73640571105306e-05
-4.01443234636634e-05
-3.78409707755687e-05
-1.95689818757104e-05
-5.63654504632368e-05
2.7148318713194e-06
-4.44320131552699e-06
-7.51974239239281e-06
-1.76505970803725e-05
-3.4753717694545e-05
-4.39747652621998e-05
-5.47247238303419e-05
-2.72618888483547e-05
-1.74126670954718e-05
-2.4231509951789e-05
-2.19246380005528e-05
-4.65121542912661e-05
-3.59761153490302e-05
-2.77594007525997e-05
-2.20921345073637e-05
-1.64349396288449e-05
-2.0875705591959e-05
-1.00629311987076e-05
-3.9160891738703e-05
-1.8124135722734e-05
-2.70529880626921e-06
-1.11327347727814e-05
-2.42075092761912e-05
-5.23236331564009e-06
3.72471236375747e-06
-2.07023201713532e-05
-1.42458644092093e-06
-4.05448442614256e-05
-1.66726822468561e-05
-4.50229666574658e-05
-4.17469272924032e-05
-2.08527726840816e-05
-2.13274487811593e-05
-2.77797710850945e-05
-3.14199243098771e-05
-5.25834887559851e-05
-4.75666095922621e-05
-9.23757910772097e-06
-2.83596056180023e-05
-3.53312280542821e-05
-2.26189545408691e-05
-3.91027925898485e-05
-2.87990828569021e-05
-2.89935767118116e-05
-3.51392394359912e-05
-4.3906061871272e-05
-5.22343546513443e-05
-5.46954027506593e-05
-4.16779917005416e-05
-7.8326661780635e-05
-1.40655843419654e-05
2.66543052281951e-06
-2.94018628584394e-05
-8.50376449946675e-06
-3.60404230196954e-05
-4.08171393478911e-05
-4.26563812391236e-05
-2.24303176595565e-05
-2.51325666254389e-05
-2.85843390413832e-05
-3.61744848271347e-05
-5.34630572153492e-05
-1.15301989458186e-05
-8.05744919600849e-06
-4.74995764589119e-05
-3.38917379733704e-05
-7.2216421806246e-06
-1.22938431857437e-05
-4.18109366007248e-05
-4.35219500666746e-05
-3.11095320432431e-05
-5.14003858804196e-05
-2.26425283254515e-05
-2.84836128622191e-05
-4.54847044349139e-05
-1.70896658102614e-05
-3.27356643263455e-05
-4.59094692059542e-05
-2.80915299313591e-05
-4.49381259265364e-05
-4.56139455161832e-05
-1.29866280460957e-05
1.66154490870519e-06
-2.04867360139724e-05
-4.63128174455482e-05
-1.14257642062873e-05
-5.75387866421355e-05
-6.84569599597602e-06
-3.62128634720958e-06
-3.2141789841724e-06
-2.20257129730446e-05
-4.59808859001476e-05
-3.71899030898824e-05
-1.87565937103847e-05
-3.87478955920842e-05
-2.17469189616147e-05
-2.64540666384669e-05
-4.13353675948563e-05
-1.57247840764468e-05
-3.82571307628956e-05
-1.86423555484859e-05
-2.95588619747611e-05
-4.70945637537032e-05
-3.29468274064885e-05
-4.75585233133944e-05
-4.24262381903717e-05
-3.23650304347925e-05
-3.24536943544951e-05
-4.23009011679748e-05
-2.00239968072894e-05
-3.4927665234425e-05
-3.58568866595337e-05
-3.98164847674844e-05
-1.3785045972282e-05
-1.58632416775335e-05
-2.65992884627053e-05
-1.39427013044616e-05
-2.70678091069931e-05
-2.24914403100527e-05
-9.73322217060161e-06
-1.24434198498754e-05
-3.57033130550734e-05
-1.66965979825105e-05
-7.48696500777815e-06
-7.91353300248971e-06
-8.29185710462563e-06
-5.90805003250426e-05
-3.40235279370146e-05
-3.27984984036485e-05
-3.81025428938641e-05
-2.59929358607343e-05
-2.5291176683524e-05
-2.63389636311884e-05
2.38238181781362e-06
-9.54719894820943e-06
1.33857414739199e-05
-1.9373560028908e-05
-2.63461218409818e-05
-3.45488169793421e-05
-3.69657720116284e-05
-3.77525287610716e-05
-2.817676922633e-05
-6.37522319399772e-05
-6.32807306272895e-05
-3.83303139496269e-05
-3.86112470840231e-05
-4.44298428061327e-05
-2.2658574705845e-05
-3.19605835821502e-05
9.15113915624383e-06
-2.24193395420062e-05
-1.8413970024478e-05
-3.52899671859629e-05
-2.97272045178698e-05
-3.24878849146701e-05
-2.15481493884278e-05
-1.45670732311337e-05
-1.09908125401112e-05
5.23849467296965e-07
-3.05650506918069e-05
-1.25356565123033e-05
-2.93795169025125e-05
-5.82652090603629e-05
-2.54299349118744e-05
-9.16063168993312e-06
-3.14585740406254e-05
-1.05674697481152e-05
-5.1278812093211e-05
-3.24909313202305e-05
-1.58404845018002e-05
-1.63108313121336e-05
-3.6597270134898e-05
-4.06972896725347e-05
-4.52037566005544e-05
-8.36584654094377e-06
-2.43373139578069e-05
-4.43164100610903e-09
-2.47428637321971e-05
-4.31188222990472e-05
-5.05929870257533e-05
-1.90810103895074e-05
-2.31248248603506e-05
-3.94422965760144e-05
-3.3086183744515e-05
-4.18503787050421e-05
-3.17018728096768e-05
-7.82680728585772e-06
-6.91252136037416e-05
-5.00608694023665e-05
-5.51996483087656e-05
-2.54447170830355e-05
-2.3815650006984e-05
-1.89764485171484e-05
-2.86620219896624e-05
-1.72405378332757e-05
-2.73853701534825e-05
-2.95505791847315e-05
-1.62177676820343e-05
-3.18445153376263e-05
-3.96796391593753e-05
-5.10729933012405e-05
-2.57178682441778e-05
-4.20718326554056e-05
-3.74003032378581e-05
-3.39810667121397e-05
-2.88141610482086e-05
-1.30246565995431e-05
-4.07209491904607e-05
-1.39290693607294e-05
-3.53738674485383e-05
-2.78831672018966e-05
-1.09626270836904e-05
-2.58716298546902e-05
-2.12686580157387e-05
-9.72413631669504e-07
-2.59987024653852e-05
-3.16846121472394e-05
-2.16898747740642e-05
-4.02293710498941e-05
-1.11401902617062e-05
-2.0467107257126e-05
-2.36235239674085e-05
-3.71267399357124e-05
-1.48038306821594e-05
-3.89443871262262e-05
-2.47549733223606e-05
-3.79762114653291e-05
-3.47979310855692e-05
-2.77669794430269e-05
-5.23245526607279e-05
-4.55810631425022e-05
-2.09591058885367e-05
-4.8138789808556e-05
-3.2309571217278e-05
-4.65901347959351e-05
-2.24750210473363e-06
-5.8502384215851e-05
4.38552430880687e-06
-1.3905398268715e-05
-2.47662116111409e-05
-3.929805893193e-05
-4.63646926820102e-05
-1.68591352789882e-05
-9.30872468166284e-06
-3.90679819290171e-05
-1.22017187058468e-05
-6.3603962137392e-05
-1.88748585951675e-05
-2.83300871588252e-05
-3.02774228230225e-05
-3.31476872543443e-05
-4.61233466241629e-05
-5.9835803031857e-05
-1.46684921609253e-05
-2.98292092412671e-05
-4.86134182219594e-05
8.47359392239893e-07
-2.58776528181522e-06
-2.39724870473991e-05
-3.91521139800347e-05
-3.21606511294624e-05
-2.02075870485727e-05
-2.39436401346487e-05
-1.18969562480807e-05
-1.86222863368736e-05
-1.11874780903656e-05
-7.66473033041746e-06
-3.11332565306895e-05
-3.99079590705944e-05
-3.12203571070159e-05
-6.0730744216299e-05
-1.54168067637975e-06
-3.73663099703447e-05
-4.13163649233144e-05
-4.56735712075967e-05
-1.44193226423627e-05
-1.02992673817728e-05
-2.77932115695209e-05
-3.60364055193691e-05
-5.38638571622723e-05
-2.63207045046615e-05
-4.94868485476528e-06
-8.17507280333172e-06
-1.57711508311441e-05
-2.88528328650584e-05
-1.45098229068131e-05
-1.58162155736838e-05
-5.02603205370607e-06
-2.31953087073293e-05
-3.37934007590685e-05
-7.15144144941049e-05
-2.46185095749323e-05
-2.37089577517696e-05
-1.53586378493125e-05
6.07109378927645e-06
-3.25500588023559e-05
-2.23448557222639e-05
-3.81404066200545e-05
-2.86993754456799e-05
-3.94410878847558e-05
-2.14687010015351e-05
-1.98532404380192e-05
-2.34719328879043e-05
-6.67967550844553e-05
-3.82484121890349e-05
-3.86361204766106e-05
-4.61723653039017e-05
-9.85939733619631e-06
-2.6734521449378e-05
-3.57417928052357e-05
-3.37796108922352e-05
-1.75795206411666e-05
-1.8023160031134e-05
4.09320008898383e-06
-1.13457152838184e-05
-3.54776624406063e-05
-3.11810430466084e-05
-1.82585081644174e-05
-5.64100665562159e-05
-3.23740914072919e-05
-2.08367065285042e-05
-2.07171440238254e-05
-1.04364007429069e-05
-3.3643062829739e-05
-1.82027009810972e-05
-2.62204693226847e-05
-2.65161897768408e-05
-1.48484882677868e-05
-3.4772039544785e-05
-2.61781381108556e-05
-1.09856165221827e-05
-4.76727388799249e-05
-1.68640645192852e-05
-1.1417907355507e-05
-1.27825684866335e-05
-2.76285248566915e-05
-5.01064703672138e-05
-8.3868496516518e-06
-2.51205123244381e-05
-1.23782498816959e-05
-3.71662280956796e-05
-1.72176225820005e-05
-6.27429899114731e-05
-2.48706301192201e-05
-3.77615424346365e-05
-6.22711552253188e-06
-2.27213424776727e-05
-5.60412685878898e-05
-4.42409906210208e-05
-2.74617278675835e-05
-1.08501833771781e-05
-4.87507633897409e-05
-4.82685915933087e-06
-2.30825705708574e-05
-2.89552308552226e-05
-2.01913444592414e-05
-2.65751306399624e-05
-3.46286119278031e-05
-3.36077028696923e-05
-2.46914694080518e-05
-3.44106333812026e-05
-5.17469820177297e-05
-1.09446114519458e-05
-4.43151100055628e-05
-2.75432543765541e-05
-4.22541691903101e-05
-3.57864468289675e-05
-3.61743488081079e-05
-3.11489584728571e-05
-7.16143407542492e-07
-5.90769618531718e-06
-3.85827054094243e-05
-3.8659661409867e-05
-5.05055800723162e-05
-4.34969202476256e-05
-3.35017354994391e-05
-5.28467308019201e-05
4.06901599735158e-06
-5.89353318764758e-05
-4.16140750722802e-05
-3.71248777850012e-05
-3.52596163745113e-05
-1.86864236443226e-05
-2.55549099684409e-05
-2.45061544595137e-05
-2.16603048199862e-05
-4.17264274910578e-05
-2.37698524279259e-05
-1.05841122809958e-05
3.96691720584633e-06
-7.54752103367456e-06
-3.70499941140825e-05
-2.09855156651504e-05
-3.58532394182032e-05
-3.43529590131548e-05
6.65573511753754e-06
-1.64945545372557e-05
-3.35451754436335e-05
1.19554261541638e-05
-8.5126773819466e-06
-1.16248893219421e-05
-4.14346718713634e-05
7.31526984354578e-06
-1.00355085501808e-05
-5.73979319135629e-05
-4.60751936452523e-05
-2.40261218307814e-05
6.40318216216503e-06
-1.25339349741353e-05
1.12728800627662e-05
-1.65451273266147e-05
-6.20618153779848e-05
-2.88336269433321e-05
-3.44545425990235e-05
-8.74649502295675e-06
-3.38100020291962e-05
-3.31389317201866e-05
-3.49273785968737e-05
5.50009168292806e-06
-3.33065207977328e-05
-4.33028307813661e-05
-3.58085705454043e-05
-5.95626354639792e-05
-3.34982082730097e-06
-2.67432712607015e-05
-1.80590374021114e-05
-3.76130734116302e-05
-4.28619590503254e-05
-2.86059384321074e-05
-2.90683746333867e-05
-8.98655550727588e-06
-4.15797326506043e-05
-3.27501324810966e-05
-4.04620709916722e-05
-2.78291806883143e-05
-2.6719211226113e-05
-3.01505107204774e-05
-9.62066427968156e-06
-1.33217634011434e-05
-3.64564941382646e-05
-3.60422768348151e-05
1.00353388273342e-05
5.21498562436497e-06
-3.91153045814337e-05
-5.04036115437183e-05
-1.23445750029118e-05
-4.12410146021284e-05
-3.51938348484617e-05
-2.99126927905001e-05
-3.65968873108813e-05
-5.6597587729883e-05
-2.3226084723065e-05
-7.67014129396953e-05
-2.65503192827245e-05
-1.42904627852169e-05
-3.24881307984905e-05
-2.24811698254593e-05
-4.73491190351761e-06
-3.53586257013435e-05
-3.10113180613131e-05
-3.75539270125145e-05
-2.85525274809971e-05
-3.67203151916334e-05
-5.49809741947374e-05
-3.2292671122054e-05
-7.33907873711867e-06
-6.75066315108998e-05
-6.6797362154184e-05
-2.86905159716378e-05
-2.26994601362579e-06
-4.60923535963908e-05
-2.0904369074591e-05
-2.04942242625203e-05
-2.73502624756522e-05
-1.92905301620932e-05
-4.91132376092407e-05
-4.17881870635002e-05
-1.29339733373904e-05
-2.83823892592774e-05
-4.50123702089695e-05
-1.49863231134737e-05
-3.43390576067768e-06
9.93571729050923e-06
-1.63602078389802e-05
-1.74687871170955e-05
-4.6190356843061e-06
-7.56697362450306e-06
-1.48362607771317e-05
-1.93991631503423e-05
-2.49387523959579e-05
-2.60110428249221e-05
-5.58548021245103e-05
-3.10411088908616e-05
-3.34761430396102e-05
-2.35584617907666e-05
-4.81179812600155e-05
-2.04439846572135e-06
-1.40192842983377e-05
-9.232914761625e-06
-1.70367331664229e-05
-2.0792424999787e-05
-5.64219019270826e-05
-6.76419602417757e-05
-2.60345286645665e-05
-3.4395361148015e-05
-4.3651283391608e-05
-5.69504144225057e-05
-8.57514806473562e-05
-4.33290382796873e-05
-4.33929567392601e-05
-7.49329334330779e-06
-3.82670808400469e-05
-3.17365279177557e-05
-2.07270425686429e-05
-1.39044275248913e-05
1.49564022579814e-06
1.41468723355537e-06
-1.82277592875945e-05
-1.9747886158515e-05
-1.14427100040762e-05
-5.28528275262087e-05
-3.59756877136318e-05
-6.44545386680113e-05
-2.95851361484611e-05
-3.65781793483168e-05
-2.89189218022864e-05
-1.40920916843821e-05
-1.26219227216862e-05
-3.94144841185147e-05
-6.72534570297655e-05
-2.27130008763543e-05
-6.57323502218289e-05
-1.33206244308514e-05
-5.0972122081721e-05
-3.59111247867274e-05
-2.27913457840542e-05
-3.54900694176395e-05
-2.55282719580838e-05
-1.93709265539865e-05
-5.71424236633117e-06
-2.69267462742243e-05
-2.40282178837224e-05
-5.83371703394485e-05
-2.1314004986302e-05
-1.33654706810769e-05
-4.78781354795909e-05
-4.04883568575998e-05
-3.93827257734593e-05
-1.78872136148863e-05
-3.35878340213273e-05
-4.56141928329253e-05
-3.89008020052466e-05
-4.63704922802019e-05
-4.82894473352967e-05
5.6925325467557e-07
-2.98555328647135e-05
-2.09230465887334e-05
-9.97772109785243e-06
1.40503663676298e-06
-2.40620411345415e-05
-4.95859582570329e-05
-2.18975960085327e-05
-3.30387620933364e-05
-1.44840798942697e-05
-4.99550288752152e-05
-2.32171213882834e-05
-4.46514830270144e-05
-4.0150347174766e-05
-2.93178368259908e-05
-2.64634537459834e-05
-1.93410690475885e-05
-3.14842442839871e-05
-2.31171393656826e-05
-2.82050747269076e-05
-3.04664402087069e-05
-2.93701030305117e-05
-5.49249752531698e-05
-1.80699727080979e-05
-1.50136162850295e-05
-1.14837978230904e-05
-1.31209730541968e-05
-3.16867549918659e-05
-4.02276747973771e-05
-1.14715052922668e-05
-4.1085024803693e-05
-2.53572945733591e-05
-8.6560852695628e-06
-3.11831698241728e-05
-1.45484224909469e-05
-1.71271623565152e-05
-4.74859215744806e-05
-1.54949460359037e-05
-2.50917176284354e-05
-3.88170337708874e-05
-1.71621144005164e-05
-1.79711482005958e-05
-3.34246566279408e-05
-3.99650426929103e-05
-2.58525353536153e-05
-2.29155628740928e-05
-2.97424629578713e-05
-6.82158245623549e-05
-2.8453364247867e-05
-4.6321219232001e-06
1.28182493149329e-06
-2.97671318608712e-05
-2.89145950916516e-05
-2.69251170260393e-05
-2.82990154087709e-05
-5.13447419695798e-05
-2.56698293642463e-05
-2.31984408591043e-05
-2.4448562870699e-05
-1.57210378166956e-05
-3.87523033083584e-05
-5.5003292712149e-05
-2.42041834617263e-05
-1.1067367996363e-05
-5.89507512179206e-05
-3.08012048005691e-05
-4.40360326245058e-05
-2.43593853200589e-05
-4.91285280490516e-05
-4.04865160155347e-05
-3.74958915847959e-05
-2.7361826092761e-05
-6.90508505927636e-06
-2.16658781991503e-05
9.01561436586187e-06
-1.87791423165067e-05
-1.2802071894654e-05
-4.68821406338438e-05
-2.96578116678916e-05
-4.5278703237582e-05
-2.90739798018824e-05
-3.05043164643304e-05
-1.57364941131387e-05
-2.36659776887214e-05
-2.39279478632162e-05
-1.74512630527132e-05
-3.17615357841128e-05
-3.39123279241552e-05
-3.95951707234969e-05
-4.58607769737115e-05
-4.62551076636056e-05
-2.30168398727066e-05
-3.51910851059765e-05
-2.52545819932594e-05
-3.90452672995184e-05
-2.33962194041443e-05
-2.99342880746012e-05
-1.77844953320851e-05
-6.8945403994659e-07
-2.2798415677579e-05
-1.91618284909256e-05
-3.66402878300861e-05
-2.80409155738701e-05
-1.2691155258905e-05
-1.23653729902947e-05
-6.22812462281974e-05
-3.54932661347388e-05
-3.22234924174196e-05
-3.69472712873057e-05
1.0349931724705e-05
-1.30494930809275e-05
-4.26120106576173e-08
-3.36198305818866e-05
-4.17808203700664e-06
-6.17613652189117e-05
-3.87328537566571e-05
-3.07001287821333e-05
-2.56535358964359e-05
-2.32150215060898e-05
-4.92313804539762e-05
-1.11850287709216e-05
-4.27861016363959e-05
-7.34352890881602e-05
-4.81067424247543e-05
-3.14163138505882e-06
-2.95840667771202e-05
-2.9501123339701e-05
-1.50113766888941e-06
-3.49335344528349e-05
-3.80637701836541e-05
-2.37786090713477e-05
-5.53589450768301e-05
-4.36014283691629e-05
-2.42235603732962e-05
-1.54216039532333e-05
-4.80353441300204e-05
-2.79216213170119e-05
-1.11037775650746e-05
-2.42520734664148e-05
-2.08978509020866e-05
-4.04458016989413e-06
-4.40289113223244e-05
-4.57362238982871e-05
-8.44282336884233e-06
-2.86416546161777e-05
-3.91374684240243e-05
-5.91348483485185e-05
-5.04012050180337e-05
-1.36038218469061e-05
-1.75364356111607e-05
-3.3558973218328e-05
-5.96513294986933e-05
-3.63599699957058e-06
-4.17827258614756e-05
-3.06536363708658e-05
-1.89297501132284e-05
-1.04014285431461e-05
3.80122042330924e-06
-5.99015582886513e-05
-4.79075879674838e-05
-3.92253489889458e-05
-4.86975201033412e-05
-4.22538131152002e-05
-2.15978860571834e-05
-5.04863119636905e-05
-3.16169501861057e-05
-1.97508443643627e-05
-1.8805369021451e-05
-4.58206767378553e-05
-4.22609707818734e-05
-4.27660959608252e-05
-3.73835384440985e-05
-7.55372372049487e-06
-2.18753823125255e-05
-2.95629135857461e-05
-4.0597812004821e-05
-1.87554428704206e-05
-2.92821727182799e-05
-5.37828191206757e-05
-9.70170993042553e-06
-3.75509679214993e-05
-1.83453223490928e-05
-2.54978630761254e-05
-2.39476088726759e-05
-4.08650591376647e-05
-5.07490768520206e-05
-3.49322707060895e-05
-3.64082213358447e-05
-4.85100670182804e-05
-3.61860029917746e-05
-3.42510136796724e-05
-4.12755683185399e-05
-4.39379338585456e-05
-3.61522544329335e-05
-4.11002964543227e-05
1.43455037036434e-08
-5.47314408879738e-05
-2.99287807198495e-05
-3.91661282168463e-05
-4.95550054414623e-05
-4.71763287599242e-05
-5.21641059245872e-05
-1.97234854829524e-05
-2.7982225042829e-05
6.78985456273256e-06
-3.70699126178319e-05
-1.74916024410537e-05
-2.05023250569204e-05
-4.70578797487942e-05
-1.96472708731449e-05
-5.15314068651148e-05
-1.97064380225709e-05
-8.99298300926601e-06
-3.65536432834357e-05
-4.33592651861235e-05
-4.44848888325545e-05
-4.6537209772866e-05
-4.19416579742477e-05
-3.06713148081717e-05
-3.84697768975917e-05
-2.40873559911114e-05
-3.18277003349758e-05
1.64856735312234e-06
-2.85797687789278e-05
-3.56782554015163e-05
-1.99434717955462e-05
-1.82349859466171e-05
-2.32059151888585e-05
-2.47094446106267e-05
-1.17222738246749e-05
-5.27317483471536e-05
-4.49523310962737e-05
-3.34401934540741e-05
-3.85304183071333e-05
-1.81906923413991e-05
-5.19517919504649e-06
-2.54733311971178e-05
-6.52486862547205e-07
-7.47091607253858e-05
-4.85987459927164e-05
-2.76584541302395e-05
-1.08879605157503e-05
-2.23947133513069e-05
-1.03110814837451e-05
-4.11070653462929e-05
-1.83689731696883e-05
-3.42464289106739e-05
-2.29763232217499e-05
-1.67236145496245e-05
-4.468677781789e-05
-9.05186725828318e-06
-3.47364242018756e-05
-2.66267481231114e-05
-2.02648167875379e-07
-3.10261902376195e-05
-1.19296534332551e-05
-3.47686853352703e-05
-2.30578848407542e-05
-2.06879562669014e-05
-3.41885774248795e-05
-1.4627126934534e-05
-3.35104177336612e-05
-1.16208216902934e-05
-4.37346655275584e-05
-3.17389737497487e-05
-3.52499774601178e-05
-7.71004992495275e-07
-4.98208143488083e-05
-3.06266961413285e-05
-5.23374923370562e-05
-2.51387152530879e-05
-2.88441739141156e-05
-2.79323161506385e-05
-2.3360071755308e-05
-3.02895860219847e-05
-1.34615972342466e-05
-3.82898350418928e-05
2.21925690987678e-05
-2.08973723935057e-05
-3.8824572039744e-05
-3.19581807844013e-06
-2.35451940696523e-05
-4.55240657711034e-05
-1.43647570829321e-05
-1.26192237270893e-05
-3.88969726247321e-05
-2.79774852957022e-05
-3.76934547063462e-06
-5.08154215710582e-05
-2.64924105172999e-05
-4.74373391053348e-05
-4.08663833262689e-05
-4.08293971938064e-05
-8.84753508405733e-06
-3.76752069525466e-05
2.37215019998277e-05
-1.56512473500661e-05
-3.08719048532163e-05
-2.31961602670496e-05
-5.84514473002208e-06
-2.35983296295697e-05
-3.36370352952486e-05
-3.11490705599074e-05
-4.25665376443789e-05
-3.01594603401649e-05
-3.04468447569965e-05
-2.80731474790438e-05
-2.71977144373535e-05
-1.83175800630729e-05
-3.29974578977468e-05
-1.82023290428309e-05
-3.84026312200464e-05
-2.03667176959313e-05
-2.55581692193588e-05
-3.14549316280511e-05
-1.84801378475986e-05
-2.69381773118065e-05
-5.19991805205029e-05
-2.5064530200459e-05
-2.85621269976239e-05
-4.84254188472446e-08
-1.24263226626927e-05
-3.10637873075557e-06
-3.95233994526009e-05
-3.91070199253974e-05
-1.71099551707406e-05
-1.30873568607931e-05
-2.98459492548552e-05
-2.84918621099065e-05
-3.16507597502013e-05
-3.75579069985364e-05
-4.19266207782921e-05
-3.22563972794727e-05
-3.2332891811795e-06
-7.21259730096809e-06
-5.1396491265155e-05
-6.0291463706477e-05
-1.7174223602489e-05
-3.71991869254944e-05
-6.17832093722511e-05
-2.85302782651827e-07
-2.80593597852717e-06
-2.89337859358577e-05
-2.15725993306176e-05
-4.69551865070332e-05
-1.32576437748594e-05
-8.56858732911483e-06
-4.88125563411918e-05
7.15285366606178e-06
-5.0384351306304e-05
-3.89567356818379e-05
-3.41763596930557e-05
-3.60855277316164e-05
-1.74664581181203e-06
-2.28065604243961e-05
-3.52718276379419e-05
-3.57287183397542e-05
-4.03060471274543e-06
-3.53351612676252e-05
-2.9039054736777e-05
-3.45237298707571e-05
-3.92710593402919e-05
-2.75837778700976e-05
-4.59659724433862e-05
-1.53804663361637e-05
-3.27592536398541e-05
-4.28156114596164e-05
-4.24752622472349e-05
-1.4129468754435e-05
-5.45721351170564e-05
-3.80664567538653e-05
-3.83849740074109e-05
-3.61356052991245e-05
1.46047158055578e-05
-4.94381680913766e-05
-1.51907986108441e-05
-2.23088493616109e-05
-4.40579667611295e-05
-3.89309139958987e-05
-6.65120474477174e-06
-4.57160481223103e-05
-1.33477222381968e-05
-4.93705129553463e-05
-2.2180175839553e-05
-1.33676346010002e-05
-5.40391110576038e-05
-2.94314802176332e-05
-5.40950360973005e-05
-2.69490084038916e-05
-2.38988754585567e-05
-3.34142964841398e-05
-4.4777253953509e-05
-6.58535626305343e-05
-2.66579639142837e-05
-1.72721452269788e-05
-5.14841561275644e-05
2.49520094527217e-05
-3.90556155737778e-05
-1.62744511549804e-05
-2.766972226206e-06
-2.75834822102899e-05
-5.46295542627282e-05
-1.77750494217703e-05
-1.840952860729e-05
-6.20687465165624e-05
-2.81310507206958e-05
5.32144582882826e-06
-2.92237095668611e-05
-2.66705780621651e-05
-2.2355515279751e-05
-1.75407005675834e-05
-3.03480311602299e-05
-4.99402649048789e-05
-1.27911524424331e-05
-2.17048579318116e-05
-5.70745117915673e-06
8.69610563801955e-06
-3.38983930025224e-05
-3.24660490813472e-05
-4.22971555164131e-05
-2.93772850474577e-05
-1.27969883352021e-05
-1.78845529039923e-05
-2.73480623994207e-05
-5.55517415304501e-05
-2.1077787049383e-05
-1.51341572320226e-05
-5.00740926570099e-05
-3.14254770144455e-05
4.70498363213341e-05
-2.32659352373292e-05
-3.03770801379007e-05
-9.7258999677299e-06
-1.28129177652191e-05
-2.3052317364172e-05
-5.17104266276253e-05
-1.73842676362953e-05
-2.96283178406967e-05
-5.36340212863331e-05
-5.48874516781758e-06
-1.19250492911037e-05
-4.92063369578812e-05
-4.67995408352203e-05
-3.37259789744192e-05
-3.96350199065608e-05
8.2245146322113e-06
-2.48350924465388e-05
-3.86900481985655e-05
-9.63860310873296e-06
-3.06569407631276e-05
-3.96930375696874e-05
-2.62189591257974e-05
-3.67605467656884e-05
-5.00458844979579e-05
-3.22018778448438e-05
-3.47031149629156e-05
-2.0216833632147e-05
-4.13626923884253e-06
-5.18775397759332e-05
-3.81316730682342e-05
-2.94930199629639e-05
-4.40183065691664e-05
-3.92499086222725e-05
-1.96779548012725e-05
-5.36172524121499e-05
-2.51348959882158e-05
-2.68613487239039e-05
-2.08612197347011e-05
-2.11912118929187e-05
-1.94708796858466e-05
-1.35851924719136e-05
-2.31140037612253e-05
-5.14838794694022e-05
-3.11141107234692e-05
-1.48252802405798e-05
-3.28030269496254e-05
-3.45072228789991e-05
1.91643808293183e-05
-9.23368891032293e-06
-5.01456608404582e-05
-6.93726823466769e-05
-3.40997879233516e-05
-7.72644315679732e-05
-7.8323106409198e-06
-6.01989496734197e-05
7.69562939458803e-06
-2.73628551902834e-05
-1.74748073140944e-05
-2.34608938289383e-05
-6.00609060060437e-05
1.42860555165921e-05
-3.50521086021926e-05
-4.23004842695865e-05
-2.6913745947464e-05
-5.7735453558446e-06
-2.98392817759562e-05
-2.17778719941033e-05
-5.19505109509395e-05
-2.9341252764927e-05
-3.1567204896877e-05
-2.01838540991009e-05
-1.57265246077833e-05
-2.74376149959078e-05
-3.22348573821682e-05
-5.69325496026643e-05
-1.84717307191095e-05
-3.19596950407672e-05
-3.00591956826444e-06
-2.17007367523052e-05
-3.1464295491787e-05
-2.22231404258996e-05
-9.44885502470774e-06
5.56233454837927e-06
-2.518266858163e-05
-4.79138601925309e-05
-1.94661903441736e-05
-2.54930785021025e-05
-1.97121147102912e-06
-3.70622738155016e-05
-3.81893304953638e-05
-1.48273005239711e-05
-2.69007949512615e-05
-3.93242786604857e-05
-5.41387549911228e-05
-2.85330560185143e-05
-3.55558323672914e-05
-2.13154508285164e-05
-2.70074533087262e-05
-2.23209941241663e-05
-1.22976134536511e-05
-5.07996725673661e-05
-5.08917442515494e-06
-6.13570105615847e-05
-7.52011739241958e-06
-3.37922872441199e-05
-2.60823878710112e-05
-2.58697381028556e-05
-3.93761399258909e-05
-2.08810703747269e-05
-2.8882586989051e-05
-4.31866536296e-05
-3.54485793133496e-05
-2.68549647455565e-05
-8.29292368456164e-06
-4.37108626409196e-06
-1.04814097360774e-05
-3.68092256770044e-05
-8.47197347268537e-06
-2.54546572425351e-05
-4.35972819656098e-05
-6.42179056896867e-05
-3.86695944872107e-05
-3.9858352565583e-05
-3.48049299138338e-05
2.67775080543999e-05
-3.39485472244938e-05
-3.59878700818818e-05
-3.68604126120174e-05
-2.21517261915117e-05
-6.54689241503591e-05
-3.00365147737895e-05
-1.80128220943642e-05
-4.28149537464642e-05
-9.15018857936126e-06
-3.86150900006896e-05
-1.62331482297404e-05
-3.50589177155404e-05
-1.94493342263863e-05
-3.41641241493845e-05
-3.3632741067978e-05
-4.65018466167487e-05
-2.6452668482564e-05
-1.33011798756335e-05
-2.25284658657726e-05
-3.77213550885498e-05
-2.30722692805175e-05
-4.99078857852096e-05
-4.07834069893586e-05
-4.08254047094777e-05
-3.26959510070216e-05
-1.99514746211625e-05
-3.71758731853372e-05
-1.243477357094e-05
-2.65443207941074e-05
-4.45591766081573e-05
-1.31989517601887e-06
-2.13471919482485e-05
-2.98650530729474e-05
-3.56135538734974e-05
4.34298550288361e-06
-7.96444797165969e-06
-1.8513575082878e-05
-1.98963923727006e-05
-2.98115334527654e-05
4.77084632618515e-06
-1.20929436601273e-05
-6.51633786201907e-06
2.20402059602903e-06
7.34260685419227e-06
-2.3136143327746e-05
-3.13441037210515e-05
-2.71217278408441e-05
-2.1101547200718e-05
-6.0021575013969e-05
-4.43868973281969e-05
-2.85603064624058e-05
-5.40630673609484e-06
1.0319147480421e-05
-4.63144417230037e-05
-2.30385639422e-05
-8.21236100147535e-06
-1.82346151550468e-05
-3.79291205936839e-05
-3.57850575104402e-05
-4.23029602026007e-05
-3.92562353654765e-05
-3.80782479582392e-05
-2.82417932648256e-05
-1.73456824136215e-05
-4.74908000650784e-05
-5.94490182904879e-05
-4.84536773972102e-05
-3.95296281216797e-05
-3.70370791152302e-05
-5.30750707500128e-05
-1.32383761210043e-05
-3.64187389199067e-06
-2.1480742172354e-05
-3.09670071451702e-05
-1.61355726635064e-05
-2.59258788290315e-05
-4.55739911597289e-05
-1.77975904230502e-05
-4.36565299942445e-05
-9.54482776069046e-06
-3.8468980869432e-05
-4.13691406683276e-05
-1.82771910986416e-05
-1.22124636252934e-05
-3.43562619990467e-05
-5.28038921583518e-06
-3.68329743043729e-05
-3.05689815861163e-05
-6.70882224849459e-05
-1.66401397184132e-05
-5.20086260569465e-05
-3.65320881452217e-05
6.97099195188184e-06
-4.76048803485663e-05
-2.75328625884921e-05
-3.19107561219273e-05
-2.05926497209328e-05
-1.02678029586853e-05
-4.57911848500865e-05
-3.3063505340785e-06
-2.1312511597206e-05
-1.194759400597e-05
-1.55497566289821e-05
-2.47029903709489e-05
-4.25003506247404e-05
-3.50950724419511e-05
-1.57999746413066e-05
-2.53145621980732e-05
-2.21137677714449e-05
-1.18589148101642e-05
-2.99930660477255e-05
-2.20980924967174e-05
1.23008364034287e-05
-3.86915483351808e-05
-3.43966377032172e-05
-2.50552537792972e-05
-2.0896771959948e-05
-2.82298664410258e-05
5.86016325512202e-06
-1.34956178245989e-05
-4.41802916550506e-05
-1.10272105752553e-05
-1.05861576207219e-05
-3.01565083861225e-05
-2.09154934959302e-05
-9.25036432318929e-07
-5.55568641939324e-05
-2.53908523280829e-05
-2.61065362367426e-05
-4.11212695864868e-05
-1.66245273884047e-05
-2.2147910120226e-05
-5.76008145423579e-05
-8.24891966599182e-06
-1.80884989256282e-05
-4.48798372094571e-05
-1.83293385905467e-05
-3.19515284738053e-05
3.37735569527114e-06
-6.55126184133859e-06
-2.46758607282825e-05
-3.42374754035765e-05
3.34175015783581e-06
-3.66895145133545e-05
-3.20394756547244e-05
2.55619114837271e-06
-2.21308737829563e-05
-3.00473562820293e-05
-4.09376282867124e-05
-4.95407607656906e-05
-3.18940117388733e-05
-5.4798766804057e-05
-4.08109944020421e-05
-1.15376761418165e-05
-1.41374024195735e-05
-3.88113424656549e-05
-2.69514687809644e-05
-3.86878721471821e-05
-3.77083263235444e-05
-5.92151374012324e-05
-3.32841912793367e-05
-4.61092504547275e-05
-1.40866830946711e-05
-6.58233503536012e-05
-1.15518583467984e-05
-2.60187728131862e-05
-4.13446410798618e-05
-1.72074439461569e-05
-1.65800741655477e-05
-2.12640164548257e-05
-4.22045769979411e-05
-4.73882731175173e-05
1.70135490549134e-05
-4.0179064378822e-05
-4.83827799998847e-05
-3.64410494592091e-05
-3.8838493956409e-05
-2.17231605928361e-05
-1.40031977931783e-05
-3.27182440633396e-05
-1.99800739283102e-05
-3.64059050813245e-05
-1.93556807290835e-05
-4.9221997462891e-05
-2.53150259044234e-05
-4.99846614669595e-05
-4.03122277185601e-05
-3.94347489362748e-05
-2.39195754210558e-05
-4.3326137791945e-05
-2.71157598235216e-05
-3.5627444270762e-05
-4.09965259938068e-06
-5.05051767175059e-05
-2.8431242484508e-05
-2.80774718902903e-05
-4.5223337420504e-05
-2.00816438211229e-06
-1.22725468848508e-05
-4.13943744696684e-05
-3.29179563945514e-05
-4.10166894324122e-05
-3.66410212404129e-05
-2.64929359822826e-05
-1.33556706703597e-05
1.67590275487766e-05
-2.88115612809987e-05
-2.68091505603616e-05
-1.85477674264363e-05
1.25151000289118e-05
-5.40303802544497e-06
-3.32557411290325e-05
1.57322587755095e-06
-2.6061001251605e-05
-1.52301527961127e-05
-1.51813494188687e-05
-1.67914903540513e-05
-4.19229921865389e-05
-6.90571749203724e-05
-2.38917819934349e-05
-2.25185550079506e-05
-4.78270243477872e-05
-3.38023175718196e-05
-4.74355384695421e-05
-4.02011348642433e-05
-6.62987286552782e-06
-2.20965831320857e-06
-5.19745058081363e-05
-4.0436463569665e-05
-2.43001286031593e-05
-1.74878784584607e-05
-3.95208481585359e-05
-2.37052515884424e-05
-4.95279794465558e-05
-4.21073308802582e-05
-4.76510575906169e-05
-1.52547841812293e-05
-2.84252159195848e-05
-1.6039407854926e-05
-1.7950237955742e-05
-3.80625709755377e-05
-4.23815775013297e-05
-2.41090767673768e-05
-2.8742137899963e-05
-2.14884922319595e-05
-2.58041041467454e-05
-5.54212985115539e-05
-4.85388024140742e-05
2.96057479448379e-06
-6.78275149160315e-06
-1.24516145700894e-05
-5.172452857255e-05
-3.35137763820719e-05
-4.60464420139472e-05
-3.68190457549407e-05
-8.5739904419048e-06
-4.53551213410234e-05
-3.33129264120263e-05
-1.0138231465138e-05
-9.84813281248698e-06
-1.26171497966794e-05
-8.11591229934209e-05
-3.69026866831711e-05
-3.08581169983577e-05
-1.00408639476472e-05
-3.2491941269772e-05
-4.0098528034484e-05
-3.92312015582786e-05
-2.99999575139488e-05
-3.05115919065059e-05
-3.27694087181776e-05
-2.81240359983376e-05
-1.66530284494986e-05
-5.556406982634e-05
-4.39582694396098e-05
-6.76577699027857e-06
-8.9347594905696e-06
-1.56240525835127e-05
-2.37001637326848e-05
-3.78853968980553e-05
-2.93237576763568e-05
-2.63609859179312e-05
-4.32198919934337e-05
-6.25627904268424e-05
-2.44390584599478e-05
-3.04839595935977e-05
-4.6891962387147e-05
-2.82928766521963e-05
-2.99845799060688e-05
-2.66291755636888e-05
-1.70705387940887e-05
-2.54469784340376e-05
-6.15009215540532e-05
-4.79840101376263e-05
-5.81810449630382e-05
-1.87745815340594e-05
-5.40641681720266e-05
-5.14353938064078e-05
-4.25092897191681e-05
-2.78463093327062e-05
-6.94419913206075e-05
-3.00711802557972e-05
1.40462178384934e-05
-5.08184984085269e-05
-2.00627268095583e-05
-3.94534132418846e-05
-2.61086097732348e-05
-5.8267751775064e-05
-3.00817248394437e-05
-1.64928001958934e-05
-4.07648222014359e-05
-9.7632367857873e-06
-3.65572156522509e-05
-1.06153304137533e-05
-4.58399343262339e-05
-3.23263929413731e-05
-2.09382103240313e-05
-5.71539385191602e-05
-2.82868213878638e-05
-5.32703608583122e-05
-2.97970237060732e-05
-1.41321898564277e-05
-5.21158499076731e-05
-4.27634985388796e-05
-2.73694357011778e-05
-3.79798282075947e-05
-2.42183837786246e-05
-4.07236246242472e-06
-3.08989091004635e-05
1.35626074454913e-05
-3.19485941857669e-05
-3.91350717405213e-05
-3.41130814975377e-05
-5.5851586943321e-05
-3.68591879762298e-05
-3.76939484975112e-05
-1.04229936068398e-05
-4.33555502967826e-05
-2.8995430547833e-05
-3.10024441983017e-05
-2.48330092121927e-05
-5.94306254145167e-06
-5.61137128214227e-05
-6.15230796881366e-05
-6.41185085665935e-05
-2.00801596839032e-05
-3.19161798327934e-05
-4.39127916292602e-05
-2.21199439745731e-05
-2.08090629087528e-05
1.57860276366344e-07
-3.96938294695294e-05
-4.82627327505571e-06
-3.49050226526216e-05
-3.53256374565574e-05
-1.63793910606648e-05
-3.67448352670894e-05
-2.77856918119019e-05
-4.58885371377495e-05
-2.44184183079344e-05
-3.58683611344774e-05
-1.74093959546194e-05
-2.43934051104721e-05
-1.52424919107511e-05
-5.83571214652557e-06
-1.61218470443549e-05
-2.42587922942928e-05
-3.56978499015662e-05
-5.0605942215395e-05
-1.68840204218191e-05
-3.62782152725381e-05
-7.63329266958597e-06
-3.15069480697744e-05
-2.27434038351604e-05
-1.06834788550167e-05
-8.79189493601145e-07
-7.79022115314244e-05
-9.76550730644446e-06
-5.02443043185259e-05
-2.84570344705554e-05
-3.02401824414758e-06
-3.42952603652349e-05
-1.54760478673824e-05
-4.86510274506048e-05
-1.69415869755277e-05
-5.558835341645e-05
-3.9731683271488e-05
-3.79269437525183e-05
-1.17860506284919e-05
-4.39245272229449e-05
-2.55183139371496e-05
-1.84610443504335e-05
-2.51926847043654e-05
-2.23600279204752e-05
-5.43644071816207e-05
-1.89763186510987e-05
-4.72552497677323e-05
-4.54924126835344e-05
1.80091369430876e-05
-1.51611393491679e-05
-2.89331266319488e-05
-2.8175610970292e-05
-4.21590586966064e-05
-1.96183209405121e-05
-4.52100045363404e-05
-3.93429538404001e-05
-3.89902169695969e-05
-4.31820393495217e-05
-4.11355647191319e-05
-6.18751391275177e-06
-2.91524182368406e-05
-3.62395344770444e-05
-4.71252695674894e-05
-1.26321967673213e-05
-3.60192045320729e-05
-3.17458895637034e-05
-3.16270478140237e-05
-2.99341685810486e-05
-1.2913209737076e-05
-4.08472803046111e-05
-2.75440012394762e-05
-4.64522453566647e-05
-5.04100725955086e-05
-5.93050647475106e-06
-1.66029100328184e-05
-4.02898624907933e-05
-1.81297052153844e-05
-9.10859018625764e-06
-3.45697450154652e-05
-3.93435311211395e-05
-2.24481999425067e-05
-2.24399447261897e-05
-1.75537647553791e-05
-3.44744772512263e-05
-3.91388693676214e-05
-2.84236189847379e-05
-5.5980141961456e-05
-2.38002447336735e-05
-5.34333226767272e-05
-4.17674971962688e-05
-3.65356149910427e-05
-1.09685405133779e-05
-2.99603257449458e-05
-3.14815552092809e-05
-3.41416174462459e-05
-2.10941719805372e-05
-2.1292370031273e-05
-4.56012558585403e-05
-9.56454188275756e-06
-2.55677794009574e-05
-4.74360544461824e-05
-3.08120071525284e-05
-5.4496637016801e-05
-3.46930534487092e-05
-5.73589839327532e-06
-2.01756739320593e-05
-1.27922839792694e-05
-3.91212878238413e-05
-2.05254983730976e-05
-3.87530983186337e-05
3.28900062903755e-06
-2.43239058091462e-05
-1.06656062306118e-05
-3.23580058448903e-05
-3.23172166425233e-05
-1.89912935829547e-05
-3.16948276016741e-05
-4.49147494099539e-05
-3.42450874011842e-05
-8.13643340212639e-06
-5.32720070531979e-05
-5.78416203199559e-06
-2.11395598525688e-05
-3.45432728518465e-05
-5.72261676852158e-05
-3.35710808091089e-05
-4.81258072515644e-05
-4.42136049308418e-05
-4.01870160397191e-05
-6.65740423967842e-05
-8.14905777295999e-05
-1.83005845427325e-05
-3.89977707990983e-05
-4.08607967679499e-05
-3.84209624742519e-05
-1.15869091665161e-05
-1.18240521908132e-05
-1.09400549779117e-06
-2.08655861638749e-05
-3.24587198152597e-05
-7.75980739915073e-06
-2.7891464771729e-05
-3.58264284181936e-05
-3.6089511214209e-05
-4.15625603970329e-05
-5.20840052081432e-05
-3.36972755430764e-05
-4.61915085670098e-05
-2.79832218175805e-05
-1.78133828019715e-05
-2.46906390029931e-05
3.96434453276556e-06
-2.72747669887549e-05
-5.48930877374669e-05
-4.55849774135042e-05
-4.37639148378252e-05
-3.49328539154603e-05
-3.73778891348608e-06
-5.36262632139432e-05
-1.91535041617829e-05
-5.47402387941798e-05
-4.99283180899667e-06
-1.42763583168713e-05
-2.18177375620153e-05
-2.78969819939913e-05
-3.28481592997823e-05
-2.48554422395142e-05
-4.19915109691925e-05
-3.9601495171254e-05
-3.96704594863799e-05
-1.82048274254181e-05
-2.75961360606067e-05
-2.337652029252e-05
-3.3350418635352e-05
-6.14214653280337e-05
-2.45944540958017e-06
-9.9658123464199e-06
-2.20459969829845e-05
-1.23236270577914e-05
-1.8112107618371e-05
-3.28214150772444e-05
-4.58474146689258e-05
-3.90810824518369e-05
-2.04856224392134e-05
-4.45477655062044e-05
-5.28784347672337e-05
-4.13904905325835e-05
2.65940507782113e-06
-5.93066353852963e-05
-3.47555507251581e-05
-3.39327442019117e-05
-4.3277076714594e-05
-5.36454653337741e-05
-1.2541256263083e-05
-9.12240960869937e-06
-2.94751318883643e-05
-4.07503684162195e-06
-4.31028940847974e-05
-7.03470873918047e-06
-2.86180201707414e-05
-4.43486097408122e-05
-2.48514521078291e-05
-3.35311236344328e-05
-4.97888992073455e-05
-1.3146722197126e-05
1.83205252557433e-05
-3.47634613195835e-05
-4.29073231460975e-05
-1.92592826544231e-05
-2.76865577290292e-05
-5.20860876114023e-05
-3.67219181618963e-05
-3.21049071575762e-05
-3.71187549904126e-05
-1.30048312802187e-05
-4.3219341337731e-05
-3.12493154511573e-05
-4.94591984915458e-05
-2.88887051235136e-05
-2.21672674152736e-05
3.13997246481846e-05
-3.49255797309797e-05
-4.27386719569381e-05
-2.70041401715839e-05
-2.27034555753617e-05
-4.24920764717553e-05
-5.45236906775127e-05
4.76600502878056e-06
-2.95906743845985e-05
-1.99444977014437e-05
-2.3900846942369e-05
-3.93979055297597e-05
-2.26436491155068e-05
-3.18691753639993e-05
-2.90200991427592e-05
-3.68033692958005e-05
-4.33943814695965e-05
-9.21903085175717e-06
-2.35557348689417e-05
-1.47054543403465e-05
-6.03105171335267e-05
-2.4187102420187e-05
-1.87462045634165e-05
-3.799072248222e-05
-1.32259047911879e-05
-8.13772447572392e-06
-3.55330014287325e-05
-3.28387540241373e-05
-4.71447822750657e-05
2.05711486299233e-06
-1.04719059515269e-05
-1.73740171156773e-05
-1.42530218089899e-05
-2.78693538026538e-05
-4.96108427206415e-05
-4.4279743605786e-05
-2.70501495427678e-05
-5.02982968480257e-05
-1.51311342532917e-05
-1.39351343553703e-05
-4.2869242587141e-05
-1.5771663367508e-06
-3.11992437422788e-05
-3.08427616376755e-05
-3.85567528209964e-05
-3.72994489001237e-05
-3.20545546958364e-05
-3.77031751475818e-05
-4.96721236640532e-05
-3.77771456771977e-05
-3.70171293611806e-05
-3.77739529094767e-05
-5.45176002945453e-05
-4.48598816624176e-05
1.08650303773517e-07
-4.83291714858524e-05
-5.77779732311479e-05
-5.30793207610888e-05
1.1267295496562e-06
-3.31157851294345e-05
6.82598679072554e-06
-4.71303400339641e-05
-2.99538639406068e-05
-1.96551436985158e-05
-4.44576780973093e-05
-4.92191324452734e-05
-1.53314572424393e-05
-4.71312867129485e-05
-2.93953267887786e-05
-2.12703490036583e-05
-1.68777959254797e-05
-4.44721280516021e-05
-3.55669739167302e-05
-2.17408564685111e-05
-2.65963362161157e-05
-1.37752115291241e-05
-2.73969236642199e-05
-5.71346700270159e-06
-3.34857455995393e-05
-6.27344947287684e-05
-5.67728202412697e-05
-2.40010785637716e-05
-2.15198586078133e-05
-3.72774879868212e-05
-3.69099804660568e-05
-1.3131657672291e-05
-4.20576378261632e-05
-1.47729963602813e-05
-3.45321502994702e-05
6.90750029765611e-06
-2.42708143450546e-05
1.43842742973112e-06
-3.95784879274314e-06
-3.06903877968693e-05
-3.34164866492192e-05
-1.09095044813229e-05
3.60885646528066e-06
-1.48527768895863e-05
-6.21296253274979e-05
-2.7847898301373e-05
-4.29029030404561e-05
-5.3960754002148e-05
-2.10888354466254e-05
-5.11354136894379e-05
-1.62946195218609e-06
-2.00041836409149e-05
-7.04275843410614e-05
-3.93832861346055e-05
1.10175887324884e-05
-6.7516451877684e-06
-6.72518556885412e-06
-2.90082362305143e-05
-4.68099608565119e-05
-1.34603188376174e-05
-5.61138952399001e-05
-2.70939837122989e-05
-3.22673532998873e-05
-3.28475131040239e-05
-2.61959572030586e-05
6.28448081832748e-06
-3.05144157183111e-05
-4.5033557978847e-05
-9.13846569025735e-06
-9.73523662135476e-06
-4.1947858238928e-06
-3.91710697784875e-05
-2.69862740082164e-05
-4.47805467987286e-05
-3.21211093560252e-05
-4.4550362822479e-05
-1.41803408220182e-05
-3.53824445284625e-05
-2.23899680305213e-05
-3.61190583148508e-05
-1.45260467209585e-05
-2.45895919901803e-05
-4.8879390687802e-05
-1.1643488113826e-05
-4.68504285220036e-05
-4.08614679657866e-05
-4.12859408827432e-05
-1.4405813118762e-05
-5.00956770902521e-05
-4.88436834783724e-05
-3.44923307958085e-05
-5.67312948117981e-06
4.64543606520127e-07
-2.98286895084391e-05
-2.24866129080989e-05
-3.4856729808547e-05
-5.39363904378398e-05
-8.77378226405156e-06
-4.65227679868846e-05
-1.77705723891546e-05
-3.95535448466534e-05
-1.34171531911146e-05
-3.83561101646574e-05
-4.89189092028712e-05
-3.81395046778023e-05
-1.67292125354775e-05
-2.20367337815694e-05
-3.15024027783918e-05
-2.45822570418894e-05
-5.1597507566978e-05
-2.47551503465797e-05
-3.81157810930433e-05
-6.31918832589326e-06
-4.06075320794594e-05
-4.35771182963513e-05
-2.80908484361989e-05
-4.17208848108494e-05
-9.11639145787501e-06
-3.71050057580342e-05
-2.03650480024767e-05
-1.45830787046871e-05
-2.94614824720701e-05
-3.29390621082188e-05
1.68298360991952e-05
-5.06067595322548e-05
-3.057442732333e-05
-5.21617753516509e-05
-3.06105599961577e-05
-4.42195893097628e-07
-1.06600477879627e-05
-4.18019038627205e-05
-9.79549886545483e-06
-2.68966887456859e-05
-2.72813527750703e-05
-3.5901969701568e-05
-1.18466182566887e-05
-1.59622807137187e-05
-6.81964829025204e-06
-2.39149463859041e-05
-1.7522753449952e-05
-4.49836976312878e-05
-3.45618375376858e-05
3.94955960933809e-06
-1.84795512729646e-05
-2.90656979576082e-05
-2.54542275830342e-05
-3.27269596765166e-05
-2.25103027529312e-05
-3.89699377930635e-05
-4.93183358084856e-05
-1.13594165133418e-05
-5.1082900036549e-05
-3.13440287043133e-05
-4.18899194704131e-05
-1.81183305453334e-05
-3.92260982413011e-05
-2.37534364644908e-05
-2.66148846955895e-05
-3.94236100145222e-05
-1.85426942750067e-05
-3.54422146681873e-05
-2.22641746424999e-05
-1.14994934178348e-05
-2.17346739350465e-05
-4.7042453288515e-05
-3.90821182227818e-05
-3.85915883722585e-06
-3.61120722052731e-05
-3.20874851798934e-05
-1.22783398267217e-05
-3.08906588298921e-05
-3.84627238299698e-05
-2.97069848779723e-05
8.1987350437552e-06
-4.04059783656354e-05
-2.87419952681692e-05
-1.7345488848151e-05
-2.30527426151945e-05
-5.89883145575259e-05
-5.51766655931922e-05
-3.43797681111388e-05
-4.30507044550046e-05
-7.15137447080651e-06
-1.03006602304047e-05
-1.42907633558891e-05
-3.18494129163044e-05
-7.06341365172749e-05
-3.29661388303034e-05
-3.80338667385848e-05
-5.05170467774805e-05
6.20273376444935e-06
-2.24978606543155e-05
-3.25988881804137e-06
-3.43795421928174e-05
-2.70926992638599e-05
-6.52852206741587e-05
-4.30530796457774e-05
-2.0853849221569e-05
-3.10661618520598e-05
-3.38365858001461e-05
-2.99829240349342e-05
-1.2072792579422e-05
-3.67840272004751e-05
-3.05098559884862e-05
-4.24782094805157e-05
-3.44220111948342e-05
-5.18118849461664e-05
-1.77918257519486e-05
-3.28112905431956e-05
-1.60389243968882e-05
-3.07756848366691e-05
-1.03248677179106e-05
-2.05523645286378e-05
8.47879198727463e-07
-2.05605896018497e-05
-3.87562696969237e-05
-3.91036572094124e-05
-8.98618155905237e-06
-3.51033560288667e-05
-2.3040498728158e-05
-2.67827969443643e-05
-3.53554310715953e-05
-7.65553098124665e-06
-3.4896570695682e-05
-2.50352444374669e-05
-4.53108784060746e-05
-4.3443209569284e-05
-1.65563179591284e-05
-4.81632816356727e-05
-3.36592185382695e-05
-1.76590313251278e-05
-5.16839378866272e-05
5.24568849444886e-06
-3.67444744995194e-05
-2.59346154123498e-05
-2.64135429357351e-05
-2.26747244930619e-05
-3.04355054207902e-05
-5.04425279559647e-05
-3.5909958228234e-05
-1.51819308918518e-05
-2.57803802521995e-05
-8.6511286192359e-06
1.03298818639574e-05
-3.53691923548391e-05
-2.80926907420702e-05
-3.08217306894732e-05
-1.87932127532854e-05
-3.21812075548965e-05
-1.30648215609338e-05
-4.07555398743518e-05
-2.53625212446436e-05
-2.74111116405311e-05
-1.61965915512388e-05
-2.8982778829505e-05
-3.33428151787304e-05
4.60545821961062e-06
-5.53632602649104e-05
-3.29934437740177e-05
-1.46185550592691e-06
-4.29316502755105e-05
-3.37685018900505e-05
-2.57288859169863e-06
-7.7193155003497e-05
-1.96783957443281e-05
-4.6499294876577e-05
-8.27653016436834e-06
-5.27990074609838e-05
-4.83034469428097e-05
-2.22728486984503e-05
-2.07848336800864e-05
-1.28989277294352e-05
-6.28112542486584e-06
-2.33729052368588e-05
-4.46085231984665e-05
-2.7917946856736e-05
-2.33750233026891e-05
-1.9342116429295e-05
-1.83060140418196e-05
-1.94126313009337e-05
-3.2603647694214e-06
-4.08606288711234e-05
-1.32193749056641e-05
-4.31706356971042e-05
-4.6839256985627e-05
-2.87356643736213e-05
-2.22536485275983e-05
-3.80745298909102e-05
-6.33771865751265e-05
-5.49465877624481e-05
-4.56364443498008e-05
-2.08259539729511e-05
-3.23803993107621e-05
-1.2802657274362e-05
-3.19767758176205e-05
-9.72197129210676e-06
-1.91426358116984e-05
-4.0138140516814e-05
-1.62351092867955e-05
-4.69018353069839e-05
-3.44421729722026e-05
-2.60035483818087e-05
-3.50834739659741e-05
-2.08740603076081e-05
-3.96626043308604e-06
-2.19954037938324e-05
-6.17192393613703e-05
-3.28587032510024e-05
-1.90667735085919e-05
-4.63120280056094e-05
-1.51388816651262e-05
-2.06855408769073e-05
-2.70523650148308e-05
-1.29040409307552e-05
-4.35558922161843e-05
-6.71994428743792e-05
-5.06865891866969e-05
-2.87167157129244e-05
-2.83548245979388e-05
-2.93473708218004e-05
-2.75422409261729e-05
-1.97710572922276e-05
-1.40006828615995e-05
-2.19123053562367e-05
-2.56078376396375e-05
-2.05467537951541e-05
-3.64185649960714e-05
-1.85121077817866e-05
-3.95214497047467e-05
-2.0814343470899e-05
-3.00342816966318e-05
-3.30759554255198e-05
-3.60062629354452e-06
-3.59275524139666e-05
-4.46885886428157e-05
-3.90210929148755e-05
-2.58572194089449e-05
-5.39453466702478e-05
-1.06939686525376e-06
-1.34300110152048e-05
-8.24923458443317e-07
-3.0426777565934e-05
6.17235563534767e-06
-3.16100242394027e-05
-6.32784743865032e-05
1.13358067185002e-06
-1.40939630188398e-05
-4.96819179341868e-05
5.61152828275274e-06
-2.63387222917114e-05
-6.51489197886396e-05
-9.45863832740488e-06
-3.41615449499201e-05
-2.36854116067509e-05
-3.63448531009369e-05
-2.16793657416626e-05
-1.69950428950397e-05
-2.68961037797351e-05
-1.65504874639575e-05
-3.98720892315987e-05
-1.33540424660573e-05
-3.80246309853279e-05
-3.01284901047219e-05
-1.46418508216858e-05
-1.18922694453995e-05
-2.23339453568508e-06
-5.35972693951601e-05
-1.73352017079394e-05
-1.9092589395807e-05
-3.65512434508276e-05
-2.4667399546433e-05
-1.30242812109643e-05
-2.865953720966e-05
1.74817488592803e-06
-2.24913050673388e-05
9.38347918624465e-06
-4.3275592462751e-05
-2.42270297611864e-05
-2.61873390052107e-05
-6.75512001746407e-05
8.41259776037e-06
-8.52931024571833e-06
-4.31818772678615e-05
7.08414760662187e-06
-3.02592066323559e-05
-1.75810720393999e-05
-4.415893867247e-05
-1.2874784653881e-05
3.99138217929989e-06
-2.99959695449565e-05
-2.48601332977345e-05
-8.07720919192946e-06
-2.3227595183278e-05
-2.5080360299721e-05
-1.91594063621878e-05
-1.35202729608842e-05
-2.61817987499638e-05
-2.97968038633705e-06
-4.35076034793457e-06
-2.54781421884219e-05
-2.33750849318332e-05
-3.95755018328781e-05
-1.27187528074291e-05
-3.77230092836845e-05
-3.20154775156758e-05
-2.83994602901654e-05
-1.14716736468629e-05
-2.66642682849708e-05
-3.17133523487384e-05
-1.37552137493964e-05
-1.22639423605464e-05
-3.12265679018099e-05
-2.97100864295327e-05
-3.47828470123714e-05
-1.22312722370561e-06
-2.32824465787352e-05
-7.22104078710244e-06
-2.11755365391292e-06
-1.81941021125778e-05
-3.91515329070868e-05
-1.24861134238934e-05
-3.12117611244636e-05
-1.78362049352952e-05
-4.2038130378182e-05
-3.94680228456045e-05
-2.28539431726712e-05
-1.76154209563488e-05
-2.13767580162704e-05
2.6255372505612e-05
-2.46965267665541e-05
-2.60257384291375e-05
-4.17636923970384e-05
-3.56304396580456e-05
-2.24528414684429e-05
-1.37082453745771e-05
-4.57730174095226e-05
-1.46989308069733e-05
-1.82276543817562e-05
-6.25889974019328e-06
-5.75447554236296e-05
-1.79912416471523e-05
-3.84178656470607e-05
-3.10666645389908e-05
-1.58447609393059e-05
-3.55611669387528e-05
-3.33456122364084e-05
-2.31329639660735e-05
9.66779244848881e-06
-2.73729563120861e-05
-2.11486946228943e-05
-3.08469499294214e-05
-3.05020720689515e-05
-2.60736757372956e-05
-1.65632257362739e-05
-2.33194371342469e-05
-2.30052803420498e-05
-4.60621246302069e-05
-2.33816861958022e-05
5.10593042834927e-06
-1.75154843656303e-05
-4.67357064983478e-05
-1.16271291562516e-05
-3.02862962389119e-06
-6.03650477169406e-05
-2.78349425521826e-05
-6.17299499602975e-05
-6.20073536507437e-05
-2.36867735519489e-05
-3.21512396405902e-05
3.10028154349188e-06
-2.69241173648198e-05
-1.59701241596029e-05
-4.42606015051662e-06
-4.3644895329663e-05
-1.06843853292322e-05
-2.56790364910895e-05
5.46089284886337e-06
-2.58213455250686e-05
-2.59359292963611e-05
-5.03096548310751e-05
-7.39296026123941e-05
-1.98756983248103e-05
-4.42517723859957e-06
-3.89168403033602e-05
-2.89833334663845e-05
-2.43861064106213e-05
-1.65315620517395e-05
-4.74632995806337e-05
-4.06888555850196e-05
-3.48306103539716e-05
-1.59481069278439e-05
-1.38465865383466e-05
-2.12231675086526e-05
-3.74750046421252e-05
-3.95575315173118e-05
-1.61416808532865e-05
-3.77810631622642e-05
-1.82566830290694e-05
5.3397749539421e-06
-1.24507991303981e-05
-5.38731171905167e-05
-3.49922874322143e-05
-4.2763626573984e-05
-4.35821214208874e-05
-3.97187645957166e-05
-6.02894791891043e-05
-4.00854463293891e-05
-3.21226139411725e-05
-1.93135404948689e-05
-1.85247404371308e-05
-1.59782204414884e-05
-2.36304756651261e-05
-3.75035186993118e-05
-1.59064609239955e-05
-2.6717315486809e-05
-4.08657834385663e-05
-1.86325125511378e-05
-2.70533466518532e-05
-3.79383989323542e-05
-6.24832094824276e-05
-1.79595988172567e-05
-2.03437242451676e-05
-5.6147561593202e-05
-4.51329469828805e-05
-2.97536779984726e-05
-2.91500191750692e-05
-1.25673758722251e-05
-4.00632877491678e-05
-2.00008829539375e-06
-1.06232633444614e-05
-2.19814547773407e-05
-2.10702960860329e-05
-1.04327433761794e-05
-2.40475686707956e-05
-3.02079121966336e-05
-2.60059938309101e-06
-4.57606412509899e-05
-1.76197023926614e-05
-2.30778170961198e-05
-9.81756424550133e-07
-3.70946294974985e-05
-1.53302063570897e-05
-4.42839398047717e-05
-2.49519273097731e-05
-3.60520015763263e-05
-2.71987876335831e-05
-4.46030911957222e-05
-2.92711766429018e-05
-2.7212590209444e-05
-1.52656002505394e-05
7.88857300124465e-06
-3.60909492016187e-05
-5.5100146560189e-05
-3.18557188683101e-05
-1.34786592048882e-05
-3.06416155223911e-05
-7.78134831114466e-06
-2.42976982784965e-05
-1.76878555704213e-05
-5.81575464309468e-05
-4.24733063180006e-05
-4.03282159938576e-05
-1.1627212497467e-05
-6.88645012347002e-06
-8.80635217269623e-06
-1.88480440362599e-05
-3.14187315028135e-05
-2.64673287542881e-05
-3.86483919092719e-05
-1.38282859969083e-05
-2.39249746664653e-05
-3.42420449469906e-05
-6.25383460162891e-05
-3.62075831315911e-05
-3.69541571621044e-05
-8.47648311029228e-06
-4.56029426918076e-05
-3.29487122696554e-05
-3.00309635799239e-05
-5.65111728799697e-05
-3.75368158817199e-05
-2.14841116817919e-05
-3.18512070503636e-05
-4.95326287003169e-05
-3.11958415572092e-05
-3.4225476910401e-05
-2.5093089982359e-05
-5.50873615116467e-05
-1.69867397571584e-05
6.5427509170039e-06
-2.88835438305903e-05
-4.2132793342255e-05
-1.22740231605673e-05
-6.66389889286374e-06
-4.47355630320191e-05
-2.04197735901802e-05
-4.44607825906679e-05
-3.34389142297776e-05
-3.36179846482603e-05
-3.21255617290873e-05
-2.72145233376922e-05
-4.04798185419405e-05
-3.32342812966003e-05
-1.48288859551782e-05
-3.69937860888211e-05
5.3257156417784e-06
-1.85333044179466e-05
-4.11627988307955e-05
-1.89169549870493e-05
1.82545614311555e-06
-1.64916149007393e-05
-2.36790306440859e-05
-2.54305993572904e-05
-2.47788197089287e-05
-1.45590801452724e-05
-5.53000616160948e-05
2.1144197719106e-07
-3.59607650626438e-05
-2.19072137096416e-05
-3.89857282872326e-05
5.27955605369437e-06
-3.50029368250399e-05
-2.81198248266427e-05
-2.49378928710371e-05
-2.93294906001631e-05
-3.65532830284314e-05
-4.25041026672738e-05
-8.52072951187451e-07
-2.4591725491678e-05
-1.67527432814866e-05
-2.35100581812446e-05
-3.36329394783379e-05
-3.29709352648583e-05
-2.0063223306547e-05
-3.05610546172055e-05
-3.88682018504688e-05
-3.34086952630048e-05
-3.33773606365233e-05
-1.98068229672423e-05
-2.78016855303266e-05
-2.87126788833954e-05
-4.82243822719282e-05
-2.70443727678233e-05
-2.11707205612211e-05
-1.97476612858473e-05
-5.84312526560821e-05
-3.02519909213006e-05
-1.97035725405525e-05
-6.61394954870696e-05
-5.07502713463402e-05
-2.15311192811204e-05
-2.39557844784006e-06
-9.86033912947973e-06
-2.52500933775202e-05
-3.20301185041462e-05
-2.19661614413554e-05
-4.64343554214638e-05
-9.20024496231294e-06
-2.97212720710739e-05
-7.71647480702956e-05
-5.78360127903595e-05
-2.54809275692209e-05
-4.06170652879512e-05
-2.16795843173247e-05
-2.18597972227231e-05
-2.78145130333544e-05
-4.83778051382544e-05
-3.90368286924814e-05
-4.26065084777108e-05
-8.35769135867771e-06
-9.99750384666685e-06
-1.5180071336409e-05
-4.01695291244138e-05
-2.42523365273133e-05
-2.35790563112776e-05
-2.32339545439643e-05
-1.71369426616284e-05
-1.0501407718193e-05
-5.63015776020621e-05
-2.10390868419222e-05
-3.01984306222312e-05
-4.07971805801967e-05
-2.53320775248318e-05
-5.8220138304119e-06
-9.5607989147372e-06
-5.7311353100085e-05
-6.05965742866589e-05
-1.52531396972034e-05
-4.15599729521213e-05
-3.02281782067182e-05
-4.93441265635626e-05
-3.81463695047339e-05
-1.36037737633403e-05
-2.05761375563413e-05
-3.26548083131552e-05
-3.70155850613737e-05
-4.29431626980782e-05
-2.4071742801695e-05
-4.42863343642906e-05
-4.26286636188758e-05
-2.58222995612034e-05
-4.80369847637999e-05
7.26979959789797e-06
-1.11610864603298e-05
-2.04193986042945e-05
-3.42767885681688e-05
-3.41234626426815e-06
-6.20996068555022e-05
-2.52269146671491e-05
-4.53763176677317e-05
-3.11559599194731e-05
-2.8802543608989e-05
-2.22618737892499e-05
-3.5378435903377e-05
-3.29983022147693e-05
-2.28297976285242e-05
-2.49073621475985e-05
-3.21452052759871e-05
-3.0717517253076e-05
-2.10669604024707e-05
-2.6031968231445e-05
-3.29781534372435e-05
-4.51554374456515e-05
-2.75305381139966e-05
-9.48501267818408e-06
-3.32549205404743e-05
-4.30178094013631e-05
-1.29051373022831e-05
-2.33760229472732e-05
-3.15660327699032e-05
-1.84785409067769e-05
-4.2278286750087e-05
-5.06502578465737e-06
-1.4205972094805e-06
-1.73646539009984e-05
-5.82109252176514e-05
-2.6115097426152e-05
-4.1401196343949e-05
-4.96182835489718e-05
-1.65696228653348e-05
-2.25974092315727e-05
-3.73622418208913e-05
-1.81542452346051e-05
-4.20699789513485e-05
-1.70014999761227e-05
-4.87168726713881e-05
-1.3847592250869e-05
-1.91510417847338e-05
-2.65011264396935e-05
-1.70357378595972e-05
-6.48546701574579e-06
-1.55664623212985e-05
-2.29428449857099e-05
-7.5607697889433e-06
-6.01536300402827e-05
-8.36948743670255e-06
-1.81724402374297e-05
-5.06521150896251e-05
-5.54797275843307e-05
-2.44417801594685e-05
-2.93084244310753e-05
-2.41741048510958e-05
-2.76509762563373e-05
-3.31255103600256e-05
-2.99361508215928e-05
-3.35031432330259e-07
-2.43555934609809e-05
-2.93380541285893e-05
-1.55381576839788e-05
-6.69741185887217e-05
-3.43234344460682e-05
-3.69697475769337e-05
3.95101603666661e-07
-1.04258716512415e-05
-1.07291141868579e-05
-3.36331235775613e-05
-5.08779914351916e-05
-1.38935486418516e-05
-1.67925074318516e-05
-3.39661265314995e-05
-3.96681306724287e-05
-4.19828619319909e-05
-1.26480088517144e-05
-4.65951575849796e-05
-3.67660137879101e-05
-3.52485271367087e-05
-1.91601687327853e-05
-4.15394114832274e-05
-3.5238407253708e-05
-2.40218758652094e-05
-2.90969133770012e-05
-2.75256176950738e-05
3.6544316267154e-06
-1.02897862262057e-05
-1.09131084713356e-05
-6.35350564450787e-05
-4.84679755518899e-05
-3.26061757131677e-05
-5.8199686340295e-05
-5.83851297006835e-06
-4.6026464997082e-05
-3.8376343290887e-05
-4.73852572739243e-05
-3.24777093515281e-05
-3.47685480249985e-05
-2.55198743597181e-05
8.87909022350896e-06
-1.25899363540332e-05
-4.15050485429422e-05
-1.29318896723387e-05
-6.45825403762477e-05
-4.64124413687872e-05
-1.20656304195623e-05
-5.62467119565552e-05
-1.92507251501955e-05
-2.12933687068588e-05
-2.82651342316678e-05
-3.16902053562769e-05
-2.49224817326545e-05
-5.01355013312317e-05
-1.99912805886654e-05
-2.95450233059508e-05
6.54729667895906e-08
-1.58789033759671e-05
-4.15496598070318e-05
-5.9027914269854e-05
-1.28921550507595e-05
-3.94255546746437e-05
-2.16323299441277e-05
-4.93778221242821e-06
-5.90509808199042e-05
-3.08070823429985e-05
-3.5604374055935e-05
-2.74639857612692e-05
-9.8846548535845e-06
-4.72765077903601e-05
-4.05748452958652e-05
-2.25255793171229e-05
-1.24585054883454e-05
-1.84886679703782e-05
-1.41282385427372e-05
-4.34551641828349e-05
-3.65641926769847e-05
-4.04579150579128e-05
1.19143756022689e-05
-2.14026023971277e-05
-3.51073621758826e-05
-4.93345570605125e-05
-1.13598432534442e-05
-4.77897722107259e-05
-2.39443408141139e-05
-2.08095352311686e-05
-4.11351041114133e-05
-2.59772591551695e-05
-6.66317913968261e-06
-2.48146069062677e-05
-3.82641402576738e-05
-3.86099334313389e-05
-6.72602973653513e-05
-3.8889136576073e-05
-3.56351332726302e-05
-3.64954421716056e-06
-2.90446158047682e-06
-4.56508792138331e-05
-1.77876722280971e-05
-3.50137886544045e-05
-4.39877744723738e-05
-3.35189532367476e-05
-3.51287758383092e-05
-6.02381751824901e-05
-9.14587092658264e-06
-3.14034875552174e-05
-1.98658844485168e-05
-2.45219513082245e-05
-3.20771484099265e-05
-3.15321682058955e-05
-1.27790723620659e-05
-1.91210469417699e-05
-3.20622513542016e-05
-3.31292633075409e-07
-2.91966369890135e-05
-5.30602869110239e-05
-2.30939599367945e-05
-4.23863093082958e-05
-4.08812340939885e-05
-3.3290161497611e-05
-3.02426989444112e-05
-2.35274082961888e-06
-2.63757928538861e-05
-5.98325876979856e-05
-3.74034396529476e-05
-2.9031925140526e-05
-4.68840185444907e-05
-4.96564142798872e-05
-4.68766587070744e-05
-4.35716739775555e-05
1.07224932111755e-05
-2.18525222470023e-05
-3.85517152281814e-05
-2.91009984318357e-05
-5.39909009945582e-05
-9.87202545183533e-06
-4.26078765190575e-05
-1.16411835894915e-05
-4.19871547712519e-05
-1.33685043459034e-05
-1.113709549967e-05
-6.53476391256044e-05
-2.36582362887292e-05
-2.725696347456e-05
-4.28505927245956e-05
-1.86892897657711e-05
-1.75258762015116e-05
-2.49842312951028e-05
-1.43906911489607e-05
-4.35396612079265e-05
-3.27688113459026e-05
-5.25158348668915e-05
-3.82601459750254e-05
-7.79748737444522e-06
-3.38426529386425e-05
-3.54996714820535e-05
-9.61258315405216e-06
1.19185756690506e-05
-1.88960527500859e-05
-4.632544746224e-05
-4.24602516086542e-05
-1.86112989386513e-06
-2.70183055117209e-05
-4.76748126035999e-05
-1.40783084645802e-05
-5.85068532241668e-06
-3.74812996964663e-05
-3.41145326233673e-05
-3.67310499535485e-06
-2.82500766542789e-05
-1.90835186849523e-05
-2.65581001739048e-05
-3.67629414103416e-05
-3.11551508752984e-05
-3.94294960496522e-05
-4.6692168908727e-05
-4.46224008901312e-05
-2.07563353706646e-05
-3.02931542928437e-05
-1.99267486622224e-05
-4.61654271456814e-05
-1.34595043594553e-07
-2.03445419468251e-05
-2.58774105560082e-05
-1.00207806493583e-05
-1.96152753980481e-05
-3.83173498923649e-05
-3.47643664662787e-05
-4.65241055631123e-05
-1.76265642740545e-05
-2.70334826587218e-05
-3.28330735679456e-05
-3.83387235973391e-05
-1.49598043377642e-05
-3.34565910718847e-05
-4.69410186257561e-05
-2.7087120416363e-05
-3.35297234438256e-05
-2.31827119805146e-05
-1.23607555585248e-05
-5.30636238277426e-05
-4.44771789856921e-05
-3.04286656717109e-05
-3.28193025380601e-05
-1.20785376924085e-05
-4.12517715859145e-05
-3.97505047142487e-05
-2.37631001724661e-05
-1.16523173436361e-05
3.31760246229019e-06
-6.30599008955811e-05
-4.00555524713954e-05
-5.53128124071138e-05
-2.40482207999713e-05
-6.30928578914807e-05
-2.98077375453746e-05
-1.95854991219878e-05
-3.30207613605642e-05
-4.29312429618247e-05
-9.10381405448442e-06
-1.36754115876179e-05
-4.21762902749551e-05
-3.68236725988231e-05
-2.47399803377914e-05
-1.48280494915327e-05
-2.65401870953761e-05
-4.06703376925014e-05
-2.235538203099e-05
-2.03085062664107e-05
-3.19393723954479e-05
-5.01286392936754e-05
-3.12981630775789e-05
7.8785535688592e-06
-3.86544189066669e-05
-6.19100142050571e-06
-1.12094688609505e-05
-1.69843316637264e-05
-4.85727978137424e-05
-2.92274443006635e-05
-2.76583398290899e-05
-2.49482469377505e-05
-2.58240060602617e-05
-4.03570744454154e-05
-3.22120415392315e-05
-4.89484340557138e-05
-1.50436608847074e-05
-3.81268682393581e-05
-2.0932403510538e-05
-3.62475120369843e-05
-4.05430932839214e-05
-5.76401593582552e-05
-1.06092879824988e-05
-1.79276438147956e-05
1.57988784350223e-06
-1.40316180707236e-05
-2.62404333477699e-05
-3.54657618565908e-05
-3.15995489714612e-05
-3.47981652425489e-05
-2.33229225262344e-05
-2.69048860035174e-05
-2.67027935319133e-05
-4.7791969691948e-05
-3.64773461230971e-05
-6.65751844826899e-05
-3.12494001716813e-05
-4.39960730800212e-05
-1.82607943986677e-05
-3.98779093307524e-05
-8.41779254439153e-06
-3.87265615045085e-06
1.50051972556892e-06
-3.25622677945105e-05
-4.73132924265612e-05
-1.18667708025999e-05
-3.50923811877556e-05
-1.77814469879204e-05
-5.51346198963809e-05
-1.0912514595597e-05
-4.67734999107393e-05
-3.55872959303686e-05
-2.27238551608338e-05
-2.33766760683599e-05
-1.64348225370539e-05
-3.90049972567724e-05
-2.76504158072782e-05
-5.22572373657257e-05
-5.61460112699352e-05
-3.52148160912185e-05
-3.58662985981282e-05
-5.02705541337065e-05
-3.07466930898704e-05
-5.10633653973899e-06
-3.01149449894048e-05
-2.41937013772225e-05
-1.24479527993907e-05
-2.81276465282795e-05
-1.94204003526623e-05
-3.33038826934063e-05
-5.02825688824514e-05
-3.96509654118161e-05
-4.08508919741449e-05
-5.5450591907437e-05
-2.24638618369916e-05
-1.47143453594781e-05
-1.3366964222024e-05
-2.91651311721764e-05
-5.08257046144309e-05
-2.07157357092951e-05
-3.13142359851158e-05
-1.1526685718811e-05
-5.39464815401445e-05
-8.80480528704086e-06
-3.24476785716568e-05
-3.19058032222577e-05
-2.25681900771458e-05
-2.04043694839826e-05
-2.71359441821443e-05
-4.31157250781691e-05
-3.22598121003019e-05
-4.30543136401741e-05
5.35666231102721e-06
-2.01564879377073e-05
-4.27241080941199e-05
-1.99990216659271e-05
-4.09906290968775e-05
-4.390717326882e-05
-3.17496462783054e-05
-3.34605535575338e-05
-4.70532293450017e-06
-1.71992976936862e-05
-4.49483209957557e-05
-2.29446923383558e-05
6.69110272390171e-06
-2.61573769218177e-05
-2.89648693265534e-05
-1.67909541289992e-05
-3.07792223556275e-05
-2.94917741728487e-05
-4.07598271452313e-05
-3.23904512324763e-05
-7.49304948487729e-07
-3.47883744096902e-06
-4.66000860421727e-06
-5.10874775240223e-05
-1.79245679291888e-05
-3.66629278447112e-05
-4.46051716516897e-05
-2.59607370363459e-05
-4.64421338614218e-05
-4.70408901038948e-05
-2.49018988635436e-05
-1.033678151464e-05
-4.21214391172807e-05
-1.98371246260183e-05
-2.04377664345009e-05
-2.01530711306741e-05
-3.57822301988818e-05
-4.25055349295623e-05
-2.04061044221152e-05
-2.6472846712758e-05
-7.31105127385853e-05
-2.39248298469314e-05
-8.19659921559339e-05
-1.40536488317289e-05
-5.0318363466386e-05
-6.43987682168351e-05
-2.27944112502405e-05
-5.45507918165373e-05
-1.40162930383337e-05
-2.66829683245777e-05
-2.73755386983055e-06
2.56700352998908e-06
-5.05391164487614e-05
-2.79626370798291e-05
4.53724770862144e-06
-4.39129425285485e-05
-1.43948606623953e-05
-5.89855659209433e-05
-3.69623406378626e-05
-2.89881002462654e-05
-2.53853430507384e-05
-1.12856018271038e-06
-2.18796762757247e-05
-2.938444434042e-05
-2.85597368639731e-05
-4.55995666851684e-05
-4.28844540506543e-05
-4.43389816987266e-05
-5.26954733420604e-05
-2.65389498960532e-05
5.90400828525584e-06
-4.13379363695194e-05
-1.84988543551202e-05
-7.37689793547169e-06
-6.44244314515682e-05
-3.10035927265658e-05
-4.87298331325817e-05
1.72765014772196e-05
-1.97548423260879e-05
-1.75832582835672e-05
-4.9642051694935e-07
-6.36606160979962e-05
-5.4080180069093e-05
-2.8677793213119e-05
-3.90605255688242e-05
-1.15330558845259e-05
-5.68118852717949e-05
-4.88033490561698e-05
-3.53568247080577e-05
-1.95003226873696e-05
-3.12201755692764e-05
-5.34449521804284e-05
-3.51426274244065e-05
-4.52157036582103e-05
-4.35863834362031e-05
-1.78660939679046e-05
-2.97734935529703e-05
-2.12494761351563e-05
-3.43740298141161e-05
-3.0733875241405e-05
-2.68713544926223e-05
-2.56850340964958e-05
-4.87398648813879e-06
-2.05695631073783e-05
-4.22462265233471e-05
-4.41423124736234e-05
-5.8543436939546e-05
-3.23425296053973e-05
-1.8519671662443e-05
-3.99032594757006e-05
-1.80776004352765e-05
-5.34081371592327e-05
-6.03045160175209e-05
-1.31192877338683e-05
-2.56087459066515e-05
-4.16822872017627e-05
-3.69829417806898e-05
-1.90510774315917e-05
-6.67659470441986e-05
-1.6882560231747e-05
-4.78471423725635e-06
-1.05371873872482e-05
-4.99842770016291e-05
-3.8195600350742e-05
-2.48589541656567e-05
-3.06744993986487e-06
-1.36111370230459e-05
1.96235346805439e-06
-9.17302430631138e-06
-3.59634872612929e-05
-3.01643024615526e-06
-1.06918117929726e-05
-3.76941105092539e-05
-2.85398953183684e-05
-3.30362805329537e-05
-5.22259579445943e-05
-5.2314645271239e-06
-3.44018785526803e-05
-3.1783507095712e-05
-4.43698616134745e-05
-5.25056032328223e-05
-5.19156370463438e-05
-1.00246242514095e-05
-3.65049672105478e-05
-1.72345103634855e-05
-1.48290748370421e-05
-2.88418397046407e-05
-4.98506268301241e-05
-4.94172638522203e-05
-2.29475159321439e-05
-4.55403538396437e-05
-2.84481853463958e-05
-3.02749648162698e-05
-3.25350693563053e-05
-4.55911232501284e-05
-4.47506257662482e-06
-5.39783481085121e-05
-2.61088409410828e-05
-3.64840976405503e-05
-5.19297248464659e-05
-3.01367960382208e-05
-3.58801580676397e-05
-3.39630756786984e-05
-4.0695477926035e-05
-4.62711191420829e-05
-2.70171407767564e-05
-4.00436845302899e-05
-1.85626690281328e-05
-3.46387712545343e-05
1.89962860764535e-05
-4.17014801115278e-05
-3.86816116939348e-05
-5.01802990319961e-06
-3.18069816349179e-05
-2.68063059792112e-05
-3.78744472784685e-05
-1.94478176684028e-05
-4.48934483427776e-05
-2.51094424339219e-05
-1.03306734862691e-05
-1.2678329993871e-05
1.98320211020101e-07
-1.57370058663857e-05
-4.6164339680137e-05
6.9065570578461e-07
-1.84041593926569e-05
-2.77503952217591e-05
-4.32598319334361e-05
-3.16327634951622e-05
-8.2209338142796e-07
-3.20310970047933e-05
-3.7141660266798e-05
-1.89416467133204e-05
-2.17191713659174e-06
-2.96435474377188e-05
-2.21960857249589e-05
-1.15844951180648e-05
-1.02872063640711e-05
-3.03088889815703e-05
-2.86647760215548e-05
-3.40939268231812e-06
-2.37606916663682e-05
1.77461531998102e-05
5.60442213957572e-06
-1.27885214268242e-05
-4.48790302493851e-05
-2.71014394134985e-05
-5.18127482855271e-05
-1.77980492949294e-05
-3.89842017991734e-05
-4.37775101220122e-05
-4.68835394478686e-05
-2.00131916692907e-06
-2.80241390390318e-05
-2.11941380087172e-05
-3.24938413921031e-05
-9.06047188989764e-06
-4.73279622317513e-05
-2.19183274460943e-06
-3.59421991768227e-05
-2.85759875810404e-05
-4.56740914224902e-05
-3.02046327446333e-05
-7.54519087381366e-06
-3.06072328994924e-05
-1.98148315175605e-05
-3.15621236829078e-05
-6.85635254369256e-05
-3.57478317172583e-05
-4.23772959445123e-06
-2.47468191844106e-05
-5.54162272153089e-05
-5.29494282539961e-05
-3.20887453186694e-05
-1.02089574968558e-05
-2.04037603651036e-05
-2.3311839069277e-05
-3.49883940000396e-05
-2.532901298048e-05
-5.08558029074717e-05
-5.65148392139208e-05
-5.06279163416778e-05
-3.89946408392189e-05
-6.79705555100284e-06
-4.15771396561999e-05
-2.78702838946068e-05
-3.00071674667331e-05
-2.0139725816421e-05
-2.85298398079578e-05
-2.48274773321672e-05
-2.952193895579e-05
-2.79333664661475e-05
-1.00932618036579e-05
-1.78017081250767e-05
-2.39270815760591e-05
-5.43391960968271e-05
-3.27241271278648e-05
-2.30661055349146e-05
-6.20276177564787e-05
-2.40360987844488e-05
-5.33875528418372e-05
-6.25158434925007e-05
-9.32865723329776e-06
-1.06340614029542e-05
-2.17695118445309e-05
-2.86664524307353e-05
-7.24432577754392e-06
-1.51729106849765e-05
-3.86814817607658e-05
-3.22794149046397e-05
-2.32181579361179e-05
-4.01984864110818e-05
-3.58466204745144e-05
-4.56918984027578e-06
-2.4818291718473e-05
-1.67785451155285e-07
-3.74138983616344e-05
-2.9756684601445e-05
-5.33296024625366e-05
-1.42710963848062e-05
-2.72438383497491e-05
-3.52689655276674e-05
-2.79276317541634e-05
-3.54888371171837e-05
-1.46844947222847e-05
-2.26795148057507e-05
-3.15637202246885e-05
-2.82797131671847e-05
-5.078244219861e-05
-2.80397720733556e-05
-4.96476338690613e-05
-3.56365518587394e-06
-5.53756968220482e-06
-1.35435639055374e-05
-3.86613161684936e-05
-1.17845405291483e-05
-1.76718284095414e-05
-2.65766637928071e-05
-2.48922314956861e-05
-3.13275326057967e-05
-1.22016967590307e-05
-2.83846958132536e-05
1.87293042833582e-06
-3.32337154349564e-05
-4.40439573895771e-05
-3.8583760398209e-05
-5.74626027108176e-05
8.12632777581935e-06
-2.53733359466205e-05
-3.25170635219053e-05
-5.2941089506996e-05
-3.85559228660747e-05
-2.78983743154133e-05
-1.63982895714519e-05
-2.20567016576978e-05
-6.58296447084176e-05
-3.40659159093046e-05
-4.95691976441626e-05
-1.50238726125235e-05
-3.0263125794335e-05
-3.02895817540746e-05
1.5582577529546e-05
-2.3930846925844e-05
-3.08314944784675e-05
-3.50459509147563e-05
-1.74700147897103e-05
-2.05149008443081e-05
-4.68531688833046e-05
-2.05823686214114e-05
-6.49452451342335e-06
-2.64190148117832e-05
-1.7608315966852e-05
2.39487043016085e-06
-2.55962377312057e-05
-6.30607237502433e-05
-4.12221601855641e-05
-1.7666006689323e-05
-3.82415701203539e-05
-2.56374480419821e-05
-3.45552908274661e-05
-2.46599545570364e-05
-3.83828274481712e-05
-5.40279802370603e-05
-2.08822419649856e-05
-1.96171192404548e-05
-6.43439237612829e-05
-3.91289785525729e-05
-2.66497023947053e-05
-6.65288791148094e-05
-2.76963921100907e-05
-8.04549721976876e-06
-3.19620526373075e-05
-3.26340518261357e-05
-3.21600646871541e-05
-1.11293681157369e-05
-6.23331469556215e-06
-5.71828919331915e-05
2.59880455648824e-06
-6.67793000597603e-05
-3.44890701673285e-05
-2.30085405965137e-05
-6.33682894305823e-05
-3.60720523952016e-05
-7.97282878333949e-06
-4.48333378045988e-05
-2.15042323680135e-05
-3.70108083770632e-05
-6.86222437901338e-05
-3.46451375124328e-05
-2.34282032257784e-05
-3.40388366400429e-05
-2.23013500203685e-05
-1.65240676884778e-05
-2.55954839328645e-05
-5.84014233298167e-05
-3.95181632020095e-05
-2.92712571236823e-05
-1.8796405945407e-05
-3.70494581186977e-05
-5.60214502778203e-05
-3.40949578867565e-05
-1.3556172343339e-05
-4.53612831760454e-05
-9.22647890179882e-06
-4.01362228239246e-05
-8.59198419415524e-06
-4.6843512824535e-05
-1.0632600329249e-05
-4.45239886679751e-06
-3.08728288099044e-05
-3.85696902325942e-05
-5.66783789134565e-05
-9.58897181257825e-06
-2.07300363325864e-05
-9.04296366086753e-06
-2.83690786308219e-05
-7.97762184079439e-06
-5.57951837530093e-05
-4.40114444496395e-05
-5.5158439470768e-05
-2.39887075779492e-05
-3.14023402830436e-05
-3.41790431168034e-06
3.46558264973026e-06
-5.11696083203544e-05
-3.15536812235513e-05
-4.43206309036134e-05
-3.62798700368185e-05
-4.31353847386487e-05
-2.59568341424076e-06
-1.4261820074697e-05
-2.45872363396302e-05
-2.44644264975889e-05
-2.27836984149924e-05
-4.87327211309565e-05
-3.77825349071581e-05
-3.92060450536898e-05
-2.35069688436546e-05
-3.80535942008222e-05
1.74185685293052e-06
-3.8479205723898e-05
-3.86451124648376e-05
-6.35684862145699e-06
-2.0873881735589e-05
-2.17721836231343e-05
-2.48011702906982e-05
-2.3510137470531e-05
-3.75878142358515e-05
-3.77768989665458e-05
-5.7936525873787e-05
-1.25716397553672e-05
-2.96324278089919e-05
-5.18436693161749e-05
-2.81032238305423e-05
-2.63587146513353e-05
-4.35193064347027e-05
-1.71193512294507e-05
-3.62309511616048e-05
-3.60139961501789e-05
-1.60821726643016e-05
-3.45546538981235e-05
-2.68081469222224e-05
-4.45273312492454e-05
-5.42669589983331e-05
-8.72519336740632e-07
-3.74421421391469e-05
-6.17513956303308e-06
-1.66249318908568e-05
-3.02454612456509e-05
-5.25888679686949e-05
-3.91245394837639e-05
-3.40249100733271e-05
-3.83737735802296e-05
-6.89863661430516e-05
-4.68191580607162e-05
-3.92756696408318e-05
-2.63431985794973e-05
-1.85537622820659e-05
-2.47060891753894e-05
-3.76147724340685e-05
-4.21395887790482e-05
-2.54457680569987e-05
-1.90680644546722e-05
-4.37753582347615e-05
-4.32980573482749e-05
2.23569178429084e-06
-1.80136703670088e-05
-5.28194430648404e-05
-1.01742122519129e-05
-1.30261089010457e-05
-6.46744698294359e-06
-1.15240528187945e-05
-3.74037581084264e-05
-5.62580884979049e-05
-3.73720561871223e-05
-4.21266354347625e-05
-2.27782644983307e-05
-3.50894228911397e-05
-1.99615587480664e-05
-4.58430854597353e-05
-2.08266439043505e-05
-7.79703892360533e-06
-3.86084400732035e-05
-4.13887999953048e-05
-2.1699684811369e-05
-2.75245599333602e-05
-3.20680587439288e-05
-2.15630135531122e-05
-1.9221651906439e-05
-1.75467386394039e-05
-1.40597306180247e-05
1.38556709043531e-06
-1.05018089212803e-05
-4.75113135696164e-05
-2.13360755874757e-05
-1.04798144385065e-05
-4.90759998895257e-05
-4.1728349337641e-05
-3.68274575519227e-05
-8.68404796999888e-06
-2.9731893522283e-05
-1.6871024379981e-05
-2.97391045356907e-05
-1.36338814496127e-05
-2.58845995265975e-05
-1.05658183401654e-05
-1.9996772346461e-05
-3.02940597332642e-05
-3.71635696933853e-05
3.63455141102665e-06
-5.06938827185182e-05
-4.52082561967023e-05
-2.85953051725568e-05
-3.77494870418967e-05
-3.88068263892237e-05
-2.49691235580556e-05
-3.7784430016653e-05
-2.91864416901775e-05
-5.93300883307423e-05
-1.21924793427007e-05
-4.46374567019962e-05
-2.41065874548865e-05
-1.42401377340092e-06
-1.28469607322989e-05
-2.21348119487709e-05
-2.18985138925412e-05
-1.66160078358799e-05
-3.08769832587404e-05
-1.0821915802947e-05
-1.96545112192444e-05
-3.55603109973131e-05
-7.2628473945031e-06
-2.85294666521199e-05
-1.42270825385007e-05
-2.32041692168717e-05
-3.71858208359378e-05
-3.04960108575907e-05
-2.74953366403032e-05
1.50458487886667e-05
-2.10357010126767e-05
-3.94359195859531e-05
-4.43715757501795e-06
1.40740746229805e-05
-2.06971662944647e-05
-1.96952584863836e-05
-1.65403460374811e-05
-3.7920151699486e-05
-2.41929933043212e-05
-3.48502416461997e-05
-1.78712149988422e-05
-9.73150362255661e-06
-4.12307882705255e-05
-2.81593065964769e-05
-3.90025243139449e-05
-4.23613062648579e-05
-4.65436590903573e-05
-3.89607610449741e-06
-2.42074341964652e-05
-3.29636803777315e-05
-1.98088770281948e-06
-4.09442208216271e-05
-1.55428984259402e-05
-5.33242462644682e-05
-4.13065911804766e-05
8.44080182619473e-06
-1.01491912120651e-05
-1.66785082346151e-05
-5.57464730527785e-05
-6.07657908642349e-05
-2.54298813760696e-05
-2.53760292211587e-05
-4.52887046791107e-05
-5.23584770667437e-05
-4.69856975336884e-05
-3.03443127337031e-05
-2.20088464698729e-05
-5.17518387349575e-05
-2.58561092536963e-05
-1.91759734347904e-06
-3.61907018141749e-05
4.7227595575452e-06
-7.96096967432347e-06
-6.36599220068642e-06
-5.12158859073059e-05
-1.76626540210276e-05
-2.45914825758816e-05
-1.52266863252991e-05
-1.32371933200704e-05
-2.69916488390036e-05
-2.32397361290928e-05
-3.94739633539964e-05
-2.94013279312156e-05
-2.64852749336226e-05
-3.69103127992525e-05
-4.11698369733736e-05
-1.40611339244428e-05
-2.60751492781244e-05
-8.1718714912325e-05
-7.2071510789022e-06
-2.36821225198172e-05
-2.25855212209995e-05
-5.4818241761613e-06
-5.0095550365722e-05
-2.72639079832404e-05
-4.91889712707614e-05
-2.96282887185765e-05
-2.79570491271167e-05
-5.22671320390898e-05
-3.13301571780548e-05
-2.03815802771816e-05
-2.23985608355226e-05
-3.42028322638091e-05
-4.0792498387403e-05
-2.76674612613581e-05
-1.66154201323857e-05
-1.76765459835265e-05
-2.77084195578645e-05
-4.94548608793424e-05
-4.8228900211011e-05
-1.0531136021282e-05
-3.63615925864342e-05
-9.50719580058061e-06
-4.29020300877295e-05
-4.15827376948197e-05
-1.8803468436476e-05
-4.23773179116193e-05
-2.12499946891699e-05
-3.25832925754173e-05
-7.10867856067887e-06
-5.97227421410723e-05
-1.19966834757475e-05
-3.08717555326849e-05
-1.53773409631194e-05
-2.24564113571544e-05
1.08083148799005e-05
-2.09961090086748e-05
-3.2662416513901e-05
-5.84447167483129e-05
-2.68005659443741e-05
-3.11226136439044e-05
-7.20095406094513e-06
-3.38265555950561e-05
-4.05172071043734e-05
-2.77312357717653e-05
-3.64030453509556e-05
-2.42005486516695e-05
-2.73793308488158e-05
-1.58304468049335e-05
-2.47874883275905e-05
7.74940743199606e-06
-4.42607494802836e-05
-4.36145931241678e-05
-5.88904728224034e-05
-4.25400565342799e-05
-5.74460321615332e-06
-4.34432451690691e-05
-3.36465184521794e-05
-1.35223082881553e-05
-6.05394671124047e-05
-3.8705006657131e-05
-2.03318113824912e-05
-3.03016787521548e-05
-5.05365056541266e-05
-1.97011841214099e-05
-3.0468340031131e-05
-6.47822294413891e-05
-2.63321054971177e-05
-3.0389627426411e-05
-3.06611241528892e-05
-4.24179413887639e-05
-2.63387701001442e-05
-3.28186663947061e-05
-5.02118560535426e-05
-1.57219890512883e-05
-1.97338026412881e-05
-5.41494952912041e-06
-1.2389760150119e-05
-2.48214344983534e-05
-1.87843674330744e-05
-2.88942914383626e-05
-4.47884751757939e-05
-1.64914063380101e-05
-2.29570779589929e-05
-2.94142508114047e-05
-3.32776158578119e-05
-1.06549686244644e-05
-3.09332054592255e-05
-1.78226569261584e-05
-1.45317978187887e-05
4.43785166097771e-06
-7.64162329489446e-06
-3.26673047410549e-05
-4.24599283611877e-05
-9.33053882002832e-06
-4.50322852764378e-05
-3.1768743126038e-05
-1.31672740723065e-06
-3.03034390313932e-05
-3.52171348179539e-05
2.83207229175481e-06
-1.70454814587619e-05
-3.74504536244496e-05
-1.03409810552171e-05
-2.89270128179832e-06
-4.45620074641647e-05
-6.47655044119663e-05
-3.01989675487973e-05
-4.38347467323896e-05
-5.35948372409048e-05
-1.57742064766298e-05
-1.98969336452035e-05
-4.71640175645926e-05
-2.46549383224641e-05
-4.77420609919544e-05
-3.22839446738742e-05
-1.1086884297448e-05
-4.71673940173232e-05
-1.81528478520071e-05
-4.66991759458817e-05
-3.61419978981102e-05
-3.8618712737964e-05
-5.26866284035109e-05
-4.88527978870963e-05
-5.0422491237839e-05
-1.67805317585293e-05
-5.54806573187086e-05
-5.01811564311017e-05
1.39782270555668e-05
-4.61770944513151e-05
-2.39451407247644e-05
-1.95050065146246e-05
-2.16263315532903e-05
-2.10041247052643e-05
-1.56068067672283e-05
-4.39817503062956e-05
-2.05619128610458e-05
-2.88091860947183e-05
-3.9516019639543e-05
-1.27106775185449e-05
-1.62696524132753e-05
-3.08959984216744e-05
-5.98783873866483e-05
-3.86648776876418e-05
-5.31667751311725e-05
-3.25676944419286e-05
-1.33332883981552e-05
2.20174944892658e-05
-3.86449303490194e-05
-4.00596966452063e-05
2.30080973164105e-06
-2.94674715804937e-05
-3.28943812523959e-05
-2.15007315865844e-05
-4.93024749415378e-05
-2.25491865973651e-05
-3.84246512909515e-05
-3.55804672989425e-06
-3.23007387658092e-05
-2.71253639187231e-05
-1.10328701731027e-05
-1.9428134716601e-05
-3.73157296356237e-05
-5.41820676636926e-05
-3.29965640545699e-05
-3.0996434236228e-05
-2.67183376011632e-05
-1.81943973011101e-05
-4.98701358675688e-05
-2.8616463288029e-05
-3.79676586927596e-05
-4.97678009817224e-06
-2.02617951968168e-05
-3.08957471913724e-05
-1.05677569142449e-05
-3.30243481117424e-05
-1.90800329975841e-05
-9.89579826442446e-06
-6.4936106283924e-05
-3.84259511766567e-05
-3.599707153508e-05
-4.12699221427975e-05
-4.12798937853246e-05
-1.51114183316894e-05
-7.64043605013954e-05
-6.89642882370199e-06
-5.04477230055137e-05
-3.21016438318759e-05
-5.48292283712163e-05
-4.71229130892851e-05
-4.07492289019924e-05
-4.12229142914646e-05
-4.48689477543633e-05
-4.62754217366107e-06
-3.70060623657679e-05
-3.25474993456206e-05
-3.0063585664483e-05
-2.07286838266735e-05
-3.48947123742002e-05
-4.82874423619736e-05
-3.52228027314115e-05
-2.34007743060102e-05
-3.87649156678501e-05
-2.41793333185572e-05
-3.85371248692538e-05
-2.79090839942488e-05
-3.0749199479612e-05
-4.16762619616442e-05
-3.42993930927222e-05
-1.63031265455788e-05
-3.81670394395965e-05
-3.25273175171843e-05
-7.6273757011273e-06
-1.95128313053275e-05
-2.88743227596511e-05
-3.97430157959415e-05
-2.94238932162563e-05
-4.7973195401194e-05
-2.09269970593937e-05
-7.20165450419183e-06
-4.79877307232495e-05
-3.81607052396064e-05
-1.09267533858387e-05
-3.94510984785184e-05
-4.90682768178656e-05
-3.17982210098555e-05
-1.482030884021e-05
-3.97174932509287e-05
-3.9044964643854e-05
-2.9066260776878e-05
-5.48949046716992e-06
-1.64694123428594e-05
-7.85078622415484e-06
-1.4153037586775e-05
-4.91940825756512e-05
-5.34464129307275e-05
-5.56610645013981e-05
-2.36246139739147e-05
-2.70051663477944e-05
-1.7919900066806e-05
-3.9120431409553e-05
-2.98192093651849e-05
-4.33591754931013e-05
-1.278809229971e-05
-4.25040423557071e-05
-4.64093869099982e-05
-2.99697553298562e-05
-2.34710253539898e-05
-4.14580837127997e-05
1.7949426573378e-05
-2.53995467121959e-05
-4.59978372824542e-05
-2.32011992513299e-05
-2.40960921060324e-05
-1.10367585189608e-05
-2.4614270163387e-05
-6.14150062730914e-06
2.43801156391596e-05
-2.49938624320523e-05
-3.59940128165402e-05
-4.78386849686262e-05
-5.62735770741745e-06
-8.91008134734446e-06
-4.80184605182512e-06
-4.57330591328105e-05
-2.74442451289136e-05
-5.98388392683414e-06
-4.58318274415174e-05
-5.06248730765551e-05
-5.56759059589092e-05
-3.20690075299925e-05
-1.86493641315026e-05
-3.94015998485292e-05
-3.41424346919569e-05
-8.97106471953629e-06
-2.54209626824597e-05
-2.63902366455029e-05
-4.04575909207742e-05
-1.5079797151074e-05
-4.74443904916926e-05
-5.36953194700437e-05
-2.82029791236803e-05
-1.11266816314822e-05
-2.87291690518869e-05
-5.54129232432061e-05
-6.76721431014193e-05
-3.69390662595496e-05
-3.9914964302694e-05
-3.58834710625703e-05
-2.30263566454018e-05
-1.31023428653696e-05
-1.81466207628933e-05
-1.90022761622018e-05
-2.8035136861572e-05
-2.41700702569752e-05
-5.42009747948585e-05
-4.77093559222675e-06
-2.0410871685395e-05
-6.04183845817831e-05
-5.81155274664953e-05
-8.15647759346927e-06
-2.42891221236482e-05
-2.62578961854228e-05
-3.52668977871119e-05
-3.32084987536512e-05
-3.1165688617038e-05
-4.54324493655302e-05
-3.67574449522115e-05
-1.57821088587984e-05
-4.23039443132089e-05
-2.79183497482137e-05
-4.02262007142772e-05
-1.97414026913917e-05
-2.61500212848585e-05
-3.24210434907987e-05
-1.30445429178737e-05
-1.86424572248978e-05
-7.77051330681793e-06
-4.3050213748074e-05
-2.46212542177958e-05
-4.71438404507532e-05
-4.03957857736697e-05
-1.67547788389323e-05
-3.67693169838302e-05
-3.78121890345018e-05
-3.93155502163202e-05
-5.37864763565234e-05
-1.33547750159935e-05
-2.95397836518038e-05
-2.44701921882176e-07
-4.04414306049409e-05
-4.26764041468425e-05
-1.53890061618949e-05
-1.03006757059582e-05
-4.18594831045547e-05
-5.4903196250074e-05
-2.79907229225293e-05
-3.5246866226952e-05
-4.2183250140629e-05
1.68003030128576e-06
-3.27724019571662e-05
-2.03529326581148e-05
-3.06285855045677e-05
7.69295601284766e-06
-2.00269322556597e-05
-5.74255738140307e-05
-1.92804983911309e-05
-1.22918851472246e-05
-4.58663551604606e-05
-3.99197498340547e-05
-9.50802500457104e-06
-2.7879538609799e-05
2.03411187239755e-05
-1.31836035306137e-05
-3.62202618965232e-05
-5.12918520725429e-05
-1.04238659910245e-05
-1.27693135298181e-05
-2.23169531029557e-05
-2.18881221342122e-05
-2.07287694828245e-05
-3.28457730450077e-05
-2.56997518667858e-05
-2.03400901556746e-05
-3.42480483652326e-05
-3.82512135123927e-05
-3.86261760319573e-05
-3.64566909813709e-05
-2.42613975979249e-05
-2.9429589514107e-05
-3.3040860456904e-05
-9.61153132407459e-06
-5.34854071649056e-05
-2.88261465889702e-05
-3.69278293264147e-05
-1.95023719859584e-05
-4.09071749431475e-05
-2.07264181255095e-05
-3.01617720677614e-05
5.6712770560441e-06
-3.09408836681421e-05
-1.36686898573426e-06
-6.00663319331309e-05
-2.93528430714936e-05
-3.68482370254614e-05
-4.10375252555045e-05
-3.83516055121835e-05
-3.64174439141743e-05
-2.81031975885021e-05
-1.55580726540614e-05
-1.77169179650055e-05
-5.01722000974425e-05
-5.70940195965184e-05
-5.59589480450849e-05
-3.66926583003337e-05
-4.99255462614661e-05
-3.72344361015462e-05
-9.56629701142976e-06
-3.35472492328876e-05
-5.65313732256924e-06
-5.35049831558569e-05
-2.95667109500009e-05
-3.80104347505953e-05
-4.49659883338554e-05
-3.60851461276627e-05
-8.02422686910571e-06
-3.48581728478104e-05
-2.11566399840426e-05
-3.90736047169158e-05
-6.10183782131836e-05
-5.54065344262516e-05
-2.93293081287317e-05
-6.32851983758107e-05
-4.3369698235924e-05
-1.24065123476189e-05
-1.57459863111566e-05
-1.65760095812563e-06
-4.25712170401699e-05
-4.27862951178765e-05
-2.64999312001476e-05
-3.10434149288925e-05
-1.93849700792571e-05
-4.21011111542578e-05
-5.68882757287702e-05
-1.65333339502026e-05
-3.00975870564934e-06
-4.01588321429315e-05
-5.28288953115898e-05
-3.60394308181535e-05
-4.42799280954901e-05
-5.11948280119864e-05
-1.94600471708688e-05
-4.07388616502935e-05
-4.07932631576328e-05
-3.38778792499336e-05
-4.19451417976893e-05
-2.85736371230134e-05
-3.9165376108274e-05
-4.98495197653887e-05
-3.8347671817035e-05
-1.29440891659786e-05
-3.25732198817354e-05
-4.56353048212801e-05
-1.06995497419493e-05
-2.97560170155174e-05
-2.30471139514889e-05
-4.60901113460201e-05
-4.16332263641441e-05
-5.7851800920369e-05
-4.04795082312784e-05
-2.85686126392722e-05
6.03165792659193e-06
-3.10679722207203e-05
-1.77046719916538e-05
-8.42882008480046e-06
-2.57988481061509e-05
-2.2385181083019e-05
-2.04425797461402e-05
1.31799457841594e-06
-5.64010387442349e-05
-2.62731200322372e-05
-1.43276169949807e-05
-2.66972256527827e-05
-1.12472856212349e-05
-2.04910733457194e-05
-1.92720909910367e-05
-1.89067793845858e-05
-6.3056792386061e-05
-5.41719652575061e-05
-8.26847949142898e-06
-3.00167563702439e-05
-2.30232342957837e-05
-3.29771371190344e-06
-4.77011148013173e-06
-2.54996417980577e-05
-1.95065503925467e-05
-2.02665235709385e-05
-6.1755666586298e-05
-5.09826986966786e-05
-2.78379794902346e-05
-2.67953618945268e-05
-2.09190827607534e-05
-4.87846614206692e-05
-2.02126701876759e-05
-1.42575986802747e-05
-5.38320904552125e-05
-3.1255476303751e-05
-2.14677783338138e-05
-3.50432727405977e-05
-5.73802495440879e-05
-7.13483261845596e-05
-5.14511337730409e-05
-1.26058105240222e-05
-2.18403029378439e-05
-5.20116009675822e-05
-1.24482121698388e-05
-1.96583000953423e-05
-6.8965053029801e-05
-5.48936287678294e-05
-2.57352934918215e-05
-1.04194373304978e-05
-3.72647711178585e-05
-4.43716126750331e-05
-1.95696982514231e-05
-3.47541299134861e-05
-2.84382986309039e-05
-4.2715372208606e-05
-5.17402868661007e-05
-6.90091040808611e-05
-3.24282358933394e-05
-3.7522652081188e-05
6.61471611229896e-06
-5.54090377319418e-05
-2.27440004178435e-05
-2.43304752917906e-05
-2.28204584553387e-05
-3.42355518174572e-05
-1.40450641141147e-05
5.88346415630769e-06
-1.73037332622125e-05
-4.64144921268842e-05
-2.22185525425269e-05
-4.79430365803996e-05
-2.12500640187502e-05
-3.41887514794712e-05
-3.79826821613635e-05
-3.16776088155841e-05
-7.18557353345105e-05
-3.81699014775303e-05
-2.48368598431629e-05
-5.04647367460962e-06
-4.29335173774391e-05
-3.88208301764078e-05
-5.01389119061474e-05
-1.23028800973894e-05
-2.43694928130746e-05
-1.3731604852262e-05
-2.94107990536912e-05
-5.1268912044109e-05
-1.93174998335272e-05
-2.775677171393e-05
-5.43962844289678e-05
-4.43120375325225e-05
-6.3277701030452e-05
-5.92058703054011e-05
