# Supplementary material for: Research on computational propagation and identification of mine microseismic signals based on deep learning
Source: PLoS One. 2025 Oct 22;20(10):e0334641. doi: 10.1371/journal.pone.0334641 (PMC12543183; doi:10.1371/journal.pone.0334641)
Supplement: S8 Data — (ZIP) [file pone.0334641.s008.zip › 000100900002794.xlsx_0.txt_24.txt.txt]

-1.12973245064433e-05
-3.77575930513716e-05
-3.50683197751547e-05
-2.36733555992225e-05
-5.00629302851495e-05
9.07133950979611e-06
-4.43967646343339e-05
-4.0897762032091e-05
-2.73602365863034e-05
-6.14220540404388e-05
-6.97844704831178e-06
-4.16971879688619e-05
9.41178282441868e-06
-2.0370828076089e-05
-2.97508732660928e-05
-4.20922069335982e-05
-2.99770536269093e-05
-3.57648185199782e-05
-3.86018218919409e-05
-1.01212161566221e-05
-3.74550761691904e-05
-2.73109510202774e-05
-3.27558583441802e-05
-3.06025112969065e-05
-3.6690564445307e-05
-2.09340540759411e-05
-3.44088257100917e-05
-2.81699215646778e-05
-1.70653388684439e-05
-3.37359086447305e-05
-2.34738024105489e-05
-3.94291008444406e-05
-1.482362888852e-05
-1.53554484736678e-05
-2.54054026133369e-05
2.07890488099015e-05
-2.68461916270472e-05
-4.36283406179782e-05
-1.79482682441188e-05
-2.8174727852236e-05
-1.92980522169236e-05
-4.85546311953868e-05
-1.2761160448129e-06
-4.31300182363894e-05
2.34547067734631e-07
-2.19509453831988e-05
-5.090693152056e-05
-4.90423642791425e-05
-2.64319257650108e-05
-4.44565382733056e-05
-2.74622451871591e-05
-5.71475713097182e-05
-4.026934052929e-05
-3.31447326117744e-05
-2.60803266608713e-05
-9.33545678783456e-06
-2.99679191173514e-05
-3.92814871759189e-05
-5.86999012645325e-05
-4.32876169538604e-05
-3.54569522346454e-05
-2.35113296924589e-05
-3.93898267051713e-05
-4.51006221712577e-05
-1.88301483239954e-05
-7.17425419923925e-05
-3.35413226120699e-05
-8.89846321022819e-07
-1.28886344520621e-05
-6.35437387015421e-06
-2.4663337611696e-05
-3.38873043660821e-05
-3.01632203394045e-05
-4.31079322567977e-05
-3.84065173872009e-05
-1.72503979685742e-05
-5.26720376413211e-05
-1.21454331845104e-05
-3.20994719781339e-05
-2.64232386242492e-05
-2.57961153930179e-05
-3.51974144812981e-05
-2.29019929743486e-05
-4.17577468139446e-05
-2.75242393742659e-05
-2.47253000708496e-05
-3.24869611539266e-05
-5.62658022668676e-05
-3.32373286909442e-05
-1.71296296614636e-05
-3.63561742803504e-05
-1.9042888783831e-05
-3.20638749450046e-05
-5.27496962886695e-05
-5.46329105031394e-05
-9.81935707603524e-06
7.35722051750448e-08
-2.2858304186272e-05
-2.47378641516234e-05
-5.50160955963891e-06
-2.71908279786597e-05
-4.55832226038321e-05
-2.26599429925699e-05
-4.05858095043221e-05
-5.84112914862775e-05
-3.49468822307394e-05
-2.60192257350838e-05
-3.56702272539012e-05
-1.33727381254878e-05
-5.11105753273401e-05
-3.05474032992746e-05
-4.6761576448433e-05
-3.98921813307581e-06
-4.16424186215597e-05
-3.78701882948313e-05
-1.78545504417908e-05
-5.15342333238527e-05
-1.22160072829611e-05
-1.95028691356349e-05
-3.07272200936446e-05
-1.4843089174769e-05
-3.38600365466895e-05
1.90499578083352e-06
-4.22841268778486e-05
-2.51449289141609e-05
-1.20803106241959e-05
-1.68275500992024e-05
-4.50025822516581e-05
-4.38762125879288e-05
-1.76809596854596e-05
-4.98371584489725e-05
-7.27879122915592e-05
-3.24662096736369e-05
-5.33772516197022e-05
-4.91018996958813e-05
-1.48068896876821e-05
-2.60907217948746e-05
9.0885513328006e-06
-2.49593456805486e-05
-1.50411261791495e-05
-4.5364990743532e-05
-3.36987585691039e-05
-5.05973431652238e-05
-1.83936693729958e-05
-5.50202871585855e-05
-4.46269023048548e-05
-5.05697819375248e-05
-2.96409820556812e-05
-3.76150000004384e-06
-2.94228669193079e-05
-3.3382246921611e-05
-3.78263534046393e-05
-3.13833413673728e-05
1.41854950378646e-06
-1.62680921155465e-05
1.87383045591355e-05
-1.85778094147617e-05
-3.86419997092081e-05
-4.73043687358725e-05
-3.47519484504416e-05
-2.72624064507498e-05
-5.63191546487837e-05
-6.54216099108069e-05
-6.43868653075761e-06
-1.26127330924315e-05
-4.9965024532656e-05
-3.86892989570433e-05
-2.64989837733051e-05
-1.88303929912067e-05
-3.55716889667823e-05
-3.01087398583987e-05
-2.12109985422662e-05
-3.67811508663651e-05
-3.48286479762221e-05
-2.77583246815873e-05
-4.79030786323668e-05
-3.70207862348394e-05
-3.7782503452626e-05
-1.16429320996583e-05
-3.58545819415706e-05
-1.7213733051077e-05
2.88616761319533e-06
-3.93228093987868e-05
-2.830874130404e-05
-5.79372990673528e-05
-2.61221231944645e-05
-1.7578096401554e-05
-4.43586898294187e-05
-4.68817388115181e-05
-2.89121601674196e-05
-2.25595494417297e-05
-2.25300775796816e-05
-3.71585148750909e-05
-1.34778519374049e-05
-4.53166237095473e-05
-2.65515118016717e-05
-3.23379465204223e-05
-1.11534504584449e-05
-2.47701374394082e-06
-5.24184124985073e-05
-2.01689413100293e-05
-4.47885673618555e-05
-4.64401428710293e-05
-1.32823438206587e-05
-4.52788799794892e-06
-3.37875697548989e-05
-3.27974241680683e-05
-3.84669460976385e-06
-4.5641713222407e-05
-2.99462525501797e-05
9.679917314803e-07
-4.63085377692557e-05
-3.78638336023924e-06
-3.31112124912744e-05
-9.69990591074458e-06
-3.98092821699265e-05
-5.52946000348138e-05
-6.30565829609703e-05
-2.24499613511333e-05
-8.28295315265275e-06
-2.92528783860235e-05
-2.76215826616639e-05
-2.70552935019917e-05
-2.86386575938872e-05
2.00312847860865e-05
8.56876151136473e-06
-4.5531246680328e-06
-2.7759103978454e-05
-1.78089617518552e-05
-2.50621460277902e-05
-2.36720940579239e-05
-4.03428464786612e-05
-1.79141282093216e-05
-1.1366707517991e-05
-1.32396592213558e-05
-1.13198121193662e-05
-2.86617124022964e-05
-5.16708019171926e-06
-6.42481459370748e-05
-2.75164252998763e-05
-4.44539818994359e-05
-3.8611209161585e-05
-2.18571209591095e-05
-7.10615852225501e-05
-2.1461879182704e-05
-6.5090371360838e-05
-7.14541328225136e-05
-4.12885147724542e-05
-2.31217003005861e-05
-2.37807318802917e-05
-2.76627242172205e-05
-2.55183144115751e-05
-1.48879777481364e-05
-1.91850280808039e-05
-2.92444121115137e-05
-3.43169390698552e-05
-5.43390871364391e-06
-3.16881460235247e-05
-6.27611042188701e-06
-2.62425455063261e-05
-2.7748653787855e-05
-4.28226608033869e-05
-5.69452266420126e-05
-5.84087077400582e-05
-2.54525648237907e-05
-5.20685960336115e-05
-2.86416330181285e-05
-2.35869440867444e-05
-3.02011264092118e-05
-4.98240938122246e-05
-3.47924563166904e-05
-4.11222842643806e-05
-2.08427405569565e-05
-4.38398929178578e-05
-3.65728937889042e-05
-1.78069118541679e-05
-5.00971167618473e-05
-2.25825213540194e-05
-5.74428107443137e-06
-3.19950450361519e-05
-1.70934413412873e-05
-1.72169727877468e-05
-3.83943152551662e-05
-5.40631528783422e-05
-5.82042559354715e-05
-5.34888460931552e-05
-4.97348426754391e-05
-2.7348752336419e-05
-3.67044159698372e-05
8.20712914207157e-06
-2.48390895137756e-05
-3.31247362425887e-05
-3.49729091791754e-05
-1.67236268276589e-05
-2.16853713512918e-05
-3.21112581344727e-05
-5.71582204425853e-05
-7.92605696216597e-06
-4.38389365235283e-06
3.30743787330966e-08
-3.56048807312842e-05
-1.64892402686657e-05
-2.62142962706921e-05
-1.02581356972404e-05
-5.73380999246834e-05
-1.2002200098929e-05
-3.8560198757654e-05
-2.24455877687403e-05
-4.66386402979953e-05
-4.18202914154748e-05
-3.47998409466827e-05
-2.738056513904e-05
-1.01158843299579e-05
-2.66760447402605e-05
-3.7220861002713e-05
-1.99199485413158e-05
-2.58061949702209e-05
-2.44724658369179e-05
-1.78041282813076e-05
-4.2307399489159e-05
-5.64189039005613e-06
-2.638524209413e-05
1.21813136447796e-06
-4.14054416544898e-05
-3.75522259516649e-05
-5.10786051669149e-05
4.88992665994241e-06
-1.85776836188185e-05
-1.11495170065783e-05
-3.77925095989712e-05
1.01469292281668e-05
-3.00774139586411e-05
-1.86961584406754e-05
-2.63715932063083e-05
-5.0146447817312e-05
1.22945492015129e-06
-5.32307118491741e-05
-2.96041182944516e-05
-3.08454802298469e-05
-6.40119380967186e-06
-4.51311974352599e-05
-1.67748529699563e-05
-1.65466572208857e-05
-3.51053388015989e-05
-3.60090354278975e-05
-3.94939659103141e-05
-2.5167364154604e-05
-5.61098891076486e-05
-3.90882749890992e-05
-2.09747716409872e-05
-4.30247478717052e-05
-2.05408604935581e-05
-4.05290407329912e-05
1.35012418132481e-06
-2.65296967172058e-05
-3.98104660014247e-05
-4.25488290374517e-05
-3.41302760266968e-05
-4.12160332321563e-05
-1.67901409567366e-05
-3.3573884473046e-05
-4.42518589063055e-05
-2.78993312358e-05
-2.68913411284735e-05
-4.7055522293531e-08
-1.13097950985064e-05
-2.62678794990067e-05
-7.81512810890234e-06
-3.14640689190409e-05
-1.72882353970627e-05
-1.71759542005201e-05
-1.97468429583709e-05
-2.22631595851029e-05
-4.82322501534883e-05
-4.65701359596893e-05
-2.7685151576118e-05
-9.53066360168761e-06
-1.32397069015137e-05
-7.09959409302958e-06
-2.00109795440389e-05
-1.85379221764123e-05
-1.0584995724659e-05
-4.02938573720141e-05
-2.9287117180769e-05
1.93872588276516e-06
-3.51064804221085e-05
-3.06369829098895e-05
-3.11647839738678e-05
-3.21635646218246e-05
-5.18612619128979e-05
-4.03237846173152e-05
-4.15176425241027e-05
-3.79634283229886e-05
5.65779809307184e-06
-4.6193370299808e-05
-2.76769198197472e-05
-6.89390582542334e-06
-2.75345386560407e-05
-2.84904935788361e-05
-2.06297677989985e-05
-3.36636940200842e-05
-4.02699466875966e-05
-1.47274386533632e-05
-2.20237214882792e-05
-2.46767408825607e-05
-3.97803415141125e-05
-3.24207906666196e-05
-2.98282278181505e-05
-2.92142476757718e-05
-3.16512418583759e-05
-4.81961845757362e-05
-4.23893676393041e-05
-3.08817508229507e-05
-3.89249586742932e-05
-3.3248109309057e-05
-3.79258378200869e-05
-9.02725280448523e-06
-4.38153255854486e-05
-4.80939155253397e-05
-7.27969904069803e-06
-3.50646202931159e-06
-3.05472797249617e-05
-9.03079850795463e-06
-2.03852387910955e-05
-2.25162289287237e-05
-1.92136894491998e-05
-5.69667120725551e-05
-1.2829331451662e-05
-1.75861958119485e-05
-2.6617643380208e-05
-3.65952169958739e-05
-2.5487544621314e-05
-8.01294016420566e-05
-1.02661477919469e-05
-3.87576979296921e-05
-2.17070226097082e-05
-2.54844366760634e-06
-2.58857533082915e-05
-5.93130335538205e-05
-3.59476984155099e-05
-5.00494006265555e-05
-6.90735951073902e-07
-3.85348955453728e-06
1.65419612749363e-05
-2.679596058942e-05
-3.80405254251404e-05
-1.96336781645571e-05
-1.1110974400137e-05
-2.19995446280429e-05
-4.92510363172861e-05
-1.3416109535883e-06
-1.99408149985206e-05
-4.96827209320657e-05
-2.83312867553137e-05
-2.59297881131704e-05
-3.31993217875848e-05
-6.8818501312132e-06
-5.08860084462936e-05
-2.33990240905948e-05
-4.73753363430163e-05
-4.3281889725247e-05
-4.30367486358546e-05
-2.55122434122018e-05
-1.81282369320548e-05
-3.38520661462808e-05
-8.07864756774239e-06
-1.31263782295062e-05
-4.42167216581716e-05
-4.25867220675396e-05
-2.30364587720602e-05
-3.9664477125763e-05
-4.1319713956565e-05
-2.73872061236067e-05
-6.95049392355339e-06
-3.86744872951393e-05
-3.77855580417866e-05
-5.14626332715702e-05
-4.38273614995362e-05
-1.62000715513473e-05
-1.56581778954884e-05
-2.24468539282933e-05
-5.00415018650131e-05
-3.45837325544915e-05
-8.78380209063017e-06
-2.44856484762666e-05
-3.08167137176569e-05
4.86629718427992e-07
-3.19480810691875e-05
-3.03973163835185e-05
-2.13560777112991e-06
-1.06728684731875e-06
-3.9182899809288e-05
-3.80810050492746e-06
-1.99396073419227e-05
-2.06238333776237e-05
-3.19444542915867e-05
-3.74933375862603e-05
-3.26489231749569e-05
-1.93243257561781e-05
-2.52444391131527e-05
-1.5638652657699e-05
-3.7020382892259e-05
-1.66815711863317e-05
-3.67041477561264e-05
-2.56769735288204e-06
-4.38841121734871e-05
-2.94381314237873e-05
-3.81784300492103e-05
-1.12909058001672e-05
1.93015100163699e-05
-3.13730349793106e-05
-2.83312761232116e-05
-4.32510747314483e-06
-2.52744564599337e-05
-7.76180667934325e-07
-5.33470927323163e-05
-2.53246799200714e-05
-3.09824129146288e-05
-3.39642444231203e-05
-4.42609276350946e-05
-2.81090484018076e-05
-4.76381840214543e-05
-4.10036276343325e-05
-7.85572734069396e-06
-3.68258459779399e-05
-3.40923433919307e-05
-3.30250457929719e-05
-1.30398398676385e-05
-4.99495737695924e-05
-1.44709691621466e-05
-6.51162654635781e-05
-1.03270368610968e-05
-2.23918303834918e-05
-2.90666815637563e-05
-2.22276400047115e-05
-2.06651146462352e-05
-2.89495860810705e-05
-2.01049822813493e-05
-3.04925468679335e-05
-1.87063946740816e-05
-1.94681237915722e-05
-1.01707178531552e-05
-3.40000118950258e-05
1.99003005478462e-05
-1.21673254742611e-05
-4.06418577651758e-05
-2.94264236898278e-05
-3.55613399608156e-05
-5.26425409910334e-06
-3.48456314243909e-05
-1.9918278283882e-05
-3.14567717252526e-05
-3.84708242363045e-05
-5.51521645627924e-05
2.5091290031676e-05
-6.30312074057638e-06
-4.24262272596111e-05
-5.57409071948006e-05
-1.29360184999588e-05
-2.02354147171245e-05
-1.14086793689994e-05
-3.09375633303506e-05
-7.2015390840325e-06
-8.5201535122285e-06
-2.4603249192275e-05
-4.57285709570931e-05
-6.41217277056945e-06
-3.55534672209956e-05
-1.51074595381009e-05
-6.6343405783209e-07
-1.21757548899606e-05
-4.62297545915899e-05
-4.6752930928638e-05
-3.35726961820523e-05
-4.5152185081048e-05
-7.25655197779092e-05
-5.14140931688957e-05
-4.2069923446378e-06
-2.83568132841084e-05
-9.80354024573149e-06
-4.06541307126159e-05
-2.28905960911053e-05
-2.16787253914447e-05
-5.11075740276707e-05
-3.24259100287028e-05
-1.75677039046994e-05
-2.66681312443273e-05
-3.82970767341573e-05
-1.92138787661011e-05
-2.86187363282994e-05
-2.52321249925767e-05
-3.89438296728782e-05
-2.14423994288638e-05
-4.05320619207673e-05
-4.09512822342013e-05
-2.66348411824061e-05
-4.00257351415882e-05
-2.69731924664296e-05
-4.90151732212376e-06
-3.4056607358782e-05
1.06037147460788e-05
-1.09325132224944e-05
-4.26897196818659e-05
-4.9658806382447e-05
-3.49084708413119e-05
-1.29667026754618e-05
-7.22966005367451e-06
2.94626343312686e-06
-1.53671858495968e-05
-2.79746698922233e-05
-3.03811258693628e-05
-2.30446413370355e-05
-1.44951150141945e-05
-1.47322160396361e-05
-4.06814179426391e-05
-4.57976663334686e-05
-8.71058491162688e-06
-5.27842097234917e-05
-3.04253104011935e-05
-4.6271730119813e-05
-1.562649818185e-05
-5.19761297616502e-05
-3.38431714082657e-05
-2.19775462186429e-05
-9.94711580102145e-07
-2.79407019212774e-05
-2.00608272521705e-05
2.02135066819132e-06
-2.15775574468075e-05
-6.92655197368023e-05
-1.53929748578945e-05
-4.46935498980315e-05
-4.0740268786023e-05
-3.96269628113932e-05
-4.04391098523363e-05
-1.33535128432034e-05
-1.8493326305289e-05
-3.17268162566418e-05
-2.24187123027605e-05
5.91591428696105e-06
-1.6598018131483e-05
-3.42514543703749e-05
-2.18622612450535e-05
-4.80358730812641e-05
-2.03239020786613e-05
-4.52998085427396e-05
-3.16174616794998e-05
-2.0288227395824e-05
-4.6810146166643e-05
-1.88403623529521e-05
-3.78820313871985e-05
-3.06524777138154e-05
-2.71898692113266e-05
-3.88241059464147e-05
-2.61676534444293e-05
-3.90997532080603e-05
-6.40797266913065e-05
-3.12729120085029e-05
-5.21670563130849e-05
-1.64664928891846e-05
-3.76544509359565e-05
-1.9981298735634e-05
-4.42823451663127e-05
-3.38691271224501e-05
-4.46341479566969e-05
-5.81504992435446e-05
-1.42381383103726e-05
-7.82986087937751e-05
-3.25376538017817e-05
-6.46711473670185e-05
-3.42177052945668e-05
-3.7660661391472e-05
-4.860527645902e-05
-2.94268466764982e-05
-4.28013319381639e-05
-2.83146657807701e-05
-1.45287142905332e-05
-6.04753857285001e-05
-3.54697606459345e-06
-2.94608247512975e-05
-4.48444734819274e-05
-3.66527541125018e-05
-4.60307107909723e-05
-3.58692914673555e-05
-4.54474277449577e-05
-6.14808820997401e-05
-2.96769482396209e-05
-6.62132262134676e-06
2.10973761267797e-05
-1.42052102815856e-05
-1.33081970581134e-07
-3.92924565296473e-05
-3.02200680317174e-05
-3.1720533923213e-05
-1.01417531904378e-05
-5.28616955626015e-05
-1.46835172772291e-05
-1.51738104254313e-05
-7.22799244287285e-05
-4.50257363315362e-06
-1.60759481234344e-05
-9.40409744435324e-06
-5.98213089312891e-05
-1.92151883963906e-05
-1.10915094598367e-05
-5.57649622361631e-05
-3.1931637586164e-05
-1.49700701399232e-05
3.59433891704059e-06
-4.91049448144226e-05
-4.84315502171478e-05
-5.60314592548764e-05
-1.36622063895374e-05
-2.53173387430543e-05
-2.20345215856767e-05
-3.55418039510707e-05
-2.91736341185606e-05
-9.65572376381072e-06
-7.87180226563511e-05
-3.20012646492949e-05
-8.92977396293277e-06
-1.6631450427262e-05
-1.4010227291356e-05
-6.30600388716198e-05
-2.89116028990187e-05
-1.53409132767889e-05
-1.23710345179646e-05
-4.26252421434811e-05
-4.70807315467012e-05
-3.67753870770599e-05
-4.59503547000071e-05
-2.94111931957438e-05
-3.51164099353166e-05
-2.31553837552775e-05
-1.60634564425549e-05
1.59020227985304e-05
-1.71192390423551e-05
-3.86540820634416e-05
-1.37481085018614e-05
-3.24094962701251e-05
-3.03913561687004e-05
-2.28934000394701e-06
-3.30894164459171e-05
-3.73026749249983e-05
-9.94680643410292e-06
-2.68268138095554e-05
-2.80025482138168e-05
-2.96907104447e-05
-1.27072570120005e-05
-2.40002317713452e-05
-1.7032346225089e-05
-3.57951028180935e-05
-4.09214949992827e-05
-2.06851674204936e-05
-7.13626109297253e-05
-8.10934159626259e-06
-2.12994584362914e-05
-3.48171391462036e-05
-2.82827007856215e-05
-2.52096246466011e-05
-2.08344024191764e-05
-4.49815474173997e-05
-2.56605419093331e-05
1.05336332636159e-05
-6.92135625793427e-05
-1.56350159559904e-05
-1.76402153267616e-05
4.1240078863686e-06
-2.13016913690794e-05
-3.75667542481327e-05
-2.58484534635839e-05
-1.80424523302037e-05
-2.88958808382881e-05
-1.80562110596295e-05
-2.98231948400978e-05
-1.16162144407076e-05
-3.2598306761259e-05
-2.39301231060054e-05
-3.63370215132529e-05
-9.47214914813385e-06
-1.04329183699781e-05
-5.83513698342149e-05
-2.12946411795272e-05
-2.02375620821447e-05
-2.87082244583536e-05
-3.66703880271943e-05
-1.90611628155543e-05
-4.27738772298371e-05
-1.76940739206691e-05
-2.89866456943353e-05
-2.92130501070048e-05
-4.07155799558126e-05
-1.55897305009948e-05
2.19894657521637e-06
-5.36180294904031e-05
-1.59080053747604e-05
-2.86430268713415e-05
-3.14063751267483e-05
-2.26812562383107e-05
-2.335335910206e-05
-1.08872334911485e-05
-1.05378152831317e-05
-4.5682618008583e-05
-2.07517436609263e-05
-2.74276923191706e-05
-3.55448314077752e-05
-2.15209118286235e-05
-1.71866040107107e-05
-3.33058663816429e-05
-2.19703299192844e-05
-3.1419331521206e-05
-1.40383870603647e-06
-1.05644369449887e-05
5.47935693634633e-06
-2.70511559892395e-05
-4.4595306378086e-05
-5.70977440505888e-05
-2.50165445916718e-05
-5.25687172550978e-05
-3.73770565290603e-05
-5.44568592844978e-05
-5.48626283696419e-05
-2.04141881721228e-05
-3.43317619171372e-05
-3.70732138993899e-06
-2.99827583496365e-05
-4.93762630835683e-06
-5.00330934086215e-05
-4.51620337747448e-05
-5.06408717897637e-06
-5.4386602846705e-05
-1.15052117505405e-05
-4.06721076613638e-05
-9.63517952487527e-06
-2.20301061635345e-05
-3.17713032912257e-05
-1.82687468149778e-05
-2.12628932863162e-05
-4.51328009959566e-06
-5.20148505995002e-06
-3.14211601075365e-05
-4.84450039394108e-05
-3.59126576211999e-05
-1.12269275153982e-05
-1.89105520308958e-05
-2.61096748900982e-05
-4.5634651481101e-05
-3.93464215564221e-05
-7.20173793761171e-06
-2.50018366695306e-05
-2.97101568986794e-05
-1.89851541396375e-06
-2.49006483419038e-06
-5.6265636849695e-06
2.78382455053146e-06
-2.93682408631215e-05
-2.84852535673054e-05
-1.64973775407015e-05
-2.02448686255913e-05
-1.84761023662677e-07
-3.06906649515288e-05
-2.42772238531699e-05
-2.47264923241233e-05
-3.81923766785586e-05
-4.2369354952665e-05
-2.55804211135084e-05
-1.69161708509677e-05
-3.4843423293897e-05
-2.23398973744127e-05
-1.35073914090809e-05
-3.12722860224192e-05
-2.21417991837136e-05
-3.50466081023317e-05
-3.77435529752385e-05
-2.45241243102617e-05
-4.14279142380316e-05
-3.83466443095338e-05
-8.55788595092267e-06
-4.00339732635704e-05
-3.44283629039553e-05
-1.93272423316225e-05
-6.26127390160667e-05
-3.95951137976116e-05
-3.88936436884512e-05
-2.80027835913877e-05
-8.26475816681321e-06
-3.92502223189804e-05
-4.36462872514992e-05
-5.62629567180744e-05
-1.61981033439232e-05
-1.78603879481718e-05
-4.85296565442439e-05
-1.83889372982999e-05
-4.95998548219604e-05
-4.36398192796476e-05
-2.7483643115403e-05
-2.13201312532797e-05
-1.23613000161799e-05
-1.50189644998456e-06
-2.56971217314323e-05
-2.81435683199476e-05
-5.79535099258708e-05
-2.05540540778538e-05
-2.58000960628504e-05
-4.03168783730553e-05
-2.34802042801347e-05
-2.77393213414499e-05
-2.06367989628851e-05
-3.34907475447097e-05
-3.59859128706756e-06
-4.24050352894409e-05
-3.36177582048141e-05
-2.102788263661e-05
-5.69169766835344e-05
-1.31682014634488e-05
-7.48982430293109e-06
-1.56631985935765e-05
-3.89507001647326e-05
-1.3134610044368e-05
-5.06494515413756e-06
-3.4837905006874e-05
-1.2811595073955e-05
-1.25663456442888e-05
-2.70315943227622e-05
-3.37927107365051e-05
8.81386561369849e-06
-1.01457622667249e-05
-2.45878587746369e-05
-1.3904746169966e-05
-1.02573878633501e-05
-5.91794680439145e-06
-2.34995915982029e-05
-4.19555372390866e-06
-2.89768132625226e-05
-7.35464136283257e-06
-5.60295147194005e-05
-2.2878882255712e-05
-1.7030155419643e-06
-4.09392774722733e-05
-3.96971139441371e-05
-1.64004971260853e-05
2.54236541418239e-07
-3.78804867347929e-05
-2.08027275166771e-05
-5.73136453318308e-06
-4.78761200021605e-05
-1.90149161001933e-05
-2.27004202791444e-05
-1.11327737605376e-05
-3.74015023415992e-05
-2.99666190937919e-05
-4.76255504415114e-05
-5.64461247716213e-05
-1.98481006685526e-05
-5.86101948730388e-06
-1.29707070182825e-05
-1.24980394271172e-05
-5.04621041158566e-05
-2.33909177919606e-05
-4.99619241128165e-05
-3.30603984729918e-07
-2.04573731213595e-05
-5.35316090558151e-05
-4.52963903935506e-05
-1.55771243752404e-05
-1.67224966175458e-05
-4.15187461546683e-05
-2.0625793134841e-05
-3.00411372230067e-05
4.10979989866599e-06
-4.65717839511774e-05
-1.05437643844569e-06
-2.75445730274146e-05
-7.79663256415288e-06
-1.47986992582683e-05
-8.96044794645185e-06
-3.3808177961616e-05
-3.55940555652245e-05
-3.49800229769896e-05
-3.32804856847176e-05
-6.50893539937016e-06
-5.6858976624488e-05
-3.07381755073706e-05
-3.19830023376028e-05
-2.62176654204734e-05
-6.80359069385014e-05
-2.53667904130115e-05
1.0501310780555e-05
-4.33209697294078e-05
-2.70923165424603e-05
-2.99491103541745e-05
-4.67460775056772e-05
-2.82738346233346e-05
-9.8439347482652e-06
-2.53830974615108e-05
-3.92881291633439e-06
-2.04804295790741e-05
-3.34733519955663e-05
-2.80604106924773e-05
-5.56176742586946e-05
-1.99053947219068e-05
-5.4471885224069e-05
-3.81567511538503e-05
-2.6472537410487e-05
-3.43534252557005e-05
-4.76621475415735e-05
-5.67685474539389e-05
-3.08739110025344e-05
-6.54729249008122e-05
-3.6994902166181e-05
-1.84490385168713e-05
-4.0906499508275e-05
-4.62472858637895e-05
-4.1202782083425e-05
-4.13165812654376e-05
-8.03602954782216e-06
-6.56142193852386e-05
-3.69914795444281e-05
-2.29921041787185e-05
-1.51904585753535e-05
-2.75949720166692e-05
-2.74525860250812e-05
-1.02471865553434e-05
-3.27534117112094e-05
-3.47697847249395e-05
-2.82513066628137e-05
-4.43395582980592e-05
-2.32589085678208e-05
-3.076303335665e-05
-2.08725885146154e-05
-2.55943826322689e-05
-4.68794414342785e-05
-3.55965124753843e-05
-5.82201775403207e-05
-3.3921330022531e-05
-1.08970509967821e-06
-4.92429875723017e-05
-4.10034221251189e-05
-1.68378957677626e-05
-2.2417468981809e-05
-2.64431180475954e-05
-2.02347907076661e-05
-1.43788550921762e-05
-3.21499394866512e-05
-1.84665914328469e-05
-3.29060340352507e-05
-5.01979107993405e-05
-2.1372638219047e-05
-4.61749589748535e-05
-1.95221702268558e-05
-3.2914321609637e-05
-5.3825727917974e-05
-1.69182407715511e-05
-2.19513824982361e-05
-3.11584651038543e-05
-3.89136671229441e-05
-4.26874163556905e-05
-5.36617065652382e-05
-3.37786901701219e-05
-1.71446674137637e-05
-2.83916554242986e-05
-1.82808000781701e-05
1.14899292880828e-05
-4.04215019324294e-05
-4.3680070941388e-05
-3.32152478273594e-05
-1.97841496135946e-05
-3.32204715547244e-05
-4.85195554783518e-05
-2.81072620209952e-05
-1.96719952893183e-05
-5.08206559820493e-05
-3.08781414702687e-05
-5.66162517370524e-05
-2.23603958717269e-05
-5.32769028232634e-05
-3.17612437664301e-05
-2.23861614638454e-05
-2.82275436119475e-05
-9.6931690272481e-06
-7.02221046976165e-06
-2.89376233841227e-05
-1.07305556977041e-05
-1.62334680008975e-05
-5.00490572381128e-06
-3.12757003050283e-05
-4.78330948419447e-05
-3.90146039116285e-05
-1.87841663441118e-05
-1.78344307767717e-05
-2.21228824820123e-05
-2.24847810506506e-05
-3.9195884542866e-05
-5.51245952681177e-05
-3.91580851889589e-05
-3.23155203892429e-05
-3.51080349836968e-05
-3.15950871431533e-05
-7.16223919327933e-05
-6.24998221969384e-06
-5.55353785746481e-05
-1.34946661813682e-05
-8.02099999571369e-06
-3.71971486718451e-05
-3.27218245417051e-05
-2.44518576770329e-06
-3.42737212047857e-05
-5.87665885420508e-05
-5.68842576545246e-07
-3.3776095344859e-05
-3.02254805286586e-05
-3.43161239987814e-05
-5.39210728481862e-05
-3.24012222023639e-05
-5.73362282665786e-05
-1.34439479885653e-05
-1.83027825810106e-05
-4.36343163875828e-05
-4.11074667701311e-05
-5.16805983372042e-06
-4.6791853209883e-05
-3.96814146721969e-05
-5.34434968409575e-05
-3.31008299327702e-05
-4.11810260577343e-05
-1.12882523504351e-05
-3.04488095658925e-05
8.84922403362713e-07
-2.75274211299997e-05
-1.22888791830394e-05
-1.9967239858909e-05
-4.15435139870535e-05
-2.98996915207912e-05
-1.84668449874148e-05
-1.78488449842793e-05
-1.390523015499e-05
-3.15011432670095e-05
-2.19603946593927e-05
-5.09644078697033e-06
-2.26356627802469e-05
-2.21288103454266e-05
-2.36352622892002e-05
-2.73012499723713e-05
-6.08947771710221e-06
-3.24081002899124e-05
-1.90050881162456e-06
-4.37619639602709e-05
-4.35594405168693e-05
-2.15800292865424e-05
-4.41384653283136e-05
-5.18324083389184e-05
-4.20534597332389e-05
-3.73334487843936e-05
-2.594874533486e-05
-1.81948483711203e-05
-5.35341098335712e-05
-2.68008332683591e-05
-6.63828378860798e-05
-3.50677441851351e-05
-3.75639101273806e-05
-3.75904525769312e-05
-4.60094177303789e-05
-3.76590315668612e-05
-5.14170360364736e-05
-2.18430294112014e-05
-1.6945986228337e-05
-2.6025914075325e-09
-7.94255245428446e-06
-9.56634353889326e-06
-2.42856260182493e-05
-3.42599134238475e-05
-2.54633771892081e-05
-4.04357404521577e-05
-2.92303655997698e-05
-1.757214115911e-05
-2.78990758855919e-05
-1.54751482672275e-05
-4.54837556180451e-05
-3.96406591514956e-05
-5.57019980057526e-05
-3.83930051064027e-05
-4.69254098829853e-05
-3.26849290096099e-05
-3.45294056697969e-05
-3.2221207898109e-05
7.45887626943383e-07
-2.43079910182567e-05
-2.65369278268885e-05
-2.00123055425305e-05
-4.39447059542049e-05
-2.91155726766643e-05
-2.6335884471996e-05
-3.71159766459344e-05
-3.26809644637297e-05
-4.71293974444846e-05
-6.89348166716993e-05
-4.44179798026423e-05
-3.7609707814369e-05
-2.15248591332696e-05
-2.87932775338523e-05
-4.80748424228996e-05
-1.72133362272553e-05
-2.08056407005948e-05
-1.75989814754498e-05
-1.95232431885413e-05
-1.55211226324113e-05
-5.71922284677756e-06
-4.4608276921054e-05
-1.8933459221855e-05
-6.02648177868407e-05
-2.68071376444844e-05
-6.47570534184948e-06
-3.06734657343927e-05
-4.98846101049055e-05
-2.26918428901647e-05
-2.3194435701869e-05
-3.56282564477614e-05
-1.3334247858144e-06
-6.42933814618618e-06
6.24961575420923e-06
-2.4116687756051e-05
-2.6277717606681e-05
-1.54414981246871e-05
-2.10463909923002e-05
-3.97362666994487e-06
-3.22466201739054e-05
-4.82406008695418e-05
-2.85948608436387e-06
-1.63579762537504e-05
-3.38240150149646e-05
-4.85805552183558e-05
-3.14580830127272e-05
-3.22436702196776e-05
-5.40243597527076e-05
-4.07413728420687e-05
-4.40258535956322e-05
-2.54465800723437e-05
-2.1728620721621e-05
-1.59450114723596e-05
-5.39128771580118e-05
-3.52933886495565e-05
-1.75508334771464e-05
-5.67203932054536e-05
-3.42311966189217e-05
-2.45382132359977e-05
-3.19171460982969e-05
-6.1127309365995e-06
-4.84723348569171e-05
-5.23914328171837e-05
-5.77614213684374e-06
-2.05038270157188e-05
-2.66312575570834e-05
-4.64385485864846e-05
-2.81253880839258e-06
-2.78017774983734e-05
-1.5961632806819e-05
-1.40904554476877e-05
-3.24671136832994e-05
-3.57232687962898e-05
-1.43815363725392e-07
-2.49943033227373e-05
-1.17844340356159e-05
-1.11414508302517e-05
-1.4475505565027e-05
-2.71396985780066e-05
-3.45209658752262e-05
-5.43031778014195e-05
-3.12347362004169e-05
-3.86923098406084e-06
-3.73846746705855e-05
-1.65871238882598e-05
-4.18217824240645e-05
-2.16884982637279e-05
-3.41601883202279e-05
-1.14899985461067e-05
-3.75802590520034e-05
4.00189891602943e-07
-1.03191155739516e-05
-2.1322219259749e-05
-2.15139718058251e-05
-3.78237013425587e-05
-5.20919833343662e-06
-2.53994061686319e-05
-4.77760365222787e-05
-1.85738804379578e-05
-4.15991826444467e-05
-1.65063213636394e-05
-3.32706561924115e-05
-3.71322001810837e-05
-2.99324696011109e-05
-4.14376244427512e-06
-6.70215274782119e-05
-1.26602609351011e-05
-3.74439979071277e-05
-3.24255276279481e-05
-4.76397373295456e-05
-2.85047123529788e-06
1.15199889662784e-05
-2.35480049974082e-05
-1.42019417251483e-05
-4.25957874650306e-06
-4.52849882334922e-05
-3.52718275498881e-05
-1.32540140501005e-05
-1.41061715224524e-05
-2.48551539620432e-05
-2.09922796220279e-05
-3.85912078487384e-05
-5.19818999313777e-05
2.94990249738804e-06
-1.76349176879624e-05
-2.06777182998194e-05
-1.35020125494115e-05
-1.34379750912963e-05
-2.2409256497931e-05
-3.13162830430317e-05
-1.1391177148326e-05
-3.8871656262719e-05
-3.72887560080533e-05
-3.73814295834174e-05
-3.49779111431808e-05
-2.42779291184809e-05
3.29298807978215e-06
-3.52481536097268e-05
-1.71344788074995e-05
-2.02085477099126e-05
-4.73052666038673e-05
-2.13242279110169e-05
-4.68363507624307e-05
-4.19036094644363e-05
-1.50585943882603e-05
-2.67953764281298e-05
-1.92688904677143e-05
-7.6815752938457e-06
-4.48470459200821e-05
-4.29302898122232e-05
-4.13745598566632e-05
-4.68868944170393e-05
-4.63792201874159e-05
-4.94856803818673e-05
-5.00814249935301e-05
-1.56866536399475e-05
-4.0379455724143e-05
-4.38135793736123e-05
-3.23023895381541e-05
-4.99144392157567e-05
-3.69057523783501e-05
-2.56600805778142e-05
-3.98577346995816e-05
-5.30327674295478e-05
-3.6468634186402e-05
-1.95970285505441e-05
-6.57933405339483e-06
-6.39355319105612e-05
-4.55137172511791e-05
-7.33940101335067e-05
4.35729607328315e-06
-4.57172610576351e-05
-4.14390985482116e-05
-2.44528667408649e-05
-4.86920503033879e-05
-9.72476089514333e-06
-3.95005992108495e-05
-2.61130480705497e-05
-5.76310479895467e-06
-1.08485065075618e-05
-9.78705134726661e-06
-3.68904530188621e-05
-1.90527851366254e-05
-3.47384748511742e-05
-2.40719662995007e-05
-5.02207812286701e-05
-3.64223753746109e-05
-5.26671978895698e-05
-1.1411840570677e-05
-4.24654447217677e-05
-4.91059592451439e-05
-6.68167683439609e-05
-4.37393362609168e-05
-2.69706155119558e-05
-2.63440673874119e-05
-1.63749457778075e-05
-3.50882460317181e-05
-4.43897393508624e-05
-3.28788051094365e-06
-4.50624029792756e-05
-3.04089934871064e-05
-4.46576781185366e-05
-1.46739873485754e-05
-2.96270569248069e-05
-5.74896647190593e-05
-3.42383527285995e-05
-5.33650931313532e-05
-2.50659416464131e-05
-1.8761998279129e-05
-7.68326769759583e-08
-3.5956292341346e-05
-3.58390549916909e-05
-2.81426382339684e-05
6.36222515954649e-07
-2.38355519325095e-05
-5.21078108904783e-05
-5.19662579593304e-06
-4.14285165015628e-05
-3.26009335622847e-05
-4.21950473365786e-05
-1.14804563219676e-05
-3.79964442414181e-05
-4.89967686938787e-05
-3.74040121460474e-05
-2.3276856278771e-05
-2.67857651210913e-05
-5.7535947703919e-05
-1.36932351123448e-05
-2.06294848328823e-05
-1.66135900103772e-05
-4.69185041113363e-05
-1.18801196906799e-05
-5.46871706835822e-07
-5.61672349538147e-05
-1.30056667705394e-05
-3.51461621368542e-05
-5.34413445234655e-05
-1.70656919510302e-05
-2.46542457203179e-05
-5.8083189317597e-05
-1.00378618459339e-05
-3.34353306951334e-05
-3.74359376153768e-05
-4.23112266833761e-05
-3.08752611062278e-05
-2.55735435761922e-05
-2.13853939040018e-05
-3.71660072768037e-05
-9.92287020949442e-06
-2.06437070938113e-05
-4.19716654594628e-05
-3.01805854773587e-05
-1.83889813269056e-05
-4.31866142185713e-05
-2.93226205620617e-05
-3.11227258051624e-05
-3.2483249062514e-05
-4.01045132453718e-05
-2.98264331911379e-05
-1.99626490966872e-05
-3.95966029548669e-05
-7.47331412602637e-06
-3.96969612636411e-05
-2.76139651063419e-05
-3.84380150026455e-05
-3.80390210256866e-05
-2.33030678309296e-05
-2.95635437150596e-05
-1.30719656940039e-05
-2.63666928045129e-05
-3.87265315347539e-05
-1.26333701165344e-05
-3.40069181724272e-05
-4.76625607957575e-05
-2.57259026968481e-05
-5.58588822927668e-05
-4.01643935085579e-05
-6.25409740211342e-05
2.11983067025792e-05
-2.67723874981646e-05
-6.52743515217074e-06
-3.09872271178525e-05
-4.10504332063463e-05
-1.55424621550953e-05
-4.88287587132902e-05
-3.47679626638218e-05
-2.79361377304397e-05
2.27637874320542e-06
-2.01465904787288e-05
-1.95307634695125e-05
1.8520550648524e-05
-1.76572938331858e-05
-2.99501072008484e-05
-1.36208394503526e-05
-2.6414609288154e-05
-6.87024333518744e-05
3.21289041736339e-07
-4.90296093225437e-05
-6.85266691499982e-05
1.24122693218478e-05
-3.15106991901075e-05
-3.71711745172708e-05
-2.42384153367774e-05
-4.4789696851256e-05
7.02923517357098e-06
-7.37614239309931e-06
-3.37889533374207e-05
-1.2801621152148e-05
-3.8002836112682e-06
-1.23364524113267e-05
-2.31121478928226e-05
-5.1261251173435e-06
-4.3380015686607e-05
-4.73911478966691e-05
-1.01368719054867e-05
-3.77523989408084e-05
-3.70365881142841e-05
-5.51428850627895e-05
-3.4356507203538e-05
-3.5971496975328e-05
-2.92986115818564e-05
-2.13296547590139e-05
-2.39902014336741e-05
-2.67534383071795e-05
-3.25975479328898e-05
-4.37079960305904e-05
-4.79113403021694e-05
-2.84296506325733e-05
-6.81927139726565e-06
-2.86416229393663e-05
-8.97077857115425e-06
-2.78313665623702e-05
-2.13323406243689e-05
-1.77296237139838e-05
-2.29708655678117e-05
-2.05916480768364e-05
-1.84604104226898e-05
-3.65480179522774e-05
-1.73570395142092e-05
8.33353869026777e-07
-3.29399485700445e-05
-3.26417497633407e-05
-3.22390223651095e-05
-3.82055408418234e-05
-3.53026739683961e-05
-2.37391508274658e-05
-3.29844959518072e-05
-3.17057398392979e-05
-3.05935256138355e-05
-3.41486532201356e-05
-6.90913178746184e-05
-2.47062999385805e-05
-3.55507309459412e-05
-5.17025168601755e-05
-4.19234062560753e-05
-3.87783266336229e-05
-2.3324077040732e-05
-1.95443358081948e-05
-2.46242196262436e-05
-2.18672719909749e-05
-5.89926391893336e-05
-3.70824334032847e-05
-4.87239652947351e-05
-3.46559332826551e-05
-1.75599632506019e-05
-2.96680729975704e-05
-3.15245529626138e-05
-4.51540328748185e-05
-3.12860960477544e-05
-1.97904777996392e-05
-5.23550428643261e-05
-2.05946311524449e-05
-2.83192233181959e-05
-1.88222038231055e-05
-4.09223564913341e-05
-3.67345882318027e-05
1.44582290377243e-05
-1.93700550310261e-05
-1.34157621325764e-05
-2.51758071816126e-05
-2.32433590962232e-05
-4.59643127746754e-05
-5.7989549791436e-06
-3.12391660281185e-05
-4.11042194800169e-05
-2.80239992740961e-05
-3.46223123253024e-05
-3.42323361313761e-05
-2.57859630505321e-05
-1.25124172781229e-05
-3.21475238963005e-05
-1.92848901384062e-05
-1.68966966864115e-05
-2.27665090365905e-05
1.05915571681147e-06
-1.38445350167288e-05
-6.52036161579993e-05
-1.83135689805409e-05
-2.76564882881213e-05
-3.14638017186319e-05
-1.17685240234041e-05
-6.88877429807314e-05
-2.24713018990997e-05
-5.59783468387632e-05
-4.98946827476208e-05
-1.66599304563123e-05
-2.38115111202119e-05
-2.49401309711315e-05
-2.72741266009819e-05
-4.10638184223992e-06
-1.19415843072121e-05
-1.78150991213284e-05
-6.00291509687329e-05
-3.39734859757105e-05
-4.31331585347883e-05
8.01313603616945e-06
-3.13851815861952e-05
3.53683712664519e-06
3.84606691259569e-07
-4.73593797635938e-05
-1.98904111101856e-06
-2.83937545054136e-05
-3.31691732963481e-06
-9.9331084554737e-06
-3.74371048930968e-05
-4.1431895036931e-05
-2.63585994993576e-05
-4.59907010440769e-05
-1.52554949098399e-05
-3.47775868395e-05
-3.72260819251125e-05
-2.05817398896625e-05
-7.24955204225678e-05
-1.97465980209823e-05
-1.34831107643105e-05
8.51543819676463e-06
-9.03086929414388e-06
-9.18195765871841e-06
-3.6599890537747e-06
-5.00373832933036e-05
-2.43313367890122e-05
-3.10777998513135e-05
-1.22628742809134e-05
-5.88756957659279e-05
-2.20438344349244e-06
-2.94625921382053e-05
-4.23812691680826e-05
-3.05320207763349e-05
-1.23882226512334e-06
1.84965178941425e-06
-3.86408808594572e-05
-1.75845951188409e-05
-3.61399299664025e-05
-1.75277778152927e-05
-3.86387850031831e-05
6.74511620178522e-07
-1.95574671627136e-05
-1.60231319852884e-05
-1.61557255814985e-05
-5.12653389862219e-05
-1.31559318769045e-05
-2.17895436422815e-05
-1.37441365192939e-05
-2.86256476204666e-05
-2.66179622332629e-05
-4.81273337736217e-05
-4.41422133096281e-05
-5.04004343248303e-05
-2.50788452597799e-05
-2.25227605668285e-05
-1.03789654513082e-05
-1.68130863028376e-05
-4.7494152923602e-05
-1.38291114165326e-05
1.41326942553443e-06
-3.39639139194569e-06
-2.88389959729557e-05
-1.91477045372302e-05
-2.32266676216376e-05
-3.52153644478201e-05
-1.70921857541543e-05
-3.18388303771077e-05
-1.8174708561638e-05
-2.35504561476163e-05
1.69789422494379e-06
-6.47724844479769e-06
-3.06240575406568e-05
-3.75093524361289e-05
-3.06453378630073e-06
-2.42744405747513e-05
-9.82656651237663e-06
-2.14162721381514e-05
-4.92311971507906e-05
-2.88026350218394e-05
-2.7474079326084e-05
-1.19916340051414e-05
-2.80782585913553e-05
-1.416748800935e-05
-2.9666016356529e-05
-1.38071214643389e-05
-4.54838415027452e-05
-4.99507712148879e-05
1.2658403152295e-06
-2.5215382166337e-05
-2.80843185290507e-05
3.09733972724339e-06
-4.55575112201286e-05
-5.08503868516026e-05
-2.01444983745661e-05
-1.35814435124132e-05
-1.22187917123002e-05
-1.91008413134291e-05
-4.02068308252709e-05
-5.82750253034528e-05
-9.80350384869247e-06
-2.04210741715311e-05
-9.62133492487884e-06
-2.33990320180441e-05
-3.75772158876102e-05
-5.06163639400491e-05
-2.44998227636701e-05
1.32619997830805e-05
-3.88948311381523e-05
-3.25840254934109e-05
-3.14934990731317e-05
-3.56498754105584e-05
1.39367593111268e-05
-6.01516770103814e-05
-2.7425696838908e-05
-2.27939185637184e-05
-4.36566066371272e-05
-3.21510114272798e-06
-3.38985535817208e-05
-3.80171302686812e-05
5.74674056319713e-06
-3.99104175481199e-05
-9.34781906192748e-06
-3.42505353591349e-05
-1.16461989259596e-05
-2.05357395550191e-05
-3.74265974229409e-05
-1.3361289027738e-05
-3.738972894697e-05
-2.86555346725414e-05
-1.62305944775295e-05
-2.0867051355915e-05
-3.44556141098832e-05
-1.81694736964658e-05
-2.10298633109948e-05
-2.71564237578442e-06
-1.04885434213301e-05
-4.4561536483954e-05
-3.47824683554951e-05
-1.92181347745965e-05
-4.24435632437291e-05
-1.7159776643318e-05
-3.10515837237256e-05
-2.65271409356334e-05
-3.36900325185894e-05
-2.57146192275304e-05
-2.02981786750032e-05
-3.54439550045758e-05
-1.911215081342e-05
-1.45518968627931e-05
-1.1358510477657e-05
-3.31892748546015e-05
-6.20573198207516e-05
-2.96640128296345e-05
-1.19149397415352e-05
-4.60776598955369e-05
-2.4039118149784e-05
-2.56232208273457e-05
-1.10955652247313e-05
-2.11952351563827e-05
-1.38579590342724e-06
-2.52825276456282e-05
-4.06754729908056e-05
-2.50119193374154e-05
-3.83533760564861e-05
-2.95148424337294e-05
-4.92073909602886e-05
-4.45390572534353e-05
-3.91146832603834e-05
-4.09217035499984e-05
-3.16116906587425e-05
-2.36477997794405e-05
5.45223059775406e-06
-2.8366803319111e-05
-3.94005985082851e-05
-1.53725544547561e-05
-2.67954262386862e-05
-2.66548782782888e-05
-4.37391145733968e-05
-1.96968012432619e-05
-1.64732956394651e-05
-2.13865022929536e-05
-2.25715060708502e-05
-2.33205687456955e-05
-2.61595178756601e-05
-3.64461770109831e-05
-2.58636786213232e-05
-3.17515310207126e-05
-1.6363130926158e-05
-4.30145052300288e-05
-1.98356167184591e-05
-5.77841763110818e-05
-2.16066799899042e-05
5.81442014562415e-06
-3.29262954879072e-05
-2.98601163505892e-05
-1.95935409036451e-05
2.78534105394653e-06
-6.20069031238278e-05
-2.57336649072212e-05
-2.14528386459129e-05
-3.79488991968809e-05
-2.36077080317815e-05
-3.95625240554142e-05
-1.29080538456684e-05
-4.9205163841538e-05
6.94060355275719e-06
-2.99012545639647e-05
-3.52391127056694e-05
-3.82400782087975e-05
-1.65674555400793e-05
-2.56300763328956e-05
-2.66865949845613e-05
-5.86651598934029e-05
-2.25085893725308e-05
8.66878015267259e-06
-3.1240869332277e-05
-3.38634138949268e-05
-7.16278301436115e-06
-4.49358423508548e-05
-4.712217643675e-05
-4.67158583642598e-05
-5.7505429519549e-05
-9.27529808647335e-06
-5.69036600772069e-05
-2.25036123100957e-05
-1.43121510037787e-05
-4.07379201789441e-05
-3.0642020729678e-05
-4.25998909753973e-05
-2.00256889427288e-05
-3.91403355589908e-05
-2.79430874430091e-05
-3.19734795157452e-05
-4.11749651672082e-05
-3.07375704903227e-05
-1.00037267656425e-05
-1.08039976129303e-05
-2.46804414057493e-05
-6.32415428055934e-05
-4.53330512586253e-05
-3.92929754430459e-05
-3.2579316956502e-05
-2.02397153860692e-05
-1.63563016517064e-05
-1.45799430306116e-05
-2.41616802126141e-05
-4.90658372096525e-05
-2.47692521279684e-05
-4.1534069450018e-05
-3.58282255412684e-05
-1.23908348368317e-05
-1.45927834199295e-05
-1.53009578008696e-05
-3.51230034343709e-05
-5.22667576337859e-05
-3.53007083827488e-05
-3.35743140285668e-05
-2.19405091113377e-05
-5.75288871287671e-05
-4.05265774225687e-05
-3.31003854890438e-05
-1.54890437286293e-05
-3.47201351627783e-05
-4.85443269366953e-05
-2.53586857044996e-05
-3.06673190010607e-05
-1.39100188784144e-05
-4.64200008918983e-06
-3.53426500904459e-05
-4.57224446941036e-05
-8.71435046924191e-05
-3.28600723512907e-05
-1.98394170635011e-05
-3.32806547640035e-05
-3.57279505857118e-05
-2.91659414296407e-05
-2.90245633705809e-05
-1.51783728377096e-05
-1.92899235260637e-05
-2.1733255048302e-05
-2.51307240669548e-05
-5.96304643335086e-05
-4.51506324498431e-05
-1.75104583613163e-05
-4.75687608300211e-05
-2.8023295307781e-05
-4.65252828024279e-05
-4.4548937575065e-05
-2.01439436357798e-05
-2.87756070298514e-05
-1.44819723980326e-05
-1.03889813199022e-05
-3.11643355578327e-05
-2.11329060082507e-05
-3.80402973174257e-05
-3.16547791119452e-05
-5.43232142596987e-05
-2.14672475603093e-05
-7.49587873829411e-05
-6.17423288928999e-05
-3.00825115016863e-05
-4.24860722369738e-05
-3.76534531012451e-05
-3.07475397748631e-05
-3.70457017312503e-05
-4.35236320655936e-05
-3.45741219692661e-05
-1.62042967403416e-05
-1.73519312890131e-05
-3.2690140554541e-05
-4.50835718058335e-05
-3.75300096913106e-05
-2.62945161205649e-05
-3.02979362690601e-05
-1.9528184621619e-05
7.06995070532967e-07
-2.41171169027075e-05
-3.63546814340735e-05
-2.76902475269125e-05
-1.48999331547886e-05
-3.21427650936424e-05
-3.57820736642489e-05
-1.80490004933281e-05
-4.98502087490129e-05
-3.63313044571741e-05
-6.19367985731713e-05
-8.27234447436391e-05
-5.32737935455371e-05
-3.95102365600286e-05
-3.21959034155748e-05
-2.67575291973539e-05
-6.23151581820598e-05
-4.61151825014317e-05
-3.46926950045047e-05
-5.86748376921102e-05
1.12525401426282e-05
-2.46653804262151e-05
-1.72697503096504e-05
9.77686005212204e-06
-1.63924796904476e-05
-8.12225192469772e-06
-5.21700179284124e-05
-3.47232161515698e-05
-6.70547398389938e-06
-4.13670233240101e-06
-3.73436037603075e-05
-2.96503385899013e-05
-2.46281240562801e-05
-2.47983523411496e-05
-4.15309465314607e-05
-4.59933670282285e-05
-5.23699123869201e-05
-4.57571126661773e-05
-4.05790355106578e-05
-1.82208498737099e-05
-1.4582766633908e-05
-1.27689703129034e-05
-4.54137367869266e-05
-5.82577917111848e-06
-5.11039802418376e-05
-2.66465737598338e-05
-2.62186024198949e-05
-6.17509278139881e-06
-2.65927998351685e-05
-1.70963510499994e-05
-4.85205041082065e-05
-2.65056826911347e-05
-1.44492102704869e-05
-2.67995586817106e-05
-4.36602912736207e-05
-6.29617958416459e-06
-3.06227914585896e-05
5.17171929204728e-07
-2.53328154452727e-05
-4.42507486041285e-05
-4.07600281929798e-05
-1.19740045754533e-05
-3.56783417019666e-05
-4.76030468185768e-05
-3.86880239799074e-05
-1.7298738994162e-05
-4.12443072125629e-05
-4.59479539471233e-05
-3.9109133714104e-05
-2.58279752204587e-05
-1.02163084332864e-05
-1.82183376815722e-05
-4.15467425082026e-05
-3.37450430141741e-05
-3.64252677810453e-05
-3.36185511584913e-05
-1.60618692687579e-05
-1.06516555503956e-05
-1.37979440003263e-05
-4.54375639521829e-05
-4.75357162190837e-05
-1.28465391901099e-05
-3.17260347205812e-05
-1.9329282063568e-05
-2.79779692135121e-05
-3.63285246387517e-05
5.33205706762995e-06
-1.54865097398635e-05
-3.08900142849974e-05
-4.81148036566766e-06
-2.84417407548897e-05
-5.04980112585501e-05
-1.08292242312835e-05
-4.54059920855081e-05
-4.54383458531614e-05
-3.05376257470017e-05
-1.21216241367874e-05
-1.44383493367701e-05
-4.55963971880403e-05
-1.67871655515342e-05
-5.54559180186255e-05
-1.64089870896944e-05
7.23400489874689e-07
-2.70047138515511e-06
-1.9935686059581e-05
-3.2989104048212e-05
-3.51715298455457e-05
-1.88645228430802e-05
-3.46670964409608e-05
-3.83235626338496e-05
-1.50770809401344e-05
-2.22250639856066e-05
-1.37119348214009e-05
-3.07748901211802e-05
-2.42576330998431e-05
-1.42237306185018e-05
-3.56411231968352e-05
-1.99657739310048e-05
-2.65580031323364e-05
-2.52274931831824e-05
-2.87706310223951e-05
-2.82838956572063e-05
-2.99148019740216e-05
-3.01952949571829e-05
-3.97585036346053e-05
1.00180617331892e-05
-4.4924381946678e-05
-1.22988272334706e-05
-3.81722223558824e-05
-2.38803682196935e-05
-4.4542405964841e-05
-1.97413855343663e-05
-3.6829906192445e-05
-2.09831062068613e-05
-1.8792043581263e-05
-2.28975461538098e-05
-3.06840108661691e-05
-5.67831275647263e-05
-2.17862767288852e-05
-5.06001844793989e-05
-3.03930870933687e-05
-2.5562971468501e-05
-4.06643969606036e-05
-2.26901015663413e-05
-2.05328268571809e-05
-4.0683737868913e-05
-2.87692469366256e-05
-1.76667576769329e-05
-2.0281375253079e-05
-3.361512258418e-05
-3.80503448229995e-05
-3.68322564948298e-05
-4.10391771762992e-05
-5.39959839773249e-05
-4.19765563781551e-05
-4.34444177132837e-05
-6.15223550873609e-05
-4.26642041159972e-07
-2.16218043599161e-05
-3.22486779861452e-05
-2.18206571171037e-05
-4.20451621367897e-05
-1.32943243200513e-05
1.06633712118818e-05
-3.38124602224648e-05
-3.24016245253041e-05
-4.41055777850895e-05
-3.98837131960449e-05
-6.73678663850193e-08
-1.69179848752793e-05
-4.11921339756807e-05
-1.08245035811489e-05
-3.88331985444702e-05
-1.84105426974031e-05
-2.9581876536734e-05
-5.27778466683733e-05
-6.1557537086474e-05
-3.11075421136838e-05
-2.11738080210202e-05
-3.14305433871923e-05
-3.71012764882675e-05
-4.0528445344463e-05
1.25585121411449e-06
-3.98433385963604e-05
-5.05968460540065e-05
1.1132594451411e-06
-8.34947877837357e-06
-2.07540948207055e-05
-3.2969097039552e-05
-1.91050062058746e-06
-2.85968021912794e-05
-2.26618176193803e-05
-2.51098173075461e-05
7.80934189669705e-06
-2.58303518654368e-05
-4.33527506091555e-05
-3.89702159659762e-05
-3.80753338204037e-05
-1.52942113520659e-05
-2.89068685064839e-05
-4.50421888481792e-05
-2.36838800254988e-05
-4.52465649200917e-05
-5.3289726379163e-05
-2.02152340178791e-05
-3.23024687549009e-05
-3.58328493462325e-05
-3.18913231698982e-05
-3.47982435593183e-05
-2.87458892992281e-05
-2.15820945700379e-05
-2.63159113340303e-05
-8.26194337877682e-06
-4.73459060242368e-05
-5.07577816216866e-05
-2.31632807499471e-05
-1.37328101079775e-05
-5.4402313287591e-05
-4.14291772918332e-05
-3.35598945701929e-05
-9.20298988485829e-06
-2.99072643677106e-05
-2.22772097443331e-05
-1.54691668845149e-05
-4.18420369616175e-05
-3.53312342481005e-05
-9.82575402640932e-06
-3.04563607956228e-05
-3.99762897194699e-05
-4.71109733136792e-05
-2.57537743399626e-05
-2.52386869310682e-05
-2.65254711548077e-05
-2.65528277510951e-05
-3.65474616806854e-05
-2.36451296748724e-05
-3.72512625689611e-05
-2.81734511008701e-05
-2.72711969464498e-05
-2.94139443110338e-05
-6.09137908256133e-05
-3.36322402236588e-05
-2.8950169630646e-05
-2.62718261362668e-05
-4.9697287619552e-05
-1.73234563844158e-05
6.3847299681887e-06
-3.0868775281287e-05
-1.70152011297673e-05
-7.33574609385386e-06
-2.31252499604427e-05
-2.03814483087783e-05
-4.83295659272179e-05
-3.40375569783581e-05
-3.02054606470836e-05
-2.42800875600161e-05
-2.75267241194801e-05
-1.35146614792021e-05
-4.05833754150288e-05
-1.39765413056081e-05
8.56371540490062e-07
-3.24660991789506e-05
-6.05888219403558e-05
-3.29549718470057e-05
-1.72145950824245e-05
-1.41689515085215e-05
-2.78453424394641e-05
-2.498385625392e-05
-1.38917759674434e-05
-2.25670598962663e-05
-2.89940506523935e-05
-2.54349890475233e-05
-1.93362355624511e-05
-3.25256098134608e-05
-4.0304365879585e-05
-2.71030870106071e-05
-4.43458056623078e-05
-4.79403181829013e-05
-2.6753850479956e-05
-2.99720702912261e-05
-5.72663129542094e-06
-2.97645229263762e-05
-3.63125751903818e-05
-1.75296984519231e-05
-3.67623200571432e-05
-3.97568084453486e-05
-3.26740239116152e-05
-1.6999415242061e-05
-1.02595155460997e-05
-2.26255556820938e-06
-4.249892427404e-05
9.79030527401479e-06
-5.87522961473246e-05
-2.47715134508506e-05
-3.19342512503395e-05
-3.42249801623498e-05
8.79771431791679e-06
-3.69731309342644e-05
-5.23374998323374e-05
-1.04892928691197e-07
-3.83610748688259e-05
-2.88373431045603e-05
-2.58345121762117e-05
-1.34068440362408e-05
-3.41317221279363e-05
3.88242569664459e-07
-1.20494263615968e-05
-2.17961151127087e-05
-5.20069497889962e-05
-4.70178984272499e-05
-5.5135257835895e-05
-4.57207716904436e-05
-3.47575493567675e-05
-2.40226759603106e-05
-3.58889331737948e-05
-5.78386281410853e-05
-8.79479701377056e-06
-4.94911278204872e-05
-2.87352363945663e-05
-2.93270840247114e-05
-4.38096324422623e-05
-1.56591224787341e-05
-1.72236319339767e-05
-2.43159537967301e-05
-2.95603792334992e-05
-1.2378254063063e-06
-2.99878475992986e-05
-4.4823126405808e-05
-4.18759309186206e-05
-3.42798501503494e-05
-2.21367531155437e-05
-1.76236548854252e-05
-3.93819099815993e-05
-3.25134403095679e-05
-5.47528039542155e-05
-3.70682881461016e-05
-3.55808211257158e-05
-5.055544370471e-06
-4.33749333438532e-05
-8.42403938194546e-05
-2.01329464735019e-05
-3.20011631799127e-05
-4.83938406042429e-05
-1.33606947980781e-05
-2.49051864482717e-05
-2.62105008565239e-05
-3.23045631465389e-05
-1.50751108639129e-05
-4.9023028512604e-05
-3.25225365781188e-05
-5.01990931946087e-05
-6.02424436636689e-05
-1.55057768827333e-05
-4.3298638974888e-05
-2.25396697621496e-05
-4.71329897567649e-05
-2.69495432992217e-05
-1.64709538885136e-05
-2.30336765602436e-05
-2.73007783738574e-05
-2.31026634358075e-05
-3.45854254588744e-06
-2.39101584156037e-05
-3.93441016106844e-05
-4.05032228649239e-05
-2.38351407080927e-05
-3.77178685282919e-05
-5.61298110696947e-05
-1.60420541781732e-05
-2.23024689199869e-05
-5.77279298873498e-05
-1.4565771889543e-05
-4.01822149406624e-05
-4.61944279897417e-05
-1.53910493151647e-05
-2.17567992860276e-05
-1.78361581465811e-06
-2.34069453041212e-05
-3.26684593348012e-05
-1.41889097946881e-05
-4.01170325434934e-05
-1.39571713452085e-05
-2.06616631176816e-05
-2.30645115681649e-05
-4.21936731290926e-05
-1.67248812893013e-05
-3.91077687484648e-05
-3.02932763339205e-05
-4.29098390152627e-05
-1.4183839182831e-05
-3.77680647555664e-05
-3.03031319909982e-05
-3.03580219401909e-05
-4.11801590241839e-05
-2.19627829408283e-05
-3.11600397897144e-05
-1.95172164755318e-05
-3.24178389721392e-06
-1.89430497682792e-05
-1.40318887150217e-05
-3.79349397774635e-05
9.53722061163314e-06
-1.44348642513813e-05
-4.34130080663305e-05
-4.54717334387785e-05
-7.99503835272206e-05
-2.18816281829145e-05
-1.63087576813494e-05
-1.69694779704993e-05
-2.57196401603793e-05
-3.17558344343942e-05
-4.45174441656865e-05
1.27655123738396e-06
-2.51657174613672e-05
-4.10272844698588e-05
-1.85924854883609e-05
-3.60687434400915e-05
-8.71989119053609e-07
-1.68972571668724e-06
-4.34266660278067e-05
-4.63955820445779e-05
-3.67887830778215e-05
-1.75521011943682e-05
-5.30079814082909e-05
-1.37792047211721e-05
-2.89021845735733e-05
-5.22369666717265e-06
-4.08509905466583e-05
-2.65772274133636e-05
-7.78443560829942e-06
-2.92874107562652e-05
-3.37889995038374e-05
-2.18578830706859e-05
-3.11508863370717e-05
-1.51189876913697e-05
-2.97572358950602e-05
-2.60478122398295e-05
-1.27008358637635e-05
-5.83136252697654e-06
5.87121043789073e-07
-5.13714381536541e-05
-2.62255294654591e-05
-4.64723131635451e-05
-5.06156039256094e-05
-3.2776922462399e-05
-1.41582463231654e-06
-2.53022440437593e-05
1.4606907364786e-06
-2.35169817251805e-05
-3.05370654895769e-05
-7.0441928629235e-05
-4.67213875810611e-05
-1.44663269132729e-05
-3.63368397881345e-05
-6.52211964323206e-05
-4.55779496734461e-05
-2.37093771989238e-05
-1.00050919912045e-05
-2.0419890187848e-05
-3.3010103634351e-05
-3.8546457420403e-05
-8.51261059778387e-06
-7.35496309909808e-06
-4.28742173600565e-05
-3.00752704721198e-05
-3.91288172535098e-05
-2.84758747112199e-05
-4.73869912451125e-05
-2.50079673779553e-05
-3.15737923816046e-05
-3.03308084771031e-05
-6.69317054045988e-05
-3.92098211358905e-05
-9.44411225221441e-06
-3.32776585661023e-05
-1.42126083188499e-05
-2.78843798686471e-05
-5.43770458807837e-05
-3.63003650960982e-05
-3.86183634408034e-05
-3.40912475678743e-05
-4.2951733078725e-05
-3.17003147487713e-05
-1.87059577515103e-05
3.10481896996776e-07
-2.4680758561995e-05
5.99261992997924e-06
-1.49527788977405e-05
-9.05713258301066e-06
-2.58545116381293e-05
-1.5200710082194e-05
-2.20559440102853e-05
-2.12189432208742e-05
-3.71382346776828e-05
-4.33352408113825e-05
-3.26575868563601e-05
-4.02364218075298e-05
-4.93527061499709e-05
-2.10579945512904e-05
-4.83271624247029e-05
-5.32188467050227e-05
-1.45224537545963e-05
-4.76858853602645e-05
-1.45158988048891e-05
-3.40973419795354e-05
-4.70301583677398e-05
-2.53450437668271e-05
-2.22346097270345e-05
-5.18862102190504e-05
-1.02054153306219e-05
5.05415843448043e-06
-3.7392004291669e-05
-2.2821195107731e-05
-4.49725336344726e-05
-4.43373184476118e-05
-4.09513682036259e-05
-5.41053059258519e-07
-1.46338524650205e-05
-2.809591246152e-05
-1.87708127819939e-05
-5.02227667007149e-06
-4.26170657664692e-05
-2.66189451697021e-05
-2.11811878529415e-05
-5.37515321182843e-05
-3.99499308252036e-05
-2.09068658798663e-05
-4.06770032603029e-05
-2.72168134425359e-05
-1.08210280379958e-05
1.07619652439655e-05
-4.27514346810459e-05
-2.67537546012256e-05
-3.15463275259059e-05
-1.54280064453367e-05
-3.7039451941794e-07
-2.3564044737897e-05
-9.84401899604713e-06
-1.2227815374597e-05
-3.67809062955174e-05
-3.39056483588029e-05
-1.42434407325674e-05
-4.55137076540218e-05
-2.34826575389446e-05
-1.36016504096254e-05
-5.817511386709e-05
-1.83169373797767e-05
-1.4178224877402e-05
8.59527926442403e-06
-1.19354079304948e-05
-4.0793988797029e-05
-2.70243762511294e-05
-4.72243433103925e-05
-4.4729569215124e-05
-3.76209930784345e-05
-7.49773448582799e-06
-2.27382759706881e-06
-1.03207725938498e-05
-1.65966885652381e-05
-2.93991963959191e-05
-2.45340112179661e-05
-2.52576581740559e-05
-4.4092641525596e-05
-6.17996040064711e-05
-3.39504969027589e-05
-3.6162054510377e-05
-3.51193120167659e-05
-3.19533790031192e-05
-2.43173985323282e-05
-2.30101471980553e-05
-3.50844047966928e-05
-2.6995635501644e-05
-3.62926703251902e-05
-9.40171739940739e-06
-5.43697688100427e-05
-5.34319284920993e-05
-3.42461697514602e-05
-2.12507056563688e-05
-2.24716066771202e-05
-1.89784878934163e-05
-1.78329623472448e-05
-5.72866808406896e-05
-3.63007154944782e-05
-1.97964947363545e-05
-4.85205050258178e-05
-2.8979188955935e-05
-2.11949823328258e-05
-1.60330229445171e-05
-2.96554611449267e-05
-4.98278317244327e-05
-3.69111669016667e-05
-4.04220432705977e-05
-5.56415669124126e-05
-3.70639447366164e-05
-4.25915833966528e-05
-3.90024989316614e-05
-1.59586823630602e-05
-3.9459294597174e-05
3.39019084185785e-07
-8.70176819630997e-06
-1.61755581049073e-05
-3.08794709965721e-05
-3.3988268652524e-05
-4.78015673507612e-05
-6.55085073623706e-05
-3.04515364883302e-05
-3.80471576035531e-05
-4.67216906760334e-05
-5.10689851668507e-05
-1.51874822203958e-05
-2.22374471137905e-05
-1.7218399231309e-05
-2.66800054501171e-05
-2.8429236376322e-05
-1.72130434753569e-05
-3.48266935325191e-05
-2.59531863513962e-05
-2.30231930603755e-05
-4.30583150123539e-05
-2.13358929042032e-05
-1.94870925872483e-05
-1.94953160455182e-05
-6.65508792921091e-06
-3.5937560024185e-05
-1.17401650872904e-05
-3.49997659159258e-05
-1.59741654642091e-05
-1.89821002548143e-05
-3.02264852956461e-05
-3.73841909115987e-05
-3.24097294590556e-05
-3.15639290117886e-05
-6.16750272341821e-05
-3.7852589960644e-05
-2.18502452897384e-05
-3.06239099221114e-05
-2.21075203271325e-05
3.2484814000717e-05
-7.76759385570374e-06
-1.73015370307868e-05
-2.67439452824882e-05
-3.41319349043158e-05
-3.09286607747339e-06
-3.36194675640941e-05
-1.56515118204061e-05
-3.20038857074979e-05
-2.46029483600672e-05
-3.73157025919013e-05
-4.92445167711313e-05
-2.46001887098939e-05
-3.51596820111524e-05
-4.09855558131092e-05
-2.42456233819831e-05
-3.08175980275836e-05
-2.61733365833046e-05
1.76976320058423e-06
-2.86102683504286e-05
-3.89518075935346e-05
-8.61753492489175e-05
-3.60311320696025e-05
-2.3364170574349e-05
-1.46689904197744e-05
-1.94865546539876e-05
-3.70413824344706e-05
-3.72562424473807e-05
-5.63157587644477e-05
-4.39157746178778e-05
-5.46070775648604e-05
-2.12775543740279e-05
-2.63360847370044e-05
-4.02539031860356e-05
-3.30475470778065e-05
-4.36988195095499e-05
-8.81273783142372e-06
-4.2442103353787e-05
-3.04567803986209e-05
-2.31828980719626e-05
-1.12279233253866e-05
-1.56122779876795e-05
-3.90438146249167e-05
-3.50614460557261e-05
-2.95161545684545e-05
-5.58537155951955e-05
-6.29720452335159e-05
-3.15148997996285e-05
-3.72181818199246e-05
-5.53939007395363e-05
-3.5641413041885e-05
-4.45377358793471e-05
-5.84238123123176e-05
-2.95577207694205e-05
-2.95845092364103e-05
-2.52712880161254e-05
-3.56588660828349e-05
-2.36911228152912e-05
-4.25739237788656e-05
-3.18003776082075e-05
-2.69392848707323e-05
-1.46125322356892e-05
-6.20332049702074e-06
-2.41957523623577e-06
-6.82880912189716e-06
-1.07739715992882e-05
-3.21720904446815e-05
-1.05034687807723e-05
-2.15408287162295e-05
-3.48113935891263e-06
-2.01275332864669e-05
-2.5046194247535e-05
-9.36647579812261e-06
-4.22040794052873e-05
5.9697679015123e-06
-9.69748480611872e-06
-3.24416140971846e-07
-2.5486913016884e-05
-2.8575030692722e-05
3.82768948316453e-06
-3.35905663808943e-05
-4.87632012736818e-05
-1.84872968396103e-05
-2.96104534825142e-05
-2.75771938359476e-05
-3.99035116804152e-05
-3.67145356443528e-05
-5.00848620009812e-05
-2.85606991616249e-05
-2.26322192324426e-05
-6.21644743459444e-05
-1.44991729694125e-05
-3.3392271550812e-05
-6.05387045429474e-05
-5.92939273544059e-05
-2.02720261075445e-05
-3.03573348443425e-05
-5.17337869719336e-05
-2.80390066864457e-05
-9.37593705607356e-06
-3.46763151047901e-05
-4.19084320140119e-05
-2.57723064626569e-05
-5.11232617467829e-05
-7.06724347350723e-05
-3.06619785503423e-05
-8.94795368289662e-06
-3.02742976249375e-05
-3.91716844690633e-05
-2.30852193268575e-05
-1.88879359577129e-05
-6.82433478603007e-06
-5.81050334648366e-05
-3.03857533185657e-05
-3.74623543816251e-05
-2.03924002687269e-05
-1.92094484723584e-05
-3.04754817822459e-05
-3.2224048860089e-05
-3.15148815215013e-05
-3.79890283607185e-05
-1.73361623787212e-05
-3.99130818944097e-05
-5.04538697332958e-05
-2.19299936977945e-05
-8.91654285923979e-06
-2.76361029635339e-05
-6.62407083668005e-05
-5.6231480050218e-05
-5.04132749776849e-06
-2.06466304708403e-05
-1.29672433490335e-05
-5.68815528980691e-05
-9.76133472224784e-06
-3.30071773254489e-05
-4.12580168704812e-05
-1.83543061341086e-06
-2.4703537786079e-07
-2.52076570674695e-05
-2.66115910747804e-05
-7.43841380116589e-06
-3.49444006496968e-05
-2.74919325110893e-05
-1.39124791446369e-05
-4.95432594372992e-06
-1.67231673159445e-05
-6.37862759620799e-05
-2.58336644337413e-05
-3.32423049963856e-05
-2.20057824481263e-06
-7.74574815363379e-06
-2.77299525623375e-05
-8.09009154083062e-06
-4.27167614872992e-05
-5.2562668246246e-05
4.39675405699633e-06
-3.08290292478733e-05
-1.3336699393813e-05
-1.59571856979258e-05
-1.47642473439142e-05
-3.22770113205318e-05
-3.01238757650145e-05
-1.33752588125536e-06
-3.63199204922257e-05
-6.58116761015168e-06
-5.58925108780396e-05
-2.92398807018299e-05
-2.55752500394945e-05
1.60995599671239e-08
-3.61710414198658e-05
-2.30483661474142e-05
-1.43050210731536e-06
-4.52720812735985e-05
-1.02507569728359e-05
-8.11113360141233e-05
-3.49017153923999e-05
-1.68853725922982e-05
-4.90987872038512e-06
-3.13369657455677e-05
-5.0248247734371e-05
-3.15786310132008e-05
-2.9268804403447e-05
-2.60234981867646e-05
-1.47704257073449e-05
-5.44898955064026e-05
-2.75701829574146e-05
-6.3156822996151e-05
-1.21593432698577e-05
-4.17575903738764e-05
-1.33115527185713e-05
-1.5119338321397e-05
-3.37969480038569e-05
-1.01606762940561e-05
-3.35593178518378e-05
-3.2767773634495e-05
-3.18143426266073e-05
-5.07124657995202e-06
-1.75114622378453e-05
-3.22199467982187e-05
-3.84695403285065e-06
-1.23485494339315e-05
-1.77153593161076e-05
-1.63528401397633e-05
-2.56069323234696e-05
-2.92585024772497e-05
-3.02991754479461e-05
-1.88091692945727e-05
-3.62750059807733e-05
-3.17128283961888e-06
-3.58900732671927e-05
-3.35779668556666e-05
-1.63721808702951e-05
-2.60597718319527e-05
-3.58663242539184e-05
-5.52045334545956e-05
-3.03990395423757e-05
-7.68124156538532e-06
-2.00962379037712e-05
-2.73351388590792e-05
7.36256483053987e-06
-1.99274271241868e-05
-4.51597473476635e-05
-1.01985889121053e-05
-3.63771812002874e-05
-3.69144987571806e-05
-1.56975875567444e-05
-3.14256166473749e-05
-3.24823954009776e-05
-1.95542648490964e-05
-3.09558766860572e-05
-1.99742506800345e-05
-4.50034434456231e-05
-4.68357432453446e-05
-1.95501233330911e-05
-4.5639659813243e-05
-1.73911118988775e-05
-4.66231436734944e-05
-2.96452790456153e-05
-1.3868019806434e-05
-2.70847262265968e-05
-5.33839530850793e-07
-3.61536988614367e-05
-3.06657927092632e-05
-2.87412308718229e-05
-4.75185951260496e-05
-2.37637539040849e-05
-1.2419443994133e-05
-3.0310200418639e-05
-4.48099690079615e-05
-1.87011748825269e-05
-6.15756572765328e-05
-1.81307082793009e-05
-2.57935167306059e-05
-1.96045850025788e-05
-5.09563769535617e-05
-2.92785785054236e-05
-5.21125980731676e-05
-2.81477055173339e-05
-1.4834589545961e-05
-4.88341043164586e-05
-4.17688452716548e-05
-1.17551531660979e-05
-2.36522489355973e-05
-4.10115195917307e-05
-5.22158324591814e-05
-3.24105064005885e-05
-4.49482201686209e-05
-4.14612612886004e-05
-2.74615565830867e-05
-2.63993634666789e-05
-1.94687749647311e-05
-3.85836979649297e-05
-3.89450658460948e-05
-5.49729471321605e-05
-3.84324660764161e-05
-4.0860499944703e-05
-2.67510736215007e-05
-2.27325884026938e-05
-4.30572463765109e-05
-3.44555483352635e-05
-2.90661488959244e-05
-4.28951953475745e-05
-3.3380119345966e-05
-2.43892310837709e-05
-5.1055722579201e-05
-2.26634470791249e-05
-5.83270006254243e-05
-1.42440017696603e-05
-6.41171710913356e-05
-3.0256196062424e-05
-3.89987430678762e-05
-3.57149729021038e-05
-3.34122230307492e-05
-6.53098103973926e-06
-5.79027681368762e-05
-2.38049200856661e-05
-3.26840006659577e-05
-3.66392898552165e-05
-4.00455915104381e-05
-2.72396228084769e-05
-1.07626830605811e-05
-4.52496685345392e-05
-4.4707705219935e-05
-3.78371273124954e-05
-2.15384682618119e-05
-3.53880592255183e-05
-3.5996310928896e-05
-5.64322388696577e-06
-5.52417973400614e-05
-2.71937270671035e-05
-3.64555015503529e-05
-3.08350578323846e-05
-3.95060932007596e-05
1.89728324421696e-06
-7.62406179604867e-08
-2.86646978138226e-05
2.63982218335772e-06
-3.33454574983245e-05
-4.6968577042584e-06
-3.51205891759834e-05
-2.06390435804953e-05
-4.97049279474974e-06
-1.9606027903267e-05
-8.93014011134399e-06
-4.69548913262357e-05
4.79367724384285e-06
-8.0807048585075e-06
-2.05704745972101e-05
-4.33998364469503e-05
-1.79755436637879e-05
-1.39830556862827e-05
-3.09401379229011e-05
-1.2022412736919e-05
-5.35285498242976e-05
-3.34486281972554e-05
-5.41283972318848e-05
-1.39737391456687e-05
-1.91663343282396e-06
-1.9043789669067e-05
-3.27066714258112e-06
-1.37865299568148e-05
-2.85188834426466e-05
-4.71538645864667e-05
-3.88782866411763e-06
-3.87227987824524e-05
-2.34849779418929e-05
-4.0718471196198e-05
-3.2307009250407e-05
-3.62053786278428e-06
-2.3813548023517e-05
-1.58901337132845e-05
-3.93510026528963e-05
-7.36815846012371e-06
-5.28281110657299e-05
-3.32655006224958e-05
-4.55223698679088e-05
-8.66086919243288e-06
-3.97705726363451e-05
-2.38664165443471e-05
-1.58777891418523e-05
2.21509607074659e-06
-2.56457890996569e-05
-2.9429441499216e-05
-2.14044103685346e-05
-4.710851599082e-05
-3.12027120194069e-05
-3.77816232692816e-05
-3.48582181095764e-05
-5.50015621617934e-05
-2.13261439490614e-05
-4.11177863395186e-05
-4.45736572722955e-05
-4.39755277224038e-05
-1.80075183483657e-05
3.49428225280557e-06
-4.4670701794484e-05
-6.26376268120599e-05
-4.19230252646731e-05
-2.59689669284133e-05
-5.80472210811671e-05
1.20953057906552e-05
-2.47352472505569e-05
-7.2773335593022e-06
-2.50392492254099e-05
-3.36223862992306e-05
-1.40946779881067e-05
-3.90963441277168e-05
-2.98551963495648e-05
-6.28700035356114e-06
9.36223370723494e-07
-2.9866267243635e-05
-3.89697979631121e-05
-1.99284944474038e-05
-5.85837925298869e-05
-1.93258692878359e-05
-3.55315447255329e-05
-4.36521807665484e-05
-3.1546839281881e-05
-1.0803565863905e-05
-1.63409550989415e-05
-4.2625511064751e-05
-4.70660472234953e-05
-6.73627210820764e-05
-3.49582981851014e-05
-3.48399278703249e-05
-6.35338732857868e-05
-3.37678174146667e-05
-3.35745126532892e-05
-9.19148761395335e-06
-4.47849007617165e-05
-3.559234984311e-05
-2.43980821787823e-05
-1.94456505338352e-05
6.72113941138058e-06
-2.59435955808855e-05
-3.39836573490043e-05
-3.39280703846466e-05
-2.90901687313264e-05
-2.72239602612501e-05
-2.50844627814728e-05
-1.44074326886777e-05
-1.57449402131793e-05
-4.50011593485126e-05
-2.82983645763462e-05
-5.78386179301912e-06
-2.73242768791297e-05
-3.34142958996583e-05
-2.07486094494931e-05
-2.51106076798233e-05
-2.96757828831101e-05
-9.69464181059482e-06
-2.72158405489619e-05
-2.26449000749638e-05
-1.33504300194887e-05
-4.36986855069969e-05
-4.25524534839572e-05
-7.35936420232137e-05
-1.19915399512446e-05
-1.29878138818063e-06
-1.840402243029e-05
-1.07532659311177e-05
-1.40321271564193e-05
-1.74357101571002e-05
-2.22342967195012e-05
-2.24175761122604e-05
-8.67919994684724e-05
-3.11442986168204e-05
-1.67303931586457e-05
-5.32062154076149e-05
-4.37741939951659e-05
-5.25310074603836e-05
-2.82059617678752e-05
-4.5606917386036e-05
-1.67457506464257e-05
-9.25988954992179e-06
-1.476167888051e-05
-1.98521057619767e-05
-2.04784583632155e-05
-2.5324891712822e-05
-3.83309723588496e-05
-4.53281384178377e-05
-3.81699279837606e-05
-4.25763460445206e-05
-3.78039769449035e-05
-3.00525818064577e-05
-4.45444405521528e-05
-9.50892638887268e-06
-2.83207416063601e-05
-3.15759079776819e-06
-3.98650202168135e-05
-1.97892066948775e-05
-3.29667514221309e-05
-3.24097367058547e-05
-2.90658710531074e-05
-2.13850821020575e-05
-1.83251313819557e-05
-2.81514919976986e-05
-2.75538659413074e-05
-1.40248618167487e-05
-9.38236968222547e-06
-2.65666742311015e-05
-4.4129465464334e-05
-3.59076525628088e-05
-3.07994964927814e-05
-3.81967335349898e-05
5.34362926863701e-07
-4.29205876877236e-05
3.55799382458609e-06
-3.89622706039858e-05
-2.11899949898677e-05
-3.62193002442302e-05
-3.12751909630927e-05
-3.23435629349128e-05
-1.29254229546182e-05
-2.50063932323074e-05
-3.05965059016617e-05
-9.72827315993837e-06
-2.81412908921607e-05
-4.74849653503317e-05
-2.7987252771518e-05
-7.83639093828539e-06
-3.25698768845544e-05
8.24741378115528e-06
-6.15702587385416e-05
-3.48990181325605e-05
-1.17965139967045e-05
-9.61953389457646e-06
-1.79527243727324e-05
-4.3170345668581e-05
-3.99155369222688e-05
-6.59343591402986e-06
-7.97900227516268e-06
-1.36217476827385e-06
-2.39824028777388e-05
-4.98297223734015e-05
-4.00071823527661e-05
-5.95691624175378e-05
-3.17149466163751e-05
-2.20119460992403e-05
-2.45552389018185e-05
-6.79160087327466e-06
-1.5669064430427e-05
-3.48668737380579e-05
-1.48556710583561e-05
1.30345999601059e-05
-2.82445852299814e-05
-1.72447206970438e-05
-6.2628480653307e-06
-7.22631329169797e-05
-2.76525709372854e-05
-4.55799610412107e-05
-4.07624585323657e-05
-3.33736522968971e-05
-2.73706395681026e-05
-3.73356787035554e-05
-1.95754313640857e-05
-2.91880168845944e-05
-3.44341215306173e-05
-2.99439535022999e-05
-3.85138141787931e-05
-1.87278120064802e-05
1.60144105437158e-06
3.9810868243942e-06
-1.33167247464579e-05
-4.467273057496e-05
-2.00187672333557e-05
-3.48483233287835e-05
-2.98441412925198e-05
7.71722370642808e-07
-5.89598178516672e-05
-3.53152850071521e-05
-5.11156247706704e-05
-2.76130605239086e-05
-3.20415489044926e-05
-3.41906594041383e-05
-4.85321317728943e-05
-5.18051069788758e-05
-4.27197336410682e-05
-1.2608536808103e-05
-1.51273740805609e-05
-2.01728444470972e-05
-4.85617743525462e-05
2.38335749184179e-05
-2.56599971992332e-05
-2.66953751219576e-05
-2.51638393913687e-05
-4.30471537434909e-05
-3.67545492462929e-05
-2.20607346052971e-05
-3.19272019892456e-05
-2.63618166776332e-05
-1.30382884694918e-05
-5.58236979694787e-05
-3.77172739400652e-05
-2.38483781192671e-05
-1.28894622567851e-05
-4.21979432300692e-05
-2.10324710088794e-05
-4.39372509153196e-05
-3.22231159602685e-05
-6.12205304543356e-06
-1.68023727016991e-05
-1.53932588107293e-05
3.78547088341592e-06
-2.70352023513626e-05
1.07105008660629e-05
1.52536844873584e-06
-1.77513731315034e-05
-6.1450861245213e-05
-4.44208285935746e-05
-8.61028826130786e-06
-4.67631098427278e-05
-3.40539662093824e-05
-5.14562291693745e-05
-1.77768110630421e-05
-1.91226209256543e-05
-5.09797710434335e-05
-1.57878959725409e-05
-4.1275430523945e-05
-2.30158215084435e-05
-4.28943570886783e-05
-5.88946565438123e-05
-2.73718567488727e-05
-8.14330909711571e-06
-6.5644471546029e-06
-4.95765490243941e-05
-1.14476504151222e-05
-5.09899611924823e-05
-7.41988323580378e-06
-4.0085894143399e-05
-3.43568989496649e-05
-4.66466832379321e-05
-2.93790114528853e-05
-3.63618385983521e-05
-8.93503466264955e-06
-5.85391768426045e-05
-1.51108457266631e-05
-6.5266188073237e-06
-2.49842182962922e-05
-3.72048852824401e-05
-3.35612522703245e-05
-1.29837344112869e-05
-4.4461275170184e-05
-3.55810217912136e-05
-9.96775571584769e-06
-4.26968072394057e-05
-3.67178525957011e-05
-1.26016834121654e-05
-3.05587679904562e-05
-2.37284454392064e-05
-2.51618476341218e-05
-3.6915643576058e-05
-3.75320662801624e-05
-3.11152001655883e-05
-2.49852912918623e-05
-2.12168021093457e-05
-6.03772558113778e-05
-3.61345172470976e-05
-1.75511414522474e-05
-1.22386230720831e-05
-4.45987218719504e-05
-1.04399528093407e-05
-9.86960989617737e-06
-3.24534311037991e-05
-5.34648528543653e-05
-5.55808347112903e-05
-2.95730114154215e-05
-1.19162870923512e-05
-1.87111751502094e-05
-6.17333690228168e-05
-2.62558441601974e-05
-2.7443725283097e-05
-3.8072348833121e-05
-3.46686384991474e-05
-2.83880238693683e-05
-4.77266470164747e-05
-4.33790355431555e-05
-2.34564307759519e-05
-7.83178831901968e-06
-2.66265584427957e-05
-8.61492049453617e-06
-3.83745293342044e-05
-1.59726216841402e-05
-1.81270013444774e-05
-3.94947677292102e-05
-4.13286953487696e-05
-1.05640730984081e-05
-4.64086478695384e-05
-5.08460062340059e-05
-4.50106997044504e-05
-2.31815814035946e-05
-3.61006085574283e-05
-2.13601942332527e-05
-4.15556798751242e-05
-3.64613388896855e-05
-2.40128598353364e-05
-1.96985787330473e-05
-2.44949770697473e-05
-2.40766168445036e-05
-2.33350292801961e-05
-1.89810072846501e-05
-2.57920381108951e-05
-1.3792491368538e-05
-1.42964489798591e-05
-1.29018697255038e-05
-1.38634575672031e-05
-3.22203388443296e-05
-2.08811379247752e-05
-2.7051952112069e-05
-5.07363399317927e-05
-4.30710185969869e-05
6.55248156798649e-06
-3.43211958499962e-05
-5.89975337092549e-05
-2.36259298455603e-05
-3.78428127848436e-05
-3.95695499607002e-05
-1.61867673018227e-05
-3.40890191116717e-05
-2.07859180346755e-05
-4.75704612881568e-05
-1.48301347198716e-05
-2.93591172170976e-05
-1.28534129602751e-05
-4.09550609136945e-05
-5.66185071461273e-05
-3.677101386138e-05
-3.80778382587648e-06
-3.54594743933969e-05
-2.828596314566e-05
-3.80478683024723e-05
-2.42999679378565e-05
-8.83793395479328e-07
-4.97685606972967e-05
-4.30686404636525e-05
-3.8785130490138e-05
-3.94316367797668e-05
-2.22663776565786e-05
-2.56999821976829e-05
3.28271937579592e-06
-1.01558282208811e-05
-1.00641049990481e-05
-2.59793739409735e-05
-3.69961814657852e-05
-1.69427985727414e-05
-3.70445996873659e-05
-2.3987353772182e-05
-4.02638616915594e-05
-4.38503876091106e-05
-2.74242335004724e-05
-3.28236777261884e-05
-2.31681171411962e-05
-1.61377348418151e-05
-3.0643619415523e-05
-4.60622511219143e-05
-3.82685159195197e-05
3.47520710589069e-07
7.6830703771877e-07
-5.59107270763731e-05
-4.35509700648934e-05
-3.01769519593473e-05
-3.47367368427412e-05
-2.26603838708671e-05
-4.56600976713568e-05
-1.42195722225807e-05
-2.47230489782188e-05
-3.2160645320161e-05
-2.50649933056981e-05
-4.07519559355548e-05
-1.30022603181842e-05
-4.58796835739843e-05
-3.0581036398299e-05
-3.90536610386507e-05
-1.76280280732736e-05
-1.58464508479227e-05
-2.24455229837834e-05
1.81751315389049e-06
-4.49514472894076e-05
-4.74454976120761e-05
-2.1831173255939e-05
-2.48092577389303e-05
-3.71164938322597e-05
-4.07725525253275e-05
-3.88330780895798e-05
-2.1373770659902e-05
-8.41483354449321e-06
-2.17404448657541e-05
-8.30228284337174e-06
-2.12262175750348e-05
-3.88420221893984e-05
-5.72214929812686e-05
-3.68369520537123e-05
-3.65618029322806e-05
-5.6898850036028e-05
-5.26510910375177e-05
-4.6138690971464e-05
-4.61458496184372e-05
-3.33441847496625e-05
-2.64183406065331e-05
-5.19725991444057e-05
-3.11255732498311e-05
-4.31211533214563e-05
-4.04151074541609e-05
-1.47495261860128e-05
-2.68280847433989e-05
-1.96230743182584e-05
-3.20690694273977e-05
-4.10443808584163e-05
-5.04956874010511e-05
-7.78574645095784e-06
-1.85850277380455e-05
-3.86425725973351e-05
-3.31447783847986e-05
-1.38578575051124e-05
-3.52233127898914e-05
-1.7401306831814e-05
-7.11190763709971e-07
-2.47738748477347e-05
-4.7992293172942e-05
-1.05422812399639e-05
-2.99378172696161e-05
-4.64172963582052e-05
-2.46261652407898e-05
-6.91490391384857e-05
-2.8188283723371e-05
-2.13502155139124e-05
-3.78682403538989e-05
-2.22144281288221e-05
-3.58748438815716e-05
-3.95522905057662e-05
7.17638919542061e-06
-5.35624450822067e-05
-3.32442776994686e-05
-2.61631139661595e-05
-6.615698593841e-07
-2.65884606572276e-05
8.83786039437187e-06
-4.13457419934313e-05
-1.86099537986137e-05
-3.27449833761191e-05
-3.71388220976668e-05
-1.64014586173446e-05
-2.00223692071925e-05
-1.34603686024617e-05
-3.00250998423618e-05
-3.03327585882528e-05
-1.83173865769239e-05
-2.20741092621034e-05
-1.39027314173299e-05
-5.11304530059644e-05
-5.43538197918654e-05
-3.59552701129489e-05
-4.1253056531378e-05
1.04919970777847e-05
-2.62312311715836e-05
-6.97927394664332e-05
-3.48673295184099e-05
-9.01011018558638e-06
-3.71907547161655e-05
-3.35090387129931e-05
-1.94078365493946e-05
-3.14693951296129e-05
-2.4418027413432e-05
-2.75738156986905e-05
4.32621188007335e-06
9.87979316068471e-06
-3.60223063859843e-05
-3.0082056186448e-05
-1.67200914215085e-05
-3.38998034703136e-05
-6.31333834770396e-05
-4.35240844428749e-05
-1.32903474139611e-05
-4.84894100105931e-05
-2.67257780118445e-05
-2.4518534685426e-05
1.41375079170691e-06
-4.80576902038548e-06
-3.08558170041545e-06
-2.99829103338742e-06
-2.41194509335217e-05
-1.82098477359631e-05
-4.36585679983546e-05
-1.96814624022334e-05
-1.61000261255884e-05
-2.58260505166935e-05
-2.59296698056364e-05
1.09146091917263e-05
-3.09951990433231e-05
-2.4580958205252e-05
-2.69315994866226e-05
-2.13100235547119e-05
-6.78047159285226e-06
-2.06126565846597e-05
-4.56527810624498e-05
-3.46098565919946e-05
-5.82249823486094e-05
-6.34691399032354e-05
-2.54656866661425e-05
-5.40637834920991e-05
-2.39420242377229e-05
-3.00621206288803e-05
-4.37710945963645e-05
-3.08711191834871e-05
-8.67430327302962e-06
-1.92332161612378e-05
-1.85442817383668e-05
-4.60102143886441e-05
-3.66865671965557e-05
-3.23574259258253e-05
-3.41062894726191e-05
-3.33242488003777e-05
-5.83031593804442e-05
-2.81462363884557e-05
-6.15251859286179e-05
-4.64093832453607e-05
-3.74411411933859e-05
-2.63404203885906e-05
-5.30747675069404e-05
-3.6217411387925e-05
-6.3097139847743e-05
-1.70119794977648e-05
-3.72253213534244e-05
-3.52226434747862e-05
-2.41922748543178e-05
-2.52689283718801e-05
-2.35909082866337e-05
-1.68936940920079e-05
-3.81376575041991e-05
-3.87807498306816e-05
-2.8903645890529e-05
-2.53527669327355e-05
-2.56971984708817e-05
-3.5161784686252e-05
-2.04567625957031e-05
-2.5298998615252e-05
-5.90376945745661e-05
-2.36724592062754e-05
-3.91237184553277e-05
-4.05359544200014e-06
-3.4065105033695e-05
-2.33447484755997e-06
-8.5470421145381e-06
-5.41269155057545e-05
-2.3231373438253e-05
-7.14094554812814e-05
-1.37045199300906e-05
-3.53510376217216e-05
-2.05700923708765e-06
-1.9686732696424e-05
-2.02341297493462e-06
-2.80252949315464e-05
-2.27596074855878e-05
-2.06112453493423e-05
-4.07670025639787e-05
-5.0600028343828e-05
9.52846804389854e-07
-9.33822999632325e-06
-5.72386258517521e-05
-1.57903994603081e-06
-1.17985832926777e-05
-3.91968558110376e-05
-2.84973847908481e-05
-2.97688349903159e-05
-2.84196879544682e-05
-3.0622474285447e-05
5.81220208274393e-06
-3.24965127718267e-05
-4.38379142917571e-05
-2.25611459362601e-06
-2.26826907385604e-05
-3.5028789081686e-05
-1.62821642048626e-05
-3.72051880237839e-05
-3.86274867359698e-05
-3.30794102154594e-06
-3.77132390521729e-05
-1.93253956077651e-05
-9.70303344513107e-06
-5.25767405864016e-05
-4.82492976481514e-05
-9.43343725266718e-06
-2.93067937057869e-05
1.95442782816192e-05
-5.54599099440543e-05
-4.39308689108964e-05
-3.16743793711446e-05
-3.86202537577188e-05
-5.91951786198591e-05
-2.7318146796546e-05
-7.87971194554131e-06
-1.28874402535698e-05
-1.9204492254829e-05
-1.36619144307281e-05
-3.53311532862748e-05
-4.5026257665942e-05
-3.82992696770348e-05
-5.22528309568531e-06
-1.96138740616944e-05
-3.20347725205223e-05
-4.46630246699519e-05
-2.36688757903873e-05
-5.54444382157646e-05
-3.70374148143662e-05
-5.2219201993068e-05
-5.43003784256883e-05
-3.58135514412622e-05
-2.74041085283208e-05
-4.401163070274e-05
-4.34410711634207e-05
-3.50871977142676e-05
-4.84398047003758e-07
-2.0806328406841e-05
-4.03553130862906e-05
-2.04082042515972e-05
1.22764310024436e-05
-4.28749173971256e-05
-9.6648345664149e-06
-3.49544152461371e-05
-2.10520405043381e-05
-5.71424441322052e-05
-3.66192787681696e-05
-1.81239130935942e-05
-1.51970950253536e-05
-2.58909049787684e-05
-3.27442279862703e-05
-3.46454631519314e-05
-4.44604565811348e-05
-3.68186212612477e-05
-3.16168018991752e-05
-7.63644896021766e-06
-4.32098303293803e-05
-3.94998721528826e-06
-7.9986754001074e-06
-1.27471888296078e-05
-5.29295012096252e-05
-1.66274546639423e-05
-2.93553733245274e-05
-4.9090632265962e-06
-1.43403591204576e-05
-1.25509636616614e-05
-1.48084313982705e-05
-1.15882289581624e-05
-1.65427552168362e-06
-2.68829287388917e-05
-8.58941012938146e-06
-3.77836471256921e-05
-4.46787992725791e-05
-2.77975485117005e-05
-2.83022938211803e-05
-5.16726510092437e-06
-3.5034557893642e-05
-3.94325664286776e-06
-2.42730871374832e-05
-2.37640907754265e-05
-2.92663665707866e-05
-2.97031219689354e-05
-2.31765342999898e-05
7.00456571861509e-06
-1.5314371335046e-05
-3.61684901205703e-05
-1.85378109369886e-05
1.13814596301063e-05
-2.62450146055773e-05
-2.14188449861432e-05
1.3610897882643e-06
-4.8107904252462e-05
-2.22295493673077e-05
-4.60949276444645e-05
-2.98964266269193e-05
-2.02282319724422e-05
-2.33166931966853e-05
3.32349340606338e-09
-2.45719395384541e-05
-5.94043939426543e-05
-4.03623678515378e-05
-2.36049683218469e-05
-3.23268430583231e-05
8.97421012783438e-07
-4.90874145780841e-05
-4.53065086733954e-05
-2.02132041164722e-05
-2.57201039641005e-05
-1.49577384582903e-05
-1.7445694542876e-05
-5.18422172399103e-05
-4.10165077853755e-05
-1.79202306528733e-05
-5.44312662522688e-05
-4.33097168859002e-05
-3.50668577086021e-06
-1.41505329221384e-05
-4.31065056444156e-07
-8.14602763047843e-06
-2.92829079131004e-05
-3.48728206288408e-05
-2.69661544466168e-05
-2.8742639470294e-05
-2.63629226141235e-05
-3.39759501794895e-05
-2.85787010855431e-05
-2.29218360239531e-05
-2.42228874961133e-05
-4.05082240459869e-05
-4.62124917401894e-05
-2.87772145898564e-05
-3.98243445862555e-08
-7.03794979305676e-06
-2.81026615999398e-05
-6.43765927956534e-05
-2.74969322902947e-05
-1.5385829324981e-05
-7.70500714997417e-06
-5.37994346979756e-05
-3.5751083632435e-06
-4.56915932756125e-05
-5.43940515310379e-05
-3.9974135110574e-05
-3.80503373570266e-05
-4.442740841636e-05
-1.8327079313064e-05
-1.84707398898631e-05
-2.04870252217234e-05
-6.23435705253648e-06
-1.15926387273919e-05
-2.95089058615276e-05
-6.63549068193035e-05
-2.56343202896311e-05
-5.3742128914245e-05
-2.5927161167403e-05
-3.12782676359495e-05
-5.19463953097967e-05
-5.23736956007678e-06
-2.81896866520562e-05
-1.90417114135543e-05
-8.05183762518067e-06
-3.94427361901462e-05
-2.82992911902996e-05
-4.2682724625154e-05
-2.62565012341602e-05
5.97854009670783e-06
-4.36985631560397e-05
-4.35332516907494e-05
-1.94564183657457e-05
-5.43069144894765e-05
-4.81566049763343e-05
-2.33026177024263e-05
-2.98034850785554e-05
-4.24618288574985e-05
9.67637768693219e-06
-3.90378917005746e-05
-3.13038778457629e-05
-4.95965958304817e-05
-1.14885152728727e-05
-2.10876558365061e-05
-4.74462289869343e-05
-1.74337507630355e-05
-2.50488376902642e-05
9.18815892904683e-06
-3.301183802561e-05
-5.50118626988893e-05
-3.13361152107372e-05
-3.48242900521525e-05
-1.24494392783254e-05
1.21235288890002e-06
-4.32382666432491e-05
-1.93614081616343e-05
-4.3889630138455e-05
-3.76507917987819e-05
-3.40341619604141e-05
-3.58449714385299e-05
-3.35769262812889e-05
-6.46511327368302e-05
-2.27303833724552e-05
5.75793251243412e-06
-7.00405035449176e-06
9.19385564172192e-06
-3.12991619374262e-05
-4.24833813843196e-05
-2.56305950255688e-05
-5.05222159618932e-05
-2.10757687776544e-05
-3.71510993941351e-05
-4.7439500927836e-05
-4.3281241090584e-05
-2.93049954077581e-05
-4.61697873072338e-05
-2.19422779878057e-05
-3.48828798583936e-05
-2.7302550264582e-06
-3.9846943258193e-05
-3.39105377112171e-05
-3.98402713915602e-05
-3.27535134983858e-05
-3.72721158262849e-05
-6.24814124944548e-05
-1.49063475657332e-05
-2.59624512999195e-05
-5.38256399107624e-05
-4.86722422555042e-05
-4.67266796164091e-05
-2.3860415982333e-05
-1.56923241962617e-05
-4.75318128424401e-05
-5.66518719524889e-05
-1.77874597396907e-06
-8.74796431714733e-06
-3.15628402788938e-05
-3.29744769491465e-05
-3.0719933119604e-05
-5.05281539524813e-05
-4.14038134876705e-05
-3.02549887682354e-05
-2.24380913811857e-05
-2.83155621692202e-05
-2.54696282858498e-05
-4.35759597953288e-05
-2.67477132806252e-05
-3.81123177869514e-05
-4.47238303615907e-05
-1.13291312011492e-05
5.11018784987166e-06
-5.01638324395554e-05
-5.46972956775995e-05
-2.37565017775523e-05
-4.26640327594313e-05
-2.35076177203107e-06
-5.59246564387975e-05
-3.78006628836177e-05
-2.41280818161757e-05
-3.94182866866334e-05
-3.78619341265186e-05
-2.64889772563007e-05
-4.17556467291063e-05
-3.47131228235764e-05
-2.52254315021453e-05
-3.89027416092555e-05
-6.00697761793662e-05
-2.84515728308098e-05
-5.51965814423972e-05
-2.58838825273833e-05
-2.49245963083011e-05
-2.21825378788813e-05
-1.80430969139883e-05
-1.53523592860812e-05
-1.37607188047348e-05
-6.313837664167e-05
-5.02852690650404e-06
-3.08005137391051e-06
-3.53419574403793e-05
-3.39127775333241e-05
-3.60786950648525e-05
-2.27500739884905e-05
-3.20353426036614e-05
-4.52668313310693e-05
-3.19702358096256e-05
-2.67170665007876e-05
-2.8363104342302e-05
-2.38584906676709e-05
-2.42433525130095e-05
-3.78895565508301e-05
4.00519175993447e-06
3.27218989072592e-06
3.35367040646543e-06
-3.30656230489824e-05
-5.99161294650445e-05
-3.8574932283272e-05
-1.59370704832663e-05
-3.17856037982097e-05
-7.54678882213649e-06
-1.28304994491823e-05
-1.37067132085832e-05
-4.72911487411298e-05
-5.03382946040198e-05
-2.47006824784441e-05
-2.24365668214707e-05
-5.91762550400826e-06
-2.30525924521898e-05
-1.78197266593078e-05
-3.87808982081262e-05
-2.39183072169508e-05
3.3278957037559e-05
-2.13507806221083e-05
-1.47548166172231e-05
-2.58861101515693e-05
-1.99543580807752e-05
-2.66563788039978e-05
-3.60413109994098e-05
-3.48559809604061e-05
-2.71513678436102e-05
-3.57222843837357e-06
-4.31926403542914e-05
-4.00798117744232e-05
1.21195413961058e-06
-4.20852872540727e-05
-3.34920833863088e-05
-3.84063676025268e-05
-3.56725150122287e-05
-3.06519531968729e-05
-5.4211123916405e-05
-2.80680432578809e-05
-5.03382727666982e-05
-2.75900811666479e-05
-1.30502967398708e-05
-3.52395496057732e-05
-3.16742975709601e-05
-2.93649202336142e-05
-1.75261170482441e-05
-2.03341129473155e-06
-4.00720023124208e-05
-2.81621106479888e-05
-4.27954094448458e-05
-1.26810852213864e-05
-4.02822100092197e-05
-5.39041521960512e-05
-4.56006058417499e-05
-3.62067991248803e-05
-6.50550187946962e-05
-2.15794054313666e-05
-3.93900392343481e-05
-1.86277728908744e-06
-4.11433512241938e-05
4.13367167613149e-06
-1.90653194997406e-05
-5.91826175725811e-06
-3.49685264934756e-05
-2.50546177929629e-05
-2.60950852980873e-05
-2.76635956202771e-05
-1.62779070504122e-05
-3.01516273726691e-05
-2.45926452024801e-05
-4.61945257786041e-05
-4.84956844840694e-06
-6.23205093642014e-06
-1.90944671642289e-05
-4.32830973745728e-05
-2.57017445965052e-05
-3.90125251509487e-05
1.23240360628447e-07
-4.8929856111047e-05
-3.57402507166904e-05
-4.35696124547794e-05
-1.02315120747453e-05
-2.81539602667231e-05
-3.87152436122022e-06
-2.47811054811497e-05
-3.7581892842597e-05
-1.97969428963377e-05
-1.61509815845044e-05
-3.86245921903236e-05
-5.53191844954696e-07
-5.1419309144586e-05
-2.34502830932908e-05
-1.55008136248831e-05
-5.15853250596334e-05
-4.22971998982699e-05
-1.44285894289081e-05
-4.30794457372114e-05
-4.69229121040027e-05
-8.95998122605776e-06
-5.41090474535052e-05
-1.80548959658841e-05
-2.12770647775423e-05
-4.68845155838659e-05
-1.97781436538767e-05
-2.13469502091465e-05
-3.93496581065824e-05
-3.0685606284036e-05
6.38918917075671e-07
-6.37491622875969e-05
-1.76902787257505e-05
-1.70305916458969e-05
-3.56654270143274e-05
-2.58340063410082e-05
-1.27040205149627e-05
-2.79765961144128e-05
-2.74165939918738e-05
-2.67493504760865e-05
4.6776005509863e-06
-3.6802968941124e-05
-2.11558423895031e-05
-2.72053522437609e-05
-4.75367256940074e-05
-2.89472283433169e-05
-1.17471132683195e-06
-3.86551966520001e-05
-2.3077538260291e-05
-2.82990997897821e-06
-2.27489200059748e-05
-5.07865224173102e-05
-2.48869284454818e-05
1.47720119421745e-06
-2.18689775134894e-05
-3.64149326209007e-05
-3.81369160595503e-05
-2.67521211183708e-05
-4.02391222722441e-05
-9.05143142616619e-06
-5.52510954332797e-05
-3.33708267269891e-05
-2.1000955331696e-05
-2.63833933629285e-05
-2.07083227852122e-05
-2.6418222294467e-05
-1.97347052752351e-05
-3.23206691088072e-05
-3.62252871892482e-05
-1.97512260399581e-05
-4.29825280433746e-05
-3.15444432545198e-05
-1.82495428526066e-05
-3.22772570762029e-05
-1.88248429153163e-05
-6.24535040325587e-05
-4.27419461342822e-05
-2.55490870096031e-05
-6.86891093489224e-06
-3.19546816039848e-05
-1.32347352509211e-05
-2.41445405520975e-05
-1.7957883416809e-05
-1.00232030267321e-05
-5.42616274429462e-05
-4.89249861795538e-05
-2.60678935311401e-05
-3.22348192006377e-05
-3.20751117123511e-05
-2.74118607816799e-05
-5.3755750373741e-05
-8.86325858022624e-06
-2.1983561373688e-05
-2.554932473666e-05
-1.02305562790131e-05
-3.63814826457618e-05
-4.14756786245685e-05
-2.44035493470817e-05
-3.98274024290696e-05
-4.51107348585925e-05
-1.8226969680688e-05
-6.80401653348442e-05
-2.64136691710898e-05
-4.34975215706209e-05
-4.11980934839633e-05
-3.13312570964472e-05
-3.45080877638314e-05
-9.37104025887286e-06
-9.69586925281015e-06
2.79976286708063e-05
-4.21278289554062e-05
3.2955984586051e-07
-2.67785072000464e-05
-8.7918330786177e-06
-3.59395580707662e-05
-3.39816183790995e-05
-2.50355809600308e-05
-8.47100615258528e-06
-1.41960947972672e-05
-2.16520460489031e-05
-3.16207857345438e-05
-5.81110819174046e-05
-6.20557948321433e-05
-4.26784166779033e-05
-1.44652747235234e-06
-5.34018434991479e-05
-4.94371922372318e-05
-2.21184832980538e-05
-2.62144223468186e-05
-3.0599230894924e-05
7.35461432470593e-06
-2.39717264888709e-05
-3.48562041832051e-05
-1.0580908288005e-05
-2.91241050222975e-05
-5.46255459754009e-05
-2.76159500239116e-05
-4.38731467823862e-06
-3.68300607747169e-05
-3.83381946637467e-05
-2.79480776320651e-05
-3.54458116850827e-05
-1.64678831597707e-05
-4.26434780032934e-05
-2.13304920926722e-05
-3.50227023216901e-05
-3.73525540984391e-05
-3.04710951010779e-05
-4.60138046889706e-05
-5.01194895416638e-05
-1.56063337959163e-05
-4.30479626668418e-05
-4.78444354641866e-05
-1.70096464959875e-05
-2.5921717534586e-05
2.1417878830623e-05
-3.88233701831323e-05
-2.36855750320199e-05
-3.19682959192213e-05
-2.21184746960657e-05
-3.35685682730118e-05
-3.76877547090519e-05
-4.37633783090528e-05
-3.77659423041476e-05
-2.70587571678212e-05
-2.26080230361019e-05
-2.04068313014489e-05
-2.55859647458305e-05
-1.41640779583227e-05
-7.83166358772645e-06
-1.58671369364178e-05
-6.42521430099933e-06
-3.15283631143557e-05
-9.25689877759346e-06
-1.7776203330324e-05
-4.6374229899969e-05
-3.14962511995857e-05
-2.28522780993718e-05
-4.93092180965738e-05
-6.09594080209524e-05
-3.08527144115892e-05
-3.02440428328689e-05
1.46939758606539e-05
-3.27988580827805e-05
-2.32092282666708e-05
-4.28428316069936e-05
-5.41009011990032e-05
-3.3900918497841e-05
-1.87174633517835e-05
-2.78860426801984e-05
-5.89296480193985e-05
-2.5559906157349e-05
-3.46939834053562e-05
-5.30599609703401e-05
-3.68035028103338e-05
-3.56268674348926e-05
-4.05442744051237e-05
-2.0096193608965e-05
-2.49212577849617e-05
-5.25779234343987e-05
-1.12952990433573e-05
-5.55404349510805e-05
-5.08086555830713e-05
-6.7571944971557e-05
-4.63078996105613e-05
-1.86985686020537e-05
-2.59505989354353e-05
-3.94939301972321e-05
-9.97727123578703e-06
-4.35170178819909e-05
-4.66838835262542e-05
-4.4699742197895e-05
6.65165024984328e-06
-2.52216252380084e-05
-3.46562045989698e-05
-3.02394998586087e-06
-3.30475594098073e-05
-2.14654522599622e-05
-2.98430257945307e-05
-4.81560220759467e-06
-8.58739654263131e-06
-4.54996933421227e-05
-2.88750081024867e-05
-4.0991102695062e-05
-5.02525932052046e-05
-4.58976844426928e-05
-3.04308191614885e-05
-2.47284732821506e-05
-5.05889829780445e-05
-1.40648210658479e-05
5.2740961876155e-06
-2.87054049881225e-05
-5.04265918982395e-05
-2.48703117380541e-05
-3.61480108680132e-05
-2.33057398298751e-05
-3.30901639095235e-05
-5.98409190596437e-05
-1.46038820742708e-05
-2.77246106604372e-05
-5.61618982397982e-05
-2.53879234040419e-05
-2.01023103226486e-05
-4.50546664161319e-05
-2.93621985924999e-05
-1.48083551230132e-05
-9.81217075026023e-06
-2.05945831807158e-05
-3.01243955251147e-06
-6.60376773309672e-07
-1.67679586105473e-05
-2.56621614623595e-05
-7.71642530185001e-06
-2.8066711655389e-05
-2.6170661956231e-05
-4.65196205138922e-05
-2.16910028826087e-05
-4.42050686717505e-05
-3.3893491832449e-05
-2.69816126083408e-05
-4.03494627680896e-05
-8.29009663148011e-06
-2.29713788655465e-05
-2.35842585348244e-05
-3.02493366620253e-05
-2.05947176728112e-05
-3.01216011396444e-05
-1.78480424040072e-05
-1.52045445709753e-05
-1.93843715802061e-05
-2.73672511499899e-05
-2.42339827873476e-05
-5.81441654176717e-05
8.40838929204544e-06
-1.73829708290658e-05
-2.9551182238642e-05
-4.32449436292602e-05
-2.67096833908147e-05
-4.9956344717219e-05
-4.28248091981311e-05
-5.27502827523485e-05
-3.31412524179724e-05
4.1022975730771e-07
-4.06206304165927e-05
-1.62947586146216e-05
-3.18083513226261e-05
-5.80606070834124e-05
-5.73995553779996e-05
-2.6672963598594e-05
-5.11480413634192e-05
-2.37161396327344e-05
-3.87867347419119e-05
-3.54846578320809e-05
-3.10651459957159e-05
-4.4178027678486e-05
-2.43915439799954e-05
-3.37506939894164e-05
-3.46296133842477e-06
-1.23103968211906e-05
-4.68949028287559e-05
-3.76560752209337e-05
-3.50879860092888e-05
-1.24093032931773e-05
-4.16165977598151e-05
-5.75393338683863e-07
-4.20590886857321e-05
-5.36633377367391e-06
3.42063387868503e-06
-1.55808744570484e-05
-4.23755145396242e-05
-5.82709365983967e-05
-9.13951534189735e-06
-3.43144625474171e-05
-3.43085240259518e-05
-4.60305625847864e-05
5.33002322700638e-06
-9.51004296240453e-06
-4.0321505656099e-06
2.47164440705974e-06
-2.15103410292166e-05
-5.82952177918944e-05
-3.00490532525016e-05
-1.67471868999005e-05
-3.38228326672302e-06
-5.19016963045451e-05
-2.23104608233027e-06
-6.18714698026581e-05
-2.1601482784319e-05
-2.77732995923949e-05
-5.3840862600259e-06
-8.23925486119889e-06
-3.66262199371627e-05
-1.52497244954005e-05
-3.78518368823868e-05
-3.63885939586696e-05
-2.44000283106844e-05
-3.41561431829451e-05
-5.77893318517742e-06
-1.97462692647411e-05
-2.84566988168437e-05
-2.74260634898632e-05
-1.120424935382e-05
-1.08125916151684e-05
-2.92927530156402e-05
-4.84850941032354e-05
-4.33794015414838e-05
-4.96185075834163e-05
-3.039200807293e-05
-2.18588750420668e-05
-3.63409724299483e-05
-6.76344760139977e-05
-1.22024917427461e-05
-1.13396206843876e-05
-2.86449502893617e-05
-5.85557563977816e-06
-3.10189566051316e-05
-3.36523150945418e-05
-3.60119237297119e-05
-4.70481476843639e-05
-2.32193321400174e-05
-2.44487189125662e-05
-4.51920046507347e-05
-3.63385084315207e-05
-1.58946234847805e-05
-1.02391349055496e-05
-3.10713258174316e-05
-3.54676421594707e-05
-1.95286533150734e-05
-3.36114503326496e-05
-1.48101013331272e-05
-2.36495925835252e-05
8.76517411370429e-06
-1.10216324305503e-05
-2.20142408148581e-05
-1.92281119470702e-05
-2.69453789422631e-05
-3.92935295594481e-05
-3.20016884987939e-05
-4.50498547014712e-05
-2.77201684329478e-05
-3.63635734405753e-05
-3.28862732059475e-05
-2.65458011496503e-05
-1.74951380881033e-05
-1.19325100519339e-05
-4.34764804865249e-06
-5.58790513423644e-05
-7.30121256047453e-06
-3.4162525431508e-05
-2.16352774067784e-05
-2.75939859469539e-05
-3.48851746114578e-05
-1.12176080893485e-05
-3.13799998266178e-05
-3.01374477837439e-05
-3.96347136949522e-05
-4.52996689350217e-05
-3.76719336573544e-06
-1.73670549656749e-05
-1.90411674988476e-05
6.05177637897412e-08
-2.61814802623931e-05
-4.55459669421465e-05
-2.85306397800033e-05
-2.06725289008802e-05
-5.62754132127908e-06
1.42136130520484e-05
-2.44565142177336e-05
-5.28078779357802e-05
-1.79851075195783e-05
-6.30418678794588e-05
-2.68446613555158e-05
-2.60510814974717e-05
-2.06283730631572e-05
-2.85852737600735e-05
-8.73299632631901e-07
-3.38586895542659e-05
-3.07457046318428e-05
-3.32590079886823e-05
-1.50487872738179e-05
-2.93663487714077e-05
-3.97487983505965e-05
-2.37513008096314e-05
-3.47661230075694e-05
-3.39560402020222e-05
-3.62203496402513e-05
-2.74127149360448e-05
-6.01216347842252e-06
-4.50719976833456e-05
-1.84502618026024e-05
-9.63124096149256e-06
-1.63983562409786e-05
-2.5480808140266e-05
-3.10802434811944e-05
-5.21839499901517e-05
-2.86259983893075e-05
-1.52685918564582e-05
-2.23597422244068e-05
1.7973691375904e-06
-3.40255429040105e-05
-1.64001644865448e-05
-3.27740249324111e-06
-5.03909732545074e-05
-2.74528737336904e-05
-4.66563732430717e-05
-3.09176985040771e-05
-2.12163875822639e-05
-3.6297941553829e-05
-4.24631266454014e-05
-3.43734653913447e-05
-3.78851519333099e-05
-4.15413359809375e-05
-3.51153041198104e-05
-6.29378968868962e-05
-3.33656870353039e-05
-5.78489038586069e-06
-4.86209213432337e-05
-5.05563329886748e-05
-3.43032069693608e-05
-1.40662158368851e-05
-1.72984964252264e-05
-2.6331750941232e-05
-3.80567735429333e-05
-4.70342839110485e-05
-2.79592259818385e-05
-4.50245040794609e-05
-4.77775474396289e-05
-3.01277229138293e-05
-3.21063187324174e-05
-1.35385114419464e-05
-5.69474219056028e-06
-3.81902645530933e-05
-2.9226721956271e-05
-4.89945409024627e-05
-3.88771956007536e-05
-4.37407789052828e-05
-3.3504547580417e-05
-4.89757229740951e-05
-9.25991516295329e-07
-1.33888411802197e-05
-4.07047339283124e-05
-2.90607437510413e-05
-8.50387937089501e-06
-1.55365966871849e-06
-3.77126369388453e-05
-1.73863010257754e-05
3.69859258051225e-05
4.64629316194678e-06
-2.75442505710005e-05
-2.77988134945749e-05
-2.67417222915545e-05
-4.9190658998054e-05
-3.16152190293462e-05
-6.56823304433406e-05
-4.23040075448566e-05
-4.41709601622992e-05
-2.31361883836306e-05
-5.93505430310689e-06
-3.27825095123373e-05
-5.12251614254991e-05
-5.92999376176098e-05
-3.89906067060221e-05
-3.87551451767829e-05
-2.88926650039725e-05
-1.58687769125567e-06
-3.49838815359528e-05
-3.61402764679318e-05
-5.57604419193778e-05
-5.76398820593362e-05
-5.59389622994092e-05
-2.87988311390719e-05
-1.96342996250896e-05
-1.29502388752875e-05
-3.4709541354609e-05
-7.06518771294101e-05
-4.65596521928293e-05
-3.77171514912389e-05
-3.75656628436521e-05
-1.38026130901874e-05
-9.07333297625795e-06
-4.23059958930454e-06
-8.77368003808743e-06
-7.27553375922953e-05
-2.53005653951633e-05
-2.32817994617582e-05
-3.25313895305477e-05
-3.89248346491886e-05
-5.08225432687824e-05
-6.53717035968152e-05
-5.50882999515575e-05
-2.1917605656737e-05
-4.84292387141957e-05
-3.73165446914347e-05
-3.82203082362424e-05
-2.63875752538875e-05
-1.49382688914884e-05
-2.41338534486585e-05
-7.12497549608523e-05
-2.06183136782007e-05
-3.37829087424576e-05
1.78284038665447e-05
-2.39037120022815e-05
-5.18785140637757e-05
-3.31212797708174e-05
-1.7291712284697e-05
-3.44336254141255e-05
-1.85659670132491e-05
-2.90736504611003e-05
-3.56368245388704e-05
-2.71060276741315e-05
-1.96709299995236e-05
-2.28295426053697e-05
-2.63908250751179e-05
-3.04133008460029e-05
-1.3940517053517e-05
1.12495018160687e-06
-3.29931939837049e-05
-3.26432940441422e-05
-2.33385432615599e-05
-2.88152354859567e-05
-2.41147422201733e-05
-2.74449488381863e-05
-1.81849321867975e-05
-1.13129003041938e-05
-2.29639232333385e-05
-3.43594041817327e-05
-3.07957325482567e-05
-3.78982444439682e-05
3.1389213441153e-07
-4.80730376234898e-05
-2.43589999023625e-05
-4.21035765300359e-05
-2.39936280884697e-05
-1.68406529450259e-05
-6.55429038219511e-05
-3.04292130941536e-05
-2.62804631916715e-05
-1.90715416749591e-05
3.61110847775697e-07
-3.10425470699915e-05
-5.27020038493338e-05
-3.1171910673931e-05
-2.08487934459796e-05
-4.33042462862897e-06
-1.98795064939063e-05
-4.00118952062822e-05
-6.19440902136816e-05
-1.29791133304912e-05
-1.71958028061448e-05
-6.68665011338538e-05
-4.31460556843351e-05
-4.18505080166989e-05
-2.93801317823764e-05
-3.48035670218477e-05
-3.30397766787027e-05
-3.13127648924727e-05
-4.42065777458625e-05
-2.14340245547306e-05
-4.27455896086512e-05
-4.25940781610886e-05
-4.78832228379282e-05
3.14877493563176e-06
-2.09486229059978e-05
-1.68199021034485e-05
-6.84727519577446e-06
-8.14066171135762e-06
-4.59060374539797e-05
-4.63429111534488e-05
-1.16934337073679e-05
4.92122122949558e-06
-2.28075228835436e-05
-6.83626740206567e-07
-2.25621020956574e-05
-3.82733297201364e-06
-4.15896370907272e-05
-4.35100861124636e-05
-3.30165963788329e-05
-3.00124888727532e-05
-4.98320544946357e-05
-2.94174721212613e-05
-3.75805401814383e-05
-2.30256188321145e-05
-3.97128386146111e-05
-3.63125607999837e-05
-2.63277920923804e-05
-4.86186512086723e-05
-1.82446721557703e-05
-3.47308700225991e-05
-1.89669073832288e-05
-3.16617771157563e-05
-2.38416850674156e-05
-3.34445042609425e-05
-4.75149194422005e-05
-2.5615603377609e-05
-3.7068594308198e-05
-6.82367947084619e-05
-4.18309224929054e-05
-2.36713249983643e-05
-2.66419575494925e-05
-1.30022589760326e-05
-2.15828349468068e-05
1.14776071185518e-05
-3.71477018652834e-05
-8.43303989673804e-06
-4.01888638266902e-05
-1.14925191558352e-05
-2.02290010344505e-05
-2.78062688693528e-05
-2.51911470368588e-05
-3.82660969865793e-05
-2.98685247053086e-05
-4.95167557563433e-05
-4.97612320027813e-05
-2.39985132985992e-05
-9.02118831029806e-06
-2.79574767465576e-05
-2.58691062543536e-05
-2.87162735683196e-05
-4.57297746182583e-05
-1.49502995123048e-05
-1.11361091883406e-05
-3.39391754729332e-05
-4.52844213346278e-06
-2.28600971804421e-05
-3.0848387128519e-05
-3.24765960164786e-05
-1.16635896719775e-06
-1.62335079155593e-05
-4.61618655962387e-05
-3.52477818906598e-05
-3.61295085445687e-06
-3.27844112136822e-05
-2.85066876254401e-05
-3.45437984365992e-05
-4.08450354778381e-05
-2.31819874801654e-05
-1.70283174740941e-05
-5.70393837487593e-05
-2.50823446913887e-05
-6.29143460901868e-05
-2.26325665796815e-05
-1.56812649076492e-05
-2.40845413840649e-05
-4.69809479002474e-05
-2.30993248534991e-05
-2.35833079244173e-05
-3.00813042831258e-05
-1.4798977071287e-05
-1.46949492443045e-07
-3.52131123775044e-05
-2.38650947743655e-05
-3.19337401486647e-05
-4.65296140688413e-05
-2.95464365165873e-05
-4.35030689393785e-05
-4.62947735943981e-05
-3.92105464584518e-05
-2.31431528575066e-05
-1.44651515797023e-05
-1.60645513469172e-05
1.9718278748827e-05
-4.37711027136349e-05
-2.69918090327131e-05
-6.4398735578886e-05
-6.15512650174933e-05
-2.04094956469027e-05
-2.84536331600299e-05
-2.10750974584512e-05
-3.22519335882987e-05
-3.59885576746062e-05
-2.29715837474599e-05
-1.94566644839169e-05
-2.77691607006889e-05
-1.22472653454405e-05
-2.38543569841389e-05
-3.27848923190392e-05
-5.10101201879264e-05
-3.26021361624188e-05
-2.53067610322203e-05
-4.62214650324927e-05
-4.07120201334642e-05
-3.28617332885532e-05
-2.77385130166871e-05
-2.19475319613667e-05
-2.49306465589266e-06
5.01560600556664e-06
-4.41689807268908e-05
-2.60769428290608e-05
-3.05868006142931e-05
-3.54823458472907e-05
-3.6801041048307e-05
-3.54669682337517e-05
-2.04401169472068e-05
-2.34183849386489e-05
-1.62261278770741e-05
-2.39973172763503e-05
-4.68873340251552e-05
4.7271941808238e-06
-4.14862657951219e-05
-3.01645936994147e-05
-2.98289805594559e-05
-4.18540847639095e-05
-4.37908533630969e-05
1.59993514172952e-05
-5.88291530086511e-05
-5.41326789493463e-05
-3.65987331665498e-05
-2.45710979944992e-05
-5.84821894558918e-05
-5.72976198249442e-05
-3.39598238089597e-05
-1.73332262748456e-05
-1.33229214248909e-05
-2.46827811944086e-05
-2.91787349449547e-05
-2.89706061469912e-05
-3.23987263065473e-05
-3.49007160103786e-05
-2.41792366554979e-05
-4.66571732687066e-05
-3.67977061430494e-05
-5.25656730638506e-05
-1.81527347832433e-05
-5.65573916188097e-05
-2.46483230345491e-05
-5.26297993722099e-06
-4.86833433657144e-05
-2.57106781954269e-05
-4.51917705292267e-05
-4.47747652263862e-05
-4.49569441427342e-05
-2.99830956126469e-05
-3.92438433677649e-06
-3.34055329543077e-05
-2.67399042914059e-05
-5.47016697923352e-05
-1.12044756543081e-05
-4.26347083916099e-05
-7.88983676453171e-06
-2.82093353609298e-05
-4.7291360384319e-05
-2.08693053176211e-05
-2.93368210702984e-05
-1.9607453608913e-05
-4.44790316494659e-05
-4.14924112739702e-05
-1.88867427959645e-05
-3.48411255614024e-05
-5.96388095967703e-06
-5.74261029157412e-05
-3.56981302002283e-05
-2.70096882932479e-05
-1.15076087461289e-05
-4.83581615268813e-05
-1.90840804961742e-05
-1.87057299645056e-05
-5.32775479191228e-05
-4.26624113989541e-05
-2.30161973245303e-05
-5.47190757250574e-05
1.0699148645737e-07
-3.20027022420906e-05
-2.42961122246357e-05
-1.58489764714526e-05
-1.4570751017163e-05
-1.91396378165268e-05
-3.46252824774527e-05
-2.73378229770734e-05
-4.8890601599594e-05
-4.14846022518459e-05
-3.22876054801385e-05
-3.76471242549533e-05
-5.77081563057459e-06
-1.19524317495684e-05
-3.84149683098431e-05
-3.76248692824864e-05
-3.40113853951596e-05
-2.45500837531143e-05
1.1941630225268e-05
-3.76987825865861e-05
-3.28012559303512e-05
-5.28428192533456e-06
-5.72432350702996e-05
-2.8339170857563e-05
-3.43192092820959e-05
4.20931574161856e-06
-4.30503642854826e-05
-5.04776566923571e-06
-3.31056499503162e-05
-1.58038546825751e-05
-1.17110147843078e-05
-5.2387279413617e-06
1.04550919738323e-05
-3.2092132724428e-05
-2.76843994938662e-05
-1.4053525455548e-05
-3.35082440584778e-05
-1.49688693672125e-05
-1.2242899698763e-05
1.71073719767895e-05
-3.54158316629927e-05
-2.06735740826264e-05
-9.10416707373849e-06
-1.25969698770347e-05
-9.46018512751548e-06
-2.9187727780847e-05
-3.44802237714754e-05
-3.02997677844757e-05
-2.57863845758818e-05
-5.24100543295265e-05
-1.66035366414427e-05
-2.13484530832257e-05
1.18327045158486e-05
-1.86164105863887e-05
-2.84370803579127e-05
-1.91496217621666e-05
-2.56052694374214e-05
-2.46320596452334e-05
-2.15116013071092e-05
-2.93815359905121e-05
-1.79380602560142e-05
-1.69239707897926e-05
-4.57215486662325e-05
-7.56830263971213e-05
-1.17923119830281e-05
-1.73689811686309e-05
-3.57847375189878e-05
-3.78396948107325e-05
-3.86020901402555e-05
-3.96547953865203e-05
-4.76891648010135e-05
-1.9823939533055e-05
-8.52811947790429e-06
-1.46509826453322e-05
-2.9205793631179e-05
-2.40130236860868e-05
-2.68819449385748e-05
-3.25133166119323e-05
4.14951116513769e-06
-2.97704228713718e-05
-2.69858860774253e-05
-3.57841894136686e-05
-3.72976364735818e-05
-3.7269650950607e-05
-5.46014779746281e-06
-8.25207505672073e-06
-2.64761128422567e-05
-3.72947449211479e-05
1.94057781404831e-06
-1.94405673325454e-05
-3.53104299404372e-05
-2.3571443116933e-05
-3.86657297755642e-05
-5.47097228256712e-05
-1.96321997351855e-05
-1.21092619506134e-07
-3.92988916705036e-05
-2.95424717242998e-05
8.15557615684028e-06
-1.47068542656821e-05
-3.23118608406756e-05
-4.54401344699508e-05
-2.32816683695857e-05
-5.15275773913383e-05
-3.53559304242731e-05
-4.33932042334258e-05
-5.83025454188797e-05
-7.32115350134395e-05
-1.98271785474318e-05
-4.83885824065809e-05
-5.29143069765449e-05
-4.37592192344222e-05
-1.24512683559566e-05
-2.02480783817049e-05
-1.38906012494352e-05
-4.11164339037249e-05
-4.80301029647197e-05
-3.18906685539211e-05
-3.81513803965813e-05
-2.69064944780746e-05
-4.38305124914191e-05
-2.65488022298325e-05
-2.46818114384407e-05
-2.85253919127042e-05
-4.34075188539149e-05
-3.45139710859642e-05
-1.9022103116565e-05
-3.77717564290704e-05
-4.19692143346572e-05
-1.44939955437703e-05
-8.38479048777979e-07
-5.50327292075591e-05
-3.53522200544732e-05
-2.54367715007425e-05
-2.20386193785274e-05
-5.4081313165973e-05
-2.42231663705382e-05
-4.38385072800276e-05
-2.05957391926925e-05
-2.60186015941706e-05
-1.59172444036757e-05
-6.47966862076014e-05
-3.45793505916417e-05
-3.77430422522301e-05
-2.59742237400721e-05
-2.32909802289609e-05
-2.15346534974578e-05
-3.23883024349058e-05
-1.34609892729178e-05
-7.06682138985857e-05
9.31326595216534e-06
-1.25879336783909e-05
-5.41165271002421e-05
-4.17407472401896e-05
-2.48619563671366e-05
-3.21051750958693e-05
-3.29592047780843e-05
-3.07788340611363e-05
-3.02979527702483e-05
-3.59218478510022e-05
-5.64945982528357e-05
-1.51083113091295e-05
-2.19906193550282e-05
-1.93233859323009e-05
-2.6796886828298e-05
-4.02933751658045e-05
-1.07305288649629e-05
-3.13420632863995e-05
-7.50388550088964e-06
-1.36161703851897e-05
-4.57488291055871e-05
-8.61324007746739e-06
-4.81638455518913e-05
-3.07813438911981e-05
-5.49939421151637e-05
-2.49417586541106e-05
-3.64525650505026e-05
-6.09412646400822e-06
-1.70502362492142e-05
-5.63888092002442e-05
-1.78129763502804e-05
-1.5468172264636e-05
-5.74095932950681e-05
-2.89024573615431e-05
-5.23728983171496e-05
-1.71044563301081e-06
-2.33516827579495e-05
-2.17751569487919e-05
-7.30734973664454e-06
-2.79870065806271e-05
-2.89939226182399e-05
-1.13389390732064e-05
-1.59048062164033e-05
-1.78232345535575e-05
-2.47857419334158e-05
-2.57828750755662e-05
-2.80974245740227e-05
-2.67282161272923e-05
-3.90324929214573e-05
-2.31507100837004e-05
-2.11697801350602e-05
-3.46588454207466e-05
-4.45380660426504e-05
-3.2506782632092e-05
-2.55176890644139e-05
-4.01243474079997e-07
-1.72825614916439e-05
-3.02860908990906e-05
-5.04442486472845e-05
-4.7853824344156e-05
-2.99477060886512e-05
-1.59844777964745e-05
-2.81423674045589e-05
-2.4550311069917e-05
-3.21533818839754e-05
-7.32799990257018e-05
-5.71305248070415e-05
-1.46596271585336e-05
-2.71517480346838e-05
-2.33789588727926e-05
-3.14393767581373e-05
-4.38529223608444e-05
-2.70502709553742e-05
-1.75176833212064e-05
-1.97596674994214e-05
-2.36162191377365e-05
-1.27445676535473e-05
-2.16433434375513e-05
-1.29342811422913e-05
-3.49435430946769e-06
-2.84648310405614e-05
-9.68467413955999e-06
-2.63026414571435e-05
-4.07056719763188e-05
-8.14863138892622e-06
-4.04301320633655e-05
-4.27498608167215e-05
-6.53246535717793e-05
-6.07896649588801e-05
-4.95621273986738e-05
-3.00418100955858e-05
-3.87326813838609e-05
-8.84157456729672e-06
-1.95105349792323e-05
4.80992163302483e-06
-2.55598443166073e-05
-1.11102312978575e-05
-1.59101203629485e-05
-5.13646692065323e-05
-5.34170096698333e-05
-2.7975493239968e-05
-1.16321372022148e-05
-1.65030593820065e-05
-5.31328540009614e-05
-1.88434853269228e-05
-3.36384068622463e-05
-2.02581177164751e-05
-1.79524168735692e-05
-2.57571316813045e-05
-2.23584332577057e-05
-1.14757600931223e-05
-3.65193485072914e-05
-5.32256248175954e-05
-2.81794783432389e-05
-4.09372898077203e-05
-2.19603912237946e-05
-4.74693646741284e-05
-2.01431470249145e-05
-3.63846255720324e-05
-2.58360939599145e-06
-3.99344270821759e-05
-3.70505887320112e-05
-3.69642068594947e-05
-8.93175766981007e-07
-2.98398792820453e-05
-2.36657808669195e-05
-3.0142203961986e-05
-3.36955604288231e-05
-3.62107490477196e-05
-2.62031078330622e-05
-2.25790091288671e-05
-1.22935160547205e-05
-3.30413983296401e-05
-2.33211344433835e-05
-4.65011804515381e-06
-3.61222756908099e-05
-3.45378288228611e-05
-2.58370093296219e-05
-3.44379603699876e-05
-2.79113440367006e-05
-3.87572883226182e-06
-2.90468191669228e-05
-2.87618433778133e-05
-3.77395970051888e-05
-2.93479855673876e-05
-4.94114653955081e-05
3.85714892432928e-06
-5.33005094804713e-06
-4.95359249577326e-05
-4.42791579886725e-05
-2.72625882306399e-06
-2.43052043718176e-05
-3.23593602401252e-05
-4.24093685894805e-05
-2.00619486741647e-05
-2.91120246825024e-05
-3.8447196792566e-05
-1.7486094898515e-05
-3.15097334232899e-05
-1.57530288939909e-05
5.63977490413946e-06
-3.75678724830416e-05
-4.21644263145245e-05
-3.79461255388888e-05
-1.40183549731743e-05
-2.04109711604454e-05
-1.0017504299385e-05
-3.71505339542211e-05
1.1094622936587e-05
-4.46027892287441e-05
-1.09465058524755e-05
-5.74999665774421e-05
-1.92946193524164e-05
-2.39443752572159e-05
-3.67842109957165e-05
-4.90267384551436e-05
-3.42864636598686e-05
-3.69572154549155e-05
