# Supplementary material for: Research on computational propagation and identification of mine microseismic signals based on deep learning
Source: PLoS One. 2025 Oct 22;20(10):e0334641. doi: 10.1371/journal.pone.0334641 (PMC12543183; doi:10.1371/journal.pone.0334641)
Supplement: S8 Data — (ZIP) [file pone.0334641.s008.zip › 000100900002795.xlsx_0.txt_24.txt.txt]

-3.34790609275838e-05
-2.13017889046853e-05
-1.29503299917902e-05
-5.46529087598872e-07
-2.63428655281064e-05
-3.82639709516008e-05
-3.76192708100733e-05
-3.80986319723915e-05
-2.81826497703176e-05
-2.18668738634081e-05
-2.58162842051889e-05
-1.75084415286311e-05
-1.40902932954212e-05
-7.73139780147332e-05
-1.11464588957063e-05
3.97411572417663e-07
-5.19288828307038e-05
-1.39399913907583e-05
5.19440314320289e-06
-5.70622597536104e-05
-3.86045033995601e-05
-5.42162446161815e-05
-2.83700478829074e-05
-3.54495676800643e-05
-9.24981206015091e-06
-9.79865831705796e-06
-2.96992086632845e-05
-2.57336766583045e-05
-4.42483353443468e-05
-1.89401846872511e-05
-4.6706928925058e-05
-5.06180060314659e-05
-3.37662974414475e-05
1.85060029075874e-05
-3.01130881556322e-05
-3.42307681930307e-05
-3.25024595597372e-05
-9.22056907157335e-06
-1.89362999742513e-05
-8.42392015542e-07
-2.98174471573614e-05
-3.17798691782102e-05
-2.22719487924002e-05
-2.38033693269227e-05
-4.9447123887623e-05
-3.53858008529242e-05
-3.23896205216176e-05
-2.06437955123357e-05
-2.24655238914027e-05
-1.38923960458334e-05
-3.73999545051853e-05
-6.3902640447653e-05
-1.39137455449514e-05
-1.83125450555597e-05
-1.44882690980321e-05
-4.75214155953272e-05
-5.24521401546433e-05
-1.62077232962721e-05
-2.96192589505057e-05
-1.8587874514386e-05
-3.95322372741282e-05
-3.92156261840893e-05
-4.45691265590407e-05
-1.43316223323968e-05
-1.23931180230366e-05
-3.54691057953155e-05
-1.90665939533881e-05
-3.49059689182638e-05
-1.12643230531965e-05
-4.78078495774965e-05
-3.16619582230187e-05
-1.06428118411419e-05
-2.11441979956193e-05
-3.81004443421228e-05
-1.41198443080393e-05
-4.98889247219098e-05
-2.6616674745576e-05
-2.95549028987753e-05
-2.68017182276528e-05
-3.28525087739103e-06
-2.43632853875014e-05
-1.76680085338342e-06
-1.34638129810298e-05
-3.44555884403291e-05
-5.09769328641143e-05
1.69841498220251e-05
-1.21341662620699e-05
-4.28349823035635e-05
-5.48497598604687e-05
-4.82399870734457e-05
-4.43944385625751e-05
-1.8817320627429e-05
-1.04418679894165e-05
-3.82837642734546e-05
-2.45740593180526e-05
-2.90705466839961e-05
-3.3957192962372e-05
-2.75875956567573e-05
-3.89353287251802e-05
6.92737310217119e-06
-4.82864561507573e-05
-8.5622841819434e-06
-4.05330282964341e-05
-1.7712382955206e-05
-2.77913585191065e-05
-5.74866830776998e-05
-4.89876066711075e-05
-4.45917428696753e-05
-4.00082748753578e-05
-2.53217386169084e-05
-4.20154267047592e-05
-3.03114639536985e-05
-5.58416680410968e-05
-2.09902523913906e-05
-3.86104326091898e-05
-3.90484411436486e-05
-1.91903359735738e-05
-6.8074991552273e-06
-3.60235818895854e-05
-3.33702615020005e-05
-3.34568162530415e-05
-1.74890630525868e-05
-5.83072228718983e-06
-2.88218829125019e-05
-2.5089847231664e-05
-1.46622171754197e-05
-4.54662179264144e-05
-3.75106551495472e-05
-3.03290917258192e-05
-5.92248819213175e-05
-3.76957734903146e-05
-3.85954708761628e-05
-2.87628980274533e-05
-2.04980045438319e-06
-6.18379277806702e-05
-4.20161632195711e-05
-3.88904152932179e-06
-9.24196111428318e-06
-3.42270856623888e-05
-3.68490390704469e-05
-2.03162733905645e-05
-2.20052951417277e-05
-1.8121725839077e-05
-3.3468249150909e-05
-1.87307775633473e-05
-2.04321480500739e-05
-5.53181785562333e-05
-1.40169810649321e-05
-5.23188843998014e-05
1.02288294647068e-05
-3.90786081991382e-05
-4.57776797103059e-05
-2.25479700909033e-05
-1.62899455993464e-05
-4.61768448432419e-05
-2.80437823259095e-05
-2.5332245772522e-06
-9.2448911876958e-06
-5.64431379346644e-05
-2.08401013688432e-05
-6.54358891198335e-06
-2.98636250987987e-05
-5.98817378579173e-05
-9.54362435435092e-06
-1.6608237879117e-05
-6.58877703665111e-05
-2.34779059605972e-05
-4.17180428125158e-05
-3.04307066783037e-05
-3.19752115298565e-05
-1.84800022588834e-05
-2.48402126189095e-05
-4.43859842660378e-05
-3.29863534051972e-05
-2.82101937753011e-05
-1.9470137706086e-05
-2.08847588407115e-06
-1.42950697747123e-05
-4.66071878900832e-05
-2.54371986579129e-05
-5.05821872220183e-05
-3.54360618076942e-05
-3.37985806174873e-05
-1.61087530678465e-05
-4.91586589933349e-05
-2.34771587822459e-05
-5.5030383313831e-05
-9.84741009256448e-06
-4.75692493577688e-05
-1.64237118384826e-05
-1.68522267400765e-05
-4.07877803308812e-05
-2.6031714077649e-05
-4.64582056743324e-05
-2.64659154545985e-05
-2.07265717149817e-05
-1.42140263203196e-05
-2.39512436349136e-05
-2.80774841546573e-05
-2.74595321856038e-05
-3.11615658058794e-05
-3.2109839537081e-05
2.35015495102966e-07
-3.4249870643298e-05
-2.89661046806444e-05
-1.78688058772316e-05
-1.78371464291252e-05
-1.73097513223751e-05
-3.623922943621e-05
-4.00492570274621e-05
-3.079804442498e-06
1.13953686335217e-05
-3.35041713666632e-05
-5.55678343693041e-05
-1.26861903856319e-05
-2.12699215344695e-05
-4.14539336628749e-05
-1.49805778531952e-05
-1.11713797662976e-05
-5.88225638316044e-05
-3.74412839611881e-05
-1.32422957482038e-05
-4.51499380877658e-05
-2.86684754295566e-05
-4.42158383756496e-05
-2.72409396525217e-05
-1.99630866293403e-05
-4.61948514959209e-05
-2.76429922210582e-05
-1.50329720204649e-05
-4.28757478008062e-05
-4.58460505952178e-05
-2.53642268400061e-05
-1.17421607862767e-05
-2.89850174539525e-05
-1.72012717977125e-05
-8.83126303678619e-06
-3.55704074625241e-05
-4.44119395987709e-05
-3.44796826646461e-05
-1.36414970701949e-05
-1.75885850295229e-05
-2.75766380753999e-05
-2.38825875748523e-05
-3.392884762998e-05
3.9762816123473e-06
-4.43945315262073e-05
-3.06118932710556e-05
-4.94728072331023e-05
-3.66988042419082e-05
-4.24438214072875e-05
-2.19962786977461e-05
-2.75408972859071e-05
-9.12734549148636e-06
9.38134009851356e-07
-2.07573862208636e-05
-1.51917742088721e-05
-4.15892259358273e-05
-1.25761691728159e-05
-4.18798579522172e-05
-3.20821797785715e-05
-1.11433452735738e-05
-1.13568316479784e-05
-2.2345136234213e-05
-6.14461154007778e-05
-2.51706243342935e-05
-2.89041204066241e-05
-4.65179654013501e-05
-3.70075260739605e-05
-3.90304796186551e-05
-5.46832980268817e-05
-1.88689189946234e-05
-7.61968742803301e-06
-1.34848601586866e-05
-2.2275443242706e-05
-3.83302716479267e-05
-6.5159669889666e-06
-2.80459601510739e-05
-2.8547629987103e-05
-4.018910661381e-05
7.34660768911364e-06
-1.84395897148197e-05
-5.78354399648651e-05
-4.59799031287206e-05
-2.02619836869423e-05
-4.82492438749124e-05
-3.1666089805608e-05
-5.16204368405375e-05
-2.98279864573926e-05
-2.46237362806762e-05
-1.66159244850803e-05
-2.59828950831481e-05
-1.75124641734679e-05
-4.09893349897788e-05
-1.27826841685969e-05
-2.46769980568178e-05
-1.2981866097072e-06
-1.81769916789772e-05
8.19280803167719e-06
-3.55045520578751e-05
-3.37459022513128e-05
-3.33581646331515e-05
-5.19462514704644e-05
-2.52401543842685e-05
-5.91088466384405e-05
-1.02384284113363e-05
-3.57454117148266e-05
-7.58704881809795e-05
-3.22678485584344e-05
-5.81686315453492e-05
-5.12488043151917e-05
-2.07601047980718e-05
-1.17756923467129e-05
-2.64452620783231e-05
6.00240725980068e-07
-4.43751321334253e-05
-5.0209121626204e-05
-1.04916328693494e-05
-1.31121513719261e-05
-3.55602657260826e-05
-2.23691350963787e-05
-2.41361922944702e-05
-1.63832473870284e-05
-1.7203212980469e-05
-4.8929833964671e-05
-2.19612199593241e-05
-6.3633738798178e-05
-3.33476679847774e-05
-4.4051980162126e-05
-6.34587748187888e-06
-3.76156896824563e-05
-9.1801968614032e-06
-2.50617908941221e-05
-4.16844431053201e-05
-7.18040228217219e-06
-3.01502102609438e-05
-2.74258037435275e-06
-2.7061505831261e-05
-3.91442714514688e-05
-8.45624451827985e-06
-5.33385410948407e-05
-3.96716231780946e-05
-3.7037622688344e-05
-2.59595622791718e-05
-3.45808023554308e-05
-3.05705083579726e-05
-2.04426172043205e-05
-7.98640795621114e-06
-2.96224345343579e-05
-2.42891773067022e-05
-3.01471969437841e-05
-1.15276016134673e-05
-2.96637202274262e-06
-1.20946051205644e-05
-3.56294809383595e-05
-1.53921502147342e-05
-2.31389186904924e-05
-2.22438996202972e-05
-1.78054722150011e-05
-5.28013268715671e-05
-6.63359411916608e-05
-4.31452035675157e-06
-4.96841076293702e-05
-2.42236176159663e-05
-5.74977320355389e-05
-4.96078790416678e-05
-5.87322711974363e-05
-1.59420939738722e-05
-3.57110113501086e-05
-3.71797133130663e-05
-2.05388614073134e-05
-4.59388107024326e-05
-4.25026866418439e-05
-2.90300985354442e-05
-2.41960873702926e-05
-4.22658757548752e-05
-3.46969230796136e-05
-3.16650944058885e-05
-1.59506415462639e-05
2.09783048079326e-06
-3.35761061950739e-05
-3.44819052314723e-05
-3.76287131968777e-05
-1.43597212174016e-05
-3.80187228882319e-05
-1.67062942127195e-05
-4.31736404411974e-05
-5.91701974339672e-05
-1.35504865014172e-05
-1.81058519074511e-05
-2.28831227498726e-05
-3.76004140435284e-05
-1.66776961664009e-05
-8.53431081150367e-06
-3.69966120976166e-05
-2.95732929370624e-05
-2.45927881484084e-05
-2.78474189820241e-05
-2.04147037520155e-05
-2.4455904049097e-05
-1.88391296104944e-05
-2.04453716088315e-05
-1.83586082540403e-05
-1.64957409035965e-05
-4.04943757115239e-05
-2.3460341375195e-05
-2.87935108253993e-05
-4.50666585911967e-05
-2.38430648241883e-05
7.57035681793064e-07
-3.96007048586616e-05
-2.52215490811359e-05
7.69485406904692e-06
-4.25414740307884e-05
-8.14519984988093e-05
-2.0664006316714e-05
-2.21712870322687e-05
-1.30069946873236e-05
-4.28524201019327e-05
-3.65570271122402e-05
-4.76961258556966e-05
1.53898707545742e-06
-3.56587390400669e-05
-1.28613778807822e-05
-2.63586558976355e-05
-4.23729359495626e-05
-4.63646554345211e-05
-4.64414486081072e-05
-6.68659894997458e-06
-5.36351640985865e-05
-4.59966273010537e-05
-1.69492676459912e-05
-1.87754083836513e-05
-2.13397879983661e-05
-2.44359436923894e-05
-2.4024764075905e-05
-4.29154630530682e-05
-3.22243629321172e-05
-2.47683188950897e-05
-5.98072480409101e-05
-4.28590900860898e-05
-3.2646481739368e-05
-6.55681065671097e-05
-4.55082562011419e-05
-1.54893848084138e-05
-3.47125910771246e-05
-3.35512020977315e-05
-3.43764279476217e-05
-2.16690424712992e-05
-4.49681214248155e-05
-2.57459964732662e-05
-2.7553231388907e-05
-2.64143993409958e-05
-4.82981774500758e-05
-3.1497033337927e-05
-5.19249829586827e-05
-4.33756394452094e-05
-2.35037999224489e-05
-3.95072573728873e-05
-4.05795705510547e-05
-3.28326104146832e-05
-3.32158446311587e-05
-2.54801780353987e-05
-3.5191324542045e-05
-2.14154928426502e-05
-2.20123179106393e-05
1.28769100944982e-05
-4.27436082005751e-05
-5.52080007176427e-05
-4.4310152823519e-06
-2.70384273210534e-05
-3.59902275279082e-05
-2.60203130820962e-05
-3.22349265506707e-05
-3.29300860729998e-05
-4.02250532937886e-05
-3.13908016239886e-05
-3.09722183869541e-05
-4.69947542133928e-05
-3.54460900543822e-05
-5.83067920164068e-05
-2.70576679500084e-05
-2.37708368385727e-05
-4.16116537463771e-05
-5.10305024756691e-05
-2.51059956022478e-05
-3.1471041216575e-05
-2.47494213432986e-05
-4.15420204680892e-05
-2.67689953573921e-05
-3.38368522893507e-05
-4.77302190408192e-05
-2.28904505894341e-05
-2.94144514285168e-05
-1.81495192995604e-05
-2.70675819582002e-05
-3.17462797072353e-05
-4.81820894335757e-05
-3.36362388643307e-05
-2.98846772985478e-05
-3.97771141161039e-06
-5.01905808562e-06
-3.362090457763e-05
-2.0930487031206e-05
-4.56816429036086e-05
-3.07914772946363e-05
-3.28068500436311e-05
-1.36077557977476e-05
-2.83282294965403e-05
-3.98446194264058e-05
-3.2361263164654e-05
-4.11844693538552e-06
-2.31367530512843e-05
-5.31018168098814e-05
-8.45767830389913e-06
-3.25218168809551e-05
-1.86343360242663e-05
-2.34572356430077e-05
-3.55785698079598e-05
-5.38767428113075e-05
-5.91185421143317e-05
-4.78206131029543e-06
-2.58881789508325e-05
-4.10026152077915e-05
-2.82184942900965e-05
-3.19599031559974e-05
-2.80281341431919e-05
-3.03647115775238e-05
-3.12886269044316e-05
-2.26728135375969e-05
-9.24416951377987e-06
-3.48275100447699e-05
-1.50732668673712e-05
-5.21865911272948e-05
-4.11591920193158e-05
-5.45723764372433e-05
-4.00146933702147e-05
-3.32262783977829e-05
-8.01124642772805e-06
-4.76153451255428e-05
-4.47237428473573e-05
-2.709398863967e-05
-1.33266422131886e-05
-2.72937239589806e-05
-3.64386460578331e-05
-5.26454704358452e-05
-4.70790892460283e-05
-2.50577739761579e-05
-2.08778117747174e-05
-3.15447827813392e-05
1.87367258354152e-06
2.59558377491808e-06
-1.76483144024131e-05
-3.05597259570344e-05
-3.40896686571161e-05
-4.69465777355573e-05
-4.50937005585254e-05
-2.19251598246991e-05
-3.32603392609099e-05
-1.53621204951927e-05
-4.68568504509207e-05
-3.42362997644888e-05
-4.92861469551238e-05
-4.7231504244878e-05
-3.2411442220099e-06
-1.30034752658131e-05
-3.54279156702122e-05
-3.63629689849242e-05
-2.62920463160905e-05
-4.79589629990964e-05
-7.26847869766937e-05
-2.41204340895354e-05
-1.15258366205305e-05
-1.02568473390136e-05
-6.64592740473496e-05
-2.18052705836304e-05
-1.08906163509519e-05
-3.01959684448685e-05
-2.75016876014922e-05
-3.11068274542508e-05
-5.7708623857122e-05
-3.03631091994905e-05
-4.16978789955043e-05
-4.51264209436396e-05
-1.8258894489801e-05
-1.52973283936678e-05
-1.66118687949596e-05
-1.4657081323684e-05
-2.25071742733115e-05
-4.17064432917992e-05
-4.28635686957172e-05
-2.12793616048763e-05
-3.9472796623516e-05
-4.74274963586278e-05
-3.93660062123772e-05
-5.40277148164015e-05
-1.25719449190631e-05
-1.71728640549372e-05
-1.744194175686e-05
-1.67518701819907e-05
-1.90867125244389e-05
-1.72633295142089e-05
-2.47250088745934e-05
-3.91231177595845e-05
-4.32248738445923e-05
-3.21140928533135e-05
-2.53675297090543e-05
-5.51008090109872e-05
-3.74828178285773e-05
-2.73056908515274e-05
-1.28851270714325e-05
-5.80921006081085e-05
-3.55985646851518e-05
-4.86946535529386e-05
-3.11870457701145e-05
-4.91283355663082e-06
-4.93202668847474e-05
-6.95568554107461e-06
-4.50940192297707e-05
-2.90285366728494e-05
-2.88114293642687e-05
-2.50087570579091e-05
-4.09740552658649e-05
-2.58210762096961e-05
-1.51194758831322e-05
-1.79445624807392e-05
-3.4299771731413e-05
-2.77575319393278e-05
-1.89026113213454e-05
-2.90005592226227e-05
-7.4118973746283e-06
-5.44463837692552e-06
-3.51741870224399e-05
-3.95445669547428e-05
-5.09355301651582e-06
-1.65159354012133e-05
-3.53714639331813e-05
-1.13948253040974e-05
-5.4559545062675e-05
-8.21820523155857e-06
-8.6798038325031e-06
-2.27197405625459e-05
-2.99683098895846e-05
-5.48176949870629e-05
-4.54696076804764e-05
-4.98877654127711e-05
1.80366814049432e-05
-2.72838071243059e-05
-4.85881320243999e-05
-2.86463835226818e-05
-4.04714717974872e-05
-2.98492977309593e-05
-2.63519719509721e-05
-2.38191660003803e-05
-4.30099967627609e-05
-2.98100316569972e-05
-2.8188895558542e-05
-2.99916678084477e-05
-1.87389774061235e-05
-4.34064365577148e-05
-2.00376300962031e-05
-2.8807761551288e-05
-2.32332068240252e-05
-2.25158207578323e-05
-3.67389881691658e-05
-2.01164427715318e-05
-2.81379743549447e-05
-3.17863381992816e-05
-3.2248780417036e-05
5.89854308487802e-06
-3.7833996515106e-05
-1.91652172259439e-05
-9.90233899499792e-06
-3.76956574680796e-05
-4.07890078356295e-05
-5.16771979349808e-05
-6.89977112544639e-05
-2.0260753322859e-05
-1.80013986716577e-05
-1.66685304376571e-05
-2.19569703859692e-05
-3.12381989114938e-05
7.4603319981582e-06
-3.63053274514121e-05
4.93387416543739e-06
-3.56234143707429e-05
-2.74594827101939e-05
-1.08421043533365e-05
-2.44468673797634e-05
-5.68913428527186e-05
-9.11461983134959e-06
-3.01377500365684e-05
-3.08177860361553e-05
-9.69378413511143e-06
-5.32357517361574e-05
-1.59197991431676e-05
-7.72227020978791e-06
-3.56842458499421e-05
-8.921502125036e-07
-1.01749815511039e-05
-2.29959454579282e-05
-2.73587687166051e-05
-1.80271497101895e-05
-5.1411965043517e-05
-3.48269583166527e-05
-5.16334681158029e-05
-2.17503061527053e-05
-3.48224427776569e-05
-2.8558736540233e-05
-2.8947107293814e-05
-3.79570909694269e-05
-4.67087499841484e-05
-1.32769514707216e-05
-2.97818712192487e-05
-3.22638595395761e-05
1.23231727005557e-05
-2.93690528319647e-05
-3.17309682565e-05
-4.10985120078739e-06
-1.20342712861971e-06
-2.54661281028082e-05
-4.56187688308358e-05
-5.5075084101586e-05
-3.88622080935824e-05
2.33835531757965e-06
-6.45075462893518e-06
-4.29031343133339e-05
-4.81844250887404e-05
-2.04067865846068e-05
-4.03913400218276e-05
-1.68917981929028e-05
-2.92305482199292e-05
-4.21004793427284e-05
-2.7532563882266e-05
-1.07262655857297e-05
-4.5966073066544e-05
-4.53034442448849e-05
-1.73688813531263e-05
-1.58306471692508e-05
-2.15458335681712e-05
-3.70008827057773e-05
-4.42437648661073e-05
-3.05760511398472e-05
-3.06088846309494e-05
-6.21904971380576e-05
-1.21039455208975e-05
-4.03290487623245e-05
8.29167466820923e-07
-8.96316047713723e-06
-1.94007100381118e-05
-9.53296702215845e-06
-3.30824717578812e-05
-4.14637505490914e-05
-6.72247889182286e-05
2.89209625808662e-07
1.10547261300287e-05
-2.39869401837026e-05
-1.39468012847361e-05
-3.08170853617469e-05
-1.97911019898834e-05
-3.35541468624128e-05
-2.52117885705563e-05
-4.95818415632897e-05
-5.45184989585088e-05
1.7216791382669e-07
-4.9462444029223e-05
-4.48428050071646e-05
-3.2795193931088e-05
-3.83782270865359e-05
-3.65964217823658e-05
-4.76895291309103e-05
-5.74298447058719e-05
-3.07507171023069e-05
-1.05811390136105e-05
-4.85257130554132e-05
-2.63648800060381e-05
9.00409304668442e-06
-7.34880249201585e-05
1.5177690255793e-05
-3.04009834025499e-05
-3.48026939295909e-05
-3.06053681989912e-05
-3.38967476111969e-05
-1.18936164749219e-05
-3.95809925395932e-05
-4.27833879506862e-05
-4.41866095579859e-05
-4.3506802190277e-05
-2.77632498846281e-05
-3.65230395236799e-05
9.53399693992648e-07
-2.76954895380782e-05
-3.28788263230026e-05
-4.66949748391025e-06
-2.35104936696528e-05
-2.7651574667569e-05
-2.1536063834118e-05
-2.10405771017006e-05
-4.97936326991572e-05
-3.07354571579354e-06
2.33685000065069e-06
-1.70528532295194e-05
-5.6461038937279e-06
-2.38618413004753e-05
-2.292119243402e-06
-2.21018270513185e-05
-4.49054850579912e-05
-2.3068240494215e-05
-2.71626219528356e-05
-9.00624912526093e-06
-9.91869825597091e-06
-7.08853234491969e-05
-4.47334335792285e-05
-3.88290262068676e-05
-9.96338779662893e-06
-3.48704989969505e-05
-2.95878275674903e-05
-2.9868351216912e-05
-3.4976289473467e-05
-2.89893745150735e-06
-4.06190147780335e-05
-4.64444468177958e-05
-4.48460615794588e-05
-8.8280112614845e-06
-2.4991846119025e-05
-3.71784842752499e-05
5.77625770644698e-06
-5.43585181512551e-05
-5.95984710944512e-06
-4.13572534491957e-06
-5.15840673040806e-06
-3.15711567808068e-05
-2.5577972405736e-05
-3.58669490840419e-05
-7.84588226783921e-05
-5.8506482233958e-05
-4.5236704137493e-05
-4.42411023024158e-05
-1.26320153326643e-05
-6.16615471472655e-05
-1.88616593130592e-05
-2.86890126036587e-05
-3.28163786404888e-05
-2.21951262543707e-05
-1.49032521872404e-05
-1.52363163600033e-05
-3.54276782678138e-05
-4.51937265867496e-05
-2.69792748257026e-05
-2.99063044645704e-05
-4.68323979045577e-06
-4.25353557053567e-05
-2.29652091294323e-05
-5.23392944387939e-05
-2.46482152340702e-05
1.11525581808693e-06
-1.77991733392636e-05
-5.21917748232449e-05
-5.80512382353631e-05
-3.36648467434112e-05
-4.05390782680473e-05
-2.64449109565115e-05
-3.62636022508773e-05
-9.33441230779914e-06
-3.53757515158955e-05
-5.69349699996542e-05
-9.34495088695409e-06
-2.30593448833651e-05
-3.3188388646777e-05
-2.96776946116849e-05
-3.95474391251192e-05
-3.35021765140339e-05
-4.69685515100969e-05
-2.63055143992684e-05
-2.32919987141828e-05
-1.63918331593336e-05
-2.98713958626332e-05
2.92810884963664e-06
-2.76694346324925e-05
-1.41212567005662e-05
-4.26941474349438e-05
-3.06320097900105e-05
-2.31179460924104e-05
-3.39745625635086e-05
-1.06018081324135e-05
-1.9616530257133e-05
-3.32439420265317e-05
-2.12727441174281e-05
-2.55785040293759e-05
-1.81884227787191e-05
-2.13606167679576e-05
-2.84662288682938e-05
-2.20860773131012e-05
-8.7698490436974e-06
-2.96690344428321e-05
-3.19645276026003e-05
4.91729314812338e-06
-3.77310393373601e-05
-1.53593787135181e-05
-1.11574614289491e-05
1.65580298829445e-05
-3.25944292769752e-05
-3.11928082705936e-05
3.82557618516453e-07
-2.71136117845576e-05
-1.11778485813686e-05
-3.78552340300423e-05
-1.52245476721229e-05
-2.61977146855387e-05
-1.39686439648005e-05
-5.08292047238766e-05
-1.97344758253737e-05
-4.78148231937685e-05
-1.68308884756988e-05
-3.30924234158803e-05
-1.58056070580432e-05
-5.53842837983585e-05
-3.76074365564144e-05
1.13750066595531e-05
-5.5919943293699e-05
-1.87367389715968e-05
-1.63979205675638e-05
-3.24652781003352e-05
-4.11464293910533e-05
5.24251577504886e-06
-5.58539885566908e-05
-4.15264047640265e-05
-3.26258432271532e-05
-2.29297664732159e-05
-8.34986066054093e-06
-3.69087622049116e-05
-1.44749638172477e-05
-3.61957023676086e-05
-1.60521073701861e-05
-3.74085425388694e-05
-4.97496535718153e-05
-4.39571145627789e-05
-4.10073474016892e-05
-3.55449934624831e-05
-1.97744080290627e-05
-4.34943742122747e-05
6.48448297891235e-07
-2.65543043197338e-05
-5.12972639762814e-05
9.32250307862367e-06
-8.89705716446186e-06
-4.43187440851338e-05
-5.33365208496073e-05
-1.94542996340467e-05
-3.09268905261251e-05
-5.17493330912916e-05
-6.70777199841654e-05
-3.71877564124119e-05
5.96831518706264e-06
9.26372576797031e-06
-3.98451413022308e-05
-4.10095028926118e-05
-2.09809014593886e-06
-4.5776439707743e-05
-2.73442678062491e-05
-1.13048451301881e-05
-3.34751708925889e-05
-2.97024290688255e-06
-2.14401833880854e-05
-2.77663556568022e-05
-3.15495934547307e-05
-3.90031980319596e-05
-7.47075576825776e-06
-4.82872426205111e-05
-2.72579536613802e-05
-2.44404004061898e-05
7.54398485643918e-06
-4.02898651201922e-05
-7.02903335692101e-05
-4.73788139850683e-05
-4.97356319739652e-05
-1.55479111912548e-05
-3.7987435743227e-05
-1.45205495435995e-05
-2.30801229182361e-05
-4.0773486218965e-05
-4.10964831353906e-05
-8.43042807177273e-06
-4.59605589141876e-05
-1.72963725307718e-05
-3.57093148659972e-05
-3.51802300860454e-05
-7.98233675138231e-06
-2.3550475850232e-05
-1.67512729361407e-05
-2.01521358646452e-05
-3.63521674532943e-05
-2.22633897276723e-05
-1.34231178094538e-05
-2.11067261712204e-05
9.67888888906839e-06
-2.35132935985042e-05
-2.48651805761263e-05
-6.96698695063811e-05
-6.78387370122001e-06
-2.95191626096227e-05
-3.65906966153372e-05
-4.72876457814363e-05
-2.70949312511667e-05
-4.21017348465447e-05
-2.29602679818463e-05
-3.60907662367682e-05
-4.65131258627344e-05
1.51065837879602e-05
-3.30262201336287e-05
-1.97313068494951e-05
-1.44943066594368e-05
-3.51143626902068e-05
-2.95732903440159e-05
-2.69989441956976e-05
-3.92860876184996e-05
-1.79414964133734e-05
-2.88092056627053e-05
-3.64474847997216e-05
-3.76719070772769e-05
-1.13944266951351e-05
-2.17659153474543e-05
-4.85844345971455e-05
-4.54390493378788e-05
-4.14705224916474e-05
-7.07546332021265e-06
-2.97381420732859e-05
-2.58159051157404e-05
-1.74330873186472e-05
-8.91611359308722e-05
-4.20423060623809e-05
-1.31747274846284e-05
-1.85557337654819e-05
-5.80268999111045e-05
-1.7108758969643e-05
-2.9649092068854e-05
-2.83812985200499e-05
-2.99310288834624e-05
-1.86933710808049e-05
-2.26038648674709e-05
4.04526714993782e-07
-5.36129150851538e-05
-2.22218866814259e-05
-4.86425566548009e-05
-1.97300873683454e-05
-3.89677780812069e-05
-3.50681554974137e-05
-2.1648238060688e-05
-3.88159389936686e-05
-1.90631554247727e-05
-8.9554460552465e-06
-2.22902826290237e-05
-1.70897228485719e-05
-3.45906093150206e-05
3.50621146203774e-06
-4.45771230738162e-05
-4.66253286976049e-05
-2.14937532804396e-05
-1.51974620958598e-05
-2.70269243888502e-05
-3.24613294797972e-05
-5.0479092411782e-06
-1.86661427329878e-05
-5.52825898297989e-05
-3.68105396871315e-05
-8.93504165143206e-06
-8.78238946780814e-06
-3.56533972693594e-05
-3.29077745488177e-05
-4.12785937717112e-05
-3.50104311864501e-05
-4.14616748641517e-06
-4.71209948364994e-05
-2.2891011478145e-05
-6.97453108172204e-05
-3.97796846230613e-05
-3.53915632322348e-05
-3.6861871054863e-05
-3.07343741995599e-05
-1.70441081742633e-05
-3.83079382937392e-05
-4.69761242491447e-05
-1.57648077750138e-05
-6.72132711050095e-05
-1.80741966008652e-05
-4.10032845963297e-05
-2.44901958062353e-05
-1.17262184013289e-05
1.49628064131642e-05
-7.51217720251407e-06
-3.67875044170869e-05
-3.75009676260941e-05
-3.78999807436893e-05
-4.16931199487183e-05
-4.45292280108507e-05
-4.50602034159195e-05
-3.47689192753357e-05
-4.99006871597504e-05
-2.99247677426563e-05
-1.9822690900429e-05
-3.17850183041687e-05
-5.19859299051297e-05
-6.34569906837988e-06
-4.57650471819574e-05
-5.16144099523431e-05
-2.00055978840525e-05
-4.44461651432123e-05
-1.45146407007935e-05
-1.22715356499318e-05
-5.27908735029439e-06
-4.47040895251694e-05
-2.38760943971504e-05
-2.38277743225639e-05
-4.33107053319867e-05
2.69727445173774e-05
-2.41251198159643e-05
-4.59767123194868e-05
-1.01560627989965e-05
-5.11419007486745e-05
-4.66886577505987e-05
-3.146650785731e-05
-2.48878698420785e-05
-9.11882595287127e-06
-3.74225700859e-05
-2.42819735187317e-05
-5.41991586622731e-05
-5.11668266552388e-05
-5.02665983908847e-05
-2.43342446582355e-05
-3.14775981634109e-05
-2.51352155960252e-05
-2.77656261402649e-05
-4.82156518279385e-05
-2.70130182289355e-05
-3.78595691311316e-05
2.25587641736562e-06
-3.83725921935428e-05
-4.39268142129644e-05
-3.37463666252845e-05
1.14435861504673e-05
-2.29842372151535e-05
-2.60645789064888e-05
-1.93292642169258e-05
-3.45095893934189e-05
-3.10129905456974e-05
-2.29322659091178e-05
-3.53241148120909e-05
-3.37893196023503e-05
-1.37880098814042e-05
-3.18860653784218e-06
-4.70942004431154e-05
-4.87227236160046e-05
2.14515839885173e-05
-5.22451402515653e-05
-4.48151449657595e-05
-1.34875248490403e-05
-1.16637234726219e-05
-2.10152218885787e-05
-3.0183301555567e-05
-5.37209763945311e-05
-5.21448347522223e-06
-1.93643162122831e-05
-1.26730950170439e-05
-3.64093091095379e-05
-3.99758792007574e-05
1.31194967238491e-05
-4.39493097787557e-05
-1.52418221979937e-05
-1.32042925532108e-05
-4.13293387061909e-05
-6.18816435297811e-06
-5.56635316576421e-05
-7.2074384094754e-05
-2.79560647602497e-05
-1.11037060681895e-05
-1.18827948276651e-05
-1.31915555361478e-05
-5.44054902659981e-05
-4.58383358866519e-05
-1.49158834065888e-05
-4.50683885788102e-05
-1.07002538929992e-05
-2.1277477010647e-05
-2.03185561727193e-05
-1.82183232467801e-05
-3.98936936491918e-05
-2.88756680954911e-05
-1.81096559922596e-05
-3.01865128359551e-05
-2.45176049974681e-05
-5.2672061505345e-05
-1.09995154217185e-05
-1.67384771023779e-06
-3.47002881149922e-05
-1.82296586725575e-05
-8.26283275439698e-06
-4.92625519716195e-05
-4.80901250598761e-05
1.75514523760182e-05
-2.23873644183037e-05
2.13466342734719e-06
-2.74768852664062e-05
-2.14606429210354e-05
-2.55512444789732e-05
-5.18244542297267e-05
-1.86864123555659e-05
-2.70361719827593e-05
-5.68480158058296e-05
-2.0815377191888e-05
-4.92198877561097e-05
-2.94868573817936e-05
-6.75899071943596e-05
-1.40611892839122e-05
-3.03707399719378e-05
-2.73186467713041e-05
-4.52800907551811e-05
-1.08169231133269e-05
-1.75585138731043e-05
-9.01783727957034e-06
8.10146643186691e-06
-2.12408284512305e-05
-2.68261172713639e-05
-2.89409280360576e-05
-4.33634863655654e-05
-5.04075661053712e-05
-3.63034125251593e-05
-2.97331385272122e-05
-1.45999356053004e-05
-3.16618031266335e-05
-2.53040571453935e-05
-3.96792437743787e-05
-3.1168002698182e-05
-2.60053938910567e-05
-2.7985890681724e-05
-2.50956230907498e-05
-3.86337888265767e-05
-2.85942457518231e-05
-1.02422975208782e-05
-5.31632590129786e-05
-3.43024813997726e-05
-6.27972108728508e-05
-5.35617759476668e-05
-9.85798449044735e-06
-2.78459215026838e-05
-2.77090913734486e-05
-2.46263547741299e-05
-3.01298794848873e-05
-4.20251399708048e-05
-1.46746909161355e-06
-3.48437186993746e-05
7.92623236341616e-06
6.28244937915723e-06
-2.03843782364364e-05
-1.50285427946024e-05
-2.24213726785537e-06
-3.58812022154785e-05
-5.26270079366789e-05
-1.29116314745457e-05
-2.3429757530312e-05
-2.43066311139003e-05
-6.48050391487893e-06
4.85300006542727e-07
-4.93608995437594e-05
-4.08341156395304e-05
-9.20886970415905e-06
-2.84226663703545e-05
-5.03343164108418e-05
-1.66846585650426e-05
-2.52370949261581e-05
-2.26821934653172e-05
-1.40777704632282e-05
-3.03144607345242e-05
-2.259272552177e-05
-4.22627905112853e-05
-4.21755374170948e-05
-2.63969932546382e-05
-2.09583920873509e-05
-3.14912376412912e-05
-1.00863127046636e-05
-2.67915443058342e-05
-2.90987358420135e-05
-1.98031206440686e-05
-1.93080542164468e-05
-4.92963601212995e-05
-2.0066617195114e-05
-2.07305774814149e-05
-3.09876097732993e-05
-2.98305080202213e-05
-3.81886934757085e-05
-3.47468559443871e-05
-1.78128173949777e-05
-2.76080667721662e-05
-3.01327963314405e-05
-4.19009910597279e-05
-2.64603353849647e-05
-4.47908782830941e-05
-2.5361587247655e-05
-3.27478091815743e-05
-3.45104702905203e-05
-4.25947539546848e-05
-6.22389688924483e-05
-5.55760892478087e-06
-1.12999308750692e-05
-2.59665137928345e-05
-2.87158486019292e-05
-2.04165358063032e-05
-1.78322723165369e-05
-3.45999134060968e-05
2.48613672755623e-06
-5.52019346495561e-05
-1.7619083314861e-05
-3.03154590069218e-05
-1.09443064272779e-05
-2.56547203907175e-05
-3.71232144780511e-05
-1.16979326562407e-06
-4.92441902741967e-05
-1.96816180470732e-05
-3.18107764067255e-05
-1.81607582967055e-05
1.21009807861964e-05
-3.08836995461048e-05
-3.39639995089884e-05
-1.59067856093782e-05
-6.9685788350138e-05
-5.3700099420499e-05
-4.39396419328429e-05
-4.04018007115186e-05
-3.6158681911493e-05
-3.4812648800716e-05
-2.03767013000583e-05
-3.83441852845748e-05
-3.40690766781964e-05
-2.99274436932286e-05
-3.37233660995049e-05
-2.06041079015498e-05
-4.57705905093053e-05
-2.35879084659693e-05
-5.07478703497202e-05
-5.21917805923539e-05
-3.88733357760817e-06
-4.78069196447785e-05
-2.27690193149911e-05
-2.05379636797679e-05
-4.91377860111192e-05
-5.51487874806905e-05
-6.21709037223583e-05
-9.96018403971204e-06
-2.94831383335097e-05
-2.71086029983193e-05
-2.2928020306056e-05
-3.20700898269508e-05
-3.03306626706588e-05
-2.47820596028288e-05
-4.49086824524487e-05
-6.01295937265548e-05
-3.18766966245261e-05
-3.17251077430509e-05
-3.18338038898898e-05
-1.33298870020245e-05
-4.56747683746456e-05
-1.41400446518013e-05
-8.211317445991e-06
-2.10014392417361e-05
8.15510108571016e-07
-3.62841531978047e-05
-8.55299433651195e-05
-3.34166827756532e-05
-3.94360098234346e-05
-3.78819051612412e-05
-2.15478446870353e-05
-2.0205489372379e-05
-5.23713203686058e-06
-2.00932944248351e-05
-2.66159059622522e-05
-5.06493959807687e-05
-5.72815253167362e-05
-1.84544019207991e-05
-3.22603123994991e-05
-1.66797031124574e-05
-4.17268071122396e-06
-1.48656695452494e-05
-3.35764838870641e-05
-3.66701058462612e-06
-2.92299420401629e-05
-4.20551036392596e-05
-4.8404869200839e-05
-9.87080990589149e-06
-6.20759029295363e-06
-4.21472805117895e-05
-7.64433466510657e-06
-7.3612763354423e-06
-2.65480578350605e-05
-3.18509881221718e-05
-1.07853350192184e-05
-2.58489873737534e-05
-3.08207964865716e-05
-9.0134122011587e-06
-6.23929950033568e-05
-2.6754953262286e-05
-1.47995339118344e-05
-3.17505045456509e-05
-7.11498689717631e-06
-4.7411593187099e-05
-2.94591550698587e-05
-3.08489565001978e-05
-2.15579823560522e-05
-1.70395461425696e-05
-6.05357112086874e-05
2.71670765078268e-06
-4.56434958538589e-05
-4.94387840623826e-05
-3.2016544443338e-05
-3.85772591687549e-05
-1.85797514562737e-05
-3.01423724998514e-05
-2.24524684903554e-05
-1.89220950946725e-05
-3.1719093653727e-05
-3.54695853211741e-05
-1.98543701580041e-05
-4.83515961746587e-05
-3.30023473127043e-05
-2.29071338990002e-05
-2.68611553942277e-05
-1.73338910351805e-05
-1.86168753562479e-05
-1.34685284673711e-05
-3.99734607463691e-05
-3.98311645705031e-05
-3.3371099812744e-05
-5.57581008814144e-05
-3.89187595241707e-05
-3.54998034125154e-05
-2.11551278294853e-05
-1.98628850261291e-05
-1.60589156063717e-05
-4.12768584303576e-05
-7.54569358613496e-05
-4.51918376643857e-05
-6.8563573958217e-05
-1.23237476268394e-05
-3.9940646223848e-05
-3.42731734971583e-05
-2.50589108485544e-05
-2.10888044907525e-05
-2.02315619136519e-05
-6.32124995789587e-06
-5.38302808153363e-07
-2.79219356706406e-05
-4.3179750531432e-05
-1.44006222142893e-05
-2.1349507021224e-05
-3.17359190264492e-05
-4.95455556130896e-05
-2.03451747110148e-05
1.48700640268299e-05
-1.60694904327611e-05
-4.47978057168722e-05
-3.13957902638361e-05
-3.69062802693172e-05
-3.36797123388621e-05
-1.97353565086391e-05
-2.79353437800085e-05
-1.57803753379812e-05
-1.91966546085077e-05
-4.41756030275083e-05
-2.57327778577316e-05
-1.78846979860889e-05
-5.27669072086471e-05
-4.16844370052113e-05
-2.29220578704223e-05
-5.14127875911427e-05
-2.46126083656153e-05
-3.09962707745991e-05
-1.7262241776316e-05
-4.1254744070091e-06
-4.23355434631106e-05
-3.96175816718643e-05
-4.85549602182993e-05
-2.29077830144814e-05
-4.19686202415641e-05
-4.27946389148788e-05
-4.22561156693768e-05
-3.42943985889442e-05
-5.98191928769271e-05
-5.7538755277055e-05
-2.21228387493088e-05
-3.30772931149558e-05
-7.21014632186442e-06
-2.35610897814336e-06
-4.97714683781387e-05
-2.62482850052357e-05
-1.98709531730078e-05
-1.87140153180077e-05
-1.69095024463921e-05
-2.35634430503686e-05
-1.22488371582007e-05
-2.89871514646668e-05
-2.1874888867404e-05
-2.11518543055451e-05
-8.60322306865318e-05
-4.11162309025115e-05
-4.35133382482093e-05
-2.29448176427399e-05
-2.54537433490666e-05
-2.65673612270922e-05
-2.65755006585823e-05
-3.88588527180847e-05
-3.54770451395501e-05
4.00451645305647e-06
-9.69378848613814e-06
-4.98174782615933e-05
-6.09218816441034e-05
-5.0939552897664e-05
-4.57746799819037e-05
-3.60033509642975e-05
-1.94304483763644e-05
-4.28409737673064e-05
-4.63033687002366e-05
-1.73754284925117e-05
-2.19580851501345e-05
-3.30328168879799e-05
-2.28162179504632e-05
-2.73892577556749e-05
-3.67122593373713e-05
-3.27185416830216e-05
-7.90811947751448e-06
-2.14399219657875e-05
-2.55168617168218e-05
1.49916700757771e-05
-5.45600843475221e-06
-2.06364127808495e-05
-5.83811364027065e-05
-3.2060490765805e-05
-3.08768973489638e-05
-5.22441542748617e-05
-2.05484064485913e-05
-2.04899090335446e-05
-2.12937499586658e-05
-5.11002059958245e-05
-4.23726244965441e-05
-4.42470425949374e-05
-3.37303013672709e-06
-2.00425445738679e-05
-2.81830965737843e-05
-2.78178517900591e-05
-2.80984898714476e-05
-4.0594717486416e-05
-3.25891685986414e-05
-2.44038313675415e-05
-1.0238822888027e-05
-4.18531067837022e-05
-6.97241444636496e-05
-2.2096165615786e-05
-2.38539468461335e-05
-4.26035646040972e-05
-5.302006102137e-05
-3.84357286685035e-05
-4.32008275563174e-05
-3.55855084729479e-05
-1.18621679968437e-05
-1.75094014660654e-05
-5.8479984861058e-05
-4.88920533821635e-05
-1.60619128544601e-05
-7.61084746532734e-06
-7.9726458252604e-06
-4.23719251309054e-05
-5.04419573739402e-05
-1.23917564562124e-05
-1.5044447765948e-05
-3.87716423652456e-05
-2.97614258774453e-05
-3.60354030136628e-05
-2.73749934041929e-05
-1.41172217204428e-05
-3.14605582351662e-05
-3.43566411876746e-05
-3.31945145375591e-05
-5.80250963973315e-05
-1.99567973755276e-05
-5.4879572830644e-05
-2.5678852485401e-05
-1.58932892419021e-05
-4.80600945647605e-05
-3.14350098750194e-05
-3.42400217196827e-05
-1.79908365967341e-05
-3.34128184499152e-05
-4.1844035823816e-05
-4.17391225506173e-05
-2.52591783191703e-05
-4.00206538956993e-05
-4.74502997930789e-05
-1.38320437235942e-05
-5.10498981280856e-05
-9.69493077480944e-06
4.47598284871194e-06
-2.32409576591292e-05
-3.44073699855832e-05
-6.95537887457463e-06
-5.10796768855735e-05
-3.2490717396626e-05
-3.80262191626802e-05
-1.91644174503893e-05
-5.90705517362293e-06
-1.17428816583738e-05
-3.63573133662853e-05
-9.95094952496466e-06
-1.20963090368084e-05
-2.78693940309594e-05
-2.69301226469565e-05
-2.52159150161869e-05
-5.05996992701615e-05
-1.0006611759745e-05
-1.53826419655464e-05
-3.21312718027379e-05
-1.95656539333315e-05
-5.41476420892198e-06
-4.7145398603059e-05
-4.58401322893716e-05
9.13754298820902e-06
-4.83949447958069e-05
-2.5430906824602e-05
-3.83274306108287e-06
-1.92704508730127e-05
-2.71318105799038e-05
1.02006568509559e-05
-3.01737433478481e-05
-3.16216090913751e-05
-3.2896172731871e-05
-1.74589387114947e-05
-2.93044275484162e-05
-4.0598994596377e-05
-2.51010122024941e-05
-4.08548586990857e-05
-4.73262955143939e-05
-3.99793987554467e-05
-2.46873618682888e-05
-2.41764172860055e-05
-3.91176862583201e-05
-2.65175319200662e-05
-4.04935529072151e-05
1.87484655545567e-06
-2.41426792965926e-05
-2.94192320780804e-05
-7.8013385859179e-06
-6.07075092353099e-06
-6.50375553180442e-05
1.19770461317034e-05
-5.14733023795264e-05
-3.06225125992626e-05
-6.97457127116596e-06
-1.4601084930245e-05
-6.132174029171e-05
-1.50757022821701e-05
-2.36830608039733e-06
-4.63192087186984e-05
-3.10216217349289e-05
-3.46834390041737e-05
-5.05458956053086e-05
-3.72688232486635e-05
-4.1330755467733e-05
-4.25927639259875e-05
-3.2656438797066e-05
-1.85589965977358e-05
-4.06144745662039e-05
-1.31877178048498e-05
2.2006885053054e-07
-5.56232818617113e-05
-1.86807176299197e-05
-2.10888267339644e-05
-2.49062777035888e-05
-1.38429203700737e-05
-1.79897437065786e-05
-4.86603573609469e-05
-1.31312317620272e-05
-2.16752295404842e-05
-3.1704871806169e-05
-1.31346902112027e-05
-4.41603497387807e-05
2.74246652965824e-06
-2.47854160657016e-05
-3.19451083845635e-05
-2.41996983084358e-05
-2.0930145937165e-05
-1.69931209919226e-05
-2.97450300888965e-05
-5.22380542491503e-05
-2.47412585934343e-05
-1.59233050767425e-05
-4.9093727075416e-05
-1.15212245762883e-05
-2.89413244535429e-05
-3.76521232433756e-05
-4.21067030579404e-05
-3.08842059204098e-05
5.18641602054764e-07
-2.9891252292409e-05
-4.81541448125915e-05
-2.55512324382915e-05
-3.2519823297731e-05
-2.48321285734919e-05
-1.97519439939909e-05
-3.51701260534839e-05
-5.50009143326235e-05
-1.02671394276009e-06
-4.31893517352638e-05
-3.34344812450957e-05
-6.17152140642655e-06
-3.06213953758312e-05
-5.88223324434153e-05
-5.50165571222927e-05
-3.47853797633904e-05
-1.64782977412866e-05
-1.6914026405696e-05
-2.77607864967468e-05
1.81939710053266e-05
-2.41068457924724e-05
-2.07825976418565e-05
-2.11192152726258e-05
-5.38148939389203e-05
-4.71437865381942e-05
-3.24016792101771e-05
-2.16111134674348e-05
-1.22501103251532e-05
-3.47162562211695e-05
-8.00143978191546e-06
-4.87610242564161e-05
-3.65451963907574e-05
6.83394636569703e-07
-5.42533748675204e-05
-3.96988295791861e-05
-3.94549386584201e-05
-4.41384181292596e-05
-4.36439965934381e-05
-3.8674978591772e-05
-1.40908098097604e-05
-5.17652386229434e-05
-4.7688518204681e-05
-3.24103532984593e-05
-4.73939883567989e-05
-3.03664709425333e-05
3.75245490962854e-06
-4.6891258151273e-05
-3.87253251791298e-05
-1.31034563920493e-05
-4.33850859923599e-05
-8.01761978665611e-06
-2.52375918351068e-05
-5.41919719193254e-05
-1.99732212240096e-05
-4.85715234284362e-06
-4.46115384196328e-05
-4.12539095538192e-05
-3.01552720545249e-05
-1.33828689833405e-05
-1.75914378271515e-05
-2.82325295781214e-05
-3.78131906547611e-05
-8.72555456342598e-07
-4.4649259702167e-05
-4.72806128512994e-05
-3.57454145240435e-05
-4.04823988517747e-05
-1.44399068178361e-05
-3.72303192881833e-05
-2.00700139479651e-05
-3.20539495527415e-05
-4.25048889094533e-05
-1.13212673072322e-05
-3.13606889317868e-05
2.80714544637347e-06
-3.85499199463188e-05
-1.83266656552451e-05
-1.80907400285849e-05
4.36029291956682e-06
-3.36434951167937e-05
-1.52037848224687e-05
-1.00305779096392e-05
-3.2471065602624e-06
-5.10987372133978e-05
-2.23896471324716e-05
-8.44309659085085e-06
-4.53558302604518e-05
-3.62949608267451e-05
-3.91811464568466e-05
-2.53432548888301e-05
-2.4633049644151e-05
-1.79608453404378e-05
-2.24183780247635e-05
-4.5291286958392e-05
-3.38869350531392e-05
-3.83404058960424e-05
-2.77625789150849e-05
-2.15692439521942e-05
-1.54486474438642e-05
-2.04165137116672e-05
-2.83245011844525e-05
-3.34378303379633e-05
-2.46705675540914e-05
-5.30083010924743e-05
-5.92172732527986e-06
-4.15653441977464e-05
-5.15613600767359e-05
-2.3850177896744e-05
-6.29851461054748e-05
-2.40258350669769e-05
7.68731814967105e-06
-2.27659834479104e-05
-4.53801035165733e-05
-4.78969099529935e-05
-2.03081216068538e-05
-3.5128173546323e-05
-3.37557740578308e-05
1.03037935024218e-05
-9.27707182906721e-06
-2.63862322950643e-05
-2.33460357184768e-05
-2.26412573426104e-05
-5.14946693971685e-05
-2.13978258309746e-05
-2.2154937551678e-06
-2.78025263858933e-05
-4.71340549205181e-06
-3.48341031604722e-05
-1.64772808778241e-05
-1.2780637710724e-05
-4.53269399809858e-05
-1.62626722974524e-05
-2.93061949753923e-05
1.17283182321601e-05
-4.47388155223282e-05
-3.28999077657993e-05
-5.20275657873677e-05
-3.48626537072255e-05
-4.87792810749956e-05
-1.75023617877444e-05
-3.49138967358075e-05
-2.64851349882508e-05
-2.41984600179197e-05
-3.40984715161531e-05
-9.42685079879884e-06
-1.9592917765803e-05
-5.5560871271153e-05
-3.25210481467562e-05
-3.75102360712635e-05
-2.8333614508566e-05
-3.05418849823045e-05
-5.07959769491759e-05
-5.51643892490376e-05
3.72291819816587e-06
-1.13101863387812e-05
-1.16148061464219e-05
-1.77350623725411e-06
-6.44674726748188e-05
-3.2144038582928e-05
-2.59957224308425e-05
-4.89534884002391e-05
-2.73022546174204e-05
-3.58185202890621e-05
-2.57244488128275e-05
-4.92028255860188e-05
-2.36438447980876e-05
-2.34942253588854e-05
-2.54585564494751e-05
-3.2621003663172e-05
-4.64963582101704e-05
-2.99102042510588e-05
-4.34350633582618e-05
-5.75700264934278e-05
-3.89060644596209e-05
-1.02363270315915e-05
-2.16256001980127e-05
-1.73673295558686e-05
-1.58911170872789e-05
-3.014862058177e-05
-4.99979001177601e-05
-2.97749296590609e-05
-5.59094352240407e-05
-3.99142884969974e-05
-4.11736894726705e-05
-5.85531168502062e-05
-3.56609542061336e-05
-2.13757422138244e-05
-1.53662451875467e-05
-2.84723923837768e-05
-1.20845610581715e-05
-3.7623351248045e-05
-5.32953504049454e-05
-1.87324840924114e-05
-2.08238556880761e-05
-4.58790520381694e-05
-1.05423285853981e-05
-4.25838952202288e-05
-1.92962139180577e-06
-3.29682426816781e-05
-5.52128934496227e-05
-4.06179083204274e-05
-5.41442949876273e-05
-3.43319884332991e-05
-5.02627578948308e-05
-2.3204496222977e-05
-4.69732486199592e-05
-2.33513513136905e-05
-2.52224807340806e-05
-4.05007702655092e-05
-2.23383815490556e-05
-1.35089065712467e-05
-2.96554286216786e-05
-1.12986922627797e-05
-2.56704292953813e-05
-1.42560493283654e-05
-2.2726500427072e-05
-1.9465148143718e-05
-3.97246286739563e-05
-6.95646682745827e-06
-2.9991912949771e-05
1.60709720013508e-06
-1.82625734961065e-05
-3.61717351712832e-05
-2.02049670051714e-05
-2.48034255117868e-05
-9.93599849601396e-06
-3.49383125177649e-05
-2.18193523491349e-05
-1.92810869033397e-05
-3.80408192635264e-05
-2.48661819809343e-05
-3.02620873704584e-06
-4.40786899472769e-05
-1.64046306037245e-05
-4.96298506016523e-05
-1.72599269258928e-05
-3.9602071240826e-05
-2.86679722979225e-05
-2.13293079631225e-05
-3.90600753510244e-05
-3.73164699760017e-05
-4.8113386699641e-05
-2.7880454504417e-05
-4.66507190652923e-05
-3.54860497163925e-05
-6.13693744151462e-05
-5.49468131833778e-05
-2.39289221767226e-05
-1.60652454125988e-05
-3.71048756037298e-05
-4.19723254725094e-05
-4.12043428472439e-05
-3.67239730635185e-05
-3.13666988895813e-05
-2.68405458225636e-05
-5.50187883846085e-05
-2.85922158887962e-05
-3.49794556725971e-05
-2.13268752263273e-05
-3.72496592825466e-05
-3.13591351845792e-05
-3.93127222696505e-05
-2.86910549546211e-05
2.02289106591868e-05
-2.57766708582512e-05
-3.46685188346685e-05
-2.45452100258578e-05
-6.09487991200305e-06
-1.25021088737168e-05
-1.9359022243701e-05
-5.89755735254629e-05
-1.76758613910373e-05
-1.65188274956075e-05
-2.33213303147468e-05
-2.70560645142945e-05
-1.08958860717449e-05
-5.74501693340528e-05
-3.86733450802211e-05
-2.10859489971197e-05
-2.74497865359242e-05
-3.54259271047655e-05
-1.34677621888657e-05
-3.39945402698104e-05
-2.86905815189173e-05
-4.52707795846022e-05
-3.95984268213854e-05
-1.63342615793167e-05
-2.68110097652395e-05
-4.14651131646346e-05
-5.67785713083861e-05
-3.58007824605644e-05
-5.62524142830202e-05
-1.5003649662802e-05
-4.41872592046803e-05
-3.67158419491985e-06
-1.07628007645818e-05
-2.75711874288341e-05
-3.28331625254222e-05
-2.19123009383479e-05
-4.86775710061483e-05
-3.39236696765995e-05
-2.13503949860019e-05
-3.67685502697072e-05
-1.5145607666964e-05
-4.15466853931029e-05
-2.86651779110197e-05
3.07058918974655e-07
-1.36376301885642e-05
-5.07205507919079e-05
-1.04945190140582e-05
-3.28465833673824e-05
-1.87654396596445e-05
-5.38871031649449e-05
-2.38289902835449e-05
-3.16744108692556e-05
-5.77356631597377e-06
-6.23204557741302e-06
-4.15060089668927e-05
-1.93057774851728e-05
-1.41531678341322e-05
-1.16522469596744e-05
-1.59866286075141e-05
-3.46740215153365e-05
-2.72921132318001e-05
-2.35205297152565e-05
-4.0462143204935e-05
-2.43262731378425e-06
-3.6714064197036e-05
-2.60334737583382e-05
-1.34285853713065e-05
-1.96674158099187e-05
-3.04406340235411e-05
-4.77282748228781e-05
-1.16215692370113e-05
-5.87741652303844e-05
-1.61072870096976e-05
-2.46300350866864e-05
-4.04384109336713e-05
-2.6780678365254e-05
-4.34913387336307e-05
-4.32560907514177e-05
-4.68116213500073e-06
-4.52616765265685e-05
-3.0897085555629e-05
-4.53043507971517e-05
-2.69993390244729e-05
-1.07040414202008e-05
-4.47668771184096e-05
-2.73082796120707e-05
-4.82965079989317e-05
-6.76235645308257e-05
-3.90982620324235e-05
-2.02190727070417e-05
-4.19077178220203e-05
-1.43587609913153e-05
-4.59358397311208e-05
-1.10354571283792e-05
-1.68743031907479e-05
-5.09516994028775e-05
-1.73155545814953e-05
-1.62458854438137e-05
-5.10209817934178e-05
-4.80636006213966e-05
-2.45852899597336e-05
-8.88453585702129e-07
-1.93939692609654e-05
-4.72260941050889e-05
-2.88550780151964e-05
6.21601219938377e-06
-4.12429707492095e-05
-1.50426711645436e-05
-3.18161530102845e-05
-4.52864674411139e-05
-2.80435345088089e-05
-1.94893464978769e-05
-2.87331511341023e-06
-3.27617674890791e-05
-2.57277106010569e-05
-3.29308370377537e-05
-4.94914310024078e-05
-3.11246573510215e-05
-1.9448021283991e-05
-1.47772903223629e-05
-4.15520060497012e-05
-1.28493780846883e-05
-3.30667241794543e-05
-3.18503311669331e-05
-1.48581550373913e-05
-2.48278314131219e-05
-5.73938557828661e-05
-3.30834781423811e-05
-6.83675329713634e-05
-5.59336046091407e-05
-5.20449613216037e-05
-4.37344175866319e-05
-2.58095537507867e-05
-1.90664852149721e-05
-2.747977884158e-05
-2.79201212623125e-05
2.45058598238674e-05
-1.15047955636613e-05
-2.77093858740591e-05
-3.60986248992567e-05
-3.61792724314107e-05
-3.45302236608726e-05
-2.07113217109004e-05
-5.19371542296059e-05
-3.10656364200768e-05
5.62410479603342e-06
-2.19664427236491e-05
-1.72400614139715e-05
-1.84923810602557e-05
-2.52682128034259e-05
-4.79181539795739e-05
-2.88868410049023e-05
-3.41069021008424e-05
-4.76115965623035e-05
-1.50320867426753e-05
-5.06905270112503e-05
-5.21437218375141e-05
-3.98855734102922e-05
-4.71856713514884e-05
-4.54613887483356e-06
-5.42374708662768e-05
-3.91177189804546e-05
-1.56038488249749e-05
-3.17787370393583e-05
-1.60697261707886e-05
-1.68654858886045e-05
-4.3356821725122e-05
-1.50165776069952e-05
-3.99470320065704e-05
-2.24548813442234e-05
-2.49186460909774e-05
-1.45457758377156e-05
-5.61943538522298e-05
-2.59559451665363e-05
-2.71273174654028e-05
-2.63993872543592e-05
-2.07295379537754e-05
-1.08317891278099e-05
-1.0191304176517e-05
-1.51343481959652e-05
-2.64300757181857e-05
-4.33471098434315e-05
-2.74100979797898e-05
-3.35361315330182e-05
-4.24957181509213e-05
-2.68791109576047e-05
-4.36891717647709e-05
-4.07038206448955e-05
-2.35553589403934e-05
-3.82535255759283e-05
-1.45486257839171e-05
-1.13565505293214e-05
-4.32675296226488e-05
-4.61649428670152e-05
-3.0282082519197e-05
2.00891440941389e-05
-8.20389739203384e-06
-3.51770162204798e-05
-3.78196683343195e-05
-3.0148979132885e-05
-3.54807450711797e-05
-1.77549697651576e-05
-1.01323642404998e-05
-4.64661996691372e-05
-2.54753579671085e-05
-5.01425392044932e-05
-4.49373699463656e-05
-2.09765210326095e-05
-2.53768240016332e-05
-5.66869979474107e-06
-3.7193321549532e-05
-3.47072177627572e-05
-4.69466856118755e-05
-2.58278644371839e-05
-2.39789225958168e-05
-2.33293579070548e-05
-3.09357017085142e-05
-5.62422977741131e-05
-3.70534052244979e-05
-3.89984617270538e-05
-1.82219817148897e-05
-3.09316463677468e-05
-2.60472781216787e-05
-3.57832659546279e-05
-1.44590392494291e-05
-4.23908977881747e-05
-5.51589161639549e-05
-2.62791419796464e-05
-2.83030961120138e-05
-4.70058344374709e-05
-2.75416316344206e-05
-2.08669647206598e-05
-8.46857079826837e-06
-9.58443287796435e-06
-6.61047286209666e-05
-2.29972120817619e-06
-4.34253090928088e-05
-2.50226942327587e-05
-3.76383092724702e-05
-2.84138564554371e-05
-1.87420239499838e-05
-2.96552168151422e-05
-2.69682026321322e-05
-5.09859489822901e-05
-4.28588232812236e-05
-1.21918386063527e-05
-3.95991476699594e-05
-2.93902404191732e-05
-1.53430631905463e-05
-6.49296417237037e-05
-3.08744255347214e-05
-5.60897599049744e-06
-2.07876230136355e-05
-3.43502136558399e-05
-2.69363169439735e-05
-1.19348072223204e-05
-1.4145900158636e-05
-2.61720225778415e-05
-3.94453086315118e-05
-1.29898507614963e-05
-3.81466644645199e-05
2.51426484969124e-06
-3.12855501756516e-05
-4.57610826448421e-05
-2.47798628625793e-05
-2.67090749756266e-05
-4.24274835951685e-05
-3.98524635900525e-05
-2.37148289339742e-05
-4.39905275354469e-05
-3.37246153868775e-06
-1.49379637645479e-05
-4.67580513753028e-05
-1.50640966047951e-05
-3.75816332381064e-06
-1.51738889408222e-05
-4.79273235381207e-05
-4.21121617325097e-05
-2.6948553069567e-05
2.70841760972491e-05
-4.51445245536093e-05
-4.64790468006052e-05
-5.56320404093082e-06
-7.23661606447313e-06
-8.02187685560739e-06
-3.98007825942482e-05
-9.95201673109466e-06
-9.97472408955149e-06
-3.16179424557526e-05
-3.73242290667927e-05
-2.23111332718329e-05
-3.9041205732316e-05
-2.47252125316841e-05
-9.35020678641436e-06
-3.64822939526088e-05
-3.45802592464661e-05
-1.21463382928928e-05
4.29217020795958e-06
-2.24349669654797e-05
-2.72588051608023e-05
-4.33100108613785e-05
-4.64363112133105e-05
-4.5008015597583e-05
-2.69024547230298e-05
1.71761759663287e-05
-1.50669023330192e-05
-1.43995123688078e-06
-3.6054816536215e-05
-1.09528944084258e-06
-3.70253011544172e-05
-2.78788920573145e-05
-5.89823345578852e-05
-2.89619848354365e-05
-2.58924885757181e-05
4.33282374069306e-06
-5.8530784002467e-05
-4.6020286989278e-05
-7.10423067712883e-05
-4.20489790967998e-05
-5.236484190002e-05
-3.98844296543374e-05
-4.56770642242847e-05
-3.68556637928458e-05
-2.86682137710308e-05
-5.6557996312509e-05
-6.48883644816916e-05
-2.66091111799273e-05
-3.89941548050438e-05
-1.06576061112422e-05
-3.92430364407626e-05
-2.3806764458967e-05
-4.16948048583259e-05
-2.71808784772919e-05
-6.21917340824116e-05
-3.64543058461233e-05
-6.43635520157011e-05
-4.37227345062094e-05
-4.76000668732694e-05
-2.60361031448982e-05
-1.55502812985255e-05
-3.87016060584882e-05
-1.56561437372979e-05
-2.35000912111924e-05
-5.97781321049035e-06
-5.56454144971602e-05
-2.30133324768661e-05
-3.70021401643825e-05
-1.75512436646313e-05
-1.06916548598522e-05
-2.27556042518076e-05
-4.31255822268593e-06
-1.34172448274228e-05
-3.57360191880389e-05
-1.7569334155997e-05
-6.30227494153725e-05
-3.89338795971849e-05
-2.85433868782209e-05
-2.02657211533238e-05
-2.53595131346958e-05
-4.21551386204044e-05
-2.28590771782509e-05
-1.89532406187421e-05
-1.42409635516909e-05
-3.09876357101939e-06
-2.26592982808332e-05
-3.71922780397204e-05
-3.33349767897552e-05
-2.05459436585787e-05
-3.42729210502196e-05
-2.7828729667767e-05
-7.71443432937053e-05
-3.84773964734024e-05
-8.80382110801665e-06
-3.2564082164037e-05
-2.73313163617621e-05
-3.13352119110238e-05
-2.76735917680604e-05
-3.72251090676919e-05
-3.74444531360216e-05
-3.27446593038178e-05
-3.28188631966432e-05
-3.85922475327117e-05
-1.15403134887543e-05
-4.48848216889845e-06
-4.1605482518343e-05
-2.93846000855298e-05
-2.16898324534274e-05
-1.64309042931613e-05
-1.96395096748858e-05
-3.77444430178569e-05
-4.42911157875541e-05
-6.56798857439261e-05
-5.26446087550235e-05
-2.53546936706134e-05
-3.28869916257869e-05
-3.04368188591488e-05
-2.06292131478826e-05
-6.18095354345908e-05
-2.51793183494576e-05
-3.46846491851536e-05
-3.8151277688334e-05
-1.11148772916191e-05
-2.12816665093517e-05
-3.004323148743e-05
-2.05893692254528e-05
-4.85016067769286e-05
-5.51790917141461e-05
-5.218128110212e-05
-3.66173061485011e-05
-4.28314038958423e-06
-1.49778252451289e-05
-2.46806762020232e-05
-3.3113974244017e-05
-9.14669665480016e-06
-3.48296742188573e-05
-3.53969579010584e-05
-6.04243202418647e-05
-7.03946297856951e-05
-1.86179148560129e-05
-2.51918869309957e-05
-1.91063343037538e-05
-5.7795808408979e-05
-4.13899699050738e-05
1.78899023358738e-05
-2.26090256030425e-05
-8.96484344580787e-06
-3.13081247324155e-05
-4.02497180363599e-05
-5.03019887333273e-05
-5.11827206593831e-05
-1.70347531163518e-05
-2.4780903351436e-05
-3.41595943494037e-05
-2.40001767833823e-05
-3.08763982655955e-05
5.7002235894543e-06
-2.27999311967109e-06
-2.88352014344056e-05
-1.97990683881019e-05
-2.18311542294906e-05
-2.69160709785803e-05
-3.39855874370411e-07
-1.45043213216743e-05
-1.50680018469932e-05
-1.96729932634964e-05
-2.56095335875425e-05
-2.43750884748287e-05
-4.02264678768611e-05
-4.46713368238237e-05
-3.11481589548525e-05
-1.85109983986894e-05
-3.60252199380802e-05
-2.09719287147721e-05
-3.54522497153047e-05
-2.4083754986241e-05
-5.9579760884246e-06
-3.68129104211557e-05
-3.86272682085256e-05
-3.8179257772758e-05
-4.76316483277151e-05
-4.13199725447453e-05
-3.50210433903824e-05
-2.0516370743746e-05
-1.88344615709042e-05
-2.23654540572882e-05
-4.22056386228394e-05
-5.52625567951624e-05
-9.28201239727316e-06
-2.97713972061626e-05
-1.12641840253213e-05
-2.25064233903057e-05
1.13304597626841e-05
-5.55222672426771e-06
-3.63217815848387e-05
-3.51223453321763e-05
-3.77196676760458e-05
-5.8729167462065e-06
7.00660971914137e-07
-1.26823593191245e-05
-5.55710496572102e-05
-2.11515179816354e-05
-1.91682755198371e-06
-3.35886761189457e-05
-2.95340396012193e-05
-4.00684444881117e-05
-3.02779157211346e-05
-4.87936142248467e-05
-3.98326971461258e-05
-2.95391638413135e-06
1.56777817011099e-06
-3.18646547126331e-05
-1.46307365267846e-05
-1.40964873016788e-05
-4.85127896066285e-05
-5.33702545386385e-05
-3.65792969722699e-06
-4.40756510722351e-06
-4.11752523085417e-05
-4.72894839462036e-05
-2.95418408881734e-05
-5.12497598874354e-05
-4.99788670667752e-05
-1.1987686809342e-05
-3.4545321217942e-05
-1.93323832032123e-05
-1.34009358107022e-06
-1.22753987854053e-05
-2.75450487655084e-05
-2.37372966695922e-05
-1.99162100337835e-05
-3.79862834454296e-05
1.1839633428683e-05
-8.87346638606784e-06
-3.05663135714462e-05
-4.73470221349516e-05
-4.5376473713264e-05
-7.17666552566313e-06
-1.33141503745301e-05
-2.48694361899493e-05
-4.7746553673297e-05
3.9008832846898e-06
-3.28231379060793e-05
-5.05791698928177e-05
-1.92763112631844e-05
-1.05421720808611e-05
-1.7614404224916e-05
-3.92510160307747e-05
-1.49538747702705e-05
-6.00701062125787e-05
-1.21485645645099e-05
-2.22758399356247e-05
-2.75987154132304e-05
-2.72183361077648e-05
-2.61611711290707e-05
-8.08172862978988e-06
-4.46249774697644e-05
-3.78109093449342e-05
-3.45816010325238e-05
-4.43519795644335e-05
-1.87731729701653e-06
-2.60875882629506e-05
-2.22834264567832e-05
-5.96835146926119e-05
-1.92079743560631e-05
-4.31498138844142e-05
-1.23678638922845e-05
-2.08904106553722e-05
-4.57535877141456e-05
-1.12554861200508e-05
-2.5658836969689e-05
-4.48703476632122e-05
8.25900909084791e-06
-3.67544743204682e-05
-3.87101804495067e-05
-2.33723039692428e-05
-4.21962494857324e-05
-3.50745578384483e-05
-3.84187950441745e-05
-1.80389319668738e-05
-5.2252991519815e-06
-3.19999952235419e-05
-1.61225790967114e-05
-2.18173794828783e-05
-3.87883225479635e-05
-4.24355533033106e-05
-2.28809357291819e-05
-1.32111374447597e-05
-2.21822329666746e-05
-4.65698904279558e-05
-3.15498627447423e-05
-3.78411359453751e-05
6.17771605154177e-06
-2.76166254800833e-05
-2.90497309617068e-05
-2.89993979319506e-05
-3.50259147690186e-05
-4.48355992052024e-05
-3.1374247877035e-05
-3.00028614576451e-05
-4.47129875491465e-05
-6.58383391338461e-05
-1.2203435260399e-05
4.07546095778886e-07
-4.45714077861109e-05
-5.7915831264564e-05
-4.64500042584765e-05
-3.24301268807032e-05
-2.77782357569772e-05
-7.58742473259147e-05
-2.4369255492064e-05
-2.53333083161315e-05
-3.80418649226442e-05
-3.23560805022468e-05
-1.87757678302553e-05
-6.27353720232e-05
-4.39199143039757e-05
-4.53237754278644e-05
-1.74943533847457e-05
-5.36286103203853e-05
-3.91405017339286e-05
-3.87114854739971e-05
-2.23065424091792e-05
-1.5584897139163e-05
-5.22374058327634e-05
-5.25441257960696e-05
-5.29453528162213e-05
-1.56947672955848e-05
-2.29782852324567e-05
-2.91822127812592e-05
-2.94668375771112e-05
-5.62855717929891e-05
-1.96205291497847e-05
-7.77998849713064e-06
-4.0831238059273e-05
-4.87106758027731e-05
-3.28121526946311e-05
-2.47658254858452e-05
-5.07363006456943e-05
-4.57070054245713e-05
-1.06282861561529e-05
-2.59325326805443e-06
-2.01639510553991e-05
-2.63856276821787e-05
-3.93295657345123e-05
-5.36414524000495e-05
5.12590679246399e-06
-2.77548394576929e-05
-2.24927915845385e-05
-4.17755167635161e-05
-1.63554354389718e-05
-9.09728018713676e-06
-1.81132171992095e-05
-2.87918938608303e-05
-3.33625546015197e-05
1.50411402059219e-06
-5.87225199330759e-06
-6.07176247246001e-05
-1.90307725983167e-05
-3.86242466713707e-05
-1.89280883644382e-05
-3.98714773810803e-05
-3.23973267496555e-05
2.94983801630763e-06
-2.21968178968726e-05
-1.91985375422968e-05
-3.64731769117433e-05
-2.49505078387202e-05
-2.55362676519387e-05
-4.13205217071165e-05
-1.55568373749325e-05
-4.11267915054584e-05
-7.65011454461724e-06
-1.20673061560896e-05
-4.04731343159225e-05
-3.80693494809014e-05
-5.38696038742134e-05
-1.80390576995472e-05
-3.37214423263678e-05
-3.57526484043292e-05
-4.73748344740662e-05
-1.43146711411824e-05
-3.96805636934466e-05
-4.0184073729536e-05
-3.53707018765793e-05
-3.96984982820345e-05
-4.57382710903933e-05
-3.76306226691685e-05
7.38359182323484e-06
-1.28706759643664e-05
-2.79626877409306e-05
-2.22385365908312e-05
-1.32085165091553e-05
-5.63363570782822e-05
-2.20081816268204e-05
-4.64508136151791e-06
-3.64048078958244e-05
-2.2288604782685e-05
-5.39089917823668e-05
-2.93238333902355e-05
-1.65225875200889e-05
-1.32217471050761e-05
-1.31589893171029e-05
-2.03675836703298e-05
-2.24605919583171e-05
4.23837476775969e-07
-2.36006236165545e-05
-2.54745191295685e-05
-1.43283258812348e-05
-3.42989548781378e-05
-2.61741847677552e-05
-2.22939159145148e-05
-1.43693715463182e-05
-2.11178430812414e-05
-3.64153799327465e-05
-6.57871055835148e-06
-1.8885080433759e-05
-2.98602110736458e-05
-4.53193577174158e-05
-2.68814203249952e-05
-1.15175485806558e-05
-4.0317072126269e-05
-2.93791495258805e-05
-1.97984033866279e-05
-2.88193012159402e-05
-3.85233168338787e-05
-8.69581971404073e-06
-4.122692585244e-05
-2.33359883371452e-05
-1.67798441114731e-05
-1.58100554404068e-05
-2.94814158955805e-05
-8.82124230011039e-06
-2.2425170165516e-05
-1.1563154103309e-05
6.68005900856142e-06
-5.6809355567655e-05
-4.06916594681103e-05
-4.34859788737502e-05
-2.96316450227874e-05
-4.68266502513646e-05
-3.6407158234553e-05
-2.09935381115914e-05
-1.84546075368115e-05
-2.80635793398319e-05
-1.08602339101755e-05
-2.19543345890329e-05
-1.37193168428874e-05
-2.90947196109509e-05
-1.92930295372934e-05
-1.66662137446973e-05
-2.83076078780427e-05
-1.73052388666236e-05
-4.95577609749656e-05
-4.09164876682263e-05
-4.96044721834524e-06
-3.21987839468888e-05
-4.17062908726944e-05
-2.86454043143542e-05
-3.62544055526429e-05
-1.87604049181614e-05
-8.59630998679666e-06
-3.48891557491748e-05
-4.2540520866058e-05
-4.15379077499174e-05
-7.23938519276857e-07
-4.58538241614179e-05
-2.4494082392304e-05
-2.47847327619101e-05
-3.70014404052802e-05
-3.78292554830446e-05
-3.16893519120246e-05
-4.59921697310551e-05
-6.1804521065908e-05
-1.4303288937924e-05
-4.96655100406008e-05
-3.32777597302826e-05
-2.19245771999746e-05
-2.01735675722014e-05
-4.31487646688693e-05
-1.21650548475785e-05
-2.15113056614224e-05
-2.35941910874243e-05
-5.63057826959819e-06
-3.69409380536962e-05
-3.16004480422614e-05
-5.23126556534456e-05
-3.00442111635994e-05
-2.59351650539872e-05
-5.3449928939956e-05
-2.00456584790802e-05
-4.00910192491286e-05
-4.54223502860642e-05
-2.68112728526518e-05
-4.67560208481478e-05
-4.004590801327e-05
-1.91074216031109e-05
-4.46130634434694e-05
-1.3693517608062e-05
2.10401370059304e-05
-2.47855612037316e-05
-2.35937591794257e-06
-4.29307849540172e-05
-1.47529645049487e-05
-2.17243376610541e-05
-1.74025159265075e-05
7.85758689300625e-06
-3.88682443343696e-05
-2.7729716158125e-05
-2.40951398541058e-05
2.34588209454283e-07
-2.84212568371823e-05
-3.85436468365702e-05
-2.15149845884737e-05
-4.7890093476268e-05
-1.34971421848432e-05
-1.88768500623687e-05
-6.17966708951085e-05
-2.70841075236869e-05
-2.05527662449127e-05
-1.83256247925058e-05
-2.64317454913265e-05
-8.68822076586598e-06
-3.21935207373315e-05
1.91745130434323e-05
-2.11607090332275e-05
-4.34753237524299e-05
-2.73852578795672e-05
-1.13689180897571e-05
-2.6003916746476e-05
-2.6954766399114e-05
-1.11380176898389e-05
-2.17537840534927e-05
-5.98130653833193e-05
-7.82385758970152e-06
-1.67320859744387e-05
-3.77478956758135e-05
-3.85403079707559e-05
-3.4920669824996e-05
-2.12770698418255e-05
-4.74878817902453e-05
-3.21564130371687e-05
-2.94665914497036e-05
-5.56297867627349e-05
-5.10352464823114e-05
-2.49355837066476e-05
-3.83993871671075e-05
-3.1407869993912e-05
4.76240851074599e-06
-3.21687421216721e-05
-6.61217021574773e-06
-6.15640090250035e-05
-3.77078783723123e-05
-4.17275590685182e-05
8.28971870406499e-07
-3.2171975552288e-05
-3.49744842403779e-05
-2.80760133662698e-05
-1.0524478061443e-05
-4.39491063687321e-05
-1.60470534657156e-05
-2.67025308407574e-05
-1.83549286222706e-05
-4.98030326253561e-06
-7.06793351924039e-05
-3.78279101849817e-05
-4.98722406462724e-05
-3.89031292513636e-05
-1.0398546027115e-05
-3.58981775855103e-05
-3.25820144170287e-05
-1.82767389172028e-05
-2.78516947430609e-05
-5.21599309933358e-05
-1.94277623184698e-05
-6.09241088506508e-05
-2.37007077465375e-05
-3.8593370974177e-05
-2.35682923004813e-05
-4.48139658964308e-05
-1.31829653029083e-05
5.68505551262095e-06
-1.52669248815822e-05
-6.89238000962158e-05
-6.74074717789098e-05
-3.89723686856719e-05
-2.7714248142085e-05
-2.47471949246348e-05
-3.89595533609296e-05
-2.87186522391766e-05
-1.91129019717855e-05
-2.13578873009081e-05
-3.26002190251092e-05
-5.11117758854707e-05
-2.84693457011701e-05
-2.89083303898766e-05
-4.91654759546091e-05
7.57277204676321e-06
-4.80456820798959e-05
-5.01856439934587e-05
-5.80993862187974e-05
-3.51721749851643e-05
-2.83779456624046e-05
-3.91854966594162e-05
-2.78632666938721e-05
-1.78850245660435e-05
-5.22558651789878e-05
-4.17143379871964e-05
-1.63735157787251e-05
-9.43842853949242e-06
-9.7254032216866e-06
-1.28377149499023e-05
-4.24709984871611e-05
-4.00052600966141e-05
7.57808872138105e-06
-4.30759546401525e-05
3.69649819806103e-06
-3.17783563276161e-05
-3.79737551226918e-05
-5.11674748895532e-05
-3.47400600237409e-06
-5.82327771448893e-06
-2.56983969324707e-05
-2.03952508947947e-05
-2.80387251868217e-05
-5.53004763905855e-05
-2.06976514549249e-05
-1.43022409039696e-05
-3.9864535363844e-05
-5.79526722647428e-05
-2.39873389350504e-06
-2.72335923645685e-05
-1.65547236525271e-05
-2.34851227956965e-05
-3.44961606576588e-05
-1.17628696438336e-05
-4.40579544736854e-05
-4.12427836984152e-05
-2.24465026356174e-05
-4.3509759771527e-05
-1.14303104785693e-05
-3.6710700662223e-05
-1.69604647468143e-05
-2.48706630503431e-05
-3.79432872481678e-05
-2.97006486772968e-05
-2.28141765068629e-05
-3.56338204152967e-05
-1.11809287043318e-05
-3.90230571996713e-05
-2.59741650743094e-05
-3.6823617906452e-05
-2.68076465761634e-05
-4.04301459262105e-05
-4.85829479690856e-05
2.17832614788283e-05
-1.35024422911617e-05
-3.24812595123939e-05
-3.65545656335843e-05
-3.65189177237855e-05
-2.26130981866479e-05
-3.84283772408485e-05
6.96081370677823e-06
-1.00774059877947e-05
-2.13401269631207e-05
-5.29091724914916e-05
-4.35018109107684e-05
-2.62187310352758e-05
-2.42662109165697e-05
-3.55708981866156e-05
-1.00515606795925e-05
-2.83733112820047e-05
-2.65831604622668e-05
-6.07666579824792e-06
-2.68410294058356e-05
-3.3784168120378e-05
-4.21336452214363e-05
-3.26027913381118e-05
-3.58358467928301e-05
-3.66658295138359e-05
-3.5190477327107e-05
-1.14204219764789e-05
2.11073013088788e-07
-6.34196360370398e-05
3.62964122301649e-07
-2.87280193949095e-05
-7.32508030785735e-06
-1.93742526892418e-05
-2.37823776906638e-05
-2.79873103297014e-05
-1.48489814556474e-05
-2.98169967793139e-05
-2.36623151455387e-05
-5.77616893993742e-05
-3.24889245252659e-05
-2.22078787447874e-05
-3.67298051359937e-05
-2.35002449391363e-05
-3.52858951764885e-05
-4.81166083782222e-06
-4.8779495388611e-05
-6.85166471574301e-06
-3.19973451304863e-05
-1.30300179022312e-05
-3.47562492204902e-05
-3.31433680739803e-05
1.00025067074575e-06
-1.7102198107776e-05
-1.96284941951261e-05
-1.47284367788221e-05
-1.35921956281095e-05
-3.92062887316009e-05
-5.07254717368911e-05
-6.04159922466217e-05
-3.69900441835862e-05
-1.34130022312554e-05
-2.307844479255e-05
-3.67373685632438e-05
-2.70658697146718e-05
-3.77864016856926e-05
-8.4916987814597e-06
-1.14793655638514e-05
-1.92923286997962e-05
3.09656652989238e-06
-1.6755023317021e-05
-8.4024226513106e-06
-1.09661745380574e-05
-1.57182172515631e-05
-3.43246657913309e-05
-2.60834588992454e-05
-3.9810048987204e-05
-1.28046812925315e-05
-8.30897688603184e-06
-1.8552381757291e-05
-4.63616233161133e-05
-3.18006201480572e-05
-8.99253196822824e-06
-2.08551566881173e-05
-7.79210467758713e-06
-2.10334406232623e-05
-3.51678581071653e-05
-3.56506479746664e-05
-1.66219036289975e-05
1.19477182874077e-05
-2.82187562576347e-05
-4.84352285834313e-05
-3.61743240143449e-05
-3.19098320788152e-05
-1.86884496463858e-05
-4.01342840519619e-05
-4.12823270588978e-05
-3.92310501917727e-05
-3.74926822763227e-05
-3.96337426289049e-05
-3.1731976144238e-05
-2.93503109055552e-05
-4.44288094161049e-05
-3.70808734175541e-05
-4.70231792702217e-05
-1.15245521340124e-05
-2.53915864242895e-05
-3.93564987478506e-05
-2.81752890870952e-05
-7.58497614017496e-06
-3.00238415455801e-05
-2.61935739857638e-05
-3.27709735232382e-05
-2.84571856209659e-05
-2.20067713027418e-05
-2.25112856925725e-05
-6.8841639064151e-05
-4.86204474496239e-05
-3.9318498353825e-06
-3.64779559800493e-05
-2.53583029976109e-05
1.59167023408318e-06
1.04403178250409e-05
-2.63257204935194e-05
-3.74619950827317e-05
-1.86352204653427e-05
-1.78401594828014e-05
-3.68524968786824e-05
-4.30090787299243e-05
-2.28073192412915e-05
-2.76952002621299e-05
-2.5682133758454e-05
-3.73304397643625e-05
-1.77723327994967e-05
-2.28394929120552e-05
-4.76916977319625e-05
-2.34685624708476e-05
-4.58254242959199e-05
-2.55438516517386e-05
-3.76256814921186e-05
-3.87116165908574e-05
-1.51304361649822e-05
-5.66601999939529e-05
-2.83911703948696e-05
-4.60861929379538e-05
-4.66612289891933e-05
-1.24748561223425e-06
-1.81891188861358e-05
-6.7550973654123e-05
-9.73092049663997e-06
-1.15336123858109e-05
-3.93125886048416e-05
-2.03859661455671e-05
-4.51191761488229e-05
-3.08333095159849e-06
-1.38028857060046e-05
-2.08483537894149e-05
-2.8101681958645e-05
-3.83817134023643e-05
-4.00246721142448e-05
-2.60014800624612e-05
-2.68261282831507e-05
-3.14564152513017e-05
-1.86672955362332e-05
-3.4531927284026e-05
-5.18217345435084e-05
-3.19337963154354e-05
-3.98674010063962e-05
-1.94608745175647e-05
-1.07092774186352e-05
-3.88589574423343e-05
-2.48738743134243e-05
-5.28380837810196e-05
-2.37060137459586e-05
-2.01213818614539e-05
-3.93550656622039e-05
-3.5630336891364e-05
-1.57751861890565e-05
-2.58695438837472e-05
2.35375119886937e-05
-1.68394120004679e-05
-3.04858850426752e-05
-5.05628405392978e-05
-1.67027063126507e-05
-3.8818488686879e-05
-6.5133003218696e-06
-3.61846780839228e-05
-3.92374083806859e-05
-1.12309058335599e-05
-5.67085707976549e-05
-4.50472969173838e-05
-3.00285842970825e-05
-3.45231587600747e-05
-3.56278296837759e-05
-4.78833932300641e-05
-2.49073416787915e-05
-2.2597576131746e-05
-2.58619786188721e-05
-2.39320006318438e-05
-4.37224745465212e-05
-2.83548311063704e-05
-3.94065110532956e-05
-2.77502106030668e-05
7.41548822627297e-06
-1.83147252551991e-06
-2.73537260870048e-05
-2.29564456860141e-05
-4.67290407980926e-06
-3.48852969990106e-05
-1.61916155932009e-05
-3.80058239265148e-05
-1.33293813616172e-05
-2.15651222852417e-05
-4.58065351073898e-05
-4.67940407552092e-05
-1.167839378336e-06
-2.72886862448205e-05
-2.18415361617459e-05
-2.53042890532176e-05
-2.1789339862896e-05
-2.15906874630462e-05
-3.27290823511653e-05
-2.51223908098827e-05
-2.71734865292334e-05
-7.62556886662101e-05
-1.38790751413026e-05
-3.82939644413706e-05
-1.89060303598958e-05
-1.06222614559666e-05
-5.55762736289829e-05
-2.00513230478906e-05
-7.68400808252438e-06
-5.22517595340052e-06
-2.06881943285371e-05
-2.79133348707608e-05
-4.38949888460767e-05
-3.04531034416671e-05
-2.50783172977856e-05
-7.72465170632996e-06
-5.12441261215944e-05
7.38783374333069e-06
-3.7120072299467e-05
-2.74175581524739e-05
-3.20560783613689e-05
-4.85406607789904e-05
-2.62485089485218e-05
-3.28773430495958e-05
-5.95781675246576e-05
-2.50490695860379e-05
-3.02253709447579e-05
-4.07140976490566e-05
-4.49149258646773e-05
-4.0214437615604e-05
-3.3338360079204e-05
-9.7886816949277e-06
-2.28421444543382e-05
-3.53209338265393e-05
-2.06430679833174e-05
-1.6089441179227e-05
-1.7008462561075e-05
-2.16063182980863e-05
-5.09277880014228e-05
-1.98615267802249e-05
-1.45341732241689e-05
-4.37708648809041e-05
-2.78209108664483e-05
-4.72949340750235e-05
-2.07977785809156e-05
-1.07548215032654e-05
-2.24442501139379e-05
-3.64811178440842e-05
-2.63844042586335e-05
-2.87110347339174e-05
-3.66460849509974e-05
-2.85830768735127e-05
9.41746688196043e-06
-3.74373002928781e-06
-4.45686979207862e-05
-1.43193375824658e-05
-7.51361078942195e-06
-2.80496999593521e-05
-2.56359854030374e-05
-2.80020571785755e-05
-2.86157434561922e-05
9.9954280706845e-07
-1.47853798146146e-06
-4.20490675048853e-05
-3.27433874236695e-05
-3.51753896139729e-05
-3.48306859697397e-05
-3.3269803382157e-05
-1.4240638438828e-05
-3.43669392598366e-05
-4.58878659665058e-05
-3.15409990102512e-05
-5.16815773343098e-05
-2.03644834949385e-05
-1.61404491608157e-05
-3.96376868709357e-05
-2.23922803437415e-05
-5.12317370747654e-05
-4.15018179516767e-05
-2.92678259185182e-05
-3.07573254283773e-05
-4.47024805467292e-05
-5.12579860690812e-05
-1.31987026482185e-05
5.59472791911715e-06
-8.56248358450881e-06
1.25437289396954e-06
-2.22250524250583e-05
-2.8012664066546e-05
-5.15441207851412e-05
-1.32179220227872e-05
-6.59559417716107e-05
-3.35853287186051e-05
-3.0022753221995e-05
-7.47151943625666e-06
-3.30373809048209e-05
-2.66641995584788e-05
-1.69593810808513e-05
-4.53090027720603e-05
-1.42182114193277e-05
-3.02708025768354e-05
-5.05469727126359e-05
-3.2604640762861e-05
-1.64817013714767e-05
-8.62443550761766e-06
-2.37981805691888e-05
-1.01007835780115e-05
-4.12866559637049e-05
-3.22245575326242e-05
-5.23702945197856e-05
-1.77624132813694e-05
-3.71513340620035e-05
-5.01226000182803e-05
-1.17260092853165e-05
-1.48949462035454e-05
-2.17432781370966e-05
-1.23062543522998e-05
-4.84687836068027e-05
-2.40976005290248e-05
-4.60278136993123e-05
-1.47826191350839e-05
-5.39711030081743e-05
-1.59187398838992e-05
-3.14115615481058e-05
-3.52144903717018e-05
-2.76520949811627e-05
-1.54754545592614e-05
-3.10419600371609e-05
-3.11708079929871e-05
-1.87709813489094e-05
-2.63194376377394e-05
-7.18918685183398e-05
-1.25021924947326e-05
-2.55644087013599e-05
-2.13420485833e-05
-2.30745744243448e-05
-2.80454992561738e-07
-7.93066033806206e-06
-2.51460956450661e-05
-3.24559424600664e-05
-1.79376200617201e-05
-3.2438487676161e-05
-3.15469161313817e-05
-4.32842435595362e-05
-2.24195191839208e-05
-2.55458067601582e-05
-3.15002376720889e-05
-4.02557539419837e-05
-2.82501265132973e-05
-3.70486188867722e-05
-1.74456287294625e-05
-2.90559482482339e-05
-1.63683230435291e-06
-2.01632408975208e-05
-4.6997868990511e-06
-2.47210467927704e-05
-3.35920846925186e-06
-2.76193470424407e-05
-1.8637694045611e-05
5.51048054832562e-06
-4.52590982159544e-06
-4.03321070475555e-05
-3.3957734092949e-05
-2.28431368278984e-05
-4.0529754369875e-05
-1.85384516095496e-05
-3.33332773660548e-05
-3.33826807825886e-05
-2.65686595125118e-05
-3.99812778807339e-05
-3.92982194684252e-06
4.16351804162312e-06
-3.33463867261599e-05
-5.36887002443792e-05
-3.52794953113154e-06
-1.42344237879545e-05
-2.88425039969661e-05
-1.95952133966522e-05
-1.63422513059377e-05
-4.7386182754571e-05
-3.28579012585834e-05
-4.13808843535547e-05
-1.19760084716723e-05
-4.23547042343582e-05
-4.53526847668167e-05
-5.73781847320507e-05
-3.0195572558734e-05
-1.18498771455755e-05
-1.7940448405207e-05
-3.7516801939764e-05
-3.77870381699566e-05
-2.81303952900854e-05
-1.67723436502403e-05
-1.89126761683358e-05
-2.87468608083389e-05
-9.33133821841636e-06
-4.25599465381587e-06
-2.6978167776394e-05
-3.24993435584413e-05
-1.92919043976004e-05
-3.34939365444975e-05
-2.66784002949985e-05
-6.40992014300208e-05
-3.91193932657242e-05
-2.30535537795608e-05
-4.92487971329449e-05
-1.65354356744802e-05
-4.98771159448113e-05
-5.12327322279648e-05
-4.62121318776231e-05
-1.63082296074159e-05
-3.83606316704958e-05
-2.34896775199881e-05
-1.91637258785834e-05
-5.95256952396606e-05
-2.84758909199221e-05
-4.97592545802145e-05
-5.48895669001284e-05
-3.45280201626026e-05
-5.18828543717107e-05
-3.07220010869361e-05
-2.36478779843474e-05
-3.85738180372143e-05
1.81133609599985e-05
-1.75149703868261e-05
-4.0947222862582e-05
-5.80844532721659e-05
-3.01705709228207e-05
-4.06144096440944e-05
-1.01314308867371e-05
-4.32018693346774e-05
-1.66885394222176e-05
-3.98776539998038e-05
-5.89877319177179e-05
-5.49554613656817e-05
-4.50385108570603e-05
-1.89614525698998e-05
-4.07326692207356e-05
-5.15978499326777e-05
-1.17918803986195e-05
-2.32530903088164e-05
-2.82496849833726e-05
-4.32761056320329e-05
-4.18722528933442e-05
-3.06713579843194e-05
-2.90329989425983e-05
-2.64286298050287e-05
-3.71635446942699e-05
-4.45444025143006e-05
-2.68931876983098e-05
-1.4607381289444e-05
-9.99508703791882e-06
-2.23435872342182e-05
-6.4123289984629e-05
-2.48148453821837e-05
-2.75461527724034e-05
-4.92500323160369e-05
-2.48575505563121e-05
-1.34566567600862e-05
-6.64885152368481e-05
-5.46326127235263e-06
-1.40726360993553e-05
-3.30706951749208e-05
-3.23997386608953e-05
-7.82701767799437e-05
-2.05143790897683e-05
-1.28117671096674e-05
-1.27110865402002e-05
-3.8384669774815e-05
-6.44994479955208e-06
-2.76513049878248e-05
-2.40407792011299e-05
-6.04890401873287e-05
-1.87984841602046e-05
-5.03806336128818e-05
-2.78069949926216e-05
-4.47890654315206e-05
-5.30785776758525e-05
-1.27990927385495e-05
-3.47456949818841e-05
-2.53927776920307e-05
-1.38241186099555e-05
-2.40421281093665e-05
-4.81451035554152e-05
-2.04101946665971e-05
-1.21547315217902e-05
-1.99247142424971e-05
-2.29611850019235e-05
-1.01091340757179e-05
-2.52241478644746e-05
-3.13034141763491e-05
-1.59011903744376e-06
-1.56045262796371e-05
-4.63864838513349e-05
-1.13618202786905e-05
-3.98225548658418e-05
-2.31518969793052e-05
-3.5986856392946e-05
-3.88928237217319e-05
-2.24833691352491e-05
-1.84696936499839e-05
-4.56710536512198e-05
-9.38582066379507e-06
-3.32783464750199e-05
-1.46521232299823e-05
-1.72462232813614e-05
-5.13198263397371e-05
-5.71396661184059e-05
-2.14801035594082e-05
-4.49054947502353e-05
-2.87274602070741e-05
-3.27564992162966e-06
-2.39496650980255e-05
-1.58508156554612e-05
-2.16018868185134e-05
-4.01133297079181e-05
-3.16045607951969e-05
-2.33653308902007e-05
-4.48936659413402e-05
-4.75623849395395e-05
-3.94899755112214e-05
-3.89596195362745e-05
-1.37069841496099e-05
-5.19004420661838e-05
-4.73247607886187e-05
-2.43887874096859e-05
5.28598087050563e-06
-3.35718465758665e-05
-1.99849777542572e-05
-3.75386365981297e-05
-3.10146105933347e-05
-2.72266167895516e-05
-1.64442545709351e-05
-3.14439699389458e-05
-4.96765822234224e-05
-5.4136219854598e-05
-1.03664373644462e-05
-4.46228692527029e-05
-2.89220286108211e-05
-1.99164861171022e-05
-3.66837924802022e-05
-3.83646065280172e-05
-2.5224863821483e-05
-3.21700348093165e-05
-4.08891719266269e-05
-1.62596531783287e-05
-4.85102776371299e-05
-1.22669144646078e-05
-1.2594165226078e-05
-2.95403569152902e-05
-1.80050208520097e-06
-3.67580739983034e-05
-1.70946170029348e-05
-1.11451196611579e-05
-2.43143794327478e-05
-4.06420074590536e-05
-5.49105303099206e-05
-6.76779546568425e-05
-1.24398693294607e-05
1.50747528986566e-06
-1.20810064017175e-05
-3.54376668142422e-05
3.28908389371125e-06
-3.41572653309711e-05
-3.95544217527424e-05
-2.54498044428603e-05
-3.81065144990273e-05
-1.38309811612463e-05
-5.16424418976318e-05
-1.50904662924437e-05
-1.96670159311489e-06
-3.97425781459322e-05
-2.99218153624612e-05
-3.83767555074817e-05
-1.56491185986699e-05
-2.55841336979466e-05
-1.37872262623969e-05
-3.66486432422629e-05
-4.06372872659205e-05
-3.92610649436013e-05
-2.62317935977247e-05
-3.66530652847844e-05
-3.69995439501928e-05
-7.49186382813703e-06
-5.71104660057653e-05
6.67424350264195e-06
-9.44460509978262e-06
-1.73374699936039e-05
-7.47561557951941e-06
-2.08005926963634e-05
-2.41873961815541e-05
4.89618805056829e-06
-1.99424833610514e-05
-1.42025924766394e-05
-4.72322194762984e-05
-3.53054249536511e-05
-6.43613924716213e-06
-2.57649254162236e-05
-3.25301127217058e-05
-1.74254210630726e-05
-1.15625899586582e-05
-3.92295246522829e-05
-2.06858910131593e-05
-2.56127412317082e-05
-2.77701768180564e-05
8.56593078301401e-07
-7.10926144200348e-06
-8.15835651667493e-06
-2.49394474091873e-05
-5.31940998448415e-06
-3.44782403437864e-05
-4.12187212429852e-05
-5.07552040051236e-05
-2.77530379065951e-05
-4.18086754745401e-05
-1.50435531516569e-05
-4.73318228874724e-05
-3.70113289831718e-05
-4.34532038162931e-05
-5.31632152041262e-05
-3.3353460216855e-05
5.06345173727679e-08
-2.25217169937665e-05
-6.34913644915291e-05
-5.54397562197268e-06
-2.81035003103265e-05
-3.89316491692981e-05
-4.49356894111942e-05
-4.71352683575568e-05
8.19626072972133e-06
-2.58999397275254e-05
-3.91857184912445e-05
-4.7402912960048e-05
-4.57950005699594e-05
-9.29193666773168e-06
-3.76356469423221e-05
-5.07532938889248e-05
-2.03149271126576e-05
-1.44989210882212e-05
-3.52744376674149e-05
3.53587714073746e-06
-2.14640099328934e-05
-4.55230151952887e-05
3.86569809631393e-06
-4.64117495839426e-05
-3.19802650975531e-05
-2.41871282746158e-05
-3.1674870861749e-05
-8.2159393606425e-06
-2.62280156892758e-05
-3.44980230304429e-05
-2.0604994069085e-05
-5.70196509249024e-06
-4.13680727539294e-05
-8.37199171287382e-07
-2.73516814909628e-05
-3.31540512545505e-05
-1.47703609073099e-05
2.96761614232823e-07
-4.60086597573328e-05
-1.82480030197936e-05
-1.2576298681722e-05
-5.14490423243639e-05
-2.49344736034203e-05
1.08729859988469e-05
-3.59080660808266e-05
-2.49715547267934e-05
-2.63669669651268e-05
-7.07053780082548e-05
-3.71731083124307e-05
-3.7301556832374e-05
-2.48964231824061e-05
-3.49968689113013e-06
-2.19778028204034e-05
-1.87358938774782e-05
-1.66516894500027e-05
-1.11510171447483e-05
1.00732716373255e-05
-3.46486886969735e-05
-2.8595749726773e-05
-1.18943001578539e-05
-3.29372280185943e-05
-1.34701210941436e-05
-1.77747442261905e-05
-5.74945390623121e-05
-4.31889262058033e-05
-3.71425144273322e-05
-4.61187733953585e-05
-4.72339490201176e-05
-5.17888476448165e-05
-4.71054173724892e-05
-4.58319027661074e-05
-2.95148227330766e-05
-3.22098838962365e-05
-3.16793032513741e-05
-3.93105111226905e-05
9.15774731459612e-07
-7.55948161738628e-06
-3.8382786496942e-05
-1.64910636966439e-05
-3.63558109997691e-05
-6.82669238785149e-05
-2.76645804020647e-06
-4.13528168787676e-05
-6.53795635394727e-05
-9.85042102948624e-06
-1.95563740934769e-05
-2.96529721068141e-05
-6.41172682543583e-05
-2.82530989719176e-05
-3.11184540660494e-05
-2.37613713246888e-05
-1.50490210302942e-05
-5.31855805342672e-05
-3.32252303357925e-05
-2.94739862159213e-05
-2.30493592588678e-05
-5.79747667908705e-05
-2.56107055423838e-05
-1.38629873183125e-05
-8.30187798191507e-06
-2.66112770188486e-05
-1.81463737371301e-05
-5.79974045221778e-05
-2.06726761117654e-05
-4.56875861730777e-05
1.78714357184809e-05
-4.94814099359013e-05
-1.9272636895439e-05
-1.41609755610617e-05
-3.19748884831824e-05
-1.08343280454737e-05
-4.98007767467865e-05
-4.09622895830052e-05
-4.9532281218383e-05
-1.17813568883693e-05
-4.37716157258228e-06
-1.97861898353521e-05
-2.93412051906201e-05
-4.48692610166976e-05
-7.67401061140596e-06
-1.03771879743713e-05
-4.03235481654082e-05
1.43098214173836e-05
-3.50559466806522e-05
-1.51787744905127e-05
-3.33127594441442e-05
-5.1350881071421e-06
-1.70333852985344e-05
-1.08815661206656e-05
-3.51648488153496e-05
-2.82735912265218e-05
-2.52328388853273e-05
-8.35256404689916e-06
-3.3050923756406e-05
-5.44316556273421e-05
-3.05506104401096e-05
-2.10698731962699e-05
-4.42843913479717e-05
-2.736380241183e-05
-6.17871920560788e-05
-7.25836996121911e-06
-5.01728850076905e-06
-6.5880814901634e-06
-3.17005667669824e-05
-1.27091592524036e-05
-2.02810395107213e-05
-3.05739422348867e-05
-3.28806230635852e-05
-3.04509570256467e-05
-7.91217229806469e-05
-8.80583338029401e-06
-3.54197653763224e-05
-1.62847551540012e-05
-1.79003099390432e-05
-9.60775854394184e-06
-2.20256908798639e-06
-7.76650052385008e-06
-4.45377795560535e-05
-1.8483690093442e-05
-3.63971574357814e-05
-6.58472601586159e-05
-2.5449968212106e-05
-1.08152487096295e-05
-2.71801027039234e-05
-3.35824873221715e-05
-1.33726696972673e-05
-5.4498440338164e-06
-4.40528108629443e-05
-8.25416636792069e-06
-3.19824694408761e-05
-4.67561165519579e-05
-1.49306371272345e-05
-3.66749900613695e-07
-3.50250546460302e-05
-4.85979389671885e-06
-3.47911937812328e-05
-9.15342577412881e-06
-7.67607562936184e-05
-2.63302158784819e-05
-3.86524341675427e-05
-2.26110697220269e-05
-1.77962403264072e-05
-2.27559011025062e-05
-3.52294258178767e-05
-4.89777958336096e-06
-1.94569041259893e-05
-4.8217366668532e-05
-3.55017613832228e-05
-3.53432579901155e-05
-3.95746371730194e-05
-2.99258100093141e-05
-1.49413921968625e-05
-3.59539645802337e-05
-2.59328987279563e-05
-3.03347343235512e-05
-6.62197431723423e-05
-2.11334866608578e-05
5.1434837589532e-07
-4.11594540919846e-05
-6.36654856319669e-05
-5.53848439019901e-05
1.32915760989462e-05
-1.29810840111054e-06
-5.74157590514467e-05
-4.30395664215928e-05
-1.68599135315721e-05
-2.47007533356048e-05
-1.95848757836653e-05
-2.77846337403355e-05
-6.28385403285886e-06
-1.06822841612309e-05
-3.72929504267889e-05
-1.20862885807727e-05
-3.03108991238957e-05
1.90371364276922e-05
-2.09585045788158e-05
-1.01574338396023e-05
-5.57100251700001e-05
-6.89402166588231e-06
-2.7379693909286e-05
-1.0323780591853e-05
-3.68831476952903e-05
-7.40213044200787e-06
-6.77960504963579e-05
-3.27072491814248e-05
-4.13126257958195e-05
-8.76239678908922e-06
-2.699713144424e-05
-4.1397767187864e-05
-3.30249602481845e-05
-1.53022697718805e-05
-4.88586245888455e-05
-1.26185872703387e-05
-4.0743751518577e-05
-3.04246823433109e-05
-2.81599837002419e-05
-3.59902040265685e-05
-7.930898325499e-06
-6.38086498426847e-06
-1.44621802692367e-05
-3.79199577935754e-05
-4.42699952428715e-05
-4.01112981332463e-05
-5.47582031744078e-05
-2.34710274062975e-05
-3.16941981054121e-05
-4.45731856741049e-05
-5.38952372928695e-06
-1.19727109304479e-05
8.5220672948794e-06
-3.32619538951072e-05
-3.91004335953122e-05
-6.12577923814768e-06
-3.51248791014437e-05
-2.60914237936503e-05
-1.81167037968431e-05
-4.5937258974527e-05
-1.58953806379906e-05
-1.8502755288156e-05
-5.39310189242284e-06
-1.70718686555918e-05
-3.39377477762003e-05
-1.48569396635509e-05
-3.55003082856356e-05
-4.75516421251809e-05
-5.53164463683878e-05
-2.40472975733485e-05
-3.10854566721067e-05
-3.10876254454695e-05
-1.85714516517274e-05
-4.49104721825952e-05
-2.05664929150021e-05
-2.8115779651851e-05
-5.20614326588616e-05
-3.74536845696629e-05
-7.42117681059711e-05
-4.05432385096038e-05
-5.85033201273615e-05
-8.21230498581953e-06
-1.22699791831493e-05
-2.91468205748109e-05
-1.62589159118253e-05
-2.88145821719963e-05
-3.10092383583684e-05
-4.08133477372554e-05
-3.37185467434348e-05
-3.57448371503664e-05
5.97492811369598e-06
-2.12129865230783e-05
-3.73012008053214e-05
-7.4335160014863e-06
-2.14906394800592e-05
-6.60415376109219e-06
-2.55465473666567e-06
-2.81315736500335e-05
-2.72677522893577e-05
-2.38816082497032e-05
-5.6171123876233e-05
-2.99195764592085e-05
-3.67551557724144e-05
-8.65703477837238e-06
-4.1989005950885e-06
-3.34793662722833e-06
-2.29472736030611e-05
-4.23089356806056e-05
-4.72171366617207e-05
-3.59419708393383e-05
-5.7156856211541e-05
-1.23680765446365e-05
-6.38025732033537e-05
-4.37470409128081e-05
-5.57786949204803e-05
-3.27249684455859e-05
7.13818875381814e-06
-2.63515783281813e-05
-7.2019867590021e-05
-3.29797436464993e-05
-2.62712698579886e-05
-2.02316340787604e-05
-6.2247074910473e-05
-3.62892846584614e-05
-1.65352508112155e-05
-1.7990490642802e-05
-1.63479849122899e-05
-9.70603261853745e-06
-3.31240525252577e-05
-4.06376931540651e-05
-3.98022657531887e-05
1.88625778516284e-06
-1.13431989646623e-05
-2.91076636838688e-05
-4.56688220197346e-05
-6.33007389218065e-05
-3.11789605497575e-05
-1.36988865822809e-06
-4.00133858501157e-05
-1.18291885422116e-05
-3.58495356512852e-05
-4.47817922940557e-05
-2.70164839319689e-05
-2.66119292192384e-05
-4.39637106719154e-05
-3.45657785013227e-05
-2.64259953448068e-05
-4.45128932245073e-05
-1.56725181770226e-05
5.88954053198558e-06
-3.05405884101108e-05
-2.18510451494171e-05
-3.46169609787736e-05
3.64407159950913e-06
-4.40125766728563e-05
-4.5146960205831e-05
-3.70659317467546e-05
-1.11582178926513e-05
-6.66329985827343e-06
-4.50682891550246e-05
-4.3027326975547e-05
-2.30064141194998e-05
-3.32554548134855e-05
1.48476525384095e-06
-2.4357535937178e-05
-7.59443289630254e-05
-4.1862876553187e-05
-4.11336874909505e-05
-2.71749203467475e-05
1.96432360520285e-06
-3.86684254722225e-05
-6.86855067929543e-06
-1.87993110641087e-05
-2.38892769165296e-05
-6.66156795719456e-05
-2.1858218399185e-05
-3.11497996340513e-05
-1.45705452425737e-05
-2.88823978594398e-05
-4.13210004135374e-05
-3.01730049552239e-05
-8.36335145805547e-06
1.15121177952756e-05
-1.16775981984065e-05
-2.45784080835747e-05
-3.3230192145769e-05
-2.06594974032532e-05
-2.92639676293066e-05
-3.65494253769298e-05
-4.33368612678596e-05
-1.03834713380228e-05
-4.05689662692424e-05
-2.60603108678749e-05
-5.55354470328652e-05
-4.43931205098798e-05
-3.56478509383875e-05
-2.10048068364976e-05
-1.76233790368724e-05
-4.26183053546893e-05
-1.5356068085541e-05
-4.03149778116532e-05
-2.98696213502344e-05
-4.36562031729036e-05
-2.22053328327799e-05
-4.3670248706518e-05
-2.93994978248531e-05
-1.74223754585833e-05
-3.08661685828766e-05
-1.80530834520078e-05
-4.8517024932133e-05
-1.58324498325747e-06
-3.15516567921152e-05
-4.9765725433169e-05
-4.32776993676923e-05
-2.4740878132911e-05
-4.52537047914218e-05
-3.14366658750086e-05
-5.11450336087543e-05
-2.30960740805109e-05
-7.85058938041296e-06
-1.72806357620285e-05
-1.54845770659591e-05
-1.63244288543558e-05
-4.25439267004861e-05
-4.8648571042065e-05
-1.35435497765988e-05
-3.34095229303998e-05
-1.93383008267942e-05
-1.00531672123161e-05
-2.51654411200667e-05
-1.59236239959574e-05
-3.32914807051394e-05
-3.31382542320791e-05
-4.32223551908797e-05
-2.41865381688356e-05
-5.8107957684372e-05
-6.82829010520692e-05
-4.87715914508659e-05
-3.27250234843065e-05
-1.86110372652963e-05
-1.35944809861937e-05
-8.83963920893579e-07
-4.20575675525767e-05
-3.92646625554473e-05
-1.30588666240225e-05
-2.40645036060111e-05
-3.04719895856561e-05
-2.82272209211179e-05
-3.84586624108863e-07
-4.81844753939903e-05
-2.05282494556009e-05
-2.24994470748422e-05
-4.65162642426348e-05
-1.86914182044321e-05
-2.93193393303031e-05
-5.90750891292939e-05
-1.61942222781267e-05
-3.505383477172e-05
-5.33098206215808e-05
-4.00762547658322e-05
-4.48777487100808e-05
-5.16723741858813e-05
-3.03552423265536e-05
-1.83184199867358e-05
-4.1010050707914e-05
-3.42997705518801e-05
-2.22803633054837e-05
-5.34213869774001e-05
-4.05755284589216e-05
-2.38714189447996e-05
-1.09178255101671e-05
-2.28044077289816e-05
-1.88932293583282e-05
-4.3138422665564e-05
-5.42478998787999e-05
-3.2280770336094e-05
-1.51663881452202e-05
-5.11544045822729e-05
-2.73668063253603e-05
-1.48709936886474e-05
-5.31536851643228e-05
-5.44930108733733e-05
-3.44864351190824e-05
-2.70650714150693e-05
-6.31242017830222e-05
-2.24430792249728e-05
-4.29570999627123e-05
-2.51724853319562e-05
-4.53673899449544e-05
-6.60477182994112e-05
-4.54328488174608e-05
-9.38055978575185e-06
-5.28191179914995e-05
1.98660257925004e-05
-3.09986620470445e-05
-5.23675802690476e-05
-3.69795062781745e-05
-2.59008696030141e-05
-4.07141414681273e-05
-4.87387625051629e-05
-3.7033260448806e-05
-3.18064015383108e-05
-3.41303758878586e-05
1.71028298961131e-05
-6.80345247722246e-05
-2.69784290234732e-05
-2.66916783945558e-05
-2.26064551649787e-05
5.96806476235318e-06
-1.94646869531989e-05
-3.91863648082854e-05
-5.44688498777319e-05
-3.26320742043354e-05
-4.83766555574575e-05
-3.87067029145074e-05
-3.64736242959501e-05
-4.21617751327094e-05
-3.1535055009049e-05
-5.90563564937448e-05
-3.54409676464994e-05
-1.68868042508039e-05
-1.45948930464307e-05
-1.48681602836551e-05
-5.18467470228878e-05
-1.33894754668823e-05
-3.97913191609819e-05
-9.87319981350459e-06
-1.60950682189218e-05
-2.72994499955976e-06
-4.22879739383084e-05
-2.4388861261565e-05
-5.63721380699408e-05
-1.34309073462958e-05
-4.64160602666869e-05
-2.91288185723774e-05
-5.78695787061262e-05
-2.06569219547593e-05
-1.88039700339181e-05
-2.91602605387355e-05
-3.6668926550862e-05
-2.61541096497187e-05
-2.58777064918281e-05
-4.6913011917066e-05
-4.51246546496795e-05
-2.1206773940919e-05
-3.44978793857322e-05
-2.84725266723653e-05
-3.06660599329046e-05
-3.66680238425615e-05
-2.67742327821505e-05
-1.29316772867995e-06
-4.84489772515374e-05
-1.24789256699244e-05
-3.10470840934651e-05
-3.33343175379577e-05
-3.64723095046529e-05
-3.22525767558355e-05
1.65957700668096e-05
-5.426449211593e-05
-4.24677864701477e-05
-5.00153405569523e-05
-5.44853113913366e-05
-1.34598776202465e-05
-5.0826005060091e-05
-1.7899029807221e-05
-1.3911927630318e-05
-2.21487724848049e-05
-1.03869628650229e-05
-5.93847340148598e-05
-3.65359767675196e-05
-3.17194237768077e-05
-3.29489768745771e-05
-2.55781238939617e-05
-3.92530054757491e-05
-2.91174932552998e-05
-2.8179875737737e-05
-1.67884649515038e-05
-3.50625365096714e-05
-1.39392795264544e-05
-2.88848324949819e-05
-1.83452970369693e-05
-1.72670655995303e-05
-1.76404542435586e-05
-6.43862849443767e-05
-2.89977936284433e-05
-1.84230222551994e-05
-3.93723943883256e-05
-5.1056440986479e-05
-7.48546567366248e-06
-2.96655901283957e-05
-2.33078497479381e-05
8.23943327771725e-06
-4.61466093914393e-05
-1.87116207195549e-05
-1.00964419502061e-05
-1.69986599125981e-05
-4.12152700666339e-05
-7.13290802457812e-06
-3.80699866380598e-05
-1.74963233274323e-05
-3.15738996917028e-05
-1.98676199256667e-05
-3.34523725642745e-05
-1.6341804926862e-05
-5.33156972190304e-05
-4.66204202633778e-05
-2.30992406225016e-05
-6.05110130931794e-05
-2.43211359506603e-05
-2.10678601459678e-05
-5.59765107261798e-05
-1.84673230438514e-05
-5.1486800885738e-05
-2.16768957982107e-05
-1.85198604882433e-05
-4.08789930924637e-05
-2.3088416078604e-05
-3.92655928827355e-05
-4.16652672195527e-05
-2.23246732657718e-05
-3.26021294952888e-05
-7.56158374110005e-06
-4.88109114444476e-05
-3.75453205041707e-05
-2.42498426380825e-05
-1.12263896210253e-05
-3.94109017118773e-05
-3.11367725876098e-05
-3.56265358353013e-05
-1.19771884645036e-05
-5.83076346411752e-05
-4.1994624194293e-05
-1.68929542752195e-05
-4.62913138587981e-05
-2.37605119255212e-05
-3.5734464293032e-05
-2.78616069738859e-05
-3.02494383176191e-05
-1.4075265019046e-05
-3.23842089430077e-05
-3.39613174570688e-05
-5.41486655371993e-05
-1.02638400769343e-05
-2.52501770564646e-05
-5.72012259842289e-05
-3.59233023187583e-05
-5.15254319801546e-06
-3.31747166557523e-05
-3.62791709193906e-05
-4.48501125601588e-05
-2.93276141522035e-05
-2.16862990428693e-05
-2.04910216568076e-05
-2.9611652077765e-05
-1.87314015670938e-05
-3.94026932514203e-05
-2.17440998319923e-05
-1.75459328648938e-05
-3.10164669396449e-05
-2.70421621732344e-05
-6.32289062434805e-05
-1.12827369054626e-05
-5.29400359831232e-05
-3.18443062900029e-05
-3.71845587441943e-05
-2.7217641179004e-05
-2.80677571219886e-05
-5.92695244751024e-06
-4.69742586652012e-05
-1.94856406310849e-05
-1.56846620342558e-05
-1.768111275521e-05
-3.34996390365611e-05
-2.03230015093269e-05
-2.2217487278352e-05
-5.5962779505457e-06
-4.4197302619773e-05
-3.96912667103338e-05
-1.17470862743993e-05
-1.03430282639047e-05
-1.09954901748116e-05
-4.12700390710077e-05
-1.9794171127476e-05
-3.25012320767577e-05
-2.52346432151186e-05
-3.36555472226368e-05
1.06359396735932e-05
-3.87696033277855e-05
-1.67383596401399e-05
-4.85534019476445e-05
-3.89584209982963e-05
-4.17357279095168e-05
-4.66035937212996e-05
-3.2060245772041e-05
-2.39562495608931e-06
3.51081399411265e-06
-4.05378695038012e-05
-4.21962597820351e-05
-4.4005187182476e-05
-6.52117272009652e-05
-1.68967529631426e-05
-1.90374349530592e-05
-2.55160204713771e-05
-3.12239568642372e-05
-4.16943618813059e-05
-3.34865414069981e-05
-1.81573979442209e-05
-4.09225932811822e-05
-3.52495981261891e-05
-3.14403942518702e-05
-6.26856254100711e-05
-7.72920634373197e-06
-2.38655139643608e-05
-1.05707961049189e-05
-4.37376948247098e-05
-2.25975291695062e-05
9.10092386814091e-06
-5.62297562136225e-05
-3.64270985496223e-05
-4.12291677661464e-05
-1.76432870873657e-05
-5.93057467649137e-05
-2.00095488505363e-05
-4.80359999567681e-05
-3.85924072413147e-05
-3.56140534991179e-05
4.78252587271423e-06
-4.38003037364133e-05
-2.36716551752965e-05
-2.39218922909123e-05
-4.75757735322643e-05
-3.17759310831455e-05
-2.9568049678871e-05
8.23549357235235e-07
-4.59598426372784e-05
-3.13851340110047e-05
-2.38441961839418e-05
-4.66263862057088e-06
-2.35186679415914e-05
-3.57770830460052e-05
-3.01009220231455e-05
-3.25253869460643e-05
-4.46510583398684e-05
-5.31363784754787e-05
-2.34558852403108e-05
-5.92923891917725e-05
-4.99897495262114e-05
-5.5064200303389e-05
-1.14010372828916e-05
-2.01602831642959e-05
-4.62299541471201e-05
2.92408979018748e-06
-1.91266009844915e-06
-7.39268334234232e-06
-1.73480661507831e-05
-4.13351715506816e-05
-2.88122868968391e-05
-3.20576245133944e-05
-1.77867587432429e-05
-4.09347449722248e-05
-4.09491249651654e-06
-1.80206483895336e-05
-1.37662944417088e-05
-5.7376850403389e-05
-3.2355355370311e-05
-4.66033896960082e-05
-4.12849763865148e-05
-5.00137006258099e-05
-3.3111026167979e-05
-6.7108616418775e-06
-2.47793784218656e-05
-4.13230608748548e-05
-2.73430911480175e-05
-4.51369418140241e-05
-4.31781397063576e-05
-5.27422553376245e-05
-1.19058999346807e-05
-2.75662526624411e-05
-3.01076967243395e-05
-1.61993788347288e-05
-4.35061025754768e-05
-3.1907216588497e-05
-2.02309904299895e-05
-3.792882954353e-05
-3.17903247757351e-05
-2.6425069202776e-05
-2.68267235650962e-05
-3.43607082471803e-05
3.6668949005054e-07
-3.73917783087883e-05
-4.71406655677689e-05
-4.35018937042498e-05
2.12628160123244e-05
-2.69506491043112e-05
-3.57322570193834e-05
-2.03527194279129e-05
-2.78514696854899e-05
-2.13133142531457e-05
-5.02812601798007e-05
-3.09213826986701e-05
3.59662211752654e-06
-4.70293315739662e-05
-2.85690829723726e-05
-2.01358977409973e-05
-2.23456796287516e-05
-7.52795314428547e-06
-7.26621644696263e-05
-6.42186488250674e-05
-3.63713990648779e-05
-3.81009197417729e-05
-1.64687566651302e-05
-2.67250828791717e-05
-2.88286280530196e-05
-2.97527863951481e-05
-5.48402439144305e-07
-6.00606973543856e-06
-3.64952095692926e-05
-3.995704244769e-05
2.74301213928917e-06
-2.42705167188673e-05
-2.73836232860784e-05
-2.4452159107792e-05
-1.09300052823832e-05
-3.74552094823673e-05
-3.72448080271115e-05
-2.77253205670327e-05
-5.5004452564818e-05
-2.65229665500611e-05
-2.20352583264549e-05
-4.07585705686115e-05
-2.16963878610782e-05
-2.54843435215353e-05
-4.35006053997846e-05
-2.90572157328983e-05
-4.06304239308349e-05
-1.8600728036841e-05
-8.09182004801841e-06
-1.28247461938223e-05
-2.0307567841336e-05
-3.45881282398937e-05
-3.72007155919556e-06
-2.55461930682418e-05
-4.53991924931572e-05
-2.48386639257688e-05
-2.02715048308682e-05
-2.92035772122215e-05
-3.20105895520886e-06
-5.80901655689377e-05
-2.7716805243091e-05
-2.93291954666035e-05
-1.76024989811699e-05
-2.50340950964199e-05
-5.62882040628559e-05
-2.88680129668806e-05
-2.32833773258971e-05
-3.91445921690905e-05
-1.29106407669725e-05
-3.09871662646774e-05
-4.46261504099022e-05
-4.10195263333075e-05
-4.81355973710403e-05
-4.01928154901799e-05
-4.03983848615434e-06
-3.2749617887469e-05
-1.20960200281572e-05
-3.64934596435197e-05
-3.10479466785463e-05
-2.33905938885325e-05
7.4729567372456e-06
-2.65957092024338e-05
2.62414586563891e-06
-4.46152896115707e-06
-1.2713407344632e-05
-1.42808715907709e-05
-4.23536224808886e-05
-1.8835477643619e-06
-2.27665431070575e-05
-2.44627388817775e-05
-2.76026330670348e-05
-2.35829691693461e-05
-1.66081784011142e-05
-1.48587349456425e-05
-3.04164068186485e-05
-2.80982037013798e-05
-2.98488064073961e-05
-1.58179017241016e-05
-3.28737550206364e-05
-4.17870725885868e-05
-3.2746457712972e-05
-2.48720266307458e-05
-1.97806849698915e-05
-4.52085021990552e-06
-8.45698448722497e-06
-8.97944666015631e-06
-4.45831342693701e-05
-4.17113669273066e-05
-3.99192473350051e-05
-4.77448051721923e-05
2.59782762781433e-06
-2.10550786113125e-05
-1.18610259209416e-05
-3.32911226557288e-05
-4.39909125334295e-05
-4.91734676689433e-05
-4.07825904067816e-05
-2.25977712139269e-05
-1.98630642324579e-05
-3.32687331559026e-05
-3.46752377837075e-05
-4.93315933667423e-05
-2.55201536439087e-05
-4.95403556611302e-05
-2.21231589540969e-05
-5.06494220757454e-05
-1.64793783612953e-05
-1.22579739130707e-05
-5.39926495640738e-05
-3.88726255841402e-05
-1.49396980190339e-05
-3.1594464737145e-05
-2.56038086181904e-05
-3.43448593393253e-05
-1.21914458403919e-05
-2.85955816879401e-05
-4.95712104464807e-05
-1.89342093301418e-05
-4.03983960257045e-05
-3.33230264524552e-05
-2.41809440318459e-05
-6.89001581242037e-06
-5.30519005089637e-05
-1.64510687062248e-05
-4.22218918968735e-05
-3.42740573867251e-05
-2.96675034596078e-05
-1.35708257137652e-06
-3.46888617504362e-05
-2.4297559671915e-05
-1.66160419532672e-06
-3.60475513534207e-05
-3.18968383824806e-05
-2.63147466070953e-05
-3.88791162391523e-05
4.97686183715846e-06
-8.3540525938719e-06
-3.07782005952326e-05
-4.40747989560895e-05
-4.16338046965338e-05
-2.98235518146756e-05
-4.73638155084736e-05
-3.57618681156751e-05
-3.97006847127605e-05
-4.47867432675065e-05
-4.75525308268102e-05
-2.75247477457219e-05
-4.95780847413774e-05
-2.1402872917671e-05
-3.77507155413701e-05
-3.24790521354829e-05
-5.84184940919761e-05
-3.53501204412637e-05
2.62405652576182e-05
-2.17015156329883e-05
-1.30363895953947e-06
-1.02659230093901e-05
-4.56482305050583e-05
-8.16095218790538e-06
-6.30108124706768e-05
-4.99686162401043e-05
-4.39771805811632e-05
-2.9301118709178e-05
-3.68059265423262e-05
-4.72671787329484e-05
5.30467036546614e-06
-2.53296444348722e-05
-3.35120869444221e-05
-1.14838176771604e-05
-2.06174128156828e-05
-3.05568899751976e-05
-4.25898846802621e-05
7.40172646805937e-06
-3.30484073577887e-05
-4.05032361113061e-05
-5.56525539693719e-05
-5.38317053693568e-05
-7.45087584550061e-05
-1.62305523261626e-05
-4.88409659401676e-05
-5.81039402365301e-05
-2.30864772544633e-05
-8.41492468314146e-06
-3.87829641387948e-05
-5.48123490290552e-05
-5.12136164241739e-05
-2.3493329533235e-05
-5.24148671402223e-05
-5.72654172425152e-05
1.11147892460172e-05
-2.5872335217054e-05
-3.92381692109557e-05
-2.22780341661437e-05
-6.06772651352939e-05
-5.00616849101691e-05
-6.04378352837683e-05
-7.82942584463351e-06
-2.11775952823342e-05
-3.31001223497488e-05
-3.46728140776522e-05
-3.81916657289125e-05
-1.91939362967289e-05
-2.54635516282001e-05
-2.0475275645927e-05
-3.13846028114951e-05
-4.2941484274128e-05
-1.4241804104284e-05
-3.37745765281799e-05
-4.99505620450549e-05
-4.48263929163281e-05
-3.19714959014169e-05
-2.91821030309145e-05
-5.19043615166277e-05
-3.16480694752472e-05
-3.00504121335592e-05
-1.87259613844979e-05
-4.5727827339713e-05
-6.52069936713333e-05
-7.34007115303074e-06
-2.79097412958917e-05
7.92830915110853e-06
6.46164231673002e-06
-3.41064238004114e-05
-2.76540951775539e-05
-1.40101651012641e-05
-5.60851573483301e-05
-4.23071719665591e-05
-1.67206517032965e-05
-3.31933102583103e-05
-5.37241357217225e-05
-3.89145059491635e-05
-2.43128146592257e-05
-3.30070734204942e-05
-4.38708197187749e-05
-8.08035560223165e-06
-3.80115900435083e-05
-2.37130073619006e-05
-1.84789457503024e-05
-1.50196842232392e-05
-2.13133988187464e-05
-1.6464987912383e-05
-4.0471530857323e-05
-1.80094224699243e-05
-1.86394322401209e-05
-4.33086715196452e-05
-4.31722030750178e-05
-3.18682933559838e-05
-4.24994863821182e-06
-4.13551511179062e-05
-9.99434030028721e-06
-3.62755677767128e-05
-6.11906994949893e-05
-3.57129653696808e-06
-3.08786440641974e-05
-1.26728255508847e-05
-1.9492355607023e-05
-2.38246456796301e-05
6.59959184068804e-06
-3.29825499703341e-05
-5.36702514312443e-05
-5.67231670088035e-05
-5.43467848669291e-06
-4.88795334905462e-05
-6.94887029277777e-06
-3.25191117642768e-06
-3.12962500377957e-05
-2.50008679169886e-05
-3.65796993020866e-05
-4.37784691650379e-05
-1.99773560056359e-05
-5.09282319002911e-05
-4.42110580606049e-05
-1.87432560126532e-06
-4.66145080110087e-05
-2.28695502697387e-05
-5.53380995136097e-05
-2.44244583164442e-05
6.00195592363235e-06
-5.74423644190936e-05
-3.92593714665685e-05
-2.55923519561702e-05
-2.10830688777988e-05
-5.03620549168932e-05
-2.0099818020974e-05
-4.61249371050502e-05
-2.70944950486918e-05
-3.85484709616583e-06
-4.01701003496755e-05
-2.48089663868232e-05
-7.07462783745179e-05
-1.7125142378925e-05
-2.23986700905389e-05
-2.65543558299505e-05
-9.04402601066378e-06
-2.52302483553505e-05
-3.37117952119843e-05
-1.84112630954208e-05
-2.69623097246983e-05
-1.7690112311373e-05
-2.69356160508556e-05
-5.05610516801e-05
-4.185015212652e-05
-2.9007534509605e-05
-1.76925690936529e-05
-1.47873651313241e-05
-2.29029888356757e-05
-5.5280229074762e-05
-3.39080761729166e-05
-2.33592948785676e-05
-2.19636276981753e-05
-2.50696224473982e-05
-3.29486426669268e-05
-4.80494629046662e-05
-2.84663844228401e-05
-5.69831507221079e-05
-3.73223281554456e-05
-2.00586927229744e-05
-7.93464829427223e-06
-1.11829802995652e-05
-3.70358523043204e-05
-3.45303243117846e-05
-3.30620154514456e-05
-2.79442785408454e-05
-3.456883913778e-05
-4.94873900656753e-05
-4.31932441794777e-05
-2.78252731348089e-05
-4.67666112792014e-05
-3.36892348110394e-05
-5.69753203817678e-05
-4.01878635355683e-05
-2.02007048582527e-05
-1.34448807513674e-05
-5.18908880286148e-05
-3.00143365911939e-05
-3.4254847458818e-05
-5.88991936538399e-06
-2.46117000504828e-05
-3.86436736606878e-05
-4.38782586220641e-05
-1.86628721654808e-05
7.92179584331389e-08
-2.44069388936919e-05
-6.82356442299714e-05
-1.46114516009997e-05
-2.57497050962292e-05
-5.3734720612507e-05
-2.81271482120657e-05
-3.50485809419528e-05
-4.21248531648713e-05
-7.04318339654657e-06
-1.9266613746468e-05
-3.55663530784341e-05
-3.66980809573961e-05
-4.42506374701959e-06
-3.06664871838159e-05
-4.07893862879944e-05
-3.83121656803376e-05
-3.97487215321078e-05
-6.90308362863722e-06
-6.55440115735115e-06
-1.12497580861787e-05
-3.05930530258013e-05
-3.16990649751138e-05
-2.79116765171864e-05
-9.71228615627912e-06
-9.78204584903664e-06
-5.21681321506294e-05
-4.31147751214484e-05
-1.63761045421401e-05
-4.69397101560036e-05
-6.026985540733e-05
-4.33987121875005e-05
-3.6276459911472e-05
-3.32420630901227e-05
-1.48658970572465e-05
-4.64567593437156e-05
-5.10423731937329e-05
-2.29101144180842e-05
-6.82523539422402e-05
-1.81186058772105e-05
-4.46098427687427e-05
-4.16408651177938e-05
-3.62183908429421e-05
-2.17126591529563e-05
-4.45230848530494e-05
-2.71239478242171e-05
-4.35430968637215e-05
-2.05701797915564e-05
-1.46696932621491e-05
-3.30372039833796e-05
-7.56523482807872e-05
3.05773295125421e-06
-2.98313952330092e-05
-5.98215827925096e-05
-2.30158282314182e-05
-5.50261730558012e-05
-1.09955561572173e-05
-9.38792380041845e-06
-3.94729325308044e-05
-5.64646226018982e-05
-3.01957612360087e-05
-3.4788260565486e-05
3.38071472127015e-06
-1.82646456414697e-05
-3.03293776258204e-05
-2.46675011040505e-05
-3.13623593948438e-05
-5.59571596326823e-05
2.92712060908839e-06
-5.16536944141682e-05
-6.10914442781887e-05
-2.41788711038808e-05
-1.40658094292964e-05
-4.62297003035181e-05
-2.39099317515341e-05
-2.75648050363029e-05
-5.41557604834781e-05
-2.38898970908059e-05
-5.58556597533262e-05
-2.08458892215909e-05
-4.30382937259783e-05
-4.37996497450164e-05
-3.80617402108918e-05
-8.02546766250389e-07
-9.65776081204526e-06
-5.67996720650326e-05
-4.93601571854695e-05
-6.16959489049259e-05
-3.07477400947588e-05
5.31211672138967e-06
-2.18179501005333e-05
-4.01481434415018e-05
-3.08914747164422e-05
-7.18848502600539e-06
-4.12389524036309e-05
-3.72253086893028e-05
-3.1716132997331e-05
-2.16476284036762e-05
-4.24713020603895e-05
-2.093223434388e-05
-4.19617178828672e-05
-2.43064980784722e-05
-3.84964446832372e-05
-3.73836837820432e-05
-5.19451144699157e-05
-3.79809454790281e-05
-9.31396800921513e-06
-2.24053549589384e-05
-1.26115787853334e-05
-3.00213503682696e-05
-2.72235091367039e-05
-4.05429149724368e-05
-2.75168460953669e-05
-2.87066922808348e-05
4.20686296304253e-06
-2.18666594858112e-05
-3.23593635637108e-05
-1.98871247167414e-05
-1.905604216213e-05
-3.15985676769607e-05
-5.37003661739073e-05
-2.73134653991933e-05
6.06195258404318e-06
-4.04537014234393e-05
-2.95434228944195e-05
2.34231047487148e-05
-2.41574251003219e-05
-2.58079218795845e-05
-3.42677945769918e-05
-3.89749506570637e-05
-3.87516062002131e-05
-4.64031798153204e-05
-7.49567018808844e-05
-4.4117101264158e-05
-4.26646064648672e-05
-3.87055017271517e-05
-1.52812268259228e-06
-4.06263693612889e-05
-1.62155714394612e-05
-1.94107547339925e-05
-2.30913891841528e-05
-5.47596248008854e-05
-4.21148898084234e-05
-2.09296163025069e-05
-5.48613545879197e-05
-4.4278907861224e-05
-4.15048584931209e-05
-2.15612509659412e-05
-1.85035868019932e-05
-2.35992214479379e-05
-6.42949795167613e-05
-1.09079385931672e-05
-5.76596499438378e-05
-2.58968597634527e-05
-2.37227288425186e-05
-2.89864903640742e-05
-2.66437372370055e-05
-4.48384657394805e-05
-4.61997832995443e-05
-1.43248327611592e-05
-1.54739041974155e-06
-1.98772346591963e-05
-1.5509113019323e-05
-1.95192082541185e-05
-2.87777439116215e-05
-3.37037668455701e-05
-1.17267312527865e-05
4.6742667429534e-06
-3.11949285519154e-06
-4.47229038800839e-05
-5.81482721440301e-05
-3.44744963814919e-05
-6.07323947867426e-05
-4.53595468178971e-05
-2.65592057158148e-05
-9.06117475915322e-06
-8.30713919750466e-06
-2.30509497246903e-05
-3.81770765372883e-05
-4.62090452183201e-05
-4.07469997921035e-05
-4.83190655154192e-05
-1.51728931323686e-05
-1.28835535762053e-05
-4.36148146615987e-05
-1.50425412865311e-05
-4.37640004049873e-05
-4.7216457115191e-05
-5.92694918552602e-05
-5.41945855285571e-06
-3.73490215973641e-05
-2.69286982229823e-05
-4.83847130732383e-05
-3.55350464515718e-05
-4.13632454130898e-05
-4.11107531658315e-05
-6.84822265266457e-06
-1.89620986173943e-05
-2.19844585186781e-06
-5.22171158867733e-06
-4.69761246561107e-05
-2.57117931309449e-05
-5.89827126329733e-05
-4.46899891935857e-05
-9.15914959923759e-06
5.01102388696579e-07
-3.94622618601423e-05
-3.63968561756517e-05
-2.10379302648311e-05
-1.32608593793441e-05
-4.68376745062036e-05
3.19703712959104e-06
-1.86226071129145e-05
-1.57243189283708e-05
-3.75021479991744e-05
-1.82251732126738e-05
-4.88833275448345e-05
-3.83224019954223e-05
-2.95117050358355e-05
-5.25559884344974e-05
-5.77580935327687e-05
-5.81482158096957e-05
-2.95179594806733e-05
-3.89605164815122e-05
-3.57362208779781e-06
-5.58457427630816e-05
-7.26166999835578e-05
-5.62145503207428e-05
-3.61453074236563e-05
-2.24741786513001e-05
5.05938787244246e-06
-3.18756525338058e-05
-5.5159130952624e-05
-3.40731256500187e-05
-1.39389952977403e-05
-2.33698333145855e-05
-1.89312426563584e-05
-6.1081740464157e-05
-2.2535181131264e-05
-3.22181091806464e-05
-3.65540627684141e-05
-4.33845071659327e-05
-3.18593119339513e-05
-5.94228501090398e-05
1.93171045790568e-07
-5.54529055944207e-06
-1.08196900129182e-05
-5.84091348412581e-05
-2.82423398269263e-05
-3.29976896795008e-05
-2.46422388958422e-05
-2.88801560124188e-05
-2.39304689931411e-05
-3.36164987875581e-05
-2.59109907030884e-05
-2.76355362015649e-05
-2.75159185476889e-05
-6.46314899651519e-06
8.97695365639e-06
-1.46932888846317e-05
-6.36804446211982e-05
-5.72339761302507e-06
-3.36453878322048e-05
-5.32340094953315e-05
-7.74673699459172e-06
-3.95463026099298e-05
-1.36690810386754e-06
-3.10152392378862e-05
-6.35810952666829e-05
-3.92436050154393e-05
-3.03755627300746e-05
-3.36776415499285e-05
-3.52287155152843e-05
-4.20897208230291e-05
-9.33356520059197e-06
-6.567124988059e-05
-5.8027133064434e-05
-5.78857021753161e-05
-1.9908376480903e-05
-3.57304333710406e-05
-3.71031975783589e-05
5.53857098558795e-06
-1.74403011552413e-06
-4.50247998571951e-05
-4.07702920326447e-06
-1.8752831087876e-05
-2.10906322763999e-05
-2.76320234198381e-05
-4.26056687456615e-05
-3.48915037887448e-05
-5.64336150594127e-05
-2.13625896573803e-05
-3.41557841712413e-05
-5.30979910117842e-05
-4.97104186532255e-05
-2.00386331760949e-05
-5.26068365295959e-05
-1.85934879356612e-05
-3.80492496469593e-05
-4.38736209548238e-05
-3.77125997646133e-05
-2.05575744101951e-05
-4.05983691564135e-05
-3.71387965688164e-05
-2.16012271690386e-05
-3.69175271996455e-05
-5.22965566685425e-05
-4.43278935611845e-05
-2.38086895281798e-05
-1.52362702990871e-05
-4.46255496822048e-05
-2.12984848501822e-05
-3.2178524218209e-05
-2.38851046894273e-06
-3.11998969612629e-05
