# Supplementary material for: Research on computational propagation and identification of mine microseismic signals based on deep learning
Source: PLoS One. 2025 Oct 22;20(10):e0334641. doi: 10.1371/journal.pone.0334641 (PMC12543183; doi:10.1371/journal.pone.0334641)
Supplement: S8 Data — (ZIP) [file pone.0334641.s008.zip › 000100900002796.xlsx_0.txt_24.txt.txt]

-2.75461030071731e-05
-1.63717960335103e-05
-3.81107541464371e-05
-2.99357292290317e-05
-3.8593683392802e-05
-3.94446466469534e-05
-1.97719267238354e-05
-3.14828705229945e-05
-2.6714529825122e-05
-3.6489649875022e-05
-1.02180981629063e-05
-3.95006688251174e-05
-3.77911661695245e-05
-2.06072959445988e-05
-2.60911869115049e-06
-2.08981726858898e-05
-1.11753858422849e-05
-1.17524100345154e-05
-2.29975525803501e-05
-5.39674519151331e-05
-4.76584385743673e-05
-3.13974209626312e-05
-2.49902145550411e-05
-3.03826797656525e-05
-2.62790517899611e-05
-5.60410493442376e-05
-2.07576114044989e-05
2.98750834210174e-05
-5.28139555034128e-05
-2.87957159338438e-05
-4.35952140040864e-05
-2.75758069458089e-05
-3.82474039677487e-05
-2.3398991249847e-05
-1.89134552082786e-06
-3.58909982662462e-05
-5.34912522105099e-05
-5.11506947285934e-05
-4.3249617382235e-05
-7.38758311122082e-07
-4.31640373416819e-05
-3.16394005036779e-05
-2.07201039616678e-05
-1.66303383291606e-05
-2.36243507398046e-05
-4.07182617878343e-05
-3.20554646500914e-05
-2.86841374061848e-05
-3.49679594222218e-05
-4.4699105461786e-07
-8.05177589773707e-07
-2.34621617335825e-05
8.95366486239309e-06
9.76998636511722e-06
-2.63856030023634e-05
-2.96157737445448e-05
-4.91587781704209e-05
-2.46279557945671e-05
-2.13345909589896e-05
-4.11010435653728e-05
-4.29402066516826e-05
-4.20953105598305e-05
-3.69576779902271e-05
-2.61489722144908e-05
-9.36258905042046e-06
-7.71762747036586e-06
-4.23520588158567e-06
-3.93470086330656e-05
-4.08260787698471e-05
-9.86012884570688e-06
-4.42277894930945e-05
-4.14796590663717e-05
-2.18729634153708e-06
-2.16761525719553e-05
-1.87858480857e-05
-4.13641280926669e-06
-4.18211648575966e-06
-5.16353078748634e-05
-5.85613215606977e-05
-3.93846402841302e-05
-2.0837467271221e-05
-1.18101544414162e-05
-2.91038762363501e-05
-6.55509143731625e-05
-4.87818214392445e-05
-2.83246372446863e-05
-2.40311878113513e-05
-2.16668887226307e-05
-5.03800850658553e-06
-3.83878604758879e-05
-4.06630766299246e-05
-4.10682630984957e-05
-5.6087592970356e-05
-2.25629997595684e-05
-2.24216142918997e-05
-2.49840493007283e-05
-1.7787734282085e-05
-3.17406964651814e-05
-5.77299381569582e-05
-2.38062955480268e-05
-4.04009618547952e-05
-4.37159384483436e-05
-4.06167213805798e-05
-3.25644108834472e-05
-9.46414589912382e-06
-4.12010772739904e-05
-4.90041143516328e-05
-1.60700640270342e-05
-1.93107240158658e-05
-3.7660732918279e-05
-2.07983856495517e-06
-3.70107232671288e-05
-2.59815659535695e-05
-1.79710791852088e-05
-2.23618867765797e-05
-2.34904517574506e-05
-5.64842387194677e-05
-4.39090390070403e-05
-1.66154278720489e-05
-1.63717072486524e-05
-2.57906611398832e-05
-4.41046404153729e-05
-2.85052766628144e-05
-3.31507540692317e-05
-1.68987190126715e-05
-2.54686229881932e-05
-4.20172649314466e-05
-2.40763053286072e-05
-3.31706265017477e-05
-2.7099054973786e-05
-4.61439615097498e-05
-3.60520422805982e-05
-1.50476888183262e-05
-4.11813158268757e-05
-2.63206190400744e-05
-5.03117379287172e-05
-4.75915319935568e-05
-1.72486360697205e-05
-1.94609654932133e-05
-2.09515825420877e-05
-2.64153381906511e-05
-3.66107782270992e-05
-4.27478086891008e-05
-2.11927759661241e-05
-3.66521575613917e-05
-1.08988852663923e-06
-2.00617254428762e-05
-4.58730674353318e-05
-4.09648336074032e-05
-1.45367125373454e-05
-1.98984090035231e-05
-5.94101232058871e-06
-1.0556052741633e-05
-5.273433797957e-05
-6.27281023328089e-05
-3.29357854408895e-05
-6.05090801234906e-05
-2.92994692438583e-05
-5.7975649863518e-05
-4.62309287720895e-05
-8.96353425436415e-06
-1.0467052675103e-05
-2.31537491801262e-05
-2.52810455718504e-05
-2.95938675201355e-05
-1.73056529073591e-05
-9.06785289788982e-06
-1.47066577375074e-05
-3.37888523354396e-05
-3.54028357007273e-05
-4.19864141667842e-05
-1.23101548566648e-05
-4.93500437087578e-05
-3.61573193249231e-05
-4.06356035103611e-05
-2.52235216758505e-05
-3.96447900316706e-05
-5.33078029818664e-05
-4.71826798247451e-05
-2.00928551550972e-05
-1.87060973011184e-05
-2.30525528724369e-05
-3.8927402487236e-05
-2.71234434752364e-05
-2.53790224753427e-05
-9.57037953046395e-06
-5.39367962118812e-05
-2.60351632792202e-05
-1.88607044814844e-05
-3.09137001119291e-05
-3.34643411000094e-05
-4.20219619737679e-05
-3.74871774392565e-05
-1.71235824529196e-05
-1.67825634993326e-05
-1.25831463181327e-05
-3.81650813634757e-05
-4.65717890949281e-05
2.1390714039423e-05
-3.13872067006597e-05
-2.7223415870239e-05
-2.00177590594638e-06
-1.65894678363057e-05
-2.17660761794884e-05
-2.02266255613397e-05
-2.77588547575812e-05
9.75813047640754e-06
-4.4748969500178e-05
-3.90225615061488e-05
-2.9519882358251e-05
-2.93334115199266e-05
-4.44000875514925e-05
-3.89173583052594e-05
-4.84030548831321e-05
-6.63349662028898e-05
-2.54312403028927e-05
-6.40901103237823e-05
-3.49298299564038e-05
-2.7516585845821e-05
-2.97266493427066e-05
-1.21777861360467e-05
1.28705737715995e-05
3.41223777756222e-06
-3.87397852861471e-05
-2.06649399143776e-05
-2.86379886661079e-05
-4.84683572744535e-06
-4.79528938021039e-05
-9.43270621198348e-06
-3.83323788368946e-05
-1.31031646062879e-05
-4.77609242657661e-05
-2.56597631465166e-05
-1.13171536549417e-05
-3.45304608433831e-05
-4.09488811566205e-05
-4.49843457951789e-05
-4.74285462526487e-05
-1.2216254118646e-05
-2.70195618586003e-05
-6.0039460118296e-05
-3.02331780283754e-05
-1.58811740828504e-05
-4.03120447817405e-05
-3.90713847655406e-05
-3.50615209437539e-05
-1.41251727610262e-05
-2.4742781604509e-06
-3.16968303323693e-05
-2.43457824349671e-05
-4.54638966794172e-05
-2.32177030469722e-05
-4.75996580695723e-05
-6.31438482310102e-05
-3.04362176039428e-05
-2.92801959547284e-05
-9.72632548804759e-06
-4.57794776688373e-05
-1.34681950336587e-05
-2.85082698284717e-05
-4.94758687652937e-05
-3.3139563875921e-05
-4.35339326815583e-05
-2.02369881171387e-05
-4.32571940834196e-05
-1.08264190495138e-05
-7.86924095596518e-06
-1.640224380753e-05
-3.43645073811496e-05
-4.7393803525811e-05
-2.31153784311664e-05
-5.22078968127051e-05
-4.8746933280357e-05
-5.94073864127722e-05
-1.98036705069077e-05
-2.58709762493206e-05
-2.32844227305829e-05
-3.39189563926045e-05
-1.53943548680192e-05
-5.10136578055917e-05
-3.48397161068079e-05
8.6454872962767e-06
-9.50194924130396e-06
-4.26765341985578e-05
-3.15533140376265e-06
-3.35067627214048e-05
-3.97360029390649e-05
-3.52217442257994e-05
-2.70313925293308e-05
-4.63634085054722e-05
-4.16684988988077e-05
-2.69806675959448e-05
-3.79496569923916e-05
-3.44742829128565e-05
-3.52823132054183e-05
7.04735770887373e-06
-2.35746166774627e-05
-4.15234250620252e-05
-1.38094293480035e-05
-4.60440743103544e-05
-3.82138853752705e-05
-3.45661625682869e-05
-8.2274563347317e-06
-3.63901231627581e-05
-1.33930073757345e-05
-4.92786676155255e-05
-3.74133732869363e-05
-7.74379768645556e-06
-2.92885398699333e-05
-1.32504093627923e-05
-4.11806378659293e-05
-2.199866291212e-05
-4.93737214256516e-05
-3.5095157805032e-05
-3.92442017414076e-05
-3.5468570710442e-05
5.02656701104573e-06
-1.85195810723075e-05
6.04635605333553e-07
-3.79437205729132e-05
9.72051009627807e-06
-4.7461427881547e-05
6.46035439380327e-06
-1.63632668779834e-05
-5.32025823155997e-05
-1.98854969632303e-05
-3.63169295189015e-05
-5.64937961848007e-05
-5.10319655622556e-05
-4.40232120554015e-05
-2.47324399999878e-05
-2.82775086918105e-05
-1.36054455148627e-05
-4.54302329637144e-05
-5.40002960209137e-05
-6.87004276382488e-05
-3.4328452580216e-05
-4.18437938357519e-05
-1.91209729552617e-05
-5.53531856394171e-05
-3.78162066764219e-05
-3.18072664840109e-05
-3.68705635808781e-05
-2.60324011763074e-05
-3.50280819642637e-06
-2.81488385188655e-05
-1.43603742973364e-05
-3.96668284875791e-06
-5.1790526065809e-05
-2.99133785273966e-05
-1.69658466689549e-05
-1.88203471853494e-05
1.75341157677481e-05
-5.88699307428071e-05
-3.84600805496937e-05
-1.21090830099602e-05
-6.44850543003624e-05
4.64211504674398e-06
-5.70635291689095e-05
-5.94402724607644e-05
-1.16987839018455e-05
2.70650433922876e-06
-2.24540681825096e-05
-2.15952902265841e-05
-3.26203898536112e-05
-2.13301508821935e-05
-3.20046057404079e-05
-4.35384135521558e-05
-7.20802836231805e-06
-1.47701761913311e-05
-9.66710223265405e-06
-3.86198790664309e-05
-9.38425758217214e-06
-2.05962492194377e-05
-2.58654380248212e-05
-1.18632334841893e-05
-2.82361143238284e-05
-2.72026424692203e-05
-2.3583488819964e-05
-3.65749669692065e-05
-1.83831219042677e-05
-6.6608244604416e-06
-1.03463944355003e-05
-3.84025921002478e-05
-2.66014987321885e-05
-2.18551667478268e-05
-2.8201231262161e-05
-2.3214592609182e-05
-4.09722448868715e-05
-5.0728069100624e-05
-2.85933043979359e-05
-6.70920667689461e-06
-2.11969984854349e-05
-3.15353842719055e-05
-7.47660930284286e-06
3.67025234783634e-06
-3.24116781103158e-05
-2.83484961836924e-05
-4.39336441829534e-05
-3.48837574785948e-05
-4.00995642711284e-05
-4.48186995220627e-05
-1.42714855128151e-05
-1.74318169855169e-05
-2.10962682394784e-05
-2.1506462835982e-05
-2.83547867717941e-05
-2.76315261166174e-05
-2.81318014874526e-05
-3.4838512190404e-05
-2.89790075606675e-05
-3.89234610371603e-05
-4.81522438254326e-05
-4.56890697939392e-05
-1.63981951438898e-05
-3.07022608703833e-05
-2.15989471946926e-05
-5.07101503587543e-05
-6.54931520002288e-05
-2.56394282115793e-05
-3.84763717224768e-05
-3.84965304325448e-05
-3.90336948234943e-05
-6.10974549836616e-05
-3.96712192400482e-05
-5.01475429104308e-05
-1.5208549838548e-05
-4.97561136973863e-06
-2.96968429617447e-05
-5.74649829477007e-05
-2.86201337642982e-05
-2.29930264074799e-05
-3.08902353129958e-05
-3.40346401661903e-05
-4.74893578521422e-05
-1.46930187740011e-05
-3.0519221739855e-05
-4.1605229208182e-05
-3.39855763247247e-05
-2.33590748015574e-05
-2.35691719372566e-05
-3.33350166341097e-05
-1.39292333949496e-05
-3.93070655888421e-05
-3.32472984251588e-05
-3.78759502130371e-05
-6.56173130406471e-05
-2.17017606536746e-05
-4.99775684793513e-05
-2.09534783057325e-05
-2.59583774647968e-06
-1.55114458207234e-05
-4.5905246271733e-05
-5.345832518566e-05
-5.73160905014018e-05
-2.47061204204237e-05
1.15884117048478e-05
4.18733474102905e-06
-1.70648690507836e-05
-1.61304841694199e-05
-3.27600805869039e-05
-1.30188331659686e-05
-4.48921114763909e-05
-3.46513359035142e-05
-4.75863807470665e-05
-3.03419307894215e-05
-1.97731789079326e-05
-4.59896039786205e-05
-3.98231493360098e-05
-6.0317530429855e-05
-4.85910399137296e-06
-4.24696725576517e-05
-4.59261727110997e-05
-1.98449484446002e-05
-2.52387487350655e-05
-5.64825060289989e-05
-1.58708643047291e-05
-2.04374072895892e-05
-5.08225976280265e-05
-2.42257944257221e-05
-7.42809350375441e-05
-2.99040092890015e-05
-4.09610556007547e-05
-3.13889195436017e-05
-3.7629095867017e-05
-3.28875919518497e-05
-2.48829871242149e-05
7.97882376798109e-06
-1.67968822094964e-05
-2.81283499616747e-05
-4.79739625922408e-05
-2.50898796777294e-05
-2.62473119807221e-05
-3.56221835504583e-05
2.0554243783017e-07
-2.90026125934046e-05
-3.47327936616327e-05
-8.99973596376389e-06
-7.68978082694272e-05
-3.12018385214704e-05
-1.79878806682382e-05
-2.22674641822243e-05
-1.67471627127631e-05
-3.677323445779e-05
-2.08069674705651e-05
-6.03371658215957e-05
-2.84471211917282e-05
-1.46375812126276e-05
-4.24817344641346e-05
-2.51813735824694e-05
-2.87117640443082e-05
-3.10201205633247e-05
-2.28652682829882e-05
-2.0933250149492e-05
-1.8538712838981e-05
-2.96087552656307e-05
-2.46514059774542e-05
-4.6660595590921e-05
-1.66812645494233e-06
-3.4911166585373e-05
-3.76833671379108e-05
-3.05491765989873e-05
-2.60369790874258e-05
-3.4686220012765e-05
2.79315631494546e-06
-1.35587430059872e-05
1.44909874076624e-06
-1.89486051078496e-05
-1.00055831368561e-05
-4.49783950776661e-05
-8.68451129471575e-06
-4.93292581371091e-05
-2.56785568543314e-05
4.71042263060737e-06
-9.1509850473768e-06
-3.64849920685099e-05
-4.26906932157831e-05
4.76368862430152e-06
-2.72498848672999e-05
-4.20932380786665e-05
-3.1026252685657e-05
-8.86130650280916e-07
-4.05321060152177e-05
-4.85680929384962e-05
-3.45219776448799e-05
-4.34227013931332e-05
-1.7594308878541e-05
-2.73178170585946e-05
-3.70820139814102e-05
-2.64993233297134e-05
-4.69928032394944e-05
-1.99612938924275e-05
-4.19463977155608e-05
-2.74350750702682e-05
-3.78112555969723e-05
-3.94130337320533e-05
-3.15169424903208e-06
-2.44292023079725e-05
-4.47881135229448e-05
-4.47535211622568e-06
-2.31487122115599e-05
-4.61267615013311e-05
-4.43321674607795e-05
-3.44259253683774e-05
-5.33379764588346e-05
-3.26299397113312e-05
-1.49733731013698e-06
-4.78498195536296e-05
-5.35048626811857e-05
-1.61143282719356e-05
-2.03781363894963e-05
-2.90858208446213e-05
-6.29066347859788e-06
-5.11090387391524e-05
-2.84120525225846e-05
-4.09112290570111e-05
-1.1184798416155e-05
-3.97054113679289e-05
-2.33654857670988e-05
-4.95137819241468e-05
-3.13401458746773e-05
-2.97073009710698e-05
-4.07697981458958e-05
-1.62854542651968e-05
-3.61116711658795e-05
-5.12517101820228e-05
-1.34766375903245e-05
-4.8058633396727e-05
-4.20072884440821e-05
-2.19668790236533e-05
-2.42506010805326e-05
-3.16398365878791e-05
-6.05546907785906e-06
-4.33922324288866e-05
-2.5944655555932e-05
-3.87282466160673e-05
-9.10564391171609e-06
-2.25970124391376e-06
-6.56840527711223e-06
-2.75538539035233e-05
-6.86866438305733e-05
-2.85777027769572e-05
-2.22201847905475e-05
-6.79515239425621e-05
-1.2285201986016e-05
-3.26717963292271e-05
-2.82256128633134e-06
-1.69832862676656e-05
-5.1122039613724e-05
1.64946715230355e-05
-3.82502420742645e-05
-2.56616687609754e-05
1.95245922364094e-07
-1.1281230142565e-05
-1.88441077760125e-05
-1.22175497362569e-05
-1.72496566386199e-05
-1.74170129648716e-05
-6.2443219273723e-05
-7.68063059524832e-05
-2.1855240307977e-05
-4.19616636127028e-06
-1.4441037669556e-05
-1.61101862996386e-05
-5.53744698144948e-05
-2.8176413430028e-05
-2.17559842022471e-05
-4.70409998790778e-05
-1.99024708364588e-05
-1.6600880819322e-05
-3.94085301440295e-05
-2.73756647971762e-05
-1.78536121194835e-05
-2.19075339409668e-05
-5.36501750765666e-06
-4.57403220584481e-05
-2.98445790111616e-05
-3.96438568217389e-05
-1.47593645388288e-05
-1.78140666168261e-05
-4.8814576597613e-05
-3.03087684296771e-05
-2.33052121026633e-05
-4.96636664533285e-05
-9.27818381355175e-06
-2.70797755495589e-05
-6.9543633942727e-05
-2.66512883892978e-05
-4.95847127705405e-05
-6.6899722364311e-06
-3.69936122951053e-05
-2.83966923025867e-05
-1.6687211877261e-05
-1.50215506943974e-05
-3.81676367539599e-06
-4.12131357009848e-05
-5.85206008283448e-05
-3.28844906268756e-05
-2.51861702902666e-05
-3.40907578607537e-05
-4.45671378800356e-05
-4.22335387706918e-05
-2.71300156948823e-05
-2.47147933880017e-05
-1.98303656330147e-05
-4.39601611117768e-05
-3.50126650886515e-05
-2.09592915862094e-05
-3.03542342543425e-05
-4.88068660551696e-05
6.52010734474351e-06
-1.53135836871684e-05
-3.7518476901608e-05
-3.71444735861737e-06
-8.84925728691215e-06
-4.54667286655927e-05
-4.77751300877666e-05
-1.85978567905097e-05
-3.80222295328134e-05
-2.87676444132249e-05
-4.18330694242968e-05
-3.92246931822114e-05
-2.88274572356912e-05
-4.788061441431e-05
-1.5931564107913e-05
-2.50260675739908e-05
-5.4044204859965e-06
-3.65488376566202e-05
-2.32852062319034e-05
1.36280795257441e-05
-2.9382329599961e-05
-2.20329213560158e-05
-1.60611259847698e-05
-2.92834271986313e-05
-1.06403145150996e-05
-1.88737589509871e-05
-3.58672527459866e-05
-1.7214570882721e-05
-2.91006013367085e-05
-3.98490990484901e-05
-9.63380190175917e-06
-4.3882353485141e-05
-4.00026651561791e-05
-4.49219817806087e-05
-2.56063054249219e-05
-1.04580503946197e-05
-3.5429258553936e-05
-3.7451052454426e-05
-1.94171890352506e-05
-2.61237279589176e-05
-3.08278141444529e-05
1.60225108135507e-06
-1.04724369240245e-05
-3.15819799081368e-05
-1.52135335387116e-05
-1.95678379035365e-05
-2.80818566939884e-05
-5.19413187903987e-05
-3.34993624256314e-05
-3.86241443680916e-05
-1.31041329293103e-05
-1.38735881909482e-05
-3.30247668841417e-05
-4.72208939220423e-05
-3.72024825974319e-05
-5.81162091101289e-06
-4.18095437818331e-05
-2.12254621216719e-05
-6.56769261502561e-05
-3.16355344348764e-05
-4.14847394231443e-05
-5.41215611335173e-05
-1.60517999625588e-05
-4.80634865918291e-05
-3.99120072480603e-05
-3.40885230544272e-05
-2.28875150724284e-05
-2.8225674007728e-05
-7.81091667698399e-06
-3.75385032135979e-05
-3.37100859990406e-05
-5.03917624777464e-05
-9.81679275154507e-06
-4.45980777767521e-05
-7.74972675458678e-06
-2.75944894417818e-05
-2.2158588402346e-05
-1.70716972177619e-05
4.80101969331096e-07
-3.08394234023921e-05
-2.83759144080407e-05
-2.37008057221119e-05
-3.80735269472906e-05
-2.18063500424786e-05
-3.38613654412374e-05
-3.61478975612287e-05
-2.67160947343489e-05
-5.01403349142306e-05
-1.7717366864496e-05
-5.60245403843344e-05
-3.66695544973487e-05
-1.94817241301045e-05
-3.19615982107366e-05
-1.84073731335682e-05
-5.45220100806648e-05
-3.30221143118277e-05
-1.80407966132476e-05
-1.73039944231817e-05
-2.36500381918349e-05
-4.83822576003946e-05
-2.02041556549945e-05
-4.85353569226903e-05
-2.90389834690572e-05
-4.14558145450157e-05
-2.53023875884045e-05
3.5621787739155e-06
-2.37148259595477e-05
3.25176229145942e-07
-4.80602886659884e-05
-4.00654442028182e-05
-4.11687661653588e-05
-2.90400472067829e-05
-4.88984723406016e-05
-4.04495464376441e-06
-4.76674051923933e-05
-2.63921366717992e-05
-2.00012003065573e-05
-2.65616266203045e-05
-5.82007019649996e-05
-4.19220779378013e-05
-5.40717532284811e-06
-1.27395737114085e-05
-3.23512602324634e-05
-2.89882409331053e-05
-2.66984171498934e-05
-1.34209151197106e-05
-1.88766289100334e-05
-3.23642956563482e-05
-3.88925392923826e-05
-4.52065931436695e-05
-4.33356999481755e-05
-1.70942762847491e-05
-3.57096871455085e-05
-4.76292256150778e-05
-3.29134540597653e-05
-3.06439394426005e-05
-2.16560825706336e-05
-3.52666015585104e-05
-2.47616870372505e-05
6.54991565956767e-06
-1.67611271141071e-05
-2.73917719879525e-06
-3.27726358725042e-05
-4.54592708769653e-05
-4.30401309820193e-05
-4.77292357344885e-05
-3.2773612949295e-05
-6.17705386177193e-05
-2.71666958462457e-05
-3.81358817110814e-05
-6.30348317179278e-05
-4.49277773604207e-05
-2.35343107745691e-05
-2.07159125709982e-05
-2.9948261013434e-05
-3.20310767682431e-05
-4.00522798306735e-05
-2.3510071370515e-05
-2.35638599210934e-05
-1.71191508311825e-05
-3.35108651058278e-05
-5.22609123918532e-05
-6.32478397212829e-06
-2.75592920570778e-07
-2.85618011355165e-05
-2.13658000923844e-05
-4.62976472773152e-05
-4.01723000965244e-05
-5.29820282598124e-05
-5.69630592323567e-05
-3.86273880877019e-05
-5.64463630527006e-05
-2.43112457000451e-05
-4.98417612530703e-05
-4.11522410335476e-05
-2.17921701510713e-05
-2.76082137762753e-05
-1.28545180525389e-05
-3.11883917854473e-05
-2.97137061159461e-05
-2.4382856464739e-05
-3.03968594923832e-05
-3.83574913771014e-05
-3.84171014129557e-05
-3.22890073251649e-05
-4.29700720809217e-05
-4.90243448649148e-05
-6.87844276238155e-05
-2.51447406971854e-05
-2.90506932705868e-05
-2.1185166263344e-05
-2.02068921282359e-05
-3.22066446512429e-05
-2.16201305209938e-05
-2.8354528325048e-05
-5.22811786710518e-05
-2.29972137666829e-05
-2.81412106572195e-05
-4.9384700338299e-05
-2.49657289704863e-05
-2.25250516981026e-05
3.35753412405978e-06
-3.63460885468287e-05
-4.41746175453205e-05
-1.31606534616213e-05
-1.75690598937399e-05
1.52089180376865e-06
-4.44507518241158e-06
-5.43756744839324e-05
-6.07964797199705e-05
-2.90949795039581e-05
-7.83012089363332e-06
-2.98206721048116e-05
-5.0573384172656e-05
-1.21989116445163e-05
-6.71492688955096e-06
-4.68061333667813e-05
-2.01890358786924e-05
-1.2920936000225e-05
-3.87523081059271e-06
-4.92067800249363e-05
-3.890205793081e-05
-6.71410009859308e-05
-4.89667870807215e-05
-5.16992809757389e-05
-1.08968692669333e-05
-4.06440415614365e-05
-2.62408975253746e-05
-1.4891880544753e-05
-3.64915669731345e-05
-5.57625429898688e-05
-3.80951183751261e-05
-2.72868618701906e-05
-1.84131580808799e-05
-2.00602465512423e-05
-5.45940293246206e-05
-3.53334911741237e-05
-1.98343632049742e-05
-6.70320709712945e-05
-2.91269718142731e-05
-4.0884787811096e-05
-4.22840083098881e-05
-4.24310989185994e-05
-3.29517781354407e-05
-2.68972847056184e-05
-2.9075986224839e-05
-3.06360068401208e-05
-2.68153305330812e-05
-2.68812260023026e-05
-3.1474679068764e-05
-3.3021755186095e-05
-1.43785990609461e-05
-2.02940144607962e-05
-7.98457879493482e-06
-2.33251394634466e-05
-1.63023769468521e-05
5.22108627175121e-06
-2.85842162098385e-05
-2.33568007778488e-05
-3.60503960374221e-05
-2.08415435790006e-05
-1.60899606319678e-05
-3.63642003058984e-05
-3.67536422898088e-05
-2.18916407887975e-05
-3.4915305074401e-05
-4.75920258174832e-05
-2.28213424491965e-05
-3.37887461591181e-05
-2.90653841429036e-05
-5.91876434549794e-06
3.72642472779468e-06
-2.63139842707086e-05
-2.04538636961709e-05
-4.40622142694832e-05
-3.7881011191938e-05
-3.52361930557548e-05
-7.91570900631965e-06
-2.41578501644566e-05
-3.5235118552838e-05
-1.73232289684576e-05
-2.1828994827914e-05
-1.8997988804677e-05
-1.49410775951301e-05
-5.97107144898989e-05
-2.35761971294826e-05
-1.89175938059044e-05
-9.4284162683896e-06
-2.30134926678772e-05
-4.65497193688927e-05
2.51509006492738e-07
-3.59401237056378e-05
-5.67187146490609e-05
-3.29727873436342e-05
-3.32712068712428e-05
-4.83845083215037e-05
-5.81052660908033e-05
-2.21414400159999e-05
-2.46055943117127e-05
-3.64472219674838e-05
-2.22638517199759e-05
-4.10953671503496e-05
-4.13202566321923e-05
-4.44707192880264e-05
-3.24704376216782e-05
-6.04983491716218e-05
-3.21613098677868e-05
-3.47690973914588e-05
-3.36950478566912e-05
-7.04903280623521e-05
-3.45558748136379e-05
-2.07731207007e-05
-9.03841778638029e-06
-3.20596422116747e-05
-1.99387683774739e-05
-2.9037466981458e-05
-5.85786865630278e-05
-4.9110001288172e-05
-2.42003331876101e-05
-1.64615539315318e-05
-3.59749768754471e-05
-2.88110179928634e-05
-9.27244261387084e-06
-3.94485117487566e-05
-5.7431397741006e-06
-1.85254825466433e-05
-5.34500137022288e-05
-3.9463867917507e-05
-3.8464109906637e-05
-1.35611228656176e-05
-4.70780277507566e-05
-4.2265357287425e-05
-2.85728742639321e-05
-2.78539384408317e-05
-2.19665540881511e-05
-2.15109049383209e-05
-4.80213367663229e-05
-2.03208450310745e-05
-5.4986707355101e-05
-5.44470396175061e-05
-3.22707403261202e-05
-4.12140622835364e-05
-3.64317799326293e-05
-1.072347540887e-05
-3.68940588091622e-05
-4.61759066722556e-05
-6.32476338951984e-06
-3.91089637246926e-05
-8.27581315927168e-06
-3.97343210121934e-05
-1.04593254739351e-05
-4.8553188752913e-05
-1.36807053966671e-05
-2.19696403121998e-05
-3.94018383052944e-05
-2.55897462734118e-05
-2.79956921511542e-05
-3.07424705215367e-05
-3.21510156414141e-05
-6.15534252622172e-06
-4.74520299465193e-05
-5.89522520223707e-05
-2.66139925381789e-05
-5.37628656585821e-05
-2.40604608011321e-05
-5.38471691767607e-05
-5.00604374198961e-05
-3.25183418919734e-05
-4.68465068490954e-05
-6.18190443421712e-05
-3.80880251975003e-05
-3.53608921475565e-05
-2.72255066117865e-05
-3.20709084865547e-05
-1.67750446342763e-05
-7.45166050463721e-06
-2.82018197394077e-05
-4.90952927842667e-05
-2.34720734614498e-05
-2.95522354007809e-05
-2.08282977795061e-05
-1.72072553301755e-05
-1.74465450614264e-05
-1.55313594996914e-05
-2.06655759555787e-05
-2.79382568645324e-05
-4.77438880166006e-05
-3.50624157864942e-05
2.33666646532158e-06
-1.48745155685374e-05
-2.43701326898306e-05
-1.34976113569563e-05
-3.00258166514169e-05
-5.11527088892887e-05
-3.05169087448698e-05
-1.336202819332e-05
-6.38926995435802e-05
-2.92718837448765e-05
-6.05354329496663e-06
-1.81353438906389e-05
-3.23799243189522e-05
-3.14818234158794e-05
-2.7772029064056e-05
-2.58720586308906e-05
-1.30152603510354e-05
-1.66118771154323e-05
-5.86029136344642e-06
-4.74710356319801e-05
-4.00927409177862e-05
-3.70239816161481e-05
-1.26271910709565e-05
-4.72541013947707e-05
-3.77242318684779e-05
-2.90508755163181e-05
-6.27398453947107e-05
-3.42074612528415e-05
-6.98749319684601e-06
5.1611064977294e-06
-1.2492666178908e-05
-3.65513405199681e-05
-8.42416823305769e-06
-3.75356222457166e-05
-3.75808400064937e-05
-2.11562610502225e-05
-6.96759584580559e-06
-2.59827891372148e-05
-2.93461727943012e-05
-2.45697513129829e-05
-5.05748675442185e-05
-4.415544768438e-05
-1.79025355236793e-05
2.37079135696224e-06
-5.93449689524576e-05
-4.7770595482283e-05
-3.76075453863313e-05
-1.54301643187166e-05
-1.40107194621802e-05
-9.5016696425203e-06
-1.77698260483128e-05
-7.67922909611465e-06
1.18382060626993e-05
-2.27749387482621e-05
-1.6262629846387e-05
-2.42978324498248e-05
-3.86414492340628e-05
-4.91654131740793e-05
-1.72654923188626e-05
-9.11411756423631e-06
-3.10387736216575e-05
-3.17595319479783e-05
-3.82706752948513e-05
-2.52770988736462e-05
-2.51570237478306e-05
-3.38105383864426e-05
-4.07158059101926e-05
-3.19938702769362e-05
-1.25236465630025e-05
-1.64894388760406e-05
-2.4360960505043e-05
-3.10635398965798e-05
1.49592042818269e-07
-5.75695172469122e-06
-3.93970668343194e-05
-4.50568829203421e-05
-4.16714952798007e-05
-2.68773949778686e-05
-4.05728765387677e-05
-1.66734703804058e-05
-1.95582342764056e-05
-5.65487036691146e-05
-7.64514146552142e-06
-8.20830682896499e-06
-2.11280634353454e-05
-3.71090471253074e-05
-2.54055704118618e-06
6.84582720854203e-06
-1.77683018159313e-05
-2.58996857192916e-05
-1.341711716225e-05
-2.63482089980403e-05
-8.31316481242489e-06
-3.37624375982781e-05
-5.79986197616332e-05
-4.06821900489805e-05
-4.03967924625932e-05
-2.27487712650492e-05
-3.36341855226522e-05
-2.70098791972862e-05
5.52083554370436e-06
-7.71388378043192e-06
-3.83268065660538e-05
-4.82691672227199e-05
-9.32151943439039e-06
-6.06343768545223e-05
-7.8589702534532e-06
-3.65772023688372e-05
-5.28806528198228e-05
-3.07285305931226e-05
-4.19073486748417e-05
-2.95447201469883e-05
-1.88753834701498e-05
-4.29098913482914e-05
-4.85021832870312e-05
-3.45272971185108e-05
-2.68428511531881e-05
-2.83049138160913e-05
5.68816369113269e-06
-5.70895256041854e-05
-3.34749048227159e-06
-1.11600337328224e-05
-3.51254786612641e-05
-2.40670349573006e-05
-4.9523518374071e-05
-1.35569815178151e-05
-5.21283850985006e-05
-3.67865344315376e-05
-2.21433116187687e-05
-1.3795841937424e-05
-3.72749271609441e-05
-3.52001993392556e-05
-2.10052436895034e-05
-5.02099724064592e-05
-2.94311342270179e-05
-3.11272227656648e-06
-3.04697112575273e-05
-1.54150061314161e-05
-3.39318233348471e-05
-2.52348733505381e-05
-2.35683800115188e-05
-3.68570518386728e-05
-1.32799543855329e-05
-3.0906148810079e-05
-2.02035533563619e-05
-2.86307966537326e-05
1.77191117992589e-05
-8.83320326035692e-06
-2.56081015310126e-05
-1.87676561030778e-05
-1.56792899964426e-05
-3.50570553494844e-05
-2.39257226846701e-05
-7.0613372887086e-06
-3.28587471833228e-05
-4.99824057486675e-05
-1.9997903655886e-05
-3.75111635182352e-05
-4.46981152487633e-05
-3.31933606530417e-06
-2.93097238877667e-05
-3.63581093608926e-05
-2.72174790698346e-05
-2.63922887537879e-05
-2.45909769407546e-05
-3.10638022485207e-05
-3.87400069773321e-05
-3.3479575476354e-05
-1.99382396761821e-05
-3.94215127424834e-05
-8.6824855998234e-06
2.88597656131624e-05
-4.2336527223623e-05
-3.6599532454057e-05
-1.74773601916967e-05
-4.35361438598928e-05
-1.47540828724779e-05
-4.49262377422948e-06
-2.00140515500067e-05
-3.65774358694469e-05
-9.48941510478184e-07
-2.98096867127762e-05
-2.69314338139095e-05
-3.34274097654056e-05
-3.52444477275143e-05
-4.23443626038393e-05
-1.70595163441919e-05
-7.07968329189034e-05
-4.45012337954995e-06
-1.71078553707826e-05
-1.99194722623196e-05
-1.13655858987747e-05
-3.10434452275467e-05
-4.11403442002736e-05
-3.55957900430668e-05
-5.69226332754781e-05
-4.85471125193256e-05
-4.65140620568926e-05
-1.38338430291569e-05
-2.73591238755277e-05
-1.7615060854309e-05
-1.61752300787369e-05
-3.89167062666156e-05
-3.63650759931244e-05
-6.36056256770514e-06
-2.58980129156034e-05
-1.0851260087712e-05
-3.84675842873232e-05
-4.30887603095024e-05
-7.99876841974581e-06
-1.72014487256769e-05
-5.09166696659403e-05
-4.48786134660848e-05
-4.33463131267659e-05
-3.12012446653508e-05
-4.32092814180157e-05
4.10448325412623e-07
-1.60560291855103e-05
-2.06739705091377e-05
-2.77760206627408e-06
-2.66820715374002e-05
-1.93537319532986e-05
-4.47299022220803e-05
-3.67505919672699e-06
-5.52546051752867e-05
-1.81191831337903e-05
-8.42245352350268e-06
-1.91393366287254e-05
-2.62753848008592e-05
-3.69647612577993e-05
-1.78495733777381e-05
-2.92683070763631e-05
-4.0888110019994e-05
-3.65107680979523e-05
-4.08628824296862e-05
-4.1300500926633e-05
-2.12494475829386e-05
-3.80705204213182e-05
-3.03696726581527e-05
-9.15559408773357e-06
-4.76902195802991e-05
-1.71487021537692e-05
-4.33569520744851e-05
-8.13255581154268e-05
-7.28381361341621e-06
-1.72174109752354e-05
-2.38867362766269e-05
-2.58440401875512e-05
-1.87621606105717e-05
-2.69118433771544e-05
-1.50367123561845e-05
-4.01425359755817e-05
-3.20883169883689e-05
-4.09705430589626e-07
-3.43494173384563e-05
-3.23063960575416e-05
-3.85659772775998e-05
-1.92828218030394e-05
-5.79572266261157e-05
-2.07910507615076e-05
-5.10895955591543e-05
-2.77707880462346e-05
-3.03212722905358e-05
-3.90996458121843e-05
-2.82142477396197e-05
-3.32245356660857e-05
-3.26996693882079e-05
-1.77774826811277e-06
1.08824911729802e-07
-2.17983298913372e-05
-5.37449233080963e-05
-3.53547580955482e-05
-2.08016246908511e-05
-3.72851561525081e-05
-4.49728559888915e-06
-6.49881745910423e-05
-9.15930420610506e-06
-1.42671585376995e-05
-4.00078561532372e-05
-3.98909767883914e-05
-2.89685833254135e-05
-3.14320422320522e-05
-4.1320886188573e-05
-2.16533073432341e-05
-3.72796608610832e-05
-2.65604717206432e-05
-3.01311937667363e-05
-4.96387155602011e-05
-1.4490316691485e-05
-4.04218865590907e-05
-5.48786434834716e-05
-4.55305690964621e-05
-4.33132150721974e-05
-1.27440839459154e-05
-2.18109740456479e-06
-2.18166266817862e-05
-5.62234258611731e-05
-6.18263785117875e-05
-3.73580976123551e-05
-9.97891077851142e-06
-1.84785168787861e-05
-3.28449673321695e-05
-5.20054982813457e-06
-5.04498958123606e-05
-3.72575685994028e-05
-2.99289292935326e-05
-3.46299603176269e-05
-4.75586849253209e-05
-3.47387161137488e-05
-2.54630138302995e-05
-2.40740884921977e-05
-3.94492891357989e-05
-2.56234586583864e-05
-2.91992407113348e-05
-1.75752019616508e-05
-2.97054336661771e-05
-2.5660561899841e-05
-2.66726845348125e-05
-2.75567329912881e-05
-3.43725921922944e-06
-1.58158946187464e-05
-3.01695333007975e-05
-3.02424053716062e-05
-3.51943829263405e-05
-5.61669949549954e-05
-2.18646312919337e-06
-2.37644639345494e-05
-4.88337962986368e-05
-6.53718573121838e-05
-1.31120996684797e-05
-2.32302936943263e-05
-3.32493285774658e-05
-3.74346071039234e-05
-2.20069594076571e-05
-4.6064396675382e-05
-2.32482670449123e-05
-3.654395177239e-05
-3.63934398253997e-05
-2.91323026993806e-05
-2.11201416875597e-06
-2.4849331320391e-05
-1.84112681923572e-05
-1.6876565131164e-05
-4.23455955198918e-05
-3.5624665482273e-05
-4.15558600452903e-05
-1.27010896163911e-05
-4.34010712480798e-05
-2.52046658298311e-05
-4.49858614933337e-05
-3.75561788652404e-05
-4.98250144006378e-05
-5.8670997556186e-05
-3.26324586312066e-05
-2.9141651540176e-05
-2.4482890313249e-05
-1.75765185812179e-05
-2.15185469461401e-05
-2.6004305352392e-05
1.00317365241092e-06
-2.17658333095048e-05
-2.99414442678436e-05
-3.12654404014911e-06
2.38378627182621e-06
-1.59759754143995e-05
-3.59894624746842e-05
-7.83400150126796e-06
-4.04526328574003e-05
-5.24735911000662e-05
-1.21878700293871e-05
-2.09754365775073e-05
-2.9550060727808e-05
-3.45225827419375e-05
-1.16775727986951e-05
-2.13289998862068e-05
-5.54735509719051e-05
-2.82592745684218e-05
-3.11192100406984e-05
-2.41507291155796e-05
-2.39018094925804e-05
-2.92483330294597e-05
-3.87401633877984e-05
-2.21910018379422e-05
-3.59139002117735e-05
-1.8631677045556e-05
-3.49558600616568e-05
-1.54596743466035e-05
-4.36439082067855e-05
-1.23966600994466e-05
-4.32593364071596e-05
-2.05855919004614e-05
-4.78610477020743e-05
-2.43449129637384e-05
-4.26657677545819e-05
-2.35061909171465e-05
-4.57278420113767e-05
-3.8587018694835e-05
-2.59666596258309e-06
-2.87164154956181e-07
-4.69109506062459e-05
-6.00235864627045e-05
-1.89975046444631e-05
-6.38997668332861e-05
-1.8463284114058e-05
-4.26635213377844e-06
-2.4651513652495e-05
-6.87404789763856e-05
-3.81508901044753e-05
-3.53549820145448e-05
7.19290510762911e-06
-1.00531966402085e-05
-2.16634632594284e-05
-3.13493835144663e-05
-5.47856338773687e-06
-3.5057254714774e-05
-1.2098255262138e-05
-4.92331876641845e-06
-6.81994887575605e-06
-3.04457313287217e-05
-3.45288141555951e-05
-1.0354075130266e-05
-4.13284049737449e-05
-1.95391975349569e-05
-2.91711437118295e-05
-6.66198763555755e-05
-5.12019999567644e-05
-6.02664519551969e-05
-2.11564826917567e-05
-3.51836807595292e-05
9.07404961458372e-08
-1.2477805937965e-05
-2.23327570595374e-05
-1.90173005182837e-05
-2.39521314031081e-05
-1.08091087726257e-05
-2.68669334988275e-05
-4.47122839636706e-05
-2.17118268001502e-05
1.23859436997451e-05
5.67438279372352e-06
-3.83683228218246e-05
-3.95943375393401e-05
-2.28209358231097e-05
-4.13915412090564e-05
-2.9616808541407e-05
-3.01757297126737e-05
-3.79342197102359e-05
-1.74993411081891e-05
-1.89891189791265e-05
-2.32453872293029e-06
-2.71591643392451e-05
-4.24885634420324e-05
-2.09047356969333e-05
-3.66986693228287e-05
-3.68791451730461e-05
-2.37661682948655e-05
-2.70539988704206e-05
-3.47327471460413e-05
-4.87388956724389e-06
-4.88657204964048e-05
-3.3917044634053e-05
-2.28644662663519e-05
-5.44626361428836e-05
-1.97902104509312e-05
-5.92589398743743e-06
-1.63062274400319e-05
-1.78921601774994e-05
-3.59152510842547e-05
-3.74221397274623e-05
-5.55249650689141e-05
-2.80223239092095e-05
-2.41811163861331e-05
-2.22975364536154e-05
-3.42852950550473e-05
-4.40007823339306e-05
-2.9618244899199e-05
-1.46342255723143e-05
-2.06749047998074e-05
-1.66669831888199e-05
-4.44717299632386e-05
8.90870585843799e-08
-5.18296789236046e-05
-2.64720724197044e-05
-4.17334360290211e-05
-3.45313753740634e-05
-2.03192089242365e-05
-5.7074468773563e-06
-2.19879625178767e-05
8.77682792066062e-06
-7.31649893560526e-06
-2.26898077302034e-05
-4.51197352839302e-05
-2.18320742527486e-05
4.22172081199307e-07
-3.87459024244568e-05
-3.33383919535887e-05
-1.34057455696307e-05
-2.64081671393251e-05
-2.19367781720165e-05
-1.85086101509174e-05
-3.02786601195472e-05
-4.07288091202465e-05
-2.828185558233e-05
-4.81756284806912e-05
-4.29872345034933e-05
-1.52772770275585e-05
-2.81586381176275e-05
-2.71732147178963e-05
-5.67459699638706e-05
-4.50231877667194e-05
-2.65510188543635e-05
-3.58568945052141e-05
-1.66394427137231e-05
-6.81005947712331e-05
-1.7467196879604e-05
-4.28855695532304e-05
-5.08261644367895e-05
-2.8301266973833e-05
-2.39595356683121e-05
-1.39594208237263e-05
3.16814596338815e-06
-3.45749746388734e-05
-4.28786197826589e-05
-4.76904403138752e-05
-4.63711200368601e-05
-4.02177365445892e-05
-3.0146625996693e-05
-2.66593072352556e-05
-4.13197919550513e-05
-4.7981119353504e-05
-5.47432408976313e-06
-4.78155725208031e-05
-1.19471007265643e-05
-4.60646060745331e-05
1.16439475654627e-06
-3.86526209949331e-05
-3.25628777111161e-05
-3.98461695399706e-05
-1.20553984148746e-05
-1.15575389581337e-05
-4.49283954920847e-05
-2.4512061841883e-05
-2.17804855053831e-05
-2.0222243586003e-05
-1.94711535184562e-05
2.61488915460003e-06
-4.56095110187342e-05
-1.90677690971647e-05
-1.36619079795567e-05
-3.69138793645395e-05
-2.31449618668559e-05
-3.08033464313354e-05
-1.13340603648738e-05
-3.19074266663189e-05
-2.42530972123561e-05
-3.51131284998666e-05
-3.7689260345399e-05
-6.99984224002164e-05
-3.48432673369166e-05
2.71302925381264e-06
-3.74533583307049e-05
-3.02473524316663e-05
-1.92023764499702e-05
-3.47510631279295e-05
-2.4038318495964e-05
-3.095198607417e-05
-4.98736147042553e-05
-3.16053988538752e-05
-2.84836653501506e-05
-3.17618201128924e-05
-1.12095629523537e-05
-3.91904249688427e-05
-1.26355213276838e-05
-3.44534900882591e-05
-2.3531728878518e-05
-2.33992165741849e-05
-1.8275620775976e-05
-6.54649811516938e-05
-9.22678189825952e-06
-3.05899365490953e-05
-1.77149257945886e-05
-3.89457185207888e-05
-4.53444479235034e-05
-3.36867511115653e-05
-2.02332651947148e-05
-3.32887265718616e-05
-1.71023560995404e-05
-2.14289383857647e-05
-2.29133387201293e-05
-1.28025790571336e-05
-3.60429483286201e-06
-9.51423312499621e-06
-2.19673067873574e-05
-1.51901986192742e-05
-1.92173295837659e-05
-4.3433639268054e-05
-9.71580259830987e-06
-5.21785737752692e-06
-2.56602876504408e-05
9.32381720343838e-07
-2.0550374088595e-05
-3.37318776212981e-05
-3.65849890746187e-05
-1.49404168994762e-05
-3.93145790058464e-06
-4.87496600025821e-05
-3.87746865740934e-05
-3.10784096260971e-05
-3.07486857963955e-05
-6.31486693723815e-05
-2.81395258320399e-05
-4.96282737020188e-05
-4.39206383688423e-06
-4.22723949185191e-05
-1.44579088871003e-05
7.43358911620234e-06
-4.3208045202213e-05
-2.98146634900259e-05
-3.79563505756818e-05
-2.25652238727141e-05
-2.17029651689156e-05
-1.88840382888997e-05
-2.65623699500709e-05
-2.99829652076318e-05
-1.40648039822935e-05
-3.24004911085733e-05
1.40990025046977e-05
-3.91423762430851e-05
-4.62697177187056e-05
8.19691841155581e-06
-3.20219267828489e-05
1.09066341072247e-06
-5.8230913063171e-06
-5.27543090043523e-05
-3.27390242244325e-05
-1.94451058871578e-05
-2.02717182191073e-05
-6.56753740169526e-05
-9.86372359676777e-06
-2.22454571927086e-05
-2.66524943525125e-05
-4.52861599250266e-05
-3.14752376284035e-05
-3.24163294630674e-05
7.36207732345504e-06
-3.14163566241006e-05
-2.53878654369268e-05
-3.79160489943782e-05
-4.14699118655756e-05
-3.26930118290972e-05
5.46812873952174e-06
-3.8633161103525e-05
-5.01911469804533e-05
-1.57764962801861e-05
-5.41399793330306e-05
-6.05365645468177e-05
-1.70808298066835e-05
-3.57107169494167e-05
-2.5213775266743e-05
-4.61911974825651e-05
1.09716603549785e-05
-2.97894545172346e-05
-3.05630860122162e-05
-2.94105778637927e-05
-4.54959231423931e-06
-3.44629920380527e-05
-6.63039430831101e-05
-3.05278885764513e-05
-4.21075614942098e-05
-3.93324020948175e-05
-2.21746756804476e-05
-4.75400093829635e-05
-2.15830614748548e-05
-2.0717372624432e-05
-4.77152068667155e-05
-3.74520856019898e-05
-4.02383848279388e-05
1.79388218701025e-06
-2.62242115474895e-05
-2.30912526542948e-05
-5.24498750653545e-06
-3.52001566863986e-05
-5.07923918566891e-05
7.41568846118661e-06
-4.41229125845191e-06
-4.40807879000759e-05
-2.14891902275745e-05
-1.31491580449145e-05
-1.83742538162352e-05
-3.10847313971342e-05
-4.67346817183893e-05
-2.43878848872749e-05
-4.58475010807176e-05
-2.9937737456941e-05
-2.63390371931764e-05
-3.0358585473313e-05
7.67193229071354e-06
-4.82874536169941e-05
-4.02989619923095e-05
-4.53192926774324e-05
-6.42643541733395e-05
-1.35676394105842e-05
-1.41895538234252e-06
-1.24034997067827e-05
-1.22738657449704e-05
-3.56717516393809e-05
-3.37177598887574e-05
-5.12260521056964e-05
-3.71038887768361e-05
-5.33440534853712e-05
-4.37991281271708e-05
-4.50512172008037e-05
-4.41416838233719e-06
-2.7808758291969e-05
-2.60182403262818e-05
-1.82079265947032e-05
-5.11951180388467e-05
-4.24829671196502e-05
-3.11551121086571e-05
-1.08792688452931e-05
-5.32562047823375e-05
-4.26374634752927e-05
-6.0011947040554e-05
-4.99815769209135e-05
-6.16554874343962e-05
-2.95381533971941e-05
-1.71283976881756e-05
-2.87610145526685e-05
-6.87379687876975e-06
-1.20146112245652e-05
-2.37914767430412e-05
-3.89065145402735e-05
-1.33780352717507e-05
-9.16438450614855e-06
-2.50792979354807e-05
-1.55558138844294e-05
-3.96888825121808e-05
-3.1684627800065e-05
-2.28378139348755e-05
-2.67520376083557e-05
-1.22320440587658e-05
-3.73701288726895e-05
-5.84257445195035e-05
-2.01387658837944e-05
-2.79683245544359e-05
-2.34388909078245e-05
-4.30955548633736e-05
-1.02184988601583e-05
-4.36665850512049e-05
-2.73695203855565e-05
-3.15205226228671e-05
-1.45105599881556e-05
-3.75589101582602e-09
-5.04471536563147e-05
-4.75518949083279e-07
-4.80578769740571e-05
-2.74516899562961e-05
-3.95117160410268e-05
-3.57695936188626e-05
-9.92350078985808e-06
-2.62048938169517e-05
-3.31665093665819e-05
-7.21154322101156e-06
-4.8981194934623e-05
-3.71925285815906e-06
-2.89371367857593e-05
-1.69662808560413e-05
-3.4453188841406e-05
-5.83426833993328e-05
-3.89191908379914e-05
-3.52353239060157e-05
-4.11623261509493e-05
-5.1121763214446e-05
-1.59631607013599e-05
-5.65720702557351e-05
-4.68064558272069e-05
-1.9268334780739e-05
-3.2206809659583e-05
-4.60962775325445e-05
-4.79926868917563e-05
-1.32924993425063e-05
-2.98949155756876e-05
-1.05980410074725e-05
-2.09273441749803e-05
-1.80954957804129e-05
-2.74006974696935e-05
-4.13628555405906e-05
-1.56885906133978e-05
1.82756303088927e-05
-3.06162147012878e-05
-1.21525086949815e-05
-3.7791187919484e-05
-1.82090910049761e-05
-1.54807786637736e-05
-2.6465323662222e-05
-5.44978686089349e-05
-6.08031221847635e-05
-2.41844007950485e-05
-6.5713672211031e-06
-2.15354607293818e-05
-2.325088223551e-05
-2.40542294076491e-05
-5.53912595939651e-05
-1.66347595787753e-05
-2.33926291243607e-05
-2.96973343693584e-05
-3.12938802652049e-05
-1.28261565015809e-05
-4.23366883144518e-05
-2.60871886645528e-05
-4.39864121599675e-05
-3.34548477862097e-05
-2.97377144083951e-05
-4.22544424868173e-05
-4.97629168071751e-05
-4.33844122586521e-05
-2.26944196915952e-05
-2.34584504488073e-05
8.62158214842298e-06
-8.94621902079059e-06
-2.29725091722019e-05
3.75601693549037e-06
1.73737635992459e-06
-4.67475737061649e-05
-1.96886848234762e-05
-3.859721462926e-05
-8.84299458747169e-06
-3.37637869104965e-05
-2.4320641809277e-05
-3.91835102022641e-06
-3.16825099814995e-05
-5.85989717087576e-05
-1.22595229797026e-05
-4.08234463266622e-05
-1.4626931271652e-05
-1.98661705388314e-05
-2.60416999750957e-05
-1.19914399054968e-05
-4.89436920326538e-05
-3.71373243133366e-05
-4.21957144400742e-05
-6.1289240522408e-05
-4.29509420124756e-05
-2.95753326075949e-05
-2.39299989523934e-05
-2.69686412942317e-05
-1.44126069188513e-05
-2.22932691460214e-05
-2.17425205827006e-05
-2.5476260396245e-05
-1.79082735853517e-05
-1.39798760022709e-05
-1.98162428584167e-05
-2.4208708019944e-05
-1.24118178303465e-05
-3.89824951439603e-05
-3.70637910817922e-05
-3.37065507776092e-05
-3.79064194666625e-06
-2.38004622114762e-05
-5.61419998775896e-05
-3.1312988034119e-05
-4.11319660804617e-05
1.21682515543292e-06
-7.49459002685367e-05
-2.19402563446569e-05
-2.104039211728e-05
-1.29662407353e-05
-1.1440589154105e-05
-1.26917677740304e-05
-2.65820152324526e-05
-5.04772291649795e-05
-5.57380366985189e-05
-1.01903056767444e-05
-5.66573280671405e-06
-3.6341492087195e-05
-2.58797577702111e-05
-4.97708235707236e-05
-1.61690934753819e-05
-5.81618128560918e-05
-2.05390058515055e-05
-4.95399939442793e-05
-3.62600946783855e-05
-2.04371781832384e-05
-2.59576706382223e-05
-1.90680579820543e-05
-4.09641315913721e-05
-1.88773855574265e-05
-1.47882293312453e-05
-2.97159093959087e-05
-9.01083601564698e-06
-4.82029479215105e-06
-2.55192116036127e-05
-2.62107678850567e-05
-1.99277765808808e-05
-2.18725089176349e-05
-3.72504742318541e-05
-4.32874200182324e-05
-1.80250077056659e-05
-4.42552724782557e-05
-3.32570690376541e-05
-4.44909065595894e-05
-3.43751032924299e-05
-3.77557524259978e-05
-3.18183935210316e-05
-3.69354800621659e-05
-2.49401963609565e-05
-2.16948549773716e-05
-3.78709753224851e-05
-1.81084413669372e-05
-7.60752183009129e-06
-7.37709665027734e-06
-4.00207756501617e-05
-4.71726343560554e-05
-6.8676829626591e-05
-3.26149074630315e-05
-5.17552234779717e-06
-5.80848562868111e-06
-2.21676496157833e-05
-4.19277596747909e-05
-2.43171028011615e-05
-6.9698826070964e-06
-8.75381970758251e-06
-3.08787131955604e-05
-2.13299529676037e-05
-3.9915725750519e-05
-3.40171385295011e-05
-3.69917599094602e-05
-5.99547717283883e-05
-3.50385810279459e-05
-2.3475398974728e-05
-1.63408615754215e-05
-4.62147145745438e-05
-2.4447817428248e-05
-3.25851614471465e-05
-1.80227937427306e-05
-3.02194025503176e-05
-2.71783935749034e-05
-1.33362605052686e-05
-2.97627379161212e-06
-1.17828968814561e-05
-6.3053440043665e-06
-1.50050681065001e-05
-1.80125148431332e-05
-1.70913620675069e-05
-4.37884999745166e-05
-5.3012895881519e-05
-3.13402815539269e-05
-1.8327812745402e-05
-1.95088503555816e-05
-6.90802157425919e-05
-1.51770957563763e-05
-3.18002944257456e-06
-2.65547855029443e-05
-6.11430426720757e-05
-3.33212881477415e-05
-4.4604261422094e-05
-3.52060806469911e-05
-2.489625587646e-05
-2.72814581421124e-05
-3.99301610994946e-05
-1.94052276851912e-05
-2.20244747475864e-05
-3.4781923622125e-05
-6.16225383845171e-05
-2.0234858659921e-05
-1.33849985341179e-06
-3.21788637743786e-05
-2.48902519408414e-05
-1.60869766077894e-05
-4.12742580579176e-07
-4.07898435777749e-05
-3.2258276530814e-05
-4.13122974978868e-06
-3.8378337692067e-05
-3.8632628716685e-05
-1.86926463095869e-05
-2.75319411695421e-05
-4.57173918970626e-05
-4.56756608434759e-05
-3.73987105492032e-06
-3.90633793029476e-05
-3.84367993121123e-05
-3.20891795943241e-05
-3.64721609205648e-05
-8.40818401065519e-05
-3.99497260342184e-05
-2.75368508211567e-05
-5.63149821848209e-05
-4.15804250600253e-05
-1.32936244036478e-05
-4.50914425546943e-05
-4.25779012809487e-05
-2.0083703803703e-05
-6.46599010244705e-05
-9.2230541367929e-07
-3.98099329363558e-05
-3.8702538240066e-05
1.7095066310881e-06
-3.8575537442224e-05
-4.62252651166733e-05
-4.70259813335146e-05
-1.2739668856839e-05
-5.78182291530248e-05
-4.52911274742422e-05
-5.0929369645883e-05
-4.8296435868102e-05
-1.58921638683153e-05
-4.0678120690915e-05
-1.73657365323579e-05
-1.52636426002085e-05
-8.9532944953486e-06
-4.02188579994075e-05
-3.36530264468737e-05
-4.54404465389035e-05
-1.13968547978422e-05
-2.76292582269067e-05
-2.55296187569966e-05
-2.2109630633932e-05
-1.75408174023142e-05
-8.60220108706823e-07
-2.93520594286111e-05
-3.56478947395436e-06
2.29987501788393e-05
-1.14567247777035e-05
-3.91706278153807e-05
-2.07793260341081e-05
-2.85954801764384e-05
-2.36746858514141e-05
-3.16524732781556e-05
-2.42890162859623e-05
-2.62175071743412e-05
-4.47634532916611e-05
-4.57482725055537e-05
-4.01128991008739e-05
-3.86227825342498e-05
-2.21294511350003e-05
-4.33790189809014e-05
-2.17641859143503e-05
-2.6362959990255e-05
-1.82523108376624e-05
-2.68490109862874e-05
-1.95473363389923e-05
-1.13398211467055e-05
-7.02271692895164e-06
-4.8346113370672e-05
-1.3945144465053e-06
-2.32121475048006e-05
-2.77435734765061e-05
-2.17111951591646e-05
-1.0298850354179e-06
-3.9113385736551e-05
-2.126328388776e-05
-2.43329295739255e-05
-6.97768755189237e-07
-2.56394270981337e-05
-2.6276737008108e-05
-3.18350718990104e-05
-4.42961977068901e-05
-9.98105513635439e-06
-1.61309200579067e-05
-3.59596709662674e-05
-4.24165738523154e-05
-2.82056595037823e-05
-2.88875517385072e-05
-3.54765797577747e-05
-1.34896457889229e-05
-2.46485305575232e-05
-2.88455383420624e-05
-3.87731127915208e-05
-4.35879544840185e-05
-3.10743581050873e-06
-6.68328362418998e-06
-2.97131484438344e-05
-1.96124300009731e-05
-2.82567492362616e-05
-3.98408729738089e-05
-1.50023437878307e-05
-1.90992438021584e-05
-2.78872137183947e-05
-2.31665730180645e-05
-3.53615545567075e-05
-2.84251105481221e-05
-2.99209118111757e-05
-4.22382089262698e-05
-1.36675734210218e-05
-3.14913923682041e-05
-3.8298971202869e-06
-2.14650694797035e-05
-3.94472602500296e-05
-5.54724333747648e-05
-2.23955756740964e-06
-3.85465288720184e-05
-3.66678811526861e-05
-1.73412984210915e-05
-3.95564265318351e-05
-2.75551260913636e-05
-4.68470916953908e-05
-6.59088814149018e-05
-3.83116981333847e-05
-3.12513004759902e-05
5.73873985941103e-06
-8.28992730089089e-06
-3.7638003069435e-05
-2.74787080724736e-05
9.19023926950883e-06
-2.63018326569303e-05
-2.73194750037993e-05
-2.77056953468849e-05
-3.73793581400991e-05
-1.01874890593209e-05
-3.87989262355412e-05
-5.28438747810587e-05
-2.13022782746248e-05
-4.59449857809474e-05
-4.71058795989218e-05
-1.68240899510498e-05
-1.88044074083145e-05
-6.96041988002458e-05
-1.29070452909214e-05
-3.21839506673881e-05
-2.30550376170936e-05
-1.91090370323006e-05
-1.92105278668902e-05
-3.19957620135869e-05
-6.15131180070587e-05
-2.35995435861224e-05
-2.87826551995639e-05
-2.09848149274379e-05
-4.85055204724574e-05
-4.24679230559773e-05
-4.30645247178833e-05
-3.88520658323132e-05
-2.95037208084791e-05
3.59802781948883e-06
-2.94755099925e-05
-2.17800326979059e-05
-1.89779093968355e-05
-2.48482886899017e-05
-4.74474047838645e-05
-5.11984225079402e-05
-3.97983865594675e-05
-3.62451514495092e-05
-3.58092669272764e-05
-2.02865954831774e-05
-3.39626865253664e-05
-3.413492544668e-05
-1.99335023996184e-05
-3.09778143064594e-05
-1.32157543286174e-05
-2.42903040003551e-05
-5.24121765256671e-05
-5.04203102755366e-05
-3.54333192622454e-05
-3.3189202072433e-06
-1.834319401651e-05
-3.6731986754845e-05
-2.30110528300364e-05
-3.35858676777429e-05
-2.21085225347425e-05
-2.61754071248363e-05
-2.09035533376532e-05
-5.69556404298013e-06
-2.39927681700145e-05
-5.85116458228788e-06
8.13309593790156e-07
-4.76914283555628e-05
-2.82388260672303e-05
-1.04004368298776e-05
4.20237975056035e-06
-3.34276782331843e-05
-1.51161992738389e-05
-4.58358801922617e-05
-2.33729755237784e-05
-2.1535943261614e-05
-2.48163794575128e-05
-3.54663743043687e-05
-4.67814233197974e-05
-1.12434500296383e-05
-1.32898827249125e-05
-1.51725847887225e-06
-4.32271839608531e-05
-1.15849874340024e-05
-2.97550722822826e-05
-4.81996564816559e-06
-4.88623968035067e-05
-3.03343784685473e-05
-3.61542468574509e-05
-1.93185571676734e-05
-4.06229560294231e-05
-2.9013688871257e-05
-4.90742936573373e-05
-1.54396567237615e-05
-1.02101261650952e-05
-2.09547042845846e-05
6.83895508217625e-06
-2.62471379103273e-05
8.67713869319928e-06
-2.93627726079477e-05
-2.14234337108331e-05
-4.16940334110555e-05
-2.97363499513493e-05
3.14361015876663e-06
-6.47039464745262e-06
-4.22344806554438e-05
-3.57533024616609e-07
-1.23954194440472e-05
-3.50535305046665e-05
5.79781845895152e-06
-4.38941254544076e-05
2.47197789352236e-06
-3.65873981551424e-06
-3.18389145714185e-05
-2.78045220040317e-05
-4.28916476844462e-05
3.56968619759972e-06
-2.77772881835172e-05
-5.28856825342946e-05
-1.39664872321665e-05
5.17583281523608e-06
-3.57720298170006e-05
-1.99671284453389e-05
1.06725596857355e-05
-4.44686239488524e-05
-8.13130150203472e-06
-1.78497798100937e-05
-4.99823859838472e-05
-1.44077317840697e-05
-1.90024537386409e-06
-3.47604692370186e-05
6.26822738443502e-07
-1.52876922495791e-05
-1.51728827853944e-05
-9.58193097340613e-06
-2.21383243381564e-05
-5.92781241996751e-05
-3.95253284050777e-05
-3.17322673551518e-05
-2.22681630020994e-05
-1.11806033655623e-05
-2.77382845358842e-05
-3.26687295739651e-05
-2.95731258213406e-05
6.43627145960989e-06
-3.36300163517243e-05
-1.96009218900613e-05
-2.43872920459269e-05
-1.22199356086182e-06
-1.26903433457443e-05
-6.41821600261511e-06
-4.22203345523573e-05
-4.05792876972573e-05
-2.46074332582634e-05
-4.67779325472441e-05
-7.65917310179616e-06
-1.39670168225775e-05
-8.41121883273565e-06
-2.69346219827566e-05
-5.23853605790311e-05
-1.38801992550449e-05
-2.28594224916461e-06
-1.77054521017094e-05
-4.49773081312665e-05
-2.94049453478728e-05
1.29881683337132e-05
-3.45954459693122e-05
-2.82456146756255e-05
-2.93052030207657e-05
-2.37308157146587e-05
-2.76694387034174e-05
-2.35469968052315e-05
-6.95369476559493e-05
-3.98091903257123e-05
-2.96809473739594e-05
-2.40525176542403e-05
9.2381259303609e-06
-1.22640563502433e-05
-3.44288969123399e-05
-3.94334443548721e-05
-1.38202325903105e-05
-5.72969182928077e-05
-1.28277465677379e-05
-1.35519708723264e-05
-2.00521899495902e-05
5.12647750623239e-06
-4.99330964455521e-05
-1.69076092074215e-05
-3.3085027958694e-05
-1.67073331061209e-05
-3.81428166776404e-05
-1.48177102930198e-05
-2.67358384782636e-05
-4.61624813276347e-05
-7.05208138431024e-06
-5.86278000766009e-05
-2.46932563498722e-05
-2.45186543722885e-05
9.6080419220973e-07
-3.42875168309816e-05
-2.56552795817483e-05
-2.85627114812233e-05
-6.59077222464767e-06
-4.70358097292878e-05
-3.7352982298054e-05
-3.60560773167461e-05
-4.91654035064973e-05
-2.57609853116425e-05
-2.16289359078523e-05
-2.22866714344055e-05
-4.26182477095009e-05
-2.57134200226873e-05
-1.79332666320799e-05
2.0658742509625e-05
-2.50993162808209e-05
8.09310958476239e-06
-2.71605987635399e-05
-3.43081207972498e-05
-3.44490964553009e-05
-1.69472899360902e-05
-2.43763371987917e-05
-2.54556500699824e-05
-2.41137110890308e-05
-6.17056569753882e-05
-1.08052616632277e-05
-4.08037033928932e-05
-2.53094172913092e-05
-1.82950932229547e-05
-3.29280339697633e-05
-1.14819721926074e-05
-1.65070365014852e-05
-3.60317824905074e-05
-2.33562844499618e-05
-3.21771931748474e-05
-4.61409593138105e-05
-3.98334789911204e-05
-3.48345535714837e-05
-4.52126356014095e-05
-4.06358211600339e-05
-6.98350124756222e-06
-1.72122963199728e-05
-2.57983786462505e-05
-9.64121927688291e-06
-2.62124317084951e-05
-2.80664256767055e-05
-4.7699684362401e-05
-3.89816156255004e-05
-3.29509999982677e-05
-5.10480633823975e-05
-2.57388551594811e-05
-1.80417682030953e-05
-1.15188876998716e-05
-2.81190065715825e-05
-5.00211515877424e-05
-2.38474833988878e-05
-6.47336833930999e-05
-2.24479884309134e-05
-1.59351772218566e-05
-3.03164423245979e-05
-1.16274919889725e-05
-2.40957180584439e-05
-1.56154617008855e-05
-3.90722707695229e-05
-3.11071354102031e-05
-2.01440158698676e-05
-2.57926907782003e-05
-9.27743569733387e-06
-4.72603944337478e-05
-4.51622042410216e-06
-3.16951280370337e-05
-4.23365164732663e-05
-1.26197359058009e-05
1.14583751750765e-06
-7.64534555383183e-06
-1.70948155620222e-06
-2.84710550184769e-05
-7.30171396982505e-06
-1.1083603587626e-05
-3.9602240601369e-05
-2.53351655635838e-05
-3.13848920898797e-05
-1.77952841804723e-06
-3.41066801023797e-05
-2.20054540719151e-05
-7.80194025334358e-06
-3.03553464117128e-05
-1.34048785058134e-05
-2.97886646710241e-05
-3.25208712848511e-06
-3.99456069645095e-05
-3.64825470882344e-05
-2.61160677130264e-05
-1.11323148555956e-05
-5.17371644085027e-05
-2.07353768115977e-05
-4.71934073339413e-05
-3.36061566673262e-05
-3.57312743140117e-05
-8.08738870104731e-06
-1.25228134609934e-05
-4.33311186589417e-05
-3.05547593989695e-05
-6.65021513374922e-05
-2.00043000147096e-05
-3.44892253788516e-05
-5.16151669214902e-05
-6.81901524907101e-05
-3.21108396946414e-05
-2.9683713853903e-05
-2.24709813658448e-05
-4.6470965246001e-05
-1.57902491693162e-05
-1.56270570920642e-05
-1.44668873363109e-05
-8.206325479466e-06
-3.74713768693209e-05
-2.94110121007954e-05
-1.95374400723228e-05
-8.26507608932936e-06
-1.34062173978025e-05
-3.8916012107465e-05
-2.6700620234068e-05
-4.68133269218518e-05
-2.07596190696599e-05
-2.21760469969088e-05
-4.82223844555645e-05
-1.72318960000249e-05
-3.2567781107616e-05
-5.02122777513709e-05
-1.33530973259854e-05
-3.6176979917747e-05
-4.90226940635043e-05
-1.84177057496588e-05
-2.23712408804982e-05
-5.39928344948478e-05
-2.72630442966578e-05
-3.11281457900937e-05
-5.58462641366871e-05
-3.89904176417931e-05
-3.32335493366464e-05
-5.75776238205346e-05
-2.55439173740964e-05
-4.16040809782171e-05
-5.35370099403217e-06
-3.0115891125783e-05
-3.20125290248885e-05
-2.07116233258883e-05
-2.86995522889632e-05
-2.70319700129009e-05
-4.51702345127101e-05
-4.42273955146255e-05
-1.82312797807237e-05
-1.94335097015148e-05
-3.29666691315085e-05
-3.35180154004396e-05
-2.23235352146299e-05
-1.26147414915072e-05
-3.48540887981764e-05
-9.31470792051518e-07
-1.67898408767515e-05
-1.19675541706831e-05
-4.03426698538534e-05
-1.41902535845877e-05
-2.38059412276554e-05
-1.8478385107933e-05
-3.14592415243936e-05
-4.64398753165945e-05
-5.62296598328499e-05
-4.16842539317903e-05
-4.72105065193025e-05
-6.90025796521915e-05
-3.26694396470896e-05
-4.61253134362952e-05
-6.3848660215747e-05
-2.02371596734968e-05
-1.61937107064389e-05
-1.04293912340004e-05
-2.04229527874524e-05
-6.49394862857607e-05
-3.41039815025052e-05
-3.10632733906972e-06
-4.67924262846073e-05
-2.7266340160966e-05
-4.25191035549313e-05
-3.38690986889267e-05
-9.48817930371927e-06
-6.26708404135971e-06
-2.471925658898e-05
-5.56485255496923e-05
-3.48630783804886e-05
-6.79443313446562e-05
-2.2764087567372e-05
-9.6220268674133e-06
-5.48168658180142e-05
-2.64263143728037e-06
-3.58619186179466e-06
-3.39975201124547e-05
-2.1240834631203e-05
-5.55240224144694e-05
-1.4555041378286e-05
-3.36914294653133e-05
-2.99378899686493e-05
-1.52379022253377e-05
-5.13049542721401e-05
-9.20945163445018e-06
-4.83447202197888e-05
-3.83623283763874e-05
-3.05156029406228e-05
-2.31582006236344e-05
-2.51024411877471e-05
-1.87414897557862e-05
-8.96923140477531e-06
-3.7669660783647e-05
-2.49074114614362e-05
-2.55497683598062e-05
-2.21819982813429e-05
-3.25386362130018e-05
-5.24347229506451e-05
-2.96913355358478e-05
-5.04267952318578e-05
-5.7711280929661e-05
-1.95647283374676e-05
-7.26893634642818e-06
2.39439382444706e-05
-1.85166562974494e-05
-8.66635017071116e-06
-6.77485656845117e-05
-5.26815090398125e-05
-3.61029426058255e-05
-3.69371237257164e-05
-3.78210619170152e-05
-5.21019166615787e-05
-3.87149633657275e-05
-4.41136166987148e-05
-4.05513420876882e-05
-4.79422878070734e-05
-2.35206956931167e-05
-1.98956320509571e-05
-1.23501064399889e-05
-2.76931837753238e-05
-2.64831860276168e-05
-5.73149167779649e-05
-6.78885538549613e-06
-1.23045770003468e-05
-2.40114666885213e-05
-6.57114928436314e-06
-3.78462270894705e-05
-3.37694041070747e-05
-4.16990436370104e-05
-2.76762942499623e-05
-2.93110042217632e-05
-3.36234551574534e-05
-2.67909265935845e-05
-5.16677368173669e-05
-3.78720272496477e-05
-4.26428105256316e-06
-2.74277204078641e-05
-3.70044853599003e-05
-3.75033455508035e-05
-3.18015298232025e-05
-8.7837353570559e-06
-1.10320795817462e-05
-2.98154670072338e-05
1.08570614946634e-05
-7.34295686314104e-07
-4.31123462564966e-05
-1.34685588385275e-06
-2.41494230264182e-05
-1.8789710648456e-05
-1.48928240176437e-05
-1.76947852110723e-05
-3.4787796418452e-05
-3.10590445530579e-05
-3.15195669315232e-05
-2.48433672703533e-05
-1.68924825726165e-05
-1.44413612588478e-05
-5.74196285018863e-05
-3.02256348336861e-05
-2.29085440313447e-05
-3.55788014556203e-05
-6.32737372675573e-06
-3.0264867961308e-05
-4.2596111882176e-06
-1.13948591952476e-05
-5.0184383387864e-05
-1.19801137560947e-05
-1.66494751681605e-05
-4.19555083047711e-05
-2.5925988535963e-05
-2.23687203996118e-05
-3.67809335424736e-05
-6.93489626549045e-05
-1.99458608290413e-05
-7.2553974576028e-06
-2.80222526759388e-05
-2.10943641107435e-05
-1.48988267507293e-05
-2.88199016217521e-05
-3.9704934573137e-05
-3.66947249855024e-05
-4.02964534785309e-05
-1.54009101764484e-05
-3.04469988188546e-05
-2.58337281476909e-05
-2.58357100279033e-05
-3.79146339710003e-05
-2.43693246542866e-05
-5.6728202192949e-05
-3.9185618917366e-05
-2.44440290969173e-05
-2.9302496662771e-05
-1.40137112889859e-05
-1.91821287296166e-05
-3.23180088253726e-05
-2.92399619520352e-05
-1.5755005338442e-05
-2.23989462586683e-05
-3.98557808784262e-05
-1.06424463451424e-05
-4.22210928640975e-05
-2.4965909969076e-05
-3.78088990196498e-05
-3.17906324168752e-05
-4.38606190968652e-05
-6.11399237722305e-05
2.63194894476585e-06
-3.70819390172508e-05
-4.01641981182471e-05
-2.81138075451377e-05
-1.68061071032648e-05
-1.15731052775282e-05
-1.36669275868012e-05
-1.35406334084413e-05
-3.38061390299651e-05
-5.29471772990011e-05
1.04531001810788e-05
-3.22471223322489e-05
-6.68740569709794e-05
-1.28356915899477e-05
-2.24929986195808e-05
-3.14678758577196e-05
-2.93760979372636e-05
-6.91399325871631e-05
-3.53444259760278e-05
-4.95536821470811e-05
-2.97958504610036e-05
-2.88409711990221e-06
-1.34093979386435e-05
-4.94039407593093e-05
-3.97117547822662e-05
-2.85516217938297e-05
-4.87719136592772e-05
-2.83275234640952e-05
-2.03946963534353e-05
-1.09183905795955e-05
-3.20113995132123e-05
-3.5196517486496e-05
-2.5802516947235e-05
-1.82974010128575e-05
-6.79763010920295e-06
2.13367843022984e-05
-2.38354189954236e-05
-3.09905252071001e-05
-2.28730761941226e-05
-6.46536894893885e-05
-3.46082080473265e-05
-3.05252707796397e-05
-3.66086687129865e-05
-4.57566982095585e-05
-2.90122058268907e-05
-2.17067185043197e-05
-3.30310860963284e-05
-9.31905221371979e-06
-1.09002164097934e-05
-3.98377650770319e-05
-3.01166242832269e-05
-4.88712560373588e-05
-4.12265236099003e-05
-4.92866767277157e-05
-2.76507349405206e-05
-2.74095395725819e-05
-4.01480501012538e-05
-5.13670327555446e-06
-2.87427268174325e-05
-1.60283586129643e-05
-3.31910091349234e-05
-2.1163053029447e-05
-4.92969284367825e-05
-5.99141042950686e-05
-6.37616005051896e-05
-9.46384475671533e-06
-2.55598636226136e-05
-3.39427294848502e-05
-4.60819216606439e-05
-1.79312477887324e-05
-4.6141416016028e-05
-3.32103844471678e-05
-2.20194279162284e-05
-3.39771597964426e-05
-2.3822835710495e-05
-1.7164672443762e-05
-3.98441743898356e-05
-2.18204196857376e-05
-2.91870343987541e-05
-1.36922830376289e-06
-4.58328197621006e-05
-1.59949230129897e-05
-7.35756193664654e-05
-1.52368507012753e-05
-1.75114337072108e-05
-3.03883399034724e-05
-3.54214298048888e-05
-1.33230487346884e-05
9.58791194213115e-06
1.02259045063539e-05
-2.70783089924684e-05
-4.61144134268738e-05
-2.72235737499694e-05
7.00652095560695e-06
-4.67773766020108e-05
-1.93163611825604e-05
-1.37145869410873e-05
-9.42101031106014e-06
-4.50253735315717e-06
-2.97589033743498e-05
-1.16560696758978e-05
-2.02068955998052e-05
-1.92031535920496e-05
-3.58123803250249e-05
-1.60600440758444e-05
-4.75504286357485e-05
-5.4190038877672e-05
6.03485333434429e-07
-2.31328738904633e-06
-1.75246175892641e-05
-4.71518501175302e-05
-2.82739025774469e-05
-2.78582793596546e-05
-3.14941021379327e-05
1.09150371663943e-06
-1.65041110210093e-05
-5.08334933063535e-05
-4.05324329428748e-05
-5.15752033544585e-06
-4.37394232544126e-05
-5.63861505077542e-05
-2.28680235388455e-05
-3.18867509830239e-05
-4.05186021513153e-05
-4.09136937006663e-05
-2.27678831422415e-05
-1.62815531268323e-05
-3.16578237069381e-06
-3.90742141591702e-05
-2.78704546001241e-05
-3.43781909327091e-05
-1.86732765049624e-05
-1.34670483211799e-05
-2.28076707310525e-05
-1.09011672200152e-05
-3.1593719096163e-05
-3.26028702678622e-05
-5.20061703924272e-05
-3.76223502531754e-05
-2.49332900587434e-05
-4.02559388176999e-05
-3.03416830804264e-05
-2.64825199408387e-05
-1.31432985250701e-05
-1.81359988759764e-05
-2.49569050836549e-05
-1.62091163676852e-05
-4.82825521078606e-05
-3.72339761850396e-05
6.60663902217858e-06
-5.08266668209447e-05
-4.39311797399192e-05
-2.42419597515339e-05
-8.88551352942188e-06
-4.84873135350699e-05
-3.97916706324494e-05
-2.86992992255013e-05
-6.27317907324842e-06
-2.78859999579194e-05
-2.02432312163785e-05
-4.5478756852408e-05
-1.92178808062826e-05
-2.03895008849902e-05
-2.93900226646819e-05
-1.98379395556842e-05
-3.06584041523268e-05
-3.19250416414275e-05
-2.63456220161871e-05
-4.76181938182502e-05
-3.18709348185878e-05
-2.21600577710864e-05
-5.2115613875326e-05
-2.41942723463459e-05
-1.46679119454495e-05
-3.61884457646389e-05
-6.15929006508456e-06
-2.22913737383447e-05
-3.44825170338711e-05
-4.30260650241283e-05
-3.18701406029709e-05
-2.77963778673439e-05
-4.06394469387676e-05
-3.96649617744415e-05
-4.29440115587048e-05
-4.22709528857605e-05
4.78205735957692e-06
-2.58920653260846e-05
-2.31891653757822e-05
1.44942306538056e-05
-4.14600097290354e-05
-4.91938447343653e-05
-2.58964662799536e-05
-3.94656617913255e-05
-1.97524908965049e-05
-3.92591343166336e-05
-5.01170202659878e-05
-3.98305409251232e-05
-3.19538861905269e-05
-2.54837070027002e-05
-7.44387756897155e-06
-3.91740137039944e-05
-1.44639805241955e-05
-3.89153915967346e-05
-1.82312289989735e-05
-6.58792145019061e-05
-5.03655765605972e-05
-1.98924427946985e-05
-2.54525337381962e-05
-2.71638855441125e-05
-1.25496551777534e-05
-5.78500577072701e-05
-3.40431826255532e-05
-8.94368021644662e-06
-3.76524108142802e-05
-7.73561867685672e-06
-4.12567821014887e-05
-6.04610829608022e-06
-2.03812794389463e-05
-3.02147021534597e-05
-2.37092645090439e-05
-2.42297705432671e-05
-2.85130050237724e-05
-4.42695507742934e-05
-2.52784697620242e-05
7.18192338449175e-06
-4.45741825153162e-05
-6.81214594353775e-05
-2.96787371734609e-05
-5.37916487740079e-05
-6.79732362284634e-05
-3.56243566585558e-05
-4.13721692030787e-05
-1.12228722687479e-05
-4.90520712926785e-05
-1.90537183383213e-05
-3.27508824195397e-05
-3.93693712171435e-05
-3.94023976041613e-05
-4.27221422052744e-06
-2.94890711838155e-05
-6.80640436626208e-06
-4.61026739350542e-05
-2.8044493352e-05
-1.52235767034241e-05
-3.05000460906031e-05
-1.84727781480259e-05
-4.89985613723663e-05
-5.48095821056166e-05
-3.1345277315072e-05
-3.0441685116347e-05
-1.5068789622981e-05
-3.39846985044831e-05
-4.60266663878691e-05
-1.77926790430141e-05
-1.18651912665808e-05
-4.8670738317192e-05
-2.15211387896529e-06
-4.69347369834916e-05
-1.10888106744708e-05
-3.63825638192755e-05
-1.50863810182504e-05
-1.93404758496041e-05
-1.22641834837664e-05
-3.54790179341717e-05
-1.15756727218686e-06
-2.59098548792897e-05
-9.05039838905451e-06
-1.75359812307945e-05
-3.63706739134897e-05
-4.23466205011502e-05
-5.37476922225127e-06
-1.81821938168513e-05
-2.48598005875338e-05
-2.62937551825439e-06
2.27851448096871e-06
-2.86945995187007e-05
-1.00624390238707e-05
-2.20200527655442e-06
-3.18838223384496e-05
-4.55348519353492e-05
-2.72045914607986e-05
-3.8792196611286e-05
-9.63411721974877e-06
-3.53357954855744e-05
-1.89019348428437e-05
1.06914344234539e-05
-1.06278903837303e-05
-4.08128793595177e-05
-3.74145445484229e-05
-3.18350681930862e-05
-3.89700382457376e-05
-5.82833355728755e-05
-5.49137615674672e-05
-2.28698994010479e-05
-2.00334011767577e-05
-7.47832956664633e-06
-3.21828984960597e-05
-4.6371106463756e-05
-3.68659994501535e-05
-1.95851615129748e-05
-3.9800213019093e-05
-2.20857734492303e-05
-2.60741797456118e-05
-2.10490181249375e-06
-9.1279127995879e-07
-3.22522874765427e-05
-1.63272133099702e-05
-7.0309750762493e-06
-1.67491866144261e-05
-3.50839588433517e-05
-4.10524486825822e-05
-6.96842110679051e-06
-1.63609095314993e-05
-2.20320263935318e-05
-4.5140414979563e-05
-1.39358521933583e-05
-3.50480041137698e-05
-4.39223906367386e-05
-3.5770490363909e-05
-2.74130866545901e-05
-8.72511672866194e-06
-5.91400255238116e-05
-3.91580868871828e-06
-4.01463176734663e-05
-4.02712532283111e-05
-4.93613180196409e-05
-1.07676925067889e-05
-7.6044195901093e-06
-4.3117271077549e-05
-3.83575340491872e-05
-5.18773801602218e-05
-5.13711063262429e-05
-5.67378654796895e-06
-2.16282403743048e-05
-5.4797870391114e-05
6.70272893632583e-07
-2.67943678679478e-05
-8.04373804148922e-06
-4.42496657435257e-05
-3.91203725288398e-05
-2.86559773310621e-05
-5.78015266346245e-05
1.87616637123518e-06
-8.12258367335233e-06
-3.52922630523431e-05
-4.03817469685186e-05
-6.34761181859348e-06
-3.06500968830257e-05
-3.3585225227032e-05
-3.63455744732858e-05
-3.13122066008596e-05
-3.72734898651317e-05
-4.67633761686062e-05
-2.13081755062086e-05
-3.99985445154592e-05
-1.83663222085566e-05
-3.69970132388935e-05
-4.40529910731815e-05
-1.862091237939e-05
-2.50921667103412e-05
-3.38120385403088e-05
-4.10906674570706e-05
-3.64317073061927e-05
-3.09443783277917e-05
-5.52944425670811e-06
-6.02541438678751e-05
-2.27738793570999e-05
-1.79542274536034e-05
-4.20945510556907e-05
-3.83106625945704e-05
-1.51878818627655e-05
-1.06498785039155e-05
-2.0713152000643e-05
-4.26402365500339e-05
-5.62703412898999e-05
-1.2125208310452e-05
-2.43528969680302e-05
-5.52526740633342e-05
-2.76095095229444e-05
-2.67372610625069e-05
-2.29840549976385e-05
-4.60297352616028e-05
-2.74160073559104e-05
-3.34577853543292e-06
-4.04196026558598e-05
-1.3666147577783e-05
-2.07080888168168e-05
-4.6735114754317e-05
-4.97413136355207e-05
-4.03129748603415e-05
-2.71909689226821e-05
-3.15285008119289e-05
-7.30214750410152e-06
-1.59911048141997e-05
-1.15599294925616e-05
-3.77110073046132e-05
-4.8179390262262e-06
-1.28506345391326e-05
-3.24667114814517e-05
-1.82139444741838e-05
-1.23868369246989e-05
-2.33845138111298e-05
-2.87696794512365e-05
-2.99158450115622e-05
-3.07653656465381e-05
-5.68417994376254e-05
-1.73782617179879e-05
-2.22657102978519e-05
-2.18851557610306e-05
-1.3277823228355e-05
-4.38000339229246e-05
-3.79086565841281e-05
-1.36162567975671e-05
-8.56754937803231e-06
-1.42115013263218e-05
-9.03382658030218e-06
-2.04966234188897e-05
-1.19157284549366e-05
-2.45319366509256e-05
-2.13311277183423e-05
-4.7293728214971e-05
-2.50658882778859e-05
-1.37075756162073e-05
-1.34176153816108e-05
-2.12095079883498e-05
-2.91405677939705e-05
-1.28084499309794e-05
-2.86069582983189e-05
-1.85132371124609e-05
-5.13717966677317e-05
-2.95388718538815e-05
-3.27990689057482e-05
-2.69209751150796e-05
-3.8614742466063e-05
-1.41926131601022e-05
-1.59524145936875e-05
-5.54424019685121e-05
-3.04227084040544e-05
-2.64260467325006e-05
-3.35956453717777e-05
-6.38682008116203e-05
-1.91318519440015e-06
-1.57834700553519e-05
-3.02763710675592e-05
-1.0923726139074e-05
-1.48360417170215e-05
-2.44326279937349e-05
-4.50965961885351e-05
-4.17038721949856e-05
-3.27606780835013e-05
-2.52387389839388e-05
-3.69967213084174e-05
-4.38152660225354e-06
-7.73183523035132e-06
-3.60156903278773e-05
-3.92746499335233e-05
-3.09069884418603e-05
-2.62728232928529e-05
-5.49309111581934e-05
-6.41949789623591e-06
-3.78390241961439e-05
-1.85539112626667e-05
-4.25834434611366e-05
-1.16047898707153e-05
-5.58890220286585e-05
-3.27190592194414e-05
-3.69866615344514e-05
-3.59693864182813e-06
-3.1744784905345e-05
-4.86483839594922e-05
-2.59436084675749e-05
-4.89682189345059e-05
-5.3743544310948e-05
-4.66186047835768e-05
-1.67935066484527e-05
-1.41454996123165e-05
-2.94368199591763e-05
-1.377900532244e-05
-1.40881602932591e-05
-1.33572748387078e-05
-2.25901884635313e-05
-3.45006772221415e-05
-7.06899935555486e-06
-2.33916219728933e-05
-3.59594042841713e-05
-1.88960057277365e-05
-2.22630729645565e-05
-3.09375673695902e-05
-3.07723490442937e-05
-3.75651582867352e-06
-2.36240435914657e-05
-2.09674080484533e-05
-1.18782119165846e-05
-3.46284582374098e-05
-9.11535023216548e-05
-5.88329128189024e-05
2.98845505525145e-06
-2.28255245721126e-05
1.04250898851537e-05
-2.7915904463319e-05
-1.69725045727436e-05
-4.34701419876139e-06
-4.43250452706869e-05
-2.02319355612163e-05
-1.45400308271405e-05
-1.36370781611506e-05
-4.26704391489285e-05
-3.93734470002499e-05
-4.07989373359457e-05
-2.05468955289817e-05
-5.42601848897323e-06
-1.22981558828984e-05
-7.2757315251173e-06
-2.27319361096878e-05
-6.33614830542785e-06
-3.82374401646168e-05
-3.68211181100496e-05
-4.36605725095582e-05
-1.17957953512833e-05
-1.021165561807e-05
-2.22486601385926e-05
-3.72135927539777e-05
-3.43452098559416e-06
-1.45666439008534e-05
-1.53571273293743e-05
-3.74644312003091e-05
-3.48842456341249e-05
-2.68949630841723e-05
-5.54203439181923e-05
-2.70306780118296e-05
-3.2609521919677e-05
1.01461468185204e-05
-2.37782585576465e-05
-3.38347962067302e-05
-4.95693258040732e-05
-2.76500231098201e-05
-4.18172594630499e-05
1.91886118547649e-06
-3.89168928720222e-05
-1.85234455339613e-06
-4.13424171578067e-05
-2.01108890483904e-05
-6.78740306024434e-05
-1.71584687474212e-05
-4.48750378274275e-05
-2.07499900061724e-05
-2.21722169376463e-05
-3.11773502323872e-05
-1.60411265048008e-05
-2.20205157652962e-05
-4.48892115209929e-05
-4.07097760494183e-05
-2.48847659695081e-05
-2.23934484261917e-05
-1.57640108985916e-05
-2.73996226935373e-05
-4.02226472759729e-07
-2.05651238601101e-05
-1.96390937898312e-05
-3.72767014723269e-05
-7.70403350622805e-06
-3.49160678949364e-05
-2.60822490944099e-05
-4.03878303666457e-05
-3.53069004290913e-05
-3.51498776409472e-05
-1.10326354575778e-05
-3.85117816161705e-05
-2.06152094685255e-05
-3.67772643067933e-05
-5.09704326488408e-05
-4.54302222610283e-05
-6.09714181616026e-06
-3.51419634729884e-05
-1.15878479194559e-05
1.15344463374397e-05
-5.19953795488466e-05
1.94960163848651e-06
-3.63895914697884e-06
-3.52543040350963e-05
1.15395093021719e-05
-2.93315166351022e-05
-3.24757567114614e-05
-8.94902745954918e-06
-1.89566755662061e-05
-2.85041827174229e-05
-1.91181756525554e-05
-3.49785241378663e-05
-2.10081630017713e-05
-1.86418710271771e-05
-1.77276456352537e-05
-9.48573726297867e-06
-4.06008887543885e-05
-4.4187525854983e-05
-2.11174649153754e-05
-2.81837863640758e-05
-3.29368376847443e-05
-5.41561463360292e-05
-3.37427096438066e-05
-3.42203851409742e-05
-7.34941601917844e-06
-3.4694660043262e-05
-4.14149583526936e-05
-4.15267136434408e-05
-8.82997971538916e-06
-2.89355293863465e-05
-3.00930879530301e-05
-2.97740029935394e-05
-6.90162508886723e-05
-5.32683419786543e-06
2.23885554300532e-06
-3.0499550533368e-05
-2.13513284379376e-05
-9.6995305463268e-07
-2.45503755298906e-05
-1.9015847487173e-05
-1.90822910902049e-05
-5.42970726763772e-05
-5.16069104899457e-05
-2.54737669712287e-05
-9.58990902212786e-06
-7.38514707859959e-06
-6.39731366373089e-05
-3.69707336660959e-05
-1.88017732089859e-05
-1.47902448451229e-05
-2.76148330322182e-05
-4.18356656180281e-05
-2.91109085604385e-05
-1.03499610193164e-05
-2.7733572297942e-05
-4.19881984109033e-05
-4.75026831118883e-05
-3.623841459454e-05
-3.1189651604661e-05
-4.31380767267043e-05
-1.8925223987839e-05
3.33713436547088e-06
-3.48621747412403e-05
-1.75328784395307e-05
-7.69307944720461e-05
-1.85340741888742e-05
-5.50364711917873e-05
-1.5183664587825e-05
-1.24819077842965e-05
-1.77547283376812e-05
-2.79202107927012e-05
-3.81913403096244e-05
-2.77256937384138e-05
-3.23579039879586e-05
-2.43712831842913e-05
-1.89836858252117e-06
-1.77575304978442e-05
-2.13140522681301e-05
1.77892774186214e-05
-1.54771569108087e-05
-1.04808014929384e-05
-5.1182879132291e-05
-1.70872166550619e-05
-4.01036040509112e-05
-1.89598468931184e-05
-3.17948195744612e-05
-6.13584722933939e-05
-1.54721586156665e-05
-1.43764010286727e-05
-5.68096832588397e-05
-1.68296390355765e-05
-2.01753048130381e-05
-4.83042402319462e-05
-2.66051701497043e-05
-3.54154815308637e-05
-2.02008515282916e-05
-2.22724793467605e-05
-1.42799960471343e-05
-2.06173569627158e-05
-3.41388643379604e-05
-4.0532201280721e-05
-7.21122724678692e-06
-2.08216649594998e-05
-2.512830985157e-05
-9.72249974450512e-06
-2.69191839758833e-05
-5.20592871525024e-05
-1.04974913236537e-05
4.08759232648723e-06
-7.79283248666233e-05
-4.46769984013662e-06
-2.25450199898857e-06
-7.77451610679384e-06
-2.88308634007016e-05
-1.85558020230347e-06
-2.60459027159398e-05
-4.51309356224675e-05
-1.52748585315147e-05
-3.45560099184237e-05
-4.13620172769558e-05
-3.62278535026634e-05
-3.17186250408811e-05
-1.84738905143198e-05
-3.54876480522312e-05
-3.07354436395388e-05
-6.78170193468586e-06
-1.35917563189793e-05
-1.63310784591459e-05
-3.28571287431173e-05
-5.12000578585339e-05
-3.84082273579729e-05
-2.71988122496796e-05
-3.91714083786937e-05
-3.85643773910555e-05
-3.95085401618626e-05
-2.39726237689602e-05
-4.69965469668277e-05
-4.75621185343308e-05
-5.73356308687206e-05
-2.52769914881148e-05
-4.73474085294363e-05
-4.30745938405273e-05
-3.79264368009196e-05
-1.7937708258438e-05
-4.89993045751639e-05
-6.97194254591193e-05
-4.29666023967174e-05
-2.20666136301215e-05
-5.08627724376641e-05
-1.09910406939487e-05
-2.24970255952816e-05
-3.34066913025452e-05
-4.18229449731703e-06
-2.121938342577e-05
-1.06831534251863e-05
-3.31703882264029e-05
-9.86507523823702e-06
-2.22646396264954e-05
-2.83218578104741e-05
-4.07908317059573e-05
-2.06295040387753e-05
-5.64581747061744e-05
-3.64925418349062e-05
-4.15521836030702e-05
-2.27059002218741e-05
-4.07978111302477e-05
-3.3464187642432e-05
-3.5931280337388e-05
-3.71644775454996e-05
-2.80073343803654e-05
-1.54239507897798e-05
2.31360310333103e-05
-2.97387294424892e-05
-2.03732358582699e-05
-1.94447278610008e-05
-2.43755970136729e-05
-1.70888678031634e-05
-1.85398102681016e-05
-2.8000583818923e-05
-4.88809454411282e-05
-3.05522468008837e-05
-3.18323226256637e-05
-3.69040633103117e-05
-1.7081804548501e-05
-1.4755498377232e-06
-3.13367672675502e-05
-3.82136629146275e-05
-4.7969361132239e-05
-4.24196845479015e-05
-2.414643083375e-05
-8.59786506349727e-06
-1.34895431320708e-05
-3.52312305229144e-05
-3.0384539015417e-05
-5.84986449956154e-05
-1.62265569065169e-05
-3.54576322576651e-05
-9.89077616751417e-06
-1.01696633305996e-05
-4.44821536577857e-05
-4.35778236092433e-05
-6.46660991074875e-05
-4.53305167499916e-05
-4.67714241731636e-05
-6.96395643322103e-05
-3.88183942209047e-05
-2.54118483093616e-05
-5.04923074977434e-05
-4.05787057211726e-05
-3.48000380098686e-05
-6.54705709469995e-06
-3.04357539688128e-05
-2.38331059020911e-05
-3.90494069607734e-05
-2.5592392841228e-05
-4.7100950712778e-05
-2.86902134323036e-05
-3.35705440719101e-05
-4.40229457971105e-05
-1.80133967397141e-05
-1.74154110371323e-05
-4.61318714027902e-05
-4.86994188829164e-05
-2.00420348106898e-05
-2.58224077865771e-05
-1.54373162329046e-05
-3.07861806214921e-05
-2.47005036790289e-05
-2.06467628612701e-05
-1.72934729266073e-05
-2.35979766136639e-05
-4.10353361280495e-05
-2.97857588869428e-05
-3.97859499513534e-05
-5.44991455975504e-05
-6.28163691704833e-05
-2.48029116007357e-05
-3.87206701517601e-05
-2.21541070289249e-05
-2.27728425347309e-05
-4.74723197976224e-05
-6.33845910427174e-06
-4.25952124684666e-05
-3.58649689748389e-05
-1.50736910537914e-05
-3.88758814407865e-05
-2.96458205988488e-05
-3.66023395099615e-05
-2.74575397717355e-06
-1.22727326663497e-06
-5.98952267321252e-06
-3.96391969200979e-06
-3.7558483481924e-05
-3.38537495440446e-05
-3.12004580292953e-05
-5.45719621235494e-05
-2.65194233720495e-05
-3.98928693460347e-05
-3.56279564152671e-05
-1.77924979701992e-05
-1.00543781187448e-05
-5.05605617787934e-05
-1.12192811654258e-05
-1.77219018584426e-05
-4.80997622868469e-05
-3.08626982324981e-05
-1.90063487889866e-05
-3.12821222272316e-05
-2.79373932513765e-05
-3.36162462478962e-05
-3.20522747992548e-05
-2.70009118122741e-05
-4.75127995620671e-05
-4.24422173861631e-05
-1.18519908955671e-05
-1.46765778387201e-05
-2.08082591945842e-05
-3.83457831863459e-05
-2.94185884975802e-05
-3.72547158092948e-05
-3.8893221948035e-05
-4.50775876253859e-05
-7.55281733299352e-06
-1.95107011364457e-05
-2.85487122888711e-05
-5.28875329818288e-05
-3.07378861610762e-05
-1.62265148874773e-05
-2.90527929425781e-05
2.22315316534931e-06
-3.48630404361804e-05
-2.28252284308781e-05
-2.88921543611359e-06
-4.8433070807166e-05
-1.02680734517086e-05
-1.10712457334038e-05
-4.29512378332384e-05
-5.3319039367077e-05
-2.87384151744873e-05
-6.23719586818005e-05
-3.03548956287429e-05
-3.76529902237739e-05
-4.27432448726768e-05
-2.55745601873403e-05
-2.04073542118585e-05
-1.66799478491028e-05
-1.61696018201368e-05
-5.86526658609349e-05
-6.2032312422631e-05
-5.98268900649982e-05
-3.94135355206372e-05
-8.82101465466622e-06
-2.48416027182573e-05
-5.05840559207639e-05
2.65793205550832e-05
-4.28176164288387e-05
-3.5007959640003e-05
-3.59979496513693e-05
-6.63502884105851e-06
-2.51930877166172e-05
-1.22687600245839e-05
-1.05206940711812e-05
-2.57222710387696e-06
-1.02146719716179e-05
-4.98727360734203e-06
-2.04451865073733e-05
-1.04605319663629e-05
-2.12743339730005e-05
-3.80726242108811e-05
-1.21861679036136e-05
-1.25359922165216e-05
-1.46323751527472e-05
-5.07983087738291e-05
-5.11715630156308e-06
-1.77382903270038e-05
-4.52990420125413e-05
-4.29001596196695e-05
4.73539613259816e-06
-4.29921305466976e-05
-1.90329698013744e-05
-4.3378701346582e-05
1.71075402702075e-05
-6.44084540293055e-06
-2.70547898831294e-05
-3.064193139763e-05
-2.06608558825837e-05
-2.3505400276051e-05
-2.55498695649367e-05
-3.49243101847325e-05
-5.07640630683308e-05
-2.04977059759821e-05
-1.25110532568422e-05
-3.59397970966674e-05
-5.70928789922132e-05
-5.28609952342625e-05
-2.9686351324132e-05
-4.81906476930975e-05
-4.79325982402829e-05
-2.68944295758076e-05
-2.41551119359939e-05
-2.35738458299699e-05
-1.60242289334837e-05
-5.858901004851e-06
-5.30264798154479e-05
-3.89672439475714e-05
-2.94953719069192e-05
-3.72016488877332e-05
-2.85075025652571e-05
-4.92806030562132e-05
-1.30705738749951e-05
-1.41960204877432e-05
-2.44638527110722e-05
-3.83900178229378e-05
-3.39903396696485e-05
-6.02304640499139e-05
-1.28518349809818e-05
-5.09876365478088e-05
-3.61896866161217e-06
-4.09168856760317e-05
-3.90735562224066e-05
-3.6077910950895e-06
-5.98035404900729e-06
1.48098978408216e-06
-5.65926708075116e-06
-2.63030642281742e-05
-2.7730956536828e-05
-4.60040429318916e-05
7.68771585661556e-06
-1.64950169784775e-05
-1.815455548344e-05
-1.2638661869981e-05
-2.31604999733968e-05
-3.06938774891742e-05
-1.94081010717619e-05
-3.28592646119654e-05
-1.27790164349313e-05
-3.99301021778596e-05
-3.40795440896137e-06
-1.78078800390873e-05
-3.26303769657075e-05
-3.04338311730628e-05
-2.72866536000405e-05
-4.35452342098996e-05
-3.45570635828828e-05
-1.2160835314739e-05
-2.62023228322898e-05
-6.40369322277885e-05
-3.31533158069745e-05
-2.31787271866445e-05
2.0580132701439e-05
-2.19610269114448e-05
-4.58983064000406e-05
7.00259289316941e-06
-3.26165107345453e-05
-1.1977953730547e-05
-4.04312057145408e-05
6.41919182621167e-06
-5.4749564671626e-05
-1.88906465803101e-05
-4.14703532897022e-05
-6.00814497387282e-05
-5.30004868824728e-05
-4.22994171511031e-05
-1.67445866472726e-05
2.58504782630151e-06
-5.48263986018103e-05
-1.00174729350361e-05
-1.50480482316301e-05
-4.19648279985226e-05
-4.13099965710215e-05
3.55170004890592e-06
-2.64280089354104e-05
-4.69866700207962e-05
-1.51607061839551e-05
-3.40148512136581e-05
-2.58689136743248e-05
-1.8345251820986e-05
-3.46551247717423e-05
-1.16695722536367e-05
7.03200652976112e-06
-1.39364598595063e-05
-2.21938428161098e-05
-1.73976528502238e-05
-1.55761392896548e-05
-5.20798997030289e-06
-6.39126502677068e-06
-2.78722560672442e-05
-4.58338290044366e-05
-3.18444312266467e-05
-3.34897650873528e-05
-5.78460689736594e-05
-3.56230470437997e-05
-3.6570160083652e-05
-3.52234455207382e-05
-5.26432737596624e-05
-4.02756064315093e-05
-3.17861100170815e-05
-1.34808128890601e-05
-3.64494586445103e-05
-1.42670762740026e-05
-3.79619068437157e-05
-5.56881828035483e-05
-2.45632819925118e-05
-3.0859398119878e-06
-1.75135614930102e-05
-4.56310571495294e-05
-2.78937576256659e-05
-3.25820467494182e-05
-4.61842322846239e-05
-5.32339076776502e-05
-1.81565715165592e-05
-3.31564384191233e-05
-2.03024519728019e-05
-1.83694846984697e-05
-5.9818035502788e-05
-1.17406632655302e-05
-3.09582115679827e-05
-1.93014524009334e-05
-1.54258474763326e-05
-3.10561610846478e-05
-3.1615402868624e-05
-5.7449876128972e-05
-1.85008412588656e-05
2.21947189426562e-06
-3.26513394540539e-05
-1.78594011089409e-05
-4.10770098011323e-05
-3.79387830295236e-05
-3.83052272495435e-05
-2.82543649503845e-05
-2.35029993882054e-05
-4.40552731286566e-05
-3.93228869367779e-05
-4.24250876101284e-05
-2.66887755783732e-05
-3.21057215083485e-05
-2.37439936777943e-05
-4.31451736139323e-05
-4.58619021275708e-05
-1.18432541589677e-05
-3.23666793202336e-05
-3.680970154264e-05
-3.45726122270094e-05
-3.57688497074175e-05
-3.96038869128426e-05
-2.79723609200813e-05
-4.18041072668226e-05
-4.27012063379738e-05
-4.5170920204034e-05
-2.1973292952515e-05
-1.93659892965454e-05
-1.91810240589301e-05
-3.95615943276199e-05
-1.2648657637795e-05
-3.89698048933735e-05
-1.55516159050461e-05
-2.62586671390768e-05
-3.32400186795562e-05
-3.18838211226401e-05
-1.90937712661872e-05
-5.40592027580747e-05
-3.98754444704387e-05
-8.74557853842496e-06
-2.19045826098868e-05
-5.93643883079922e-05
-2.36326760534359e-05
-5.15199205990186e-05
-4.46227101348381e-05
-1.83672148232811e-05
-2.44785606346896e-05
-1.94581773795064e-05
-2.12409590768356e-07
-3.22140076698698e-05
-4.07350965408336e-05
2.7414637880517e-06
-2.28461653452763e-05
-2.12940871685769e-05
-1.54602979102521e-05
-2.90493431843534e-05
8.85250019369347e-06
-3.11084699980116e-05
6.00393892210115e-06
-2.6572212238042e-05
-3.92963255558228e-05
-4.23742240541544e-05
-4.3550228685328e-05
-4.85679514699372e-05
-5.24013379905135e-05
2.2256510229076e-05
-3.89543432094831e-05
-3.51120410616172e-05
-3.43525998951946e-05
-1.22774485813274e-05
-4.57168439362974e-05
-2.4531165298576e-05
-2.46692873832915e-05
1.18666687035145e-05
-3.15292346727889e-05
-3.61135488529255e-05
-1.51206487682023e-05
-4.28991821990757e-05
-4.64536896555023e-06
-2.78444278758107e-05
-6.94391576509866e-05
-2.68570166175652e-05
-2.64359661973642e-05
-1.00198297083367e-05
-1.01515204692024e-05
-1.6166406168339e-05
-2.75677583155989e-05
-4.67102619606605e-05
-2.45192712286427e-05
-3.87613480554121e-05
-2.82531174795848e-05
-4.9423164487586e-05
-1.34478708752605e-05
-6.55005773095633e-05
-1.75838573728364e-05
-1.33353783038606e-05
-2.0092010135961e-05
-2.41403479443966e-05
-2.76419801103222e-05
-5.72405234086196e-05
-3.59231153311349e-05
-2.86019733089819e-05
-1.81724440264962e-05
-2.46787566194831e-05
-2.07121731133462e-05
-3.0090430233545e-05
-4.15057140071206e-05
-2.33575505258024e-05
-2.66199521493888e-05
-2.58316216956424e-05
-3.96694991302463e-05
-2.10267012165669e-05
-2.5006001317945e-05
-1.21360025379636e-05
-2.08106906411442e-05
-4.06892720628475e-05
-1.85548923473273e-05
-3.14211316993462e-05
-5.08646641245683e-05
-2.82561414303804e-05
-9.03574677992199e-06
-3.37596151720938e-05
-3.09783518030112e-05
-2.72354184341369e-05
-4.33155257711096e-05
-2.86119363557265e-05
-3.31298492702878e-05
-2.12632908983254e-05
-3.2122621405759e-05
-3.58589674087194e-05
-3.62556927805544e-05
-2.79312174265647e-05
-2.92296539304021e-05
-2.80762353097975e-06
-2.76818090967366e-05
-3.60304938245882e-05
-4.02367428663552e-05
-2.01684392101004e-05
-3.72427182545895e-05
-1.06652998477686e-05
-2.0091547675918e-05
-2.55061514139051e-05
-3.65145520747921e-05
-2.87668569512011e-05
-2.41010694154902e-05
-3.35979792100004e-05
-3.50938795621153e-05
-2.69386876971063e-05
-9.15701784835468e-06
-2.00759459537612e-05
-2.73874501366535e-05
-1.91859024864452e-05
-6.10711894805689e-06
-2.13185012699701e-06
-3.73230714481631e-05
-4.36563684665165e-05
-3.29759127308238e-05
-3.02923437210857e-05
-6.11434446083261e-05
-4.09286515605279e-05
-3.84819628213252e-05
-4.54305875180936e-05
-2.7930497128538e-06
-3.91208715188332e-06
-1.69486915334929e-05
-8.26913312687077e-06
-1.51089584776045e-05
-3.79732402496419e-05
-5.68549764765019e-05
-5.36555320390151e-05
-2.38229553330779e-05
-1.44748243418357e-05
-1.83699188638199e-05
-2.08732442540353e-05
-4.35694450122471e-05
-2.25361101136296e-05
-1.76593237933158e-05
-3.61230646217065e-05
-2.57341875610099e-05
-3.13767971086798e-05
-3.12321819719578e-05
-1.8261030600243e-05
-2.34248970154612e-05
-1.87272478783547e-05
-1.73966610905088e-05
-1.79171140325522e-05
-1.73119676336377e-05
-2.5913023256298e-05
-1.24015651300976e-05
-1.22266176396182e-05
-1.57279931287676e-05
-2.77237988921633e-05
-9.63954613788196e-06
-3.62354506920375e-05
-1.76718493181652e-05
-7.02705469514481e-06
1.9716585841195e-07
-3.1221121228854e-05
-2.1502611422883e-05
-3.69810475936358e-05
-4.29045333364194e-05
-2.22992811981992e-05
-2.30106308893944e-05
-2.71412027735503e-05
-3.74003399636153e-05
-5.05556997335199e-05
-2.52630943753751e-05
-4.41693090569381e-05
4.70587259195142e-06
-4.05687869294136e-05
-1.75668838415289e-06
-5.02975986466621e-05
-6.2239639312852e-05
-1.61674518114622e-05
-1.50749974465315e-05
-3.17831508248526e-05
-6.07778644453809e-05
-5.92453038526896e-05
-7.22090389739485e-06
-1.24319582065685e-05
-3.09114012146184e-05
-2.14477168408435e-05
-3.52888857812281e-05
-3.96362394955074e-05
-1.57428147214825e-05
-2.86263181096617e-05
-4.4244600453342e-05
-2.61386260946772e-05
-3.70735169281958e-05
-4.87337330337575e-06
-4.09197710177692e-05
-4.23197616378198e-05
-5.42189013067096e-05
-4.47655797912375e-05
-3.16567423476717e-05
-3.7311013877804e-05
-2.38386615425626e-05
-2.7332052531883e-05
-2.10918477976686e-05
-1.17928728695268e-05
-3.14898603770246e-05
-2.98140106449376e-05
-3.18346725419972e-05
-2.62029922302021e-05
-2.46601220591558e-05
-2.27941234305567e-05
-5.26748607136718e-05
4.96617231660452e-06
-2.54195288869392e-05
-4.0701548686093e-05
-1.53797070752286e-06
1.03472771362573e-05
-3.41711699310677e-05
-6.76184407026757e-06
-1.40720347993391e-05
-5.04001058652476e-05
-3.81629532648234e-05
-2.80608314195224e-05
-3.17118461629267e-05
-2.18498980389678e-05
-6.41523772361947e-06
-2.38275790610057e-05
-4.13805155587503e-05
-3.29086516445613e-05
-2.00351976505932e-05
-3.20349928839898e-05
-4.4369994017288e-05
-3.91675518311689e-05
-1.28466255940059e-05
-1.02920740530509e-05
-4.73619043002656e-05
-4.81747851084872e-05
-5.81776637888331e-05
-5.14764967947784e-05
-2.14588525044069e-05
-2.51591976828176e-05
-4.23010192111506e-05
-1.77244862741835e-05
-1.67752452709849e-05
-2.42256010187482e-05
-1.32558420068046e-05
-3.80978871327372e-05
-2.00311771860354e-05
-4.8057455804711e-05
-2.54649033356251e-05
-1.19879671482065e-05
-2.18598770553117e-05
6.52435373470153e-06
-1.63858434849733e-05
-2.70957411192251e-05
-3.58727552904434e-05
-1.45837400448498e-06
-4.91114535324428e-06
-2.26273453800273e-05
-2.8553207467904e-05
-3.11954640634507e-05
8.74939539715937e-06
-9.69822806944861e-06
-1.97738710425804e-05
-4.41940068465652e-05
-3.29039599349854e-05
-4.66365386688298e-05
-1.6919804457878e-05
-5.26626319309635e-05
-3.69296860931473e-05
-2.11407518925406e-05
-2.4103242356402e-05
-3.85685386131717e-05
-1.14440145418976e-05
-2.59295982853356e-05
-1.51800013365205e-05
-1.18150073343081e-05
-6.79543000979921e-05
-2.86289348904188e-05
-2.50248043443152e-05
-4.32984568724095e-06
-1.46400632490964e-05
-4.84228540848842e-05
-3.05532671858439e-05
-5.9568535371624e-05
-1.79549815978777e-05
-3.96296915889438e-05
-2.87472624186681e-05
-2.10863343733461e-05
-1.2292350102744e-05
-2.347453516015e-05
-2.40448105177152e-05
-3.08577851170582e-05
-8.31975289664561e-06
-2.93152347227978e-05
-5.68751427749277e-05
-4.64452419228546e-05
-1.0423362641692e-05
-2.95223558433188e-06
-3.25060368745088e-05
-2.62033664047261e-05
-5.58925282347159e-05
-2.51265930224149e-05
-2.32210727395464e-05
-2.97076606256791e-05
-2.76854066577591e-05
-1.09156798727906e-05
-3.66490491197954e-05
-1.18947635470422e-05
-3.58393036693488e-05
-3.00132031934294e-05
-3.23386110079759e-05
-5.96397639108867e-06
-3.95168101007226e-05
-1.60330273959275e-05
-4.17994865017537e-05
-3.12668707219006e-05
-2.27276345935698e-06
6.89354504276339e-06
-3.17489009044292e-05
-2.91826960453355e-05
-1.52294490509074e-05
-4.04891866960229e-05
-9.59603424427052e-06
-6.8090523256809e-06
-3.41590658950813e-05
-4.4309167114071e-05
-2.23312223059214e-05
-1.96206203777734e-06
-7.50218186932295e-06
-4.05464955314887e-05
2.3754949975731e-06
-2.10499756331526e-05
-4.58526209575118e-05
-1.83222155266402e-05
-2.16655773874609e-05
1.74526947613219e-05
-4.33421592865285e-06
1.12791942098555e-05
-4.18036089320074e-05
-5.17171769532435e-05
-2.83408827897392e-05
-4.73379040607282e-05
-2.07390192840805e-05
-5.26373460299664e-05
-4.53867406412988e-05
-3.56213098079344e-05
-3.4746615582027e-05
-1.06954049886917e-05
1.09037215614733e-05
-1.67237789320663e-05
-2.10372715526856e-05
-2.24842232867116e-05
-4.50533944811279e-05
-2.72572240105211e-05
-1.57783791899531e-05
-3.72237933511478e-05
-4.89171575778575e-05
-3.66679967310811e-06
-4.59501370669608e-05
-5.44438951814103e-05
-1.35271624396145e-05
-4.2256316468686e-05
-3.02699031713877e-05
-2.46063564141661e-05
-4.00018309421246e-05
-3.54049367425739e-05
-9.2147608482873e-06
-3.55584634810572e-05
-3.90693124234618e-05
-2.01584844542494e-05
3.93446293846589e-06
-4.11900077447262e-05
-5.57960183762326e-05
6.81286349272412e-06
-5.45073687779467e-06
-4.31157929934457e-05
-2.59985803582458e-05
-3.69376718874255e-05
-3.87690269475596e-05
-3.79880410401547e-05
-1.47195400890728e-05
-4.6487867402984e-05
-3.27650648063191e-05
-4.08844368817225e-05
-2.3634118016402e-05
-2.65332422262549e-05
-4.25638885092728e-05
-3.26416302912568e-05
-3.97340570872759e-05
-4.16949566401013e-05
-2.73148799254103e-05
-2.07315406950773e-05
-3.49682285836452e-05
-1.22110410982796e-05
-2.522265541044e-05
-1.7708599619953e-05
-1.38048599733586e-05
-3.31236111708772e-05
4.1434519924524e-06
-3.43781063104656e-05
-4.07331609610337e-05
-3.9349222512134e-05
-9.235856063631e-06
-1.66144058442298e-05
-1.77339112969109e-05
-2.51267046923776e-05
-3.83181888154312e-05
-2.51377068789684e-05
-1.84465074661391e-05
-2.58984429794418e-05
-4.35573717698886e-05
-4.30468084774265e-05
-4.72393814542974e-05
-5.54034927784387e-06
-5.29731981420286e-05
-5.43229815836959e-05
-5.01160692924496e-05
-2.57524028589148e-05
-1.33381458123168e-05
-4.46314915747664e-05
2.37180122108925e-05
-6.17906648121702e-05
-2.17261111450956e-05
-3.21975443803698e-05
-8.11041894500231e-07
-1.66631698299176e-05
-4.899234211612e-05
-2.54607480544958e-05
-4.01942488676078e-05
-5.21495870068724e-05
-1.9026744194363e-05
-4.50598614830747e-05
-1.60210505117697e-05
-3.24756797462699e-06
-1.69404030721822e-05
-5.4796758238506e-05
-3.52660605839866e-05
-4.0810867109442e-05
-3.81379288582014e-05
-3.39246761382556e-05
-5.07169023174191e-05
-2.09244352325865e-05
-2.95228466786629e-05
-1.86607569651843e-05
-3.80962604009621e-05
3.57720390425229e-06
-6.04585054163378e-05
-3.54594164585539e-05
-3.48966554921045e-05
-4.30432435966691e-05
-4.95180655590819e-05
-2.16788633646578e-05
-2.15783666591735e-05
-4.13180566557527e-05
-3.40465741178528e-05
-2.59879757508699e-05
-2.39644247744568e-05
-3.90113721110359e-05
-2.20800526213215e-05
-1.59012231918175e-05
-1.95614706931136e-05
-5.0677934145766e-05
-1.26031987542216e-05
-2.30699668792681e-05
-4.08215846115879e-05
-1.20404253323887e-05
-9.60665418470706e-06
-5.19362893180115e-05
-2.37027063721968e-05
-2.70818243464374e-05
-2.85309620789601e-05
-1.42226242258114e-05
-4.497288759783e-05
2.24022532654869e-06
-3.61013999943575e-05
-2.56415834209759e-05
-3.13291160864353e-05
-3.78995950044604e-05
-1.62902588041405e-05
-5.12110442662866e-05
-3.1034840723616e-05
-7.38797761814579e-06
-2.51751469343876e-05
7.83562374483432e-06
-4.80498347223366e-05
-4.67572368987714e-05
-1.33898155419854e-05
-3.69551202740698e-05
-3.97756722695071e-06
-2.34743062824269e-05
-8.67268981169618e-06
-3.25460460705485e-05
-4.61135114241753e-05
-2.66277350519793e-05
-2.61525452566876e-05
-5.52233087791149e-05
-3.37369462067687e-05
-2.44261810611746e-05
-1.19169585007888e-05
-1.08066277935022e-05
1.4598222592126e-05
-1.17363096239698e-05
-3.13873712570569e-05
-8.17080602560991e-06
-1.46507773286373e-05
-2.9136418889236e-05
-3.37897368718075e-06
-2.2769636356924e-05
-3.4703443229879e-05
-2.93053526427209e-05
-1.1717930188715e-05
-2.25468191467636e-05
-5.65417395343022e-05
-1.30187113345683e-05
-1.86508239934891e-06
-3.01055003657275e-05
8.49896826536393e-06
-4.63124718182425e-05
-3.25002781596332e-05
-2.09478641803144e-05
-3.17672735793269e-05
-4.65675971049755e-05
-4.11880337066929e-05
-4.66959050502957e-05
-1.56668413858013e-05
-2.29347961354225e-05
-4.88738094975904e-05
-3.44597108559528e-05
-7.24348509585957e-06
-2.71482168864023e-05
-3.77679268865693e-05
-2.0389240509556e-05
-1.31399854224912e-05
4.00544579799198e-06
-4.04185787503389e-05
-3.48984563081077e-05
-4.06171098267062e-05
-3.41192137065728e-05
-7.71632892738263e-05
-2.15528849791368e-05
-1.32298515984194e-05
-2.24779618135393e-05
-5.31232877575209e-05
-3.05961042364142e-05
-9.34359230498291e-06
-4.22246595879287e-05
-7.83039843606762e-06
-3.53792256719631e-05
-4.0248524224938e-05
-2.4895291406259e-05
-9.64732965965469e-06
-4.22798356301816e-05
-9.9015503724927e-06
-3.71166072923441e-05
-2.60046209163748e-05
-3.49665284660946e-05
-4.82767408836617e-05
-4.86111020694206e-05
-6.14976228852266e-05
-2.66076100911811e-05
-1.71923285741211e-05
-1.48393738929359e-05
-2.83784459384387e-05
-3.95528300357084e-05
-4.89628444581571e-05
-5.06774990731623e-05
-4.88902046595952e-05
-3.16868236453225e-05
-4.78621192293967e-06
-2.56931469538934e-05
-1.13925664311794e-05
-1.46743501520077e-05
-1.5472198532308e-05
1.15935961285083e-05
-2.44113567614668e-05
-2.02041009572493e-05
-1.09010555711204e-05
-2.63520212905494e-05
-3.39009008510944e-05
-1.25417202409297e-05
-5.5429107895299e-05
-2.7143847889051e-05
-3.48404137771462e-05
-3.2991044020213e-05
-2.86565953317291e-05
-6.8471913292536e-06
-4.72515977154446e-05
-1.10745955426668e-05
-1.50110553834913e-05
-4.06047803252632e-05
-2.29494122656318e-05
-2.69782356983336e-05
-3.09470538892123e-06
-4.20275844461568e-05
-1.63854291769471e-05
-1.30418995385879e-05
-1.93727888759942e-05
-3.07242647818402e-05
-2.28595660808996e-06
-3.133599431486e-05
-1.91657450482849e-05
-1.60989168675667e-05
-2.57357570657948e-05
-2.02106068406913e-05
-3.36476279754868e-05
-7.48299644820997e-06
-2.98496056598539e-05
-1.47731769683425e-05
-2.57813348125789e-05
-4.25930011616784e-06
-2.43931679799291e-05
-2.38148529477811e-05
-4.15989054250473e-05
-2.28600553927055e-05
-4.61913445852783e-05
-3.90757305570077e-05
-4.58647337237031e-05
-3.82095969409521e-05
-2.93407421489387e-05
-1.10041418907064e-05
-1.72404160528426e-05
-4.86978704992205e-05
-1.08836879740083e-05
-3.20767132591397e-05
-2.77149360217272e-05
-3.41343567461128e-05
-4.21503128576813e-05
1.25873129851316e-06
-1.74816679757579e-05
-1.97091991880383e-05
-4.92271947652362e-05
-4.1999658680075e-05
-3.47311829147706e-05
-1.09456965773276e-05
-2.74482471269336e-05
-9.25077022508038e-06
-4.822200927969e-05
-2.16354441914341e-05
-5.33184453620531e-05
-3.70076195237211e-05
-3.12772355016365e-05
-2.53077738437609e-05
-3.53883120161416e-05
-3.30787775909096e-05
-1.947201751867e-05
-2.2796479838187e-05
-1.85658777855162e-05
-2.03208997698987e-05
-3.15134555689417e-05
-3.61982707629624e-05
-3.57945377235489e-05
-2.43056615430232e-05
-3.36711015313102e-05
-2.54249814355265e-05
-4.36680768593083e-05
-2.46492928478841e-05
-3.09610534843681e-05
-1.57700915162455e-05
-1.31397191219774e-05
-9.53025194128941e-06
-4.05814149300157e-05
-3.68579710730325e-05
-3.4152628798183e-05
-1.7359384394706e-05
-2.78123523998929e-05
-1.90578999079314e-06
-6.77514762969125e-07
-3.67292339640512e-05
-3.81111497965494e-05
-1.74572426937859e-05
-1.17793421091682e-05
-3.60289093052469e-05
-8.76902503385714e-06
-2.14344007916284e-05
-1.90719230866193e-05
-2.76437758131201e-05
-1.65304555385663e-05
-2.13305020318062e-05
-9.68659508344195e-06
-3.55814258918296e-05
-2.6939354413138e-05
-4.28041702426985e-05
-1.64367146214016e-05
-4.78937602006072e-05
-3.71812329425753e-05
-3.10890794525943e-05
-5.86671645225675e-06
-4.0241529415616e-06
-2.93755261513262e-05
-3.4976546759182e-05
-6.80064629410344e-06
-2.27043372233653e-05
-1.97246174797009e-05
-2.37721959042588e-05
-2.59563483319179e-05
-1.73709721964538e-05
-3.77315850299743e-05
-2.46495290310186e-05
-3.22618482425953e-05
-1.26517403193043e-05
-2.80703190632329e-05
-6.44711792222227e-05
-2.3169081215182e-05
-3.63698780313887e-05
-3.92276257891069e-05
-9.2084784145464e-06
-4.14206640266378e-05
-1.15598588430492e-05
-5.04368982934051e-05
-3.55709262042153e-05
-2.83630121245082e-06
-2.14375229686921e-05
6.97361651864701e-06
-3.11771923094125e-05
-2.78124439317023e-05
-6.49412203339962e-06
-4.10266284896912e-05
-1.31104646774774e-05
-2.52592590463982e-05
-1.47851863316913e-05
-3.22025665486098e-05
-4.2438331894007e-05
-1.42015285798761e-05
-1.86965316760895e-05
-2.01358335929334e-05
-5.55565820636089e-06
-5.35969870940999e-05
-7.12218466724473e-06
-8.0255228841646e-06
-1.97570067445116e-05
-1.59760316397921e-05
-2.9495502216958e-05
-1.83820334825556e-05
-3.58071952429215e-05
-2.05581521069744e-05
-4.03907227438836e-05
-5.50249597210901e-05
-5.94761629423192e-05
-3.93988976071368e-05
-3.54458723535715e-05
-3.18205295564484e-05
-2.34272057360824e-05
-7.60185747970012e-06
-1.90472884489025e-05
-5.28712246535114e-05
-3.80804006431405e-05
-3.29479337236949e-05
-2.18144088761411e-05
-2.66358075577482e-05
-5.00148397907119e-05
-9.24612919972518e-06
-4.44110789017023e-05
-3.14160031673601e-06
-4.88714363086193e-05
-3.64820153107047e-05
-1.31821660750675e-05
-1.15430078679132e-05
-2.02671630416171e-05
-4.12065004575631e-05
-4.06772071868378e-05
-2.41426785274473e-05
-8.63631410683409e-06
7.48678952594215e-06
-3.36746942076763e-05
-7.37340231406574e-06
-3.11548433288923e-05
-3.72362629550881e-05
-6.52328169327681e-05
-5.87561043447159e-06
-2.10701278620166e-05
-4.35226644973596e-05
-9.50523941384823e-06
-3.34227619220102e-05
-1.22321023660775e-05
-2.36389516901882e-05
-2.86766497054352e-05
-3.4904841120955e-05
-5.96736066088091e-06
-2.25892562722005e-05
-1.2949681141629e-05
-3.32203467217759e-05
-9.58195351329019e-06
-4.17998590603303e-05
-1.62895699137777e-05
-3.04985716491231e-05
-1.0665831033199e-05
-5.30065274061236e-05
-4.44091221506958e-05
-1.61680550817968e-05
-5.01728110978403e-05
-6.1156201669484e-05
-3.99987072181959e-05
-8.01122844757661e-06
-1.02496777844647e-05
-2.44996410772393e-05
-1.70702578294426e-05
-5.13505399617859e-05
-2.00727847751163e-05
-1.63975907409853e-05
-4.16821656960672e-05
-2.34746479150061e-05
-1.80094335230732e-05
-4.61748221918156e-05
-4.25234530789702e-05
-3.78045787941589e-05
-4.07571498134472e-05
-1.25766487199707e-05
-4.84022529905283e-05
-4.04384277072445e-05
-1.05255235708724e-05
-2.16429046112504e-05
-1.22891013380258e-05
-2.74952023081015e-05
-3.58635846765643e-05
-2.75363234303329e-05
4.12083633606631e-06
-2.79724927027597e-05
-1.39402590540351e-05
-4.3085711669493e-05
-2.29879691223572e-05
-2.21269046483373e-05
-1.84688453991753e-05
-1.23528792591839e-05
-3.95516133734067e-05
-4.44090949992228e-05
-2.56908254696526e-05
-7.68688779850472e-06
-7.11198372832271e-06
-2.6359892873833e-05
-3.4286023790683e-05
-1.14126570093216e-05
-2.76558078032644e-05
-2.55304409287763e-05
-1.81238461491632e-05
-1.11560544572997e-05
-2.40113473747317e-05
-1.51383455300673e-05
-1.7634528223756e-05
-2.34594021396424e-05
-2.3989795328843e-05
-4.08756623711394e-05
-4.44724865619746e-05
-3.24393207686836e-05
-2.9630209076845e-05
-1.07875059863026e-05
1.42872514280268e-05
-2.6881294073239e-05
-3.03036954745052e-05
-4.54475987367876e-06
-1.39078340884132e-05
-1.99446784296125e-05
-2.97327273876984e-05
-1.44089155082859e-05
-2.59702748010187e-05
-4.47923678787399e-05
-1.67232345094167e-05
-3.99998942755406e-05
-3.80232301600122e-05
-1.84884598980963e-05
-1.95354838048762e-05
-2.91097618512814e-05
-3.57827812142831e-05
-1.45250991299369e-05
-1.07742594412696e-05
-7.42221826068868e-06
-3.53628854887823e-05
-2.71699305207968e-05
-3.77605519057153e-05
-6.15600174846393e-05
5.58234618633696e-06
-4.31023913382412e-05
-3.21160244386565e-05
-5.61373253753292e-05
-3.38601504723214e-05
-3.47893924109777e-05
-3.8923866486822e-05
-2.62510478098916e-05
-4.70215544745222e-05
-3.02835820463505e-05
-3.87476169905691e-05
-4.03149000365676e-05
-3.14392501683406e-05
-4.32393077265203e-05
-3.01874682836533e-05
1.36502847108798e-05
-4.45802176111052e-06
-2.95471967757409e-06
-2.90440318745114e-05
-3.21895120411627e-05
-3.53056236749045e-05
-1.87929176480123e-05
9.96168592245807e-06
-2.70456949380411e-05
-4.04911793593907e-05
-2.79342772919661e-05
-2.09837999560216e-05
-4.31899998174566e-05
-2.93995541593139e-05
-2.55720959169113e-05
-6.10892114543932e-06
-2.59763313302462e-05
-3.14202245268492e-05
-1.83151750998159e-05
-4.02438695232732e-05
-5.83939903295505e-06
-6.65008723000059e-06
-2.6065049820706e-05
-1.77025287777522e-05
-5.770864680475e-05
-1.28094359222118e-05
-3.13171849045528e-05
-5.36734649320513e-05
-3.27068894863257e-05
-2.60070466895689e-05
-3.77621073800795e-05
-5.27385402312666e-05
-1.54469487644528e-05
-3.79036736606785e-05
-4.4906620431332e-05
-2.92453210689588e-05
-3.29378043131718e-05
-3.00685517648201e-05
-3.79320283545926e-05
-1.84693071720223e-05
-2.96226466040149e-05
-2.98106860045865e-05
-3.59964253134894e-05
-2.84886800064091e-05
-4.64558494994584e-05
-1.34927023683862e-05
-3.58538922154874e-05
-3.81772772997936e-05
-2.30032678789531e-05
-3.4090030386993e-05
-2.13382898920828e-05
-1.81527451756717e-05
-3.79068382819963e-05
-8.67124106740706e-06
-4.50012667441211e-05
-1.53527969380816e-05
-3.02615118998007e-05
-6.27928737984693e-05
-3.92059506878137e-05
-4.19996370054502e-05
-2.00564348189261e-05
-3.0347458857583e-05
-1.71873821988452e-05
-4.67055535748488e-05
-4.0278047678678e-05
-3.62522675968692e-05
-1.15346096318722e-05
-2.70570844135394e-05
-4.29704501253638e-05
-1.36875722389446e-05
-3.55087753249159e-05
-3.54263515984611e-05
-1.69509187013523e-05
-3.14702603805438e-05
-3.75167825515231e-05
-3.91288311058512e-05
-2.08755234393083e-05
-1.43766314018182e-05
-2.72721211003479e-05
-2.95576830020332e-05
-3.66161898843137e-05
-3.32060920629773e-05
-2.7047544089774e-05
-2.94979508464794e-05
-3.13864922523567e-05
-2.30726470180585e-05
-2.13866257172065e-05
-2.75549946064812e-05
-3.36632095340465e-05
8.34526420132966e-06
-2.87006199756341e-05
1.00146671696723e-05
-1.02428190352665e-05
-4.14139127743789e-05
-1.18589225469012e-05
-2.89587080314929e-05
-3.5575737819823e-05
-3.35891046151228e-05
-2.30271464794607e-05
-3.11050575328179e-05
-3.29248102075458e-05
-4.59986457894793e-05
-5.66171329373988e-05
-1.85271474806027e-06
-1.07700920960813e-05
-4.913606533167e-05
-5.60301388320498e-05
-2.4560396863839e-05
-4.07916102928765e-05
-2.14885809773771e-05
-2.79944007550308e-05
-8.0440919605208e-06
-3.59845563092012e-05
-2.09990215942116e-05
-2.26625696320152e-05
-3.4190059516077e-05
-1.45658818356553e-06
-5.60139213458666e-05
-1.6746940100486e-05
-3.54983176962265e-05
-3.35456809519228e-05
-3.54079024786912e-05
-1.58920572940225e-05
-3.17517884612104e-05
-3.77254538786647e-05
-2.29208157856974e-05
-2.49025496845722e-05
-5.74417441701751e-05
-4.48551221593074e-05
-5.23076062201477e-05
-8.2330194639906e-06
-1.89564983444266e-05
2.21243186353115e-05
-1.00568636857778e-05
-4.11378674741646e-05
-2.91096251556929e-05
-7.88525829457377e-06
-3.69199277905632e-05
-4.47570437917787e-05
-2.99912991708811e-05
-3.38920433463184e-05
-4.48854542615034e-06
-2.30170439260286e-05
-4.97030436456159e-05
-4.39651733740949e-05
-1.49933681489125e-05
-3.85720182692463e-05
-2.74376820985385e-05
-1.39022468762389e-05
-4.74411956523571e-05
-7.9490479106959e-06
-3.75292921819471e-05
-4.06742777946076e-05
-2.55266892645959e-05
-4.24754978414565e-05
-4.67956291102217e-05
-3.8987725954567e-05
-3.76894648557406e-05
-3.51749603137222e-05
-3.82515549449649e-05
-1.36329843092657e-05
-8.89178783184194e-06
-2.97393101083804e-05
-3.37473283735209e-05
-3.7867265159712e-05
-3.07578467190472e-05
-3.00506314924119e-05
-5.24781945984604e-06
-4.11258918913779e-05
-2.65202981906754e-05
-4.18139964255803e-05
-4.7008241319462e-05
-5.37013676510393e-05
1.03673387495448e-06
-3.22126880920486e-05
-3.09122880429053e-05
-4.7802388817975e-05
-2.18110590612662e-05
1.77082486806559e-05
-1.77716027657291e-05
-4.23101400291309e-05
-3.97716297102258e-05
-6.67418408112783e-05
-1.15687620166589e-05
-6.40533431441685e-05
1.26387292804755e-05
-3.38418218539804e-05
2.29986794486911e-07
-5.87178617019663e-05
-3.61528463111232e-05
-3.95357079552469e-05
-2.55483274982038e-05
-4.68453057461535e-05
-4.50908364404219e-06
-2.63594652721889e-05
-5.10200025644135e-05
-4.22630734954534e-05
-2.16971590567499e-05
-6.27087994984644e-05
-3.65365820285111e-06
-4.02628046613857e-05
-5.1367241770785e-05
-2.99420184456659e-05
-4.02261023817938e-05
-4.56421271880962e-05
-5.37136506377617e-05
-3.62500213613612e-05
-3.84942158225331e-05
-2.74509082629878e-05
-2.90572821312978e-05
-2.82675224045394e-05
-4.60961692492103e-06
-3.9215786173049e-05
-4.38247778485173e-05
-2.6385471934159e-05
-1.60849041792012e-05
-1.74867792113482e-05
-3.31281350410541e-05
-2.57239270758374e-05
-7.37737243977672e-06
-3.76565467902676e-05
-5.26619669673097e-05
-3.83814953631779e-05
-1.55539286566721e-05
-1.444164830218e-05
-3.62444816269437e-05
-3.06592085711468e-05
-1.38079830391606e-05
5.97733422205722e-06
-2.94591386121021e-05
-2.61362115868635e-07
9.94537379488427e-06
-1.47707902628916e-05
-4.65616368394965e-05
-3.59097459384273e-05
-2.03961533923003e-05
-1.9572352600177e-05
-1.69595145883117e-05
-4.42153789939512e-05
-3.44213802007882e-05
-8.42961335857357e-06
-3.48398959500405e-05
-3.42205050980223e-05
-3.64555087353847e-05
-8.0678291371472e-06
-2.99386203890046e-05
-1.2446288693195e-05
-4.45321029046824e-05
-2.96935311409018e-05
-3.52951814014719e-05
-2.10755852970865e-05
-4.63010800529513e-05
-3.04633980630187e-05
-1.31088391122331e-05
-5.8566338949611e-05
-2.88172677672055e-05
-1.91258913174887e-05
-2.1426167058952e-05
-2.22135428386898e-05
-2.40149814316206e-05
-4.72523215670604e-05
-5.85941916534648e-05
-9.92726115629535e-06
-6.75596316926472e-05
-2.91909079514425e-05
-3.42995366630989e-05
-5.58897874181314e-05
-7.09787173861266e-05
-2.4683643043629e-05
7.92592685630162e-06
-3.76372032587398e-05
-2.72881935179305e-05
-3.38194984009185e-06
-3.79595659292745e-05
-2.24162063342518e-05
-5.11723621247596e-05
-2.13021366178604e-05
-2.98388178627652e-05
-3.56609411832689e-05
-1.13710711731626e-05
-6.56658880589414e-06
-2.60228365007134e-05
-4.30489219414315e-05
-4.62951297058566e-05
-5.96227821293189e-05
-3.06123036849723e-05
5.50713881319293e-08
-5.5294185802707e-05
-2.36180789287455e-05
-7.22216083885956e-05
-1.77454425938988e-05
-4.55233204414908e-05
-4.35133368934318e-05
-2.75632215168135e-05
1.17909434453614e-06
1.21967232417188e-05
1.02269846582723e-06
-2.99497820035967e-05
-7.59386520455288e-07
-5.73870757353208e-05
-4.20579181509239e-05
-5.7189397758495e-05
7.82779029529614e-06
-2.72743035893219e-05
-3.83074777335201e-05
-1.35181571172104e-05
-2.44411340520781e-05
-4.50609999227571e-05
-2.27647953009882e-05
-2.29491547654256e-05
3.66503730611039e-07
-3.16220798168286e-05
-1.56798881093713e-05
-2.30578844663351e-05
-1.50521156760569e-05
-6.16071565521593e-05
-2.28063305448275e-05
-6.13351028533054e-05
-4.37287634413365e-05
-3.37128526155516e-05
-1.49604635352947e-05
-5.23028987298684e-05
-3.5281064030788e-05
-4.94447556666835e-05
-4.97523274389299e-05
-2.70277557960951e-05
-4.74695629925727e-05
8.83689769665626e-06
-2.302603924796e-05
-1.77569096089727e-05
-2.70377099598398e-05
-6.24122986309387e-05
-4.03639331953809e-05
-1.15584688220212e-06
-1.26078344053864e-05
-4.21822402274607e-05
-4.61209432845636e-05
-3.35251803582805e-05
