# Supplementary material for: Research on computational propagation and identification of mine microseismic signals based on deep learning
Source: PLoS One. 2025 Oct 22;20(10):e0334641. doi: 10.1371/journal.pone.0334641 (PMC12543183; doi:10.1371/journal.pone.0334641)
Supplement: S8 Data — (ZIP) [file pone.0334641.s008.zip › 000100900002797.xlsx_0.txt_24.txt.txt]

-2.99258265345776e-05
-1.41532325488505e-05
-4.95292380164716e-05
-4.83882475931176e-05
-4.27956320197577e-05
-4.84048811990389e-05
-5.58743052225943e-05
-4.29227582723881e-05
-2.91988426766923e-05
-5.48892548268801e-06
-2.78354883661924e-05
-2.37741909681669e-05
-3.17730650778741e-05
-2.52358603080425e-05
-2.3092491556781e-05
8.01853882886631e-06
-1.86512686757001e-05
-3.3472839052681e-05
-9.94981871008811e-06
-2.43339117994266e-05
-2.32435925959685e-05
-1.32079033312612e-05
-2.68267556964182e-05
-5.08543617831213e-05
-1.35468817132342e-05
-4.50697505684699e-05
-2.05962279827169e-06
-2.19934325577268e-05
-4.19121785390046e-05
-3.70449066605388e-05
-2.18894745299952e-05
-1.06919335996459e-05
-4.71093799269723e-05
-2.61187828513366e-05
-2.11507076602612e-05
-3.16760280156458e-05
-1.33033119361026e-05
-2.88135007008645e-05
-2.81825598870036e-05
-5.08271543609048e-05
-1.96756803327042e-05
-2.63259244739799e-05
-2.29801193641909e-05
-2.6396094941146e-05
-5.40898479705984e-05
-3.44941980118802e-05
-1.17573074897142e-05
-4.68197204177951e-05
-1.64877214378679e-05
-1.3536241037329e-05
-2.66317465495049e-05
-3.40060063429623e-05
-4.95134894443563e-06
-2.15038326392015e-05
9.64471338985131e-06
-2.12186859973684e-05
-4.48396006448119e-05
-2.81090082796476e-05
-2.65824201140107e-05
-1.12851147918363e-05
-3.75814184784222e-05
1.29574283915945e-05
-2.92471073656932e-05
-3.60960870206228e-05
-4.28709534801875e-05
-3.63965824871854e-05
-2.9085152699566e-05
-3.66255078516589e-05
-3.547455809632e-05
-1.36808565283481e-05
-2.65820863083991e-05
-5.46819072397763e-05
-7.45209673613124e-05
-3.3725965624802e-05
-2.98890369297573e-05
-9.37473494241581e-06
-2.93977682994318e-05
-2.55012538067998e-05
-2.57750472054134e-05
-3.53240487929246e-05
-2.35170199275599e-05
-2.81454362804523e-05
-2.04729663235748e-05
-3.76238802028543e-05
-3.58012980766887e-05
-3.73810316908222e-05
7.43067310502143e-06
-2.11302166667239e-05
-4.70993923672147e-05
-1.64043162615172e-05
-2.93339750326003e-05
-1.69381360050978e-05
-4.00394492414345e-05
-3.98650327545495e-05
-3.50912802885379e-05
-3.76095531425666e-05
-7.08254339900484e-06
-3.72715560010842e-05
-2.50601734673598e-05
8.85592758054842e-07
-1.28720799472164e-05
-4.62467229874904e-05
-1.07503197819545e-05
-1.79076156102148e-05
-3.65135817870298e-05
-2.8000906711794e-05
-1.66679880709767e-05
-7.92641189985949e-06
-6.48917613149099e-05
-3.75530169351596e-05
-2.23383956326943e-05
-1.88160732407349e-05
-4.66055839361346e-05
-3.80573127875602e-05
-3.29269717849513e-05
-5.38502140706241e-05
-3.01985968177979e-05
-7.64017419516606e-06
-2.01850250045584e-05
-2.02876746700413e-06
-3.3594953378185e-05
-1.56752174442351e-05
3.39556338090521e-06
3.59908531538914e-06
-3.19055511829696e-05
-2.0987160773475e-05
-2.26125092365829e-05
-1.32734592271676e-05
-3.79302173536398e-05
-9.12119650252673e-06
-1.7581479998612e-05
-3.29263108399945e-05
-7.61781190448067e-05
-2.78601003059655e-05
-1.45298351005197e-05
-5.69933918827938e-05
1.23988149343229e-06
-3.47468338813289e-05
-5.40130885737285e-05
-3.39892789678948e-05
-4.31187597152078e-05
-4.7384365009264e-05
-2.23071027485314e-05
1.59886650594504e-05
-1.41500366052921e-05
-2.88209169883419e-05
-2.70645801939234e-05
-1.08774874878507e-06
-3.22208011858947e-05
-1.54862566734331e-05
-2.31255922325309e-05
-1.85275738581041e-05
-2.74267772081466e-05
-5.65168767660558e-07
-2.53505802395065e-06
-2.06504016949058e-05
7.09689952206878e-06
-3.62781193439313e-05
-1.72786572323451e-05
-3.70025244827548e-05
-1.06604306814532e-05
-2.25786859373109e-05
-1.1873608126457e-05
3.13437875980361e-06
-2.59207923665766e-05
-2.02154302055487e-05
-3.88877951167549e-05
-2.06693321546766e-05
-7.86889654325824e-07
-4.94313787726243e-05
-2.01832377659414e-05
-4.33960878684614e-05
-4.47237934907861e-05
-1.66602564478628e-05
-2.40872272394913e-05
-5.02995750751366e-06
-3.87865669317333e-05
-3.23477056285811e-05
-6.4278817031534e-05
-4.5449947776204e-05
-2.71856022754275e-05
-2.18678961463675e-05
-3.63660023826022e-05
-2.47210531821965e-05
-3.10294647026546e-05
1.7055124434615e-06
-3.86219091933284e-05
-4.47814831881468e-05
-3.4886308793559e-05
4.36989200625286e-06
-3.03208749939356e-05
-1.46633279934504e-05
-2.71959821981764e-05
-1.54433267819816e-05
-3.36907221400039e-05
-4.924262960848e-05
-1.90679571308669e-05
-1.86267358507237e-05
-1.23654639158847e-05
-5.91739933375305e-05
-1.30752437638702e-05
-5.17135609388852e-06
-4.75042042457004e-05
-2.39587496620695e-05
-2.32922275030204e-05
-3.98674872367778e-05
-7.08619385455372e-06
-3.11600597281164e-05
-5.08074968489044e-06
-3.60941333758959e-05
-1.63181148982359e-05
-2.5713680609641e-05
-3.23200794639407e-05
-2.63589741159311e-05
-3.5716800668858e-05
-2.00310612032687e-05
-1.84467308503444e-05
-5.61015170117036e-05
-6.01474249540222e-05
-3.20392251001086e-05
-1.96188524321452e-05
-2.81200005222499e-05
-8.61465367070556e-06
-4.24060143580618e-05
-2.04341614713383e-05
-1.93826622235469e-05
-2.73423752253339e-05
-3.99018037051975e-05
8.6233771779233e-07
-9.85941176773175e-06
-5.84878147109016e-05
-2.26507531715834e-05
-1.7256717369694e-05
-3.37017892509012e-05
-1.51777769374507e-05
-2.1829110099726e-05
-1.05029108717814e-05
-3.19493599507107e-05
-3.00473690580623e-05
-5.90491262455485e-05
-1.35047098480085e-05
-2.30209253654053e-05
-1.67758159690444e-05
-2.47828820346633e-05
-3.71697948413879e-05
-4.42625975700741e-05
-5.06468529968077e-05
-7.0355789516613e-05
-4.29803394966124e-05
-2.05261941934989e-05
-4.66603866498568e-05
-1.96464833580205e-05
-4.54546363126217e-05
-8.73123052202586e-06
-5.08644290547275e-05
-4.44573631244857e-05
-1.46069920174046e-05
-3.6667575532226e-05
-2.74965603977245e-05
-3.012367595518e-05
-6.14380472986585e-05
-3.75361164413805e-05
-1.48493079877888e-05
-1.21178797192724e-05
-4.14528279617582e-05
-2.5789627909564e-05
-2.67983818172025e-05
-5.40590380613521e-05
-2.55958242373487e-05
-4.02754919583806e-05
-1.85739482269177e-05
-4.10140844994404e-05
-5.62250999518962e-05
-2.47919462737853e-05
-3.53264206764693e-05
-3.09764108179881e-05
-2.93887488975035e-05
-5.06100885654324e-05
-1.76931298788042e-05
-3.48301614293934e-05
-4.29973703079756e-05
-2.71158471408603e-05
-3.88357257500211e-05
-3.61580623526124e-05
-4.0534611287799e-05
-6.15811793957076e-05
-4.25606532145842e-05
-2.56401813926313e-05
-3.39996374341966e-05
-2.30768763615409e-05
-2.7671170005121e-05
-2.58383928019203e-05
-1.81728257607351e-05
-8.05846073650002e-06
-2.1641681119922e-05
-1.30743129976799e-05
-3.18937408793668e-05
-3.24272168510653e-05
-2.44218689882705e-05
-2.1124256512797e-05
-7.47495907435276e-06
-3.16875435759131e-05
-2.72121529060715e-05
-3.49073471940482e-05
-3.32104614028347e-05
-2.15140692462513e-05
-3.13586786219627e-05
-4.4537516923509e-05
-5.69663222603874e-05
-2.55632091318059e-05
-3.56928822621037e-05
-8.233371103229e-06
-4.04176991132291e-05
-3.17858436192172e-05
-2.95706930936443e-05
-1.38311860174347e-05
-1.57020615983089e-05
-3.87047895525391e-05
-4.24760791170049e-05
-3.20298187716676e-05
-5.80125301897546e-05
-5.47456608717398e-05
-3.34202686250237e-05
-2.31989423209312e-05
-1.04307953752351e-05
-2.74164333366236e-05
-5.5940151023715e-05
-1.87014387525335e-05
-5.55364350949372e-05
-5.09631019105163e-05
-2.38242578796568e-05
-1.83280709020999e-05
-3.35595344530859e-05
-4.31999497101377e-05
-2.21094254413183e-05
-5.74355103314744e-05
-3.49555312208191e-05
-4.5078813724757e-05
-1.04951443918913e-05
-8.29740752695525e-06
-3.87601245551408e-06
-4.89642342688672e-05
-4.68938099761313e-05
-1.11889328901455e-05
-3.31437640119601e-05
-1.98766316888232e-06
-4.92104987388339e-05
-5.64973115412445e-05
-1.97886818575663e-05
-3.03214610797846e-05
-3.83751620633425e-05
-4.84815636645967e-05
-2.20543381912555e-05
-4.60665470343451e-05
-2.26683957225686e-05
-3.95509672162827e-05
-5.30568147499247e-05
-2.4428509613218e-05
-7.62825762205755e-06
-1.04173255800397e-05
-2.80456453446038e-05
-3.99139743833498e-05
-3.7247398814251e-05
-6.07801480815857e-05
-5.59083754189992e-05
-7.20823602878317e-05
-6.44344387493353e-06
-1.29615271058264e-05
-2.30956387855302e-05
-2.99657055671637e-05
-1.48681596363427e-05
-5.15650045214641e-06
-3.84817618772154e-06
-3.48957187746237e-05
-5.89904452383849e-05
-5.39738355913363e-05
-3.93945219005112e-05
-2.92575914992625e-05
-2.25818110689881e-05
-1.27944253869338e-05
-3.76944712943959e-05
-3.52447752118652e-05
-1.23471261281256e-05
-4.54762882817993e-05
-5.81009482369309e-06
-3.94442164467723e-05
-3.44192101380477e-05
-2.0380882678227e-05
-5.42406094997476e-05
-1.29954614333469e-05
1.54359030120308e-06
-1.80453882558845e-05
-3.98779150741992e-05
-3.47188622863658e-05
4.1017536631463e-06
1.21006554218119e-05
-5.16470836902522e-05
-2.46260491774579e-05
-1.54678135296781e-05
-3.13143644265737e-05
-2.08788572439849e-07
-2.0917555018567e-05
-5.25978086853208e-06
-3.31334421031879e-05
-2.06149537368268e-05
-3.76270397484938e-05
-1.66093125325709e-05
-2.72830348950151e-05
-2.5345474692368e-05
-6.53636253430397e-05
-3.50007376272631e-05
-2.67069253308487e-05
-4.14842003090329e-05
-4.13527882241582e-05
-2.16001710448331e-05
-6.34491534381674e-05
-2.46788146369474e-05
-2.08618715741196e-05
-2.29462541068285e-05
-2.48828208461146e-05
-2.0034791059633e-05
-5.20208713464967e-05
-5.32485807530984e-06
-1.14753479248035e-05
6.74919700006769e-07
3.39796079481728e-06
-5.60573037329691e-05
-4.59898255360007e-05
-4.60402732714064e-05
-5.58712393267143e-05
-2.70208263500253e-05
-2.74896104229525e-05
-2.25572787662901e-05
-1.45413997592633e-05
-1.21488541810834e-07
-2.98531135399971e-05
-2.40923708954281e-05
-3.42974577768418e-05
-2.61879031841548e-05
-4.01435014764234e-05
-6.31546327430181e-05
-3.73868709448794e-05
-9.52547621516597e-06
-6.55588202566402e-05
-1.93531871012557e-05
-9.26434176552251e-06
-9.62323509232351e-06
-5.0962772840541e-05
-3.85535293774261e-05
-2.4605099336216e-05
-2.37170296418165e-05
8.63142061233863e-06
-2.78480020178898e-05
-1.67605617589269e-05
-4.42947760552556e-05
-3.57581320900269e-05
-3.28202959123954e-05
-4.60643010135369e-05
-1.71913418969726e-05
-5.57914568618512e-05
-2.19239760056351e-05
-1.85860830349163e-05
-3.80784860860611e-05
-4.45132227487473e-05
-3.76040771052064e-05
7.63400706006769e-07
-3.03935222856942e-05
-3.61493597764004e-05
-4.30221311751915e-05
-2.18362309070648e-05
-9.08729692663635e-06
-4.96815649634303e-05
-4.25272172640064e-05
-3.87779944292222e-05
-3.86505193225962e-05
-2.57453820523714e-05
-1.61635728932332e-05
-3.16916591181196e-05
-2.95406173601741e-05
-2.37926882893851e-05
-3.65783189333473e-05
-4.21078466270509e-05
-3.94849155703615e-05
-2.61543177361276e-05
-3.96078593702512e-05
-1.15822714810708e-05
4.12791984989999e-06
2.68412761455413e-06
-6.38260246444347e-05
-5.3737824081545e-05
-4.39011848500568e-05
-1.64230613678658e-05
-3.72988970371525e-05
-5.46444755258917e-05
-3.737980129355e-05
-2.43033940163691e-05
-1.69749350904019e-06
-1.80084759282215e-05
-3.29254016682941e-05
-2.72154751906675e-05
-2.92403744342864e-05
-6.99556887421036e-06
-5.96454868959723e-05
4.34607686351103e-06
-2.79379135703755e-05
-1.32077410000795e-05
-8.30083959244758e-06
-2.3112377441913e-05
-5.87497396848214e-05
-2.80161955154437e-05
-2.52069147865056e-05
-2.65258666228161e-05
-4.81473588138689e-05
-4.90678978767353e-05
-1.26376565935242e-05
-4.34261732420143e-05
-1.4298448160286e-05
-2.70485052496731e-05
-3.39809914538868e-05
-7.58510359820709e-06
-1.43557609791352e-05
-5.10725893662732e-05
-2.49384586653263e-05
-3.55942596937467e-05
-3.68109536053353e-05
-2.7740518741568e-05
-3.3653681045785e-06
-2.88555099292871e-05
-2.88555622460175e-05
-2.60407152901959e-05
-1.20499490454757e-05
-3.75488199936929e-05
-3.39323456953746e-05
-9.91303640316269e-06
-5.03850291131881e-05
-1.54333908010732e-06
-4.22700930652598e-05
1.09996545229666e-06
-4.73798304605516e-05
-3.79135374421917e-05
-3.6862969151527e-05
-5.06477935552201e-05
-2.81363904639679e-05
-2.86784567684184e-05
-3.80273424160968e-05
-3.12692085800132e-05
-3.62448526134874e-05
-2.49627380733184e-05
-5.11403004208632e-05
-5.48192664576242e-05
-1.56368063617902e-05
-2.37390006323458e-05
-2.21323732426649e-05
-2.35252893882353e-05
-2.13999747027787e-05
-3.42217945631184e-05
-1.97145570798495e-05
-1.73998753544857e-05
-5.9144028852538e-07
-4.23880846033158e-06
-3.31638781949085e-05
-4.42508233496092e-05
-3.06090222000417e-05
-1.17053978295021e-05
-2.05156145798276e-05
-1.17914765064011e-05
-8.69389791689086e-06
-4.8649143513537e-05
-4.82547966860509e-05
-6.29012590219345e-06
-1.82442323801798e-05
-2.41274232063776e-05
-2.72022972893658e-05
-2.65146701246054e-05
-3.55032177654067e-05
-3.34810207052866e-05
-2.3492615115002e-05
-5.42572273243752e-05
-5.47093248794045e-06
-3.1828805438229e-05
-6.69585410814238e-05
-3.08692914323846e-05
-5.1343337452337e-06
-4.58314473938324e-05
-5.75916393447703e-05
-5.21402179011582e-05
-1.60999395903228e-05
-1.87857288608022e-05
-1.643559687441e-05
-3.20020244696017e-05
-4.96857735061295e-05
-1.26289535443011e-05
-3.97700488872976e-05
-1.71878799426963e-05
-8.63191528226414e-06
-3.7336133829686e-05
-4.09651945000489e-05
-1.87053946860216e-05
-3.30234523036005e-05
-2.98038083102047e-05
-4.03902524153731e-05
-2.89671150971547e-05
-1.084809866596e-05
-2.39428186021351e-05
-1.03372465082565e-05
-5.08171660307586e-05
-1.25018478311352e-05
-3.677061574761e-05
-2.19774488151548e-05
-1.79902693914001e-05
-3.13941277614433e-05
-5.66069634562808e-05
-1.08514981820767e-05
-3.94904117630998e-05
-1.66874220289889e-05
-1.87378515752352e-05
-3.7403326531728e-05
-1.00197104461419e-05
-5.31271376604402e-05
-2.10615206967084e-05
-2.31311319289471e-05
-4.16334274564562e-05
-9.45977275767037e-07
-4.09516255349662e-05
-1.89489186203645e-05
-2.11080637660086e-05
-2.17364931439554e-05
-4.37378404826472e-05
-4.84642175408152e-05
-2.72789010371012e-05
-2.08144431249628e-05
-3.37832238504129e-05
-1.3824085928556e-05
-3.03277997473988e-05
-2.73496343042625e-06
-1.34210697848972e-05
-3.50004724486517e-05
-2.75723216218427e-05
-2.63966187107539e-05
-3.3019315055697e-05
-1.65815404232151e-05
-3.51137859677581e-05
-3.38642385332862e-05
-6.74167657688678e-05
-3.78967376935544e-05
-3.46308980694463e-05
-2.91140734177626e-05
-4.33033156501086e-05
-3.37546031852556e-05
-2.70503502475713e-05
-1.07457241739412e-05
-2.69324970458783e-05
-3.67061476056859e-05
-2.67584325880182e-05
-2.54562645207702e-05
-3.58736265050758e-05
-2.06830223326148e-05
-3.81229166408923e-05
-3.86737032382564e-05
-5.61373455848078e-05
-5.78346239817843e-05
-3.41737298003949e-06
-3.3462323911167e-05
-2.82497766665196e-05
-2.26849019771325e-05
-3.24197141200171e-05
-2.42990251430887e-05
-3.01826536566645e-05
-7.24018749975297e-05
-4.41981907920049e-05
-5.48235178227986e-05
-4.97056512401813e-05
-2.56692934983574e-05
-4.3256227265336e-05
-5.39824435290289e-05
-1.22381284708167e-05
-6.00796900051768e-05
-2.92649220679218e-05
-2.63487367895813e-05
-4.04709111786365e-05
-2.12228225287451e-05
-2.45521143330441e-05
-3.90521920898028e-06
-2.61244140861053e-05
-2.51900046093349e-05
-6.46413297579549e-05
-3.82171865173707e-05
-3.17583595252392e-05
-4.85292834067004e-05
-2.4509838412921e-05
-4.4862328318386e-05
-1.77931599213461e-05
-1.3343971964491e-05
-3.14344262799368e-05
-3.16374735571631e-05
-2.42860656119766e-05
-3.06558055103994e-05
-4.53960667730503e-05
-5.42879161977886e-06
-1.09002692709076e-05
-4.82498399373463e-05
-4.83225539158116e-05
-1.93687882370144e-05
-3.50359056389709e-05
-3.56405741726483e-05
-4.08419932020964e-05
-3.85456094189898e-05
-4.84904210106798e-05
-4.0076391065594e-05
-3.23086180989017e-05
-2.62277266949461e-05
-2.75964009814639e-05
-3.89556910333358e-05
-1.30572205706993e-05
-3.89010390007827e-05
-4.8351725040157e-05
-4.34061816597328e-05
-3.0812124690734e-05
-2.94984708599313e-05
-3.89391144082299e-06
-3.49936310689882e-05
-3.96561171854004e-05
-5.17137921153424e-05
-3.03855288811841e-05
-4.41207578885948e-05
-2.86201418198478e-05
-4.61116013345844e-05
-1.91540042071776e-05
-2.31811957444641e-05
-3.10515571567692e-05
8.14102111618463e-07
-4.949923860309e-06
-5.55783905288858e-05
-1.22909328607824e-05
-1.54136219936209e-05
-3.56947768673252e-05
-3.61943238919424e-05
-3.71780151702421e-05
-1.91958445052277e-05
-1.42674207062001e-05
-2.57089843907546e-05
-8.39926469128659e-05
-3.89522532145834e-05
-2.76166105452343e-05
-4.99218793134175e-05
-2.62829521418902e-05
-3.58616756795706e-06
-5.13033628317891e-05
-1.63551510671464e-05
-1.56250312238761e-05
-1.77125111384771e-05
-3.92572231877372e-05
-3.07148500000559e-05
-2.88175554975635e-05
-5.24947954077709e-05
-4.06020074097739e-05
-4.19414077047361e-05
-3.8011967571428e-05
-1.30748425878805e-05
-2.23446331883251e-05
-1.60185128592604e-05
-3.15929049467299e-05
-3.38236131007712e-05
-2.67086757240191e-05
-3.68938742775443e-05
-1.03904932439815e-05
-4.38127066197496e-05
-6.7521307563024e-05
-4.06962942229407e-05
-2.14328430626651e-05
-4.6861669026351e-05
-5.06140408464213e-05
-4.74632732524663e-05
-2.28754907522482e-05
-4.42239067482394e-05
-1.627692302415e-05
-4.88146368827878e-05
-2.55834023798384e-05
-2.67977074992712e-05
-4.16327494922496e-05
-1.35774555233702e-05
-2.9912508740879e-05
-2.11539435417841e-05
-4.70483032189035e-05
-1.57326911620159e-05
-3.22679517166657e-05
-3.31671007732037e-05
-3.99449745741716e-05
-3.01807980949777e-05
-1.17859836067924e-05
-5.00521236717251e-05
-3.42005477654638e-05
-2.48624705412485e-05
-5.4486667252012e-05
-3.94259592440234e-05
-3.81718315203916e-05
-4.771175964237e-05
-3.10695858201589e-05
4.58725149566906e-06
-3.73871707214956e-05
-2.64076738842503e-05
-1.15082048800868e-05
-1.84385915314861e-05
1.10481429111596e-05
-4.39353816703222e-06
-3.61567787176073e-05
-1.57590819439639e-05
-5.84752988372262e-05
-1.45969731595591e-05
-6.12668085508865e-05
-4.73490740975534e-06
-3.65893641151656e-05
-1.68950318882482e-05
-3.47644529315648e-05
-3.21671870212925e-05
-1.50210297466498e-05
-5.43983796397102e-06
-2.92564007331062e-05
-4.33039677745248e-05
-1.9076107507352e-05
-1.95032543980471e-06
-6.61722605065575e-05
-2.2041460245736e-05
-3.13993923991829e-05
-3.39608872903946e-05
-3.65262255209141e-05
-4.14789172867336e-05
-4.98086682871037e-05
-2.76436556404869e-05
-2.17965285162025e-05
-1.80091400526072e-05
-2.10896144363732e-05
-3.29724224762276e-05
-2.48568161016456e-05
-2.58395526408069e-06
-5.42421764853692e-05
2.24097750194436e-06
-9.81616007531821e-06
-2.51311532349865e-05
-1.30151689696628e-05
-2.36186181706481e-05
-3.23693021035355e-05
-2.19189062785682e-05
-5.18680723989913e-05
-2.96681361574195e-05
-3.99871765960677e-05
-8.04427976418629e-05
-2.47654266169903e-05
1.75062858142032e-05
-3.28437308053045e-05
-2.71797354199339e-05
-2.43750537314209e-05
-3.08837301426973e-05
-2.8157013056814e-05
-1.58231526824371e-05
-2.74436089514473e-05
-4.89296168296913e-05
-1.18680261196533e-05
-2.15460430049792e-05
-4.98848717854134e-05
1.6899133628748e-05
-2.01796503217593e-05
-5.80750255973313e-06
-3.10794449860077e-05
-3.67845804279114e-05
-1.08798156721839e-05
-6.59515075599423e-05
-4.50732767309855e-05
-3.34103533031074e-05
1.15526115077689e-05
-2.18784266635122e-05
1.35995976324378e-06
-3.77614186648845e-05
-3.21219283273814e-05
-1.60420042995565e-05
-1.84786661191589e-05
-2.67349678764314e-05
5.62901745004972e-06
-4.39273781388377e-05
-1.91063333795592e-05
-3.53435487403794e-05
-4.10186446750125e-05
-2.74781719284658e-05
-3.08473632038694e-05
1.9004685193159e-06
-1.56077114232998e-05
-1.65261474289863e-05
-2.70096628024078e-05
-2.63863293444075e-05
-2.21280090561198e-05
-6.28358873931969e-05
-3.30775285872503e-05
-2.87275237894911e-05
-3.17460784268388e-05
-4.24669246101023e-05
-7.0254174392937e-05
-5.01513245804741e-05
-4.24395594300739e-05
-4.21906591456989e-05
-9.83729265137292e-06
-5.56777014420197e-05
-2.72231606732066e-05
1.31289527527401e-05
-2.63615911422187e-05
-2.68463771189224e-05
-7.49806831688122e-06
-4.98551304464107e-05
-5.21393939917973e-06
-5.32747942213647e-05
-5.2007881746019e-05
-3.94757865855632e-05
-2.39254903414409e-05
-3.54168089056024e-05
-5.04159108597424e-06
-1.54405304786327e-05
-4.23468629635586e-05
-3.42491643530155e-05
-4.15872331998146e-05
-2.7711743954718e-05
-3.92219832319092e-05
-3.74151640417891e-05
-5.10413475438902e-05
-6.50488308625013e-05
-5.62520274304737e-05
-3.06023746085254e-05
-2.24295697322729e-05
-3.20262734769033e-05
9.85194433773914e-06
-4.18524038423677e-05
-2.03807134424781e-05
-1.77324094137687e-05
3.23541930956163e-06
-3.38590020099659e-05
-3.58279329624636e-05
-2.25351988239939e-05
-1.64426149597661e-05
-2.0813133065631e-05
-4.52715760206266e-05
-5.84613679179865e-05
-2.48040397790377e-05
-2.73840598687322e-05
-2.00951694063982e-05
-2.64212938844755e-05
1.30320962756386e-05
-4.24771241135254e-05
-2.53723679102612e-05
-1.27038494524258e-05
-3.83167677521163e-05
-1.27275476346942e-05
-1.56252207374757e-05
-1.69661430974256e-05
-2.58900564676908e-05
-4.44470733867019e-05
-5.27303917713438e-06
-1.24693325423283e-05
-2.40262785168961e-05
-2.71162909381438e-05
-6.63602220174241e-05
-4.57601240872755e-05
-3.25219968089486e-05
-4.16834907401827e-05
-4.59427023191833e-06
-3.06249284909835e-05
-1.84544329679301e-05
-2.36947991511785e-05
-7.82316925006096e-06
-3.94297622131674e-05
-1.64112610250604e-05
-5.11683112495069e-05
-2.21773350005561e-05
-1.70960471511277e-05
-6.25203751301698e-05
-6.52025986503943e-06
-3.29278478173645e-05
-3.46338876377972e-05
-3.48981527106698e-05
-1.27174309162771e-05
-5.46241688069787e-05
-2.8537217067153e-05
-2.60834425115107e-05
-1.52178030728655e-05
-4.04182519185984e-05
-4.83196195917357e-05
-2.63449709869804e-05
-3.40237098185983e-05
-2.97343137155853e-05
-5.47711933558282e-05
-3.3639691203989e-05
-4.92335518163995e-05
-2.87977896054354e-05
-2.9055199848824e-05
-1.2255135476166e-05
-5.22812664448366e-05
-1.06654142111006e-05
-2.16516152683039e-05
-1.35280720968327e-05
-6.17053109298391e-05
-2.21992739145197e-05
-2.86341140160522e-05
-1.59229129105491e-05
-3.41075986332542e-05
-3.3964065485625e-05
-8.31885072448219e-07
-9.43795972031218e-06
1.09336076812359e-05
-1.10823705131576e-05
-2.28148244196898e-05
-4.75335550024407e-05
-2.62466252258276e-05
-1.71762169401789e-05
-1.9269787767529e-05
-2.72080211170954e-05
-2.03625072684465e-05
-3.00683978245771e-05
-3.07127884726052e-05
5.91709821190196e-06
-1.61549190144919e-05
8.47251212073493e-06
-9.22202353524328e-06
-4.1000795243773e-05
-3.17295362170915e-05
-3.1331003611646e-05
-2.48433873603877e-06
1.11095110279547e-05
-2.81329195392322e-05
-4.68882477991548e-05
-1.46696172212552e-05
2.64110988156257e-07
-3.68001500434477e-05
-3.64678206767998e-05
-3.66541650603697e-05
-4.41070328927823e-05
-5.8278837258254e-05
-2.28908331764391e-05
-3.05725423029696e-05
-5.48227706984039e-05
-3.58669460211305e-05
-2.169842502029e-05
-2.77098164187518e-05
-3.30378669606529e-05
-3.38368366259611e-05
-1.14382066546535e-05
-3.11007998588728e-05
-2.74603518992983e-05
-2.21914262726581e-06
-1.48243203000537e-05
-6.13539392048387e-05
-2.23523267504007e-05
-5.20917601354644e-05
-2.44998597812069e-05
-1.83444898892758e-05
-7.12300772590968e-06
-2.74786071181391e-05
-3.22726927684621e-05
-8.75012109792262e-06
-1.65375835950024e-05
-3.62401146067611e-05
-4.0893998339024e-05
-5.69054296984588e-05
-2.4007248994271e-05
-1.94746456593419e-05
-5.12086620129358e-05
-3.19245402159174e-05
-5.21759350853678e-05
-1.02137940609184e-05
-3.05856517080681e-05
-3.92743033406942e-05
-3.31855341987901e-05
-3.50455172412379e-05
-5.90749621439949e-05
-3.71498076607647e-05
-2.48819661285164e-05
-3.35566561301905e-06
-3.36208328218433e-05
-1.30795300722453e-05
-2.61793908900924e-05
-2.09710063166834e-05
-5.97407283914363e-05
-8.25794521169023e-07
-1.74042181514951e-05
-1.94507165065967e-05
1.60274597467606e-05
-2.99044110109741e-05
-2.56590032459216e-05
-8.63164631410914e-05
-3.35011345315827e-05
-1.78774772062892e-05
-2.90545433392765e-05
-1.78108739230345e-05
-3.66488765818206e-05
-5.55210392915099e-05
-4.71506368565411e-05
-3.48879444946787e-05
-2.63623879421191e-05
-5.07599850941382e-05
-1.19676669554312e-05
-3.83786046404769e-05
-3.29429549170087e-05
-2.37814050887823e-05
-2.24653428215516e-05
-1.801358933098e-05
-3.03789735341747e-06
-5.74354018382958e-05
-2.37255517080488e-05
-8.3093588612849e-06
-6.38205908253366e-05
-1.48323298039146e-05
-3.68184986663734e-05
-8.42399837414462e-06
-3.64651058115303e-05
-3.82696025312947e-05
-5.62812215648925e-05
-4.55215194360919e-05
-3.0918658534229e-05
-3.91738079924478e-05
-3.44312461145742e-05
-5.8269976304457e-05
-2.52148378719504e-05
-2.1388931225361e-05
-2.34399615134538e-05
-1.77856179726231e-05
-4.356380104165e-05
-1.79972520760464e-05
-5.25193158306329e-05
-6.75349813278218e-05
-1.67415743383119e-05
-1.1939518876121e-05
-2.05346316663169e-05
-1.70713689376905e-05
-2.53266824776798e-05
-4.22616263111059e-05
-3.99603956873958e-05
-2.86842714315041e-05
-1.51484619983467e-05
-5.17795453139469e-06
-2.67404291187188e-05
-3.26212292230208e-05
-4.55384533700142e-05
-1.98729035629836e-05
-4.40843051923496e-05
-3.20076946594718e-05
-3.26172873333752e-05
-2.40025221615503e-05
-3.00687263032186e-05
-7.5438223679653e-06
-2.87429268651412e-05
-3.32293663799144e-06
-3.56030894427563e-05
-1.13737910096883e-05
-5.98423574895432e-05
-1.53159692735126e-05
-2.92858224299692e-05
-2.27889715898762e-05
-3.67896705151847e-05
-7.02881340012487e-06
-2.85412724564186e-05
9.09338271188127e-08
-4.05595688576597e-05
-4.58340895513809e-05
-3.32211132880735e-05
-2.65027105303687e-05
-5.0705679794916e-05
-4.19424036937265e-05
-1.31263581684359e-05
-5.86933996040517e-05
-2.19882546674765e-05
-6.0303014535997e-06
-1.95587981624022e-05
-2.61532728030457e-05
7.84684209618682e-06
-2.73941845779618e-05
-4.05112455965015e-05
-2.53425517653442e-05
-4.38340354780487e-05
-1.25536363344757e-05
-5.63246560563803e-05
-3.12484973988535e-05
-2.13581305464528e-05
-4.77067718923518e-05
-3.6432260457584e-05
-3.64524478046053e-05
-1.37776846210206e-05
-1.81589982082842e-05
-2.99179300984097e-05
-3.28732630318784e-05
-7.13632687003926e-05
-5.13841172605263e-05
-2.56837349588453e-05
-2.71039955204287e-05
-3.46465143593818e-05
-3.52860007074973e-05
-4.14488295155075e-05
-2.00763364493699e-05
-5.29742124314168e-05
-4.02416881721187e-05
-1.87533076203466e-06
-3.55413570040766e-05
-1.77934139957223e-05
-5.16575914579063e-05
-4.82101643011098e-05
-4.22433252494821e-05
-2.35738308713734e-05
-4.46040546735931e-06
-4.89881636364761e-05
-1.35641526174098e-05
-2.99913381248584e-05
-4.37532825469573e-05
-4.03037258464509e-05
-4.72279771042469e-05
-2.10604179063113e-05
-2.80059186667166e-05
-1.27713766702601e-05
-4.30048404820281e-05
-4.37113236291994e-05
-9.42366709253612e-06
-2.2423050851973e-05
-3.76034330622767e-05
9.75789864679565e-06
-3.29303585831096e-06
-2.13331895503068e-05
-2.80075077714113e-05
-6.91794996510779e-05
-1.7395332562932e-05
-6.24314544484282e-05
-1.58177421275897e-05
-2.57033235515253e-05
-5.58964348132149e-05
-4.37119194028492e-05
-2.5790041783212e-05
-3.61532637658486e-05
-4.6184605708661e-06
-3.69533702722027e-05
-2.17711283373614e-05
-6.90167037903761e-06
-1.99163441817216e-05
-5.23003982805999e-05
1.1246356926778e-05
-3.29561628943543e-05
-3.40927410580047e-05
-1.70562733348329e-05
-1.63739940403177e-05
-3.79843680012308e-05
-1.80236640427599e-05
-9.28229007643962e-06
4.62785558151295e-06
-2.02659783476485e-05
-4.92809510099133e-05
-2.04947906195018e-05
-1.04568864035684e-05
-3.92693104415586e-05
-2.08863787481709e-05
-2.4566119917131e-05
-2.44637277736964e-05
-6.86053521940884e-06
-1.75225598238209e-05
-1.40743601807154e-05
-3.41106832054059e-05
-4.54860144229203e-05
-2.8235584549024e-05
-4.43831519232489e-05
-2.77441580856455e-05
-3.29329723951388e-05
-6.02753308536101e-05
3.6597291566174e-06
-2.70009136835176e-05
-5.34190286536338e-05
-3.31963422851329e-05
-2.86839800843952e-05
2.7556229392734e-06
-2.44905127687963e-05
-4.05699420784374e-05
-2.87470286365993e-05
-3.77680043802999e-05
-1.25632106046289e-05
-4.95430279993663e-05
-8.9919987331136e-06
-3.70571119226671e-05
-1.48537877688889e-05
-3.75965489648314e-05
-3.64919630789573e-05
-4.42260848392194e-05
-2.8697853071835e-05
-4.74811196006757e-05
-5.34294902467805e-05
-3.71422535532919e-05
-2.09114951575227e-05
-2.77029059228623e-05
-2.83888441560368e-05
-1.50190956279823e-05
-3.93785408107239e-05
-1.25494904621921e-05
-5.55915842885299e-05
-1.95139698086365e-05
1.39698482694339e-05
-1.25726050620631e-05
-4.38865813135642e-05
-1.52853364257977e-05
-2.86328553289175e-05
-1.71776009947574e-05
-1.63661894391862e-05
-1.20139952214947e-05
-6.04412464373171e-05
-2.92080497393833e-05
-1.75648280816591e-05
-4.46977896523356e-05
-1.05979696082873e-05
-2.1126123697307e-05
-4.15720969902044e-05
-1.82733364597197e-05
-1.74823765798425e-05
-3.68098320135771e-05
-3.15435007841478e-05
-1.26473080422351e-05
-2.63274684901766e-05
-5.25066261733871e-05
-4.59304653079908e-05
-3.51263361907307e-05
-3.0833203851495e-05
-6.23391438402594e-06
-3.635234149323e-05
-2.42295560667054e-05
-4.23822121977835e-05
-2.98885807095506e-05
-3.45498302347023e-05
-3.07560119496312e-05
-3.48202957353324e-05
-3.65720596775204e-05
-1.89941940243085e-05
-4.93575482732224e-05
-4.56328681356432e-05
-3.23806464872057e-05
-5.13398415891332e-05
-5.6595273232553e-05
-3.07692204596819e-05
9.11623950007412e-06
2.71250841288567e-06
-2.05531149051234e-05
-4.34902682170967e-05
-2.63157291326979e-05
-2.48488709647159e-05
-3.98125753073975e-05
-1.59266609681457e-05
-4.08154456847238e-05
-8.27457310181015e-06
-2.16457573171492e-05
-1.44270856425763e-05
-4.66394498343364e-05
-3.27930308291101e-05
-1.57352235456714e-05
-1.98379175197709e-05
-4.59707002774337e-05
-6.10020751139008e-05
-2.19558083418729e-05
-4.68600010751505e-05
-5.22351105950009e-05
3.73296731596718e-06
-4.50512308397697e-05
-2.04032665274373e-05
-3.66741859089576e-05
-4.92710034049352e-05
-6.00347300479023e-07
-8.75068997022567e-06
-5.94830468936192e-05
-2.33408455248598e-05
-3.55124099063314e-05
-2.23073820625407e-05
-2.89857117241537e-05
-2.9097675625781e-05
-3.49831638749994e-05
-2.61237775844196e-05
-4.52980737663465e-05
-2.92559051090775e-05
-1.76807493397304e-05
-2.71629576661744e-05
-3.06045160972466e-05
-2.47988948234067e-05
-2.76613259673262e-05
-4.46393070723382e-05
-1.89525641874221e-05
-2.66506401891253e-05
-5.60479472108743e-05
-2.4049290713781e-06
-5.40949155716062e-06
-5.26157170881195e-05
-3.58922122431743e-05
-1.6951875364503e-05
-2.86871526663436e-05
-3.03215367991144e-05
-4.01458848249478e-05
-4.28611008598076e-05
7.98150541984632e-06
-1.35298222856696e-05
-1.60085013170899e-05
-2.59156265073395e-05
-2.78312583860815e-05
-2.25943040096139e-05
-3.42573314287379e-06
-4.61914313461925e-05
-6.54766695525151e-05
-1.31000827745714e-05
-4.50464789133155e-05
-1.29663771949234e-05
-4.27180863226333e-05
-8.57824883722034e-06
-4.16531452313525e-05
-3.26545635402121e-05
-5.67037210825002e-05
-1.18615635489891e-05
-2.01916758433869e-05
-1.99846846142491e-05
-2.32722876905158e-05
-5.69427649465754e-05
-4.48138351293356e-05
-3.4164954447991e-05
-2.88671548561983e-05
-1.69098726872908e-05
-6.16595798781836e-05
-2.00697957147033e-05
-5.26838690422999e-05
-3.95198698548499e-05
-3.26191711315537e-05
-1.44093293350807e-05
-4.93007882728278e-05
-4.80526588787186e-05
-2.46974248752502e-05
-3.46611326325402e-05
-2.01960788839266e-05
-3.96379837905328e-06
-4.03213128576771e-06
-2.94063799293911e-05
-2.54778624916071e-05
-2.96060140633918e-05
6.37967090347325e-06
-1.74286373432823e-05
-1.56060293808474e-05
-1.85364904758219e-05
-2.69164356823509e-05
-2.39911747525831e-05
-3.79582306662574e-05
-1.27656144989567e-05
-4.2700192411377e-05
-1.17025238139439e-05
-3.71533136451087e-05
-2.51242345155586e-05
-4.08911772593941e-05
-5.00229244681349e-07
-4.64757064183705e-05
-1.9004326565307e-05
-3.85219934982779e-05
-3.80947891560194e-05
-1.35663680925058e-05
-1.16548426008309e-05
-2.46561364396242e-05
-1.71549223206548e-05
-1.00662256973527e-05
-5.08854874808154e-05
-2.26808376829388e-05
-2.52579919913866e-06
-9.72526812740548e-06
-2.94393653936074e-05
-2.3829485286665e-05
-2.96007819456206e-05
-3.55185308743506e-05
-1.57529931013245e-05
-2.73706049583221e-05
-3.16903940163794e-05
-1.8148222788208e-05
-4.09558859114093e-05
-7.96901762564857e-06
-5.13015817862429e-05
-1.15351307609437e-05
-4.01295795424404e-05
-4.71282038188799e-05
-1.36762952742552e-05
-5.3115589349519e-05
-2.04443480809868e-05
-2.8942096731872e-05
-3.75937588316304e-05
-5.09441113287529e-06
-3.7034705446445e-05
-3.82242597945857e-05
-1.47975547969012e-05
-6.04448370414592e-05
-1.0206504624321e-05
-4.7249319305224e-05
-8.94654418718938e-06
-1.95539597898009e-05
-2.91453844725739e-05
-2.72527841285348e-05
-4.478427601649e-05
-5.74877649296291e-05
-3.83889848334451e-05
-1.64034258775587e-05
-4.03121370475547e-05
-5.18941431078836e-05
-3.90329970318987e-05
-1.89096941143444e-05
-2.35949059286255e-05
-6.47130177837336e-05
-5.83153059988967e-06
-3.08453479732138e-05
-4.62835305431983e-05
-4.53146787664781e-05
-2.01153557462412e-05
-3.96687026955199e-05
5.99765006272555e-07
-3.91692874784353e-05
-1.01955132489233e-05
-2.51844384490535e-05
-5.84169999880668e-05
1.53710917661038e-05
-5.76802277477574e-05
-3.05477463541642e-05
-2.60596927829379e-05
-4.40414426672489e-05
-3.07433897786024e-05
-2.11638114635131e-05
-2.8553254607623e-05
-2.00279385695602e-05
-4.2973333153822e-05
-4.16482695670108e-05
-4.35773546558177e-05
-3.5584762435478e-05
-3.39633071840759e-05
-2.55736083057868e-05
-3.77366060706346e-05
-3.36710184102138e-06
-4.40596794046457e-05
-5.19752718053059e-05
-5.01564816788174e-05
-3.77310791873025e-05
-3.06469931624199e-05
-4.58139978068147e-05
-3.93046922948925e-05
4.87902752263054e-07
-4.32376053336322e-05
-3.88361655617222e-05
-5.07156670753152e-06
-2.22832456403484e-05
-1.9052001228326e-05
-1.92592466814149e-05
-1.52707513880484e-05
9.9252717289451e-09
-6.0843217316664e-05
-9.84340145709749e-06
-2.03346703673487e-05
-2.88150621076966e-05
-3.89457839024286e-05
-1.32758274803928e-05
-1.71604174734241e-05
-1.88320515990687e-05
-2.35215275039164e-05
-3.87431977512116e-05
-3.77798627136835e-05
-1.90184999301481e-05
-4.42441868846102e-05
-3.57670750891807e-05
-2.76497820838625e-05
-1.25399617772868e-05
-1.57166594508847e-05
-1.11657262313566e-05
-2.58372578761928e-05
-3.66070313274406e-05
-3.49825682660844e-05
-3.96786930531982e-05
-4.14201780751827e-05
-6.22827666689078e-05
-3.98241062319453e-05
-1.80209900893184e-05
-2.51446628158199e-05
-3.97245403867808e-05
-2.02534779811209e-05
-4.16067800983165e-05
-1.35486269071653e-05
-2.36858396875076e-05
-2.30384718190272e-05
-1.37994835311519e-05
-1.44438325721773e-05
-2.3372157821921e-05
-4.37585115659029e-05
-2.16297458824448e-05
-1.94472542649764e-05
-2.27841749346983e-05
-2.85494543627666e-05
-3.59731415845102e-05
-6.58337729655974e-05
-4.03171184035641e-05
-1.68054531457678e-05
-3.59312579600852e-05
-2.12512708482649e-05
-1.10123993975147e-05
-2.31815635578855e-05
-2.83351893479017e-05
-4.17129879656156e-05
-3.73459184156327e-05
-3.40393880321606e-05
-2.80215133992332e-05
-3.10274440851608e-05
-4.33071039192218e-05
-3.13305647438075e-05
-3.06882976671699e-05
-2.72421095565374e-05
-3.20747730340234e-05
-2.55325859781547e-05
-4.53606267670118e-05
-4.68185033483772e-05
-3.64382058337087e-05
-3.89250571162213e-05
-3.86114235991182e-05
-2.20813406108865e-05
-1.55495322436005e-05
-4.30983560037743e-05
-3.37551090968198e-05
-4.92332537917637e-05
-2.86411059699113e-05
-3.48649184369833e-05
-3.57335605498065e-05
-3.27763346314464e-06
-3.11004412967476e-05
-5.05708026295867e-05
-2.7687793002565e-05
-2.84742125828676e-05
4.98456138652019e-06
-2.94413752914037e-05
-5.71092465542725e-05
-2.24845612712375e-05
-6.66030824667484e-05
-1.37392112823565e-05
-2.78059902891662e-05
-3.70776684555537e-05
-4.61750521000751e-05
-2.55796958965468e-05
-3.94957545499749e-05
-2.55296735389032e-05
-3.28520531222552e-05
6.34206066980399e-06
-5.29404817004688e-05
-2.7311827253409e-05
-1.1718729458939e-05
-4.03176774429655e-05
-8.11063294605697e-06
-1.58454033164626e-05
-3.85240634583554e-05
-2.53567746756959e-05
-2.64236130052789e-05
-2.25025174034579e-06
-2.02670233581641e-05
-1.38878700408208e-05
-3.02935426929854e-05
-4.39342712519437e-05
-1.41247166997568e-05
-5.08093768857e-05
-7.38093926732374e-06
-3.59431381158748e-05
-4.25075304485351e-07
-4.23062048326087e-05
-3.94854973352585e-06
-5.51960018549226e-05
-2.40555178713163e-05
-2.06214154305984e-05
-2.74345756142684e-05
-1.18263328587215e-05
-2.18672279396185e-05
-2.23997103971951e-05
1.78389864545784e-06
-4.53192497901617e-05
-1.71530546160364e-05
-3.34053201052743e-06
8.51815073932084e-08
-8.13229222745235e-06
-2.94696099062013e-05
-2.56632443725814e-05
-3.71147214095304e-05
6.81171937752148e-06
-2.12543314783275e-05
-3.48758973225425e-05
-6.351500311636e-05
-4.56669978099047e-05
-4.3111343087889e-05
-3.15570790366659e-05
-3.31027215689345e-05
-4.33725540357126e-05
-3.29206582759485e-05
1.39366073233189e-07
-2.75985051113136e-05
-4.45001537940933e-05
-2.88399551247177e-05
-2.99165822119733e-05
-3.30091852521791e-05
-2.7768204556084e-05
-2.54509627698112e-05
-5.3538440376563e-05
-2.33548823291791e-05
-2.08323131979543e-05
-9.32422627416822e-06
-3.86604669080071e-05
-2.20190981914522e-05
-3.32820824640717e-05
-1.26567543104708e-05
-2.72814684167461e-05
-3.05883244820652e-05
-6.16136189875235e-05
-3.1375816705031e-05
-2.81357659182216e-05
-4.05353672765949e-05
-1.57029223502548e-05
-3.79500887702247e-05
-3.23012140297265e-05
-5.90481095303132e-05
-7.39859869171475e-07
-2.52791796110883e-05
-3.61203261930173e-05
-8.55716836825305e-06
-3.0154804758938e-05
-3.13731670078235e-06
-1.41967398954047e-05
-3.28467187849101e-05
-1.36270420662473e-05
-2.24180802326743e-05
-2.57047529792844e-05
-2.78281928242456e-06
-1.60535230668693e-05
-3.49900281393036e-05
-1.73633697984812e-05
-3.44145388557195e-05
-4.55928796750813e-05
-2.91440623719073e-05
-3.02766102406212e-05
-4.9380149667833e-06
-2.5467702815366e-05
-4.62529253350105e-05
-2.29287076029307e-05
-3.97418438668152e-05
-5.34956152783353e-05
-2.40511361348248e-05
-4.5915304201434e-05
-1.61018498824581e-05
-5.28636707584021e-05
-4.01873657408614e-05
-6.10602259893287e-05
-1.87198387271362e-05
-3.61328170906994e-05
-1.86294815917701e-05
-1.34388837778561e-05
-1.66295287235457e-05
-3.15874782568205e-05
-2.5115552496393e-05
-3.49636567039943e-05
-4.56328638334853e-05
-3.6643095733641e-05
-3.29173356322702e-05
-2.68588126063172e-05
-2.08898840739121e-05
-4.81459945488121e-05
-1.1481001029779e-06
-2.56153939392252e-05
-4.40511119209703e-05
-3.10779426435286e-05
-3.06504433048279e-05
-3.93234919958884e-05
-1.01357825581905e-05
-1.46366416716039e-05
-1.31193422092527e-05
-2.03486412291492e-05
4.60801577757497e-07
-5.03835464364309e-06
-3.96474422616009e-05
-1.92238280101146e-05
-2.13829654090799e-05
-2.31677299882733e-05
-3.39667455653023e-06
-1.63910610552271e-06
-2.0484995221389e-05
-3.65670945601647e-05
-3.14867062258893e-05
-1.28369470915545e-05
-1.94858791828906e-05
-5.76816922552153e-06
-2.72845328954426e-05
-3.91072058888694e-05
-4.00185658621301e-05
-3.22120657748411e-05
-2.96088566154142e-05
-4.10271554865253e-05
-3.2542083859635e-06
-2.66506574694829e-05
-2.46500440961598e-05
-5.74354996949308e-05
-2.40239351487393e-05
-2.15537322946439e-05
-5.20864932978679e-05
-1.38407620341749e-05
-1.60116706421086e-05
-1.21431881406194e-05
-3.11550055626018e-05
-3.7118639575421e-05
-2.50168367665993e-05
-3.74452441692166e-05
-1.85492100649593e-05
-3.68959706764851e-05
-2.99592072535612e-05
-4.59247681924527e-05
-1.12414056513414e-05
-1.0583497628278e-05
-3.46699598520512e-06
-1.99845487289357e-05
-5.58522969872555e-05
-2.10697251863003e-05
-5.95739003042929e-05
-4.64087808481923e-05
-3.43333917171132e-05
-3.35990883708497e-05
-3.27987871718062e-05
-3.9613786953091e-05
-9.74836093102058e-06
-2.26358123503887e-05
-2.89143430467669e-05
-4.17695381297838e-05
-4.99450221517889e-05
-1.49706894431011e-05
-5.11694164907925e-05
-1.34597222952038e-05
-1.28839910002321e-05
-3.59067153559261e-05
-2.40140830036788e-05
-2.07169779106338e-05
-7.96277003845855e-06
-2.26222687141159e-05
-7.2673382350254e-06
-2.3055393905646e-05
-9.1235690735293e-06
-2.25804510276614e-05
-3.6557451958346e-05
-3.67309829581258e-06
-2.28754878662261e-05
4.45560937771506e-06
-2.74244867739952e-05
-2.02113202324354e-05
-2.89016702347894e-05
-5.53937608920139e-05
-6.05087942263443e-06
-5.1073933121316e-05
-3.2883183544816e-05
-2.27754492592782e-05
-1.48962466656702e-05
-3.47979347294136e-05
-1.63876710795168e-05
-3.92939596819113e-05
-4.13461150202757e-06
8.84535045618637e-07
-7.61294128304467e-06
-1.52531873430035e-05
-1.54959380692497e-05
-1.90996595895473e-05
-3.14450145516453e-05
-5.91781287761106e-05
-3.08846893410305e-05
3.19522933850816e-06
-1.24674602255729e-05
-6.03410416342398e-05
-1.8675700364227e-05
-4.8037160199777e-05
-7.30564939382536e-05
-4.83701778096302e-05
-1.45993834368814e-06
-3.69967087884369e-05
-1.68449920614884e-05
-4.63976132174894e-05
-8.80303895799683e-06
-2.97531481743067e-05
-3.97958701189045e-05
-5.1858494249214e-06
-4.90176118136811e-05
-1.27453408590233e-05
-2.50154358172296e-05
-1.73948237359305e-05
-3.92934520670757e-05
-3.09348995517824e-05
-6.42608060454813e-06
-2.38008038443871e-05
-1.02720952438145e-05
-1.76603611582852e-05
-1.71752601239419e-05
-3.26354880964715e-05
-1.40156112357205e-05
-2.76422170834336e-05
-1.37075183235953e-05
-4.80456632461616e-05
-1.69672302570779e-05
-1.53113642649094e-05
-1.90157858722037e-05
-4.23177921979311e-05
-1.98189293337089e-05
-4.72147918062816e-05
-2.82969376731221e-05
-1.33861828601066e-05
-1.51400947492126e-05
-3.38811289379773e-05
-4.78753777124299e-05
-2.34676218265391e-05
-3.61678160334417e-05
9.4986433165941e-07
-2.32508197881197e-06
-1.40927994311339e-05
-3.9074450747815e-05
-2.77814631204761e-05
-3.54602393501928e-05
-4.15397957035125e-05
-4.00158206688643e-05
-4.97460121091818e-06
-3.56549370087933e-05
-2.88328988036163e-05
-3.12388156407144e-05
8.31151966258117e-06
4.40211965159068e-06
-2.67872746808708e-05
1.86134087591987e-05
8.55173834877577e-06
-1.72099073481995e-05
-3.08854309779706e-05
-4.30943679098042e-05
-3.56094282597494e-05
-3.39765190793933e-05
-1.02101676144024e-05
-2.57783657580483e-05
-1.32206607548588e-05
-1.94727984809901e-05
-2.31879812037857e-05
-5.02098089452665e-05
-2.73237616636879e-06
-1.55659267833613e-05
-4.25288303432662e-05
-3.99483267824451e-05
-6.53012139744781e-05
-4.64738725201185e-05
-4.55808740051088e-05
-2.95506201977894e-05
-2.63829221675278e-05
6.28456114079842e-06
-3.31773123450694e-05
-2.42498553275305e-05
-2.60021524414607e-05
-1.69586000679036e-05
-3.63816454505141e-05
-4.37020759369634e-05
-4.25212309093984e-07
-3.02698990577042e-05
-2.57969737936052e-05
-4.45656298962661e-05
-3.9496874511088e-05
-1.29940558039375e-05
-1.72718215371175e-05
-5.28689264531838e-05
2.68861759909157e-06
-1.99484769122684e-05
-5.58664288899137e-05
-3.29458011173562e-05
-3.27196179412955e-05
5.56423259332252e-07
-2.67466688425607e-05
-1.86901801633582e-05
-1.68208630327884e-05
-9.12208640332024e-06
-3.538566156015e-05
-1.20530720518831e-05
-3.23274554247022e-05
-1.45079807471064e-05
-3.74130409059711e-05
-2.7612301655082e-05
-5.77828220506217e-06
-3.89275411668988e-05
-8.70382755669246e-06
-2.3286533617063e-05
-2.12356560666212e-05
-3.14982606214455e-05
-3.31007847443659e-05
-3.11353504437598e-05
-2.76575118285739e-05
-3.80551421639947e-05
-1.2738925875834e-05
-1.74905058426571e-06
-1.70017128810471e-05
-1.69861779919069e-05
-1.38821871574336e-05
-9.49918438947673e-06
-2.62291191176579e-05
-3.94895019971026e-05
-5.20471505669004e-06
-2.11947708638843e-05
-3.73913737342699e-05
-1.40574576846583e-05
-6.55077865719168e-06
-1.84614304561721e-05
-5.13320563842144e-05
-2.83686654703648e-05
-2.65362216593236e-05
-1.57084122219065e-05
-1.63054288648009e-05
-1.6370476187847e-05
-1.37166589286731e-05
-2.74171575279792e-05
-3.40343063406765e-05
-2.64272567517255e-05
-1.20421120748968e-05
-2.28875261210802e-05
-4.6681690629696e-05
-3.83174651481033e-05
-2.34994331927989e-05
-3.82921995191681e-05
-1.08335683403726e-05
-2.48342333304209e-05
-1.69046491974708e-05
-2.82764324620719e-05
-2.6148631283964e-05
-3.70334468977663e-05
-2.98803258800367e-05
-2.98877289570149e-05
-3.15013957296724e-05
-1.03840060175434e-05
-3.91463611770977e-05
-7.55456649427009e-06
-1.2927820321816e-05
-4.44734630661215e-05
-4.16610264804088e-05
-6.29049941944382e-05
-2.32144224051318e-05
-2.03489703119204e-05
-2.77465221568446e-05
-5.54016420801156e-05
-2.59614558816947e-05
-5.91100889893358e-05
-7.86770898768052e-05
-4.32659115751177e-05
-2.49636997028994e-05
-5.9534577245172e-06
-2.30415209465901e-05
-1.90089455343719e-05
-1.25053561848757e-05
-3.12257670218361e-05
-3.13627009861645e-05
-3.13070385495648e-05
-2.96751999576372e-05
-3.17338291754394e-05
-3.4189884289805e-05
-2.13089124730165e-05
-2.67874801392371e-05
-4.3356270347836e-05
-7.78061322998047e-05
-2.00792493782376e-05
-1.930054197366e-05
-5.26664776454705e-05
-1.65904323381035e-05
-4.45245097321423e-05
-3.50172755385041e-05
-2.68466597457993e-05
-3.2657697488892e-05
-4.05190743267875e-05
-2.92006710631349e-05
-1.2814619836136e-05
-4.32606087524734e-05
-3.0751779090929e-05
-2.84927562813045e-05
-2.97488963710359e-05
-2.06988242547255e-05
-6.03854045430545e-05
-2.86458332300647e-05
-1.62511971067541e-05
-1.6037137639807e-05
-2.72558274407606e-05
-4.42935389360771e-05
-9.61550875567106e-06
-4.71500860735191e-05
-3.1047997565498e-05
-5.12375849376633e-05
-1.80423713926819e-05
-2.0987566352259e-05
-1.16161425403993e-05
-3.8892492125408e-05
-1.64357097044132e-05
-4.48185538785317e-05
-5.00024624540987e-05
-5.01694987124915e-05
-9.88211868400155e-06
-3.48249301900884e-05
-2.16117341754099e-05
-3.81749451622206e-05
-3.80425451008889e-05
-2.6463596901513e-05
-1.32359691706533e-05
-6.26571254984431e-05
-2.11676881566186e-05
-5.42176439388822e-06
-4.47310946067821e-06
-2.81395564601565e-05
-9.75707368973695e-06
-4.59549965379719e-05
-2.76521770376946e-06
-2.36839869978873e-05
-3.54741667863967e-05
-4.3300287247001e-05
-2.21692129064873e-05
-4.77883359209498e-05
-4.31619810134361e-05
-2.8679373952542e-05
-4.18027090469892e-05
-5.27864104854469e-05
-5.22180052134184e-05
-3.580475963668e-05
-2.97015141597169e-05
-1.51879923294294e-05
-3.89532421960717e-05
-2.11729636855773e-05
-4.71694798704999e-05
-2.08439788066199e-05
-2.72381746889839e-05
-1.59852668720502e-05
-3.20050553202744e-05
-2.39704222322198e-05
-1.37347705562749e-05
-5.34140547799324e-05
-6.00650362000904e-05
-2.74978576161216e-05
-4.23089156733324e-05
-1.99073832647769e-05
8.63165876000687e-06
-1.56769850281696e-05
-4.33443505196584e-05
-1.60885514403563e-05
-2.33602422752492e-05
-5.0036111944825e-06
-5.28441179490979e-05
-1.81150677591922e-05
-1.9193192536945e-05
-1.39198129831727e-05
-1.70828760566576e-05
-3.78073277568879e-05
-4.19960262767546e-05
-1.75451190726116e-05
-3.06703308022219e-05
-1.15045218192519e-05
-4.24405772828938e-05
-3.36621115080939e-05
-3.55730318097564e-05
-4.02512963806743e-05
-2.84617929405182e-05
-5.47109155634147e-05
-1.79109331675793e-05
-3.49309856588088e-05
-3.05811393003569e-05
-2.43536929988137e-05
-3.51229452092905e-05
-5.47005055064607e-05
-5.24643421106753e-05
-4.52614516158733e-05
-3.12023244824018e-05
-2.85218614291208e-05
-2.86923940526635e-05
-4.01066036886926e-05
-7.09426816015574e-06
-2.20924594541129e-05
-2.67450339823581e-05
-2.96217651531324e-05
-2.50135754837103e-05
-4.58391818782849e-05
-2.55501792666643e-06
-2.03015879006465e-05
-8.06970546204005e-05
-1.25007710870122e-05
-3.67611890383533e-05
-4.7522561459685e-05
-1.04505829605882e-05
-2.62970883266958e-05
-3.73676408335721e-05
-2.78475356155185e-05
-1.81670737354781e-05
-2.10946310979911e-05
-4.71420183971438e-05
-1.79696732810986e-05
-3.63824134010838e-05
-1.76762778970037e-05
-1.57374186138439e-05
-3.00389561659341e-05
-2.19515468698741e-05
1.50214486308261e-06
-7.62439709955153e-06
-3.48591836696592e-05
3.24365468356848e-06
-4.53060701462252e-05
-3.31928552193988e-05
-2.67657732653949e-05
-1.44578761861955e-06
-3.67500233756955e-05
-1.88006831303175e-05
-2.62443585595635e-05
-4.48153735850486e-05
-3.11822396448833e-05
-3.00860127651401e-06
-2.43076809102167e-06
2.32447949187933e-07
-1.56506843928841e-05
-1.09641783504835e-05
-4.25839379622803e-05
-4.14478322529963e-05
-5.70179433728827e-05
-4.03476847012169e-05
-6.99499939960165e-05
-2.33779551208976e-05
-1.4583980348962e-05
-4.85810324141139e-05
-6.03071499048149e-05
-4.03879407357742e-05
-4.04438548431246e-05
-4.69097400691993e-05
-3.02634906789742e-05
-2.221406954154e-05
-9.9545423251536e-07
2.30081799627277e-05
-2.73137302568637e-05
-1.54828070270164e-05
-4.27374974130575e-05
-2.79459584840263e-05
-1.93436325302978e-05
-3.87786956634427e-05
-1.84543397648223e-05
-5.87518710996768e-05
1.28450836623424e-05
-1.5885369324052e-05
-2.31554360294766e-05
-6.03183512770309e-05
-5.40538728203195e-05
-3.54533904046251e-05
-3.82885789285482e-05
-6.88871237809433e-05
-2.76188697842424e-05
-7.55848735706548e-05
-1.84654777645338e-05
-6.89133842701914e-05
-1.88364664260056e-05
-3.70550264785401e-05
-5.90429964390736e-05
-4.32227682011571e-05
-2.51830927722197e-05
-5.62525483384755e-05
-2.14527590864294e-05
-4.68860600860904e-05
-2.29862536386313e-05
-1.37349163380245e-05
-3.86245909967012e-05
-1.61233417868952e-05
-2.01447127666616e-05
-1.29467871009289e-05
-3.07071300744519e-05
-2.4403900840127e-05
1.26686805618468e-06
-2.12307208343777e-05
-2.52566350742867e-05
-4.3329357994989e-05
-2.22413146776975e-05
-3.03940141254297e-05
-3.13941276950648e-05
-2.94404835317045e-05
-5.06609305498881e-05
-6.82154726581149e-06
1.40414277394186e-06
-3.60000267594514e-05
-3.56776409958371e-05
-1.58317743997872e-05
-2.5690426199117e-05
-4.34263730807592e-05
-2.81320095572706e-05
-1.15771962979806e-05
-1.37456806854666e-05
-4.50823781384449e-05
-5.97707964243093e-05
-3.87541244447399e-05
-1.16348050363828e-05
-4.05773942142732e-05
-2.14834097029394e-06
-2.34500005143521e-05
-2.98436258211062e-05
-4.00206358032605e-05
-3.67562506948783e-05
-3.43532194066874e-05
-3.95848640532698e-05
-2.67580167526406e-05
-3.81342347110396e-05
-1.04967491609348e-05
-3.72350906678692e-05
-6.240869284438e-06
-1.81886668556645e-05
-2.5388556454675e-05
-3.52723449155638e-05
-1.34895326946966e-05
-4.13116419110504e-05
-4.03505035564282e-05
-4.37204970944179e-05
-1.9975694385575e-05
-2.74685346756799e-05
-2.22553799863061e-05
-1.59195436030586e-05
-6.26102128012653e-05
-3.9051414403483e-05
-3.69426165602334e-05
-1.7518696280215e-05
-4.75298878902986e-05
-4.54766802566162e-05
-3.73103683134312e-05
-2.8927168539967e-05
-2.21237765170342e-05
-3.2455194207035e-05
-2.03395387909949e-05
-4.40823393929539e-05
-3.38452631423281e-05
-4.09695418271487e-05
-4.90062497624093e-05
-2.20687808744409e-05
-2.23920476415099e-05
-7.79471753988502e-06
-4.91115500026623e-05
1.81107760190345e-06
-6.80807343106038e-05
-2.69537091175527e-05
-4.75841758079189e-05
-2.1322231166322e-05
-3.20029223047424e-05
-3.25368901071711e-05
-2.21028068088928e-05
-1.84518364499028e-05
-2.42304003161741e-05
-3.16139036544866e-05
-4.17625355917372e-06
-6.73461087606822e-05
-3.8328201463346e-05
-1.05987627848718e-05
-4.59918492500716e-05
-2.12949674367979e-05
-4.32624850922709e-05
-1.91711035822578e-05
2.27070965829388e-06
5.17869245535938e-07
-6.96192142643389e-06
-3.23563282487982e-05
-4.77708116121413e-05
-1.6193335407414e-05
-2.8385195975991e-05
-2.25703822385988e-05
-4.02155938269187e-05
-3.85393688933116e-06
1.45257229258912e-05
-5.6092075339904e-05
-1.31473615446217e-05
-2.86541621198171e-05
-1.21390993433362e-05
-1.7686991175496e-05
-2.17275804071339e-05
-2.0091799523409e-05
-4.87340867898467e-05
-4.72235277177245e-05
-4.12141043415624e-05
-6.70862313408593e-05
-4.6660089738001e-05
-4.64017094953819e-05
-3.48141427931607e-05
-3.558387650842e-05
1.12764549200863e-05
-1.43308502624512e-05
-3.67732223958276e-05
-2.31187666501385e-05
-4.15270863667045e-05
-6.36146739474077e-06
-4.01150902441291e-05
-4.38909253822143e-05
-1.42276583969758e-05
-2.08694966230464e-05
-2.18161306690826e-05
-1.02044373590974e-05
-4.08345034234718e-05
2.62862153364407e-06
-3.9272001624004e-05
-2.83227441216129e-05
-3.92103307482522e-05
-3.3946571959806e-05
-3.45914216908477e-05
-4.31219865997559e-05
-3.21537784567403e-05
-4.19055047301541e-05
-1.13036050239374e-05
-2.4493127450298e-05
-2.76640141869785e-05
-4.05480550928319e-05
-3.18935138558673e-05
-1.03157728284445e-05
-4.11352567997841e-05
-6.81386910039856e-06
-4.61933071298941e-05
-6.11795883376016e-05
-5.32446880017878e-05
1.94368494325302e-06
-1.09421110308409e-05
-2.69345358827775e-05
-8.56399362020178e-05
-4.03548730146165e-05
-3.9949213152519e-05
-1.06814871552286e-05
-6.12680769343807e-05
-4.02714894643532e-05
-3.59113171199381e-05
-7.40061744964938e-06
-3.84695644825332e-05
-3.5794309527555e-05
-2.81363374010355e-05
-3.27209745942733e-05
2.6529511010588e-06
-3.53266472208373e-05
-4.41642736271859e-05
-4.93510747198195e-05
-5.40539366528857e-05
-7.12235544328408e-06
2.33273373920172e-06
-1.64400932592242e-05
-2.54205954128534e-05
-1.4516738690932e-05
-2.05402123080174e-05
-9.44756725666707e-06
-8.28700113210291e-06
-2.6669644920383e-05
-3.27223772336758e-05
-9.19022434717127e-06
-3.13427230586547e-05
-4.12332284784101e-05
-4.63105406361863e-05
-4.79512111315835e-05
-9.6816550488808e-06
-1.99297026158543e-05
-5.77249100704657e-05
-2.47756708296969e-05
-2.00629240008511e-05
-1.4778970171089e-05
-3.8355473453224e-05
-3.2887707569397e-05
-4.20684237515381e-05
-3.29372723946527e-05
-4.64704909097666e-05
-3.21397012224552e-05
-1.17496647307081e-05
-1.54866992591293e-05
-3.75872984662485e-05
-4.36068667302735e-05
-3.23483265048201e-05
-3.91122368723383e-05
-1.53349668654216e-05
-1.01375274255455e-05
-2.48056082257941e-05
-2.95279256118677e-05
-1.97320896465052e-05
-3.92007418942465e-05
-3.86629525639683e-05
-3.62882377068305e-05
-3.18829418202e-05
-2.76661254160661e-05
-3.14062095124387e-05
-4.14495788388045e-05
-1.56563009858517e-05
-8.4241722674367e-06
-4.9502909243953e-05
2.49375819186424e-07
-1.42942478681645e-05
-3.23356013940817e-05
-1.85212801920112e-05
-3.61870293171527e-05
-3.02294512898167e-05
-1.71598546604102e-05
-1.19060283915575e-05
-2.62863078520803e-05
-1.6565478937185e-05
-1.89730567640871e-05
-1.9777532054496e-05
-4.06950565992285e-05
-4.27291490002864e-05
-2.19478012821284e-05
-3.99351291100165e-05
-1.3672882272259e-05
-3.2170151789077e-05
-2.48360739737935e-05
-4.76940753777991e-05
-7.03955943178987e-06
-2.75482662346971e-05
-4.90641680759428e-07
-3.32749218773498e-05
-6.98925526359148e-06
-1.02281416125728e-05
-2.21392557174594e-05
-3.10176171241992e-05
1.19880914803685e-05
-1.846418080731e-05
2.89647980298295e-06
-5.42379329095924e-05
-4.74779827068988e-05
-3.76569251037905e-05
-2.07016418694251e-05
-5.19854708194307e-05
-2.05141909369602e-05
-3.0534726956825e-05
-4.39060531376341e-05
-2.83299621930916e-05
-3.27141962936271e-05
-1.57912470707084e-05
-2.43628519818074e-05
-2.06902238245136e-05
-1.56199231013045e-05
-5.4684940869061e-05
-2.7224155558339e-05
-4.6373977507497e-05
-1.13400521499863e-05
-3.52484949252067e-05
-2.85248444069709e-05
-3.96307542798077e-05
-4.27564568257047e-06
-3.90556548558905e-05
-2.50390497120139e-05
-8.54672764878877e-06
-1.47982385830794e-05
-3.77415524671239e-05
-4.94466363705326e-05
-2.74422422734578e-05
-3.54116734544962e-05
-3.57596524607925e-05
-3.33970260712856e-05
-3.56821756589251e-05
-3.22386639623828e-05
-5.17989160638467e-05
-2.65888718912949e-05
-2.3826431743047e-05
-3.82733820884105e-05
-3.16773500155411e-05
1.33638328847542e-05
-4.45454620004883e-05
-3.16772467847804e-05
-3.31457845489678e-05
-2.29812347226774e-05
-2.89354518240758e-05
-3.51395117319306e-05
-5.1329746812749e-05
-3.50839751471e-05
-1.30677382771482e-05
-4.80567174270533e-05
-4.43293273356539e-05
-1.25463532926587e-05
-2.82955282839368e-05
-2.83128423767721e-05
-1.52157794605512e-05
-2.43347534080658e-05
-5.54473994160585e-05
-2.12609243784185e-05
1.73371450495643e-07
-2.60736176588758e-06
-3.02885537041887e-05
-4.16928028765923e-05
-3.3470584571161e-05
-4.42594204391256e-05
-5.50077746073643e-06
-3.42028967974589e-05
-2.75297794223034e-05
-4.47395568419858e-05
-1.36886448898294e-05
-9.29735348137072e-06
-4.36818793719116e-05
-3.87013095379345e-05
-3.3208068080673e-05
-7.13007824498633e-06
-3.69662147590386e-05
-7.45448489972089e-06
-5.01390332373954e-05
-4.03598749338474e-05
5.76604352709992e-06
-3.74777206009211e-05
-2.08290671693761e-05
-6.27120544182204e-05
-3.40588588458795e-05
-3.13530806246832e-05
-4.64502511220452e-05
-4.58991750591127e-05
-4.82350088565507e-05
-4.50965140100128e-05
-3.62278941112459e-05
-2.13063435962809e-05
-5.2707234920664e-05
-1.78353786242485e-05
-4.2352260511211e-05
-2.19777748851216e-05
4.98332022906054e-06
-1.87181049790462e-05
-7.91583910521838e-06
-1.605837131541e-05
-2.85774611644377e-05
-3.01036770123884e-05
-6.1852619182972e-06
-2.45176523800307e-06
-4.09785009819687e-05
-4.96014769027469e-05
-1.72811210918472e-05
1.2765028633424e-05
-4.55149625558304e-06
-2.72144836917464e-05
-3.73724831156336e-05
-3.61429233325713e-05
-1.45066033367236e-05
-2.8582028429743e-05
-4.14355013998113e-06
-1.47479505187745e-05
-2.41078866249221e-05
-3.80583978390769e-05
-3.63670881829168e-05
-2.02755547613156e-05
2.18430331389482e-05
-4.83460306392065e-06
-3.63595483739619e-05
-2.95615757667626e-05
-1.67084017502351e-05
-1.70220505467875e-05
-1.40728162845136e-05
5.93005235372502e-06
-2.51979811237906e-05
2.34712030033814e-06
-1.23644225589107e-05
-4.02363550538964e-05
-2.90522019818594e-05
-2.02888237436172e-05
-1.06732049747843e-05
-3.22936353484055e-05
-2.687424629263e-06
-3.7100557272721e-05
-1.97608427454112e-05
-2.08315658212313e-05
-1.35761922743807e-05
-4.32971184612059e-05
-3.63053436685084e-05
-1.44285378659239e-05
-4.67172763917955e-05
-3.9131252599809e-05
-1.8090647232432e-05
-1.79493911753571e-05
-1.21344355530725e-05
-4.72083663674839e-05
-4.99683123808152e-06
-3.2042246353339e-05
-2.48573934325089e-05
-2.73699212124631e-05
-2.81045303459195e-05
-4.32726068300036e-05
-3.47746518040553e-05
-4.32400326527459e-06
-1.9415067500566e-06
3.64897320690113e-06
-3.12615671426816e-05
-3.16031055617061e-05
-3.3683966709068e-05
-2.28217774860241e-05
-2.98101370423092e-05
-3.03764318651103e-05
-1.93327296477142e-05
-3.10694570575355e-05
-4.55954169522984e-05
-3.08783211702912e-05
-1.15256531267435e-05
-1.89137410942966e-05
-1.90456896549536e-05
-2.89958716802949e-05
-6.01494408346373e-05
-3.06436355832325e-05
-1.09494636119079e-05
-5.40922881313162e-05
-3.57079895659357e-05
-5.34743156835764e-05
-1.8577895962453e-05
-5.49567473482382e-05
-3.90733740724308e-05
-4.69433695757103e-05
-3.25465588642525e-05
-2.37547922394774e-05
-4.943177359245e-06
-2.54612453219798e-05
-3.32721850052961e-05
-3.47917385477866e-05
-3.86872482329091e-05
-2.69579624152145e-05
-6.20342764515326e-06
8.15558640552222e-06
-2.06543114686537e-05
-2.79947103227557e-05
-4.05271028778339e-05
-2.30339533798462e-05
-5.47825336334174e-06
-1.52338675044409e-05
-2.37991191415477e-05
-1.5234098589194e-05
-4.75589044966353e-05
-4.32515315829813e-05
-2.13263513106231e-05
-3.4208085110464e-06
-1.41068961084138e-05
-2.62897746991397e-05
1.14390770547397e-05
-1.69784969599178e-05
-2.17483936116924e-05
-2.61441061269511e-05
-3.1006901602213e-05
-9.8641320433389e-06
-3.55229745747565e-05
-9.48684171265992e-06
-2.94551530280329e-05
1.26411887731783e-06
-3.64300698590622e-05
-2.02009496298338e-05
-5.89651460962399e-05
-5.08705559870546e-05
-2.22831721660407e-05
-1.86011357757048e-05
-3.2508631898956e-06
-1.56849924102348e-05
-2.8288175705856e-05
-4.61508160728594e-05
-1.41967108753354e-05
-5.29816345330025e-06
-1.52219710102224e-05
-2.17632110957593e-05
-3.9498715194347e-05
-6.69704567059501e-05
-4.33289124111611e-05
-3.28486086861911e-05
-2.75264111584066e-05
1.00779222911838e-06
-2.29308212483557e-05
-1.02297837035654e-05
-2.15432201929439e-05
-3.78089433518607e-05
-2.75378309422528e-05
-3.99745210795289e-05
-1.95263953359697e-05
-4.7217422279022e-06
-3.29617962441115e-05
4.22237950808167e-06
-3.22157150817985e-05
-2.45116353393099e-05
2.06644694630218e-07
-4.00988256060193e-05
-4.56973961926523e-05
-4.60979898937889e-05
-2.83815871457363e-05
-7.14928389180334e-06
-2.01469486798072e-05
-1.61772016675972e-05
-4.79124151730257e-05
-7.6582401754418e-06
-1.44057378362869e-05
-3.51543558549956e-05
-2.50839510008909e-05
-2.34887510159618e-05
-2.77346368248116e-05
-2.96175979128775e-05
-2.97086364724943e-05
-2.08767780278125e-05
-3.82450912667686e-05
-7.82655485533028e-05
-2.93920478523699e-05
-1.67534345225334e-05
-3.5335639238971e-05
-5.08095309289897e-05
-2.56129092417776e-05
-2.89033903347549e-05
-9.96541485002778e-06
-2.89710180453049e-05
-2.49703612037731e-05
-2.06251145795545e-05
-1.6596725434931e-05
7.06682506098945e-06
-5.06721046509443e-05
-1.46300897960421e-05
-3.38099615114759e-05
-3.82589350094258e-05
-2.62696653036157e-05
7.79317215017516e-07
-1.08467202178331e-05
-9.98604602699716e-07
-3.00397211883854e-05
-3.72450086978225e-05
-3.15583981664465e-05
-4.01313697701135e-05
-2.47848706481096e-05
-1.62965954851714e-05
-4.92078270033599e-05
-5.35507157663715e-05
-2.55504083076904e-05
-2.36422533480755e-05
-6.03017823470114e-05
-6.96049254524762e-05
-4.87481624701007e-05
-1.8236899614759e-05
-2.87312048809815e-05
2.36308055638889e-05
-3.18660199705729e-05
-2.04775723033899e-05
-1.47280221309716e-05
-2.42310595128004e-05
-2.49781461292789e-05
-2.87011711408948e-05
-2.39528445338259e-05
-4.20482783154889e-05
-2.91863945495236e-05
-2.07170665269397e-05
-6.16407781760145e-06
-2.88295005393874e-05
-1.37016478666413e-06
-2.71368988647538e-05
-2.42920395417531e-05
-3.14707295443545e-05
-9.41675399974986e-06
-1.73584802321811e-05
-9.41437877328993e-06
-2.64665333076653e-05
-2.14447474967674e-05
-4.90290466081055e-05
-3.47607384467414e-05
-1.40634214349144e-07
-4.86864372106562e-05
-2.14384629265667e-06
-3.57258724517974e-05
-3.0245152308067e-05
-4.01205135549355e-05
-3.64684232319058e-05
-3.76078296120532e-05
-1.34026184494168e-05
-3.38845900626595e-05
-4.75903784311031e-05
-3.55320981396669e-05
-1.43561647626704e-05
-1.73165472514073e-05
-3.4745888961942e-05
-3.29836525418424e-05
-5.83042273085667e-05
-3.69627087279612e-05
-1.47266207263278e-05
-2.02282119067401e-05
-3.79762880578044e-05
-3.49187587511357e-05
-2.74604278161105e-05
5.06122187005372e-06
-2.57025227387465e-05
-4.27825008087059e-05
-2.4333256872395e-05
-2.75747606062799e-06
-3.96137682686689e-05
9.66631224362032e-06
-2.10626010835758e-05
-5.7717284093355e-05
-2.44771341513645e-05
-5.97689048954487e-06
-1.7672212606989e-05
-6.74008606746629e-05
-6.34680394255401e-05
-1.33620996293022e-05
-5.35055753534536e-05
-3.37988949697596e-05
-2.65983471291522e-05
-3.25949393392215e-07
-2.68728288601722e-05
-1.9061799326903e-05
-6.12927967303094e-05
-5.57563985272526e-05
-4.86700018024833e-05
-2.96131814280526e-05
-5.1730438914229e-05
-3.66201007834541e-05
-3.60968357106285e-05
-3.48959601884152e-05
-2.75860277811937e-05
-3.33852850568925e-05
-3.40494951110435e-05
-3.21239882353763e-05
-3.16304643184661e-05
-4.12263574702997e-05
-2.67211182415651e-05
-5.36328114577417e-06
-2.45014552970123e-05
9.92042953091855e-09
-1.89323242707514e-05
-6.27841619005009e-05
-1.37835933812651e-05
-1.64155295004847e-05
-4.05082234062727e-05
-1.68043912955983e-05
-3.41608465692462e-05
-4.5977261307281e-05
-3.3504573371428e-05
-3.88927447162784e-05
-2.03603818996646e-05
-2.58833272833264e-05
-2.47047259940045e-05
-3.85251355164897e-05
-5.0432920496494e-05
-3.1222121991637e-05
-2.44794511829675e-05
-3.61685138915789e-05
5.11065290557124e-06
-1.55754943848649e-05
-4.8411549084115e-05
-3.41828773689127e-05
-1.70061141144282e-05
-3.46824091079195e-05
-2.69178663945573e-05
-2.07169114357601e-06
-2.39570119734432e-06
-5.25577044627146e-05
-4.1192695977745e-05
-3.98981346410586e-05
-1.17508516248095e-05
-2.31552050399836e-05
-3.49231234547771e-05
-2.29152797944063e-05
-2.3648921387353e-05
-1.90610879376084e-05
-3.55648273133901e-06
-1.30620134938929e-05
-1.9851845923794e-05
-2.23951114919275e-05
6.47023170252681e-06
-5.20766487977747e-05
-1.89738205608626e-05
-3.35373748165567e-05
-5.75434064107377e-06
-5.07450890573226e-05
-4.06127118429278e-05
-1.12135471197814e-05
-3.04272425197405e-05
-3.05208146327532e-05
-3.34647806153362e-05
-3.78307053749883e-05
-3.67649593083269e-05
-1.91276320472591e-05
-3.14764034546504e-05
-8.72886305456342e-06
-2.49985285360708e-05
-2.39186282462029e-05
-6.43023453566004e-05
-5.12977820778391e-05
-1.73440738133472e-05
-1.71627362949268e-05
-1.34087704148341e-05
-5.17107817656122e-06
-3.43388905405234e-05
-2.87528168353001e-05
-3.27884181795022e-05
-2.61792144323832e-05
-3.02294114698023e-05
-6.58896971822619e-05
-3.27187022743241e-05
-1.15464655625048e-06
-2.827559326723e-05
-3.72837018600535e-05
-4.94459491886233e-05
-4.96954495584151e-05
-5.32682389888762e-06
1.47625741763871e-06
-2.95272451354894e-05
-5.82512831232493e-06
-2.60133621417546e-05
-4.09801684051339e-05
-5.89037875507598e-05
-5.74623250305674e-05
-1.93618219880724e-05
-3.63342369139454e-05
-4.21048065831371e-05
-3.71916197159115e-05
-6.33643700696142e-06
-3.72136773560543e-05
-4.4164567663949e-05
-8.94234995781122e-06
-3.70243570504814e-05
-7.22200003057164e-06
-2.78657981535354e-05
-2.01604437070506e-05
2.88168818125126e-07
-5.69234805397906e-06
-4.36973887952643e-05
-3.05328927417285e-05
-3.63579396965366e-05
-1.77947433450535e-05
-3.99520288384603e-05
-2.8187861308244e-05
-2.50664261896725e-05
-3.11724093724308e-05
-1.73947123435282e-05
-1.0350208665175e-05
-1.01462198827069e-05
-1.14289288948941e-05
-2.77266522755445e-05
-1.97847776833686e-05
-1.78257038058374e-05
-4.46498688640505e-05
-2.25860338628049e-05
-2.77853839286241e-05
-3.66931731841055e-05
-3.91233823371786e-05
-2.35335142835978e-05
-1.87137463785049e-05
1.66040611470518e-05
-9.94147379181227e-06
-2.85381219631186e-05
-2.66926458509722e-05
-5.01360100035889e-05
-1.44603756006191e-05
-5.13345379899769e-05
-1.81216115930042e-05
-3.47268679922385e-05
-4.02190201278145e-05
-2.59681750429928e-05
-1.59222858523286e-05
-1.433828541944e-05
-1.8909625450399e-05
-3.19087403057345e-05
-4.44136796470871e-06
-1.46165701358326e-05
-2.82554457178524e-05
-2.20641307357229e-05
-3.88041819942913e-05
-3.80235311090898e-05
-1.66304798798113e-05
-3.58105396969975e-05
-9.79787359553935e-06
-3.00672349145082e-05
-3.5809624819069e-05
-2.37385490845197e-05
-1.13148062014352e-05
-4.42588071274671e-05
-3.71879602580161e-05
-1.38996950656628e-05
-4.24717349421081e-05
-1.51903103753314e-05
-4.60012440643281e-05
-5.96107972714317e-05
-3.33711548666199e-05
-2.0503231099683e-05
-3.80237021463399e-05
1.5134940553767e-05
1.234800365562e-05
-4.18390659250047e-05
-1.2860588067101e-05
-3.98036033138472e-05
1.33067706214925e-06
-2.57254971833945e-05
-1.86694445494087e-05
-5.49144657746044e-05
-2.62115083540048e-05
-2.56696963017327e-05
-2.22171973218596e-05
-4.7682840134235e-05
-2.92462088880328e-05
-2.62596296841501e-05
-1.3128502710612e-05
-1.79639372517054e-05
-4.39768612593798e-05
-2.90858282770693e-05
-9.41288684555352e-06
-2.58920290177567e-05
-2.42928428538476e-05
-2.71778060909366e-05
-1.93027379624253e-05
-2.69016673295044e-06
-1.1381236402453e-05
-4.15873687473636e-05
-3.85417040402091e-05
-2.76665310469481e-05
-3.45308206627153e-05
-4.35292447885583e-05
-1.92837849140645e-05
-1.08757519173135e-05
-8.86370553572995e-06
-5.03960104726437e-05
-4.78462795114879e-05
-5.2976308000764e-05
-4.28889804598251e-05
-2.84033324246474e-05
-3.52844406782087e-05
-3.39068622421387e-05
-1.54336464702841e-05
-2.58812569876283e-05
-3.78541215442115e-05
-2.18065251453699e-05
-2.30280544896094e-05
-3.06922526367511e-05
-3.18428294732238e-05
-2.966323884717e-05
2.28329741326918e-06
-3.63100655770416e-05
-1.07964751275917e-05
-5.13997820597229e-05
-4.43390102958578e-06
-1.63196476214646e-05
-2.35083540206773e-05
-5.08989040033059e-05
1.67858844698553e-06
-4.10585603409844e-06
-2.37777933227932e-05
-4.02310736621026e-06
-2.18408018601038e-05
-1.71826879195611e-05
-1.82117327957095e-05
-4.76498623023778e-05
-1.86125544702297e-05
-2.96438742626345e-05
-1.88872318346315e-05
-2.91233227446644e-05
-3.39004358188869e-05
-1.50107929879063e-05
-2.1386037142615e-05
-4.55710292445376e-05
-3.22895282795995e-05
-3.03298365665535e-05
-4.94740667125792e-05
-9.81522245729634e-06
-4.79283359271925e-05
-2.16423157464808e-05
-3.01443371393268e-05
-2.42960452492746e-05
-3.59443465540293e-05
-3.03016351794115e-05
-3.2526821651941e-05
-5.31037280648801e-05
-4.73113116600656e-05
-3.53854872070603e-05
-5.06472932109215e-05
-4.5966577456005e-05
-4.45583054620818e-05
6.58278768594009e-06
-5.47722513399985e-05
-2.34273605909137e-05
2.48852771050827e-06
-4.55902487786998e-05
-4.41477649031928e-05
-2.98532189263315e-05
-3.97284715895954e-05
-6.23121686493913e-05
-1.4547369179939e-05
-1.32293454135001e-05
-8.03929013043201e-06
-1.42382350502848e-05
-4.31067094567281e-05
-3.43526689401701e-05
-3.77089873473112e-05
-3.41241115511715e-05
-8.09681680664868e-06
-1.29390429023748e-05
-6.111234859854e-06
-1.21179709939786e-05
-3.15144285263413e-05
-9.81400030800135e-06
-4.30470670611451e-05
-1.68361248457213e-05
-4.73125054858358e-05
-6.04042993339717e-06
-4.38482794700993e-05
-1.82962752558115e-05
-3.41241447547185e-05
-4.14594223298893e-05
-1.62421099046067e-05
-2.89607751784059e-05
-3.26056956631079e-05
-2.27027494952192e-05
-5.45401259414072e-05
-3.94343677121125e-05
-5.00428163971471e-05
-1.83807281124651e-05
-4.47903157109948e-05
-3.5734969825597e-05
-1.98210396852016e-05
-1.94156744820735e-05
-1.10023749015495e-05
-5.40043433964076e-05
-3.77008575956865e-05
-3.02572994457545e-05
-3.14706753850482e-05
-5.45867729719636e-05
-2.62833531127199e-05
-2.21048043042323e-05
-2.6056600927997e-05
-2.95383853239335e-05
-2.35802621318803e-05
-1.74368728581176e-05
8.96624576133994e-06
-3.08856037162509e-05
-5.35287202809966e-05
-5.9371630390836e-06
-3.16245057381297e-05
-4.87752875893279e-05
-3.52984321424143e-05
-1.79988888603318e-05
-3.55751136577564e-05
-1.95946016616503e-05
-3.12576869897385e-05
-3.96899132277132e-05
-4.32945240370494e-05
-3.62738981382814e-05
-2.90706471379525e-05
-3.5067522927999e-06
4.99098859328702e-06
-4.24270522513587e-05
-3.96083711318585e-05
-1.06238478740455e-05
-2.98583137587407e-05
-3.24479425173363e-05
-3.13029490208435e-05
-1.0152722942477e-05
-3.72272272452635e-05
-4.97723274043302e-05
-4.27929928819829e-05
-4.01362459570709e-05
-2.8561119637065e-05
-1.12890868689844e-05
-2.79954808083404e-05
-3.58861110936312e-05
3.78752876266923e-06
-3.11872034496524e-05
-8.03013461065804e-06
-4.19340116645606e-06
1.25311522037674e-05
-5.07152086636469e-05
-2.33101673204104e-05
-4.12506435717543e-05
-2.24953498331315e-05
-2.04670630876593e-05
-7.68376112111678e-05
-9.05262493673989e-06
-3.91824560450637e-05
-3.31406623926007e-05
-4.52950248180866e-05
8.69502718114821e-06
-3.51679053580789e-05
-1.43682415358655e-05
-1.00131971381028e-05
-1.85700566320173e-05
-1.61530627215865e-05
-2.51560541353514e-05
-7.07542416820577e-05
-2.64436296640688e-05
-4.55882377895361e-05
-2.7320473858674e-05
-5.1295104525666e-05
-1.00065447276502e-05
-2.1187301361735e-05
-1.35310444582507e-05
-8.55084373790808e-06
-2.83926034031093e-05
-1.9995632540422e-05
-9.47914584032896e-06
-1.51943967889936e-05
-2.00716820026896e-05
-3.70174036623143e-05
2.16029407470577e-06
-5.21915027391214e-06
-2.80376212108128e-05
-3.297425692094e-05
-2.42265244087404e-05
-2.32064483131101e-05
-3.36834925711596e-05
-2.9447312017932e-05
-3.61297871213904e-05
-4.1731106518314e-05
-4.57772566394917e-05
-5.40261119251181e-05
-1.66922620100036e-05
-9.70357771768781e-06
-1.91889091950148e-05
4.2829025933141e-06
-1.75566473437187e-05
-5.98286980618258e-05
-3.23251245269526e-05
-3.02457914317659e-05
-4.73435919202394e-05
-2.52871839638405e-05
-3.4800898509335e-05
-5.29572712962516e-05
-9.69485072329948e-06
-4.17469017061761e-05
-6.35695519439272e-05
-4.93490448658943e-05
-4.4265273030459e-05
-2.43643396097223e-05
-4.36854623583764e-05
-4.29003829247891e-05
-5.43177187028501e-05
-5.78759173157669e-05
-5.27183518527816e-05
-4.85118620926235e-05
-6.723284450457e-05
-2.314292846158e-05
-3.23164545229399e-05
-2.12590567315102e-05
-2.01094941448733e-05
-4.59390905304129e-05
-3.37609239243453e-05
-1.08159723492473e-05
-1.67014332267272e-05
-3.90795539718873e-05
-6.21276934642351e-05
-3.5522311564623e-05
-2.83725116330936e-05
-3.41412252791212e-05
-3.65692874800952e-06
-3.45501820611268e-05
-3.00368367915789e-05
-5.24724672604847e-05
-1.27424200582517e-05
-6.29283114690718e-06
-2.39985731107101e-05
-3.25826167921774e-05
-3.6423272947003e-05
-2.20078737006164e-05
-3.41693966792615e-06
-4.95256750266205e-05
-3.84677568549297e-05
-1.59152428389987e-05
-1.57959231552086e-05
-1.30020727190782e-05
-2.23703403808713e-05
-1.64359961962253e-05
-4.91094132320928e-05
-2.32734146549596e-05
-4.40306060013157e-05
-1.61471571759468e-05
-5.058298963177e-05
-1.62654118052903e-05
-4.39855779881705e-05
-7.3137701897039e-05
-2.80696653447484e-05
-1.74062779411695e-05
-2.85883691907015e-05
-4.39770662260169e-05
-5.14469761587894e-05
-3.57237584681964e-05
-2.35664833402826e-05
-2.94859349620404e-05
-4.15945678528453e-05
-4.66651200581289e-05
-2.41638538909638e-05
-1.47970451624962e-05
-4.47725334700343e-05
-1.85996111020184e-05
-1.63171791763353e-05
-5.58336541882298e-05
-2.37265743587924e-05
-5.30311759169391e-05
-2.29760610335081e-05
-2.64261797329886e-05
-3.84234339737676e-05
-2.69303438460048e-05
-4.6028833408857e-05
-2.42580384495888e-05
-4.68254027395142e-05
-3.39873277175657e-05
-4.39279004512638e-05
-1.98605094001819e-05
-4.26956342589878e-05
-3.78720988312431e-05
-3.4886046553092e-05
-3.44879879351008e-05
-3.07411709603513e-05
-2.35863667286418e-05
-1.18465094710382e-05
-1.66055411722627e-05
-2.2874325789856e-05
-3.16789885177322e-05
-1.65461584892726e-05
-4.39521215553887e-05
5.50931255411091e-06
-5.0236779460089e-05
-1.0464237797556e-05
-3.32199587973305e-05
-3.2642468363249e-05
-1.07272461896902e-05
-3.12946854636822e-05
-2.58110577624008e-05
-2.24644155657609e-05
-4.40766659725284e-05
-1.88881219828388e-05
-2.70905986234653e-05
-1.09168529566384e-05
-3.34474714841919e-05
-5.07125599954455e-05
-3.02758182230115e-05
-1.34827997087018e-05
-4.52941847810012e-05
-2.94032871945084e-05
-1.61651896014408e-05
-2.14394912455206e-05
-1.74127983174072e-05
-3.97306565693912e-05
-3.69367395269154e-05
-4.87953969865108e-05
-1.42733486200523e-05
-3.00202971807654e-05
-3.09872089540486e-05
-2.98627392762236e-05
-1.32437442155439e-05
-3.83421140714819e-05
-2.10128917357295e-05
-4.11624393765548e-05
-4.33917575983217e-05
-2.43566331922984e-05
-2.83278674980685e-05
-1.3034647738752e-05
-4.29395749309559e-05
-2.05841609312732e-05
-3.79871823496501e-05
-3.83056970931135e-06
-1.60270417607093e-05
-2.2693620039462e-05
-1.42575297152397e-05
-1.97723764657972e-05
-9.07365982516901e-06
-1.54902218895466e-05
-1.49398435479613e-05
-5.68532969498929e-05
-4.12076135665605e-05
-1.26399014112781e-05
-5.23934608322631e-05
-3.74760236811793e-05
-2.59094970813952e-05
-2.98480348988209e-05
-1.53717845788089e-05
-2.37187535014916e-05
-3.06125274282811e-05
-2.94116723513918e-05
-3.6539462707529e-05
-2.23597767156598e-05
-1.92298741718768e-05
-8.80356221719689e-07
-4.96148130555754e-05
-5.00001777097482e-05
-2.95728066106105e-05
-9.89960308941001e-06
-2.08888208370515e-05
-1.35098668457276e-05
-2.81538201390244e-05
-1.67279970076147e-05
-1.51877472330157e-05
-5.96560076199269e-05
-3.20941431530994e-05
-5.55857389253735e-06
-4.20487056310578e-05
-6.10740950912494e-05
1.19794607769296e-05
-5.2510041828671e-06
-1.52709457351387e-05
-4.80772238267514e-06
-2.96266553589001e-05
-4.22652085318223e-05
-3.16835672750041e-05
-1.35212346669345e-05
-4.89888438022422e-05
-5.51740098358224e-05
-3.93185157911576e-05
-3.22004869989834e-05
-5.47400290850325e-05
-5.16204925219088e-05
-3.60322745266305e-05
-4.85764596436193e-05
-3.29604855114533e-05
-2.06312867798215e-05
-3.10067622178474e-05
-2.58311511142921e-05
1.4223137521634e-06
-1.63508921181671e-05
-4.65220333306962e-05
-2.69028702160204e-05
-2.09254027440964e-05
-4.39241788809286e-05
-2.23241506545295e-05
-3.71723110675768e-05
-3.56700456100356e-05
-2.28654393737397e-05
-2.32999189468586e-05
-5.35064401468288e-05
-4.00528953722109e-05
-2.70228945698345e-05
-2.00088025594332e-05
-2.18489532185331e-05
-3.44603592853063e-05
-4.5621814839841e-05
-2.7291117799462e-05
-5.78753641213954e-06
-1.68583439436351e-05
-4.98737169980932e-05
-9.97812189840186e-06
-3.91609526634243e-05
-3.46769221056029e-05
-2.64974831449355e-05
-2.9679881272421e-05
-4.52943498858503e-06
-2.15936524555655e-05
-4.00310949997011e-05
-3.59582815728984e-05
-5.82111187328775e-05
-1.15801556648579e-05
-1.10521362102127e-05
-4.73169309529966e-05
2.71123054633497e-06
-2.03049945780584e-05
-8.10725325185076e-05
-6.19473206191839e-06
-3.53512034215653e-05
-3.53252741919542e-05
-3.93534171235876e-05
-2.91534732347714e-05
-1.93735068114834e-05
-1.83810561545079e-05
1.15752933565757e-06
-5.72341173105455e-06
-3.69588147674375e-05
-3.42385403604764e-05
-5.71235671188547e-05
-4.82011945504593e-05
-3.20066058660273e-05
-3.06025326668875e-05
-4.22848952871134e-05
-2.89178049306844e-05
-2.8473342997421e-05
-4.97232399275953e-06
-1.80970277694581e-05
2.31725944591744e-05
-1.37889659972927e-05
-3.29547975781303e-05
-1.03190306756071e-05
-1.28686751980869e-05
-7.15656254749678e-06
-1.87268435919532e-05
-2.1762113975069e-05
-1.10478150380543e-06
-8.15892607215279e-06
-2.05956150323333e-05
-2.2856856076825e-05
-2.03981612429252e-05
-3.13636296907327e-05
-5.65696940579865e-05
-1.82991514361308e-05
-2.383304485568e-05
-1.57369245475462e-05
-3.53040565009995e-05
-3.15494823392522e-05
-1.68962122849376e-05
-3.49531879809309e-05
1.46822806821175e-06
-3.18528451708537e-05
9.73357094812561e-07
-1.62365620204475e-05
-1.77211527104755e-05
-1.07658957701687e-05
-1.71610408885922e-05
-2.17104279321641e-05
-3.19708322384725e-05
-5.38319790931103e-05
-2.97995510776166e-05
-2.55514248930442e-05
-2.16686360594972e-05
-2.30507204844278e-05
-4.37722902249604e-05
-1.49686919509438e-05
-2.2205690081225e-05
-2.60620444569628e-05
-2.08062043966686e-05
-5.25472052311089e-05
-3.57155969662482e-05
-4.26219266345123e-05
-1.16964225021664e-05
-3.98831091546949e-05
-2.34349989723559e-05
-3.53812333654634e-05
-3.00755601038049e-05
-4.24038661044987e-05
-2.00026399156958e-05
-2.69621191362443e-05
-3.6527248465039e-05
-4.84283729885376e-06
-3.11195036295319e-05
4.85046388526254e-06
-2.12513745694127e-05
-4.22400349425819e-05
-1.21288053445022e-05
-1.32408571767151e-05
-1.94550804472662e-05
-6.56823148241183e-06
-2.3512723014147e-05
-4.26643527212807e-05
-1.27568900481797e-06
-5.1170983758045e-05
-4.04339249207989e-05
-2.28144100391214e-05
-3.5657555895561e-05
-3.08297643297951e-05
-2.11560288658081e-06
-2.34165341416302e-05
-4.50684036654162e-05
-2.1810354742445e-05
-3.73968927032601e-05
-4.86381507804908e-05
-4.52320502353482e-05
-5.21346497487621e-05
-3.59509429196244e-05
-1.13961487644672e-05
-1.03010111569375e-05
-3.8157451149332e-05
-1.94775398279322e-05
-3.36580218767747e-05
-3.42357428428034e-05
-3.99774640529974e-05
-4.58448068400902e-05
-5.61097670826397e-05
-2.36686925637762e-05
-1.9216024178923e-05
-2.3699442370749e-05
-5.27692305997628e-05
-5.38582133969699e-06
-7.6687356104488e-06
-2.35466646113418e-05
-1.27949650901063e-05
-4.22222085261107e-05
-4.38658810168462e-05
-1.79324181642109e-05
-5.4518237231845e-05
-2.2489268321167e-05
-3.86150823732636e-05
-2.13507334828264e-05
-2.89958337329592e-05
-1.58515533557224e-05
-6.27823627553259e-05
-2.04718039510359e-05
-3.89864322798145e-05
-2.35268843409762e-05
-4.40798794107441e-05
-3.3064362929471e-05
-1.83626641718491e-05
-1.64043540475315e-05
-4.39873490352516e-05
-6.17308493498679e-06
-2.64044977497131e-06
-3.56902628111472e-05
-1.60852852097059e-05
-4.90848239688976e-05
-4.58095642230238e-05
-3.87929445997946e-05
-4.74543335158983e-05
-7.49080515023554e-05
-1.23472956601718e-05
-2.82647033858478e-05
-1.71815447234239e-05
-3.543162875192e-05
-3.48242806072844e-05
-3.03677784416617e-05
-2.73777199257933e-05
-3.60956274078003e-05
-2.61815273554483e-05
-2.58294303288892e-05
-4.42766181740422e-05
-1.61533687991183e-05
-8.37425231987095e-06
-5.69965123400848e-05
-2.68726453604545e-05
-2.13298460816883e-05
-2.81876416689175e-05
-2.77474400231378e-05
-2.76626570934574e-05
-3.58426172367753e-05
8.08864722563187e-07
-4.9355515798622e-05
-1.58426681823461e-05
-2.39558307429099e-05
-3.5197104347268e-05
-2.70658059255677e-05
-1.46019966790057e-05
-4.121159968842e-05
-1.76172893847312e-05
-2.22790522963612e-05
-2.11729856405981e-05
-3.70072188833175e-05
-3.39003226308897e-05
-3.97596186490728e-05
-1.24652658387776e-05
-4.13724393816565e-05
-1.8330260069532e-05
-5.49616084468795e-05
-3.42722264345914e-05
-1.51220660206884e-05
-3.16303651276405e-05
-5.49819614805065e-06
-1.43328013155828e-05
-3.03996420509329e-05
-4.23121617250637e-06
-2.47790829636777e-05
-3.05795893093377e-05
-3.40896374637209e-05
-2.18449173238168e-05
-4.91132970783504e-05
-1.12399663852339e-05
-6.86391772294256e-06
-3.43517597790918e-05
-2.91585057983624e-05
-3.84004982715494e-05
-2.7046106453585e-05
-3.75815857760759e-06
-2.99345777519486e-05
-3.80967105613901e-05
-8.36415071396387e-06
-3.42448672162565e-05
-3.67093733977314e-05
-2.51693727543794e-05
-1.6016803988962e-05
-3.05866282428811e-05
-8.6858814916666e-06
-2.68948434755332e-05
-3.5770031551172e-05
-4.21376396450099e-05
-2.75792239163043e-06
-1.97325215740652e-05
-2.3287111462234e-05
8.71085985188955e-06
-2.84802530911788e-05
-2.43496472212759e-05
-1.12581322631802e-06
-3.96817449616352e-05
-4.565442712443e-06
-2.9381666951302e-05
-1.31473385232441e-05
-1.45233647486686e-05
-1.56299626741345e-05
-1.02546788688053e-05
-3.27068631228804e-05
-1.90222284369697e-05
-3.75895940320294e-05
-5.34950458184776e-05
-2.60504725448796e-05
-9.71758403877648e-06
-3.66246681211656e-05
-1.27773212061191e-05
5.96316258574832e-07
-5.95002435169582e-05
-2.31572238163555e-05
-2.36967033424989e-05
-1.41380890630576e-05
-2.98701261543645e-05
-5.6567703163348e-05
-3.61828105911565e-05
-1.56033588757596e-05
-2.09232945702539e-05
-2.41905510263818e-05
-2.28419444499939e-05
-3.92522285316256e-05
-1.85790149006408e-05
-2.94657803962341e-05
-4.00942435789351e-05
-5.57677398874478e-06
-2.48370465035872e-05
-2.28348979022075e-05
-3.64809986346289e-05
-4.00072951434338e-05
-5.09458185267445e-05
-3.475067865328e-05
6.76691467855741e-06
-1.99119808463356e-05
-2.06090095458172e-05
-2.93187039271981e-05
-6.65406379286747e-06
-2.97545968178154e-05
-1.75389725477661e-05
-2.41474059046173e-05
-3.65541651876719e-05
-3.43552371996877e-05
-2.59283231404276e-05
-1.32821274828024e-05
-1.01955788605462e-05
-5.83241039599927e-05
-4.1196281560143e-05
2.65699695004368e-06
-2.94926309325711e-05
-2.98796039686795e-05
-4.5953518499397e-05
-4.05843002737822e-05
-3.09149124365957e-05
-1.36420517428794e-06
-4.13758585602547e-05
-4.42684663230355e-05
-4.02626745768084e-05
-8.16409825304409e-06
-1.66559385893523e-05
-5.61445491321301e-05
-1.00504135055431e-05
-2.20889734132154e-05
-3.73269938833832e-05
-4.07330690539303e-05
-2.44573516090663e-05
-3.21946231779004e-05
-1.32732989929397e-05
-1.29637464743209e-05
-1.56207220741259e-05
-4.73665377038521e-05
-2.33932450023999e-05
-3.10326406068303e-05
-2.97928972641708e-05
-9.12603899516681e-07
-2.77821405887775e-05
-4.36366160823148e-05
-1.28957650812082e-05
-3.14207020886304e-05
-4.22112625069687e-05
-1.78732325068587e-05
-2.96609445246631e-05
-4.55753591660409e-05
-1.19025187050082e-05
-4.21699281437126e-05
6.96038701749489e-07
-3.51705182859898e-05
-7.63695428694334e-06
-2.49602616031001e-05
-1.56790790056577e-05
-5.14222680196804e-06
-1.353141956913e-05
-2.48966834450095e-05
-5.14135396546099e-05
-1.35527260558387e-05
-5.8749541268121e-05
-7.1155752003057e-05
-6.45082892676407e-06
-2.86858350891497e-05
-3.30852825294025e-05
1.89662883740955e-07
6.44408526042177e-06
-2.29809284526897e-05
3.41206672048968e-06
-5.57855010034804e-05
-4.1544401287828e-05
-2.15160019815915e-05
-6.5227814111757e-05
-1.03298203715927e-05
-4.25926218497653e-05
-3.64429964377242e-05
-3.69895754970911e-05
-4.41259771452912e-05
-3.13691186846265e-05
-3.31120658550681e-05
-4.12078502556144e-05
-9.57026551533559e-06
-4.36910241365075e-05
-2.12731548593624e-05
-3.0318974810866e-05
-2.03423609158072e-05
-1.50055702972577e-05
-4.09821844544556e-05
-3.24214634643672e-05
-2.46531503955999e-05
-2.7897093981681e-05
-2.16235476233661e-05
-1.27432022348021e-05
-1.72250226160317e-05
-2.93387259749306e-06
-1.53653391407348e-05
-5.17818875916849e-05
-4.16991917268205e-05
-3.25216568987784e-05
-2.98835966569797e-05
-2.43231213549183e-05
-4.93668209284728e-05
-2.85861239289575e-05
-3.1743149366545e-05
-5.50276677971864e-05
-5.22200517107882e-05
-2.39661947101178e-05
-9.42899887570284e-06
-5.48710790563505e-05
1.29785072597757e-05
-2.15781324255446e-05
-3.08469884016263e-05
1.02736977442013e-05
-3.59685347801238e-05
-4.61530368042562e-05
-2.42197262355951e-06
-2.28656115911441e-05
-2.27938577489696e-05
-2.43135695607126e-05
-3.15785655323995e-05
-1.99640454168361e-05
-3.69013643946246e-05
-4.71020293217849e-05
-2.78085643141087e-05
-2.93366665590143e-05
-1.08200130644903e-05
-2.85311881617063e-05
-3.5254028489451e-05
-3.73963692611141e-05
-6.42485633818598e-05
-2.78975472184919e-05
-3.54009799823449e-05
-3.14144005323959e-05
-4.1960474709595e-05
-1.77172335848386e-05
-3.50880974234715e-05
-3.37940623898032e-05
-1.03782326988657e-05
-5.1553541882628e-06
-9.25143410328587e-06
-1.23774119185343e-05
-2.87959634387915e-05
-3.83710065865364e-05
4.07269327640696e-06
-3.17723966503769e-05
2.85695926911195e-06
-2.33022158244787e-05
-4.05009149600613e-05
-1.09011934719291e-05
-5.95212985091654e-06
-3.097047576543e-05
-2.26999289051148e-05
-6.03334794455146e-06
-2.64092479011798e-05
-5.28060862693685e-05
2.15998176592526e-06
-1.95790961686102e-05
-5.53887619316506e-05
-3.73207599937072e-05
-4.26530008657063e-05
-2.92220068947929e-05
-2.35547421312037e-05
-1.68196531313843e-05
-5.51746343989549e-05
-1.66943971311583e-05
-3.18107012460917e-05
-2.62594069431665e-05
-4.47674028609445e-05
-9.38044382371462e-06
-4.05893896623071e-05
6.5665361142796e-06
-8.90978161047075e-06
-2.8965188862132e-05
-4.82291430704565e-05
-2.51457312541129e-05
-2.89436471474188e-05
-5.09971497981975e-05
-2.77073397891833e-05
-2.53790902098241e-05
-2.67724603481995e-05
-2.59797727320269e-05
-1.90506164897267e-06
-1.9759449404764e-05
-6.32573226873837e-05
-2.84161224913616e-05
-2.39384653932789e-05
-1.7317791798291e-05
-4.80659591838513e-05
-3.45560386585664e-05
-1.77211218384354e-05
-4.50344816180035e-05
-2.02730136868203e-05
-2.18687470527913e-05
-1.37935012810052e-05
-2.72732127608022e-05
-2.7672054089788e-05
-1.74791169639913e-05
-4.35640078441288e-05
-8.031465379031e-06
-2.854892301445e-05
-8.9252046908781e-06
-2.99611670761282e-05
-2.64226695198101e-05
-2.91386470342122e-05
-2.83946382399811e-05
-3.11791624661814e-05
-4.18971455547747e-05
-4.34297637642521e-05
-1.53636366238163e-05
-9.02542681423734e-07
-4.43810731077627e-05
-2.48090720844835e-05
-4.03116112618447e-05
-1.12699388300587e-05
-4.36043460027992e-05
-2.19607055941819e-05
-4.10697709099776e-05
-1.06707169584914e-05
-5.68098172380769e-06
-6.29379744455195e-06
-1.56338503404071e-05
-3.04799764411198e-05
-3.71660238878402e-05
-3.37358068482172e-05
-1.25011755758124e-06
-3.36254528645243e-05
-1.2146209116618e-05
-3.19083385737794e-05
-1.48847152226806e-05
-2.56049840551608e-05
-2.92440531845329e-05
-5.53682876559115e-05
-2.04750189892894e-05
-2.25767687232998e-05
-1.24215475529502e-05
-2.29468365745108e-05
-2.90123263781224e-05
-5.18665992338258e-05
-3.88344649451196e-05
-2.87281633492304e-05
-1.96424622915615e-05
-3.21547458153434e-05
-6.96985545336337e-05
-1.18469974366255e-05
-3.50971434738892e-05
-2.30865237955808e-05
-3.3561496022751e-05
-1.49380782502398e-05
-1.39493538780551e-05
-2.52346377515759e-05
-4.002152306315e-05
-4.03441180132029e-05
-6.21302398423854e-05
-3.75729232287409e-05
-1.88246814865901e-05
-4.59224535432681e-05
-4.89027977805545e-05
-4.13658956140362e-05
-1.32985873713353e-05
-3.36710075101735e-05
-1.63772193585791e-05
-2.24850310221887e-05
-2.85933917421756e-05
-6.48343467831696e-05
-2.94420794129841e-05
-1.09039341581329e-05
-1.75237943914016e-05
-1.33112169468362e-05
-3.12717268676165e-05
-5.52291910980348e-05
-2.04830292542485e-05
-3.70768224395697e-05
-2.23506930038912e-05
-2.61497460750428e-05
-1.96359846600556e-05
-1.24002010542053e-05
-4.48582038390655e-05
-1.37002032833773e-05
-4.25814750635986e-05
-2.71198906393891e-05
-1.91205100544286e-05
-1.56050923380772e-05
-6.21462711725812e-05
-5.09343034453288e-05
-3.19931295113475e-05
-4.2604850781683e-05
-4.28747207990176e-05
-5.34422916192073e-05
6.18506957539004e-06
-2.42886647878361e-05
-2.77474376885906e-05
-2.27568709789986e-05
-3.70718734902924e-05
-3.52269247605421e-05
-5.74527157241395e-05
-2.18053697967928e-05
-4.19067103283441e-07
-3.02627920200875e-05
-2.02555009446551e-05
-2.71117440100514e-05
-3.56419479652585e-05
-2.51730420091762e-05
-4.95941171968685e-05
-2.88593782761471e-05
-1.28916042467521e-05
-4.30449156492386e-05
-1.21662780810151e-05
-2.35264014012419e-05
-4.13662267413257e-05
-3.92885278025454e-05
2.11451164056188e-05
-2.99196906487455e-05
-3.78929846106132e-05
-7.25775733620931e-05
-3.90391721881455e-05
1.38644917788322e-05
3.73069655694062e-06
-3.01429658477869e-05
-1.19915414934459e-05
-2.64725476394562e-05
-1.73729339533401e-05
-4.28110367903824e-05
-2.54996534199614e-05
-4.56899855282203e-05
-3.06479639543293e-05
-1.10481872014017e-05
-3.32909424999825e-05
-3.200652174865e-05
-4.91869085734007e-05
-1.50569315288306e-05
-4.90354919837383e-05
-1.19739631615489e-05
-7.63905543811498e-06
-1.41923392674923e-05
-1.86629978196618e-05
-3.19483220106902e-05
-3.8142929223049e-05
1.54538742450473e-06
-1.59415878635811e-05
-2.13317481532457e-05
-3.02133746624136e-05
3.25320166504027e-06
-4.20783197306864e-05
-2.98127550142736e-05
-2.94469129059414e-06
-3.95679664043418e-05
-2.40368787206157e-05
-2.45873450806108e-05
-1.90380710844521e-05
-2.52030585649671e-05
-6.38875228361304e-06
-2.49480513088628e-05
-2.57774927099694e-05
3.49734886637596e-06
-5.33259809135384e-05
-3.09862234627232e-05
-1.41527347067358e-05
-3.14838808552316e-05
-5.55844180965757e-05
-4.06871409695493e-05
-4.74816461302153e-05
-3.15668580844354e-05
-5.77939977777352e-05
-4.27254841212196e-05
-3.77833859704862e-05
-1.18822428055955e-05
-2.95788359435169e-05
-4.09003037144646e-06
-2.64205508439608e-05
-4.96793449113089e-05
-2.11860990764239e-05
-1.96621124216292e-05
-3.34376940208355e-05
-4.670712946018e-05
-5.3851871138053e-05
-2.22220033044509e-05
-1.46170888993099e-05
-9.43601860678623e-06
-1.64578108594196e-05
-5.0778317938569e-05
1.04324080180501e-05
-3.26070565559172e-05
-4.5568096063174e-06
-4.40226591041631e-06
-7.97681027545843e-06
-1.48134161531643e-05
-3.25295194941978e-05
-3.50094034002321e-05
-1.36841177603135e-05
-4.06399598109875e-05
-3.89847248740754e-05
-4.8239644710265e-05
-9.99604354811657e-06
-3.97064873002914e-06
-4.52004339319498e-05
-1.94334779335467e-05
-1.4705832121619e-05
-4.76351262068538e-05
-2.37219207648788e-05
-7.51671780456915e-06
-9.30800547297065e-06
-1.85413864594638e-05
-1.81725878588672e-05
-2.33862536482301e-05
-3.69185703347835e-05
-4.03512888819716e-05
-1.36730602577202e-05
-3.17348134029122e-05
1.82769941132822e-06
-1.3438627092389e-05
-9.42901890422686e-06
-1.74253696783874e-05
-2.98302908923028e-05
-2.97708190671101e-05
-4.25075753444842e-05
-7.03369872076757e-06
-3.60634312350563e-05
-2.30570335601413e-05
-8.45867935880955e-06
-1.45569583355387e-05
-1.29081738960291e-05
-2.79711029157265e-05
-2.09826768672299e-05
-4.22464776874127e-05
-2.57972989459018e-05
-3.77917430007116e-05
-1.42436305066873e-05
-2.98735753668786e-05
-1.45722072600931e-05
4.25333372122249e-06
-1.36321727593214e-05
-1.80936264018692e-05
-6.94107775944408e-06
-2.55575285712941e-05
-4.51739725402378e-05
-1.95910087999773e-05
5.39901582549611e-07
-4.30554711037229e-05
-3.7586690960585e-05
-2.33754878852206e-05
-1.14103071315082e-05
-4.69613487371787e-05
-3.17890348173028e-05
-5.2081691186133e-05
-4.84191917725703e-05
-3.03344667097159e-05
-5.33167246121141e-06
-2.07490571048483e-05
-2.47781385759101e-05
-2.50704368521353e-05
-1.15781801466939e-05
-1.40918447281809e-05
-4.36913103774363e-05
5.31542080211196e-06
-1.96473566840727e-05
-1.7968692520029e-05
-2.64934081239895e-05
-4.74940045421237e-05
-4.85627747378425e-05
-1.96814211450075e-05
-3.28434159373493e-06
-1.37034662678595e-05
-4.52005132954453e-05
-2.7173691803781e-05
-2.67717406452759e-05
-2.37377739530414e-05
-4.53885290246419e-05
-3.581979113969e-05
-1.08878360893932e-05
-4.63896454712321e-05
-2.81941588660171e-05
-2.75014396503847e-05
-5.86781070180024e-05
-1.81252254274881e-05
5.85386529076056e-06
-6.5874319861707e-05
-5.91919457891903e-05
-4.23525494492471e-05
-1.77383757015752e-05
-5.08143275907633e-05
-3.32719121481521e-05
-2.2106409707674e-05
-3.83076484818015e-05
-2.82453363338007e-05
-3.42709813659731e-05
-1.22380131608827e-05
-3.62001547646059e-05
-3.05712856597182e-05
-1.80858181762461e-05
-4.03303461889228e-05
-6.01822765609594e-05
-3.92577004117214e-05
-4.07057366352815e-05
-1.87121874493064e-05
-2.31118750029394e-05
-3.42151766278726e-05
-9.15649488073243e-06
-4.64489714685188e-05
-4.01775142831816e-05
-4.05650640264007e-05
6.10925613433233e-06
-2.30115407008738e-05
-8.52039304335164e-06
1.82126183839535e-06
-2.98817260042422e-05
-2.42388481641192e-05
-9.47505475620686e-06
-2.49649811919029e-05
-3.04500696627779e-05
-2.53428170295419e-05
-2.85591888370648e-05
-1.22134703081936e-05
-5.29813210382846e-05
-1.84543002195583e-05
-2.90398343076798e-05
-2.68667130344447e-05
-5.82580987106401e-05
1.11530141106341e-06
-4.49387068156121e-05
-5.30267964141707e-05
-4.18317339158624e-05
-8.20969430630396e-06
-3.3792009745671e-06
-1.61199124653971e-05
-1.16964845194564e-05
-3.89575519989343e-05
-3.3966994252073e-05
-3.32137093371526e-05
-3.58165902205082e-05
-3.48063594750999e-05
-2.92574447529472e-05
-4.64622108029746e-05
-4.15766580098721e-05
-3.36742006813242e-05
-4.34992960780937e-05
-2.65790219232154e-05
-1.85399584816697e-05
-4.64777018129662e-05
-3.14808483735392e-05
-2.20659595964466e-05
-2.60313008384802e-06
-9.52549012303108e-06
-2.45213532763603e-05
-4.11789429488035e-05
-4.40135005558781e-05
-1.41510281478238e-05
-5.7553169411248e-05
-2.22217650330416e-05
-4.13681974881412e-06
-2.9136568679643e-05
-6.11031989141674e-05
-1.16889594516668e-05
-3.88759938278843e-05
-2.01366806817809e-05
-1.06380695391571e-05
-4.40677903253632e-05
-4.81046956532027e-05
-1.57752253640021e-05
-3.13899596413744e-05
-3.55792087068952e-05
-2.13889025499693e-05
-9.95417017021474e-06
-1.12154552311222e-05
-4.02554972108462e-05
-5.47027377002363e-05
-2.38635241305828e-05
-2.96137265792792e-05
-1.84398452249202e-05
-3.99738667668406e-05
-5.29599702073303e-05
-3.8985287106992e-05
-5.63042869541964e-05
-6.27568029254181e-05
-1.12085247580101e-05
-5.30239330267067e-05
-1.39414134566211e-05
-2.71219552886256e-05
1.08888960174751e-06
-2.94578556284464e-05
-4.71282785297068e-05
-1.21120318920382e-05
-1.93052567242722e-05
-5.25243193797056e-05
-3.77891171391152e-05
-8.87514307156578e-06
-2.48183584419267e-05
-1.99357469084273e-05
-1.89526614102185e-05
-4.21154521273823e-05
-5.41195376914617e-06
-2.00331927559161e-05
-3.67293196963147e-05
-2.22243381653627e-05
-2.81823344306671e-05
-4.18952365100524e-05
-1.07118225777774e-05
5.49238897863391e-06
-3.85388713848149e-05
-2.89143287835027e-05
-6.4288100253609e-05
-1.88899480666225e-05
-1.65285254903015e-05
-3.97236140593871e-05
-3.17979521235443e-05
-5.99398739477794e-05
-1.82896638444814e-05
-4.04664185772086e-05
-2.33218357629015e-05
-3.90104177858766e-05
1.0456027457877e-06
-5.26844957785295e-05
-3.29734696526299e-05
-1.34575118142993e-05
-3.16422206815155e-05
2.87085307084927e-06
-3.42939550257786e-05
-3.61176360274562e-05
-3.64881225824552e-05
-5.02888012065787e-05
-3.2464604965837e-05
-2.17915093729346e-06
-1.93406767229122e-05
-3.79017202345593e-06
-2.07756013155802e-05
-1.63497803726403e-05
-3.80750421673644e-06
-2.16130673939688e-05
-2.2653351793956e-05
-4.75807172408216e-05
-1.94014752401642e-05
-5.34656430563654e-05
-2.67466201513228e-05
-1.54036459842721e-05
-2.62932342067847e-05
-2.53611421266087e-05
-2.31679064609768e-05
-4.17222600726157e-05
-2.92395210227322e-05
-3.27400753889091e-05
-2.28368479140579e-05
-2.96256322915599e-05
-7.30181214922825e-05
-3.60134010247897e-05
1.06492216431441e-07
-8.68084153405599e-05
-3.3334283140791e-05
-3.8743041711867e-05
-2.69041404554997e-05
-3.98089720623183e-05
-8.33327807351564e-06
-2.97892439682579e-05
-3.4953563154276e-06
-2.68706623983758e-05
-3.37669579773273e-05
-3.24640532329663e-05
-4.39221382242294e-05
-3.49676150536194e-05
-1.28391483298852e-05
-2.86875157386314e-05
-3.83912868267828e-05
-5.49344220672326e-05
-2.95511475257377e-05
-2.13194311391553e-05
-3.79146988632788e-05
-4.85427204552972e-05
-5.17619655832171e-05
-2.35403587427095e-05
-1.61341405247539e-05
-7.49649488684765e-06
-2.51026373191901e-05
-2.88603905672494e-05
-1.86890957382322e-05
-2.12091198251704e-05
-5.90355790170683e-06
-3.74188169354969e-05
-1.86437988878427e-06
-3.91109960717765e-05
2.13546036113787e-06
-2.50996945942459e-05
-6.60934903134815e-06
-1.09902048974162e-05
-3.66763625251217e-05
-6.27816716635298e-05
-1.10137983641594e-05
5.11277121722103e-06
-9.18757635264984e-06
-4.78627801433267e-05
-9.33356236081691e-06
-2.28838284439307e-05
-2.03888620766881e-05
-2.6579901705158e-05
-4.72462501594108e-05
-4.92142440191839e-05
-5.79329535373766e-05
-1.50488634741308e-05
-2.43503537770911e-05
-9.79110735412631e-06
-1.21061033949644e-05
-3.46868371739293e-05
-1.37079186890595e-05
5.28649504759724e-06
-2.34804772926163e-05
-3.52523070462301e-05
-2.17363933513375e-05
1.50321066455839e-05
-6.65680417308802e-05
-4.18589005037262e-05
-4.84520414418411e-05
-4.65504373466144e-05
-2.30494704875148e-05
-7.23365401093279e-05
-1.8200632078331e-05
-4.76734172705245e-05
-3.66713535749905e-05
-2.1550149062339e-05
-1.046554714468e-05
-5.41867840745234e-07
-1.49063910932561e-05
-1.87899036338041e-05
-4.60495255464547e-05
-1.24076212131489e-05
-3.06776220888099e-05
-3.9682470280804e-05
-2.17694294921339e-05
-7.27892326210378e-06
-4.0693804014062e-05
-3.39125165406288e-05
-1.64743829080054e-05
-1.97587010538282e-05
-2.33997745376531e-05
-3.13908474147967e-05
-3.97461848390544e-05
-2.9144972519825e-05
-1.9372479950754e-05
7.42915212329749e-06
-3.6370581701828e-05
-1.71407360154004e-05
-3.45692155787845e-05
-1.86267226925668e-05
-2.57076952474277e-05
-1.83126051468781e-05
-1.63147079025637e-05
-3.10186934125127e-05
-2.77560354767878e-05
-1.42461245858426e-05
-2.73509164984792e-05
-3.71077336866665e-05
-2.01384498777453e-05
-2.47495071923908e-05
-3.94046848881659e-05
-3.31018847477922e-05
-3.91674606724548e-05
-4.59798133553652e-05
-3.97330198968404e-05
-4.40524246163896e-05
-1.69877506272221e-05
-1.89419474830772e-05
-1.80518321599797e-05
-4.6735283462367e-05
-2.19802364853305e-05
1.09293228671331e-06
-1.40429232689511e-05
-2.68158930026873e-05
-3.64416630707631e-05
-3.24103134638434e-05
-1.37805979519497e-05
-4.50275691020116e-06
-3.24623626022944e-05
-2.37113235006588e-05
-3.99920552100596e-05
-3.26669651508844e-05
-4.15798952713261e-05
-3.95114906931431e-05
-2.06696342073939e-05
-3.86430120907847e-05
8.01420527086923e-06
-2.73883651169452e-05
-1.74828216089327e-05
-5.51652351721873e-05
-2.84556172439174e-05
-3.51100562800086e-05
-9.12365694163402e-06
-2.52011282222136e-05
-1.08978351404638e-05
-5.31118272666832e-05
-4.65839314007493e-05
-4.64033872796381e-05
-6.29539854902999e-05
-1.49522724640097e-05
-2.55017703974832e-05
-4.330663299387e-05
-3.42365122160698e-05
-2.89469506837399e-05
-2.54943581499691e-05
-2.25619774401858e-05
-5.50950942923459e-05
-3.26505367388624e-05
-6.75200999840797e-05
-2.87126730966813e-06
-4.61488007155012e-05
-5.5218647780277e-06
-3.71125288348319e-05
-4.44226765502229e-05
-6.79883773510134e-06
-4.3925451308381e-05
-1.41170931027665e-05
-1.10042860442709e-05
-2.9405083718424e-05
-4.35304783631286e-05
-5.51156139369211e-05
-3.12331338314621e-05
-2.9755868123077e-05
-3.54478811134111e-05
-1.62466551466121e-05
-4.14426738835306e-05
-3.14678755284758e-05
-2.9517737293345e-05
-3.88498034246629e-05
-3.60511250471432e-05
-1.31440748711501e-05
-3.48388411959187e-05
-2.09911839901388e-05
-4.12186770641788e-05
-2.10774355574038e-05
-1.48367875955985e-06
-1.4531308806281e-05
-2.9569273818295e-05
-3.98347234884338e-05
-1.09410405012633e-05
-4.98091851370892e-06
-1.02949004766945e-05
-2.62612687555379e-05
-4.40805700850684e-05
-1.65640376905513e-06
-1.02467164384875e-05
-4.79758497899155e-05
-4.74037937563738e-05
-4.10421792494571e-05
-9.37533120440331e-06
-2.99678501239671e-05
-3.58589140182781e-05
-3.09384236150092e-05
-1.31642075465715e-05
-5.89089312361497e-05
-4.54306148803055e-05
-2.12530328485865e-05
-2.47659830939976e-05
-4.22376850767827e-05
-3.30530592938579e-05
-4.39118365474833e-05
-8.46541751551926e-06
-5.63191657603897e-05
-2.24818347552704e-05
-3.63770678625709e-05
-2.67296463977497e-05
-4.69191642911138e-06
-3.26901793366331e-05
-1.17790552246198e-05
-4.28304574358867e-05
-2.27111335938304e-05
-1.24177048607194e-05
-1.55624674458505e-05
6.35644275953244e-06
-3.11949900642163e-05
-3.84704372808278e-05
-2.14876588891628e-05
-5.69091651853935e-05
-2.91795697590691e-05
-3.39941997178069e-05
-3.09744713318467e-05
-4.19899726574494e-05
-3.80833877282209e-05
-2.02252718951257e-05
-2.63216685255115e-05
-2.86021827050592e-05
-4.65964985716848e-05
3.48543061351365e-06
-3.67807033485377e-05
-2.78356519217197e-05
-2.76570125520084e-05
-1.97678688411355e-05
-4.89079779671654e-05
-5.33120056506996e-05
-3.91121911034549e-05
-2.96671005501774e-05
-1.10048424585356e-05
-1.43236897019859e-05
-3.87408945727693e-05
-1.75763770657331e-05
-2.67764723438286e-05
-3.57799425808721e-05
-7.68045082882313e-06
1.94537457754735e-06
-3.5507982178444e-05
-1.84608480595042e-05
-2.57879570815273e-05
-2.29577675121494e-05
-3.67096111293049e-05
-4.25390955935382e-05
-1.319417686986e-05
-4.16754557799507e-05
-2.08006748416703e-05
-2.19610356537095e-05
-2.21389117990905e-05
-4.48486972586135e-05
3.97736612303116e-06
2.06425945474542e-06
-4.96223462644362e-05
-2.61453605720904e-05
-2.9677747273727e-06
-3.86411577534642e-05
-3.32896646330965e-05
-3.40770662481232e-05
-4.87277688408184e-05
-4.57834470697337e-05
-9.83966500124861e-07
-2.21158292570187e-05
-4.8011031969941e-05
-3.77002677637229e-05
-1.65921019372087e-05
-2.24783969324697e-05
-3.16602913229533e-05
6.33736254874139e-06
-1.48686599067367e-05
-2.44182214171993e-05
-2.0778031419232e-05
-2.75879575401531e-05
-3.06233765743133e-05
-3.38378395457893e-05
-3.39922297196563e-05
-7.3434627634497e-06
-2.99477108517582e-05
-3.45099932806653e-05
-5.33507389834963e-05
-4.7883472188629e-06
-6.14579241383586e-06
-3.00066748547459e-05
-1.86693074948393e-05
-1.45163775465382e-05
-2.79554842236117e-05
-6.0156445436298e-05
-5.65022364897044e-05
6.16039748102927e-07
-1.00709250311519e-05
-5.70127239208043e-05
-2.01810306801555e-05
-4.76387974390353e-05
-1.04567352169126e-06
-3.1430672462796e-05
-3.0697275867595e-05
-4.63867392698466e-05
-4.48953896638585e-05
-2.41546300386919e-05
-3.53324935229714e-05
-4.85968391719838e-05
-3.7378892071917e-05
-4.19661676422361e-05
-5.9290280955722e-05
-6.23307246779421e-07
-1.87980915416678e-05
-4.89763081253279e-05
-2.93275803800266e-05
-1.11488035483525e-05
8.05829735585734e-06
-7.9872173590135e-06
-4.30224475082173e-05
-3.13004509850364e-05
-2.50662929130374e-05
-2.65268033439319e-05
-2.4223055766295e-05
-1.94827549961303e-05
-2.11131133026886e-05
-2.60314838455759e-05
-6.40341050414158e-05
-4.1981835273601e-05
-3.7744662378499e-05
-1.90655378913253e-05
-6.80631262126809e-05
-2.44097671592475e-05
-3.1878290382408e-05
-4.46093844442719e-05
-2.55385286135468e-05
-2.6091716629965e-05
-1.93823637434233e-05
-2.57921396113834e-05
-2.62045106919824e-05
-2.72926703902736e-05
4.20930015519269e-06
-4.72305011954703e-05
-2.39747248642258e-05
-5.48512856038571e-06
1.5224777643255e-05
-2.65677120062949e-05
-2.79226794052859e-05
-4.49406246532031e-05
-3.9042389759634e-05
-3.70762224040796e-05
-8.54879694727552e-05
-3.82550742151482e-05
-3.14712675431357e-05
-2.34916509248888e-05
-2.30521572242421e-05
-2.74283609240429e-05
-6.27141088549616e-06
-2.37664067652711e-05
-4.16127301664001e-05
-1.08819735056724e-05
-1.61478085896889e-05
-2.84991434821411e-05
-1.14073832910283e-05
-2.45971002301182e-05
-4.72036574380068e-05
-9.87385732240595e-06
-1.38495375785877e-05
-2.25095438222448e-05
2.56632327411585e-06
-2.57266004197576e-05
-2.49395959812472e-05
2.46163186477353e-05
-3.19893786891116e-05
-4.57520739482121e-06
-6.76666806560867e-05
-6.41377717496734e-05
-5.04765433032163e-05
-3.57305996762932e-05
-2.19376765941006e-05
-5.33977272076022e-05
-1.64977851228713e-05
-5.09073006114811e-05
-3.28799397128009e-05
-7.50834402773564e-06
-3.51455200308106e-05
-4.07216918015107e-05
-3.69380632990576e-05
-1.20591072726902e-05
7.37037274777389e-06
-6.15685418872047e-05
-4.14432261137734e-05
-2.59031474056855e-05
-5.38668857969073e-05
-1.27614831073122e-05
-7.49889871687883e-06
-2.76069082161291e-05
-8.03112034978184e-06
-6.10051169261074e-06
-3.66571537255788e-05
-2.40842965151939e-05
-3.42254513794845e-05
-3.18277330938899e-05
-3.01447619430185e-05
-4.74286198252729e-05
-1.26581564717131e-05
-2.99650934987942e-05
-6.52932424468406e-05
-2.07843743277507e-05
-6.23853186925734e-06
-3.77580237213369e-05
-3.73443953365956e-05
-1.3939281236148e-05
-1.33390013373109e-05
4.77790135687411e-06
-3.91837219848003e-05
-3.34343402845674e-05
-5.65975710046073e-05
-4.74399275451828e-05
-2.62085154470721e-05
-1.87943435757021e-05
-6.1807104480956e-05
-3.26247077246559e-05
-1.98764712853873e-05
-2.46825401050764e-05
-1.15307529351419e-05
-3.29744763750116e-05
-4.88333755730574e-05
-4.68837051492791e-05
-6.3693685044759e-05
-2.64972730612616e-05
-3.00175218726411e-05
-4.41783948605113e-05
-5.92251165315043e-05
-3.54417846319084e-05
-2.88059474191696e-05
-7.56263566177088e-06
-4.15420727312569e-05
-4.13471125777587e-05
-2.69586942442276e-05
-3.36921147818886e-05
-2.50556885289487e-05
-6.52843758018215e-06
-4.5321565172749e-05
-1.3823200355635e-05
-6.64948050850111e-06
-2.67465872055382e-05
-1.03941068207781e-05
-1.96910248856737e-05
-3.79681522385549e-05
-2.11296397126935e-05
-4.92969590580724e-05
-4.87218476629245e-05
-2.95862337250243e-05
-4.67688221210634e-05
-6.32347670462755e-05
-2.74941132409585e-05
-5.11951849726703e-05
-3.15422853876501e-05
-3.81451485186276e-05
-2.83376791647646e-05
-2.75458876956144e-05
-4.71800088414916e-05
-3.86060832262141e-05
-3.93465900426927e-05
-1.12502135232544e-05
-2.51469162197173e-05
-4.8978679737143e-05
-5.64145323290242e-05
-1.766379349866e-05
-2.31299696074428e-05
-1.13572334146511e-05
-4.84274715451976e-05
8.7607816379499e-06
-1.25307775923193e-05
-1.52574762425278e-05
-3.6636677182274e-05
-1.31369021637073e-05
-6.33148602962283e-05
-9.53084724829892e-06
-4.69444866646394e-06
-3.04677764461411e-05
-1.19044217673353e-05
-3.83809496893224e-05
-2.25948056775875e-05
-4.55424913612215e-05
-3.53257726922207e-05
-2.28750293231622e-05
-1.02505687644325e-05
-3.0040940419411e-05
-4.0230499799656e-05
-3.97325860334493e-05
-2.80618198397336e-06
-3.77373089634775e-05
-1.77528411370368e-05
-4.6348132306887e-05
-2.80469029488293e-05
-1.738833388783e-05
-3.72414147683995e-05
-1.23955574803856e-05
-2.52043927692302e-05
-5.79246344086397e-05
-2.44562614826124e-05
-2.75897240263431e-05
-1.655814374576e-05
-1.10275668013451e-05
-1.00186649033272e-05
-2.21368962931695e-05
-4.26576779804069e-05
-1.68978802044602e-05
-4.65305443769417e-05
-3.67086500041793e-05
-6.15560431197003e-06
-1.18557073984853e-05
-3.83565532690048e-05
-5.09927387434313e-05
-2.19216418201045e-05
-1.71775810349699e-05
-4.65405803173559e-05
-2.82224746401207e-05
-1.97737708297392e-05
-3.94240051122664e-05
2.0874673995998e-05
-2.62954493563945e-05
-3.33684628861749e-05
-3.85218866492468e-05
-4.07476195596048e-05
-3.59188525679397e-05
-2.97907551954264e-05
-5.86855393638373e-05
-5.49337823185987e-05
-2.72069069802885e-05
-2.00170873494885e-05
-6.0119953212445e-05
-3.10434301659643e-05
-4.9690329968273e-05
-3.64173275706518e-06
1.23485932665841e-06
-4.0735037477868e-05
-4.19282938043218e-05
-1.42037805908004e-05
-1.94683397438105e-05
-3.99055034102944e-05
-1.83881470470484e-05
-2.86519728916603e-05
-1.21611644731095e-05
-2.5470548697483e-05
-3.52391776212513e-05
-2.48322267537579e-05
-3.05218671490739e-05
1.68061740212694e-05
-5.89228015712475e-05
-5.18515582770218e-05
-5.12617756708879e-05
-3.26081338668222e-05
-4.00460977832918e-05
-7.43283711494318e-06
-5.19067483888129e-05
-3.51133998488833e-05
-4.8957499555463e-05
-1.61827270320551e-05
-1.40152972509646e-05
-3.25639189291187e-05
-2.73146506658244e-05
-2.90965235905619e-05
-1.86459292943798e-05
-2.63987701540277e-05
-2.92774054755512e-05
-2.05714327783936e-05
-4.39392296897556e-05
-2.34390065432306e-05
-3.72991672683985e-05
-6.64958478648018e-05
-3.88267468072633e-05
-1.67074770186874e-05
-5.61053741742669e-05
-2.61119486027755e-05
6.2182757230363e-07
-5.08816247917035e-05
-1.72802302204304e-06
-2.62146169238732e-05
-3.62890250006055e-06
-4.6520486273401e-05
-4.98490000258248e-06
-3.84436621329414e-05
-3.17663416295003e-05
-4.47017635489328e-05
