# Supplementary material for: Research on computational propagation and identification of mine microseismic signals based on deep learning
Source: PLoS One. 2025 Oct 22;20(10):e0334641. doi: 10.1371/journal.pone.0334641 (PMC12543183; doi:10.1371/journal.pone.0334641)
Supplement: S8 Data — (ZIP) [file pone.0334641.s008.zip › 000100900002798.xlsx_0.txt_24.txt.txt]

1.16904449182181e-05
-4.13804768214252e-05
-3.99872563067608e-05
-2.71316571296569e-05
-2.30291208548098e-05
-4.54759434913996e-05
-4.44279863562506e-05
-2.86514293486681e-05
1.35627721815965e-07
-3.92374483255837e-05
-4.45107841033044e-05
-4.5090688073349e-05
-3.81060410267241e-05
-4.13872101278104e-05
-4.6421757345131e-05
-2.15305370222359e-05
-1.65712524858185e-05
-3.65872313909088e-05
-2.39517009621382e-05
-9.40769471514489e-06
-5.15720251315068e-05
-3.26366447370147e-05
1.70593176891022e-07
-3.02441427830478e-05
-3.43528456552431e-06
-3.44224215298594e-05
-4.37471574442979e-05
-5.5668186027762e-05
-5.6499556356246e-05
-3.91258171924887e-05
-3.66831945516128e-05
-1.36526687549731e-05
-1.36523823219934e-05
-1.84301241130131e-05
-4.52723975015147e-05
-1.31866188880104e-05
-2.41722737904855e-05
-3.055345120171e-05
-4.67722753295684e-05
-2.9742654281699e-06
-1.90589431896327e-05
6.15913569407918e-06
-2.67179003756474e-05
-3.75498100377357e-06
-1.93278888967417e-05
-1.24458900967807e-05
-3.36572325549877e-05
-3.34464257983352e-05
-5.52418799079827e-05
-7.0305007002002e-05
-2.02698612020362e-05
-2.52985814675311e-05
-2.73860373895774e-05
-2.84112373855556e-05
-5.34456934513804e-06
-2.18247328110545e-05
-6.17898959913925e-06
-3.66073011248222e-05
-4.56728192276682e-05
-3.68145919348854e-05
-4.83081915839972e-05
-3.09175024129517e-05
-3.30214357938006e-05
-4.31162748413411e-05
-3.68905590338351e-05
-2.44023605208679e-05
-2.67099192563374e-05
-1.57118690431365e-05
-3.3980548467821e-05
-5.15321003944458e-05
-1.32322740056684e-05
-1.15869831132827e-05
-6.48947184247304e-05
-4.46058044474827e-05
-3.7578427660963e-05
-1.93665706246863e-05
-1.01824100522721e-05
-3.75123818628608e-05
-4.59651496585168e-05
3.24023441617156e-07
-1.89894974712729e-05
-3.4855384127278e-05
-2.24344319915656e-05
-2.88007767889339e-05
-4.29960024801449e-05
-5.41184876301094e-05
-2.57944668149803e-05
-3.87066894078477e-05
-3.81571489132778e-05
-2.09911396820626e-05
-1.26018137514546e-05
7.94689675606393e-06
-2.46273268427649e-05
-8.35490265673986e-06
-2.40099794053787e-05
-3.57464715036603e-05
-2.7775992314276e-05
-1.91577258900451e-05
-5.1287920316968e-05
-1.92498482548809e-05
-4.36184560933359e-05
-5.47609592950957e-05
-3.28723372882056e-05
-2.8069381998694e-05
-2.40961866269338e-05
-5.07386786080287e-05
-3.42335525338197e-05
-5.65900443064776e-06
-7.18901126295389e-05
-2.32802100701726e-05
-3.4566572611282e-05
-3.07290227338513e-05
-3.57334529859388e-05
-1.01367924950916e-05
-5.02984651814431e-05
-2.68864949414889e-05
-3.28131131812561e-05
-1.57142879800836e-05
-2.36073308322856e-05
-3.21002785556385e-05
-3.36908860491981e-05
-2.62671398615627e-05
-1.66806746212123e-05
-3.51185960130298e-05
-3.28231319489969e-05
-3.44507336318015e-05
-3.28149291665394e-05
-2.10086889737055e-05
-3.01035571575139e-05
-4.16856097375078e-05
-3.93859421053188e-05
1.32217633744844e-05
-5.33674440767377e-05
-4.84241042765582e-05
-3.23358504237102e-05
-5.11633565590367e-05
-8.24951832028624e-06
-2.67167018869608e-05
-5.4054727035339e-05
-3.95747927288909e-05
-2.98504567927006e-05
7.43347635829152e-06
-4.9681928951894e-05
-3.53015057613976e-05
-3.90003616451615e-05
-1.29435891581399e-05
-1.91297578501839e-05
-5.32746426532581e-05
-3.18229188958258e-05
2.0194535502674e-05
-4.00121820296067e-06
-2.24575123373798e-05
-1.83689423835145e-05
-1.23347637171648e-05
-3.85629186249102e-05
-4.10289176144782e-05
-5.05466678177411e-05
-3.30532944095914e-05
-2.20128853570627e-05
-7.09712323378471e-05
-5.46461394558014e-05
-3.61795226026151e-05
-2.82511799637677e-05
-5.02889195667552e-05
-1.33564930059235e-05
-3.51626221231062e-05
-4.85103747013247e-05
-1.80231968854746e-05
-1.36955210300022e-05
-2.2008407714742e-05
-7.07343428035181e-06
-5.34006510690403e-05
-2.77660981904199e-05
-3.63392326447054e-05
-5.05753274653989e-05
-4.34117038032437e-05
-1.63951731994954e-05
-1.28698487224915e-05
-2.68566422707706e-05
-7.22956038911788e-06
-2.03048191787781e-05
-3.45201468872795e-05
-2.18264017333443e-05
-5.48766649733557e-05
-1.10597024897589e-05
1.72302474963612e-07
-4.28788224428205e-05
-3.72668318198219e-05
-3.09559416799599e-05
-2.178912474342e-05
-4.40410729202068e-05
-3.69675684759462e-05
-1.55544416174352e-05
-4.93203761003428e-05
-4.80752254002822e-05
-2.85844494866254e-05
-2.32158930215633e-05
-1.6594573724446e-05
1.04441362792354e-05
-1.1586343575318e-05
-7.31985618015763e-06
-1.92057253224649e-05
-3.44133894974799e-05
-3.98198547951457e-05
-2.09470482016687e-05
-3.70618506411496e-05
-1.05591112472125e-05
-1.63578920279282e-05
1.18095801222724e-06
-5.80123323178035e-05
-6.54661858270755e-06
-1.580414627726e-05
-2.9634424656909e-05
-4.38663632853181e-05
-1.89789567961583e-05
-3.40275880112334e-05
-2.07365892856828e-05
-2.55345719340001e-05
-3.56962399505905e-05
-2.08535899530095e-05
-6.78453345933323e-06
-1.65128558072762e-05
-4.01965365510195e-05
-1.84843039568297e-05
-2.70253902915516e-05
-3.08665350992204e-05
-2.11863104933503e-05
-6.73096224669816e-05
-2.26794282318776e-05
-6.78977255991423e-06
-3.14998658427453e-05
6.61016720238309e-06
-5.55689859502413e-05
-4.95512426924365e-05
-1.99533034130637e-05
-5.6137093038164e-05
-2.10100270413791e-05
-1.57384623544365e-05
-4.81758314433679e-05
-2.26504731920215e-05
-1.28445056187748e-05
-2.35430966208613e-05
-3.54242790723892e-05
-2.84648388618076e-05
-5.24611940596732e-05
-3.71595344915627e-05
-4.95975780276309e-05
-3.90238479018947e-05
-1.51420108112076e-05
6.83438452541193e-06
-5.31967356918066e-05
-3.43883154960711e-05
-4.05948103446282e-05
-1.00297740477612e-05
-2.42630792017949e-05
-3.52943185047184e-05
-6.74498799314401e-06
-1.68453362897362e-05
-1.44043623276546e-05
1.22602545737079e-06
-3.83465316692212e-05
-3.39391534153302e-05
-2.75816789352604e-05
-4.31683220685328e-06
-1.81027730829162e-05
-4.15359996709801e-05
-4.56894802450529e-05
1.0164381343001e-05
-1.62739031943282e-05
-4.59196257375635e-05
-1.58468097029163e-05
-1.21126599448034e-05
-2.62743243875733e-05
-2.63755768880141e-05
-1.63978617843992e-05
-5.12464379217059e-05
-1.05542364169139e-05
-2.7155575037755e-05
-1.53627547772957e-05
-3.77677489651062e-05
-4.0635804933197e-05
-1.977126026385e-05
-2.93425363970548e-05
-2.78094539508313e-05
-2.74910291695379e-05
-3.84588209588533e-05
-3.14194806187429e-05
-1.86373873711476e-05
-1.63583650669069e-05
-3.39017206267212e-05
-3.08288531894247e-05
-2.16885030114891e-05
-2.64517949175539e-05
-2.93889889666293e-05
-3.20030083858747e-05
-5.24223665356533e-05
-5.28747783632258e-05
-2.09859521541305e-05
-2.84122720592943e-05
-5.45071936860757e-05
-5.45763250643016e-05
-3.07215555385298e-05
-5.50880518169505e-05
-3.1440352251048e-05
-2.63347903206567e-05
-3.64492809798456e-05
-3.02912697197538e-05
-8.53227728430826e-06
-5.08019518494756e-05
-4.68627396904959e-05
-4.07712180340396e-05
-3.55334034426646e-06
-1.16729073355874e-05
-2.03036860220413e-05
-5.03105924028851e-06
-1.16433211809202e-06
-2.87386463675755e-05
-3.64430479158406e-05
-3.43302849830732e-05
-3.5275553607833e-05
-2.83996418229727e-05
-1.19720928776605e-05
-4.43513979542015e-07
-4.69600494996914e-05
-3.6595675723773e-05
-2.98605225292352e-05
-3.67941110433779e-05
-1.78533353705089e-05
-4.94552834993784e-05
-4.6624784231259e-05
-2.34724980890271e-05
-7.17374092546955e-06
-7.09319963174938e-06
-4.24274682380816e-05
-5.0344656718219e-05
-3.52142744064159e-05
-3.6268687978977e-05
-1.63311600324002e-05
-1.37474105138512e-05
-2.5595716445404e-05
-1.62853057941801e-05
-1.98525916149742e-05
-4.7849113380466e-05
-4.55347508120926e-05
-3.05479107543732e-05
-3.48979915529758e-05
-3.12122561363093e-05
-1.63160975905856e-05
-3.13860289192513e-05
-3.84597094311353e-05
-2.91470275725578e-05
2.48874349111075e-06
-3.88711211928951e-05
-1.17354404471801e-05
-6.54478399095597e-07
-5.82527353765722e-05
-1.0377770614568e-05
-1.82155920600384e-05
-3.80440110720843e-05
-2.53838099429249e-05
-1.26138374909955e-05
-3.29814724729196e-05
-2.77232348828628e-05
-2.28765557681955e-05
-3.64264777502849e-05
-4.11736410972328e-05
3.83301232311469e-06
-4.42184674697621e-05
-4.2372780000974e-05
-2.92195135309576e-05
-1.57264631556114e-05
-4.34314859248086e-05
-3.91068742034289e-05
-2.84948009433277e-05
-2.86124261156178e-05
-1.10203277073867e-05
-2.87348001836181e-05
-2.20808206114485e-05
-3.42867859508533e-05
-1.00787879843368e-05
-1.95931722584342e-05
-2.57966244113619e-05
-3.55506690093345e-05
8.83379899875145e-06
-1.91811937660159e-05
-1.34555394941146e-05
-3.00571987179639e-05
-5.59188237919089e-06
-5.48297593708678e-05
-3.16755639854308e-05
-5.55722437495648e-05
-5.39613502935504e-05
-1.22463579602084e-05
-4.10887565123298e-05
-4.4273913654355e-05
-5.4635453529074e-05
-3.04876896234554e-05
-5.09141570037854e-05
-3.54924341121768e-05
-1.60463665493572e-05
-6.49854821013606e-05
-4.4544032307644e-05
-4.60732330278314e-05
-4.9018789455739e-05
-1.91607513112666e-05
-3.33110933407071e-05
-4.56325315598715e-05
-3.32769869176848e-05
-1.88380924511858e-05
-1.2492668359608e-05
-2.0600603661011e-05
-4.28390791171318e-05
-1.0728633052443e-05
-3.39605077285011e-06
-2.02567756380067e-05
-2.40219615035487e-05
-4.60715345743939e-05
-1.69767185717201e-05
-1.80155827719854e-05
-1.96095632685668e-05
-1.02226671339063e-05
-1.64719709388218e-05
-2.5707394670238e-05
-4.71828099915133e-05
-3.69398352157181e-06
-6.36295442627133e-05
-3.02076707804027e-05
-1.33296917088554e-05
-3.83564752829748e-05
-3.53631354239251e-05
-2.75265942278579e-05
1.96439904334543e-05
3.08052620150682e-06
-5.59126617206513e-05
-2.04304066229347e-05
-2.46317891483298e-05
-3.27600840454979e-05
-4.14343897940112e-05
-2.37991519158239e-05
-2.03534041726439e-05
-2.38517297774227e-05
-3.19354127900893e-05
-1.29758453146309e-05
-2.23837054352287e-05
-1.83994116668071e-05
-3.66224005934472e-05
-2.65561094984159e-05
-1.52303243853647e-05
-3.5526335237398e-05
-6.6741174876543e-06
-1.86752184404325e-05
-5.97993730653767e-06
-5.09908671798501e-05
-6.71580923952414e-05
-3.63056229414712e-05
4.78986177004493e-06
-2.74209469905715e-05
-1.48459291072874e-05
-2.89284389938549e-05
-5.27983082095885e-05
-7.82281776120707e-05
-5.27702857644034e-05
-4.4412379974792e-05
-2.17568634226545e-05
1.36777057381954e-08
-1.51009751731867e-05
-1.99566637223392e-05
-4.03566907824458e-05
-4.65720791170358e-05
-5.40514549179402e-05
-6.689381069351e-05
-5.33999280450309e-05
-4.90114595423738e-05
-6.0662611937952e-05
-4.325050927349e-05
-3.9103551602987e-05
-3.28874812509202e-05
-1.98295628203838e-05
8.18744907275049e-06
-4.54174385626795e-06
-4.41741374072839e-05
-1.65288996582158e-05
-4.208295954382e-05
-2.11411485643881e-05
-2.06121089916704e-05
-3.95431356546705e-05
-3.92412591044975e-06
-9.53755550476933e-06
-3.71451310186001e-05
-2.39678837962187e-05
-5.67060509615715e-05
-3.32988299741873e-05
-1.97154110634659e-05
-4.35344717045231e-06
-3.50925891730891e-05
-4.26251159943232e-05
-3.52505271153221e-05
-1.4665535693232e-05
-1.52118853352054e-05
-4.31457736142357e-05
-5.11294172881699e-06
-2.50739097925366e-05
-1.53405588372884e-05
-4.37604819063642e-05
-5.51235692108232e-05
-3.03979958970917e-05
-4.7059661714754e-05
-3.78696681238596e-05
-2.11308820578865e-05
-2.35959553964244e-05
-2.11177514827297e-05
-2.1250715687167e-05
-3.5619138540109e-06
-1.81645286791501e-05
-2.54741226926766e-05
-4.49196956894971e-05
-2.15106238783986e-05
-1.9858038930097e-05
-2.63173555141767e-05
-3.62467959905615e-05
-2.90945394207029e-05
-5.82481087132576e-05
-4.17542186854334e-06
-3.34942559245041e-05
-4.87810636634914e-05
-5.05706135328559e-05
-2.10481584271492e-05
-1.42701436745285e-05
-2.28489509541306e-05
-1.54992826574618e-05
-4.67563615479293e-05
-8.41801881190874e-06
-3.18109756143495e-05
1.5624852447892e-06
-2.59157182576603e-05
-1.74924435026374e-05
-2.20261417460765e-05
-4.24813813206333e-05
-2.8847357389583e-05
-3.1945532906836e-05
-5.5202243397318e-05
-3.85692857076416e-05
-1.46922155505903e-05
-3.14419029914755e-05
-3.87544306706796e-05
-1.88327435419353e-05
1.3486584075695e-05
-1.50441622762599e-05
-2.94874538215143e-06
-1.80307046008192e-05
-3.08676924760083e-05
-2.60818595403317e-05
-7.49167213913603e-05
-1.61427340500873e-05
-4.07595730420282e-05
-3.08057039015077e-05
-4.15041698602294e-05
-2.83056580743837e-05
-4.5697359010633e-06
-2.83794869651701e-05
-5.23086579365378e-05
-2.74795298702143e-05
-1.75794297407443e-05
-6.0328374318581e-05
-3.80272501704887e-05
-2.46402161060281e-05
-5.25645780825627e-05
-2.73772838015108e-05
-2.80096353614746e-05
-3.44177304058761e-05
-2.16537237296808e-05
-4.07298580087903e-05
-2.8437160147394e-05
-2.52306611043071e-05
-1.75332622734978e-05
-3.88478725805457e-05
-5.95418393948114e-05
-5.41608782057741e-05
-2.96706852911148e-05
-2.4309538114856e-05
-2.45855410513109e-05
-1.43151356415405e-05
-2.19785504721163e-07
-3.89307888749722e-06
-4.54378958569102e-05
-4.29920952573166e-05
-1.98752625126796e-05
-1.94605420008885e-06
-4.09322364417769e-06
-2.48489135818537e-05
-6.04539136637798e-05
-2.66297342425342e-05
-1.72836223686299e-05
-4.85608730553638e-05
-1.773897364289e-05
-2.86679833851018e-05
-1.94331744980145e-05
2.92911560064138e-06
-1.67687139421122e-05
-4.16926001087448e-05
-9.37349394793536e-06
-5.04831399447206e-05
-2.50076185176346e-05
-3.29610368319212e-05
-2.80529718722188e-05
-2.49285247232124e-05
-3.0753709307393e-05
-2.6792657123717e-05
-3.28729381859504e-05
-1.00342522960904e-05
-5.95080536622442e-05
-1.42621884761329e-05
-3.4290786377297e-05
-3.15398885082944e-05
-4.18449012904082e-05
-3.48134848917369e-05
-4.58582765481407e-05
-5.67692641062764e-05
-1.6778809541286e-05
-4.75301763621667e-05
-2.65740256240666e-05
-1.42730389251535e-05
-2.75355263905252e-05
-3.37432634729095e-05
-2.38533764977398e-05
-1.21345163930481e-05
-3.87936091389153e-05
-4.17254819868945e-05
-2.10307414653017e-05
-3.35714852122986e-05
-3.8613973733234e-05
-3.28903739054545e-05
-1.86329551225311e-05
-2.53734483511102e-05
-4.51136412953673e-05
-2.51172982037349e-05
-1.80297072343581e-05
-3.4090778347847e-05
-3.15550003163834e-05
-4.43443877577139e-05
-4.47584048782262e-05
-6.63930165061517e-06
-1.69393800997167e-05
-6.14311704441669e-05
-4.43608157584789e-05
-3.74483273369503e-05
-1.84437551915567e-05
-1.00061912042927e-05
-2.41106161797217e-05
-2.34210692329554e-05
-3.40403806658651e-05
-3.20552938685702e-05
-3.54417258551231e-05
-2.41367689198877e-05
-2.25163852337453e-05
-2.0207445304298e-05
-2.34653329026182e-05
-6.99644499806922e-06
-5.23315319684105e-05
-8.86124508330312e-06
-8.48300755377402e-06
-4.32769425264866e-05
-2.58840608149023e-05
-6.65921907530769e-05
-3.86497393126937e-05
-6.03884524468525e-05
-1.17214288308675e-05
-6.57285773667569e-06
-2.061602304144e-05
-3.42695405037375e-05
-1.52828832793403e-05
-2.79845546105882e-05
-1.06929956700052e-05
-3.59365236674392e-05
-3.93999313437624e-05
-4.38654331862636e-05
-3.55299379981035e-05
-1.6332216117413e-05
-1.39070681115888e-05
-3.68582820237042e-05
-2.85643326794146e-05
-3.37863227670093e-05
-6.53690764972995e-05
-3.0983885581589e-05
-9.30563728567413e-06
-4.3258448783726e-05
-2.13706537183913e-05
-3.16466955803144e-05
-2.38955970413637e-05
-2.21484869460118e-05
-3.00823925560175e-05
-1.88013862061548e-05
-4.5509407178161e-05
-3.62790295280783e-05
-3.08334081573896e-06
-1.77762867587348e-05
-2.69493110456365e-05
-1.53197777211303e-05
-2.05158810001375e-05
-1.4452611887319e-05
-2.15261166824984e-05
-3.15232356023043e-05
-5.01446586607915e-05
-2.13623182520005e-05
-4.29647009820966e-05
-1.36848507133665e-05
-2.90464919789651e-05
-2.33362610120529e-05
-2.75046533886818e-05
-5.25115548401116e-05
-3.8386455606323e-05
-4.29715486757779e-05
-2.97776279440458e-05
-1.8896321399295e-05
-2.26516661587438e-05
-4.48124460632218e-05
-3.3467958615895e-05
-5.69831468965305e-05
-1.95168844713186e-05
-1.70830773722414e-05
-1.27177516555905e-05
-2.05452667778682e-05
-2.34334363428195e-05
-2.05503054107522e-05
-3.22256749526611e-05
-4.24712992029593e-05
-1.92751942413308e-05
-3.28846640564785e-05
-1.36552439663217e-05
-4.23337358145418e-05
-2.04871791147244e-05
-2.93390135156444e-05
-1.56093675086277e-05
9.87764801387498e-06
-4.49565603107719e-05
-5.22138011699493e-05
-2.96411588897342e-05
-5.95987950574546e-05
-3.95010604807548e-05
-3.16870899126598e-05
-2.28211175688409e-05
-4.08900634208915e-05
-1.83219436796644e-05
-1.81474635344687e-05
4.76136057546698e-06
-3.49459423702153e-05
-2.18696025148875e-05
-4.77216758889199e-05
-4.57998599848404e-05
-4.37150991176244e-05
-2.26913236296395e-05
-3.79424844877635e-05
-4.02896231619776e-05
-2.86149876663286e-05
-4.60425110072665e-05
-1.63643946297823e-05
-3.63434349678922e-05
-3.77970554358154e-05
-2.70575359997977e-05
-3.09227534155788e-05
-2.24436044395233e-05
-3.54627347342762e-05
-2.07981285871385e-05
-4.0214921591837e-05
-1.57518091800431e-05
-3.36975710825578e-05
-2.15730898598476e-05
-2.95473129623271e-05
-3.29074382082162e-05
-1.64328542602997e-05
-4.77876599604302e-05
-1.99634066130944e-05
-5.17392412537144e-06
-1.85547861947064e-06
-5.97452150456839e-05
-1.1649014120705e-05
-7.65268058724322e-06
-4.54905256798704e-05
-1.14170846253426e-05
-2.62926154871894e-06
-2.26274302306563e-05
-4.99703871696165e-05
-5.69288187170612e-05
-1.51231831981347e-05
-4.05064094700776e-06
-3.27320175640949e-05
-2.48913467568421e-05
-2.09806991820245e-05
-2.48158049000443e-05
-3.15369925463018e-05
-3.2134678644136e-05
-1.45444862572594e-05
-1.60130661813967e-05
-2.42213417575344e-05
-1.45669671747047e-05
-1.41922736439848e-05
-1.2189412244027e-05
-3.53662642112087e-05
-3.09817777305027e-05
-3.77866769126978e-05
-3.75694257780498e-05
-4.2664238925563e-05
-9.94480847146667e-06
-2.3999106930327e-05
-3.75888457657579e-05
-4.24062904062232e-05
-3.65869724102062e-05
-4.92377446402674e-05
-1.92759883569348e-05
-3.25138303973463e-05
-2.74277371409646e-05
-4.50015965993126e-05
9.05160582218766e-07
-2.09163618241066e-05
-2.62613308312114e-05
-4.39369282082969e-05
-2.12073723836845e-05
-3.9633073290987e-05
-3.6808531343764e-05
-1.75487781799363e-05
-4.3191577124999e-05
-4.46902351883258e-05
-2.25678442224107e-05
-4.29055101765146e-05
-3.01856318825575e-05
-5.39581682495452e-05
-6.12413905129409e-06
-3.06607657848909e-05
-2.30438174505982e-05
-4.04567132178169e-05
-2.00433363852284e-05
-3.03028465026276e-05
-7.61187649401441e-06
-2.87241791112823e-05
-2.53498803082846e-05
-6.88501597539551e-05
-3.75062186683722e-05
-3.22101945977012e-05
-2.08490960558358e-05
-2.58353850913288e-05
-2.90370841405502e-05
-6.62996162857412e-06
-2.88559069934227e-05
-2.41507300324571e-05
-3.37323622540623e-05
-1.62464717026869e-05
-3.2718013001588e-05
-2.22057045013604e-05
-3.52154024516921e-05
-2.44558995441176e-05
-9.36420822502115e-06
-1.55468528514156e-05
-1.903670709815e-05
-3.60145943333495e-05
-4.01270510463943e-05
-1.92471511524631e-05
-4.04787635209773e-05
-2.93415866800648e-05
-3.31833729434883e-05
-5.72428197029105e-05
-6.78861309432485e-05
-2.24363980770095e-05
-5.47877591520851e-06
-4.84526537330172e-05
-5.36875622856188e-05
-4.01277564161528e-05
-2.9849967075227e-05
-2.83582889561706e-05
-4.081293109483e-05
-9.48585173039042e-06
-1.61339788895724e-05
-2.09314253738279e-05
-3.33735337036165e-05
-2.20380895062728e-05
-2.40513362657947e-05
-2.57094851641326e-06
-5.14842208954957e-05
-1.87229073950082e-05
-2.17478506277777e-05
-5.55172533637245e-05
-2.53490709551595e-05
-1.48070868587059e-05
-1.27116198407223e-05
-2.78935180068748e-05
-2.94890444237163e-05
-2.35082081712263e-05
-2.59075681656407e-05
-4.20577339819539e-05
1.65603229624037e-05
-1.78128964247881e-05
-2.70398146873089e-05
-1.02992803370594e-05
-5.3025428196576e-05
-3.53375971347276e-05
-5.13912284951838e-05
-5.68906634108778e-05
9.73662396631685e-06
-1.54481925458942e-05
-3.41984121757046e-05
-2.10548120647169e-05
-2.26481596940139e-05
-2.24075986068055e-05
-3.34244805397846e-05
-5.06071322354773e-05
-4.86003494469303e-05
-6.17013114389583e-05
-3.79885552469781e-05
-9.95491051648334e-06
-1.37927944961985e-05
-4.76029836453402e-05
-2.09022898803045e-05
-4.12292692390596e-05
-2.61864261519672e-05
-4.45555047864215e-05
-3.18394895162297e-05
-4.65252174140988e-05
-3.85451591176043e-05
-8.6815906900943e-06
-2.39351984723598e-05
-2.50576525694074e-05
-9.19026487492496e-06
-3.04098490883057e-05
-5.80463421131236e-06
-2.79426248986938e-05
-2.16574547599072e-05
-4.31150193533235e-05
-1.52291181717238e-05
-2.50893113831319e-05
-3.14128656626475e-05
-1.64753393552473e-05
-3.99303084622821e-05
-5.31682947152987e-05
-1.36614877635307e-05
-1.87436693176147e-05
-2.42843950694693e-05
-3.53810856693509e-05
-5.45538048107141e-05
-1.51120616363506e-05
-4.96943077172639e-05
-3.08986764094066e-05
-2.63584323606778e-05
-1.79914090849904e-05
-2.77979333292927e-05
-1.75660347907483e-05
-3.37870912130582e-05
1.12879740513724e-05
-6.44059864749147e-05
-8.6796784973242e-07
-2.42751618833336e-05
-3.31042789335791e-05
-3.43793983527385e-05
-3.81103716207767e-05
-4.31201712587512e-05
-7.82062618095062e-05
-5.28511571206112e-05
-2.03145782883853e-05
-1.82573126951074e-06
-1.30012377594646e-05
-2.41839642678177e-05
-2.26758848799696e-05
-3.14466332755537e-05
-3.30709099082829e-05
-4.40591110045603e-05
-4.17450722379345e-05
-1.42631939623965e-05
-4.9091795182352e-05
-3.02793804687066e-05
-3.74668046036771e-05
-4.45695652840583e-05
-8.41122703027216e-06
-1.81976153327235e-05
-6.02877910561512e-05
-2.88222100829437e-05
-1.90315363575232e-05
-1.83536113515643e-05
-3.44959496226408e-05
-2.78068983103141e-05
-4.18220974721551e-05
-1.26891374003042e-05
-4.08136099524293e-05
-2.40534948531881e-05
-2.2730198020972e-05
-1.41056920843882e-05
-1.18594336601308e-05
-2.16287942228701e-05
-1.52326050174523e-05
-1.15484634836015e-05
7.49233275740347e-06
-4.93118415504211e-05
-2.86520488167244e-05
-2.36169113004172e-05
-1.36491424095543e-05
-5.17479277711279e-05
5.62410587698503e-07
-1.8913349152993e-05
8.3594221593405e-06
-3.13353911892342e-05
-3.45319205186277e-05
-2.96557026168282e-05
-3.53010728575947e-05
-1.72009308106352e-05
-5.89009667190897e-05
-6.40819544183831e-05
-3.58875931011622e-05
-2.23845302480725e-05
-4.13595821307254e-05
-4.283934989909e-05
-4.92247275553986e-05
-3.63392008233652e-05
-5.41944577490876e-05
-2.93860843000509e-05
-5.48002146279093e-05
-3.90891145635356e-05
-2.7314869260877e-05
-2.12813847028783e-05
1.03436985321391e-05
-3.83832663245137e-05
-4.61397516537929e-05
-2.3222161779327e-05
-3.19588978801337e-05
-3.5956077530084e-05
-2.52712552583016e-05
-4.83306176667912e-05
-1.21979615674329e-05
-2.47767121219921e-05
-2.00238380916555e-05
-2.03924957228997e-05
-3.67330047553237e-05
-2.06537302661044e-05
-2.330456854211e-05
-3.68640334538743e-05
-4.01524955651394e-05
-9.68217025776395e-06
-2.40037002043822e-05
-1.88252682440903e-05
-3.34959597828737e-05
1.42066399328534e-05
-2.5343264178576e-05
-4.5410185394214e-05
-2.62331947222322e-05
-1.19258541736111e-05
-2.36625732420433e-05
-2.13827293082429e-05
-2.87518017943543e-05
-1.29868344277617e-05
-5.33084807027895e-05
-3.90445323671265e-05
-3.17291848792439e-05
-1.86604662870085e-06
-3.93970816423235e-05
1.17979004395514e-05
-6.55868607512318e-05
-1.13049550338511e-05
-2.80057025240425e-05
-4.67574952015651e-05
-1.71474033761589e-05
-2.94350553717433e-06
-2.76894497670465e-05
-1.59651791184051e-05
-9.13160715917665e-06
-2.08915163335736e-05
-9.68123010186346e-06
-8.84880067297511e-06
-1.65693682699939e-05
-3.28048240033525e-05
-3.93763890159808e-05
-4.3955430150338e-05
-4.93130976955352e-05
-6.22255436759051e-05
-3.17342677234713e-05
-3.83738908199892e-06
-5.29256622519931e-05
-2.93368065967951e-05
-4.07557005888017e-05
-4.62732785755852e-05
-3.32913791381292e-05
1.25904302444336e-05
-3.63379504738875e-05
-4.55985768713855e-05
-6.34043696393487e-05
-2.40687472727046e-05
-4.59817874964293e-05
-1.74733359564157e-05
-3.51125875175136e-05
-1.68881837279455e-05
-3.42383292774046e-05
-4.54753407477248e-05
-3.84675539733829e-06
-3.64018157315653e-05
-4.37524245535979e-05
-4.39339792690846e-05
-1.68755023176632e-05
-2.25786700137511e-05
-2.72005362966738e-05
-5.50772770370754e-05
-5.97603130829998e-05
-2.44584179107464e-05
-1.49452226170354e-05
-2.26087929301949e-05
-5.01583496288518e-05
-4.16326606150277e-05
-3.89003482807358e-05
-6.61644123083889e-06
-3.93509652740997e-05
3.87821740734015e-06
-3.66324188957187e-06
-2.92964077922262e-05
-3.5422974177672e-05
-2.32975902855981e-05
-3.02288726258039e-05
-1.46864942169377e-06
-3.68747812372487e-05
-3.31892243918842e-05
-2.02865513724674e-05
-1.88806653272861e-05
-3.48006145930937e-05
-3.89191271731156e-05
-1.33727383854415e-05
-4.12146749571742e-05
-2.1509848291308e-05
-8.1596375242278e-06
-5.72500573779262e-05
-1.63644603995084e-05
2.61602117032684e-06
-1.82603266283747e-05
-2.4229909494905e-05
-5.0426921723542e-05
-4.68326048528768e-05
-3.77179546384555e-05
-3.38145939754885e-05
-3.15079362871504e-05
-1.78483004990382e-05
-1.56615993047779e-05
-2.27638096959531e-05
-5.25480660451491e-05
-1.70841076354924e-05
-2.90725485985641e-05
-2.38570744379821e-05
-4.21444590426378e-05
-1.48259895642286e-05
-2.53815734632897e-05
-2.84171120156963e-05
-4.30533146428672e-05
2.51937938126572e-06
-3.80619729536217e-05
-2.49737640166932e-05
-4.18340846441501e-05
-6.26398828297664e-05
2.12498888369387e-06
-3.30052564640304e-05
-8.93871500484981e-06
-9.92820657339496e-06
-1.46832959359082e-05
-2.19517472956667e-05
-3.68342012528262e-05
-5.60467263562263e-05
-3.68584200124332e-05
-1.9499335218079e-05
-2.95269991048352e-05
-2.89059590583825e-05
-4.24384456122808e-05
-4.46922733809719e-05
-2.70957523745653e-05
-5.00621675690551e-05
-4.64673563037769e-05
-2.90233721453374e-05
-2.81798524016826e-05
-1.52333649639575e-05
-4.49288189571503e-05
-4.14302953254944e-05
-3.24843604437569e-05
-8.38294284412592e-06
-3.21273894302686e-05
-2.64806818367613e-05
-2.98252638481339e-05
-3.18067487264352e-05
-3.57153513082935e-05
-1.00238441378445e-05
-5.38617080183075e-05
-2.44669357482358e-05
-1.10453085436772e-06
-9.80327962262131e-06
-5.54597361582407e-05
-1.86684104808078e-05
-1.60578201965167e-05
-3.7649347928484e-06
-1.36328026842326e-05
-3.79509248627299e-05
-4.52490866005992e-06
-2.49719776359568e-05
-1.57450430818582e-05
-3.85604154388133e-06
-3.89690784836439e-05
-2.30168141274126e-05
-4.46397337969444e-05
-2.067669276496e-05
-3.33904085014547e-05
-5.00974967782954e-05
-3.12405713420136e-05
-1.92147232936068e-05
-2.29421304302932e-05
-4.42300246095931e-05
-3.29636245811241e-05
-1.577823159972e-05
-2.99141519284629e-05
-2.16795134233006e-05
-3.28730881390136e-07
-2.97831736301652e-05
-3.46894267285559e-05
-5.73561774735182e-05
-5.33800060699808e-05
-2.93429387712426e-05
-2.24977132176214e-05
-2.46350780081482e-05
-1.61435272014173e-05
-2.76353358179023e-05
-1.68948694862515e-05
-4.54709377900972e-05
-3.62246771328785e-05
-5.4777287235995e-05
-4.24817301415963e-05
-3.05214801312518e-05
-1.02038000135091e-05
1.04981197499417e-05
-3.89226092303124e-05
-1.56014792197247e-05
-4.36172607375781e-05
-3.33436075436781e-05
-3.20357047599963e-05
-3.70585910554629e-05
-2.75416541096537e-05
-2.92698362988881e-05
-3.47130225342089e-05
-3.72410727379709e-05
-5.34786036204844e-05
-1.39814990110448e-05
-2.02980617008703e-05
-5.99335472062448e-05
7.73978992560278e-06
-1.3642779891792e-05
-4.28888028782441e-05
-3.02861603482116e-05
-3.66488187832949e-05
-5.62299370926575e-05
-3.09355300677241e-05
-3.13097116028224e-05
-5.94667997487846e-05
-4.98013175614531e-05
-2.10944555677795e-05
-4.56901151664111e-05
-3.14679055833747e-05
-3.70714367738572e-05
-4.83349482969518e-05
-2.54509113339569e-05
-1.17566441375204e-05
-3.33944084619495e-05
-4.32044051246347e-05
-3.84618786620853e-05
-5.52349845277013e-05
-4.33003256246983e-05
-3.79504792308387e-05
-2.74716323151411e-05
-1.43005749804148e-05
-1.05564068256169e-05
-2.85375536968563e-05
-3.81928640168469e-05
1.05473136807051e-06
-2.91139596891988e-05
-4.80495187428637e-05
-4.12518854115058e-05
-2.0970882796981e-05
-6.31058927084877e-06
-3.16089414272503e-05
2.69504331896021e-06
-3.6869001142354e-05
-1.58517195476224e-05
-3.40875045465535e-05
-3.55374665945836e-05
-1.97469370211864e-05
-3.15395516121446e-05
-2.20543787431143e-05
-4.1900336864248e-05
-3.96789753485657e-05
-4.13681008963269e-05
-6.08049359261089e-05
-4.96609816743004e-05
-3.40902935380814e-05
-2.48816953633899e-05
-4.42866678188568e-06
-8.4509048412811e-06
-2.5210493228557e-05
-5.53548992450574e-05
-4.32111846492096e-05
-2.0037588638328e-05
-2.58855250455279e-05
-2.06546147948378e-05
-4.51200547178557e-06
-4.95647393462179e-05
-4.63480309824584e-05
-8.61209062930639e-06
-2.36117415197075e-05
-1.95647823786868e-05
-2.66628777949322e-05
-3.38678058254182e-05
-4.53846749983181e-05
-5.67127658665972e-05
1.18032448047415e-05
-2.166044528438e-05
-4.72388339603923e-05
-1.72909367539742e-05
-5.25606435558016e-05
-3.15228464469862e-05
-2.45449235748641e-05
-2.08423857010049e-05
-8.88110377376255e-06
-4.09115766076603e-05
-1.06663190175413e-05
-1.88534202340774e-05
-5.09113947750122e-05
-2.00708134929484e-05
-3.30692116366188e-06
-3.42553435864627e-05
-4.26737679778125e-05
-4.52143483466446e-05
-2.25641331772199e-05
-2.13491808493287e-05
-2.36585616065416e-05
-3.68506955566106e-05
-2.07150115695245e-05
-4.30968285137173e-05
-9.9400665277662e-06
-1.62704478740956e-05
-1.94321978070313e-05
-2.55799097062219e-05
-1.29694887659202e-05
-5.92553777235274e-05
-4.95821347941842e-05
-3.89292845446136e-05
-3.38121672666728e-05
-3.75081984650639e-05
-3.37356374466815e-05
-1.52321421763875e-05
-5.25149689379854e-05
-2.04476339860951e-05
-2.20779286957696e-05
-4.24461281223391e-05
-2.00982527547936e-05
-1.20158913292781e-05
-1.66324818971052e-05
-3.01517032668037e-05
-2.63951978923202e-05
-5.48845912094681e-05
-4.46109738740391e-05
-1.55227640593415e-05
-2.72080892857085e-05
-3.58813540460237e-05
-4.29259741773457e-05
-3.48580096471465e-05
-2.77597917390086e-05
-6.11931472481209e-06
-2.7763484168584e-05
-2.86880349678732e-05
-3.04652226596563e-05
-1.21999302630415e-05
-2.27420578795926e-05
-4.75248254448282e-05
-1.81519771867931e-05
-3.07493697514314e-05
-3.22855387209869e-05
-3.82681326634912e-05
-1.84159181076366e-05
-3.59833769123817e-05
-2.87543200052239e-05
-5.90635912272951e-05
-4.04674013542805e-05
-1.45761630829784e-05
4.0330126554819e-06
-3.40070545685739e-05
-1.80320240569748e-05
-1.63769063296676e-05
-4.34338719410299e-05
-1.69094757853205e-05
-2.33662798812634e-05
-3.04613167788635e-05
-1.40525413833781e-05
-2.5372297027885e-05
-2.38858573539368e-05
-2.90835538925507e-06
-2.87073049585624e-05
-1.91570886255288e-05
-4.39008854987685e-05
-3.8139302525039e-05
-2.60379818950063e-05
-3.10131045525137e-05
-6.57703299436273e-06
-2.72131727116783e-05
3.55730406927071e-06
-2.28125521675427e-05
-3.32900012827382e-05
-2.00910567668083e-05
-4.22023975806688e-05
-6.52552742849999e-05
-2.7829465805567e-05
-4.81819980329124e-05
4.09718993847524e-06
-4.86917374983069e-05
-1.63835470423124e-05
-1.56252619986812e-05
-2.76848981669501e-05
-7.23706275157696e-06
-3.45656411048662e-05
-5.82581491192161e-05
-2.26909763888363e-05
-2.08747816693593e-05
-3.97636929919972e-05
-8.01785646461097e-06
-1.30421770378348e-05
5.01718338535787e-06
-1.18185187079735e-05
2.33957281689902e-05
-1.00263775135378e-05
-4.14411142334057e-05
-4.01233482508138e-05
-2.8223289220747e-05
-1.86536646216145e-05
-4.40958841038866e-05
-3.1616880719122e-05
-5.89865881156563e-05
-4.25469189308803e-05
-1.41639913230738e-05
-2.93474243501582e-05
-3.39461787336337e-05
-9.69549143896081e-06
-9.54526666520459e-06
-6.36513259356135e-05
-2.21586776054177e-05
6.9774766874113e-06
-5.16578022932853e-05
-5.31950068640098e-05
-8.72916926538441e-07
-2.7812820443966e-05
-3.00725164867461e-05
-5.65036902240786e-05
-1.71413670270822e-05
-2.7353077568116e-05
-2.86078851619339e-05
-1.89812304043964e-05
-1.44063897556913e-05
-3.71282090445081e-05
-2.19740742073699e-05
-2.30923305587704e-05
-4.04924442269442e-05
-2.47967738931359e-05
-3.46678587520536e-05
-2.65001789093832e-05
-2.02316723085507e-05
-4.49992254253967e-05
-4.16268807049121e-05
-2.24865628985779e-05
-5.89732336969401e-05
-2.87682486031112e-05
-3.43944538166398e-05
-5.42351488521385e-05
-4.50755576291059e-05
-3.92683216505939e-05
-2.93951215777294e-05
-4.07290420220381e-05
-2.25570116947514e-05
-4.3221587858962e-05
-5.02565095290127e-05
-4.01801201287674e-05
3.00311913325164e-06
-1.34320155779029e-05
-3.56477578953087e-05
-3.63933698676708e-05
-2.52002420562846e-05
-1.85725883066844e-05
-1.66795825972761e-05
-7.67235193264667e-05
-3.78111480802051e-05
-1.16688100854727e-05
-2.46079617553873e-05
-3.48668649328909e-05
-9.98535574547545e-06
-3.85943590683258e-05
-2.43783797683951e-05
-2.54775264512524e-05
-1.04517639230582e-06
-1.93958024833991e-05
-3.13314481563912e-05
-6.37689275379051e-06
-5.71426371897076e-06
-8.73093109018653e-06
-3.37554135620648e-05
-4.27686703236256e-05
-5.45310452249155e-06
-4.1366977717048e-05
-2.64378119401702e-05
-4.18429163766044e-05
2.97034849452272e-06
-4.33096361953993e-06
-3.09367497677975e-05
-1.52480043761071e-05
-9.48781867911666e-06
-1.45963043932651e-05
-3.75404400822065e-05
-3.00872246040291e-06
-7.49091416234827e-06
-2.51585017754111e-05
-3.37141062226242e-05
-1.37083144301974e-05
-6.25090930228363e-05
-3.00366827169683e-05
-4.52328897167528e-05
-3.3797474864041e-05
-3.70096576687833e-05
-6.34150664627662e-05
-2.44774794543909e-05
-3.75573487277671e-05
-3.2831088836118e-05
-1.02632998904539e-05
-2.0794486076554e-05
-1.79705227086045e-05
-6.15966244641863e-05
-3.55932700281126e-05
-4.04401882879459e-05
-3.56774454729365e-05
-2.04768634011015e-05
-1.1266476320277e-06
-2.90067447330569e-05
-3.10378039550226e-05
-3.06168734521682e-05
-3.56429083227404e-05
-3.71222372905698e-05
-4.35314675952927e-05
-2.05869436911953e-05
-4.30902154122444e-05
-1.75680762399273e-05
-2.1835997039963e-05
-3.10034705055241e-05
-3.53790428423693e-05
-3.45412266061187e-05
-3.05229148527811e-05
-3.01098197477192e-05
-2.13771100742238e-05
-3.29329001478628e-05
-2.99560117417225e-05
-4.66815122978682e-05
-1.9871815641015e-05
-2.9192335364811e-05
8.89257064281084e-06
-5.22240689149956e-05
-4.52816203002818e-05
-1.65092965869351e-05
-3.22266163656763e-05
-4.19916325686605e-05
-4.67866190339241e-05
-1.98200821874183e-05
-2.70959034746184e-05
-3.3411707969234e-06
-3.57318411470177e-05
-9.57994369714858e-06
-2.28494943099215e-05
-3.32093983671567e-05
-7.52761399165511e-06
-1.65065135023591e-05
-5.10074748968871e-05
-1.52272690501698e-05
-4.38405983781435e-05
-3.11486813376453e-05
-2.84417213101867e-05
2.19334906843601e-06
-4.30330026322418e-05
-1.03334181386842e-05
-3.2750611408567e-05
-4.20467198699518e-05
-3.54771488076676e-05
-3.04395442858124e-05
-2.42059966088533e-05
-2.92910408166669e-05
-5.93955106625365e-05
-9.8659941764691e-07
-1.7298985316462e-05
-4.73893872470581e-05
-1.60944825655614e-05
-2.64657582217769e-05
-3.58438745516101e-05
-4.95292516881903e-05
-4.97077593666025e-05
-3.04709476291473e-05
-2.43227156863544e-05
-3.42696682502191e-05
-6.70043099685059e-06
-1.17160239329993e-05
-1.17763519761152e-05
2.91324069055096e-06
-3.03856170398772e-05
-4.40092969236321e-05
-4.5909085786517e-05
-4.74335263350405e-05
-3.48320220959828e-05
-1.7132164365843e-05
-2.24510685453722e-05
-4.93548803058802e-05
-3.56350072902547e-05
-3.77026474011117e-05
-4.30318389981985e-05
-2.69828872290254e-05
-1.82099616746136e-05
-2.7054088797805e-05
-4.65528360501611e-05
-1.44940410659723e-05
-3.1482319221509e-05
-4.5096832257022e-05
-4.45447328903328e-05
-1.4288768887667e-05
-1.85525772685863e-05
1.42149374122097e-06
-3.97991936585109e-05
-4.2965954449568e-05
6.98902647074085e-06
-8.52343362602644e-06
-4.53852043177149e-05
-4.6123210810311e-05
-2.86214735256311e-05
-3.50139612568408e-05
-1.83252544248697e-05
-2.38717067818381e-05
-6.86893987747769e-07
-4.13332412058063e-05
-2.16224215596771e-05
-5.84986864646883e-06
-1.16179039261284e-05
-2.49280531208198e-05
-5.64979308044236e-05
-1.41933970099191e-06
-1.52903905501164e-06
-4.48371485536023e-05
-3.23029201354659e-05
-3.58838425497579e-05
-3.13052265684419e-05
-3.72999936374788e-05
-5.47388860804298e-05
-2.4227270055503e-05
-3.54750867240552e-05
-3.25557896176179e-05
-4.30106671904769e-05
-4.49233806991712e-05
-4.9906062498103e-05
-1.88442811662997e-05
-6.08639308810457e-05
-1.30877747884967e-05
-5.80400375504795e-05
-5.05816804396626e-05
-2.0671514103253e-05
-5.96567459390446e-05
-3.17378658397174e-05
-1.99986623089369e-05
-2.45699303748663e-05
-2.59679317937488e-05
-4.66162517828265e-05
-3.94415987200834e-05
-1.27886846756981e-05
-1.61661939845063e-05
-1.73515437756861e-05
-1.82987869573561e-05
-2.37907558113842e-05
-1.02224906759989e-05
-4.69537026528512e-05
-3.70779490573025e-05
-3.15716198687044e-05
-3.56683759908869e-05
-1.19747975579423e-05
-3.9077271546937e-05
-3.54271156101639e-05
-3.39881178209639e-05
-2.71893429927431e-05
-2.07549154002727e-05
-3.44590312175912e-05
-3.23118617966651e-05
-3.23167034662509e-05
-2.20399617166499e-05
-2.41217186140611e-05
-2.37928650355936e-05
-2.01220065086594e-05
-5.64711985205855e-05
-6.64188372195517e-05
-4.83764047461962e-05
-2.67722778602193e-05
-5.18938217410115e-05
-4.66221462631675e-05
-6.33092122453944e-05
-2.46504689859643e-05
-2.50403602198336e-05
-9.94118428730165e-06
-3.91885206224554e-05
-3.03126844810301e-05
-3.94946047363548e-05
-6.70400185465611e-06
-3.42105489808178e-05
-3.37810931349868e-06
-4.48868947316563e-05
1.69203003601779e-06
-2.32347579883754e-05
-5.09346978739019e-05
-1.55831662646538e-05
-4.7379857688776e-05
-4.2553190387649e-05
-3.23380732049703e-05
-6.87393434053014e-06
-4.01729295756817e-05
-2.12990760284633e-05
-1.53270099187977e-05
-4.605158088637e-05
-4.32356437427875e-05
-5.30348382824761e-05
-3.99755109470492e-05
-2.53000202226797e-05
-4.72896429466168e-05
-3.02163033224502e-05
-3.71981423364508e-05
-1.46918083996157e-05
-1.08477152568865e-05
-4.27595503575267e-05
-2.30177583887136e-05
-2.25571153697097e-07
-6.30221040723341e-06
-4.49319542434928e-05
-1.98235161285165e-06
-4.87688494446241e-06
-1.56834069464142e-05
-1.22655132407254e-05
-2.19264323436919e-05
-6.29471068431594e-05
-2.83490715728853e-05
-1.24841377945963e-05
-3.5558488849727e-05
-2.19347190717592e-05
-2.64457759456812e-05
2.99594491907715e-05
-4.037363347804e-05
-3.7589960339761e-05
-1.75205026315906e-05
-2.94461083628412e-05
-1.89507463491594e-05
-6.09404013231976e-05
-1.43983320355726e-05
-3.36058420405352e-05
-4.71849365109598e-05
-2.35124669217964e-05
-5.74321228482804e-06
-3.79643596323791e-05
-4.59865877143201e-05
-2.42864263919035e-05
-4.18811556374233e-05
-1.38408314843378e-05
-4.72295483936709e-05
-3.22702167181273e-05
-3.24471472751881e-06
2.64662806259104e-06
1.03889442921873e-05
-1.67088155607748e-05
-3.10564497419541e-05
-7.24636564574235e-06
-1.95519783988722e-05
-2.11546844312977e-05
-2.3470503998774e-06
-1.88745807601466e-05
-4.74897319361833e-05
-4.10033731979327e-05
-1.26682381651972e-05
-3.00086583061835e-05
-4.52199608100966e-05
-2.47542253654885e-05
1.03547703606927e-05
-3.10025906398576e-05
1.40103516571904e-05
-2.87287566140644e-05
-1.20666489835107e-05
-2.3466500971478e-05
-1.63835619970712e-05
-2.92877641386087e-05
-3.66916674190853e-05
-3.9805042821155e-05
-2.6360388610604e-05
5.17832505745979e-07
-5.93836235239125e-05
-3.93274978315839e-05
-3.49517835823069e-05
-2.0452665442602e-05
-6.64564244138938e-05
-2.83334429345112e-05
-4.06295586626441e-05
-2.25259924578761e-05
-2.04724680037569e-05
-5.78584559291548e-05
-2.25215159177595e-05
-3.03036645604245e-05
-1.71392945290505e-05
-1.105664805298e-05
-2.71074770236252e-05
-1.58157728440745e-05
-6.14718407396793e-05
-1.61081366041232e-05
-2.29388506731877e-05
-3.45281683960541e-05
-1.62822043101701e-05
-2.06497255002923e-05
-3.258674986859e-05
-1.21995964302736e-05
-3.61639549138498e-06
-4.14267148598736e-05
-1.29384466296094e-05
-5.8201869462573e-05
-2.32504868499624e-05
-4.57677142987013e-05
-2.99098054680692e-05
-7.92648406163889e-05
-3.17496786739074e-05
-5.35856347381444e-05
-1.66771351125579e-05
-2.43939846543945e-05
-2.63308498042398e-05
-2.95268725091958e-05
-2.41832905392025e-05
-2.4702843687507e-05
-2.21639001788134e-05
-1.64049985594169e-05
-4.52290795286876e-05
-4.39806908926757e-05
-4.19707267572211e-05
-1.40897005423007e-05
1.12848519939377e-06
-3.62517609404564e-05
-4.9161648586563e-05
-4.6366344888488e-05
-8.39172577109689e-06
-4.2098735086643e-05
-1.86096916766131e-05
-2.74313270479928e-05
-4.16373964334737e-05
-3.41761888768232e-05
-3.77155564287065e-05
-2.27623109975295e-05
-4.10186546719507e-05
-1.79534894863591e-05
-4.64741644042474e-05
-3.88176340145192e-05
-4.08468283644707e-05
-6.30042690034576e-05
-3.11643674207837e-05
-3.90262871630107e-05
-3.68837331626341e-05
-4.01713068595693e-05
-3.17681600683715e-05
-2.40635018663471e-05
-1.06686076351887e-05
-1.11989972967401e-06
-3.25990651830435e-05
-4.0638376667891e-05
-2.26744755077121e-05
-1.94087737647173e-05
-1.51256759388308e-05
-3.55028134389633e-05
-1.00133050523148e-05
-2.64280282357381e-05
-7.10772118243194e-06
-1.59149356732463e-05
-1.49528052061733e-05
-3.34955051335602e-05
-1.71228417018642e-05
-6.96794790319605e-05
-4.93714478323049e-05
-2.43089691589352e-05
-2.92759414553646e-05
-1.44353271543895e-05
-7.77504500062695e-06
-2.51469087601761e-05
-2.41071483189209e-05
-1.9374129813331e-05
-4.28285253767034e-05
-3.66464251092208e-05
-4.72506835475287e-05
-2.52199495488629e-05
-3.94151524715018e-05
-1.96640326241038e-05
-2.7021431290998e-05
-7.03972778097241e-05
-1.3792262370484e-05
-2.0449858289503e-05
2.93727169946121e-06
-5.51535900717955e-05
-2.96610182124915e-05
-4.27945123821757e-05
-4.04837379585577e-05
-3.59793919271603e-05
-2.36934902444239e-05
-1.94822305978273e-05
-3.18540920948246e-05
-2.22963760152525e-05
1.21147805159504e-05
-2.25839135696631e-05
6.62308799019162e-06
-2.0937344475889e-05
-7.79214315858341e-06
-3.5301291825549e-05
-2.38794971911104e-05
-4.75209930846511e-05
-3.33992319440434e-05
-5.84618856062335e-06
-4.40507936614701e-05
-4.91295936876351e-05
-3.96232716388147e-05
-1.57978599405812e-05
-1.05601626378705e-05
-1.85630837482565e-05
6.71667300760298e-06
-3.08810620405797e-05
-3.05390918419229e-05
-1.08703255382004e-05
-4.21067612330906e-05
-8.1419418627712e-06
-4.40565626052939e-05
-3.9463640570599e-05
-3.30066817855199e-05
-2.86680303554301e-05
-1.50234295636529e-05
-2.76895962737346e-05
-5.1257463352875e-05
5.33738216079723e-07
-3.47437354546349e-05
-2.35812885022521e-05
-4.81807252087005e-05
-5.29021337913304e-05
1.7910859952464e-05
-6.49707589294673e-06
-3.67412633012836e-05
-2.87256854473122e-05
-3.41268036462989e-05
-1.76462479422709e-05
-3.40332635742678e-05
7.04943823020011e-06
-7.02345457444785e-05
-1.6242824951973e-05
-3.44508487824197e-05
-2.24885905317004e-05
-5.78733698233218e-05
-2.77543855186844e-05
-2.52521793708609e-06
-3.79010594609372e-05
-4.48232558209744e-05
-3.50055283853763e-05
-1.13979971924784e-05
-7.60523132270622e-05
-5.29761508776969e-05
-2.527567221557e-05
-4.52897973735054e-05
-1.25543546222876e-05
-2.80150263470226e-05
-3.82969370133021e-05
-3.70898344776348e-05
-5.50505528670531e-05
-5.31738335162929e-06
-3.59393871818562e-05
-3.4224613364688e-05
-2.71214437847201e-05
-4.15318448023804e-05
-2.63004929427809e-05
-2.42163745078673e-05
-3.61353217504694e-05
-3.80631699438663e-05
-2.8509986485158e-05
-3.11565385080157e-05
-3.96801197138459e-05
-4.56128252008491e-05
-2.96736954343703e-05
-2.67156768824617e-05
2.29893195050819e-06
-2.54312587826486e-05
-3.7733586867558e-05
-1.98477277717671e-05
-7.40529768082608e-06
-7.42584229832661e-06
-6.09447632304122e-05
-3.81134195363903e-05
-2.68437668978211e-05
-5.33733902175297e-05
-3.15538119763884e-05
-3.1469385911358e-05
1.87610531945967e-06
-2.48917188262178e-05
-3.56244103877791e-05
-3.41451220417196e-05
-3.95516871802342e-05
-3.33776674030797e-05
-1.33505078858456e-05
-3.33975502968071e-05
-2.55292947516372e-05
-4.6336152824847e-06
-3.45903112517532e-05
-1.7358227828675e-05
-2.00878730544004e-05
-1.88055672904973e-05
-4.44147692150417e-05
-4.13063823220212e-05
-2.30742614056388e-05
-2.34349185049316e-05
-3.23711904704099e-05
-3.84278010023597e-05
-5.13700254965772e-05
-2.1190913872746e-05
-1.1040055345578e-05
-7.06234632305448e-06
-4.35385075884239e-05
-8.18908801310524e-06
-2.81862398288953e-05
-3.35990454164324e-05
-3.78738829968229e-05
-1.7034350949826e-05
-6.05683147931449e-05
-2.22456378873681e-05
-2.2464287025572e-05
-1.91193009168961e-05
-4.66807643862814e-05
-1.16365269089567e-05
-3.50930630892702e-05
-1.38199177683865e-05
-5.57335905988876e-05
-3.34945248339419e-05
-6.93256584041009e-06
-3.95666804067339e-05
-1.28789545355504e-05
-6.43554826328676e-06
-7.23865107231028e-06
-4.73468504761843e-05
-3.29009153143685e-05
1.14844625610723e-06
-5.23944804075279e-05
-5.18935685622152e-05
-2.68106394725345e-05
-3.90382917744375e-05
-4.553344547483e-05
-2.43313619449854e-05
-2.44868671517132e-05
-2.21449149654512e-05
-3.73510626382541e-05
-5.2898318158436e-05
-3.24115397223114e-05
-2.54698850288735e-05
-2.60913115062154e-05
-3.05489867728899e-05
-3.19651734736314e-05
-1.91486506721204e-05
-3.20035760446018e-05
4.29292717183256e-06
-8.41258693858454e-06
1.74885540096182e-06
-2.44005879654229e-05
-1.86516035939828e-05
-1.99634503656332e-05
-2.70553379023268e-05
8.90253971560215e-06
-2.6823494615036e-05
-1.82910401914533e-05
-2.50894524339386e-05
-6.36817244995255e-06
-5.48774191784886e-05
-1.20171345477157e-05
-2.46987212839547e-05
-2.92423567210559e-05
-5.96166530205558e-05
-4.40696336124342e-05
-4.15063583398476e-05
-7.82722816344396e-06
-4.66299902980538e-05
-2.45180627506894e-05
-3.5386256268349e-05
-3.5733710013341e-05
-2.02065314691262e-05
-2.93131250738164e-05
-3.54394156009545e-05
-4.25517542198344e-05
-6.63461949819644e-05
-3.78528307255277e-05
-2.35586089381926e-05
-4.40534669924121e-05
-4.3963311463589e-05
-2.34277456974455e-05
-4.03329806079498e-05
-1.33602896441172e-05
-1.91615001139762e-05
-1.23009702599752e-05
-2.65854783508762e-05
-5.29442358958722e-05
-3.58611417849084e-05
-3.90234146619191e-06
-1.60170451215055e-05
-1.25661461654029e-05
-1.65458357673922e-05
-2.50962409455048e-05
-6.35752852048025e-06
-6.21714972865756e-05
-4.1635285623454e-05
-2.59798425856081e-05
-2.57658812772726e-05
-3.02499327125656e-05
-4.29404319443582e-05
-3.51350555483319e-05
-8.39160101745034e-06
-2.2786458384313e-05
-1.14115374541938e-05
-1.40613989169629e-05
-2.09072859161329e-05
-4.17500422605999e-07
-4.23239208049601e-05
-4.97217151170848e-05
-4.67499153463638e-06
-2.77808516275195e-05
-2.80300695247507e-05
-3.91266867124371e-05
-2.42341094735335e-05
-6.60422273865645e-06
-1.53783936494303e-05
-2.83676735724758e-06
-3.17449273891706e-05
-3.58147711309007e-05
-4.12008057833861e-05
-1.75510031769529e-05
-1.90111080779442e-05
-5.53198352566214e-06
-5.9283696704603e-05
-5.81608519620785e-05
-1.9015038871723e-05
-3.34848565855234e-05
-3.09516910067443e-05
-3.18300265159594e-05
-4.90918720410782e-05
-4.03782937508421e-05
-7.3512267010679e-05
-1.71718454059892e-05
-2.81590587430356e-05
-2.68804995256796e-05
-5.0847575504807e-05
-1.05827438863274e-05
-3.1489553165983e-05
-2.1384535629038e-05
-3.67126679782017e-05
-2.69380142695395e-05
-1.0169982318948e-05
5.26612485740842e-06
-4.82850056066202e-05
-2.64752043209259e-05
-5.37411447551813e-06
-5.39368474392178e-05
-1.84577737945572e-05
-2.71281962871442e-05
-1.98509648096984e-05
-3.66542565003516e-05
-1.83216526848888e-05
-1.07887122699205e-05
-5.77251855483283e-05
-2.23246769775167e-05
-2.78371452675191e-05
-3.57069239719303e-05
-3.81224587668837e-05
-3.54931516882372e-05
-5.27410795881608e-05
-2.39211934874708e-05
-2.36073783918133e-05
-4.3687264256398e-05
-2.48581166032825e-05
-2.91471718026502e-05
-4.31136530063505e-05
-1.12530035249354e-05
-1.53093258928969e-05
-6.09892144702856e-05
-2.14119739039411e-05
5.25803898947061e-06
-2.80985602943355e-05
-3.08602775133682e-05
-2.15336846633261e-05
-3.69147227631416e-06
3.81925390669143e-06
-2.7811101433826e-05
-4.42831144849954e-05
-3.55462610624788e-05
-1.58189812770682e-05
-2.95376250334872e-05
-1.0186681904731e-05
-2.266300411155e-05
-2.205471074335e-05
-4.66450866713329e-05
-2.22138972979884e-05
-2.82322603544308e-05
-2.2955841618494e-05
-2.48593463198517e-05
-4.95695563585066e-05
-5.99006655728409e-06
-3.11044061861918e-05
-3.59220751470195e-06
-4.37579628972311e-05
-4.38333507429205e-05
-4.13573312526146e-05
-2.51984321135623e-05
-1.58169537108492e-05
-4.28254068426449e-05
-2.96102890047192e-05
-7.58151164095873e-05
-2.4479993921903e-05
5.35302403832932e-06
1.96585437800248e-06
-1.645662400165e-05
-9.07031846822911e-06
-2.30356919409425e-05
-1.60750709255071e-05
-2.83790146929263e-05
-2.79753596776474e-05
-2.19217441853186e-05
-2.24977747979711e-05
-4.07928459856783e-05
-2.39908636239889e-05
-4.14990840766838e-05
-3.7422185260626e-05
-2.26440027874259e-05
-4.02201135056293e-05
-6.38541742574807e-05
-5.72241261604228e-05
-2.36085223576272e-05
-3.33549016555293e-05
-9.95905901653727e-07
-3.86089811729675e-05
-4.10759472418537e-05
-3.14246619936405e-05
-3.63792417248944e-07
-4.59931958129312e-05
-4.10452725523412e-05
-3.26066838930458e-05
-1.71430544880702e-05
-6.6442204820516e-05
-5.76980376456597e-05
-4.77696692768924e-05
-3.97736872096659e-05
-3.37461129897834e-05
-2.62656266500229e-05
-2.68591607671321e-05
-2.74666330198942e-05
-3.5843179138189e-05
-3.84846795467573e-05
1.78775952394363e-07
-4.88388587597736e-05
-1.364299976131e-05
-4.14744919069538e-05
-3.11847513463233e-05
-2.98412759645424e-05
-4.05726977822171e-05
-4.54753711709827e-05
-3.6826295471832e-05
-7.52293554159562e-06
-3.47166001680248e-06
-2.69152431592299e-05
-2.65580310381647e-05
-2.63757012947392e-05
-4.47008257707645e-05
-6.53425574083673e-06
-5.29809952019448e-05
-2.50908339636641e-05
-4.51636003988448e-05
-3.58077959933028e-05
-4.23291255769481e-05
-2.70995221840705e-05
-1.50559355554197e-05
-2.42128934998128e-05
-2.25524278813868e-05
-1.99160601418858e-05
-4.10310130018304e-06
-2.24431176441519e-05
-1.79659798466162e-05
-4.6656413868231e-06
-3.241511751746e-06
-2.76102047474547e-05
-2.2479728597298e-05
-7.96889443832081e-06
-1.31817674374759e-05
-2.53153995725937e-05
-4.27886735934268e-05
-4.09347868371654e-05
-2.2859170839404e-05
-2.44394159256375e-05
-2.37666751323691e-05
-3.1409711159907e-05
-3.16958661117397e-05
-5.43131975179122e-05
-5.47654958594824e-05
-4.24078279524009e-05
-2.318795720899e-05
-1.03285516135633e-05
-3.26107973947247e-05
-3.52448494655264e-05
-5.88130314130036e-05
-3.96252969254444e-05
-4.49606121549519e-05
-1.75285900661364e-05
-6.54771765172231e-06
-9.94506495425309e-06
-5.66347496859934e-05
-4.10284963238491e-05
-1.652448111895e-05
-1.67009746942366e-05
-2.78000136703861e-05
-8.58815194661788e-06
-4.36494586688231e-05
-1.49185714595148e-05
-2.98206902023326e-05
-3.45621618761363e-05
-3.55899710405026e-05
-2.32227942900403e-05
-1.79198050623158e-05
-6.56322402283026e-05
-3.98231363092133e-05
-8.1889832956155e-06
-4.13340204879212e-05
-3.38788264476153e-05
-2.4797341519638e-05
-3.24122257648686e-05
-1.43686846633078e-05
-2.33880129752087e-05
-4.13125823388314e-05
-3.25581062714637e-05
-5.21543550903841e-05
-4.37607412220616e-05
-1.52517641942504e-05
-4.49241821023016e-05
-5.13266098021175e-05
-3.2082794511954e-05
-2.5237232430049e-05
-1.77332279185399e-05
-3.07830578522537e-05
-4.90627820526102e-05
-2.45897864273767e-05
-4.26485159008065e-05
-1.16371317716477e-05
-1.2104578128808e-05
-3.61988697495413e-05
-2.73347200504326e-05
-3.17183094052718e-05
-4.80180875814232e-05
-2.83161127833972e-05
-2.8190786336263e-05
-2.14568112621244e-05
-4.2552545160106e-05
-5.17956973169237e-06
-1.10213847799332e-05
-9.44774363050319e-06
-9.40772125071454e-06
-2.42522584698774e-05
-4.38840124888583e-05
-6.25368837630941e-05
-4.76302566597793e-05
-4.02570884606179e-05
-4.39630457167522e-05
-4.87163608504432e-05
-2.61260936411708e-05
-2.77196755158117e-05
-2.3191315557493e-05
-1.64668431348169e-05
-7.06237315203759e-06
-3.06688706063575e-05
-3.06831287749513e-05
-4.31728134045227e-05
-3.33995965086081e-05
-3.45897337283843e-05
-3.16183231868388e-05
-6.28315068987522e-05
-5.23724260397706e-05
-4.97241137188498e-05
-1.73229483162319e-05
1.07423987437001e-05
-2.45514270823412e-05
-4.31752157618511e-05
-5.81782913447855e-05
-4.41009991079964e-05
-1.78978365349058e-05
-2.68413669692252e-05
-2.97845695077956e-05
-4.98507424328926e-05
-3.84610829675924e-05
9.32235100792915e-06
-2.72932167230083e-05
-2.10772522620833e-05
-4.97591197875684e-05
-1.38458607477968e-05
-2.96201077024288e-06
2.93730037140805e-06
-5.39544678578208e-05
-7.1168233253427e-05
-3.45240258149948e-05
-5.42669009127646e-05
-3.01830530507069e-05
-3.3995568155227e-05
-1.42483430559951e-05
-4.39872135847582e-05
-3.29218541129393e-05
-4.09838139931135e-05
-3.49107162181436e-05
-5.86289645728007e-05
-4.14206918801366e-05
-2.99502762191999e-05
-1.75749034617022e-05
-3.31924827472023e-05
-2.94860501007601e-05
-1.66169868869208e-06
-8.14933133660295e-06
-5.3824784968685e-05
-1.65192030495561e-05
-3.97797155269025e-05
-1.83549645486179e-06
-1.40760575636072e-05
-1.20713369837676e-05
-2.26346383992816e-05
-5.41000513921958e-06
-2.67817655919525e-05
-4.06762385301693e-05
-5.16695451976017e-05
-5.12932143098339e-06
-4.50762369310293e-05
-3.88413193222065e-05
-1.54262397524674e-05
-2.22601872614127e-05
-2.36051934141798e-05
-1.83155977143745e-05
6.75286076200645e-06
-4.08404977352347e-05
-4.52242562835679e-05
-1.2186735634712e-05
-2.66945301976184e-05
-2.86240026803051e-05
-2.65597085259856e-05
-3.45341288654598e-05
-7.33623417326835e-05
-3.66085080744301e-05
-5.25746235629909e-05
8.68739236523813e-06
-2.202201476507e-05
-2.41549168214058e-05
-7.51159648721535e-06
-2.10872203396163e-05
-1.89028805000343e-05
-2.14028991205868e-05
-3.57886663069343e-05
-5.62940710064403e-05
-2.89338901658418e-05
-3.7178560281441e-05
-3.18965770994858e-05
-2.45285592202766e-05
-1.48048432044346e-05
-6.84883784141415e-05
-1.7355091168958e-05
-2.45616752822877e-05
-2.76243249699627e-05
-2.61463262607928e-05
-1.93550651474866e-05
-2.81168648476787e-05
-2.91545392238212e-05
-4.96325864011846e-05
-4.45093749768571e-05
-1.95535440307436e-05
-3.45478491422798e-05
-4.33734379986246e-05
-1.4621251880041e-05
-3.90942440350067e-05
-4.87384181837492e-05
-8.1093784607787e-06
-6.07319050368755e-07
-3.69603728113502e-05
-3.04784490522194e-05
-2.39166589479979e-05
-2.38602665834869e-05
-4.99343933783438e-05
1.30311332366546e-05
6.2304513504888e-06
-4.49704968955828e-05
-1.54194216384103e-05
-5.87087469093433e-05
-2.92823021064912e-05
-3.0367988426831e-05
-2.21128964278818e-05
-7.12984100431594e-05
2.61798206421299e-06
-5.64405050781408e-05
-2.10775953872357e-05
-3.64675696396285e-05
-2.10575484209067e-05
-6.4572376689304e-05
-2.15853545180568e-05
-1.55804510369014e-05
-1.24792689541284e-05
-5.97041903901122e-05
-1.82246302103815e-05
-6.30048266383403e-05
-4.19801656457861e-05
-4.13201368423845e-05
-4.48822803394846e-05
-2.90285488563632e-05
-2.18241454439913e-05
-1.79198713314827e-05
-5.26676647670755e-05
-2.8188606183967e-05
-2.01513389324028e-05
-2.964996371596e-05
-2.03914044046024e-05
-3.12320672918961e-05
-4.6229659093455e-05
-7.84400065578267e-06
-1.14709267285681e-05
-3.87036664589733e-05
-3.44587095861805e-05
-1.04248666803555e-05
-3.10551853060161e-05
-2.56092226562362e-05
-4.66895688771409e-05
-2.37376542814133e-05
-2.48611083452896e-05
-3.00739075172025e-05
-1.13900781889169e-05
-4.10841964106447e-05
-2.31219120675107e-05
-1.06342899058706e-05
-2.18052885672363e-05
-5.27360721769265e-05
-4.04556831202283e-05
-3.74453488852296e-05
-3.98756873484506e-05
-1.80330856026213e-05
-3.04085087264661e-05
-3.05333647080772e-05
-4.35501336468181e-05
-4.68160217873986e-05
-5.9946541258016e-06
-2.99807166414141e-05
-1.27970173416764e-05
-1.13313596789565e-05
-2.38246014008609e-05
-1.66326631629384e-05
-3.65997085895122e-05
-2.16969577989917e-05
-3.183553780886e-05
-3.32631908460528e-05
-3.6105700992089e-05
-3.54370838211558e-05
-3.1566361669957e-06
-2.35797911690964e-05
-3.66513852450609e-05
-4.20023039782454e-05
-9.73989086187445e-06
-2.74422163055668e-05
-3.93658130754041e-05
-2.50391585559048e-05
-4.66546903145082e-05
-3.76038401550639e-06
-2.65422487443892e-05
-2.24408469334402e-05
-3.90037211330428e-05
1.72843782033963e-06
-5.71474802947954e-05
-3.94189798741087e-05
-2.44970805769569e-05
-3.34542470614733e-05
-3.46847457333809e-05
-1.71052612741621e-05
-1.10103222606053e-05
-3.22836128179306e-05
-1.94288382738614e-05
-2.56665862573147e-05
-1.78820568519979e-06
-3.22606169023945e-05
-2.65427121605375e-05
-3.32857496803417e-05
-2.53876355233624e-05
-2.70083617462398e-05
-2.32383349325576e-05
-1.33010586380504e-05
-1.95171298782557e-05
-2.32217213412555e-05
-1.74174752865228e-05
-2.13975868380881e-05
-2.25602976964461e-05
2.34332013551965e-06
1.33845926834743e-05
-4.75678088514459e-05
-3.07939829259033e-05
-4.64374307923775e-05
-5.89968938400484e-05
-3.23020245970692e-05
-3.60653593298006e-05
-7.004185189407e-06
-1.87705170677916e-05
-3.78181641659821e-06
-4.91101506185098e-05
-2.57575669474087e-06
-4.02809885896893e-05
-4.01521178962066e-05
-2.32002444029907e-05
-2.13220197484254e-05
-2.50255231438814e-05
-3.43168513238415e-05
-4.53382055704902e-05
-2.98372391384419e-05
-2.12072222874925e-05
-1.58186070832765e-06
-2.46070150229454e-07
-4.3438871003135e-05
-3.44033018228728e-05
-4.01529116867092e-05
-2.871781104328e-05
-3.78003922140791e-05
-6.04105576245079e-05
-3.02969224515047e-05
-7.43697431999955e-06
-2.39928449362788e-05
-5.27195234529884e-05
-4.10660221188154e-05
-4.61321519652843e-05
-1.94488368954449e-05
-2.40639054329892e-05
-9.731527892106e-06
-2.33710940222939e-05
-3.59116074972836e-05
-2.74559107447927e-05
-4.04044616427403e-05
-4.30342445261661e-05
-3.37840529033164e-05
-3.13898654224212e-06
-4.21626196040969e-05
-5.50835651425965e-05
5.25775298216489e-06
-3.43615136468548e-05
-6.78735687508944e-06
-2.28293657268017e-05
-3.01644507241103e-05
-6.6383776881341e-06
-2.60227182363937e-05
-1.57535069338433e-05
-3.54807102840312e-05
-4.01712862441784e-06
-4.77215431679611e-05
-4.46085646367531e-05
-4.19395286118201e-05
-2.5871362019224e-05
-6.2816801626538e-05
-4.19835397245154e-05
-3.77120453285229e-05
-3.7013344007658e-05
-1.53806056292794e-05
-1.6832795217036e-05
-1.0577691615058e-05
-3.72737089823339e-05
-3.22099503752173e-05
-3.87709313775682e-05
-3.37562002079887e-05
-1.71015697195833e-05
-2.85918063126897e-05
-2.49247314092701e-05
-8.45234508464482e-06
-6.70865235182924e-05
-1.60379174823717e-05
-2.23559302603612e-05
-4.44497236751482e-05
-5.16421126014555e-05
-2.63116444774894e-05
-1.10885236963267e-05
-5.76307422150382e-05
-1.45046785146004e-05
-2.89258685866181e-05
-2.12602858901974e-05
-2.21830958624333e-05
1.40101032651556e-06
-2.89767649718198e-05
-3.46888346099977e-05
-4.83955031651356e-05
-3.34658387757003e-05
-1.26942586172072e-05
-3.25490566689747e-05
-1.23383570673778e-05
-3.7958403582605e-05
-3.35441013226801e-05
-1.70993914963022e-06
-3.72447188197633e-05
-3.69857820200573e-05
-1.48093504239303e-05
1.51396443160714e-05
-6.26511886170465e-06
-3.3420837148939e-05
-4.13321875313452e-05
-6.16285098132033e-05
-2.46926714963342e-05
-3.85278345999184e-05
-3.11653610950466e-05
-4.15116341468693e-05
-5.23906216362262e-05
-2.43341951722294e-05
-2.04164898529194e-05
-2.71500224277766e-05
-1.5389794560759e-05
-4.38351152916735e-05
-2.39939185254666e-05
-1.11386743253617e-05
-3.10350551317648e-05
-5.78476062951453e-05
-3.37612085579503e-05
-2.10893835763161e-05
-2.04170074592408e-05
-2.3042784381722e-05
-4.92211675666095e-05
-1.24865879511419e-05
-1.75401464856565e-05
-2.78212321638516e-05
-2.20157330528732e-05
-1.13431091894667e-05
7.67051449465544e-06
-4.62463306026303e-05
-1.68926465018498e-05
-3.43221056964098e-05
-2.15822182269144e-05
-3.96860200124793e-05
-3.52833935411163e-05
-3.68376351043578e-05
-3.42233158305817e-05
-3.9912102597761e-05
-1.67659954679965e-05
-2.37469267020902e-05
-1.00895091963031e-05
-4.52404877269505e-06
-2.23673435376898e-05
-1.49732274645363e-05
-3.6278974210974e-05
-3.05863541134734e-05
-3.25020495725733e-05
-6.43429476926762e-05
-2.51368053861898e-05
-3.83076242558745e-05
1.12286493526266e-05
1.22858641728329e-05
-1.12356563996212e-05
-5.51234735792894e-05
-2.53931509408596e-05
-3.59224198013446e-05
-1.39827951795648e-06
-2.77658935630091e-05
-3.18912950168317e-05
-1.45929672939129e-05
-3.29771191040472e-05
-2.48098746393066e-05
-4.40499865039793e-05
-2.90957122573498e-05
-2.40216402432724e-05
-1.52439301621611e-06
-3.21006811613761e-05
-4.42277812771666e-05
-4.01275140379306e-05
-9.67670450831261e-06
-1.67648984875522e-05
-4.08723155501852e-06
-5.12310469045549e-05
-6.01423541858598e-05
-5.15105069969818e-05
-3.66924381573404e-05
-1.97293394272717e-05
-4.33996942120372e-05
3.66433256194431e-06
-4.41868142804678e-05
-1.10145361072573e-05
-3.03695708512767e-05
-5.98623131677404e-05
-1.93910233954641e-05
4.51708725694918e-07
-5.67001819736193e-05
-3.57681837242235e-05
-3.21653395830132e-05
-3.45982182088939e-05
-4.76512458330564e-05
-1.60910499379346e-05
-5.66307217849708e-05
-1.12414828111048e-06
-3.76029649214499e-05
-5.47436541117102e-05
-4.76437290604419e-05
-3.41939717832239e-05
-2.80604442271193e-05
-3.47239633877332e-05
-3.64546114603954e-05
-9.3008469993809e-06
-2.9206552035228e-06
2.04452253875607e-06
-5.96356562408337e-06
-3.50565375335059e-05
-5.29426246465208e-05
-2.09562347099495e-05
-2.92008744110511e-05
-2.58462046906929e-05
-2.95030378383409e-05
-2.58119091038553e-05
-4.14525313279973e-05
-4.52150639089048e-05
-5.51732792312957e-05
-4.6050302020966e-06
-5.56705220186851e-05
-3.93236312352054e-05
-3.52810032595198e-05
-8.87873225745569e-06
-4.85114460132784e-05
-5.8913586733816e-05
-2.4117328372039e-05
-3.331009948166e-06
-5.66061914597128e-05
3.67996619749153e-06
-2.74286352166117e-05
-2.81013573888259e-05
-4.5714343752707e-05
-5.86764526863286e-05
-1.386849733177e-05
-5.77545181161489e-05
-1.60455116805198e-05
5.30863753275381e-06
-4.75816593837435e-05
-2.19495605571769e-05
-2.86362077418937e-07
5.33825207297424e-06
-2.7258948955486e-05
-1.10874966528598e-05
-5.26627815478199e-05
-4.42138263138998e-05
-3.78062034297257e-05
-2.27067655153269e-05
-4.38196256914593e-05
-2.83963476064408e-05
-2.19808933506721e-05
-4.17829203958201e-05
-1.9676804344239e-05
-1.71679741069891e-05
-3.8094633996398e-05
-1.67207781999623e-05
-4.32730849166346e-05
-3.05435290155138e-05
-4.65752249682257e-05
-2.7612594286152e-05
-3.03699679226461e-05
-1.46428982879769e-05
-5.40277790479069e-05
-3.24884366746678e-05
-1.84133904641224e-05
-3.14875079369531e-05
-4.09267482132699e-05
-1.07833553836681e-05
-3.01379474151593e-05
-7.48065260768893e-05
3.80743776155885e-07
-5.04659593053934e-05
-1.23185744083897e-05
-3.85953788201607e-05
-2.58518394919106e-05
-3.03054022733155e-05
-1.95465189635784e-05
-2.30374960371935e-05
-4.56237962856685e-06
-1.56959435578516e-05
-2.96491660508971e-05
-1.05699925183291e-05
-3.59765468368829e-05
-8.87414894317674e-06
-4.18779027118174e-05
-3.1595714551578e-05
-5.29744709818378e-05
-4.21267933870991e-05
-5.48619325852638e-05
-1.78820855629438e-06
-6.10524126337243e-05
-1.81297650384338e-05
-4.85681117352522e-05
-2.01736880959555e-05
-1.71478779108455e-05
-1.54700386011969e-05
-3.91501359330968e-05
1.0369572609098e-05
-2.86554251718415e-05
-4.20974777902036e-05
-1.58414775891026e-05
5.97126288085179e-06
5.95118336348727e-06
-1.66417835254419e-05
-1.3542611397216e-05
-2.17259655625177e-05
-1.71381134454919e-05
-3.40179395242193e-05
-3.71453101307392e-05
-4.53625846036361e-05
-4.91493240718161e-05
-2.17468261252515e-05
-2.6728908949746e-05
-2.21905924612759e-05
-2.08377178905204e-05
1.19585047752078e-05
-2.72156613947906e-05
4.00607067522963e-06
-6.44320272200323e-05
-2.2908004044294e-05
-3.10492039735731e-05
-1.76379839634754e-05
-2.46368889851773e-05
-2.73528320522331e-05
-2.70166694510941e-05
-2.03636841858036e-05
-2.27278037493004e-05
-1.91780424443842e-05
-3.80582972125473e-05
-2.4836051237559e-05
-3.23935458759875e-05
-2.32532346191247e-05
-2.14807294584432e-05
-1.64646159077272e-05
-1.51384793800524e-05
-2.69451949544768e-05
-9.80670694787906e-06
-3.29300239358528e-05
-5.84893554119704e-05
-7.65638390586461e-06
-5.50135207385609e-05
-3.13405709669751e-05
-2.26712413732351e-05
-2.05393694229676e-05
-5.13095003657629e-05
-2.34830714526521e-05
-4.89635823309618e-05
-5.24750876488528e-05
-2.22794590500091e-05
-5.082277598262e-05
-2.61653367461646e-05
-5.99950044273018e-05
-2.93158414092743e-05
-4.14786894320955e-05
-8.57650059687614e-06
-3.76513808006205e-05
-2.70052097300168e-05
-4.07905160211776e-05
-1.00042124262805e-05
-3.62173454390886e-05
-6.28813928237807e-05
-3.1692453720068e-05
-2.14557652561192e-05
-1.40735911113409e-05
-1.68533140515267e-05
-9.66465974584836e-06
-1.00415815552444e-05
-3.3393312252208e-05
-3.48608471479025e-05
-3.31054651286616e-05
-3.20709413857569e-05
-3.89603754342598e-05
-2.0543202812342e-05
-2.62498065578881e-05
-3.4738773769951e-06
-1.3100493858927e-05
-4.99137935222317e-05
-4.91033600428009e-05
-5.85565750811565e-05
-2.35489340910324e-05
-2.66210721514164e-05
-3.35166400543301e-05
-4.19251055468246e-05
-6.50297649526461e-05
-3.33772227621251e-05
-2.33029432171804e-05
-3.24834094183488e-05
-4.58344990731767e-05
-5.01475117389613e-05
-1.52643805457441e-05
-1.30119723201592e-05
3.19747759898204e-06
-3.45324628742515e-05
-6.19022263446095e-05
-1.38346152379961e-05
-5.08666916111717e-05
-4.19406489236265e-06
-2.17730828662162e-05
-6.96766818184302e-06
-3.84252403438205e-05
1.513026849173e-05
-3.9768944803047e-05
-5.4901890683384e-05
-2.65328458061186e-05
-4.36189882493583e-05
-2.43501362682834e-05
-3.54325118742176e-05
-2.95688901481738e-05
-1.66402374779792e-05
-1.68852647304531e-05
-3.96369984055084e-05
-2.45068949649152e-05
-4.41235758886577e-05
-5.52207253237561e-06
-2.84446526628822e-05
-1.53920074454306e-05
-6.97624562344828e-05
-2.35359766612692e-05
-3.76066570155413e-05
-1.49101114866969e-05
-3.18914351700663e-05
-2.46120272501399e-05
-2.03986880099019e-05
-3.87580150859497e-05
-2.39290828744839e-05
-2.57594086935219e-05
-1.1741419078783e-05
1.65372785922031e-06
-2.31803008298579e-05
-2.37841310219866e-05
-1.88325140734257e-05
-1.44164224918114e-05
-3.31804326536809e-05
-3.00385011830689e-05
-1.69828518871861e-05
-2.17795095663369e-05
-2.72429455829513e-05
-3.75237575591066e-05
1.00355256212492e-05
-1.97744867553233e-05
-4.79614785861012e-05
-3.40334359804663e-05
-5.61933353991706e-05
-3.86917684163606e-05
-4.67694642945638e-05
-2.59374815507622e-05
-1.29483649272678e-05
-1.98228317037296e-05
-1.02827971532797e-05
-2.98745994453577e-05
-4.30292291225203e-05
-4.93307891170133e-05
-3.26186280052032e-05
-5.05861803632214e-05
-5.23870121310065e-05
-4.68680467662181e-05
-2.3119926156733e-05
-2.07360330684207e-05
-4.51968699127373e-05
-2.78240936013038e-05
-1.38043220787102e-05
-2.81385499104758e-05
-7.51169040458984e-06
-1.10402614750259e-05
-2.92506011486182e-05
-2.01834861071239e-05
-1.5717969649856e-05
-2.49522183863381e-05
-2.77973712986267e-05
-3.03416540403889e-05
-1.71069277110868e-05
-1.58430742707571e-05
-1.15793762288354e-05
-1.29610822916433e-05
-9.08927454927005e-06
3.8869054111666e-06
-1.92965357511383e-05
-3.57561315467279e-05
-2.46637649013008e-05
-1.96721288910827e-05
-2.42737509608496e-05
-1.81951528325279e-05
-4.22425945816315e-05
-4.84970262885187e-05
-1.2959851060907e-05
-3.57325016456691e-05
-3.02018256124915e-05
-2.99728660925179e-05
1.53295972296799e-05
-2.22004809241944e-05
-1.72496054074274e-05
-1.84564951528678e-05
-5.38227256507131e-06
-4.32097906385128e-05
-4.99182709273193e-05
-6.08256808150123e-05
-1.71795062445733e-05
-1.32717311712823e-06
-2.07731358338201e-05
-4.88471802814155e-05
-1.56145444423974e-05
-2.78023415246644e-05
-1.11173257851731e-05
-2.40772745380399e-05
-4.15897876228702e-05
-4.61947192101334e-05
-6.45410129581086e-05
-1.15125924837377e-05
-2.12460827100449e-05
-3.7016986594413e-05
-3.72187072023732e-05
1.62501199538099e-06
-3.81755605969952e-05
-4.37905464521293e-05
-1.47373649608674e-05
-4.54880086363137e-05
-3.5191718292404e-05
-1.08547460184923e-05
-1.43866219239571e-05
-2.92747720232331e-05
-2.53225662415862e-05
-3.32416215097053e-05
-1.42034120021012e-05
-3.22757803998778e-05
-2.95327839916933e-05
-4.39745406004221e-05
-4.28247200984976e-05
-2.3695995073991e-06
-2.58694635211282e-05
3.19525460818193e-07
-2.406460315623e-05
-1.83199896213415e-05
-7.95088820271504e-06
-8.67037235017529e-07
-3.47566688868781e-05
-3.61029701644893e-05
-1.94645227152966e-05
-2.0035721481864e-05
-4.48548140337181e-05
-3.28639104549196e-05
-6.07446644695887e-05
-3.78411229476874e-05
-9.10307736628923e-06
-1.27924407839133e-05
-3.78272368967686e-05
-2.12476396286041e-05
-1.9517724893241e-05
8.54983499160681e-06
-4.28880637714471e-05
-4.99619282601793e-05
-4.57720469497893e-05
-4.04006145822585e-05
-4.93350554885723e-05
-3.77899765254217e-05
-3.45081350141218e-05
-3.35830232291984e-05
8.53650865437338e-06
-3.90753246148739e-05
-4.1030431453655e-05
-4.80734304936634e-05
-4.08568811486632e-05
5.49751697168277e-06
-3.10467084083742e-05
-2.23503267597084e-05
-1.2228186385144e-05
-3.73168444291727e-05
-1.17396982116307e-05
-5.75664448476811e-06
-2.52291054316237e-05
-3.72398839043391e-05
-3.08731588547414e-05
-1.42826754720375e-05
-5.00873267868966e-06
-3.06689311838257e-05
-2.57051751180736e-05
-4.56843946134453e-05
-8.53553045471244e-06
-1.64785139982531e-05
-2.69788099109639e-05
-4.45314184538516e-05
-1.87674467826925e-05
-4.77389290581477e-05
-1.52638952733549e-05
-1.70312783000706e-05
-1.92902624042844e-05
-2.17864738309458e-05
-2.95386671698967e-05
-1.62266600081483e-05
-4.72020503734031e-05
-2.84359231020009e-05
-3.94180607736902e-05
-2.97653989002282e-05
-1.99851180014932e-05
-4.7157533156203e-05
-2.48057258830779e-05
-3.02009444543982e-05
-3.51455996475544e-05
-3.03765321372069e-05
-2.42264610207231e-05
-4.08442763551465e-05
-2.72503649639189e-05
-1.25688009610886e-05
-6.004495216372e-06
-2.67076476282835e-05
-1.72082678479103e-05
4.79061204473898e-06
-1.60429768357243e-05
-2.73099266990326e-05
2.02345265628496e-05
-3.79314090091408e-05
-3.97285760458264e-05
-1.75313069251124e-05
-2.05751537505016e-05
-8.11858000292067e-06
-2.23239649458781e-05
-3.60218379624065e-05
2.80255369529272e-06
-7.51273652529365e-06
-4.05048126630465e-05
-3.16346763779563e-05
1.54250793108798e-05
-4.26247498626732e-05
-3.64673955520711e-05
-5.41652909386207e-05
-3.63236750772838e-05
-3.14022406522024e-05
-4.57647433529744e-06
-2.1348683619275e-05
-1.84447198719979e-05
-4.0556477055747e-05
-3.77042414402845e-05
-3.35963884515397e-05
-2.64724000925227e-05
-5.82520928546986e-05
-1.0346048278755e-05
-2.55732954133826e-05
-4.00780610398585e-05
-8.55358770507277e-05
-1.8230522808984e-05
-4.74661971624354e-05
-3.28991719845562e-05
-2.75070743688062e-05
-2.56716373941357e-05
-7.14791693482408e-06
-6.83913729759185e-06
-3.52770854080362e-05
-3.30950241290259e-05
-1.163267746303e-05
-4.47554493867863e-05
-3.35415624695522e-05
-3.07810379552054e-05
-4.01865069605256e-05
-1.68424892982803e-05
-6.55116551218065e-05
-4.54369073776323e-05
-5.08714895570564e-06
-6.66791594474618e-06
-4.01679793310763e-05
-3.21331482178717e-05
-1.65315554755894e-06
-3.96771069193553e-05
-2.58001989401721e-05
-3.24285819158755e-05
-1.9614807595803e-05
-4.99715243394643e-06
-7.45573710145009e-06
-3.84982287879584e-05
-2.24139324638987e-05
-4.75252317392611e-05
-3.98036568710842e-05
-1.10278116572989e-05
-1.64076086817813e-05
-3.26886186783925e-05
-3.30313562407823e-05
-1.03642315985484e-05
-4.03099919667127e-05
-3.99828936485551e-05
-5.08264339891597e-05
-2.05350358672065e-05
-2.50554545938033e-05
-3.52069401923044e-05
-5.3182092143262e-05
-1.71930898817781e-05
-4.2090011270428e-05
-2.73423168287043e-05
-3.85611315096407e-05
-4.65557819987791e-05
-3.76531054443136e-05
-2.42640289737046e-05
-5.33012498590885e-05
-5.99650330123638e-05
-4.82422328392091e-05
-3.66819383086558e-05
-4.51687197491592e-05
-5.66861457060253e-05
-3.17764108075059e-05
-1.91147517364352e-05
-3.17655255294356e-05
-3.36705790638452e-05
-3.11294579945802e-05
-2.63694395539757e-05
-5.05516825736093e-05
-3.59793943116798e-05
-2.45933070471894e-05
-3.45607912707424e-05
6.94618732561485e-06
-4.73364037934162e-05
2.00434378140457e-05
-4.19527014098655e-05
-4.81112892416943e-05
-2.51329524074859e-05
-4.80152999898857e-05
-2.01286755768531e-05
-7.08816811570281e-06
-2.93313192933645e-05
-3.26566824748225e-05
-3.1283976409078e-05
-2.62126489175912e-05
-4.11568565999115e-05
-2.70294906733749e-05
-3.04454414249941e-05
-7.50279208787631e-06
-2.61111945595552e-05
-2.65839173585954e-05
-6.04074315965498e-05
1.65349457293466e-05
-4.37563723376106e-05
-7.13768888512389e-05
-6.64034986748226e-06
-3.40034621773413e-05
-3.61561148783035e-05
-2.50858587161292e-05
-2.01654540691733e-05
-1.0922718883641e-05
-1.35630375165717e-05
-3.02978501374339e-05
-2.49244654375761e-05
-2.74014778652793e-05
-2.4388823400034e-05
-3.50665063648331e-05
-3.83291079384171e-05
-3.91624304197429e-05
-5.25125616532295e-05
-1.95217721639806e-05
-1.91997665731696e-05
-3.92596369008177e-05
-5.27453706057667e-06
-2.16762898132416e-05
-4.04662823373975e-05
-4.16840824590117e-05
-5.61094681067416e-05
-1.07652270456889e-05
-3.61823585241736e-05
-3.78641696252688e-05
-5.43436484852485e-05
-1.398162529355e-05
-8.00630621666279e-06
-2.42596646765194e-05
-3.96567534018987e-05
-3.65459575824504e-05
-3.9163852583202e-05
1.61718573987945e-06
-4.83214169287188e-05
-2.23236822770994e-05
9.68870400704885e-07
2.74537505970024e-06
-3.45100659893986e-05
-1.37072646078308e-05
-3.09299711277118e-05
-2.058236073675e-05
-1.32878205716904e-05
-2.2618832929808e-05
-3.20596804768853e-05
-4.40387206142643e-05
-2.59280838095312e-05
-6.12420885099369e-05
-3.31429294175107e-05
-6.29573252905022e-05
-2.3881933691674e-05
-3.68757282374022e-05
-5.79144450392353e-06
-3.06875182790528e-05
-7.97564408745041e-06
-3.37093095607737e-05
-1.09256413146035e-05
-1.6011094652803e-05
-5.41931623232964e-05
-2.3877352090531e-05
-3.53792048306669e-05
-6.37859287194374e-05
-4.36622506171214e-05
-4.38826720215494e-05
-3.40014112933442e-05
-1.52622246362107e-07
-3.18184032846619e-05
-2.39578564848298e-05
-1.75520873224901e-05
-4.18915484088023e-05
-1.45655913691134e-06
-1.79308716395656e-05
-3.63840315648094e-05
-1.76822112484563e-05
-5.26756566519861e-06
-5.44313855812979e-06
-1.16423080969799e-05
-1.63444041671602e-05
-5.46358771135501e-06
-3.01790095021968e-05
-3.45220742102499e-05
-1.77098083547857e-05
-1.60178085448773e-05
-4.14353517439532e-05
-2.05145040357319e-05
-9.71790946497259e-06
-3.02812774812108e-05
-2.7067666614901e-05
3.67669580623503e-05
-3.5918793957194e-05
-2.80021182494568e-05
-1.74084155916448e-05
-4.21744592792419e-05
-2.79822038418642e-05
-2.80145499158587e-05
-2.41942160273079e-05
-5.15045232597486e-05
-2.95545474322448e-05
-1.44422626156241e-05
-2.6246389082699e-05
-2.17191635254233e-05
-4.65530471387797e-05
-2.02010409128577e-05
-3.71484797301448e-05
1.07312063991489e-05
-2.76865789738958e-05
-3.81685491328925e-05
-3.98217463752658e-05
-4.49059325319731e-05
-2.43855784124838e-05
-2.94843370314042e-05
-5.84102560491651e-05
-2.92259939388434e-05
-2.16889344332976e-05
-4.69379110897538e-06
-2.28581465751179e-05
-2.96300584417395e-05
-1.60597289385576e-05
-3.6073460598443e-05
4.85219375246369e-06
-2.30721714017452e-05
-1.79230827142295e-05
-1.74004152709848e-05
-2.41723657688728e-05
5.41728270310394e-06
-3.34164873314385e-05
-5.23192867078409e-06
-2.68619258166078e-05
-3.92853715156637e-05
-2.17714636904728e-05
-1.77923074232611e-05
-1.71917642532862e-05
-2.16601875692165e-05
-1.61135674735419e-05
-5.68458623509189e-06
-4.5634012770472e-05
-4.0070840695206e-05
-2.6441587750941e-05
-2.85318838322113e-05
-2.70323120859329e-05
-1.85822223843444e-05
-1.81748085357584e-05
-6.02734736408989e-06
-3.41354985257985e-05
-5.09748588625365e-05
-7.80048411807349e-06
-2.21514263267676e-05
-3.18178412584946e-06
-5.72455119488055e-05
-1.07596623477337e-05
-3.74436161939747e-05
-2.75791518051801e-05
-3.3473194943944e-05
-3.74446676347645e-06
-3.47695597832277e-06
-4.44873581118943e-05
-3.13438798677353e-05
-5.03614577723071e-05
3.06739182305384e-06
-3.97354680365521e-05
-3.18902237179931e-05
-2.94382661447015e-05
-4.99431034083396e-05
-2.70981115532985e-05
-1.09122343439834e-06
-4.48972834560405e-06
-1.31167399273832e-05
-4.97231828885421e-05
-1.60806741097695e-05
-6.10618004232264e-05
-1.42872748090568e-05
-1.51689258985247e-05
-3.9469623397203e-05
-3.70688649680133e-06
-4.59014318570991e-05
-3.3829392219486e-05
-3.06612336613893e-05
-2.8348193180247e-05
-2.18739407473691e-05
-2.21181172130887e-05
-3.96085694688865e-05
-2.67428858406945e-05
-1.06967020326289e-05
-1.04607961443583e-05
-2.59699251752532e-05
-4.63270425909151e-05
-5.87966727392212e-06
-2.3627884884967e-05
-2.01087075471625e-05
-3.50732664504797e-05
-7.03140139670341e-05
-4.10897897671599e-05
-6.44308975552178e-05
-3.63506940508757e-05
-3.82055130659031e-05
-1.7200698792809e-05
-2.79521732767317e-05
-4.69519201551263e-05
-2.80700287519012e-05
-3.25947605273526e-05
-2.84494002808073e-05
2.88322690298557e-06
-5.03786173902175e-05
-4.42795239842005e-05
-6.45543800797859e-05
-4.65574584257867e-05
-2.13021767625821e-05
-3.54126734155732e-05
-3.33299240864588e-05
-1.15213707719041e-05
-2.679566207179e-05
-9.75641337040218e-06
-8.50338304686344e-06
-3.97308916992047e-05
-3.72623403827263e-05
-3.59131101221918e-05
-1.84866812039867e-05
-4.15788924213181e-05
-5.48778824576086e-05
-3.56951016669566e-05
-2.12553960867908e-05
-4.86988116047834e-05
-5.3243656086074e-05
-1.400375035664e-05
-4.29699757664026e-05
-2.85859011916276e-06
-1.72051768604981e-05
-3.84515319591121e-05
-3.46761328353757e-05
-5.55993939392112e-05
-2.83481861199457e-05
1.45724724208268e-05
-4.39611167864905e-06
-2.74285700236726e-05
-2.18448922756097e-05
-2.61850877896987e-05
-4.5503334037873e-05
-2.56576682282948e-05
-3.95151273791355e-05
-3.16562666010639e-05
-2.65252608962117e-05
-3.90403598402872e-05
-2.78764312916204e-05
-5.58798798753986e-06
-3.96262146124583e-05
-4.17936139391101e-05
5.46013651918949e-07
-6.1133212339606e-05
-2.64571692334525e-05
-3.03866886098164e-05
-3.13841349499153e-05
-4.36711690396433e-05
-1.79600955294358e-05
-5.2336727343816e-05
-3.38038277166398e-05
-1.27363209233763e-05
-2.13791300527349e-05
-4.4416187471695e-05
-4.82778073351703e-05
-7.78554080446607e-06
-2.12497368359682e-05
-3.49398129173862e-05
-2.70132143063021e-05
-3.9045170026962e-05
-3.81236069518888e-05
-3.12490259716002e-05
-1.06435157922195e-05
-2.91843894071767e-05
-1.93213027897863e-05
-1.10762785188141e-05
-4.55887487962564e-05
-3.31776111426988e-05
-3.9667200316187e-05
-2.50103959920257e-05
-8.64979168791676e-06
-5.90871220116183e-05
-2.36007442472709e-05
-1.96565117576558e-05
-3.25240347046995e-05
-1.98357142618501e-05
-2.26888138530495e-05
-1.99716381656293e-05
-2.79065768464631e-05
-2.33832917450869e-05
-3.18172063062867e-05
-8.83146762413071e-06
-3.52202239443154e-05
-3.09814158103536e-06
-1.84863949883119e-05
-3.68689070644779e-05
-3.87397593070247e-05
-2.26081553360191e-05
-6.12145270787996e-05
-2.25810933071308e-05
-2.09588139741149e-05
-2.94270311682414e-05
-2.37787918433907e-05
-1.92253385603867e-05
-5.24642383247464e-05
-2.45204730537629e-05
-1.57091590465894e-05
-3.67886124867814e-05
-2.48504115391774e-05
-1.61773586154869e-05
-2.6773987682671e-05
-3.54384862089112e-05
-2.25814732292796e-05
-3.43815799976837e-05
-3.70498908454758e-05
-2.95028612368222e-05
-1.98071877672649e-05
-3.16574741634013e-05
-1.33925847427232e-05
-9.4513215970933e-06
1.50514537987075e-05
-3.40810445360446e-05
-4.08933374771073e-05
-1.52190897524965e-05
-1.61433457839167e-05
-8.99722056028976e-06
-2.94694767353761e-05
-1.92882919482633e-05
-2.80435121423441e-05
-8.73311070061317e-06
3.32667513187689e-06
-2.13199625925565e-05
-4.16933456438739e-05
-3.36371811514692e-05
-4.95874859839078e-05
-2.14205387692874e-06
-2.57538007533101e-05
-4.48506172495546e-05
-2.79976872228172e-05
-4.9755401007936e-05
-2.2302318073539e-05
-2.88373036379768e-05
-3.0312017688022e-05
-1.81925552535101e-05
-1.2274946718051e-05
-2.50012640367804e-05
-2.24111637832534e-05
-7.51379093183292e-06
-8.69745063643459e-06
-2.56783033000566e-05
-7.37213997914919e-05
-1.18890815354068e-05
-1.62455152876454e-05
-3.62552355499738e-05
-2.22526489799131e-05
-4.08207729332874e-05
-1.63186443716618e-05
5.36861365270692e-06
-2.13354184390726e-05
-4.37235490101421e-05
-6.21409662213251e-05
-3.84526467167894e-05
-2.94717589173499e-05
-1.86887276241706e-05
-5.87547873031767e-05
-5.56565963104361e-05
-3.06485224599483e-05
-3.59803189650983e-05
-2.59873190719608e-05
-4.05198795171513e-05
-2.5879477819012e-05
-3.99985336404628e-05
-3.59809965250114e-05
-3.11204839113533e-05
-2.62119501466134e-05
-9.04565403481214e-06
-2.82302944279087e-05
-2.19039482519124e-05
-1.28788266881187e-05
-2.33004884842887e-05
-3.53795961167284e-05
-2.96106260260839e-05
-8.66880290550709e-06
-1.57946142174284e-05
-4.89845682342046e-05
-3.91158678687772e-05
-3.43332284110277e-06
2.99447911577202e-06
-5.28074992677276e-07
-2.40657168647719e-05
-4.38843393008915e-05
-3.72662500989779e-05
-4.74899107253662e-05
-1.63251870396355e-05
-3.70264875910229e-05
1.26770192311957e-05
-1.67696987602034e-05
-7.59668206572391e-05
-2.3482278247461e-05
-2.90656848216951e-05
-2.8110245790105e-05
-1.98180544759422e-05
-2.23158047138177e-05
5.29786146403914e-07
1.74043975209443e-06
-2.37492147295252e-05
-3.09773389558887e-05
-1.11874974106107e-05
-1.67953516408057e-05
1.21112384844963e-06
-3.23707645313658e-05
-3.65278893492304e-05
-4.60100242259519e-05
-3.09260294979016e-05
-3.15685398105995e-05
-1.48120815791071e-06
-7.03796333454364e-06
-2.19976904143501e-05
-2.74412307907772e-05
-3.15305610918176e-05
-2.93330719991894e-05
-4.77507867906386e-05
-2.87119108395084e-05
-1.62416470846245e-05
-1.96420634694175e-05
-2.93920022997699e-05
-3.41110416618507e-05
-4.2160238898625e-05
-2.3020417436504e-05
-2.31478435281818e-05
-1.96051515582733e-05
-4.55928794394383e-05
-5.10654891232857e-05
-3.25746603751964e-05
-1.29411948141059e-05
-2.81442708256672e-05
-4.35385315552934e-05
-3.61791239385677e-05
-3.09986636245255e-05
-6.13834054374719e-05
-2.00069085672792e-05
-5.53749283643737e-06
-5.38144467401181e-05
-2.73248010892193e-05
-3.4371874064379e-05
-2.73023840744334e-06
-3.81284644810288e-05
-4.35452788073092e-05
-5.02017626673988e-05
-7.10144590475036e-06
-2.98997106956805e-05
-2.67391909244689e-05
-4.23676809815928e-06
-1.74624578834521e-05
-3.16096342149993e-05
-4.28252015936149e-06
-2.9751016857348e-05
-1.05782608377499e-05
-1.18931152436557e-05
1.1813553887506e-05
-4.58896553178494e-05
-2.43802444049049e-05
-1.57949954916289e-05
-4.74882180856159e-05
-3.70625592408699e-05
-3.26204837564629e-05
-3.09750629285554e-05
-1.33314914933315e-05
-9.7560507284696e-06
-3.82455218623618e-05
-2.05642995698497e-05
-1.23930600731098e-05
-2.5189325905758e-05
-5.89779974113765e-05
-2.53147637920492e-05
-4.1476126562702e-05
-5.06262784091194e-06
-4.42675361951397e-05
-2.97744369663199e-05
-1.52449423877868e-05
-1.25775699043186e-05
-1.6312881417543e-05
-2.62491988802876e-05
-6.70778241318471e-06
-3.66460823008912e-05
-1.78893567544503e-05
-2.13893698454193e-05
-3.37086495956828e-05
-3.45804890332286e-05
-2.52478125032215e-05
-4.11220988893262e-05
-9.85427981690703e-06
-6.21534744471152e-05
-3.59531903810019e-05
-5.2664912364461e-05
4.40907780570602e-07
-2.35017171600975e-05
-2.88376262693834e-05
-1.84241453111521e-05
-4.69168416995859e-05
-4.34986528377861e-05
-4.90670082786577e-06
2.3573694812276e-06
-4.26829830946761e-05
-9.96206731152138e-06
-3.61379541987483e-05
-3.64066921244258e-05
-2.22357127946648e-05
-5.15587303625819e-05
-3.71428508321071e-06
-2.0573817534501e-05
-2.80923728576362e-05
-5.80522163149578e-05
-9.4103205521847e-06
-1.71880771307847e-05
-2.35518861230832e-05
-3.26413824092144e-05
-3.55638212106083e-05
-4.30953613566526e-06
-5.73482090780984e-05
-1.84626967278963e-05
-3.82512073183588e-05
-8.01819362940423e-06
-7.09365525395793e-05
-2.53427882440797e-05
-2.96627228887791e-05
-6.17243867780657e-05
-2.84658173887318e-05
-4.05349260564411e-05
-2.9773385830743e-05
2.89909878801017e-06
-4.35887314393936e-05
-5.53312557524762e-06
-5.69820199746444e-05
-4.30058425253737e-05
-1.44374983984762e-05
-3.16641358131457e-05
-5.28242656919263e-05
-3.51189286874304e-05
-1.79496744084861e-05
-4.74564274996062e-05
-5.84990375207015e-06
-1.35969125585616e-05
-2.75105171420993e-05
-3.70412399491111e-05
-5.00289057778308e-06
-2.74944997618907e-05
-1.21620298064822e-05
-1.08223177120565e-05
-3.58423351141937e-05
-4.21913727641263e-05
-2.39300055884005e-05
-1.18098069581199e-05
-9.7437112454235e-06
1.76036151091879e-06
-4.82017746276485e-05
-3.0252910344709e-05
-2.29948982002799e-05
-1.82905257960171e-05
-5.297516264354e-05
-2.49186105805763e-05
-1.24012187728355e-05
-2.87752730410986e-05
-1.76727360500481e-05
-1.28023212438659e-05
-3.21657338669346e-05
-4.03023284795683e-06
-4.39042353076201e-05
-2.07320393690902e-05
-5.35554935612182e-05
-4.75955635207046e-05
-3.4079224021578e-05
-2.4223498281499e-05
-1.4368483422105e-05
-1.5813612145055e-05
-3.59111955557272e-05
-2.86543339544813e-05
-6.11531818156877e-05
-2.87731580758323e-05
-2.36963384673685e-05
-2.69558766891767e-05
-2.20103816687514e-05
-4.25818391331078e-05
-3.04593931593485e-05
-3.34915140416038e-05
-1.42811632886684e-05
-3.20946341896657e-05
-2.44252136515703e-06
-2.19522325224434e-05
-4.13211246369639e-05
-3.37455837847209e-05
-3.49686849058509e-05
-2.21974685343521e-05
-2.17191445198062e-05
6.65147510871864e-06
-1.27689064224835e-05
-6.00447606378571e-05
-2.87024165903117e-05
-4.05040398566521e-05
-4.32700314933567e-05
-1.81518937370548e-05
-3.73993325829193e-05
7.07746903716136e-06
-2.03073996251257e-05
-3.55732276449082e-05
-3.68801728511942e-05
-1.11956861047935e-05
-2.61659011765594e-05
-1.66642361522441e-05
-2.71271750936067e-05
-3.81633994866796e-05
-2.62759181719119e-05
-6.80099390000886e-06
-1.34473255822492e-05
-6.30713173219402e-05
-3.55577158450773e-05
-1.00605564006434e-05
-2.9776633354984e-05
-4.49102694408236e-05
-1.05122125941756e-06
-4.22368016876289e-05
-2.32350966030757e-05
-6.5832809584133e-06
-6.54063716104312e-05
-4.23840074864723e-05
-1.73985507421291e-05
-2.51573292651818e-05
-2.97051884442448e-05
-4.49194459609345e-05
-7.85100524239665e-05
-1.28484621184851e-05
-5.97878362700647e-06
-3.09823151158802e-05
-1.93893549885642e-05
-3.91746137451452e-05
-1.62736238926049e-05
-1.88216183964217e-05
-3.13556514156564e-05
-1.71383308163254e-05
-3.08851954032616e-05
-4.75521384593959e-05
-1.27940206775294e-05
-4.76302307554853e-05
-3.35925023998553e-05
-2.18426502814898e-05
-3.184187489031e-05
-5.08674779308517e-05
-5.40973165843388e-05
-2.66579787777575e-05
-3.35196518974243e-05
-3.4809231735067e-05
-2.80635906740348e-05
-2.683738924478e-05
-3.22780852250334e-05
-4.29453398150285e-05
-4.4502322604577e-05
-4.36158613613475e-05
-4.14266455361469e-05
-3.26399260339527e-05
-2.54429671040289e-05
-5.85718449731362e-06
-7.19154529227634e-06
-3.95110637290245e-05
-4.22601562243262e-05
-1.4761685325263e-05
-2.68522974113198e-05
-1.4145688376662e-05
-3.71533490841169e-05
-5.3617426560929e-08
-4.89714133355695e-05
-2.45711741285246e-06
-1.13781233849792e-05
-2.70241532882059e-05
-1.47853125548101e-05
-2.88547896019337e-05
-4.45135882931542e-05
-3.43792068251254e-05
-1.09503970828106e-05
-3.1728587221932e-05
-1.85185922489738e-05
-3.29821154857511e-05
-3.01694465214126e-05
-2.33087988488439e-05
-1.23826425040424e-05
-3.65727464145892e-05
-2.8458013724423e-05
-8.26216675261851e-06
-2.14889208396249e-05
3.41116814426751e-06
-4.50586106545931e-05
-2.52879593700393e-05
-1.15693216015926e-05
-2.20205849648909e-05
-2.81035392805983e-05
-5.5336709279815e-05
-4.17049905673683e-06
-3.89508661105909e-05
-2.31383739929236e-05
-3.04016260853563e-05
-7.86524187117878e-06
-2.72318196148691e-05
-2.38265004763437e-05
-1.23731082014921e-05
-2.50153715030688e-05
-4.53963172646813e-05
-4.20477223725206e-05
-4.57602217390353e-05
-1.43445325672236e-05
1.59713413405917e-06
-3.3540036217189e-05
-4.08985543896482e-05
-1.08827958092058e-05
-4.36998543199164e-05
-3.13478233575289e-05
-4.36769433411066e-05
-1.37627059436127e-05
-4.01673176755803e-05
-6.4507653232334e-06
-4.21559048117263e-05
-2.68075301603211e-05
-1.32284160295694e-05
-4.40287612622516e-05
-5.23687695995086e-06
-4.10561731022258e-05
-5.39454144185889e-05
-6.160684846558e-06
-2.38994250823967e-05
-3.49133625310849e-05
-2.36275747776495e-05
-2.49740402361991e-05
-4.64941261427418e-05
-2.13693097397282e-05
-2.44136385261188e-05
-6.04565866899891e-06
-2.60008617643317e-05
-1.78500002864473e-05
1.96966624546256e-05
-4.54362909727169e-05
-3.97383297548451e-05
-1.43816663920249e-05
-3.20631893761509e-05
-5.20119370885784e-05
-3.14944928576587e-05
-5.34116086660462e-05
-2.98604836083083e-05
-8.36303755746838e-06
-3.97307096567331e-05
-3.06557719376125e-05
-4.9267533002905e-05
-2.00911138212782e-05
-2.5134411751031e-05
-1.55551977719533e-05
-2.40093282985808e-05
-3.31089691605126e-05
-5.30909636285119e-05
-4.35288886639885e-05
-5.31125539369347e-05
-3.1522870266889e-07
-3.31615468032623e-05
-3.18639934463288e-05
-3.48778053713766e-05
-2.35824145832782e-05
-8.24084873151873e-06
-3.05303775211347e-05
-2.65491699851197e-05
-1.62284564414853e-05
-3.3589663352059e-05
-4.49932910716854e-05
-1.92006420742408e-05
-2.19756819232971e-05
-4.41253157447488e-05
-2.95033293108614e-05
-4.09970868503598e-05
-4.66422038398416e-05
-2.76484468022514e-06
-3.55799514790527e-05
-4.11639415683864e-05
-4.57607347747333e-05
-4.30376108063299e-05
-1.363184375216e-06
-3.72717948251807e-05
-2.57166069445567e-05
-5.41336310813358e-05
-6.10732361025871e-07
-3.21465251261115e-05
-2.46366091706923e-05
-1.30657474655201e-05
-3.55719214475645e-05
-1.228533457731e-05
-2.78579560419658e-05
-1.9812978430277e-05
-1.04100857294597e-05
-1.08119211016237e-05
-1.04706345092143e-05
-2.00504575359504e-05
1.73636631538728e-06
-5.51060900074365e-05
-2.9414901563059e-05
-1.83839722610133e-05
-9.08777218866108e-07
-2.37309110581245e-05
-1.63403948116293e-05
-2.84492242711867e-05
-2.98579034006402e-05
-1.5306387095976e-05
-1.24746767730757e-05
-4.20019174396095e-05
-2.65268795753241e-05
-3.68985961030265e-05
-2.61113468273754e-05
-2.78624402461694e-06
-3.93922739325054e-05
-2.02895756231241e-05
-1.33345389892107e-05
-1.69724225699192e-05
-7.70450347684181e-05
-2.63699932315604e-06
-5.8196764697249e-05
-4.82033242747945e-05
-4.6864925238189e-05
-4.59719857041753e-05
-1.8336190736842e-05
-9.48309743434357e-06
-2.92990526863957e-05
-1.91597173204831e-05
-4.41000024161872e-05
-8.31697382906378e-06
-3.39740369605972e-06
4.04920922977926e-06
-3.32113889960068e-05
-4.02392632492143e-06
-3.81927363331346e-05
-2.19431623117611e-05
-2.49661767127768e-05
-2.1223041972182e-05
-1.49909755790737e-05
-2.77804648969321e-05
-4.34325496765832e-05
-2.25858972548069e-05
3.56185066736159e-06
-2.16711498592576e-05
-5.10717029878371e-05
-2.82844671663318e-05
-4.70633178764966e-05
-3.43162820486834e-05
-1.69427542208722e-05
-1.4299488083243e-05
-1.98725502233752e-05
-2.52710773052905e-05
-2.77879187513784e-05
-1.9431894094381e-06
-2.04546936464377e-05
-3.97121633631488e-05
-2.50942165238742e-05
-3.34976797018201e-05
-1.63782086254164e-05
-2.50822720208095e-05
-5.45652656114369e-05
-1.48497029697008e-05
-1.34646615932262e-05
-2.59528670817565e-05
-1.5591016055224e-05
-3.91274430513997e-05
-1.99933478342601e-05
-2.19626826721094e-05
-4.82496078601078e-05
-1.70102025370108e-05
1.20246043853581e-06
-2.69591465277184e-05
-1.64511888963803e-05
-2.50503215960554e-05
-4.98656715940317e-05
-2.43253624850892e-05
-2.0056790208903e-05
-2.31764049269406e-05
-1.67969154371637e-05
-3.91536677726083e-05
-1.57928373537561e-05
-1.50222658570545e-05
-3.19232121950633e-05
-3.02879816822536e-05
-5.56960259647524e-05
-1.40302363894859e-05
-1.55696886116408e-05
-1.01611184742173e-05
-3.02136712256462e-05
-1.45977248293644e-05
-4.59769120123594e-05
-1.11573529057493e-05
-4.33632436638622e-05
-9.64720849345825e-06
-3.96096161853657e-05
-5.0535241659317e-05
-5.71334160152036e-06
-3.33658560300183e-05
-1.20674181009566e-05
-4.51615678508401e-05
-3.43235772491565e-05
-2.73152942130396e-05
-2.9401151452103e-05
-1.34323809201542e-05
-3.95173711047023e-05
-2.31024060985763e-05
-4.27699469202614e-05
-3.06004402680821e-05
-3.92176956768462e-05
-4.15270644344256e-06
-3.2169373001196e-05
-5.7370312638836e-05
-3.14301750531246e-05
-1.13451323344139e-05
-2.65653565958326e-05
-9.37991530565717e-06
-2.48739323345275e-05
9.3043054149434e-06
-4.78580781375922e-05
-1.19747590422456e-05
-2.12589223420677e-05
-4.28189518567702e-05
-4.34183420395238e-05
-1.14870419306561e-05
-5.08106559162578e-05
-4.71718039927858e-05
-3.32961915067601e-05
-2.87846612931296e-05
-1.89857552886722e-05
-2.42652041963806e-05
-3.54543785926523e-05
-3.08320366945064e-05
-1.86619007625308e-05
-3.75370641308609e-05
-4.47073772778851e-05
-1.41229647591455e-05
8.90570772977714e-06
-1.5161873435527e-05
-8.95140991404567e-07
-4.72036360348714e-05
-4.94924073866062e-05
-1.07366284012448e-05
-2.41923937226349e-05
-2.66474860753952e-05
-3.78286806249037e-05
-3.22242382947679e-05
-3.18694801795745e-05
-6.81731861461526e-06
-1.57099642080892e-05
-1.79718044278572e-05
-4.27228919372299e-05
-5.36471419545516e-05
-3.86938315095472e-05
-2.47551682411471e-05
-4.49370434339562e-05
-8.57844881535517e-06
-2.08890217177182e-05
-3.18968714008033e-05
-2.04212141172261e-05
-2.99918587140402e-05
1.86302287353277e-05
-2.7997661266946e-05
-4.80588392749242e-06
-7.70392263826227e-06
-3.18399940338067e-05
-4.02047375515231e-05
-2.67369955718641e-05
-2.99061014686756e-05
-1.02804735152555e-05
-1.72329009585841e-06
-7.91551646932578e-06
-4.42556864170631e-05
-3.46984970969967e-05
-3.51331253471213e-05
-8.49839537444142e-06
-6.22623068006751e-05
1.17910334331088e-05
-3.74155664316948e-05
-2.08258008657048e-05
-1.23916592766089e-05
6.09309510355871e-06
-4.11395238404132e-05
-3.59568323318581e-05
-2.45264892788775e-05
-2.84443882950505e-05
-3.27214986169613e-05
-3.09239051290902e-05
-2.62817747874638e-05
-1.67484239380534e-05
-2.33640012549955e-05
9.42102559066981e-07
-2.3943900592342e-05
-4.31193225370183e-05
-6.2546336378298e-07
-3.85535555427112e-05
-3.3827560970879e-05
-4.00925245091069e-05
-4.54848526475943e-08
-1.9206267358179e-05
-3.84329481052822e-05
6.34650056213231e-06
-4.40405168122518e-05
-3.94824023969541e-05
-4.31034294827395e-05
-2.28344630491015e-05
-8.62390184393203e-06
-1.13892055000635e-05
-1.96018794883362e-05
-2.96309598523417e-05
-3.59276972095434e-05
-2.0965481000618e-05
3.9378353449163e-06
-2.49955606025175e-05
-1.30893228912944e-05
-2.41281769585393e-05
-1.53117005605128e-05
-3.23823303694401e-05
-2.24237791258766e-05
-2.78770769965225e-05
-4.78165393203099e-05
-2.83199356755153e-05
-5.1941790561593e-05
-3.49947171266713e-05
-1.77288350596237e-05
-3.84180984261201e-05
-1.45306474773236e-05
-6.7107055032405e-05
-9.96710823815344e-06
-2.33946235672621e-06
-5.64537785909779e-05
-3.33163012308232e-05
-1.13520978208831e-05
-2.83211157008465e-05
-4.04072604611908e-05
-1.7595513605816e-05
-3.91917602512878e-05
-1.01193944191902e-05
-2.15356829360705e-05
-5.6924550395048e-06
-1.09649743695455e-05
-2.29410031542682e-05
-1.22276306224741e-05
-4.65698822209039e-05
-5.38147992332434e-05
1.04653346725015e-06
-3.09109925945511e-05
-2.66999095287113e-05
-9.23057736522296e-06
-2.19526721566172e-05
-4.10667020995166e-05
-2.78810546851818e-05
-2.07583178270361e-05
-2.80230758055723e-05
-4.43335450223876e-05
-7.87613362425256e-06
-1.19471605295853e-05
-3.14213841726286e-05
-2.26662397214015e-05
-4.34056492068794e-05
-1.87737100321835e-05
-1.43121373468123e-05
-2.49738765058708e-05
-3.14167964873088e-06
-2.59552830754282e-05
-4.41730066317017e-05
-4.90570098192581e-05
-1.56303347797887e-05
-4.06064837564323e-05
-4.5000964977655e-05
-9.0974886525863e-06
-2.68783663605113e-05
-1.03111375233024e-05
-2.14055557287968e-05
-3.00667346935304e-05
-4.311073508063e-05
-5.60434936608909e-06
-3.52243996642456e-05
-3.07419434658341e-05
-2.12548361756817e-05
-1.12450684822068e-05
-4.8554251348464e-05
-3.97761157592462e-05
-2.05861480196503e-05
-9.87200116057557e-07
-4.13876031925718e-05
-1.99816072360211e-05
7.55034772350823e-06
-2.16399022406291e-05
-3.06903771080234e-05
-2.98439894286991e-05
-1.81437812339143e-05
-5.27876617037172e-05
-2.07529003164956e-05
-3.30153471349229e-05
-1.77871639778268e-05
-1.32870615756409e-05
-1.90716113806372e-05
-5.17461552881396e-05
-2.7013158686684e-05
-3.93700526807934e-05
-3.24317636157192e-05
-3.26236177727011e-05
-5.76900723753753e-05
-1.98507883134337e-05
-4.04718876650567e-05
-5.15462001320155e-05
-1.29011168165071e-05
-3.15561743825613e-05
-3.47027622985449e-05
-2.6419365239982e-05
-4.23444998445202e-05
-2.64340800064e-05
-2.70903409842654e-05
-2.73371497759343e-05
-3.1609375690949e-05
-5.66319725227468e-05
-3.09568142899643e-05
-2.29688037722808e-05
-1.79740820056165e-05
-4.85391783738005e-05
-2.47463262878466e-05
-4.96904130050296e-05
-2.79782588970602e-05
-2.45583554089336e-05
-2.18721491720503e-05
-4.59463540112017e-05
-1.10781137322489e-05
-3.63081931133219e-05
-9.53885869018093e-06
-4.32432098081123e-05
-4.17871326915623e-05
-3.76655849952298e-05
-1.40639649966643e-05
-3.19269939706721e-05
-4.086264102056e-05
-7.00365833797691e-06
-1.72695287669438e-05
-4.41405940437899e-05
-3.20346976794352e-05
-3.23735932870679e-05
-3.79307418303933e-05
-6.10676358807312e-05
-1.57620033218322e-05
-3.63401250930703e-05
-1.56053971802572e-05
-4.23729527214563e-05
-6.09402941227574e-05
-2.77685936703625e-05
-1.27505000440412e-05
1.13036622269158e-05
-2.43439824876032e-05
-1.51611734270546e-05
-1.24913276536387e-06
-1.7650986186787e-05
-4.66157757508786e-05
-4.83264834310555e-05
-4.27235116254153e-05
-4.52749365992475e-05
-2.32221265234458e-05
-5.89009366880587e-05
-5.24682444748271e-05
-4.07570753618487e-05
-3.70050874053098e-05
9.45984939583671e-07
-8.68658107298496e-06
-5.81836118139219e-05
-6.20897222033653e-05
-3.36540393280187e-05
-3.55708271388918e-05
4.55905066821544e-06
-1.98465884540661e-05
-1.23444384655404e-05
-5.55883371462078e-05
-6.19772357173998e-06
-4.62560133195252e-05
-3.99335351938772e-05
-5.11750269104675e-05
-6.43401429889977e-05
2.82400722460185e-05
-1.35640836055579e-05
-9.12700811962184e-06
-5.36135061181433e-05
-1.13467303882435e-06
-2.11895633785627e-05
-1.65119767080406e-05
-1.05307794805856e-05
-3.92617897310085e-05
-3.07553233434753e-05
-1.85525255924501e-05
-3.99976602921893e-05
-6.88110977883486e-06
-2.1145323928995e-05
-5.4654859843086e-05
-3.29670279372508e-05
-2.4573592692323e-05
-2.78525769421939e-05
-7.20029398272823e-06
-3.60413073692916e-05
-5.04991576377236e-05
-1.99868672442734e-05
3.62265174725255e-06
-1.51561665870939e-05
-2.18654761126205e-05
-6.96341526871837e-06
-2.57285526349967e-07
-1.75680680283291e-05
-4.86125669186375e-05
-2.80912645333702e-05
-1.4741899321308e-05
-5.73762796150231e-05
-2.15749538628359e-05
-4.26907194644102e-05
-2.03063484473131e-05
-4.99140883352038e-05
-4.0851186265902e-05
-1.62721068388131e-05
-4.6183011111474e-05
-2.2012891727384e-05
-1.27544759025318e-05
-3.6125871900243e-05
-2.52545927764196e-05
-5.05758515640221e-05
-4.21949647703831e-05
-2.33429842390666e-05
-6.06987385011639e-05
-5.07958412453213e-06
-3.76047448365507e-05
-4.48246614123281e-05
-3.77213903975393e-05
-2.59982481153789e-05
-1.09287932288365e-05
-3.08418057151697e-05
-3.46315375292448e-05
9.96715594760174e-07
-3.94904501299517e-05
-2.50786435610548e-05
-4.19744523224278e-05
-3.23992490174213e-05
-2.68374378463358e-05
-1.57064535975027e-05
-4.59252864340123e-05
-7.30034625699204e-06
-1.25018043226582e-05
-1.6173382312326e-05
-1.43581784874568e-05
-5.5069714797166e-05
-9.71956029054764e-06
-2.04100774698313e-05
-3.46617482167735e-05
-2.18183489804466e-05
-2.71599234591731e-05
-4.67446880879302e-05
-3.58025051315674e-05
-5.00776980684548e-05
-3.44624271173775e-05
-2.14209450959121e-05
-2.69970479544048e-05
-1.9601727736394e-05
-4.36878513572658e-05
-2.33401952281216e-05
-2.31451073645504e-05
-1.65073157727026e-05
-1.06562416792002e-05
-1.7281998931734e-05
-1.05431493126301e-05
-3.79443123872958e-05
-4.14698635810185e-05
-5.83214107566976e-05
-4.26028108098238e-05
-2.71244828950092e-05
-2.24878239609336e-05
-3.84378651546391e-05
-4.42550358139071e-05
-4.01582253947219e-05
-3.37606775194726e-05
-3.00943715804151e-05
-5.34744593143972e-05
9.52962377206004e-06
-1.49809806179334e-05
-7.49297308090652e-06
1.18071105811676e-05
-3.03133446532117e-05
-3.75161178974164e-05
-3.25311595988408e-05
-2.47618940495056e-05
-4.41603265864441e-05
-2.65649520900026e-05
-3.64563131319272e-05
-1.73958769001873e-05
-6.38995914473133e-05
-5.81473622574251e-05
-3.04586556816581e-05
-2.25236357319842e-05
-1.77520103470366e-05
-3.9092436374264e-05
-1.89164818485901e-05
-7.1469954926652e-07
1.92015245714133e-05
-2.10713026911946e-05
-4.53885224242441e-05
2.4316474629872e-06
-3.02942999182046e-05
-1.45392358870205e-05
-2.82047844927072e-05
-3.73949383095621e-05
-1.53858034680275e-05
-1.08613833374842e-05
-4.13018250281764e-05
-5.45281264452447e-05
-4.7570061620318e-05
-2.30277300871865e-05
-4.41025392349303e-05
-4.74447198934935e-05
-5.01665851411482e-05
-2.78420962769738e-05
-4.57631557168945e-05
-4.12082928208879e-06
8.06429214884059e-06
-1.99540089568012e-05
-3.11020723118959e-05
-4.36822996467883e-05
-2.59598257705232e-06
-1.86651136784225e-05
-2.40455720796025e-05
-4.84796816212404e-05
-1.27795903021043e-05
-1.16947187601677e-05
-1.28730731012933e-05
-5.30096440073778e-05
-1.38256382113037e-05
-4.67797365015333e-05
-3.61021410367245e-05
-5.3686111272309e-05
-7.19527864271219e-05
-1.47907225727061e-05
-5.73566326533823e-05
-3.74538434210984e-05
-3.81350419945189e-05
-2.74893366607103e-05
-1.58115255991543e-05
-4.29110064556329e-05
-1.98718779793525e-05
-4.91610045796594e-05
-2.63129688833945e-05
-1.80120600492446e-05
-4.33581008522736e-05
1.14402733562497e-05
-3.16791259691417e-05
-3.75961456781943e-05
-5.10106091403247e-05
3.22223896680474e-06
-1.02332411233787e-05
2.55173168236998e-05
-1.32673258774704e-05
-2.49774537545741e-05
-4.10801209806127e-05
-4.64895622403555e-05
-8.93461701967163e-06
-3.3543256815551e-05
-5.52775041971403e-05
-4.54434745137506e-05
-4.95854275036241e-05
-3.95696383360956e-05
-4.68834681872882e-05
-5.48373180287187e-06
-3.15261726652918e-05
3.46621759231979e-06
-2.91855300441466e-05
-3.35798973886634e-06
-3.20828622960051e-05
-4.59594335486526e-05
-8.15062352361664e-06
-1.28027819551479e-05
-2.90945026986699e-05
-2.27521087833055e-05
-1.9469763772157e-05
-3.12224873799891e-05
-4.65676908570704e-05
-1.38981415941071e-05
-1.60517581915067e-05
-3.46501753227076e-05
-2.49322923890529e-07
-2.10652044929689e-05
-4.08179097575453e-05
-4.07680070804048e-05
-4.10767904056536e-05
-2.67842695487644e-05
-3.63405212405772e-05
-2.47612555169512e-05
-6.53751192922481e-05
-6.15848846392517e-06
-3.43839434109066e-05
-2.91581491901748e-05
-5.71152041449157e-05
-4.5177018038129e-05
-2.91627482039072e-05
-2.4859701068518e-05
-2.07817150631442e-05
-4.73485144953636e-05
-2.86951096839852e-05
3.45751412018464e-06
-2.56464692289111e-05
-2.31833201902968e-05
-4.65568723616059e-05
-2.18353695184426e-05
-1.01346914714325e-05
-4.66831530358918e-05
-4.15843244417006e-05
-8.16683544434458e-06
-3.48452779490495e-05
-1.77562768929347e-05
-3.01477026349209e-05
4.57705137770926e-06
-2.55211492309017e-05
-1.66551294278242e-05
-3.52787967148459e-05
-2.63349957131124e-05
-4.04285391897639e-05
-4.53256941835036e-05
-4.00874161741613e-05
-2.31168593527815e-05
-2.96680233986495e-05
-3.86669764820668e-05
-2.75484853755221e-05
-2.79329818271736e-05
-3.55191961006595e-05
-1.9342670161125e-05
-6.1411582480415e-06
-2.50543596846346e-05
-4.26732003317007e-05
-3.84477659350768e-05
-3.87901047095884e-05
-2.95931513888425e-05
-3.47768394860003e-05
-1.71026616603465e-05
-8.39081975319521e-06
-1.32483039712763e-05
-2.59072309205443e-05
-2.02468536892907e-05
-3.49286785138545e-05
-8.89653349023913e-06
-1.9733798603132e-05
-3.33300669395292e-05
-2.10599735744421e-05
-1.67967119255761e-05
-2.34327475259438e-05
-4.03788378476668e-05
-3.44566568382037e-05
-5.92261980490008e-06
7.79431895822252e-06
-4.18367741297962e-05
-1.52021659037645e-05
-3.55400043197683e-05
-3.33740488979691e-05
-4.42654317148459e-05
-1.77846481183058e-05
-5.98461685028915e-05
4.60170545347948e-06
-4.00551846239264e-05
-3.46704510708912e-05
-1.86733926248809e-05
-1.10791851880372e-05
-4.60379661503952e-05
-2.14352508444198e-05
-4.09085109410222e-05
-3.88268634700234e-05
-3.93332021050674e-05
-3.78221089156651e-05
-4.16466886707571e-05
-3.54470186506394e-05
-5.19138218647291e-06
-2.32975893967905e-05
-2.70606856661243e-05
-4.11052965924969e-05
-4.27811925933081e-05
-4.63485107173624e-05
-1.9045347496347e-05
-2.66211619633724e-05
-3.38782206814794e-05
-1.80431617049302e-05
-5.49765988243593e-06
-6.66645173207415e-05
-1.52651478903718e-05
-3.04315524311698e-05
-1.72095779800119e-05
-1.49223146493632e-05
-9.64320333697132e-06
-6.37412591647916e-05
-4.30371842470987e-05
-3.10403209454185e-05
-2.25513391255861e-05
-5.01948972227676e-05
-5.45981549507036e-05
-2.29660162820865e-05
-6.49030950014974e-05
-4.06388631340236e-05
-5.87770331098914e-05
-3.97076518959581e-05
7.75258164974659e-06
-5.02416918864562e-05
-3.7829629976202e-05
-5.75108372664058e-05
-1.40959971035332e-05
-3.86705976741405e-05
-3.84738160001502e-05
-5.7894764448733e-05
-3.13213616551538e-05
-2.08602996360205e-05
-4.74303768307279e-05
-3.34910186848014e-05
-2.97900515318324e-05
-3.56962285822652e-05
-5.76215996114225e-06
-3.78485129517926e-05
-1.82622094871958e-05
-3.52581085873713e-05
-5.01393171610235e-05
3.9881740196933e-06
-1.70503936436019e-05
-2.19415865878497e-05
-2.56540881842878e-05
3.35677751818295e-06
-4.1366669229066e-05
-3.57111451366686e-05
-1.14126308318421e-05
-4.90164432351604e-05
-2.59214747397167e-05
-4.27856159189157e-05
-1.13900560831604e-05
-1.45536028968827e-05
-3.67479751788966e-05
-7.19864695993828e-07
-4.539886357757e-05
-9.02592191968779e-06
-3.48032384081365e-05
-3.48823335263253e-05
-3.49102184547918e-05
-3.5546662221946e-05
-4.15501683090808e-05
-1.08216352219626e-05
-2.59300536432219e-05
-3.93406454167949e-05
-2.64892111961949e-05
-2.95611267217515e-05
-5.0517782688025e-05
-5.38211964595331e-05
-8.73129105148795e-06
-2.27707941625228e-05
-2.12833627645514e-05
-1.06819494855654e-05
-3.64626132142393e-05
-5.21221583353257e-05
-1.88707231757275e-05
-3.11022439937261e-05
-1.96916749840602e-05
-1.73640480721074e-05
-8.53516313077332e-06
-1.23387260556619e-05
-3.9557425075509e-06
-3.26580187493354e-05
-4.6962392740199e-06
-3.55026935498108e-05
-2.78614228420882e-05
-5.82350662710481e-05
-3.89054285802084e-05
-2.89583405167041e-05
-7.50879712121519e-05
-2.72692172045381e-05
-7.14526149806492e-06
-6.02051026324727e-05
-4.85652311962177e-05
-4.95819318277067e-05
-2.87573412595153e-05
-4.38916038961399e-05
-3.93260225578038e-05
-2.17176998675896e-05
-3.24051802781233e-05
-3.41005200870046e-06
6.19557749758305e-06
-2.91799349089239e-05
-1.3020061771056e-05
-2.45975006563945e-05
-1.00864762860749e-06
-4.38188069565868e-06
-4.6930704643634e-05
1.73016765397537e-06
-7.48525506066081e-05
-4.80120773562411e-05
-3.74914168252453e-05
-3.40172702223616e-05
-3.4411637382441e-05
-2.76753097822641e-05
-4.88518979952614e-05
-4.97262434638092e-05
-3.41962045664869e-05
-2.01608392100553e-05
-3.37396486821363e-05
-5.84476599147723e-05
-4.76264284899346e-05
3.78167438808799e-06
-1.43155917249797e-05
1.35275106789096e-05
-3.56102074526325e-05
-8.46939653056334e-05
-3.01180186846173e-05
-3.51104101513772e-05
-5.41690518137232e-05
-4.31680772910231e-05
-1.28802287518023e-05
-1.438160709613e-05
-3.92232775623976e-05
-3.95723386008636e-05
-3.3002351342002e-05
-2.40713311756293e-05
-3.60519017013857e-05
-1.18709238631318e-05
-2.6179912727227e-05
-7.40248769495238e-05
-2.40996093812757e-05
1.82811639334986e-05
9.44422360803057e-06
-2.90859634737227e-05
-3.31478543864339e-05
3.63815509523297e-07
-3.83363792412544e-05
-2.20549247408134e-05
-2.78558745319345e-05
-1.59597830659653e-05
-3.0212533546094e-05
-6.98784160046795e-06
-7.27961483649428e-06
-4.88153392457509e-05
-3.3077445984941e-05
-7.48467000499077e-06
1.99667236325544e-05
-1.32720070654062e-05
-4.39705953770264e-05
-9.12689165483938e-06
-2.69982549679243e-05
-3.67570893282777e-05
-2.41388430263059e-05
-1.52489904655305e-05
-5.4278372135354e-05
-2.85066583221647e-05
-2.6288829207071e-05
-1.26216881932302e-05
-3.17342811091083e-05
-1.48288914386295e-05
-3.47323466670563e-05
-2.57638662277995e-05
-1.88688134518326e-05
-2.76678982254771e-05
-2.47878150862315e-05
-5.58002491722828e-05
-4.92695406002275e-05
-2.80318942227124e-05
-4.13662605974306e-05
-6.8655821893809e-06
-1.41334718842385e-05
-2.22248163703761e-05
-3.1554800477156e-05
-3.17384397453418e-05
-4.15721106494254e-05
-1.33424695497107e-05
-5.76450358511189e-05
-7.18220819333173e-06
-3.16612785971245e-05
-3.62025601557011e-05
-2.77942671531349e-05
-2.30613084851356e-05
-2.88473869479687e-05
-3.81998638600807e-05
-4.47717533820855e-05
-2.88089059363838e-05
-3.27311454872773e-05
-2.41011897654331e-06
-3.45755761046172e-05
-3.840787643402e-05
-5.0182719716061e-05
-4.75748211861722e-05
-5.3364975246309e-06
-3.33537171241773e-05
-2.61993247364336e-05
-1.98171841724621e-05
-1.63211895159051e-05
-1.9220078248438e-05
-1.89854575014413e-06
-3.23683319172114e-05
-2.3287687840952e-05
-4.19760275671637e-05
-3.01311551707565e-05
-8.60596351678415e-06
-1.62395330186729e-05
-1.73665142151291e-05
-2.41810309267743e-05
-1.60074807894335e-05
