# Supplementary material for: Research on computational propagation and identification of mine microseismic signals based on deep learning
Source: PLoS One. 2025 Oct 22;20(10):e0334641. doi: 10.1371/journal.pone.0334641 (PMC12543183; doi:10.1371/journal.pone.0334641)
Supplement: S8 Data — (ZIP) [file pone.0334641.s008.zip › 000100900002799.xlsx_0.txt_24.txt.txt]

-2.88926941781502e-05
-6.96403145843782e-05
-7.02327111478118e-06
-3.18805222948813e-05
-3.04074712065851e-05
-4.36792967003841e-05
-1.7720315667525e-05
-1.90590850380415e-05
7.59840642968272e-07
-3.8090523636412e-05
-2.95984622974836e-05
-4.61126969352648e-05
8.35710209086253e-06
-3.61011168552295e-05
-1.91981575198584e-05
-5.4019719828991e-05
-2.94834455891202e-05
-6.13085285920943e-07
-1.71036871848891e-05
-3.96718248876145e-05
-1.32906163746569e-05
-1.5096643226758e-06
-1.76058743591479e-05
-2.22106107820706e-05
-2.28914547141442e-05
-4.1228352796166e-06
-6.20032245722669e-05
-4.12549503772553e-05
-3.14471841160145e-05
-3.77749007593403e-05
-3.27557935522492e-05
-3.58809674521755e-05
-6.29740933708599e-06
-3.18117616422195e-05
-3.65806266579213e-05
-3.03637482572195e-05
-1.93468938299011e-05
-4.42657217451073e-05
-4.64211129520131e-05
-3.99630592297179e-05
-1.60888196686052e-05
9.66174845109359e-06
-6.19350774771285e-06
-2.70923054984797e-05
-3.37992275242849e-05
-3.68001223343253e-05
-2.62943640183533e-05
-3.99845205160401e-05
-4.90187412758258e-05
-2.52760875988649e-05
-3.63540340794816e-05
-2.0852419950671e-05
-1.423921001969e-05
-2.92763259347669e-05
-2.07033447201932e-05
-1.85017051348639e-05
3.85715424666373e-06
-3.15734807407851e-05
-5.0944609651318e-05
-2.84882624675008e-05
-4.7153788826821e-05
-3.98449125082442e-05
-3.2819001629596e-05
1.37027422923827e-06
-3.91512277881527e-05
2.97269573504388e-06
-2.98630736847456e-05
-1.86091841030024e-05
-4.6007530536658e-05
-3.44442887520335e-05
-2.98889847361254e-05
-3.11194300801847e-05
-4.12568041618625e-05
-1.87795699723953e-05
-5.83912812955927e-05
-3.01582016727798e-07
-1.6027980760495e-05
-9.7218474134158e-06
-3.07454101639824e-05
-4.31015056100027e-05
-4.33806417088726e-05
-1.37198077021509e-05
1.9902251934886e-06
-2.14034602444216e-05
-4.71978212606585e-05
-5.77460276552291e-05
-5.46009367445874e-05
-4.12909450036271e-05
-2.95338081366335e-05
-1.85412543612195e-05
-2.46203562932739e-05
-1.80026917744212e-05
-1.82965092021653e-05
-1.64933841926231e-05
-1.71172340071215e-05
-2.48427646756738e-05
-2.76276551222737e-05
-4.31931373795135e-05
-4.13473022299704e-05
-1.39395042933207e-05
-5.42671166018278e-05
-4.84319453605377e-05
-2.68134000485887e-05
-1.81244025978805e-05
-6.00605383308429e-05
-1.47187157324333e-05
-2.48893398769267e-05
-3.79539813727976e-05
-3.16626552389924e-05
-1.19143555994432e-05
-4.61937477347965e-05
8.98554580534366e-06
-2.80763576678639e-05
-3.51318503230661e-05
-4.36987400861406e-05
-2.17926817368792e-05
-3.11241952313841e-05
-8.90706056955544e-06
-6.54988417447917e-06
-1.34759794585385e-05
-7.86966641120515e-06
-3.6727901684186e-05
-3.78288113011892e-05
-4.62191756035507e-05
-4.25987612457171e-05
-1.88072862099914e-05
-3.66621363896524e-05
-1.47199808994152e-05
-2.67396533466575e-05
-4.87478818825508e-05
-3.31816255051123e-05
-4.94186603553574e-05
-1.91383978568423e-05
-1.80604439011705e-05
-4.83742143303439e-05
-1.96827604589126e-05
-4.92280176098306e-06
-1.63685570657665e-05
-4.30483384224364e-05
-9.69968142068084e-07
-2.30464661538855e-05
-4.63598447249764e-05
-5.06404149563552e-05
-8.63527290001592e-06
-2.93331040747702e-05
-5.57063858923494e-05
-3.94060036565794e-05
2.01419346457326e-06
-2.84109412800371e-05
-3.66642411890224e-05
-4.98971601212983e-05
-3.32053331198342e-05
-2.61285391744932e-05
-2.60676761244906e-05
7.50554013942215e-06
-3.73341188681037e-05
-3.07374548927779e-05
-3.62305106499813e-06
-2.67005174998792e-05
-3.85565851856512e-05
-2.81318410254212e-05
1.37446995222994e-06
-4.37457377196518e-05
-3.89004377953593e-05
-1.4473777440307e-05
-5.01327707029839e-05
-1.21582057884168e-05
-3.23034928095441e-05
-1.87854969949377e-05
-4.8816771432243e-05
-3.42025269731561e-05
-2.31727621188333e-05
-2.40831030329507e-05
-2.98145867522073e-05
-6.86834464835111e-05
-3.36996016095026e-05
-3.75967864049963e-05
-2.17343511004268e-05
-2.625115109076e-05
-2.35162398669695e-05
-3.27283846845352e-05
-2.937079939806e-05
-2.16723945829656e-05
-2.16457253852618e-05
-4.44182402042479e-05
-3.75255910199136e-05
-3.35389965250905e-05
-3.70850414785072e-05
-3.78762121457823e-05
-3.44803851731718e-05
2.69015400782129e-05
-1.60368771174854e-05
1.03521753265507e-05
-1.40914526608506e-05
-4.72463327265998e-05
-2.33349267270882e-05
-1.0263315893739e-05
-3.2226305454517e-05
-8.01312992530561e-06
-1.55562293819864e-05
-7.7244734536997e-06
-3.59025682772421e-05
1.24928790598202e-05
-2.16977858513382e-05
-3.3051017675746e-05
-2.75548695364081e-05
-5.47211566241902e-05
-1.29223513944839e-05
-3.88533691425873e-05
-3.34352566886432e-05
-3.28644317516894e-05
-1.99168942822912e-05
-5.32053290078934e-05
-4.90428846487677e-05
-2.13112130712683e-05
1.91489031887227e-05
-4.01187858661335e-06
-2.58799943964737e-07
-1.97975283073374e-05
-3.26050037716756e-05
-2.56465631260053e-05
-2.49884167079324e-05
-3.36712389822025e-05
-3.16392967856228e-05
-5.23192921178945e-05
-2.8844891318958e-05
-4.9245714832956e-05
-5.02312915450109e-05
-4.1538681932426e-05
-3.0345457459093e-05
-5.22970994830628e-05
-2.3483513104458e-05
-3.27356843923857e-05
-3.703137823958e-05
-4.40094303896972e-05
-4.33369843721676e-05
-4.13952717994352e-05
-3.26803650104686e-06
-4.24598869141906e-05
-6.42738833911776e-05
-1.34658918779794e-05
-1.16204627512778e-05
-1.71195119604621e-05
-1.97008608506336e-05
3.18802135824867e-06
-3.74207647096236e-05
-5.90009859768832e-05
-1.20869444823855e-05
-3.42690130561252e-05
-2.92717250351753e-05
-5.87386517988275e-05
-3.02748866481282e-05
-1.72951489140242e-05
-1.58573882241127e-05
-1.14626273221703e-05
-8.00906575222591e-06
-3.79051837307371e-05
-2.0017013714768e-05
-4.25722826507498e-05
-1.6025056290767e-05
-2.20335547273576e-05
-1.75127891696929e-05
-3.55105363083005e-05
-5.05462936867824e-05
-4.77883323278843e-05
-1.8514086693569e-05
-4.678176444793e-05
-1.57207538012717e-06
-1.68571954526528e-05
-4.30408568596161e-05
-3.13856084932749e-05
2.47681857082482e-06
-3.01911772011995e-05
-2.43284810037948e-05
-2.54299813697244e-05
-7.70870541123302e-06
-2.30504716130339e-06
-3.72689688057364e-05
-4.01153584936187e-05
-1.90642617875939e-05
-3.03368448570861e-05
-1.23931957660459e-05
-4.07895894725747e-05
-4.58552783121466e-05
-4.74440239033865e-05
-1.15798574079393e-05
-2.75211362431821e-05
-1.98135737319597e-05
-2.6214909692434e-05
-1.090797092118e-05
-4.70155236079021e-05
-2.46900709423381e-05
-4.66846262767302e-05
1.70670702862936e-05
-4.28097373515533e-05
-4.16787936127241e-05
-2.25740382778544e-05
-1.74589456113695e-05
-8.09950235547727e-06
-3.12330553460809e-05
-4.92119462856598e-05
-3.81356813596731e-05
-5.66749913360641e-05
-2.09695769781762e-05
-2.93294075880588e-05
-4.25902320191244e-05
-6.26628870650921e-05
-3.52895992165383e-05
-4.54266482416383e-05
-3.18932510374819e-05
-4.03253070852876e-05
-4.64481379781772e-05
-1.98382803846579e-05
-2.05465058698091e-05
-1.96442434271039e-05
-2.40378960125501e-05
-5.32019596082918e-05
-4.9097149779366e-05
-1.71989536526353e-05
-3.0905476711242e-05
-3.55070716174274e-05
-3.58261969126256e-05
-4.66495998658032e-05
-1.76957718674471e-05
-4.57096026155557e-05
-2.19547237998485e-05
-2.38285358790666e-05
-1.88019549809564e-05
-2.78242120070211e-05
-3.80732733842551e-05
-4.08675238059414e-05
-2.37788150660491e-05
4.8627207051247e-06
-2.89218364583566e-06
-3.47402399011882e-05
-4.92458385817405e-05
-3.09392279105256e-05
-2.54318674369661e-05
-2.77294460178891e-05
-2.5442780715132e-05
-4.78898282742589e-05
4.59636501049686e-06
-4.26261480907067e-05
-1.70952062135697e-05
-2.99032074480849e-05
-2.39541535718174e-05
-2.01910448926473e-05
-2.37031722734294e-05
-3.60825575579206e-05
-9.79501695539127e-06
-1.98030397799248e-05
-4.08343303438434e-05
1.67186454185317e-06
-3.80387681211759e-05
-5.01102742991466e-05
-3.5290514196875e-05
-2.69645964002488e-05
3.081404424222e-06
-2.89855073322125e-05
-1.31842885749056e-05
-1.3589227770466e-05
-3.89582325447174e-05
-4.12801795861879e-05
-2.25765473531369e-05
-1.78763035178184e-05
-2.30869289938025e-05
-5.88019142775368e-05
-7.81190109258721e-06
-4.37467524193176e-06
-5.26133445491681e-05
-1.875787633187e-05
-2.8130857360057e-05
-5.03687137731297e-05
-4.0479860814882e-07
-4.69872789275236e-05
-2.98111869340128e-05
3.28985109014886e-06
-1.99538797063696e-05
-4.05701146258886e-05
-6.08418401667199e-05
1.23399573836337e-06
-4.83614641150963e-05
-2.76780558293917e-05
-3.017528400755e-05
-2.6491869787964e-05
-4.68264008852654e-05
-4.00666618620344e-05
-2.17528628374038e-05
-2.69891863405018e-07
-2.14293280624434e-06
1.02118212372992e-06
-5.39787358201087e-05
-2.17664144570573e-05
1.62200935272736e-05
-2.89637631812915e-05
-3.28976475716716e-05
-1.90988866049884e-05
-2.10842115578094e-05
-3.1811921503312e-05
-3.91278721014827e-05
-3.24439998823697e-05
-1.75775691736076e-05
-2.98983417468956e-05
-4.70920209279616e-05
-4.52384404576955e-05
-1.81937476150339e-05
-1.33355545886194e-05
-5.91669395153648e-06
-5.06041477541772e-05
-4.47174878417075e-05
-1.55889761369509e-05
-1.12648913634204e-05
-3.19772882271177e-05
-9.62530148154746e-06
-1.61053799276668e-05
-4.72966791008586e-05
-1.47823153677183e-05
-2.18936510218765e-05
-3.78286363472662e-05
2.19112094128489e-06
-3.98914607704711e-05
-1.07448840915216e-05
-2.90150170026125e-05
-2.79807336885695e-05
-2.47984844809729e-05
-2.49324884409057e-05
-2.96964805748837e-05
-2.51641198112938e-05
-1.43819078148801e-05
-3.68280656905151e-05
-4.68633230429704e-05
-4.44715581983223e-06
-9.06206087722047e-06
-4.4289591200762e-05
-1.97690858566757e-05
-9.99185122881276e-06
-5.30909743027136e-05
-1.42151967145509e-05
-3.33817191885604e-05
-3.74339517489691e-05
-3.00119865870926e-05
-8.42264096054421e-06
-2.83125757913883e-05
-2.36954905769041e-05
-2.18426428091251e-05
-1.25637041047438e-05
-3.02319652989638e-05
-1.95652138201417e-05
-6.46271708013833e-05
-4.71004254387518e-05
-6.66277445652177e-05
-3.89529919770613e-05
-1.76245614106102e-05
-5.50672513997864e-05
-3.62855107530046e-05
-9.38296944786798e-06
-1.44320715387524e-05
-4.10353831771651e-05
-2.48349822382463e-05
-9.40460428512559e-06
-4.78255845953898e-05
-3.45574481592681e-05
-7.86555033637236e-06
-4.52513162196612e-05
-2.02245633923226e-05
-3.61788791001822e-05
-1.35265096251768e-05
-5.14010962734764e-05
-3.69447668920967e-05
3.52342666099565e-06
-3.51268317751559e-05
-4.0657426243699e-05
-4.94892435812387e-05
-4.05515214196077e-05
-5.27222456821006e-05
-8.81134486346029e-06
3.16340893631025e-06
-3.66572542312392e-05
-4.55076963314883e-05
1.35693771331281e-05
-1.450749950855e-05
-4.41044643034067e-05
-3.21526137141688e-05
-2.3405616591112e-05
-6.93219602708802e-07
-4.50471758268501e-06
-2.09251069206121e-05
-6.5439014739101e-05
-2.4995480159546e-05
-1.43644025000779e-05
-2.50544277615132e-05
-4.50737131129798e-05
-6.59841662356152e-06
-3.95672595507264e-05
-3.23921083979651e-05
-3.60475279913968e-05
-2.50983166190575e-05
1.92565715979881e-05
-3.02914166094942e-05
-1.72779487411461e-05
-4.92499966578049e-05
-3.52078110418153e-05
-1.11359684245877e-05
4.36392569551138e-06
-2.13199727866866e-05
4.60778367247543e-06
-2.5751704053689e-05
-2.89316441273624e-05
-4.61467452013119e-05
-3.33369481486638e-05
-3.27793043377718e-05
-3.03581431361646e-05
-2.92122748249061e-05
-2.37066848729078e-05
-5.63617622017672e-05
-2.05390596251009e-05
-1.87604571597696e-05
-3.08795854549487e-05
-4.63124457659968e-05
-3.47274452110103e-05
-2.25775841786073e-05
-4.12993802788501e-05
-2.8743556018174e-05
-2.61420520834125e-05
-3.72244042930088e-05
-3.75639561711942e-05
-3.30753468779485e-05
-2.19254380615626e-05
8.82308537026927e-06
-1.42757567093794e-05
-4.7788415043101e-05
-3.02767409751022e-05
-1.83138899193682e-05
-1.32691155369022e-05
-2.59622124530328e-06
-2.46956639177571e-05
-2.74282042554081e-05
-2.45091852250278e-05
-4.24343170710225e-05
-3.52507617122748e-05
-1.19414663404464e-05
-2.87776247069548e-05
-4.27515849368956e-05
-1.81719644800902e-05
-2.1561292951903e-05
-2.33129257724482e-05
-4.08800050048839e-05
-4.70371423356566e-05
-6.88571939936156e-06
-2.56431516864333e-05
-4.51459499805697e-05
-4.43975911037064e-05
-2.81478043469638e-05
-8.50329194087827e-05
-1.41067866458831e-05
-4.05799821823343e-05
-2.22192358634304e-05
-2.80755487072007e-05
-5.71970382731111e-05
-4.9445161950814e-05
-1.34420410867358e-05
-1.95266433877286e-05
-5.78577893203886e-05
-3.43531447787678e-05
-2.65846843820347e-05
-1.05409808065264e-05
-3.35163360083399e-05
-4.63156239935274e-05
-1.60544089757609e-05
-1.31158655954503e-05
8.40433711419147e-07
-2.94023718876268e-05
-3.40272056941821e-05
-3.2461894034887e-05
-2.86946945504543e-05
-1.16083363464836e-05
-5.03545490893964e-05
-2.22446282517216e-05
-1.32697006337895e-05
-2.34350586913983e-05
-5.54200718332305e-06
-5.444357197337e-05
-3.80134802910466e-05
-1.61911202868382e-05
-7.78347985168096e-06
-5.08769050463128e-05
-4.09707844627747e-05
-2.77222389421562e-05
-1.48177945235115e-05
-2.96795875973038e-05
-2.87639412847803e-05
-1.6221546476824e-05
-2.67678568952094e-05
-3.89011823617227e-05
-2.94446459588688e-05
-4.32716436432725e-05
-6.42689932601928e-06
-3.66118682663619e-05
-3.46309517591565e-05
-3.49286333380572e-05
-1.84175453321934e-05
-1.32726388912428e-05
-3.60769023770022e-05
-3.55505827836838e-05
-5.30142437429962e-05
-2.95611493895353e-05
-5.24944388336868e-05
-1.24519311976139e-05
-5.502417741473e-05
-2.7828205458256e-05
-5.44003197193129e-05
-4.64768435193811e-05
-3.06745845636129e-05
-2.07458486889965e-05
-2.99096414630492e-05
-2.26497565933062e-05
-2.24540585285175e-05
-2.85439925103707e-05
-8.36468152773322e-06
-2.14494910532288e-05
-2.75145168573332e-05
-2.67299336728626e-05
-3.37662787059386e-05
-3.63386569559486e-05
-2.4726790954651e-05
-4.28492565936905e-05
-4.49835982001405e-05
-3.92381564396845e-06
-1.61917557012401e-05
-4.73292410877301e-07
-1.67317602093435e-05
-9.6797553689588e-06
6.53484653028617e-06
-5.39694634249378e-05
-2.26210253768199e-05
-4.42801667582139e-05
-3.17011752447934e-05
-7.48222561853176e-05
-4.97966498198495e-05
-3.36006017058842e-05
-2.72808504011345e-05
-4.84012297736021e-05
-3.47454465637903e-06
-4.36953501630274e-06
-5.72480519902093e-05
-4.38033881630278e-05
-3.20959299665477e-05
-4.23138782395604e-05
-3.09186720555126e-05
-4.36205850223069e-05
-1.09993362222867e-05
-3.05917023044726e-05
-1.29895335584446e-05
-2.94345369295641e-05
-1.25940669503037e-05
3.47703661979452e-06
-1.59118145397775e-05
-1.92431028110445e-05
-3.86347729601983e-05
-2.93592143608351e-05
-2.66679607775716e-05
-2.87528168754371e-05
-3.40074828395337e-05
-5.40100881058329e-05
-3.48321608935199e-05
-4.05970690181094e-05
-1.62687548057658e-05
-3.25078386141318e-05
-2.96911398776938e-05
-3.45332571449459e-05
-4.89129886681462e-05
-6.49074863294571e-06
-2.729967422819e-05
-3.30992765146867e-05
-6.07496213241605e-05
-3.45846585906605e-05
-4.730855749337e-05
-5.02382088170984e-05
-5.67361037733423e-05
-1.61296807179888e-05
-2.20008540212484e-05
-1.87977425709547e-05
-3.55441049347554e-05
-6.33764308576022e-06
-1.33722699358121e-05
-5.68243376282064e-05
-3.40179446903656e-05
-6.02021903955269e-05
-3.70409518387229e-05
-2.77352505970468e-05
-2.0780744436052e-05
-2.36687524309813e-05
-2.80379865583581e-05
-4.84445394531615e-05
-3.08210612033857e-05
-3.84580137215832e-05
-9.44066638608528e-06
-2.52175901522932e-05
-3.87392955379781e-05
-3.86757349430352e-05
-2.05404986442342e-05
-2.55313239854954e-05
-3.09619380492261e-05
-4.74735649401168e-06
-5.01380853038751e-05
-4.75014737591906e-06
-4.65629373532825e-05
-4.00555875316698e-05
-2.22307568893725e-05
-3.0811011792796e-05
-5.7984360808666e-05
1.01259533412828e-05
-4.95302925340889e-05
-3.16429891882671e-05
-3.82639761686533e-05
-2.32099931377629e-05
-1.46535859762214e-05
-2.85353800743409e-05
-2.68455960520782e-05
-2.57618975491923e-05
-2.29667136843273e-05
-3.42654524147115e-05
-3.87832441276075e-05
6.78753080204082e-06
-2.31151391392076e-05
-5.07161472016074e-05
-1.93947973383272e-05
-3.40769908732581e-05
-3.05747638503755e-05
-3.03551658535175e-05
-1.29452389781211e-05
-2.91021373136961e-05
4.2152485029943e-06
-4.41322876895903e-06
-3.41208689532412e-05
-3.07864190447643e-05
-3.85158218788529e-05
-4.15000308018926e-05
-2.97004423135892e-05
-2.76166054254758e-05
-2.29314973361162e-05
-2.02056959424903e-05
-1.12657002648498e-05
-4.3913598414026e-05
-2.57853229115685e-05
1.64463786231872e-05
-6.08560617997656e-05
-4.70311400802427e-05
-3.47669641373466e-05
-2.75693760009332e-05
-2.39710445593958e-05
-5.57439519034922e-05
-3.15349382667698e-05
-2.45903630135228e-05
-6.23572520545314e-05
-8.96185071299495e-06
-3.20847912988902e-05
-3.6878487387194e-05
-1.92712937882775e-05
-4.2383878488355e-05
-2.8622788152598e-05
-3.17235342625323e-05
-1.84883310921838e-05
-4.61195462729955e-05
-4.78687586028355e-05
3.63888694255085e-06
-1.08462693652732e-05
-1.19924552871121e-05
-5.2648493573706e-05
-8.09972699694985e-07
-3.22840501463525e-05
-3.10026338381651e-05
-3.61242701148529e-05
1.61504031192804e-05
-4.36237152991657e-05
-3.45751381818095e-05
-3.8996839571526e-05
-3.28046343770461e-05
-2.15900708096983e-05
-2.23225776360791e-05
-1.39317307421316e-05
-9.93028762437462e-06
-2.06016309852794e-05
-1.3512490527041e-05
-2.34929395356078e-05
-6.0943665449956e-05
-4.08728555388001e-05
-4.63800389028807e-05
-3.34706644218651e-05
-3.27714939445199e-05
-4.26975668977933e-05
-2.60036957868356e-05
-5.14921409594821e-05
-1.67646271588359e-05
-4.75664410949097e-05
-1.86502741415741e-05
-1.50733085606923e-05
-3.0099241875512e-05
-2.00930048522684e-06
-1.66588431959151e-05
-2.34691449853962e-05
-5.31834577026622e-05
-2.83453418048705e-05
-1.64069611936554e-05
-3.53602055832101e-05
-1.54527700951954e-05
-2.22692632717653e-05
-2.532270488816e-05
-3.17624433064868e-05
-5.9711852120242e-05
-3.33749558836226e-05
-1.7630789930116e-05
-3.91325099311838e-05
-7.31538919634245e-05
-4.05999302856814e-05
-2.60914438077169e-05
-1.13213505885076e-05
-1.64818761846592e-05
-1.74775011513782e-05
1.69598677656658e-05
-1.94742598599749e-05
-4.63366341298598e-05
7.77374968814012e-06
-3.36836814894836e-05
-3.03573939946787e-05
-3.14692953928823e-05
-2.51151785119501e-05
-2.09575871226128e-05
-4.35550771209094e-05
-2.37964049390265e-05
-2.52599849166426e-05
-2.19919955518696e-05
-3.57274937151487e-05
-4.06051290179122e-05
1.91529879941951e-06
-4.64080522447682e-05
-4.30986641967547e-05
-5.47758752290732e-06
-1.93754950580529e-05
-3.55221373743789e-05
-1.57987751884964e-05
-3.241165357637e-05
-1.85164320907101e-05
-3.03740132415543e-05
-4.92061474891347e-05
-1.52559504224243e-05
-8.00596850321839e-06
-2.75736544537031e-05
-1.41656328779138e-05
-3.5932639942082e-05
-3.66363452408353e-05
-4.71715528850155e-05
-5.13493646955467e-05
-1.63880692232479e-05
-3.59649190631977e-05
-1.11710067508637e-05
-2.74161886444073e-05
-3.73604893499958e-05
-1.87180169834661e-05
-6.93589904454974e-05
-3.36856948675249e-05
-1.47917927442477e-05
-4.89447620039986e-05
-4.63037009805996e-05
-5.94035538083957e-05
-2.98453970502808e-05
-1.25966291443627e-05
-2.78946317241566e-05
-2.35078288008103e-05
-5.41401866387674e-05
-3.54981230901016e-05
-4.63295455534893e-05
-6.67388081561875e-06
-2.47502153718159e-05
-4.39175387595511e-05
-2.42373060041504e-05
-3.37056545226587e-05
-5.62709606661308e-05
-7.41363197618409e-06
-1.31039325439629e-05
-1.80269324121104e-05
-2.50045835066979e-05
1.89001167819119e-06
-5.65610868162218e-05
-4.37743790198787e-05
-1.88053145901119e-05
-1.73699830057597e-05
-2.21144367740386e-05
-3.81355664136045e-05
-1.89756840672929e-05
-2.428263488132e-05
-5.46305219782403e-05
-1.62669089839538e-05
-3.96485015776671e-05
-5.72331804144511e-05
-1.01716978191499e-05
-1.0100233655734e-05
-5.91525917081893e-05
-3.74274297184658e-06
-4.39035687447961e-05
-1.21368928975448e-05
-1.64653497137204e-05
-4.18348817590014e-05
-1.81400998295685e-05
-3.89596770181366e-05
4.00202654691874e-06
-2.38364464253224e-05
-6.48883359625393e-05
-1.57119195875025e-05
-2.74118218734926e-05
-3.04447476559545e-05
-3.35134022628818e-05
-4.47759192202104e-05
-2.20308122680781e-05
-3.24334380005234e-05
-3.43127209637347e-05
-3.6701726161399e-05
-4.23544130764669e-05
-5.44318508161323e-05
-5.91117201015925e-05
-1.40643788642022e-05
-2.32097975684571e-05
-1.02798443273955e-05
-2.7264209769551e-05
-2.07545851606347e-05
-2.33219916264737e-05
-4.40889939818935e-05
-2.94667762620598e-05
-1.18387472139808e-05
-3.75960560124178e-05
-4.07688367051419e-05
-2.7919415338625e-05
-2.38098730350118e-05
-1.83763349383474e-05
-3.32969509189909e-05
-1.4069203606999e-05
-4.63776691233584e-05
-4.39785130468266e-05
-4.04315693863744e-05
-3.83423548228124e-05
-5.73571650390417e-05
5.07776341333911e-06
-3.68072360248444e-06
-1.98776113730837e-05
-4.78835216295405e-05
-2.95690911209892e-05
-4.53661838389298e-05
-2.99526164513537e-05
-3.80434300124826e-05
-6.18880343587228e-05
-2.35895143964537e-05
-1.70509798553972e-05
-4.24031868410823e-05
-4.6465208911988e-05
-1.79474603749892e-05
-4.15619453574212e-05
-1.98397683767283e-05
-1.44574697719531e-05
-1.57371724087327e-05
-4.79943735016788e-05
-3.81159232572098e-05
-2.63610376148456e-05
-2.11236901854382e-05
-2.56566957646015e-05
-2.9085077870419e-05
-6.98807957414616e-05
-2.3383888022189e-05
-2.46754610792027e-05
-3.98165728286134e-05
-2.55818837116488e-05
-2.05845846319713e-06
-3.07504864711739e-08
-3.58116870352127e-05
-4.56566061447196e-06
-5.08731154014779e-05
3.96347061278919e-06
-4.88140326817755e-05
-1.60401566994204e-05
-1.81006359641747e-05
-3.39761386611913e-05
-7.64654816452377e-06
8.04780573690953e-06
-9.24172130856131e-06
-2.1989686298673e-05
-5.33017907408329e-05
-2.56319308784537e-05
-3.52491144194093e-05
-3.58966087349782e-05
-2.91091863877533e-05
-2.61872740774992e-05
-5.12975403386634e-05
-2.23084069735704e-05
-3.56959470136586e-05
-5.2217401782967e-05
-3.5220619122073e-05
-1.47645418390873e-05
-6.99083542349042e-05
-5.44544843615972e-05
-4.72412412957038e-05
-4.46532843569041e-05
-4.52287778853212e-05
-1.05434553936866e-05
-2.48299219574255e-05
-1.6627987084893e-05
-1.75658335582375e-05
-3.87715934040181e-05
-5.10673158258583e-05
-7.63241444885402e-05
-8.3756052246665e-06
-1.59354923353594e-05
-1.76350854998429e-05
-2.6724237766193e-05
-1.31184380889392e-05
-4.76161097248053e-05
-1.7205505267142e-05
-1.78653456664258e-05
-1.65938715467896e-05
2.9481375592727e-06
-4.16340522850257e-05
-8.67705635265367e-06
-4.51941961130485e-05
-4.24405629395003e-07
-2.00622952770379e-05
-3.72993535169761e-05
-6.4656084381024e-05
-5.00980108351483e-05
-4.48760527244484e-05
-7.24331551316824e-05
-4.63743129567233e-05
-5.32899234427822e-05
-4.72772739911858e-05
-2.92213406309276e-05
-1.99552384573133e-05
-1.62380378187253e-05
-1.96934503249234e-05
-4.38998040915491e-05
-1.85864188197818e-05
-1.85829987196089e-05
-3.23316746284581e-05
-8.44067309566196e-06
-3.33195846594283e-05
-2.72286984233422e-05
-2.30940978959545e-05
-2.60332603376256e-05
-2.25167511473143e-05
-2.48693734988947e-05
-1.57771808146196e-05
-3.11103545100275e-05
-2.61216783762038e-05
-3.63263839650109e-05
-4.69438042571376e-06
-1.39324571932224e-05
-4.6766800348393e-05
-2.68862857984886e-05
-1.50915779739963e-05
-3.43405949583474e-05
-1.41072307293861e-05
-6.30478765934615e-06
-3.03096428936245e-05
-3.44345752469307e-05
-6.31199912192279e-05
-4.27432935387626e-05
-2.14408004482172e-05
-3.44640962885053e-05
-4.10434766232018e-05
-2.33845189898003e-05
-5.33244841720422e-05
-2.56858099705655e-05
-4.69486960674363e-05
-2.52916166470657e-05
6.98257766537664e-06
-3.40767309251529e-05
-2.51135112708454e-05
-1.78979726823851e-05
2.97861637954988e-06
-7.39886241131194e-06
6.88814956345716e-06
-4.06991469211897e-05
-5.58395618778516e-05
-2.2435726412904e-05
-4.03142409553581e-05
-5.55647637596843e-05
-2.85173578310889e-05
-6.47820000669446e-07
-1.48651050313529e-05
-1.76684538037539e-05
-1.98204032022156e-05
-3.93699545931828e-05
-3.73468833131572e-05
-5.9105812649687e-05
-2.01412769181233e-05
-4.80786874770987e-05
-2.26231323080971e-05
-2.73737656064221e-05
1.40838156672536e-05
-1.23437840256753e-05
-2.7092298070705e-05
-1.26719933676593e-05
-2.54247817476775e-05
-4.83944965687069e-05
-2.40530541874168e-05
-3.04810159833382e-05
-3.25240814722749e-05
-1.49622230675906e-05
-4.39091810343401e-05
-1.88734325764112e-05
-2.01744730703249e-05
-3.8325118491903e-05
3.1225852250595e-06
-1.04952740801325e-05
-8.32029404421018e-06
-1.53272400450544e-05
-6.43414298388439e-05
-2.2629512611478e-05
-3.89930028257987e-05
-1.30477782190708e-05
-1.84795962886244e-05
2.28844985298391e-06
-3.55647662403403e-05
-3.65556076667879e-05
-3.22987056383547e-05
-3.94040048423784e-05
-1.06174446281165e-05
-4.43591650588997e-06
-2.70714483737011e-05
-8.75893193227607e-06
-1.86100074882138e-05
-5.81386698166965e-05
-3.73263925589272e-05
-2.87316533429979e-05
-2.42373002173029e-05
-2.28794317960782e-05
-3.15865549657651e-05
-5.19944711037655e-05
-2.44401039405724e-05
-5.32814723494842e-05
-2.63388458101124e-05
4.10114554661754e-08
-3.2579176705565e-05
2.49106931613807e-05
-2.870166042196e-05
5.53219416210614e-06
-2.07906351782259e-05
-1.13977783499157e-05
-2.84933282429262e-05
-5.2979581602225e-05
-3.62468162705797e-05
-3.7796974015467e-05
-2.2247894243581e-05
-4.50132560110363e-05
-3.37236393439066e-05
-3.6347762392463e-05
-2.77531905329952e-05
-1.90357729645079e-05
-5.66563651706778e-06
-3.84614969348726e-05
-5.60691717014916e-06
-1.45845335015257e-05
-3.84848123187094e-05
-1.66170702722829e-05
-4.16289191428319e-05
-4.57354120925555e-05
-2.51323874686015e-05
-3.22301950525493e-05
-4.70180822258227e-05
-3.01390536865822e-05
1.02036324552355e-05
-4.75221427795077e-05
-1.8205843789939e-05
-4.00891061649788e-05
-2.39051129986066e-05
-3.13251304739959e-05
-9.90844163852317e-06
-3.58023343506201e-05
-2.32093383957029e-05
-3.14853859140907e-05
-5.63816284568614e-05
-4.47500466898159e-05
1.54227778395889e-05
-4.51203429884925e-05
-3.14166499765883e-05
-3.06744675429571e-05
-4.79474774366402e-05
-4.3495162169231e-05
-1.8965898900715e-05
-1.36813685589383e-05
-1.41858291355112e-05
-3.29653265047065e-05
-2.463092417127e-05
-4.67816555103567e-05
-2.22115385808623e-05
-4.16298930279515e-05
-1.79253670936136e-05
-3.99018605137937e-05
2.61641839059235e-06
-4.31423701020835e-05
-3.43300616967457e-05
-3.60759752319471e-05
-2.11549794806086e-05
-7.07154794602035e-05
-6.06813144848738e-05
-2.79807981266293e-05
-3.41651091966923e-05
-3.66906958989965e-05
-4.74291853340547e-05
-3.19620136904297e-06
-1.41994201257655e-05
-3.28566761790535e-05
-4.16557758685089e-05
-3.58160917675699e-05
-9.31788248463623e-06
-2.17298198520583e-05
-2.86964718602975e-05
-1.96887280140577e-05
-1.49679513055853e-05
-5.47907518715238e-05
2.62343041116617e-06
-1.24362741171754e-05
-1.35450393090575e-05
-3.34953067805873e-06
-1.75465376937434e-05
-2.31499609695836e-05
-1.15260145707584e-05
-4.54873791083445e-05
-3.92416281492637e-05
-2.4680832817448e-05
-4.21809197728575e-06
-4.48567587865711e-05
-5.22477900648677e-05
-3.1175008296332e-05
-4.96653586318641e-06
-4.20931721082014e-05
-3.01357904275212e-05
-3.22659859166545e-05
-1.38384881605246e-05
-1.71909896664913e-05
-3.48946838670131e-05
-2.3027710207234e-05
-2.96475820167201e-05
-5.09779251974494e-05
-4.07199122298093e-05
-5.9763405917923e-05
-3.01384850634587e-05
-2.82869228812658e-05
1.40547325888679e-05
-1.4726453648269e-05
-3.27576853959521e-05
-2.53432709275565e-05
-5.01516330273313e-05
-3.36806987226729e-05
-5.2617022158629e-05
-3.72429875895557e-06
-3.76969661666837e-05
-6.44588320797882e-05
-6.48795945253175e-05
-1.18375093878299e-05
-4.30123228377998e-05
-5.82688837134407e-05
-5.22979335792158e-05
-3.60683044180342e-05
-3.86621424413447e-05
-5.00789254181064e-05
-1.34190005033827e-05
-5.15593578472751e-05
-3.43792774816399e-05
-6.26933669358895e-05
-3.58866285550635e-05
-1.00525629223931e-05
-4.08102487614917e-05
-2.83009172380621e-05
-5.20144506537628e-05
-1.07196499875022e-05
-4.05642855875566e-05
-2.91881522060431e-05
8.85692293306832e-06
-3.77968422933151e-05
-2.63172842609877e-05
-2.97912090542904e-05
-4.14946908791544e-05
-3.65819240870422e-05
-9.96604488381634e-06
7.9668670018074e-06
-2.66671979447887e-05
-1.36666581150464e-05
-2.85296847063342e-05
-5.25600283136421e-05
-1.01413755881741e-05
-3.40206507319251e-05
-4.81370394656394e-05
-5.68611992305793e-05
-1.85823559590606e-05
-4.11934126672742e-05
-4.05498036971816e-05
-2.80694923659118e-05
-1.74892425552572e-05
-5.77942735782856e-05
-1.56306717622165e-05
-1.35001966432386e-05
-3.7214716587974e-05
-4.58777191684393e-05
-3.75645476856538e-05
-2.42182959752661e-05
-3.42142078840894e-05
-4.68305372796033e-05
-2.76164057695121e-05
-3.87337430385511e-05
-4.27651062632543e-05
-3.48961636887218e-05
-3.25338960901371e-05
-3.80989715062446e-05
-1.78744742680405e-05
-4.55570086102103e-05
-3.51145616311994e-05
-2.2431018501388e-05
-1.75290747788826e-05
-3.08940298307197e-05
-1.61233064105448e-05
-7.12420111978767e-06
-1.18994238777145e-05
-4.24043271697257e-05
-2.24500549998402e-05
-5.49890347415631e-06
-4.64517198410641e-05
-2.29139404900066e-05
-2.84686359662381e-05
-1.67161713539278e-05
-4.68177107555764e-05
-9.67641997906714e-06
-4.66143705886566e-05
-2.64039095183671e-05
-2.38285925301525e-05
-4.32740922045054e-05
-2.64058786440443e-05
-5.96403184068172e-05
-2.51797397002945e-05
-4.01119518440021e-05
-5.09431923478392e-05
-1.54623937978083e-05
-4.0049124815577e-05
-1.61899368254455e-05
-2.09689887895157e-05
-1.86941881553711e-05
-3.93493339045372e-05
-2.50313386562554e-05
-3.59325739946301e-05
-4.8128445782156e-05
-4.08573924692955e-05
-3.64969888532224e-05
-2.20718147854254e-05
-4.19896461575943e-05
-8.5185984651364e-05
-3.96708041141355e-05
-6.03705852319016e-05
-1.72279938688194e-05
-3.03341747990125e-05
-2.53756771113917e-05
-6.01813089501722e-05
-1.86716790001097e-05
-2.03769356061642e-05
-3.93947395672085e-05
-2.61960772357344e-05
-2.4505601210533e-05
-5.53744185456839e-05
-2.37553689806953e-05
-2.84485986367202e-05
-4.49482314382845e-05
-1.96684155305839e-05
-2.45853801880812e-05
-3.96321488053616e-05
-3.80464918827245e-05
-2.6785555448368e-06
-2.40114147440064e-05
-1.67616640369336e-05
-2.55081838619189e-05
-4.13048137272589e-05
-2.52285087588325e-05
-8.46565786791778e-06
-2.19759744818368e-05
-2.64601230825919e-05
-1.30498342666237e-05
-2.92921553978229e-05
-3.41907488425086e-05
-2.37543698838211e-05
-3.48612525943208e-05
-5.44545805777057e-05
-5.81922980337013e-05
-4.34522318328819e-05
-2.48871242282866e-05
-4.25270411589561e-05
-3.69623379018209e-05
-3.24052613248072e-05
-5.927201495501e-05
-2.41134329575004e-05
-6.89688470430314e-06
-1.05340738705759e-05
-2.63202481096936e-05
-5.70583436374664e-05
-5.0744749943174e-07
-7.11718757179043e-05
-1.97740711202855e-05
-2.6108661843857e-05
-2.98338647392089e-05
-2.86731788351581e-05
-2.53850704922102e-05
-2.9255480899915e-05
-4.54405016706785e-05
-1.03855646006993e-05
-5.32659293111784e-05
-4.47965973933928e-05
-6.12006590767372e-06
-3.46047201718193e-05
-2.37477395701957e-05
-3.34048640208376e-05
-3.16236852150419e-05
-3.4662458965742e-05
-3.43590448620207e-05
-1.42601217265793e-05
-4.2960528587819e-05
-5.79586775936242e-06
1.56397554459296e-05
-3.15148092592835e-05
-9.45579245941335e-06
-1.10558181575477e-05
-2.21860929589116e-05
-3.06597996063235e-05
-9.60614062603493e-06
-5.32395764681449e-05
-2.15916265256921e-05
-5.21857705744726e-07
-2.48596099724436e-05
-4.90985834518771e-06
-1.15246274433363e-05
-5.24159915219221e-05
-2.76841936839817e-06
-3.11101959339547e-05
3.58642704260145e-06
-4.48784269421552e-05
-4.53962613821157e-05
-5.20493062206715e-05
-1.28605447393275e-05
-2.53528141004064e-05
-4.57801987555453e-05
-9.99076575136245e-06
-4.09826237315333e-05
-5.21575851743662e-05
-3.49668030323356e-05
-3.73328661821603e-05
-4.22675424116419e-05
-2.52370120228858e-05
-3.40307325299126e-05
-9.94047878562228e-06
-4.35449295415442e-05
-1.89623230996202e-05
-2.07858440921703e-05
-4.37814759765929e-05
-4.13994526321411e-05
-3.13479214441261e-05
1.30148825611635e-06
-2.89986892913566e-05
-2.40563147253383e-05
-6.05253591450332e-05
-4.84848694672884e-05
-2.17051872598728e-05
-2.12989871358929e-05
-2.08748844396563e-05
-3.14792476254538e-05
-3.75511273540611e-05
-8.80229550764777e-06
-1.3014575806113e-05
-6.43096948759665e-05
-5.99764376745871e-06
-6.20617509320907e-05
-8.90037101642573e-06
-1.91623207874005e-05
-3.25018260627471e-05
-5.92312413775547e-05
-4.56135754418997e-05
-2.92318085464933e-05
-1.30380509206877e-05
-2.22649851623166e-05
-9.53956306014694e-06
-3.54420100003441e-05
-1.8268064375994e-05
-2.86285276100482e-05
-2.18968433712558e-05
-3.30104782358696e-05
-3.82232834174581e-05
-1.64436730769464e-05
-5.79710101866043e-05
3.25265715745568e-06
1.25580029447969e-06
-3.65640822992979e-05
-1.12838644032045e-05
-1.74704736205107e-05
-3.10558583790941e-05
-5.28374462940627e-05
-3.15104806141116e-05
-1.49765322359458e-05
-4.94818949883114e-06
-2.85300288294135e-05
-3.08920086874807e-05
-4.75090368323399e-05
-3.34971938872507e-05
-3.75793886425151e-05
-2.21357578183819e-05
-2.31046782282993e-05
-1.07684865592822e-05
-3.08647067584307e-05
-1.25969850270411e-05
-3.96434778686974e-05
-3.25104801508759e-05
-2.39712345216138e-05
-2.53350675873692e-05
-4.28534993020891e-05
-5.29700658366673e-05
-2.03147415472169e-05
1.64273459797717e-06
1.04618837735984e-05
6.29517717815474e-06
-1.94352409125801e-05
-2.56223927988969e-05
-3.13327167108238e-05
-5.57283763277264e-05
-3.12373716562616e-05
-3.85469594305257e-05
-2.0929619776519e-05
-2.59788908572263e-05
-2.77809801224261e-05
-9.26475910054885e-06
-4.20599388279637e-05
-5.55487596495713e-05
-2.6596070856946e-05
-2.0224560987798e-05
-3.26009318447637e-05
-3.43721737919216e-05
-3.27698301171582e-05
-4.44793268818786e-05
-2.41972355950863e-05
-5.94466328449274e-05
-9.92531556931025e-06
-2.59425457484349e-05
-2.14782326054574e-05
-3.67297939085301e-05
-2.95720086530157e-05
-3.67164927703182e-05
-2.52860284508316e-05
-4.03642871034927e-05
-4.87317707880498e-05
-4.6025406934861e-05
-7.41935403170004e-05
-9.97309509736514e-06
-4.71082107617597e-06
-5.44379143852174e-05
-4.69888208786428e-05
-2.04308853340417e-05
-2.0427310503664e-05
-3.97026282856749e-05
-1.94227136406167e-05
-3.93559530264473e-05
-4.96119141976225e-05
-2.48395952734165e-05
-4.28119475932997e-05
-1.80118396834885e-05
-3.51639884142082e-05
-3.93637206194332e-05
-2.62962649273693e-05
-3.04837319127641e-05
-3.12356502707373e-05
-3.23759630219259e-05
-1.59147426824026e-05
-4.23773787496701e-05
-3.18831670925052e-05
-1.84149636221585e-05
-2.5702615315033e-05
-2.46857454681333e-05
-6.94310783513446e-06
-9.59111015924185e-06
-1.25229451083582e-05
-5.42219757810996e-05
-1.3793095396226e-05
-4.66778184394469e-05
-2.2487252857547e-05
-1.39468760896938e-05
-2.96589318862167e-05
-2.0819349286813e-05
-2.51785258549241e-05
-2.28487519209648e-05
-3.98571930534623e-05
-2.10412417074035e-05
-2.14087273250276e-05
-5.21359811372971e-05
-1.89481498404766e-05
-4.92739107403705e-06
-1.55008231404251e-05
-3.35990361053336e-05
-4.30176983851617e-05
-4.3747445513063e-05
-3.44725326078604e-06
-2.65191455978393e-05
-2.63769206570735e-05
-4.82243555295188e-05
-4.45817030209462e-05
-3.7029361533179e-05
-6.577558030574e-05
-3.89268256002362e-05
-3.10793110995927e-05
-4.73914201107824e-06
-4.95811661728381e-05
-2.45283433115263e-05
-3.02650443372247e-05
-5.52157430423967e-05
-3.36097062079617e-05
-6.41996921159646e-05
-1.82967970546478e-05
-6.69859083663129e-05
-2.94063288694919e-05
1.14199021355126e-05
-6.56492335543471e-05
-3.77756768618034e-05
-1.08601210613849e-05
-3.54582515959059e-05
-2.99533931492779e-05
-1.26238328966574e-05
-2.54890856871913e-05
-1.46032331253794e-05
-9.82432734057099e-06
-1.69844777319974e-05
-2.07460933725799e-05
-2.30700557536586e-05
-4.46191719808192e-05
-1.69132592382242e-05
-4.75027676221759e-05
3.10947265241675e-06
-3.96004044324424e-05
-4.57887051293765e-05
-5.88760613137834e-05
-3.66068931616301e-05
-2.36985534455801e-05
-2.06110731813427e-05
8.78637072142815e-06
-1.55408960332611e-05
9.33330991448907e-06
-3.0431096626809e-05
-2.53071904204872e-05
-5.53598879786197e-06
-1.47133955192815e-05
-5.49068242489476e-05
-3.21317713800656e-05
-1.92063258622047e-05
-2.99277071718162e-05
-2.68209001492087e-05
-4.38744209936469e-05
-1.74435728226519e-05
-4.7978069332572e-05
-5.15939437852829e-05
-2.46808601519205e-05
-2.43451264761267e-05
-5.19499104934949e-05
-2.33763735648195e-05
-6.3898264321962e-05
-1.42969983000976e-05
-5.33255271834284e-05
-2.86169388453593e-05
-2.42480695451471e-05
-9.22425943211376e-06
-4.73679394042789e-05
-5.73690825433262e-06
-2.30249872472819e-05
-5.98843764433696e-05
-3.72113371959239e-05
-4.94197839627086e-05
-3.85359155827102e-05
-5.62730695557078e-05
-1.9410548896143e-05
-4.51111524690758e-05
-1.02452119032991e-05
-6.89922714403304e-07
-5.47612088306019e-05
-5.61471526389801e-06
-3.11985501378439e-05
-2.99670218268963e-05
-4.19718779154788e-05
-2.54326867606003e-05
-4.42271849739248e-05
-1.90309225840418e-05
-4.56013394978175e-05
-1.22469414808147e-05
-3.12549570200044e-05
-5.2822283113161e-05
-2.55710496739997e-05
-1.48718977714106e-05
-6.32391257328125e-05
-8.26013228798006e-07
-1.65695680004317e-05
-1.93224398961017e-05
-1.83938488685111e-05
-1.29692618590882e-05
-2.80278988477814e-05
-1.7336757976647e-05
-1.7734279126986e-06
-4.96708432553233e-05
-2.21653771247026e-05
-4.69660636784803e-05
-4.86818224898907e-05
-2.69105837049372e-06
-3.61391679080318e-05
-7.50474124004189e-05
-4.7537399466323e-05
-2.57219743421019e-05
-2.52038120507582e-05
-4.66021509206556e-05
-1.41474066511562e-05
-2.53954274759496e-05
-4.3021020654728e-05
-1.1822834801879e-05
-4.8822693687567e-05
-3.03404155936403e-05
-2.92549173942666e-06
-4.85666818181159e-05
-3.20721106074973e-05
-3.02997015982211e-05
-3.01986367213644e-05
-4.44279293302908e-05
-2.64933504228133e-05
-3.36475047885063e-05
-3.28614340462741e-05
-2.41414958470458e-05
-3.88131846426835e-05
-1.10022448324981e-05
-2.45598891708413e-05
-2.35353487255389e-05
-1.31217615641154e-05
-3.43235937239541e-05
-2.45720405740759e-05
-4.09165827963153e-05
-2.38119293093141e-05
-2.58357242444518e-05
-2.15476146022494e-05
-3.36502649872244e-05
-2.02926994329667e-05
-3.85312644601558e-05
-6.21867518286747e-05
-4.12913197014369e-05
-3.40903810711594e-05
-3.57107900328021e-05
-1.22016965622995e-05
-4.35595603954449e-05
-5.16667320436157e-05
-2.69054040724855e-05
-2.32122826229199e-05
-2.60561881028227e-05
-2.71943431593433e-05
-4.30500241897419e-05
-1.99303165030896e-05
-4.8454760348783e-05
-3.97306911816786e-05
-1.69285406334508e-05
-4.31554743941725e-05
-2.09362125589792e-05
-4.86755878659847e-05
-6.10437926127978e-05
-8.94794064228607e-06
-1.58492913509598e-05
-2.18784348497261e-05
-4.19630747165194e-05
-1.43373449615532e-05
-1.89068136798711e-05
-2.47711031008242e-05
-4.46437261545125e-05
-3.70246261722023e-05
-3.89456643427346e-05
-2.72255162185167e-05
-1.85918970862713e-05
-2.01505834682406e-05
-1.93745263640963e-05
-4.00257111548119e-05
-4.33299273592359e-05
-3.55421113535991e-05
-2.4858181819036e-05
-3.78156524421133e-06
-5.44655475297118e-05
-2.30744385224883e-05
1.98604932808137e-05
-2.61453738543977e-05
-3.18498333007781e-05
-2.14736368661842e-05
-3.20008576291385e-05
-2.74884737147893e-05
-3.40763503776978e-05
-2.00827501909232e-05
-2.02158684351636e-05
-8.42352364379341e-06
1.62242011470661e-05
-6.55299507862044e-06
-5.93995925597199e-05
-4.66892350983249e-06
-3.78238137547857e-05
-5.69482130790886e-05
-2.30226175879095e-06
-1.30411090100385e-05
-2.71658029860235e-05
-4.16070595797629e-05
-4.87916010436402e-05
1.79158771273837e-06
-2.68202979007774e-05
-3.39527466541968e-05
-5.23801877329133e-05
-5.65678568399048e-05
-2.28834611133582e-05
-1.77787724993125e-05
-2.725214531299e-05
-1.27691460779238e-05
-1.6254574209434e-05
-1.80689401885807e-05
-1.06371104560119e-06
-1.36184784996223e-05
5.50328267260198e-06
3.00994161653991e-06
-5.3469792731882e-05
-2.19445450158723e-05
-3.95858616553532e-05
8.14343419078852e-06
-3.65426128423314e-05
-5.61685586439946e-05
-9.35933991542117e-06
-4.0398706207259e-06
-2.44897723466145e-05
-5.52182001438819e-05
-3.54449858711648e-05
-2.51171698238356e-05
-6.1933724756646e-06
-8.98671081967731e-06
-3.03426420985577e-05
-4.69516955172474e-05
-4.20279824827508e-05
-3.61519979298254e-05
-3.71039238546346e-05
-1.72042822200091e-05
-2.06685350386528e-05
-3.77659423283342e-06
-3.21318632409964e-05
-2.66061694733677e-05
-3.20091118312792e-05
-3.48978516400323e-05
-1.15737022123665e-05
-6.26649007425472e-06
-2.55961310775317e-05
-4.45927378807316e-05
-4.52110055074749e-05
-1.37579375174897e-05
-1.48463200788706e-05
-1.60979709814407e-05
-1.92849881237596e-05
-3.93991373267979e-05
-9.46358771293996e-06
-1.82764014303238e-05
-4.05625976468854e-05
-1.1330868875483e-05
-2.17710610532394e-05
-4.405676030813e-05
3.12904440127687e-07
-3.60551712600622e-05
-3.73307098080454e-05
-2.67552659076946e-05
-3.08631466017025e-05
8.81313118816148e-06
-3.56203759644883e-05
-8.49528121824452e-06
-1.8624863168743e-05
-3.41596383752889e-05
-6.74705280736703e-05
-2.90336583831755e-05
-1.94615867471884e-05
-3.44508083925353e-05
-3.88662543687484e-05
-4.37624996314418e-05
-2.62869956755339e-05
-2.63465181645752e-05
-8.21991149812088e-06
-2.33277759812651e-05
-5.41009184637083e-05
-2.5936257507295e-05
-2.58683777932896e-05
-3.54436810854395e-05
-2.03580958586442e-06
-1.16135851312935e-05
-3.06250002839358e-05
-2.81513802733475e-05
-2.65310198645992e-05
-2.64709780569286e-05
-2.19370022485352e-05
-2.16445148804319e-05
-4.39587107013491e-05
-3.3734562928333e-05
-1.4960175614266e-05
-2.94412910825461e-05
-4.17324160375884e-05
-2.6784839330899e-05
-2.66552078898755e-05
-2.4761365488689e-05
-1.90286717763613e-06
-1.29406576477581e-05
-1.55850264680233e-05
-5.12525887262854e-05
-1.53388489148316e-05
-4.63798779802751e-05
-3.32728797801502e-05
-3.00029280117552e-05
-4.29190467825831e-05
-5.22190472457494e-05
-2.28631937434702e-05
-5.14050461605355e-09
-4.1467354477477e-05
-3.97735930841225e-05
-2.23682673803772e-05
-1.85856708723423e-05
-2.73560409519875e-05
-7.41730647209333e-05
-3.73062101607373e-05
-6.33909140647982e-05
-4.47371367884423e-05
-2.7026873564583e-05
-2.55240692160593e-05
-9.64656262775381e-06
-3.54006913792518e-05
-1.31056869907176e-05
-4.26991654422887e-05
-2.27363589173944e-05
-4.48689812347916e-05
-3.3070960810174e-05
-2.40319476451615e-05
-6.30061771147778e-05
-2.57339842882923e-05
-3.85322854545328e-05
-4.57012205146313e-05
6.24292185432549e-06
-4.79308578599996e-05
-2.50080315499353e-05
-2.9733753837528e-05
-2.19703002383774e-05
-4.18524257085699e-05
-1.49894841930759e-05
-3.30663860740003e-05
-2.56240908539965e-05
-5.33647027016424e-05
-3.10975514837427e-05
-3.71108401691386e-05
-3.4690291752387e-05
-1.39319596878134e-05
-4.81405053804096e-05
-2.14019180692461e-05
-3.29941501859371e-05
1.36216588794163e-05
-2.54633612363198e-05
-2.56185305965771e-05
-1.37762664815944e-05
-3.54783446978911e-05
-1.64708266855644e-05
-2.68197700083556e-05
-6.07517075774212e-05
-2.56862014340425e-05
-1.66648900028872e-05
-2.023552479018e-05
-4.03924968031726e-05
-2.244910763532e-05
6.95833736745588e-06
7.96209631309283e-06
-3.65210875256447e-05
-5.75915736783216e-05
-4.06112512179878e-05
-3.95712691240265e-05
1.40267665864061e-05
-1.81673906456743e-05
-2.62667597389884e-05
-1.54820944586507e-06
-5.85212990511477e-07
-7.59798296030087e-06
-3.11498040410521e-05
-3.27789332698803e-05
-3.50609592528878e-05
-3.4855237759969e-05
-4.97202306453529e-05
-1.77593705422245e-05
-4.1047707756887e-05
-4.7537743422023e-05
-2.82658781130891e-05
-2.46119540220144e-05
-3.78905883931497e-05
-3.86707599962397e-05
-4.02129271645876e-05
-4.6241816689494e-05
-2.33699255533573e-05
-4.73231032589365e-05
-4.15487683369132e-05
-2.68121576409713e-05
-3.45197172387441e-05
-4.6856846244301e-05
-1.74559649671561e-05
-6.47403375044173e-06
-1.81808038129353e-05
1.71372672119589e-05
-4.11230942383444e-05
-3.39573263901843e-05
-2.64111176684589e-05
-3.78879637069257e-05
-3.01462270581565e-05
-3.50060212094418e-05
-3.52991029603991e-05
-4.07977516475974e-05
-2.68477261765398e-05
-3.37053749371391e-05
-4.14998362503437e-05
-4.11175403544537e-05
-3.72253831746284e-05
-8.60095957708744e-06
-9.07201361128602e-06
-7.32218361885166e-06
-4.06106975042249e-05
-6.26391903114477e-05
-5.41269152956802e-05
-2.83666753262376e-05
-2.61699946753461e-05
-4.23316719241539e-06
-3.3711409937749e-05
-9.23404220214285e-08
-1.95171400023882e-05
-1.19429616853564e-05
-2.65352484217396e-05
-4.73794451963617e-05
-3.1606881294395e-05
-4.53788053447158e-05
-2.03883511797745e-05
-1.86498337326458e-05
-3.9041226574323e-05
-6.17361612689374e-05
-4.35801812545759e-05
-2.21183169458812e-05
-1.31626397204402e-05
-2.14682841618996e-05
-1.11571078021264e-05
-5.38807403840582e-05
-2.80534082591441e-06
-7.29335877943885e-06
-5.50911930785461e-05
-1.10977176074355e-05
-3.4361204062206e-05
-3.03549714805906e-05
-1.07613281189283e-05
-3.09478115616583e-05
1.88496118166718e-06
-3.3839477173634e-05
-2.5450458795617e-05
-1.56659103444572e-05
-2.24532746062577e-06
-2.93177741895225e-05
-2.32583248140295e-05
-2.75716377138753e-05
8.28153873752962e-07
-7.10035263882221e-05
-2.13112268382797e-05
-3.53088940146472e-05
-1.87361034697315e-06
-3.58787130226706e-05
-3.69448542029221e-05
-4.6413211472309e-05
-2.65515265282398e-05
-6.34742663236637e-05
-2.59182208226176e-05
-3.35248456696823e-05
-2.91272132179442e-05
-2.26610045420733e-05
-2.73273241804664e-05
-7.23616565690786e-06
-3.56393736263257e-05
-1.55800688986174e-05
-1.90078006366636e-05
-2.53491817279619e-05
-3.86875604969349e-05
-6.56357699122795e-05
-2.85642113923675e-05
-1.65425442272707e-05
-3.63571377518435e-05
-2.54804857316628e-05
-4.46462842347969e-05
-3.12360292477516e-05
-3.4304433607513e-05
-2.16157669538809e-05
3.18076703646746e-07
-8.36148127602208e-06
-3.59192204428399e-05
-4.57132350963101e-05
-1.87755910302291e-05
-2.0452836234597e-05
-4.15684474720211e-05
-5.61278978395794e-05
-3.61314633505156e-05
-2.73196981714308e-05
-4.00337713823285e-05
-3.27483769205257e-05
-2.75002115299345e-05
-1.92479581780587e-05
-3.83006830240686e-05
-2.69086273125153e-05
-6.51798500715537e-05
-2.567375069601e-05
-5.26781676397049e-05
-2.4987436141234e-05
-3.5552655924299e-05
-1.33318240828251e-05
-4.37755245382883e-05
-3.29769157344429e-05
-3.43295525628486e-05
-2.60546941062453e-05
-2.51953744674823e-05
-1.11495505053375e-05
-1.76869835166231e-05
-3.17071286650508e-05
-2.5569410539797e-05
-2.92968268361574e-05
-1.18331114962624e-05
-1.95339366231108e-05
-2.39355998529422e-05
-5.12770477455027e-05
-5.86584367260019e-05
-2.92120937742774e-05
-4.80441884961011e-05
-3.05262136552588e-05
-6.8119710689064e-06
-4.15601707027859e-05
-1.28578669995729e-05
-3.31324208397111e-05
-2.93638395876041e-05
-1.7142710328916e-05
-3.66478027441946e-05
-2.03821083490068e-05
-2.14196368257039e-05
-2.24687637043467e-07
-4.42478488699527e-05
-6.82023962023275e-05
-4.00446895111903e-05
-1.00600649550846e-05
-6.00646383669511e-05
-5.98058060939691e-05
-1.06599319028111e-05
-4.56453721971106e-05
-2.08607173283916e-05
-4.47596678986641e-05
-3.06403030119495e-05
-4.26165148712929e-05
-5.11033763616292e-05
-6.1997542298896e-06
-4.22113892419303e-05
-2.94808025439943e-05
-5.26518539344047e-05
-1.50315308489845e-05
-2.61101202337428e-05
-1.28839652736189e-05
-4.53688547834252e-05
-3.91643979274589e-05
-2.50186476156551e-05
-5.28197433119375e-05
-4.08436843590539e-05
-5.26747199716603e-05
-6.59805575952464e-05
-2.84729836662702e-05
-1.02606935894641e-06
-1.98233005012159e-05
-3.86768221725749e-05
-1.56757627533669e-05
-3.02860806127067e-05
-7.33058227730814e-05
-9.9615487314398e-06
-9.37116912166401e-06
-4.96140641347433e-05
1.95661008312603e-06
-3.17766453957143e-05
-2.90781143137434e-05
-3.17371817084541e-05
-3.33463516116711e-05
-3.72223953124347e-05
-2.81720371751442e-05
-1.01947932300044e-05
-2.93261338051374e-05
-9.43780636960764e-06
-3.61506308479214e-05
-3.8062004404938e-05
-6.83543572772307e-06
-2.4561606354253e-05
5.12518294777683e-06
4.21454488271327e-06
-4.03851553070127e-05
-6.22070468790944e-05
-3.6508230160828e-05
-4.11206624938434e-05
-2.91656114397008e-05
-1.07346956793574e-05
-2.51805353313483e-05
-4.1053456364064e-05
-2.37297883307714e-05
-3.42929637999923e-05
-3.53655024070549e-05
-2.64921091974955e-06
-8.98900020245438e-07
-4.58350707815487e-05
-5.09412015182483e-06
-3.21631954303162e-05
-4.06427356264056e-05
-2.30380385275158e-05
-2.52362446021391e-05
-4.83041523346981e-05
-4.84846530245276e-05
-2.66668725918775e-05
-1.12600287162934e-05
-3.17790293077089e-05
-1.17370454308831e-05
-5.47424590801036e-05
-3.55535714689096e-05
-3.29009137502166e-05
-9.32802853183137e-06
-4.43615134949615e-05
4.2054800644805e-06
-2.81236957262644e-05
-3.82267214967292e-05
-2.48270012900181e-05
-4.89073636580595e-05
-3.66117023896674e-05
-1.99308085168376e-05
-3.73925721156829e-05
-4.52233136475588e-05
-2.45364156039264e-05
-8.40665916554503e-06
-3.71028904813987e-05
-3.03245922960576e-05
-3.67351310323733e-05
-3.93474696458142e-05
-2.19665042682611e-05
-2.36793339947703e-05
-3.93635879790867e-06
-4.35569492163499e-05
-1.25459299445969e-05
-2.11449790938821e-05
-6.07127231119677e-05
-2.27482828728228e-05
-3.5684351999285e-05
-1.31766496843755e-05
-2.37017986535071e-05
-3.66809329822768e-05
-2.11558381264884e-05
-3.87365850139903e-05
-1.99354580678939e-05
-4.26875780274182e-05
-2.75701062787458e-05
-4.77055552389588e-05
-4.34751559357345e-05
-5.55719641487058e-05
-3.47630034569452e-05
-3.06685004186379e-05
-1.15406143905639e-05
-3.8371527309714e-05
-3.46671567691133e-05
-3.58451726028504e-05
-6.21047787473294e-06
-4.43236699341994e-05
-3.32885210615451e-05
-2.43112282520951e-05
-4.3273307487739e-06
-4.40404052805899e-05
-2.85859903279237e-05
-1.7903633688276e-05
-2.68620880172035e-05
-1.28077270522352e-05
-3.15960979774086e-05
-4.61395051946744e-05
-2.16341274761817e-05
-2.96874211275782e-05
7.08173067801999e-06
-3.39955450814626e-05
-6.95448833807846e-05
-1.59607068408843e-05
-3.93998616914062e-05
-1.0623716465312e-05
-5.50943737309512e-06
-5.21529084904165e-06
-3.15704589583557e-05
-2.15033053345926e-05
-7.35394816852922e-05
-4.61924192687677e-05
-2.85074464953182e-05
-8.01304621865991e-06
-3.71456128526659e-05
-2.44800565872143e-05
-3.84164355858305e-05
-2.75896832422948e-05
-3.67751111611037e-05
-3.33434195370293e-05
-1.04138514963318e-06
-5.21057956482558e-06
-4.83579055279802e-06
-4.72695644676417e-05
-4.15938129934139e-05
-1.10740284747874e-05
-4.75539045356238e-05
5.53227424117813e-07
-4.1063658462737e-05
-2.52496004008753e-05
-9.3742283939838e-06
-9.89841825051973e-06
-1.53644694931697e-05
-2.63786031551857e-05
-3.10782584441262e-05
3.04500481832786e-06
-3.40536429863385e-05
-1.2508709948268e-05
-2.42493830017509e-05
-4.27682869808982e-05
-1.34928736601796e-05
-1.62047084943924e-05
-2.02798314726141e-05
-2.43354985704165e-05
-4.54961013631e-05
-3.90197954829594e-05
-3.59436381631659e-05
-3.6155287668295e-05
-4.49665943288083e-05
-5.2501271881156e-05
-1.22684719028081e-05
-1.24533041230318e-05
-2.49451103531946e-05
-1.45904349624176e-05
-2.20726664364655e-05
-2.96022095321947e-05
-2.69598538869342e-05
-2.03180166368152e-05
-2.3998186476025e-05
-1.77367938151836e-05
-3.35420233003887e-05
-4.63784702283175e-05
-2.70094319332502e-05
-1.78245043263179e-05
-4.88336766001079e-05
-3.39952664129718e-05
-2.24349477445183e-05
-1.42319213893986e-05
-3.50550923063515e-05
-3.8464216677862e-05
-2.79660405712901e-05
-4.35362146684609e-06
-1.62697757962382e-05
-5.62261783197812e-05
-6.29749791712324e-06
-4.59785810485002e-05
-2.68906158757073e-05
-6.55208133137265e-06
-2.29505201847301e-05
-4.46385963660053e-05
-1.89233151271038e-05
-7.16542982584213e-07
-4.33267486124351e-05
-3.97318000977605e-05
-4.51494988112415e-05
-2.0630567284679e-05
-1.91163793870683e-05
8.6827679439163e-06
-1.74201692341946e-05
-3.22318739179249e-06
-3.46124169585687e-05
-1.78678337902144e-05
-3.73813193790187e-05
-3.36186592598841e-05
-5.19664744470998e-05
-1.5073021506583e-05
-3.03105698934251e-05
-2.82334211584717e-05
-8.64990179983273e-05
-2.16277760589025e-05
-4.09326010569379e-05
-3.0221052745976e-05
-2.76066827616325e-05
-2.03656326644931e-05
-3.24589834755007e-05
-4.36365423888509e-05
-1.00752937241501e-06
-1.04213985673921e-05
-3.38159995511036e-05
-4.3988237098104e-05
-3.41713657119435e-05
-7.84479343437885e-06
-4.43828451531969e-06
4.88228211005987e-08
-3.02254983242104e-05
-4.16359379099795e-05
-2.21282154792802e-05
-2.11490786060451e-05
-4.63705524181484e-05
-2.11369812372281e-05
-3.71474397990575e-05
-2.6656403805011e-05
-6.47201314424878e-05
-3.32291879396846e-05
-1.88765789725212e-05
-4.53418468199984e-05
-1.0077842629094e-05
-6.87310410899517e-05
-1.85572321294806e-05
-3.24586027068566e-05
-2.10581501365367e-05
-1.36402535567296e-05
-4.02779749725814e-05
-2.88835410212192e-05
-3.1824067934462e-05
-3.37938959211399e-05
-3.37372228002359e-05
-3.49001007919856e-05
-2.17120300750484e-05
-4.65120753422472e-05
-1.61717556101398e-05
-5.96349870314588e-05
-5.73826979565041e-05
-9.73154763422065e-06
-3.98881300082349e-05
-2.95998168113166e-05
6.4737288700529e-06
-1.85003170092203e-05
-4.13843019998286e-05
-5.18915857411596e-05
-2.42081047278929e-05
-1.53267220227292e-05
-3.0559348860222e-05
-2.60062160413914e-05
-2.2459491010307e-05
-1.67255214492928e-05
-4.58737764266918e-05
-3.5114996239253e-05
-3.49261369032646e-05
-4.15189009303338e-05
-2.74580910918828e-05
-2.85804822730927e-05
1.46390013972723e-06
-1.85061980279479e-06
-5.35033669812292e-05
-1.460367018439e-05
-1.82386646809312e-05
-7.12038745942079e-06
-3.56125806087868e-05
-1.64790786051484e-05
-3.0937512005392e-05
-4.00040431795444e-05
-5.13794956818138e-05
-1.74441583109879e-05
-4.46804331578821e-05
-4.25270310611984e-05
-3.33624589013073e-05
-2.46112705784415e-05
-1.58637654376476e-05
-2.0252396014738e-05
9.31877399708259e-07
-3.15951871547685e-05
-3.6545219794585e-05
-4.45398380077258e-05
-2.96930635649729e-05
-2.87844731706607e-05
-2.98183846958128e-05
-2.1065846405438e-05
-3.90450843582041e-05
-1.68426035921278e-05
-2.20882239868644e-05
-3.29263033826639e-05
-2.9089067484185e-05
-3.60023688902651e-05
-3.29820920118991e-05
-4.547936731896e-05
-2.47566670739357e-05
-3.03114483025692e-05
-2.33932564082377e-05
-2.83629921065892e-05
-3.02728881412318e-05
-3.5507700939669e-05
-2.52939509006609e-05
-3.29918569579932e-05
-1.79913773989049e-05
-2.26166211513501e-05
-4.72215431934939e-05
-2.06868754414729e-05
-3.26430607303208e-05
-3.85988770083455e-05
-5.56900843029941e-05
-3.58673594860171e-05
-5.6837437220229e-05
-3.96920712040027e-05
-3.3494053586596e-05
-7.63186840160208e-06
-4.20874396275445e-05
-2.7772081048228e-05
-3.96034378179395e-05
-3.58368984632256e-05
-4.01750821177228e-05
-4.54588770923864e-05
-4.48561257568196e-05
-1.33001491944646e-05
-2.78744448533045e-05
-1.54962205270358e-05
-3.10885776520501e-05
-4.28720055400024e-05
-7.35437122498307e-06
-3.83599519942549e-05
-2.08793505641818e-05
-4.48565939519729e-05
-7.34344983816864e-06
-7.03129032047843e-06
-2.09569185211329e-05
-6.60787602400991e-05
-7.20313221049195e-05
-2.01494243626782e-05
-5.3675603620304e-05
-3.12432859819132e-05
-6.9892352114246e-06
-5.71571786840307e-05
-3.72784984499092e-05
-3.82408038063358e-05
-3.03683506231202e-05
-4.34798929954179e-05
-1.66114240254299e-05
-4.82605860620235e-05
-5.32877578749397e-05
-4.72388024981705e-05
-2.29019396041621e-05
-4.4394995767534e-05
-4.08261478988378e-05
-3.27089054827045e-05
-5.18335869127656e-05
-2.34656389854938e-05
-3.14489551810235e-05
-5.12213882405009e-05
-2.74882796303991e-05
-2.40750303537951e-05
-4.04481264241229e-05
-2.10099635847233e-05
-2.10979465476545e-05
-3.3894097336865e-05
-2.78540603239748e-05
-4.6698202179028e-05
-2.98565498926732e-05
-3.77798162650173e-05
-3.78909390472355e-05
-1.67112653064247e-05
-3.15388305539901e-05
-2.00334607854283e-05
-4.13408461793615e-05
-3.76345763621298e-05
-3.06072051460888e-05
-2.70206936143123e-05
-3.18032917882872e-05
-7.23275020375615e-06
-2.96524354818425e-05
-2.07783950169679e-05
5.87680095762785e-06
-6.12700703676849e-05
-3.01824656549323e-05
-2.04706673697242e-05
-1.65816324435553e-05
-5.08347979988077e-06
-4.67813668562025e-05
-1.96366331789016e-05
-1.75138006865289e-06
-4.45406946178429e-05
-2.63855696503409e-05
-1.92799862105485e-05
-3.02422419734862e-05
-3.096266675605e-05
-2.34891906933212e-06
-3.12718574051301e-05
-1.75040285161609e-05
-8.73242734280568e-06
-3.65323550643309e-05
-1.6212631359918e-06
-2.43079164053789e-05
-1.19981953717219e-05
-3.2550064070852e-05
-3.46301244772957e-05
-2.9499995853507e-05
-5.87364286251587e-05
-1.83254643249596e-05
-1.78716327617156e-05
-4.33477044936377e-05
-3.1944250765217e-05
-1.95888579110629e-05
-6.06959625213968e-05
-2.84339273864822e-05
-2.19657489167216e-05
-2.45000352399223e-05
-1.60190034339011e-05
-3.04531663517346e-05
-5.92841542229092e-05
-3.69603743666252e-05
-2.86218107055758e-06
-2.00578988129591e-05
-5.55644138227065e-05
-1.20593566913923e-05
-2.639369580053e-05
-3.83899439070567e-05
-3.86426955951633e-05
-3.5041847234586e-05
-3.20083109278647e-05
-2.20392442098065e-05
-2.93988926739436e-05
-7.49488579766993e-06
-1.14152398743768e-05
-1.70464822001164e-05
1.73759985594639e-05
-4.30091817380807e-05
-1.31242852795934e-05
-3.38978713955173e-05
9.31676964528619e-08
-3.53934365011018e-05
-4.2725379941435e-05
-4.42025989510787e-05
-1.03868624170023e-05
-3.85944709602251e-05
-3.89143088022082e-05
-3.70534923540666e-05
-5.45065298057512e-05
-3.5809646117158e-05
-3.57419005908197e-05
-6.01141501409332e-05
-2.80944254194169e-05
-3.90869606208915e-05
-2.90374859114994e-05
-1.45852187956206e-05
-3.79902432225811e-05
-7.84578763894163e-06
-1.96609189362791e-05
-9.09118768771391e-06
1.51049582695664e-05
-6.41229242654312e-06
-2.68791659808357e-05
-2.54912207272162e-05
-3.88314948258537e-05
-1.05685526512049e-05
-3.22978446382047e-05
-2.41404154023441e-06
-4.40750593158401e-05
-5.06229230747609e-06
-3.90108706817865e-05
-4.29033483821773e-05
-3.19344447559457e-05
-4.02309699722017e-05
-1.88725031402342e-05
-2.70853593905097e-05
-2.60384107781745e-05
-4.23854179393833e-05
-3.66626829005873e-05
-5.16196869831544e-05
-2.92252444424574e-05
-1.92487750360871e-05
-8.42690850894614e-06
-4.42424339377628e-05
-2.3516610917829e-05
6.0421257262653e-06
-4.96862391245293e-05
-8.73138367968613e-07
-2.30959636350941e-05
-6.02476470362324e-05
-1.26136525585697e-05
-1.51809645186605e-05
-1.6110356378186e-05
-1.65558826097539e-05
-1.13612418049494e-05
-4.40674808783134e-05
-3.8052382680966e-05
-4.75353241999838e-05
-1.43890872529721e-05
-3.81154554501369e-05
-3.08751654623674e-05
-4.28938511064731e-05
-4.96380468298952e-05
-3.91510187417156e-05
-4.00260954042932e-05
-3.29666930169447e-05
-2.09109836572991e-05
-1.41213009525884e-05
-4.00551205022959e-05
-3.76099664805618e-05
-5.40175551908857e-05
-4.74369116393914e-05
-1.94212470377921e-05
-3.03243215503652e-05
-2.06055470519027e-05
-1.9410983998432e-05
-2.51535961575275e-05
-2.52305582049648e-05
-3.44093472416183e-05
-3.95711220243942e-05
-3.56779459572963e-05
-4.11347989575124e-05
-2.25826872516724e-05
-5.28786046079964e-05
-5.16945799188554e-05
-3.23657529490462e-05
-4.87379911963545e-05
-2.16660751485699e-05
-4.53289994615848e-05
-1.93676866762502e-05
-5.10275382962516e-05
-3.65192070520418e-05
-2.747604266663e-05
-2.32217618248822e-05
-1.68333409508605e-05
-1.48979931890864e-05
-1.81341645157128e-05
-2.11894225273326e-05
-2.16285258120924e-05
-4.41383909830865e-05
-3.03959240484089e-05
-1.97829312644743e-05
8.40772519439325e-06
-4.25566697134287e-05
-6.07552908393177e-05
-1.37861902399915e-05
-4.45829942358319e-05
-3.52312082381012e-05
-2.69221801906697e-05
-3.55875508282099e-05
-2.82298495041915e-05
-2.66150467143597e-05
-1.82980187610136e-05
-3.51559476428707e-05
-1.8269743529771e-05
-2.29436362251907e-05
-1.80262589456451e-05
-1.38053125154506e-05
-3.248601270633e-05
-3.38556843178786e-05
-4.63510492284018e-05
-2.85316903743007e-05
-8.70558211372008e-06
-4.47194970064803e-05
-1.38969996286179e-05
-3.04714519211867e-05
-3.92670632825515e-05
-3.17993304905552e-05
-5.65469711109302e-05
-2.61116642670757e-05
-6.09463472706854e-05
-7.55134434312057e-06
-3.66295660143834e-05
-2.73846180857281e-06
-2.88328591753064e-05
-1.43607136685951e-05
-2.99331613222871e-05
-1.83223041486018e-05
-3.667818975851e-05
-2.68676676928426e-05
-3.04719692263937e-05
-5.50191566060042e-05
-3.43137280045433e-05
-4.37703069784102e-05
-3.85159534785727e-05
-4.45490899725464e-05
-1.27318808309335e-05
-1.4342162266317e-05
-1.42447232040547e-05
-2.52139267567586e-05
-2.5995127589946e-05
-6.15977422466394e-06
-6.03499062717125e-06
-4.6111873680338e-05
-3.87937831525815e-05
-2.5498338848961e-05
-3.67748461055081e-05
-2.6856883209614e-05
-3.98535441722187e-05
-2.12281760381559e-05
-2.07361364941466e-05
-2.95478852238296e-05
-2.55528622329319e-05
-3.21450069563528e-05
-1.31441058023586e-05
-1.48576332172768e-05
-4.81453994203856e-05
-4.34296997458737e-05
-2.73164330803306e-05
4.89443945352768e-06
-2.56980531662613e-05
-3.94803682433702e-05
-4.1986392746044e-05
-4.92146128761961e-05
-6.06594228821962e-05
-1.47095754420019e-05
-2.9993377117118e-05
-4.84497564107854e-05
-1.76023656672752e-05
-5.59013620857485e-05
-2.99010813733996e-05
-2.92955487592772e-05
1.15953248198671e-05
-2.75243881953466e-05
-4.02317994182767e-05
-1.22757291109819e-05
-1.78897496941882e-06
-6.04088532172144e-05
-7.64849563511428e-06
-1.66374048642541e-05
-2.98424321709077e-05
-3.51983234526918e-05
-2.91339814969882e-05
-2.66410085118527e-05
-4.55103290839037e-05
-5.06823071167502e-05
-4.93069032517341e-05
-6.57599118210046e-06
-2.8032864109965e-05
-5.14025464207738e-05
-2.42057372373862e-05
-4.04682503215271e-05
-6.46678697808705e-05
-8.86146957461073e-06
-3.06458501683313e-05
-4.2680009084243e-05
-9.70523232875935e-06
-2.85869123130574e-05
-1.10952057530401e-05
-4.66870079207707e-05
-5.02053026934398e-05
-2.31878304407426e-05
-7.85740950767256e-06
-4.4993323960427e-05
-1.17492624323728e-05
-1.8565461929606e-05
-1.86627333490592e-05
-1.34021529586648e-05
-2.10450173782369e-05
-5.4278192932957e-05
-3.29442415335798e-05
-3.15922725577745e-05
-9.76712977607821e-06
-7.28193323530062e-05
1.57893253585966e-06
-3.38862968989275e-05
-3.5038407605372e-05
-2.5259114807151e-05
-2.68069919818338e-05
-3.304555597146e-05
-2.46652942922157e-05
-2.83422764710884e-05
-2.34761289374761e-05
-4.08944470701162e-05
-4.67362539612647e-05
-7.13921962153887e-06
-4.89271611506134e-05
-1.27823684340295e-05
-2.05924649697418e-05
-2.27143656924426e-05
-4.44575759686532e-05
-4.43038674490951e-05
-5.44900223547218e-05
-2.32298317471909e-05
-1.14661916709718e-05
-4.83940063552566e-05
-4.35353368504865e-05
-4.79093970016796e-05
-4.25387300362676e-05
-4.78474312648826e-05
-2.39546072254457e-05
-3.17742239249688e-05
-5.24634361254733e-05
3.3807381531045e-06
2.86955346554632e-06
-2.06956259667805e-05
-6.30729249810262e-05
-4.16725296818869e-05
-7.32416493646993e-06
-9.68417274918037e-06
1.01470034414892e-05
-3.91038443506536e-05
-5.10307985378176e-05
2.65210876812248e-06
-2.07895625610682e-05
-2.86725527523081e-05
-3.25716566643243e-05
-4.26650275382643e-05
-8.50973428756866e-06
-1.9861507766006e-05
-1.74883860948817e-05
-1.66084216104539e-05
-9.98796931848723e-06
-3.47158443405219e-05
-4.48851024217905e-05
-4.69942302345371e-05
-4.3997918752618e-05
-4.40684969559066e-05
-1.24434103870958e-05
-1.39740925383654e-05
-4.24815057769338e-05
-5.52099810120918e-05
-2.28564884416989e-05
-2.19874815596946e-05
-8.29021148932834e-06
-3.32306456133918e-05
8.45554698070998e-06
-1.77095423694155e-05
-3.30260956236869e-05
-1.63109121263606e-05
-4.26173306228318e-05
-2.14123605921447e-05
-5.25127602370599e-05
-3.81010339196873e-05
-3.89714825528906e-05
-3.85652194152282e-05
-1.20081457518335e-05
-5.52580557057022e-06
-3.7107372897757e-05
-2.12377180600583e-05
-3.15958521420098e-05
-3.9396416143218e-05
-3.68233483076063e-05
-3.72255824135806e-05
-2.67244151799335e-05
-2.26146412939974e-05
-3.1568019773308e-05
-1.83739581080735e-05
1.06030403083727e-05
1.83437730892148e-06
1.39747483951178e-06
9.42401712942183e-07
-2.0206990647874e-05
-6.21345141939641e-05
-2.50922548453023e-05
-3.51576625799603e-05
-2.60735493586972e-05
-3.42877862138991e-05
-2.81914019744818e-05
-2.3852917854588e-05
-2.80413548263159e-05
-4.27125565753059e-05
-2.61887099918894e-05
-2.61712583056876e-05
-2.61633362380321e-05
-3.05560827261188e-05
-1.04642379154817e-05
-2.48265567008492e-05
-7.38753530316785e-05
-4.49771740001594e-05
-3.07366391621912e-05
-4.10789833434882e-05
-3.61752105236101e-05
-1.68330743690603e-05
-7.71940814475568e-06
-4.81562242097966e-05
5.56396503337575e-07
-2.17542559999039e-05
-5.39753188968684e-05
7.20253307997303e-06
-1.00226219150724e-05
-3.3521965323777e-05
-7.65994876309163e-06
-2.11219233029417e-05
-6.18169987333149e-07
-6.81381977394509e-06
-2.39790123585424e-05
-2.60581465351107e-05
-3.23423514508738e-05
-1.38272036822598e-05
-2.51369881897538e-05
-3.94582226526007e-05
-2.7755532613929e-05
6.57629692120979e-06
-8.57833032661352e-06
-3.63107816824747e-05
-2.86954873853351e-05
-1.3711680363477e-05
-1.10955157653993e-05
-2.29651398036841e-05
-3.20747957965204e-05
-3.98922034088948e-05
-4.77933006169917e-05
-6.01063129103553e-05
-5.69651648943734e-05
-1.97507501045016e-05
-2.42015174465715e-05
-4.11634985589596e-05
-5.10171040803591e-05
-5.63723618957917e-05
-4.99200214941329e-05
-5.19991328063997e-05
8.27944229940758e-06
-2.52748072273004e-05
-1.70469702675034e-05
-3.23468181542596e-05
-3.39385736506209e-05
-7.88275919077131e-06
-4.30883405289656e-05
-1.66788107064279e-05
-4.04468523579097e-05
-2.86681520687675e-05
-1.71984264021787e-05
-2.72888202690162e-05
4.72304986975899e-07
-4.48564416607992e-05
-2.62122848521412e-05
-2.1933651333768e-05
-1.32056695486169e-05
-7.63014881920851e-05
-3.13105753016831e-06
-1.45429463993529e-05
-5.75899010723132e-06
-5.11269364894881e-05
-2.74030365709308e-06
2.20066334184697e-06
-8.64332604217696e-06
-2.87362884975866e-06
-9.37096344227454e-06
-1.98647181492026e-05
-1.02640181627319e-05
-1.22324885332632e-05
-2.72428725257389e-05
-2.35100334751638e-06
-3.34263547620113e-05
-2.20688164120041e-05
-5.22010423200975e-06
-5.00889240761639e-05
-2.99012580585221e-05
-2.19930649551192e-05
-4.70702728359955e-05
-4.51991043222905e-05
-5.54185152274259e-05
-5.14394168289337e-05
-6.64363503958184e-06
-8.00357506661358e-05
-2.61121043414345e-05
-3.38583816547223e-05
-3.70871426204515e-05
-4.19239864657736e-05
-4.78067578454129e-05
-1.60059359477452e-05
2.2975855034677e-05
-4.79831127874666e-06
6.41397251370214e-06
-4.04125967220051e-06
-2.87407887744731e-05
-6.43037729948427e-05
-5.10403689949978e-05
-3.6901704709353e-05
-4.16434619449743e-05
-7.91967990489206e-06
-2.19804600379963e-05
-8.33709336853142e-05
-3.32869176373586e-05
-6.57281834597611e-05
-1.8042070830485e-05
-2.76761084258557e-05
-2.78380792504769e-05
-3.24776977097921e-05
-7.40454899481994e-06
-1.36658865473301e-05
-3.66311059863388e-05
-2.1676076460943e-06
-6.15835533804023e-05
-1.95351118707078e-05
-2.02673511451621e-05
-6.67296525407176e-05
-2.33235241197088e-05
-3.13535356144714e-05
-4.76950613340012e-05
-2.97227579763269e-05
-2.94341286594628e-05
-4.71699906942599e-05
-8.79017418505012e-06
-2.99081336813137e-05
-3.49756203448943e-05
-2.62708017118344e-05
-5.54565850135975e-05
3.93879211506367e-06
-2.57495223742951e-05
-2.01934141974054e-05
-2.07079103578183e-05
-2.22329472573916e-05
-7.98550430725664e-06
-3.50292784037056e-05
-3.08467947742427e-05
-2.91258854822617e-05
-2.17521349703781e-05
-3.54943295540096e-05
-1.3359295827737e-05
-4.8209427349796e-05
-2.91367008633949e-05
-3.48779797936805e-05
-1.64896441726596e-05
-4.06582054088148e-05
4.99880736445007e-06
-5.17701987548563e-05
-4.55510611269113e-05
-3.65698489959058e-06
-3.52089200286173e-05
-2.22445178835339e-05
-4.00514738831644e-05
-5.37958647682808e-05
-4.13035577991024e-05
-4.56370498387776e-06
-3.40040725936901e-05
-3.49582120102101e-05
-1.61671285625693e-05
-2.89059729933039e-05
-3.05550209284012e-05
-2.67737485647654e-05
-1.8616944344775e-05
-4.30162953871445e-05
-1.4919703758593e-05
-8.71337004465953e-06
-3.28775391358048e-05
-3.13755377230881e-05
-5.62444208010553e-05
-1.4120840068809e-05
-3.49094125850662e-05
-2.87144309415485e-05
-6.5358376659842e-05
-3.18101885179817e-05
-2.52409162555025e-05
-2.36113509955221e-05
-1.0448886581546e-05
-2.2542796228394e-05
-2.14646535109903e-05
-6.75229234848872e-05
-2.09255536239359e-05
-3.2420548103957e-05
-4.3603968843951e-05
-9.55760167731794e-06
-2.27974832378839e-05
-1.42777740887119e-05
-6.23598460570706e-06
-2.02062055828261e-05
-1.82886081579034e-05
-1.27299751291063e-05
-5.06517091080327e-05
-1.43855859351935e-05
-2.5887909917123e-05
-3.14778459724874e-05
-2.01556904300719e-05
-4.71261151954893e-05
-1.95243410668349e-05
-2.45692200697649e-05
-5.18007563074933e-05
-5.08095756355348e-05
-2.19307368027243e-05
-1.69599169562999e-05
-2.65549285792126e-05
-1.86422309024492e-05
-4.14500038924374e-05
-4.08131370023484e-05
-2.01244538765113e-05
-4.59239615058751e-05
-2.39802733390472e-05
-1.54803726037022e-05
-2.40453994720156e-05
-2.53208426170521e-05
-2.43031052065007e-06
-1.64831310613976e-05
-3.0837027532881e-05
-3.10172298888251e-05
-2.1647523948067e-05
-3.14828625781117e-05
-1.57930341571528e-05
-1.42918908432493e-05
-1.87012709994637e-05
-3.75967678803064e-05
-5.01079866397176e-05
-6.18647729453581e-05
-9.00242797941656e-05
-3.87744079342402e-05
-3.1444480487674e-05
-4.08240101153671e-05
-2.37631094077857e-05
-5.75586828296608e-05
-1.80018639555847e-06
-3.81359486803663e-05
-2.75979356856751e-07
-3.25261027207699e-05
-1.85671197088461e-05
-4.95469003877819e-05
-1.78736132541611e-05
-2.58545077251841e-05
-3.64336449668489e-05
-4.49947051562544e-05
2.31221225511351e-05
-1.51948067612165e-05
-2.33268171665304e-05
-2.77631404633011e-05
-3.2366937047579e-05
-8.87817786426014e-06
-1.98037462481444e-05
-3.86175204470656e-05
-4.81655571894341e-05
-3.80880987206738e-05
-8.73253726241499e-06
-2.7372319293219e-05
-3.627944909408e-05
-2.84826288166398e-05
-1.98814781181389e-05
-3.06738512656094e-05
-4.51604953663669e-05
-3.00463605749578e-05
-4.31293153127253e-05
-3.21317932963253e-05
-1.89587522829656e-05
-4.68103971114657e-05
-2.57522977660786e-05
-1.41393355955875e-06
-3.37582499419901e-05
-3.06516606762063e-05
-7.15709418048497e-06
-2.92237928844736e-05
-3.30180396415058e-05
-1.87599432752846e-05
-4.55823353980896e-05
-4.24038784315953e-05
-4.29201734662058e-05
-2.56340397742052e-05
-4.01443936503553e-05
-4.08813804562797e-05
-3.98693440872577e-05
-2.84280389446175e-05
-3.67547749770623e-05
-7.68922876094366e-06
7.31180883663395e-06
-5.22648122351192e-05
-2.28706027207852e-05
-3.63872156806502e-05
-1.82355616261753e-05
-5.60955827463722e-06
-1.50835490002325e-05
-2.56505146495426e-05
-2.08273224924968e-05
-2.85998093970294e-05
-4.8006880226106e-05
-2.7779799278187e-05
-1.03517612742062e-05
-1.57972357471678e-05
-3.54930116494032e-05
-3.16976827005395e-05
-3.76415407194142e-05
-4.21137005085331e-05
-4.28236337870231e-05
-1.84318782449207e-05
-2.31486004539156e-05
-5.83629750933255e-05
-6.46125286266964e-05
-1.11695612218493e-05
-6.2039857572572e-05
-3.1844683277005e-05
-4.976045577503e-05
-1.35224657001885e-05
-2.52271449830389e-05
9.46786807320436e-06
-2.35370937760121e-05
-2.18645677454474e-05
-1.57024850466901e-05
-2.82606915595812e-05
-5.50222137191951e-05
-1.99227473677876e-05
-1.66849306214656e-05
-2.21237981739742e-05
-3.8076068829333e-05
-1.2962320638882e-05
-3.31229353477896e-05
-3.53907440131989e-05
-3.47041847202035e-05
-3.73390391035808e-05
-1.14109913293158e-05
-2.14477099184046e-05
-3.87978767723697e-05
-3.88939451530362e-05
-4.31378003166253e-05
-3.81032698838578e-05
-5.0955784741117e-05
-1.60599309045523e-05
-3.52521996719151e-05
-3.71359864845907e-05
-1.59241203725005e-05
-5.6008797197983e-06
-4.22948529082815e-05
-3.24522071246987e-05
-3.46345680393368e-05
-2.7334478019896e-05
-3.07928185292696e-05
-1.65751195312248e-05
7.77624785510853e-06
1.97508558420908e-06
3.53031839500455e-06
-5.56434619675698e-06
-3.32462684499251e-05
-2.94235253151432e-06
-3.51392184876182e-05
-2.42059590908757e-05
-7.0912687040806e-05
-5.10658261631506e-05
-1.44367514184124e-05
-6.58798278965759e-06
4.45008175565032e-06
-3.56678250934661e-05
-3.06543243459666e-05
-2.96848224280011e-05
-1.95852907921244e-05
-2.31578511986078e-05
-2.90141337994336e-05
-1.55061693494659e-05
-2.37496003098357e-05
-3.94663449422329e-05
-4.64127674684536e-05
-3.10809261501338e-05
-5.75257038387154e-06
-4.03795684903729e-05
-2.23809327729437e-05
-3.55017076090972e-05
-1.96423801251795e-05
-5.69969371421593e-05
-3.59091307822687e-05
-1.34175249170878e-05
-5.27200701130983e-05
-4.08829527670185e-05
-1.1419720769281e-05
-3.71811066825059e-05
-2.32020910617501e-05
-1.46514829956255e-05
-7.60556960922477e-07
-1.83059555692121e-05
-3.02375505184383e-05
-4.12126010289578e-05
-3.31770462492194e-05
-7.38471229258066e-05
-4.05311645955797e-05
-3.78283724678228e-05
-2.49576241759933e-05
-5.83623248900323e-05
-2.83800233646923e-05
-3.72890718864818e-05
-1.3474269264471e-05
-2.6109742092227e-05
-2.8706424714684e-05
-5.86368944891877e-05
-2.18557223847174e-05
-4.90885524898022e-06
-1.41503769786042e-05
-4.73761316559304e-05
-4.13114275312528e-05
-4.50667525044362e-05
-3.3842638928494e-05
-2.34407204915042e-05
-4.52897872128002e-05
-2.71292421131431e-05
-1.69516855439416e-05
-4.30374243898792e-05
1.13482460989191e-06
-4.77717262300126e-05
-2.82454310328806e-05
-2.75180324567169e-05
-1.8944996672177e-05
-4.3713499434476e-05
-7.0415708410905e-06
4.29256124322651e-06
-2.51133571150622e-05
-4.52871335740085e-05
-2.15316369359653e-05
-4.03110652131621e-05
9.91955860634186e-06
-4.4343719468536e-05
-2.43552998601445e-05
-2.64616019536491e-05
-2.62619250032217e-05
-1.91568748032437e-05
-5.52233856241053e-05
-3.46337295325426e-05
-3.04823331989528e-05
-3.78205481931508e-05
-5.73427638067694e-05
-3.43422933280831e-05
-2.67339779604251e-05
1.26317781067694e-05
-3.17388131214934e-05
-2.01710602211705e-05
-1.64086571364396e-05
-3.44446773548626e-05
-4.56522274889737e-05
-6.12099676497613e-05
-1.74727924921562e-05
-2.13086619450109e-05
-5.34822563148616e-05
-2.61040273371998e-05
-1.20115496233127e-05
-6.44351908698037e-05
-3.38916938238662e-05
-2.94966224091361e-05
-1.2686788755012e-05
-7.21625212374167e-06
-2.49470597410815e-05
-4.56229011559816e-05
-8.82513160130923e-06
-1.03125275615614e-05
-3.91144926594061e-05
-1.6186238299464e-05
-2.68047707763074e-05
-2.14071436634475e-05
-3.35739754994753e-05
-1.79433037013079e-05
-3.01814953344267e-05
-1.54499159792491e-05
-3.6684280689003e-05
-1.50326972994096e-05
-4.52498056343478e-05
-3.96574300213246e-05
-6.78648070575449e-05
-1.22802414893767e-05
-3.09501473603002e-05
-2.58176931053156e-05
-4.23695139541215e-05
-2.49419393320227e-05
-4.48412701500863e-05
7.40504954248655e-07
-3.57012285306306e-05
-4.72270985191864e-05
-8.35419805256366e-06
-2.31285866553551e-05
-2.63271257192616e-06
-3.14306014612529e-05
-2.66029126008171e-05
-2.57932417184166e-05
-3.55160850330843e-05
-4.33393027316166e-05
-2.73365609261426e-05
-3.54529251849965e-05
-9.92147293191089e-06
-4.02981668671996e-05
-4.64284356067659e-05
-2.75103670742985e-05
-2.30344584875469e-05
-2.95376118443816e-05
-1.79836428242804e-05
-2.75004628291923e-05
-2.70241885427969e-05
-2.37060794899652e-05
-3.34888619873852e-05
-8.7940673356334e-06
-7.46842257315059e-06
-2.0989489664876e-05
-1.05004673284023e-05
-3.31944725375908e-05
-3.21654969158251e-05
-4.81648095478872e-06
-2.27988949490512e-05
-2.44081618934353e-05
-2.97369944770548e-05
-2.07584908871565e-05
-1.14701772919117e-05
-3.10606884362726e-05
-7.62664511465873e-06
-3.87251780267327e-05
-5.06826338158768e-05
-4.10931759620409e-05
-1.02073653963921e-05
-2.33956211261904e-05
-2.74083082967308e-05
-3.33020622933708e-05
-1.97615646324147e-05
-2.83026909565978e-05
-3.16165782968032e-06
-4.6401751103691e-05
-1.4034651998595e-05
6.19839650051157e-06
-5.43698586210158e-06
-3.84095362807728e-05
-5.7855296722777e-05
-4.66513417221075e-05
-4.77410603919133e-05
-1.45220520906567e-05
-4.04467694291101e-05
-2.71436161914026e-05
-2.78507452173181e-05
-4.17211155412988e-05
-3.74325305532727e-05
-3.95594848834797e-05
-5.13103144574871e-05
-3.97929822099084e-05
-4.45685338858266e-05
-1.58797318968955e-05
-4.6852879852968e-05
-1.18750663128263e-05
-4.87310041115101e-05
-1.56100280439422e-05
-1.12043208647821e-05
-4.08548114609144e-05
-6.11368930219589e-05
4.83688803885974e-07
-3.69446675387935e-05
-3.08622607386834e-05
-3.27259384769628e-05
-6.01530223022934e-05
3.40850858367252e-06
-1.2033456693098e-05
-4.68045010211862e-05
-1.29981809569786e-05
-2.72383393975685e-05
-7.32529489424523e-06
-4.94143890835323e-05
-3.16465857731258e-05
-3.75067276302568e-05
-3.69107221714465e-05
-4.75758045668303e-06
-3.46171711059722e-05
7.41494443413268e-06
-2.21180070957675e-05
-3.1378302415342e-05
-3.82398922254279e-05
-1.98639831995177e-05
-3.27653202554522e-05
-2.68047469453741e-05
7.00394575802141e-06
7.93356301659939e-06
-4.43600351062234e-05
-5.65077714548765e-05
-3.17944749070052e-05
-4.75703560209654e-05
-3.76764320796869e-05
-1.18164280676252e-05
-5.06415480423935e-05
-4.05500669288293e-05
-2.93863833219616e-05
-1.57508886055359e-05
-1.05513539208625e-05
-1.91066867839155e-05
-2.25440656609708e-05
-1.73367619480587e-05
-2.22677712378053e-05
-3.37431236806055e-05
-2.46727292322188e-05
-3.51542237737271e-05
-2.04558915057635e-05
-5.36410323925274e-05
-2.39922815142973e-05
-1.47248896128177e-05
-2.65212694234517e-05
-8.73156039618914e-06
-6.29305768952053e-05
8.90763119151979e-06
-5.23534036051934e-05
-4.75401564548752e-05
-2.53878392220489e-05
-4.65081877198633e-05
-1.05216030857686e-05
-1.83371013773256e-05
-2.80578245513857e-05
-2.86594756101044e-05
-2.01501697639851e-06
-6.13708336530549e-05
-5.48198453070296e-05
-1.16180809946611e-05
-2.84882119430024e-05
-6.73859060232311e-07
-3.79600022691992e-05
-1.10407105044946e-05
4.00851373334121e-06
-2.44363514912591e-05
-5.04595079875034e-05
-1.02056626173054e-05
-1.00780350508801e-05
-2.54296660809121e-05
-2.72712299429072e-05
-3.03350257575743e-05
-6.85864934334794e-05
-4.7266655475005e-05
-3.33153259089374e-05
-5.14762663522044e-05
-5.49045290769616e-05
-2.09288640209399e-05
-3.36705697975432e-05
-1.02533039391402e-05
-3.36829205914349e-05
-1.9009994575484e-05
-2.97327118221603e-05
-4.65623632026311e-05
-3.48296456081997e-05
-3.38643110750305e-05
-2.59069326729531e-05
-3.1265023246647e-05
-1.31924159637879e-05
-2.04656096198912e-05
-3.02978566655332e-05
-1.31957187964192e-05
-4.11947263559741e-05
-2.24954661516725e-05
-2.64781021555319e-05
-1.92938839821143e-05
-2.36001082618665e-05
-9.41427811815511e-06
-4.4807936173123e-05
-2.93285758507604e-05
-1.44648986234348e-05
-2.83050833346025e-05
-5.6510174378703e-06
-2.90135093620522e-05
-2.46817435755059e-05
-1.08154930477471e-05
-4.19162812768722e-05
-3.26753288580953e-05
-2.71081370174636e-05
-3.09035622270796e-05
-4.37787317888902e-05
-1.38424314020652e-05
6.85037199934838e-06
-1.69504846949977e-05
-1.36682200879677e-05
-1.38578536718256e-05
-4.52894688890063e-05
-8.17984391442435e-06
-4.67556439666834e-05
-1.2944562037313e-05
-3.10644057524765e-05
-2.92361168872213e-05
-1.17487251906263e-05
-3.94081346495313e-05
-1.15310116887437e-05
1.29916619308319e-05
-2.30396283116242e-05
-2.7361493987708e-05
-4.93745258631144e-05
-4.54061550148442e-05
1.57970510175566e-05
-5.62247557279776e-05
-1.19315215770273e-05
-3.87308355081348e-05
-3.38849413234034e-05
-3.55191714430391e-05
2.51944463716962e-05
-3.33405945388585e-05
-5.04494090890947e-05
-2.28397883992492e-05
-2.49489363759302e-05
-3.84410955612118e-05
-3.43150342564472e-05
-3.4453338098944e-05
-4.85457710792569e-05
-2.07916815945888e-05
-4.89861929915731e-05
-4.68701443699128e-05
-4.34825357431275e-05
-3.05143241125155e-05
-6.16299184410685e-05
-6.04276166275912e-05
-1.0250961089718e-05
-5.22689444652647e-07
-3.25367948203715e-05
-1.94595140297735e-05
-2.40482927881343e-05
-1.87550666437598e-05
-1.69514011358182e-05
-1.52339278998349e-05
-1.02357194202924e-05
-2.34013202885319e-05
-3.49915766547823e-05
-5.29627544658935e-05
-1.61575747462072e-05
-1.80827200514875e-05
-1.81145193257869e-06
-4.62510128501459e-05
-3.85937458984333e-05
-4.19548034255174e-05
-3.52679067487974e-05
-3.93003183705653e-05
-2.73595250069325e-05
-1.20811387726885e-05
-4.16367166753691e-05
-1.57479442749646e-05
-7.15612621947682e-05
-3.55170119583244e-05
-3.28275100971051e-05
-2.58396855074038e-05
-3.17416382722392e-05
-4.32017070747977e-05
-4.59157896800528e-05
-2.32040386384187e-05
-9.71691638378891e-06
-3.16884098277789e-05
-4.49715386338145e-06
-1.72587534092762e-05
-2.24735041855518e-05
1.93418372791114e-06
-4.40631746967856e-05
-1.9747820957677e-05
-3.80609823553614e-05
-3.48485042894029e-05
-3.8224768633926e-05
-4.29738793510272e-05
-2.36191530223567e-05
-2.26087566275098e-05
-2.98530342037911e-05
-2.3098897843273e-05
-1.9995509609876e-05
-1.64055402013696e-05
-3.62430895346154e-05
-4.75394187322368e-05
-3.3653827716559e-05
-5.97694698359795e-05
-2.85791641341046e-05
-1.61225216799638e-05
-5.05939939344356e-05
-3.87881989484833e-05
-1.94709659631538e-05
-4.85347647195154e-05
-1.15623419208376e-05
-4.74310672640133e-05
-9.60643971411573e-06
-1.32235910942998e-05
-3.39770408712614e-06
-3.30164565809136e-05
-2.55817986039911e-05
-8.97013222661872e-06
-2.87399165815091e-05
-3.15515720252687e-05
-3.00480430353147e-05
-1.51383604835191e-05
-3.41620811548325e-05
-1.95468966041636e-05
-4.84396925284651e-05
-2.10307086343357e-05
4.8033460386336e-07
-4.25378118742105e-05
-2.71607763145187e-05
-4.25226127607618e-05
-4.2483461924147e-05
-1.31322348392284e-05
-2.01041706752163e-05
-2.67282816127382e-05
-1.24274458656845e-05
-3.11542881992306e-05
-1.97785255026459e-05
-8.70998201437532e-06
-4.37387324542075e-05
-4.03640858206326e-05
1.20618018369927e-05
-2.97938704823567e-05
-1.98984406073007e-05
-4.70716945367082e-05
-1.53441588060314e-05
-2.41242874870809e-05
-1.71894885566558e-05
-3.18306654555894e-05
-3.27866879212937e-05
-2.46422292593054e-05
-4.75495624768862e-05
-1.09471304324453e-05
-1.88009181947398e-05
-5.59909243766494e-05
-4.94981397032866e-05
-2.60317376693807e-05
-4.40675544589475e-05
-3.42030673736945e-05
-4.86112595890333e-05
-2.55907656223147e-05
-2.5651320558139e-05
-1.98938919781832e-05
-5.26422722631284e-06
-3.87223168800969e-05
-1.83791712853746e-05
-9.27163265488623e-06
-5.76308983081515e-05
-1.87078685411298e-05
-3.50489688026206e-05
-6.27801203815211e-05
-4.47405392908844e-06
-1.24083396249338e-05
-1.72019572792735e-05
-5.74014175283735e-05
-3.68153269880499e-05
-2.5842151251999e-05
-1.59390155442965e-05
-2.02158667699111e-05
-6.19262648364004e-06
-2.62872491608128e-05
-3.11579594532171e-05
-1.43959523823955e-06
-3.69959447505586e-05
-4.78773291796208e-05
-3.88096462841534e-05
-2.48296667394925e-05
-2.47433166383402e-05
-7.28942126328477e-06
-3.66887869649189e-05
-4.01185284325643e-05
-1.08630487738433e-05
-2.7979006547601e-05
-3.6150177618646e-05
-6.3665772781077e-06
-3.38373946280126e-05
-1.53006959218141e-05
-2.87413303176289e-05
-4.55826347775532e-05
-1.81589157693378e-05
-4.49971761524227e-05
-1.83330733242528e-05
-4.32100067494302e-05
-3.23365087490832e-05
-4.63360531149173e-05
-1.9888291531146e-05
-2.01265681039392e-05
-2.886221028863e-05
-1.29452157584585e-05
-5.01762775734101e-06
-3.12793754751524e-05
-2.76993611266521e-05
-3.57403908098511e-06
-3.73403966393815e-05
-2.43574885093467e-05
-3.39678974653178e-05
-3.08458259411408e-05
-1.02481282121712e-05
-2.36985358534761e-05
-2.06099668915652e-05
-1.87020846449767e-05
-4.7677506069264e-05
-4.94800712163508e-05
-4.57367118660368e-05
2.65023234069087e-06
-1.26669784369768e-05
-1.64250274061462e-05
-1.36963118086906e-05
-3.24464501102351e-05
-3.73159503937659e-05
-3.37194380276106e-05
-4.86890941363613e-05
-1.79319110702749e-05
-3.28787910778759e-05
-5.5515061295379e-05
-1.06045089578422e-05
-3.51770435427711e-05
-7.11822585349581e-05
-2.91327464036568e-05
-2.34362349854616e-05
-2.80749158091785e-05
-2.94460839780305e-05
-5.46253173580904e-05
-3.99653888439031e-05
1.4796875780716e-06
-2.69979293304637e-05
-2.0037717201909e-05
-5.95554544079505e-05
-5.56044886911943e-06
-1.48424708306543e-05
-2.95243094848917e-05
-4.72493268326046e-05
-3.42264178930506e-05
-2.71131267743642e-05
-3.96147128687945e-05
-3.85037018118009e-05
-1.95983931558735e-05
-5.51544039798227e-05
-3.79893110084054e-05
-3.65939690562605e-05
-2.85211228780455e-05
-3.18695834843123e-05
-2.20869937574107e-05
-3.26387412169538e-05
-3.18769389715588e-05
-2.964574994981e-05
-2.75214454627089e-05
-2.66344568214275e-05
-2.29675541072793e-05
-6.78781209640741e-06
-1.33949799765936e-05
-2.85204428929749e-05
-1.27613596027382e-05
-4.72776523328376e-05
-2.37808617496701e-05
-2.06244695647105e-05
-2.79422206685706e-05
-5.58541334390001e-05
-2.7543133946182e-05
-1.96055276987008e-05
-9.47383201975458e-07
-1.12729769497071e-05
-5.71299669922756e-06
-3.05569984865394e-05
-4.40521661524221e-05
-2.20300384809365e-05
-3.8683231272849e-05
-4.40591135275184e-05
-5.02059653504519e-05
-1.97574281937345e-06
-2.17858545181582e-05
-2.20862922806988e-05
-2.13253485136359e-05
-4.44076639166143e-05
-9.43869416023375e-06
-1.10614055589182e-05
-4.23380367103326e-05
-2.63242560350692e-05
-4.28813424810981e-05
-1.03143241851092e-05
-9.46555949469865e-06
-3.77857717933949e-05
-3.92812554308525e-05
-2.87204935252357e-05
-1.40322957816746e-05
-3.08784269210938e-05
-1.99110769181653e-06
-3.19874357356972e-05
-4.36517365128342e-05
-1.59987130905328e-05
-3.42936999730235e-05
-3.75521804583922e-05
-1.82895087849075e-05
1.92056468302296e-06
-2.16518461320153e-05
-1.78225829827746e-05
-5.22024245649578e-05
-1.90664654903509e-05
-4.0850154144232e-05
-7.46480674153474e-06
-2.16706325505693e-06
-3.27303513411669e-05
-6.3336612187358e-05
-1.27204671530009e-06
-2.3313283137013e-05
-3.11465278978411e-05
-4.91824260698585e-05
-4.10213410318136e-05
-2.84408000463305e-05
-1.24012783824187e-05
-2.02970110580301e-05
-1.94253393381366e-05
-4.73480503863717e-05
-5.94462842885286e-05
-3.24915518886276e-05
-4.16055461269286e-05
-3.25327280033344e-05
-2.33464668455159e-05
-5.00818347484205e-05
-1.39436539183831e-05
-1.52217876978071e-05
-2.7990884875931e-05
-3.45242286272009e-05
-4.05308913535145e-05
-1.84078176701818e-05
-6.92082117240489e-05
-6.51717102178012e-05
-3.8239138230646e-05
-4.86210988648704e-05
-3.38534321142201e-05
1.27061118728924e-05
-2.2842962888196e-05
-2.1783499126028e-05
-4.04022948042283e-05
-2.41624623414618e-05
-2.4785451178048e-05
-8.49057664803011e-06
-6.30187420757514e-05
-5.70368016910707e-05
-2.73587322969124e-05
-2.46260874220132e-05
-1.44646329105787e-05
-1.32477251015775e-05
-3.72060732479802e-06
-3.76693249647023e-05
-3.82004128804864e-05
-4.72087345738814e-05
-1.77816724770408e-05
-4.65348443207996e-05
-4.57804674258097e-05
-5.47506024236261e-06
-3.29421195955335e-05
-3.7487950241328e-05
-1.33567020276738e-05
-3.66365975797941e-05
2.83238811030026e-06
-2.44800900110153e-05
-1.91881274849645e-06
-4.62192342550415e-05
-2.28697838376798e-05
-1.28697365773595e-05
-3.76336111325916e-05
-2.02604022444267e-05
-2.914005986865e-05
-3.09871760913004e-05
-3.197070063768e-05
-2.52006726895695e-05
-5.2400685078251e-05
-3.57164749979384e-05
-3.368771648709e-05
-7.82794058786753e-06
-4.05824367653701e-05
-6.09337642529505e-05
-3.27752075724084e-05
-3.37092293485351e-05
-9.07535412884682e-06
-1.124513435432e-05
-1.81420464162459e-05
-2.16567544111105e-05
-2.67287952081886e-05
-1.07030149179031e-05
2.86519532202417e-05
-3.48804360086678e-05
-3.1731324865104e-05
-2.92648916206636e-05
-3.62866786234328e-05
-4.9608032367628e-05
-9.79669479817561e-06
-5.31255685828792e-05
-1.89770418063533e-05
-3.76440809442132e-05
-1.82636065919356e-05
-2.6905386444972e-05
-7.12730060292793e-05
-4.47895750725667e-06
-2.10503333460394e-05
-1.36293110969619e-05
-2.75562512091732e-05
-1.50815101826235e-05
-3.44944112523727e-05
-3.30708437744704e-05
-3.04389863525527e-05
-2.00002020569264e-05
-3.12480897742876e-05
-3.28693853571813e-05
-1.23773740814571e-05
-2.69066196522504e-05
-1.88619212109173e-05
-1.87928237050781e-05
-3.62332738584067e-05
-2.17447271122697e-05
-1.31684426911817e-05
-2.79345811695406e-05
-2.03223493977831e-05
-2.71040319393726e-05
-2.73888125765135e-05
-3.53734997768378e-05
-4.45524747167606e-05
-4.23081848561561e-05
-1.27235019068413e-05
-5.512761844702e-05
-4.73346486316329e-05
-4.36591593560797e-05
-3.58349509416563e-05
-6.59585237271277e-05
-1.47728702732997e-05
-3.573355028787e-05
-6.13326635213941e-05
-3.65556039868773e-05
-1.63831478758647e-05
-6.47686534532659e-06
-1.5062300165244e-05
-4.07986391553185e-06
-4.62253504161476e-05
-4.62112659553163e-05
-9.67714347958783e-06
-3.05039971452634e-05
-2.05251565156638e-06
-2.21709189309198e-05
-2.60545138145484e-05
-2.34663037177537e-05
-4.03250360374494e-05
-3.51071274007245e-05
-2.98082385616416e-05
-2.77624664521431e-05
-4.28202279295433e-05
-3.60709629285142e-05
-6.53221896803514e-06
-4.93009280056742e-05
-1.62687388255434e-05
-1.15390332189656e-05
-2.9096719638977e-05
-3.21680625317022e-05
-4.21524084734217e-05
-4.91264198628618e-05
-1.43639406571597e-05
-3.50627133113377e-05
-6.64168480543708e-06
-1.59611766746567e-05
-2.34487676200654e-05
-7.02949494128351e-06
-2.0230729968419e-05
-1.80199620257889e-05
-4.07235665136937e-05
-4.56451238973009e-05
-1.0404153820248e-05
-1.43933062078244e-05
-2.07455725999403e-05
-2.85384949439978e-05
-2.52953558450586e-05
-2.69265236989966e-05
-4.35081343532312e-05
-2.23264635376187e-06
-3.32187796474196e-05
-3.39312367376116e-05
-3.43282075456683e-05
-1.28768132196081e-05
-2.92891912716643e-05
-3.04791421616844e-05
-2.85390170852401e-05
-8.63608339276005e-06
-6.31053905780571e-06
-3.75875225894849e-05
-2.29339355353618e-05
-2.44243231104352e-05
-2.75218512179081e-05
1.39946061939377e-05
-3.38503308111009e-05
-3.13991447783755e-05
-6.03650155906467e-05
-4.2133545037119e-05
-7.57038220261825e-06
-2.59442236091219e-05
-3.17558729446337e-05
-3.12565101677787e-05
-1.951740911585e-05
-1.97626203230965e-05
-1.41586810058391e-05
-2.63778583885293e-05
-2.88237027150855e-05
-3.05768112604123e-05
-3.85785951384109e-05
-2.33668030331679e-05
-1.17416817190634e-05
-6.1017800904403e-06
-2.56680074989948e-05
-4.85732478449161e-05
-8.36492803651621e-06
-2.35172767545665e-05
-4.39239509304008e-05
-3.1427833657247e-05
-3.03784556296007e-05
-2.75413528768609e-05
-3.54418916158267e-05
-2.73469497754157e-05
-3.78934921211525e-05
-1.91508460912178e-05
-3.71380053711994e-05
-3.14422698823193e-05
-4.0198628600941e-05
-3.02349718690401e-05
-3.13021995527527e-05
-4.25819114622126e-05
-2.20140797085774e-05
2.13378471280885e-07
-2.82011919712117e-05
-4.02977111033474e-05
-2.40528628572049e-05
-2.98229784411536e-05
-1.22070930837883e-05
-3.56749432095217e-05
-7.85431671280436e-06
7.49407865121529e-06
-1.81121809078672e-05
-3.95566695441608e-05
-4.85800088743129e-05
-6.05277458957306e-06
-5.35915582014824e-05
-2.74073494656656e-05
-3.19211543948623e-05
-2.38910256052265e-05
-2.37185683436647e-05
-4.9601680094448e-05
-3.3287802892384e-05
-2.6686376155969e-05
-4.66999960347193e-05
1.87051900716691e-05
-4.83893464886569e-05
-2.90770689980821e-05
-4.03774821727812e-05
-2.95678909259073e-05
-1.23804994514541e-05
-1.09461783629691e-05
-5.59312807790593e-05
-3.41104368960882e-05
4.95148241269631e-06
-2.72068028242436e-05
-1.94686951969155e-05
-3.70168415764606e-05
-3.2915301545471e-05
-4.16346119587829e-05
-6.05848993688706e-05
-3.2018789270588e-05
-2.57868538808958e-05
-2.75460852646234e-05
-1.37610679605585e-05
-3.75617124061708e-05
-3.79316118451629e-05
-2.68533095816573e-05
-3.48132934831863e-05
-4.15502158847483e-05
-2.91682145189205e-05
-2.64618191405529e-06
-6.77000661605361e-06
-4.6413791051918e-05
-3.17859617240779e-05
-3.74768484806016e-05
-1.52785388502483e-05
-2.56215714649296e-05
-2.32311718455788e-05
-2.33197676827345e-05
-2.09729656613077e-05
-8.99905548060008e-06
-1.26527752416173e-05
-4.40829343975442e-05
-3.38033506997249e-05
-3.18482989302873e-05
-3.19389870870002e-05
-3.01599531405607e-05
-2.324422144429e-05
-1.51802475691653e-05
-7.58368247699276e-06
-3.00473776890453e-05
-4.79888567193256e-05
-4.39322847068551e-05
-1.09828188767022e-05
-2.36089000873117e-05
-4.49103739886947e-06
-3.18341287837438e-05
-5.54480436626003e-05
-1.603988979679e-05
-1.26414617959166e-05
-1.68102603473246e-05
-2.32489850318066e-05
-2.83791788058679e-05
-2.22928892280704e-05
-3.44391768756424e-05
-1.85369521878423e-05
-1.49392157974862e-05
-2.22631764386237e-05
-5.38893689540402e-05
-2.96758849053838e-05
-8.92733591503673e-06
-4.00366994995717e-05
-4.72736964043586e-05
-1.06170185755566e-05
-3.83939617117307e-05
-2.91997344500418e-05
-2.9882462561745e-05
-5.21710244954435e-05
-3.24238901538895e-05
-2.85990916766873e-05
-2.84645071009317e-05
-3.05641379643387e-05
-2.69919934371574e-06
-1.60825356412586e-05
-3.83329421043038e-05
-4.05997747082409e-05
-6.53309195392937e-05
-6.06673335941248e-05
-5.57584381151245e-05
-4.72114150713966e-06
-1.9070248298807e-05
-3.39967558462945e-05
-6.64266193110964e-06
-2.84039944832334e-05
-4.85904699318017e-06
-4.56034489075622e-05
-5.95197026599347e-05
-3.35102363007845e-05
-4.05614053170692e-05
-2.73274160576308e-05
-1.77376727539643e-05
-4.03726107840299e-05
-5.83485639695547e-05
-3.75496675360176e-05
3.47311568796702e-06
-4.01932711040556e-06
-3.63103760300759e-05
-5.37021025928059e-05
-4.8123180437918e-05
-4.23967612631169e-05
-3.8875469446971e-05
-2.58786072389576e-05
-2.42151889629875e-05
-4.27402786512954e-05
-2.4229715802561e-05
-1.72795981945158e-05
-5.41683497352873e-06
-3.34052689534868e-05
-3.5760413138834e-05
-5.12633756593883e-05
9.07486137124188e-06
-1.86793885696655e-05
-2.30761534108135e-05
-2.94570109413452e-05
-7.47569771417923e-06
-2.21728383257181e-05
-3.77365950127596e-05
-4.23846997900086e-05
7.49020716498853e-06
-3.12499651783108e-05
-3.58679366049998e-05
-2.03387238647671e-05
-2.03092274808409e-05
-3.24986335269311e-05
-1.76705743353226e-05
-1.88087628892119e-05
-7.91428924969268e-06
-1.21779047296113e-05
-5.55060328836622e-05
-4.8275248128634e-05
-3.65952482338362e-05
-2.10599439059213e-05
-1.9731902708842e-06
-7.60035694598398e-06
-4.13413621479426e-05
-5.15110462933531e-05
-2.70373740749848e-05
-3.81767057986688e-05
-3.01652795580574e-05
-1.5090782867994e-05
-1.66098552985949e-05
-4.36975373179948e-05
-3.41932680679801e-05
-9.517099179052e-06
-3.05123953914565e-05
-4.04112505685912e-05
-5.76069536246036e-05
-2.53397588058773e-05
-4.46954081727067e-05
-9.13849771338232e-06
-2.57455387681055e-05
-2.6418626316557e-05
3.8717256128953e-06
-2.65351733014264e-05
-3.60509626618561e-05
-4.0397087995545e-05
-2.57712720996833e-05
-6.27309709147126e-05
7.97270848266251e-06
-3.12919104495046e-05
-2.3598736734198e-05
-9.54030791311285e-06
-1.36539511782702e-05
-2.37782894324219e-05
-3.8847951503567e-05
-1.134620550473e-05
-2.36633785207114e-05
-5.39629014650097e-05
-3.4353814394621e-05
-3.67449059054048e-05
-4.72922138811364e-05
-7.76337557314094e-06
-1.55536015669437e-05
-3.16244861691489e-05
2.40694254117365e-05
-3.17996969171719e-05
-2.75439038417851e-05
-4.23331123877196e-05
-3.09733545689552e-05
-4.27251932537062e-05
-2.6827488420418e-06
-4.71662259672731e-05
-2.39624843683267e-05
-2.37723877633619e-05
-3.20282935173701e-06
-1.6759376908512e-05
-1.84623031470666e-05
-1.38580183709436e-05
-3.11688611444894e-05
-1.96119080893035e-05
-3.53704080168264e-05
-3.03707317859566e-05
-1.11744657269481e-05
-5.42853013848621e-05
-1.5142374185794e-05
5.23362402018471e-07
-4.16282593484352e-05
-2.45737976402826e-05
-3.0564430574475e-05
-3.78018704732156e-05
-4.06931112826313e-05
-3.68421235854902e-05
-2.77452400215879e-05
-3.94595148932498e-05
-8.20409117161259e-06
-7.22459263763727e-05
-1.51007343263814e-05
-4.64427784674363e-05
-5.0045253244107e-05
-2.61331920760342e-05
-7.09347503032013e-06
-2.23291741848742e-05
-1.20987731538734e-05
-1.59884898738964e-05
-2.30876218577174e-05
-2.58028382698484e-05
-2.71589130504502e-05
-3.82367922474715e-05
-5.16989058164899e-05
-4.68942777886346e-06
-2.29478932363257e-05
-3.34127531813699e-05
-4.40305809853447e-05
-3.44620279705349e-05
-8.61880524526982e-06
-3.31317204744464e-05
-3.23802298443464e-05
-1.58449347414157e-05
5.06255657063734e-07
-4.80207812722581e-05
-4.40482401415727e-05
-8.23021586437921e-06
-2.87178133049326e-05
3.3581283287218e-06
-4.97465035316282e-06
-5.94032602240934e-05
-2.56530840028066e-05
-5.98505628848362e-05
-6.10751268683597e-05
-4.83021895745409e-05
-4.58680577690891e-05
-4.5586460632618e-05
-5.35240873893437e-05
-2.81125360982934e-05
-1.34184676706974e-05
-4.5392532765833e-05
-2.35200745400358e-05
-5.61951821576459e-05
-3.00548404482404e-05
-3.81950585792024e-05
-2.73673736551774e-05
-4.66914557234438e-05
-3.5111828160483e-05
-4.38653672871154e-05
-5.03273660023316e-05
-2.2235660338113e-05
-2.90158218701397e-05
-3.76427107591785e-05
-6.08706657892771e-05
-5.71716967437651e-05
-3.77279399915989e-05
-6.23029021174019e-05
-6.47745156636857e-08
-3.63385486805308e-05
-8.39876696698163e-06
-1.74850983869684e-05
-2.79559223882307e-05
-2.28065654355606e-06
-2.46139576032419e-05
-2.33346825127813e-05
-5.64263245799297e-06
-4.37090381819438e-06
-2.3479852670829e-05
-1.145612141388e-06
-4.83450069064987e-05
-1.17655413490406e-05
-1.96327402977177e-05
-5.58446543606008e-05
-2.314490739969e-05
-3.16057587214718e-05
-4.30090731352148e-05
-3.14502862426204e-05
-2.46564060918941e-05
-4.40415854277198e-05
-2.55474127597837e-05
-2.57627041942868e-05
-1.21561449444042e-05
4.86822276403006e-06
-7.09915703462642e-05
-1.3114326281728e-05
-1.20104396380631e-05
-1.88582296824141e-05
-5.16572518977109e-05
-1.8638833198472e-06
-2.12748230596004e-06
-4.09875206148203e-05
-2.59083066681487e-05
-1.12814252054136e-05
-3.4966204667114e-05
7.66870386424626e-06
-4.30069016043057e-05
-1.26314483387167e-05
-3.99660195484497e-05
-3.07094905507762e-05
-2.93301070426196e-05
-2.72717309310413e-05
-1.42361529688863e-05
-1.62721658523463e-05
-3.66098455446165e-05
-2.83389945036401e-05
-2.03690038932896e-05
-1.74087979765576e-05
-2.22026018959795e-05
-2.73071098775163e-05
-1.27611821480329e-05
-2.78489349667425e-05
-1.5019465236856e-05
-1.10228363103851e-05
-2.0037289461104e-05
-1.22923525185965e-05
-2.25814606625624e-05
-2.59032152713722e-06
-1.35096032140528e-05
-8.25120230694232e-06
-1.85933681208543e-05
-3.17710421556979e-05
-2.52098347712449e-05
-3.39447820906223e-05
-2.01073902149891e-05
-3.67109017003328e-05
-2.88992324658062e-05
-1.60173649164614e-05
-5.16348049715991e-05
-2.48330321884554e-05
-3.49645877702957e-05
-3.21506623463909e-05
-2.58524422034082e-05
-1.46677019401094e-05
-3.26358327810125e-05
-1.28729010312174e-05
-3.31493161567803e-05
-4.47483088490297e-05
-3.26178438734991e-05
1.76104692015202e-06
-1.21733921326534e-05
-4.23858221906467e-05
-2.99485881028594e-05
-1.23635563060651e-05
-3.96488969507436e-05
-5.11925712558187e-05
1.04020929322563e-05
-2.39617109708091e-05
-3.60019779106314e-05
-2.49075722635811e-05
-3.10697829856006e-05
-4.4108935425442e-05
-2.20886272342936e-05
-8.08554839838083e-06
-3.05325181283119e-05
-2.68483335993946e-05
-4.289146716385e-05
-4.87999720116597e-05
-4.62623750610724e-06
-3.56327772103548e-05
-5.74224913866278e-06
-2.28325361909226e-05
-3.24724515701138e-05
-1.80304662002119e-05
-1.84410966474744e-05
-7.87789776269042e-06
-3.10235580024348e-05
-1.75869934748895e-05
-4.74829674554237e-05
-3.878072466203e-05
-1.59183304541983e-05
-2.58128998617013e-05
-3.15606216190873e-06
-2.62959845716849e-05
-2.50458975870916e-05
5.41273082473891e-06
-5.48509796778864e-05
-1.28856848463098e-05
1.12695722406824e-05
5.41994818984013e-07
-5.38497339960622e-05
-1.79440689306376e-05
-4.67777630234589e-05
-1.89028352532145e-05
-5.17639838806988e-05
-1.03075701671443e-05
-3.36681311272466e-05
-4.22863088459813e-05
-1.12643348775521e-05
-3.24215161597303e-05
-2.94257147710993e-05
-3.24969522138703e-05
-4.39842127833276e-05
-4.71315278052021e-05
-2.30296071664669e-05
-2.13076424518823e-05
-2.68101629153448e-05
-2.31854726854397e-05
-6.47165882286435e-06
-2.97067725920642e-05
-5.91895964774181e-06
-1.44378072958372e-05
-3.89224400171752e-05
-1.45204335634936e-05
2.08757525938283e-06
-2.77463081074349e-05
-3.83154002356377e-05
-3.36879716271583e-05
-3.01002743496903e-05
-1.89231581786413e-05
-4.10877564382723e-05
-2.90262560793838e-05
-2.55433339911555e-05
-1.09016591792935e-05
-1.54034443817289e-05
-3.95433358012559e-05
-4.16743687983624e-05
-8.71865028503276e-06
-3.46615129333313e-05
-5.7349253925068e-05
-1.54911733627799e-05
-4.64053755468058e-05
-6.28679697101412e-06
-2.38195747262424e-05
-1.05214652094286e-05
-3.27805020631761e-05
-2.83296251506232e-05
-3.29919902014596e-05
-3.01296593143502e-05
-1.25074020603355e-05
-2.71258255690198e-05
-1.96361921181431e-05
-1.66087854720458e-05
-5.64542307679589e-05
-2.47826561931387e-05
-1.45858275495974e-05
-4.71313528387417e-05
-2.10366051387781e-05
-2.51038433520314e-07
-5.49482564047034e-05
-1.69803681888385e-05
-8.29648812224678e-06
-3.69398768890013e-05
-3.0449065174079e-05
-3.14518143634861e-06
-1.99437511620635e-05
-4.55221769298009e-05
-5.9785378741693e-05
-5.92935917414491e-06
-2.90405156816033e-05
-4.45038818534391e-05
4.85095133972799e-06
1.23442430113632e-07
-2.70189318341079e-05
-1.0421039988916e-05
-2.39871558155206e-05
-5.36542512553973e-05
-2.9282597893096e-05
-2.99515075172986e-05
-1.60217151623572e-09
-5.38621887344383e-06
-2.34669682462609e-05
-5.18858660371481e-05
-1.58466766157665e-05
-3.99304058969291e-05
-2.88092916311242e-05
-4.32983791852704e-05
-7.46830605030487e-06
-1.85689885161213e-05
-2.23737795631652e-05
-3.07071523583158e-05
-6.10216762852628e-05
-3.34665523383886e-05
-2.31935098800779e-05
-4.53841876324878e-05
-2.93088275901556e-05
-3.10007531534779e-06
-3.78458892070167e-05
-1.04460086312303e-05
-1.42306709543009e-05
-5.34236198656565e-06
-1.74929295495937e-05
-4.19451229381542e-05
-1.93279181160603e-05
-2.76591869761066e-05
-2.32359287565866e-05
-4.64301419056916e-05
-2.64481301664133e-05
-4.72500183026522e-05
-2.96253899377077e-05
-7.91413364223982e-05
-2.70654410065361e-05
-2.66074636498396e-05
-4.01923516026708e-05
-3.15789728069593e-05
-3.50584013912764e-05
-4.5568849667744e-05
-5.18654669400974e-05
-1.94242015990842e-05
-1.42146510725673e-05
8.543429753809e-06
-2.05286835570342e-05
-1.59798816369566e-05
-2.03136484090247e-05
-3.35414405333112e-05
-5.43216839559467e-05
-2.6668323321504e-05
-4.2191434861466e-05
-3.9418762893672e-05
-3.09625002660422e-05
-4.5853303324875e-05
-2.73006995324082e-05
-4.05282502484731e-05
1.44785375663314e-05
-2.04413717335431e-05
-3.52941057190296e-05
-4.30886323216375e-05
-2.38875446229068e-05
-1.11743773344761e-05
-5.53830990318439e-05
-2.823700376518e-05
-2.3711081912837e-05
-1.41970264224111e-05
1.14903101301504e-06
-2.95300806434807e-05
-4.30134425156602e-05
-4.19766247425914e-05
-5.54614766905952e-05
-2.62362917734912e-05
-3.75181960815344e-05
-4.45552934199812e-05
-1.23260216457995e-05
-1.39819205317658e-05
-3.86269568977322e-05
-2.64015431041072e-05
-3.80181500100858e-05
-3.5620243732803e-05
-4.07149815062106e-06
-3.94283232623266e-05
-1.38477656942618e-05
-1.99594985193577e-05
-3.3139604369344e-05
-3.34421030322584e-05
2.74917481963092e-06
-2.4672818437135e-05
-1.47946906107142e-05
-4.64683061983317e-05
-3.44677424079086e-05
-1.36255395080238e-05
-1.84236079049046e-05
-2.58232045743921e-05
-3.62029067513136e-05
-2.66304055515254e-05
-4.18201512429504e-05
-6.13180082393845e-06
7.62517853306859e-06
-1.12015477613086e-05
-5.06648379397936e-05
-2.26105320299864e-05
-1.35578541028646e-05
-4.09332709295931e-05
-1.5559442190183e-06
-5.20438251987983e-06
-9.33485516460219e-06
-1.53276593332329e-05
-4.45711281480257e-05
-6.25469074986235e-05
-3.2160683129028e-05
-3.45084396060695e-05
-2.11881720641114e-05
-2.76850152418235e-05
-2.44154016276196e-05
-1.57047487866869e-05
-1.1093974902764e-05
-1.78257680018587e-05
-1.74703414989337e-05
-4.12645385107536e-05
-2.13838812369575e-05
-1.50687760392215e-05
-3.41445614168393e-05
-2.83442724829518e-05
-3.72673965388817e-05
-1.51103582642961e-06
-1.10867562532768e-05
-3.11808888357505e-05
-6.82667218350741e-06
-2.05109219500238e-05
-2.87246539729083e-05
-2.36383418845886e-05
-2.51064190207063e-05
-1.96682212319501e-05
-2.19120301067829e-05
-3.93655800210945e-05
-3.48344446221212e-05
-1.36031847346056e-05
-3.76332832681399e-05
-4.95836267660384e-05
-2.69535426357774e-05
-2.9807724190782e-05
-3.25627752782068e-05
3.44960380274585e-06
-2.49921121796727e-05
-3.6997542149059e-05
-1.17633879875326e-05
-2.0898569414606e-05
-4.74043647679165e-05
-3.4220840692177e-05
-3.61755425510591e-05
9.221413027637e-06
-2.46210926420072e-05
-2.99950574655234e-05
-3.29240217368092e-05
-3.64912922709686e-05
-2.88810464008904e-05
-2.7341694510024e-05
9.50677219417439e-06
-3.84923172329012e-05
-4.9849009540354e-05
-3.14250937317808e-05
-6.48638039991546e-06
4.10571215839502e-06
-5.43241405250524e-06
-3.48710466247217e-05
-1.16529116598107e-05
-1.37691161278661e-05
-4.36451830084603e-05
-2.77800162606308e-05
-1.72950074755e-05
-1.26405358247624e-05
-3.07933259766927e-05
-5.46256681495114e-06
-1.24703368369314e-05
-1.99945311785716e-05
-2.54382520682224e-05
-1.26179541870788e-05
-3.90225108282667e-05
-2.37092414277482e-05
-1.65134785653981e-05
-3.83323374570435e-05
-4.18611493427711e-05
-2.53736452578399e-05
-1.54502207358578e-05
-3.18690107705671e-05
-2.13203891182629e-05
-3.69065728210855e-05
-3.09509413600388e-05
-5.402715978522e-06
-4.37106253424443e-06
-1.91210492066989e-05
-3.11348503032723e-05
-1.8707948221831e-05
-2.01666449689159e-05
-2.73169456910141e-05
-3.53008440032231e-05
-2.74193717490789e-05
-3.85788577729531e-05
-4.97570174782983e-06
-4.71974304956518e-05
9.47647324124431e-06
-5.01559061253641e-05
-1.88384995256842e-05
4.07144403150555e-06
-3.73852670665748e-05
-2.00718521852077e-05
-1.0939761607991e-05
-7.67075240246968e-06
-1.95440152116753e-05
-3.82602117589745e-05
-1.56903552683141e-05
-2.00259362632214e-05
-1.54648894749642e-05
-3.51282872891283e-05
-5.29992875414036e-05
-5.45517657637522e-05
-5.34724142058978e-05
-4.39941820103926e-06
-3.60007103334142e-05
-1.05666096422938e-05
-6.6967183739963e-05
-3.43590509695844e-05
-3.95291231886752e-05
-2.531117866067e-05
-6.06889585247797e-05
-8.88302675413516e-06
-3.17425597485385e-05
-2.00717756372427e-05
-3.36837240660435e-05
-2.10221560402895e-05
-2.21487691168059e-05
-5.28004920213681e-05
-1.04512651993331e-05
-3.58585642448479e-05
-3.82641446222872e-05
-2.2963050278737e-05
-4.52943988590877e-05
-3.81232148785963e-05
-1.72186798624406e-05
-2.58831850697151e-05
-3.3352449522558e-05
-2.92080003261755e-05
-3.81256686147151e-05
-4.68865137712544e-05
-2.85582706678111e-05
-1.88940311593303e-05
-2.43165666631958e-05
-1.03157625068289e-05
-3.62508025107614e-05
-5.72518715019992e-05
-1.98360663572329e-05
-1.17072325578595e-05
-4.11032061160561e-05
-3.3560566526071e-05
9.74377363475899e-06
-1.93513843123569e-05
-1.04670875561633e-05
-1.31400133001292e-05
-1.89759275653606e-05
-4.37229748422265e-05
-4.1353112847564e-05
-2.5593752778502e-05
-2.51006385461484e-05
-3.73295238713022e-05
-4.36166332462777e-05
-1.51114204368166e-05
-3.1328242601179e-05
-4.20641737223002e-05
-2.00899495063818e-05
-5.81087804718682e-05
-5.23446893069892e-05
-3.22148707628313e-05
-3.936399174952e-05
-4.03984039352112e-05
-3.65150937589377e-05
-3.7230511049533e-05
-3.92607618866326e-05
-4.91523032801274e-05
-3.21401242332916e-05
3.320706638305e-06
-6.44541795060026e-05
-3.30212934296666e-05
-2.69204503131987e-05
1.69857949758684e-05
-2.14955573419449e-05
1.65260194331628e-06
-1.1980576848951e-05
-4.47418719048798e-05
-5.41194345954591e-05
-1.3296303420573e-05
-3.25444863844193e-05
-2.99234318738937e-05
-1.85401366295816e-05
-2.99297851774915e-05
-1.19082186408727e-05
-3.31125145494665e-05
-4.58671000168382e-05
-2.28761998013755e-05
-4.37926721250341e-05
-2.96279797424865e-05
-2.3074727057117e-05
-1.86450897691045e-05
-2.11804761967543e-05
-4.14571460285856e-05
-4.3148398018638e-05
-2.44156390804709e-05
-6.85575313409006e-05
-3.55879438088813e-05
-3.19294919749985e-05
-2.63184264748452e-05
-6.45372328874233e-05
-3.47521567536855e-05
-2.0741948976959e-05
-1.72265407258914e-05
-1.24516892340859e-05
-6.46349199453714e-05
-2.22890678852178e-05
-3.21535206671698e-05
-3.81666578719327e-08
-3.32894094640795e-05
-6.4652191159278e-05
5.45351383102169e-07
-2.13951492691389e-05
-1.52784545567417e-05
-4.70757665599088e-05
-5.05889793307757e-06
-2.09749490632974e-05
-1.7391743431104e-06
-7.05469282743837e-06
-3.50830106569973e-05
-2.31039305824676e-05
-1.77351417165519e-05
-8.13092911925327e-05
-4.42834287060785e-05
-2.21027915278855e-06
-3.46934301879502e-05
-1.25314733612073e-05
-4.36578120129497e-05
-2.16436765589776e-05
-1.51804513335265e-05
-1.13197487608819e-05
-1.26203070602962e-05
-4.2738833389863e-05
-6.63984116241291e-06
-2.69330000022971e-05
-1.40590661093195e-05
7.93303968573823e-06
-1.98320408358498e-05
-3.69016038516424e-05
-3.12497565777948e-05
-3.32167743277688e-05
-2.96991240690363e-05
-3.80165511419501e-05
-3.96951667168643e-05
-3.55253219024694e-05
-3.19845878206675e-05
-5.00349445831635e-05
-6.75384134009767e-07
-3.84576600287727e-06
-1.88530025032647e-05
-5.15024891364136e-06
-4.44974773401546e-05
-1.98703525116038e-05
-2.81102914388145e-05
-3.44272861744413e-05
-8.33307536665143e-06
-3.9009729170943e-05
-3.17232582039564e-05
-3.44426360075188e-05
-9.24514052411181e-06
-2.75392560716556e-05
-2.15628204644232e-05
