# Supplementary material for: Research on computational propagation and identification of mine microseismic signals based on deep learning
Source: PLoS One. 2025 Oct 22;20(10):e0334641. doi: 10.1371/journal.pone.0334641 (PMC12543183; doi:10.1371/journal.pone.0334641)
Supplement: S8 Data — (ZIP) [file pone.0334641.s008.zip › 000100900002800.xlsx_0.txt_24.txt.txt]

-2.86682139332948e-05
-1.23834102326216e-05
-1.66230984670548e-05
3.26976494985149e-06
-3.24680524731378e-05
-1.95320394533843e-05
-3.4196996757818e-05
-1.714867282026e-05
-2.18308637343066e-05
-3.51240110898257e-05
-1.80703411214303e-06
-1.92235438299075e-05
-3.70907147328944e-05
-2.73576304366365e-05
-3.93462363625604e-05
-3.87875793811556e-05
-3.62106114828383e-05
-1.59976380041845e-05
-1.00183306395418e-05
-4.24477157277927e-05
-1.32251658043029e-05
-3.25539435317735e-05
-3.18494634691853e-05
-2.68261195239175e-05
-1.6013295873073e-05
-2.52084814538131e-05
-1.93436860626325e-05
-2.05657543616001e-05
-8.32961283329814e-06
-1.28566279926264e-05
-4.01374160166455e-05
-6.09967361523496e-05
-2.53022035816895e-05
-1.68961903254242e-05
-3.37095928734192e-05
-2.74847056782679e-05
-2.68156101428375e-05
-5.20709252067986e-05
-6.97089276904335e-06
-1.17126421310532e-05
-3.21370376031453e-05
-1.33972106133285e-05
-3.03414805005189e-05
-1.5854102374826e-05
6.86126541724291e-06
-4.095757446475e-05
-2.85804630507528e-05
-3.0857244941667e-05
-2.59127355548522e-05
-7.44715126036084e-06
-1.28212360856025e-05
-3.86040956037353e-05
-4.45453518639469e-05
-2.90232019232572e-05
-3.73121135006724e-05
-1.78783107096273e-05
-2.62333813443604e-06
-1.8104399410934e-05
4.38425820259604e-06
-2.26987712659514e-05
-3.1291745054399e-05
-8.00150677651256e-06
-2.85269233175102e-05
-2.44103201963823e-05
-2.26397993161136e-05
-3.17594479756204e-05
-2.60469758662392e-05
-3.24389911850485e-05
-2.44573806385913e-05
-4.10022548431313e-05
-4.62697145961034e-06
-2.90772112587e-05
-3.85399841448004e-05
-2.4325724842709e-05
-3.82980242853529e-05
-2.09088699263509e-05
7.34118491159803e-06
-2.99340110734436e-05
-4.40358549632473e-05
-2.95085791880317e-05
-1.95013615456443e-05
-1.39807107171177e-05
-8.4787409569395e-06
-1.91811504044773e-05
-2.81192035780206e-05
-2.31054781672038e-05
-2.70278152051728e-05
-2.1287475196907e-05
-9.83311305435888e-06
-3.06790455364015e-05
-2.44633621050802e-05
-3.4341218694661e-05
-3.75234697281559e-05
-1.65997028973659e-05
-3.14056449598503e-05
-4.52739947470672e-05
-6.42318612583937e-06
-2.47983210213389e-05
-2.97244770569306e-05
-1.85467131399052e-05
1.60892320364901e-05
-4.32357516608794e-05
-1.8780272199904e-05
-3.61543920925647e-05
-2.74205764645384e-05
-1.15480518143936e-05
-4.47655989252945e-05
-1.69526804508139e-05
-1.45955075578944e-05
-2.93967459882846e-05
-3.22062812201063e-05
-6.14976928017358e-05
-3.06396646866527e-05
-3.66924865057282e-05
-6.35251423851722e-05
1.16717688792509e-06
-3.87492526591327e-05
-5.32816731392021e-05
-5.11867851322047e-05
-8.40795259540412e-07
-3.14271553993198e-05
-1.56896264529427e-05
-2.79274779062486e-05
-3.72380302462995e-05
-3.18923246283548e-05
-2.71317988764774e-05
-9.11334179450221e-06
-4.10795208337853e-05
-1.30732390837956e-05
-4.42745756943345e-05
-6.30637094854749e-06
-4.16287947313911e-05
-1.16577924496217e-05
-4.89503319727921e-05
-2.96976388652405e-05
-1.267190479416e-05
-3.28510563594462e-05
-1.35643964534955e-05
-3.88295645948624e-05
-2.80104744810576e-05
-4.3206455217996e-05
-2.36317318589313e-05
-4.47801686071125e-05
-4.13441334868597e-05
-3.76849354432367e-05
-4.82619065055967e-05
-3.02597337720596e-05
-1.51660760328683e-05
-3.42508537458146e-05
-8.41590945266509e-06
-1.7657825527954e-05
-4.6001891839708e-06
-2.26039959799855e-05
-4.34132362036577e-05
-2.37803872704495e-05
-1.80535061365462e-05
-4.20714946173802e-05
-2.98518196196009e-05
-2.98799257412755e-05
-3.5918853854533e-05
-2.19883914522539e-05
-4.37693820404912e-05
-3.7029883668964e-05
-1.41818213721949e-05
-3.75810894315405e-05
-1.95708493816715e-05
-9.57863189885421e-06
-3.40614817979875e-05
-3.07431831420027e-05
-1.17926853482289e-05
-2.39687545743559e-05
-2.0115810037218e-05
-8.70938745711591e-06
-2.83575882325268e-05
-2.97986563091213e-06
5.40621952851889e-07
-1.94041430995846e-05
-3.01580831334464e-05
-1.61519859403135e-05
-1.72896397233065e-05
-1.52145787896699e-05
-5.01971745611448e-05
-3.84291397503569e-05
8.24174518247576e-06
-2.73479864924801e-05
-7.45295744866299e-06
-2.09405416844725e-05
-3.66170751623872e-05
-1.40868616690252e-05
-3.72147723235327e-05
-2.87571965429259e-05
-3.84559916170082e-05
-3.53299500863785e-05
-1.23952072218042e-05
-3.15482694001938e-05
-6.18065141354976e-06
-3.17824744755733e-05
-2.96905645639358e-05
-1.46551658207337e-05
-3.9498094475195e-05
-2.92023916088903e-06
-1.89154587769518e-05
-4.17327234380662e-05
-3.909205876299e-05
-3.69117269062274e-05
-3.70990648589381e-05
-1.53764474673146e-05
-6.13087532317842e-05
-2.43414140935984e-05
-8.78943632828923e-06
-1.08238909923517e-05
-4.54482011988286e-05
-1.85792601217566e-05
-4.67998535105394e-05
-2.11842421010195e-05
-2.48928651114707e-05
-1.47048519543315e-05
-3.47913982832157e-05
-2.99777139364346e-05
-5.47484655392143e-05
-4.61586285303936e-05
-4.77211607636288e-05
-2.29193494878109e-05
-1.33457149094095e-05
-2.85586435034913e-05
-4.05607241435424e-05
-4.48124412639742e-06
-2.33749126331344e-07
9.00177397618932e-07
-4.35360105563031e-05
-4.48295160439417e-06
-1.98355432275213e-05
-2.94209940810734e-05
-1.42959034874861e-05
-9.4812458991313e-06
-5.26290177883176e-05
-3.8417750434477e-05
-1.78868576161143e-05
-1.82787730103785e-05
-4.15671163948759e-05
-2.36947291997128e-05
-3.34945116708613e-05
-3.46802516592445e-05
-2.18396265497934e-05
-3.10587438425404e-05
-6.73583578358299e-05
-3.50237730771471e-05
-3.35289628803179e-05
-2.53714818232702e-05
-3.02619499405428e-05
-3.06226588191268e-05
-2.72255903515993e-05
-1.56560314575545e-05
-3.21389923494496e-05
-2.29922641400006e-05
-1.52934955619293e-05
-3.73158066841043e-05
-3.75344282695289e-05
-4.3939475295597e-05
-3.04520113417679e-05
-3.09559876710354e-05
-3.25746877704406e-05
5.2726838050562e-06
-1.43551496274568e-05
-1.89069309396418e-05
-1.54145955147065e-05
-2.61816096873851e-05
-1.41120057871074e-05
-1.66109194751548e-05
-1.21912488227331e-05
-2.77706856253027e-05
-3.31266338341942e-05
-4.84004559662598e-06
-2.43458855575247e-05
-1.60676453708953e-05
-3.34717562718598e-05
-4.46919859738953e-05
-2.80502009177225e-05
-2.22840041299134e-06
-4.02996027042406e-05
-3.16254936688468e-05
-3.27864391772284e-05
-5.38761916038925e-05
9.38257555469691e-06
1.03658111759094e-05
-3.91973170516479e-06
-2.61515665422519e-05
-3.12252145217501e-06
-3.50630494453652e-05
-3.32826571836504e-05
-2.1601134691937e-05
-3.03116157700787e-05
7.81658271038747e-07
-3.11708678203214e-05
-4.04000578463405e-05
-5.34527890117831e-05
-3.56276200346228e-05
-1.78344587388302e-05
-8.94391657096652e-06
-3.27099807385292e-05
-8.61773658503472e-06
-1.27253471283581e-05
-2.02633336366517e-05
-4.26507005665602e-05
-1.31890544274788e-05
-4.25281410518251e-05
-4.48831949095592e-05
-4.63272939296639e-05
-3.7470836648603e-05
-1.30557137819389e-05
-3.69979043349616e-05
-9.13637881226741e-06
-3.09234299873518e-05
-3.26073512508541e-05
-1.83874990230605e-06
-1.68353100374351e-05
-3.00906960368691e-05
-5.22754223990584e-05
-2.88485648113012e-05
-3.91253759816499e-05
-2.68912386404372e-05
-7.06327740586624e-06
-4.15804290691256e-05
-4.34288213621301e-06
-8.66280121703061e-06
-2.99267411380602e-05
-4.89859361512397e-05
-3.03662181359947e-05
-4.35853105455946e-05
-3.57912961540953e-05
-2.54604372706745e-05
-2.70096456340027e-05
-4.6669568899327e-05
-4.8167427294366e-05
-1.84122265280989e-05
-3.03576340657236e-05
-8.45081677716319e-06
-1.10162440919944e-05
-1.59937520209783e-05
-5.08857289172398e-05
-3.78390216753897e-05
-7.87195253664317e-06
-2.78460852161046e-05
-1.38331228895337e-05
-2.19643214343328e-05
-3.32314806578394e-05
-2.48222345552722e-05
-8.44744696503009e-06
-1.98326537043283e-05
-2.25934082540396e-05
-3.3508867595056e-05
-4.71415601501488e-05
-2.17901622923125e-05
-2.36076012055206e-05
-3.4576511518621e-05
-8.55936825694877e-06
-3.223171658874e-05
-2.85916450399528e-05
-2.42575885652781e-05
-2.68953201678198e-05
-3.1660434125767e-06
-2.54927959379375e-05
-3.65437774486075e-05
-2.10695822090804e-05
-3.68840250552914e-05
-2.26495179817175e-05
-3.29227290637793e-05
-2.15270703997711e-05
-6.50824712847262e-06
1.27460389183425e-05
-2.39097963010546e-05
-1.53147163564383e-05
-2.5403580215401e-05
-1.16571336562474e-05
-1.09418980923018e-05
-5.82952606729679e-05
-2.34095890903436e-05
-2.43067691360124e-05
-1.98360198152126e-05
-4.39897770789739e-05
-2.34918854453786e-05
-3.40154109782513e-05
-1.48383627120516e-05
-3.76015947514497e-05
-1.38628253402741e-05
-2.13893911143327e-05
-2.01831400815532e-05
-4.23661835144819e-05
-7.85089290762463e-06
-1.95528803154912e-05
-3.64733878704791e-05
2.13962750786937e-06
-2.88484024242045e-05
-3.95929509532912e-05
-3.32581873289859e-05
-3.0276418308035e-05
-3.5900824722274e-05
-1.23632015239745e-05
-1.82678190437231e-05
-9.4650490833393e-06
-4.68618271684528e-05
-2.37317288994545e-05
-2.94107546897168e-05
-2.65185729629592e-05
-1.98392826790315e-05
-1.14784326972543e-05
-2.22886459450565e-05
-2.7308525876665e-05
-1.67273778927973e-05
-3.31624553251028e-05
-4.27608192047136e-05
-9.933974176139e-06
-1.37520354375467e-05
-3.65511808300668e-05
-4.50831808292863e-05
1.47948458377579e-06
-2.00287710826012e-05
-2.99296368848313e-05
-9.03757532180158e-06
-3.0811750406576e-05
-1.55807950625408e-05
-3.77644382947443e-05
-2.34684109441256e-05
-3.29828634126999e-05
-2.16629863787181e-05
-2.51182578879927e-05
-3.67706829942867e-05
-9.28888816222108e-07
-1.22497695642357e-05
-6.33125849663431e-05
-6.29850998443806e-06
-4.09060609325541e-05
-1.54555664401816e-05
-6.63644551774065e-06
-2.34047937605397e-05
-3.70979422534657e-05
-1.74342138860897e-05
-2.57289600106095e-05
-1.84054934496603e-05
-1.17973607195679e-05
-2.26079082025889e-05
-1.67870682090196e-05
-3.14148586737311e-05
-2.77283397484285e-05
-1.34015582410956e-05
-3.54580617317706e-05
-8.55469600106392e-06
-1.89030444919371e-05
-1.37506080580758e-05
-3.06016528285774e-05
-3.06619841004857e-05
-1.96690277208351e-05
-2.51559261798275e-05
-2.58538606929682e-05
-2.73692165302488e-05
-2.19365943800105e-05
-2.97881857845648e-05
-4.15457961541484e-05
-1.97185299739261e-05
-1.85526781096586e-05
-5.3556479394096e-05
-1.77044034345124e-05
-1.65775811091098e-05
-4.7051357775376e-05
-1.10630472483378e-05
-2.80758400700273e-06
-3.09781266124022e-05
-1.1409196831394e-05
-2.79227016933525e-05
-5.39338889745525e-05
-1.92257855735421e-05
-3.31893436650995e-05
-1.83780711799331e-05
-9.0851546686986e-06
-2.44964639622554e-05
-3.50053593713085e-05
-2.68920683181625e-05
-7.15407690690155e-06
-4.21035658350275e-06
-2.85864065852004e-05
-1.64856634630934e-05
-4.83620905443333e-05
-2.92125622514345e-05
-2.82545091705357e-05
-4.00041285285406e-05
-3.18821573717587e-05
-1.78617488257322e-05
-2.06623043877681e-05
-2.71674630818593e-05
-1.03912915270688e-05
-3.13323173071065e-05
-3.39432046618433e-05
-4.07391244493701e-06
-1.9353542016638e-05
-1.46675691164182e-05
-2.89512171850804e-05
-1.38491281031306e-05
-1.57725319742004e-05
-1.53180333780096e-05
-1.60736281571784e-05
-3.44344802267652e-05
-2.22226338931354e-05
-1.62653657428421e-05
-1.3845875451406e-05
-4.90335068629362e-05
-4.28736390652737e-05
-2.22576976888781e-05
2.51326428093895e-06
-1.20584521925768e-05
-8.27845498400096e-06
-9.89621638656749e-07
-2.69088926681312e-05
-3.62344998241755e-06
-8.76099846304311e-06
-3.76427095057575e-05
-2.74163393093571e-05
-1.84647122272569e-05
-1.81015427781517e-05
-1.2334556326797e-05
-1.9493968426589e-05
-4.28111009763157e-05
-2.90763915437347e-05
-1.69389669530651e-05
-6.95753639157681e-05
-2.74012629819815e-05
-2.61157182496394e-05
-4.40300820447637e-05
-1.63777144929439e-05
-1.50851172492572e-05
-2.63593126195497e-05
-3.64692901840869e-05
-7.95648193717709e-06
-2.45872080616599e-05
-6.46221008015742e-07
-3.28909085029634e-05
-3.56030975544384e-05
-1.18447232654629e-05
-1.07722333647652e-05
-2.87279933734825e-05
-4.40633923709445e-05
-3.2207116964619e-05
-9.20148847395863e-06
-1.1925536851452e-06
-3.19818258343907e-05
-2.66922092038714e-05
-1.83498578365468e-05
-3.2244531057234e-05
-2.89933835454349e-05
-2.83668499467797e-05
-9.76552674286841e-06
-1.99179434373451e-05
-7.66040921132645e-06
-3.82155118407212e-05
-1.57857635471309e-05
-1.45098894879403e-05
-3.17708257582783e-05
-4.32427953951017e-05
-2.78006988303982e-05
-4.91560692038632e-05
-2.9877322956526e-05
-3.86165578999775e-05
-2.25357758654765e-06
-2.58777217903403e-06
-4.33995067781399e-05
-2.25478666726693e-05
-4.68842234664264e-05
-3.83234361325264e-05
-3.39441022115121e-05
-2.7961636725949e-05
-2.42977176412514e-05
-3.52415596303395e-05
-3.00924315035316e-05
-1.59162880728531e-05
-2.49123229702105e-05
-1.42829506705337e-05
2.69427450011102e-06
-2.23717372523204e-05
-2.37381196193877e-05
-3.01511486560516e-05
-1.72416430746945e-06
-1.82515769440903e-05
-1.26687417740098e-05
-3.36162713481559e-05
-2.8488565413494e-05
-2.15086651237298e-05
-6.92073266048409e-05
-3.34508466757765e-06
-1.91359224265355e-05
-2.39195678452107e-05
-2.57227117092038e-05
-2.69450997337185e-05
-3.65851850443727e-05
-4.71028667304874e-05
-2.51281166887378e-05
-1.75515018944202e-05
-3.20235942052704e-05
-1.77765159216912e-05
3.20204770138426e-06
-8.80749454679951e-06
-7.90422108890081e-06
3.98983043275822e-06
-4.51926181973382e-05
-2.72447181039952e-05
-3.63895658282855e-05
-3.52722359379587e-05
2.43717641949743e-05
-1.64839836786594e-05
-2.92317601010742e-05
-2.49463833369967e-05
-4.99584313264761e-05
-5.00222641252984e-05
-1.33673714715622e-05
1.76967224860067e-05
-1.84442822710248e-05
-6.86668000785234e-06
-1.66802086259941e-05
-3.84517058862001e-05
-8.91018896204822e-06
-2.52888973123768e-05
-4.99021815373741e-05
-3.32580707094885e-05
-4.21384366079459e-05
-3.95137957088734e-05
-2.92999880460608e-05
-3.59817954667983e-05
-6.39543096382221e-05
-1.45298086627658e-05
8.42105506969869e-06
-2.67608289960144e-05
-2.82698003076789e-05
-2.20870676513034e-05
-2.93178059059562e-05
-1.57920545116218e-05
-3.26550620624966e-05
-4.13296952021622e-05
-2.37638259050704e-05
-3.5444785400578e-05
-5.26852377536052e-05
-3.28955891985702e-05
-2.18390071572593e-05
-1.9089326635578e-05
-9.60892428084771e-06
-5.32387782959684e-05
-4.68318911885844e-05
-2.42691509842277e-05
-2.27528029664337e-05
-2.66310984643888e-05
-4.17661131365734e-05
-2.23964266020684e-05
-2.64022898081761e-05
-5.21691105890463e-06
-3.51883084259215e-05
-1.05834948959947e-05
-1.2953154855724e-05
-4.77291085547329e-05
-8.05578542440312e-06
-3.80851055314611e-05
-3.93764878658101e-05
-4.61458709642006e-05
-8.85263707407325e-06
-3.34716614708528e-05
-1.28132320110599e-05
-1.85976778024242e-05
-2.63153389060991e-05
-4.52587234025614e-05
-1.83301716521547e-05
-5.02229755811479e-06
-2.45692641790984e-05
-4.28975403473704e-05
-4.13606100097499e-05
-1.47701451121422e-05
-2.64453044342799e-05
-2.94054203950452e-05
-1.70994592921076e-05
-6.24878398433275e-06
-2.64165321579907e-05
1.41550448392465e-05
-4.86661406851434e-05
-2.82360758759052e-05
-4.33044261218635e-05
-3.32524509969384e-05
-6.63633671422111e-06
-4.28186543364103e-05
-2.98154241060514e-05
-3.61497595702651e-05
-2.48300138778833e-05
-2.50526414936372e-05
-2.454708027844e-05
-2.62762199556175e-05
-2.956290994134e-05
-1.11880861816824e-05
-9.46813382203188e-06
-1.50925750359383e-05
-3.75168165918099e-05
-2.93661881748679e-05
-3.27474741806932e-05
-4.28233477681803e-05
4.13311055641326e-06
-4.92309929107908e-06
-3.2199696798325e-05
-2.45007875875443e-05
-2.1742083752284e-05
-2.43167931647507e-05
-3.58646375456599e-05
-3.76722130523004e-05
-3.18464631918349e-05
-3.6697457347607e-05
-3.01209462323955e-05
-3.43400403634982e-06
6.96064877580442e-07
-1.54663053757135e-05
-1.37547736132481e-05
-3.2789462737091e-05
-3.43158270676383e-06
-4.17275646193856e-05
-2.98693838474548e-05
-2.94376609581505e-05
-3.42681391608659e-05
-2.81621503732942e-06
-2.9660630608549e-05
-3.04224015578207e-05
-3.90388425948866e-05
-7.61662602976747e-06
-1.99894399586244e-05
-1.9762303656008e-05
-1.3064494518963e-05
-2.96401461374748e-05
-1.82111521630043e-05
-1.9127403403327e-05
1.73921680530082e-06
-3.12854049369793e-05
-3.5810060599073e-05
-2.31938235417683e-05
-2.09916330351786e-05
-4.08101654276739e-05
-5.97405803359427e-06
-1.67181735446913e-05
-5.17017994754652e-05
-8.51487530009362e-06
-1.75254554774302e-05
-1.97549892141358e-05
-3.56456825865458e-05
-2.82080575944639e-05
-5.52457434554652e-05
2.35252027268789e-06
-2.17892870263932e-05
-4.41984729167181e-05
-1.32469067226009e-05
-2.51119087577863e-05
-1.95468194491543e-05
-1.48240733018375e-05
-2.04268893658451e-05
-2.60912703238389e-05
-2.94104833454054e-05
9.00823199922036e-06
-3.26906831511428e-05
-4.20331664413985e-05
-2.14742612865623e-05
-3.79582298410583e-05
-2.53517347595836e-05
-2.96989260861281e-05
-4.45107689976899e-05
-3.42103016293082e-05
-3.53193089469893e-05
-2.40458017991864e-05
-1.82698409893215e-05
-1.70652610557868e-05
-3.05897739066603e-05
-3.97784778192342e-05
-4.41674010595735e-05
3.13831850588861e-06
-1.59239530254338e-05
-2.38864948149769e-05
-1.12446424425944e-05
-3.23872385490749e-05
-6.83697986922606e-06
-4.4544700826423e-05
-2.62236056383022e-05
-1.866776387183e-05
-4.12613462006966e-05
-3.02894672008198e-05
-4.0012678093818e-05
-1.75076870569206e-05
-3.73668854709963e-05
-3.26051276255567e-05
-7.30388186868692e-06
-1.12808187164634e-05
-4.85345102492853e-05
-2.88399826372065e-05
-3.15243899650965e-05
-2.58670989317775e-05
-3.78526285811881e-05
-1.52574506493325e-05
-3.05955950174765e-05
-4.53940578733233e-05
-2.36752151794253e-05
-4.09456637533771e-05
-4.76843855991874e-05
-7.26687060006437e-06
-1.89436118572914e-05
-2.8346187650508e-05
-1.50381746979443e-05
-1.62162262419195e-05
-3.49587730712935e-05
-8.40111689876881e-06
-5.18405809632219e-06
-4.1749844941748e-05
-2.17190078182187e-05
-3.76036758449173e-05
-2.40900126824256e-05
-4.02449734296177e-05
-1.65027849953928e-05
-3.40919454008208e-05
-1.44087964299171e-05
-4.90590076131863e-05
-1.18619091277145e-05
-4.85114974417841e-05
7.23577353176553e-06
-2.42619570387416e-05
-1.81074610962087e-05
-4.52164468150909e-05
-6.55846906326904e-05
-1.15771753414928e-05
-2.69570820070977e-05
-1.65805385380082e-05
1.60041064348552e-06
-3.21026840903731e-05
-4.47874239958372e-05
-1.69509771273105e-05
-3.75116591236165e-05
5.99155670104012e-06
-3.29783330695656e-05
-3.96266142967624e-05
-1.63289062403611e-05
-3.35756447668801e-05
-2.86950028639473e-05
-2.60682949332136e-05
-1.03218677723891e-05
-2.17014925669865e-05
-3.09257244308758e-05
-2.15657015079033e-05
-2.33131095351576e-05
-4.26325177487902e-05
-8.38449780355992e-06
-3.91351963474232e-05
-1.57790468361817e-06
-3.19962798969245e-05
-2.71139347920492e-05
4.83432931267948e-07
-2.54190366754104e-05
-3.88092821757827e-05
-2.55833144025492e-05
-7.97179801594629e-06
-5.48236450488958e-06
-1.36255873125134e-05
-8.38751288523907e-06
1.02995890013879e-05
-3.31891718007063e-05
-3.4745799207783e-05
-1.25479004625742e-05
-4.92168400644857e-06
-2.00026834073931e-05
-4.0826442009974e-05
-3.88479454096894e-06
-1.55669159901894e-05
-1.29599257680733e-05
-4.4193015623917e-05
-9.32732199029516e-06
-2.21878686846908e-05
-5.58091723004363e-06
-3.00610504467925e-05
-4.07095095415182e-05
-1.72627259852002e-06
-1.00588515110434e-05
-4.15522440989672e-05
-3.50434956916301e-05
-3.35135918053964e-05
-4.99796600718564e-06
-3.07344753127042e-05
-5.37057948198928e-06
-4.00293634063483e-05
-2.65902948631197e-05
-8.50086173697077e-06
-1.64029317044464e-05
-1.37153089325857e-05
-1.12773876608714e-05
-2.50920129180146e-05
-1.21039654730828e-05
-3.10188483974185e-05
-1.62351623187512e-05
-3.91672950555776e-05
-4.50843201454683e-05
-2.42935647846178e-05
9.02461673253428e-06
-2.1646668015854e-05
-2.65085487286601e-05
-1.37048458981391e-05
-2.14107518873763e-05
-3.35483073455989e-05
-1.64676856317355e-05
-3.80570041700621e-05
-3.02908102726816e-05
-3.12513305263804e-05
-1.28148665034227e-05
-1.42897768536713e-06
8.56570603245006e-06
-5.11643950983184e-05
-2.40503770197541e-05
-2.60005857053411e-05
-3.28681533294747e-05
-2.53865617316493e-05
-2.95725954727782e-05
-1.29870123352556e-05
-2.50302453058005e-05
-2.2095687595764e-05
4.92307246809876e-06
-2.57648582424304e-05
-2.15688144391717e-05
-6.8520941151899e-06
-1.43920890660733e-05
-5.36473478381859e-05
-2.03123960391111e-05
-2.27120490544687e-05
-2.84345840692905e-05
-3.8781209879947e-05
-5.11500170220006e-05
-3.8309427317045e-05
2.09951033608736e-06
-3.40228042956583e-05
-2.44556572180872e-05
6.69978415649425e-06
3.49157320751063e-06
-2.57552419009107e-05
-6.03278332818701e-05
-3.85397790767828e-05
-2.17141451067447e-05
-1.94029906057871e-05
-8.6312176155901e-06
-1.20921372524052e-05
-4.16597625327923e-06
-2.99927848432278e-05
9.6010337184123e-06
-1.27442154117481e-05
-5.7884742651888e-06
-2.794102566915e-05
-3.57545465478295e-05
-5.0073226491949e-05
-2.40111765232455e-05
-3.75601809540763e-05
-1.29633310507513e-05
-1.4436331307037e-05
-3.91132943863335e-06
-1.50683385190407e-05
-3.94885121907794e-05
-1.79565676603199e-05
-3.57892146693155e-05
-1.43399585592418e-05
-2.52830988381614e-05
-1.72697349749163e-05
-2.08646239269208e-05
-3.23118768589632e-05
-2.72114463943848e-05
-3.7538319022577e-05
-6.12264010093283e-05
-4.26635679890529e-05
-2.42558823143971e-05
-1.48177951972675e-05
-1.42294780732021e-05
-3.75526258099718e-05
-2.91921992329798e-05
-3.24322953069035e-05
1.0290143330633e-06
7.2471760007907e-06
-1.46139797471451e-05
-3.37836466597122e-05
-4.56950405511291e-05
-2.71197793942706e-05
-3.17463920504689e-05
-4.92229327294684e-05
-2.36706163854958e-05
-3.14228261356315e-05
-1.7023010458008e-05
-1.16545227410008e-05
-2.23202158629508e-05
-3.81573709776223e-05
-4.60426159438973e-05
-4.01687430721401e-05
-1.37814239864009e-05
-2.05265062466965e-05
-4.67952781265612e-05
-3.19228183957612e-06
-3.56801020136205e-05
-3.0140177788055e-05
-2.50008645618176e-05
-2.65103811113389e-05
-6.0502733509867e-05
-2.56489331112099e-05
1.68353356290982e-06
-2.0187027039199e-05
-1.20206648896097e-05
-4.16406731129803e-05
-2.48206496316826e-05
-3.45757706847978e-05
-3.87683348359211e-05
-2.09140080069668e-05
-3.051760880969e-05
-2.41882780924676e-05
1.67598320341685e-06
-1.45312642502142e-05
-3.09346269076977e-05
-4.57287527328267e-05
-1.24835844706723e-05
-3.97261279416225e-05
-8.0804171287149e-06
-9.79048479646302e-06
-2.07971622017097e-05
-1.44728999592811e-05
-2.90432485053917e-05
-1.36291557215513e-05
-1.0573727051929e-05
-1.41953799466914e-05
-5.15871392620972e-06
9.35141377455456e-06
-2.22298364405376e-05
-2.20998626641292e-05
-3.5059055104611e-05
-1.85139059589299e-05
-2.41877491083595e-05
-2.48894393258189e-05
-2.49704520534669e-05
-3.67953281854932e-05
-4.75980041545759e-05
-2.32228368626811e-05
-1.30469071436528e-05
-3.34212760848204e-05
-3.20647204496786e-05
-4.24175059186641e-05
-1.14253092975936e-05
-1.26795371105932e-05
-3.59094394621116e-05
-1.42367516640477e-05
-2.61479173709207e-05
-5.25893902063966e-05
-3.60994789009776e-05
-1.69832724242174e-05
-1.16576486013343e-05
-3.82941371942939e-05
-5.87939981220563e-05
-3.21620988955439e-05
-3.01604577527464e-05
-3.95209910163356e-05
-3.54427005143237e-05
-7.86071402483944e-06
-4.01047944397673e-05
-5.02776118803137e-05
-3.24679456716021e-05
-3.28850736492861e-05
-2.85398942821726e-05
-4.77747094280022e-05
-2.72156828109095e-05
-4.46144783013097e-05
-3.22441111827798e-05
4.45126828478294e-06
-1.62059342793751e-06
-3.15826756130323e-05
4.76585826752201e-07
-3.76576184647801e-05
-1.83129262878071e-06
-3.90037336106196e-05
-1.56444861499545e-05
-2.10412887839294e-05
-1.39610318104817e-05
-2.40494249790525e-05
-3.01082854156891e-05
-3.84418950760053e-05
5.43814664271727e-06
-4.35832386945646e-05
-4.51438532166383e-05
-3.3651247644613e-05
-2.21942165602001e-05
-3.39724828500024e-05
-2.27279004500811e-05
-1.29841727748065e-05
-1.37243821052451e-05
-1.94648271705709e-05
-2.11594927323292e-05
-1.12478615153724e-05
-1.6875421064902e-05
-4.42278560876099e-05
-3.52164984497043e-05
-5.08088055624821e-05
-7.93660060944113e-06
-3.4025255467754e-05
-3.54088356964011e-05
-3.35300078441231e-05
-1.24803270709934e-05
-2.92539080509471e-05
-3.54495717219843e-05
-1.64756265907299e-05
-5.88342375367008e-05
-2.48923161313545e-05
-2.28802301404985e-05
-1.86623756464698e-05
1.91365819146582e-06
-3.40286563217793e-05
-1.43722420567834e-05
-3.26969279600663e-05
-9.83261545871303e-06
-3.4273158937365e-05
-3.3573524734486e-05
-7.35461871127656e-06
-3.69129329319047e-05
-5.29924058853995e-05
-2.41089497012524e-06
-1.49893701123788e-05
-2.56622929178771e-05
-7.28484038936977e-06
-2.45251919724581e-05
-7.44088581163516e-06
-2.22445902007002e-05
-3.0834720559038e-05
-3.59697355718059e-05
-2.83260425081213e-05
-4.44688722956259e-05
-1.34540715273896e-05
8.59509352808278e-06
-2.73542842255947e-05
-2.37862620504363e-05
-9.53363683234838e-06
-3.47843449498362e-05
-5.86463212793882e-06
-6.23501694600246e-06
2.08731038932297e-06
-3.74987998152536e-05
-2.49585530037893e-05
-4.21639114460805e-05
-2.9940783813095e-05
-4.87224316345079e-05
-7.98512256487357e-06
1.30102898027825e-06
-4.66122893630507e-05
-5.47733252165983e-06
-2.37701282568314e-05
-2.05404103560865e-05
-2.00595545388326e-05
-4.10295921703507e-05
-1.51395626357002e-05
2.67708069224544e-06
-4.27852247818778e-05
-4.84535354091843e-05
-9.95036593217266e-06
-2.54374147207327e-05
-3.89522637542117e-05
-1.48777751614453e-05
-5.43319383337616e-05
-3.93766257227619e-05
-4.68536558295786e-05
-1.54364288234413e-06
3.48586905674502e-06
-1.73033758094489e-05
-7.64829438438386e-06
-2.49806869793993e-05
4.05198428902947e-06
-1.99300779927668e-05
-2.71602315836859e-05
-4.20236483231074e-05
-1.13638529875525e-05
-2.59509913879562e-05
2.47530044010981e-06
-4.63922683734104e-05
-2.17999350504615e-05
-4.0014995631926e-05
-1.58890110949524e-05
-5.36711246871554e-05
-4.54209309225373e-05
-3.49698044392718e-05
-2.76183371582999e-05
-2.97670560949249e-05
-3.87679695924957e-05
-4.07271412519098e-05
1.10470214171203e-06
-6.86084329857404e-07
-4.19355362184022e-05
-2.5413387242481e-06
-2.7132233069883e-05
-6.32350364281743e-05
-1.3117122097673e-05
-1.65828991380377e-05
-3.55049691484964e-05
-3.67228221870187e-05
-1.99336181026458e-05
-4.24541230675497e-05
-2.05186469354721e-05
-4.0093589083082e-05
-2.38192011403966e-05
-2.72661292093561e-05
-2.4802494914975e-05
-1.58824618684499e-05
-3.81675045180257e-05
-4.49228764582778e-05
-8.37786653755507e-06
-4.76826697903986e-05
-2.28793330595542e-06
-1.41210668644391e-05
-3.68130763484286e-05
-2.03239093649056e-05
-2.84304668612492e-05
-6.53414334012609e-05
-1.7161414712036e-05
-4.88784081798514e-06
-1.29436073465849e-05
-2.8693469345271e-05
-2.03322166728762e-05
-4.86311163948031e-05
-1.13598278693602e-05
-5.41757658336911e-05
-2.68692869851227e-05
-1.99410911787204e-05
-4.66611708336573e-05
-8.38056230692133e-06
-1.86534485689661e-05
-2.12962326879959e-05
-3.46568435793498e-05
-1.17119688126013e-05
-2.99238457356053e-05
-2.22060608977123e-05
-2.9359852701536e-05
-2.21909140804503e-06
-1.12124956769081e-06
-4.94922823538298e-06
-3.22068640942205e-05
-3.63763588509394e-05
-2.89018445489304e-05
-4.31070728376381e-05
-3.03504633469736e-05
-3.11504605765698e-05
-3.77413987291641e-05
-3.73700146507141e-05
-3.32743512767451e-05
-2.46552997493388e-05
3.99444521332392e-06
-1.68267959914841e-05
-3.31180423322357e-05
-2.16870897912796e-05
-3.11000126588315e-05
-1.35932777931274e-05
-2.59158874064145e-05
-4.0214753669825e-05
-4.27225179842849e-05
-2.58545413021274e-05
-4.55065311557139e-05
-3.94408190680708e-05
-4.50552052802987e-05
-2.37964237699482e-05
-2.74044476956205e-06
-2.20531898421091e-05
-4.9964729749218e-05
-5.31659947014666e-05
-3.19130540710032e-05
-4.57253024141742e-05
-2.7356002195432e-05
-1.7832334342763e-05
-2.02802511756268e-05
-2.46383780199444e-05
-5.14731013551349e-05
-2.19661028576487e-05
-1.04751087376281e-05
-3.35955365949998e-05
-3.57741368302112e-05
-2.61283121147424e-05
-4.53864664917805e-05
-3.74324820130697e-05
-3.25478355950377e-05
7.13998540456829e-06
-2.11419715596592e-05
-3.97467612327963e-06
-2.21647025802155e-05
-3.31918639789512e-05
-3.40625225470353e-05
-3.80645051959811e-05
-2.38485790340574e-05
-8.9481769298508e-06
-1.91516738383005e-05
-2.79171038918227e-05
-1.35598648537103e-05
-2.9546039680192e-05
-6.9964451831233e-06
-1.85220486045933e-05
-2.31918525746884e-05
-4.41798896434772e-05
-3.87324972190053e-05
-4.45409461484871e-05
-4.95762495342381e-06
-7.23436370649304e-07
-4.92617224745646e-05
-7.86044483585038e-06
-4.32222144979848e-05
-5.31987461548747e-05
3.22457750676708e-06
-6.13782430052352e-05
-3.65909467338303e-05
-3.5655946532005e-05
-2.02450618155992e-05
-2.93700298476918e-05
-2.79696277526262e-05
-1.83025338942031e-05
-3.2005842083517e-05
-3.50433097169815e-05
4.19960026925057e-06
-2.96380030469992e-05
-2.31431850972894e-05
-1.71554903878544e-05
-2.33359182952881e-05
3.69505901496326e-07
-4.21942285469749e-05
-4.66535844764211e-05
3.46138616210022e-07
-4.03393500912284e-05
4.32113541005931e-07
1.40425427025948e-06
-5.46148857923204e-05
1.09358553601913e-06
-2.61767696242581e-05
-2.46699194762758e-05
-2.44261547516421e-05
-1.51484955141983e-05
-2.27436873321163e-05
-3.2014736007293e-05
-2.78845870146738e-05
-2.44164318945816e-05
-1.60334868970903e-05
-2.41304240569484e-05
-2.10796978592349e-05
1.6981578622119e-06
-2.6426468797789e-05
-3.15323022468258e-05
-1.09252331341176e-05
8.21603623207629e-07
-4.32142863083064e-05
-3.22793438584099e-05
-2.74440598525247e-05
-2.10842411174737e-05
-2.48738845407002e-06
-3.53548754816841e-05
-1.59492523371726e-05
-8.52780421131294e-06
-2.688274853872e-05
-2.4712461117369e-05
-7.83273694593443e-07
-2.78580530773842e-05
-2.79933862302341e-05
-1.3260985980119e-05
-1.72402922695136e-05
-2.37944120391367e-05
-1.81290832810931e-05
-1.89444346479334e-05
1.3340180606118e-05
-1.70033266383789e-05
-2.15853027263224e-05
-5.31217429053736e-05
-5.74786526052619e-06
-5.82126621427192e-05
-2.73976758051659e-05
-2.73335930516582e-05
-3.04401513408806e-05
-3.52587948657222e-05
-2.41314547113035e-05
-6.01327397979276e-06
-2.98152009117831e-05
-2.03928062545465e-05
-4.53302425631313e-05
-1.87081291472923e-05
-3.02914492095832e-05
-2.79001438594301e-05
-3.13009940589877e-05
-1.4361620304828e-05
-2.89468973695732e-05
-2.4372735226324e-05
-3.86337782993045e-05
-3.03580529293113e-05
-2.3007841453085e-05
-3.70709073454285e-05
-8.92979538362945e-06
-2.93685026788927e-05
-2.12266815705229e-05
-5.79867068517045e-05
-1.37646101010593e-05
-1.70028810789405e-05
-1.07227673760719e-05
-2.24722855334327e-05
-4.14710298304423e-05
-2.9647804711282e-05
-2.80384093930303e-05
-1.93378629451757e-05
-3.47058942256201e-05
-3.06124366712191e-05
2.86330202327608e-06
-1.23850655805836e-05
-1.0961898139296e-05
-3.38158427946686e-05
-2.48097030757335e-06
-2.25464626168053e-05
-3.88806294239892e-05
-3.903148199539e-05
-1.82193420705964e-05
-5.22395440433821e-06
-3.07042153833673e-05
-4.32771711264118e-05
-2.19760007076129e-05
-2.30319067660458e-05
-3.93134221379234e-05
-2.01852641047106e-05
-2.87717618851669e-05
-3.83086447451447e-05
-2.3574639167887e-05
-3.70654497342691e-05
-1.81828312048994e-05
-3.23115251622015e-05
-2.92809245515428e-05
-1.72850861365481e-05
-2.65172838006878e-05
-3.02023065273324e-05
-4.49926621712241e-05
-5.27770427446103e-05
-2.46763269096565e-05
-1.94467664171604e-05
-1.81985430534803e-05
-5.29016664668168e-05
-2.34182476863511e-05
-4.47192585377079e-05
-2.38276658132179e-05
-1.18695302623031e-05
-1.99161018381415e-05
-2.27144434792119e-05
-2.42389970899792e-05
-2.49598583162857e-05
-3.84798766278097e-05
-4.70625103895285e-05
-2.78860046239823e-05
-3.25619256628208e-05
-5.89309239590768e-05
-5.24300066231158e-06
-2.51282028341503e-06
-5.57108360077705e-05
-1.43489350389528e-05
-3.35674757008252e-05
-4.60803161631739e-05
-3.68488617522524e-06
-1.87224834438815e-05
-4.53086725871491e-05
-3.0132223589586e-05
-1.73411730499274e-05
-2.4258700411015e-05
-3.09794702450054e-05
-4.57721410737002e-05
9.14984737022631e-06
-1.3152522281641e-05
-1.7668736492337e-05
1.98855117105228e-07
-3.72140313562129e-05
-3.57149562019676e-05
-4.06607019237902e-05
-3.25987946016853e-05
-2.73375216653949e-05
-6.88066017178015e-06
-3.68072713431219e-05
-3.03996681213763e-05
-1.70078294156112e-05
-1.96897394740379e-05
-1.79573113776161e-05
-1.14702876041743e-05
-1.08405569446559e-05
-2.49324726822219e-05
-4.05962013368782e-06
-6.74615841539679e-06
-2.20988175577005e-05
-2.14046138970259e-05
-1.22903400118259e-05
-2.78996527992372e-05
-4.20358491194055e-05
-1.26227004054451e-05
-1.65347514723128e-05
-4.2830629769905e-05
-3.92723620767451e-05
-4.59741887139648e-05
-6.37015589832604e-05
-2.8672369252728e-05
-4.18267814029797e-05
-3.70557074338006e-05
-2.43027008677001e-05
-1.82082805255279e-05
-2.81271197972328e-06
-3.13853539779038e-05
-1.72714990541599e-05
-8.85548692372523e-06
-1.57931130018877e-05
-3.12071485222748e-05
-2.01261501715878e-05
-1.8906245689382e-05
1.47525156658755e-06
-4.12597016548387e-05
-2.90644111242297e-05
-1.3646801642682e-05
-4.00255658725635e-05
-3.40044563831821e-05
-1.93543766639605e-05
-1.81504229435701e-05
-9.12817982730881e-06
1.43466225000636e-06
-3.29674677029691e-05
-7.89438627732943e-06
-7.26627883024159e-06
-3.26616179416483e-05
-3.61747952060482e-05
-2.02595728800842e-05
3.38588956663911e-07
-1.12712756091197e-05
-2.01588251068976e-05
-1.1807140717851e-05
-1.83540889984802e-05
-3.56284301054294e-05
-6.90778798997261e-06
-1.79316196389253e-05
-2.69256677599197e-05
-2.14638668081678e-05
-3.53093973979403e-05
-2.17027403138887e-05
-1.23671693133698e-05
-7.8926903079009e-06
-3.18251804306227e-05
-4.01574019283332e-05
1.06011677485539e-05
-7.85783375262714e-06
-3.13993357332329e-05
-2.47671752879446e-05
-1.61769955610339e-05
-2.46369054751873e-05
-2.98971209997281e-05
-1.0889907488171e-05
-2.77058215620164e-05
-1.92920882078255e-05
-2.16298431533598e-05
-2.421995160195e-05
-2.65505347923017e-05
-2.20062287894038e-05
-3.90144319529393e-05
-4.87330841716592e-06
-4.02491154340943e-05
-3.34730244084255e-05
-3.407914377323e-05
-2.97700437824856e-05
-3.05287861735622e-05
-4.27483729922866e-05
-5.42281909254426e-05
4.53616725393076e-07
1.38777228132035e-05
-3.78464845840029e-05
-1.43643564749836e-05
-1.76000522369713e-05
-1.20297776485805e-05
-1.94585975029749e-05
-2.36027351871307e-05
-1.20338751172925e-05
-2.4173620767529e-05
-3.5079611041879e-05
-2.53105196708316e-05
-4.63645878777106e-05
-8.03970165791926e-06
-2.82574094922791e-05
-3.17111660753379e-05
-2.95860938511879e-05
-4.46148632917799e-05
-4.21641336011047e-05
-1.48970224744145e-05
-4.43853533899338e-06
-2.97048823486454e-05
-2.16425841491945e-05
-1.32487246506736e-05
-4.29888017871796e-05
-4.0080963410732e-05
-2.37589598342805e-05
-1.53155513906659e-06
-8.44976150358012e-06
-2.78261924840294e-05
-1.88375561653083e-05
-3.8064511131009e-05
-1.1981554326292e-05
-1.95936044865108e-05
1.66189099323265e-06
-3.71377932431016e-06
-1.08404422660543e-05
-2.25992930366993e-05
-3.76053500758538e-05
-2.71079055685541e-05
-1.12251344257001e-05
-2.77233744108025e-05
-3.13017930799943e-05
-1.96342646013107e-05
-2.67191653192531e-05
-4.38380052131173e-05
-2.84229837960436e-05
-6.234421766942e-05
-5.25474277565978e-05
-3.85515700585982e-05
-3.75004622661811e-05
-8.25211559566104e-06
-2.25930709777058e-05
-2.45142643533708e-05
-5.10318045014909e-05
-2.55298563996428e-05
-4.26354617396695e-05
-3.32724504253232e-05
-3.96938537040236e-05
-3.72983884798836e-05
-1.94294781422818e-05
1.45531229403668e-06
-2.15432828466787e-05
-1.38414515082813e-05
-2.3503968493666e-05
-2.43599346699925e-05
-3.93181068690296e-05
-1.3072765353892e-05
-2.42214047078095e-05
-2.78556852068317e-05
-3.11326269429948e-05
-2.64749346909501e-05
-4.12231013664287e-05
-2.68157364255657e-05
-3.46630850778701e-05
-5.88346019206331e-05
-5.06166483728204e-05
-1.46677095889196e-05
-1.24121531291289e-05
-3.0098728656783e-05
-8.08539845661765e-06
-3.67631093399187e-05
-1.88486702186522e-05
-4.26050436806986e-05
-2.73210012944152e-05
-3.96166575965849e-05
-9.60622117328393e-06
-2.07688325020499e-05
-2.16587489714812e-05
-1.76892025234579e-05
-3.53037914373513e-06
-7.12136603665159e-06
7.61010068787102e-06
-4.1077929524205e-05
-2.38123289591684e-05
3.4889841976485e-07
1.08196482910572e-05
-3.35730454207887e-05
5.57539791301622e-06
-2.0618364766834e-05
-4.43722009218199e-05
-3.34613023648197e-05
-1.67395056397774e-05
-3.11781343464867e-05
4.86061077891532e-06
-2.79262288029006e-05
-3.99095582690936e-05
2.06957624515372e-06
-3.26432697338106e-05
-2.6396099348797e-05
-2.26269793346136e-05
-3.0967912991484e-05
-3.54073939607851e-05
-5.46659134186126e-05
1.09708139035856e-05
-1.016696954585e-05
-5.23205689024501e-06
-4.05268592920467e-05
-9.17717870156232e-06
-3.08705517891765e-05
-2.64713563522824e-05
-3.75761120200996e-05
-2.74111636165945e-05
9.29824751860177e-06
-3.3181476135326e-05
-2.74811616234581e-05
-1.6100539614144e-05
-1.73439135811897e-05
-3.21045024775805e-05
-3.90827136992932e-05
-3.5171304911867e-05
-1.57826546274642e-05
-1.69825797610555e-05
-1.13944011716681e-05
-2.39893818469676e-05
-4.66247287820306e-05
-1.74465591618133e-05
-3.57648292343169e-05
-2.03175245243824e-05
-4.54629134747659e-06
-3.42438579962704e-05
-2.80071124532057e-05
-3.89237098227931e-06
-4.73933565050796e-06
-1.80012027993393e-05
-1.7729246013758e-05
-1.93205631337878e-05
-3.08254194173503e-05
-3.39672706606971e-05
-5.5124521630161e-05
-4.46620218246084e-05
-2.45078254098096e-05
-4.70544507650117e-05
-3.22138217202612e-05
-3.71783834076204e-05
-7.93322494631056e-06
-1.60631241279689e-05
-1.44429592771741e-05
-3.5395779565191e-05
-2.42487022811232e-05
-1.49589496821021e-05
-2.66242943601903e-05
-1.78760342745318e-05
-1.37737532824245e-06
-2.29091116915201e-05
-4.00930479946675e-05
-5.1339998081937e-07
-3.10264711585566e-05
-1.37694202118121e-05
4.76909134552137e-06
-3.53774487157991e-05
-2.71416473169201e-05
-2.90432299117036e-05
-3.94469156831708e-05
9.00760535243009e-06
-1.44800349422313e-05
-2.87506251842606e-05
-3.17025340973746e-05
-4.73327132714397e-05
-2.38624204039842e-05
-3.51567379286339e-05
-1.36598353064038e-05
-4.09433734266868e-05
-2.89902010530586e-05
-3.43062473050727e-05
1.15056790893245e-05
-1.31103480948303e-05
-1.30207503376926e-05
-1.5346382026717e-05
-2.36777914566596e-05
-8.55086981327819e-06
1.36643274249223e-05
-4.54195738502046e-05
-2.98400878286906e-05
-2.38725206444694e-05
-1.92010367656544e-05
1.60936369570873e-06
-3.84143077840535e-05
-3.16260084371013e-05
-2.43917131785337e-05
-2.20366195769219e-05
-3.32900975948172e-05
-2.68113130287016e-05
-2.86872894918562e-05
-5.35457215329302e-05
-1.39959222294875e-05
-3.01822682857887e-05
-3.69501561938758e-05
-1.32114816333545e-06
-2.22025205435254e-05
-1.133895301112e-05
-1.12215771130362e-05
-1.36975293989331e-05
-1.54317083699752e-05
-3.19707287676084e-05
-2.19454921879056e-05
-2.60083948719197e-05
-3.4903842614768e-05
3.80680025667019e-07
-3.3074886111694e-05
-1.62732009583338e-05
-3.16379565505984e-05
-3.66994062773179e-05
-5.03186256401149e-05
-4.56903616235407e-05
-2.07100625787213e-05
-3.67449296056583e-05
-5.08114050957398e-05
-1.97848084314566e-05
-2.1500653125324e-05
-9.81389035599936e-06
-3.89642616079077e-05
-2.99441727720171e-05
-1.83201733364248e-05
-1.37730190325905e-05
-2.90137353161315e-05
-3.90273308654667e-05
2.33971952588673e-06
-3.12919670208243e-05
-2.22697879631831e-05
-1.55020368802547e-05
-9.26573599583061e-06
-4.43543869523361e-05
-4.38991758464967e-06
-1.87047101791533e-05
-1.27942282932602e-06
-2.82293485633759e-05
-3.60393605675219e-05
-3.49703125235097e-05
-4.02673035374583e-05
-1.99793066070693e-06
-1.53370241334265e-05
-1.21026814391579e-06
-2.72448714918604e-05
-4.11752708042369e-05
-5.28191145536509e-05
-1.03792812466703e-05
-5.70732887234726e-06
-1.74512124135857e-05
-1.72164554581039e-05
-4.66936154274513e-05
-5.42641797312427e-05
-3.8267370146119e-05
-3.21466540134581e-05
-1.84811510076551e-05
-2.82537666525003e-05
-1.18582675527779e-05
-1.92666423108817e-05
-3.03877720944841e-05
-3.91706147424911e-05
-1.35443224421934e-06
-1.5507759389297e-05
-7.16102420705899e-06
-3.91139614675102e-05
-3.38785770687004e-05
-1.94340743601406e-05
-2.56187907970518e-05
-2.97273605325846e-05
-3.01197695680029e-05
-1.98942248153865e-05
-2.70332072267447e-05
-3.46940143873224e-05
-4.63323891323531e-05
-4.10760600166474e-05
-1.31808455152716e-05
-1.20299732566206e-05
-1.7072614742485e-05
-2.68933485179889e-05
-1.80095438895593e-05
-3.28464733777465e-05
-1.68972423531628e-06
-2.94768231592943e-05
-1.85720245065503e-05
-3.15408299370141e-05
-2.33631712161554e-05
-2.42601662331993e-05
3.74809501763397e-06
-3.11275593982822e-05
-1.15307628515746e-05
-4.30902213693911e-06
-3.51628783998132e-05
-3.97999593060409e-05
-3.91568713438873e-05
-3.17755367033732e-05
-2.18388253878623e-05
-1.24497394036461e-05
-6.22641373621722e-06
-4.38333821484232e-05
-2.9512823094004e-05
-2.09948808007355e-05
-3.86804039801389e-05
-1.8953143521867e-05
-5.08394089820552e-05
-2.14420355728506e-06
-2.86780957343021e-05
-7.93139006311719e-06
4.48688161782083e-06
-2.03527747029601e-05
-4.28590757782129e-05
-3.91889357785069e-05
-1.5246368887834e-05
-2.01610434919002e-05
-4.35382208006469e-05
-1.60873026783865e-05
-1.76817276543186e-05
-2.50520988700208e-05
-3.29657237396314e-05
-7.3434390557898e-06
-6.29808722317891e-06
-1.72388003631443e-05
-3.80771984334381e-05
-3.35496251297138e-05
1.06831128684671e-05
1.97794025864072e-06
-2.38551478594609e-05
1.20491779557383e-05
-1.79042817569634e-05
-1.55612238390194e-05
-3.79931191200797e-05
1.69910168202985e-06
-3.06728831812871e-05
-2.02373675391043e-05
-1.96822103189146e-05
-2.89713204177406e-05
-4.85340065237236e-05
-3.65618727354034e-05
-4.36556266634739e-05
-3.0633633019329e-05
-2.36433651628906e-05
-1.40490127167522e-05
-1.87171350334718e-05
-4.17200889752757e-05
-2.6984533404015e-05
-3.35647633743465e-05
-3.11356283095755e-05
-2.44914822736891e-05
-2.61180156014047e-05
-1.49709357888419e-05
-4.64289741045192e-05
-2.48633772305306e-05
-3.13032825073278e-05
-2.75620964482609e-05
-1.66599819956299e-05
-5.75431217901123e-06
-2.81590200420333e-05
-2.43619358635534e-05
-2.80919280133027e-05
-4.45367468328409e-06
-2.98278562014441e-06
-3.13397280597719e-05
-6.05445027546916e-05
2.81077243374662e-06
-1.7270304456928e-05
-6.54254425342953e-06
-9.861688875239e-06
-2.64344327113038e-05
-3.41056367459102e-05
-1.2795701318991e-05
-2.83817786095167e-05
-2.64969269766424e-05
-2.26043446715121e-05
-4.0731065340683e-05
-1.85180011787544e-05
-2.96577323157627e-05
-4.65653288955107e-05
-1.47652543716862e-06
-1.88300131110942e-05
-3.63451868343989e-05
-2.26253657946032e-05
-3.59185549612649e-05
-4.56889847035542e-06
-2.9203220083764e-05
-2.71988723535193e-05
-3.91622374836676e-05
-1.65098798650156e-05
-3.37860273636192e-05
-2.39910872332893e-05
-3.01791881923842e-05
-4.82456766721467e-06
-2.81582629627538e-05
-1.83358339313885e-05
-2.27258291068267e-06
-3.09627577916154e-05
-4.20452556607995e-05
-3.21063730498595e-05
-2.01704001386575e-05
1.29662780961926e-06
-1.94156395475109e-05
-1.1348110920894e-05
-3.62784334578205e-05
-3.1736227682359e-05
-1.90582175709642e-06
-9.98566403245356e-06
-3.23643848483976e-05
-2.1209232885711e-05
-1.29630639198461e-05
-2.41687404835922e-05
-3.90957188198967e-05
-4.34720666185889e-05
-6.12569215434252e-05
-5.24344516622209e-05
-1.5181742928389e-05
1.00937410921245e-06
-1.382036338529e-05
-1.93260173656183e-05
-2.60671060593356e-05
-2.03716861920568e-05
-1.23200386945847e-05
-1.34725749162878e-05
-1.41888466142187e-05
-1.53451196841543e-05
-3.00402498850352e-05
-2.96014687323441e-06
-5.53236713115253e-05
-5.51200471408848e-05
-3.20351011315133e-06
-4.25543848014941e-05
-2.74663835981193e-05
-9.3932943847531e-06
-2.54116662470635e-05
-4.30589582499578e-05
-3.2087386314149e-05
-6.57300943301226e-06
-3.50135622208052e-05
-2.17673810967598e-05
-2.55064201123119e-05
-2.12709912050449e-05
-8.39960180556484e-06
-3.76256329590057e-05
-1.65946586189721e-05
-4.31011127158736e-05
-2.3420217835904e-05
-2.0249157644146e-05
-2.00976304563599e-05
-2.81608969018486e-05
-5.31070591867888e-05
-2.48793855135956e-05
-3.57295384762821e-05
-3.46542907605128e-06
-2.24522728276612e-05
-3.53336229747632e-05
-2.19444793006933e-05
-1.40221849616021e-05
-3.52623035503298e-05
-2.31848021056544e-05
-8.46488871015181e-06
-2.35291419751824e-05
-2.27999784837325e-05
-3.16416521174694e-05
-3.8501026271304e-05
-3.95368197282805e-05
-4.62134093524534e-06
-5.50980714020386e-06
-3.05385506458772e-05
-2.48484747195023e-05
-9.21138553260986e-06
-2.04113948005359e-05
-5.84272523886238e-05
-8.09891558503201e-07
-1.35640348864996e-05
-8.94421198312391e-06
-3.02191999167331e-05
-3.38894496924229e-06
-3.64776018485807e-05
-3.00683336994463e-05
-1.1813859847857e-05
-4.21622818671563e-05
-8.55202070154805e-06
-1.36422676752581e-05
2.10331302238552e-06
9.78047354710502e-06
-3.24794898410883e-05
-1.52379508432539e-05
-1.55689648693928e-06
-2.8053362281406e-05
-1.07068426240686e-05
-1.92045030502345e-05
-2.24922197766836e-05
-3.05079761156871e-05
-6.96076556555301e-06
-2.5010282251827e-05
1.83798882790005e-05
-1.93567515088655e-05
-1.98092642309697e-05
-2.88258920270778e-05
-3.33803030778553e-05
-2.74258380602257e-05
5.98260724994215e-06
-1.29326850738352e-05
-9.67117431961665e-06
-3.26974486040684e-05
-2.63904548326749e-05
-5.08915544299563e-05
-2.21799654782879e-05
-2.36461211328427e-05
-1.28637548614208e-05
-3.24225416947913e-05
-2.54621507931505e-05
-1.17493941881146e-05
-1.73018094398216e-05
-4.43319400367912e-05
-3.86247861927247e-05
9.89540217089544e-07
-2.61923040462033e-05
-4.07318967090433e-05
-3.59754229333021e-05
-1.38466532695456e-05
-3.08238114621926e-05
-3.24657777398171e-05
-5.29061436995865e-06
-2.6501617997067e-05
-5.05212511925926e-05
-3.56696880533318e-05
-2.1529234083506e-05
-3.57506933645145e-05
-2.70805154765662e-05
-3.85782844533761e-05
-2.2804787410676e-05
-3.29308709068144e-05
-4.47440113118479e-05
-2.87166767528594e-05
-3.34477539469808e-05
-2.93856972728795e-05
-2.6077928980898e-05
-3.54943886233227e-05
-3.83463716671796e-05
-2.02961704045342e-05
-2.08931609196145e-05
-6.74325633979964e-06
-2.25530964427283e-05
-2.27101980040895e-05
-3.89743604878775e-05
-4.12564382576157e-05
-9.95606712564275e-06
-3.12635442233818e-05
-3.57212984371306e-05
-4.27913544632928e-05
-4.43679997229058e-05
-2.06625187436164e-05
-2.99248959638083e-05
-2.41866127371473e-05
-2.20504723435969e-05
-3.0819846145141e-05
-1.97082618346674e-05
-4.62572990359399e-05
-3.14453197939382e-06
-1.32717149299387e-05
-3.98763302231417e-06
-4.92946678871728e-05
-2.99562694834635e-05
-4.02006618588026e-05
-1.56982365234299e-05
-9.56371776601931e-06
-2.5787212794183e-05
-1.34510837677367e-05
-3.57828985861911e-05
-3.06915281188044e-05
-4.13744621956309e-05
-2.43834150639874e-05
-5.067851275898e-05
-2.69547985670976e-05
-4.33267326878655e-05
-3.35585634909462e-05
-1.94417579858316e-05
-3.85616785037516e-05
-4.35621138983222e-06
-3.02538174516251e-05
-4.15858442810045e-05
-3.27303714277807e-05
-1.32650487762543e-05
-4.82957161743483e-05
-3.97737012931859e-05
-2.17925512030947e-05
-3.30077499803329e-05
-2.30065628555453e-05
-3.28207007320202e-05
-4.22876735127449e-05
-3.43666229020972e-05
-3.72296982972088e-05
-2.85784597429447e-05
-3.30776257108294e-05
-2.47954669354771e-05
-1.64927733963171e-05
-2.87509554599975e-05
-3.23318763141973e-05
-4.2124051740564e-06
-1.04715026088906e-05
-1.52201084069809e-06
-2.5093930221563e-05
-1.88756981715441e-05
-3.90316789711496e-05
-1.40029620420177e-05
-1.97689251806057e-05
-1.04709555208222e-05
-1.4400528897752e-05
-3.89985185099354e-05
-2.01567953835525e-05
-2.48444374737706e-05
-4.6809709963929e-05
-1.59131542366119e-05
3.62734459857301e-06
-1.57910098284838e-05
8.99109699871938e-07
-3.05975618047352e-05
-5.34748955616811e-06
-1.53861382323945e-05
-4.44400828551212e-05
-2.30536288970811e-05
-1.78214458903888e-05
-3.78108604278144e-05
-3.22851406898534e-05
-4.81101214844853e-05
-2.91681878491792e-05
-1.59886909462396e-05
-1.0551946152692e-05
-2.25442759755839e-05
-2.05394783185354e-05
-2.53838432839403e-05
3.67474722135515e-07
-2.10443882195487e-05
-1.83669730614639e-05
-1.43448766083957e-05
-4.83487321423592e-05
2.40270058318099e-06
-1.14374196428366e-05
-3.49084695366143e-05
-3.39438362998078e-05
-4.34731627496049e-05
-2.2957050281241e-05
-1.61566090723364e-05
-1.59514823081884e-05
-4.43801356196996e-05
-4.19175545091068e-05
-1.23394478551072e-05
-1.12089552072706e-05
-3.72835004844197e-05
-5.13552353896262e-05
-2.62871464110669e-05
-3.22887709424316e-05
-3.02154693939754e-05
-1.70966922039917e-05
-4.51671086606551e-05
-1.13336529119366e-05
-4.7372290383478e-05
-4.04394997469405e-05
-3.70763627658294e-05
-5.93320731597982e-06
-2.92216081719156e-05
-2.14256763002028e-05
-9.47179108433881e-06
-2.02887965221695e-05
-1.19031123502986e-05
-8.98750087747684e-06
-4.09379813498538e-05
-2.61856205921739e-05
-2.02116369792559e-05
-7.95565231739471e-06
-1.55715746276318e-05
-1.33094464290969e-05
-1.87128056936569e-05
-2.15205240331946e-05
-3.80022706115382e-05
-4.81101270663859e-05
-3.58768340258211e-05
-5.29680144856601e-06
-2.88821337282675e-05
-1.79259430545209e-05
-1.39427192585143e-05
-2.44694798937105e-05
-2.69717732785915e-05
-1.52045129284393e-05
-9.80323208252536e-06
-4.94179492210114e-05
-2.58568486171366e-05
-4.86264514395512e-06
-2.82805083796816e-05
-2.15395827371206e-05
-2.54019458427822e-05
-4.03671170718624e-05
-3.93431266038158e-05
-1.246692379833e-05
-1.81860460884071e-05
-3.45990865630476e-05
-4.37133988682664e-05
-1.25437924503873e-05
-6.68711886683457e-05
-3.49401642455423e-05
-2.78858514388048e-05
-5.06289120531453e-05
-3.82954071121407e-05
-1.48355135502791e-05
-1.64527799062169e-05
-2.11955853670785e-05
-3.24455049284471e-05
-4.36290558669798e-05
-1.97228652982935e-05
-5.55157008715865e-05
-2.90839834086252e-05
-4.57564420813497e-05
-5.94700898023845e-05
-1.82060873759757e-05
-1.97247487954485e-05
-2.13694123972058e-05
-3.75738946277189e-05
3.90565692174588e-06
-3.20093523546781e-05
-3.14451148881646e-05
-4.11172470589317e-05
-2.90634456506744e-05
-1.30408203417429e-06
-2.99277134719815e-05
-3.69627169128824e-05
-2.79961163061142e-05
-2.65902936202354e-05
-4.50554326823807e-05
-3.50705093321431e-05
-4.00092679254759e-05
6.32315333378577e-07
-3.97713126869922e-05
-1.72806472909713e-05
-2.35510364114673e-05
-2.30319971134212e-05
-1.39703458572597e-05
-3.6030007679592e-05
-1.01137278066812e-05
-2.73799107697421e-05
-2.94132732284225e-05
-3.99386881388846e-05
-4.03636820396153e-05
-1.47389997741169e-05
-4.284858155266e-05
-4.72693634405281e-05
-2.28849129795434e-05
-2.57345874127592e-05
-3.13456993237333e-06
-2.13419904572721e-05
-3.36190068538437e-05
-2.63016757437042e-05
-4.87759517724473e-05
-4.52463947991284e-05
-3.13918386560881e-05
-2.80043877036336e-05
-3.78403601940462e-05
-4.18014149456219e-05
-2.47372596689859e-05
-3.06156480973276e-05
-2.79712284564049e-05
-2.63523823963129e-05
-3.84574075583338e-05
-2.43737683888092e-05
-1.73769000090633e-05
-3.67567009112441e-05
-2.56111074590181e-05
-3.3807022420212e-05
-1.83949470571794e-06
-1.47756070352328e-05
-3.37445622573598e-05
-7.26741944114075e-06
-4.1069400009127e-05
-3.39930693119916e-05
-5.03795734398385e-05
-3.62650737682442e-05
-4.34228802984407e-05
-3.0153846683465e-05
-1.50321862201696e-05
-4.19285506066036e-05
-3.06999809315956e-05
-2.46288565622893e-05
-2.39857009962848e-05
-3.42236428919988e-05
-3.30484956582015e-05
1.20457037434104e-05
-7.54009419631069e-06
-2.5298198366795e-05
-2.62018748434255e-05
-8.01433563948603e-06
-1.83697160691577e-05
-3.96323340726987e-05
-3.47762421961831e-05
-3.0169316217109e-05
-2.37627375519762e-05
3.01941184269979e-06
-2.81251036381838e-05
-9.14578750135825e-06
-5.60985264285016e-07
-3.48373124958809e-05
-3.27557084750211e-05
-9.35769635789251e-06
-8.5674452513058e-06
-1.92522966529376e-05
-3.54355246891123e-05
-2.9804326060179e-05
-3.62272768070988e-05
-2.4121167743887e-05
-2.94786394425571e-06
-2.01970814639988e-05
-2.20147766408564e-05
-3.8211568024034e-05
-1.89720643268563e-05
-2.70343166238836e-05
-1.34379423540148e-05
-1.14469998196222e-05
-2.21971681417209e-05
-1.24514630171234e-05
-3.61735501377568e-05
-1.93440026972021e-05
-4.00984291945282e-07
-1.0699005750987e-05
-1.73623037529928e-05
-2.80385413871637e-06
-3.52518006503427e-05
-2.13992523163617e-05
-3.03896416460252e-05
-3.63303700969888e-05
-1.0421944577139e-05
-3.12568215781493e-05
-4.0252713931388e-05
4.627827751902e-06
-3.06047365424012e-05
-2.0564916876223e-05
4.99088019286571e-06
-3.07011792733466e-05
-2.24292245807115e-05
-3.53439603054933e-05
-1.4648776488709e-05
-4.67501129103448e-05
-1.90505683716488e-05
-4.01144228899952e-05
-2.09338025628469e-05
-9.01255960767964e-06
-2.527156787379e-05
5.60572443954862e-06
-3.17051091054317e-05
-6.13980121372622e-05
-3.35861680514583e-05
-1.72522826945121e-05
9.62331757182082e-06
-3.77623432499307e-05
-3.88360205697431e-05
-1.88650551924683e-05
-2.06381110663172e-05
-3.86890247427189e-05
-5.1747282005566e-05
-3.16074148926739e-05
-3.2216300514578e-05
-2.63702072889136e-05
-2.22954445058842e-05
-2.13742191097323e-05
5.80822038923691e-06
-4.48699776417153e-05
-9.50576168746032e-06
2.55949946496493e-06
-5.83004999030484e-05
-1.75152211879945e-05
-5.81286439938121e-05
-2.61104046781848e-05
-2.75805380340405e-05
-1.37053814191792e-05
-1.70806620706503e-05
-1.80240766415109e-05
-2.8471366119511e-05
-4.19362003286068e-05
-1.79945028579149e-05
-3.10486390869711e-05
-2.15152787056669e-05
-3.07381390123562e-05
-1.32311200476196e-05
-3.18576849056639e-05
-1.96233406080448e-05
-1.43464952099978e-05
-2.51079121094377e-05
-4.53275182731079e-05
-1.79879946382703e-05
-1.48706330805739e-05
-2.00242830649129e-05
-3.09743529647368e-05
-1.94180859281205e-05
-1.2564350289609e-05
-1.35032095458559e-06
-2.52297520153597e-05
-2.89656183490371e-05
-1.61968051763806e-05
-1.00772718235962e-05
-2.70358123210298e-05
1.08446973459559e-05
-2.57885732492795e-05
-1.73461439145559e-05
-3.5166390306032e-05
-2.34262630205665e-05
-9.68356725431568e-06
-2.34863377106803e-05
-1.20669420535943e-05
-7.49417393570916e-06
-1.94815458266917e-05
-2.54535153900145e-05
-2.73079939766177e-05
-1.74241927802101e-05
-2.20399462643415e-06
-3.33798239062831e-05
-2.11533398000495e-05
8.97831640016152e-08
-4.65125730058272e-05
-5.00774933888653e-05
-2.18581438530234e-05
-3.37735033322425e-05
-3.49429094972587e-05
-3.42915900195371e-05
9.85966006460976e-06
-4.44390694358153e-05
-3.48591380650581e-05
-2.20705139760713e-05
-2.66077652166164e-05
-6.86843563700439e-06
-4.4986821647258e-06
-2.68878975511795e-05
-1.5904078995915e-05
-2.17895762391325e-05
-1.62920753031538e-05
-3.59908798411862e-05
-1.8238144532035e-05
-2.6005766771822e-05
-2.18104526369319e-05
-2.51817881299287e-05
-5.27623801709867e-05
-1.99365422663851e-05
-1.84968421794651e-05
1.30010642278268e-05
-4.55283668385034e-05
-2.80606485326608e-05
1.84009614500077e-06
-1.82642417570108e-05
1.14485039258826e-05
-2.94326233778185e-05
-3.16131929644492e-05
-3.5210911313778e-05
-3.54816951125297e-06
-3.37793710832508e-05
-2.93914600223379e-05
-1.10630611618245e-05
-3.49791436786074e-05
3.23747697070894e-06
-1.59659456378161e-05
-3.9127341845809e-05
-3.74580513249343e-05
-3.39746093583762e-05
-3.63006594465349e-05
8.31598340171198e-06
-2.22724279526975e-05
-4.53311625236652e-05
-1.56098714210461e-05
-3.66047624913223e-05
-9.79649063862246e-06
-1.2863355803279e-05
-3.14727284825055e-05
-4.91888303731171e-05
-1.72006050556128e-05
-3.13190216590149e-05
-3.372829475403e-05
-4.63043822397114e-05
-4.2773447539367e-05
-6.00507842353488e-05
-2.28260548261839e-05
-2.83937799256858e-05
-3.3463057772415e-05
-5.19496717404243e-05
-2.07313820679955e-05
-4.34555765461782e-05
-2.42160593840271e-05
-1.06549938414371e-05
-2.03460749996286e-05
-3.89697339631433e-05
-3.25291119813773e-05
-2.26351186417761e-05
-1.93135093364348e-05
-2.38747682707849e-06
-3.98119536025097e-05
-2.59937245994607e-05
-4.75214806293404e-05
-2.14423570388674e-06
-1.41214637787842e-05
-3.6166925874108e-05
-2.24992711628278e-06
-2.19039151036496e-05
2.2799852891732e-06
-1.97422180066632e-05
-3.24489872856853e-05
-3.09409605032165e-05
-2.21945278659902e-05
-3.87760214266037e-05
-1.04176778299138e-05
-4.09764065258154e-05
-2.80570593986051e-05
-5.07644044027457e-05
-1.4661303510585e-05
-4.57052749885848e-05
-1.14170092846639e-05
-3.32089520202251e-06
-7.54649137386779e-06
-1.94965202998732e-05
-1.95392956433227e-05
2.56136437106593e-06
-9.83842269369584e-06
-4.34786831040818e-05
-3.23003299060216e-05
-1.14387605008854e-05
-3.538696253659e-05
-1.80784179845097e-05
-1.42760404360457e-05
-1.75751218727252e-05
-2.96067743572425e-05
-2.53109992594265e-05
-7.77909229479898e-06
-1.10898641212723e-05
-1.57640757243313e-05
-2.12551890429845e-05
-3.80482307129502e-05
-4.52201412990431e-05
-4.37445222855972e-05
-2.7515479615196e-05
-2.73790319291332e-05
-5.38125004934973e-05
-3.72928192738259e-05
-2.61590093261385e-05
-1.85168180304711e-05
-3.69342005015589e-05
-1.74904165372281e-05
-3.10892271386539e-05
-1.96993513299986e-05
-3.1461607895735e-05
-2.45390251039732e-05
-2.85541302401648e-05
-2.60143755477152e-05
-3.01808852840847e-05
-3.43955249792954e-05
-3.07570526165067e-05
-2.90605386850868e-05
4.05892334929411e-06
-2.62823683941003e-05
-1.93208434280258e-05
-3.8808583709374e-05
-2.79154047104882e-05
-1.48882082457354e-05
-3.06205209403588e-05
-3.52524798078852e-05
-4.47463377411581e-05
-4.50227112190334e-05
-2.24151201497045e-05
-1.9119999379368e-05
-5.27105572033893e-05
-1.92568233647514e-05
-2.93163763762191e-05
-3.09708351590108e-05
-3.07839368514904e-05
-2.5571395901126e-05
-3.42804673931271e-05
-1.50228382169046e-05
-4.21147806272008e-05
-2.6112669599145e-05
-2.3611894438134e-05
-3.33409332724788e-05
-2.20718978666436e-05
-1.54376265752832e-05
-2.77109748372469e-05
-3.91835081285653e-05
-9.94365034241575e-06
-4.75107301128076e-05
-3.27800565997015e-05
-7.03016972658001e-06
-5.21336788185549e-05
-1.72889912480653e-05
-3.71033356077248e-05
-2.8857209924374e-05
-3.67789771528281e-05
-2.5402650459365e-05
7.05177135834606e-07
-3.22783296780829e-05
-7.21058461028686e-05
-2.51133291452725e-05
-4.01912971702288e-05
-4.15029979491469e-05
-4.03895201777883e-05
-4.87413565980936e-06
-5.70616143970305e-06
-2.89399611231357e-05
-4.15460448854706e-05
-1.97286085956093e-05
-4.40339462309018e-05
-1.88607459282598e-05
-4.0184864642445e-05
-1.04394001012146e-05
-2.13580382378421e-05
-1.05955932635491e-05
-3.12636170770953e-05
-1.97464020321248e-05
1.53845917667706e-05
-1.48533519121542e-05
-1.00560761379002e-05
-1.57906940639724e-05
-2.51754891129021e-05
-2.35590507949321e-05
-2.64060569485194e-05
-2.086608774906e-05
-4.82243262203001e-05
-9.87309273771243e-06
-2.53427528042013e-05
-5.72592638713032e-06
-3.45742465537625e-05
-4.36521509428158e-05
-2.24993588629475e-05
3.73880447461009e-07
-2.33194498199729e-05
-3.27847617495479e-05
-1.73305400831496e-05
-1.17774395687927e-05
-2.19953379104581e-05
-3.30285781331028e-05
-4.51534368480907e-05
-9.30543688222032e-06
-5.23534198230015e-05
-3.03115961203568e-05
-3.52735008222535e-05
-4.16990272638975e-05
-4.34642229476504e-05
-3.35293520674269e-05
-2.83623073927543e-05
-9.12929018634015e-06
-3.69562035283893e-05
-2.45402032542969e-05
-1.93911124255315e-05
-1.11210833292051e-05
-2.2899164320498e-05
-2.82441284666472e-05
-3.63868538347212e-05
-3.69293912033058e-05
-1.28172695723571e-05
-3.16859496287332e-05
-5.00249346252819e-05
-2.94037004773817e-05
-4.23866005188781e-06
-1.24475249353019e-05
9.90424121069999e-07
-4.23819908060914e-05
-4.00927236381178e-05
-3.39372126580002e-05
-2.87511263435028e-05
-3.43469970973615e-05
-1.65388925866138e-05
-2.38017224213955e-05
-3.02305570686595e-05
-5.70569613121315e-05
-2.40077642555936e-05
-2.46326087056115e-05
-2.69590761842627e-05
-5.25023629497985e-05
-4.70182702131814e-05
-2.29794767596105e-06
-3.14065391006444e-05
-2.64132973343107e-05
-4.30582267347642e-05
-3.03771005767045e-05
-2.28657293271605e-05
5.39811044450867e-06
-1.92112653437936e-05
-1.78865782145556e-05
-3.4781289612912e-05
-3.5295493276715e-05
-1.64101399960742e-05
-3.29181410232243e-05
-2.55790337237679e-05
-2.93651840502009e-05
-7.4745654744661e-06
-1.2882497799795e-05
-1.04878108204508e-05
-1.02367436493687e-05
-2.41694816966714e-05
-3.98662159483596e-05
-2.97533600583248e-06
-2.02594343919627e-05
-3.61519580786573e-05
-2.96528450956171e-05
-4.75506228023436e-05
-4.4668884040999e-05
-3.90808408388425e-05
-7.72494983050363e-06
-9.63466642001684e-06
-1.04594173236979e-05
-2.06010395355131e-05
-3.77676261623155e-05
-5.1818529559147e-06
-3.16232240789871e-05
-3.54756656210461e-05
-2.6588870587952e-05
-2.96801539618995e-05
-1.12803513588045e-05
-2.75734674380907e-05
-4.05041888192916e-05
-2.4671171924844e-05
-2.62265764549847e-05
-1.13867250057687e-05
-4.37640383506512e-06
-3.50373636153911e-05
-1.61846032243078e-05
-2.66704162080392e-05
-2.94233581452183e-05
-3.68026033926718e-05
-2.37523019238779e-05
-2.12604826184106e-05
-3.46083503776263e-05
-1.88986031546201e-05
-2.82281721013324e-05
-3.04434635093915e-05
-2.16755394441313e-05
-1.39797964624912e-05
-3.34642483614136e-05
6.76578795463738e-06
-2.2152386797649e-05
-3.44744844116762e-05
-2.72002369001095e-05
-1.70079243332978e-05
-3.25957134919755e-05
-2.16825662445997e-05
-3.60942102903035e-05
-4.84882357272704e-05
-2.90028117126382e-05
-3.31743325443131e-05
-2.12891235233822e-06
-1.60449899005373e-05
-2.80635981059089e-05
-1.65941762714667e-05
-2.61822487905011e-05
-1.96120166450959e-05
-2.33650124205729e-05
5.3894386954422e-07
-3.75395557912348e-05
-2.92864738802903e-05
-4.20456009139275e-05
-2.42624884477021e-05
-2.24029241817257e-05
-2.42566763591183e-05
-2.00140491188211e-05
-1.18563636519419e-05
-2.19187061713583e-05
-1.15976462757178e-05
-5.47812287568886e-06
-1.19534728479455e-05
-3.14250137917553e-05
-4.26389538111045e-05
-1.64686548050044e-05
-1.98447722604879e-05
-3.72542482089401e-05
-4.6192964090035e-05
-9.39271007485298e-06
-5.84566806247115e-05
-1.54951608293161e-05
-7.68047357137323e-07
-3.87518743300499e-05
-1.40679205389621e-05
-3.71528011108474e-05
-2.51813770911648e-05
-2.15293870211897e-05
-1.17653370980346e-05
-2.63639746152507e-05
-6.43052141538586e-05
-2.89907670500947e-05
-4.45753412219479e-05
-4.68782881498328e-05
-4.68532314361046e-05
-2.43584324221199e-05
-1.9331722012695e-05
-1.15761678439565e-05
-2.79931932772932e-05
-6.75593897599556e-05
-3.43961712872312e-05
-2.45555979537184e-05
-1.02953908393228e-05
-4.56171606642009e-06
-7.98486412972088e-06
-3.30255206645097e-05
-1.53497598974171e-05
-3.67089144055608e-05
-1.03717534443657e-05
-1.52644729216865e-05
-2.43397913735784e-05
-2.75640687316934e-05
-2.31999111793021e-05
-3.73121057385872e-05
1.73542587105819e-06
-7.52347631898571e-06
-9.65224451139847e-06
-3.8886127270023e-05
-4.09464197365495e-05
-2.44167173280799e-05
-1.99890523695472e-06
-2.71059587292762e-05
-2.64159116622696e-05
-9.94968240046706e-06
-2.14986665981041e-05
-3.51358630017233e-05
-2.35887703273771e-05
-3.87772162242964e-05
-2.75007361482827e-05
-3.19947223093875e-05
1.92404656546236e-05
-8.1073971607883e-06
-1.81423075044498e-05
-3.22028483391401e-05
-1.58787037724398e-05
-2.89414631816837e-05
-1.32535434190242e-05
-5.61245861488231e-05
-5.49636053167983e-05
-1.6563067923416e-05
-2.06879629885757e-05
-2.3454497155948e-05
-3.05091797711405e-05
-2.42710029602691e-06
-1.28627908833513e-05
-2.99039834060363e-05
-1.84056636404328e-05
1.96999768954514e-06
-1.54114161183437e-05
-3.37350357587566e-06
6.13356522442171e-06
-3.62841254159842e-05
-4.13711893328452e-05
-4.98474338116844e-05
-8.34663678899046e-06
-1.95687435457898e-05
-3.88950247922569e-05
-3.95095456580341e-05
-2.41743845126764e-05
-1.12464625291851e-05
-4.04163196279497e-06
-3.35139772118535e-05
-3.9644350575529e-05
-4.31979462639116e-06
-4.06657638532663e-06
-1.96340037610149e-05
-4.02806785745705e-06
2.5574238026479e-06
-2.86383649530253e-05
-3.097110922934e-05
-5.66061627973862e-05
-2.0059726245078e-05
-1.52175543504703e-05
-4.65736463678248e-06
-1.70449824242086e-05
-4.57191826044137e-05
-2.12232982624305e-05
1.17893798905177e-05
-1.86370128449103e-05
-4.43066163997866e-05
-2.08963052196723e-05
-1.7814957379918e-05
-1.56350689370322e-05
-1.83500374117947e-05
-9.28629602034032e-06
-1.39997403915028e-05
-1.36991358630862e-05
-2.18302284648304e-05
-2.43193165425769e-05
-1.96986363565379e-05
-1.68068568314312e-05
-5.38894909705493e-05
-2.99945741082417e-05
-5.2884310567195e-05
-1.21129990452938e-05
-2.32321115407734e-05
-2.43954548118442e-05
-4.31422476686286e-05
-2.20781727968678e-05
-1.74014779911286e-05
-3.32307893932201e-05
-2.81148420516202e-05
-3.2024297024767e-05
-2.10245004089863e-05
-2.97467864359249e-05
-1.22292222100683e-05
-4.12487665275411e-05
-2.38602282467088e-05
1.9286499738416e-06
-1.78241847009802e-06
-3.72401493155284e-05
-1.53027842819825e-05
-4.35947239248591e-05
-2.55041077156356e-05
-3.24073634496945e-05
-4.89139761146891e-05
-2.88723887250609e-05
-1.20256810461489e-05
-3.7580776319448e-06
-3.96140563374198e-06
-3.67726403847364e-05
-3.2479871302365e-05
-4.45432689832157e-05
-9.68433139850267e-06
-3.04091180109157e-05
-3.80435552664885e-06
-2.32100214017685e-05
-1.94768793771744e-05
-3.00144949062723e-05
-4.1420291692778e-05
-1.43603409684289e-05
-3.76748374504551e-05
-3.29559224758186e-05
-3.16077831248964e-05
-2.38865194860718e-05
-2.08089716980926e-06
-5.37491989178029e-05
-2.25866142180614e-05
-3.63115459401094e-05
-2.79481163894212e-05
-5.37395846116647e-05
-1.3617239497646e-05
-1.16708705993686e-05
-2.10307044675976e-05
-2.39854288892936e-05
-5.26856705353975e-05
-2.23255664466883e-05
-3.35229724793489e-05
-3.90918189628626e-05
-2.09742321341995e-05
-5.29529218485769e-05
-3.85441955139471e-05
-1.26674214831029e-05
-7.54877272180391e-06
-2.67010999338183e-05
-2.25081376822666e-05
-2.66209857348149e-05
-5.60522347313277e-06
-2.59713677577608e-05
-1.88516349438456e-05
-4.20987874128797e-05
-3.37899163296388e-05
-8.76440344254616e-06
3.12508240615451e-06
-3.32166021310821e-05
-3.64323134456866e-05
-5.90469329761221e-05
-1.50342304234892e-05
-3.44619002597221e-05
-1.78084151228863e-05
-2.98742159496236e-05
-4.1669919637571e-05
-2.82337022311716e-05
-3.27764703505706e-05
-4.74468059252385e-05
-2.69790591351e-05
-3.06124993162824e-05
-2.83640635005104e-05
-2.34543804633488e-05
-3.28331264190986e-05
-1.60756630430496e-05
-1.74837047397534e-05
-6.40753525842436e-05
-7.1067015018441e-06
-4.37462645473858e-05
-4.8595131875642e-05
-3.03604293201572e-05
-3.55284881080092e-05
-2.98129186082004e-05
-4.8333611358825e-05
-4.69428952130406e-05
-1.28128700258207e-05
-2.06961510054599e-05
-7.32651608845793e-06
-3.76882097984252e-05
-1.44510559700862e-05
-3.11892496536228e-05
-3.58710941423545e-05
-5.41779541232467e-06
-1.50924065666352e-05
-3.25904956858549e-05
-3.15823405766004e-05
-3.53398396398029e-05
-1.33250212228028e-05
-3.06371531603207e-05
-1.55709125813243e-05
-2.50414779677867e-05
-1.16174421673138e-05
-1.65277094991625e-05
-4.18738632670208e-05
-2.81479368842726e-05
-3.79749504214621e-05
-5.97928689231562e-06
-2.40302182377296e-05
-1.25610229439854e-05
-1.17430852579815e-05
-2.83374076387265e-05
-3.44019222638122e-05
-1.38981197379465e-05
-3.00565014783282e-05
-1.99133276872149e-05
-4.85217874410116e-05
-2.52501194383283e-06
1.47704316364703e-05
-2.53302656080363e-05
-4.1422873050674e-05
-3.29110423136383e-05
-5.13033780965442e-05
-3.42479379582671e-06
-1.5053997460225e-05
-1.93072216685788e-06
-4.58128342789585e-05
-6.88371030854814e-05
-2.16658778334437e-05
-2.57955367157204e-05
-8.57904988075814e-06
-1.43941996691078e-05
-2.6118705954445e-05
-2.21690110255338e-05
-3.22443498628259e-05
-1.90913182597619e-05
-3.43653324595073e-05
-1.68330742226677e-05
-1.86961577252328e-05
-1.40650362099059e-05
-1.74830561049413e-05
-3.34835182050773e-05
-1.25300738199381e-05
-1.65670482455704e-05
-4.70937018849507e-05
-1.23295246381336e-05
-3.35120556764949e-05
-1.79077436988112e-05
-2.98054274597041e-05
-1.90445859832058e-05
-4.74474855546927e-05
-1.46801294718681e-05
-1.50937250098619e-05
-4.55992620653543e-05
-1.74014849227758e-05
-3.59229814725167e-05
-3.31973066416546e-05
-1.99469827284567e-05
-1.84812013882139e-05
-5.50280551166832e-05
-2.99964491141981e-05
-2.58065396151925e-05
-1.32830488831529e-05
-5.14675079480596e-05
-8.18569428745339e-06
-3.06383870879731e-05
-4.89564291974065e-05
-3.61280897835287e-05
1.12042330009845e-05
-4.17158788147637e-05
-3.01526915914296e-05
-3.59826616036866e-05
-1.98902452332975e-05
-2.41762067057068e-05
-3.29864222550103e-05
-9.65372822957123e-06
-1.32323906970476e-05
-4.42451236633405e-05
-2.15404669247167e-05
-2.17706013799577e-05
-4.03699255466293e-05
-1.37341182227058e-05
-3.29353235562788e-05
-2.77735825454046e-05
-6.95257862288459e-06
-1.50560667554758e-05
-3.81792795573144e-05
-2.53971530418359e-05
-2.41203013066617e-05
-2.30164868941176e-05
-2.82938400809122e-05
-1.01293093771368e-05
-4.32256726747542e-05
-2.48101424628139e-05
-2.90898306587169e-05
-4.0193506855611e-05
-1.38602290006743e-05
-1.70149818335347e-05
-8.96731521530692e-06
-4.79941606345967e-05
-9.81295050078741e-06
-2.70624875941766e-05
-2.34127104653687e-05
-2.62486998451543e-05
-1.04118862373723e-05
-1.40015206698451e-05
-3.02054753215006e-05
-1.29214485760657e-05
-3.41154243935039e-05
-2.19303906179031e-05
-2.71788140883644e-06
-1.2962417405098e-05
-2.87235263280651e-05
-4.18597854028338e-05
-2.14265131168274e-05
-3.73396525471384e-05
-3.1301693574627e-05
-3.02304373701523e-05
-2.97777172963999e-05
-1.56312499554104e-05
-1.70354441085092e-05
-2.9816959524634e-05
-4.88295450443895e-05
-6.1120220865162e-06
-1.06951245325353e-05
-4.51318052474239e-05
-3.88569175833647e-05
-2.12605752386242e-05
8.54014091915021e-06
-3.24041774545565e-05
-2.22040874276015e-05
-2.52848266751309e-05
-7.29130124115218e-06
-1.69703567178276e-05
-2.22916323624761e-05
-3.12325117037489e-05
-9.8140471723812e-06
-1.91413835633426e-05
-1.40484999163481e-05
1.32632523009616e-05
-1.64682657883675e-05
6.33925056070571e-06
-7.4654311182455e-06
-6.27510875609659e-06
-4.65343545819042e-05
-3.82887692093435e-05
-3.02584194886414e-05
-8.38095367360526e-06
-3.40672014634275e-05
-3.05388424165998e-05
-3.42063081170191e-05
-2.98815047574361e-05
-3.18951737747781e-05
-2.63095696415388e-05
-2.46751600469594e-05
-1.88293528554205e-05
-2.12805812027199e-05
-2.80094606132722e-05
6.82894007108519e-06
-2.00483436257046e-05
-1.64658726271296e-05
-2.8614957755243e-05
-2.70712113658224e-05
-3.44981533496409e-05
-3.51367556539238e-05
-1.99223214318092e-07
-5.00332399728102e-05
-4.52537544870605e-05
-1.51550954338937e-05
-5.35619699342244e-06
-1.45708662970602e-05
-1.21709961196189e-05
-1.99108124263693e-05
-5.73546758178449e-06
-2.508803234439e-05
-2.08732182761992e-05
-1.2749129795676e-05
-1.39101961613545e-05
-1.64943123916412e-05
-3.15773515874908e-05
-1.10387573434903e-05
-1.45985156106634e-05
-2.15584938946686e-05
7.91431538439194e-06
-4.04766976166269e-05
-1.2722663393094e-05
-3.76919619890182e-05
-2.67843820073199e-05
-2.54089511523298e-05
-3.71958930942629e-05
-1.34901137278654e-05
-1.85368463254371e-05
-3.63145243286175e-06
-2.90518429955904e-05
-2.60565342950233e-05
6.32154883159596e-06
-9.44251901666147e-06
2.25728592367387e-06
-2.07175439918125e-05
-5.08088684938099e-05
-3.52614273609664e-05
-5.59839958168616e-06
-2.45560177454614e-05
-3.01322778940421e-05
-2.44511409030782e-06
-2.55482473183139e-05
-2.24726012297826e-05
-5.10185464630942e-05
-3.54262892521752e-05
-1.99108139985359e-05
-8.44636380832879e-06
-3.75618102461291e-05
-5.3501485533078e-05
-1.9487083596842e-05
-2.61737774817349e-05
-5.77305515710204e-05
7.8214368700252e-06
-2.98969162971263e-05
-5.88993831956395e-05
-1.28428877167697e-05
-5.56780942915094e-06
-1.26677297491609e-05
-1.34043148641658e-05
-2.9946910002137e-05
-7.0140972430687e-08
-3.89904289983935e-05
-2.39692727070616e-05
-4.49673927914322e-05
-1.84925234312335e-05
-1.89938497463218e-05
-1.75186000979496e-05
-2.26956120062393e-05
-5.62818070495734e-06
-2.66107632599391e-05
-3.31268648357311e-05
-2.26102900015979e-05
-1.68705710913289e-05
-1.9482243424205e-05
-3.91947922723984e-05
1.7842298599603e-06
-4.74432542348413e-05
-3.73831272963043e-05
-4.02034394698478e-05
2.9540096825383e-06
-9.46782680886906e-06
-2.02433324602888e-05
-2.18003100618101e-06
-1.76859837785198e-05
-2.41193370711684e-05
-2.52696664270315e-05
-4.01556270777846e-06
-1.67491253407426e-05
-2.60571416068175e-05
-2.62794532860884e-05
-2.64368365440078e-05
3.31004018043285e-06
-5.12151782593251e-05
-2.14380308733353e-05
2.43897431426638e-06
-5.3813500926736e-05
-1.32541920347875e-05
-4.40300759819609e-05
-3.42282494811424e-05
-2.49303707410002e-05
-6.54869076997725e-06
-1.2230915398305e-05
-1.89479129443837e-05
-4.79580247802918e-05
-2.94898592286406e-05
-1.64626711781365e-05
-1.20967382757424e-05
-1.62649563503439e-05
-3.41652079457523e-05
-5.89475015524467e-05
-4.76612025231896e-05
-3.66814749662773e-05
-2.77536680869211e-05
-1.99456993812648e-05
-4.3355733973595e-05
-2.54459917303801e-05
-3.20584905225466e-05
-1.83061104851934e-05
-2.85260753407901e-05
-2.41022998510234e-05
-9.32531114484276e-06
-2.7298782026406e-05
-4.09527291397878e-05
-4.50999782223956e-05
-1.11595330738733e-05
-3.3873470989703e-05
-4.70337733101473e-05
-2.43683882445976e-05
-1.65269664986775e-05
-3.08384280218296e-05
-2.60945584621842e-05
-9.99350315364984e-06
-2.92813823521932e-05
-2.84181875123538e-05
-3.27251368036245e-05
-1.65558082817324e-05
-3.72503487238261e-05
-1.69847646957944e-06
-1.76167832892919e-05
-2.12014977539632e-05
-2.43486314246484e-05
-1.62817701213475e-05
-1.74491520121089e-05
1.21708352039812e-05
-2.51362907073421e-05
-3.06536940702393e-05
-1.1705829491184e-05
-5.28010256563824e-05
-1.8543995966425e-05
-3.47213079302309e-05
-2.98090104780758e-05
-3.46842462553433e-05
-5.16998511634887e-05
-5.2926271901962e-05
-5.6346288408583e-05
-1.60798574837863e-05
5.98614717453351e-06
-4.07853075241971e-05
-1.02740559689358e-05
1.20900080955064e-05
-1.43810223174467e-05
-4.00489284283728e-05
-1.23270790172037e-05
-2.62806807287847e-05
-2.52440439437824e-05
-4.41841398856436e-05
-3.27653380773447e-05
-1.32905373775616e-05
-1.95340322704956e-05
-2.42690546417748e-05
-3.43560482209523e-05
-7.79866586961312e-06
-3.46239291458098e-07
-3.12818166077055e-05
-3.09433533054731e-05
-1.72535237011648e-05
-1.81099537405439e-05
-2.67993711460511e-05
-2.21958216239966e-05
-4.56937875470465e-05
-5.13893032335402e-05
-5.22244873561557e-06
-2.47742618661213e-05
-2.22202122137422e-05
-1.71127903947148e-05
-2.04211863657101e-05
-1.9375267033422e-05
-1.19672393742751e-05
-3.65383862543135e-05
-4.15263818154178e-05
-3.21455732527475e-05
-2.26364882311191e-05
-5.19319996444053e-05
-2.38386347270399e-05
-2.17704534718578e-05
-3.0802223368668e-05
-1.84988453778713e-05
-6.56005437984142e-06
-2.08665137610696e-05
-1.77925629075918e-05
-3.84013850384949e-05
-2.87917670754476e-05
-3.30226483240204e-05
-1.00345337374899e-05
-4.02621442538537e-05
-4.5695195578304e-05
1.28419816986291e-05
-3.59829386039008e-05
-2.6208187573647e-05
-2.31855172835046e-05
-6.56783906815292e-05
-3.9119064067076e-05
-2.208322085457e-05
-1.93585088572636e-05
-1.35382604154328e-05
-4.70668188649871e-06
-2.96980990031927e-05
-1.04451255777176e-05
-2.1007209946043e-05
-1.08498201943908e-05
-2.21996420695452e-05
-9.03696691580413e-06
-1.1814180077526e-05
1.50308482857994e-06
-2.56916886907389e-05
-2.20111928430254e-05
-2.51941203167663e-05
-4.52352781015638e-05
-2.25909429217565e-05
-3.80268088793366e-05
-3.90914501855601e-05
-3.66931887104338e-05
-2.80558770357427e-05
-6.64346869407245e-06
-3.84756219788833e-05
-3.68803544363201e-05
1.23770783826178e-07
-4.93220845227104e-05
-1.72576638347965e-05
-1.45759796009852e-05
-3.58720901483817e-05
-2.02146616195106e-05
-2.5588930717451e-05
-3.01382356554198e-05
-4.76380955783298e-05
-1.74605375663975e-05
-4.31508241961452e-05
-4.4581380321089e-05
-2.07893230978857e-05
-3.12283515798705e-05
-8.99957797731254e-06
-3.17249344961388e-05
-4.44134343506111e-05
-6.28525191714122e-06
-3.28242697765524e-05
-2.67588633327531e-05
-2.01991787497813e-05
-1.08791416644136e-05
-3.92455786304748e-05
5.64684348189699e-06
-2.51222693811544e-05
-1.60701914965781e-05
-1.61829117557503e-05
-3.47611749435421e-05
-2.10213235073949e-05
-3.86908585195303e-05
-5.1456082534827e-05
-5.74647959524555e-05
-4.27816482317079e-06
-1.41979363607893e-05
-4.7186988499747e-05
-6.65753681560014e-07
-2.99530244822002e-05
-2.25660856574473e-05
5.36502954873131e-06
-4.20528517149409e-05
-1.17353557649145e-05
-4.45389058978516e-05
-1.5540159280109e-05
-2.90092346766772e-05
-1.10864588216435e-05
-2.59315617288677e-05
4.67415859849348e-07
-2.06961585815383e-05
-2.32629668807022e-05
-9.83661794586786e-06
-1.6933345755109e-05
-1.44332385933798e-05
-1.988260022085e-05
-1.71234508365964e-05
-5.52031665885401e-05
-2.38259547746154e-05
-3.7395281304261e-05
-5.94810383321554e-06
-2.79758698645191e-05
-1.75700545310848e-05
-2.18896361748189e-05
-2.57985008213912e-05
-4.27460666015227e-05
-2.88573366178999e-05
-5.12377811474711e-05
-1.0109409483006e-05
-1.1210456231914e-05
-1.78183883380858e-05
-2.15814099078958e-05
-3.82789670241454e-05
-2.06005590008681e-05
-3.89066368131013e-05
-2.86922740824779e-05
-2.46952607172379e-06
3.7328335043072e-06
-1.03863932696459e-05
-3.17445615781243e-05
-5.69833780871265e-05
-5.66603986775904e-05
-1.83789508939939e-05
-7.37600471005766e-06
-4.96768130778001e-05
-2.82343919087559e-05
-2.06737837231155e-05
-1.007716153975e-05
-5.36141481918132e-05
-2.25208977010907e-06
-7.31201665669474e-06
-1.79485840625462e-05
-4.74751154652127e-05
-1.7631016618675e-05
-2.98605996010817e-05
-2.53579163916881e-05
7.2789498037699e-06
7.79836841226817e-06
-1.89278753614556e-05
-4.35586929581513e-05
-7.96597938535286e-06
-4.27282257805084e-05
-1.92843693270851e-05
-1.9453066889253e-05
-1.49100921353565e-05
-3.10383692951133e-05
-1.10240217226753e-05
-1.34520132447335e-05
-4.4472985791424e-05
-5.08532191500327e-05
-3.46019484929564e-05
-4.25436985409038e-05
-3.33635193571487e-05
-1.82856178323936e-05
-2.20971071047748e-05
7.4271702103427e-06
-1.50372356398023e-05
-2.12773657838857e-05
-4.20100670467356e-05
-2.19157033405729e-05
-2.44300767442189e-05
-1.04638900842252e-05
-1.55698964410745e-05
-4.8949606399396e-05
-2.70748644508189e-05
-3.3268799769068e-05
-3.63802453326348e-05
6.76272205817974e-06
1.06262875950808e-06
-3.22880283911031e-05
-3.44412654963715e-05
-1.2587630354856e-05
-2.09718343139407e-05
-4.71851914393944e-05
1.96139536022487e-05
-2.40081685263038e-05
-6.27011103468888e-06
-2.30806608203276e-05
-2.36650815901863e-05
-2.55766142622601e-05
-1.46171826589783e-05
-3.50947782696506e-05
-2.42972287704954e-05
-5.18481634385986e-06
-2.78643211349962e-05
-3.01252507663859e-05
-9.07281207773824e-06
-1.91286242862209e-05
-3.89456767461675e-05
-4.49808315498972e-06
-1.40132783879289e-05
-1.21878135319489e-05
-1.56195301782918e-05
-1.28893721326489e-05
-3.31792805108042e-06
-1.62761820458482e-05
-3.18217842756106e-06
-3.47689642429151e-05
-1.77682900585098e-05
-5.31344381356666e-06
-2.96333955779349e-05
-3.96532913804302e-05
-1.9237601407555e-05
-3.28618194733018e-05
-1.95993276108248e-05
-1.83084315841081e-05
-3.55489788424793e-05
-2.00026380017227e-05
-3.67782406634361e-05
-9.25359701149174e-06
-4.2341621321178e-05
7.77376506346397e-06
-3.76035096508497e-05
-2.78397439864653e-05
-4.37488780958856e-05
-1.99888986329914e-05
-2.4368206222655e-05
-7.92391858955504e-06
1.76031294080628e-07
-1.07876620457352e-05
-4.93168045518746e-05
-4.49332453916001e-05
-4.75859345442821e-05
-2.08593413381828e-05
-4.66607338170422e-05
-3.62291810379132e-05
-4.20115432616592e-05
-1.64313674180975e-05
-2.0672735674709e-05
-3.96544741277929e-05
-1.05466581801647e-05
-2.49060348271963e-05
-6.56905058655037e-06
-1.10857024619612e-05
-1.79951272747533e-05
-2.76150128777718e-05
-2.78318312261991e-05
-2.59562953652164e-06
-2.51919630743053e-05
-2.44879200312897e-05
-4.67412396132914e-05
-2.56851224366365e-05
-2.35359367059552e-05
-2.08289350188599e-05
-2.78250878337983e-05
-3.51252662614405e-05
-1.46884790511836e-05
-1.41078318341545e-05
-2.75962452347088e-08
-1.42005354588996e-05
-2.58448659954514e-05
-5.68086243097295e-05
-2.57648971805347e-05
-4.2480266925271e-06
-1.47099018825946e-05
-2.35166787591635e-05
-2.26075122762386e-05
-2.0167105928199e-05
9.05771216062392e-06
-1.64035013452771e-05
-2.23349672356413e-05
-7.00609219052891e-07
-2.30490229408867e-05
-3.17908030061691e-05
-4.09322922363106e-05
-3.27136250713281e-05
-4.03105345407611e-05
-2.08666718882225e-05
-4.83615947674519e-05
-3.9618140767998e-06
-4.15670789285614e-05
3.90734234879243e-06
-2.94484308126055e-05
-2.93063032447025e-05
-2.88700650510332e-06
-3.63075249567782e-05
-2.64569730855349e-05
-7.93882330485073e-06
-2.71832130660544e-05
-3.28945227610781e-05
-2.58968976222769e-05
3.08179246253637e-06
-4.3617506439693e-05
5.53527308563365e-06
-2.73529405143433e-05
-3.44558628950876e-05
-5.10337968567558e-05
-3.86338541770467e-05
-2.83712362739775e-05
-2.5470364097338e-05
-2.90898807157472e-05
-1.58363124856339e-05
-1.70596659817249e-05
-1.66331256362793e-05
3.90652369898749e-06
-2.56142020719436e-05
-4.1163462682573e-05
-8.61395309725268e-06
-2.1892946258889e-05
-3.05203464090827e-05
-3.58456388911392e-05
-3.37800218804512e-05
-4.01658330104621e-05
-2.39923666044128e-05
-1.07641965804852e-05
-2.48874769061743e-05
-1.55501777402255e-05
-1.74371756103764e-05
-4.82337352064618e-05
-2.57202028964701e-05
-1.99369357506023e-05
-9.78191125200954e-06
-2.87580446413005e-05
-6.63891496025782e-05
-6.25624187172969e-06
-3.57528418044464e-05
-4.54938755845955e-05
-3.41432920438226e-06
-2.17080770137866e-05
-7.45987800656276e-06
-3.79885932561366e-05
-3.36376218965734e-05
-3.16617829599188e-05
-3.98949662725841e-05
-2.29296388131587e-05
-2.73875675903412e-05
-2.10944878718211e-05
-2.23062381963571e-05
-1.58556098459181e-05
-2.67961146729837e-05
-9.55788183596054e-06
-2.69639992542977e-05
-2.1558321005901e-05
-3.53971821614792e-05
-1.39187180430571e-05
-9.18340099233638e-06
-1.35231354556318e-05
-2.32852156985455e-05
-3.00954739447957e-05
-3.4727202221882e-05
-1.16016902275911e-05
-3.24770603779633e-05
-1.76953381163138e-05
-2.94921777072001e-05
-6.1964368097825e-06
-3.39604392402943e-05
-2.45707103707599e-05
-2.91297017830051e-05
1.91387108458248e-05
-4.19565557889541e-05
-1.47840842254024e-05
-2.37175117134233e-05
-2.8716174984609e-05
-1.68478437427097e-05
-3.99119727260347e-05
-6.29330656346104e-06
-9.97525963476806e-06
-2.09909695129858e-05
-5.46460755490911e-05
-2.34458570024934e-05
-2.32303758355814e-05
-2.3526018504295e-05
-3.61401750260712e-05
-2.02107460123198e-05
-3.74064809868963e-05
-2.90959907316711e-05
-3.79500438628182e-05
-2.93894944991626e-05
-2.21243007812845e-05
-2.13206366402852e-05
-1.77851306187154e-05
-3.01554550975246e-05
5.19282187292567e-06
-2.14205888577459e-05
-1.00037760043819e-05
6.28101260189571e-06
-4.3208738878045e-05
-1.96651705920545e-05
-1.1430570467552e-05
-3.4343063595998e-05
-1.74632761974221e-05
-2.7816998319518e-05
-3.42882494627976e-05
-2.54057913061166e-05
-4.53052800559503e-05
-4.45620794274586e-06
-3.63591199202365e-05
-3.46614231960315e-05
-3.72421779639346e-05
-3.47257775555039e-05
-1.464946071942e-05
-2.41940957868013e-05
-3.68434667098183e-05
-1.18384792712835e-05
-8.90067503167232e-06
-1.83600690382348e-05
-3.93027556514181e-05
-4.00027518864629e-06
-4.17366086146482e-05
-1.06374000599635e-05
-4.43743193840781e-05
-1.15896258258643e-05
-4.46999653124152e-05
-2.90759558770069e-05
-1.99500801077914e-05
-3.42314594447634e-05
-3.15434445650443e-05
-4.36993169233764e-05
-4.05451028041185e-05
-2.78711573586279e-05
-1.19298272434381e-05
-2.34089243933797e-05
-4.41668293059965e-05
-2.40550835367782e-05
-3.52858214807058e-05
-3.70747178448005e-05
-1.63791521254711e-05
-3.76004418646185e-05
-4.03446310071297e-05
-3.63270898573199e-05
-2.67654275119219e-05
-3.53249412944811e-05
-2.34238509533886e-05
-1.19349948799933e-05
-3.13876645886427e-05
-1.71988960948102e-05
-2.99677577985963e-05
-3.33738302253132e-05
-1.59844416060726e-05
-2.37509860092501e-05
-1.4478027205867e-05
-1.35624598810166e-05
-2.36288124055513e-05
-1.67706422425384e-06
-3.15220033074462e-05
-2.86566382403037e-05
-3.12859874102784e-05
-5.75442605219443e-06
-1.03146183984659e-05
-1.19192633051691e-05
-2.10762143004742e-05
-3.93957212696081e-05
-6.43231063408338e-05
-3.20714267109834e-05
-2.54284568382697e-05
-2.18578307194551e-05
-2.35934479800923e-05
-2.30953735030769e-05
-1.51996134192647e-05
-2.80513330999286e-05
-1.61060074775845e-05
-2.02882447916211e-05
-3.69471009085375e-05
-2.46984873707852e-05
-2.28295639248118e-05
-3.07891599890383e-05
-3.10940997709198e-06
-3.67333037286803e-05
-1.37980163601929e-05
-3.14052444064554e-05
-1.07774743326963e-05
-7.83779399283097e-06
3.34690044237288e-06
-2.01123149738964e-05
-2.72708182298073e-05
-3.2414410778956e-05
-1.04123715831341e-05
-8.7018674620326e-06
-4.75159027218255e-05
-3.87906227815939e-05
-4.97359202581675e-05
-7.51944551575826e-07
-5.01356963611769e-05
-2.33084855627228e-05
-9.51306278143362e-06
-2.75486570297155e-05
-3.45487725816218e-05
-2.60737995116335e-05
-1.53254984193311e-06
8.33596429892693e-06
-1.68210751460624e-05
-2.47837372132444e-05
-4.29382108272243e-05
-4.05617226114022e-05
-4.16430139890855e-05
-1.45480482555034e-05
-2.84352267508333e-06
-3.18142562975262e-05
-3.25671768995338e-05
-2.7010402260546e-05
-1.24994216010838e-05
-1.9318286490356e-05
-1.76611595173982e-05
-3.24363411042714e-05
-3.79748487707234e-05
-2.40740011874273e-05
-2.56605429640981e-05
-1.77561913838606e-05
-2.85148707854717e-05
-2.49327033918762e-05
-4.59237833684431e-05
-1.23443453201269e-05
-3.49547699819109e-05
-2.58769207219141e-05
-6.30710373540516e-06
-2.1664493507919e-05
-4.10766507908034e-05
-3.61090385200357e-05
-5.00957661818173e-05
-2.00244822293877e-05
-5.03346515143087e-05
-2.64493858077862e-05
-3.68352748265805e-05
-3.41731724866854e-05
-3.02141811359759e-05
-3.03546572104936e-05
-2.57871728885066e-05
-1.87631963578759e-05
-4.40452360808147e-05
-3.50519860465841e-05
-1.63573151051955e-05
-1.68813839721488e-06
-2.19501497352624e-05
-3.12563805055029e-05
-2.39894937503833e-05
-1.14756080084361e-05
-2.58108407715079e-05
-2.60346796042921e-05
-4.28623312872317e-05
-3.38579064690873e-05
-4.303815577737e-05
-2.34565476164646e-05
-2.8546252211473e-05
5.52347518468099e-06
-3.51617316956466e-05
-1.70064341323462e-05
-3.14959163265109e-05
-2.8503528684375e-05
-5.91280066895016e-06
-3.21413848658767e-05
-3.69443953459319e-05
-4.25931659084899e-06
-7.89236746422536e-06
-4.19752142215699e-05
-1.01568193157843e-05
-1.1372297186561e-05
-2.65784822401187e-05
-1.692047248558e-05
-3.42720318311749e-05
-3.64022210892898e-05
-4.92557068445523e-05
-2.92445332436524e-05
-1.62896061704677e-05
-2.26845707907324e-05
-3.90309506724079e-05
-8.43610398687086e-07
-2.25340616359184e-05
-2.84213319874385e-05
-4.04847250729314e-05
-3.21328521919598e-05
-1.21342948893373e-05
-2.92648311451651e-05
-5.25752980022352e-05
-1.51178747726848e-05
-5.53520176500067e-06
-2.42093665062498e-05
-2.42470409916604e-05
-3.22594336708933e-05
-2.64676453469125e-05
-4.13464239853445e-05
-3.40518989404857e-05
-1.94302128968179e-06
-2.06434392033651e-05
-2.01711449928651e-05
-1.9908886337662e-05
-4.90268016106736e-05
-6.46491264995765e-06
-1.75725147651191e-05
-4.49683577332949e-06
-1.8369559570864e-05
-2.83356184029822e-05
-1.41616049743004e-05
-3.05437404963508e-05
-1.13867317720106e-05
-7.22501892843145e-06
-1.69546978564462e-05
-4.20724590346143e-05
-3.14991374833544e-05
-4.04584423146968e-05
-2.1397120719033e-05
-2.45598815663751e-05
-1.87357142289431e-05
-8.74866564606346e-06
-2.24607685044897e-06
-1.95901153818017e-05
-3.31272434180408e-05
-2.26524496738779e-05
-3.13921798386607e-05
-2.39162338228353e-05
-1.90878537311283e-05
-3.37712202608156e-05
-1.53208552418902e-05
-3.36455674670777e-05
-1.71152179155032e-05
-1.55700926403316e-05
-1.90542335692233e-05
-3.5915734786465e-05
-2.8493368192232e-05
-3.99797856873782e-05
1.05817928468775e-05
-9.50646263046429e-06
-5.26682739701953e-05
-8.62256925827994e-06
-8.3285874166833e-06
-3.17373471501651e-05
-2.57170860204855e-05
-2.75412685789546e-05
-1.10577178119755e-05
-2.34418990391987e-05
-8.50676736679845e-06
-1.37583679714613e-05
-2.49698487090566e-05
-2.25341751006755e-05
-8.20763464135212e-06
-2.37810222370743e-05
-2.54478743487592e-05
-4.92305762176391e-06
-1.25228100453434e-05
-2.55802747911517e-05
-5.74285484060926e-06
-2.60623552829261e-05
-2.56720448067895e-05
-1.59376853484778e-05
-2.84997593216439e-05
-1.89494307049991e-05
-3.18001143346559e-05
-3.12135098675693e-05
-2.58213095027975e-05
-1.56151887052032e-05
-1.81546023943892e-05
-2.04021685170214e-05
-1.48033636870391e-05
-1.03084850043185e-05
-2.22415977274644e-05
-1.43125863716553e-05
-4.29600616892384e-05
-1.63716916100059e-05
-2.28983347718731e-06
-2.30615071738811e-05
-1.85422282209965e-05
-3.61573246433073e-05
-7.82542303605262e-06
-1.30264590129112e-05
-2.20448726679252e-05
-2.03293400544588e-05
-1.6278739272072e-05
-1.4472148343814e-05
-2.55892557680972e-05
-5.54456411147856e-05
-2.47030008249225e-05
-4.92759399014993e-06
-3.19665389409598e-05
-2.27879012414374e-05
-1.94946014006333e-06
-1.95914611721344e-05
-1.22686275729953e-05
-2.60154236627576e-05
-3.61237778456752e-06
-2.55542610823466e-05
-2.46724911777163e-05
-1.72220491605192e-05
2.91303114421822e-06
-3.13101506021944e-05
-2.87300519417486e-05
-4.42997643941263e-06
-2.42344754228436e-05
-1.79713090392406e-05
-5.19434670696315e-05
-2.40689690096499e-05
-2.71896018351792e-05
-3.45453716796197e-05
-6.53693910867901e-05
-2.56486503314292e-05
-2.35770621692962e-05
-1.05120833261061e-05
-3.69465390877683e-05
-1.65303131461342e-06
-3.95104012088687e-05
-3.89160606156733e-05
-3.78448499085646e-05
-4.31226458910925e-05
-4.228566425498e-05
-1.39860326264943e-05
-1.36652792001869e-05
-5.9130130314246e-05
-1.16920831861446e-05
-1.87441742249116e-05
-3.99194686764064e-05
-3.02395066297596e-05
-3.41221908225774e-05
-2.65143171962354e-05
-4.02513673278747e-05
-3.26451288057028e-05
-2.93287739737814e-05
-7.66974752363338e-06
-2.47044158063332e-05
-1.85997552120545e-05
-4.11135914429744e-06
-2.29109764216254e-05
-2.4287191624208e-05
-5.24063695850268e-05
-1.14414970496762e-05
-1.29911953708818e-05
-3.17339488623155e-05
-1.9543967183646e-05
-3.16822421348965e-05
-3.38669873336786e-05
-4.86936936519642e-05
-3.90836266709542e-05
-4.48080771435597e-05
-2.02524076149692e-05
-1.91479208369281e-05
-4.1758788721602e-05
-8.96682718600107e-06
-2.48756435074829e-05
-2.73000897295748e-05
-1.44538772414966e-05
-2.03515251693251e-05
-1.52846523863265e-05
-2.5979713527964e-05
-3.57642476102896e-05
-3.19492252008851e-05
-2.25091682019425e-05
-3.57634042702817e-05
-5.17130551187778e-06
-7.20822001761812e-06
-3.53516670415579e-05
-2.65212858072211e-05
-2.25232418980103e-05
-3.2529774091241e-05
-2.25622528248829e-05
-8.47575997441637e-06
-3.01879632370467e-05
-3.06200344588875e-05
-4.71975831678621e-05
-8.35651858380472e-06
-4.07271394295575e-05
-1.44164212022125e-05
-4.19859071021451e-05
-3.77024628671148e-05
-7.36942443791886e-06
-2.54408636965593e-05
-3.13714940280041e-05
-2.3107760568071e-05
-1.07475891014049e-05
-1.19923192072059e-05
-1.63856383594196e-05
-5.02010466758066e-06
-4.28440877385493e-05
-1.77157055548909e-05
-3.09867937841135e-05
-2.21543036192402e-05
-1.16643838441373e-05
-2.56237223624911e-05
-1.2531121614572e-05
-3.22163866555704e-05
-2.114719519216e-05
-2.83589255342535e-05
-2.53816430979532e-05
-4.0505115968013e-05
-4.52116985340539e-05
-2.01445682070919e-05
-2.53763782790813e-05
-3.83015531090366e-05
-1.51447857909439e-05
-4.74395322182696e-05
-2.09078948303728e-05
-4.64815170690244e-05
-4.61516477774607e-05
-2.84394568568103e-05
-2.64787596493041e-05
-7.61935596841979e-06
-1.02742610852732e-05
-1.11617790508761e-05
-1.75370678154031e-05
-4.01500662232563e-06
-2.26848925815647e-05
-3.92349918319573e-05
-5.36575019378071e-05
-1.91138593828042e-05
-2.13679791678064e-05
-2.24025204995118e-05
-4.65128100583435e-05
-1.1976318305266e-05
-1.92482681254943e-05
-1.17756157712152e-05
-1.93787745962935e-05
-1.40674847920327e-05
-2.29207163076917e-05
-2.72772028157679e-05
-4.08891740445596e-05
-3.60275285004496e-05
-7.63522194319364e-06
-5.41971461441942e-06
-4.49380464417599e-07
-2.33179179211273e-05
-8.83854860091153e-06
-4.6156195812648e-05
-1.34281876080507e-05
-5.94218562573284e-05
-2.29121646246182e-05
-2.53897829620187e-05
-4.54281981778517e-05
-5.00399646760432e-05
6.62907588084921e-06
-2.59691072646038e-05
-3.77399807721181e-05
-2.57381611921754e-05
-4.93502225964102e-06
-2.22824624182344e-05
-8.54627969438381e-06
-2.39646970078813e-05
-1.4875771385677e-06
-8.68674125816e-07
-3.25626410689642e-05
-2.57254789108027e-05
-5.62260669424209e-06
-3.647429959843e-05
-5.47134449202332e-05
-3.5395441460686e-05
-2.89438289596758e-05
-7.28181495354529e-07
-3.19402602127946e-05
-1.3800300027001e-05
-1.59215367446969e-05
-1.45597438765265e-05
-4.19945547018705e-05
-3.46078501245756e-05
-9.7451149459092e-06
-2.78872080318754e-05
-2.64895905427805e-05
-3.07638231965887e-05
7.4747164684907e-06
-3.25303162683373e-06
-8.63682745872701e-06
-1.64946323016023e-05
-1.0918429096985e-05
-3.50270115511624e-05
-1.6666036240206e-05
-1.34510159128861e-05
-1.97238278717413e-05
-2.23023930999219e-05
-3.67319189002425e-05
-3.33072391465168e-05
-3.57733449745645e-05
-3.69969512791175e-05
-7.72391147438873e-06
-2.5374760864551e-05
-3.84957617939644e-05
-3.73709112145734e-05
-2.3622718501388e-05
7.26663636449782e-06
-3.69563681909732e-05
-2.63216523729711e-05
-2.83875975807053e-05
-3.44898525154276e-05
2.14970260203336e-06
-3.34846981963049e-05
-2.8862141090022e-06
-3.59308034126182e-05
-1.58961778310048e-05
-1.65184408681874e-05
-3.33389664983599e-05
-8.15206594411173e-06
-2.3137676946782e-05
-4.19293575095597e-05
-2.51106094426293e-05
-2.9174559389692e-05
-5.5752839822719e-05
-1.11435894783137e-05
-1.73964087768886e-05
-3.13144825712842e-05
-1.74752960604497e-05
-3.4105076126414e-05
-2.79884733071285e-05
-3.91414430852179e-05
-4.58950463083159e-05
-1.21802098641502e-05
-2.37008741362015e-05
-2.62940812947515e-05
-1.71721475052492e-05
-6.30886619083322e-06
-2.87118666238101e-05
-2.32216712963688e-05
-4.53863953138153e-05
-2.87618115386797e-05
-3.77199629047189e-05
-1.09157282109572e-05
-5.31075693079423e-06
-3.8231051515656e-05
-1.737900078645e-05
-1.13575525729943e-05
-2.29609246988035e-05
-2.58562662808217e-05
-1.57930928464906e-05
-2.48789424659547e-05
-1.39029548336384e-05
-4.36415910809346e-06
-3.26320032013103e-05
-4.65350763694404e-05
-5.57057821399419e-06
2.22622131458629e-05
-4.25402944676335e-05
-4.32347074238012e-05
-1.87043115920941e-05
-2.84960960897137e-05
-1.09841254257231e-05
-1.1890600652795e-05
-2.34009841407352e-05
-5.99749137686242e-05
3.81483693433695e-06
-1.92153038422521e-05
-1.05060039745725e-05
-2.77626792354767e-05
-2.94174055930519e-05
-1.48029631938477e-05
-3.20858600717616e-05
-3.22650008460209e-05
-1.82365929964266e-05
-8.93035592559311e-06
-3.70755591480513e-05
-2.58694330972844e-05
-3.14920443993304e-05
-4.36646917471525e-05
-2.71195771029775e-05
-4.63557291598437e-06
-4.6100548405396e-05
-2.44019205002641e-05
-4.71817741042934e-05
-3.01905730744923e-05
-1.26407916840531e-05
-2.42484259720113e-05
-2.83411573378604e-05
-1.75909956868547e-05
-3.48576772367667e-05
-8.77879180635803e-06
-1.8130513020549e-05
-3.79050716919815e-05
-4.76231230423698e-05
-1.7263591871869e-06
-1.09730927624687e-05
-2.46580880636353e-05
-2.987677210455e-05
-1.33013796697275e-05
-2.33133731016582e-05
-2.81678441695891e-06
-3.4893875706239e-05
-1.38885194213795e-05
-2.71214030451792e-05
-2.98423649073774e-05
-1.80529650307055e-05
-2.9763047881362e-05
-1.45753426572623e-05
-1.66210619162829e-05
-4.57366985889396e-06
-3.44265221422113e-05
-1.66482602948824e-05
-2.41877191555937e-05
-1.68821003685523e-05
-1.35731654664472e-05
-3.76371326078665e-05
-7.26573666372871e-06
-3.39799942578795e-05
-4.1184776974477e-05
-4.52618773487382e-05
-1.09339783884398e-05
-5.42438352038611e-05
-3.76355592164462e-05
-2.677465706171e-05
-4.15818865551499e-05
-6.53375751781457e-06
-3.18392348585138e-05
-3.75372308032841e-05
-3.82691053940498e-05
-1.42638837281611e-05
-1.29461454451582e-05
-3.66333270442593e-05
-3.8954103922692e-05
-3.14736707030289e-05
-2.57918265018943e-05
-4.08928080771892e-05
-3.41251335264263e-05
-8.91400882855012e-06
2.41021541489316e-07
-1.6860020742115e-05
-4.07478547734911e-05
-8.1068781374949e-06
-3.16946473138253e-05
-2.2973010142153e-05
-3.80461591676992e-05
-1.48421231718073e-05
-2.09410483388517e-05
-1.40158811819492e-05
-2.86375620951304e-05
-3.74216717440377e-05
-3.72975945008879e-05
-1.04188629062834e-05
-1.77255770513579e-05
-2.31084655149576e-05
-3.47066946424554e-05
-3.21510948655353e-05
-1.76732770133326e-05
-3.09524289988152e-05
-1.94533771131832e-05
-6.13686475204749e-05
-3.47946775630473e-05
-3.61795164753504e-05
-2.23269685170678e-05
-5.51034525659776e-05
-4.77815305561315e-05
-2.73765511487954e-05
-3.42757591814573e-05
-4.44560497830947e-05
-4.85715321182387e-05
-1.56270540394763e-05
-1.64073606180014e-05
-9.46736161100017e-06
-2.12405092657059e-05
-1.27450188582569e-05
-3.62502987095687e-05
-2.50172952591946e-05
9.46891045044645e-06
-3.48315423768376e-05
-6.05211091822599e-06
-2.31657387405585e-05
-2.35923708593108e-05
-1.21644867294788e-05
1.20228594781416e-06
-3.48683239876528e-05
-6.0184104689935e-06
-1.77436870915678e-05
-3.32799427459731e-05
-4.4295395160885e-05
-2.35862369590901e-05
-3.02634698433657e-05
-2.8283635711791e-05
-3.44564747046819e-05
-3.76751354316005e-05
-2.73522569588147e-05
-1.30208192901146e-05
-4.42101588100899e-05
-3.00232434943821e-05
-2.57590517082006e-05
-2.24806591724324e-05
-3.87990433632134e-05
-5.02265980651255e-05
-3.9477043278207e-05
-1.07598878801558e-05
-2.09338634535352e-05
-1.18694138975488e-05
-3.532453382781e-05
-1.77913272996189e-05
-3.39770815873685e-05
-2.5388997229488e-05
-4.17750766903519e-05
-3.13886193034905e-05
-2.8142835231475e-05
-7.83636012032355e-05
-2.86957560005894e-05
-2.16638316047789e-05
-2.82031203340501e-05
-2.66487708724719e-05
-3.10655408617677e-05
-3.2525527262009e-05
-2.51051495029191e-05
-8.9796345890561e-06
-2.95512015775474e-05
-4.67670999274191e-05
-2.56871330885395e-05
-2.32606623869711e-05
-1.6530602890566e-05
-5.1947992955302e-05
-1.55329143861028e-05
-4.61461865496115e-05
-1.77137744835718e-05
-3.19817098667283e-05
-3.51155625966283e-05
-1.54034924012593e-05
-2.51874287262672e-05
-3.83980605045197e-05
-7.57426105938024e-06
-1.86980292207706e-05
-1.6448772798935e-05
-1.79460190054422e-06
-2.87618471809549e-05
-2.17661405601281e-05
-1.268873247062e-05
-3.68928027502849e-05
-3.91291053159149e-05
-2.44104517821038e-05
-2.91765770026559e-05
-3.89780740049458e-06
-4.23758868469938e-05
-3.86543794195226e-05
-3.35252628527383e-05
-1.28467623661153e-05
-5.29692812174258e-06
-1.77881020545701e-05
-8.69396956280597e-06
-2.59618918357364e-05
-4.46110390480593e-05
-1.83640897473818e-05
-2.15009348765165e-05
-1.61110387342571e-05
-5.3841093027454e-05
-1.77432624096809e-05
-3.36750624930584e-05
-1.88666662846624e-05
-2.41010389257012e-05
-3.60686692228404e-05
-3.3288726227795e-05
-1.09021974938192e-05
-3.58743307503449e-05
-4.0815954690855e-06
-2.34594901482519e-05
-5.92889908809563e-08
-3.14383932489608e-05
-5.6483407114202e-05
-9.09815518790125e-06
-3.65259556043567e-05
-2.5397856973534e-05
-2.42361448157999e-05
-1.84255908769186e-05
-1.70331597844471e-05
-3.14346176137084e-05
1.9383901226597e-05
-2.36089721877682e-05
-2.48115660935243e-05
-3.59161830272908e-05
2.17589025063597e-05
-1.8371873727229e-05
-4.39863816226442e-05
-3.39234739735054e-05
-1.57872920371316e-05
-1.858699576986e-05
2.09014022820914e-06
-2.39932624640202e-05
-6.21733425789741e-05
1.62843914061574e-05
-1.92752050753315e-05
1.89292679578297e-05
-2.75945001737943e-05
6.62994616175804e-06
-2.62260256729217e-05
-3.45142030941157e-05
-4.64190029626601e-05
-3.8315557228409e-05
-3.74431132041396e-05
-2.51325683743345e-05
-1.62940212678328e-05
-3.73854412628373e-06
-2.93687798781471e-05
-1.82307704560863e-05
-5.45801706825963e-05
-5.55897562112697e-05
-5.19159402811509e-06
-4.92855654380791e-05
-2.76816869904152e-05
-2.28102285564577e-05
-2.90718045894029e-05
-1.71616791260737e-05
-2.24382161887572e-05
-2.4095962794653e-05
-2.4824226082054e-05
-2.45679525688193e-05
-4.68409717042988e-05
-2.25914509388341e-05
-3.68397226441328e-05
-2.0806789638638e-05
-3.34503108630128e-05
-1.49939822827283e-05
-2.98164951338138e-05
-2.14857115377289e-05
-3.08990403897383e-06
-3.74688854766918e-05
-4.57273338424659e-05
-2.61924620752189e-05
-1.1196323111967e-05
-4.89758887225626e-06
-5.94088995254646e-06
1.55725591793144e-06
-2.83915609125352e-05
-2.27058337377966e-05
-2.72088985334096e-05
-2.76510638142748e-05
-1.52945083067301e-06
-2.3195747243169e-05
-4.09024582654871e-05
-2.02052841733072e-05
-2.67753242741625e-05
-4.7939610024593e-05
-8.77626789860047e-06
-4.71254343349852e-05
-2.42169622649846e-05
-1.97698384924966e-05
-3.41112506858982e-05
-4.11880240509749e-05
-2.7620228168944e-05
-1.90553524570582e-05
-4.58207633732648e-05
-3.64296171593577e-05
-3.5984204616156e-05
-1.35970506534693e-05
1.99727215669747e-06
-5.49043953881041e-06
-2.42845318906259e-05
-1.23864800328691e-05
-4.00131441500013e-05
-1.47717275099477e-05
-3.13486421029524e-05
-1.40412868738114e-05
-1.403609209851e-05
-5.48530447474413e-05
-2.51120797845911e-05
-9.10392079657293e-06
-2.57735568562625e-05
-1.46672851218372e-05
-2.75981667715146e-05
-5.4915686141502e-06
-1.1636434488934e-05
-3.36922556721976e-05
-4.83123230079981e-05
-1.70963744459029e-05
-7.12824351132384e-06
-1.75133992106548e-05
-2.83241261213821e-05
-2.28353614242773e-05
-2.58073271024921e-05
-3.66120045475184e-05
-2.69002949721135e-05
-2.06587178441937e-05
-2.89709508184836e-05
-3.18037935472829e-05
-3.37106705561832e-05
-3.47912511417222e-05
-4.26364692570371e-05
-5.44962959441068e-06
-1.17224296257461e-05
-1.8541661513346e-05
-1.13261796765478e-05
-1.27798877079814e-05
-6.20478948082737e-05
-2.01790105526413e-05
-1.37424286175058e-05
-3.37700191159693e-05
-9.4656874279209e-06
-2.62933600399675e-05
-4.7582835611876e-05
-3.13565819791997e-05
-3.67602007547269e-05
-2.7352834929985e-05
-4.46400126773953e-05
-2.02549481154724e-05
-5.28935027001099e-05
-2.57681929315942e-05
-4.11986963274494e-05
-1.90386687422558e-05
-4.47426738482963e-05
-1.08667087902797e-05
-2.65010140295378e-05
-3.83899173928358e-05
-1.40509619276306e-05
-2.37908642560456e-05
-2.08770550472201e-05
-2.41173579722754e-05
-2.03427101870687e-05
-2.98562417987152e-05
-3.13723929006041e-05
-1.67866831954955e-05
-1.74346747115755e-05
-8.0757716142517e-06
-3.33970158053885e-05
-4.65762461424917e-05
-2.94825965469287e-05
-8.92445410386717e-06
-2.85954703614503e-05
-3.62653727826336e-05
-1.40465608214653e-05
-4.91307926385111e-05
-1.87103473089967e-05
-3.24929810250174e-05
-1.34319875966731e-05
-2.17419603453057e-05
-2.05175986492627e-05
-3.1083800606786e-05
-2.73213196109794e-05
2.13626035960229e-06
-4.52920317915141e-05
-2.92307267121831e-07
-8.88107331178637e-06
-3.83639103589715e-05
-3.34440979966284e-05
-2.69509331829459e-05
-9.82234381150056e-06
7.16320239371335e-06
-3.66380843669696e-05
-3.631260553729e-05
-1.56660826999594e-05
-4.54944568359564e-05
-3.1602702448584e-05
-2.35043413964203e-05
-2.69363817130391e-05
-7.02282632374717e-05
-3.93384877510582e-05
-3.09362068717935e-05
-4.34429101905162e-05
-2.80655506526387e-06
-3.25614298719733e-05
-2.92195985682867e-05
-2.57548324309978e-05
-3.50909886253652e-05
4.16986778717862e-06
-2.88310134771294e-05
-3.55488771299084e-05
-7.34212452184296e-06
-2.17248556108722e-05
6.88633177386264e-06
-6.73060165622098e-06
-4.75913380502546e-05
-5.98732168786484e-06
-1.91467802015272e-05
-1.87145682020085e-05
-1.71944123560699e-05
-3.96801238368327e-05
-3.71979021236629e-05
-3.70116160719269e-05
-6.29672306413541e-06
-1.00403536997442e-05
-4.17670210796073e-05
-4.486238775764e-05
-2.12218828894399e-05
-2.74965327096367e-05
-2.6284659121862e-05
-2.18559804116667e-05
-4.76848332298788e-05
-1.02216499542477e-05
-2.37472789525319e-05
-2.1430781351588e-05
-2.90818835908689e-05
-3.1408911006286e-05
-4.84594040291416e-05
-3.6383309624485e-05
-2.72727790165691e-05
-2.22739399884175e-05
-4.11551820609333e-05
-4.52456474324815e-05
-2.70375321927946e-05
-2.94459879423759e-06
-3.07120954245871e-05
-2.95905052157076e-05
-4.38998759448876e-05
-2.77426773668161e-05
-2.53211516016895e-05
-1.19594496320756e-05
-2.37478197098641e-05
1.45587853119889e-05
-2.74670765890013e-05
-3.09249190266101e-06
-3.82508332214235e-05
-3.83503622226705e-05
-9.30626381462668e-06
6.1507547619195e-07
-1.85910070220689e-05
-3.02269859993606e-05
-2.275412138326e-05
-1.27408658643489e-05
-2.7185484678943e-05
-4.20993659135098e-05
-2.8291944585475e-05
-4.37357000228916e-05
-2.47214934045225e-05
-1.58962380413607e-05
-2.66112944873392e-05
-1.80044799231858e-05
-1.99143616925434e-05
-3.22221115206657e-06
-8.43005149232032e-06
-1.79007263481242e-05
-1.41806679287476e-05
-2.19796270063715e-05
-1.66500049983772e-05
-3.90133966189468e-05
-2.61367513637067e-05
-9.68976331475348e-06
-1.6249809774445e-05
-9.02585573052569e-06
-3.45348156884473e-05
-4.350881135087e-05
6.97520214690369e-06
-1.51739898116713e-05
3.56912850862188e-06
-3.44647915222141e-05
-2.96921386386865e-05
4.60019622515074e-06
-1.80643338782569e-05
-8.55240557294819e-06
-2.25306471562275e-06
-1.90612373510319e-05
-3.3143984180093e-05
-3.90224121434526e-05
-2.9420226015625e-05
-3.79581899872305e-06
-3.10342675221579e-05
-2.52663411900452e-05
-1.5603817209901e-05
-2.87642601354523e-05
-1.19172181293045e-06
-2.80550287570248e-05
-3.71570000849836e-06
6.95154805463557e-06
-1.21846589372436e-05
-1.77618728840364e-05
-2.62709871341205e-05
-4.22975799720515e-05
-5.22026820992827e-05
-2.5175387165584e-05
-2.08051605158639e-05
-3.65302193255144e-05
-2.6717090841776e-05
-2.22274161731754e-05
1.88367719265651e-06
-1.81725134131388e-05
-1.69440861504587e-05
-1.71544318146797e-05
-1.14902491367595e-05
-3.76744125134302e-05
-1.38748200542358e-05
-2.45059909825563e-06
-1.58857236262846e-05
-2.20680467196749e-05
-1.02505494573462e-05
-1.67124785691228e-05
-4.70547784878292e-05
-3.23582164464888e-05
-3.0904953162425e-05
-2.09036780857915e-05
-3.09381941927304e-05
-4.19604437264503e-05
-3.0134482168213e-05
-8.12325812516518e-07
-3.7228248067727e-05
-8.56832830328847e-06
-2.18011646921578e-05
-3.93710607183823e-05
-9.27078533898686e-06
-3.0776682502967e-05
-2.92773948579346e-06
2.87806352268403e-08
-3.8104399465155e-05
-2.13595754605427e-05
-2.70920822955864e-05
-1.86817130002148e-05
-3.86175515065958e-05
-1.67758378438965e-05
-2.26021535753303e-05
-3.08774669527132e-07
-1.77761846555112e-05
-3.86865832049846e-05
-1.37083825757658e-05
-7.16880821377128e-06
-2.59451877946357e-05
-2.54329839526768e-05
-1.86410021206689e-05
-2.02779843011487e-05
-2.32359820975842e-05
-1.70100930196942e-05
5.3347790054717e-06
-3.04060452460559e-05
-2.80327376755327e-05
-4.27443162123458e-05
-2.92398371239105e-05
-3.65522181108747e-05
-1.98879568405045e-05
-3.56645728869438e-05
-9.29106908093196e-06
-2.19237104931615e-05
-2.60723948414703e-05
-3.5182294407387e-05
-2.84580923879139e-05
-1.82796801985542e-05
-4.37252891263707e-05
-2.78399630745904e-05
-6.97319891066178e-06
-3.53163336040969e-05
-8.76084316811054e-06
-1.27850337808795e-05
-1.98882405573699e-05
-1.82144180180713e-05
-2.11230164915623e-05
-1.28702447730395e-05
-4.80082464584536e-06
-3.71247994646529e-05
1.04464371874545e-05
-1.10865093819135e-05
-1.7294930389184e-05
-3.02282190296099e-05
-2.30579430405919e-05
-2.71653744348691e-05
-1.56565577176248e-05
-1.02908580626234e-05
-2.57048497266369e-05
-2.38160487159749e-05
-9.72547474609239e-06
-7.69894682900268e-06
-1.22155259042752e-05
-5.11033266025613e-05
-2.57120046143606e-05
-1.40488401311594e-05
-2.75951170129359e-05
-4.10210412197969e-05
-2.2418315747457e-05
-1.71787647298964e-05
-1.34781650995542e-05
-4.0237836757984e-05
-2.01100245807031e-05
-1.73370176703761e-05
-2.51207200694251e-05
-2.29085881971405e-05
-4.902525008051e-05
-1.51977161928502e-05
-2.28476429558452e-05
-2.70968399154963e-05
-4.4772270304606e-06
-1.03921394424783e-05
-2.2325139508834e-05
-1.18159473822105e-05
-3.9489035100009e-05
-9.87064913893365e-06
4.73364674166478e-06
-3.05726546637768e-05
-3.72699306815393e-05
-3.0586859728113e-05
-2.34922190524993e-05
-2.3778474040023e-05
-5.74143064290748e-05
-2.50543381058206e-05
-4.62772783728202e-05
1.28405190425679e-06
-4.34674699826863e-05
-2.33199645728844e-05
-1.50328035675843e-06
-6.39629681160536e-06
-2.4828744333002e-05
1.58676626886622e-05
-1.91550925114746e-05
-8.96394949479688e-06
-1.49773228693547e-05
-1.42230292743963e-05
-3.09910939402585e-05
-6.71774941683763e-06
-1.5513781340658e-06
-5.36953249228814e-06
-6.75159400320766e-06
-2.69826719882605e-05
-5.0197452578568e-05
-3.83301265095792e-05
-8.14393663549942e-06
-4.78142484756748e-05
-3.52780151585602e-05
-1.46396414056486e-05
-3.08334265291308e-05
-2.6334662552686e-05
-5.49369292202585e-06
-8.32312308272997e-06
-4.71195180242236e-05
-1.3053570373715e-05
-3.34454011071078e-05
-2.28727293490677e-05
-4.23529428078346e-05
-2.12612306935009e-05
-1.34446010061365e-05
-1.83862109959335e-05
-2.02775106518103e-05
-2.6906565196867e-05
-1.78791672768517e-05
-1.53020601389645e-05
-2.36700073069265e-05
-2.59252547385105e-05
-6.13803721560493e-06
-4.01616471334125e-05
-3.76157891601331e-05
-4.41113689398066e-05
