# Supplementary material for: Research on computational propagation and identification of mine microseismic signals based on deep learning
Source: PLoS One. 2025 Oct 22;20(10):e0334641. doi: 10.1371/journal.pone.0334641 (PMC12543183; doi:10.1371/journal.pone.0334641)
Supplement: S8 Data — (ZIP) [file pone.0334641.s008.zip › 000100900002801.xlsx_0.txt_24.txt.txt]

-9.42518175031309e-06
-1.96613176912862e-05
-2.43004442813913e-05
-6.30916472925496e-05
-3.43303234936623e-05
-3.52837595071776e-05
-2.71481782027111e-05
-4.82695637241731e-05
-1.25698228546069e-05
-3.44069085624754e-05
-2.88169992242117e-05
-9.73416047392486e-06
7.09470270601604e-06
-3.01134267635479e-05
1.65823854690054e-06
-1.29883865038801e-05
-2.01089723884052e-05
-5.08311182156379e-06
-8.30252145978454e-07
-8.87938236792552e-06
-3.01825223193507e-05
-1.86224077045219e-05
-5.01893355140988e-05
-2.84093005988773e-05
-2.82771436623764e-05
-1.06248338177305e-05
-4.16185591803236e-05
-5.41239154655181e-05
-9.61875914703794e-06
-3.99716232106585e-05
-1.15975420954467e-05
-1.99825445161392e-05
-2.49772585274929e-05
-1.00039237560931e-05
-3.85929904295047e-05
-1.26651952559021e-05
-2.47085333544756e-05
-7.3188297480909e-06
-3.95645093969581e-05
-4.0800288304584e-05
-1.20579215493798e-05
-2.74898062934861e-05
-1.59423509111819e-06
-4.17344081603339e-05
-2.73235645687791e-05
-3.90364447487113e-05
-3.82854301740938e-05
-3.81189624419032e-05
-3.4230329313116e-05
-2.80794070966913e-05
-1.91279723098467e-05
-2.24972878135583e-05
-3.84462970974654e-05
-1.90673961744736e-05
-3.05633137988585e-05
-2.24724703894138e-05
-3.62140757749238e-05
-4.12450182810054e-05
-3.27409089179508e-06
-1.62433650909742e-05
-1.11751536009599e-05
-2.44628306898209e-05
1.81059280817613e-06
-5.83645046175043e-05
-4.51985863734512e-05
-3.39538575736535e-05
-1.17676783750257e-05
-3.52352924309772e-05
-7.40920214502319e-06
-2.43090355449625e-05
-3.89099926871971e-06
-1.22815533398573e-05
1.89309344308439e-06
-1.48275378125426e-05
-2.31655592795533e-05
-6.65837318756995e-06
-2.9915091678247e-05
-2.48009743454087e-05
-2.06304444459777e-05
-1.86851404946177e-05
-2.13537074713147e-05
-6.37242507841177e-06
-4.18132377652911e-05
-3.05081241428268e-05
-4.29129806267654e-05
-4.63869442299065e-06
-2.32782472410978e-05
-3.25027701664477e-05
-1.61222355563523e-05
-3.58300816241982e-05
-2.35081759074187e-05
-1.80598958956112e-05
-3.54340336704361e-05
-6.02228665878855e-06
1.44024789574047e-06
-2.04379687905803e-05
-3.52583902052134e-05
-2.37005302552264e-05
-2.30564608706913e-05
-1.5368776957883e-05
-1.26859787304116e-05
-2.28691411074698e-05
-3.03357467794253e-05
-1.34832214505663e-05
-2.78516135161833e-05
2.373822270316e-06
2.57108189812284e-05
-3.87823658931608e-05
-1.57435558482483e-05
-3.240093625056e-05
-1.59152883044763e-05
-2.02264297943841e-05
-5.24815763402301e-05
-3.9273922230615e-05
-2.69062242566783e-05
-3.51550949875102e-05
-3.46570182483666e-05
-2.57340088573988e-05
-3.23983972379044e-05
-1.3530863452684e-05
-3.15190277864539e-05
-1.14766190801604e-05
-2.28000037597267e-05
-1.54027109914246e-05
-5.5811795686878e-06
-2.82591649303349e-05
-1.63455793543601e-05
-8.54974976940463e-06
-1.89750117482325e-05
-1.23048208082009e-05
-4.01404586292834e-05
2.88090268618838e-07
-2.133489294152e-05
-4.25278796845629e-05
-8.48108860270835e-06
-1.77587632691552e-05
-2.22061512074129e-05
-3.84408618059636e-05
-8.45856444266303e-06
-2.31708008066595e-05
-1.35448107757207e-05
-4.43426075097335e-05
-4.84797394921052e-05
-5.2313372804146e-06
-2.28148082111409e-05
-1.97935363839096e-05
-1.75706429135652e-05
-6.02243132891281e-06
-9.0248108663772e-06
-1.86911084101065e-05
-3.43126373250816e-05
-4.02662551189083e-05
-2.70221952139079e-05
-4.04603746531796e-05
-1.83156879533919e-05
-2.05366625526602e-05
-1.85775609454549e-05
-6.05799429929889e-05
-3.90188829025481e-05
-1.3030936485397e-05
2.82744530648494e-06
-9.53629687574777e-06
-9.33339144611463e-06
-3.14452420634216e-05
-1.56087661247795e-05
-2.46878386110862e-05
-2.59066912006057e-05
-1.22304326738419e-05
-2.28346086117882e-05
-2.18094558429011e-05
-3.54956429632546e-05
-4.18432105244825e-05
-1.91352618507924e-05
-8.27993245456059e-06
-1.58652892592118e-05
-2.32369192360426e-05
-3.26645989410962e-05
-2.0835263892831e-05
-2.88523889198061e-05
-2.13415333367238e-05
-3.00760045865711e-05
-3.33873129252042e-06
-4.45497595829409e-05
-3.88356191194583e-05
-3.44844306188446e-05
-3.50502499714859e-05
-3.0187297387494e-05
-3.66538927931033e-05
-2.45690288858238e-05
-3.14122120535028e-05
-9.01805721273997e-06
-7.40366432884719e-06
-2.59877437521369e-05
-3.45101905870271e-05
-3.08883986194254e-05
-3.75198549029151e-05
-1.57775316187373e-05
-3.48210001722132e-05
-1.53841552502573e-05
-3.58522848320034e-05
-3.13860965862102e-05
-2.79304958503893e-08
-3.90497729962108e-05
-2.61856206734958e-05
-7.54659506880549e-06
-3.18572296253054e-05
-4.43770455414562e-05
-1.80954810437329e-06
-4.30591901550509e-05
5.30551822835065e-06
-1.4920099818162e-05
-8.11804732585928e-06
-3.29907920991626e-05
-3.18151546287011e-05
-3.89574261364443e-05
-1.37503532915744e-05
-3.00863787885883e-05
-5.79824036851289e-06
-1.64728917700526e-05
-2.7340225359735e-05
-2.77125387546508e-05
-2.35081298890113e-05
-3.16903508876299e-05
-1.53366157760952e-05
-4.22062409383301e-06
-3.51335406256578e-05
-6.81571206504396e-06
-7.9453562410121e-06
-1.52136525568014e-05
-1.52293616054049e-05
-1.97779634931194e-05
-2.94641980035255e-05
-6.84085118981515e-06
-1.81304473290539e-05
-1.21111097144111e-05
-1.58850417665464e-05
-3.60342858917533e-05
-2.66445249465899e-05
-1.74352749921623e-05
-9.13314891830366e-06
-3.12715096493937e-05
-1.63243320112927e-05
-1.47342984591945e-05
-9.92088559847102e-06
-3.49397628528389e-05
-3.85653900013405e-05
-2.79903396188997e-05
-3.675809451162e-05
-1.87302217840714e-05
-3.05666303103102e-05
-3.06788524648488e-05
-2.50433879491559e-05
-1.69255805233037e-05
-3.22125658761409e-05
-2.97321395341339e-05
-2.16738249778645e-05
-4.16116278352099e-05
-7.58070902057984e-06
-1.77345360935562e-05
-2.02229952038325e-05
-1.75787087266998e-05
-3.95024804149999e-05
-4.3667487906594e-05
-2.58352764206742e-05
-3.29824620531384e-05
-4.04227391092041e-05
-6.5462699388518e-05
-1.22767480180665e-05
-2.45735227919253e-05
-9.31848465813675e-06
-2.99901157135266e-05
-1.41706102230807e-05
-1.49408026849136e-05
-2.6684084266343e-05
-3.43240260364884e-05
-1.98748628200925e-05
-3.08281894075092e-05
-5.77324178493375e-05
-3.22744529114438e-06
-4.53305228848095e-05
-2.94113267263103e-06
-1.74269338799119e-05
-4.26222290337247e-05
-1.73679309168219e-05
-3.636821497951e-05
-4.09088414831162e-05
-1.79174504626174e-05
-1.29488188138615e-05
-5.03453724783122e-06
-3.56407216459205e-05
-5.39227315947431e-05
1.10261715352246e-06
-2.30326395984114e-05
-1.79889116110031e-05
-2.53748969312081e-05
-1.5880101456912e-05
-2.85341796651661e-05
-1.81795975060269e-05
-2.52002739644773e-05
-2.85571008908956e-05
-3.06436555583714e-05
-5.03307400531608e-05
2.55385189689933e-06
-3.41079049187758e-05
-7.59982042012587e-06
-4.52220752473638e-05
-1.76714806391298e-05
3.77336309031122e-06
-2.11257397855929e-05
-4.61381330980351e-05
-3.91740323349446e-05
-7.47145297991468e-06
-3.79227164628018e-05
-1.32875759974762e-05
-1.54611705106788e-05
-3.59521982933386e-05
-4.99979544090065e-05
-3.70673617008741e-05
-1.85379060920165e-05
-1.83121455944537e-05
-3.828690122435e-07
-1.82631820210709e-05
-2.50377770529867e-05
-4.26314888547887e-05
-3.84921164343053e-05
-1.07328421924143e-05
-1.83902133382191e-05
-3.87847031253721e-05
-2.27957006985072e-05
-3.48633120733648e-05
-8.51636472823423e-06
-2.21832149994671e-05
-3.43258115818661e-05
-4.51750223222857e-05
-1.87733057740422e-05
-2.31819150595871e-05
-4.55849174991601e-05
-3.19761743287571e-05
-1.72916019939003e-05
-1.91065948423805e-05
-2.8362741894358e-05
-5.17897221553445e-05
-2.49655496531568e-05
-3.15179642976248e-05
-2.43531451581963e-05
-1.33834528411522e-05
-3.48720737626599e-05
-3.23535067405453e-05
-5.85925193057627e-05
-1.46629722289835e-05
-2.0404705192765e-05
-3.5071261981501e-05
-1.82069021832017e-05
-1.89254065644299e-05
-1.4908813143491e-05
-3.341771521342e-05
-2.22018855255117e-05
-1.04431567806218e-05
-3.51154095980902e-05
-2.38184259568479e-05
-4.4254616319774e-05
-2.57924519607654e-05
-2.85813790698548e-05
-3.67149957781558e-05
-3.94766814901986e-05
-8.63417945711131e-06
-4.56962850164015e-05
-2.78709751095933e-05
-3.39992873659614e-05
-5.01709940626583e-05
-7.23291095656808e-05
-4.21505884862354e-05
-3.77593982447431e-05
-2.22579540445898e-05
-4.20833099782086e-05
-3.12572497864265e-05
-2.33056920849695e-05
-3.45887573115907e-05
-5.6722854914616e-05
-4.58141917538338e-05
-2.1713036327058e-05
-4.23791846149839e-05
-3.98113413679507e-05
-4.8079124444506e-05
-3.49936386197147e-05
-4.74316350207452e-05
-3.21080675913695e-05
-1.49609539943878e-05
-3.91117394940996e-05
-1.17902389227227e-05
-5.58784585682487e-05
-1.61819353425933e-05
-3.36395107324619e-05
-2.68389573406141e-05
-2.23485300171344e-05
-4.12046457068182e-05
-5.00214726351648e-05
-8.27628548864485e-06
-2.21515118515917e-05
-3.56692157073898e-05
-5.24226490656584e-05
-1.13843295263752e-05
-1.72012081106246e-05
-4.42330038594438e-05
-6.14806015897973e-05
-2.67548499286683e-05
-2.08043234841171e-05
-5.05034048232643e-05
-2.8154430826428e-05
-4.14572733221678e-05
-4.76814850062865e-05
-3.5159496789002e-05
-4.38745878332677e-05
-3.51861522085563e-05
-1.28644568729285e-05
-3.54637763821189e-05
-2.13669269618097e-05
-3.59007125161306e-05
-2.6974737308746e-05
-5.7482039799106e-06
-1.81363379743125e-05
-2.95286094176076e-05
-1.64767006902253e-05
-9.73607935095943e-06
-1.22748483793402e-05
-6.88747821125399e-06
-2.74124881636596e-05
-4.31147094536258e-05
-2.57857020658961e-05
-5.10867544383902e-05
-2.26140961187743e-05
-2.61604176157007e-05
-2.20344817348218e-05
-2.07985350056804e-05
-2.39291254366697e-05
-1.48183983809827e-05
-1.99888534799622e-05
-3.43297881077803e-05
-3.65005063251782e-05
-1.16977734059427e-05
-1.70720261850045e-05
-3.8441707517915e-05
-3.93406879737696e-05
-3.07558084704757e-05
-4.36490547698856e-05
-2.30519877673593e-05
-3.19697591526774e-05
-6.05682145005158e-05
-4.03073646262949e-05
-2.58541311224793e-05
-4.34960487123456e-05
-3.08678860483097e-05
-3.36085326301552e-05
-3.53061918021247e-05
-1.55486048736009e-05
-2.32937830005745e-05
-4.2571261656344e-05
-9.76889402478423e-06
-7.98403156545934e-06
-2.88881965251902e-05
-5.44857619830947e-05
-3.68663531875136e-05
-4.2876754348757e-05
-1.57703287693996e-05
-2.6448569009889e-05
-5.31473301950954e-05
-5.46538710718378e-05
-3.13243831912615e-05
-3.11557771255168e-05
-6.9125019045002e-06
-2.86947581655519e-05
-5.22801753166367e-05
-3.14430968034438e-05
-2.17301697824035e-05
-3.84568571602059e-05
-4.46065351946095e-05
-2.69190107724209e-05
-1.67745411750224e-05
-3.459661272779e-05
-1.32646638448613e-05
-1.06663526795061e-05
-2.63224332631534e-05
-2.91534343614499e-05
-3.52979022492799e-05
-4.05465484012186e-05
-4.17452188546896e-06
-2.35067565642175e-05
-4.14059151222903e-06
-4.49925944237173e-05
-3.12398133004059e-05
-4.23716435022579e-05
-1.76277296227625e-06
-4.20306399020589e-05
-3.15761612808056e-05
5.85056213739228e-06
-1.97910099183308e-05
-1.05813162081241e-05
-2.43092228623684e-05
-4.00387763952386e-05
-1.6505833273993e-05
-2.49042445638052e-05
-2.20718631558295e-05
1.35505305587242e-06
-2.02598422638382e-05
-1.68973179838322e-05
-2.94727953799445e-05
-1.67180948559218e-05
-2.91714578003068e-05
-2.15117458526679e-05
-2.83277903213268e-05
-3.68455235762575e-05
-1.47652588888183e-05
-2.70192863378797e-05
-1.90826169834622e-05
-3.80393370884504e-05
-5.38647972382708e-05
-7.23023722857184e-06
-1.46585273581232e-06
-2.91004384933173e-05
-1.06351993839892e-06
-2.22886435902257e-05
-2.53724195715458e-05
6.31662348765338e-06
-2.16096062327085e-05
-1.7925918780897e-05
-3.18266289188288e-05
-5.74203746753331e-06
-2.28356611722175e-05
-1.33471860600759e-05
-2.82126628050266e-05
-2.80225092067823e-05
-4.36957784179361e-05
-4.07763883073409e-05
-4.37948750488932e-05
-2.71555279893045e-05
-1.24152486166799e-05
-1.8888852998513e-05
-2.60701013175937e-05
-9.26771576346584e-06
-1.21611613305892e-05
-4.50567319976608e-05
-3.50818382707556e-05
-1.51233760264607e-05
-2.77463076152831e-05
-3.31861177018546e-05
-3.26354263342121e-05
-4.49898248363951e-05
-3.09067959937719e-05
-9.9084972980801e-06
-4.62034053181887e-05
-3.63410375557309e-05
-5.18013029133355e-05
-1.48560220423772e-05
-5.26627115877182e-05
-4.10488692246327e-05
-1.61937921794961e-06
-3.71534747260202e-05
-7.40506790814586e-06
-9.31308817173732e-06
-4.78119297621005e-06
-1.17169757194948e-05
-8.29977275517929e-06
-2.58376479735373e-05
-2.66399263813419e-05
-4.67143455596965e-05
-3.47150061914443e-05
-2.4722707026436e-05
-4.42874047040412e-05
-1.0668616116446e-05
-3.56181615141338e-05
2.98592092200145e-07
-2.87322513865193e-05
-8.70168399856239e-06
-2.23563139635239e-05
-2.27305221594254e-05
-4.97971586619403e-06
-1.06097399325893e-05
-2.11006973555364e-05
-3.67175600328777e-05
-4.13086186694441e-05
-4.25400772899229e-06
-1.05576494111025e-05
-2.11515758838926e-05
-2.37224343823239e-05
-3.51836482596037e-05
4.66620236032736e-06
-2.79756001506554e-05
1.64350442013551e-06
-1.7752309687878e-05
-3.65301181450779e-05
-2.68435409497448e-05
-1.0167906427614e-05
-3.82134980004739e-05
-6.31512919940195e-05
-3.18006794611333e-05
-3.61508729707012e-05
-3.81751232028428e-05
-1.41939201656288e-05
-2.37882617129553e-05
-4.2233976562808e-05
-5.64802074908078e-05
-1.98045617917317e-05
-2.95544991776759e-05
-1.56791236121366e-06
-1.86225650964058e-05
-4.54090092341267e-05
-2.79254221989008e-05
-3.71343578272289e-06
5.33201438283608e-07
-2.38355470366338e-05
-6.14679811774544e-06
-2.26311210783457e-05
-4.0934222257318e-05
-4.42992397811023e-05
-3.41075448361572e-05
-5.69611296774986e-05
-4.18682093473004e-05
-6.70459202791923e-06
-2.8509581774815e-05
-3.55307891093158e-05
-1.12975339722376e-05
-3.76636420082542e-05
5.29282335584286e-06
-4.97276097636456e-05
-2.71308415340176e-05
-1.92007821840817e-06
-2.44795230466571e-05
-1.90525807753889e-06
-1.37494456485546e-05
-1.85944832427482e-05
-5.14906169212054e-05
-4.37701484272771e-05
-3.63431971212194e-05
-1.4489653890088e-05
-2.85583824053485e-05
-1.85797059957524e-05
-3.88650297751372e-05
-1.90598299344687e-05
-3.15685482198748e-05
-3.81971257385849e-05
-1.01047674260621e-05
-1.30127719612868e-05
-2.20495980628513e-05
-3.32281039726615e-05
1.04317459254309e-06
-1.99163515112002e-05
-2.29786104546626e-05
-1.72155198551039e-05
-4.20599993370996e-05
-2.53660367615771e-05
-3.7226281961683e-05
-4.34348063830576e-05
-2.26243792348573e-05
-3.43679786826578e-05
-2.83809417084278e-05
-3.74178537894195e-05
-1.18652500772101e-05
-2.91700423378889e-05
-1.48716884616122e-05
-1.5985922905853e-05
-1.34302902729705e-05
-2.66389966690951e-05
-1.39549672314961e-05
-5.63869868813927e-06
-2.55157809775853e-05
-2.62789882664236e-05
-2.10331772002233e-05
-3.50091783543563e-05
-2.32714249705502e-05
-2.61113072328723e-05
-5.08484803675039e-05
1.13561213486462e-06
-3.96380881277569e-05
-3.26942045226008e-05
-2.84139149051802e-05
-1.06865643001311e-05
-7.00481404821734e-07
-2.12580211942508e-05
-2.90580964933303e-05
-2.04666606918911e-05
-1.9604479093111e-05
-5.17106159951028e-05
-2.89154908789441e-05
-2.96118283146785e-05
-1.79389208276312e-05
-2.00207924042045e-05
-3.04586291465533e-05
-1.64457611454106e-05
-2.15511488401226e-05
-1.36432412449592e-05
-2.5940591152296e-05
-1.06240279791851e-05
-2.18701738270337e-05
-1.79993271877826e-05
-1.21139880089546e-05
-3.19239488365374e-05
-4.84503903270221e-05
-2.74192426789629e-05
-4.04375874440164e-05
-1.20859839737237e-05
-3.77069605800181e-05
-3.07510421408118e-05
-7.23717996669274e-06
-1.4486726843359e-05
-2.09851948336338e-05
-2.0136886937912e-05
-4.47425344053683e-05
-3.89821566611116e-05
-4.45433484682457e-05
-1.85990564190153e-05
-4.27630537163136e-05
-4.56492462271534e-05
-3.49571472438966e-05
-5.71891733862166e-06
-1.42916777421161e-05
-2.16001126898334e-05
-2.40620702800042e-05
-2.02894541504717e-05
-9.35477141881846e-06
-2.5600990174471e-05
-2.86554412460402e-05
-1.87848650967776e-05
-2.59241552262738e-05
-3.05935128432489e-05
-3.70108198121396e-05
-2.51396992676403e-05
-1.46130330983688e-05
-4.43292348062539e-06
-9.8983968213918e-06
-1.95984916296988e-05
4.32865217856137e-06
-4.93478240609347e-05
-5.29759467825319e-06
-2.16673178229612e-05
-3.9564536276304e-05
-3.80888755377816e-05
-3.92801710448653e-06
-5.3439015543895e-05
-4.23508125342064e-05
-5.23613975113126e-06
-3.06330181078656e-05
-1.05813188888935e-05
1.84110782164813e-05
6.40712680774509e-06
-2.93800771074232e-05
-3.15303332394005e-05
-1.95353342706712e-05
-5.50820559600536e-05
-3.42248797774098e-05
3.22364931262688e-06
-2.61970989426572e-05
-5.74627216761471e-05
-1.28407847276836e-05
-2.35519934154579e-05
-3.35305796070838e-05
-4.03960924160048e-05
-3.46052363715588e-05
-1.84151104079937e-05
-9.74645501160924e-06
-5.65497399815934e-05
-5.93226636155876e-06
-2.76360079803323e-05
-3.67162760886012e-05
-4.04392034476823e-05
-6.60170692796284e-06
-2.17076376286397e-05
-2.23319028806408e-05
-3.6858077471123e-05
-4.82499298660791e-06
-5.46866480363204e-05
-2.71428027987744e-05
-2.53083060514347e-05
-2.28398379218983e-05
-1.97340949116488e-05
-3.2547799796529e-05
-3.15446853883483e-05
-4.68935168013251e-06
-3.07956993443248e-05
-2.95566030860832e-05
-2.51250162409694e-05
-3.34093382227829e-05
-2.16258467419697e-05
-1.86942767296005e-05
-1.61750947372994e-05
-2.53241703414694e-05
-1.67551877298894e-05
-1.13817206328367e-05
-4.40516160534282e-05
-2.43010179043041e-05
-1.61972492162573e-05
-1.74284019767917e-05
-2.26231592418559e-05
-3.57381055853723e-05
-8.55606074446856e-06
7.05020952044476e-06
-2.33847994211968e-05
-2.76665381067333e-05
-2.8504374054963e-05
-2.89400182765808e-05
-1.01769428847914e-05
-1.14114208866587e-05
-2.84390835324458e-05
-1.50940760583614e-05
-2.35487864670248e-06
-3.59566932296641e-05
-1.33365657390675e-05
-1.21449641724803e-05
-9.52522658499435e-06
-5.98492615864275e-06
-6.9739434364136e-06
-2.83774143132685e-05
5.19138460324304e-07
-3.93202226483143e-05
-2.92831819594189e-05
-4.61309137084142e-05
-2.61333843590708e-05
-1.50455246814054e-05
-4.46606125247003e-05
-3.20774348289613e-05
-3.56312052120175e-05
-2.84772193059641e-05
-3.30444757990043e-05
-1.12593912424654e-05
-3.91104999365691e-05
-1.59064736537067e-05
-1.54499637600414e-05
9.310672821144e-06
-4.51327592401849e-05
-1.92398711448882e-05
-1.33187072347716e-05
-8.62733540191378e-06
-1.56590812281965e-05
-1.95074608164984e-05
-2.72443576026456e-05
-2.28092795926729e-05
-1.46651052033448e-05
-4.56378108742864e-05
-2.23500374122703e-05
-2.7740658050788e-05
-2.97896504892893e-05
-2.44216799307683e-05
-1.8446832619815e-05
-2.8092401123333e-05
-2.4922674993334e-05
-1.34353965791774e-05
-1.21704060201228e-05
-2.26718656148759e-06
-3.12602285360515e-05
-1.72044456721923e-05
-3.69405352900408e-06
-2.07580739599018e-05
-2.9119843215397e-05
-1.36221615174468e-06
-5.34302885309882e-06
-3.11921582468482e-05
-4.31394190590411e-05
-5.7890466668687e-05
-2.47595648104604e-05
-4.64519193431369e-05
-1.86247544160365e-05
-3.34351237751869e-05
-5.24094644801224e-05
-3.09253755456442e-05
-2.7550276621552e-05
-1.55563443488216e-05
-9.51874305177402e-06
-1.33214327020206e-05
-4.75447233378283e-05
-3.53437325656996e-05
-1.03041489818723e-05
-1.73332873203278e-05
-1.54702377299858e-05
-1.39866734395767e-05
-3.55496174017495e-05
9.19825589092878e-06
-1.38913290518762e-05
-1.9373230784599e-05
-1.94324550331659e-05
5.98990505249683e-07
-1.09819912129039e-05
-1.11721540758857e-05
-1.58599743529134e-05
1.03988794489742e-05
-3.95152234038509e-05
-1.58713823952621e-05
-3.18719150620897e-05
-1.71567932731079e-05
-3.01209648725707e-05
-3.0347109505065e-05
-4.0060602776759e-05
-2.62136145024879e-05
-2.83480224054046e-05
-1.03492964519327e-05
-9.69068840333707e-06
-3.25288775304853e-05
-1.75814998210024e-05
-1.77873085314046e-05
-1.39757563393354e-05
-2.60013693318157e-05
-7.01070183088914e-06
-4.91146981976875e-05
-2.74850568875785e-05
-3.72956001927071e-05
-3.74525144987002e-05
-2.30841879927733e-05
-4.15499283354926e-06
-3.59463964669765e-05
-4.63354900188289e-05
-8.91803795694767e-06
1.19929304571896e-05
1.18997770556094e-05
-4.06371379233553e-05
8.60711999593386e-06
-9.30340090532617e-06
-3.39244647490913e-05
-2.22364790041126e-05
-1.51512685591829e-06
-1.68472125157802e-05
-2.83146210810002e-05
-1.9679394239312e-05
-2.33149905079946e-07
-4.80614326292264e-05
-3.73141137727658e-05
-2.93158590954205e-05
-3.30975268358248e-05
-3.2109495387606e-05
-1.94889212304096e-05
-1.26736707976264e-05
-1.82774916100719e-05
-2.69745191305962e-05
-3.4624494634104e-05
-2.37707829048687e-05
-3.38242330855275e-05
-2.41553370579437e-05
-4.01011482243933e-05
-1.39440243335982e-05
-2.00037243904441e-05
-2.7796603839477e-05
3.51483435468873e-06
-3.23424980187436e-05
1.02666617482106e-05
-2.05741372517341e-05
-1.47937715093965e-05
-1.9718533480846e-05
-4.77612923277872e-05
-1.94724050900879e-06
-1.59642288497265e-05
-1.17878287372568e-05
3.98262144699684e-07
-4.0128931877753e-05
-2.20008325492762e-05
-2.59609038171622e-05
-1.18789837685039e-05
-3.9206714207018e-05
-4.99074030641824e-05
-3.01043318841841e-05
-2.63610562312396e-05
-2.04524570854703e-05
-3.2456860075485e-05
-3.77230211430031e-05
-4.7102604048261e-05
-3.62877101971996e-05
-4.11995232455526e-05
-3.09747916682323e-05
-4.14489066869769e-05
-3.236806114354e-05
-8.48736322089294e-06
-6.39888932494539e-06
-8.13226843806098e-06
-2.10472718360479e-05
-1.68100500890501e-05
-2.60237146807517e-05
-1.72622640475827e-05
-4.60205240598479e-05
-3.17697929481373e-05
-2.11715349498455e-05
-2.43336265221606e-05
-1.78524260780364e-05
-4.25704114488354e-05
-4.87497265054611e-05
-1.71000402594553e-05
-2.45385920763817e-05
-3.33831386143685e-05
-9.58933334248246e-06
-2.97099147900314e-05
-3.2285763611762e-05
-1.47351765752797e-05
-2.90005538452749e-05
-9.1196280635823e-06
-3.9133851364498e-05
-5.64415825146891e-06
-1.89159384546465e-06
-1.58631571288169e-05
-4.08343975280522e-05
-2.86932704207381e-05
-3.20665560860955e-05
-3.66274325138575e-05
-1.71180800311637e-05
-1.83180180347199e-05
-2.35904262989592e-05
-2.45443981248297e-05
-3.3460907164667e-05
-2.44102102285162e-05
-3.32179803136717e-05
-1.80635844629938e-05
-2.30307803122038e-05
-2.92288310997843e-05
-1.86998877636537e-05
-2.08720056636575e-05
-7.27339505263503e-05
-2.97435390261676e-07
-2.88072099169898e-05
-2.39646717345392e-06
-1.87222722596466e-05
-3.45857056107986e-05
-1.21356889041936e-05
-1.29929014878857e-05
-3.96494926760956e-05
-7.61103845535567e-06
-2.25677026703772e-05
-3.00231196503405e-05
-4.24134989679265e-05
-3.30326488056682e-05
-4.12380687934179e-05
-9.16416640913846e-06
-4.38452442201678e-05
-3.73390701567586e-05
-2.71995426060226e-05
-2.43198852762839e-05
-3.61125512982355e-05
1.14532430723637e-06
-1.78427734553423e-05
-3.72674186676484e-05
-2.5101416716668e-05
-3.7818701446167e-05
-2.52107554886323e-05
-2.74057289420789e-05
-3.20547594646714e-05
-4.78232896899826e-05
-1.60454795763158e-06
-3.05189861136281e-05
-2.25916190846004e-05
-3.54972508909867e-05
-1.95750614238099e-05
-1.4369383668024e-05
-2.73478776736591e-06
-2.37301024553448e-05
-2.20318765882971e-05
-1.73422157051082e-05
-2.03569569889875e-05
-8.42573597990858e-06
-4.50488007624764e-05
-3.42538799067666e-05
-3.79060726753821e-05
-6.27084404540573e-06
-2.51906639090485e-05
-3.94301533455325e-05
-2.95133877661562e-05
-4.57963770394457e-05
-1.11910636642445e-05
-2.73095721257677e-05
-1.64762372940334e-05
-3.65844855206342e-05
-1.07964389636568e-05
-1.97489517916257e-06
-5.49553787957583e-05
-2.56174503398201e-05
-3.18396802921622e-08
-2.32015263224173e-05
-2.91150910436422e-06
-2.80791148486776e-05
-1.18858952183664e-05
-4.56467227193788e-05
-1.60934796087089e-05
-2.84549200096639e-05
-2.86672711290892e-05
-4.15560641975507e-05
-3.66009955432118e-05
-3.61281163534386e-05
-2.85196019496174e-05
-3.67984137242261e-05
-2.49547051166214e-05
-4.69358739707275e-05
-3.2251569480306e-06
-1.2262781947117e-05
-1.71184166251418e-05
-9.69303953616765e-06
-1.3665050253767e-05
-2.25563144550704e-05
-4.51099979557136e-06
-2.55853742606285e-05
-8.13815800033012e-06
-2.4428338853173e-06
-1.07706372765741e-05
-4.61250586356768e-05
-1.66729407427055e-05
-2.08243921290058e-05
-1.11561267090996e-05
-2.39286863252412e-05
-8.43584933399157e-06
-9.37802551732395e-07
-8.54372822543349e-06
-1.67370330931152e-05
-3.62829102603955e-05
-1.74505734060937e-05
-3.03610166496358e-05
-1.83667797447783e-05
-3.59992043950459e-05
-1.75819634836154e-05
-1.28871935613761e-05
-1.71606203383515e-05
-1.89965005128331e-05
-2.50282925494615e-05
-2.06899601083156e-05
-1.76857050623371e-05
1.71994181667296e-05
-1.6820255490092e-05
-2.23442639368215e-05
-6.62345606169265e-06
-1.39295272108376e-05
-1.50916595166227e-05
-3.55898381487554e-05
-9.55969081746838e-06
-4.73981979150985e-05
-4.14193686778202e-05
1.10927704592858e-05
-3.62136016812096e-05
-1.35937453885523e-05
-2.6894368640688e-05
-1.71666587227324e-05
-3.40660295416422e-05
-2.2503287758331e-05
-4.31803846642288e-05
-2.74953909554209e-05
-4.032994106442e-05
-2.90075547404671e-05
-6.22166514025272e-06
-1.83742450039114e-05
-3.81029064067648e-05
-1.40257106257119e-05
-6.36812138446792e-06
-2.75909929411717e-05
-2.59747270890613e-05
-3.66933670739579e-05
-3.10342880242023e-06
8.61124456777895e-07
-2.05832891363744e-05
-1.49634089152654e-05
-2.1188824558015e-05
-2.93811285403154e-05
-2.65632299317482e-05
-3.10550237787881e-05
-6.03713089690954e-06
-4.52253206779141e-05
-2.13784503839312e-05
-1.04583221101199e-05
-1.71042332243786e-05
-4.30756991461873e-05
-2.9027424436263e-05
-4.01164860828284e-05
3.60512701643338e-06
-2.05813828822585e-05
-3.29817012379808e-05
-7.36424764966245e-06
-2.19071808867811e-05
-3.2651355926893e-05
-1.88427139923578e-05
-1.61421448754156e-05
-4.67267361446016e-05
-3.69268796754563e-05
-3.88715360230301e-05
-2.55341648483508e-05
-4.83626289747456e-05
-2.78892447707192e-05
4.7048812837121e-06
-4.39692357745411e-05
-3.51754705838027e-05
-2.22669145543641e-05
-3.35067155006367e-05
-4.66868359331645e-05
-2.98328904867058e-05
-3.51397557119215e-05
-5.50536994647137e-05
-2.08535759326439e-05
-2.02715681831546e-05
-1.90655986516164e-05
-2.85966250991465e-05
-2.04563739748488e-05
-1.11309011552138e-05
-1.83043162099706e-05
-2.35656781617568e-05
-1.88309181982952e-05
-1.84032316137939e-05
-2.67193087182369e-05
-1.60121074302724e-05
-4.01991708625818e-05
-2.21533830719077e-05
-3.22762962193645e-05
-1.64880571955722e-05
-4.59721021796077e-05
-4.10436585808496e-05
-3.19029660398295e-05
-3.17767413596124e-05
-1.79429190536224e-05
-1.69754010871517e-06
-2.32754995863597e-05
-4.46033909591153e-05
-3.13645721573601e-05
-3.76784071900439e-05
-1.98166476326238e-05
-4.85163529331113e-05
-2.88942453530626e-05
-2.03499057898397e-05
-1.6931969391662e-05
-2.71392707739913e-05
-4.18162579497589e-07
-6.94765041837815e-06
-4.10094411660986e-05
-7.19017621771994e-06
-1.23531761061217e-05
-2.00790271507604e-05
-1.80237770766532e-05
-1.21599225675083e-05
-1.69140761575383e-05
-4.26298236693376e-05
-1.99865358092445e-05
-2.61938474416891e-05
-2.31974109355573e-05
-1.3605212847677e-05
-1.86600126628439e-05
-2.78152472157547e-06
-3.3126216589026e-06
-2.81449783412387e-05
-1.59540432053756e-05
-5.75419123082505e-05
-2.02908171258681e-05
-1.9647338916368e-05
-1.1047284240256e-05
-2.44746553655746e-05
-2.25276454257372e-05
-3.23814047351667e-05
-4.43649657230351e-05
-2.93575477806037e-05
-1.95591232333019e-05
-3.69274687406839e-05
-2.19429256350219e-05
-4.87731763167603e-05
-2.5253694788725e-05
-4.62719148286818e-05
-7.23653972341806e-06
-9.39720780844529e-06
-6.16207107970398e-05
-1.47316306901368e-05
-1.77461682593373e-05
-4.15734892101117e-05
-9.007983294927e-06
-1.78394529435597e-05
-8.71938229226677e-06
-4.5179550052241e-05
-3.28772995989391e-05
-1.14899754339438e-05
-2.45629197368455e-05
-1.89672039449563e-05
-1.18031043944825e-05
-2.6831482810119e-05
-4.36976946906289e-05
-3.55208597911622e-05
-1.50400428951591e-05
-1.92826394196344e-05
-1.13907651655964e-05
-1.01791324076039e-05
-4.86446510023335e-05
-1.26492122397947e-05
-4.61021788283208e-05
-2.63291258221909e-05
-2.98254441398179e-05
3.32217686875925e-06
-3.39494774039991e-05
-2.73826721800002e-05
-5.37088629458354e-05
-2.59019823855069e-05
-1.28372740785968e-05
-4.44544680370229e-05
-1.90492158937598e-05
-1.04057109908073e-05
-3.9087735598883e-06
-9.62128011543582e-06
-1.45331704795959e-05
-4.03071803140898e-06
-2.70567227861225e-05
-1.31578640894546e-05
-3.8167283970256e-06
-3.66761142186319e-05
-3.65547300594287e-05
-2.17496542459426e-05
-1.37453807226961e-05
-3.57394957179941e-05
-2.19394794975888e-05
-3.01211850562971e-05
-4.87787313110681e-05
-2.25802765398929e-05
-1.91547841451746e-05
-9.52490487356896e-06
-5.12431662627253e-05
-3.38220921422748e-05
-1.13311118479744e-05
-9.48353972961089e-06
-1.48539822089449e-05
-8.24131531294163e-06
-1.77639374713687e-05
-2.83858194772588e-05
-3.69373913610631e-05
-2.54830739015856e-05
-2.8542590532214e-05
-1.16449711229026e-05
-1.08559901970583e-05
-1.20383650180202e-05
-1.20814876522052e-05
-1.54347470609298e-05
-4.87269178985595e-05
-3.23316927354862e-05
-1.98811664374445e-05
-2.120326763876e-05
-3.48294001182844e-05
-2.80779572731858e-05
-4.46921435867392e-05
-1.57357981415512e-05
-3.24465656458888e-06
-3.59790418238787e-05
-4.90008986719549e-05
-6.69131566400686e-06
-2.86410870133565e-05
-5.06313511156615e-05
-4.51594114842585e-05
-1.61342105640105e-05
-2.06432573043726e-05
-8.19673677776048e-06
-2.79882545855367e-05
7.322036666646e-06
-1.1784218017272e-05
-1.88381932981472e-05
-3.80393649651512e-05
-1.99102537744589e-05
-2.34163870525114e-05
-2.6356686758409e-05
-5.205263002775e-05
-3.79434881679932e-05
-2.9130901641938e-05
-1.30726753092027e-05
-1.08911324136006e-05
-2.83984670912944e-05
-2.72940776856678e-05
-3.11532849149687e-06
-3.07426113607642e-05
-4.9094047527936e-05
-1.74801061764317e-05
-1.89015769134833e-05
1.07942735657231e-05
2.64491035138258e-06
-1.60613127730662e-05
-2.89295903612827e-05
-2.0325191926213e-05
-1.72427051041839e-07
-3.4718380219226e-05
-2.07072716706017e-05
-2.65089683135035e-05
-1.65575147206032e-05
-4.90599036797557e-05
-2.97149040374595e-05
-3.82875625555438e-05
-2.46341483025611e-05
-3.726246741564e-05
-5.02543687017907e-05
-2.21089295094373e-05
-2.46551204567775e-05
-1.40491974039356e-05
-2.23631244557298e-05
-1.68336399316462e-05
-2.3271176579985e-05
-4.41584138390691e-05
-2.48586309656021e-05
-2.9380810460737e-05
-2.43019596114493e-05
-3.55249078671218e-05
-2.36045272758475e-05
-1.1438008595429e-05
-1.22590430407902e-05
-2.25745663406826e-05
-2.63566237712972e-05
-2.86473807840447e-05
-3.65890547064284e-05
-4.20197929164423e-05
-3.57985212118686e-05
-3.35052982197242e-05
-1.42063953865619e-05
-1.19492514301171e-05
-1.90889204713463e-05
-2.11081288515059e-05
-1.51622529963408e-05
-3.18832725503323e-05
-9.07952333829976e-06
-7.89081045292868e-06
-1.14580856523402e-05
-1.35780053001598e-06
-4.44273580032958e-05
-1.07540923992945e-05
-2.71019266378661e-05
-6.14915049605396e-05
-4.4128857405197e-05
-2.27425184248647e-05
-1.28106547342743e-05
-3.37202587624229e-05
-2.92294236959241e-05
-2.80211527710584e-05
-1.84328059800394e-05
-2.19623716556342e-05
-1.13535006032847e-05
-1.25483038923087e-05
-1.81628901679711e-05
-4.3175645799681e-05
4.41604965065497e-06
-3.32185218179822e-05
-2.83300286075388e-05
-2.97746768016358e-05
-4.17029971018834e-05
1.17044946212444e-05
-3.66937116585252e-05
-1.59669498393046e-05
-1.57206499515797e-05
-5.64928407696312e-06
-1.27161591338053e-05
-4.48441746717115e-05
-2.59196258892013e-05
-1.01354452738109e-05
-1.31757119308054e-05
-1.64283873206763e-06
-2.33991746670912e-05
-2.57656696119361e-05
-3.33445994160366e-06
-2.12973793433875e-06
-3.68445436713238e-05
-3.18180558910537e-05
-4.06347426351946e-05
-4.44522548921761e-05
-3.82147306283852e-05
-3.15111105970924e-05
-5.80378228117641e-05
-3.50642506045776e-05
-3.09005567926862e-05
-4.32772837133298e-05
-3.3624149250285e-05
-2.86004283203907e-05
-3.13780878245072e-05
-4.3691056774462e-06
-2.34339631496513e-05
-3.1858826284148e-05
-2.3989084649601e-05
-2.33725871895991e-05
-3.0711584510966e-05
-5.07520214907383e-06
4.18806306543607e-06
-3.61910241535034e-05
-3.85719683501799e-05
-2.85951577952431e-05
-3.86160186338731e-07
7.97502261161611e-06
-5.65405043738277e-05
-3.34606848418902e-05
-2.05240429329953e-05
-2.6306425580405e-05
-5.44431333596455e-05
-4.44389114354114e-05
-1.52360192286641e-05
-5.57206465169839e-05
-2.79612736655456e-05
-2.57363905560756e-05
-3.0988516153547e-05
-2.82268102433373e-05
-3.33522907751951e-05
3.11813309943868e-05
-1.54719185065897e-05
-3.38476831999114e-05
-1.64119987566353e-05
-2.86074685896019e-05
-3.77134018550411e-05
-4.92039058043081e-05
-4.11314388511428e-05
-4.68790604769235e-05
-1.61267243387887e-05
-4.00754091743105e-05
-1.8325193508138e-05
-2.81877896975936e-05
-3.68335710827722e-05
-3.14363842120706e-05
-2.54220115092759e-05
-1.59124634070263e-05
-3.90609487143428e-05
-4.97725736494436e-05
-1.23427421257836e-05
-1.2854895570761e-05
-3.16646715563741e-05
-3.89373693527278e-05
-1.12503118891591e-05
-1.82102451867552e-05
-4.45919207115168e-05
-2.68505727026114e-05
2.93199140610499e-06
-1.55170666235029e-05
-4.09940054716176e-05
-2.49037943639e-05
-3.56329510135569e-05
-1.57338513799323e-05
-2.73180691453518e-05
-5.64086717467442e-05
-6.72422743329078e-06
-7.81244595083067e-06
-2.55900396026073e-05
-1.54603387390213e-05
-4.93559184782041e-05
9.86806330014213e-08
-4.87808276539214e-05
-4.27922255602142e-05
-4.51359243745547e-05
-3.27249657969041e-05
-3.40449466330023e-05
-4.16986491494032e-05
1.14851945464108e-05
-2.08344380719815e-05
-2.4634854750059e-05
-2.37101154793567e-05
-2.01734489246378e-05
-2.57861992412509e-05
-4.40420234787064e-05
-1.39002621439718e-05
-3.46129772246502e-05
-2.2076646314141e-05
1.06469225443394e-05
-1.62056105131948e-05
-1.70866691885462e-05
-3.68560031877782e-05
-3.84084263738829e-05
-3.85197955252979e-05
-2.16087824370749e-05
-2.77311997526829e-05
-2.66361471620017e-05
-5.43380401636059e-05
-3.06660907723304e-05
-2.62405473810067e-05
-1.1691657503132e-05
-2.09474244247865e-05
-4.21173776684325e-05
-5.750094071312e-05
-4.38620674948355e-05
-2.91570864952115e-05
-2.69060745184969e-05
-1.46205080879726e-05
-4.03944826103387e-05
-3.15004997235685e-05
-8.5610323481284e-06
-2.89822676273231e-05
-1.53203656387021e-05
-1.52082656052808e-05
-1.9599845145069e-05
-1.91794583427686e-05
-3.3935687293123e-05
-3.55704735365253e-05
-4.11385185467076e-05
-2.49203408458941e-05
-4.10404433885755e-05
4.81737892790009e-06
-5.16482725534911e-05
-3.3319434038447e-06
-1.52599211176304e-05
-1.24706410852835e-05
-1.92321574337385e-05
-2.08863622419096e-05
-2.16289934472124e-05
-3.61244673133067e-05
-4.69374957074856e-05
-2.61387364895228e-05
-4.78959513268981e-05
-4.02902242943972e-05
-4.00294169751249e-05
-3.76862778467783e-05
-2.74938737493282e-05
-3.34962088257785e-05
-4.43892782339278e-05
-2.37931627724538e-05
-1.63549774090137e-06
-3.44048561750985e-05
-1.14034030550748e-05
-3.96654712627459e-05
-2.3155831067914e-05
-2.6750955066033e-05
-3.96678806721711e-06
-2.30845419801981e-05
-3.39691115237362e-05
-2.37332983319181e-05
1.10539158605694e-06
-4.48342230592879e-05
-1.64109618050901e-05
-2.71163555200823e-05
-3.63692851262227e-05
-1.14369569977744e-05
-3.36443994877195e-05
-1.60164329629388e-05
-2.4812858198165e-05
-3.49351359822885e-05
-1.59871120790364e-05
-3.81124028240406e-05
-4.45578396159916e-05
-1.91662231853059e-05
-2.98622920190541e-05
-3.38095998064178e-05
-3.19063491433548e-05
-2.58343517946711e-05
-8.82392783730802e-06
-1.90491074704195e-05
-1.78021717560423e-05
-2.24838431247563e-05
-1.18700544804016e-05
-2.4881266682978e-05
-8.34150576058026e-06
-4.41149740727476e-05
-1.91563032153777e-05
-5.59984343886697e-05
-2.76817579233296e-05
-4.46156566631938e-05
-3.12391049796421e-05
-1.47466150981923e-05
-2.7320770699696e-05
-1.86239823005665e-05
-3.3629187628736e-05
-5.43725723429876e-06
-3.0229720748422e-05
-3.07863335358319e-05
-1.42812977940542e-05
-2.93083711301079e-05
-1.55344780365483e-05
-1.72083963731718e-05
-1.99429985604133e-05
-2.59298836966296e-05
-4.81162284408428e-05
-3.2794113273145e-06
-2.04920455743773e-05
-1.68131007204984e-05
-1.84048412027884e-05
-1.31876972424719e-05
-5.27026982197699e-06
-2.60027521980198e-05
-3.51332171388372e-05
-3.35237757418359e-05
-1.68362761691157e-05
-2.86840474770544e-05
-1.96846844999944e-05
-2.42895440555837e-05
-1.60811998546634e-06
-2.6106745317273e-05
-2.10829408316125e-05
-1.30089417669932e-05
-2.88293400261765e-05
-1.82860559700275e-05
-2.8292109067664e-05
-2.21014549857069e-05
-3.62818272646598e-06
-1.6371075932371e-05
-2.37461101488615e-05
-1.96113969206842e-05
-5.65933498122244e-05
-3.13930978031742e-05
-3.45450668646896e-05
-3.73960179469371e-05
-5.21761281740873e-05
-1.96290651503017e-05
-2.92235981368263e-05
-2.43569972274917e-05
-2.94489485084693e-05
-5.88875030794053e-06
-3.83480458364082e-06
-1.26648741668522e-05
-2.53726629671015e-05
-1.79302940531479e-05
-4.70945806668054e-05
-2.79051849332108e-06
-2.01379913075724e-05
-1.23426007820471e-05
-3.50852444074976e-05
-4.12039156866066e-05
-6.81819271628175e-06
-4.16702763269701e-05
-3.6286752720152e-05
-3.03713314094926e-05
-9.92046064663914e-06
-2.84870095769436e-05
-2.84458623425768e-05
-7.93284013366753e-06
-2.0850907259533e-05
-1.41889281434865e-05
-5.90509620167341e-07
-3.69890653015375e-06
-5.74986601020048e-06
-2.80628728995479e-05
-7.92809833119219e-06
-2.67087374161482e-05
-4.91610824081752e-05
-2.53059460391266e-05
-7.56247834237693e-06
-2.55985439516628e-05
-2.54971179973706e-05
-3.19901171754896e-05
-3.49566452384398e-05
-3.99181639695685e-05
-2.9860368429625e-05
-4.36770028688007e-06
-2.58154553447338e-05
-9.34059677134951e-06
-2.3545044433624e-05
-2.45036512026732e-05
-3.26493710251576e-05
-2.77445042798694e-05
-2.31013512209502e-05
-4.48299594216299e-05
-3.03443497237809e-05
-4.10537686872659e-05
-8.78132501458448e-07
-2.99040201844968e-05
-3.86819502831206e-05
-1.94964870651749e-05
3.03525659016921e-06
-4.14104131461092e-05
-3.357345151519e-05
-2.68255080976168e-05
-2.63165112554183e-05
-4.40221696739252e-05
-7.39790611855325e-06
-5.11188085819232e-06
-3.74896046847355e-05
-5.08665538212081e-05
-2.76396758052569e-06
-3.96602376230197e-05
-3.43776421657968e-05
-1.28935008524752e-05
-1.69188565216302e-05
-7.94656743700843e-06
-2.86635680560977e-05
-3.86450971796991e-05
-7.17841808951524e-06
-4.26437379908225e-05
-1.77977415352501e-05
-2.34266096870133e-05
-3.82024151653041e-05
-1.62907985064662e-05
-1.8504381168214e-05
-4.17501988958294e-05
-2.06075894013801e-05
-4.95257346479447e-05
-3.89827385743401e-05
-2.21441194082013e-05
-2.18997556098093e-05
1.22166549915954e-05
-2.74338168267799e-05
-2.92284845466635e-05
-3.72560533521292e-05
-3.11031804145087e-05
-2.19613461489562e-05
-3.85586844587027e-05
-5.93259286019861e-05
-2.75774843323858e-05
-4.07122037357196e-06
-1.23052734495014e-05
-1.13876069629765e-05
1.84589933173343e-06
-1.69453221255911e-05
-1.65277577197576e-05
1.07643790888958e-05
-1.79238967951374e-05
-3.63340535767451e-06
-3.3061542239109e-05
-1.1164292536829e-05
-3.01667075640386e-05
-1.64398920194163e-05
-2.40332403470228e-05
-2.16725373920821e-05
-2.7788354137367e-05
-4.60621185642106e-05
-4.41730515328057e-05
-3.31464217928261e-05
-4.16374718719595e-05
3.5022360270743e-06
-2.06702441133568e-05
-8.24470415235876e-06
-2.43972927084071e-05
-1.30383713437924e-05
-4.42979997912078e-05
-3.4576742020565e-05
-4.15702088352868e-06
1.18180410114989e-05
-1.12878633406234e-05
-3.22850736369062e-05
-2.38899245446409e-05
-5.06184691712699e-05
-2.48297025661115e-05
-2.45316809619272e-05
-5.18854703024862e-05
-1.05598930307637e-05
-4.9895073776444e-05
-1.00124008849333e-06
-2.66112441851754e-05
-2.8305650754338e-06
-2.31003881442001e-05
-6.01383836869605e-05
-2.30267097809492e-05
-1.90001329512792e-05
-3.43269958680759e-05
-2.60743828354672e-05
-1.99094844999084e-05
-3.60419300902719e-05
-3.15778925085523e-05
-3.40383687131457e-05
-3.64448195729397e-05
-4.03232339572651e-05
-5.53103539814266e-05
-4.0975529385815e-05
-4.80592637919878e-05
-1.630583188177e-05
-7.88337421626229e-06
-3.84960846946337e-06
-4.36493643253677e-05
-1.2679748479962e-05
-1.89385961859133e-05
-1.38847893257561e-05
-2.50182242570321e-05
-5.05667943167595e-05
-2.78090799468498e-05
-4.74515018661697e-05
-2.94374737889921e-05
-2.42643797719732e-05
-3.74979450062856e-05
-2.01161431252284e-05
-2.43485772230597e-05
-3.0743550978504e-05
-1.32161719043163e-05
-7.72054305173119e-06
-1.79596196375611e-05
-8.29692557481096e-06
-3.62657179535728e-05
-3.36569261071397e-05
-2.25454941678288e-05
-3.11778473655084e-05
-3.99548719456452e-05
-2.85014947494085e-05
-4.13177106579458e-05
-3.24839062759919e-05
-2.12378142755391e-05
-2.23581171503837e-05
-1.39505065561259e-05
-2.77791597801941e-05
-2.4555286638642e-05
-4.24785377611032e-05
-3.45743336689706e-05
-1.59091226456537e-05
-2.60305421706944e-05
-2.47820238640602e-05
-3.67995796507756e-05
-1.33380278883341e-05
-1.8980091585921e-05
-1.99861351603693e-05
-3.87099053595893e-06
-2.08989264846492e-05
-8.95535583688073e-06
-2.44099889560421e-05
-2.52432192619501e-05
-2.47072305664568e-05
-1.56556858210644e-05
-7.19796049039585e-06
-2.96876178423676e-05
-1.79753877475257e-05
-1.07978446144075e-05
-2.12822195204564e-05
-2.91591030491866e-05
-3.96660801994967e-05
-1.8005062221798e-05
-1.98674839206091e-05
-2.03137648732376e-05
-1.21353592480844e-05
-1.92927388372314e-05
-3.6853571377283e-06
-2.50748842989114e-05
5.55686466973996e-06
-3.46343578798029e-05
-1.91881786892467e-05
-4.10297851497557e-05
1.96436026710458e-06
-2.97227919301544e-05
-1.75454986379714e-05
-4.32120670970179e-05
-3.43653691048833e-05
-4.14764284343947e-05
-4.31829117618449e-05
-3.54860743874687e-05
-2.84497803604797e-05
-3.82450626298975e-05
-4.23372393590713e-05
-3.68657616325464e-05
-2.89057857816972e-05
-2.51202302215022e-05
-1.14672751192972e-05
-1.97113209470901e-05
-2.04875302265617e-05
-3.78607569859621e-05
-4.10532842938932e-05
-2.01699050042941e-05
5.90962391312193e-06
-3.38710721486107e-05
-2.72758111534371e-05
-3.34885249422252e-05
-4.66145005767557e-05
-1.95284474021216e-05
-3.61226797927348e-05
-2.21635274195613e-05
-3.37092900317405e-05
-3.61897294361728e-05
-2.34913464996163e-05
-2.15995559834461e-05
-1.95046547721058e-06
-2.5323002526198e-05
-3.10519027134972e-05
9.47042747108615e-06
-2.8450206102503e-05
-2.68905412227161e-05
-2.09573808708289e-05
-5.63747845164372e-05
-1.21946227652e-05
-1.71034121624333e-05
-2.35582176580635e-05
-6.31481835207995e-05
-1.13939249672488e-05
5.91966773611468e-06
-3.07333275705208e-05
-3.29044669371117e-05
-3.26804000621896e-05
-2.32422052879202e-05
-2.6883002809029e-05
-1.899781233892e-05
-3.38033062325767e-06
-1.63176732261084e-05
-4.71508865902476e-06
-2.48871620577097e-05
-2.40011407568118e-05
-4.0617300577879e-06
4.12602045019471e-07
-6.22371257823489e-06
-4.08123344460361e-05
-6.14784889789393e-06
-3.15930976424953e-05
-3.58244634375836e-05
-9.21624970431069e-06
7.88579675378052e-07
-2.53329280717392e-05
-2.84431474184183e-05
-2.80899955938118e-05
-4.34404789447411e-05
-1.40712825255429e-05
-1.04314411901801e-05
3.47884222601827e-06
-1.78016922586508e-05
-3.13345458980634e-05
-3.8318749183327e-05
-3.34810926996865e-05
-2.46162068036748e-05
-3.10566951726301e-05
-3.79690517701317e-05
-4.61479208921261e-05
-2.00542898573687e-05
-3.11164848517079e-05
-1.49002132064556e-05
-2.36185062681393e-05
-3.05702136591559e-06
-2.36801242183041e-05
-2.50783500975656e-05
-2.83527024021885e-05
-1.61365481058954e-05
-1.48496550826607e-05
-1.05088090822827e-05
-1.91347797673099e-05
-2.29096790777636e-05
-3.57679090420506e-05
-2.42859604754973e-05
-1.58299368543598e-05
-3.61822128870239e-05
-3.08241120387916e-05
-3.26350121149709e-05
-2.88130962559207e-05
-2.13086637363965e-05
-2.39629883026402e-05
-1.18743838794296e-05
-3.9234775323749e-05
-4.53789112132285e-05
-2.84096636680425e-05
-3.5255822171958e-05
-4.61796721455258e-05
-2.59569212612252e-05
-3.83590114464797e-05
-2.17656236516193e-05
-2.78701542410659e-05
-1.39438012979014e-05
-8.57234294662551e-06
-2.01833143891242e-05
-8.57183038308084e-06
1.071245479338e-05
-1.52765505964408e-05
-2.38310663672643e-05
-2.39923826346874e-05
-2.06966196412986e-05
-5.45727635874589e-05
-4.18545017978478e-05
-3.55223796677455e-05
-3.24324460707187e-05
-4.57367499739504e-05
-9.52041568857779e-06
-2.97296673354339e-05
-3.50462962878272e-05
-1.3875332705667e-05
-6.26046129867146e-06
-1.78645650237953e-05
-3.81347000471123e-05
-3.41132541036362e-05
-4.14129053188269e-05
-6.2442441099988e-06
-1.19791730430446e-05
-1.90706777315971e-05
-2.12136465018804e-05
-4.03505759278207e-05
-3.70787838011997e-05
-2.43868294859975e-05
-8.98753329668103e-06
-1.92223056569815e-05
-2.82804029877908e-05
-1.60375749176116e-05
-2.68879498639866e-05
-3.24629292222923e-05
-1.39633454387316e-05
-2.13616124066212e-05
-1.69710092506312e-05
-2.07078133841532e-05
-3.8427215674169e-05
-2.82048970541313e-06
-5.48505231164395e-05
-2.52385248475384e-05
1.68836202658575e-05
-2.51796824342466e-05
-1.15497738022044e-05
-2.34997946902016e-05
6.79575798131711e-06
-2.43329103840444e-05
-1.73861176005662e-05
-4.26387869580163e-05
-1.41956772866416e-05
-2.46792444021519e-05
-2.24467715880949e-05
-2.03055786742167e-05
-3.36269322293621e-05
-2.23949632754343e-05
-1.05622080802358e-05
-4.57826275091166e-05
-1.52250984071515e-05
-1.1438299244391e-05
-3.06211434402996e-05
1.35529547160099e-05
-3.49636273181409e-05
-3.32665734728262e-05
-2.85890387928017e-05
-1.97568450847612e-05
-3.19833835811001e-05
-2.81385254277449e-05
-3.90802942323702e-05
-3.32829025316651e-05
-4.49291289124606e-05
-3.03823246584692e-05
-2.78941415362036e-05
-3.68345499763866e-05
-1.31582170048019e-05
-3.75644774198252e-05
-3.8244188086738e-05
-3.42072765331502e-05
-2.03148286528926e-05
-1.94750030886049e-05
-2.53932152821397e-05
4.47225971567172e-06
-2.6077985355464e-05
-4.33350048928442e-05
-3.78081854090856e-05
-3.38085361491058e-05
-3.24731823334116e-05
-2.73517256372173e-05
-3.06407494949627e-05
-2.06164160163389e-05
-2.95636682600556e-05
-1.18242959912257e-05
-3.51132182349654e-05
-3.84542648061546e-05
-3.07947761235582e-05
-1.40895370884797e-05
-2.91922669574562e-05
-3.70930924701598e-05
-2.69414068873799e-05
-1.8197438456492e-05
-5.11173390047088e-05
-2.99017494439695e-05
-1.37712428767905e-07
-1.24703205414857e-05
-4.40759087149416e-05
-1.64315398341113e-05
-2.84357444874471e-05
-5.6272777498496e-05
-2.73789571632431e-05
-3.87290692155396e-05
-2.08465841445999e-05
-2.95078257559192e-05
-1.37598393247724e-05
-5.74710017303952e-05
-2.38406583786124e-05
-3.9962285426418e-06
-1.53609688523133e-05
-4.6737280351219e-05
-3.29199742534108e-05
-3.85082945034344e-05
-2.70491705003182e-05
6.95351068470782e-07
-1.72211767608784e-05
-5.30303533861519e-05
-3.85244252926597e-05
-5.51860187989453e-05
-6.74843114173997e-05
-1.86857873567709e-05
-1.77935500606006e-05
-1.1333320315937e-05
-3.78752260205911e-05
-1.38462187972094e-05
-2.73530981777915e-05
-1.08221021039545e-05
-4.42033377264871e-05
7.96845957715207e-06
-4.59906126441462e-05
-4.12035439910297e-05
-2.16308197765712e-05
-2.19133450942703e-05
-3.41990127758421e-05
-3.81316425001675e-05
-2.44041175380123e-05
-7.14323414880514e-06
-4.60123802992675e-05
-5.14234295908779e-05
-3.14292099168133e-05
-1.618574916377e-05
-4.96951247215204e-05
-1.16092659702182e-05
-4.29544636792444e-05
-3.23465897970424e-05
-1.89709963231191e-05
-3.97320627339279e-05
-3.10589317477606e-05
-1.49763083556444e-05
-1.27949375199486e-05
-2.77434043726358e-05
-1.0664032113058e-05
-2.48282745218982e-05
-2.48624883201253e-05
-3.35358232060877e-05
-4.20031801625928e-05
-2.9779874479121e-05
-1.56862491456733e-05
-3.65034411009085e-05
-4.49953272596423e-05
-4.26067823909701e-05
-3.46625372885812e-05
-4.11931436374269e-05
-2.99946201008656e-05
-5.92297042668546e-05
-3.65651176180765e-05
-4.60118329417512e-06
-1.78683031738185e-05
-2.73316956724465e-05
-1.79947089561535e-05
-1.4409953609831e-05
-2.42436086777817e-05
-2.57084940712238e-05
-4.30877910835483e-06
-3.59650090882933e-05
-3.40631117675014e-05
-1.37524498808021e-05
-9.55612890575818e-06
-3.11939618744062e-05
-1.31499983434913e-05
-3.3511915338265e-05
-1.46241616288304e-05
-1.79525540044007e-05
-3.73974685824961e-05
-1.58711200403806e-05
-7.42050271882821e-06
-1.82126823608358e-05
-5.19323482276224e-06
-2.57043997954441e-05
-4.09805083379801e-05
-3.56568743214981e-05
-6.89983118027093e-06
-2.28063577911769e-05
-1.01490956364456e-05
-3.92053723183482e-05
-4.13453476044179e-05
1.59567101176803e-05
-2.37857323980555e-05
-1.6623628132231e-05
-3.32601788135711e-05
-2.17028014212646e-05
-3.99160967377944e-05
-3.01482351390627e-05
-1.93778894182453e-05
-1.80468512753191e-05
-1.08031569485246e-05
1.16013508238134e-05
-1.64938393080338e-05
-1.58131708064648e-05
-4.31069976852911e-05
-3.1837994498561e-05
-2.36555950816451e-05
-4.47280594236936e-05
-1.95057055917019e-05
-2.51209447177401e-05
-2.14116945369215e-05
-2.05751241528189e-05
-1.16507434342877e-05
-1.37855568661136e-05
-1.80059469980989e-05
-2.96588845498047e-05
-1.62839998087757e-05
-2.23065088108799e-05
-3.08836893471584e-05
-3.90912944624277e-05
-1.70438030794866e-05
-2.64518213728963e-05
-2.41625160486636e-05
-2.83434040091781e-06
-3.23784952329755e-05
-5.41782363416118e-05
-1.48603931568939e-05
-2.48457880227112e-05
-9.22672823816811e-06
-1.07400617792409e-05
-4.71526310662196e-05
-3.05843134999848e-05
-3.78280177580644e-05
-1.95020007700166e-05
-4.17198470563446e-05
-2.73888332977663e-05
-7.53881925064926e-06
-2.53183340493092e-05
-2.97749327139056e-05
-1.36233402875006e-05
-7.27191871095589e-06
-2.09997409992093e-05
-3.11503394453451e-05
1.03580360988945e-05
-1.83882944246415e-05
-1.27202068665016e-05
-2.24965035562405e-05
-2.63926325905908e-05
-3.17102135086806e-05
-5.2586818732586e-05
-5.80007358243436e-05
-1.83291782114543e-05
-1.75523420175e-05
-2.81023041158705e-05
-4.29815137669727e-05
4.17695851447395e-06
-2.28532078508694e-05
-2.47686804535239e-05
-1.51478905721351e-05
-2.46627860293167e-05
-1.07856008372329e-05
-1.44066636728826e-05
-7.2947687628329e-06
-1.9151435006091e-05
-3.24028178998953e-05
-4.24495271028348e-05
-3.94767455992538e-05
-4.65724605485694e-05
-2.23907541467002e-05
-3.47553585040205e-05
-2.9421052473135e-05
-3.78788066584755e-05
-3.79983019839461e-05
-4.00357893062597e-05
-2.83119116810163e-05
-2.75460820122991e-05
-2.2027980590915e-05
-2.70758341539805e-05
-2.36092163725892e-05
-2.22534672206711e-05
-4.18762665557352e-05
-1.82960965887243e-05
-4.68507285964255e-05
-2.04866539776272e-05
-4.33956388970849e-05
-2.24651409042254e-05
-2.38561259821251e-05
-1.85227687545062e-05
-4.15268064902704e-05
-3.70509050740285e-05
2.588210510462e-05
-2.73955046299305e-05
-5.36136676975399e-05
-2.65389965233591e-05
-2.20403133605884e-05
-1.83175485954655e-05
-1.402979738969e-05
-5.26421347002798e-06
-3.03815101191638e-05
-3.52910569768365e-05
-2.07493089759205e-05
-3.16394633330396e-05
-2.23567798328844e-05
-2.63416626915716e-05
-3.40301271663181e-05
-3.16470590639256e-05
-2.05652302256732e-05
-3.03170815403241e-05
-3.47767227078274e-06
-4.85921297756833e-05
7.91250861771616e-07
-4.71803330347994e-05
-3.33419568466471e-05
-4.25541498413212e-05
-3.49305869787544e-05
-2.92193562086863e-05
-2.70070836957158e-05
-3.69139401884227e-05
-2.49347060521499e-05
-1.51168968200293e-05
-2.64456871779667e-05
-2.07811535620647e-05
-5.56819248761681e-05
-1.86319146292196e-05
-4.79049655416792e-05
-4.21673951092749e-05
-1.11949342631904e-05
-1.52825654397331e-05
-2.85245498021263e-05
-2.77285418906075e-05
-2.85906660986888e-05
-2.685530496202e-05
-3.74313984108685e-05
-2.73762422902265e-05
-2.0106699893599e-05
-1.06985516268661e-06
-1.77361932035494e-05
-3.77724344000466e-05
-3.42541365913778e-05
-3.07306969462061e-05
-1.03014513583773e-05
-1.79634054052883e-05
-4.15593752815761e-05
-2.98060248580678e-05
-2.1709270809809e-05
-2.59119557986471e-05
-3.28770772927584e-05
-2.11716069798176e-05
-3.70171585994756e-05
-3.12003953596011e-05
-2.17459430177724e-05
-2.5298242188893e-05
-1.99539684671203e-05
-2.58449528803325e-05
-2.64668723934026e-05
-3.08574343020189e-05
-9.04688578103301e-06
-2.38152989538533e-05
-1.46789471231178e-05
-2.03299495750815e-05
-1.02962769198566e-05
-4.31286633426231e-06
6.80048370685411e-06
-3.91983985168194e-05
-2.5479601593583e-05
-3.6662337335739e-05
-1.76700531775313e-05
-2.49139307571896e-05
-2.39683142495329e-05
-2.03421377610779e-05
-5.13054580104977e-05
-3.28639859952537e-05
-1.2836949481725e-05
-2.29768867894364e-05
-3.97852251408835e-05
-2.99643958720518e-05
-8.39357862264312e-06
-4.58637305875092e-06
5.11769125069104e-06
-1.01975178578557e-05
-8.13992364152577e-07
-3.37894234364062e-05
-2.2677928800037e-05
-4.32877391327227e-06
-4.19410688123988e-05
-2.75109637249456e-05
-3.71226200900785e-05
-8.72116228838274e-06
-3.24514653939651e-06
-2.4303902042051e-06
-3.34407811437135e-05
-4.00954430911169e-05
-2.87052557484825e-05
-2.41403119038485e-05
-4.75319702103454e-06
-3.91954024655716e-06
-1.77098032932452e-05
-5.11083879007122e-06
-3.67474061075226e-05
-4.59145776261391e-05
-2.15617122503671e-05
-2.86304871351099e-05
-1.84752516059591e-05
-6.90704453967048e-07
-1.80175716671381e-05
-3.14337928714372e-05
-1.01569578674281e-05
-2.97753432960771e-05
-5.03907084906511e-05
-2.47392330308357e-05
-3.17805087856098e-05
-2.15479443234857e-05
-3.75554175516637e-05
-3.94796776832557e-05
-4.30194003502039e-05
-2.95943522019779e-05
-2.31889403860526e-05
-2.51904276921342e-05
-2.41093474949014e-05
-3.95292281020438e-05
-3.2673044180987e-05
-3.0676438918509e-05
-2.98614220117738e-05
-1.70283313809159e-05
-9.67797540669295e-06
-3.69226097106032e-05
-4.8094914893818e-05
-1.9496209252848e-05
-9.10659370917351e-06
-2.01195722364194e-05
-1.53232610461814e-05
-2.05007035217956e-05
-8.81256494366989e-06
2.88427421178981e-06
-5.38653309114318e-06
-3.51508374903456e-05
-8.86404899505714e-06
-1.91529163869768e-05
-2.25671745218124e-06
-1.54866154355361e-05
-1.00268809033362e-05
-2.56405706962144e-05
-2.09151240124074e-05
-2.97693345038053e-05
-7.54385231804311e-06
-2.91201330481734e-05
-4.69858031572012e-05
-1.21192116053899e-06
-2.52776683146527e-05
5.63426158322866e-06
-5.72067160154922e-05
-5.14010709890977e-05
-3.92035180851968e-05
-3.37146487329799e-05
-1.57656730599553e-05
-3.93693448330068e-05
-2.81616271139977e-05
-3.24572024272044e-05
-2.09438638701131e-05
-3.78620318574042e-05
7.96422390133772e-07
-1.37772064328538e-06
-1.28703412649174e-05
-2.19878467081992e-05
-3.88174226652065e-05
-4.0022348151564e-05
-4.2578481305588e-05
-2.5802473460322e-05
-1.69058887233325e-05
-3.66975746585393e-05
-4.14344195172062e-05
-5.64048642968246e-05
2.31616264570056e-06
-5.2491106152031e-05
-1.77894969721596e-05
-5.43666808499941e-05
-1.08224813212404e-05
-2.52285521749428e-05
-5.74213094986419e-05
-3.34075198174366e-05
-4.01647121835388e-05
-8.9981300960696e-06
-3.07653849587208e-05
-5.03114314934117e-05
-2.91901514335301e-05
6.34886958154088e-06
-1.2410408854039e-05
4.82853148913837e-07
-1.74892084317982e-05
-3.30021495136795e-05
-6.57318356913572e-07
-9.45946693735647e-06
-4.26548638693109e-06
-3.77250192662866e-06
-1.79283960221132e-05
-2.77121763730657e-05
-2.45589937861115e-05
-1.09531994527551e-05
-2.88924179246658e-05
-3.73792216978806e-05
-2.83183413940134e-05
1.88180209170439e-05
-1.9218435670372e-05
-3.72407492604116e-06
-3.79414109702114e-05
-1.89532625922741e-05
-5.41358029382564e-05
-3.51114993474347e-05
-2.58623018199028e-05
-2.66652606589743e-05
-4.59573094997643e-05
-2.76491236818319e-05
-2.31091725430229e-05
-4.59440875951884e-06
-1.97548497535332e-05
-5.23368247114376e-06
-1.5195743299893e-05
-3.08317569460767e-05
-4.22806161625618e-05
-3.45063945291542e-05
-2.93933875740523e-05
-1.1725071748654e-05
-2.14904559458488e-05
-1.29834002070825e-05
-4.14970625253483e-05
-1.72298095008974e-05
-7.66141610268251e-06
-2.08757343841071e-05
-4.92753857377912e-06
-1.41195142796681e-05
-1.50481088794165e-05
-2.66810393528639e-05
-2.48565936134916e-06
-1.56974243730934e-05
1.63304644475248e-06
-2.49643689630137e-05
-4.96946315705151e-05
-2.38164312374543e-05
-3.34137534784942e-05
-2.68613740646873e-05
-3.03704971700129e-05
-2.40462811726572e-05
-1.65253679755528e-05
-1.5745114269677e-05
-1.79974207184282e-05
-3.77804966147918e-06
-4.19210477098985e-05
-3.74875087606554e-05
-2.62735926250903e-05
-3.16727383074556e-05
-1.14499811003046e-05
-3.15214069466461e-05
-2.07736271214227e-05
-2.09697486449733e-05
-2.42823528752723e-05
-2.41325714672563e-05
-1.44790442829753e-06
-1.72323725443827e-05
-2.41792389789057e-05
-4.27505792761863e-05
-9.0699000928697e-06
-3.95602233213705e-05
-4.93142707736685e-05
-1.94347076015651e-05
-4.44335608399525e-05
-2.74928616536442e-06
-5.85466633434565e-05
-1.87727756257508e-05
-9.38313339420809e-06
-3.83742877928631e-05
-6.55351209743683e-06
-2.60792055270351e-05
-3.23593079360913e-05
-4.88486694702579e-05
-1.97147271824248e-05
-1.99373402600116e-05
-2.55408612620213e-05
-2.6969846119961e-05
-1.55274885102426e-05
-2.74959337651459e-05
-2.52361765097662e-05
-1.89675969597155e-05
-1.95158689696535e-05
-2.36220684112437e-05
-3.17756162303078e-05
-1.64801231177134e-05
-3.10414893222039e-05
-4.66783941908327e-05
-3.42450933872681e-05
-3.83550596681717e-05
-1.97108621809445e-05
-8.08120403902799e-06
-3.26325057364098e-05
-2.74185141925097e-05
-3.38600670572078e-05
-2.42002550640131e-05
-3.33729369044932e-05
-4.43200127941641e-05
-2.83992664183134e-05
-4.01269651696622e-05
-2.35717619526779e-05
-2.23762673394931e-05
-2.32994749002477e-05
-9.97782284519077e-06
-2.25935710286171e-05
-2.09717850214395e-05
-3.8880118683426e-05
-4.57034219472423e-05
-3.59764173680911e-05
-2.93272013078567e-05
-4.53802593249873e-05
-1.2878838134565e-05
-1.18644696970717e-05
-3.60471463660672e-05
-2.04932417402047e-05
-2.64346913848093e-05
-2.88201364300622e-05
-3.19499363035674e-05
-3.61743950531618e-05
-2.83812794560717e-05
-5.44958223164487e-06
1.37295185448872e-06
-4.90189693761401e-05
-2.4282047923331e-05
-6.13745388490253e-06
-3.54622151248664e-05
-4.87643909779679e-05
-2.93168537502236e-05
-3.70189155360174e-05
-1.548761346246e-05
-2.60794957020603e-05
-2.19868061565345e-05
-3.57896869813208e-05
-1.27883903137092e-06
-2.45138283912595e-05
-3.68787342251371e-05
-2.8754219320653e-05
-3.44262069786646e-05
-3.26711748036892e-05
-2.80112969889483e-05
-9.95991611738163e-06
-5.26154035188924e-05
-5.17112114668364e-07
-1.97235349255434e-05
-3.39965749829242e-05
-3.97441025196717e-05
-2.87202322381435e-05
-4.39900242382775e-05
-3.68101311983082e-05
-2.14658194693295e-05
-2.40681334798329e-05
1.93423329314365e-05
-1.48645224225622e-05
-2.83492656886882e-05
-3.61781041810098e-05
-4.17910631097184e-05
-3.32957985294174e-05
-1.92856846693451e-05
-3.67015352468179e-05
3.4124844625098e-06
-3.42927213668255e-06
-5.62023103615204e-05
-1.88479071597899e-05
-4.93000368334774e-06
-3.57514798603599e-05
-1.7647362226748e-05
-6.96450448685789e-05
-2.70044420157377e-05
-3.46296613118862e-05
-5.23711115760342e-05
-4.28808997060972e-05
-6.9714505544179e-05
3.78513753242471e-06
-1.59574555659182e-05
-2.78437041107987e-05
1.59032780707206e-05
-2.25584043312806e-05
-3.26439641280965e-05
-2.18742479016349e-05
-1.38475467939129e-05
-1.62227565091052e-05
-4.66572115455501e-06
-1.98022913142519e-05
-6.35125183937443e-06
-1.95812033611436e-05
-1.79260339839313e-05
-3.09744097212066e-05
-4.87674404423751e-05
-1.82382332910068e-05
-4.85552141108249e-05
-1.54882881336863e-05
-2.04496089007743e-05
4.82658982804221e-06
-4.19953785548672e-05
-2.18723667981201e-05
-2.70774622253934e-05
-1.62678412647747e-05
-9.94131489254865e-06
-1.65166331869984e-05
-2.76928835972527e-06
-3.85257556363628e-05
-3.42052950141191e-05
-1.51299020234951e-05
-2.87348319108136e-05
-1.5423417208961e-05
-1.80464973757324e-05
-3.71240980731677e-05
-9.48092454469365e-06
-2.32957334085324e-05
-4.01369021342068e-05
-2.18117045162835e-06
-1.44041839398645e-05
-3.89418128506728e-05
-1.15848591874652e-05
-1.98930682644541e-05
-1.7806824615896e-05
-2.9041517135027e-05
-5.27733148969139e-05
-9.93319629461505e-06
-1.62878083833527e-05
-2.79806689178588e-05
-5.80469378480825e-05
-2.47621418827426e-05
-2.97326445708894e-05
-8.71057248862014e-06
-2.73896721018198e-05
1.10485837946992e-08
-2.30806977071144e-05
-2.99930910961573e-05
-3.83617206664101e-05
6.106576436448e-06
-9.6409154776564e-06
-3.94883873293086e-05
-1.5175123071347e-05
-1.35238336499466e-05
-1.33485511760433e-05
-2.13458025212631e-05
-3.09547887588087e-05
-1.79257089752691e-05
-1.47007833681348e-05
-1.75654806232914e-05
-3.39082614843988e-05
-3.19004223918389e-06
-3.58535766876861e-05
-4.90742788852858e-05
-3.56118771878986e-05
-8.54649909059134e-06
7.18076076262813e-06
-2.29914913031053e-06
-2.97101616891712e-05
-1.81175238267863e-05
-3.04985983936759e-05
-1.19801117418525e-05
-3.1531979120703e-05
-1.16431175882823e-05
-4.27087005184893e-06
-3.59097220817569e-05
-2.76113570612523e-05
-3.00345642358981e-05
-1.45263896547728e-05
-5.79787564502345e-06
-1.09998412373963e-06
-2.1234298189604e-05
-2.55134796109237e-05
-2.66977237432382e-05
-1.57196095739048e-05
-1.08591848013193e-05
-1.14877517693578e-06
-1.89333899257953e-05
-3.90656695587062e-05
-1.16880140825042e-05
-4.47012905595582e-05
-3.15545538029843e-05
-3.20664010016665e-05
-2.62021910427321e-05
-1.12108186377575e-05
-2.06561837521156e-05
-2.80471677467783e-05
-2.50916726381834e-05
-3.66756962764411e-05
-3.28400507415149e-05
-4.10696409037261e-05
-3.53399277855759e-05
-3.57327114719956e-05
-2.49701324574877e-05
-2.72825281378092e-05
-1.20460311520501e-05
-1.13073927157742e-05
1.47141588295438e-06
-4.06081477474378e-05
-3.84746870985119e-05
-2.32095354984278e-05
-2.25302070634889e-05
-2.71636554811867e-05
-1.70414338108485e-05
-2.40217108352632e-05
-1.52022105541416e-05
-4.51580179680869e-05
-1.10740819076866e-05
-2.37378819964359e-05
-2.22762403780934e-05
-2.48523672461888e-05
-2.20745806965489e-05
5.01739599182371e-07
-1.67128222211134e-05
-2.99331667801978e-05
-3.57132115910451e-05
-3.53841375496779e-06
-1.55641280013999e-05
-2.86233400033161e-05
-1.52130609291008e-05
-4.2394666859072e-05
-2.93790962070817e-05
-6.45148258826481e-06
-1.02613693266838e-05
-2.33664395829447e-05
-2.56763317195137e-05
-4.86373207123847e-05
-3.48824370574741e-05
-2.46981775842e-05
-2.18961560563883e-05
-6.17215438561254e-06
-7.95564840750401e-06
9.79558060196519e-06
-3.24720558532009e-05
-3.47070476320581e-05
-3.1589489626869e-05
-1.17979809354617e-06
-2.79989482267555e-05
-4.97609596670375e-05
-1.80540753926971e-05
-7.67873745666216e-06
-2.51585159451676e-05
-1.48965125671719e-05
-3.34051860441914e-05
-4.11854449582131e-05
-4.70657204068247e-05
-2.70178459459482e-05
-3.37804522504923e-05
-2.75339576816971e-05
-1.31065087009681e-05
-2.15196403252043e-05
-2.71036238668663e-05
-1.50690228508471e-05
-3.6685963476213e-06
-1.27779672911751e-05
-1.18823005183372e-05
-7.03061739010195e-07
-1.87050274246862e-05
-5.37559747253212e-06
-2.1436684757328e-05
-2.17769223817683e-05
-3.21797710815053e-05
-3.31244297377123e-05
1.64715856204915e-06
-8.78218287000247e-06
-5.0933003204481e-05
-2.82363910895387e-05
-3.11736787788777e-05
6.98633992246381e-06
-8.14049787827289e-06
-5.55269393428872e-05
-2.0383889639766e-06
-2.46258345736813e-05
-1.51407864460531e-05
-2.22006641617818e-05
-1.32823588183044e-05
-2.58990213791013e-05
1.46393683763135e-06
-4.55090988601275e-05
-3.02866703364575e-05
-2.92754792056084e-05
-3.93072902710409e-05
-1.52407152325987e-05
-3.04742561582265e-05
-3.20289165216903e-05
-2.04327600238753e-05
-4.85005201197562e-05
-2.79123757135845e-05
-4.14709039818413e-05
-3.5694463171635e-05
-2.3698371497875e-05
-2.4951382123345e-05
4.00776266667915e-06
-1.71597176093053e-05
-3.38361136761683e-05
-2.63129198104725e-05
3.69755399417709e-06
-6.25946232659459e-06
1.57403969378916e-05
-1.40644446811561e-05
-3.34046253047526e-05
-1.45539028240239e-05
-3.01947804936539e-05
-3.71419265656515e-05
-2.687001204458e-05
-1.04492828137259e-05
-5.09466628633643e-05
-1.95498393870332e-05
-2.62218354860968e-05
-2.02259306531927e-05
-3.58941049988117e-05
-1.86397348511977e-05
-1.38154885824559e-05
-2.87683761318709e-05
-4.45535856410284e-05
-1.85642764478593e-05
-3.45383659259988e-05
-3.04664485013597e-05
-2.65139306701928e-05
-3.27439058904222e-05
-4.6873098152881e-05
-1.22688043586783e-05
-8.35120616876369e-06
-1.51707078772759e-05
1.38974697274074e-06
-1.20826001085424e-05
-3.01336073929695e-05
-1.18367086382731e-05
-2.26269386930883e-05
-1.23773673596897e-05
-4.82305959914771e-05
-2.18415750872531e-05
-3.06483867242549e-05
3.02176815799024e-07
-2.04070164688736e-05
-6.44334361233241e-06
-1.02560710285902e-05
-1.96269968352426e-05
-1.42816034397519e-05
-2.51255286759626e-05
4.79073402815915e-06
-2.60392629863415e-05
-3.77417958799863e-05
-3.28043483255841e-05
-3.47100787164927e-05
-2.7745401735222e-05
-3.71667281425283e-05
-2.07065760179308e-05
-1.21102963143141e-05
-3.82932013052428e-05
-2.37000148662753e-05
-5.2045222061973e-06
-4.71783413133097e-05
-2.23964986358165e-05
-7.29396441145111e-06
3.69551832627718e-06
-3.47640714645462e-05
-3.23392421730059e-05
-1.98612259623163e-05
-2.39538547238788e-05
-2.30968512779603e-05
-2.56854648166101e-05
-2.26005341763142e-05
-1.3379938541986e-05
-3.23510678832622e-05
-7.16970979962227e-06
-2.25765099499377e-05
-3.11954583026901e-05
-2.75904819886017e-05
-2.59723125354886e-05
-3.64416177822975e-06
-1.06691585908153e-05
-1.50365825621531e-05
-1.96096537766475e-05
-1.16718164313204e-05
-3.37991396967261e-05
-3.5970606737537e-05
-9.90655332358408e-06
-2.71954270299158e-05
-1.72116446908269e-05
-3.44864564280291e-05
-5.60843044056407e-05
-2.35199000403112e-05
-3.63677959931934e-05
-2.15912249658005e-05
-2.90737703768289e-05
-5.45665976964579e-05
-2.8579723638851e-05
-3.5544836135142e-05
-3.26014472907056e-05
-3.18114347835666e-05
-1.19843110939305e-05
-1.24107548025237e-05
-2.52545202526734e-05
-4.24305365117831e-05
3.50074134281782e-06
-2.54361831382661e-05
-1.41553040267058e-05
-3.77561186216059e-06
-1.44560844742063e-05
-8.83637325939353e-06
-2.37902472345034e-05
2.65669884863207e-06
-2.74176105890151e-05
-5.41574922609616e-06
-1.08514126763409e-05
-1.54152476198562e-05
-6.37182112993134e-06
-4.01630350583053e-05
-4.40046287301172e-05
-3.24079639487239e-05
-2.53521776504559e-05
-1.80519301053996e-05
-2.15353496385822e-05
-4.60376039858366e-05
-1.63306275929581e-05
-6.39521770612951e-07
-1.18258329001547e-05
-2.34278834863854e-05
-5.43560495448726e-05
-1.3069478268889e-05
-9.59892887576252e-06
-3.29741909482613e-05
-4.05576822330519e-05
-2.5945661972524e-05
-2.37552201045615e-05
-4.81619782656817e-05
-2.36341003958187e-05
-4.58305092576132e-05
-4.28664414761641e-05
-1.19460943089233e-05
-1.36058443778541e-05
-2.78664131681278e-05
-1.25707733108377e-05
-1.96190888383613e-05
-4.13331946950207e-05
-3.73295840455403e-05
-3.63403826251981e-05
-2.84559921244045e-05
-2.01472974006925e-05
-2.60497197302901e-05
-5.65993333930342e-05
-7.93580583864722e-06
-3.7630643045126e-05
-7.21641293589453e-06
-2.18033182892252e-05
-3.66144680289627e-05
-2.15925965439825e-05
-3.60530375019295e-06
-3.56948153032527e-05
-3.99903904891319e-05
-2.75941265482058e-05
-4.12764175985644e-05
-1.77778383662628e-05
-3.18202631595166e-05
-2.06788127107752e-05
-3.06286578998883e-05
-3.816613296455e-05
-3.75129674401189e-06
-1.08805911669759e-05
-3.03419694982942e-05
-3.08598343631511e-05
-2.12858394492224e-06
3.77037766345554e-06
-2.008975455334e-05
-6.82945273409099e-06
-1.83590775545039e-05
-2.07108075920893e-05
-3.1902738734183e-05
-2.93170825170268e-05
-9.60150139380196e-06
-3.29139161485663e-05
6.3664634729286e-06
-1.90839663073865e-05
-1.56385054343307e-05
-4.46102537345336e-05
-2.72098349116875e-05
-1.3939681353612e-05
-2.68790186450749e-05
-4.56713878016626e-05
-5.24498662935205e-05
-2.80986567479965e-05
-4.52517163940918e-05
-3.46052524829496e-06
-2.73194851958751e-05
-4.84236549231538e-05
-2.27135728334641e-05
-2.80987699033461e-05
-1.70147442205797e-05
-2.77620500622341e-05
-4.0838719848133e-05
-2.39036781509148e-05
-4.65755062563212e-05
-1.41920995861388e-05
-1.99365034804363e-06
-3.05896758460814e-05
-2.45469098365416e-05
-2.13009597647803e-05
-2.39747146179972e-05
-2.57925030885257e-05
-4.31336726308873e-05
-2.35301133215665e-05
-2.36330558478274e-05
-2.80387033991449e-05
-3.25207589177981e-05
-3.56540002182635e-05
-2.5665608775089e-05
-2.17320561145388e-05
-1.25106785535684e-05
2.70310007730176e-06
-2.96398887216131e-05
-1.75157717386228e-05
-2.33696780003122e-05
-1.97938801031067e-05
-1.33461108771816e-05
-2.75807969074851e-05
-2.40709650744058e-05
-2.21218170459869e-05
-1.94264858343038e-06
-2.43895609926134e-05
-4.31198102040813e-05
-2.42522816376594e-05
-5.85749889265776e-05
-2.92057060810705e-05
-3.24539134063919e-05
-1.506283751637e-05
-3.58195682036983e-05
-1.25061776218422e-05
9.33043834935993e-06
-3.32036620878379e-05
-3.12574094155487e-05
-5.39373390974055e-05
-2.3048533242444e-05
-3.51679921233507e-05
-2.28100684927029e-05
-1.84272916228245e-05
-3.90478506981766e-05
-2.43935913041979e-05
-4.11813099874952e-05
-3.64430678458775e-05
-1.18317773764044e-05
-7.58234996200076e-06
-3.70237728611372e-05
-7.49629356400228e-06
-2.34989402916384e-05
-2.79079001099423e-06
-1.79296643501116e-05
-1.37487639315254e-05
-9.41040152295315e-06
-1.96739477637583e-05
-8.48772036508742e-06
-3.21810823871596e-05
3.15731980481838e-06
-8.92244393485985e-06
-1.00220788452954e-05
-2.51996565409364e-05
-1.32132318960391e-05
-2.17497972606106e-05
-7.41973475444967e-06
-1.74636732816228e-05
-2.15625009099951e-05
-1.49574971116667e-05
-4.75185582900318e-05
-5.69357296906659e-06
-2.96009539881396e-05
-1.718262134439e-05
-2.44116472014007e-05
-4.84047856753903e-06
-3.95156143446322e-05
-4.27097307893841e-05
-1.81023998580861e-05
-2.20303418209377e-05
-3.1905355870105e-06
-1.12834246789947e-05
-2.25552271615928e-05
-2.54120161053095e-05
-2.54360530258421e-05
-2.73450967344571e-05
6.24541466025239e-06
-3.55177905221218e-05
-1.71568958960801e-05
-1.69511783332708e-05
1.34581478552708e-06
-1.870506679258e-05
-4.32392544512861e-05
-3.9494189561969e-05
-1.15033070573924e-05
-2.02327460197743e-05
-3.95707564878126e-05
-2.40900085370169e-05
-3.59369494101295e-05
-3.2978616627876e-05
1.10249617148124e-06
-5.26772438637903e-05
-3.21664212200443e-05
-4.62152360292147e-05
-1.63428166118158e-05
-2.31638035925611e-05
-3.10233351189819e-05
-1.7984570998143e-05
5.35323156444283e-07
-2.05657426774649e-05
-4.25033696789651e-05
-1.52883403745541e-05
-3.82081547631165e-05
-1.18428574849417e-05
-8.19031278846908e-06
-3.34016200587071e-05
-1.23601034458825e-05
-1.86246364608735e-05
-2.02164960029077e-05
-4.3951824567244e-05
-8.74404905496501e-06
-2.27989869639359e-05
-2.13367282346213e-05
-3.73608753002942e-05
-1.18996835886174e-05
-2.79047903601416e-05
-5.54449140663993e-06
-2.72258369733833e-05
-3.81695950554899e-05
-3.76746174697742e-05
-3.43775479478413e-05
-3.53560692412169e-05
-3.81766817604287e-06
-4.53740400962611e-05
-1.9381369587259e-05
-1.35131780922377e-05
-2.12785532259503e-05
-1.15858569240596e-05
-9.57232133077788e-06
-4.24779837558293e-05
-4.21296035501129e-05
-2.13446190945679e-05
-4.91849430227483e-05
-2.32165897969994e-05
-3.93152384936695e-05
-2.09814860974307e-05
-1.6210438228096e-05
-1.81018592268881e-05
-3.64300414800703e-05
-2.61511552149511e-05
-3.63029883378415e-06
-1.43750321671926e-05
-2.29782132520209e-05
-7.08948783435191e-05
-3.65385256747651e-05
4.71956637080434e-06
-4.16565494087675e-05
-3.24381646588205e-05
-5.27147773931313e-05
7.21687827583293e-07
-2.25174532791381e-05
4.76428568051075e-06
-4.641992704124e-05
-5.246850031452e-05
-2.80096938038468e-05
-1.59747269908233e-05
-5.83366473825805e-05
-1.80076688654748e-05
8.17328621516183e-06
-5.55510744243811e-07
-2.50775483960973e-05
-1.78812639634715e-05
-3.95823724118914e-05
-2.88618989814653e-06
-4.52172237846335e-05
-4.30725381347941e-05
-3.99959335326495e-05
2.89284083639895e-06
-2.80369021800107e-05
-4.86907820838878e-05
-2.78866803040589e-05
-2.09440500009436e-05
-5.70745503625739e-05
-4.12584474315148e-05
-9.40650694325659e-06
-3.2356737251191e-05
-3.20413429491004e-05
-3.7016723637372e-05
-2.4158610189984e-05
-1.89750096928668e-05
-3.73893298580008e-05
-4.37535081165636e-05
-4.31300249161083e-05
-1.78743185543906e-05
-1.97974823761306e-05
-1.46387575655796e-05
-2.05856966626046e-05
-9.6855509115827e-06
-4.22814953742324e-05
-6.73739156341495e-06
-2.12961454335984e-05
-3.77186178071937e-05
-4.29269355365052e-06
-1.64902319908371e-05
-3.65758925190782e-05
-3.02668675432726e-05
-3.43942745676792e-05
-3.7058160323011e-05
-2.10116272790413e-05
2.77652707760873e-06
-3.36946076872006e-05
-3.04169776386372e-05
-3.56949265000598e-05
-2.78543642540616e-05
-1.3758319085967e-05
-2.01284099821339e-05
-3.1854191792402e-05
-4.04178228389241e-05
-3.68756584439099e-05
-2.19341329097106e-05
-1.80889210816325e-05
-1.26759237941184e-05
-4.50157390562866e-05
-3.82208928969351e-05
-4.13587138150962e-05
-2.22725599208977e-05
-2.02270361719457e-05
-1.07073452978036e-05
-2.26236260248881e-05
-2.39748152146113e-05
-4.27556172707291e-05
-2.53551612286538e-05
-4.9545866710834e-05
2.49067711990263e-05
-4.0936346825658e-05
-2.41021236444618e-05
-2.24418173292788e-05
-3.68189291526991e-05
7.30009175570679e-06
-4.3386571979538e-05
-2.46586852183493e-05
-1.45426678787921e-05
-3.11116240721644e-05
-3.73272429340351e-05
-1.47117893437829e-05
-5.77892088589678e-06
-2.02336444060309e-05
-5.64220179351073e-05
-3.22609898696652e-05
-2.46053959454459e-05
-1.83234228899527e-05
-3.80560796003036e-05
-7.62682264562578e-06
-1.88398154454405e-05
-1.80283012429009e-05
-1.35857279222739e-05
-4.97159470001911e-05
-2.80518110965422e-05
-3.01055404767614e-05
-8.26306589492419e-06
-5.79674294678487e-06
-2.6915453201838e-05
-1.49071411247286e-05
-3.07567035585806e-05
-5.17255854079894e-05
-3.94893562508614e-05
-4.78721002949552e-05
-1.8146062363196e-05
-4.22316427044007e-05
-6.25227496590536e-05
-4.45571206891211e-05
-2.31654801696817e-05
-3.01350282585202e-05
-2.48287742648923e-05
-2.70241329836897e-05
-6.17204430687998e-05
-1.31434490671679e-05
-4.06605838458085e-05
-9.79645994128758e-06
-4.9664207922424e-05
-1.89281976871215e-05
-3.79191048241474e-05
-3.2036079529718e-05
-1.32454257696326e-05
-6.01007497183314e-05
-4.76258422152845e-05
-4.05399259398931e-05
-4.02551731266496e-05
-3.03227690038853e-05
-3.24455689014622e-05
-2.69535518932595e-05
-7.12064663588187e-06
-4.21258033764168e-05
-5.39321299572323e-05
-2.29911451377457e-05
-3.34287552518425e-05
-2.15085275542033e-05
2.555754345208e-06
-3.22565888482168e-05
-1.83254766307915e-05
-4.04575012051548e-05
-5.67501098094995e-06
-1.07224138969132e-05
-6.28915384398961e-06
-1.00863840238894e-05
-3.5194269031822e-05
-1.87289170025594e-05
-1.4033134098709e-05
-3.78836108127348e-05
-2.97272901399807e-05
-3.22792130901779e-05
-2.35608522905171e-05
-2.21501903852369e-05
-3.43914614698906e-05
-1.36723525914765e-05
-8.58976607282674e-06
3.59234159745157e-06
-4.21230427321885e-05
-1.61667632360483e-05
-3.57460056367879e-05
-7.31633273347754e-06
6.78952906967735e-07
-9.9680651063385e-06
-1.6203729367164e-05
-1.98897118964533e-06
-2.85645736834836e-05
-3.75405545853801e-05
-4.6103663159235e-05
-7.099873317361e-06
-4.69161964269877e-05
-2.62698623609705e-05
-3.68397871612109e-05
-1.12316596705814e-05
-3.36896394517005e-05
1.05526044377367e-06
-1.1833096838819e-05
-3.26239710493347e-06
-5.44779131916381e-06
-3.7105648633742e-05
-4.54198534893029e-05
-1.77403659688098e-05
-2.96894186006274e-05
-3.60156116684376e-05
-2.16995996748043e-05
-1.71258505177451e-05
-3.61266438295468e-05
-3.71053653268225e-05
-4.76325731202397e-05
-3.98734637826918e-05
-1.01819968701983e-05
-2.12781515435309e-05
-1.59969553380487e-05
-2.92587099212718e-05
-2.32154789879076e-05
-2.39336048787037e-05
-1.48615586400447e-05
-2.88672636092225e-05
-3.03676036330234e-05
-1.98758947842947e-05
-2.56505126520156e-05
-2.83163907286976e-05
-3.18033357580522e-05
-4.35111808920591e-05
-3.17284212115112e-05
-4.09215533775952e-05
-4.45127776454368e-05
-3.02774447395296e-05
-2.61591780658826e-05
-4.16408322089641e-06
-1.48219682714223e-05
-3.66362222168138e-05
-2.35328001596496e-05
-1.23420957772138e-05
-3.65257152655993e-05
-1.14576538077562e-05
-2.90747869808326e-05
-2.09629987846274e-05
-2.99446334317665e-05
-2.66002301646787e-05
-2.36220938638384e-05
-1.94586746232642e-05
-2.34528823745213e-05
-1.52902314759636e-05
-1.6061856222035e-05
-2.03266973567006e-05
-4.60117581135632e-05
-3.58102066716013e-05
-5.96737089631298e-05
-3.52179033915629e-05
-6.06117377196753e-06
-2.55556489002886e-05
4.82844978523952e-07
-2.02680622314639e-05
-2.99161527248059e-05
-1.18100363470007e-05
-1.36447169095277e-05
-3.60740701975347e-05
-1.9291232865248e-05
-1.79502594326721e-05
-2.61636515353943e-05
-3.34804898855e-05
-4.1391912175787e-05
-3.16976690095004e-05
-2.49282451924417e-05
-2.04011644498254e-05
-2.45310545581771e-05
-5.81884428151543e-05
-3.22506029773277e-05
-2.2007388948658e-05
-2.51882013758393e-05
-4.52110307607315e-05
-4.83896795090486e-05
-1.43420333253263e-05
-6.00680380515033e-05
-5.25448199635133e-05
-6.10817666571167e-05
-5.53595405723504e-06
-1.8879493899201e-05
-7.51962889341012e-06
-1.31179235185336e-05
-3.33055323327809e-05
-2.50906230234619e-05
-6.35070189499984e-05
-4.71918589701039e-05
-2.92286395917187e-05
-1.81496812323288e-05
-1.25231193322548e-05
-1.64780144976191e-05
-3.12844932854486e-05
-2.48737226721928e-05
-4.31370606345184e-05
-5.63753293213764e-05
-2.90885935086255e-05
-1.16225064164718e-05
-5.23830385441605e-05
-1.81407458541642e-05
-2.23255631434848e-05
-1.88631965201858e-05
-5.15714565025427e-06
-1.19463127642326e-05
-3.55393521794538e-05
-4.03686996472609e-05
-3.59273576479592e-05
-4.90364721519676e-05
-3.05898313275564e-05
-3.53453967085717e-05
-3.56392025609129e-05
-1.64255571047432e-05
-3.3234777058406e-05
-1.90544592994051e-05
-1.4516804749266e-05
-1.18558301816112e-05
-4.04511173396256e-05
-2.63122456783222e-05
-3.38232624884326e-05
-2.27035202300533e-06
-3.43911949717505e-05
-3.25283612490011e-06
-2.59604075543993e-05
7.03648777783698e-06
-3.99145667384723e-05
-3.64772483145685e-05
-2.68618868840593e-05
-2.84900850379363e-05
-1.85747692542878e-05
-2.65739383565241e-05
-1.79037947321721e-05
-1.86137278646869e-05
-9.93647994457405e-06
-1.0686735379358e-05
-2.33303549478203e-05
-2.69676531513845e-05
-2.53229018974683e-05
-4.86377989810683e-06
-3.91456703962373e-05
-1.12050348802035e-05
-2.70780316037156e-06
-4.93251013377666e-05
-2.50827946520705e-05
-1.66272947236174e-05
-3.90200101065867e-05
-1.66453651456759e-05
-3.81962024429567e-05
-2.41458940861538e-05
-2.34585864762362e-05
8.1303349610115e-07
-2.32353911698924e-05
-2.53576898641682e-05
-2.96876343481724e-05
-2.2933570674741e-05
-1.63980714095783e-05
8.00787502080516e-06
-4.86511662854639e-05
-2.20929154271679e-05
-3.71050433826131e-05
-2.73313231255468e-05
-5.63420241586327e-05
-2.11367749492653e-05
-1.61712785788233e-06
-2.70102434764922e-05
-4.69430858910742e-05
-3.0138288822529e-05
-5.19629739282792e-06
-2.6160289375887e-05
-4.52348169848765e-05
-3.18994956451722e-06
-5.20265479758631e-05
-3.61716262865149e-05
-3.89602068967905e-05
-2.2445876828249e-05
-4.36707100015265e-05
-1.13152168893215e-05
2.0081548896087e-06
-1.34488959142737e-05
-3.53507511814459e-05
-3.28733394322408e-05
-1.05207989153759e-05
-1.72970152426815e-05
-4.97237482578407e-06
-1.5326899844108e-05
-1.19051336403404e-05
-4.11652814039517e-05
2.60556052780492e-06
-8.64913912823225e-06
-2.11727163742929e-05
-3.94711110938305e-05
-2.48810159455175e-05
-2.48821796177384e-06
-1.59502972892946e-05
-4.32156003974623e-05
-3.12861107213431e-05
-2.19545959674928e-05
-3.87465396540383e-05
-1.28867131529728e-05
-2.8915608513328e-05
-3.12208757392277e-05
-4.92219408093861e-06
-2.64037808300608e-05
-1.99507789492301e-05
-3.46225536670626e-05
-2.05983346823774e-05
-1.11381097338805e-05
-4.04157535781812e-05
-4.7277740562938e-05
-4.71093200315475e-05
-3.45124503566142e-05
-8.53012516966916e-06
-1.76070026707877e-05
-1.27574544713771e-05
3.48006911780198e-06
-2.15052771105707e-05
-2.57600698514854e-05
-3.77432605690967e-05
-5.80656953864914e-05
-3.4394410472824e-05
-2.30201587392552e-05
-1.90201219837058e-05
-5.71368318251762e-05
-1.87827883050163e-05
-3.66298118551792e-05
-4.24736471887746e-06
-2.34667918410272e-05
-8.76266679367655e-06
-2.85068919222789e-05
-1.01029268658488e-05
-1.98372663435325e-05
-2.423878165208e-05
-3.78244228965003e-05
-2.75083359721751e-05
-3.47188601724208e-05
-1.94402573856833e-06
-2.9050368517268e-05
-3.51767822499063e-05
-2.71334061348645e-05
-4.83045721594122e-05
-3.24336388767336e-05
-1.44358187076498e-05
-3.44351872724294e-05
3.55615519146733e-06
-1.69408850309063e-05
-3.38346345672848e-05
-2.75739180835086e-05
-7.16944986103175e-06
-2.32887067007412e-05
-1.83639988752249e-05
-1.59700421920915e-05
-3.13464185421848e-05
-1.01129388343653e-05
-2.5627591642299e-05
-1.87205402708442e-05
-3.25722186852276e-06
-2.43035271811665e-05
-5.96394124652273e-05
-2.80537883167071e-05
-2.22204124677297e-05
-5.69222052373479e-06
-1.2147633779304e-05
3.3052444495937e-06
-4.25265671954122e-05
-4.32336276193239e-05
1.07210266721047e-05
-2.94738221500186e-05
-1.78441946928219e-05
-1.92329538037974e-05
-3.13947333721186e-05
-6.0008621840241e-07
-2.87813978092816e-05
-3.19567960812682e-05
-1.7314644586177e-05
-2.01087936383112e-05
-1.89788007636408e-05
-4.36589525413784e-05
-2.47450410794776e-05
-2.05998804137704e-05
-4.03734892255957e-05
-3.03165820926057e-05
-5.43576803223917e-05
-2.23791088478087e-05
-2.18431765227453e-05
-2.91951399778371e-05
-4.84591832113294e-06
-3.23428237171637e-05
-9.85747809310185e-06
-2.01667405681671e-05
-3.43047299814118e-05
-1.1336511730843e-05
-1.87005545543643e-05
-3.13043900026273e-05
-3.82693357002438e-05
-1.20339332703633e-05
-1.13963480201367e-05
-1.32405584339574e-05
-4.11966593358163e-05
-1.12268335188031e-05
-3.87058500820431e-05
-4.52703731120668e-05
-2.28731839019458e-05
-3.19772008510895e-05
-1.11988111705458e-05
-3.16952631312719e-05
-3.09513173283875e-05
-3.72812849228594e-05
-2.35813704917539e-05
-2.7286728893887e-05
-3.19963276396632e-05
-3.02318144271177e-05
-2.33665059571485e-05
-1.63332451152039e-05
-4.65870427889493e-05
-4.6611183080815e-05
-6.58846614311933e-06
-1.98385425666075e-05
-3.47529164082762e-05
-5.43761201827628e-05
-8.30464668347452e-06
-3.22015059300791e-05
-9.68721959439061e-06
-2.68213871173355e-05
-1.92080892398878e-05
-1.80843246696338e-05
1.41279360669887e-05
-1.33216827855629e-05
-1.81399922782993e-05
-1.59166420304253e-05
-2.30439724550737e-05
8.70856974629701e-07
-6.84534136109911e-06
-4.27354550338747e-05
-2.02655198736677e-05
-1.14316602132266e-05
-1.76770537010853e-05
-1.68704614238004e-05
-3.32011712440705e-05
-3.60217880920413e-05
-3.15686212886193e-05
-4.02303889967445e-05
-3.98631712370355e-05
-7.4222820066954e-06
-4.9215295434144e-05
-2.87992470975576e-05
-2.76396834674005e-05
-4.86923288706398e-05
-7.50381367543426e-06
-6.83126098796841e-06
-6.47330385159372e-06
-4.28887715397062e-05
-2.5281542712828e-05
-3.08251807895684e-05
-1.6660098023969e-05
-1.58890957891015e-05
-2.68554805641831e-05
-1.11086679849293e-05
-4.02170153372527e-05
-4.66770072014833e-05
-4.12960185576681e-05
-2.45008811272643e-05
-2.18254340668435e-05
-5.88085332032268e-06
-1.5499035116612e-05
-1.1253079535914e-05
-2.58185268143326e-05
-4.63760603317046e-05
-4.13151090918422e-05
-1.830418824355e-05
-1.79249727182914e-05
7.90820998891093e-06
1.67902537663095e-06
-4.60583491507414e-05
-2.68403539480288e-05
-2.23218692278688e-05
-2.17548015158741e-05
-2.04720806562799e-05
-1.4762648607568e-05
-1.40304786430837e-05
-1.94631397180818e-05
-4.04404232381312e-06
-7.40265956647928e-06
-2.33546660661457e-05
-1.78949873595447e-05
-4.08400069415469e-05
-2.99477167232888e-05
-3.23862413183844e-05
-4.53350523563652e-05
-3.27228301266531e-05
-2.96763777206194e-05
-3.43190090546535e-05
-3.56725202285198e-05
-2.86654946661709e-05
-2.32350079686163e-05
-3.38241183785851e-05
-1.77276379739952e-05
-3.80641394550675e-05
-2.22769519711523e-05
-4.55768594630816e-05
-2.20327617621839e-05
-3.63664241983662e-05
-1.97305736480025e-05
-3.53223686383062e-05
-2.8640227103942e-05
-2.80150621716432e-05
2.37814946660577e-06
1.93085402125985e-06
-4.97655265320226e-05
-2.09371113209575e-05
-3.80625625075723e-05
-4.34972152880582e-05
-1.05904326884725e-05
-3.6486747269562e-05
-4.11186331405869e-05
-5.05438738318722e-05
-1.82974935700843e-05
-3.69647447973117e-06
-5.35874766276856e-06
-1.85930567721039e-05
-1.78124670553052e-05
-2.74602782305374e-05
-2.94471905027534e-05
-4.46572838977977e-05
-5.75472053047148e-05
-3.70809896199058e-05
-4.97863813536745e-05
-2.45329736991358e-05
-2.37861680649411e-05
-1.04141214474637e-05
-3.94031771646561e-05
-4.9067029440714e-05
-2.94141404650265e-05
-2.40008006580119e-05
-3.22586028705008e-05
-2.20703738739704e-05
-1.59222411011625e-05
-1.39534999388698e-05
-1.96637404817583e-05
-1.45087266156357e-05
-5.2437923509405e-05
-2.36834635477493e-05
-1.81253753474137e-05
-2.32678417161249e-05
-1.20298614038717e-05
-3.02021304275537e-06
-4.12496869449224e-05
-3.83032858268633e-05
-3.84580326119011e-05
-1.65311534142503e-05
-4.15780767782746e-05
-4.01833759406346e-05
-2.29702177255994e-05
-2.48339122746184e-05
-3.63893975147973e-06
-9.79408726790093e-06
-1.59028575893029e-05
-2.99185118896194e-05
-3.45663374357255e-05
-5.10189200244943e-05
-2.22223844156509e-05
-2.75842595243715e-05
-2.68870379401071e-05
-2.84519466250151e-06
-1.50407407815006e-05
-1.56489740341141e-05
-3.57864506740607e-05
-2.2030500203139e-05
1.25760684220989e-05
-2.14231730795408e-05
-2.548893649962e-05
-2.38727901828424e-05
-4.2464127417174e-05
-4.33094824738414e-05
-2.08619641793005e-05
-2.53898667674105e-06
-1.61023533338181e-05
-1.02087838017619e-05
-1.97733114957232e-05
-2.83469921043255e-05
-3.29383359529218e-05
-5.17771993399944e-05
-2.85619084917469e-05
-2.1039117021116e-05
-2.1888372954618e-06
-7.86999743744756e-06
-2.27801367170517e-05
-2.36402794888598e-05
-1.38518758447304e-05
-3.79492969848679e-05
-6.70518192865833e-05
-2.11039394266556e-05
-2.20911817869606e-05
-3.35220276311196e-05
7.16372856469425e-08
-1.98799050165439e-05
-4.56019273327908e-05
6.23565477455114e-07
-7.92042851666177e-07
-3.05581920123144e-05
1.06332694309055e-05
-3.45694650067588e-05
-1.44559816368865e-05
-2.0862658309316e-05
-3.38956939045315e-05
-3.75874483899135e-05
-2.34352325649418e-05
-1.6783999989591e-05
-2.56265902642333e-05
-3.68577152677212e-05
-3.14705060057663e-05
-6.37091196666567e-06
-2.14404024089056e-05
-1.55579628198654e-05
-1.48805284269687e-05
-1.02393053274664e-05
-3.10745228976631e-05
-3.19621317560663e-05
-1.15357793617361e-05
-2.62364126063625e-05
-4.06962545496199e-05
-3.22219190405985e-05
-1.73573782260612e-05
-2.09661415874843e-05
-4.74612051870905e-05
-3.71382352002998e-05
-1.09767171085097e-05
-1.22479749187389e-05
-2.91811034514153e-05
-2.45717893731823e-05
-2.68056896013789e-05
-2.40137294480066e-05
-4.98831519193517e-05
-3.71822140302953e-05
-2.1289313943592e-05
-4.51066477019038e-05
-1.37858308905601e-05
-1.69210485640319e-06
-4.93901348603667e-06
-4.22863465082688e-05
-2.13315319913571e-05
-2.11520787917087e-06
-3.60798508939422e-05
-2.25080195777774e-05
-1.94311868489503e-05
-2.12302819597667e-05
-1.32683266502348e-05
1.00028992891207e-05
-2.15219970931836e-05
-1.74272246227523e-05
2.03329680359688e-06
-4.05562047469692e-05
-1.69598267454975e-05
-3.70274227975622e-07
-5.72427936137385e-05
-4.802761720151e-05
-2.28613714122173e-05
-2.22981129403289e-05
-6.24976689240762e-05
-5.27294617632279e-05
-4.36378615870174e-05
-3.70228492588654e-05
-1.91969056010389e-05
-2.80343616721019e-05
-1.03091793243184e-05
-2.73995189324669e-05
-5.88364479938527e-05
-2.10665598644522e-05
-7.24373987612825e-06
-3.80483960573159e-05
-4.23194865472782e-05
3.32359667557811e-06
-3.30857329278434e-05
-1.93862740749076e-05
-3.34513989634744e-05
-1.53735801597544e-05
-2.94654847610994e-05
-1.77383757952153e-05
-3.52832279389381e-05
-7.09494907104783e-06
-2.66017386207685e-05
-2.83580291744428e-05
-6.01479391306376e-06
-1.25923776318146e-05
-1.35075527684627e-05
-5.47001178989853e-06
-2.22822491763497e-05
-4.45046902327892e-05
-2.05823030225153e-05
-3.90437636642149e-05
-3.20728328468737e-05
-4.91352645496006e-06
-4.85493386307326e-06
-1.7294187387599e-05
-2.04596473855254e-05
-3.65607228008835e-05
7.39420932961498e-06
1.48284909402872e-06
-1.63924085957229e-05
-1.9356959817441e-05
-3.13157548100244e-05
-3.89432041482561e-05
-2.12826492215295e-05
-1.40697026182301e-05
-2.76721877673713e-05
-2.07073307700029e-05
-2.92423937400969e-05
-1.93249502650114e-05
-3.20774879657048e-05
-3.03782899051346e-05
-2.86882809813003e-05
-1.90248760102231e-05
-1.76327126169867e-05
-2.30832396049826e-05
-4.04970531018755e-05
-3.15872027299845e-05
-9.21829395453628e-06
-4.70648503553591e-06
-3.31553581259246e-05
-2.10068340909442e-05
-2.39458292601975e-05
-2.78677757594296e-06
-2.16137050554695e-05
-8.36171952497777e-06
-2.10429301927418e-05
-7.5975745570094e-06
-1.90205787788178e-05
-3.46554649715839e-05
-3.43790947457527e-05
-1.82811792890626e-05
-6.91204724089104e-06
-3.73186929485923e-05
-3.70604330121995e-05
-2.98200800969693e-05
-2.19383263144363e-05
-7.21843836234911e-06
-3.88538524862365e-05
-4.44847564948818e-05
-3.0439741261786e-05
-1.6056921966402e-05
-1.24844625978906e-05
-5.59360256904399e-05
-4.15829460673493e-05
-6.15706631294332e-06
-2.82538761930446e-05
-4.50996097440547e-05
-2.38306599777048e-05
-3.4906373500299e-06
-2.16050163693744e-05
-1.77041257381627e-05
-5.23580228184719e-06
-2.46113913187358e-05
-2.57205436103984e-05
-2.14502505211247e-06
-2.62339663234303e-05
-1.31176358642525e-05
-6.52419397369258e-06
-3.0426319131964e-05
-2.2317848652133e-05
-2.86292914944344e-05
-1.22509669099361e-05
-4.69588585081866e-05
-2.44467000138323e-05
-2.63350096539384e-05
-2.9220271164981e-05
-5.4121687979349e-05
-2.67176494629934e-05
-3.19804201715745e-05
-1.20763869601044e-05
-2.18993350745461e-05
-3.63207707567447e-05
-1.16391074105506e-05
-1.14445236668884e-05
7.44365335688447e-06
-4.37921170664186e-05
-2.67690261749777e-05
-2.52802405367622e-05
3.39954432175467e-06
-2.94486328379921e-05
-1.51836876411855e-05
-2.88561661779057e-05
-2.76359794013846e-05
-2.66853731566284e-05
-2.97683990705449e-05
-5.11739160073547e-05
-1.82068495767848e-05
-1.72530505097833e-05
-1.5278866348388e-05
-4.52020237113538e-05
-5.82630497291562e-07
-3.60674575652218e-05
-5.62348267254912e-06
-2.91611138968008e-05
-1.90774909470593e-05
4.5832720311651e-06
-4.79402516537096e-05
-5.6913456462211e-05
-3.31430943440663e-05
-4.01481387618738e-05
-4.2322440532448e-05
-1.06668487403723e-05
-3.32671116480541e-05
-1.15631409320245e-05
-2.97562914833177e-05
-2.00340337693663e-05
-2.71229017512229e-05
-4.04978413506594e-05
-9.40454320268849e-06
-2.69344747365216e-05
-2.1737872919048e-05
-3.59372914770212e-05
-3.15654125569346e-05
-2.76541552132759e-05
-2.19810803887877e-05
-2.44089592105218e-05
-1.79571298680069e-05
-3.22445856960198e-05
-3.9374525635648e-05
1.92063294407111e-05
-1.87993522895559e-05
-2.98729369175054e-05
3.34389160875821e-05
-3.19406516456247e-05
5.08883229351206e-06
-3.43633970502951e-05
-2.44994178738768e-05
-1.8387299827353e-05
-4.16819386154363e-05
-5.26042688054963e-05
-3.59998599909729e-05
9.30603313620114e-06
-1.59605416518382e-05
-3.2350607367272e-05
-8.66364651072338e-06
-3.35230491322201e-05
2.96540013178059e-06
-2.74989665049569e-05
-2.31884585125805e-05
-5.16760401913639e-05
-2.47578923984535e-05
-1.22069025122378e-05
-3.35000958013745e-05
-3.57982440951895e-05
-9.95676072965091e-06
-4.88228195677131e-05
-2.41997246412898e-05
-3.70841158117863e-06
-1.55282173120301e-05
-7.1253237310903e-06
3.49167105829194e-06
-3.97900799153407e-05
-3.75972576414194e-05
-3.59782975157629e-05
-5.55647381580063e-06
-2.53788894204815e-05
-2.56871806297137e-05
-1.29333362773578e-05
-1.88475879228901e-05
-4.2747961557014e-05
-1.32297598854433e-05
-2.15361397822102e-05
-1.97333475510842e-05
-2.02314843507295e-05
-1.68272314840306e-05
-2.89138187166663e-05
-4.0674956167781e-05
-1.20666430857542e-05
-3.09780670291382e-05
-3.25176941710781e-05
-3.66750068396735e-05
-1.6988930237104e-05
-5.62282448836464e-06
-2.34859982406051e-05
-3.04294639305277e-06
-1.71165838105032e-05
6.05238285670444e-06
-1.13639813036694e-05
-4.68251421156216e-05
-2.74058030775618e-05
-4.19748904628942e-05
4.73555182826697e-06
-7.23426542926414e-06
-1.8217464904994e-05
-2.26754330672047e-05
-2.48544818161952e-05
-1.27852059979422e-05
-9.22724310207496e-06
-4.26166000333764e-05
-4.41607291203559e-05
-2.12833291277307e-05
-3.30676350747696e-05
2.48049209478962e-07
-3.10652154336071e-05
-2.38941683477848e-05
-2.20029488375669e-05
-1.88223566422399e-05
-2.26016696180005e-05
-1.79118324286326e-05
-4.44764880338096e-05
-5.76192664628285e-05
-5.62437580979632e-05
-3.44392139426414e-05
-1.37329278410874e-05
-4.05735218092342e-05
-1.8079609973001e-05
-2.51568590780768e-05
-1.89240998928139e-05
-7.53989232979419e-06
-3.62918888854223e-05
-4.1782482436785e-05
-3.19972620692346e-05
-1.3954814047384e-05
-1.74213446940172e-05
-4.26688751056279e-05
-3.05615455244582e-05
-2.79551816429909e-05
-2.61376445363444e-05
-2.27880778550563e-05
-4.8826767596662e-05
-1.02870934600504e-05
-1.92723429366641e-05
-3.16352684351948e-05
-3.73521565649646e-05
7.88480370594467e-06
-2.04754251776681e-05
-2.62529347981901e-05
-2.36607297608042e-05
-3.04713408867604e-05
-1.23323099208843e-05
-1.46067567008479e-05
-4.42230385326771e-05
-5.57108418076824e-06
-9.11562190609367e-06
-1.36816413730005e-05
-3.8433479248311e-05
-1.78129073212045e-05
-2.73177468615286e-05
-4.98652003843338e-05
-1.67467850505197e-05
-3.79018802341633e-05
-5.59672039913965e-06
-3.88085837541794e-05
-4.3729579305334e-05
4.0656967206614e-06
-1.27163939590294e-05
-5.42817656192367e-05
-2.13691234232268e-05
-3.51684340750812e-05
-6.65036859192243e-06
-2.20100206052847e-05
-2.08543368463224e-05
-4.53739527671566e-06
-1.46829850711592e-05
2.75380564925676e-06
-1.24787720072602e-05
-3.60142144305345e-05
4.99650252251714e-06
-3.39000966147288e-05
-2.97348039103669e-06
-1.9965647892587e-05
-3.58053876253252e-05
-2.72523309408418e-05
-3.20842708806441e-05
-4.3975968951761e-05
-2.83761647388237e-05
-4.31755207271135e-05
-2.92559517446118e-05
-1.29918050810444e-05
-3.65347167957429e-05
1.44623008216848e-05
-1.5019938070986e-05
-4.48406931078834e-05
-2.94124325618921e-05
-4.17225307977179e-05
-2.47044034518991e-06
-2.57998954654386e-05
-3.95664165365683e-05
-1.7882595025306e-05
-3.48103041194678e-05
-1.9065468476315e-05
-5.91954133206865e-06
-3.81696107918182e-05
-3.10454621427233e-05
-4.83514048839037e-05
-3.7919034633617e-05
-4.10461935472908e-05
-2.18698204156728e-05
-2.7629955272238e-05
-2.35329868887217e-05
1.38009197821965e-05
-7.35681108675545e-05
-1.92220374495481e-05
-1.91921227740771e-05
-1.82845708628108e-05
-4.58543567333057e-05
-2.93697880829158e-05
-1.87723059781471e-06
-2.50072352200859e-05
-4.62553001409384e-05
9.4847319206959e-06
4.61343627280136e-06
-2.69202248733489e-05
-2.72846666670194e-05
-5.13133668985475e-05
-6.59634831399112e-06
-3.63593584325504e-05
-3.47403387023606e-05
-4.03059453661641e-05
-2.5033906482311e-05
-2.25166737507484e-05
-4.32753544422583e-05
-2.22436547383633e-05
-2.02721711896309e-05
-1.71026142207912e-05
-2.92061404262432e-05
-2.89982219911996e-05
-1.26566333218412e-05
-2.54935412979222e-05
-2.51632205589653e-05
-2.06402979031293e-05
-2.6169290643859e-05
-2.0262704490615e-05
-8.93266966146095e-06
-3.6607295271359e-05
-2.56038791738322e-05
-1.09399830706263e-05
-6.07884470374679e-05
-2.12587717458554e-05
-3.54124065590183e-05
2.3683025030582e-06
-1.68794382396454e-05
-3.66192579626653e-05
-2.03199177296094e-05
-1.94870203868911e-05
-2.10072082057566e-05
-2.2674218293189e-05
3.05561289425174e-06
-3.52334806775251e-05
-1.82843668854621e-05
-3.12385794327872e-05
-3.70533536776519e-05
-3.34478706288838e-05
-2.59653712233341e-05
-3.66797691023263e-05
-2.17730930158357e-05
1.14351038117029e-05
-1.79651909142872e-05
-3.75820335090205e-05
-9.76030804604049e-06
-3.64374967364297e-05
-3.6767281498785e-05
-1.86610537924888e-05
-2.74002287032888e-05
-3.70472493946371e-05
-5.41511005275452e-05
-2.9901898145446e-05
-3.54839360396524e-05
-1.06185639560786e-05
-1.37144183824905e-05
-3.25758306865628e-05
-5.12165351846664e-05
-2.18632840763215e-05
-4.31211961233687e-05
-9.77247937468621e-06
-5.28373751546236e-05
-3.10504352355519e-06
-2.29892909395566e-05
-1.30534181112115e-05
-1.76834827742132e-07
-2.89839075141865e-05
-2.4908205350393e-05
7.03308336459972e-06
-2.84774185632114e-05
-1.35312992973328e-05
-2.35020991546479e-05
-1.13517889848171e-05
-6.70245976681218e-06
-3.68992234793021e-05
-5.80560591178355e-06
-1.90704596461259e-05
-6.93443866077563e-06
-2.62563482999556e-05
-1.83599485425572e-05
-1.40066581516975e-05
-2.06081384410008e-05
-2.22609019775438e-05
-2.65377723908651e-05
-1.39704641348098e-05
-3.84133743819365e-05
-4.43369011168724e-08
4.14839695998468e-06
-2.26938296356599e-05
-1.15538427968043e-05
-1.77647746420041e-05
-2.37898811370863e-05
-1.34099279883123e-05
-2.8725526217196e-05
-4.62099462318105e-05
-2.85856201011017e-05
-3.12507925055e-05
-1.8995522622943e-05
-1.40412154146359e-05
-2.4240007570883e-05
-1.57514640349828e-05
-2.62393901016429e-05
-3.78829735056679e-05
-3.87001074430123e-05
-1.24292396422064e-05
-2.3083286854782e-05
-4.72260344147972e-05
-2.87531524751214e-05
-1.44804340926225e-05
-2.48545904991185e-05
-2.63372261445623e-05
-3.25779570595371e-05
-4.04541673830357e-05
-3.07668687501833e-05
-4.75326270711011e-05
-3.36891945326832e-05
-6.62109305958199e-06
-4.43227035648588e-05
-1.0136573759027e-05
1.92030261498377e-06
-2.60528349486862e-05
-2.68754263421501e-05
-1.73718192299879e-05
-2.2391549652202e-05
-1.55121828916643e-05
-1.52918265560777e-05
-3.17104378360342e-05
-3.14502434273436e-05
-2.64969183904282e-05
-2.96631424177464e-05
-2.47530942236914e-05
-2.44965980450593e-05
-4.88555330544544e-05
-2.06030506662631e-05
-5.4753893983842e-05
-1.77269913195838e-05
-2.23304564674382e-05
-2.12638457773732e-05
-3.96256398798489e-05
-3.95886832196513e-05
-2.65480741733008e-05
-1.02319419776643e-05
-2.64977571941445e-05
-1.65428137352573e-06
-4.72160611591584e-05
-2.05553759386161e-05
-1.49493862077221e-05
-3.55902469659272e-05
-1.9721488796141e-05
-2.30579200863791e-05
-2.71199463087665e-05
-2.33092571528837e-05
-2.58394026147389e-05
-1.7543317164694e-05
-1.7432365655492e-05
-2.6745415644271e-05
-3.73152182896585e-05
-2.88440811439953e-05
-2.00121681492882e-05
-3.11939412703098e-05
-1.72352236721239e-05
-1.56370557617152e-05
-8.41280950013482e-06
-1.35221740216985e-05
1.18870302432681e-05
-2.11951868062011e-05
1.78868111705712e-05
-2.04313298450024e-05
-3.21182518038775e-05
-3.13384939954833e-05
-2.1570440643511e-05
-2.15503297963707e-05
-4.6276366041128e-05
-3.16644343061797e-05
-1.04305931256101e-05
-2.52531541567197e-05
-3.46388091733537e-05
-7.29368209139789e-06
-1.02196283880596e-05
-2.26664932325623e-05
-4.15230067733757e-05
-3.01924982341368e-05
-1.31829069699252e-05
-2.98530304117507e-05
-2.08274282781727e-05
-4.17367815948397e-05
-2.50693883485137e-05
-2.43790229844294e-05
-3.34358543325076e-05
-3.35789635976988e-05
-2.87711795141838e-05
-2.63224043750209e-05
-2.65744933474059e-05
-2.21119787498977e-05
-1.96954394000006e-05
-1.45198699830595e-05
-1.22053328196284e-05
-1.17544886632148e-05
-3.70689045924087e-05
-3.80449610685255e-05
-2.88154592618225e-05
-1.67447571043784e-05
-3.08269324175951e-05
-5.15107147774801e-05
-2.75058223792467e-05
-5.06295862866228e-05
-2.69791221825921e-05
-4.64566543926912e-05
-3.84161358623605e-05
-2.49224994114959e-05
-3.47773760117097e-05
-5.16257853370586e-05
-4.42010160780381e-05
-3.61313113580574e-05
-1.94731629084913e-05
-2.14877603846939e-05
-2.49918844518425e-05
-2.15925962129754e-05
-3.02471865555662e-05
-2.31388174160376e-05
-2.77797819469194e-05
-3.912196610996e-05
-2.30491622347361e-05
-1.21877508525343e-05
-2.25754408031122e-05
-3.32126702096208e-06
-2.64106175667947e-05
-2.42087470219741e-05
-2.09672116458573e-05
-7.27943320612144e-06
-3.672073040487e-05
-3.83093982107573e-05
-1.38718454990627e-05
-4.14142971070113e-05
-3.19772107725245e-06
-1.36592861689229e-05
-2.92584333091316e-05
-2.2895181930668e-05
-3.52224523379055e-05
-1.81865906082048e-05
-2.08742889084392e-05
-3.7428420172735e-05
-3.01115383552611e-05
-2.34563196555011e-05
-3.17446277559563e-05
-3.50190159500702e-05
-1.98309349976453e-05
-5.10154436192771e-05
-2.03737205834633e-05
-1.79574608579057e-05
-3.47951614214794e-05
-2.8093454367028e-05
-3.00010917831722e-05
-1.0744061794958e-05
-1.76359388648888e-05
-3.07075274344181e-05
-1.70775431493259e-05
-4.74921463484812e-05
-4.93914001965759e-05
2.25271533430157e-05
-1.5578206052342e-05
-7.28352026439408e-06
-1.98789748589327e-05
-5.25751252197989e-06
-1.67326885331537e-05
-2.39442172184854e-05
-2.10835873209501e-05
-1.89528944201856e-05
3.18176793992581e-06
-2.73575225370973e-05
5.17520909040571e-06
-3.45791881943338e-05
2.06713252354213e-07
-3.00049483326069e-05
-2.09908959258173e-05
-3.74628951133925e-05
-9.42118378227068e-06
-5.4820530917722e-05
-5.3070421825572e-05
-1.99673632439174e-05
-1.87166672275795e-05
-3.43982437038189e-05
-2.47708621089678e-05
-2.49662022202043e-05
-1.00825323447464e-05
-3.49222528376138e-05
-1.52606603477352e-05
-9.43518958734804e-06
-4.20573665614836e-05
-3.6632458387405e-05
-1.23034182523254e-05
-1.14115089362611e-05
-1.51600040628681e-05
-3.02035987437426e-05
-1.20517885971731e-05
-3.93905725519807e-05
-1.71358663052549e-05
-1.73731939246539e-05
-3.59006713059827e-05
-3.75624889278673e-05
-1.71171567436463e-05
-2.06162944176154e-05
-4.51764205882443e-05
-1.27531166225408e-05
4.43080116997839e-06
1.71467960623181e-06
-2.52130146337951e-05
-4.08341769674637e-05
-1.56691041714677e-05
-2.28847988371905e-05
-4.51335263570531e-05
-1.65591742692889e-05
-2.8333409697489e-05
-3.78930934969348e-06
-3.86739908517448e-05
-7.181984408814e-06
-3.58622051986804e-05
-4.11050680759746e-05
-2.94267738856441e-05
-4.21173418847941e-06
-6.32682664340507e-06
-2.86046078286975e-05
-1.9552801192813e-05
-9.63136634392144e-06
-3.54511030878421e-05
-4.91077644150344e-06
-2.59214594777614e-05
-2.40883766032586e-05
-9.54637504239678e-06
-3.89624489629762e-05
-1.47754952117797e-05
-1.95634536839438e-05
-1.06000303756634e-05
-2.70312407710203e-05
-5.7641294690182e-05
-3.05767897138492e-05
-3.02742635091133e-05
-2.55237535855364e-05
-1.62753385600201e-05
-2.92715228017823e-05
-3.67194214613763e-05
-6.10953008358656e-05
-5.14988735630674e-06
-3.74882124355412e-05
-2.08865268829081e-05
-1.80899316333951e-05
-1.95885600035634e-05
-3.35180442858167e-05
-3.33103979154679e-05
-2.05563841217859e-05
-1.10064346500543e-05
-1.60062455111355e-05
-1.77709347294369e-05
-2.76005692860716e-06
-1.11358443822304e-05
-3.32893405888105e-05
-3.52360018554004e-05
-1.26357332540289e-05
-1.29776643812288e-05
-3.53198326236097e-05
-2.65987358714309e-05
-4.66108382070799e-05
-2.25025858273025e-05
-2.53048352607497e-05
-3.69157969883186e-05
-2.83584571283261e-05
-1.91875219606833e-05
-3.33048651145556e-05
-1.42223903034371e-05
-1.41818160641732e-05
-2.26996444185604e-05
-4.01924970349203e-05
-3.65688945079383e-05
-2.47487910388695e-05
-4.57115629094689e-05
-1.05086698167064e-05
-2.27784546036499e-05
-4.61981114493195e-05
-3.39137606849549e-05
-2.15677920061141e-05
-6.37563252852518e-05
-2.1392988765535e-05
-4.03802448633383e-05
-3.77261248595176e-05
-4.17234204029456e-05
-2.02793392878758e-05
-3.02057089367117e-05
-2.44914747466039e-05
-3.92236155088393e-06
-3.74339290884174e-05
-3.31923261448527e-05
-3.74334362779885e-05
1.01248175307962e-06
-7.43677288763377e-06
-9.23187015642552e-06
-2.75500577808708e-05
-1.03242425101764e-06
-4.05468592879755e-06
-3.39918180314921e-05
6.16390494013099e-06
-3.86098941307341e-05
-9.47247885448246e-06
-3.1763034869446e-05
-2.81523444131823e-05
-2.00761553213749e-05
-4.40006124129118e-05
-4.27487096112048e-05
-2.29674993658712e-05
-1.45495153569435e-05
-2.08125687012419e-05
-2.62151070618992e-05
-1.02473657113191e-05
-2.83088652510831e-06
-9.01923893395854e-06
-5.88608642759703e-05
-1.39589254706703e-05
-7.61465374394621e-06
1.27581843199862e-05
-3.30420557792713e-05
-2.71680147684423e-05
-5.1203817670543e-05
-5.68002860174627e-05
-4.67642540595405e-05
-2.37275589521303e-05
-3.2490491397987e-05
-3.17207651488017e-05
-3.54273288773909e-05
-4.73410921292585e-05
-1.85963119285611e-05
-2.07243982696586e-05
-9.88229658692333e-06
-2.21749831522557e-05
-4.59554345972362e-05
-3.71104022176285e-05
-3.01010064684616e-05
-9.3064424730708e-06
-4.50823126424343e-05
6.57296665015989e-06
-3.44780533677762e-05
-4.6645113659433e-05
-4.03655223103525e-05
-2.26701651078309e-05
-2.20803048481538e-05
-8.93059594398538e-06
-4.38130793957556e-06
-2.69452936376372e-05
-3.42671734123466e-05
-4.34498945851099e-05
-3.15754730350486e-05
-3.27125238978771e-05
-4.14441054933786e-05
-2.49128973909721e-05
-1.12198477324873e-05
-3.39707497793725e-05
-1.59490262121132e-05
-3.9952195322868e-05
-4.7859883696472e-05
-2.97046270589437e-05
-2.08959653295828e-05
-4.71751568935108e-05
-4.52887209250177e-05
-3.90191031595647e-05
-1.59097944838501e-05
-2.45160379371995e-05
-2.42023536779203e-05
-4.79331700805166e-05
-3.66229948759561e-05
8.80062612590942e-06
-3.72580081424623e-05
-3.81506776219503e-05
-3.37049128665581e-05
-4.08308259529991e-05
2.77512328395785e-05
-2.94305205648165e-05
-9.29471701644536e-06
-1.43488057958364e-05
-1.18900668084857e-05
-2.6739849622202e-05
-5.71116380504828e-05
5.89151683181234e-07
-1.75131980908314e-05
-2.81511723002522e-05
-1.74460715996162e-05
-2.23495218373093e-05
1.22026174038292e-05
-4.43283420895752e-05
-6.52746303832734e-05
-3.05310034553799e-06
-4.07478845551664e-05
-2.95903360288687e-05
-3.3203484805066e-05
-1.86773712637924e-05
-1.05365433349624e-05
-3.10046986166885e-05
-9.16018412619993e-06
-2.48244421637403e-05
-9.61654309395486e-06
-3.17843247749125e-05
-2.90607567183568e-05
-3.52522725582297e-05
-1.9707696643303e-05
-2.22045057352604e-05
-2.98690813840809e-05
-1.73159913163821e-06
-3.31110885611608e-05
-3.58769007109435e-05
-3.07006618050046e-05
-5.3732442229217e-06
-1.80748064446484e-05
-2.80300143474585e-05
-3.0460977924094e-05
-2.02495658803369e-05
-2.38009810807825e-05
-1.9451307219505e-05
1.62886517966903e-06
4.55753880869392e-06
-2.95406879359516e-05
-6.26027367994179e-05
5.23468658733225e-06
-2.59432755912202e-05
-8.53325358265947e-07
-3.37884722441889e-05
-4.21468059301333e-05
-3.1511957186444e-05
-1.00096533527072e-05
-2.91738561755123e-05
-4.6446577695703e-05
-3.38750124603549e-05
-3.29209796375783e-05
-4.2692785124928e-06
-1.96428972003311e-05
-3.43765739744504e-05
9.16468580690844e-06
-1.90970523389909e-05
-1.00590486992062e-05
-4.66415125264268e-05
-2.64236229108204e-05
-4.62093418500027e-05
-2.69336522488763e-05
-9.24571705938134e-07
-2.1828895807603e-05
-1.51600916563515e-05
-1.7532982270799e-05
-3.00228387952568e-05
-2.22017595899003e-05
-2.72605044647371e-06
4.46200132442876e-06
-2.4083273523144e-05
1.15685122874425e-05
-3.31899442031182e-05
-4.08941754357763e-05
-3.02403089435069e-05
2.02081729943696e-06
-2.85817165041693e-05
-2.88783907557933e-05
-2.10267123877237e-05
-2.14199550379871e-05
-8.73312738921834e-06
-1.55270518776841e-05
-3.00310373203205e-06
-1.63075810389383e-05
-2.34758400440852e-06
-2.21031985658796e-05
-5.52863393822178e-05
-1.75144001011442e-05
-3.17297850029342e-05
-5.91927331346799e-05
-7.3048322023945e-05
-2.27974218417342e-05
-1.91510708994365e-05
-5.5133531972199e-05
-2.79081486511471e-06
-1.29679013555631e-05
-2.31096797929883e-05
-2.38601193268185e-05
-1.61071801026564e-05
-2.61444854597874e-05
-1.27179620943035e-05
3.40679216413465e-06
-2.60067996992693e-05
-4.52737281294865e-05
-3.6106029666013e-05
-2.33155978797653e-05
-2.22641988533573e-05
-3.47365780165365e-05
-5.28306562516923e-05
-2.68623839478346e-05
-3.10429173652256e-05
-2.4652635124163e-05
-7.13849850930287e-06
-5.95055414460616e-05
-2.44827284017484e-05
-9.17730172452099e-06
-2.78022138533198e-05
-4.62414934615383e-05
-9.52101348238271e-06
-4.27798335136197e-05
-3.12492200109373e-05
-5.34760609560804e-06
-2.6718785792371e-05
-2.15164750432856e-05
-1.56164178437212e-05
-1.91099613638599e-05
-2.68614666713908e-05
-3.28536871829087e-05
-3.21487329091118e-05
-2.94363392075325e-05
-4.80871994129674e-05
-3.19258305452831e-05
-5.65655134932391e-05
-3.49226593159317e-05
-2.67157865236565e-05
-2.28277021512553e-05
-1.38148223649952e-05
-1.63957340658741e-06
-3.24345062476069e-05
5.0686825357525e-07
-8.8840041395222e-06
7.45729704516467e-07
-3.97479540476486e-05
-3.3600708793121e-05
-1.65619456164263e-05
-3.70684866493566e-05
-3.55829608560092e-05
2.06835408191554e-06
-3.91228323451023e-05
-3.89629451168682e-05
-2.57634785641723e-05
-1.39523924331531e-05
-7.84621428684215e-06
-3.6990139054827e-05
-3.80644113148358e-05
-6.33916737453831e-06
-9.99427361861365e-06
-2.60199727771487e-05
-1.07663846775662e-05
-3.59392646076493e-05
-1.58523195991845e-05
-4.87421512956254e-05
-2.40326441268012e-05
-4.54825591684296e-05
-4.31965425746327e-05
-3.17425284531075e-05
-1.3652326273325e-05
-4.30895102415128e-05
-2.31398269526367e-05
-1.8962245085872e-05
-2.58694558938134e-05
-3.2114016372163e-05
-1.8664349140128e-05
-3.07997388794637e-05
-4.22537962255109e-06
-3.27655211018756e-05
-1.83943815960838e-05
-1.49632741813697e-05
-3.46291144125006e-05
-2.83032279524719e-05
-1.0246798091393e-05
-1.38346952417025e-05
-8.40300539240725e-06
-5.37399262210137e-06
