# Supplementary material for: Research on computational propagation and identification of mine microseismic signals based on deep learning
Source: PLoS One. 2025 Oct 22;20(10):e0334641. doi: 10.1371/journal.pone.0334641 (PMC12543183; doi:10.1371/journal.pone.0334641)
Supplement: S8 Data — (ZIP) [file pone.0334641.s008.zip › 000100900002802.xlsx_0.txt_24.txt.txt]

-3.79257274578229e-05
-3.76466922764119e-05
-3.23930703428846e-05
-1.99298316045366e-05
-2.46545816552011e-05
-3.15140092277898e-05
-8.98502589621594e-06
-2.4239689854656e-05
-1.8246515991326e-05
-3.62878345754182e-05
4.40411198359016e-07
-3.46434464101331e-05
-2.64513203592794e-05
-2.83802120272913e-05
-2.40593113633943e-05
-2.48828840895517e-05
-1.55692932122905e-05
1.34033742695872e-06
-1.62271377742967e-05
-2.02734924104062e-05
-2.96512152109804e-05
-3.61464092167947e-06
-1.5740578842547e-05
-2.5432083439225e-05
-4.68582570491705e-06
-2.58374277615046e-05
-2.76838037381742e-05
-3.17513710893908e-05
-3.30209566467311e-05
-1.88283443976493e-07
-1.23450572225698e-05
-2.9482921256956e-05
-4.68977717884199e-05
-3.35662602245421e-05
-3.48338527101537e-05
2.84904548060012e-06
-1.13047109939425e-05
-3.99418769987813e-05
-2.6354323046545e-05
-2.74932627965837e-05
-3.62058228474897e-05
-3.61194274575574e-05
-2.27151305790688e-05
-2.23656243883658e-05
-2.494677006912e-05
-3.69985281923564e-05
-2.63054577986147e-05
-2.77718950837329e-05
-2.14618803152912e-07
-2.02200627629152e-05
-2.31927056443688e-05
-2.4101478839235e-05
-1.44588456364019e-05
-4.50813203698916e-05
-2.95934766982573e-05
-4.31062402003556e-05
-1.16164021340906e-05
-2.28034723599935e-05
-3.91399054547998e-05
-3.21922873580191e-05
-2.10041212912072e-05
2.28209588949094e-06
-2.33065794829895e-05
-2.8436101151579e-05
-3.9068032568742e-05
-1.90943607226954e-05
-2.68558204848324e-05
-5.14534141119639e-06
-3.34221779272947e-05
-2.2106470380419e-05
-2.73665811075325e-05
-8.9124724834831e-06
-1.40836974478418e-05
-3.12746360437112e-05
3.44551798152591e-06
-1.49463409474524e-05
-3.61007780480585e-05
-9.5749462120775e-06
-1.94949770889683e-05
-3.60762432433255e-05
2.11184202579013e-06
-1.53115564136331e-07
-1.36372829286347e-05
-5.68672272501121e-06
-3.63483947426381e-05
-3.88733496639799e-05
-2.81619788777167e-05
-4.5265557282161e-05
-5.15204289211624e-05
-2.71337138402446e-05
-5.13408214037906e-05
-2.76553158424712e-05
-2.25629620523418e-05
7.33234359525616e-08
-1.7127992027584e-05
-3.51576088285655e-05
-3.35485480772467e-05
-2.58712304759913e-05
-3.66720862314561e-05
-2.49365121596722e-05
-5.59319943249265e-07
-2.83303673119609e-05
-5.11141918983351e-05
-1.2812759683177e-05
-2.12652707900041e-05
-2.79606681321788e-05
-3.9412236606498e-05
-1.87247141962712e-05
-3.40608797778355e-05
-3.13542372473773e-05
-2.64094600478534e-05
-6.22046311660943e-05
-2.62110362669393e-05
-3.75337400594406e-06
-2.47573149532859e-06
-3.01776092858041e-05
-3.91709047813872e-05
-2.08438095785605e-05
-1.27018026498856e-05
-1.50642472180774e-05
-2.64720703229635e-05
-2.01474906952958e-05
-5.4863414071534e-05
-2.24083348341627e-05
-2.6988379128808e-05
-2.36976550976204e-05
-4.3980426122574e-05
-1.95630782286755e-05
-6.00113150058695e-05
-2.80948770137947e-05
-4.95771311498738e-06
-1.34768165267716e-05
-3.32092090903159e-05
-2.0230536886552e-05
-3.37919088316979e-05
-9.92511818196486e-06
-1.16865002810875e-05
-1.288320070207e-05
-5.90836565975084e-05
-1.32470503275128e-05
-2.62704440416824e-05
-3.67623880960564e-05
-1.68097256189314e-05
1.12558248121942e-05
-6.58089813416557e-05
-3.06151841388568e-06
-2.33613729416827e-05
-1.98582904044123e-05
1.36434304638665e-05
-3.02127082872803e-05
-1.91269377370365e-05
-3.91743348956475e-05
-6.60538248390809e-05
-3.45111460867095e-05
-2.73123902619137e-05
-1.71889522745458e-05
-3.6527555435977e-05
-5.28727735307899e-05
-1.73523698055271e-05
-1.60363386834303e-05
-1.80758167862076e-05
-3.70590451247119e-05
-3.34042687457202e-05
-2.10427720333482e-05
-4.70130622254088e-05
-2.01644308990794e-05
-4.05456305094505e-05
-1.36048456104131e-05
-3.10334447223768e-05
-3.4750281126281e-05
-4.73705275554865e-05
-1.92094624017104e-05
-3.4166040020697e-05
-2.17433120761727e-05
-1.49687957152992e-05
-2.60531891348992e-05
-1.47168892951827e-06
-2.25140225811819e-05
-2.00917014026394e-05
-2.08130590361527e-05
-3.26815271616062e-05
-2.91873938609648e-05
1.19694736038795e-05
-7.34450827785427e-06
-3.66773644059032e-05
-3.03478544315279e-05
-1.67105911734979e-05
-3.6894089914497e-06
-2.23185461081662e-05
-3.21426302619995e-05
-2.09213455703345e-05
6.92428092445385e-06
-5.27558725915727e-05
-1.5246374421783e-05
-1.50643736050948e-05
-1.08166350648726e-05
-5.20694366757824e-06
-2.48725024377474e-05
-2.63069548398579e-05
-4.47350457760441e-05
-3.69570497692226e-05
-2.04992610220475e-05
-6.24291685105482e-05
-4.8577444764297e-05
-2.10899070446814e-05
1.29025255147184e-06
-1.02214224371121e-05
-4.94460041593792e-05
-4.37282073878131e-05
-2.74259077562012e-05
-3.11259124817105e-05
-4.21299341202286e-05
-2.43372339531118e-05
-2.76546420042157e-05
-1.41510143113657e-05
-6.04919443260924e-06
-2.219538352324e-05
-2.89931068544795e-05
-4.23039538234109e-05
-4.75708878381648e-05
-2.12313641488708e-05
-4.28838764832717e-05
-9.81576881283392e-06
-1.40714119233505e-05
-2.47368813947827e-05
-4.05079697629404e-05
-2.59165388859067e-05
-4.01681250669672e-05
-3.03287666167915e-05
-2.05865292687282e-05
-4.6246102760693e-05
-4.47577824921725e-05
-2.93701068092754e-05
-4.34625047711244e-05
-5.36653601812121e-05
-2.04024051930299e-05
-1.43783288206544e-05
-5.29017327353641e-05
-2.13356785046762e-05
-3.10116472623455e-06
-2.09610075683478e-05
-3.93098682926468e-05
-8.78634409525243e-06
-3.0241315729417e-05
-1.23628224280064e-05
-1.62164473054485e-05
7.61448890752868e-07
-1.43997076659068e-05
-2.65349354377706e-05
-5.01181490926849e-05
-3.26691062847742e-05
-1.10136848988569e-05
-3.83175447252897e-05
-2.85022497718065e-05
8.21699051821091e-06
-1.21234210573997e-05
-3.63470824007629e-05
-5.05609850074471e-05
-2.80859009904947e-05
-2.55539091620287e-05
-3.6688605513505e-05
-3.05710693270254e-05
-1.39117096463393e-05
-2.6744486686349e-05
-1.73855793685024e-05
-1.61234348643046e-05
-7.93841422306457e-06
-1.96990780298623e-05
-2.50458408902593e-05
-1.88862387111259e-05
-3.21343044041493e-05
-3.3990490807528e-05
-3.16383078748041e-05
-2.51355519877524e-05
6.11117613281573e-07
-1.82778567207805e-05
-1.22906704900608e-05
-3.56570006656526e-05
-2.795920385281e-05
-1.12823278776434e-05
-3.66147225654022e-05
-3.42366500612663e-05
-1.10743879265983e-05
-2.61695427887003e-05
-4.53109804423695e-05
-2.97781467762864e-05
-2.86835713021389e-05
-2.37822326452535e-05
-2.54697229072864e-05
1.34972633066296e-05
-2.6719349441627e-05
-1.08288910120626e-05
-1.7475111318628e-05
-5.55587818057128e-05
-1.85377943943932e-05
-2.00544221117902e-05
-2.26773803918923e-06
-2.53031145841243e-05
-1.3573626768639e-06
-2.31862416756661e-05
-2.81756047295809e-05
7.70930544200348e-06
-3.3705158854834e-05
-4.6706114301314e-06
-4.16173903344291e-05
-3.59111526971602e-05
-3.04519580961872e-05
-3.72248575129484e-05
-4.71620202825715e-05
-2.75128523400796e-05
-3.87289049744709e-05
-1.65727168355042e-05
-4.72808730769447e-05
5.48265269049004e-06
-1.440228439036e-05
-2.24322675847278e-05
-2.3175506755589e-05
-1.86499598243201e-05
-4.46642574363675e-05
-1.18281298667826e-05
-4.69506942561711e-05
-5.16366713307823e-05
-3.69385712380836e-05
-2.94759440522647e-05
-4.71645952016696e-05
-2.15137047078766e-05
-2.073917785846e-05
-3.42760173375553e-05
-2.27634232111936e-05
-2.63064746222673e-05
-5.32446672972775e-05
-1.09700691754665e-05
-2.64869505874433e-05
-4.34688425551146e-05
-1.26369898711468e-05
-3.86269512391157e-05
-3.22044294456636e-05
-3.39095861067336e-05
-2.66585546684827e-05
-2.12251583105087e-05
-3.47617680961536e-05
-1.64981258056452e-05
-3.48154122018774e-05
-3.03716099023554e-05
-2.80310630397019e-05
-3.14504226886266e-05
2.55341748360906e-06
-4.10948395022847e-05
-3.4750100788255e-05
-3.46957017298438e-05
-2.7146190124342e-05
-1.58179830696427e-05
-4.81874177367998e-06
-1.68276383919049e-05
-5.01568520274319e-05
-8.57872692080102e-06
-1.2753471773522e-05
-2.43874185268324e-05
-2.89424222071177e-05
-5.34661633717575e-05
-5.22793102729443e-05
-1.12790882886577e-05
-3.0385088726223e-05
-3.75683047213753e-05
-1.83350247014043e-05
-1.1733295661951e-05
-1.03156996409085e-05
-2.5224926936439e-05
-3.33843155756227e-05
-3.96911973743706e-05
-2.81042047896272e-05
-1.18106827286557e-05
-2.8019900853056e-05
-7.24880010168415e-06
-2.62276360150664e-05
-3.90206050068799e-06
-3.41187538424036e-05
-1.42623780244955e-05
-4.58148776039275e-06
-3.52377830993313e-05
-2.65090538014983e-05
-3.5712277774299e-05
-1.40979548110928e-05
-2.10217525818123e-05
1.04109500345106e-05
-1.42435277960077e-05
2.61069739888336e-06
-1.06603258281873e-05
-3.83631915775217e-05
-7.35974611775188e-06
-1.3751494594148e-05
-2.88997345681685e-05
-2.87137736191922e-05
-1.56554961130007e-05
-1.85152199048034e-05
-2.23821807069976e-05
-3.29232220097969e-05
-3.87715521920421e-05
-3.44234108178971e-05
-2.63480163926147e-05
-2.97464939293967e-05
-2.03287326068724e-05
-6.76454779419725e-06
-1.3748818107698e-05
-2.32110583219252e-05
-8.62784539402474e-06
-3.90020262038926e-05
-3.15043243806279e-05
-4.12124617858672e-05
-3.00083670530273e-05
-4.24563116741452e-06
-3.9816144617035e-05
-8.50222457791447e-06
9.75066520443903e-06
-1.4335525420681e-05
-2.569006650276e-05
-2.94869173848173e-05
-4.10372608695802e-05
-3.06891487362524e-05
-3.79938419963525e-05
-1.97179241189593e-05
-1.86798469612833e-05
-3.3695522166264e-05
-3.22919707254886e-05
-2.77487368262083e-05
1.7101092042844e-06
-3.01076796093328e-05
-2.30351326708447e-05
-1.80417945387105e-05
-1.57084302629614e-05
-1.25849429777153e-05
-1.5722973948401e-05
-3.44823982097953e-05
-2.33432592143408e-05
-5.57472098660688e-05
-2.02885851943947e-05
-2.46615442774311e-05
-2.70536306706724e-05
-3.32902605061259e-05
7.31479861043108e-06
-2.02522965611355e-05
-1.3307209625344e-05
-2.4533061908514e-05
-1.74401433921297e-05
-1.60005275002186e-05
-2.59219571908621e-05
-2.02590602376576e-05
2.8912609250962e-07
-3.36164466092539e-05
-1.38202765219861e-05
-3.08081176587857e-05
-4.03888069724526e-05
-1.06247332065849e-05
-3.26197937567798e-05
-9.43769329775371e-06
-3.96627322165966e-05
-3.43530876180163e-05
-1.75321478065333e-05
-2.25506251044437e-05
-7.07802222380062e-06
-3.18527756084467e-05
-3.28662775895036e-05
-1.22594586459132e-05
-1.01934550410363e-05
1.10637508965896e-05
-4.8351431212642e-05
-2.33770387963946e-05
-2.66254889910796e-05
-1.60443730106954e-05
-2.84064679643815e-05
-1.60338022079436e-05
-2.46078971598987e-05
-2.66243024351637e-05
-1.05869351891808e-05
-2.26933433671548e-05
-2.79719370045428e-05
-2.3500515605224e-05
-1.98207816163491e-05
-3.34992289407513e-05
-1.20800230194982e-05
-6.4444076323742e-05
-3.84703846553923e-05
-2.28435820115289e-05
-4.13032346112647e-05
-1.38944423764881e-05
-4.77248832689018e-05
-1.15636976016719e-05
-9.67867260609574e-06
-3.99933266349913e-05
-4.52811468815299e-06
-1.67455315762471e-05
-3.2965005129554e-05
-3.20410521034993e-05
-3.18355382854814e-05
-2.52377474403754e-05
-3.43734992377302e-05
-2.93962354315426e-05
1.84218470528516e-05
-6.29667928423226e-06
-3.00885937635378e-05
-3.13197398817931e-05
-2.38633952886977e-05
-1.89463406865966e-05
-1.3054064484103e-05
-5.2545953194753e-05
-2.24324982923616e-05
-4.17847869175239e-05
-3.47312240025839e-05
5.53764838370876e-06
-5.35852343131759e-06
-2.66270916095631e-05
-4.11226856441501e-05
-2.64727291279968e-05
-7.5136382539084e-06
-3.77174975709901e-05
-3.50228392618673e-05
-6.98671917060217e-06
-2.07892655418427e-05
-7.52955931524546e-07
-2.94377702028872e-05
-4.88950655418255e-05
-3.27628223915336e-05
-2.33187032127077e-05
-4.41810796131756e-05
-1.49176003863713e-05
-2.98289869321279e-05
-8.06419919504549e-07
-8.60032595122827e-06
-2.77411314294553e-05
-2.24052958334468e-05
-2.95744866046284e-05
1.811185829546e-07
-1.16931595968085e-05
-2.64506091670449e-05
-2.87577020321718e-05
-2.23838679300324e-05
-1.32149946659569e-05
-4.09459810158614e-05
-2.60381510126724e-05
-1.73671298929794e-05
1.58092644320889e-06
-3.39378494106216e-05
-2.76284885341622e-05
-1.13397925416947e-05
-2.17417750121506e-05
-3.09021925801819e-05
-4.59541300720205e-06
-1.95731338662633e-05
-4.15200867620009e-05
-4.5038207518665e-05
-2.1647951424778e-05
-1.13396415596939e-05
-2.32985163245727e-05
-3.76669191379206e-05
-2.41178238708182e-05
-3.37728126727393e-05
-3.66568685653152e-05
-3.38286111032778e-05
-3.36683496498565e-05
-1.92978128451129e-05
-8.19012757648983e-06
-1.58485356527343e-05
-2.0774243165403e-05
-3.47990177396293e-05
-4.84820533363628e-05
-1.35220209363172e-05
-1.48258954573092e-05
-2.20922497296258e-05
-3.20186436452261e-05
-9.50465315313799e-06
-4.93473388033683e-05
-3.31635832700285e-05
-2.9000987412318e-05
-4.15721747196419e-05
-1.95334320335269e-05
-3.41187104387159e-05
-3.71219585566621e-05
-2.74065999705516e-05
-2.96066050900573e-05
-3.70640510079518e-05
-2.06169580202964e-05
-4.7912718704227e-05
-3.0034273759106e-05
-5.25300416638236e-05
-5.02372436132129e-06
-1.19349958715111e-05
-1.5589188313081e-06
-1.78133818369348e-05
-4.07124678240959e-05
-3.48748715333636e-05
-3.70009804170783e-05
-1.10884894921487e-05
-2.7155729213668e-05
-3.12966904256296e-05
-4.3926393042141e-05
-1.6047473103004e-06
-3.16519120899599e-05
-7.82563909425064e-06
-1.34635763712903e-05
-1.9148713723448e-05
-2.47105324253906e-05
-2.95607451711188e-05
4.95953380766466e-06
5.81769281798328e-06
-2.09671453791423e-05
-1.18195605315423e-05
-1.66665759001466e-06
-5.07338621471669e-05
-2.72974979809218e-05
-2.3168862821994e-05
-3.44268593380109e-05
-1.34626346935843e-05
-2.86715960924922e-05
-4.62978292702051e-05
-1.76889719570441e-05
-3.35002532258113e-05
-3.62617319576644e-05
-4.71861358573551e-05
-1.69175567345914e-05
-1.71574155204435e-05
-1.02544498781313e-05
-2.07404058207501e-05
-2.46257714406241e-05
-1.1610432806488e-05
-3.14178384099933e-05
-2.60129578967289e-05
-3.54318290333217e-05
-1.52339889322864e-05
-3.9120370065364e-05
-2.56524026690834e-05
-3.9793498004727e-06
-3.84581056279392e-05
-2.14245096875796e-05
-3.75215209961121e-05
-4.56435647482602e-05
-1.38374292450042e-05
-2.52174649061051e-05
-4.0513746952376e-05
-8.94006403183827e-06
-2.66495841823379e-05
7.56776371883261e-06
-3.55700127026112e-06
-1.94267417622656e-05
-9.35867751884924e-06
-2.80951989734884e-05
1.70506865253977e-06
-5.61176906240198e-06
-3.90130623114959e-05
-5.66039485802664e-05
1.67929981646694e-07
1.31010458008099e-05
-2.04044981399211e-05
-1.44963574872584e-05
-6.58724202923428e-05
-4.55441504229408e-05
-2.78916514375105e-05
-2.70529001114791e-05
-3.02163980548186e-06
-1.98970372847218e-05
-2.2310031365283e-05
-1.58738689113625e-05
-1.7771316049898e-05
-3.50094560349597e-05
-1.72813666326672e-05
-6.91686465386829e-06
-2.70014718345628e-05
-2.68534002762802e-05
-2.95369028609625e-05
-1.09966024759376e-05
-2.90419478405582e-05
-2.92098615428847e-05
-2.40223274775943e-05
-9.79697727090581e-06
-2.96822597806167e-05
-3.13401006464402e-05
-1.13350151847554e-05
-2.44438259139252e-05
-2.53048758889673e-05
-3.45825747915708e-05
-2.97568152475439e-05
-1.63065085159479e-05
-1.21096321563538e-05
-2.87637669129322e-05
-9.05890287128527e-06
-1.81336587726584e-05
-1.35440778742525e-05
-2.11678719384897e-05
5.94353928540857e-06
-2.10663264458805e-05
-1.61240313719378e-05
-1.34361433013129e-05
-3.06474199858611e-05
-3.28677804770185e-05
-1.00880709819355e-05
-1.11805789964093e-05
-5.1353191479183e-05
-2.03781204249742e-05
-4.88302147668314e-05
3.42872922922871e-06
-8.92493863700138e-06
-1.74614685734692e-05
-5.08909137972141e-05
-2.23214759065225e-05
-2.0475809125417e-05
-1.11394968840209e-05
-3.76937461686018e-05
-2.12089896499754e-05
-4.92254617576605e-05
-2.03161635868583e-05
-8.73215600066971e-06
-2.4965104664328e-05
-2.25498829602717e-05
-2.33760960462968e-05
-2.89921483972748e-05
-3.0991931172447e-05
-6.68801965275698e-05
-8.97532798997715e-06
2.24182247184377e-05
-4.29406862542447e-05
-4.8140601071992e-05
-7.90647409730569e-06
-3.78814033492334e-05
-1.53330815739645e-05
2.72123638552877e-07
-1.81511183648147e-05
-1.05990823013346e-06
-1.23161452716724e-05
-2.23927795565459e-06
-2.74261015359811e-05
-2.37647915146436e-05
-2.53769559138848e-05
-1.92028825865839e-05
-2.67895997845871e-05
-1.63236999477732e-05
-2.42208850665479e-05
-1.50225977406543e-05
-1.10889999644771e-05
-3.55279561977689e-05
-3.18368763197845e-06
-8.65309414583145e-06
-1.94046300376784e-05
-4.25941640814766e-05
-3.37737096532894e-05
-2.72221364441264e-05
-4.03484658655657e-05
-1.35641778741851e-05
-1.40735413737704e-05
-1.50024563410865e-05
-4.70708700537005e-05
-9.57837732986332e-06
-1.7709846817993e-05
-2.84328037373723e-05
-3.52821535342239e-05
-4.26039147940818e-05
-2.75471912444568e-05
-3.13105233968218e-05
-7.37621595890503e-06
-2.37264589793602e-05
-7.17011230392219e-06
-3.83890185070295e-05
-1.39552823417787e-05
-1.34424446846063e-05
-2.42191994421442e-05
1.37301524870711e-05
-2.70763450152441e-05
-3.39894948348759e-05
-3.40460765849695e-05
-1.48272445144822e-05
-4.76566109441163e-06
-3.56239737418269e-06
-6.77582413561938e-05
-5.84848611709351e-05
-2.98626719168368e-05
-2.71100313736799e-05
-2.59972727760293e-05
-3.7199552637256e-05
-1.914944946657e-05
-2.9839043060546e-06
-9.71239493273274e-06
-3.45954443775386e-05
-3.61209501502674e-05
-2.2693512960409e-05
-2.28573032653622e-05
-4.84641237512278e-05
-2.76693542454604e-05
-2.11189404801891e-05
-2.41046067400094e-05
-1.18955156830029e-05
-1.63709170804647e-05
-2.66632020697893e-05
-1.55025888265102e-05
-3.27189096666012e-05
-3.8529205229437e-05
-6.06358444535499e-05
-2.10922211011679e-05
6.07578638239874e-06
-4.34345256144039e-05
-2.32770343470048e-05
-2.60683611092967e-05
-1.40018647736401e-05
-2.32468307489437e-05
-3.09531766321897e-05
-2.44275339471981e-05
-2.57129477719339e-05
-4.29483452765768e-05
-3.29852710241047e-05
-2.07057420826464e-05
-1.60125344068148e-05
-1.86389419150239e-05
-1.93589172042679e-05
-3.29360408131406e-05
-1.59303680980953e-06
-1.81338894107483e-05
-2.93916345680778e-05
-3.96338472719777e-05
-3.18231857325015e-05
1.21470601068645e-05
6.02820332359712e-06
-3.28000912611959e-05
9.19659014645839e-07
-1.07422821596829e-05
-3.00978441626347e-05
-1.58091652327829e-05
-1.03761489306367e-05
-1.80524117477737e-05
-3.50352216307111e-05
-3.19479331033333e-05
-3.57002269206091e-05
-1.50203259813675e-05
-2.35426817655224e-05
-2.18759253188824e-05
-4.56574964133394e-05
-2.34812319514355e-05
-2.81544648715783e-07
-4.57136597821785e-05
-2.44783545751859e-05
-2.90773480952156e-05
-2.62813592665459e-05
-9.26772319417628e-06
1.89497027055677e-06
-2.97363736345559e-05
-2.37063548408972e-05
-5.60081527620929e-05
-1.37194143129535e-05
-7.52392086588501e-06
-4.3904930423678e-05
-3.20528465505124e-05
-4.32919549022903e-05
-3.69446777877565e-05
-3.207025749967e-06
-6.08147909292694e-06
-3.28458941837103e-05
-2.9641008528611e-05
-1.97714435320994e-05
-3.64609855984009e-05
-1.4769581662104e-05
-1.25456441735268e-05
-3.60731138761709e-05
-3.26210139505125e-05
-1.47318362155614e-05
-2.61105898785927e-05
-3.95913276321709e-05
-1.9371097156003e-05
-1.77584609873266e-05
-5.19196204483894e-05
-8.06332466046583e-06
-3.86987853821394e-05
-1.69532579012612e-05
-3.23599149173173e-05
-3.94563530379739e-05
-3.11241989998782e-05
-4.2201335019242e-05
-3.60693473275812e-05
-2.06065117048626e-05
-1.11231846887297e-05
-5.61750067677996e-06
-5.36945981589276e-05
-2.20499455372059e-05
-2.24676725505337e-05
-1.6480566889821e-05
-3.47729994796868e-05
-3.77964346698046e-05
-1.82837270200998e-05
-2.07917015349018e-05
-2.10358298253904e-05
-3.01692617526598e-05
-3.16345344917286e-05
-4.81263819287811e-05
1.26310748894048e-05
-2.22031139728018e-05
-3.68418731887831e-05
-2.38456733401318e-05
-2.08673476736584e-05
-2.73275748201033e-05
-2.76673047820054e-05
-4.53193182278602e-06
-1.72771089736193e-05
-3.80828955029755e-05
-2.12738997543772e-05
-4.20463695866903e-05
-2.10454453853066e-05
-2.06927652774461e-05
-3.24374400806695e-05
-4.36539746470081e-05
-3.46714176829656e-05
-1.47744989119467e-05
-2.78793234666505e-05
-4.70795109179013e-05
-1.86966736502235e-05
-5.10593969563458e-05
-3.37968570781931e-05
-3.79227697839e-05
-3.77561747088703e-05
2.27620196213649e-06
-2.08273538331404e-05
-1.29637405651826e-05
-4.22013589203369e-06
-3.51336563714568e-05
-3.31327709241278e-05
-1.73401902458219e-05
-2.26886571602716e-05
-3.80131596814969e-05
8.03257609811749e-06
-2.84967471168962e-05
-1.05987828178626e-05
-1.23211553907973e-05
-1.96572840600423e-05
-3.43608923857557e-05
-5.16199978240687e-05
-4.76723714953097e-05
-2.25262013706825e-05
-4.14017425842736e-05
-3.51814462475982e-05
-3.87826521543648e-05
-5.29299312013174e-05
-1.7717004216777e-05
-5.2630016255241e-05
-2.93852564768488e-05
-1.60353612384608e-05
-2.00396890812928e-05
-4.27542373724788e-05
-2.12017362713616e-05
-1.85788347056065e-05
-3.08124733191691e-05
5.83865118509753e-06
-4.2389569168635e-05
-2.90133517035942e-05
-3.93584720404776e-05
-3.00682141421953e-05
-2.50472233778027e-05
-6.55106028433037e-06
-1.33021811072272e-05
-1.88023473743018e-05
-3.98490457515057e-05
-4.29268313589697e-05
-3.95653482751981e-05
8.94689184460721e-06
1.99354751135517e-06
-7.94382794944179e-06
-2.58555874562567e-05
-3.02574560065275e-05
-1.71920601045896e-05
-3.04036483619303e-05
-1.30902583299791e-05
-8.0695957661486e-06
-2.35508325400567e-05
-1.09724780531223e-05
-1.58659115176822e-05
-3.45912438263394e-05
-1.50160099157641e-05
-2.25618349735045e-05
-1.23577302962476e-05
-3.77474251527514e-05
-1.05575375950638e-05
-4.33844066514172e-05
-1.3713773092696e-05
-2.58578204407267e-05
1.24367587498823e-05
-4.92217055471288e-05
-1.70362013744869e-05
-1.24445793455926e-05
-2.35007399600582e-07
-1.0560084985161e-05
-2.1913490894207e-05
-4.02622234240565e-05
-1.93923085797166e-05
-4.1990724672923e-05
-3.20551325268216e-05
-3.14906101836272e-05
-2.2248597157639e-05
-1.77721032769068e-05
-3.51735189825097e-05
-2.43754225393144e-05
-1.8539397745931e-05
-5.38228106600138e-05
-6.0722345143175e-06
-1.61298505537822e-05
-2.33776057068282e-05
-4.20577069722904e-05
-4.713276678209e-05
-4.63355031113109e-06
-2.95147080689005e-06
-3.41053239271872e-05
-3.67231912732049e-05
-2.58014130006992e-05
-3.54127269591942e-05
-1.92962765787699e-05
-4.01131982973515e-05
-1.33819283316829e-05
-2.16080576605916e-05
-1.44263530647402e-05
-3.20551415017683e-05
-3.657818214775e-05
-1.70966478787083e-06
6.51708461393261e-07
1.26675925529247e-07
-4.65305119705794e-05
-1.7613569817985e-05
-2.23111822009177e-05
-2.39815041675107e-05
-2.03429935560175e-05
-3.33515778886422e-05
-4.82192729629405e-05
-2.32564891965072e-05
-3.18232915565352e-05
-3.74701756745621e-05
-1.5509176300452e-05
-6.28275067738452e-05
-1.50447189705762e-05
-2.6349236892591e-05
-3.47206429653827e-05
-4.91095967304157e-06
-2.15252426353215e-05
-2.76566130394884e-05
-3.17313154038341e-05
-5.53109419523036e-06
-1.33177961762735e-05
-4.74766463603653e-05
-3.00097460103148e-05
-8.24805564885111e-06
-5.25583438210913e-06
-5.99238195910763e-06
-4.31294848345823e-05
-1.45189341248597e-05
-1.0235845207077e-05
-5.12572848893586e-05
-1.94385886619289e-05
-1.54203593146584e-05
-3.64276839088921e-05
-3.23590469254822e-05
-2.83655164723109e-05
-8.35156935921255e-06
-6.52285179033753e-06
-3.97909624887054e-05
-2.41480902486229e-05
-3.1308487834804e-05
-2.24043734133389e-05
-4.67354011570996e-05
-3.92386218957379e-05
-1.74731717985881e-05
-9.18818277617852e-06
-9.01583849165956e-06
-1.22706301902479e-05
-2.56454707530929e-05
-4.62633175135405e-05
-3.50349661130687e-05
-3.18830124902729e-05
-1.10181014245706e-05
-3.22072741578583e-05
-1.88425261187228e-05
-1.34154327122897e-05
-1.83589562498949e-05
-3.03063567226104e-05
-2.22187673552612e-05
-1.41425822716437e-05
-1.26172285956737e-05
-1.89652307385752e-05
-2.1190971151331e-05
-8.76628149065202e-06
-2.66159304339225e-05
-2.50076912580113e-05
-1.5184360844985e-05
-2.49167492469236e-05
-1.74564653428997e-05
-2.16188606348284e-05
-3.51808144047872e-05
-3.05381284386842e-05
-1.06917614156146e-05
-3.69002086654092e-05
-2.13806034246431e-07
6.85702638407249e-06
-5.43960804186515e-05
-1.13283805648696e-05
3.65702852236388e-06
3.2199798704464e-07
-2.41579860973906e-05
-2.0219580207132e-05
1.23910236980912e-05
-6.96639218686976e-06
-1.25655009208699e-05
-1.85307142295325e-05
-3.91953944409616e-05
-3.51125781002348e-05
-2.26505559950338e-05
-4.16347001346585e-05
-3.1591712866553e-05
-1.99307827301285e-05
-3.95324083086037e-05
-1.87688109195334e-05
-2.05716870436505e-05
-3.08284714284844e-05
-4.40428122611312e-05
4.26975922570452e-06
-1.46359404336188e-05
-1.74460414189932e-05
-2.06045257011875e-06
-3.13001268825642e-05
-3.6965187298189e-05
-1.80959442151018e-05
-7.66063462409169e-06
-1.33338945450937e-05
-2.29171588380499e-05
-1.53922620736959e-05
-2.40716464101959e-05
-4.30558593980197e-05
-3.04520005712837e-05
-3.21338468973621e-05
-2.55313522250681e-05
6.64484740695273e-06
-8.71421359498255e-06
-1.83760293166788e-05
-3.53359952337603e-05
-1.13258306493123e-05
-3.07728510581341e-05
-3.40470173669181e-05
-1.75359233356679e-05
-2.71242942862553e-05
-3.74088616146079e-05
-1.90040965306302e-05
9.32136770669623e-06
-2.60386050444689e-05
-3.00980604471028e-05
-2.10621789148574e-05
-2.95577514143134e-05
-1.30571992078531e-05
-1.59073309377435e-05
1.23211093872642e-06
-1.91332061608782e-05
-4.93095613604148e-05
-2.26799199059117e-05
-2.83672869285421e-05
-2.9558843632302e-05
-3.65722734760417e-05
-2.38324552782074e-05
-4.26912337273988e-05
-2.81430254925705e-05
-3.11759874150852e-05
-6.85168244402848e-06
-3.05750362380112e-05
-5.33627122424128e-05
-2.27889489509121e-05
-3.15576019771307e-05
-3.09639013255212e-05
-1.59548633419799e-05
-1.03698211787435e-05
-7.8788647628731e-06
-7.38346847944293e-06
-4.00516574134793e-05
-3.83024237308125e-05
-4.9519682838719e-05
-1.7850958258382e-05
-8.1998548617608e-06
-1.02775210726419e-05
-2.06364759574952e-05
-1.71330989583275e-05
-3.18467324426005e-05
-2.68419121247451e-05
-3.71460113760159e-05
-1.81298857968485e-05
-3.36229627177464e-05
-4.74130569190723e-05
-1.40458722707748e-05
-1.52009299947834e-05
-3.51001501389174e-05
-3.05389520800585e-05
-2.48609236801029e-05
-1.23580934982407e-05
1.8244403995263e-05
-3.007458417955e-05
-1.98406075563313e-05
-1.02583476685407e-06
-1.33241122543891e-05
-1.31633296817562e-05
-1.59824598897855e-05
-4.29010786835318e-06
-4.11095520773069e-05
-2.63850928515739e-05
-3.73875877974805e-05
-1.25930948434379e-05
-2.91625241152188e-05
-3.15574786485115e-05
-1.2997950032653e-05
-5.73347620861499e-06
-4.05941588154673e-05
-2.84694726669178e-05
-2.17907464169445e-05
-2.15600858831766e-05
-2.44715953432189e-05
-4.50334558354648e-05
-2.7110111806485e-05
-3.82403959889719e-06
-2.10901592463937e-05
5.67875281239597e-07
-3.78641996871739e-05
-3.78165153637074e-05
-3.6723459166662e-05
-1.43111566723749e-05
-2.94699888394344e-05
-1.27708779190394e-05
-2.32616768005197e-05
-3.2222723642449e-05
-2.55880773547364e-05
-2.1748437331995e-05
-4.87384015195918e-07
-3.25171499124504e-06
-3.21352657436938e-06
-4.63798398801604e-05
-2.78228104059672e-05
6.52301518345809e-06
-1.5589909561624e-05
-1.69808643801174e-05
-3.5010761612913e-05
-2.84189657352891e-06
-1.21429728988655e-05
-2.29015481787292e-06
-2.56626392612327e-05
-1.82535170996234e-05
-3.35872416489272e-05
-4.16634137207514e-05
-1.38040827830976e-05
-1.96418738663915e-05
2.5461796918541e-06
-2.94476192492242e-05
-2.92103085144564e-05
-1.84756435675501e-05
-2.24661108132934e-05
-2.2979309276807e-05
3.6585604777113e-06
-3.11599585944456e-05
-1.56564048427048e-05
-3.54116823467736e-05
-5.31807982611022e-05
-3.41861365167492e-05
-4.66706066775944e-05
4.16403371290309e-06
-4.61150008568729e-05
-2.43643044481526e-05
-1.23634192441725e-05
-2.68751799231789e-05
-1.00874034997025e-06
-8.84753627748727e-06
-4.62760445142416e-05
-1.5488701368013e-05
-1.68712840834306e-05
-3.43640840474065e-05
-2.47149294029033e-05
-2.63739902135512e-05
-1.72742854128332e-05
-2.60662411016864e-05
-2.68387032578282e-05
-1.28083672059408e-05
-3.85285936536053e-05
-3.796448540798e-05
-3.69817671977143e-05
-4.45217617080914e-05
-4.2471331415814e-05
-1.72204543019555e-05
-2.55768021951771e-05
-3.34138098112949e-05
-5.56972134195277e-05
-3.38184674203832e-05
-4.35461401886586e-05
-2.75880375292801e-05
-1.86505551372058e-05
-2.09903429735437e-05
-4.14179512084528e-05
-3.64474319633713e-05
-1.59241282225386e-05
-1.51236408888335e-05
-3.79425618838678e-05
6.04975915142882e-06
-3.57752888148211e-05
-1.90119090946611e-05
4.51724980915433e-06
-2.84994407440841e-05
-1.63572554840599e-05
7.47767591674056e-06
-3.05201782228044e-05
-5.67286704903687e-05
-5.85825230200506e-05
-4.39445450943497e-05
-6.50488276854366e-06
-2.82425197506399e-05
-1.15244422604544e-05
-2.67461934251247e-05
-3.48196174758589e-05
-3.14943754878104e-05
-3.083337765635e-05
-5.02278571746783e-05
-1.39224873428483e-05
-4.38809698217999e-05
-2.96309096488893e-05
-4.70082579707454e-05
-1.54685775993599e-05
-5.1405825027312e-05
-4.47206902968952e-05
-3.89531795688249e-05
-7.81128170862683e-06
-4.65575772098974e-05
-3.06663382215852e-05
-2.66853896437309e-05
-2.72716211961183e-05
-5.32341097510799e-05
-3.00800583211264e-05
-2.79459139949016e-05
-3.29976504890491e-05
-3.63629281064964e-05
-1.99569641123025e-05
-2.4658328885195e-05
-4.55536855174641e-05
4.41239372497641e-06
7.79686577273335e-06
-2.25120350966506e-05
-4.39654992963687e-05
-2.53769225206855e-05
-1.62320009443593e-05
-4.5700868111583e-05
-1.68770148689271e-05
-7.78186315503612e-06
1.61509807004907e-06
-2.88039668850892e-05
-2.51351889192944e-05
-3.24484598577023e-05
5.13802104410081e-06
-2.71557647425964e-05
-3.15767988328383e-05
-2.24802664361979e-05
-4.32647309624606e-05
-2.98438716674629e-05
-4.1609679282327e-05
-2.18768274789276e-05
-2.5190209654447e-05
-1.88636153262714e-05
-1.24596657647036e-06
-3.4526353128959e-05
-1.82597682852998e-05
-1.85650333503958e-05
-2.31022663529859e-05
-2.46984168622806e-05
-1.61641044885462e-05
-1.77084353963915e-05
-1.55977665373749e-05
-3.7703771315054e-05
-2.06842707575182e-05
-2.0606468981309e-05
-3.54606646813916e-05
-6.74184942699782e-06
-3.76516874500763e-05
-1.60407913677781e-05
-2.98644378836844e-05
-2.18809835921202e-05
-3.71733593141451e-05
-2.17809906453836e-05
-3.40099002700133e-05
-4.71029853217198e-05
2.351899920532e-06
4.53584644320187e-07
-3.1450507050477e-05
-1.11786889956651e-05
-2.13665113605127e-05
-1.70325057288579e-05
-1.84186685027202e-05
-1.41189943043684e-05
-1.73708565400677e-05
-2.90004352545369e-05
-3.27958200455633e-05
-2.75824926302486e-05
-4.30947343866982e-05
-5.66854693474967e-06
-1.11403539797886e-05
-3.84713350840664e-05
-2.85013577960014e-05
8.92299313178247e-07
-1.29034763457714e-05
-3.57513214567173e-05
-3.22180086219506e-05
-2.66577879887925e-05
-2.99796580454679e-05
-2.83283653966245e-05
-2.09443567034418e-05
-5.43836078723519e-06
-2.07437678143003e-05
3.86568910669304e-06
-2.41891543598472e-05
-3.10362581727768e-05
-1.44002209509089e-05
-3.23332343264724e-05
1.09409161943618e-05
-4.06725050380474e-05
-4.03067237491064e-05
-3.99184430638195e-05
-4.57539740576364e-05
-3.01989528879089e-05
-5.09534696363478e-06
-3.41374916079639e-05
-6.320320391226e-06
-2.67756327927051e-05
9.68442783420533e-07
-7.05586737710457e-05
-3.31370192212301e-05
-2.92846366902437e-05
-2.23838237152708e-05
-3.44668511959514e-05
-3.69414013072845e-05
-1.71195096440476e-05
-3.46520869142913e-05
-6.59538731454091e-06
-1.95550260968884e-05
-2.15884838220998e-05
-2.60179429809688e-05
-3.00755082409907e-05
-1.64609633553617e-06
-2.43697395249164e-05
6.1710583957086e-06
-3.10778515340429e-05
-2.98054732358487e-05
-2.96620084365006e-05
-8.43250708549267e-06
-3.82798429973465e-05
-2.39952406511496e-05
-1.70774403165368e-05
-3.77402523464884e-05
-2.34074603419723e-05
-4.6715272243486e-05
-4.26301188576803e-06
-3.18132142293632e-05
-8.58048032078554e-06
-5.01784908367805e-05
-7.51844840247296e-06
-4.51129072573719e-05
-2.5274809487665e-05
-1.96281353658707e-06
-1.97609772026729e-05
-3.15386519962312e-05
-3.19779180946649e-05
-2.08537956785904e-05
-1.29960067269888e-05
-2.60360817955019e-05
-3.12080711125844e-05
-2.82739906983046e-05
-1.07539513347582e-05
-3.03874072628426e-06
-2.27661916399596e-05
-3.18555290105541e-05
-2.36406428410135e-05
-2.22639974697071e-05
-6.76328628352718e-06
-5.45115883337421e-06
-4.18949189005617e-05
-1.35146470071677e-05
-2.4031293620185e-05
-4.01604333344821e-05
-3.53674677914373e-05
-1.1059175643053e-05
-8.28513002517729e-06
-3.95146489126249e-05
-3.52569352223557e-05
-6.85191874295902e-06
-6.80734818561612e-06
-3.50859212434666e-05
-3.41052169470436e-05
-2.03136109427182e-05
-1.66496983663645e-05
-2.77018443926941e-05
-4.74706646391136e-05
-3.09529215353396e-05
-5.93739775151971e-06
-2.31090891461139e-05
1.61183417402229e-07
-1.45316211263943e-05
-2.19297846312398e-05
-3.3486924454303e-05
-4.54197573041426e-05
-7.65759188885101e-06
-1.90514692849815e-05
-2.00380542376623e-05
-2.76178548016072e-05
-1.43609855996778e-05
-1.75838722899632e-05
-2.49026174545525e-05
-4.91338752570795e-05
-2.51970475867966e-05
1.15127009599627e-05
-6.56118925709618e-06
-4.07984634321326e-05
-2.65813989338643e-05
-3.00325925386672e-05
-5.05811251066131e-05
-1.39932809513169e-05
-1.76424420757066e-05
-1.64442861631209e-06
-1.47519520106984e-05
-2.87133501878478e-05
-2.61378694316525e-05
-2.76394281845498e-05
-3.44732081237133e-05
-1.99667101496063e-05
-1.74904232906543e-05
-4.41231557028705e-05
-1.54766591638562e-05
-1.05612936152321e-05
-3.63633856660293e-05
-1.43987761896432e-05
-2.40586230968067e-05
-5.6635405684154e-05
-4.26593293019268e-05
-3.94070445762114e-05
-2.06851585264329e-07
-2.10086392610844e-05
-2.92444028440175e-05
-2.19734351281265e-05
3.05973041572502e-06
-1.68578005312296e-05
-2.15754772741527e-05
-4.09551641006181e-05
-2.49112954007572e-05
-3.82900658357101e-05
5.08764828503552e-06
-2.45468705080074e-05
-2.84596562760695e-05
-2.44223182645633e-05
-3.6338101278811e-05
-6.66424836430577e-06
-2.46871483875926e-05
-4.50043486262247e-05
-4.18911393212419e-06
-2.70754612972881e-05
-3.32206393762673e-05
-2.71611569052264e-06
-2.63338797319375e-06
5.21377500746009e-06
-2.64980549315528e-05
-4.16411413211292e-05
1.65482356923068e-06
-4.84705027085248e-06
-5.23380028842138e-06
-1.37416592412319e-05
-1.74690670348148e-05
-3.44939803476095e-05
-2.65435453254686e-05
-1.52299019172893e-05
-5.62133917222173e-06
-2.44072862204049e-05
-3.9011880456506e-06
-1.22270471974524e-05
-2.99954719017018e-05
-4.76781562972544e-05
-1.4050610869361e-05
-2.79284655336577e-05
-1.83463692228254e-05
-3.92289023478249e-05
-9.51168469185762e-06
-2.91305643079517e-05
-4.68670762619138e-05
-1.30250957299552e-05
-1.21160617790886e-05
-3.9446001813453e-05
-1.45520571429136e-05
-1.97607080489057e-05
-9.4297408278544e-06
-1.37155568673682e-05
-1.11484975907718e-05
-8.2102200201081e-06
-4.26433621750758e-06
-2.59014884448391e-05
-1.52209261346866e-05
-1.69421351289781e-05
-1.9546168913132e-05
-3.61540496287945e-05
-5.21277084711239e-05
-3.91949373557843e-05
-3.79758750853501e-05
-1.69873629056395e-06
-4.28790907086902e-05
-1.61337810462072e-05
-2.27162142915299e-05
-3.33513968386005e-05
-1.86308767393716e-05
-1.08420892358264e-05
-1.7973923721847e-05
-2.78306158550137e-05
-5.0830482854318e-05
-3.97547711436213e-05
6.85211951972153e-06
-2.50057023785295e-05
-4.84440109768716e-05
-2.93660322535506e-05
-2.17720987808152e-05
-6.70225386286041e-06
-1.67919128883332e-05
-3.85017230005181e-05
-1.58186166861713e-05
-3.85131423790341e-05
-2.52892514684456e-05
-1.24157370202644e-05
-5.66821314378794e-06
-4.53694522488283e-05
-1.9457140915452e-05
-4.57105166550615e-06
4.88336126218195e-06
-2.72594634947849e-05
-1.95213151838674e-05
-1.77216941277398e-05
-6.30697726535902e-05
-1.63169976062248e-05
4.33392317946963e-06
-3.20995456315149e-05
-2.51039536051557e-05
-2.98303507451037e-05
-3.09333204371795e-05
-4.34588003653151e-05
-2.35088030804898e-05
-3.74671763736491e-05
1.38042102533918e-05
-1.71902082408209e-05
-1.9300979918955e-05
-4.14164675220248e-05
6.54062019714683e-06
-1.85093860998858e-05
-1.0981160652374e-06
-2.70627328992602e-05
-3.84623863183137e-05
-4.4133502446505e-05
-1.9361319869842e-05
-3.23157359808095e-05
-2.32489458069e-05
-2.25990758800755e-05
-1.99380201854212e-05
-6.54506563771446e-06
-5.87712021305139e-06
-2.26224766912419e-05
-3.52146320078979e-05
-1.20776868334399e-05
-3.96318710103012e-05
-1.01048126362009e-05
9.32156457401868e-07
-2.23298229877489e-05
-1.6639593503531e-05
-1.29354757970818e-05
-1.88914053379939e-05
-2.37284739868211e-05
-1.21310899008569e-05
-3.1697607380499e-05
-3.75445680128113e-05
-5.34328614508515e-06
-1.93441364593785e-05
-1.52787129709103e-05
-3.21751214450223e-05
-2.74785109472896e-05
-1.61018135753834e-05
-2.54049863449133e-05
-4.45997711374988e-05
3.10422989052466e-06
-1.35391051728899e-05
-3.26653339356892e-05
-2.58271395904854e-05
-6.06257969418512e-05
-2.79824714520746e-05
-1.98478342906967e-05
-1.80013911660353e-06
-3.32268668210029e-05
-3.65274383458052e-05
-3.10867160717183e-05
-1.98870750585004e-05
-1.30725762188439e-05
-4.20633469423032e-05
-3.06136521053886e-05
-2.11213854731298e-06
-2.06296360194009e-05
-3.37762722402703e-05
-5.23975717010809e-05
7.70750349540207e-07
-2.71373250009817e-05
-2.05920602951229e-05
-3.0130820214816e-06
-2.17456661593901e-05
-2.74053162779769e-05
-4.09084323020903e-05
-1.00638920801564e-05
5.44875030783139e-06
-3.2156847305405e-05
8.10260507904039e-06
-2.47225358362514e-05
-2.59698693847343e-05
-2.29784555926645e-05
1.41212612873492e-06
-3.13319503188394e-05
-1.00067198510495e-05
-2.44578053924555e-05
-3.83488421985442e-05
-2.43858177238228e-05
-1.88688031487111e-05
-2.46338493351768e-05
-2.21305777484064e-05
2.49897298949568e-06
-2.01785685489964e-05
1.56898542548049e-06
-1.91482428997931e-05
-7.5856863375333e-06
-2.47753187357032e-05
-5.41598031052809e-05
-1.64029248314984e-05
-4.59368660842144e-05
-3.01823896639814e-05
-1.23310143019721e-05
-2.95832722452309e-05
-1.79270819208023e-05
-1.25056736445387e-05
-2.29326424881866e-05
-3.56520471716948e-05
-3.39001225070866e-05
-5.79032602705936e-05
-1.69887092242687e-05
-3.07605046416549e-05
-6.91544985838049e-06
5.71531953751303e-06
-1.73390506142637e-05
-3.88878112989759e-05
-1.96287834869208e-05
-4.90327508479389e-05
-3.73067289031271e-05
-2.69642688632424e-05
-1.47220478038114e-05
-1.97188355516417e-05
-3.85195185144924e-05
-4.43679784165817e-05
-1.59441508566275e-05
-3.15324273744755e-05
-2.95706970423589e-05
-3.26858126972004e-05
-3.85143759912216e-05
-1.07738826809946e-05
-3.8429796722086e-05
-2.63388330271188e-05
-1.95384920687148e-05
-1.89374762413653e-05
5.71953628199145e-06
-3.23659814793837e-05
-2.58569320323465e-05
-3.63712982334916e-05
-3.96778837215585e-05
-1.63872130191426e-05
-1.53373114253137e-05
-2.00983422262698e-05
-2.79064560727644e-05
-2.44822000838721e-05
-4.54313461622623e-05
-2.27737735211505e-05
-5.25111819730979e-06
-2.17971975927537e-05
6.49048362457481e-06
-4.40770342734508e-05
-2.64986621138732e-05
-4.5004471325584e-05
-1.00072615436439e-05
-2.63057436470917e-05
-7.34683677977533e-06
-3.435230718278e-05
-8.45784036380371e-06
-5.65674595038582e-05
-1.69248441027663e-05
-1.19714485097391e-05
-1.7762099438732e-05
-2.0575915780354e-05
-1.98235069199407e-05
-6.94224100631939e-06
-1.78162252380612e-05
-2.65554143326964e-05
-9.75305051761497e-06
-6.65813042808597e-06
-4.72097801570576e-05
-3.01949407189133e-05
-2.84362087625377e-05
-1.25697931558804e-05
-4.50548843700473e-06
-3.61866010610694e-05
-3.30564846997318e-05
-3.81702490714247e-05
-2.51109009756892e-05
-2.40944797569512e-05
-3.6920367853821e-05
-3.25406767871789e-05
-5.58206076615558e-05
-1.84773060920636e-05
-7.1963574183765e-07
-1.12157739461138e-06
-2.85494290820337e-05
-1.25188722487924e-05
-2.90699922878326e-05
-2.20120254490096e-05
2.04745471695124e-06
-2.63602724329431e-05
-1.16403299281909e-05
-7.04658926628354e-07
-3.56434865298419e-05
-9.9388190861527e-06
-4.42920989645954e-05
-2.53723635113707e-05
-4.28565529678947e-05
-2.13494009465856e-05
-5.50505116522384e-06
-5.36696958475191e-05
-9.765838242989e-06
-2.12806647716549e-05
-7.68408622447446e-06
-2.47423105592168e-05
-3.83527055757937e-05
-2.09158296954445e-05
-3.15446185484453e-05
-3.60936608107108e-05
-1.80400276918194e-05
-9.80625042246121e-06
-2.91715302284967e-05
-1.05066719924156e-05
-1.71764061735972e-05
-2.12658037548896e-05
-1.4659567034083e-05
-2.11161998419134e-05
-2.71238690871592e-05
-2.62856805403912e-05
-2.79060595215641e-05
-5.12141148090704e-05
-3.45688368496631e-05
-2.50077175428177e-05
-1.526899499087e-05
-2.87278773772482e-05
-6.80907705800467e-06
-4.08580640111081e-05
-1.18157014340346e-05
-1.77246806124318e-05
-2.42234890395548e-05
-3.10774982761719e-05
-4.57032754487207e-05
-1.00793777983651e-05
-1.05201043479519e-05
-1.80107963112916e-05
-1.46584364929668e-05
-2.7210100505379e-05
-3.97703883076339e-05
7.29539607778657e-06
5.71201586632766e-06
-4.67676101915396e-06
-2.69541072241229e-05
-4.43071555347887e-05
-2.86354724183775e-05
-3.66372072681447e-05
-1.90059875253303e-05
-1.98246076207659e-05
-1.05357519459122e-05
-4.45435466653917e-06
-9.09686953515273e-06
-3.48327046263603e-05
-2.23030783746102e-05
-4.09536361254809e-05
-2.94081714856921e-05
-3.42599437043416e-05
-6.05310446267381e-05
2.319209052468e-06
-6.97721843654819e-06
-1.85167607367991e-05
-1.13127815012477e-05
-4.27196694900603e-05
-3.06230317374832e-05
-2.06494022536164e-05
-3.25944697413767e-05
-2.60023140945818e-05
-2.75546532409053e-05
-3.50504884072109e-05
-3.06863943123307e-05
-5.37833640428699e-06
-2.39221933637774e-05
-3.40488957867891e-05
1.09947272682552e-05
-2.02619866889965e-05
-2.84374980632294e-05
-3.21715735862741e-05
-1.7662207122754e-05
1.16956633395517e-06
-1.18789678487947e-05
-2.88986095044503e-05
-4.10482455075892e-05
-3.64197512383484e-05
-2.77304306745168e-05
-3.01309179773346e-05
-4.26569151378438e-05
-2.48383249864733e-05
-4.6795317936149e-05
-2.92877223306923e-05
-3.15986489672137e-05
-4.6415458103371e-05
-3.46946685618579e-05
-3.9825041761629e-05
-5.57413734498577e-06
-4.1505079623749e-05
-4.5019168431383e-05
-1.38335496500397e-05
-3.84044957102771e-05
-1.85208624779524e-06
-2.96507795754305e-05
-2.66796765321217e-05
-3.82320377236133e-05
-2.10066426187997e-05
-4.78419949346889e-05
-2.79928277685022e-05
-1.87356772791866e-05
-1.16279290678929e-05
-3.1159730278976e-05
-3.03618905926365e-05
-2.00202077415028e-05
-3.32493323583161e-05
-3.20442014414771e-05
-3.07658651926454e-05
-1.33198084907742e-05
-2.74616424752075e-05
-3.15644826383844e-05
-2.97939271442614e-05
-3.30730095018863e-05
-2.34560719186844e-05
-2.07796942228609e-05
-2.67937610359594e-05
6.43806299422676e-07
-4.6876251734893e-05
-3.196484435859e-05
-7.08069933839314e-06
-2.9906559733262e-05
-3.66686262204962e-05
-3.38367321221808e-05
-3.25510537628961e-05
-2.58791573304343e-05
3.22292376651595e-06
-1.32880792968957e-05
-2.79422306794326e-05
-1.83988202722342e-05
-2.73191861037837e-05
7.08228056647725e-08
-2.22188974706387e-05
-4.13422390344805e-05
-2.21654927031305e-05
-4.08221163488313e-05
-7.96767691629104e-06
-3.28139880371152e-05
-3.45331353789261e-05
-2.50462994164686e-05
-2.1018986054697e-05
-3.33094335328993e-05
-2.76051247879559e-05
-2.45616636551294e-05
-2.42399694327515e-05
-2.91198381505802e-05
-2.93678713276134e-05
-3.8365084043383e-05
-2.71397207363683e-05
-1.13434469225759e-05
-2.28391382019423e-05
-3.82866509043163e-05
-4.45339443693405e-05
-3.96791356007558e-05
-2.66989009485312e-05
-4.61838951082898e-05
-3.7716004330981e-05
-4.47082616586603e-05
3.62902685332936e-07
-2.12590184939448e-05
-4.04861839221513e-05
-1.64323988815059e-05
-3.54183502818603e-05
-1.91775434966305e-05
-2.23694957762656e-05
-1.67503084395455e-05
-1.48486702237063e-05
-1.80171425736809e-06
-3.03457778761878e-05
-5.03596449706633e-05
-5.11933894696236e-05
-2.91188809996525e-05
-2.20564561633038e-05
-7.1876065017101e-06
-3.78976454374012e-05
-4.66690725772827e-05
2.79225524163762e-06
-2.50824887994766e-05
-2.8629611570051e-05
-1.74651214176731e-05
-1.93982243488548e-05
-2.40031150787742e-05
-4.11048814481013e-05
3.85735427431902e-06
-2.46860261767376e-05
-1.44806866708506e-05
-1.52471300544114e-05
-2.31673999061132e-05
-5.04394948137679e-05
-2.86044526693511e-05
-7.36080718013771e-06
-1.64025152727166e-05
-3.25286728012715e-05
-2.51137474485744e-05
-4.55471063751118e-05
-1.65585406068689e-06
-2.0133144530766e-05
-1.31039083800678e-05
-1.33961447195706e-05
-3.23398555889195e-05
-2.43002224080564e-05
-2.02344140593269e-05
-1.83431032040097e-05
-2.99015848677855e-05
-2.85947383980702e-05
-3.68517241173898e-05
-3.8896359021969e-05
-1.24060937982298e-05
-2.13498901565596e-06
-2.23247236944602e-05
-2.13278469157471e-05
-2.21218417121643e-05
-4.83015680666117e-05
-2.55832271018812e-05
-2.38891167311694e-05
-1.53167519274566e-05
-1.73731798322705e-05
-2.84640272600828e-05
-3.12105883827393e-05
-3.97658409771756e-05
-2.07397935454959e-05
-1.21825480061536e-05
-2.18665650066574e-05
-7.33045120300604e-07
-8.11595026619029e-06
-6.03631897328988e-05
-3.32002837551482e-05
1.02769677813122e-05
-2.65568782008466e-05
-1.90609933038583e-05
-3.68043354283842e-06
-2.78683202044014e-05
-3.00208731654725e-05
-1.29410316318203e-05
-1.77444855831357e-05
-8.14165926402205e-06
-3.69013804640717e-05
-3.10344894199859e-05
-5.19018903342122e-05
-2.51308307073858e-05
-1.92476014158576e-05
-1.14824897950748e-05
-1.75509926385245e-05
7.27532424231387e-06
-1.76875571654938e-05
-1.72862159762233e-05
-8.39739074605674e-06
-2.29568699043042e-05
-4.70268322602323e-05
-1.48998732784634e-05
-1.37078558994605e-05
-4.27196690907037e-05
-3.70603606450969e-05
-2.99106287908615e-05
-4.9625309367075e-05
-3.9184289585172e-05
2.38705760301171e-06
-4.61587678560848e-05
-1.93402594396565e-05
-4.51905020520162e-05
-4.71103252292286e-05
-1.40544004360395e-05
-2.77642233026381e-05
-3.18881547680633e-05
-1.95999567619734e-05
-1.6591083071352e-05
-3.17394008055249e-05
-2.92392029006079e-05
-9.98578447774393e-06
-1.21535292727906e-05
-1.93433300355092e-05
-3.13088771549613e-05
-3.44633606648479e-05
-3.3021842908894e-05
-2.12370534578635e-05
-2.2433099857184e-05
-1.52246836611539e-05
-2.78388591820409e-05
-1.27561507662732e-05
-2.6751668891528e-05
-3.2818459978213e-07
-3.20694742097227e-05
-5.31660016849784e-06
-1.96839786262619e-05
-2.65503183353329e-05
-4.6502638149201e-05
-2.34166718098544e-05
-3.77473030494689e-05
-3.74865520885594e-05
-2.81808909114442e-05
-3.59269476180752e-05
-4.64133119439321e-05
-3.95220002032471e-05
-2.24844712467861e-05
-4.04514711518826e-05
-2.72970685297558e-05
-1.99231359348716e-05
-4.25212155212155e-05
-2.72766639977844e-05
-2.37111637841208e-05
-2.12703961471717e-05
-3.82171690854623e-06
2.48837387386718e-05
-3.05405403873129e-05
-2.65284449441899e-05
-1.88307810178352e-05
-4.27479587992386e-05
-3.98495998160115e-05
1.15127394158641e-05
-4.6442542662853e-05
-3.45028708237695e-05
-3.50145703114816e-05
-2.21061066804032e-05
-1.11950026258267e-05
-1.07299955959045e-05
-4.02178285697758e-05
-1.66464094468696e-05
-1.61522658625826e-05
-1.61455454294915e-05
-2.67984749289654e-05
-6.53396279693762e-06
-5.75037042958987e-05
-4.37310800157811e-05
-3.82658852654612e-05
3.07465283303637e-06
-2.7004308144169e-05
-1.35319285933463e-05
-2.80669276725518e-05
-4.05152320448439e-05
-4.81691315702569e-05
-2.95600074837776e-05
-2.36400294103538e-06
-2.59880365523649e-05
-3.59786657198184e-05
-4.66289373031728e-05
1.04540149942688e-05
-8.91537402558757e-06
-1.89436964364466e-05
-3.71694622603597e-05
-1.78312540453411e-05
-1.26262629584679e-05
-1.23819871124447e-06
-4.14117008221353e-05
-1.5788913754636e-05
1.1905941599338e-06
-4.30400817482952e-05
-2.59341016430806e-05
-3.99842270779521e-06
-5.18013398677905e-05
-4.61500650096282e-05
-5.20195861758087e-05
-2.91984410410177e-05
-2.51584802190102e-05
-1.92581953642885e-05
-3.50831423199427e-05
-1.41246235880959e-05
-1.39525612511245e-05
-2.07926222901896e-05
-1.4320819407357e-05
-6.17963999718241e-05
-5.77471165037559e-06
-2.1245864918553e-05
-5.50597505165936e-06
-2.3722489066e-05
-2.48794262854237e-05
-4.90042554901576e-05
-2.99506045985896e-05
-4.7765453165539e-05
-5.59392017926861e-05
-1.97076627925287e-05
-2.17224401448842e-05
-3.22881934224114e-05
-1.19952879851309e-05
-2.02148469636298e-05
-1.47100718740835e-05
-2.33326776165622e-05
-2.0359096516958e-05
-3.0281232657706e-05
-1.07730048191884e-05
-6.05282454925762e-05
-2.8731769241288e-05
1.21372659133776e-05
-2.62838609559456e-05
-1.75053716090324e-05
-4.02802865001816e-05
-1.20422859163336e-05
-2.92633240016661e-05
2.51245487400929e-06
-3.46207738496485e-05
-2.80926018661853e-05
-3.9051626767175e-05
-4.39007404318468e-05
-2.76019827870851e-05
-3.67135063822427e-05
-2.57093238536823e-05
-2.32831709664972e-05
-2.10720776904741e-05
-3.50542817737714e-05
-2.24001898744456e-05
-4.04188647459e-05
-1.10453824450872e-05
-2.99372644088789e-05
-3.25967989154909e-05
-1.64500765682752e-05
-3.46835926826438e-05
-2.93686596998049e-05
-1.78484734910508e-05
-4.68059053785803e-05
-1.97080018941224e-05
-2.78230184640522e-05
-4.42962152073899e-05
-2.07238014154356e-05
-8.40887106492607e-06
-1.83863798872924e-05
-3.25425248000252e-05
-2.69045529517756e-05
-6.63923201030665e-06
-2.63271993015538e-05
-1.83789503114775e-05
-1.8944838480375e-05
-1.60619927505547e-05
-8.2458528775688e-06
-2.98333477201938e-05
-3.0244617823899e-05
-4.29731664781265e-05
-3.46762501456893e-05
-4.01569834302842e-05
-2.79269879456969e-05
-4.20243783129233e-05
-4.24731088259771e-05
-4.88199221858762e-05
-5.05451356867949e-06
-3.52298041680876e-05
-1.40590123637117e-05
-5.13390008813707e-05
-1.80653834510003e-05
-1.59141472964005e-05
-1.15066667053963e-05
-1.73169439240212e-05
-1.65041480310056e-05
-1.66288140059387e-05
-1.75544634741114e-05
-7.67780302056585e-06
-3.61270810048286e-05
-5.3008288994638e-06
-3.03306880909273e-05
-8.51239413524933e-06
-1.59737623828575e-05
-2.30633677789432e-05
-2.0812068425886e-05
-1.83345580479399e-05
-3.5355685827424e-05
4.11979260250136e-06
-2.01595942595484e-05
-2.10622076965581e-05
-2.03810497215978e-05
-3.01017887781052e-05
-5.03033770212402e-05
-3.85750143830682e-05
-7.46540091431609e-06
8.83562790992535e-06
-3.45513218770786e-05
-3.60479071073717e-05
-2.76426387675801e-05
-3.4682902294024e-05
-4.0080375302253e-05
-4.41224343052155e-05
-3.68437638564391e-05
-2.66022723159687e-05
-3.80443396067638e-05
-9.02367650694362e-06
-3.74714631083408e-05
-1.98080543685165e-05
-2.98999840394435e-05
-3.88879111948357e-05
-2.5818235815195e-05
-1.8679832688909e-07
-1.92744592035866e-05
-2.87082168214643e-05
-1.67421567555102e-05
-4.67775027466841e-05
-1.59926753135232e-05
-2.02000447216444e-05
-1.32115954376375e-05
-3.61310430834682e-05
-2.68631104023855e-05
-3.40394618269774e-06
-1.06159034575469e-05
-2.49424129201023e-05
-4.74661745130067e-05
-1.23794490933899e-05
-3.15612474242725e-05
-2.86910033130109e-05
-3.14262882464518e-05
-2.43655993569077e-05
-3.60950665086124e-05
-5.16264296929162e-05
-2.3299036083789e-05
-1.55378425471667e-05
-1.11212933971324e-05
-2.06518190702243e-05
-1.34114793412271e-05
-1.71943558907698e-05
-2.85889245693259e-05
-1.30083400815169e-05
-7.77412532629133e-06
-2.42284519479043e-05
-1.6109252083351e-05
-1.35230792977146e-05
-2.46346624851862e-05
2.95588902440494e-06
-1.6158182315067e-05
-2.64143265760453e-06
-1.53268371182109e-05
-4.43072243811961e-05
-2.66541396435455e-05
-4.23299248828307e-05
-2.78971234271642e-05
7.94486922196912e-07
-1.22176468867626e-05
-3.71031242271573e-05
-5.42251136037299e-05
-6.53075818791823e-05
-2.9797627572317e-05
-5.21279749426858e-05
-4.91215105562448e-05
-2.21835848318999e-05
-4.87849904923914e-05
-2.9223965114964e-05
-2.0748903022255e-05
-2.58397276845678e-05
-4.97119886733242e-05
-4.63242940959869e-05
-3.75279435382595e-05
-2.42177454975705e-05
-4.27180303649392e-05
-4.97859172421161e-05
-2.21392998034111e-05
-3.91379003866582e-05
-2.04468571935728e-05
-2.081073608096e-05
-3.19582790380037e-05
-2.7326585539445e-05
-2.25905893411582e-05
-9.49397354176242e-06
-2.53148535099102e-05
-2.22129090816146e-05
-2.47437667438224e-05
-3.16313971683668e-05
-3.55264934676683e-05
-2.10742665671437e-05
-4.43019748873954e-05
-1.39126170052155e-05
-3.60743783359472e-05
-3.51455131010459e-05
-4.75151041767387e-05
-2.35807475622976e-05
-3.30695975517113e-05
2.23931352187262e-06
-5.45003373968448e-05
-7.12527279733468e-06
1.00740339365162e-06
-3.31210187586796e-05
-2.84573456768507e-05
-4.67865610464596e-05
-2.3119561860724e-05
-2.93045299357402e-05
-5.05908118843026e-05
-1.51673545475206e-05
-5.11706773154671e-06
-9.514179563201e-06
-3.02160725532653e-05
-2.79252988902355e-05
-3.10364267421739e-05
-2.90502599526694e-05
-4.0004794975274e-05
4.2569098218493e-06
1.53746149211056e-06
-1.68879790507207e-05
-2.88533987988636e-05
-3.17567167201555e-05
-1.9976545217808e-05
-2.64936228938254e-05
-1.73607017796939e-05
-3.22599272019242e-05
-3.33327738796541e-05
-4.18453603434429e-05
-4.33515127069813e-05
-3.71992936022828e-05
4.13646910491757e-06
-9.89856681663926e-06
-3.35017319432111e-05
-4.20982938791019e-05
4.33754883094387e-06
-5.18179117916347e-06
-2.27606031971892e-05
-1.6452676036336e-06
-3.92545199008551e-05
-1.735075308643e-05
-4.42431906156504e-05
-4.01736549680916e-05
-2.6043609491952e-05
-2.93037919366804e-05
-2.06785295406062e-05
-3.08974428008682e-05
-1.59348220161872e-05
-3.99570279098584e-05
-5.79735178522817e-05
-1.71722922102994e-05
-5.0317016201397e-05
-4.27659489944179e-05
-1.37747827236205e-05
-2.73608184406255e-05
-1.20132600717159e-05
-3.06509260572541e-05
-4.80838797011155e-05
-2.48760107007233e-05
-1.02526835332602e-05
-2.55279141046458e-05
-1.0685454767498e-05
-1.99904351777954e-05
-4.90061175652816e-05
-1.72741197994588e-05
-2.4906523276244e-05
-2.2476501141153e-05
-1.03419653816394e-05
-1.26998859326648e-05
-2.38782277795369e-05
-2.74402528500639e-05
-2.46383325425284e-05
-1.93883452321809e-05
-5.60057920474195e-05
-1.76605205698539e-05
-4.37713546660849e-05
1.1376295864729e-05
-3.35426037586021e-05
-6.96904033857904e-06
-3.45086088067313e-05
-1.72018955573982e-05
-2.00769830385683e-05
-3.79683636444668e-05
-4.07907805170828e-05
-4.21555148668307e-06
-3.02583405000399e-05
-3.45036409506467e-05
-3.082139283078e-05
-2.04668083014099e-05
-2.71978445329965e-05
1.02145626864343e-06
-2.2790640071256e-05
-3.88461428036727e-05
-3.44933366783699e-08
-1.00008023424937e-05
8.90327570255673e-06
-3.22434683757925e-05
-2.81327227819557e-05
-3.82480457808957e-05
-4.44486587686981e-05
-3.8178996320875e-05
-4.97942238322984e-06
-3.59501217585844e-05
-2.41712284142595e-05
-2.54336211948483e-05
-3.68376861209246e-05
-7.65597564457176e-06
-2.43632810564547e-05
6.64958391845442e-06
-2.0120945638416e-05
-1.39331458042919e-05
-2.62646543861891e-05
-1.50884352616877e-05
-4.15717386857372e-05
-2.84550098075209e-05
-5.4228238109259e-05
-1.32450452494171e-05
-2.5867015032786e-06
-2.53909903110123e-05
-5.5934264713006e-05
-6.64431514695869e-05
-4.08114911301624e-05
-1.07076294812642e-05
-3.33507122521048e-05
1.61329367363257e-06
-4.08059925785658e-05
-2.8586183895956e-05
-2.73199495567546e-05
-3.75115031187477e-05
-1.87591478512548e-05
-3.06671744512764e-05
-3.35243035469101e-06
-4.39294290185292e-05
1.33838769329042e-05
-1.96564069175259e-05
-4.76498295704151e-05
-1.79104651723386e-05
-5.08349252225167e-05
-3.68594643523157e-05
-2.64124829916072e-05
-1.94925534443093e-05
-5.35551328344734e-05
-4.42134142759676e-05
-1.23735959257219e-05
-2.19404331371461e-05
-1.06295926796242e-05
-2.516090014023e-06
-3.62079507733422e-05
-3.17124750043024e-05
-1.86067394315799e-05
-3.89042121894761e-05
-4.90470884610774e-05
-2.32535763850801e-05
-1.2031333908457e-05
-4.56111250192316e-05
-3.82450808281615e-05
-1.73227082803999e-05
-3.91413948847482e-05
-3.8907086980379e-05
-8.50575730034303e-06
-2.61084655524247e-05
-3.58170210584748e-05
-3.88082482154773e-05
-2.27092427926975e-05
-1.20654074343384e-05
-4.56835001187087e-06
-2.89802950336345e-05
-4.10255431555591e-05
-3.37556441148797e-05
-3.56925855654429e-05
-2.19803685101331e-06
-4.41428649998525e-05
-2.99186276797714e-05
-3.51319759609923e-05
-2.91795102065377e-05
-2.23600558740805e-05
-2.45014401115166e-05
-5.93205854705244e-05
-9.02681035090422e-06
-1.48532629733714e-05
-2.18108731671534e-05
-2.22797995698419e-05
-4.26235752708185e-05
-4.63314181400726e-05
-4.14265604613371e-05
-1.42030115118267e-05
-2.97152654008714e-05
-2.7284948047334e-05
-4.28656101880142e-05
-5.34741143512354e-05
-1.97812754220531e-05
-4.70067002848407e-05
-2.81162169907056e-05
-1.34871832294995e-05
-1.58157485249157e-05
1.29961058794089e-05
-2.35723302486689e-05
-2.66521784775215e-05
-9.10532116451009e-06
-1.10066433388532e-05
-2.10907269487176e-05
-3.24246914087763e-05
-2.47493003458053e-05
-2.44533806844184e-05
-2.61542722596714e-05
-2.01072330342548e-05
-6.44949814642603e-05
-3.6067454306767e-05
-1.88653133309858e-05
-1.77152195703299e-05
-2.11585279711281e-05
-5.18826541468084e-06
-2.44042774820589e-05
-6.31508981380242e-06
-4.52948218995278e-05
-5.78980797925538e-06
-4.5338680549112e-05
-2.92175346292269e-05
-3.49676519681871e-05
-3.44839260388058e-05
-3.63013954433246e-05
-2.91627627168538e-05
-1.11132260179989e-05
-3.57666205897543e-05
-4.23037345399977e-05
-2.14227779440814e-05
-7.48479776162373e-06
-5.35054823856791e-05
-2.85718539690221e-05
-3.35701795848942e-05
-4.97454681792307e-05
-3.79277273070954e-05
-4.75752768493612e-05
-4.067309469117e-05
-2.58284303664927e-05
-1.64821924842312e-05
-4.04935674898233e-05
-2.356885877781e-05
-4.37741860407653e-05
-1.58391806852621e-05
-1.56518850218301e-05
-1.16123221513849e-05
-5.29163862488142e-05
-3.60721737938627e-05
-1.92064983901905e-05
-1.87585421474273e-05
-4.33702224334835e-05
-2.96902300286167e-05
-3.42200004904106e-05
-3.61230017629229e-05
3.25016736732241e-06
-4.3247944440999e-05
-3.21208194024201e-05
-3.79021885349743e-05
-2.2196171964821e-05
-2.80898890097934e-05
-2.39060061252732e-05
-6.55386666622769e-05
-2.02368903189207e-05
-9.97122355401515e-06
-4.59544151763649e-05
-3.30969249559326e-05
-1.51791483062167e-05
-4.7242337015826e-05
-2.4924139981915e-05
-4.93102767323449e-05
-1.10751002686413e-05
-2.21882819214652e-05
-1.60611620130652e-05
-3.67809279239056e-05
-2.71324427430649e-05
-4.06888465314789e-05
-4.30272529422515e-05
-3.68601915085132e-05
-1.08984378803605e-05
-9.45718219509685e-06
-1.23714680721876e-05
4.47802188588493e-06
5.54907151166939e-06
-3.00477520454522e-05
-2.64759447286465e-05
-1.14108552189687e-05
-3.73056159924741e-05
-4.1919050435313e-05
-2.95955194374234e-05
-9.20066854081637e-06
-4.14404978331714e-06
-9.3742281296583e-06
-1.05980771348117e-05
-4.34605576603021e-05
-2.02485911323941e-05
-2.55626478887203e-05
-1.98022040759072e-05
-1.53571902502483e-05
-1.25216344498412e-05
-3.02243915735704e-05
-7.52408548658063e-06
-3.59185445680049e-05
-7.47809707075908e-06
-7.17179970246985e-06
-3.50613881484248e-05
-1.53653403040422e-05
-2.52945144990705e-05
-2.0004109507077e-05
-1.34378851778293e-05
-2.19428836397172e-05
-2.19271676100607e-05
-2.33972970120535e-05
-2.42131230067297e-05
-3.40776062864164e-05
-3.46171131567811e-05
-2.99345730984731e-05
-3.46947083906291e-05
-4.7874709758716e-05
-2.21826655352079e-05
-2.22736822059461e-05
-3.52946163355791e-05
-1.10128981471475e-05
-2.92718531496003e-05
-1.52175899952183e-05
-2.1448430609757e-05
-2.84772799719182e-05
-5.26677701155924e-05
-3.96535931120144e-05
-1.36357953201467e-05
-1.09261324820359e-05
-1.65856964097156e-05
-8.37226018963916e-06
-3.03325153080987e-05
-5.88944683087948e-05
-1.19568451463883e-05
-3.96018817280083e-05
-2.16132588270212e-06
-6.17816551693738e-06
-7.66152124239462e-06
-7.16467583099666e-06
-4.48043022924701e-05
-4.08449058007974e-05
-3.30329890706196e-05
-9.51415390163741e-06
2.11012030015659e-06
-2.85887064413277e-05
-4.23758720531178e-05
-2.9268670641978e-05
-3.13253948537747e-05
-2.89714726100916e-05
-3.44068162089476e-05
-2.49983658751437e-05
-5.71222756655706e-05
-3.68761961630491e-05
-4.67234611835021e-05
-1.37124080162217e-05
-3.94087118727558e-05
-3.36017623814773e-05
-4.10938958204777e-05
-3.66206618622082e-05
-1.19125405753905e-05
-3.37132259223115e-05
-4.23821416098926e-06
-2.22427814109267e-05
-3.79081250965354e-05
-2.57132068721395e-05
-3.15848770955212e-05
-1.03283219012531e-05
-2.81966586868092e-05
-3.28440697888466e-05
-3.11380399567583e-05
-1.14533238801396e-05
-1.12824442074308e-05
-1.03734091210486e-05
-3.77091921121655e-05
-8.65872968781906e-06
-2.59443154524401e-05
-2.28859928601304e-05
-4.97178456945691e-05
-1.46650235799667e-05
-1.38610794576675e-05
-2.02171634612869e-05
-2.35371577562029e-05
-3.50202418099104e-05
-5.19505224622433e-05
-4.05013630217927e-05
-2.4183425406677e-05
-2.21576764147091e-05
-3.32080666495889e-05
-2.4983310171687e-05
-3.24288996512346e-05
-1.36730083253339e-05
-1.73193357430914e-05
-2.18931857970584e-05
-3.19394593281114e-05
1.53812556697866e-05
-2.48449122485753e-05
-2.1601963037152e-05
2.50813250985628e-06
-1.96255735706663e-05
-2.28705038893449e-05
-2.51449928695853e-05
-4.12756578200994e-05
-2.75946633532513e-05
4.39897127164958e-06
-3.17094607045041e-05
-2.31655220985519e-05
-1.93822781054137e-05
-3.74353203242856e-05
-9.66754207396499e-06
-2.29417591747996e-05
-9.40493736312646e-07
-4.59699333581769e-05
-2.23774754371729e-05
-3.01801687510514e-05
-1.89394288036459e-05
-3.90938866492858e-05
-3.74536402106741e-05
-1.95171076605638e-05
-3.9651701014672e-05
-4.82041114630302e-05
-2.67972493092e-05
-1.66511526681413e-05
-3.75701205404397e-05
-3.15397892537035e-05
-2.23031189758915e-05
-1.97290202061863e-05
-2.58766889234781e-05
-1.73010917009332e-05
-2.3002235776192e-05
-1.46368532373357e-05
-2.28793792448693e-05
-3.94032482925877e-05
-1.77258078419019e-05
-9.9206437598411e-06
-4.11886206950406e-05
-3.12877636540579e-05
-1.77977020260127e-05
-1.31204155734843e-05
-3.46579903737963e-05
-6.75738052904752e-06
-1.70149376755195e-05
-2.70164311033252e-05
-1.96920411538237e-05
-2.53300649694498e-05
-4.78440207088218e-05
-4.39095489326486e-05
-3.93505910001526e-05
-1.84208483953495e-05
-2.29416364107002e-05
-4.70667010586151e-05
-6.26858683605514e-05
-1.58547515100556e-05
-1.52216127775573e-05
-4.2142441643488e-05
-3.37753828527774e-05
-3.50756335972753e-05
-1.68722686193585e-05
-1.59394747342494e-05
1.49960372514849e-05
-1.44731076209113e-05
-3.28887009826899e-05
-3.71186284736652e-05
-2.72334475137589e-05
-2.95379360200765e-05
-2.92700721855121e-05
-1.9559937099229e-05
-4.51865552570332e-05
-2.66415341804562e-05
-2.08032379375505e-06
-2.7349092918435e-05
-2.50269726716096e-05
-2.8083622077427e-05
-3.610790200733e-05
-3.2144895308246e-05
-2.33155072487044e-05
6.61594044217523e-07
-1.93196359511907e-05
-1.15481831209831e-05
-2.83250157140093e-05
-4.80831754149911e-05
-1.79538418762126e-05
-4.6281744862653e-05
-3.96666520991382e-05
-2.51712673817491e-05
-3.53884618873016e-05
-1.94908092700449e-05
-2.96575205027166e-05
-9.9680860323315e-06
-7.45635078710083e-07
-1.56843406216406e-05
-2.54785015810538e-05
-2.6979909004236e-05
-1.48748268718313e-05
-3.01431114536207e-05
-3.56236525337409e-05
-1.98042883353292e-05
1.43754297476471e-05
-1.72605367441687e-05
-1.04181266032293e-05
-1.39077991084297e-05
-3.37711214619117e-05
-2.09693139418534e-06
-3.58207207652186e-05
-1.7490288842779e-05
-1.46115976999231e-05
-4.43130247789187e-05
-1.06162790077685e-05
5.4788617655413e-06
-2.07646603275646e-05
-4.30856462671004e-05
-2.4334115971675e-05
-1.893018606515e-05
-1.03419445595925e-06
-4.90194536468901e-05
-3.01360083657937e-05
-1.65147657551915e-05
-2.33773976726417e-05
-2.41429189586233e-05
-3.78981095258381e-05
-1.23208961455679e-05
-1.60559754878357e-05
-3.63663039122135e-05
-1.01442483065239e-05
-4.40815807911104e-05
-5.72509413257288e-05
3.1418904704253e-07
-2.23420232214994e-05
-2.78749170953878e-05
-2.66474034238416e-05
-2.38041647118861e-05
-3.91791380718095e-05
-1.42610367918968e-05
-9.17936896935408e-06
-1.63171031169495e-05
-4.92572555028188e-05
-3.60753226589106e-05
-2.20806521818285e-05
-2.66340074685178e-05
-3.21648847175199e-05
-2.13940822439424e-05
-4.27639927725857e-05
-2.79715076373341e-05
-8.05483719798247e-06
-2.89224593578919e-05
-2.72065095034285e-05
-6.63646653291509e-07
-2.81748185142034e-05
-2.86318498766861e-05
-3.9340212799807e-05
-2.53103618346593e-05
2.16253927085338e-06
-1.43440736888684e-05
-2.87439217333552e-05
-7.17365054973928e-06
-4.3245874783296e-05
-2.10197860608071e-05
-8.50111279119004e-06
-2.5375405291492e-05
-3.67178325952112e-05
-2.15761876355889e-05
-4.9980021299237e-05
-2.84265873809604e-05
-2.44434707764891e-05
-4.17970804822429e-06
-2.90741817825107e-05
-3.10180511878113e-06
-2.03476895565326e-05
-3.63256219707882e-05
-2.28255959400566e-05
-2.81889053243038e-05
-2.56257154707873e-05
-2.11959203135128e-05
-4.72887513707408e-05
-3.80193501194712e-05
-3.40605661800566e-05
5.72126232679942e-06
-3.04097994746401e-05
-4.69188397221115e-05
-3.68726036251028e-05
-2.71398440533061e-05
-1.2315348456007e-05
-3.75604153102255e-05
-1.56737329085752e-05
-4.77242510689908e-05
-5.3611261582988e-06
-2.22244984946876e-05
-1.89442074241676e-05
-3.19482685749413e-05
-3.59703600175994e-05
-3.9650043437753e-05
-2.96051004943473e-05
2.36949755433331e-06
-2.17821760722698e-05
-3.59351047358232e-05
-2.80199873335214e-05
-2.99622193860945e-05
-1.78835597604534e-05
-3.09917576139594e-05
-4.54952761929098e-06
-2.63315997762881e-05
-3.84723404876054e-05
-9.97381103754978e-06
-3.9625075942968e-05
-4.43928662718593e-05
-5.26731392843889e-05
-1.28205950721548e-06
-8.5177329882854e-06
-1.16034686429265e-05
-5.95331061677857e-06
-1.14363762382372e-05
-2.838413785634e-05
-2.42045097142749e-05
-1.83742162645895e-05
-4.06032670494024e-05
-3.46939892579303e-05
-2.49567848266487e-05
-4.18386416019122e-05
-2.13689876561357e-05
-3.3043393681694e-05
-6.15484761843619e-06
-3.35439483623078e-05
2.5469755501998e-06
-3.23897074958223e-05
-3.83538279921734e-05
-4.96158291457714e-05
-5.55360160775983e-05
-5.70011831188542e-05
-1.01363979867974e-05
-3.22922259501417e-05
-2.00377259307063e-05
-2.44948873285054e-05
-4.18010136787447e-05
-2.40722891629854e-05
-2.46944914894111e-05
-4.60983786791391e-05
-1.73159301436914e-05
-2.70511138404799e-05
-1.20971542479276e-05
-3.29004046984176e-05
-2.37085985670913e-05
-2.68022684685265e-06
-3.05494330249106e-06
-3.79283427481689e-05
-4.23126940477236e-05
-3.75803879386116e-05
-4.31777354972124e-05
-1.25220780516171e-05
-1.07193630233877e-05
-1.33374694742295e-05
-3.18466097000161e-05
-1.9838468227609e-05
-2.28660741479511e-05
-1.1918615801291e-05
-1.82530143134141e-05
1.52444038412568e-06
-2.54124920184795e-05
-1.11536077289727e-05
-3.14903468430806e-05
4.1425569143547e-06
-3.65853191133436e-06
-3.35753435652514e-05
-3.79360494389534e-05
-2.39162795179059e-05
-2.82704276107492e-05
-2.93063050769031e-05
-4.23295613119397e-05
-1.65105774876659e-05
-1.1118760716237e-05
-1.02285306976364e-05
-2.91919942606534e-05
-2.59956342522035e-05
-1.91142809157657e-05
-1.98424449725774e-05
-4.42769674894998e-05
-1.20007827042487e-05
-1.67274489249521e-05
-3.86338101885802e-05
-1.93765933573279e-05
-9.69327452471737e-07
-1.88391862568007e-05
-1.76353254838291e-05
-3.96661205874692e-05
-1.9430262208507e-05
-8.77407070820571e-06
-4.18944537523289e-05
-1.95135141022356e-05
-5.07334940339442e-05
-1.25790306093769e-05
-4.2391415592176e-05
-1.75284630426676e-05
-1.54722620315212e-05
-3.69801886091082e-05
-1.35766976284923e-05
-2.67163039040776e-05
-1.77736392676795e-05
-2.38141916799675e-05
-1.41798318616802e-05
-2.51088762964936e-05
-2.07811952366417e-05
-2.89752843326296e-05
1.35894863675851e-05
-2.91941383523889e-05
-4.42375735143157e-05
-2.996356057037e-05
-2.18399128578634e-05
-3.8435237351504e-05
-1.6842010301179e-05
-1.05857770079768e-05
-1.52355888096014e-05
-2.93522633084135e-05
-3.43097017511048e-05
-3.54482799785536e-05
-2.89441812496501e-05
-1.36582268648966e-05
-6.34365161254467e-06
-4.56922473884912e-05
-1.31791889585846e-05
-2.44265892035049e-05
-3.64455241942349e-05
-3.44679852599004e-05
-2.90214256803254e-05
-3.93895338413267e-05
-1.34348092509301e-05
-3.64057019304942e-05
-3.97920426507253e-05
-1.79111894748493e-05
-2.24636197310678e-05
-8.71752091927849e-06
-1.52169442292061e-05
-5.65498544081387e-06
-9.12468342318243e-06
-2.85414317280611e-05
-4.47925462963855e-05
-4.07952295719427e-05
-3.00631252737884e-07
1.74923160555367e-06
4.63760855061462e-07
-3.44893387742731e-05
-2.72383037817734e-05
-2.78421008611386e-05
-2.11028101396941e-05
-2.63598331046825e-05
-2.11839858527096e-05
-2.5267050994863e-05
-4.46542160371464e-05
-3.18382292943896e-05
-3.99560652466051e-05
-2.38470042170146e-05
3.70240723805145e-06
-1.24983738921953e-05
-1.01350131697375e-05
-4.55042386689386e-05
-4.06627028034007e-05
-1.89039235400265e-06
-2.34044344062633e-05
-4.07712718116587e-05
-2.65969303553558e-05
-3.42650330954395e-05
-3.00680935767567e-05
1.61560158216234e-06
-6.26200764512663e-06
-3.31666928633186e-05
-1.38790509091164e-05
-1.99676225622903e-05
-1.37312682761075e-05
-2.29315157411682e-05
-4.82013249403009e-05
-1.60880905810671e-05
-1.66697708903467e-05
-3.39895504773449e-05
-2.3784775394674e-05
-2.31591174371158e-05
-2.43063872488108e-05
-3.08956274134235e-05
-2.81609676671791e-05
-2.29516798679775e-05
-3.3192718711102e-05
-2.28568517960219e-05
-3.31671205973862e-05
-3.01783099352974e-05
-1.65807407761513e-05
-5.30728898051459e-05
-1.49965317542623e-05
-1.44441824462257e-05
-1.5748527543047e-06
-4.0052770933353e-05
1.02610757907252e-05
-5.41517163651253e-05
-2.66130160781833e-05
-4.09133399729192e-05
-2.99632637840909e-05
-2.04217400696904e-05
-2.1056868707221e-05
-2.02622353252342e-05
7.3476680888957e-06
-2.03778961806043e-05
-5.49821740718355e-05
-6.91485847271501e-06
-2.97287085367948e-05
-4.86262188964158e-06
-1.60341005946225e-05
-2.74960219163018e-05
-2.24914354585954e-05
-1.8392225069961e-05
-4.8004654823623e-06
-3.0886338127522e-05
-1.86517320309754e-05
-3.33252292661351e-05
-2.1075859117001e-05
-1.56280197376564e-05
-2.27611506186304e-05
-1.09969537197143e-05
-6.55352020421159e-06
-8.94914607820744e-06
-4.3276139204069e-05
-1.80319502814781e-05
-1.81810859610374e-05
-2.58876440176252e-05
-3.12172803664154e-05
-3.98995438344525e-06
-3.46444974899901e-05
-2.38941039595854e-05
-3.04791409116276e-05
-1.32348503996571e-05
-1.25678386988231e-05
-2.29764907516916e-05
-2.2485953151865e-05
-3.38138839602764e-05
-2.52419496569363e-05
5.6179226455253e-07
-9.62217877368025e-06
-2.40134625688497e-05
-1.94835730638205e-05
-3.90757873638887e-05
-3.54329495516057e-05
-1.11855144879136e-05
-1.65532630876236e-05
-3.77136302413485e-05
-2.7800005605813e-05
-3.62930570400912e-05
-1.52892670727822e-05
-3.36655540035514e-05
-1.63293607691179e-05
-1.91907781848817e-05
-2.79677032300904e-05
-4.27843360833656e-05
-2.34308205951247e-05
-2.12421399838622e-05
5.42784473073191e-06
-2.87889765410516e-05
-3.68951987849878e-05
-3.24802103058805e-05
-2.11273050098873e-05
-2.33409917356264e-05
-2.2640963515653e-05
-2.01183905431168e-05
-3.23941471137058e-05
-2.20715090737424e-05
-3.18223687949606e-05
-4.27644915515993e-05
-7.43216419284933e-06
-3.13111145301041e-05
-7.67397519041396e-06
-1.6271885425258e-05
1.44512820827501e-07
-2.66224251019762e-05
-5.20846444459169e-05
-3.67763250832643e-05
-4.5204039505397e-05
-4.21754249637318e-05
-4.72236168999727e-05
-4.86010610198857e-05
-1.63689059419406e-05
-3.4355206291106e-05
-2.87484989975304e-05
-1.32088942221056e-05
-1.8832059638866e-05
-2.97053530534389e-05
-1.36752617654343e-05
-5.20206791809811e-05
-2.73595351694749e-05
-3.57857273675586e-05
-4.56129098550345e-05
-1.24206355087247e-05
-2.27048626256384e-05
-1.88292705794243e-05
-3.75791708071731e-05
-1.52964635716928e-05
-8.78940910178433e-06
-2.0623399421728e-05
-4.23387237279487e-05
-2.11231735130271e-05
-1.92443453813196e-05
-3.11060395467549e-05
2.93896036858044e-06
-2.44949179823078e-05
-3.21819195263708e-05
-2.69826904869671e-05
-1.95737704436545e-05
-4.83262069121797e-05
-1.16177848780562e-05
-4.09863139470768e-05
-3.28078269901581e-05
-1.90800053207649e-05
-2.41578178887621e-05
-3.35502133656182e-05
-2.06124895304837e-05
-2.45961023935285e-05
-3.01021401572581e-05
-2.97079313929636e-05
-1.76026340007793e-05
-1.80875618547894e-06
-1.65917633877027e-05
-3.83494913013912e-05
-2.61349691941424e-05
-4.85328121498828e-05
-1.63542037262341e-05
-4.49730163422429e-05
-1.09828857495769e-05
-3.00053300274045e-05
-3.04779574339971e-05
-5.71244933927301e-05
-1.50012196153545e-05
-2.35495145906269e-05
-1.297447855701e-05
-9.69294165111332e-06
-3.42682732400201e-05
-2.82123599981113e-05
-1.43123174930891e-05
-2.09015236438339e-05
-2.61905022346686e-05
-3.44380548175963e-05
-1.10446409359476e-05
-3.97154954321603e-05
-3.17993991498544e-05
-2.17762784636431e-05
-7.72203495316316e-06
-3.0717470986693e-05
-4.74896507376658e-05
-2.34601890766753e-05
-1.14798236125542e-05
-4.17977984140163e-05
-2.77781695901126e-05
-3.57259262373339e-05
-5.23571423308324e-05
-3.29818513664926e-05
-2.12174117341087e-05
-3.31362694381606e-05
-2.22475880786959e-05
3.65268460720418e-06
-1.85728682958816e-05
-1.58988713620684e-05
-2.74530299278508e-05
-4.47155552091546e-05
-2.64747435653575e-05
-3.13976053342837e-05
-1.4801591387815e-05
-1.30137008967121e-05
-2.39864392759984e-05
-1.87444910957669e-05
-2.27347166126154e-05
-3.79774180918067e-05
-2.45602704516885e-05
-4.38390770308941e-06
-1.47513785972044e-05
-4.9173725484263e-05
-1.11284368810512e-05
-3.21627965250095e-05
-1.63585371508497e-05
-3.99088024530502e-05
7.79489370423623e-06
-4.66081133187667e-05
-2.35922335969647e-05
-2.05398727466057e-05
-3.15408144047029e-05
-2.62199317419562e-05
-4.36340045835729e-06
-1.82700828455125e-05
-5.24820713002985e-06
3.36730157565081e-07
-2.99918862482546e-05
-2.54783864396589e-05
-1.8347559830633e-05
-2.55568400242261e-05
-3.82088041205884e-05
-1.96559610736107e-05
-2.83540613079144e-05
-3.64954512335918e-05
-3.51980273128045e-05
-3.2684606820869e-05
-1.79073694282224e-05
-1.74626991964129e-05
-2.97248407529202e-05
-1.32848906385059e-05
-3.69712535447751e-05
-2.61660420547366e-05
-3.13077605595002e-05
-3.98018020892795e-05
6.30807040538424e-07
-3.36712626224787e-05
-4.37891109023934e-05
-4.15386786866332e-06
-4.59091341280927e-06
-3.82424558457219e-05
-3.5330757344156e-05
-3.89455808471713e-05
-4.20381920355574e-05
3.30173021602218e-06
-3.53544509147511e-05
-2.53248113983075e-05
-1.60725824777307e-05
-1.27477274026981e-05
-1.48802212353436e-05
-4.10683375255051e-05
-1.64746091162557e-05
-2.69447287463407e-05
-3.8682806165617e-05
-2.63564322510417e-05
-4.29050551142543e-05
-3.68736218179322e-05
-7.06367919886915e-08
-2.52905531110721e-05
-2.3814512943695e-05
-4.46371090737764e-05
-1.79516226531959e-05
-4.33702081028457e-05
-1.44714410944901e-05
-1.71717089856625e-05
-2.96772533147227e-05
-1.52019945877304e-05
5.62342446699001e-06
-1.51366275992256e-05
-4.57270127877186e-05
-4.48058653670449e-05
-3.4623369063856e-05
-2.03582426617979e-05
-3.6928716427941e-05
-1.64051560322976e-05
-4.48600527940792e-05
-4.37026265264246e-05
-1.62268834380565e-05
4.30978147579304e-06
-3.97145114964493e-05
-5.36479368118934e-06
-2.53463877246589e-05
-2.25721197070363e-05
-1.2728172120851e-05
-5.43889273543285e-05
-3.21232139311255e-05
-1.39552807054221e-05
-3.38719371974666e-05
-3.76621202168636e-05
-3.99850654966888e-05
-2.49394221416448e-05
-3.39221025479435e-05
-3.76534906814091e-05
-4.27320697802564e-05
-3.85520799639753e-05
-2.71173291904209e-05
-5.30020334839036e-05
-2.33412586002151e-05
-1.18508039518883e-05
-1.97693361329228e-05
-3.96018442032557e-05
-4.09565402064804e-05
-1.66218915936732e-05
-2.69016705134393e-05
-3.33462162449793e-06
-1.98945108127396e-05
-8.82017791061361e-06
3.24979217410085e-06
-4.6523716305778e-05
-4.20009951655777e-05
-3.37957284185248e-05
-4.15613413530864e-05
-1.3477707454833e-05
-1.08524202740739e-05
-2.43212802830239e-05
-3.11226267636217e-05
-2.96905122026483e-05
-1.07177461395977e-05
-4.02111726372846e-05
-3.41867971085367e-05
-9.30788425586391e-06
-2.89637461628901e-05
-2.29327310482942e-05
-1.10420432240396e-05
-5.31737959456151e-05
-4.26853820117114e-05
-3.35310732074413e-05
-2.60444364979993e-05
-1.04732920308224e-05
-1.03291769613406e-05
-4.31981260193589e-05
-4.01692078134706e-05
-4.73538136028876e-05
-1.03884850496241e-05
-3.05386389601473e-05
-1.34253719196939e-05
-4.53799534437463e-05
-3.3110102696915e-05
-3.5959227945125e-05
-2.33268951868341e-05
-1.93523281232424e-05
-3.99122183712985e-05
-2.9814441698478e-05
-4.43257795570701e-05
-2.87756543097354e-05
-1.11892311204214e-05
-2.10083864328033e-05
-3.04846258796743e-06
-4.88663272934392e-05
-2.03414910239658e-05
-2.97496797433717e-05
-3.61448350665399e-05
-3.67566043237062e-05
-3.6804145293509e-05
-3.30701057734864e-06
-1.47303139557902e-05
9.91508762898928e-06
-3.91898660774918e-05
-4.51498952669902e-05
-3.72119621809572e-05
-1.67997315961676e-05
-1.88620101024021e-05
-5.0289877609795e-05
-3.85549670626535e-05
-4.03752160503559e-05
-1.36540312074808e-05
8.27611672491443e-07
-1.5392108932597e-05
-1.80660538215796e-05
-2.95613442034637e-05
-3.56061203151985e-05
-4.03173895947465e-05
-2.51715705366666e-05
-4.13072776580418e-05
-4.10447576353542e-05
-2.32947372151985e-05
-3.89455423725443e-05
-1.63051671215879e-05
-2.81832576883336e-05
-2.56446831493086e-05
-3.63719204743183e-05
-3.1506218868728e-05
-4.48871273285548e-05
-7.08644389907838e-06
-2.64682827381008e-05
-2.00007373297207e-05
-1.65249000372614e-05
-2.05113678669769e-05
-2.71572469168921e-05
-1.2493844381472e-05
-2.30262157935151e-05
-2.95826662223311e-05
-1.53979211060312e-05
-4.235101931638e-05
-5.82545134982642e-08
-4.10952335470007e-05
-6.34492056466288e-06
-3.82211715054724e-05
-2.29589341071245e-05
-5.68150348845399e-05
-3.98502968210566e-05
-2.23161300662534e-05
1.20675427567345e-05
-1.21588828741587e-05
-3.66448253871132e-05
-5.2321268085814e-05
-5.91659815318283e-06
-4.03121650555488e-05
-2.42836937925843e-05
-4.76110615079792e-05
-2.581994020993e-05
1.21891513786352e-05
-2.74879274718779e-05
-5.26427523908425e-05
-2.60119888608366e-05
-3.01796628503336e-05
-2.45498716306368e-05
-3.03937630686576e-05
-3.45365904319767e-05
-3.81233868422166e-05
-2.28533396547559e-05
-1.83637085404612e-05
-3.44682416003768e-05
-5.97401161613776e-05
-2.90827214858278e-05
-4.28468094950498e-06
-2.94941799208216e-05
-2.21355885984631e-05
-1.58722890435543e-05
-1.07228573192534e-05
-5.4839628096929e-05
-4.5668814024509e-05
-1.14593996537273e-05
-2.34349339857537e-05
-1.23615201266922e-05
-4.56644255072605e-05
-3.50603264240119e-05
-2.58296313742347e-05
-2.43031213851458e-05
-4.64828550618824e-05
-3.59473267441947e-05
-8.46102182996487e-06
-3.43195443556149e-05
-4.06130107806669e-05
-3.49757735058176e-06
-1.01697578333245e-05
-3.335981973788e-05
-1.03015699460191e-05
-1.66229761333436e-05
-3.23761445521451e-05
-3.87510649602095e-05
-3.45276791727731e-05
-1.61058601801117e-05
-2.56716477485891e-05
-2.89020919783398e-05
-1.52378835504038e-05
-2.06783207803946e-05
-4.5575615211996e-05
-3.08825094106828e-05
-4.99282502662115e-05
-4.81038095495187e-05
-2.98429406716116e-05
-3.43999492740116e-05
-3.40688099658235e-05
-1.90991699038692e-05
-4.74962864866867e-05
-2.51600786050281e-05
6.20568632612414e-06
-3.60667432297856e-05
-4.1720723970591e-05
-2.05055716560998e-05
-2.35855038022076e-05
-4.05330691290457e-05
-3.00216756925811e-05
-4.21642950498627e-05
-2.83721732476386e-05
-3.72076900155941e-06
-3.25036791879095e-05
-2.94317411231907e-05
1.80357796260026e-06
-4.06345568854771e-05
-9.44454365657697e-06
-1.64164485697151e-05
-2.68417337379555e-05
-4.71782909218436e-05
-2.14519398397462e-05
-2.55023273671813e-05
-1.30766592114014e-05
-4.05505995207051e-06
-1.30302402004497e-05
-4.90633511035976e-05
-1.91044058521209e-05
-1.05342910997731e-05
-3.68468456522776e-05
-5.09320815838807e-05
-2.96000983169586e-05
-2.03273352964854e-05
-1.06254855663592e-05
-1.52696967889646e-05
-3.45312243933589e-06
-3.22202000726584e-05
-2.72729713196614e-05
-8.62003188229271e-06
-2.60893701785254e-05
-1.38493386316105e-05
-2.73002559568175e-05
-3.90493044981725e-05
-1.95329308412646e-05
-1.37972287330175e-05
-3.20221843905188e-05
-7.11723428217718e-06
-5.34346609411168e-06
-3.07161627159626e-05
-1.79040614959283e-05
-3.92868021425294e-05
-3.45768632214038e-05
-1.14623124230958e-05
-1.43598633680419e-05
-3.29538056316805e-05
-2.38560541155952e-05
-2.532328373644e-05
-2.28956121678497e-05
-1.97667568257764e-05
3.06804981894044e-06
-3.54575965865932e-05
-3.43226727772314e-05
-3.53997315980936e-05
-1.79043818940658e-05
-3.95427737945055e-05
-2.30306352955836e-05
-2.5012997656479e-05
-2.62627851311349e-05
-1.4052614407649e-05
-1.16391242666675e-05
-3.34343600274835e-05
-1.71175026589654e-05
-4.48727747471516e-05
-2.8758265540507e-05
-5.12391076056352e-05
-3.24309869512136e-05
-2.78932427470635e-05
-2.67916796419639e-05
-2.25193999850617e-05
-1.03188891646774e-05
-1.51077256625875e-05
7.85359748074868e-06
-2.73335117396451e-05
-1.17215498207283e-05
-3.05908546037838e-05
7.72559014199459e-06
-1.05988153154018e-05
-4.28523292853925e-06
-2.90738528379291e-05
-4.19337920621731e-05
-2.02734039190151e-05
-2.39771568738819e-05
-3.59792523305758e-05
-1.76448796228898e-05
-4.17704050544843e-05
-1.58389413707462e-05
-1.92635061351727e-05
-2.38271550211194e-05
-1.06795422640058e-05
-3.28817583095405e-05
-3.73738803356854e-05
-7.95968048522755e-06
-2.0762093230601e-05
-1.2943421635794e-05
-3.87005843470091e-05
-1.54606029064763e-05
-3.58061612241908e-05
-2.74224126357413e-05
-2.26737512057399e-05
-1.00176614208013e-05
-1.09981120394555e-05
-3.79309186361306e-05
-1.51049181620804e-06
-5.14522674389207e-05
-3.74851273651365e-05
-9.18732096275591e-06
-1.70705384065998e-05
-1.89164892894978e-05
-4.20270795598936e-05
-5.33523455322631e-06
-3.56146950897564e-05
-2.46272468835082e-05
-1.70730008260368e-05
-2.33667084600705e-05
-1.71844028546173e-07
-1.9128984870872e-05
-3.00311764922188e-05
-2.36643579787262e-05
-1.3123099771392e-05
-2.7557242093863e-05
-3.68839483298505e-05
-3.47607417819256e-05
-2.5985254614462e-05
-2.67673536445712e-05
-3.32110313141707e-05
-2.13576188111814e-05
-2.86477368731141e-05
-1.83965361402195e-05
-2.1493929594136e-05
-1.43266833191087e-05
-3.0340871496842e-05
-8.32442330768672e-06
-4.12986684622092e-05
-1.76311645940458e-05
-1.48069546169436e-05
-1.85842344286869e-05
-1.87203630904359e-05
-2.09984522167943e-05
-4.87079939222425e-05
-2.62578797648703e-05
4.86578487511501e-06
-8.49861420953716e-06
-2.67065946947952e-05
-3.38112313113153e-05
-3.35683179070397e-05
-4.85366889507107e-05
-3.89042388226707e-05
-3.32039620071278e-05
-2.18617139285875e-05
-3.56282925647759e-05
-1.83896726172359e-05
-2.17462153200679e-05
-5.55801323000015e-06
-2.06680782896698e-05
-2.90395723091271e-05
-4.05328168781665e-05
-2.6566701349463e-05
-1.61052489528714e-05
-5.07743723924202e-07
-1.34147818578957e-05
-2.29393400294511e-05
-1.36457992424683e-05
-3.58564176646152e-05
-1.49906355322742e-05
-3.40461895303098e-05
-2.63458222512319e-05
-4.05672478597686e-05
-3.32500200081798e-05
-2.3940660862444e-05
-2.12560713069809e-05
-2.98126851015337e-05
-3.51944222782704e-05
-3.38070094124731e-05
-4.02985289014914e-05
-2.85073225950208e-05
-2.1779428820229e-05
-6.78372636734081e-06
-1.69712834418187e-05
1.96992452206753e-05
-2.45274665422432e-05
-1.57929825479546e-05
-1.02090356057696e-05
-3.97603847777615e-05
-2.62659104281355e-05
-1.34339946361196e-05
-9.12358257201828e-06
-5.41032380234548e-06
-1.61443598740954e-05
-4.83437825518021e-06
-1.52748200394384e-05
-3.57623578103167e-05
-4.61907027738243e-05
-2.3571398659362e-05
-1.70777162992823e-05
-1.45702016609856e-05
-1.05717585654844e-05
-2.0492982640358e-05
-3.82108462749494e-05
-2.66342534957921e-05
-1.43119597834434e-05
-3.28445401512277e-05
-4.48812472708543e-05
-5.49615917528103e-05
-1.39917124538071e-05
-5.15248830513717e-05
-1.8011279440374e-05
-6.80211554642937e-06
-1.86939651356925e-05
-1.00809211410948e-05
-3.44881353375321e-05
-6.44766977873409e-06
-1.84640213474333e-05
-4.47791672975808e-05
8.40553907605437e-06
-1.27287118272403e-05
-6.12023785592665e-06
-1.30248115742723e-06
-2.30439818217689e-05
-1.96079507973458e-05
5.16619400547825e-06
-3.59285156746344e-05
-2.32910365187223e-05
-3.67320081312479e-05
-2.50222782249522e-05
-2.17923300012546e-05
-3.48661924580847e-05
-1.00702429998074e-05
-4.57303488745298e-05
-3.23602378927135e-06
-1.34637001870426e-05
-7.21573755632499e-06
-1.11500582281185e-05
-2.59700981290899e-05
-4.76506164293719e-05
-2.18965736699035e-05
2.06899412992182e-06
-2.2528286308962e-05
-1.22255498601231e-05
-1.37624038380494e-05
-6.98468768160487e-06
-8.32528610838428e-06
-1.8905139001669e-05
-3.48022785824979e-05
-3.73450352386814e-05
-4.12085766136174e-05
4.9546103405507e-06
-4.10299199601831e-06
-2.35186779494734e-05
-3.80890639894583e-05
-1.31034439703429e-05
-4.5156630487324e-05
-1.34307191406177e-05
-1.33908577039591e-05
-1.23372270341483e-05
-9.51793057940658e-06
-2.38589518921762e-05
-3.65938291212163e-05
-4.36650048648587e-05
-2.49341768155163e-05
-1.33629665798459e-06
-1.45931727178015e-05
-4.73538816488449e-05
-3.36483426409334e-05
-9.99644486591626e-06
-3.80592447057014e-05
-2.66294917414814e-05
-1.31140592819549e-05
-1.87111991707786e-05
-2.48824675327882e-05
-2.92483023150492e-05
-9.78775772387242e-06
-2.35924877785588e-05
-3.43720491399754e-05
-9.94997877949711e-06
-1.00949261433227e-05
-9.40423982178755e-06
-2.52895675474754e-05
-3.44588887083933e-05
-4.96564220657245e-05
-3.56924833972055e-05
-3.60472780686248e-06
5.21337432807378e-06
-1.50362232358135e-05
-5.57467598149909e-07
-2.48645263412329e-05
9.12492787443176e-07
-2.20806844069136e-05
-4.38266304273133e-05
1.72033686655458e-06
-4.17230001093919e-06
-2.81029712202107e-05
-5.21222485505061e-05
-2.70347873743464e-05
-3.5505442820301e-05
-4.79036438678649e-05
-4.30859584866627e-05
-3.42856550607717e-05
-4.13242285288166e-05
-2.56917149781981e-05
-2.27903187119897e-06
-1.22290792505293e-05
-8.79495688181065e-06
-1.4417582194917e-05
-4.9481352616319e-06
-7.47303188908304e-06
-4.86903905014002e-05
-2.01611734369342e-05
-8.77156349765128e-06
-4.11551027536781e-05
2.68353814828867e-07
-3.2917564389455e-05
-3.8400306685348e-05
-1.69771953321495e-05
-1.81459588901355e-05
-5.39995536977858e-06
-2.01838928132914e-05
-2.02330085335314e-05
-1.5321055478593e-06
-3.16547757349817e-05
-4.48749885129654e-05
-2.32395980240131e-05
-3.39926392409555e-06
-1.6644398744137e-05
-3.46411137446139e-05
-4.4833769610543e-05
-4.27558270478431e-05
-3.99335975387098e-05
-1.12755123545772e-05
-2.03158601345568e-05
-8.7626281918261e-06
-5.50543486377066e-06
-2.09816629407086e-06
-7.55873142170446e-06
-1.39654157035396e-05
-3.01396541512898e-05
-5.54333578011934e-05
-3.21450293360481e-05
-6.45759585034678e-06
-3.55179577161526e-05
-3.6755207907074e-05
-1.25551824259464e-05
-4.36093426286712e-05
-2.35494332949549e-05
-3.21175970062994e-05
-1.56950920623847e-05
5.314727417122e-07
-3.47271787461036e-05
-3.16206943757723e-05
-4.05606790546369e-05
-1.55834501793448e-06
-2.98592053750633e-05
-3.56904708096419e-05
-4.66915052083426e-05
-1.0587546885215e-05
-7.8405402274981e-06
-1.9828397350641e-05
-3.20934120825601e-05
6.33376533790086e-06
-3.69852691087883e-05
-5.69860251981325e-05
-2.77017128608225e-06
-2.14170382429153e-05
-3.64849751098232e-05
-1.10987708406303e-05
-5.2677260499553e-06
-2.07534194301528e-05
-2.86442071214393e-05
-2.93630596443259e-05
-3.99998739844995e-05
-4.25093361143081e-05
-1.40483980314607e-05
-1.45131193283817e-05
-2.18876230217546e-05
-4.70613179662969e-05
-2.00815655909133e-05
-2.38941639091816e-05
-2.65237196006757e-05
-1.01533023678447e-05
-4.41169101343932e-05
-2.46650905810025e-05
-6.01364044527011e-05
-2.57997977562857e-05
-2.71908635766929e-06
-3.05215218318169e-05
-1.08413907654291e-05
-2.65457278608409e-05
-3.42781316325182e-05
-3.80724861734873e-05
-1.10328559836331e-05
-2.05099375060471e-05
-3.28356631251559e-05
-2.06432385778975e-05
-2.81372158805476e-05
-2.58067486910503e-06
-3.51319705601208e-05
7.1459986185322e-06
-6.07758906788112e-05
-3.28925281491303e-05
-4.98628232359016e-06
-3.30376149154319e-05
-1.3651765440422e-05
-1.96133523247917e-05
-1.71443063655529e-05
-2.18955381008413e-05
-5.54043100551669e-06
-2.39469397249071e-05
1.67614477607832e-05
-1.97128518534188e-05
-4.41855424883583e-05
-3.33150272094006e-05
-4.60114436310649e-06
-4.72858636659791e-05
-3.41626747009968e-05
-1.21988451755373e-06
-2.58694974260646e-06
-2.39220165727388e-05
-3.1204690348469e-05
-1.94435243372678e-05
-2.38347084668182e-05
-8.91685666115292e-06
-2.78790114870185e-05
-2.86212184696509e-05
-2.46012224894392e-05
-1.87924015466109e-05
-1.35224115009249e-05
-4.10324323773656e-05
-3.34757001726425e-05
-1.08260075816302e-05
-2.61666738133165e-05
-2.85558058611017e-05
-2.95249216435666e-05
-1.25789968412038e-05
-2.86931263659253e-06
1.08993966095827e-05
-4.25879856452722e-05
-4.03019742116213e-05
-2.02787132629107e-05
-1.35465249633251e-05
-2.60302136595437e-05
-2.36689167459541e-05
-2.18254941201894e-05
-1.36792276015399e-05
-3.24934297203108e-06
-2.35134332972963e-05
-2.38986216466401e-06
-2.70443350730746e-05
-3.31514827472478e-05
-4.11385307683889e-05
-2.64763776140264e-05
-2.99410791652785e-06
-1.98145745099307e-05
-3.30607831549285e-05
-1.38811740171501e-05
-1.57508500393822e-05
-3.65556546482436e-05
-2.70430830910892e-05
-4.5167089988765e-05
-2.84386084510553e-05
-2.69802670162419e-05
-5.22729436192538e-05
-2.07300580338429e-05
-9.20162137513161e-06
-2.79656438767839e-05
-4.43509249072379e-05
-2.79433215084426e-05
-4.6702919746823e-05
-1.99118318537016e-05
-3.57383565195948e-05
-4.31965030507424e-05
-2.76252606575639e-05
-2.29810758308676e-05
-3.87116603650531e-05
-2.37814984784711e-05
-2.90151614278e-05
-1.45832938105979e-05
-2.28760310841954e-05
-1.15834187564756e-05
-2.36816867259615e-05
-5.02543150905696e-06
-2.33927168598282e-05
-3.81276339763606e-05
-2.03681059313329e-05
-2.24298232642186e-05
-4.57867376236766e-06
-1.8754127745494e-05
-6.14332866184401e-05
-2.01888813980884e-05
-9.92193546656409e-06
-3.30225292375013e-05
-9.9145335034655e-06
-2.83438457479583e-05
-2.37282394443797e-05
-3.43419467458001e-05
-4.89484146826809e-05
-9.30962567232291e-06
-8.30254078653082e-06
-2.22411302109363e-05
-2.69956998200287e-05
-1.9282524781733e-05
-1.79212266987923e-05
-2.92043281485404e-05
-4.47246689536372e-05
2.01300760497771e-06
-3.13984588939764e-05
-2.43822610702879e-05
-1.58772930188918e-05
-9.86279192986811e-06
-2.22275910704104e-05
5.1406061252089e-06
-2.71237851353736e-05
-1.76168916951638e-05
-1.142837906069e-05
-1.89941930716366e-05
-2.40841976563925e-05
-1.20984967648434e-05
-2.86701622175838e-05
-2.45202836330068e-05
-1.25588616255131e-05
-7.25033150850752e-06
-5.56681020385688e-05
-1.88614217252431e-05
-2.10898418957897e-05
-2.06080417233562e-05
-1.988849836352e-06
-2.68026431131559e-05
-1.89264265087927e-05
-2.61460100776206e-05
-5.89626027448484e-06
-2.89513907915567e-05
-2.89219486411096e-05
-4.56443701879024e-05
-3.37000164641627e-05
-2.9316316254001e-05
-1.62822732877571e-05
-2.45964462890012e-06
-5.02295216236649e-05
-2.46119491530855e-05
-5.68277339685326e-06
-2.73975259193838e-05
-1.43328402831322e-05
-2.8392636988593e-05
-3.4492036707782e-05
-3.63745118134178e-05
-3.61403807525283e-05
-2.26741478137737e-05
-4.41329612956346e-05
-3.12437400612294e-05
-4.50384811251719e-05
-2.18298877521542e-05
-2.00678381209661e-05
-4.9130491528234e-06
-2.80741203538303e-05
-2.67586467634553e-05
-1.64710595728721e-05
-3.20572197689321e-05
-3.2415758043592e-05
-4.51273626418288e-05
-3.38127115086422e-05
-1.50313376156637e-05
-1.03090922236874e-05
-3.81975946498924e-05
-3.42426943126884e-05
-4.22638455953199e-05
-2.80242942591974e-05
-3.86154590518286e-05
-3.73014640681249e-05
-3.63182055408569e-05
-4.93457733260406e-05
-2.22436529085628e-05
-3.43803437510717e-05
-3.93849031999881e-05
-3.63618167302994e-05
-3.38136703982532e-05
-2.27838810624644e-06
-2.47019135874889e-05
-1.53864574367207e-05
-3.1409562420947e-05
-1.62071707400339e-05
-3.61605955072138e-05
-1.66086979765557e-05
-2.09576932456016e-05
-1.69861550883611e-05
-3.33355282569704e-05
-3.19995433550957e-05
-3.11755048676231e-05
7.84086915762736e-06
-4.28942551539779e-05
-9.79724473123589e-06
-2.11818010927845e-05
-6.2622026721525e-06
-4.46649641774143e-05
-4.5162687650808e-05
-2.65515612203551e-05
-2.05990645366735e-05
-4.09011667222985e-05
-2.42829471094174e-05
-1.33155135778401e-05
-2.49127697042604e-05
-1.76122919876169e-05
-4.14492257562578e-05
-4.22115178460554e-05
-1.63423785182717e-05
-3.12534968603896e-05
-2.14716013939994e-05
-3.10596861668237e-05
-3.43899262239405e-05
-3.21888333465097e-05
-1.04219740866551e-05
-4.10814657623853e-05
-2.73449804315457e-05
-4.55218041385275e-06
-1.78970153903497e-05
-1.72872002448288e-05
-2.91266854231173e-05
7.81677582573956e-06
-1.69566485673999e-05
-5.23325204774625e-05
3.29246906378573e-06
-2.53750849240998e-05
-3.30999984601173e-05
-1.75209660396555e-05
-3.04769247969576e-05
-3.92322279721095e-05
-4.23750161308805e-05
-2.46427046036677e-05
-3.41525536661086e-05
-3.43611174750883e-05
-3.24318957459859e-05
-2.74025493222809e-05
-3.39353076703586e-05
-2.89620473750849e-05
-2.67375345467865e-05
-5.98680588438615e-05
-1.85949791706797e-05
-1.8260699236125e-05
-6.25810737613164e-06
-4.54905573896046e-05
-1.14401883927488e-05
-4.38191770796258e-05
-1.54812087804498e-05
-1.74278508138231e-05
-5.48129550066457e-06
-1.44519067008169e-05
-1.98483381966839e-05
6.71490374810725e-07
-5.95726625584127e-05
-5.45496915398936e-05
-2.75749657621408e-05
-3.85782740999094e-05
-1.77868457967714e-05
-7.07877975732381e-06
-1.64671783741059e-05
-1.17543019857177e-05
-3.9509889493273e-05
-5.14428211502094e-06
-1.86615849135229e-05
-4.19287172273118e-05
-7.74009762967353e-06
-3.12516599034035e-05
-1.23819419275881e-05
-4.24222087954871e-05
-2.16598687339549e-05
-1.80553937042934e-05
-2.14132755679246e-05
-4.1292332778017e-05
-5.29427617977298e-05
-2.77665081093106e-05
-3.46587860635365e-05
-2.86021993781558e-05
-2.2172060551619e-05
-1.9924664045898e-05
-1.29348897578482e-05
-3.43828134791608e-05
-4.85705008568889e-05
-1.91815890003452e-05
-3.92239858020469e-05
-1.87405924265425e-05
-4.09963065302756e-05
2.74194543694949e-06
-3.23890178111732e-05
-4.50647553043094e-05
-2.34045468704942e-05
-2.89127482240714e-05
-3.48446175233374e-05
-1.46828555569366e-05
-6.57579093514759e-06
-2.79700537209504e-05
4.42434684677179e-06
-5.08704310404739e-06
-1.4464005859264e-05
-2.51059160771381e-05
-1.6709231560165e-05
-3.08829670529725e-05
-2.62446293209277e-05
-3.75215682078571e-05
-1.00655207187168e-05
1.82540276432952e-06
-1.81041609354807e-05
-1.75393481592533e-05
-4.12942312315718e-05
-1.79701517132373e-05
-1.48587250365659e-05
-3.03900370250633e-05
-3.9663307779014e-05
-1.78672049296148e-05
-2.19400585908438e-05
-3.3842295325976e-05
-2.33718169343588e-05
-3.99463001859206e-05
-2.48953358761265e-05
-3.23381954134891e-05
-2.23734914626036e-05
-1.65335380093925e-05
-3.79009762827901e-05
-1.50272743072669e-05
-1.75543092237226e-05
-5.81952665085979e-05
-1.52210214748157e-05
-3.45138815888171e-05
-6.37183878099885e-06
-1.66757573312443e-05
-1.73046160245218e-05
-3.01949026812679e-05
-1.5301947490206e-05
-1.53500323110317e-05
-1.76525541262013e-05
-2.48833100398872e-05
-3.09039382613725e-05
-4.97009340864768e-05
-4.99064127654768e-05
-3.0227651651544e-05
-2.88162479522568e-05
-1.20760780291007e-05
-1.51771705663104e-05
-3.04750483056696e-05
-2.46693041801867e-05
-1.65229436945569e-05
-2.02979703538309e-05
2.61910646077331e-07
-2.2811764147794e-05
-2.17828597789991e-05
-5.54748316288037e-05
-3.90140993939097e-05
-2.87146638713092e-05
-5.25234587851645e-05
-3.17532222734156e-05
-6.89141641945837e-05
-3.78129847487432e-05
-1.11379119850865e-05
-2.13014293685189e-05
-2.09804871642862e-05
-1.18372597503285e-05
-2.87708509388624e-05
-1.26328025300076e-05
-2.3122764885406e-05
-3.67302748318945e-05
-7.3421673702407e-06
-2.32308640251534e-05
-7.94981450867749e-06
-3.84218119325311e-05
-3.27428576570038e-05
-3.06879347669063e-05
-8.3902754051791e-06
3.27768131726535e-06
5.82528557476653e-06
-3.76656520102736e-05
-1.1404466096093e-05
-1.11748609806323e-05
-1.69431528115089e-05
-4.07708704222971e-05
-4.10095097077769e-05
-1.90195925127911e-05
-1.50184850958627e-05
-3.6484451547954e-05
-3.28322951948975e-05
-4.13747321294709e-05
-8.95056043415562e-06
-1.37967397846295e-05
-2.9946123715459e-05
-2.22455513354678e-05
-2.37728591598336e-05
-1.92557294640798e-05
-2.53546311487113e-05
-4.11407088036212e-05
-1.63940130097156e-05
-2.3493045994579e-05
-1.00451282113679e-05
-1.34232042218723e-05
-5.09662215111882e-05
2.63607518455698e-07
-3.49483634289154e-05
-1.58065073042681e-05
-3.43486602963188e-05
-4.46308232037209e-05
-4.67793061952925e-05
-2.76057073010859e-05
-3.31613979646276e-05
-4.23583426084942e-06
-1.35848029639558e-05
-4.4632925917433e-05
-1.41632954328947e-05
-1.9932107816245e-05
-2.44297063287008e-05
-2.94626306161855e-05
-3.45240186439094e-05
-2.31101245696232e-05
-2.68320111221958e-05
-1.96788981755238e-05
-8.12450818367339e-06
-2.57980084815204e-05
-3.38410277252438e-05
-3.13338937073111e-05
-2.23952986384704e-05
-2.718865834013e-05
-3.77501719482684e-05
-2.22439071922424e-05
-4.51226900430678e-07
-2.84234960864356e-05
-2.67628922135273e-05
-2.58308792120495e-05
-2.18122424547536e-05
-3.3099633634098e-05
-4.2924876462257e-05
-1.17572887460635e-05
-5.11058159095013e-05
-1.3975073140075e-05
-1.94869160330688e-05
-1.37215195036753e-05
-3.96738722384003e-05
-3.02192286180954e-05
-3.25157604697297e-05
-4.56217291318722e-05
-2.93948322585289e-05
-3.74528302683891e-05
-1.42085623479269e-05
1.70054313740669e-06
-2.80462809548501e-05
-3.05875978224858e-05
-2.84949497756526e-05
-3.44313624656997e-05
-1.35974502229282e-05
-9.40051480798822e-06
-3.72046620515835e-05
-2.90153745562722e-05
-2.79565806689312e-05
-4.77673704249185e-06
-1.65467440438807e-05
-3.40285972069964e-05
-1.39330809733092e-05
-1.71337743238001e-05
-3.43294249394444e-05
-2.47105153444197e-05
-2.41193143182317e-05
-1.8364663287349e-05
-5.24880932262201e-06
-1.78026192097505e-05
-2.52855845367967e-05
-1.04578050424765e-05
-3.40773885029565e-05
-2.89909620711754e-05
-2.39355709131392e-05
-5.40515896499478e-05
-2.73908403284147e-05
-1.90823411992218e-05
-2.23461513066711e-05
-4.69023800319838e-05
-2.30398838670902e-05
-9.08428335043211e-06
-3.31106428018876e-05
-2.26545096072626e-05
-1.44712208888113e-05
-4.98607010411006e-06
-2.35384138723122e-05
-3.90010327832379e-05
-3.32122997603352e-05
-1.8597238317561e-05
-2.67131862555538e-05
-4.49541031852608e-05
-1.37943620247925e-05
-1.06584832690487e-05
-3.66838423260183e-05
2.82145951708388e-06
8.8900687685831e-06
-3.09582734593963e-05
-3.63587098300759e-05
-2.60393826962315e-05
-4.30266272499917e-05
-4.16504875130231e-05
-2.6605834773866e-05
-2.99121880488479e-05
-3.32799409402376e-05
-2.36350671789989e-05
-2.05037282192412e-05
-1.60153222611088e-05
-3.00829288760581e-05
-3.74292417593103e-05
-1.20152993783953e-05
-3.00463367325651e-05
-4.32506078463957e-05
-3.31046629702422e-05
-1.71319588617176e-05
-1.33483410173958e-05
-9.53267598558063e-06
-4.83136081422884e-05
-3.4354518333065e-05
-1.27247991361615e-05
-3.41636023098673e-05
-4.18478703342707e-05
-1.91954167359319e-05
-2.56570389660398e-05
-2.48437769857739e-05
-1.26529745724511e-05
-3.04581555652491e-05
-3.97086290399728e-05
-2.65826919022724e-05
-1.63748642362932e-05
-3.99748265989078e-05
-4.29762692958666e-05
-2.03894938294095e-05
-4.46636541987008e-05
-3.80353285064179e-05
-2.62237631783249e-05
-2.63611526752998e-05
-2.04021029517323e-05
5.22422012175336e-06
-1.74432677153852e-05
-3.15972528574417e-06
-3.91682813540551e-05
-3.56196837607669e-05
-2.55699357327735e-05
-1.47925464800852e-05
-2.58822429146357e-05
-3.61208810477177e-05
-5.47431810040009e-05
-2.53751506475146e-05
-4.38756209142e-05
-9.55374279801586e-06
-2.36217357825991e-05
-1.75481321366775e-05
-1.79156913301403e-05
-2.10341210749303e-06
-3.32180808269148e-05
-2.62585799336901e-05
-2.4796871965483e-05
-3.23124517129002e-05
-2.7476407392545e-05
-4.11262528974299e-05
-1.16602498800226e-05
-2.98726451025648e-05
-3.60581496904003e-06
-2.6521969508578e-05
-3.55538560885548e-05
-2.78351266820452e-05
-2.00106057800713e-05
-2.58337320679181e-06
-3.80175402210122e-05
-3.28216899340153e-05
-6.73809947862128e-06
6.37631359128646e-06
-3.86174692175148e-05
-2.70711477146338e-05
-1.31151903661417e-05
-2.88394459369324e-05
8.62885133664284e-06
-1.84809913766281e-05
-1.86713231638025e-05
-3.51443466274809e-05
-4.55159429728521e-05
-6.09694882495061e-06
-2.11818155153492e-05
-1.00895726740683e-05
-3.1882509702891e-05
-8.2116545060056e-06
-3.45756171429464e-05
-3.41792632078461e-07
-2.40829053639543e-05
-1.32848432985867e-05
2.72872321571364e-06
-1.04363334212797e-05
-2.13032887151297e-05
-1.09437631706655e-05
3.04209162766296e-06
-2.9548333259758e-05
-4.42575549284647e-05
-9.01803114013327e-06
-1.74059799920257e-05
-1.15879878788559e-05
-2.97583566963572e-05
-4.56724171707099e-05
-3.41649031391488e-05
-2.1036617098723e-05
-2.05041848317963e-05
-2.56114086528359e-05
-3.84606790759108e-05
2.96977617447284e-06
-3.08409806246674e-05
-3.26002353010402e-05
-4.24056072427356e-06
-3.49831942797401e-05
-3.46915749282584e-05
2.29932371246136e-06
-4.83597038339198e-05
-2.78398240800233e-05
-7.25156771614969e-06
-5.88737370955213e-05
-3.38922680541739e-06
-2.25366143532152e-05
-2.57386882892661e-05
-1.85650238965905e-05
-5.13535187308642e-05
8.99704654533179e-06
-2.39260758159162e-05
-3.22555348255547e-05
-4.73158832148597e-05
-3.51436883199611e-05
-3.47128312261771e-06
-2.54547730418963e-05
-3.07450681256435e-05
-3.72743132943895e-05
-1.74592235382411e-05
-1.29832616305343e-05
-1.14863076847232e-05
-2.80044025110313e-05
-1.92913365018457e-05
-1.36189496359241e-05
-2.32578884453513e-05
-3.78308772887376e-05
-3.2320695221129e-05
-2.8439938376618e-05
-1.10151310932272e-05
-3.35600931579734e-05
-2.7508147264025e-05
-2.91456002011503e-05
-3.52496823261429e-05
-2.70010837475587e-05
-4.06648203368506e-05
-1.68429722062866e-05
-4.69346189839859e-05
-1.64215320882696e-05
-4.22191887955969e-06
-1.39986736729422e-05
-3.69064946967365e-06
-3.59192579405748e-05
-3.08662254808948e-05
1.37677365170021e-05
-2.50208660894769e-05
7.93615324920032e-07
-1.83188023102719e-05
-1.05813670330039e-05
-4.92289718126677e-05
-3.502315769343e-05
-3.67832812715611e-05
-2.75016152201484e-05
-2.11428804068122e-05
5.77751303261334e-06
-1.58713712648506e-05
-3.23383322605556e-05
-8.36013945472311e-06
-5.1519540209741e-05
-1.89908670834201e-05
-1.42269814395535e-05
-4.17709932234915e-05
-1.82032839334445e-05
-1.25183744886962e-05
-2.01237930969696e-05
-2.63526773807811e-05
-3.64683062954242e-05
-1.67146142887845e-05
-2.8901554194185e-05
-7.3260256122054e-06
4.42885719803067e-06
-3.02171726175755e-05
-3.74217892561702e-05
-3.20407526678787e-05
-1.02647255052827e-05
-1.42331007152241e-05
-4.86647641402608e-05
-9.99419535354441e-06
-9.02583781254926e-06
-3.76843435460214e-05
-4.3375992326381e-05
-1.07499897823523e-05
-1.98643621316108e-05
-3.58451050547873e-05
-1.2220162419772e-05
4.32354575143693e-06
-1.48889049285247e-05
-4.20004844715794e-05
-1.44358281560453e-05
-2.96728882809057e-05
-3.72235308905492e-05
-2.67646952011542e-05
-1.88837271806283e-05
-1.63877108186779e-05
-9.00006503822797e-06
-4.23725809356549e-05
-3.45684582242417e-05
-2.41508449285752e-05
-3.54646688395618e-05
-2.07671356260721e-05
6.96181056048858e-08
-2.21878138766548e-05
-8.21492918065101e-06
-3.23559996184948e-05
9.28442533838752e-06
-3.25525421821237e-05
-2.28602568772145e-05
8.77757312530762e-07
-2.50666682976714e-05
-4.32550456741148e-05
-1.90373266409259e-05
-3.70014128389636e-05
-2.15906963075573e-05
-3.25075688810907e-05
-6.41206839741342e-06
-1.68149645643926e-05
-4.98876872015425e-06
-2.74058278779969e-05
-2.65769356682745e-05
-1.11072568851155e-05
-2.93702086711698e-05
-2.05405473284497e-05
-4.06910858930982e-05
-2.21588438979415e-05
-7.47374527647673e-06
-2.54777348712782e-05
-1.14242827135429e-05
-1.97832782530962e-05
-4.4329863059648e-05
-2.21628463839616e-05
-9.33236426610637e-06
-2.49845855616012e-05
-4.96480893144688e-05
8.76881997200908e-06
-2.87256409879994e-05
-1.50989127392529e-05
-1.72360935361139e-05
-2.78308102044178e-05
-3.25003601273135e-05
-4.62099024991077e-05
-1.43151714884621e-05
2.88350985663253e-06
-2.85837062777485e-05
-3.1806277112126e-05
-2.92795148631695e-05
-5.43083215931255e-05
-1.74583017984095e-05
-9.05047591422609e-06
-4.48590019826515e-05
-4.76093474815732e-05
-2.70632977517573e-05
-1.14815241725758e-05
-2.45269936180558e-05
-2.69124252032271e-05
-3.31564965333638e-05
-2.48447558413859e-05
-1.14724032141952e-05
-4.25811423219527e-05
-3.25505199404103e-05
-1.94498322334113e-05
-3.66543669071839e-05
-2.64836458279702e-05
-4.30447738728643e-05
-3.54646012480293e-06
-2.25598842970244e-05
-4.37054660090056e-05
-2.78329781313618e-05
-3.41937910639728e-05
-8.04602880558856e-06
-1.1093615735275e-05
-1.71945005610005e-05
-2.12119862353036e-06
-1.1380220490706e-05
-2.4588311509673e-05
-1.85732951780468e-05
-1.24269958744264e-05
-3.54842039675498e-05
-2.68182511933076e-05
-2.47842436074837e-05
-2.44393100673325e-05
-2.55087070543437e-05
-1.7347838733919e-05
-4.37202328874954e-05
-2.97958940212325e-05
-1.02286332329874e-05
-1.51955539203283e-05
-1.14304697269376e-05
-2.08218133269402e-05
-6.13062371354804e-06
-3.25615487200609e-06
-2.75622616311029e-05
-1.0463241994771e-05
-2.52438474789416e-05
-1.70066927211765e-05
-3.4190834074644e-05
-3.79266490697023e-05
-3.24237905770463e-05
-6.6842791670629e-05
-3.40256854792167e-06
-2.92429577989708e-05
-2.99828258565634e-05
-1.81588349661832e-05
-2.79443702694159e-05
-1.50560628452233e-05
2.76161119079953e-06
-3.39369125316646e-05
-3.59351279959146e-05
-5.22535976081041e-05
-1.50078382506148e-05
-2.68358152121404e-05
-2.96932560133487e-05
-3.25343581979112e-05
-2.17253179863171e-05
-2.63046768669438e-05
-4.15494796529032e-05
-2.45988219799753e-05
-2.52310625538182e-05
-2.98571305881643e-05
-1.39534271403567e-05
-1.51898905440212e-05
-3.26016587968548e-05
-1.22499386371355e-05
-3.02071201390598e-05
-2.77866374484602e-05
-1.54829362718624e-05
-1.9666341781999e-05
-2.8794789755746e-05
-2.86338191496305e-05
-6.95268732851118e-06
-3.6073437516712e-05
-1.89412800513943e-05
-5.48935130011897e-06
-1.99877446415904e-05
-2.33898024080032e-05
-1.494886500365e-05
-1.87743695363717e-05
-4.20312980087544e-05
-3.02794232988021e-05
-2.81935367838648e-05
-2.43546157497094e-05
-4.54760238940089e-05
-1.93617972355842e-05
-1.7303097098865e-05
-1.76181240910907e-05
-2.67493913312775e-05
-5.10079111945714e-06
-2.05287295453063e-05
-2.81173682719243e-05
-3.8788356035764e-05
-1.82365814331124e-05
-3.95704827307984e-05
-3.94574189984814e-06
-3.95079037445689e-05
-1.11242148258787e-05
-2.32937428836626e-05
-3.53089977721733e-05
-5.85332339123074e-06
-3.73400619559607e-05
-2.05992561255129e-05
-4.59251214042071e-05
-1.9105133655631e-05
-3.75114124979709e-05
-2.8221118812561e-05
-2.77649228988528e-05
-2.44277608460483e-05
-5.40129341772059e-06
1.14337155909539e-06
-9.85164202010305e-06
-3.51181147100506e-05
-5.3466347312182e-05
-4.37100985579613e-05
-4.00692371704507e-05
-2.10559557372885e-05
-2.26790132347346e-05
-2.81843439545219e-05
-3.73426917171835e-05
-2.74589718259232e-05
-3.41151781444602e-05
-3.31691235136419e-05
-4.12154954366253e-05
-3.0926274415761e-05
-2.84989815473289e-05
-3.42772137613181e-05
-4.65636472036436e-06
-1.10067614585984e-05
-1.6897187413419e-05
-3.87533034397843e-05
-3.73781462505358e-05
-3.5610811097599e-05
-5.2428997431193e-05
-4.67845580862422e-05
-3.22691089071687e-05
-3.51931482924158e-05
-1.99443476573542e-05
-1.20231573146251e-05
-3.77019673195975e-05
-1.78029885266865e-05
-4.45675622833246e-05
-1.38891352921756e-05
-2.92428460636046e-05
-3.47905816331184e-05
-9.01710986751729e-06
-2.05677624421758e-05
-3.20705440135461e-05
-2.28288731491378e-06
-4.82208307305513e-06
-1.48212233196388e-05
-2.45084469211611e-05
-3.79670394736976e-06
-3.87528604323646e-05
-1.99834300359508e-05
-2.09016451853435e-05
-2.78925059173408e-05
-3.60891865339564e-05
-2.45976666857787e-05
-2.89483650303001e-05
-3.84560197354314e-05
-2.79300125193295e-05
-4.34239013161727e-05
-5.03405371695202e-05
-2.38362385455441e-05
-3.07914564895238e-05
-3.20122646412759e-05
-4.81343371503906e-05
-2.9043290917386e-05
-2.35273603523099e-05
-5.44409095379314e-05
-1.63902068075264e-05
-3.38068490708856e-05
-1.15376550145278e-05
-3.4130497202274e-05
-3.66124166358771e-05
-2.35908523176905e-05
-3.43968998770159e-05
-2.50486972297451e-05
-3.59624948605333e-05
-5.99661143842914e-05
-2.87468611948486e-05
-8.74527990240452e-06
-1.64130160766506e-05
-2.28770671201308e-05
-2.94640445063318e-05
-2.13553285277066e-05
-2.66129514927608e-05
-6.33031572895427e-05
-1.66130326806981e-05
7.61556210135931e-07
-2.60896095652007e-05
-2.25096884983448e-05
-2.04889456702982e-05
-3.6283786968794e-05
-4.38133425238177e-05
9.91897882165663e-06
-5.55210621681028e-05
-5.14986861155086e-05
-2.27420586609477e-05
-4.23260915829946e-05
-1.54454844807579e-05
-4.11046823916072e-05
-4.02242876709979e-05
-2.31988963310123e-05
-2.28424886157205e-05
-1.08398697609583e-05
-2.52988089748618e-05
-1.00890061238295e-05
1.37696883155195e-05
-2.17107773014976e-05
-4.30479813955218e-05
-3.73070920673726e-05
-1.97195282817003e-05
-5.13025908839015e-07
-2.2833038701228e-05
-3.56871884908805e-05
-2.70548077993627e-05
-2.16379923452683e-05
-1.20446886860943e-05
-6.89184025228967e-06
-2.07440663240351e-05
-8.90193223787214e-07
-2.77500249649194e-05
-5.83539895793475e-07
-4.00963384297609e-06
-2.58133443070701e-05
-1.63056652047803e-05
-2.45920620691718e-05
