# Supplementary material for: Research on computational propagation and identification of mine microseismic signals based on deep learning
Source: PLoS One. 2025 Oct 22;20(10):e0334641. doi: 10.1371/journal.pone.0334641 (PMC12543183; doi:10.1371/journal.pone.0334641)
Supplement: S8 Data — (ZIP) [file pone.0334641.s008.zip › 000100900002803.xlsx_0.txt_24.txt.txt]

-1.0277961950889e-05
-3.0721168980768e-05
-2.11059659847069e-05
-5.5433761378598e-06
-1.21915855579166e-05
-1.79943739443386e-05
-3.82194771490549e-05
-2.81246967239293e-05
-2.23779139869827e-05
-1.7217186438915e-05
-2.26263307074325e-05
-2.20986783427227e-05
-5.76313783508681e-05
-2.38256097028764e-05
-8.48028340939101e-06
-3.04789759778165e-05
-1.43884937173773e-05
-1.92369437820058e-05
-4.56615217519901e-05
-1.60701039748263e-05
-3.01881319978725e-05
-1.72516381904431e-05
-2.20990820088797e-05
-1.42092897167151e-05
-2.01493465378094e-05
-3.70170395314488e-05
-2.95327246215226e-05
-3.16370179460055e-05
-3.21810618482737e-05
-3.48712563204007e-05
-2.64024363863515e-05
-7.93476056868465e-06
-4.05729167614256e-05
-3.84756952842861e-05
-1.84588926430258e-05
-2.63767237397107e-05
-3.36491992581507e-05
5.27374768304521e-06
-1.87120318123791e-05
-3.09838650865229e-05
-1.96841013956221e-05
-3.30829190942857e-05
-3.58874619131351e-05
-2.20935213059803e-05
-7.04062076987426e-05
-1.87631989823333e-05
-2.13398097182766e-05
-1.98904669428506e-05
-9.74915588409507e-07
-3.2667285309354e-05
-3.73056526334603e-05
-3.13057487919718e-05
-3.50982212189236e-05
-2.22559856417142e-05
-4.2640074564615e-05
-2.14135042151753e-05
-1.10390155949778e-07
-6.21777726164658e-06
-1.27544045472019e-05
-2.27464936230133e-05
-3.07892940638874e-05
-3.65347929010931e-05
-1.46647562962325e-05
-1.78920744948195e-05
-1.00667063154645e-05
-4.33298535310689e-05
-1.63014738257975e-05
-2.58024043391704e-05
-1.43102663359514e-05
-7.86605175547413e-07
-3.28503925020536e-05
-2.14847441199605e-05
-1.43808090202141e-05
-3.67180321172605e-05
-1.54147342662664e-05
-2.57042632344881e-06
-3.1283749265098e-06
-1.71748849267491e-05
-2.2089050047205e-05
-2.09500089950373e-05
-2.68959802752808e-05
-2.25159641782743e-05
-4.28609241435614e-05
-7.07117705150785e-06
-1.39136260468874e-05
-2.18027391958564e-05
-3.63948245218862e-05
-2.63478029118419e-05
-1.93209505964983e-05
-1.48146549169952e-05
-4.09349384855857e-05
-1.72137236829265e-05
-1.34719422346483e-05
-4.06668431000997e-05
-1.08704050182399e-05
-3.33212800930252e-05
-3.20879450262475e-05
-1.59780177088609e-05
-3.99886702047488e-05
-4.29793522034589e-05
-2.32632328237551e-05
-3.00066397654797e-05
-9.35940013319742e-06
-3.55562263543753e-05
-3.15916571419757e-05
-5.19156463332055e-05
-3.64598294670069e-05
-3.07780370436047e-05
-3.27190020879584e-05
-2.51779250015832e-05
-2.20952705698559e-05
-5.59860968734361e-05
-4.99126667208638e-05
-1.24983558640544e-05
-1.64506866675482e-05
-1.90736392685323e-05
-1.19378511819171e-05
-3.37415721080447e-05
-3.107813604948e-05
-2.93486738686445e-05
-2.27274453058724e-06
-2.71349907336537e-05
-9.6504125350663e-06
-2.08957767454098e-05
-3.96028372748144e-05
-4.04626779486105e-05
-1.73633315754149e-05
-3.27160286737113e-05
-2.67271530804394e-05
-3.04520308427277e-05
-2.67679760893521e-05
-1.83580124943712e-05
-2.13241049437834e-05
-4.05809034580016e-05
-2.16354720002345e-05
-4.33763712128588e-06
-2.58806264756508e-05
-1.71460073297664e-05
-2.14357440677269e-05
-3.43629413334244e-05
-3.83419632000681e-05
-7.20638749614139e-06
-2.13888697292116e-05
-3.85576254874592e-05
-2.32811416577713e-06
-1.78426314043978e-05
-3.15673429911651e-05
-7.13049050774622e-06
-1.52624935831995e-05
-6.39081050799791e-07
-1.72709541481345e-05
-6.36908990213279e-05
-1.21431735958179e-05
-1.18333269000436e-05
-1.75593235294287e-05
-1.75268327992971e-05
-3.85685194525611e-05
-1.00046439595792e-05
-1.63415313205612e-06
-5.48353045435172e-05
-4.11329399129773e-05
-2.68025265997422e-05
-2.68712336139799e-05
-3.3938008688458e-05
-9.77074920444376e-06
-3.22769521281322e-05
-1.91273186301979e-05
-2.05459484456414e-05
-3.14453814937846e-05
-1.5015068405668e-06
-2.06970397761775e-05
-2.39333004033777e-05
-2.69806495839532e-05
-5.13064971117453e-05
-5.39419437259441e-05
-2.88173227863909e-05
-5.50814077400214e-07
-3.46338650814928e-05
-2.17005835351799e-05
-2.59486024927873e-05
9.51339731698079e-06
-2.10503809004582e-05
-2.40350706363289e-05
3.22808162016327e-06
-1.96759122011807e-05
-1.83284882683722e-06
-3.29576002880548e-05
-2.14814267177065e-05
-2.22779964694784e-05
-4.57734160744067e-05
-3.75864332641387e-05
-3.81480646015536e-05
-2.93625889718187e-05
-3.03762983617135e-05
-9.99465456126132e-06
-3.65218390746889e-05
-3.22617390246853e-05
-3.0264377635121e-05
-1.14530775625504e-05
-9.57973511877751e-06
-2.74276634007057e-05
-2.70702022015862e-05
-3.23693537266387e-05
-4.76380563018367e-05
-1.93488514930627e-05
-2.15423346086948e-05
-1.39198622481783e-05
-1.41724242934896e-05
-6.30745927397299e-05
-3.34746234967256e-05
-3.85867449272797e-05
-4.53295538776741e-05
-1.61839984961954e-05
-4.52270430440708e-05
-3.31102717444043e-05
-2.04048012763671e-05
-1.1100798940237e-05
-2.34814463967488e-05
-3.38145797742561e-05
2.2787005696053e-06
-3.97719971348689e-05
-2.99334199493755e-06
-2.01121855722922e-05
-7.67896174435546e-06
-2.23838839212235e-05
-1.89109866192816e-05
-3.33934142322678e-05
-2.75403950156463e-05
-4.00500661358884e-06
-4.16041162343055e-05
-1.83334471468224e-05
-3.45625645779228e-05
-4.68978711965661e-05
-2.85278972980714e-05
-3.80974881522463e-05
-3.21323408511952e-05
-3.78436624216043e-05
-1.55592080614173e-05
-6.18967903201218e-06
-3.74606549734188e-05
-1.24015829799121e-05
-2.51889363276568e-05
9.67573319752708e-07
-2.74355352362737e-05
-2.81917941627439e-05
-2.59341510435034e-05
-1.42016115602408e-05
-3.30908775751222e-05
-2.26800549098052e-05
-6.71160731365954e-05
-5.28483463942888e-05
-3.89393570626601e-05
-2.66540752606526e-05
-3.14880547620398e-05
-2.54200589309863e-05
-4.16883454963981e-05
-3.92671387241184e-05
-2.38294204697996e-05
-1.59286530563072e-05
-1.33728390076567e-07
-3.02481870026599e-05
-8.43540264666392e-06
-1.15302592356832e-05
-1.69421070337422e-05
-2.20643953672048e-05
-1.28263463896757e-05
-1.0398256484184e-05
-3.54024728867844e-05
-5.97515851809051e-06
-2.2673199017907e-05
-4.5889458048691e-05
-1.2555897286529e-05
-3.97191839500101e-05
-2.07278560441898e-05
-9.53786802448577e-06
-1.97668755896992e-05
-4.29347943708598e-05
-1.61909498519548e-05
2.55960680905779e-06
-3.58086606511079e-05
-2.88020962112154e-05
-5.90528439746231e-06
6.92007149296607e-06
-2.37310740585339e-05
1.60166647119485e-06
-2.64981760735825e-05
-2.31999024472211e-05
-2.31904156465155e-05
-4.09333711739802e-05
-1.44043094275927e-05
-7.79237924591873e-05
-7.10415685543653e-06
-4.05381310443053e-05
-2.37474305589091e-06
-1.61302678749714e-05
-3.47946313960259e-05
-1.88291123092881e-05
-2.07954222386639e-06
-2.8055651206121e-05
-3.35806021809124e-06
-6.16393410806741e-06
-5.95134296748268e-05
-2.23170622639146e-05
-2.37154676004939e-05
-3.2747468945112e-05
-2.57914618026608e-05
-3.32489540307112e-05
-3.7445245936991e-05
-4.13389425220324e-05
-1.7579396802437e-05
-2.83704070396783e-05
-3.15352564581075e-05
-3.47354846272014e-05
-1.62135719140251e-05
-2.99530217315498e-05
-3.56893244827268e-05
-3.01669137694516e-05
-2.43135684154077e-05
-3.5134077580622e-05
1.68977542489171e-07
-1.31650502597798e-05
-2.92109815945817e-05
-1.62672996014859e-05
-1.31825529932196e-05
-4.31601210166463e-05
-3.00174637360227e-05
-1.37263430387023e-05
-3.13961723835949e-05
-9.06041564819297e-06
-5.55733967439247e-06
-3.23857254753022e-05
-4.44189911870289e-05
-1.61655220350136e-05
-3.67857905751279e-05
-2.78140301474234e-05
-3.65713171078177e-05
-2.96976517790345e-05
-4.76161582484094e-06
-1.96510749213618e-05
-4.20791381762499e-05
-2.60775491469996e-05
-2.40538997440607e-05
-2.60049311081771e-05
-3.40849456243472e-05
-2.65205029793546e-05
-3.35547466635971e-05
-3.5057962214113e-05
-3.58935947681553e-05
-2.60566137905893e-05
-1.41316247468265e-05
-2.07071762328066e-05
-1.91310476231168e-05
1.17154921590123e-05
-3.47020041537798e-05
-2.75179002249404e-06
-4.13666374299827e-05
-1.64015122781712e-05
-2.98868102405129e-05
-4.3609805304302e-05
-2.93828471948679e-05
-1.99301716403295e-05
-3.2983836664891e-05
-4.51970416128243e-05
-1.58183522801665e-05
6.51057308604285e-06
-6.71604746858564e-05
-2.46623365401636e-05
-5.27930093245128e-06
-1.47230533711147e-05
-1.84128610927912e-06
-3.58744702735288e-05
-2.84399039934484e-05
-6.52802899345695e-06
-1.26979474741755e-05
-2.43663245659517e-05
-9.25396833314935e-06
-4.28942917342794e-05
-1.14322348180297e-05
-1.99494876646316e-05
-2.48557487154149e-05
-1.50440137241942e-05
-1.98973910753273e-05
-5.01110427883143e-05
-2.05831386635369e-05
-1.13694939321599e-05
-1.60500928082031e-05
-5.74306103774357e-05
-1.04941674417991e-05
-2.49042578958224e-05
-3.11316527807018e-06
-8.46466342375343e-06
-1.27368420012948e-05
-2.55454382736012e-05
-4.24391459455417e-05
-5.18133474367866e-05
-1.28419949975204e-05
-2.74591660847945e-05
-3.17527144542117e-05
-3.1351815547074e-05
-5.11506538881244e-05
-1.01014248613186e-05
-1.34530767668176e-05
-2.82728265123812e-05
-2.92390929095149e-05
-2.8521224472019e-05
-1.15642064316451e-05
-1.37463761531171e-05
-2.28613515904932e-05
-1.56529798112426e-05
-3.68557794554918e-05
-1.81434783684637e-05
-4.87074665334213e-05
-4.99922449138225e-06
-1.85741618830013e-05
-2.01941017589292e-05
-2.22646795188602e-05
-4.80711888530409e-06
-3.65110571773204e-05
-3.73942286665166e-05
-9.30527950781838e-06
-2.7628691776052e-05
-3.34905086882562e-05
-4.16876932928752e-05
-2.47523384239905e-05
-2.86521107176366e-05
-1.87126113605563e-05
-2.35791253310745e-05
-4.4331595848232e-05
-1.1683880346826e-05
-1.95544923203129e-05
-3.98051225851729e-05
-1.87286197937462e-06
-4.24154623066172e-05
-2.38694805871722e-05
-2.83080532999195e-05
-7.31246101542175e-05
-2.88142640014525e-05
-3.69064117049574e-05
-9.29501249262168e-06
-9.87171550423991e-06
-2.79601647097617e-05
-2.03111081846816e-05
-1.71143796768152e-05
-2.23019408344532e-05
-3.38772475057836e-05
-2.23798923925087e-05
-2.83327175547306e-05
-3.99921884034008e-05
-3.14833391724754e-05
-1.83037726757113e-05
-3.10810762105455e-05
-2.18431429625774e-05
-2.05454506670062e-05
-4.13871716827681e-05
-1.3745579264544e-05
-1.25360444918734e-05
-3.5763574813864e-05
-4.64009270812027e-05
-3.24267822701475e-05
-4.53151207003271e-05
-5.79177876680469e-06
-2.42911881548977e-05
-4.78638713950426e-05
-3.48399172708971e-05
-3.72609934548757e-05
-2.70405604506902e-05
-1.87273198503871e-05
-1.35135743801182e-05
-9.19489173153945e-06
-2.35226065307804e-05
-3.451898544509e-05
-3.42271804428488e-05
-2.5513962202603e-05
-1.96468794029677e-05
-1.16956268434614e-05
-2.26088462333165e-05
-1.71780487916623e-05
-1.94441698919199e-05
-3.21796602789741e-05
-2.58676751987072e-05
-3.42732326682066e-06
-3.49184684293035e-05
-2.48755286749056e-05
-3.5910649184606e-05
-3.5090126665523e-05
-3.28722912057291e-05
-3.37409793444043e-05
-4.22675858987994e-05
-2.83285781727498e-05
-2.6675383762011e-05
-2.7573119216442e-05
-2.96778971851032e-05
-4.38420258376426e-05
-1.60606537277644e-05
-2.25855474604818e-05
-3.50318252474479e-05
-2.85489739889578e-05
-5.97994348457397e-06
-1.44923220895065e-05
-1.74892877950208e-05
-4.46966170926075e-05
-3.16945773155718e-05
1.57273978362184e-06
-2.81587221981146e-05
-3.71341583055525e-05
3.32241660895009e-06
-3.29132282551114e-05
-4.43270370144307e-05
-4.72436270611538e-05
-2.0197622848247e-05
3.22609103870689e-06
-1.53301978007018e-05
-1.49966589313027e-05
-4.13903758093962e-05
-7.48455738542427e-06
-6.12997656508922e-05
-6.10981752975759e-05
-2.33752547023716e-05
-4.35011221320309e-06
-3.04108078728152e-05
-2.5077163552951e-05
-3.71837384155542e-05
-3.85684982198803e-05
-3.92940606680228e-05
-3.03454657652941e-05
-2.59354646386754e-05
-2.82630668683767e-05
-6.86536162978692e-06
-2.41773630869783e-05
-2.66575423073089e-05
-4.90760916614524e-05
-5.364059038128e-05
-2.33491339288798e-05
-4.02769242502617e-05
-2.50283279471628e-05
-4.72632114688873e-05
-3.89015431722632e-05
-2.96734665753504e-05
3.82317208138165e-06
-1.07174697784637e-05
-3.46291896718295e-05
-2.04879160136213e-05
-2.34825949051072e-05
-3.23585721838214e-05
-3.80296641631485e-05
-3.22127837124431e-05
-2.77051905075074e-05
-1.81209770624634e-05
-1.71359846849768e-05
-3.69349768869355e-05
-5.58896625495489e-05
-1.67877158210616e-05
-1.43996282435046e-05
-3.17377435643221e-05
-4.18600733228053e-05
-3.6670953650274e-05
-1.77437990733061e-05
-1.8748615829835e-05
-4.3410428591502e-05
-2.91216935109943e-05
-2.63802229675125e-05
-2.80644938756431e-05
5.96688738161413e-06
-2.786088179463e-05
-2.07322918283663e-05
-3.43140834524572e-05
-2.48399929621567e-05
-3.18766493957279e-05
-1.94006290425696e-05
-2.25561307428009e-05
-4.10181876392588e-05
-3.28342677283823e-06
-9.63834966803008e-06
-1.38084627848194e-05
-2.66294947301269e-05
-3.12290739252917e-05
-1.32551834706213e-06
-3.91358896879158e-05
-2.72241482468597e-05
-3.26392855371304e-05
-3.45998430830855e-07
-1.66748419585763e-05
-5.15291567111113e-05
-2.69500853040322e-05
-4.51356507591275e-05
-1.95647736180344e-05
-2.94165132282393e-05
-2.42809070617782e-05
-1.81682845143191e-05
-3.95210566347937e-05
-4.05869679150938e-05
-3.47192567116419e-05
-3.35657411420833e-05
-4.54783465908888e-05
-1.80789684321702e-05
-7.58093440968933e-06
-2.5218974369463e-05
-7.72637372434786e-06
-4.19712441951875e-05
-1.01475537775402e-05
-3.69160361294763e-05
-2.03327300107344e-05
-5.09461717081845e-06
-3.0753218769699e-05
2.04008727947553e-05
-2.33090663653298e-05
-7.12263320891106e-06
-3.08333399636038e-05
-3.43491374981247e-05
3.64138596296093e-06
-2.43049921105568e-05
-3.69760936677236e-05
-2.65102621273051e-05
8.4391431711257e-07
-2.36443803812217e-05
-2.15978301947897e-05
-4.54510220093991e-05
-2.37493431917537e-05
-1.86999042505395e-05
-1.18586644396771e-06
-5.28796355707028e-05
-2.18933719655202e-05
-1.16583639484176e-05
-3.2040285013e-05
-4.25517839607597e-05
-1.48141836807439e-05
-1.39388909470829e-05
-4.85612555121555e-05
-3.50725837606442e-05
-1.90453628323376e-05
-2.19930525917464e-05
-2.40070900986524e-05
-3.17498471150009e-05
-6.32237522020935e-06
-3.58776239300398e-05
-3.06820634651236e-05
-1.48310086785058e-05
-4.38424777851489e-05
-1.11424585233473e-05
-2.20242200573848e-06
-7.44315996699625e-06
-1.65912827453872e-05
-3.08105242045554e-05
-2.11485517499085e-05
-3.40637557301851e-05
-2.41667256624474e-05
-1.36024865022049e-05
-2.88857720910994e-05
-1.75493178735477e-05
-2.21079817478739e-05
-5.57217031210948e-06
-3.52622289258357e-06
-4.21972684092567e-05
-2.43216764685755e-05
-7.78373526083107e-06
-1.08342054243493e-05
-2.99979671929318e-05
-1.48916116828775e-05
-2.38697761691148e-05
-2.27520076191984e-05
-2.13077775386038e-05
-3.36445692727642e-05
-1.94154656756645e-05
-5.08470033895597e-05
-2.69503221564732e-05
-2.63862929414578e-05
8.7539956738198e-06
-2.60636438930208e-05
-2.66947650296668e-05
-2.71670928715033e-05
-3.77032856076919e-05
-3.7634691750603e-05
-2.14984558223606e-05
-1.98776400498762e-05
-9.64295645533177e-06
-2.03471784095214e-05
-4.05786845033396e-05
-3.22425287058629e-05
-2.31769969344599e-05
-5.03359850699348e-05
-2.30121170734947e-05
-3.64663645886038e-05
-7.06229536751385e-07
-3.40749764486558e-05
-8.59299102917624e-06
5.17279855151072e-06
-1.40715345968893e-05
-5.87430346641734e-06
-3.06559478949689e-05
-2.1506538576831e-05
2.38514185212268e-06
-2.60299428555844e-05
-2.66428289487643e-05
-2.98602324550842e-05
-3.01505910820047e-05
-4.30972621682594e-05
-1.89652078246962e-05
-2.25333318689086e-05
-1.81471933074927e-05
-3.10790409484872e-05
-1.67073913574374e-05
-6.81496552510545e-06
-2.37139889971435e-05
-3.44304926106308e-05
-4.41888122762573e-05
-4.21885353048554e-05
-1.67306498266645e-05
-1.8958525728923e-05
-2.06577224034063e-05
-1.40530802956488e-05
6.78785938861136e-06
-5.47326863776393e-05
-1.19203898795763e-05
-4.45016075504855e-05
-1.21027899447909e-05
-1.91016179398292e-05
-3.00751538426837e-05
-1.84604182655069e-05
-1.44516762298467e-05
-3.16890763555027e-05
-4.50410415102891e-05
-1.00675232678215e-05
-1.24543642724627e-05
-2.98144784627397e-05
-3.11342938671954e-05
-1.90851916964295e-05
-2.65273964790315e-05
-2.65695073308416e-05
-3.13650135734822e-05
-3.10282007805044e-05
-3.16222406318763e-05
-1.77523550827197e-05
-1.25443298574592e-05
-2.44651577209157e-05
-2.02950299810381e-05
-2.63093456864271e-05
-3.08181586349293e-05
-3.41871798624579e-05
-2.55798253505498e-05
-5.03899100529157e-05
-1.11044876472005e-05
-1.75759462626827e-05
-3.22466719993004e-05
-2.17894016806614e-05
-1.93495595654191e-05
-1.92913144300953e-05
-5.4328087742677e-05
-1.38197787598285e-05
-1.13639663267306e-05
-3.87110265461617e-06
3.71612061853735e-08
-4.41236894901534e-05
-3.42701242955884e-05
-1.09036320642274e-05
-2.51508725825791e-05
-3.64065588247573e-05
-4.37093039722223e-05
-9.94801877429863e-06
-4.52610555276254e-05
-4.9483941106823e-05
-3.04973693626559e-05
-3.73719747870116e-05
-3.96870648847841e-05
-2.77786453039175e-05
-4.76249819659527e-05
-5.12609258300142e-05
-2.14316178221091e-05
-2.0076012409412e-05
-3.99151684615395e-05
-2.15979991828427e-05
-3.77491320794603e-05
-1.94380942586283e-05
-4.10186207028447e-05
-3.19365639622035e-05
-2.11647621541289e-05
-1.7570277470258e-05
-3.62913155403429e-05
-1.77788648984221e-06
-2.35030955060604e-05
9.03832025209636e-07
-2.76701582506292e-05
-4.82768296463052e-05
-2.81937416962015e-05
-2.00722172460329e-05
-3.39958997086393e-05
-3.69935221659944e-05
-1.40611475674875e-05
4.34588229141111e-06
-4.62519663048712e-05
5.37265319633048e-06
-2.18775157816581e-06
-5.71441115859351e-05
-4.37358074783124e-05
-2.86761809642614e-05
-1.55318287685925e-05
-2.394028556345e-05
-1.06395513196501e-05
-2.68588938097363e-05
-3.67466162489137e-05
-3.1299476011372e-05
-2.42867080342909e-05
-3.99026661954521e-05
-1.90199887865892e-05
-2.7039503042577e-05
-1.83518562828544e-05
-3.93685306824895e-05
-4.06816707018445e-05
-4.85395230490936e-07
-2.46720994243945e-05
-2.4818614082761e-05
-3.00348027084891e-05
-4.89654748969697e-05
-1.42431684541142e-05
-4.96785607275241e-05
-3.18065299423469e-05
-2.83669864447617e-06
-3.33551775267415e-05
-3.3296142844237e-05
-4.57482508864964e-06
-9.86155618151072e-06
-3.91694828783954e-05
-1.0576634882866e-05
-4.50410058295371e-05
-5.4225259946556e-06
-4.81526587527523e-05
-5.15944948354179e-05
-1.38499265346537e-05
-3.09073942390345e-05
-3.49505128417229e-05
6.69979944071881e-06
-1.42197267234619e-05
-3.48444446389697e-05
-2.78409330589565e-05
-4.61929599430961e-05
-7.50195761318745e-06
-1.90211873796977e-05
-2.63052715065641e-05
-2.2677027183674e-05
-2.42519955802077e-05
-3.19742609684579e-05
-2.60878734985531e-05
-2.89707946744707e-05
-3.79168237460823e-05
-3.47055913724053e-05
-3.50087692681055e-05
-5.3958221305536e-05
-1.49643706061393e-05
-3.22941659805597e-05
-2.16955949915245e-05
-2.40146721473422e-05
-9.2654143951892e-06
-2.81725734079799e-05
-1.56378751239535e-05
-4.92695527940901e-05
-1.38618309070761e-05
-4.32307692458783e-05
-4.60275077131891e-05
-2.45441587054068e-05
-8.33681541454848e-06
-1.3311908966125e-05
-2.47418723416514e-05
-3.24957949864294e-05
-2.48376515781386e-05
-1.63087108271125e-05
-8.53908891754344e-06
-4.63597369598598e-05
-3.369535778142e-05
-2.60867545564343e-05
-4.16931654860194e-05
-3.10394346618531e-05
-3.11932997278727e-06
-4.54092792840863e-05
-3.15820608807141e-05
-5.28294104955884e-05
-4.01823452518521e-05
-2.77461414311031e-05
-2.3504804615193e-05
-3.6517069428529e-05
-1.88840453308074e-05
-1.00304804262165e-05
-4.3142680359342e-05
-2.74274499553143e-05
-1.4622347842559e-05
-1.29524532518611e-05
1.57462208430307e-06
-5.98453367681762e-06
-3.06484271577386e-05
-2.96677518009779e-05
1.9741309798652e-06
-9.40952809299837e-06
-1.0963278338422e-05
-2.40727520399493e-05
-3.32890742578626e-05
-1.87718748034903e-05
-4.34608399936279e-05
-4.03630401786551e-05
-3.52287103416142e-05
-2.63776947387795e-05
-2.6667215955691e-05
-4.24585122867149e-05
-1.91213765309452e-05
-3.05824443340231e-05
-2.02154445067092e-05
-2.39401839474911e-06
-3.60836596159841e-05
-2.96567720494425e-05
-4.64685233944685e-05
-1.66066453448905e-05
-2.88661246431497e-05
-2.64240631418844e-05
-1.85571752298837e-05
-1.42339250849174e-05
-3.23493530940899e-05
-3.65290932193223e-05
-2.09425027538656e-05
-4.92265975880194e-05
-6.22898696091369e-06
-1.81032759942772e-05
-2.69726871468342e-05
-3.36503483336314e-05
-1.6662270574282e-05
-8.77193684072055e-06
-1.23786115455733e-05
-3.30162338989533e-05
-2.14655284721222e-05
-3.86548585785009e-05
-7.74992329107791e-06
-5.01056781425182e-05
-3.57319330106763e-05
-1.52636061039295e-06
-3.41766109858972e-05
-3.70356153478265e-05
-4.95493747800083e-06
-4.06730134564595e-05
-3.84968497780175e-05
-4.08602422253674e-05
-1.84624061932583e-05
-3.46321916139471e-05
-2.29770493516862e-05
-3.59632537912518e-05
-2.60904735919874e-05
-2.91908308646804e-05
-1.46702528924623e-05
-2.62364770189066e-05
-4.79389430199868e-05
-3.25907915446879e-07
-1.782214784086e-05
-5.45526957729716e-05
-3.35508273397048e-05
-2.71854320861025e-05
-3.89501504526944e-05
-5.00771252280122e-05
-2.93094015417256e-05
-1.89081904140156e-05
-1.4192062408025e-05
-3.57050005742488e-05
-3.11751834821206e-05
-9.12587083327308e-06
-4.27721545172128e-05
-3.00550012880952e-05
-3.35946610912776e-05
-7.52074915540812e-06
-3.1219641228633e-05
-2.85638322093332e-05
-3.2220219671201e-05
-1.55942741253644e-05
-2.72214526126844e-05
-2.26728393074631e-05
-2.78592821190948e-05
-1.45139099011237e-05
-2.42509391656385e-05
-3.24198280871582e-05
-5.81385968243717e-06
-3.88814381547834e-05
-1.79013952657529e-05
-7.33447078458867e-06
-2.73095329803719e-05
-5.06265737657527e-05
-2.44914927781555e-05
-2.88526580168681e-06
-2.02326628532565e-05
-3.59302420507455e-05
-3.04896578679736e-05
-1.33476906661527e-05
-5.32802632945518e-06
-2.6921680883876e-05
-1.51466740066084e-05
-1.21043502834401e-05
-1.73249596010871e-05
-2.71835928286925e-05
-1.74212507045388e-05
-1.88524304234481e-05
-1.91918433018064e-05
-1.87254429987688e-05
-2.49418744718119e-05
-1.33775723239619e-05
-3.05799237035201e-05
-2.93977429354619e-05
-4.53942503230946e-05
-1.93051108150863e-05
-2.56459662727713e-05
-1.47473562562826e-05
-2.5934925822288e-05
-2.00537676771722e-05
-3.05561577523432e-05
-2.63492063664075e-05
-1.99961531950099e-05
-1.18775797808368e-05
-2.41202380769004e-05
-1.90608220603238e-05
-6.67647360482635e-06
8.57876858978784e-06
-3.85552137318671e-05
-4.29566797732293e-05
-1.9911711219671e-05
-2.25258352902152e-05
-2.66265227304507e-05
-1.32924477500039e-05
-8.79227106369714e-06
-4.06300899696965e-05
5.49722263353866e-06
-6.01412865326517e-05
-2.9917725466793e-05
-1.86563025623897e-06
-4.69199256846582e-05
-1.08382023761163e-07
-2.63554139558091e-05
-2.44831014622752e-05
-3.49915050366029e-05
-5.61118448650088e-06
-3.58661206089874e-05
-2.925489499638e-05
-3.84622604649217e-05
-4.05815723020225e-06
-1.5658598685164e-05
-5.55617085135989e-06
-3.44909496746087e-05
-2.02750648038881e-05
-4.49674130505987e-05
-4.52437009366034e-05
-3.25898199699293e-05
-4.30161570649515e-05
-2.95101979348177e-07
9.40710301748206e-08
-3.97933993158734e-05
-1.67330481395073e-05
-1.18163346195703e-05
-3.41430299276919e-05
-2.94623673540238e-05
-1.23791758271715e-05
-6.01717099881755e-05
2.47160267008987e-06
-4.68992951334925e-05
-3.80976551594967e-05
-4.76102112849524e-05
-3.67804137103066e-05
-3.68351719758753e-05
-9.78333961985151e-06
-3.98053931853643e-05
-1.20288344035931e-05
-4.02252985929111e-05
-1.08288335557111e-07
4.19717525087955e-06
-3.16857675958512e-05
-3.74267647825232e-05
-3.15106288872367e-05
-3.08497916137568e-05
-3.98757191741534e-05
-4.28865481598765e-05
-6.75513267046942e-06
-2.19921356743866e-05
-4.62669944240419e-06
-2.30812394456279e-05
-3.12196172979946e-05
-1.41235439432895e-05
-1.14366081892697e-05
-3.65321949264123e-06
-5.05682513481722e-05
-3.34336518400969e-05
-1.89204978731932e-05
-1.1370985862978e-05
-3.79301890518168e-05
-5.24110954460977e-05
-5.10697980663576e-05
-3.57561549904657e-05
-1.40492002918564e-05
-1.44504420465771e-05
-1.75918850182655e-05
-2.41410128904186e-05
-1.81119903384871e-06
-5.88751135707781e-05
-2.53262048912321e-05
-3.49890137749472e-05
-2.71885535071522e-05
-2.92501495079003e-05
-3.38955839992716e-05
-2.07393672134392e-05
-3.37294633013314e-05
-2.44061584622766e-05
-1.9405866165632e-05
-1.89169474077518e-05
-2.60994417486393e-05
-2.24251189379959e-05
-3.22463133214063e-05
-2.37511120259564e-05
-4.7544921031717e-05
-3.99519465428022e-05
-1.4238572551914e-05
-1.83221564139704e-05
-1.59002140185183e-05
-1.47250572133938e-05
-5.71098935686743e-05
-4.94721404873698e-05
-7.26593472595061e-06
-4.07279860279777e-05
-1.57969783634582e-05
-2.27272422366503e-05
-3.87938886281416e-05
-1.63370489370121e-06
-1.29008796504091e-05
-9.04808208479972e-06
-6.83931950293892e-06
-1.54593622642399e-05
-5.04637010605041e-05
-4.05943253968615e-05
-3.84349413074623e-05
-4.58830595113825e-05
-3.51176065719422e-05
-2.85227709880356e-05
-4.04058701846747e-05
-2.0710485927308e-05
-2.65716648955152e-05
-2.54660761249536e-05
-2.80503208778737e-07
1.07067683649003e-06
-5.86645241356641e-06
-6.62315675653828e-06
-1.4471016824522e-05
-3.65200254629916e-05
-1.37538502593072e-05
-3.57345867046382e-05
-1.48516981701718e-05
-2.26955066021434e-05
-5.34410907671716e-06
-4.21311426626788e-05
-2.37099853410587e-05
-3.18355320402066e-05
-3.64852848310071e-05
-3.40496374138504e-05
2.93350948084465e-06
-4.10305979710633e-05
-3.74109779051065e-05
-7.7406953602866e-06
-2.21884243649826e-05
-5.11548073615049e-06
-1.10601820201597e-05
-3.20272247867121e-05
-2.69082073491106e-05
-3.70737798473766e-05
-4.10587833735377e-05
-2.78818687111324e-05
-1.9671147503125e-05
-2.96445847859993e-05
-9.64874273292479e-06
-1.20960034495881e-05
-9.49101426803661e-06
-3.8546740919435e-05
-1.46666134313299e-05
-7.69220174418381e-06
-3.06868150135564e-05
-2.78422187440441e-05
-3.90755569070978e-06
-2.27714168917369e-05
-1.71109973046924e-06
-2.84352494908975e-05
-2.62676745060096e-05
-5.43623928738711e-05
-7.8657503508975e-06
-1.84174846088142e-05
-1.20264600559479e-05
-2.87973475951153e-05
-2.09490031731122e-05
-7.59179229412957e-06
-1.32405712576254e-05
-2.24328535325638e-06
-7.23123652447524e-06
-1.19304599591616e-05
-2.78310211942799e-05
-1.75029556427189e-05
-5.0463231063749e-05
-3.55755352433426e-05
-5.35493654771047e-05
-1.4217839270308e-05
-5.70699663007325e-05
-3.07036360071974e-05
-1.54989002318703e-05
-1.02810511077394e-05
-2.17717699378355e-05
-3.15489772967632e-05
-1.48059273172957e-05
-2.85499926409853e-05
-3.77116123538837e-05
-1.19945405559016e-05
-1.88283992040271e-05
-3.9214017361201e-05
-2.74014378327104e-05
-1.62897531363184e-05
-2.25529348061349e-05
-1.909565600614e-05
-3.14001755237762e-05
-2.63118699447905e-05
-3.94859882577904e-05
-2.08611825311908e-06
-2.46513992989716e-05
-4.3929760986015e-05
-2.042946839696e-05
-9.06156648207457e-06
-2.21412909438052e-05
-3.45849217899083e-05
-1.97292804349498e-05
-2.10065242802148e-05
-6.24400750742094e-06
-2.19934401204385e-05
-2.33539154570366e-05
-1.36746788804798e-05
-3.21164305921204e-05
5.01912199394746e-07
-1.73429749005287e-05
-1.90806357221243e-05
-2.19756067798642e-05
-2.81165451690355e-05
-3.66013524937934e-05
-5.89959898633488e-05
-9.98622780251876e-06
-3.59337709814761e-05
-2.39985553436651e-05
-1.45245454852184e-05
-1.53824324857279e-05
-3.14869666599002e-05
-3.75230725773083e-05
-2.71449051323713e-05
-2.21600403150297e-05
-4.37978277820033e-05
-4.07954170511818e-05
-9.58398918298761e-06
-5.59553449310711e-06
-2.59680971535441e-05
6.31700521986698e-06
-7.61417180910138e-06
-2.53442908623045e-05
-4.63264981458063e-05
-2.24898935245685e-05
-5.62569929813881e-05
-3.83701696798948e-05
-6.98634522608756e-06
-4.83246572119161e-05
-2.18947521237195e-05
-1.09835309418844e-05
-3.57872245781861e-05
-2.55692515137608e-05
-2.64461742947044e-05
-2.12142380587585e-05
-2.46849053712818e-05
-6.23204466043064e-06
-1.56941239992167e-05
-2.5974607518679e-05
-2.7223894158027e-05
-3.22692257760387e-05
3.75377692350135e-07
-9.01971225916958e-06
-1.64426437209404e-05
-2.92317330163009e-05
4.58687288557003e-06
-3.91214491033582e-05
-2.42252034960099e-05
-2.80675018686064e-05
-3.66763439342163e-05
6.81000045451043e-06
-2.20988984763754e-05
-3.3028656194179e-05
-2.17600564589872e-05
-2.74425415451314e-05
-1.78435519699266e-05
-2.95246980039708e-05
8.15037619780108e-06
-3.63104011065338e-05
-2.47738301320857e-05
-2.33190743747954e-05
-2.06949888361956e-05
-7.94967203021713e-05
-3.10940161738881e-05
-5.28783368601321e-06
-1.4626686791295e-05
-1.47256407502542e-05
-5.77671066136433e-06
-3.69623133852522e-05
3.22085862857034e-07
-3.81462407345695e-05
-3.98457687193791e-05
-2.96816063142008e-05
-3.75135713822414e-05
-2.53157117589573e-05
-7.46337637500781e-06
-3.68059176139647e-05
-1.38142029569794e-05
-3.26220223335217e-06
-1.97362644778841e-05
-5.0405913220483e-05
8.17799131956204e-06
-3.02324925798362e-05
-1.68645090132318e-05
-2.91112408933464e-05
-1.46969385236118e-05
-2.78735609631591e-05
-2.08311420756176e-05
-3.21926609375377e-05
-1.96504366166231e-05
-3.41237811930561e-05
-6.83128328679161e-06
-2.7558142034199e-05
-2.44879640797804e-05
-4.14069527359821e-06
-3.36966655360697e-06
-2.30218366106852e-05
-1.04245440384112e-05
-2.07136625404064e-05
-2.59730156603306e-05
-3.93161209903712e-05
-3.49992703141009e-05
-2.49125871763772e-05
-1.46645705534406e-05
-3.17225981497935e-05
-7.36107735886817e-06
-2.8568945918102e-05
-1.4365994040915e-05
-2.22152546359227e-05
-3.54248480007639e-05
-2.17011298204008e-05
-2.42823470846912e-05
-2.88402134447051e-05
-2.10181592348202e-05
-2.57357442818452e-05
-2.68509125184472e-05
-3.26747281905099e-05
-1.61271332804644e-05
-2.47217795294714e-05
-3.59293900947009e-05
-2.20206280891025e-05
-3.38774384589041e-05
-8.59062817717489e-06
-3.8778367012074e-05
4.30934939975131e-08
-2.91629022731178e-07
-5.38828949386238e-06
-1.79416392044351e-05
-5.34407095409736e-05
-2.61775013344075e-05
-7.36833651361113e-06
-4.19043162722909e-05
-1.3266398757151e-05
-5.73370618063752e-05
9.99000967157056e-06
-2.53587462336626e-05
-1.74395536894019e-05
-2.63406329698877e-05
-5.55381045715139e-05
-2.92050265162051e-05
-2.69596733958453e-05
-3.0684698292989e-05
-4.87155287586777e-05
1.14792085739466e-05
-2.14710821237017e-05
-5.59360522165715e-05
-3.11738700570426e-05
-5.95269510636309e-05
-4.52563598076436e-05
-2.84337762437932e-05
5.96551216017874e-06
-1.76719816637006e-05
-2.89981886623817e-05
-2.52081910810577e-05
-3.55410820644521e-05
-8.08864045488058e-07
-2.66611544549015e-05
-5.19953153511644e-06
-1.89120427650873e-05
-2.40418199886985e-05
-4.89195585335458e-05
-2.69166296423512e-05
-3.78597586229125e-05
-5.47180589950177e-05
-1.34205937290493e-05
-7.03632767448837e-06
4.68031354970501e-06
-2.77196045567603e-05
-2.61247779357933e-05
-5.43380532444376e-05
-5.05058245260042e-06
-3.04492332787461e-05
-8.78608296610849e-06
-1.93478735728593e-05
-4.13969239322126e-05
-3.3710639234879e-05
-3.49872094053844e-05
-6.39552870106626e-05
-4.11082149125608e-05
-1.81903254869341e-05
-6.81603171990232e-06
-5.30376711156453e-05
-1.63217150073974e-05
-1.05271396381679e-05
-2.41894960992252e-05
-1.88276881568018e-05
-3.13593179681007e-05
-4.43821552035621e-06
-3.87485475377715e-05
-2.63853403369611e-05
-1.40493953455421e-05
-3.03994863765222e-05
-1.36563645083211e-05
-5.54938301167917e-05
-4.68770586916303e-05
-4.06735016565184e-05
-2.34824617402329e-05
-3.75094133025886e-05
-2.29047150002945e-06
6.24523184068787e-07
-4.47465990123129e-05
-2.96365011823586e-05
-5.12058150601481e-05
-4.98953572581281e-06
-2.81030578292205e-05
-2.45586770227852e-05
-3.37482661246911e-05
-2.59074025691833e-05
-4.80019545283694e-05
-3.54587669571391e-05
-4.13124240584952e-06
-1.84827660718648e-05
-2.74349996523625e-05
-2.76559904646829e-05
-3.93261182099821e-05
-2.20869988814256e-06
-5.59020179674492e-05
-1.1922061611854e-05
-5.12666236212827e-06
-4.46683043297859e-05
-7.36535089553116e-06
-4.71752678746343e-05
8.0141679053241e-06
-2.66563875538255e-05
-3.16629712120103e-06
-3.41901577287718e-05
-1.9305406763056e-05
-2.55182126025208e-05
5.78647197968808e-06
-2.76822374823849e-05
-4.20847335469316e-05
-3.31044379013036e-05
-1.87919203315387e-05
-3.57532972641598e-05
-2.61328019985559e-05
-2.20845188025404e-05
-1.85483227945415e-05
-4.39893509475047e-05
-8.61918886322088e-06
-4.21828088004279e-05
-1.82906418054105e-05
-4.59985322719442e-05
-1.29950943831782e-05
-4.89325723255443e-06
-2.80558923364526e-05
-1.85851474472562e-05
-4.19898051082652e-05
-2.73082491830179e-05
-9.85865458238789e-06
-1.99802664145963e-05
-6.28155970825899e-06
-2.41844681264083e-05
-4.28751397350274e-05
-1.72109425559884e-05
-4.21328672712441e-05
-1.60371470628921e-05
-1.45299594181212e-05
-3.49419074461082e-05
-8.58000070624829e-06
-1.9892314080263e-05
-2.15394891671436e-05
-3.13582830370748e-05
-3.63888252227595e-05
-1.36321649280169e-05
-1.74424954225799e-05
-3.03332168952518e-05
3.04103689335373e-06
-1.60397256707706e-05
-1.92832535879985e-05
-1.74633223460091e-05
-2.29320254088168e-05
-7.99677275768156e-06
-3.98653471947327e-05
-2.35534902241983e-05
-2.03882608591167e-05
1.09708135098057e-05
5.42083030921198e-06
-2.27374826416418e-05
-2.13583670645508e-05
-3.18469473494297e-05
-2.47456088018068e-05
-4.36728949617323e-05
-9.83080678347534e-06
-4.54454623308697e-05
-3.13991432045289e-06
-3.55461062096927e-05
-1.26097585553452e-05
-3.26821672129254e-05
-2.69603158072164e-05
-3.6731890498755e-05
-3.96055765219765e-05
-3.62377520929816e-05
-2.36237592797205e-05
-6.16353903654065e-07
-1.67859377396413e-05
-4.10955986198633e-05
-8.79845633024265e-06
-1.49331568585517e-05
-4.56923633178322e-05
-3.56279911442605e-05
-2.90941834848571e-05
-1.05197210299477e-05
-4.01633057519883e-05
1.7944384524127e-06
-1.0566084426264e-06
-2.30278415081599e-05
-4.19071811282979e-05
-3.32583392844606e-05
-1.28979350867906e-05
-1.60346933918594e-05
-1.96602845933908e-05
-2.56655019861409e-05
-3.51047750435815e-05
-2.19274071218873e-05
-2.5010483458582e-05
-3.89357212729041e-05
-4.87108462558625e-05
-7.89968270562397e-06
-3.0202057296364e-05
-6.49629476637524e-06
-2.8178243652305e-05
-2.9317683248139e-05
-1.94892654690939e-05
-3.14264845235422e-05
-2.017667095705e-05
-2.25186285076038e-05
-3.92970417859219e-05
-2.50563022491094e-05
-1.36681635516698e-05
-2.54393012800772e-05
-3.67666016497396e-05
-1.55998642186007e-05
-2.94456690407994e-05
-2.26961555699901e-05
-1.39937814798033e-05
-1.40540312091112e-05
-3.24192589908693e-05
-4.2718750046377e-05
-2.89513200462924e-05
-4.61815233512104e-05
-2.87992420952323e-05
-2.18794121942731e-05
9.37731649439836e-06
-4.04752087309063e-05
-1.80034999977669e-05
-7.59565718429103e-06
-3.20731145278791e-05
-9.56585701243099e-06
1.74939643313621e-05
-2.74585917039564e-05
-2.96745049168716e-05
-2.52824046342402e-05
-3.76187912229735e-05
-1.39519906660769e-05
-1.18983068051279e-05
-2.62848496835926e-05
-1.89680939011515e-05
-3.20635347709279e-05
-2.6198648169902e-05
-1.40826118340033e-05
-4.79881646197538e-05
-2.71140540963665e-05
-1.94442285405326e-05
-1.03435962602575e-05
-4.03187490660672e-05
-2.13085640166675e-05
-3.12710742412365e-05
-1.77032564029131e-05
-2.79420395540715e-05
-3.75102462466118e-05
-4.15522908742518e-05
-7.00223232327166e-06
-3.91751833893041e-05
-5.58173741930788e-05
-3.61272470996438e-05
-1.15845228395372e-05
-2.59091473296941e-05
-2.48631455496523e-05
-1.0194339333566e-05
-3.18490794593019e-05
-1.494190226895e-05
-7.32740827898324e-06
-2.35077341441589e-05
-2.17953523869601e-05
-2.71268893138936e-05
-3.26009692940621e-05
-2.08600397850861e-05
-1.19613118744353e-05
-3.46862929140884e-05
-3.6555313976621e-05
-9.4869916717172e-06
-3.12851446395834e-05
-4.68005160246773e-05
-4.1118227233969e-05
-2.57480635702904e-05
-3.21148226453834e-05
9.25269798077612e-07
-1.61292375378887e-05
-2.77423206447787e-05
-6.68875989918478e-05
-4.12161072282173e-05
-3.18770589220697e-05
-1.95523248579244e-05
-4.81023562041735e-05
-3.79525407700067e-05
-2.3710565678554e-05
-2.59502407462845e-05
-1.39714190771589e-05
-5.26832683489719e-05
-2.26230563678368e-05
-3.65968528467098e-05
-3.56084076334632e-05
-1.08378892334641e-05
-3.68470347696742e-05
-2.4836394805553e-05
-2.8911812507508e-05
-2.8089789911072e-05
-2.86973378127729e-05
-2.04167985484675e-05
-1.70176572444637e-05
-4.93248157233418e-05
-3.3731179997199e-05
-5.53380439147935e-05
-2.65115539796896e-05
-2.70538643616426e-05
-3.14667623642051e-05
-1.55562235102963e-05
-1.09287570590299e-05
-1.28401044788974e-05
-1.72410685081397e-05
-5.59914851633988e-06
-1.22434014980141e-05
-2.61068072981471e-05
-4.02211449837967e-05
-2.37655724878856e-05
-6.29098281204318e-06
-2.51429263793602e-05
-1.77651223615432e-05
-2.15502986404614e-05
-1.82708591612208e-05
-2.40468250764038e-05
-3.93319843027099e-05
-1.52427658362359e-05
-1.70409756245246e-05
-2.24494758340913e-05
-2.36842019307692e-05
-3.29244068159017e-05
-1.71920825201072e-05
-2.14046709953038e-05
-4.35258607741611e-05
-2.19319742503933e-05
-2.55442565487209e-05
-1.00545530463639e-05
-2.14400438804717e-05
-3.27046376603268e-05
-8.73034604293111e-06
-4.37315941087793e-05
-1.82070664651451e-05
-9.6582764890972e-06
-1.82662469539261e-05
-3.2779442219542e-05
-3.6347652017421e-05
-2.03232760031595e-05
-2.89206118499121e-06
-3.76405160252565e-05
-9.58661676271744e-06
-3.76357496840099e-05
-3.6874417017157e-05
-4.92434003884945e-05
-2.99828218290146e-05
-7.44926376551622e-06
-5.10811625015554e-05
-2.42161151440506e-05
-5.15636625178438e-05
-3.93974364142065e-06
-1.61360560321878e-05
-1.58908622293808e-05
-3.0607574966292e-06
-5.75353804376271e-05
-2.21351230326318e-05
-1.147935258256e-05
-6.58132619556739e-06
-2.85189239507485e-06
-1.10956509308515e-05
-1.30193104876436e-05
-2.99203222057844e-05
-3.17306467904686e-05
-2.53125681072652e-05
-3.43961061574021e-05
-3.08500464904662e-05
-2.64538436696812e-05
-1.55435614256073e-05
-2.80733353861344e-05
-2.92879780016132e-05
-1.85294961018571e-05
-3.02362248096801e-05
-1.30989955629723e-05
-2.06957641991053e-06
-2.7485436535792e-05
-2.96005021342616e-05
-1.27713289288261e-05
-2.90521223572216e-05
-2.68304326920364e-05
-3.98560067373246e-05
-3.18298231172509e-05
-1.48037451814118e-05
-1.5651568162886e-05
-1.24475431873826e-05
-2.89564545846631e-05
-1.67313600550434e-05
-3.67969745826482e-05
-3.64714486483511e-05
-4.67378934445282e-05
-8.80989741435835e-06
-3.92861657145781e-05
-4.65670424700278e-05
-2.70504436784403e-05
-3.39116877174619e-05
-4.32603006745654e-05
-4.15076075876132e-05
-2.43486564041677e-05
1.55978982568161e-05
-1.86361315759974e-05
-3.90392261970383e-05
-5.31836086621309e-05
-7.72128956787895e-06
-1.05056193332604e-05
-1.83772339396399e-05
-1.43749083218227e-05
-1.20956590221048e-05
-2.97940003896581e-05
-3.10439765949153e-05
-4.06853207022854e-05
-2.78957461458777e-05
-1.58561107040196e-05
-3.57859106216909e-06
-3.6382065452497e-05
-2.78913953287142e-05
1.30419711724579e-05
-1.31841755035403e-05
-2.13065922650145e-05
-3.9446791833494e-05
-2.95873583752169e-05
-1.82648412093356e-05
-2.53016510612737e-05
-5.02028495706286e-05
-1.25605068339975e-05
-1.58422279616808e-06
-2.18534136473123e-05
-1.19586557927973e-05
-4.60614586893836e-05
-2.9393458490291e-05
-3.75967056231939e-05
-1.20749748245079e-05
-3.80722241952191e-05
-2.92732071403951e-05
-2.00805570527111e-05
-1.69048771257493e-05
-1.64524241860747e-05
-2.33118649099682e-05
-1.64357377139923e-05
-3.52748788819513e-05
-4.37417481501764e-05
-3.58731655873193e-05
-3.67439371525642e-05
-5.64977607756155e-05
-1.16862020296704e-05
-3.22982408891792e-05
-3.73808828729321e-05
-3.01369313254124e-05
-4.98465342255814e-05
-1.30082183659962e-05
-4.56141161814472e-05
-2.11452465663311e-05
-4.94931298474308e-05
-3.57726691737985e-05
1.38294920318007e-05
-5.16186814094739e-05
-1.08934063974164e-05
-3.76055881370104e-05
1.10628120492166e-05
-3.75987387421446e-05
8.66321477105179e-06
-4.63230833652262e-05
-2.43027853148875e-05
-3.91891831981877e-05
-1.22807104934503e-05
-1.95148232298716e-05
-1.58125766631591e-05
-1.7895208191562e-05
-1.53672868364355e-05
-5.68991477238341e-06
-1.83551171840493e-05
-2.14318076437058e-05
-2.04384383675682e-05
5.82801857220288e-06
-2.63380894047701e-05
-3.89408458817419e-05
-2.58646263650303e-05
-1.39037968683174e-05
-2.91516619926694e-05
-3.88891613315904e-05
-2.48471341458825e-05
-4.10114720274067e-06
7.8358824884826e-06
-4.99982274711578e-05
-3.80140071906788e-05
-1.74211036684586e-05
-2.70693113090399e-05
-2.81586398489466e-05
-4.56837810022755e-05
-6.32748027675729e-06
-3.19989929895938e-05
-2.44082521709618e-05
-4.28486580446912e-05
-2.89811223861864e-05
-1.7630822988489e-05
-5.57588794810647e-06
-1.41834708611201e-05
-2.67523591995917e-05
-6.42713235083176e-05
-3.31323342871915e-05
-2.40380000465217e-05
-4.91434940200198e-05
-2.80991345519005e-05
-4.67267144079186e-05
-3.03694768801411e-05
-2.07505552854607e-05
-1.43455932375261e-05
-3.92583020272716e-05
-2.44627096454409e-05
-1.61149850503809e-05
-2.52923124426148e-05
-1.63024129430284e-05
-1.23228021365229e-05
-2.6083429747813e-05
-1.3078039860597e-05
-6.66879133435199e-06
1.94635731319746e-06
-1.54993862086593e-05
-1.88944760111996e-05
-2.46434348729447e-05
-2.24173781201873e-05
2.40264775695347e-06
-4.08821225775797e-05
-2.52023059252541e-05
-5.84818178796077e-06
-4.00355719917597e-05
-3.409072837845e-05
-4.97208936674763e-05
-1.07042985722384e-05
-1.58161304173316e-05
-9.55798499372772e-06
-1.72045329984657e-05
-2.38686861414247e-05
3.5521361080709e-06
-4.98086268094802e-05
2.32203154488607e-06
-2.39840346336125e-05
-3.44685757132733e-05
-2.54408349422279e-05
-1.93807835285437e-05
-2.94897818659209e-05
-3.44902780268434e-05
-2.98421300661928e-05
-2.02561724698258e-05
-3.03224401665431e-05
-2.58016118675609e-05
-1.37075239205246e-05
-2.88071474787232e-05
-4.10198458708145e-05
-3.80765237106777e-05
-3.11504189757969e-05
-7.4557569175605e-06
-3.43156373216069e-05
-3.81168921030748e-05
-3.31997194596534e-05
-4.49738347854322e-05
-2.69900977067705e-05
-1.96424157027848e-05
-1.61709157813027e-05
-1.31547166073893e-05
6.01709521843059e-06
-3.29435224451554e-05
-2.62331597761276e-05
-6.12452172170309e-06
-7.40083093848535e-06
-4.95903931166113e-05
-3.80008905166863e-05
-1.37056723276477e-05
-1.45984621901509e-05
-1.47089146532727e-05
-3.82486831880121e-07
-3.03386068553676e-05
-3.65235317221735e-05
-1.82448902322422e-05
-1.0606126683923e-05
1.99343889275514e-06
2.12429885298057e-06
-2.86535877158479e-05
-1.15188407152857e-05
-2.65452560972185e-05
-2.0325354644401e-05
-7.0521391803943e-06
-3.94302370187372e-05
-1.71537460662555e-05
4.52027739766077e-06
-2.62172465357321e-05
-7.86240123263677e-06
-1.90888287834796e-05
-2.65125425942387e-05
-2.34968981788349e-05
1.10122767758961e-05
-1.08220134420112e-05
-2.53525821180597e-05
-2.10977111015211e-05
-1.36968395721494e-05
-3.6427579526649e-05
-2.4200883216218e-05
6.02235715646391e-06
-1.58313964433022e-05
-1.25418041161283e-05
-3.74908881251827e-05
-1.26080398908996e-06
-1.13956865756039e-05
-3.97864266523623e-05
1.63569575936832e-05
-2.30241199317501e-05
-7.17960101570969e-06
1.46637033994904e-05
-4.09597279057786e-05
4.37293620715998e-06
5.12383519872611e-06
2.6307463237624e-06
-3.06998846563034e-05
-2.95758838728072e-05
-8.01652423446354e-06
-2.74268149290635e-05
-4.36097929985716e-05
-1.9561067517191e-05
-8.85634274207196e-06
-2.64757632080507e-05
-3.5455144795565e-05
-4.92130148280669e-05
-3.25517098115093e-05
-2.72315955963479e-05
-1.46900487322283e-05
-2.93894846774741e-05
-4.25545608979482e-05
-8.3861666291444e-06
-1.66291263234306e-05
-2.13755307416217e-05
-4.28501260034032e-05
-3.70233871144307e-05
6.93644293943269e-07
-6.25872513447247e-06
-2.58602440637886e-05
-5.25918029758265e-05
-7.44962177146038e-06
-2.45130741648688e-05
-2.04144644997058e-05
-2.61236997477154e-05
-8.19666401030365e-06
-9.70932793677121e-06
-2.37768099745812e-06
-5.0151173100786e-05
-2.23279728227697e-05
-4.49895556338216e-05
-3.07897315426251e-05
-3.89218217530183e-05
-4.02228641226853e-05
-1.94026721366149e-05
-2.18204330735431e-05
-1.98207122484128e-05
-2.68770060274016e-05
-6.28237201400009e-05
-1.65342756375462e-05
-1.69674801277601e-05
-2.65654436037498e-05
-3.91190524502792e-05
-3.81006586698128e-05
-4.86514493198433e-05
-1.85545211252554e-05
-3.09991165276782e-05
-6.76801471326287e-06
-3.32217097625282e-05
-3.7921230112086e-05
-2.88320964526515e-06
-2.09474362595931e-05
-3.87913167204849e-05
-1.05492887137029e-05
-2.14116238171033e-05
-1.35192023910345e-05
-1.87181623558542e-05
1.98411248775429e-06
-1.61219112894472e-05
-3.81559032787706e-05
-4.68109997103481e-05
-2.56203199100717e-05
1.83266867343293e-05
2.79034479722549e-07
2.68604821583235e-05
-9.7976370409585e-06
-2.58465507085299e-05
-2.74158773649834e-05
-3.0265597862646e-05
-1.35217801847508e-05
-1.35583760550596e-05
-8.17891584324092e-06
-2.91794067032847e-05
-3.14943927443157e-05
-4.99927874204982e-05
-3.65378343163704e-05
-1.6189944960445e-05
-4.58524119237961e-05
-1.79828815321553e-05
-2.13034791096505e-05
-2.39001502163819e-05
-2.82443831947978e-05
-3.23082844399639e-05
-6.05441855497099e-06
-1.03501671954882e-05
-3.20570273954588e-05
-3.05821143829188e-05
-5.13151931781288e-05
-2.98925229840415e-05
-2.93610368774327e-05
-6.08962147175385e-05
-3.99105438241496e-05
-3.12702400152058e-05
-2.54353120421037e-05
-3.40573939924107e-05
-3.42083547575203e-05
-2.2672512683672e-05
-3.24189597455829e-05
-3.42265677020787e-06
-2.97790419539757e-05
-2.86910079429543e-05
-2.48923027042472e-05
-1.51644391526524e-05
4.78416376291803e-06
-3.80476401096836e-05
-8.48475717670419e-06
-8.96098098290889e-06
-1.27471351469022e-05
-3.79033825869536e-05
-2.59768759747636e-05
-2.39491390799461e-05
-1.38746304739424e-05
-3.28232486396246e-05
-1.48613262361571e-05
-7.16222697735526e-06
-1.85864635559778e-05
-3.75864453574069e-05
-3.27282348361508e-05
-1.29025422169452e-05
-2.17464608371089e-05
-3.20291666569921e-05
-7.91622159427409e-06
-3.87039603076379e-05
-9.4671760453037e-06
-1.53924180162698e-05
-8.39602023602964e-06
-2.76769828179769e-05
8.36894795012491e-06
-5.60062436644776e-05
-3.1629730513344e-05
-2.69285963413875e-05
-3.66716025586563e-05
-2.66403057437246e-05
-6.46343803749452e-05
-2.3986871958368e-05
1.25318219692169e-05
-2.86227635151207e-06
-1.92522401056106e-05
-1.05242804541484e-05
-2.69816221131819e-05
-3.4608255838436e-05
-4.51256562683248e-05
-1.47565919023721e-05
-6.26872635229541e-06
-2.8011963591892e-05
-2.724566530783e-05
-3.00479875901035e-05
-2.03163689185933e-05
-2.46325919941625e-05
-2.20443234767947e-05
-2.53195087985888e-05
-2.97937510962457e-05
-3.79031948515545e-05
-1.6316063510869e-05
-2.01661351864492e-05
-4.00899997547207e-05
-1.59337450998893e-05
-2.69829754308247e-05
-4.2918228383134e-05
-2.72883581888619e-05
-2.84269437241879e-05
-2.32242576474516e-05
-7.70578452891966e-06
-3.06917739067003e-05
-3.84416088086073e-05
-2.93898249994781e-05
-3.65465075029699e-06
-2.26923267036975e-05
-2.62552972705467e-05
-7.96498086471718e-06
-1.63934322792609e-05
-2.47729751735838e-05
-2.05974911839653e-05
-6.48202203908318e-06
-1.66160463365299e-05
-2.52579469343564e-06
-2.14616090553617e-05
1.69857524274029e-06
-4.11187521583168e-05
-2.995492699057e-05
-2.49219304044842e-05
-1.40018088130066e-05
-2.30083245460165e-05
-2.10218186726262e-05
-1.4513204477775e-05
1.09926186336575e-05
-4.83006048818041e-05
-3.43208792536942e-05
-3.57249849437037e-05
-2.61686499208838e-05
-2.16712925545265e-05
-3.72390630616085e-05
-2.15026549156477e-05
-1.78163695010299e-05
-3.66900597100588e-05
-2.70715792054446e-05
-2.71528840709726e-06
-3.93246016738569e-05
-2.78565575435957e-05
5.60949512407375e-07
-4.53312909198718e-05
-3.83648420281689e-05
-3.87735511123537e-05
-5.36124389618184e-05
-2.26587942088244e-05
-1.52398985218269e-05
-4.50532801355928e-05
-9.50869521595703e-06
2.53066323402096e-06
-5.19469398794685e-05
-2.31613943087713e-05
-2.03418863261471e-05
-1.16823660487569e-05
-4.45252375344407e-05
-1.19339385773028e-05
-2.25804218231126e-05
3.9015158358155e-06
-2.5530727866788e-05
-3.65426418650696e-05
-2.31327943020585e-05
-3.01611393404971e-07
-1.7545680451394e-05
-2.92602496248923e-05
-1.66873275299287e-05
-4.71136577406939e-05
-1.10754523428664e-05
-5.03267796384457e-06
-2.05128164714703e-05
-2.59563962851658e-05
-6.15335392911375e-06
-4.224443390745e-05
-3.78099824486416e-05
-3.53537682845543e-05
-4.11009897682937e-05
-2.1469141631588e-05
-1.89019424984038e-05
-1.51373004866492e-05
2.68313093086227e-06
-1.03866695037847e-05
-6.69069240296755e-05
-1.12002439288952e-05
-2.02298264697776e-05
-4.42272577290692e-05
-1.75613635985461e-05
-1.68379795018607e-05
-2.30462639006108e-05
-2.70794371306476e-05
-4.30335283197723e-05
-1.38634867015149e-05
-2.53874477201236e-06
-1.53759885021222e-05
-1.66091617052809e-05
-3.60868464031907e-05
1.53999280133334e-05
-6.81739886827152e-06
-4.79527789036653e-05
-2.74257164305118e-05
-3.53175659694163e-05
-4.28462586048244e-05
-1.76113882714557e-05
-2.80421854495086e-05
-4.48688631489663e-05
-3.13913810367745e-05
-3.61332050929739e-05
-2.28213837870957e-05
-8.19407442727021e-06
-3.74235059112255e-05
-2.53363334961432e-05
-3.29244302636804e-05
-3.3222705373538e-05
7.19886710642414e-06
-2.9283432776368e-05
-1.24497840537248e-05
-2.61408343131276e-05
-3.86529390510642e-05
-1.27868635245309e-05
-2.14508294545386e-05
-2.28541958263158e-05
-3.51531782247018e-05
-1.41032025761527e-05
-1.66381870552409e-05
-2.45934116407494e-05
-3.00190014317997e-05
-2.48870943385235e-05
3.94699274130404e-06
-3.09764001309437e-05
-3.06579039247567e-05
-3.51200449791117e-05
-3.42960225785642e-05
-2.79066546852219e-05
-3.73634961954642e-05
-4.27758670366988e-05
-3.03053913543584e-06
-3.58248851194001e-05
-2.62920889547667e-05
-1.78094848724416e-06
-2.78823640269292e-05
-3.36718483050896e-05
-3.13613056494826e-05
-3.14173005932408e-05
-1.18094793704719e-05
-1.52501487841588e-05
-8.64643808546586e-06
-2.64739290397193e-05
-1.92209489818323e-05
-2.4708588252933e-05
-2.95944378830494e-05
-3.07038305285418e-05
-1.89513295922505e-05
-1.12662631059371e-05
-1.71565224423003e-05
-4.6966688771144e-05
-1.236606121074e-05
-1.22155881592712e-05
-3.44592836250251e-05
-2.86374706942332e-05
-9.94141347448141e-06
-4.16320573573509e-05
-4.66630722810357e-05
-3.13354046629167e-05
-2.90953261203053e-05
-2.80968686169909e-05
-5.43952112431006e-05
-4.58532250511919e-05
-4.51265828186366e-05
-6.28615626866167e-06
-8.17835621050433e-06
-2.74711097866268e-05
-2.83368602820092e-05
-1.30878458127627e-05
-2.26358106085482e-05
-4.22088854094377e-05
-3.16203528468993e-05
-2.00409815725983e-05
2.75684996379584e-06
-1.15270776859926e-06
4.53193155908169e-07
-3.55383801069855e-05
-1.65326245528158e-05
-3.06806783550225e-05
-2.67978721718802e-05
-8.03257855638856e-06
-8.1224806624759e-06
-2.96242563762668e-05
-1.57031709422784e-05
-4.08583843591054e-05
-2.48529730517638e-05
-3.58673638892215e-05
-4.21294751442931e-05
-2.74576681869997e-05
-2.75540148905424e-05
-1.43716051055627e-05
-2.48346664208915e-05
-4.39256968051976e-05
-4.2628902430709e-05
-1.63698324272832e-05
-1.5692457856025e-05
-2.26457356585514e-05
-3.57884332950659e-05
-1.36965977245131e-05
-5.62920290841206e-05
-1.79205223458049e-05
-3.17911361498283e-05
-1.72242847395219e-05
-2.12320579950973e-07
-8.67901526014311e-06
-3.9703420804463e-05
-3.31313689254399e-05
-3.05500918869851e-05
-3.03157883471188e-05
2.45365646590973e-07
4.83057895094655e-06
-2.0104936599983e-05
-4.67391216571965e-05
-6.49139131168839e-06
3.79702439371107e-06
-2.38888313457389e-05
-2.54375685562914e-05
-2.2678477135207e-05
-3.29905808945834e-05
-9.76325852931229e-06
-3.29158934001285e-05
-2.50272389355006e-05
-9.98711278265278e-06
-1.67434430077715e-05
-3.30263195895421e-05
-2.48205295235253e-05
-6.7173961849185e-06
-1.90048798641141e-05
-3.47155672378085e-05
-2.39622966897811e-05
-1.19900576802838e-05
-4.52023595415978e-06
-3.81190563022436e-05
-2.80641530864112e-06
-6.44175235997436e-06
-5.44467971320278e-06
-7.88955680529305e-06
-2.7625109775263e-05
-3.6893036293131e-05
-2.59667380251038e-05
-5.95593061251665e-06
-1.7833328654499e-05
-1.22395970739838e-05
-1.43620528331304e-05
-2.76166810430628e-06
-3.22969929171975e-05
-1.66134209438113e-05
-3.17471675998652e-05
-2.27678715886444e-05
-2.53590380579165e-05
-4.29708010128167e-05
-8.74811468033472e-06
-3.99029954980013e-05
-1.57884730550786e-05
-2.25481507951318e-05
-6.55003477735927e-05
-2.86078118610615e-05
-2.8768562638665e-05
-3.67887980659866e-05
-3.95445087546344e-05
-3.60814083915868e-05
-4.2217452051262e-05
-1.54644295574175e-05
-1.6967475607454e-06
-2.31195685831795e-07
-2.7332406765233e-05
-1.79286362179232e-05
-5.63089889201039e-06
-2.78923679710438e-05
-1.6345319934362e-05
-2.55323393694958e-05
-3.41046783854646e-05
-3.93888328197508e-05
-2.86667772024773e-05
-1.49327607011861e-05
-2.23085129851143e-05
-1.68944761878639e-05
-3.01555033690074e-05
-2.4181177288902e-05
-2.42714776895089e-05
-3.68530546565848e-05
-3.72232617127637e-05
-3.58578217378536e-05
-3.34942014878796e-05
-1.21117986561362e-05
-3.22102324444607e-05
-1.79112074936113e-05
-1.26032857560285e-05
-1.07120667185016e-05
-1.93844089093977e-05
-3.60615486958762e-05
-4.86211911860683e-05
9.00602816205465e-06
-2.96890927721319e-05
-2.09952202009943e-05
-3.61505213184436e-05
-3.67856873940772e-05
-2.01171854017433e-05
-2.19172173230091e-05
-3.46874859165336e-05
-2.71448990437141e-05
-3.05160256707703e-05
-1.52613925307629e-06
-2.47476334155188e-06
-2.48828401361451e-05
-2.7361015516767e-06
-5.84964628982482e-06
-3.89056332947014e-05
-2.11187226461308e-05
-2.558674341906e-05
-3.07850117724816e-05
-2.94686388507828e-05
-2.11279335043358e-05
-1.12025277846296e-05
-3.18272059745077e-05
-1.43605981512783e-05
-3.33270294043321e-05
-3.3763350979199e-05
-2.48513957969821e-05
-1.91990930857994e-05
-1.02884282396707e-05
-1.75915558847408e-05
-2.42980852921211e-05
-4.86861057904097e-06
2.67692740790956e-06
-3.05487124942587e-05
-4.36071073112253e-05
-4.45378874727477e-06
-2.93093684252614e-05
-4.02856295889501e-05
-3.41805009944534e-05
-3.11640972961372e-05
-3.84536230498745e-05
-4.48130617775654e-05
-1.13776826400844e-05
-2.11210027328326e-05
-2.62777291655132e-05
-2.93811557940376e-05
1.69688264823753e-06
-1.46545025072063e-07
-2.36427846558245e-05
8.92764667278509e-06
-2.40815468143394e-05
1.12033577146863e-05
-3.54297156929104e-05
-3.01016550277245e-05
-3.41768963079634e-05
-1.48434632774696e-05
-3.58930550171391e-05
6.00470483516617e-06
-1.07144371836494e-05
-1.75077158890231e-05
-1.84703954548342e-05
-1.07114877953689e-05
-2.05132966085794e-05
-3.68297724283105e-06
-1.98943732524992e-05
-4.08137266683326e-05
-2.13583042778547e-05
-1.8696467916364e-05
-3.90732737106113e-05
-2.82539983737544e-05
-3.73595078856124e-05
-3.06359778498892e-05
-3.82785776084293e-05
-4.18222307481476e-05
-5.68400884995833e-05
6.64599361047229e-06
-1.09657081728542e-05
-2.48673801504458e-05
-3.53589520327977e-05
-1.21362770299909e-05
-1.77253669113356e-05
-5.04783260735186e-06
-3.53464137971451e-05
8.67005631000693e-06
-4.3822225683126e-06
-3.98301213376053e-05
-1.89713334760624e-05
-4.6857070526655e-05
-2.99522420020789e-05
-2.97031890301143e-05
-3.90272711544464e-05
-2.28676821849685e-05
-4.27618915023931e-05
-1.76026783190349e-05
-3.63116556316788e-05
-1.40091580848837e-05
-2.47080068579232e-05
-4.04632182363136e-05
-1.7747150733733e-05
-4.49916104750688e-05
-2.44243838941671e-05
-4.52613773862671e-05
-4.10165120591344e-05
-1.68052599985201e-05
-3.68279550829446e-05
-1.74568518431355e-05
-1.82724962499719e-05
-4.94341228856189e-05
-1.05893584093131e-05
-2.20854237270708e-05
-6.37798323908735e-06
-5.99771046741674e-05
-2.69451011677324e-05
-1.2230179795915e-05
-3.099019359326e-05
-3.12150762430179e-05
-2.94346732287336e-05
2.31869255320787e-06
-3.25012194889789e-05
-2.52299544252977e-05
-1.42416082774144e-05
-4.07732575418627e-05
-5.43954974068946e-06
-2.64301901569886e-05
-4.19529901705819e-05
-2.99052670949861e-05
-2.56544048186298e-05
-4.88547657119859e-05
-1.58818474274528e-05
-1.16868895957445e-05
-2.67181303177499e-05
-1.9777214184955e-05
-1.50571498049877e-05
-4.87766330367224e-05
-2.0899005372361e-05
-1.17327685150515e-05
-1.7848248559285e-05
-3.71999919046198e-06
-6.78656435306454e-07
-3.82643523827019e-05
-1.6608033348886e-05
-1.8550141674296e-05
-3.36412887056073e-05
-2.41287780403834e-05
-1.65929898176781e-05
-3.6976878956539e-05
-4.3105495410688e-05
-8.27169321646644e-06
-2.92206130635388e-05
-3.57839369298668e-05
-1.03797660636984e-05
-3.45718898958486e-05
-4.03264822218004e-05
-3.06796522878031e-05
-8.27107842290319e-06
-4.62896789475939e-05
-3.51630691618449e-05
-2.37055524408135e-05
-4.77202242850855e-05
-3.55199216335566e-05
2.14799966963251e-06
-2.73279048184774e-05
-2.3677031437399e-05
-2.16502711110765e-05
-2.8894524985044e-05
-2.98706463755963e-05
-7.88170077041457e-06
-1.26422503561648e-05
-3.37116400366715e-05
-1.87797746543703e-05
-4.10837510661016e-05
-2.18595311308223e-05
-1.98009069172854e-05
-2.98448303695477e-05
-1.49357129924975e-05
-1.62857775270742e-05
2.49499761359919e-06
-2.96221588206012e-05
-3.12989339870391e-05
6.46898243964857e-06
-1.20111663789187e-05
-2.56460894850201e-05
-1.86521039758056e-05
-2.21102115468801e-05
-4.25683277524036e-05
-2.89672721945299e-05
-2.58643864961216e-05
-3.05649641398798e-05
-1.04737525438153e-06
-1.77719424196341e-05
-5.71346892143791e-05
-3.17903501131332e-05
-2.70204151027234e-05
1.00096634232423e-05
-4.55391442471854e-05
-5.21971837288258e-05
-2.05939827706433e-05
-2.72191229051226e-05
-2.22175109981134e-05
-2.96316810990875e-05
-7.21421293740772e-06
-4.333527703907e-05
-1.18518860491466e-05
2.61840214910057e-06
-3.67169640857412e-05
-1.48715655522719e-05
-3.29752224169576e-05
-2.30474842086623e-05
-2.28295848277299e-06
-1.85872673902444e-05
-2.18795902177351e-05
-1.97494766812287e-05
-2.58488905182622e-05
-3.37287370285835e-05
-3.23181032848112e-05
-1.91877139201091e-05
-1.90484248634968e-05
-2.78856833501716e-05
-3.58437014514162e-05
-2.8199692973105e-05
-2.69291250118148e-05
-3.66037385743087e-05
5.34005934339645e-06
-3.30850189643227e-05
-2.65486788992837e-05
2.097131640509e-06
-1.99407598734992e-05
-4.11262742235877e-05
-2.54605356804291e-05
-2.55636073486285e-05
-5.2328811541177e-05
-2.75888137520622e-05
-2.64074991791884e-05
-1.30636316174958e-05
-3.18068476400956e-05
-2.70051573518788e-05
-1.91471867779369e-05
-2.92352781316784e-05
-7.40222831360915e-06
-2.4900312884711e-05
-6.81167259407001e-06
-2.20639450383377e-05
-2.69895230159468e-05
-3.16431220602568e-05
-1.47910048045377e-05
-1.9264893879464e-05
-4.78444185837295e-06
-2.78339299155991e-05
1.76246603797681e-06
-1.9684026130029e-05
-1.02997845018535e-05
-4.67345454578717e-05
-2.41915285038636e-06
-2.60187903266741e-05
-3.66192243644519e-05
-1.91734486682099e-05
-8.84417210873806e-06
-4.12351579681706e-05
-1.4309694790764e-05
-3.18756509096337e-05
-4.60154945521981e-05
-4.7071853600905e-05
-3.99301482703536e-05
-1.73095027433459e-05
-3.58978909228723e-05
-3.65244919735026e-05
-4.89994374044624e-05
2.99618710627963e-07
-2.17463885992027e-05
-4.62498184160151e-05
-4.78672668239309e-05
-4.91256267379147e-05
-3.89269465735606e-05
-3.666042182476e-06
-2.41353511866565e-05
-3.13713014969093e-05
-4.01696006977711e-05
-2.41936493732143e-05
-1.06980844101882e-05
-4.11145529055268e-05
-4.0926801056351e-06
-1.20291141264026e-05
-9.51181359315384e-06
-1.87912735846636e-05
-1.55237883775876e-05
-2.10810555542769e-05
-4.51004916817884e-05
-4.71029936922337e-05
-1.99378038694326e-05
-3.56674387394292e-05
-2.8099767086925e-05
-2.81912129696244e-05
-9.12550799062415e-06
-3.64840371977977e-05
-1.35310762164904e-05
-2.06530402000779e-05
-9.09584807470732e-06
-1.81766511821238e-05
-2.64637130007117e-05
-3.40174041414186e-05
-1.66546166198212e-05
-3.69465007326207e-05
-2.16205749484642e-05
-6.69130423901583e-06
-5.53139815357937e-05
-3.78395255898726e-05
-2.92331358615619e-05
-1.00561419504801e-05
-4.10349670561201e-05
-6.56260122110485e-06
-3.47702937654469e-05
-3.90532851390976e-05
-1.35443563023693e-05
-3.06960035977426e-05
-9.02208827888366e-06
-8.42358207902605e-06
-1.1263368434233e-05
-3.20623876213417e-05
-3.23486377138657e-05
-1.71343349677491e-06
-1.94739088315079e-05
-1.54130685510302e-05
-2.80083173731357e-05
-2.70448139909459e-05
-2.28264896329377e-05
-7.57673631611515e-06
-3.73720426238776e-05
-4.94119132901893e-05
-2.07264375464938e-05
-3.11017980726738e-05
-2.4706609157073e-05
-1.61928802176789e-05
-5.63085180571547e-06
-3.05616715449286e-05
-4.157939787275e-06
-1.83778263262064e-05
-2.4417050104008e-05
-2.39980782398454e-05
-2.66628140487113e-05
-1.80311036006812e-05
-1.27394644874837e-05
-2.41926601354397e-05
-2.56336803946582e-05
-2.11852468029527e-05
-3.04358289172153e-05
-1.50677612179173e-05
-2.76452252819031e-05
-4.303446332091e-05
7.8101220690135e-06
-3.12616256385434e-05
-2.46236374594699e-05
-3.68612878576925e-05
-5.10932199228468e-05
-3.05575674569111e-05
-2.46487577539781e-05
-2.84867499536367e-05
-5.82802907408964e-06
-3.82895922074223e-05
-1.25599384105077e-05
-2.74491156700128e-05
-3.49082457756197e-05
-4.37828747856393e-05
-2.59052083740315e-05
-3.05096544378612e-05
-2.99240802032171e-05
-3.68644096036307e-05
-2.57639353677323e-05
-2.06115683147901e-05
-1.90867780551696e-05
-3.92674704662283e-06
-3.96813352494888e-05
-2.04016194175972e-05
-2.00436360478983e-05
-1.52857035466304e-05
-2.21480018087373e-05
-9.03717780080062e-06
-2.23829802758237e-05
5.23479956846741e-06
-2.00380551695926e-05
-3.42989475788964e-05
-5.25746175702746e-05
-9.27747260346042e-06
-1.65205467421573e-05
-2.78541316682298e-05
4.68525879291712e-07
-2.61220579483911e-05
-4.56986635339856e-05
-2.33432416847685e-05
-1.8318548017032e-05
-2.24736398649805e-05
-3.18893537437356e-05
-8.71085753224689e-06
-2.79814043096957e-05
-3.61233549675744e-05
-3.09906319679402e-05
-3.34739913460695e-05
-2.00534373081557e-05
-9.9278878220339e-06
-1.45271937580619e-05
1.0944043857774e-05
-4.80019778048345e-05
-2.1519168705259e-05
-1.47191706353581e-05
-2.73878373427932e-05
-4.69156220427391e-05
-4.6824608143827e-05
-1.12639698215957e-05
1.39462329784194e-06
-3.31274946358654e-05
-3.79510316492401e-05
-2.84327144981635e-05
-1.84354765388087e-05
-2.17676014562863e-05
-3.43362139688093e-05
-3.23480016087456e-05
-2.13553451039897e-05
-3.48941246769598e-05
-1.78565152077796e-05
-2.06040166993193e-05
-2.15155146853131e-05
5.10584657025896e-06
-1.98686453491145e-05
-1.66269660806103e-05
-2.01316713910986e-05
-3.65260372982509e-05
-1.37232364304446e-05
-2.23424764658435e-05
-1.17033504168989e-05
-1.56287118936767e-05
-4.61026796910614e-05
-3.42579349478688e-05
-2.7056807741218e-05
-5.24141482121065e-06
-3.28411908362796e-05
-3.16381785617888e-05
-2.82084819467928e-05
-3.18492907320253e-05
-2.43095425633928e-05
-1.89939592368021e-05
-1.44700826669255e-05
-2.97245240298078e-05
-2.01955304910079e-05
-1.41426693861343e-05
-2.25199949807333e-05
-2.26404435413693e-05
1.33723170816159e-06
-2.44490112042383e-05
-3.23324568087709e-05
-4.33345187119285e-05
-1.92425851437627e-05
-4.25985992784972e-05
-2.70015404597308e-05
-3.37307752620752e-05
-2.71693279468132e-05
-3.32652782977384e-05
-2.72393790561303e-05
-3.49542333947403e-05
-4.69572036848879e-05
-2.41247545739814e-05
-3.92788447291789e-05
-3.54898545199368e-05
-4.2071083941252e-05
-1.13774285813852e-05
-2.73995901235591e-05
-3.85418184560686e-05
-4.01217355545253e-05
-3.05172669343069e-05
-1.8163226344168e-05
-2.46865894624503e-05
-6.14253993768591e-05
-2.42560257850657e-05
-2.42281054661796e-05
-3.66196387709142e-05
-2.86704742648496e-05
-2.12427333131622e-05
1.83060899254367e-07
-1.83558327148506e-05
-1.44304932541432e-05
-1.49274511689696e-05
-3.22187003859481e-05
-4.58991011094709e-05
-1.79755701857681e-05
-3.17108652241691e-05
-1.61103893555632e-05
-4.46925446966352e-05
-1.65457525877874e-05
-5.60313482797353e-05
-2.46502659569813e-06
-2.5943740190774e-05
-2.63196887088802e-05
-2.02534325164151e-05
1.11709181052394e-05
-2.738236110109e-05
-1.38214082177387e-05
-4.55332321225735e-05
-3.07702586028563e-09
-1.85107513085302e-05
-2.25348033877868e-05
-1.75989261888242e-05
-3.16227519416248e-05
-3.23532728562079e-05
-3.59013307299147e-05
-1.89487134579836e-05
-4.15880992940191e-05
-3.76912619721899e-06
-3.67256959514839e-05
-2.99933917544537e-05
-1.2935742002885e-05
-9.60433636004898e-06
-3.41815547221533e-05
-6.42792554473809e-05
-1.41679198020396e-05
-3.09673174145054e-05
-2.94595265472846e-05
-1.43970598360336e-05
-3.13118993186711e-06
-4.53833802045538e-05
-1.76370724662022e-06
-1.27757748520926e-05
-4.68514290681022e-05
-2.46409410749356e-05
-1.23920466524018e-05
-2.81880877291492e-05
-3.99452919615355e-05
-2.77719125379902e-05
-4.6202019650947e-05
-5.17058667593943e-05
-3.86319407699916e-05
-1.8075895649652e-05
-8.62707754079113e-06
-1.03079931753783e-05
-2.38289169734896e-05
-1.53147247624792e-07
-1.33136041127294e-06
-4.56129446760717e-05
-2.61440720776156e-05
-5.95619766926315e-06
-3.23895014999581e-05
-1.96348955076126e-05
-4.20551520809629e-05
-3.40707213963519e-05
-2.06948963489094e-05
-1.47992205822593e-05
-1.20718652929138e-06
-2.19872271144212e-05
-3.70846210957905e-05
-4.11966383937542e-05
-1.69902201126176e-05
-1.75313059744862e-05
-3.33884595883524e-05
-2.63736397094086e-05
-2.29924664309786e-05
-2.51772069237083e-05
-3.52392897617363e-05
-2.36976353012564e-05
-2.23289238397724e-05
-2.77813805787675e-05
-1.28577016274959e-05
-2.03070964021941e-05
-2.73658451543376e-05
-6.6304486666233e-08
-5.18712887652908e-06
-3.56518329227808e-05
-2.55693742894796e-05
-2.49266029833831e-05
-1.80014552992803e-05
1.16992529204675e-05
-3.92488981181396e-05
-2.16901587698746e-05
-5.23625877196381e-06
-3.1820124410204e-05
-3.36007315605303e-05
-1.25405653581917e-06
-8.12133444286861e-06
-2.77206873551773e-05
-5.33146469818756e-05
-5.0630095372788e-06
-1.29966955621242e-05
-3.63971641846413e-06
-1.2156603108027e-05
-2.7578970276223e-05
3.26699055366101e-07
5.46242079807872e-06
-3.87681890399512e-05
-3.31737445498289e-05
-2.66599926322725e-05
-2.52169751164644e-05
-5.32926890403063e-06
5.1877958634422e-06
-2.58558294313462e-05
-8.06024175959231e-06
-1.81755808274454e-05
-2.01135044153716e-05
-2.03438157531363e-05
-3.93007439965768e-05
-4.64227525602383e-05
-1.49954332009285e-05
-7.75668972860941e-06
-3.60445892279285e-05
-2.03836549713146e-05
-3.29582118165255e-05
-2.75435086067144e-05
-2.93359087052077e-05
-1.89399509034728e-05
-2.60512229348491e-05
-4.74087925848427e-05
-3.26343194172263e-05
9.01777095286106e-06
-2.09218238143288e-05
-1.97734630894414e-05
-1.75808276692046e-06
-1.46089251560836e-05
-6.69289330768111e-06
-3.37831146559963e-05
-1.83098191356907e-05
-5.05555432742936e-05
-4.67487160091981e-05
-3.43020511754916e-05
1.26609747328306e-06
3.8115688670046e-06
-3.93968870646231e-05
-3.26864419579351e-05
-3.31542852556876e-05
-1.80990375013705e-05
-3.41416381512164e-05
-4.96340605658785e-06
-3.58409477828143e-05
-2.69053035318493e-05
-4.05296864118978e-05
-1.60463160075638e-05
-6.70579727149224e-06
6.69119064616362e-06
-4.14429941455812e-05
-2.55840497150723e-05
-3.78806459202216e-05
-5.33009587839312e-06
-2.91588465777349e-05
-1.68656320784302e-05
-9.9845860910581e-06
-4.05362146387758e-05
-7.93648376516088e-06
-2.77312468702547e-05
-1.44613837326748e-05
-5.76978080264808e-05
-3.78892589091128e-05
-1.37925031740753e-05
-4.47808425875288e-05
-4.77372438061458e-05
-3.9211253942197e-05
-3.337064149287e-05
-4.32951938640595e-05
-3.68935523113967e-05
-1.9783352179934e-05
-3.71396560140294e-05
-4.5241239243564e-05
-2.48743333233579e-05
-4.5503020241397e-05
-2.61335366849329e-05
-3.24590471469704e-05
-2.95994817832829e-05
-3.62168618334065e-05
-1.84966742290047e-05
-1.65512962356603e-05
-3.45048377138023e-05
-1.45422510722564e-06
-2.65915239792612e-05
-9.21605218602816e-06
-5.78997029864271e-06
-1.43268739724958e-05
-5.25772750157088e-05
4.46595831277328e-07
-3.86708758642674e-05
-3.64059234481879e-05
-5.94554359277964e-06
-3.10476244810839e-05
-1.29526884762457e-05
-3.53611833423821e-05
-6.27637193137627e-05
-1.84946404986144e-05
-3.30209803935491e-05
-1.77649200789082e-05
-2.44004579474349e-05
-9.36352395934437e-06
-1.53165185014593e-05
2.79535841997021e-06
-1.51487900195259e-05
-8.82448945003421e-06
-1.49848143984413e-05
-1.36724433818807e-05
-4.66265051038361e-05
-5.14174830404561e-05
-2.05339405409785e-05
-4.14308489747225e-05
-1.76394888435303e-05
-3.63950286885391e-05
-3.26378711318382e-05
-8.65880464743425e-06
-1.06611403081351e-05
-1.667982589765e-05
-1.68278115779268e-05
-2.96193901736496e-05
-2.17753333733809e-05
-6.3671788454674e-06
-1.02254450360378e-05
3.10641084299575e-06
5.95414020606498e-06
-4.03288778414627e-05
-4.36034571174924e-05
-2.86646481494484e-06
-2.93949506684691e-05
-1.23521236391902e-05
-4.7203622752374e-05
-9.14036509621688e-06
-2.70101096617253e-05
-4.01294679057419e-05
-3.17266248656499e-05
-9.501346173997e-06
-4.190689988545e-05
-2.87986112928572e-05
-1.22895550621245e-05
-2.01361368295234e-05
-2.21751354880347e-05
-1.45720435346872e-05
-4.66930881580905e-05
-1.1461147847012e-06
1.27925559119028e-05
-1.04452426049917e-05
-7.22236146908557e-06
-4.44256567601535e-05
-3.9771072543315e-05
-2.69705628945836e-05
-2.0038697855279e-05
-2.87975780165139e-05
-3.087065050024e-05
-2.69287903435038e-05
-4.19470577091658e-05
-3.97916690141939e-05
-8.62179485306691e-06
-2.49706739933219e-05
-3.50422168517373e-05
-2.22875171802684e-05
-2.74870321926304e-05
-9.87103600463416e-06
-2.01994278729382e-05
-3.1049036758911e-05
-4.16419789899376e-05
-2.47491664193125e-05
-4.1571145988066e-05
-1.40982228334824e-05
-1.87309139255097e-05
-2.56134599790947e-05
-3.89165159014408e-05
-9.17284088451352e-06
-1.3033272686816e-05
-5.43831279025633e-05
-2.74628986392751e-05
-4.29404206092643e-05
-2.41212069173801e-05
-2.10653440829812e-05
-3.78998763608418e-05
-2.4620099175811e-05
-2.32718622114169e-05
-3.69662957580257e-05
-3.10513697857896e-05
1.53384419527423e-08
-7.4212870053205e-06
-3.28951996097057e-06
-4.00424197668323e-05
-4.13781281954405e-05
-2.70493011240588e-05
-1.92277651771879e-05
-2.6599887149872e-05
-1.24110600232401e-05
-3.78558477727535e-05
-6.01372910019101e-05
-2.71418566939934e-05
-1.12825293675657e-05
1.83770478227623e-05
-3.87361987688148e-05
-1.75721458617234e-05
3.28254754865661e-06
-4.66038468561742e-05
-3.18408893845257e-05
-4.71841283055518e-05
-3.20794889460995e-05
-2.16028943694406e-05
-2.46689572703597e-05
-1.97273326069731e-05
-6.43683559324084e-06
-1.660247205554e-05
-4.17252269394006e-05
-2.35575739351708e-05
-4.17911864179141e-05
-2.44878864109046e-05
-2.53253054783871e-05
-4.70276893355747e-05
-3.08863408990787e-05
-5.34328358127215e-06
-2.88735235380782e-05
-7.29642557708029e-06
-3.46711001569817e-05
-3.77903002499843e-05
-2.66006880650245e-05
-1.07775964782044e-05
-8.18697933094933e-06
-1.43348308505629e-05
-4.54834005943213e-05
-1.1117712228008e-05
-3.53424268149487e-05
-6.99832706673444e-06
-4.34400802305357e-06
-2.43859142095596e-05
-1.17336728512852e-05
-4.69401827035282e-06
-2.25367472810931e-05
-1.05069620767156e-05
6.98594153776097e-06
-2.1055349064294e-05
-1.63438800777503e-05
-2.70418736846248e-05
-2.50792009145894e-05
-4.37056260743125e-05
-1.54939369534091e-05
-8.96950615510179e-06
-1.52584125620373e-05
-8.89387854085578e-06
-1.29420077669521e-05
-8.41161378273551e-06
-3.20623229721131e-05
-2.96229381998578e-05
-3.37217437608254e-05
-3.71142613900646e-05
-2.39385189527128e-05
-2.87582332993653e-05
-8.45635868493211e-06
-1.09163430006894e-05
-1.58034422296987e-05
-6.36706725611226e-06
-2.99566836833438e-05
-6.43620910510149e-05
-5.6137739205454e-05
-3.83843593934327e-05
-4.72719286188216e-05
-1.28264149588498e-05
-7.08412109054195e-06
-1.08320123244881e-05
-2.96083303296674e-05
-2.42032240003668e-05
-1.95537161810002e-06
-2.09735013630256e-05
-1.89424388376818e-05
-1.38235315336333e-05
-1.85188587602851e-05
-4.97866540107489e-05
-1.50887754289216e-05
-8.90952008294937e-07
-2.05579139481717e-05
-3.38443075246162e-05
-9.99551846162971e-06
-5.6619099649949e-06
-3.02295088782501e-05
-1.53646946497003e-05
-1.29060913345005e-05
-2.44009475978621e-05
-1.99592075274049e-05
-4.22900985579001e-05
-1.64817435392679e-05
-2.00196010422783e-05
-3.3992954608809e-05
-4.17043247876737e-05
-2.02732724079042e-05
3.71881797568725e-06
-3.243690291027e-05
-5.14137619661563e-05
-4.3039748339255e-05
-4.66051490160917e-05
-3.68851389387143e-05
-1.27184321679112e-05
-3.94168279005346e-05
-2.37973757354594e-05
-4.49860150850043e-06
-3.44551669713722e-05
-2.0993614495e-05
-2.74437429479987e-05
-1.91432688024612e-05
-2.82025543323296e-05
-2.95133146838506e-05
-5.25186557618673e-05
-1.81547307516164e-05
-4.2082987514649e-06
-7.37095469205798e-06
-3.47717576648557e-05
-3.94006870308345e-05
-3.5497147710342e-05
-3.06884775703126e-05
-4.75063056176792e-05
-6.45031144221886e-05
-3.37641982713241e-05
-3.78652846373658e-05
-2.52361475443315e-05
-4.45186996041098e-06
-4.15352037249529e-05
-4.31662838058011e-06
-1.68685172695697e-05
-2.57946222945942e-05
2.71685725934384e-06
-6.15288799058716e-05
-2.42591596209014e-05
-4.05123340480865e-05
-4.79643352358549e-05
-5.39540075343417e-05
-1.51200301943272e-05
-2.37963999506864e-05
-5.12514643038321e-06
-2.85947108507503e-05
-3.27142802666523e-05
-1.403382295616e-05
-2.08418966141047e-05
-1.91927594722114e-05
-2.99687175590952e-05
-2.44269610473852e-05
-6.91506945130713e-06
-3.21603347050337e-05
-1.8296096883986e-05
-4.4165391955779e-05
-2.11699919275604e-05
-3.90819574432647e-05
-3.5177959917701e-05
-2.64084814010286e-05
-1.39643328939394e-05
-4.18344093934842e-05
-1.3686953095447e-05
-5.81163747057291e-05
-4.16930232882741e-05
-2.15338260562577e-05
-2.089114695152e-05
-4.1852870795381e-05
-1.91935105014202e-05
-1.7058630687043e-05
-2.90251711982917e-05
-1.95764388352933e-05
-3.45347121936345e-05
-3.52121293591082e-06
-1.55285981942975e-05
-1.57176445340923e-05
-2.32495119691467e-05
-3.86576829819716e-05
-2.92768693748594e-05
-4.76656053453002e-05
-3.42829182471607e-05
-3.09056941828244e-05
-2.87123817791881e-05
-8.66611423117102e-06
-3.54586169632503e-05
-1.50444994063906e-05
-3.95191960396209e-05
-6.30589138861671e-05
-3.04747469470627e-05
-2.01883555077254e-05
-3.64859658754605e-05
-5.39590259617916e-06
-3.10947609455643e-05
-1.77487502320985e-05
-3.95274603935036e-05
-1.26496174421385e-05
-3.92048555770852e-05
-3.20944032070413e-05
-3.67119699634244e-05
-3.65663044442825e-05
-4.27668484100407e-05
-3.46018399028556e-05
-3.81191407774608e-05
-1.2195466313535e-05
-3.37801652294834e-05
-2.39479031264475e-05
-9.9822154372722e-06
-3.33689251279911e-05
-3.74754856139227e-05
-1.94183096556582e-05
-5.88586961266179e-05
-1.17577583670086e-05
-4.03861770937088e-05
-4.15398299157175e-05
-3.6148516843342e-05
-2.47474448855534e-05
-3.1824183329967e-05
-1.83505675967394e-05
-2.58666744564067e-05
-3.2234347234393e-05
-1.98874249852125e-05
-3.45738498212052e-05
-3.2069890924846e-05
-1.16849249390451e-05
-2.63497320280036e-05
-3.64987673050869e-06
-1.94320549490206e-05
-2.45399975332947e-05
-3.84997449485693e-05
-3.6405423559199e-05
-2.5756193540628e-05
-2.80104139865225e-05
-3.57728203496933e-05
-2.57496692110217e-05
-3.99647210215352e-05
-3.04565664819239e-05
-2.38986801050987e-05
-1.34661512412961e-05
-1.59158502841002e-05
-3.35459306625807e-05
-2.07007737400529e-05
-1.78020869252308e-05
-4.02206955758893e-07
-2.60968081782557e-05
-2.7488205695875e-06
-3.36926211375674e-05
-2.24321799767565e-05
-4.11712195470931e-05
-5.4823204607178e-05
-1.37226773020413e-05
-2.38153051468936e-05
-3.20212998834496e-05
-6.83598110969047e-06
-1.85018627771659e-05
-5.12264825111382e-06
-3.58532771682523e-05
-4.07413872068392e-05
-3.44228150252837e-05
-4.66321542351221e-05
-1.58101043592377e-05
-2.39758477733434e-05
-2.08382506053069e-05
-2.09482630336887e-05
-1.20513491489354e-05
-3.91394383716369e-05
-4.50244713384553e-05
-6.02273941657017e-06
-1.98672730655436e-06
-2.62926841571793e-05
-3.72440189206685e-05
-3.34061548370254e-05
-2.21634144571495e-05
-3.82316480607068e-05
-3.45092581269879e-05
-2.93879615345766e-05
-9.15589439374604e-06
-2.77535284171657e-05
-2.70313888852568e-05
-4.04074835147953e-05
-3.44133397369719e-05
-1.67482705199968e-05
-3.58607847789907e-05
-2.45084545832995e-05
-3.65351161870676e-05
-4.37783576432711e-05
-4.01012993441976e-05
-1.82197607044415e-05
-2.1151289749854e-05
2.82062478029098e-06
2.5781295437963e-06
6.36276429463486e-06
-2.88213882619495e-05
-5.4552465757433e-05
-2.07102059035562e-05
-2.27453399875034e-05
-2.32954545171701e-05
-1.8671462088967e-05
-1.0101299231564e-05
-1.52394021013792e-05
-1.52230761484852e-05
-4.52412107007508e-05
-2.16550914737846e-05
-2.6475195358357e-05
-4.40741701378591e-05
-3.39769254930348e-05
-1.31437096433724e-05
-1.75245376350363e-05
-2.93599418539172e-05
-3.54154367499896e-05
-4.57879766915291e-05
-2.30710193833981e-05
-2.04402471982245e-05
-4.10576938264817e-05
-2.90611336084301e-05
-1.43756622999268e-05
-2.44909686853654e-05
-6.15672585997743e-05
1.61348627244825e-06
-2.11126696746749e-05
-1.74222356985801e-05
-1.44188315175584e-05
-4.17557116362493e-07
-3.83289003886564e-05
-1.85103091201143e-05
-3.25181461680747e-05
-2.6530561493325e-05
-1.79404162830821e-05
-1.32725248578116e-05
-1.83636006090658e-05
-4.78357078473881e-06
-1.74594348149908e-05
9.51144409088886e-07
-1.91527353858854e-05
-3.17421315821451e-05
-5.34384103425762e-05
-5.00124757289993e-05
-3.58194086828281e-05
-1.87195972073471e-05
-2.9050367869434e-05
-6.46299447668623e-05
-2.45301742535239e-05
-1.97546411313323e-05
-3.24702336308929e-05
-5.07688177562402e-05
7.06161109045192e-06
-3.38484134242886e-06
-7.98794561623637e-06
-1.60831344002666e-05
-1.52547770439817e-05
-1.61759466382133e-05
-2.54778766367295e-05
-2.07043678620499e-05
-3.72637491395818e-05
-2.83257809363483e-05
-2.62623156349298e-05
-3.16195015782092e-05
-2.67454890076101e-05
-2.78148518703814e-05
-3.16024492774057e-05
-3.19327563616057e-05
-3.43768374266017e-05
-2.59848964963078e-05
-4.66656049918167e-05
-2.51664773854153e-05
-8.51438142126846e-06
4.08404173747013e-06
-8.7046052438711e-06
-2.29915464153208e-05
-2.11138539174805e-05
-2.97036302558939e-05
-2.1086952861088e-05
-2.90052569838474e-05
-2.49476430784127e-05
-6.36806196643717e-06
-1.34117025068711e-05
-2.24824286851496e-05
-2.23948264608041e-05
-4.00243239848518e-05
-3.05955701042695e-05
-2.89413407111342e-05
-2.7157313335218e-05
-2.37106642408912e-05
-2.40861943974147e-05
-1.94195415556675e-05
-4.10952788306343e-05
-4.70188340314742e-05
-1.55962402473715e-05
-3.59466555824694e-05
-7.03636297654098e-06
-5.3192089603055e-05
-9.6096460602735e-06
-2.07581414524152e-05
-9.50734486268874e-06
-3.08820344675048e-05
-1.27348556173478e-05
-1.53916188558186e-05
-1.55648328974929e-05
-4.4370518190841e-05
-8.9918213350449e-06
-4.75812846151029e-05
-1.94972331698858e-05
-3.33635152122801e-05
-1.40516081882363e-05
-3.33099546839214e-05
4.58132320701741e-06
-2.32054214145749e-05
-4.93828292639734e-05
-4.31831620929e-05
-2.71709183882651e-05
-1.30529264310943e-05
-3.48219254073284e-06
-3.51389011083388e-05
-4.22264630008903e-05
-4.80222263568989e-05
-6.04220294642905e-06
1.56851674674196e-06
-1.00430200989531e-05
-3.1506068811002e-05
-2.13860018240282e-05
-3.29686265861661e-05
-1.1263281224133e-05
-3.77927423468086e-05
-2.22472111608562e-05
-1.75601565105579e-05
-2.2982096831897e-05
-2.29680596230443e-05
-1.05215216888209e-05
-1.56805775688991e-05
-1.81575317160585e-05
-1.91134899725798e-05
-2.93523370076775e-05
-3.29104544465154e-05
-2.78172156328553e-05
3.32014002896035e-06
-5.11976813960862e-05
-3.88327411305391e-07
-2.42621021597009e-05
-3.31786716451989e-05
-2.53439101543803e-05
-2.02052830736107e-05
-9.9512939193476e-06
-3.59874383949071e-05
-2.21041450260386e-05
-1.85560124350431e-05
-2.19636648318071e-05
-1.48846225816772e-05
-2.63663035531864e-05
-2.60528848523311e-05
-1.24422433661544e-05
-3.74043920056018e-05
-1.29196396096971e-05
-1.97769123750374e-05
-2.5384161963451e-05
-1.40475544341809e-05
-3.19891823650061e-05
-5.00135934880983e-05
-8.38378299114757e-06
-1.06668162196922e-05
-1.39563777821927e-05
-3.68395397045175e-05
-3.46838936217911e-05
-2.53013216657247e-05
-1.63923420668312e-05
-1.50761649464486e-05
-3.65447973272288e-05
-5.49102186747006e-05
-1.99863530558947e-05
-1.09021818596057e-05
-2.70901099158904e-05
-4.02785778469951e-05
-1.27061253388056e-05
-1.05913672405534e-06
-2.19476842891655e-05
-3.14784462687885e-05
-2.80902585237453e-05
-3.90321836983484e-05
-3.62552932349253e-05
-4.35768035511438e-05
-2.14375245300746e-05
-3.40273904690802e-05
-2.22349193526709e-05
-3.931489494675e-05
-2.53758245203208e-05
-1.88235179429192e-05
8.3208363432427e-07
-8.15520323360825e-06
-2.10373818722867e-05
-3.68917370687589e-05
-1.40686587048493e-05
1.01512451294155e-05
-2.31023707019186e-05
-1.66782619650573e-05
-2.81378832799131e-05
-1.55062330716887e-05
-1.13548580603372e-05
-3.63959884666303e-05
-1.2305812477471e-05
-2.55929815473108e-05
-5.08710485534127e-05
-1.41369128140437e-05
-3.9217114695248e-05
-1.92396669858115e-05
-4.71266121516339e-05
-1.69558316600513e-05
-3.3834474890682e-05
-2.20806645719158e-05
-8.94018126515056e-06
-2.21339513404676e-05
-2.80557447303292e-05
-2.78406791814999e-05
-2.78457790637056e-05
-2.18361674860799e-05
-2.34493265123011e-05
-3.70365079008657e-05
-8.01919748778477e-06
-2.94762396487984e-05
5.64702743434335e-06
-4.24934098663358e-05
-1.3268029294706e-05
-2.3263831131872e-05
-3.98124656738132e-05
-2.31219564434175e-05
-2.3932182077546e-05
-2.63354873760047e-06
-3.33578955882379e-05
-6.07004369008204e-06
-4.65236499843278e-05
-1.83370056867202e-05
-4.56752775555213e-05
-8.73055596990914e-06
-1.83676022007865e-05
-1.26478702498644e-05
-1.15094130715507e-05
-1.79782453611375e-06
-6.04798123990583e-07
-3.55949511513453e-05
-4.89314850986367e-06
-5.05226708461874e-05
-1.6286208509957e-05
-1.37885759257185e-05
2.9170369147217e-06
-1.09865210168094e-05
-5.52329811928022e-06
-5.11280948494869e-05
-1.64381434300233e-05
-1.19676636256631e-05
-2.34523209409296e-05
-4.47810353810559e-05
-1.82181341607926e-05
-2.10998699390138e-05
-1.01369728036589e-05
-3.99851435275878e-06
-1.35500321183164e-05
-2.61370054230173e-05
-1.6363135142807e-05
-2.92232742904417e-05
-4.91219277748362e-06
1.01495020416144e-05
-4.17849755178002e-06
-1.129242603515e-05
-2.1628185141944e-05
-5.72724384707793e-05
-2.99401955809562e-05
-3.66453154223057e-05
-2.80974097339404e-05
-3.27356974999928e-05
-4.55220733925203e-05
-1.55735923116815e-05
-3.72743399448518e-06
-6.48188590247261e-06
-1.60392825308408e-06
-2.66966602771749e-05
-2.54327025167237e-05
-1.61728788769246e-06
-3.90726363429713e-05
-2.85995288485927e-06
-2.43669421902182e-05
-4.19518129147077e-05
-1.03271409178116e-05
-1.81353923167521e-05
-4.53055572893834e-05
-3.58816582873616e-05
-8.37277479923021e-06
-2.48903608194255e-05
-2.058665369589e-05
-3.06660272708865e-05
-2.12147303424239e-05
-4.07500645089658e-05
-7.70308501707844e-06
-1.97908296641074e-05
-1.05425302022032e-05
-3.45023822580051e-05
-1.63589713738584e-05
-1.54453312629659e-05
-5.26569236804323e-05
-1.11179340793994e-05
-2.27625934165162e-05
-4.46100610418585e-05
-1.98504150387551e-05
-2.2244607697531e-05
-3.34159418592172e-05
-2.97101645534461e-05
-3.47105327596832e-05
-2.89352373013422e-05
-2.99183128380745e-05
6.29721370149748e-08
-2.42571250823358e-05
-3.0587858352069e-05
-2.47757895955125e-05
-4.29967196265848e-05
-4.06862321304044e-05
-2.5584718841399e-05
-1.35667391188488e-05
-3.21287293843213e-05
8.03979933969624e-06
-2.34264818646397e-05
-4.82700705336092e-05
-1.62003389804638e-05
-1.1320238881826e-06
-4.56302911910703e-05
-1.59776402853581e-05
-1.89937366867747e-05
-3.26431504379181e-05
-9.70817733845772e-06
-1.84960529055595e-05
-2.83618089289899e-05
-1.64131887752451e-06
-4.16317799459219e-05
-2.18122464649528e-05
-2.80548642995614e-05
7.99505032624041e-06
-1.496797793749e-05
-1.82512302034799e-05
-2.13451558666652e-05
-3.06172990779461e-05
-2.71028459407828e-05
-1.54381484062423e-05
-3.22292126619525e-05
-2.48691357074961e-05
-9.67622082613208e-06
-1.88313620917041e-05
-5.47627834562011e-05
-1.66328846196959e-05
-4.73557483428436e-05
-2.23894480811067e-05
-4.02983075483512e-05
-3.47742029302382e-05
-3.75003004470118e-05
-2.62188865178268e-05
-3.4155435696172e-05
-1.30822687533542e-05
-1.533345819772e-05
-7.3547691252543e-05
-3.98275305061707e-05
-3.16342401638717e-05
-6.63743325765766e-06
-1.71020985929318e-05
-4.08007671536153e-05
-3.75125547202722e-06
-3.31136215376794e-05
-1.67666124397437e-05
-2.20448020203972e-05
-1.71095382981883e-05
-3.38437367791298e-05
-1.83046259470797e-05
-4.95162420718954e-05
-2.35542322259556e-05
-1.50204380456163e-05
-2.08994329078245e-05
-5.32429941877907e-05
-2.0924241264352e-05
-4.98284147735917e-05
-1.31780918681493e-05
-3.0904225013332e-05
6.74599278319281e-07
-3.5212830133453e-05
-4.19998425420075e-05
-3.1540892029758e-05
-8.34134285571518e-06
1.19772330730765e-05
-3.89216652863585e-05
-1.69142883698781e-05
-2.33491563346012e-05
-2.62632368020114e-05
-2.88952823216688e-05
-3.98723711943723e-05
7.81867077661656e-08
-6.32318487517247e-06
-1.890235799085e-05
-3.02614547978218e-06
-2.92816792082875e-05
-4.10064652655601e-06
-1.52972361008195e-05
-1.48475937570252e-05
-2.40533616556342e-05
-2.15762211774767e-05
-3.53681765553803e-05
-6.85006233199436e-06
-2.98809412645416e-05
-3.41825754932312e-05
-1.21299856521433e-05
-6.84728321488225e-06
-9.94061444854283e-06
5.07905823265864e-06
-3.0639193357732e-05
-2.24388689519275e-05
-2.6882184993336e-05
-2.02123457364283e-05
-8.01211125282713e-06
4.00713674415915e-06
-5.61339812824658e-05
-3.55386573572976e-05
-3.71185979230616e-05
2.1444441116307e-07
-1.91322301166602e-05
-1.81707201863421e-05
-3.62584444489497e-05
-4.50483665878126e-05
-4.69853857751443e-05
-4.60359991171242e-05
-3.29917448169986e-05
-8.93658135468296e-06
-3.1295918406877e-05
1.21440207365054e-06
-3.21094306497523e-06
-2.0906053432014e-05
-1.57896307580609e-05
-2.06847359536062e-05
-3.88443748710147e-05
-2.83420639606058e-05
-2.67547934719835e-05
-1.16790325427665e-05
-3.07777567900304e-05
-8.11297809465174e-06
-6.15972731328733e-06
-3.52862500189444e-05
-4.08940596792491e-06
-1.54757470266061e-05
-3.89102125670938e-05
-6.51117324323482e-06
-2.805134356153e-05
-3.79280754956445e-05
-4.89797203057572e-05
-2.46293565149556e-05
-4.44660435812941e-05
-3.26060426513221e-05
-3.11696540852579e-05
-2.16136567290822e-05
-1.23236449125099e-05
-2.90606554186311e-05
-1.54218907233099e-05
-1.71175756833409e-05
-1.76857721134631e-05
-8.19864783754329e-06
-1.28611469340833e-05
1.79267475797202e-06
-1.62575064020827e-05
-2.63287540028966e-05
-8.15783297068398e-06
-1.51393973842025e-05
-2.15542518901669e-05
-3.05516053392265e-05
-4.63868260015994e-05
-2.73423632404489e-05
-2.39850841946584e-05
-2.28328142922717e-05
-8.57379702406061e-06
-1.12072595073063e-05
-1.58872950824327e-05
-8.03723720469029e-06
-3.67338506235549e-05
-1.8870574769185e-05
-3.32559938034073e-05
-2.80671265634657e-05
-1.49196835459399e-06
-3.10966377750825e-05
-1.1132721859447e-05
-6.95059510333961e-06
-3.62105642351965e-05
-3.20153391782391e-05
-2.62217943540473e-05
-2.31335279316416e-05
-7.24405541010876e-06
-6.34966640776894e-05
-3.92485976665006e-05
-5.34788025446988e-05
-1.16075564466277e-05
-5.59332590838004e-05
-4.27309348194226e-05
-1.24656079717897e-05
-2.4644169510602e-05
-1.77445447445769e-05
-2.81858313751501e-05
-3.15860822214974e-05
-3.03189353765849e-05
-3.25040573233442e-05
-2.26319109146271e-05
5.46819077324057e-07
-6.07305704684392e-05
-2.7117710115962e-05
6.88048613223016e-07
-2.90739624098735e-05
-3.89951133460651e-05
-1.3968981815938e-05
-2.8564975593556e-05
-2.97299138107056e-05
-2.84025892821502e-05
-2.77532186373868e-06
-1.5701970887695e-05
-3.44518072495618e-05
-1.20141763343899e-05
-6.1463076995054e-06
-1.38502746469713e-05
-3.48313815841774e-05
-3.47717327545046e-05
-5.0821471947659e-05
-2.54420950329301e-06
-2.07198800848551e-05
-9.99350582353572e-06
-7.24792190728442e-06
-1.06027111970188e-05
-1.41473498162179e-05
-2.43858708923651e-05
-4.53118259862889e-05
-1.50218535781784e-05
-2.76991540903412e-05
-2.06856751409612e-05
-2.38364741387407e-05
-2.22013150276952e-05
-2.23034501155239e-05
-1.14365197836344e-05
-2.71802412333665e-05
-2.82776685926663e-05
-3.99985605455857e-05
-2.31933779437594e-05
-1.52146799761555e-05
-3.43549305481286e-05
-4.63968279586887e-05
-3.60506706679599e-05
-3.75430731133396e-05
-3.21128770574264e-05
-3.99467386836352e-06
-3.23605441634603e-05
-2.02448189049348e-05
-4.18033287430863e-05
-1.44011575531592e-06
-3.55562023083803e-05
-1.25309020223462e-05
-3.33178115771052e-05
-4.73696298691341e-05
-3.18703473809245e-05
-1.84221827783042e-05
-2.41285685562376e-05
1.35781904422631e-06
-2.8165945784561e-05
-7.33428506063384e-06
-4.25995986194478e-05
-1.0489655308737e-05
1.40212966820792e-05
-3.75750837985413e-05
-1.62794178452901e-05
-3.32285647841549e-05
-4.10131729191536e-05
-9.4958020156133e-06
-2.43548960987666e-05
-1.21157502074508e-05
-2.01482462299592e-05
-4.14187661284313e-05
-1.65040595194093e-05
-1.41143544185776e-05
-3.27742086989214e-05
-1.60382852829718e-05
-6.94772334313423e-06
-1.90535976305624e-06
1.06820222895812e-05
-2.11838856898565e-05
8.10264752841559e-06
-6.62966251260278e-06
-2.50304009174574e-05
-2.95410143519075e-05
-2.597302033967e-05
-2.8010666538822e-05
-3.64334855644948e-05
-4.96733082048451e-05
-4.96304391508301e-05
-2.66211222851702e-05
-2.82505866167619e-05
-4.14209511083775e-05
-3.77818434319414e-05
-1.02019297345973e-06
-2.23138499417293e-05
-3.59431538111538e-05
-3.04986326869586e-05
-1.45682180285066e-05
-1.62211558125737e-05
-5.31445210609211e-05
-3.35688527497072e-06
-3.03417937426689e-05
-4.78677974827598e-05
-2.37558516273295e-05
-1.72694691526303e-05
-1.39643283928677e-05
-1.07089833747702e-05
-3.63570905427317e-05
-3.9502475624318e-05
-2.46435432250658e-05
-1.40041806807592e-05
-3.180313087414e-05
-2.69233296957941e-05
-2.89635551863577e-05
-2.79326510929236e-05
-9.36385570332074e-06
1.46497823502007e-07
-3.79544120861186e-05
-7.55333441072299e-06
-3.25925678608785e-05
-1.7639119273102e-06
-3.21248578727391e-05
-3.19418584868103e-05
-2.76398245620275e-05
-1.45423084574968e-05
-1.27633539679511e-05
-3.57839391800828e-05
-3.14234761907459e-05
-1.98031608338507e-05
-8.73607407147052e-06
-1.82660012643052e-05
-2.4499074195787e-05
-4.34775934550737e-05
-6.44518321036209e-06
-3.40812548079585e-05
-3.24423130821251e-06
-8.31505637782592e-06
-2.02489783435392e-05
-3.80640385459093e-05
-3.59786724051258e-05
-3.36553073400824e-05
-2.03483508993575e-05
-3.26355415274661e-05
-4.34923881582696e-05
-5.79618488236585e-05
-3.27764722200316e-05
-3.36075941001756e-07
-1.08581549346359e-05
-1.71710688415534e-05
-4.37688398535598e-05
-1.76221566147067e-05
-4.19013931527464e-05
-2.79370381992478e-05
-1.44092240475043e-05
-1.89941157505707e-05
-5.54684819069074e-05
-1.45052752841922e-05
-2.53700894562513e-05
-3.25844920319845e-05
-3.37073117537172e-05
-8.50056261567865e-06
-2.0979961252013e-05
-1.12854535036733e-05
-5.12261048800163e-05
-3.74648074970978e-05
-2.02111637166195e-05
-2.53030727154273e-05
-2.64429256704083e-05
-2.318064676235e-05
-1.23388407224803e-05
-6.49368381332607e-06
-2.85536797736948e-05
-1.85895829870663e-05
-6.11294865677945e-05
-2.26024796293592e-05
-3.13189789087843e-05
-2.78335898055964e-05
-2.6494933917778e-05
-1.25751289630782e-05
-4.05227718003048e-05
-2.5547440517658e-05
-1.91483420796432e-05
-1.72334826417658e-05
-1.93298618028594e-05
-3.20815899871513e-05
-1.40808692764625e-05
-3.07262101982088e-05
-1.03832119060156e-05
-3.34698116962267e-05
6.9808235471442e-06
2.42427218181712e-06
-2.63669769541203e-05
-7.26273649144229e-06
-3.83032766782595e-05
-3.14911784824094e-05
-2.24592098632804e-05
-1.8456197340663e-05
-6.28418977231356e-06
-3.39117257478067e-05
-1.43086843832417e-05
-4.32550736618345e-05
-4.95883296564895e-06
-3.17737195171226e-05
-6.82595292148671e-06
-1.39171750577532e-05
-2.29843058415675e-05
-1.45634992989067e-05
-3.23049506715521e-05
3.14260894072075e-06
3.75122892951084e-06
-2.13508587722573e-05
-1.68292931922447e-05
-9.68525091395392e-06
-8.76357802931998e-06
-2.68029509517453e-05
-3.88545059688761e-05
-1.0763133865534e-05
-2.33232971643731e-05
-1.46559750264791e-05
-4.19669606696113e-05
-5.27957741047492e-05
-3.76982075612466e-05
4.30256466531153e-06
4.99549657579019e-06
-3.80002953820962e-05
-1.64035867073735e-05
-2.91826475055938e-05
-3.46624942909757e-05
-1.93608357391915e-05
-1.55069110736606e-05
-1.98165370085837e-05
-1.40700550849575e-05
-1.32861632177276e-05
-6.24370067968366e-05
-1.20476954965411e-05
-2.79393840795866e-05
-3.14869452543662e-05
-5.15445106316399e-06
-2.7756838608152e-05
-4.01479702233498e-05
-5.37090308918332e-05
-3.01681060519536e-05
-1.20908576293723e-05
-4.09783757455769e-06
-3.94849217650723e-05
-3.49376207461496e-05
-1.56401873007968e-05
-1.41598852613213e-05
-1.6775612084987e-05
-2.9049716370753e-05
-2.6300833736084e-05
-2.09444478193466e-05
-3.34056497202784e-05
-2.26878722013934e-05
-9.94192225660669e-06
-1.38340832462806e-05
-2.62311401926196e-05
-1.67025204599738e-05
-2.34824086614294e-05
-1.31685409349926e-05
-1.97219206874164e-05
-2.36899933926667e-05
-4.57130333129728e-05
-3.13079666709892e-05
-3.7539582263172e-06
-2.74310673086431e-05
-8.18446437986326e-06
-4.00805709889693e-05
-2.86995852211881e-05
-4.08274374709819e-05
-2.03128394381125e-05
-3.93979327509552e-05
1.00702453698937e-06
-3.84970894889884e-05
-4.47341965982983e-05
-1.23369875568299e-05
-2.72674376917666e-05
-3.79719216799908e-05
-2.15878595739793e-05
-3.68873275497165e-05
-1.39644135247178e-05
-1.94662415286998e-05
-3.24159754938888e-05
-5.23262784612421e-05
-5.07830442150523e-05
-3.53641901799623e-05
-3.51127166236472e-05
-3.69566509734967e-05
-4.52768689070556e-06
-1.62417395257458e-05
-1.84569921237612e-05
-8.36826149688828e-06
-1.50297870704871e-05
-2.31878585961347e-05
-2.21104809003348e-05
-3.4494115896219e-05
-1.91349517802651e-05
7.30421176810836e-06
-3.05389515084429e-05
-2.35972667529351e-05
-2.73565878215392e-05
-3.78544571268554e-05
-1.27558628769433e-05
-5.21083790155576e-05
-4.6753900404969e-05
-3.34022640778336e-05
2.64227551361469e-06
-2.10991178656461e-07
-1.8347935779834e-05
-3.5403168370173e-05
-3.35207084858636e-06
-2.13189596377531e-05
-1.70394698596995e-05
7.08597361614192e-06
-5.07418428187565e-06
-1.9276883809473e-05
-2.04595553220078e-05
-5.02343244343288e-05
-3.81889022954474e-05
-2.5196061962869e-06
-2.78596655148659e-05
-1.99893900398415e-05
-3.95557396805912e-05
-2.76130712417024e-05
-3.43884559672688e-05
-3.27830834856876e-05
-1.59882953627156e-05
-1.19348742362055e-05
-2.31156371451352e-05
-4.08334925780458e-05
-3.18561315477719e-05
-2.8693091633731e-05
-3.11959331533378e-05
-4.29274540154723e-06
-3.05643255864058e-05
3.61252475787701e-06
-2.80633193138741e-05
-3.11757611866315e-05
-1.33367232905023e-05
-3.76774058211031e-05
-1.96668408124846e-05
-2.87549645693094e-05
-4.02468526295449e-05
-1.13389032694635e-05
-3.4530148163869e-05
-1.87475080249558e-05
-2.23950625163253e-05
-3.22540559522247e-05
-2.84433417103076e-05
-1.97623615841256e-05
-1.73114016904053e-05
-9.68539675177068e-06
-7.83125240781088e-06
-1.94969721528885e-05
-3.18622568161951e-05
-3.17208799994801e-06
-2.76963153510796e-05
-3.22134651426323e-05
-2.58831042517096e-05
-3.82717089094659e-05
-1.45637582151636e-05
-3.73917911461506e-05
-4.18898024050895e-05
-2.6740496336306e-05
-3.30466817399281e-05
-8.65197665771223e-06
-1.75210707416603e-05
-2.28084181684142e-05
-1.77397211649919e-05
-4.1609000156138e-05
-9.53593846561511e-06
-3.48909694731526e-05
-3.02883305880068e-05
-4.98182726582824e-05
-5.13873941905415e-05
-1.29654250575736e-05
-1.37099011346838e-05
-3.64054614252938e-05
-4.98968130372455e-05
-4.59360068861468e-05
-2.05202987690364e-05
7.16512303070751e-06
-2.07017660779479e-05
-5.22421626587886e-05
-1.59783057739762e-05
-3.8080952332359e-05
-5.82702266699293e-05
-4.24921434797893e-05
-3.01957505659427e-05
-1.52285598049864e-05
-1.06030351964955e-05
-4.91418861141388e-06
-3.11650917384124e-05
-4.12129029868583e-05
-1.52797294852578e-05
-1.63438902768093e-05
-1.96647017476669e-05
-3.6379037510589e-05
-2.5829892265631e-05
-1.93352694105339e-05
-3.56955743072218e-05
-2.24989236222801e-05
-3.08505506620403e-05
5.92129666466353e-06
4.44834406626922e-06
-2.89691376940211e-05
-4.24279406779599e-05
-1.50686071632308e-05
-3.8076452455981e-05
-3.50644238547421e-05
3.00739325449058e-06
-4.79665278132921e-05
-5.15812000502354e-05
-3.46333259414653e-05
-4.30068999502476e-05
-3.941803562114e-05
-2.94964419848915e-05
-3.11356248056537e-05
-2.52803908482773e-05
-1.52500053641771e-05
-3.28058469663752e-06
-2.62329615015582e-05
-4.60524749517893e-05
-3.36310068626453e-05
-4.17919134650413e-05
-7.92133708653656e-06
-4.50774655624538e-05
-1.48036627726056e-05
-1.49499328874947e-05
-1.09101880148129e-05
-1.70927659416345e-05
-3.03453372607815e-05
-2.66479728945026e-05
-6.05417490016145e-07
-4.07127417118734e-05
-2.83992810443757e-05
-2.28253602088495e-05
-5.36895805375107e-05
-3.01976621752863e-05
-5.37749820028773e-05
-3.37618067494989e-06
-1.62841989082843e-05
-4.48837108411612e-05
-1.87258546369029e-05
-2.36030543822517e-05
-2.8096096073422e-05
-3.04986468038807e-05
-1.58866838587246e-05
-4.26995292930812e-05
-1.08580450352157e-05
-3.46081081131836e-05
-2.05795042878393e-05
-3.17777038280262e-05
-4.19471749269977e-05
-2.96444905351262e-05
-5.40123618943873e-05
6.29446161327603e-07
-3.4532711431048e-06
-2.11967613572389e-05
-3.51395144841147e-05
-4.02340345283415e-05
-2.48570086501264e-05
-3.4952244218793e-05
-1.10544229972397e-05
-3.05919776631328e-05
-3.60188090998945e-05
-7.54923993085431e-06
-1.02891354446832e-05
4.54213907172013e-06
-1.4468983517204e-05
-2.97330042987764e-05
1.33683550868317e-05
-5.86399471094191e-06
-1.9557802465637e-05
1.06856106212087e-08
-3.18256435910866e-05
-1.35467545788767e-05
-2.29693351946692e-05
-3.93065992772056e-05
-4.90248866357901e-05
-5.95066496115393e-06
-2.27985194087699e-05
-2.89162698032433e-05
-1.82173672544592e-05
-2.9843241514894e-05
-4.94181813274182e-05
-1.68495421511548e-05
-3.76647768526081e-05
-2.01560996281105e-05
-2.0226951658862e-05
-1.47687584412967e-05
-1.80766397560715e-05
-2.87526899368234e-05
-3.31670197917733e-05
-3.23888234072774e-05
-3.0749756809616e-05
-1.70313940487699e-05
-3.13198518399165e-05
-3.7968197796144e-05
-3.51148476753069e-05
-2.70914706564188e-05
-2.23554501146231e-05
-2.51903298245174e-05
-2.65397063852364e-05
-6.37399810924262e-05
-1.86517837658087e-05
-3.57614451077859e-05
-3.27190139069015e-05
-1.15805011876378e-05
-2.36134079735213e-05
-1.38582763900761e-05
-1.30441572939513e-05
-1.31041042973986e-05
-3.82197483318381e-05
-4.36191246837912e-05
-1.12618209007259e-05
1.06958202277273e-05
-3.62627384498361e-05
-9.70255867034691e-06
-3.48177530312424e-05
-5.13838380312979e-05
-4.56388299877905e-05
-3.39959774190531e-05
-4.72148303032447e-05
-3.38108813699082e-05
-2.59847287447977e-05
-1.82002684731056e-05
-5.80932201147766e-06
-3.13949845740298e-05
-2.40381025325238e-05
-2.46604055050194e-05
-2.0644168247946e-05
2.40307925371236e-06
-1.84430610025898e-05
-5.27307044967929e-05
-3.66835513165674e-05
-3.55016044569785e-05
-4.14307697926641e-05
-3.98184509288291e-05
-2.71096675266184e-05
-1.81708563074079e-05
-3.5779794837475e-05
-9.973491543842e-06
-3.33012085304752e-05
-1.30190926166167e-05
-2.57162072826309e-05
-7.60880864854656e-06
-1.79400198361431e-05
-3.27902590678727e-05
1.08523361852232e-06
-1.83544893152696e-05
-3.57690217577879e-05
-3.2087251900993e-05
-3.18659687156786e-05
-2.05308996941566e-05
-2.12572267359815e-05
-3.11923385494506e-05
-5.38300194083723e-05
-2.2755364261563e-05
-2.52153235277414e-05
-2.41611265653374e-05
-2.25392468055097e-05
-2.89522144535119e-05
-1.53100113256701e-05
-2.19749780568812e-05
-2.69092985093682e-05
-3.37685033774062e-05
-2.86597995120117e-05
-2.93246461651662e-05
-1.64041188082181e-06
-1.00170339336879e-05
-2.29159118739756e-05
-2.18611209968559e-05
-2.12470557676841e-05
-5.11335616265955e-05
-9.54599654751572e-07
-3.63660705284412e-05
-2.18275638148659e-05
-2.39678932390394e-05
-4.38124504520082e-05
-2.89474380143818e-05
-2.03836554403094e-05
-2.36673025085336e-05
-2.07123480096994e-05
-4.3479475716825e-05
-4.69036084933693e-05
-1.50959452907865e-05
-3.39295753227848e-05
1.01420179260381e-05
-2.81775417458819e-06
-3.55492758231085e-05
-3.89280686433727e-05
-9.74008093109056e-06
-2.55600221346854e-05
-1.7678863574148e-05
-1.03547161417099e-05
-3.02032119082835e-05
-4.25215951355157e-05
-8.81711509310279e-06
-1.90909037208163e-05
-3.46130942357061e-05
-3.48797423933962e-05
-3.07381739033177e-05
-1.76651268961025e-05
-3.03153050666934e-05
1.90673829735888e-05
-1.63180024476619e-06
-4.20991005420562e-05
-2.94492829034749e-05
-2.33118358358343e-05
-2.71843552311189e-05
-4.34138258860308e-05
-2.2162172618712e-05
-1.38420983097167e-05
-2.14129887707852e-05
-9.20732132957914e-06
-1.41736848131652e-05
-1.14632595411284e-05
-2.91370289555189e-05
-2.65339833346007e-05
-3.78980358217475e-05
-2.69596281185726e-05
-2.33466925513857e-05
1.70894593044106e-05
-2.98488031013671e-05
1.08011971665357e-05
-2.15044297418003e-05
-4.20845719074986e-05
-7.05087694620217e-06
-4.80699355614482e-06
-7.73661982889115e-06
-1.71281422558745e-05
-2.16167132398629e-05
-4.60252127078137e-05
-4.29579914044141e-05
-5.97484726796019e-06
-2.59195500967452e-05
-3.59764669711009e-05
-4.09609031389969e-05
-3.58190361908656e-05
-3.8713841189431e-05
-3.95001845532393e-05
-3.29195929800683e-05
3.87318296796612e-06
-1.24319455991841e-05
-4.14656030851885e-05
-3.95797711109708e-05
-3.06066164232391e-05
-3.0284219342137e-05
-2.47673540821099e-05
-1.57928046707282e-05
-4.16616197712248e-05
-3.35878260203258e-05
-3.57101378820112e-05
-2.23191474900926e-05
-3.15604413535733e-05
-1.62201401442995e-05
-2.90111680032705e-05
-4.76813919160326e-05
-1.58693917415544e-05
-1.78620745265081e-05
-3.33265713613962e-05
-2.89014542948122e-05
-5.49535103531458e-05
-1.11542868299799e-05
-4.42575838206666e-05
-2.91091636095008e-05
-3.3149364173919e-05
-3.09694413230395e-05
-1.11190648505958e-05
-2.17225656596134e-05
-4.35993379825067e-05
-1.50650990458517e-05
-3.24257223972643e-05
-1.94121084104669e-05
-3.50570088054829e-05
-1.3330402448286e-05
1.4632593920912e-05
-4.97808776064428e-05
-4.44862548182666e-05
-3.5980846584959e-05
-2.89388326873894e-05
-3.7801736538081e-05
-3.23704419559135e-05
-3.29002946477554e-05
-2.00213564872954e-06
-3.38891693176128e-05
-2.41263591459016e-05
-3.90278611498079e-05
-2.19918501822704e-05
-3.89785104592558e-05
-2.91851025811921e-05
-2.52252375585238e-05
2.83038471891237e-06
-6.8180632384668e-07
-2.72344628492312e-05
-2.11754473723615e-05
3.83960196320613e-06
-5.41738244240404e-06
-1.56669208126949e-05
-3.35668856056211e-05
-1.68222767349638e-05
-4.7035737721373e-06
-1.41198963304356e-05
-1.1838377692346e-05
-9.2265598526994e-06
-1.54126811270285e-05
-2.40982131742445e-05
-1.77438853897375e-05
6.90365663783421e-07
-1.16126216529678e-05
-2.42145483146343e-05
-2.81369355159085e-05
-1.9198705171505e-05
-1.30366716633919e-05
-2.71479162540837e-05
-1.76727930989214e-05
-2.58030584184642e-05
-2.66660524438432e-05
-3.36181926888504e-05
-3.37246413347503e-05
-7.42934965629931e-06
-4.32624950854594e-05
-2.36603384329352e-05
-2.06865368352367e-05
-3.35764481129507e-05
-1.78090977688298e-05
-2.98574907198357e-05
-5.50544172934928e-06
-1.79219906046383e-05
-3.14179172826409e-05
-4.51633850713881e-06
-3.23141485583352e-05
4.95049427668565e-06
-1.79814369873015e-05
-4.26678698654163e-05
-3.45974781060286e-05
-3.10903265389373e-06
-3.51182316160142e-06
-9.20180328695653e-06
-2.09796705245548e-05
-3.88592598508783e-05
-2.39687346633327e-05
-2.89780505927579e-05
-6.09776448449761e-06
-2.62344911060687e-05
-3.54557150232652e-05
-4.29748587940397e-05
-4.33549212968174e-05
-2.55396869703135e-05
-8.75204251634363e-06
-3.33371460776044e-05
-2.86139123297752e-05
-2.30313360222637e-05
-3.12408761754175e-05
-5.61748148259819e-05
-3.18742810368478e-05
-2.99474865519326e-05
-2.72738811216367e-05
-4.10479032682091e-05
-1.66104414966835e-05
-3.67906977872967e-05
-2.35688346956532e-05
-3.29440811402457e-05
-1.67241655284562e-05
-3.79439646525793e-05
-4.85760656235772e-05
-2.42081885436907e-05
-2.91360161243955e-05
-2.04538418832068e-05
-3.1383949227767e-05
-3.5516623837802e-05
-3.79139986605962e-05
-3.65725106238123e-05
-4.14890071970431e-05
-2.88532178861925e-05
-2.07537923551351e-05
-1.74286813699328e-05
-2.32172991326273e-05
-1.17124237146556e-05
-6.34160076635652e-06
-3.25707481242301e-05
-1.06973799076988e-05
-3.16969177426473e-05
-3.15709825203639e-05
-1.62850868383815e-05
-3.15743697657964e-05
-2.22771777264789e-06
-1.7997747263081e-05
-2.90567815537191e-05
-2.37882075583727e-05
2.64907361762289e-06
-1.6477459216464e-05
-4.74365165155124e-05
-2.62010057744076e-05
-3.86656293439155e-05
-2.66119658094664e-05
-4.67338606700233e-05
-3.13286124004327e-05
-2.67938459163561e-05
-4.61021295268511e-06
-4.31315329930762e-06
-2.46235901140209e-05
-2.35891003261649e-05
-2.41460799241016e-05
-2.10868423411216e-05
-1.59200367727157e-05
-3.37538718729494e-05
-1.99839415425047e-05
9.55582765102277e-06
-2.97635863102277e-05
-3.07875620378241e-05
-3.6098580527681e-06
-3.75990356639595e-05
-8.13674955891754e-06
-8.5654381190156e-07
-3.85821579931933e-05
-1.29566169690301e-05
-2.28990340747629e-05
-5.0175821231095e-05
-3.94916118471937e-05
-1.91831264356575e-05
-4.06120113354845e-05
-1.13091469188633e-05
-3.1072090298773e-05
-8.7172622288939e-06
-1.46268096637631e-06
-1.74302000254398e-05
-3.16359128743523e-05
-7.12146345571556e-06
-3.53696159956336e-05
-2.35391722476414e-05
-4.15891528937725e-05
-2.44358165084653e-05
-3.27388357198079e-05
-1.29117947667371e-05
-2.32599268973008e-05
-2.90980137981464e-05
-2.7590417064659e-05
-2.30714790061823e-05
-2.697358912893e-05
-1.29603886981972e-05
-6.68632639881116e-06
-2.47598118506952e-05
-4.44067178069947e-05
-2.38671525541509e-05
-1.20625311606797e-05
-2.51711567700451e-05
-2.65972272196213e-05
-3.87278225629273e-05
-3.73393558488066e-05
-2.17173153093421e-05
-2.57538237576721e-05
-1.74937155638163e-05
-2.33184782060357e-05
-1.49922541062947e-05
-2.15759997997232e-05
-4.69749645484639e-05
-2.67984697829102e-05
-3.14112151887232e-05
-1.91400233316662e-05
-2.82297295092411e-05
-2.33259587734324e-05
-3.85717832142822e-05
-2.57212554037753e-05
-1.93203626028791e-05
-3.75870657214619e-05
-1.37688240140533e-05
-3.41401009877837e-05
-3.62228496581553e-05
-4.3114048052771e-05
-1.38614208672799e-05
-4.56532895498086e-05
-2.84079122466816e-05
-2.33773377352826e-05
-7.72916393074913e-06
-1.77140791587208e-05
-2.99465293279253e-05
-8.69521559069416e-07
-1.43739538240681e-05
-2.85321533775421e-05
-2.07971141082158e-05
-2.3673778852643e-05
-2.24089110914583e-05
-2.21723993830439e-05
-8.26268489350064e-06
-1.66902213493615e-05
-4.90568558242356e-05
-3.89159921883093e-05
-2.47219726782634e-05
-1.29338583094082e-05
-1.98459996082063e-05
-2.7293672219185e-05
-3.21425926688822e-05
-2.78788737260249e-05
-3.59028011229682e-05
-2.11999362126983e-05
-2.24271584706932e-05
-1.63127783974274e-05
-3.31514149044595e-05
-2.32450143178566e-05
-1.56739749841158e-05
-3.04872561748067e-05
-5.50479972274726e-05
1.26513181057262e-05
-4.11408484772764e-05
-3.42747702219918e-05
-9.46061989697469e-06
-4.20474693007703e-05
-1.79629327595848e-05
-4.37333177688508e-05
-3.29739863539667e-05
-4.76954211932006e-05
-1.54876806081838e-05
5.37806826542076e-06
-2.80978963119608e-05
-2.27021681214246e-05
-2.99281248568517e-05
-2.8410409668332e-05
-3.97547191639032e-05
-1.68117790491438e-05
-3.49727402857743e-05
-7.68765592221227e-06
-2.67577594648788e-05
-3.94813539237723e-05
-3.38372522204345e-05
-2.40202442426027e-05
-2.17007094113133e-05
-3.60738675827935e-05
-2.57040254754513e-05
-5.2919492085687e-05
-1.735388269115e-05
-1.08605338962486e-05
-3.36595823351605e-05
-1.07774255558799e-05
-2.40543580757852e-05
-2.68726150465408e-05
-6.80593158289815e-06
-2.69336343618891e-05
-7.63646124466965e-06
-3.45191094576211e-05
-3.12997301818928e-05
-4.00640371805019e-05
-2.3562519834933e-05
-1.43688183419521e-05
-4.65449418947244e-05
-6.38817118441475e-06
-3.44166408979185e-05
-1.54774957348266e-05
-2.99423567985778e-05
-2.93636966057793e-05
-1.98353393416885e-05
-3.82569311590361e-05
-2.85956517408002e-05
-1.98876514991962e-05
-3.38847981372843e-05
-2.69216892565669e-05
-3.14535042357677e-05
-2.8788138144698e-05
-3.96281939357414e-05
-2.48913339039039e-05
-2.01907777232564e-05
-3.4267158989126e-05
-2.87962671591962e-05
-3.46295885997224e-05
-2.34509137750261e-05
-1.14854535067642e-05
-4.26079074101299e-05
-4.08882251442415e-05
-3.52939645891543e-05
-1.11756434662987e-06
-3.44537610668703e-05
-3.80463965026942e-05
-4.44858601626559e-05
-2.65372144900185e-05
-4.06160697923353e-05
-2.99540379592537e-05
-4.43720758344801e-05
-3.96875574461915e-05
-1.29496146072216e-05
-8.21467037058373e-06
-2.64479481769433e-05
-3.5385184165022e-05
-2.38859995468104e-05
-2.44555777161942e-05
-3.27503347123863e-05
-2.5227382620739e-05
-3.62688112227459e-05
-1.66097127669076e-05
-2.2296266551176e-05
-2.82731155989402e-05
-1.06243882388521e-05
-1.30699916326867e-05
-2.4206263288823e-05
-3.32347800889771e-05
-9.93478618197811e-07
-7.47163020308447e-06
-1.51527586772712e-05
-2.82423755246228e-05
-9.83855694222234e-06
-1.14494524416797e-05
-2.30386684570765e-05
-2.08640933935707e-05
-6.05802960118871e-05
-3.42302859809805e-05
-3.23760216550186e-05
4.36601886347267e-06
-3.06363370922228e-05
-3.21521281563687e-05
-4.97908664265982e-06
-3.78663543821926e-05
-2.53191286815057e-05
-5.19717526701129e-05
-3.03926829486971e-05
-1.17545906092733e-05
-3.8503695656268e-05
-4.38059534518104e-06
-2.40054520650448e-05
