# Supplementary material for: Research on computational propagation and identification of mine microseismic signals based on deep learning
Source: PLoS One. 2025 Oct 22;20(10):e0334641. doi: 10.1371/journal.pone.0334641 (PMC12543183; doi:10.1371/journal.pone.0334641)
Supplement: S8 Data — (ZIP) [file pone.0334641.s008.zip › 000100900002804.xlsx_0.txt_24.txt.txt]

-3.50295718150662e-05
-2.11903356746601e-05
-3.64321583914539e-08
-2.17373025393405e-05
-1.68823680419444e-05
-3.0878448072596e-06
-1.93682677697812e-05
-4.46749452881969e-05
-3.38028105171518e-05
-3.07832524291473e-05
-1.67859394148977e-05
-1.70432490042389e-05
-3.61303047517137e-05
-1.48063504542733e-05
-1.97615960240878e-05
-2.09129728734304e-05
-5.75881758176989e-06
-5.37152693298055e-05
-2.30551276730601e-05
-2.61021775526594e-05
-2.7657066155382e-05
-2.82513525736133e-05
-4.00592277967081e-05
-4.33731121887174e-05
-2.17081998178733e-05
-9.55148953502421e-06
-4.42255113405821e-05
-2.28942788656817e-05
-9.00846253846799e-06
-1.02128584868367e-05
-1.71423888551266e-05
-3.57181158635475e-05
-1.00170442149083e-05
-2.37263588818417e-05
-1.58881515759219e-05
-4.06723670357031e-05
-1.22058708691904e-05
-1.34431109877131e-05
-4.65887283666494e-05
-3.05925702592877e-05
-3.78434966004628e-05
-3.03271677142553e-05
-1.59350593273756e-05
-2.26849462097026e-05
-3.8302870789368e-05
6.99418100386081e-06
1.00333894529464e-05
-2.2206709800158e-05
-1.36910030361413e-05
-3.45021790868204e-05
-4.23611345796749e-05
-1.94119969467655e-05
-2.01139595031413e-05
-3.30135646261435e-06
-4.16797827849789e-05
-3.70205540414765e-05
-1.48333437644602e-05
-1.86319599985088e-05
-3.8633453010102e-05
-1.33828717146806e-05
-2.32889742712983e-05
-3.38868444697653e-05
-1.6456105238261e-05
-4.68281340063256e-05
-2.23024467960037e-05
-4.69169284871275e-05
-1.84505446814932e-05
-3.45461568225587e-05
-3.53938443090085e-05
-3.16213745020736e-05
-1.27708155206064e-05
-1.69128843236046e-05
-3.30566028032005e-05
-2.80715369138657e-05
-6.41487209412463e-06
-3.3146159905381e-05
-1.4386326172123e-05
-2.02119059456047e-05
-9.68666553277707e-06
-4.12143095635392e-05
-2.1906865579568e-05
-9.52354200084019e-06
-5.95172829462782e-05
-2.85169324395854e-05
2.3699906831055e-06
-2.58191504877055e-05
-2.32212264800082e-05
-2.4428148333692e-05
-1.77751623009619e-05
-4.24526937229663e-05
-1.22613918886535e-06
-1.04965360922477e-05
-2.09708543763382e-05
-3.55870351396186e-06
-3.56064509382443e-05
-2.63489792592041e-05
-4.93199998959629e-05
-4.93592415818332e-05
-4.06400005443167e-05
-6.69317355700371e-06
-1.85039361236293e-05
-1.48359932802798e-05
-1.74185212189304e-05
-3.20606346597091e-05
-6.63340640967978e-06
-6.26329251219331e-05
-6.94194847830829e-06
2.02016826146352e-06
-1.89694581827246e-05
-2.80805871621307e-05
-3.27056515150305e-05
-2.38235421090178e-05
-2.75757887233798e-05
-3.49425976998662e-05
-1.30599723702174e-05
-1.63679916034647e-05
-3.45130841852708e-06
-2.85581132613423e-05
-2.82215641327631e-05
-2.97362644106763e-05
-5.75392513627098e-05
-2.01720973090745e-05
-4.24872546352294e-05
-2.38082819267708e-05
-3.57912025079669e-05
-4.05788819340849e-05
-2.8584183127285e-05
-1.72797837864905e-05
-2.86361592481387e-05
-1.81476486959068e-05
-2.82093204517773e-05
-1.75946993916219e-05
-2.25772354520385e-05
-2.87838121739145e-05
-1.99628295348009e-05
-1.70758238340108e-05
-3.26883718695218e-05
-2.3628203179935e-05
-5.58829278203663e-05
-2.61443752087968e-05
-2.67494385839661e-06
-2.7283524433529e-05
-2.91909615584967e-05
-2.3438480437649e-05
-1.62146123521585e-05
-2.10796565588343e-05
-1.63508136629344e-05
-2.80945272701672e-05
5.0479616977796e-06
-3.15699902923766e-05
-4.81694828128754e-05
-4.21108613764211e-05
-4.51453156416797e-05
-5.21619890380855e-05
-5.32925025208071e-05
-4.33697292613421e-05
-4.52419181691673e-05
-1.44022026749623e-05
-1.32021740739404e-05
-2.93097632806552e-07
-3.17615094641255e-05
-5.68968721520795e-06
-1.33056867565871e-05
-2.22075145912586e-05
-2.09898019100277e-05
-1.75647581404987e-05
-4.03000055963594e-05
-4.95138996441957e-05
-9.76573209105912e-06
-3.66439641554191e-05
-3.27795772403527e-05
-1.46899547036635e-05
-1.34837507266736e-05
-4.46348043975829e-05
-6.76234397979359e-06
-4.66188734249784e-05
-4.06610734152681e-05
-3.26071002363444e-05
7.67382465180004e-06
-4.79976570942297e-05
-3.90917106720654e-05
-9.09241743650776e-06
-4.88871074397652e-05
-1.43746883308011e-05
-6.44449579946054e-06
-6.78678352731e-06
-1.01380592405755e-05
-5.44909988640888e-06
-5.96394324252331e-06
-2.60669377270654e-05
7.98080790580078e-06
-2.06155762672539e-05
-2.75048596409885e-05
-3.07621203985512e-05
-2.4640505994439e-05
-1.70649474889519e-05
-1.76250473666431e-05
4.03444127003036e-06
-2.48754288608895e-05
-2.26100607629764e-05
-4.58928064140366e-05
-2.5872822466225e-05
-2.1632283597123e-05
-2.57522924086859e-05
-2.48733244141225e-05
-1.60723633553028e-05
-1.06048798072656e-05
-1.22190318672856e-05
-2.12841000783194e-05
-6.35871432063399e-06
-1.40194663297698e-05
-2.83567622569226e-05
-5.93534578943642e-05
-4.28324690169761e-05
-7.20352560871687e-06
-3.4848508654736e-05
-2.05415836343094e-05
-3.18022022987939e-05
-5.80628186965615e-06
-2.52976463138579e-05
-4.31465964815482e-06
-1.09574231721209e-05
-3.58381269859008e-05
-2.91437863020697e-05
-1.38476807642415e-05
-3.15776891085157e-05
-3.29200446352827e-05
-4.02294281765443e-05
-1.73487874476867e-05
9.02559259792559e-06
-3.51487048810507e-05
-2.43990469222096e-05
-2.6052176449327e-05
-3.33078577788938e-05
3.8273396175892e-06
-2.58002553378741e-05
5.06426305818698e-07
-3.50616925156652e-05
-7.09851656500824e-06
-2.23144165076397e-05
-2.92525558687557e-05
-3.64200420951938e-05
-2.65001979894072e-05
-1.19286203978768e-06
-2.84741647003219e-05
-7.90856712547959e-06
-1.77094241902514e-05
-2.15677342216956e-05
-2.97108572132442e-05
-3.16652736047623e-05
-7.7107495597497e-06
-1.23310565869842e-05
-3.26016223587795e-05
-4.74692695749413e-05
-5.68982881542336e-05
-1.69154044813047e-05
-1.58194363177242e-05
-5.49531563281e-06
-5.20859366469067e-06
-5.4889157801787e-05
-9.70097609521683e-06
-3.17362160947281e-05
-2.51434155595318e-05
-1.62252578667802e-05
-3.34077515835987e-05
-1.2155035383987e-05
-1.09163701404043e-05
-2.39813323185079e-05
-1.78438978626692e-05
-3.5981791536146e-06
-1.13861919166872e-05
-3.66109967584588e-05
-3.32539613460236e-05
-4.00494318686505e-05
-4.26957933106804e-05
-2.0214179901973e-05
-8.48490300888883e-06
-2.63536382998348e-05
-2.10820653739282e-05
-4.26008730866822e-05
-3.14353622735015e-05
-9.23393460478888e-06
1.4084335691379e-05
-2.8242153439017e-06
-2.70396083057543e-05
-3.39478375283248e-05
-3.42536058797758e-05
-4.11189988672186e-06
-8.95375383137555e-06
-2.1695217387473e-05
-4.62883153780329e-06
-7.20286230033729e-06
-1.33230610325876e-05
-5.33656801341823e-05
-7.7223199363201e-06
-5.20704456314509e-05
-3.2136505565751e-05
-3.00048614788669e-05
-1.47680187765902e-05
-3.4009294714978e-07
-3.25380539612356e-05
-1.48433655673109e-05
-9.82703943097181e-06
-2.33614339938029e-05
-3.30437206051896e-05
-3.34473000301706e-05
-4.02256048182241e-05
-1.6211120323885e-05
-2.32510563567382e-05
-3.30442118809432e-05
-5.14131105122404e-05
-7.60705336947707e-06
-2.97146491817098e-05
-2.45924829969902e-05
-9.34911343220412e-06
-3.65060429202424e-05
-1.69508215806251e-05
-3.67057182027671e-05
-2.87189082260636e-05
-2.28471592855386e-05
-2.57149251020959e-05
-2.85788062594244e-05
-2.52514425057551e-05
-3.7681314012688e-05
-3.03017299456694e-05
-2.34257567768622e-05
-1.54494191844193e-05
-2.76135117298933e-05
1.82433604870784e-06
-1.25550591355675e-05
-3.08903283766993e-05
-4.03415662228912e-05
-4.78176429003496e-05
-2.66821978652033e-05
-1.21163625839672e-05
-3.52454700814831e-05
-2.43720403513964e-05
7.21109230626259e-06
-1.61610781305112e-05
-2.23221889909408e-05
-2.66679890376244e-05
-2.39121240507673e-05
-1.6416497802788e-05
-2.40008979844509e-05
-2.30472236928401e-05
-1.29076574308604e-05
-1.41976675690905e-05
-1.05620080805247e-05
-1.17869638889672e-05
-5.16960517587341e-05
-3.02014777368253e-05
-5.00562403494971e-05
-3.08987415074773e-05
-3.31018430724742e-05
-3.07430208683964e-05
-1.30434539827359e-05
-2.02597615841161e-05
-3.24877096311297e-05
-2.68314642400622e-05
-4.17479460500077e-05
-1.57535209927063e-05
-2.28247723817723e-05
-2.82630479741376e-05
-2.49284279326598e-05
-4.26346764077641e-05
-2.0924025874773e-05
-3.1563346956769e-05
-4.83299238510717e-05
-4.1857212910554e-05
-1.24442681668827e-05
-1.82292908306545e-05
-4.45048336941588e-06
-1.65394385115895e-05
-1.83861632718947e-05
-3.62294299553104e-05
-1.94301889735734e-05
-2.13862833750433e-05
-1.13139015977335e-05
-3.60420031740203e-05
-2.41111533831706e-05
-1.9007904661363e-05
-1.15681374178213e-05
-2.1922606128642e-05
-3.64717344870535e-05
-2.68090296413158e-05
-9.26701620006104e-06
-2.3966671723359e-05
-2.78936536875876e-05
-1.76001725418593e-05
-3.99451949201805e-05
-2.6928172963602e-05
-1.72453864562432e-05
-3.29743487211104e-05
-3.77701735263464e-05
-2.22072698129811e-05
-1.42840256235477e-05
-1.62139939422051e-05
-1.17580058066234e-05
-1.34518067226029e-05
-1.58226999603915e-05
-3.15809118390721e-05
-3.38988065258799e-05
-2.62245144305564e-05
-7.10842642987486e-06
-3.3581729188556e-05
-1.88327239657223e-05
-5.26729007931041e-05
-5.26702682865717e-05
-1.50290133352709e-05
-4.08788757303416e-05
-3.98774550262026e-05
-1.64378404121951e-05
4.91079512185187e-06
-1.36378808851761e-05
-4.11307628081448e-05
1.5557302325944e-05
-5.1174690539295e-05
-3.28604724054929e-05
-4.76404935640718e-05
-4.09313659870686e-05
-2.63693200317843e-05
-1.04579527699216e-05
-3.1845386525319e-05
-2.54627197262075e-05
1.82844862787348e-05
-1.96700783330539e-05
-2.44340425427385e-05
-7.04638906587539e-06
-4.85541871274043e-05
-1.62232428368492e-05
-1.86839727391509e-05
-3.01536085022409e-06
-3.64682923090374e-05
-3.72133609707855e-05
-2.45892274087473e-05
-2.74705788434919e-05
-1.29579867211972e-05
-2.72151823870019e-05
-2.56496918493197e-05
-2.11003420887209e-05
-3.42432303759539e-05
-1.46701487451857e-05
-1.17090935498637e-05
-3.74235797084292e-05
-1.90801848192122e-05
-2.51771689255863e-05
-9.5535873513091e-06
1.43502698060218e-06
-4.71021946400678e-05
-1.04958252652415e-05
-1.76221448663726e-05
-4.16747094805473e-05
-2.50134873703112e-05
-1.77202460183108e-05
-3.65854197027808e-05
-2.66229940617571e-05
-1.19770636071792e-05
-2.43007338137323e-05
-2.05542559313498e-06
-1.1962234661252e-05
-1.52725097497819e-05
-4.1333547876718e-05
-1.25221628086237e-05
-2.9531977629767e-05
-2.05327005026364e-05
-2.36483853046979e-05
1.1133088765495e-06
-4.96791833060973e-05
-4.21353556841406e-05
-1.90570918365071e-05
-2.46619158063198e-05
-1.59845221742863e-05
-3.25167928705391e-05
-1.74128389468958e-05
2.39555744759422e-06
-3.37136976143879e-05
-2.62422688028604e-05
-6.02143688136517e-06
-2.60808478940163e-05
-4.72057148029e-05
-1.91201244205078e-05
-6.23233115870379e-05
-4.07802249830314e-06
-5.75295821738668e-06
-3.95637593938525e-05
-2.62103107414791e-05
-3.54094278247189e-05
-2.05970521891975e-05
-2.65577002881435e-05
-1.56764845954272e-05
-4.57686134665133e-05
-4.96819582705374e-05
-3.90478419344758e-05
-1.08053766242354e-05
-2.28943425525675e-05
-3.86655689646216e-05
-3.12925010827986e-05
-3.71365309020933e-05
-2.74329591070738e-05
-5.22344145892917e-05
-3.60179191933711e-05
-4.1980094430892e-05
-4.01401597382794e-05
-1.84326319166488e-05
-3.86449564283281e-05
-5.19184372660346e-05
-2.09158210885392e-05
-6.10646810109518e-05
6.35246303660535e-07
-8.5524661012536e-06
-3.42820438751193e-05
-2.08218998472161e-05
-4.50577819617467e-05
-2.10486366190194e-05
-2.17037892829641e-05
-3.06644075146421e-05
-2.86492932776843e-05
-2.732338532502e-05
-7.66608740905817e-06
-4.3741349567085e-05
-1.42141259141314e-05
-3.83791735626135e-05
-2.06648213246382e-05
-3.11347252668569e-05
-3.90155475046411e-05
-1.75909154864852e-05
-1.85565671977079e-05
-2.93629356106051e-05
-2.22697870758432e-05
2.46382991694275e-06
-6.45046099820833e-06
-1.83493202047567e-05
-2.41622199907583e-05
-5.03353888499694e-05
-1.89614942546082e-05
-3.76332507762444e-05
-2.04597643111062e-05
-3.94540000758407e-05
-2.7184918669371e-05
-3.03564512526252e-05
-6.97753787423483e-06
-2.46924700719139e-05
-4.65571739873582e-05
-2.64541483969053e-05
-4.73276594712512e-05
-2.02982986464873e-05
-2.3034776249817e-05
-1.73097998111839e-05
-1.70547090517832e-05
-1.73125134860741e-05
-1.2607130136947e-05
-3.01884300226989e-05
-4.55994848259243e-05
-4.19137338650916e-05
-2.92152753714551e-05
-3.26611772837785e-05
-4.65079211234293e-06
-1.88464997198103e-05
4.59389673450006e-06
-2.87830397890366e-05
-2.05889318924481e-05
-1.08475543322404e-05
-2.18360473211567e-05
-1.65580553212728e-05
-4.23557427337652e-06
-3.53370589843941e-05
-3.64578276673365e-05
-2.4436043083795e-05
-2.57138873400061e-05
-2.13487997114688e-05
-2.72189176521868e-05
-2.92087251012866e-05
-2.47597972068171e-05
-3.94167517508932e-05
-3.64124975625669e-05
-4.01106544455647e-05
-2.4462597624899e-05
-4.10417209912005e-05
-3.15820593438832e-05
-1.84744782735207e-05
-2.69022603375343e-05
2.46677254962364e-06
-3.74289851695538e-05
-2.17664430857149e-05
-1.66096570090578e-05
-9.26471864319932e-06
-1.8555584400749e-05
-3.85293473367244e-06
-4.69762885011665e-05
-3.07707801738658e-05
-1.29191102317962e-06
-2.47092094306102e-05
-2.50275993555304e-05
-3.31196229842712e-05
8.51448368424261e-06
-3.78851120740428e-05
-2.90179399847338e-05
-4.06251737030172e-05
-2.23173611161186e-05
-2.56385526422386e-05
-3.33395705665997e-06
-2.48370462809884e-05
-2.78856601786678e-05
-2.14653411820002e-05
-3.2725480938655e-05
-3.14742680817486e-06
-4.84528773606606e-06
-1.50542107926695e-05
-1.88528373261517e-05
7.34495559968836e-06
-3.48264948340808e-05
-4.57124395750441e-05
-2.82087108071519e-05
-3.8987685198159e-05
-3.0677808973055e-05
-3.3075272216333e-05
-2.33250043307959e-05
-3.62068255436124e-05
-5.71714699793077e-05
-2.51470629017283e-05
-3.3146526237112e-05
-5.0701080772031e-05
-2.22990726565265e-05
-3.74230453666894e-05
-3.84520268107668e-05
-3.30410019128925e-05
-2.97579171360824e-05
-3.18092177775795e-05
-9.70575171102877e-06
-2.84064637539889e-05
-2.15888436709058e-05
-2.02235909710115e-05
-3.57099808889097e-05
-1.53109455948349e-05
-4.20894918855022e-05
1.33073222861731e-05
-8.89301281378964e-06
-1.20040301814962e-05
-1.75831574272702e-05
-3.56201545681914e-05
3.32233186714422e-06
-2.14916574308043e-05
-2.31781326439426e-05
-9.48277678185664e-06
2.85652524065284e-06
-2.22958547111887e-05
-2.73745510268728e-05
-2.58599510541646e-05
-1.74597010681687e-05
2.46494784237212e-06
-2.36767028801666e-06
-4.17981566098247e-05
-2.72527483592034e-05
-3.98257353406515e-05
-4.45566635494098e-05
-9.16959297908597e-06
-4.44479211742225e-05
-1.67881883356344e-05
-1.9454170799705e-05
-4.07172179837523e-05
-1.0377690995475e-05
-5.05781755651183e-06
-1.88162892646548e-05
-8.53307504406334e-06
-2.2842162646302e-05
-3.4632288133638e-05
-3.18314049320904e-05
-3.92090253532562e-05
-2.42334954670306e-05
-3.02148080170703e-05
-9.26930010791973e-06
-3.83822610328928e-05
-2.97930477368907e-05
-1.44740660960202e-06
-3.62569716740455e-05
-1.50886384581744e-05
-1.55018365164722e-05
-2.64567929124203e-06
-3.53100473021218e-05
-3.49714665550109e-05
-1.54195897968376e-05
-2.59068149430873e-05
-4.74887482297153e-05
-4.55528049259482e-05
-5.69662009177641e-05
-6.20462768096305e-06
-1.57641898138017e-05
-2.83376861771206e-05
-2.81363315940979e-05
-5.70954402384655e-05
-4.81232091815961e-05
3.90185762214403e-07
-3.66762225587379e-05
-2.33455028323803e-05
-2.00411895230852e-05
-3.59555101318141e-05
-3.99797762053306e-05
-3.76533790091909e-05
-4.29441837004161e-05
-1.39814075323587e-05
-1.89354319772671e-05
9.18595491977222e-06
-1.81807157573084e-05
-2.90263105561552e-05
-4.86071546186648e-05
-4.2691381162528e-06
-8.43307694472057e-06
-3.20302703961791e-05
-1.70240498061402e-05
-3.58532327527606e-05
-3.39286843874876e-05
-3.85180853790592e-05
-5.2922994799965e-05
-1.83730987274068e-05
-1.57205701496369e-05
-1.95790910404307e-05
-3.42219243060847e-05
-1.44605143264922e-05
-3.05872079727938e-05
-3.77685604346243e-05
-7.00172060669178e-06
-4.40341633568597e-05
-4.7305335443248e-05
-3.08830134408889e-05
-2.00723618846024e-05
-1.53037887087628e-05
-4.0167366269578e-05
-1.93920696386057e-05
-8.06740098394136e-06
-1.363177608323e-05
-4.48934612768194e-05
-2.78216499906246e-05
-1.57405807869e-05
-2.55876011014455e-05
-1.91973288666701e-05
-1.94414877518674e-05
-3.0546348739243e-05
-1.2168426723319e-05
1.49142137678868e-05
-1.31862222631624e-06
-1.6889226918603e-05
-3.26141825285012e-05
-2.21340421641734e-05
3.08795981793004e-06
-8.20435392593148e-06
-1.08050678062143e-05
-3.06543866358506e-05
-1.59081276545891e-05
-2.04748283783921e-05
-1.78369846318222e-05
-1.91092316818191e-05
-2.01480737207245e-05
-5.00104567261717e-06
-5.83829268053294e-05
-6.65513889625481e-06
-2.81553234087134e-05
-2.63552250821276e-05
-2.63218633490797e-05
-1.74957676153786e-05
-5.77281244541598e-05
-1.81039229724374e-05
-8.51075568280805e-06
-8.46679953659453e-06
-6.32324388078904e-06
-1.69148577596034e-05
-3.57263467401574e-05
-2.94943449306736e-05
-3.1252340231064e-05
-2.59945721480902e-05
-1.75071871636863e-05
9.58793028040454e-06
-2.98242956443518e-05
-2.73464578941978e-06
-3.2018831170822e-05
-4.65744043824941e-05
-2.85826010055331e-05
-1.695824443219e-05
-2.60511069131599e-05
-2.322520478352e-05
-1.91199736874447e-05
-1.25813064398661e-05
-3.66325792260171e-05
-1.68011620959312e-05
-3.26737360654252e-05
-4.88489464680183e-05
-1.7962581432369e-05
-9.66077646360157e-08
-2.88940244769599e-05
-4.19739917757294e-05
-1.73295854356627e-05
-3.05367252437728e-05
-1.93649764756108e-05
-3.8816680239767e-05
-3.14788173506634e-05
-2.78501759637903e-05
-3.35557910026671e-05
-2.704151515114e-05
-3.82703066976942e-05
1.08679751711485e-06
-2.92733655004218e-05
-3.95958300653183e-06
-3.22519495309966e-05
-4.542464771948e-05
-3.21311998381701e-05
-2.82520881481335e-05
-1.3439697239757e-05
-2.62954319879889e-05
6.46342274397552e-06
-1.1561605886977e-05
-1.10440149714035e-05
-3.591796944491e-05
-5.32728826261553e-06
-3.97348163033853e-05
-2.76823323165067e-05
-2.84797018448718e-05
-1.99867029154247e-05
1.05726461220319e-05
-3.39082751996325e-05
-2.90646746138326e-05
-3.29979976118043e-05
-2.0697973386233e-05
-2.51020189621851e-05
-4.15036373600275e-05
-1.61696258550678e-05
-1.67981618986039e-05
-2.89696854071457e-05
1.65585843118833e-05
2.65805367121321e-06
-3.34074398099683e-05
-3.16717267684143e-05
-3.80926859960865e-06
-4.460933041976e-05
-2.9585707639509e-05
-3.63010964559273e-05
-1.00373128805846e-05
-3.01556075816844e-05
-7.40202989103607e-06
-2.42688334144012e-05
-2.42756305754716e-05
-4.54724370609998e-05
-3.97291840604482e-05
-5.72635152709447e-05
-3.1808362208151e-05
1.76121310503622e-06
-3.07131662034587e-05
-2.32936257753569e-06
-2.10857271037288e-05
-3.8367051731356e-05
-1.63632848805805e-05
-2.25008868652949e-05
-1.6756569525573e-05
-3.94560119736701e-05
-2.40528349132748e-05
-2.60345841127535e-05
-1.18810692384156e-05
-3.21882936800167e-05
-2.37882101879775e-05
-5.61065123709947e-05
-4.25175434538813e-05
-4.29209999746823e-05
-5.92630252054216e-05
-4.21182567923954e-05
-2.66890960634192e-05
-2.53456196161109e-05
-3.19369920935323e-05
-3.82906611735941e-06
-2.18637894147732e-05
-1.01540473381146e-05
-1.83888921686894e-05
-2.55187074196632e-05
-3.9421576335522e-05
-2.23245250156375e-05
-2.51355559758684e-05
-3.41128695319761e-05
-3.97710555925888e-05
3.52446801247734e-06
-1.19112825885647e-05
-5.03439985490487e-05
-1.06220658029468e-06
-5.00628606881339e-05
-2.78299152953291e-05
-4.37279962264091e-05
-2.87321498117034e-05
-3.04082137555281e-05
-2.57216450163768e-05
-1.05382098220592e-05
-5.67729694044242e-05
-2.17278334068261e-05
-2.22469308379152e-05
-1.87624016178428e-05
-2.54862129182194e-05
-3.2559836176137e-05
-1.86166234415809e-05
5.93233814103372e-06
-4.03028389864286e-05
-1.34195129425525e-05
-5.42920033381564e-05
-1.39501843965761e-05
-2.98583971184428e-05
-3.02256632968249e-05
-3.69440745824164e-05
-2.2806192004696e-05
-1.30589336599046e-05
-1.75722205474075e-05
-2.46164211419511e-05
-4.16762136201848e-05
-2.47134962745352e-05
-4.82673658502647e-05
-4.05249030649892e-05
-1.11068166998377e-05
-2.8465557981995e-05
-2.30607862725471e-05
5.32387816918462e-06
-4.33546333463622e-05
-2.02193756372238e-05
-1.93597193016959e-05
-4.41859610209779e-05
-1.04515331596702e-05
-5.06528562023102e-05
-9.39217490982751e-06
7.61859017951409e-06
-2.97214124461971e-05
-3.01345826073175e-05
-1.81754196216242e-05
-1.51191615057321e-05
-3.43803221314166e-05
-1.72895231398372e-05
-3.0029709496384e-05
-2.40168117876298e-05
-3.35199133596554e-05
7.76019396637937e-06
-1.57116967998639e-05
-2.03643892243879e-05
-7.69230091060164e-06
-2.89764445703224e-05
-1.50215438039034e-05
-5.42838506970279e-05
-3.87705041966947e-05
-6.14696562035619e-06
-7.27768178726057e-06
-2.31506687262541e-05
-2.65939561488367e-05
-8.0688394717191e-06
-7.33546368016051e-06
-8.81030551490596e-06
-1.6797211622154e-05
-2.82611004509605e-05
-4.77209346597105e-05
-9.67356930208309e-06
-4.09223690419955e-05
-4.4694073789126e-05
-1.48219170185995e-05
-3.42715972710746e-05
-2.06531433869088e-05
-4.94702781943863e-05
-2.25771375370768e-05
-3.18473346684637e-05
-1.31349072012516e-05
-1.96654768157483e-05
-2.8074574889183e-05
-2.80115134535774e-05
-6.81655346857522e-06
-1.07053412144764e-05
-3.53775288876095e-05
-1.81593010268241e-05
-1.38826058416001e-05
-3.43085358054888e-05
-1.11701352458373e-05
-4.17585647736142e-05
-1.21835580132458e-06
-2.03258331885002e-05
-2.98724148325372e-05
-3.99027324518453e-05
-1.04856888945862e-05
-2.48186915602168e-05
-3.60448729782435e-05
-3.42082520942017e-05
-1.2548771348135e-05
-1.82292118451996e-05
-4.14831665273385e-05
-2.39814587423981e-05
-4.86445447742997e-05
-2.75834985599364e-05
-2.50874338239684e-05
-1.48962710102128e-05
-3.23632217118238e-05
-1.4665129140684e-05
-2.17014056296294e-05
-4.99669177509649e-06
-5.93108708058972e-06
-3.57449104995523e-05
-4.88766704790652e-05
-1.11921706848959e-05
-2.01830810392849e-05
-1.36566208353631e-05
-9.81129444932892e-06
-3.08027130687445e-05
-2.76046055063151e-05
-3.55185490310818e-05
-2.67552637590954e-05
-3.42392132284948e-05
-6.45797786286429e-06
-2.53059038808482e-05
-3.83416541463209e-05
-2.42329373342788e-05
-3.87207555309626e-05
-1.57032215415964e-05
-3.57416683005664e-05
-6.13352111540441e-05
-2.84575104098957e-05
-1.79247191574593e-05
-4.0927074410246e-05
-3.11587852668429e-05
-1.43741804545281e-05
-2.68684576460673e-05
-2.08198042894723e-05
2.76800715195775e-06
-2.449157758275e-05
-1.98408865018207e-05
-3.72345790924784e-05
-3.43142400294878e-05
-1.92358685757547e-05
-4.99712437577346e-05
-3.75210496942675e-05
-4.48345956426796e-05
-6.09887172720349e-06
1.20816299548147e-05
-6.62583006350234e-06
-1.9923847547108e-05
-3.43598346561526e-05
-2.24956690951957e-05
1.0281244551487e-06
-5.30561490668492e-05
-3.28608890070643e-05
-3.50841110784177e-05
-3.52043639390382e-05
-1.16453370192755e-05
-4.83459528770415e-07
-2.84536954659474e-05
-1.46951534357599e-05
-2.09529638919712e-05
-5.43987076277679e-05
-1.4600822461018e-05
-3.84958283601876e-05
-8.65683403510951e-06
-2.13301601134323e-05
-1.77481322370219e-06
-1.34998880071491e-05
-2.89200441765805e-05
-1.24558202088592e-05
-4.33233502255902e-05
-2.7388985657691e-05
-1.18766740315754e-05
-3.80524339179243e-05
-2.73196675133991e-05
-2.62481200618045e-05
-2.71180146354164e-05
-1.1660074233739e-05
-4.06131985933729e-05
-4.14585856845514e-05
-1.53508151539855e-05
-1.36816797113223e-05
-2.70398073303316e-05
-2.3158702911506e-05
-4.41684997670224e-05
-2.46522845863452e-05
-4.02958606679141e-05
-2.48410803534539e-05
-5.32214286093979e-05
-2.30444360075726e-05
-2.64287243042524e-05
-2.84506508838169e-05
-8.57564620712617e-06
2.95742226950352e-06
-4.64955543667172e-05
-2.38006679334314e-05
-4.93777083257531e-05
-8.42921778113873e-06
-1.65314467567111e-05
-1.37995258173799e-05
-3.70758144842322e-05
-1.90041915749538e-05
-3.97854651683676e-05
-4.66617505834557e-05
-2.10631458649498e-06
-3.44210904696935e-05
-2.51701426172366e-06
-3.99306473197354e-05
-9.92406814421936e-06
-2.87715278728816e-05
-3.69397486342652e-05
-2.24232438052987e-05
-1.59196393836424e-05
-1.00206189710878e-05
-3.14217559926564e-05
-7.08847622863016e-07
-2.42146325547053e-05
-1.43644691071485e-05
-2.5679725199141e-05
-1.97098017638826e-05
-3.72778976874151e-05
-3.37085986576165e-05
-3.87157017641002e-05
-2.77208089147134e-05
-1.7450309007443e-05
-1.17320479884548e-05
-2.67445547213878e-05
1.84633599309977e-05
-3.08182380709599e-05
-2.13228921180638e-05
-2.37091945705787e-06
-3.07288884832625e-05
-2.66855781610474e-05
-1.83199866027294e-05
-3.97889184919843e-05
-2.40181313768136e-05
-6.40512310493729e-06
-5.24857046817578e-05
-5.26458910731534e-05
-2.57923187140856e-05
-1.70821450421128e-05
-2.44361232508616e-05
-2.35202389081997e-05
-9.38672776882533e-06
-1.51575025861968e-05
-6.37533525856342e-05
-4.67797496308721e-06
-2.52806272371198e-05
-2.61990534457706e-05
-5.03672129482199e-05
-2.61533326289696e-05
-3.18195263717296e-05
-1.89192348586356e-05
-1.81581823404795e-05
-4.20348071651766e-05
-4.10523917093954e-05
-1.30067122486343e-05
-3.54163826966772e-05
-2.37609662721686e-05
-3.88592525136059e-05
-9.43804887861156e-06
-5.78392170298394e-06
-3.50807709558025e-06
-3.25037793997507e-05
-1.25259640953584e-05
3.70134734901457e-06
-3.49154196486058e-05
-9.93794435921524e-06
-1.19105334820147e-05
-1.81267975034271e-05
-2.7598931859956e-05
6.68478527427635e-06
-6.52972940600718e-05
-2.01997590926741e-05
-3.52978620863882e-05
-1.83912085612563e-05
-4.43754103013873e-05
-3.84051204944455e-05
-4.06713378923114e-05
-8.65107890106967e-07
-4.41781548998142e-05
-3.88572929023523e-05
-2.97485507281959e-05
-2.28543727037441e-05
-2.85387080557473e-05
-1.8214531073527e-05
-4.24405063740995e-05
-1.99871760128017e-05
-1.75707897819221e-05
-4.27412267750509e-06
-4.37199919461012e-05
-1.92288517603583e-05
-3.29845434770814e-05
-5.27256999332615e-05
-2.22746238808017e-05
-2.45136068766674e-05
-3.19585022758565e-05
-1.07045180424758e-05
-3.15827212340547e-05
-2.98588250262439e-05
-1.13541839819362e-05
-2.96756956585514e-05
-2.36383254376292e-05
-4.01175999233877e-05
-3.21073682696864e-05
-1.75925028524017e-05
-3.81621306618479e-05
-3.48531826445773e-05
-1.75182844071609e-05
-2.30046518761469e-05
-7.11028463866352e-06
-2.61283742035869e-05
-2.10107389526761e-05
-3.61282128875443e-05
-8.93806313841576e-06
-3.94702261945518e-05
-4.15770671871785e-05
-3.13956755038509e-05
-4.49732483122618e-05
-3.91625719569496e-05
-2.75751141155464e-05
-2.03045915827671e-05
-3.76545186953107e-05
-5.47401758289279e-05
-4.03660609781429e-05
-3.14031040231966e-05
-3.15513434844583e-05
-2.70881231433127e-05
-1.33030542478123e-05
-2.01506128908614e-05
-3.70566536500732e-05
-3.29595048678045e-05
-3.1631607635494e-05
-6.342283437771e-06
-2.38613720687983e-05
-1.37238037804988e-05
-2.23942275333501e-05
-4.70647666416591e-06
-1.99010604066371e-05
-3.60538275539762e-05
2.82381704521628e-06
-2.53422779848865e-05
-3.987662518138e-05
-1.0949120520492e-05
-2.6007488995961e-05
-1.72510024146914e-05
-3.09177674611912e-05
-1.40181389502051e-05
-2.80717624326611e-05
-4.84551670420848e-05
-1.35891122221482e-05
-2.14104591159488e-05
-9.97071289922964e-06
-3.66109946483463e-05
-5.10077349586804e-05
-3.29167832040225e-05
-1.74357194966244e-05
-5.85910207126217e-05
-2.79539358291174e-05
-1.93282623053162e-05
-1.28485519201316e-05
-4.03433600453755e-06
-2.45296632603133e-05
-2.54098566172463e-05
-3.5098760913172e-05
-2.66568488866347e-05
-1.88086957748019e-05
-4.19785193251004e-05
-3.04455368347094e-05
-1.71711610535989e-05
-1.72815071289576e-05
-6.83205060626216e-06
-2.17495332556834e-05
-1.72611278302552e-05
-4.65109424694208e-05
-1.30053788640747e-05
-2.10825368894129e-05
-3.2197767949182e-05
-2.98474875735093e-05
-3.55440676118708e-05
-2.77949571762105e-05
-2.43407794343706e-05
-2.81729481027407e-05
-6.94917230316643e-06
-1.28799356703112e-05
-1.63734886989274e-05
-2.42288337139352e-05
-3.26222604584519e-05
-2.63757202380468e-05
1.07168705796478e-05
-1.85770898955236e-05
-2.60736347649547e-05
-3.13632124405313e-05
-2.91662373038792e-05
-2.66137879290113e-05
-3.07276242549427e-05
-1.86193673394165e-05
-1.82216864983004e-05
-5.03901363449731e-05
-3.9669649494033e-06
-4.97025187002756e-05
-8.81668108385529e-06
-1.74760207442985e-05
-3.38504921947265e-06
-1.94688513179354e-05
-5.88057416638322e-06
-2.64069391206549e-05
-2.33496080313855e-05
-1.77464020611619e-05
-1.81228104830095e-06
-4.05947529493569e-05
-2.84712965024192e-05
-2.30668227707359e-05
-1.92820017343462e-05
-2.09027750367062e-05
-3.15573905242055e-05
-9.71320368422099e-06
-2.11799387272148e-05
-1.07527332709815e-05
-9.95518676199417e-06
-4.36044712390471e-06
-3.54086623579994e-05
-1.13708064703558e-05
-1.5491323630912e-05
7.49900367454364e-06
-3.95309332562264e-05
-3.09112268077226e-05
-3.34443180411168e-05
-3.59519612807502e-05
-1.76988823043935e-05
-2.48244562262568e-05
-1.15305262282244e-05
-3.51316312739358e-05
-9.11209970020451e-06
-2.75770912310222e-05
-1.33481951017909e-05
-4.5108230822814e-05
-3.72140689570168e-05
-2.38952388851212e-05
-3.68673091931693e-05
-3.03695410890254e-05
-4.07785119312084e-05
-9.64138294233282e-06
-6.30552156396351e-06
-6.44235207818637e-06
1.15097313338796e-05
-3.97786950776687e-05
-2.48903090648906e-06
-1.50832569795248e-05
-2.90933730366879e-05
-3.81848884676535e-05
-2.75472279985505e-05
-3.47672281475756e-05
-3.37406571502351e-05
-2.57181534598519e-05
-2.65741023789676e-05
-2.58388856196075e-05
-5.3477823027058e-05
-1.24843244507354e-05
-2.31739397935224e-05
-6.54648409906328e-06
-2.11377537689013e-05
-2.70900791916587e-05
-5.12617981586136e-06
-3.81954753649662e-05
-4.71032710971452e-05
-1.78954089610994e-05
-6.48555486790699e-06
-3.49154537651281e-05
-3.68150057186345e-05
-2.67242002958741e-05
-2.06084843725796e-05
-3.96946974289977e-05
-3.21108070581561e-05
-2.10308595053171e-05
-3.7457488482966e-05
-3.81713919050288e-06
-5.05437472240958e-05
-1.77916207301075e-05
-2.68078132246067e-05
-2.24259189612049e-05
-2.63409399725522e-05
-4.32722658075521e-05
-3.36115678634403e-05
-3.07721996284933e-05
-2.13405437734831e-06
-2.65346395276645e-05
-2.35870232166489e-05
-1.99776763372192e-05
-2.75957387682807e-05
1.70615508666862e-06
-5.64918301250936e-06
-1.97105995363881e-05
-9.19468898416069e-06
1.7701532249264e-05
-4.03494558327127e-05
-4.50233980691966e-05
-3.48132253139639e-05
-1.86345630160271e-05
9.29480829161606e-07
-4.84090680058317e-05
-1.41154504596513e-05
-2.23155105788552e-05
-6.26403840552918e-06
-2.82111199044319e-05
-2.92819310908944e-05
-2.67687796811198e-05
-4.65205901596822e-06
-2.41838193069846e-05
-5.20552643563849e-05
-1.52590177029237e-05
-6.56461838226313e-06
-1.78542302433352e-05
-3.46587013504197e-05
-2.67549419519127e-05
-2.1650361083177e-05
-4.10023944757641e-05
-1.6120831286165e-05
-2.78080614347217e-05
-2.61860756004387e-05
-2.63038525741566e-05
-1.82690909652132e-05
-4.16282689253353e-05
-2.16115571794438e-05
-4.24064085147861e-06
-2.46559837564709e-05
-1.84940455768887e-05
-2.60457138325686e-05
-1.24358482911911e-05
-3.76972495030254e-05
-1.66795453293571e-05
-6.3493275488571e-05
-5.02763686309166e-05
-3.53410023665541e-05
-3.11770553234768e-06
-1.49223546416898e-05
-4.01327877207863e-05
-3.33205893265804e-05
-8.18602597415143e-06
-2.80099132068662e-05
-4.24139238018317e-05
-2.6040994185707e-05
-1.41418923579854e-05
-1.89614260274709e-05
-3.68139252048607e-05
-4.92199157582489e-05
-1.32252131615759e-05
-5.66852617794017e-05
-3.32522572661468e-05
-5.89692800848876e-06
-7.93824629139083e-06
-1.91509413790245e-05
-2.42827135547937e-05
-1.85188030128908e-05
-1.45714963485738e-05
-4.06952216566715e-05
-1.34915450795194e-05
-4.05826940791086e-05
-2.41384078141704e-05
-2.41832041570329e-05
-1.4031917851877e-05
-2.57265237142457e-05
-2.0852318303679e-05
-2.68962459330401e-05
-9.34014769575458e-06
-2.039509553586e-05
-4.55846930708265e-05
-6.51022801245607e-06
-4.64071905069201e-05
-3.25052838490975e-06
-3.32770726427387e-05
-2.5137008912276e-05
-4.35270825933347e-05
-5.30768152483648e-05
-3.15680558874474e-05
-8.7374566972045e-06
-1.59793362900416e-05
-2.19367510204886e-05
-5.67799514537328e-05
-1.90799115651342e-05
-2.40638078366086e-05
-3.58845110325414e-05
-1.37121281332541e-05
-1.44298037118084e-05
-4.28821551081069e-06
-2.36734643152631e-05
-1.08020461743282e-05
-1.17219393400489e-05
-1.24390375561399e-05
-4.65592070213556e-05
-2.40628252736424e-05
-2.37369224356146e-05
-2.75990155539467e-05
-2.50504959430195e-05
-1.37094305501458e-05
-2.16808870356626e-05
-2.00367881935037e-05
-4.49090001787199e-05
-3.68613590426198e-05
-2.63796720591336e-05
-3.28691783708555e-05
-1.11156878525324e-05
-1.8963350243538e-05
-2.29090866363076e-05
-6.01183962659375e-05
-1.25233316496895e-05
-2.21786803857861e-05
-2.21019285705144e-05
-1.54412242535372e-05
-1.1462194953935e-05
-2.81410394468843e-05
-1.78199830173109e-05
-2.85864195293465e-05
-2.36813469536894e-05
-3.41602726733295e-05
-2.75821233797151e-05
-1.3984634394928e-05
-1.31473233948618e-05
-3.29962117145123e-05
7.00460157028695e-06
6.59408528324213e-06
-4.93066127215208e-06
-8.16515969166098e-06
-4.92246642328743e-05
-2.70374604798773e-05
-7.7775991611012e-07
-4.36463412391608e-05
-5.01582151220756e-05
-1.68516001026629e-05
-1.76696881398007e-05
1.87776892951127e-06
7.7783261408897e-06
-3.04765374956646e-05
-3.39229071320406e-05
-4.52481433423242e-06
-2.12209218645308e-05
-6.54059051920152e-06
-4.58688582611135e-05
-2.72043472678442e-05
-1.03874523309416e-05
-9.21048683862087e-06
-1.16314880042141e-05
-9.2689895868367e-06
-3.44350282337117e-05
-2.12161337630242e-05
-5.48331108643234e-05
-2.51594303110019e-05
-2.16974300577456e-05
-2.19484657084259e-05
-3.75942449083244e-05
-1.36162958264614e-05
-7.45887146641768e-06
-9.37910403556109e-06
-1.33526729902957e-05
-2.85454222116832e-05
-2.7871484333781e-05
-1.83542970154371e-05
-4.47352216703137e-05
-2.40672487529256e-05
-1.08026618942405e-05
-3.4258703355575e-05
-3.74499723074256e-05
-2.94170138162331e-05
-3.94286847815012e-05
1.64397783141678e-06
-2.61968733059378e-05
-3.77950937181392e-05
-6.25617139647682e-06
-1.66901958846822e-05
-2.50427170629296e-05
-2.82174702706832e-05
-3.53008943253397e-05
-2.9915336208568e-05
4.53626370543249e-06
-1.02582109013338e-06
-2.54229905900641e-05
-2.25264781675103e-05
-5.07998774251465e-05
-3.6924557947579e-05
-4.50632195846913e-05
-3.18186261694173e-05
-4.0034783155438e-05
-2.87410960876454e-05
-3.03845586127317e-05
-1.5617272480548e-05
-4.19737824127002e-05
-3.49091138583474e-05
-2.04357876320963e-05
-3.55458865745298e-05
-3.58965829224929e-05
-3.68169017383091e-05
-2.93326555948274e-05
-3.15537713987105e-05
-2.92735303406869e-05
-9.56882060593766e-06
-1.33868832191372e-05
-3.57377137069224e-05
-1.30441880533213e-06
-3.97137104899096e-05
-2.50174361010181e-05
-2.04726987781509e-05
-2.86846797415384e-05
-4.42441264657422e-06
-2.16048495003012e-05
-2.04113961746831e-05
-1.74946376456667e-05
-2.30804988871465e-05
-2.21808776726373e-05
3.55230755944525e-06
-1.22022660499519e-05
-1.30375643888674e-05
-3.19114571038269e-05
-1.95765658829043e-05
-4.0747746614855e-05
-3.07767486886285e-05
-3.69864210772431e-05
-3.39601875515896e-05
-1.6709881169495e-05
-3.06257991871976e-05
-5.23374594408855e-05
-9.60464033658745e-08
-2.46787280224819e-05
-3.30944576853434e-05
-4.37265463846024e-05
-7.75832461844617e-07
-1.26902605844425e-05
-2.64216105265392e-05
-4.98747012480217e-05
-1.84556889325841e-05
-3.8984537901168e-05
-3.6591773872572e-05
-7.13906364009615e-05
-2.00027211859338e-05
-9.22584218055039e-06
-3.1939628940866e-05
1.26873375943512e-05
-3.8637776394146e-05
-3.64201042624699e-05
-1.22550678605887e-05
-3.4674165073435e-05
-2.25559562852867e-05
-1.83728704958223e-05
-2.67958945604195e-05
-1.34826094108117e-05
-3.77592729265309e-05
-1.83813609722936e-05
-2.86778870935703e-05
-3.39757682049992e-05
-8.72921407126926e-06
3.5287837211383e-06
-2.97004132965797e-05
-1.57805801480834e-05
-2.97126734352731e-05
-1.23564179838665e-05
-1.88630141519821e-05
-1.32497026168121e-05
-2.32742072029193e-05
-4.42320032995041e-05
-3.734330212605e-05
-2.18257074547323e-05
-2.28679004687666e-05
-3.06046818240455e-05
-3.59379129183133e-05
-2.22172269485982e-05
-3.22319425989323e-06
-2.15646605635085e-05
-2.20575242826003e-05
-4.53857051142655e-05
-1.37047833234192e-05
-1.49635187296384e-05
-2.32306164444197e-05
-4.3621399741734e-05
-1.54565526036623e-05
1.60217243801262e-06
-3.15248397789803e-05
-2.75983177915377e-05
-3.24796064049389e-05
-2.24765982497309e-05
-3.28568186274486e-05
-3.33159782663274e-05
-1.57968294648894e-05
-3.28309016808122e-05
-1.99136682760813e-05
-1.55017796136892e-05
-3.99023872141434e-05
-3.34503847012308e-05
-2.64909166723133e-05
-4.14934011066514e-05
-2.19034380050495e-05
-1.36318356616956e-05
-1.58883851772023e-05
-1.20540435255202e-05
-2.04379652865687e-05
-2.15259713772006e-05
6.21632180376221e-06
-2.2880162157718e-05
-2.50270008271474e-05
-2.25419992298781e-05
-2.34755692947748e-05
-3.27863500507052e-05
2.09778729756935e-07
-2.25209970132569e-05
-1.01640713284828e-05
-4.7892901334382e-05
-2.59810898709753e-05
-1.95550771405768e-05
-3.71844896313659e-05
-2.62199216691737e-05
-3.7490329750962e-05
-3.5986463615021e-05
-1.02264382309475e-05
-1.00568239164121e-05
-1.97715106293501e-05
-3.15118386365475e-05
-1.38643907883743e-05
-3.75479183625908e-05
-3.23926336613475e-05
-2.01276048559422e-05
-1.23431648622382e-05
-1.10918677412088e-05
-6.65840889038547e-06
-3.51624518054864e-05
-8.10697777647224e-06
-3.93150820373007e-05
-3.16195952268188e-05
-3.47345501232075e-05
-2.04682812026936e-05
-9.1601890371788e-06
-4.20612787284277e-06
-3.07395013518802e-05
-1.98932418995506e-05
-4.62667186709882e-05
-3.10402357992711e-05
-3.4261989427802e-05
-2.0346301690788e-05
-4.22146193064731e-05
-2.37979650374602e-05
-2.51625216208903e-05
-2.71003570993074e-05
-2.71779228251354e-05
-3.78019136541108e-05
-5.74084204937096e-05
-3.53839832800342e-05
-3.87528379521566e-05
-1.44562663472912e-05
-3.40486184008077e-05
-1.03311479387047e-05
-9.14083165836092e-06
-1.78553269208248e-05
-3.30262394787182e-05
-2.78739995425404e-05
-1.14754383922671e-05
-2.84379418981102e-05
-3.71509917716961e-05
-8.75795227073238e-06
-3.21195580181258e-05
-2.95287874042853e-05
-1.82223702999794e-05
-2.94907295188416e-05
-2.3864077988901e-05
-5.70422269554063e-06
-3.56816886070635e-05
-2.41324527983971e-05
-2.94426224034776e-05
-1.29645834592088e-05
-5.04469498946265e-05
-3.36519316139398e-05
-9.62297259746861e-06
-1.82782359580868e-05
-2.37763788846396e-05
1.21385210954913e-06
-2.36116464751993e-05
-2.9852088454774e-05
-3.22864596176277e-05
-7.50465223889788e-06
-1.40014301388551e-05
-1.29712929224043e-05
-7.85171009764764e-06
-3.69424423929627e-05
-5.81856150899268e-05
-2.26643533223827e-06
-1.74468671533987e-05
-1.78552945730856e-05
-2.38098089271312e-05
-1.54856530887488e-05
-6.74744556607111e-06
-2.47602886778938e-05
6.11370991132154e-08
-1.37584525683349e-05
-2.21775534990118e-05
-3.15147820548162e-05
-2.5080441968688e-07
-3.32276586786879e-05
-3.13061418426731e-05
-2.01874728655294e-05
-4.50570213301028e-05
-7.42358634608403e-06
-4.82314468547017e-05
-8.96657193581956e-06
-4.86078624405203e-05
-2.78693402889499e-06
-3.52875470205904e-06
-1.24898584755862e-05
-4.08199757258908e-05
-5.61367429638603e-06
-5.35719016736488e-05
-1.83518033503428e-05
-3.63208627467433e-05
-5.65600267153512e-05
3.02131386662525e-06
-3.59763066747923e-05
-2.02831057757484e-05
-4.67763726864466e-05
-2.6704601107024e-05
-4.92609361608056e-05
-2.65451401001192e-05
-2.46302537672994e-05
-2.11611761018801e-05
-9.07364710425846e-06
-2.16994840721611e-05
-4.21306325793821e-05
-3.30637565095997e-05
-3.15185149220838e-05
-1.07226066555288e-05
-3.66140253283697e-05
-1.65916597055058e-05
-2.83862135632242e-05
-2.4559723169483e-05
-4.04202973618403e-05
-2.16670632110165e-05
-1.93771605682667e-05
-2.25590832440236e-05
-1.47695997064551e-05
-2.31145722968655e-05
-8.16768757443353e-06
-1.69272045657083e-05
-3.19624639409631e-05
-2.91681283621822e-05
-1.31145389224777e-05
-4.85957380639016e-05
-3.98567173910754e-05
-3.09400961584679e-05
-7.18852489906785e-06
-2.75691931151611e-05
-3.58300707735069e-05
-1.44430042961497e-05
-8.70401762011589e-06
-4.79507130771994e-05
-2.23164027621378e-05
-2.16121539397169e-05
-2.96072792584547e-05
-2.86379988965521e-05
-9.65661766025739e-06
-4.0410040618216e-05
-8.71677169741253e-06
-2.67357908880379e-05
-2.29197767104245e-05
-1.98751290648139e-05
-5.89546854794084e-05
-9.29194825336062e-06
-1.0591689114291e-05
-4.19465074171754e-05
-2.85364133435707e-05
-1.87176291943243e-05
-3.98227654047835e-05
-4.49340878641473e-05
-2.83119190447295e-05
-2.50311161409147e-05
4.28238416013152e-06
-2.5190777502398e-05
-3.66331665624604e-06
-4.1156642894032e-05
2.66240130963312e-06
-4.38936503047759e-05
-2.52726018664877e-05
-3.85313662233995e-05
-3.54172385446806e-05
-2.01126995135762e-05
-2.48003772445545e-05
-4.21414378832793e-05
-5.92067939407138e-06
-1.18846014461567e-05
-5.01372733602573e-05
-2.48461495717445e-05
-1.57484522512764e-05
-3.78463660802627e-05
-5.21149704786181e-05
-1.25649695540829e-05
-8.16388246084996e-06
-2.54702470130488e-05
-3.95731612783809e-05
-2.59286003183691e-05
-4.65209381642413e-05
-2.07971673224378e-05
-1.98590229986179e-05
-2.85622838826185e-05
-3.36428343148026e-05
-3.32450850228186e-05
1.81773990127185e-05
-1.35389097327787e-05
-3.38773781777419e-05
-2.36606969463236e-05
-1.93996325909153e-05
-3.50172830826961e-05
-2.16214805351401e-05
-1.08296986760001e-05
-4.24428036607784e-05
-1.29618221334545e-05
-2.45062792540725e-05
-2.32484600292796e-05
-2.29260744189488e-05
-1.21453130477948e-05
-7.79368358878509e-06
-1.3427291361875e-05
-4.04208115528017e-05
-1.62976974174621e-05
1.90675178090323e-05
-3.01171614134309e-05
-9.86089531641649e-06
-2.47293355199581e-05
-4.33690619510589e-05
-4.83590166887819e-05
-2.07688619037384e-05
1.16693912661586e-06
-9.71840717802122e-06
-3.47919290604184e-06
-3.27952687392707e-05
-7.30223383530841e-05
-1.49643622876017e-05
-2.66392630177615e-05
-9.97839809721846e-06
-1.62789219087325e-05
-3.97668972399583e-06
-2.74114576882491e-05
-1.9825460773387e-05
-3.11106742087258e-05
-2.02553782507024e-05
-2.13859475605585e-05
-4.40870048457034e-05
-1.13735369914567e-05
-2.08465299152798e-05
-1.38677903119546e-05
-9.47687523646707e-06
-3.40666616933571e-05
-1.96330139580464e-05
-2.25248284260085e-05
2.81933951938367e-06
-3.12484502003027e-05
-1.85737801779653e-05
-1.47273420238669e-06
-3.37715648983869e-05
-3.45931388496167e-05
-2.77776859702471e-05
-1.27917039950543e-05
-4.28254753222791e-05
-1.4083363099501e-05
-1.58052434051229e-05
4.25880730297056e-06
-1.74926894772074e-05
-2.03937689278509e-05
1.40273178062557e-05
-3.01953632908246e-05
-8.56825044995811e-06
-2.40665234287735e-05
-2.92899144730817e-05
7.60194694997606e-06
-1.28764886409046e-06
-3.66410491782147e-05
-2.86470403366587e-05
-3.47886272383576e-06
-2.01139367112199e-06
-1.60075511590964e-05
-3.17846859394209e-05
-3.00730691747594e-05
-1.40938876737653e-05
-1.5244809837079e-05
-1.13234389144771e-05
-9.67954665398175e-06
-3.16131601939451e-05
-3.75736534384263e-05
-1.74980450789315e-05
-2.73501895268413e-05
-8.7429382620892e-06
-5.86967531716748e-05
-3.21154369310796e-05
-5.26546854196815e-05
-3.00602937882198e-05
-3.11659737076599e-05
-5.3776878572199e-05
-3.51493545351352e-05
-1.44607023358139e-05
-1.17789959351176e-05
-1.69960182789103e-05
-2.83195109766802e-05
-3.5772933394859e-05
-4.79829422843268e-05
-1.4489793903369e-05
-3.70232222999213e-05
-3.36287562709639e-05
-1.90529165234325e-05
-3.87373213121604e-05
-3.16781543044837e-05
-1.28806981060032e-05
-1.91663608465452e-05
-2.85719334182753e-05
-2.05099894760926e-05
-3.35523410507357e-05
-1.92410482829466e-05
-3.81304762112908e-05
-1.30626473103585e-05
-3.5964870364408e-05
-5.48090790906806e-05
-1.21851283981098e-05
-3.37876535098047e-05
-2.13970936525828e-05
-1.99751382947147e-05
-1.39907286236666e-05
-2.56988521640864e-05
-1.81973573470585e-06
-2.25878340914648e-05
-3.64439180184541e-05
-1.9366428111756e-05
-2.49963564010183e-05
-5.314911189803e-05
-3.81757414024223e-05
-1.6710971007917e-05
-1.6496120545963e-05
-1.57166957603728e-05
-5.33122146374642e-06
-2.42266996309562e-05
-3.22577255200883e-05
-4.92366574622103e-05
-3.66113664469377e-05
-3.20059721177141e-05
-3.3494731501072e-05
-4.20616612183643e-05
-5.24655507591927e-05
-3.47677220249077e-05
-5.15937081768991e-06
-2.71731649125382e-05
-2.5945455650838e-05
-1.85990605062215e-05
-3.73250023855069e-05
-6.75038401912563e-06
-2.85643268856027e-05
-3.32091412079381e-05
-1.30670177148243e-05
5.69084216294132e-06
-7.35113605537595e-06
-5.58154071042407e-05
-1.61550700746927e-05
-1.80558219147615e-05
-1.92863665623906e-05
-1.66509161368768e-05
-5.03006748122867e-06
4.30743680717626e-06
-1.71094238314677e-05
-9.76774589869903e-06
-2.18558811853089e-05
-2.24158425408604e-05
-1.95138754829159e-05
-5.03812648585665e-05
-6.34032218121199e-05
-3.3415666697815e-05
-8.89144005876169e-06
-8.1475494381354e-06
-9.73204313069131e-06
-1.13954926457604e-05
-3.92440180243329e-05
-3.68271374872549e-05
-3.5476673918074e-05
-1.99778841740225e-05
-1.3754860663455e-05
-1.74184126691961e-05
-1.2700669921487e-05
-1.66905921834486e-05
-1.76515763713354e-05
-3.55332627206111e-05
-2.52911861649674e-05
-2.22183941986292e-05
-4.0779746234505e-05
-1.74226690848044e-05
-3.0168844204028e-05
-2.77475908703495e-05
3.51760941147641e-06
-2.08838591486491e-05
-2.03514543412232e-05
-2.67513268612594e-05
-2.56425675299469e-05
-2.98513793578761e-05
-6.0294319121967e-05
-1.72941668334194e-05
9.56578898228113e-07
-6.08782224679117e-06
-7.0445155762407e-06
-4.99766219934382e-05
4.49681374597688e-06
-2.31666738780488e-05
-1.75979039432387e-05
-1.94012403180005e-06
-3.14866506058439e-05
-1.5713957951906e-05
-4.80978570863317e-05
-2.64205107591894e-05
-1.6826787502523e-05
-3.57137215607145e-05
-2.18710788209118e-05
-2.12354296726094e-05
-1.06233437206496e-05
-2.65694272553007e-05
-3.26691851535875e-05
-2.64946506668323e-05
2.30089115819204e-06
5.77613123014327e-06
-1.70318273045422e-05
-2.99872673241912e-05
-4.02470322687962e-05
-1.66316888328081e-05
-2.24875748834545e-05
-4.64210613845737e-05
-2.75790617247667e-05
-1.57883490909708e-05
-2.92941100414068e-05
-1.3431059566527e-05
-1.42578801625635e-05
-1.61500713293683e-05
-2.62703193258013e-05
-1.0602840182316e-05
-3.51633184754924e-05
-1.91653767580955e-05
-2.00546464408935e-05
-1.03489068725392e-05
-3.52325503817907e-05
-2.36488639997797e-05
-2.2747731748298e-05
-1.06622326932994e-05
-1.28991144793202e-05
-3.67746213522652e-05
-1.3494890537783e-05
-1.60411272475993e-05
4.89192914362422e-06
-1.49489386980501e-05
-2.51371567831985e-05
-2.33650792538168e-05
-2.34255225407714e-05
-3.13572910717133e-05
-3.23411625194636e-05
-2.76803639074451e-05
-2.39859357454135e-05
-2.24913940081677e-05
-2.15878071356782e-05
-4.53333947779877e-05
-3.49534441068086e-05
-1.81413811320521e-05
-1.02280926038237e-05
-2.61304984460665e-05
6.79020555206348e-06
-2.99317128483879e-05
-3.22510085362476e-05
-2.56420726460172e-05
-4.08880655108586e-05
-2.644095747407e-05
-2.82526135387388e-05
-2.56988985293175e-05
-2.88218595470497e-05
-2.51566944429278e-05
-1.97307248886824e-05
-1.76194414870439e-05
-1.93202333070867e-05
-1.1922307281746e-05
-2.98307528549465e-05
-3.41036727610285e-05
-2.44516070048996e-05
3.71914241695522e-06
-2.25623762173765e-05
-1.04421416962252e-05
-2.81391122114268e-05
-4.70885851947721e-06
-2.95166475357087e-06
1.3240889234397e-05
-2.67179282604536e-05
-2.50917176294484e-05
-1.84569672038304e-05
-1.58756838288643e-05
-2.63024176894632e-05
-2.88312610518314e-05
-2.13973928273089e-05
-1.00519640758549e-05
-1.23542220511062e-05
-2.69406012221266e-06
-9.8656218690122e-06
-3.79338574398249e-05
-3.54593243508636e-05
-2.09597407034586e-05
-9.13076379603922e-06
-3.24457458501621e-05
-5.19124521130468e-05
-2.35216749169359e-05
-4.13203499364524e-05
-5.02021383987296e-05
-2.22188620730497e-05
-1.67621033006176e-05
-2.92316411534863e-05
-2.42181169043414e-05
7.58191163914476e-06
-2.81688054794211e-05
-1.52896319396273e-05
-3.4097780798914e-05
-1.20834882115919e-05
-2.45700472062028e-05
-2.66903160765705e-05
-1.84766107909186e-05
-3.39958062824697e-05
-1.77817315276535e-05
-2.20570800163172e-05
-7.20284963355025e-06
-1.86098912247858e-05
-3.02572014358412e-05
-2.02697341202298e-05
-2.91957528070695e-06
-2.09842302260723e-05
-2.089137782867e-05
-3.5598076485375e-05
-2.63796229829824e-06
-3.48938791710689e-05
-4.20997727183756e-05
-2.24622267904597e-05
1.90558174535145e-06
-3.34750722383367e-05
-5.27890980740497e-05
-6.75295963261665e-06
-2.70869662160879e-05
-1.44656619523902e-05
-1.35085115316008e-05
-9.14487826036336e-06
3.33732710461001e-06
-2.28015451899532e-05
-2.23244147523942e-05
-2.65111066250382e-05
-3.79075468015183e-05
-2.94966255308047e-05
-2.72628237974941e-05
-2.33220855642295e-05
-1.6430803361504e-05
-1.42686324821679e-05
-2.16276474013039e-05
-4.46845243715222e-05
-2.97408437961584e-06
-2.67095029288258e-05
-1.61918170728617e-05
-4.61469245098552e-06
-9.81012471755461e-06
-3.68979551298936e-05
-2.21138350057103e-05
-3.79880295731144e-05
-2.76194910470361e-05
-2.01241308880471e-05
-1.87971247881963e-05
-3.89975916879859e-05
-1.12391061338379e-06
-3.99920184142425e-05
-3.08428644420104e-05
-3.80544867511519e-05
-1.51378004528596e-05
-3.95684028383127e-05
-2.95423485689523e-05
-2.49517091159224e-05
-3.43150664689084e-05
-2.3276743273309e-05
-4.2240404422192e-05
-5.53199742701923e-05
-3.50890118385468e-05
-3.66290012573123e-05
2.45328197872157e-07
-1.00819596954083e-06
-1.8154808062275e-05
-1.86613664312388e-05
-3.14204136952204e-05
-3.35464466998812e-05
-3.51862758638879e-05
-1.27456824994331e-05
-5.00512238220241e-05
-2.19193294505915e-05
-4.76523193294445e-05
-4.56017669384656e-05
7.58303946756243e-06
-7.36183178109606e-06
-3.6414884458182e-06
-2.19969060317863e-05
-3.17868580830243e-05
-3.4966942116515e-05
-4.30596176481138e-05
-1.53919962901635e-05
-3.33978684520437e-05
-2.93418500757834e-05
-1.92937416776326e-05
-1.48704478669676e-05
-1.68099547783894e-05
-1.00316354428943e-05
-2.12790101852808e-05
-2.49947086527371e-05
-2.73024397968333e-05
-2.55711506356921e-05
-3.65814420896883e-05
-1.24267444324609e-05
-1.09448099616501e-05
-1.60072028667826e-05
-2.9342027561093e-05
-3.21985148217853e-05
-1.27370877190043e-05
-1.98880337094644e-05
-2.88067071596338e-05
-2.004344620288e-05
-3.84663609017641e-05
-2.58235171357092e-05
-5.52799115909381e-05
-3.70623977374579e-05
-1.45320841433432e-05
-2.7972279880424e-06
-3.11356204191829e-05
-1.49093602755192e-05
-3.89425468884821e-05
-1.913943284278e-05
-4.16010930302576e-05
1.18405876014419e-06
-3.38329771683088e-05
-3.16791798564226e-05
-4.08826090004956e-05
-3.16178925950307e-05
-2.53115484887893e-05
1.63376816266363e-05
2.76813415409515e-06
-1.99959961512191e-05
-2.26450155575139e-05
-2.45637812186676e-05
-4.71897400391879e-05
-3.16324591466534e-05
-1.97142356594548e-05
-1.59696966724723e-05
-1.09972729429144e-05
-1.0589511991541e-05
-4.45087488653955e-05
-3.57565557097617e-05
-1.49070086855474e-05
8.9931179032118e-06
-3.6112462614738e-05
3.45195887955289e-08
-3.1264317783306e-05
-2.16966179765821e-05
-3.7405990892849e-05
-6.30392241869944e-06
-1.44964174671986e-05
-4.31229192044152e-05
-4.90467947434253e-06
5.43802176792601e-06
-1.48033062341259e-05
-9.49205500115056e-06
-3.34703356589475e-05
-2.41950616595792e-05
-3.0511069850202e-05
-2.66808835661955e-05
-1.3988151300165e-05
-4.1998022479189e-05
-3.37182089227162e-05
-1.77637223659975e-05
-1.18381411242977e-05
-8.73786879401216e-06
-2.26978996114173e-05
-3.19812342769673e-05
-1.72181382264574e-05
2.11732170021788e-06
-3.00690954464475e-05
-2.86659733111804e-05
-3.05289716025703e-05
-3.73598592931795e-05
-1.34147035420453e-05
-1.91817397918213e-05
-1.80887082332522e-05
-3.24870610055447e-05
-2.79604260732433e-05
-4.79454717266609e-05
-1.58709438418468e-05
-3.42924515939202e-05
-2.76545694115202e-05
-2.79144203537984e-05
5.5469369562221e-06
-1.20421807072953e-05
-3.22318824785762e-05
2.82473343747314e-06
-2.40245138041585e-05
-1.1462365691073e-05
-3.68945994450751e-05
-7.35929756426129e-06
-1.00447989949069e-05
-4.67659199889963e-05
-2.21294997659297e-05
-2.16639396190502e-05
-2.7743189969098e-05
-3.97811754553981e-06
-3.03063452903491e-05
-8.70719838329947e-06
-3.09238071485546e-05
-4.31916591106092e-05
-2.42371377603868e-05
-1.13765221942118e-05
-3.04845359382692e-05
-2.54743315124362e-06
-1.91223702065912e-05
-1.62328110650905e-05
7.60333379639522e-06
-6.02438069917828e-05
-6.35222531248449e-05
-3.03116177118841e-05
-5.77710786022005e-05
-2.53272052717827e-06
-3.7635767404435e-05
-4.63707437267728e-05
-2.16085922923975e-05
-4.06447565573482e-05
-3.12879093784239e-05
-2.96719538551077e-05
-2.3659495362568e-05
-1.92093708572859e-05
-2.04703044214452e-05
-3.3205873808859e-05
-4.69190822692359e-05
-9.60649084626389e-06
-2.55610222337114e-05
-3.1965923729944e-05
4.13701447610721e-06
-3.30194206335734e-05
-3.5544924905193e-05
-2.53184587465166e-05
7.45771205092177e-06
-4.5972161408239e-05
-4.27414053761825e-05
-3.4212973326233e-05
-4.30658107900648e-05
-2.31940074078976e-05
-4.42831779481199e-06
-2.6172044097124e-05
-2.71127160428922e-05
-5.53960029281413e-05
-4.89194333230909e-05
-1.91574552238356e-05
-2.66965617364617e-05
-1.66296621408075e-05
-8.29097193033902e-06
-3.06410570698982e-05
-1.52022436047795e-05
-2.64328173267283e-05
-2.71073361937019e-06
-2.64477146677771e-05
-3.36591987813796e-05
-2.43838783638307e-05
-1.58732334957296e-05
-1.32975319956381e-05
-2.46970864164638e-05
-3.40109635383447e-05
-1.39769039097296e-05
-2.13443412515217e-05
-3.57673258240106e-05
-5.47137401847111e-06
-2.14436927514131e-05
-1.68779932388154e-05
-1.41747658479818e-05
-2.67512367120192e-05
-3.76496115719438e-06
-4.35960804361231e-05
-2.59445354441776e-05
-2.99170558396054e-05
-2.73188334369588e-05
-1.13970773087162e-05
-2.11957994482324e-05
-2.42646257577051e-05
7.01568479964298e-06
-3.93478718683467e-05
-3.22323775132654e-05
-2.57196417802233e-05
-1.58050104374056e-05
-3.40796653266094e-05
-1.34638352060237e-05
-3.73284525350359e-05
-3.24803156712055e-05
-3.76403416478101e-05
-2.12232969600172e-05
-1.88168341491889e-05
-3.63634412174977e-05
-1.13489199872407e-05
-1.79390124316713e-05
-3.01440392126849e-05
-2.48781645571e-05
-2.52832275970819e-05
7.12472746520209e-06
-4.70055265137784e-05
-8.20095239005699e-06
-2.44601315586435e-05
-1.0168470939909e-05
-1.95479674984461e-05
-2.92569674246703e-06
-2.66421848942891e-05
-4.96572294689723e-05
-1.59924792815725e-05
-4.01178604704169e-05
-1.70069354908232e-05
-6.50850865224424e-05
-3.68044969608891e-05
-3.29391314038236e-05
-4.04772381974824e-06
-1.66851178436927e-05
-4.13115777944669e-05
-2.99211241993417e-05
1.41730366676268e-06
-1.43785663254885e-05
-1.81701691949908e-05
-3.51884411355338e-05
-1.48866615834296e-05
-3.02498053304588e-05
-2.03063061191966e-05
-2.10664824150201e-05
-2.18029569148509e-05
-2.89797120366632e-05
-1.65824673650591e-05
-1.4465416197171e-05
-1.84959233602383e-05
-2.95364492325867e-05
-3.07952645504436e-05
-1.70168947028602e-05
-2.71257283785856e-05
2.82833923396842e-06
-2.76974528582694e-05
-2.76098764507647e-05
-1.27273869103149e-05
-2.08363698150829e-05
-3.69937124911156e-05
-4.29445448803789e-05
-3.16183514131472e-05
-1.9206394428468e-05
-1.42772372384018e-05
-4.99599677116075e-05
-2.29570135278435e-05
-3.53634921432997e-05
-5.30896152843586e-06
-6.59244623058122e-06
-2.43482512453831e-05
-6.64459576023375e-06
-2.4538244043654e-05
-3.79286420767678e-05
-2.31747297655389e-05
-1.97149221685497e-05
-2.45056075697295e-05
1.83122654955622e-06
-4.56121530444923e-05
-1.78495878304956e-06
-3.11555179009863e-05
-6.56319145287551e-06
-1.60982584987426e-05
-3.93345712387653e-05
-2.38253647853593e-05
-3.33904451216374e-05
-2.13810503384369e-05
-2.17144158980138e-05
-2.06369418863315e-05
-4.08822446473001e-05
-1.62196992845871e-05
-1.44654477453757e-05
-2.65955694576702e-05
-3.64815809101838e-05
-2.0709638740705e-05
-2.38109131591006e-05
-1.00845378341571e-05
-2.05537381744539e-05
-3.99219029190768e-05
-4.5577591187993e-05
-1.18817070830491e-05
-2.36528898632975e-05
-1.64414306836303e-05
-7.60760958205597e-07
-2.43554399289652e-05
-3.368203936746e-05
-1.04992594881139e-05
-3.00006808722032e-05
-1.77288675181996e-05
-1.91842615514173e-05
-5.02443927645574e-05
-4.03206783093757e-05
-2.47850060248328e-05
-2.13675558736824e-05
-3.92323797543701e-05
-1.74823243939543e-05
-1.2067622311795e-05
-2.09130984749886e-05
-4.56117670966628e-05
-4.73652035208389e-05
-2.59395364696514e-05
-2.70162696032494e-05
1.04587043967635e-05
-4.01597141423782e-06
-1.17608717969757e-05
-2.74381493903881e-05
-2.67284340744261e-05
-7.00654153855344e-06
-6.80173529486289e-07
-9.82377630835364e-06
-4.48786864515134e-05
-5.39307503497371e-05
-2.13610152931229e-05
5.9868784083402e-06
-3.82882346619105e-05
-1.8921656836445e-05
-5.12348618394741e-05
-1.50554472604921e-05
-3.19214993279971e-05
-4.48478446570236e-05
-2.92748168453286e-05
-5.37286602923271e-06
-1.81813889412798e-05
-3.90163826244745e-05
-2.01077572635818e-05
-1.69311096536069e-05
-1.07004620811176e-05
-2.46225169845073e-05
-1.47033717613671e-05
-3.72063870362511e-05
-2.8520937700632e-05
-2.98843439866895e-05
-1.81616302519662e-05
-5.00295460953106e-05
-1.48567093618385e-05
-1.10198121452943e-05
-1.80989625234371e-05
-3.76626564888247e-05
-2.4054983171827e-05
-2.89667906266225e-05
-3.6673418583819e-05
-5.30511885479116e-05
-5.03385480685705e-05
-3.88541092041699e-05
-3.68535819960605e-05
-1.65786702246058e-05
-2.58265530509231e-05
-1.3069515854484e-05
-2.34114872005864e-05
-3.61472956017653e-05
-5.21577808017716e-05
-1.17124366290032e-05
-2.05073844761618e-05
-3.48914900500246e-05
-5.18085599058917e-05
-1.72942166958211e-07
-1.68795593845284e-05
-3.33228042528617e-05
1.35429916783472e-05
-3.83419477349103e-05
-2.02079343414336e-05
-4.15557420515808e-05
-2.42708225391475e-05
-1.30084892254903e-05
-4.16838954116252e-05
-1.99886009100236e-05
-2.23858174937138e-05
-4.22606902145743e-05
-9.79659149799343e-07
-3.88817756927095e-05
-2.29406812510685e-05
-1.02613389844304e-05
-2.43516670861442e-05
-4.62012832576063e-05
3.91365341458509e-07
-2.80056616066293e-05
-3.27641836378644e-05
-1.57389760735187e-05
-7.59474986918629e-06
-3.57507380503193e-05
-2.46179328794754e-05
-4.67038393514878e-05
-2.48692834966899e-05
-3.40812968735272e-05
-2.870376891591e-05
-2.32568285118335e-05
-2.71840727486331e-05
-2.41304380137934e-05
-2.65716632979554e-05
-1.71253499149822e-05
-4.89802295801478e-05
-2.59257877309824e-05
-1.12627811986225e-05
-2.70414298076824e-05
-2.4674039527025e-05
-6.30548386269352e-05
-3.16214111987827e-05
-2.85966354791459e-05
-2.56831641529088e-05
2.09745132597178e-06
-3.42024916323508e-05
1.65132593554958e-06
-5.02806392747396e-05
-2.61556977145123e-05
-2.06258304226983e-05
-4.62030540873783e-05
-2.81139042769549e-05
-3.0627192330388e-05
-2.29753016048382e-05
-4.11222140085967e-05
-2.37283331250457e-05
4.41011399368446e-06
-1.25874433501513e-05
-1.7487839868738e-05
-3.05724146983559e-05
-3.75893123952544e-05
-2.21109855706224e-05
-2.82792250536276e-05
-1.26391215720156e-05
-7.62174717503086e-06
-3.35021998028203e-05
-5.70464063910757e-05
-3.17707804018018e-05
-2.28493919624219e-05
-3.50562998115738e-05
-8.40018393000635e-06
3.15588704504833e-06
-3.42834096686713e-05
-2.79663140544993e-05
-5.52863719425544e-05
-4.36928178775141e-05
-3.87411731979597e-05
-9.25889592482863e-06
-2.97567228779e-06
-2.26378366514408e-05
-3.20667048433687e-05
-2.91857571606573e-05
-4.03472870307284e-05
-1.07513833152479e-05
-3.04134021718129e-05
-3.45709690931147e-05
-3.6038955832106e-05
-3.35576905283156e-05
-9.4385554943117e-06
-9.71032832494972e-06
-6.70193758410581e-06
-2.33923314900413e-06
-1.76093205035683e-05
-4.2715081726061e-05
-2.27785099484173e-05
-2.12660482502231e-05
-1.87231941992953e-05
-5.58896954461155e-05
-3.34310475834351e-05
-1.40077341483778e-05
-4.42609396592035e-06
-4.12954370312414e-05
-8.15385262317955e-06
-1.40099203366472e-05
-1.11814280705427e-05
-1.04563636828208e-05
-4.80252124156748e-05
-2.95463597591299e-05
-3.40498538921025e-05
-1.82089849535022e-05
-1.8737791154834e-05
-2.31184721404872e-05
-1.98110772572464e-05
-3.29489154876356e-05
-4.68985891046063e-05
-2.88470309888073e-05
-1.53897836733887e-05
-3.9561466618857e-05
-3.50693679691695e-05
-1.62441347682827e-05
-4.36276911889618e-06
-3.83553824681429e-05
-3.14204216179142e-05
-4.34558909441931e-05
-3.8112798484254e-05
-3.03218112475732e-05
-1.65315158416809e-05
-6.19900134438187e-07
-2.09882139446329e-05
-7.9046405971304e-06
-2.53643043703261e-05
-2.54698939814688e-05
-2.69601500452206e-06
-4.58138052879223e-05
-3.80271237833548e-05
-1.63886961354519e-05
-1.0507124811173e-05
-1.19090729033249e-05
-1.27699918127348e-05
-7.58754709772117e-06
-1.12354717912924e-05
-2.51702690862684e-05
-2.32049658098898e-05
-2.76583090049099e-05
-1.00593703879606e-05
-5.60336130894208e-06
-2.09580061187323e-05
-2.15349602975244e-05
-1.07907107367317e-05
-5.24626567544979e-05
-2.72347085937328e-05
-3.59853876911062e-05
-3.67903401403316e-05
-3.84175752307313e-05
-6.24890694622946e-06
-2.95552496877265e-05
-1.46417362744208e-05
-2.06961367315027e-05
-1.87540776547199e-06
-3.96732112887619e-05
-6.46967390659177e-05
-2.83059094524544e-05
-2.76913928210055e-05
-1.24521833224549e-05
-2.5895269722529e-05
-2.67937630390238e-05
-3.36650976616649e-05
-2.66320136511544e-05
-4.02727163857831e-05
-7.60836057585004e-06
-4.82594535927644e-05
-5.85110555491564e-05
-4.24284966042504e-05
-2.98900445044499e-05
-3.08756695033373e-05
-1.14406529625892e-05
-2.47976791649032e-05
-3.87102399455552e-05
-1.17857635008961e-05
-3.55750664040967e-05
-3.66658254143686e-05
-4.11562725611834e-05
-3.71030403421818e-06
1.13141231272924e-05
-4.58059836209734e-05
-1.90316097431551e-06
-3.90164490654918e-05
-3.33646836203111e-05
5.34427450348831e-06
-4.7400203100763e-05
-1.21716857733394e-05
-1.69739517880944e-05
-2.66518718530294e-05
-2.05834337896583e-05
-7.57664788012653e-07
-1.29771515800647e-05
-2.67910299926369e-05
-1.50980727440934e-05
-1.49056052692636e-05
-2.72360450168653e-05
-3.30481580329447e-05
-3.31212047991338e-05
-3.2217075523567e-05
-2.80347412633408e-06
-4.38387492889902e-05
-3.68750199583791e-05
-4.04902024877378e-05
-1.78214888726483e-05
-7.73442157749876e-06
-3.3513607078215e-05
-1.9862396978667e-05
-4.97801095188299e-05
-4.08400137965425e-05
-1.26907241391558e-05
-3.40631708928401e-05
-2.5604023102408e-05
-2.77305727689791e-05
-1.47463090787854e-05
-1.44619730017797e-05
-3.45846457512127e-05
-3.24572537286953e-05
-3.39655369629494e-05
-2.9443186573704e-05
-1.47781690708919e-05
-4.95889738802099e-05
1.13712736565205e-05
-3.84117702722343e-05
-5.20930361584002e-05
-3.83717419634169e-05
-3.38824073583871e-05
-4.47606521734808e-05
5.33461970501604e-07
-3.12294845761078e-05
-4.89435071506489e-05
-2.55685038135468e-05
-1.30719919573341e-05
-1.78189066953855e-06
-1.08748160876225e-05
-3.2219976062755e-05
-1.78638029124172e-05
-1.67422124918988e-05
-2.47969505715228e-05
-3.37536604101043e-05
8.47093421116506e-06
-4.18233475995223e-05
-3.87247025967837e-05
-3.03544353584802e-05
-3.33493008075955e-05
-2.91286637183206e-05
-1.10855055701249e-07
-1.67747141517455e-05
-2.80662514419972e-05
-1.29758917043786e-05
-2.0423699640785e-08
-1.89962049090705e-05
-2.09473597095017e-05
-3.56242632462955e-06
-2.03337069485005e-05
-2.59444524202159e-06
-4.72712031633821e-05
-3.75116952134034e-05
-3.07372924587647e-05
-1.89783656395689e-05
-1.84738455254863e-05
-4.24223075939785e-05
-1.7230998628691e-05
-3.23442637020468e-05
-3.99002389660572e-05
-5.06140753627763e-05
-6.9687957503582e-06
-3.16404797746801e-05
-6.58004110844225e-06
-3.90361681841807e-05
-2.84163448271853e-05
1.17190883241909e-06
-1.95634808599037e-05
-3.61059773563294e-05
-2.37585695307711e-05
-9.72485734266019e-06
-2.66764964844582e-05
-8.38969044163457e-06
-3.41249048788405e-05
-2.05332705401889e-05
-2.70121712084899e-05
-3.17308266082374e-05
-2.53425155409446e-05
-2.26057804181343e-05
-1.16163691683369e-05
1.41211447682879e-05
-2.26902229443795e-05
-3.23250781816529e-05
-2.52715073651463e-05
-2.64641994325716e-05
-3.06822792106858e-05
-1.38601911306746e-05
-1.02173905053463e-05
-2.71683136543922e-05
-3.03550876724232e-05
-3.19387371190699e-05
-2.8711100075208e-05
-2.67751526417268e-05
-2.9666552858849e-05
-4.09693270269486e-05
-3.52305531447931e-05
-2.36566961726007e-05
-1.6426792153957e-05
-2.49014958178342e-05
-7.71829811084227e-06
-9.07424192852496e-06
-3.34380318269389e-05
-2.15159296157321e-05
-7.85509599843831e-06
-2.7786640523467e-05
-2.40043154029571e-05
-3.1161136470227e-05
-2.74392954873078e-05
-5.40207419816777e-05
-4.09803890060342e-05
-1.48491203702514e-05
-1.41591106418551e-05
-4.52844248857785e-05
-5.01245157992946e-05
-2.35940922318708e-05
-1.96189998634187e-05
-1.5747398169569e-05
-7.87062397737373e-06
-1.62848377930199e-05
-2.90076486066347e-05
-3.11693819975777e-05
-3.6017927514758e-05
-8.0209042622611e-06
-8.83511607222734e-06
-1.65221271359482e-05
-2.7017404988408e-05
-1.79751574671665e-05
-1.41649446833251e-05
-4.53733965300559e-05
-3.71681527901104e-05
7.20082935203542e-07
-1.57877329592026e-05
-1.03675626465171e-05
-6.23042699828269e-06
-2.90808441285105e-05
-1.69449612809622e-05
-2.85364572924764e-05
-3.04287570680615e-05
-2.50840166746991e-05
-1.19400068169361e-05
-3.22854670566585e-05
-4.69461725350623e-05
-4.27441216688708e-05
-4.87964893197717e-05
-1.7675263108803e-05
1.05057111360068e-07
-4.96935202471321e-05
-2.56617575353428e-05
-1.08370959916957e-05
-3.33057377749104e-05
-2.92746526041283e-05
-3.06607394483956e-05
-2.15715806849309e-05
-2.76394065715238e-05
-3.94875542008704e-05
-6.26340574411166e-06
-2.2198741669346e-05
-3.03754034680572e-05
-3.22105851243039e-05
-4.60055936339003e-05
-2.4838161526705e-05
-5.04656452625755e-05
-4.05222944655886e-05
7.83013675850707e-06
-1.83667626705389e-05
-1.04567424387026e-05
-1.35345970012772e-05
-1.57659476713374e-05
-3.52536855324903e-05
-4.67371668002934e-06
-2.6242998468644e-05
-3.38747607120497e-05
-1.31929979235688e-05
-4.96691124301697e-05
-3.54422091281066e-05
-2.33195673207365e-05
-2.70825929163831e-06
-4.05122931930345e-05
-2.44971477995175e-05
-6.14440166049024e-05
-6.38764434579238e-06
-9.45435831465975e-06
-3.47550486350742e-05
-1.76037160115286e-05
-1.67823493746485e-05
-1.30054792467624e-05
-1.33813806616302e-05
-1.78475904846678e-05
-2.82922737186304e-05
-3.25300840724161e-05
-5.86178475004886e-06
-3.43530281246816e-05
-3.8046083351001e-05
-9.39754699907285e-06
-3.75742078041494e-05
-1.05950138037941e-05
-2.17077956089423e-05
-3.18004963542922e-05
-2.89630954680573e-05
1.18088109301446e-06
-6.90817508596974e-06
-4.71683294959989e-05
-2.91626085632403e-05
-1.72469441288367e-05
-3.71449593827199e-05
-2.98071707080274e-05
-1.82566453394248e-05
-1.8755674974283e-05
6.23492188684704e-06
-1.86528918618997e-05
-4.33884489399432e-05
-2.70851431992464e-05
-2.87466265256038e-05
-2.87527579873591e-05
-2.22668251680097e-05
-4.0774032465735e-05
-2.55464680669838e-05
1.92374446513119e-06
-2.54257672313398e-05
-3.66829977963171e-05
-2.40863547871424e-06
-3.2734970691872e-05
-2.50884579789316e-05
-2.73729656613815e-05
-2.98017390105662e-05
-5.44613368491112e-05
-1.77334122294784e-05
-3.60257217891677e-05
-2.54899303994704e-05
-2.93603275514842e-05
-9.58710626666047e-06
3.93425509271568e-06
-2.20755607451792e-05
-3.19018908282625e-05
-2.73445700365972e-05
-3.9083823457772e-05
-1.32014248630815e-05
-4.72007157940102e-05
-2.16029442489748e-05
-5.38423630009834e-06
-3.37828825934684e-05
1.88160914172762e-06
-1.71054830954339e-06
-1.23670229268938e-05
-3.35625401186476e-05
-1.60064982550664e-05
-1.20634069002691e-05
-4.95290659519508e-05
-2.94451223707125e-05
-2.18563559495305e-05
-2.67421914269459e-05
-2.58248143068934e-05
-2.84993376916441e-05
-2.02876554957307e-05
-7.03298753109717e-06
-7.54526690387348e-06
-6.18881263582879e-06
-3.26930969360604e-05
3.33653330110469e-07
-1.39290871440194e-05
-1.62703470838455e-05
-2.17541903061674e-05
-1.39503555235825e-05
-4.25375098121961e-05
-2.57314364421695e-07
-2.86138224764738e-05
-2.7152835528744e-05
-9.26229096662721e-06
-2.62188270191322e-05
-4.79402808796554e-05
-3.20327054790009e-05
-1.11254163311032e-05
-4.35839807816436e-05
-3.580203631336e-05
-1.90504020603732e-05
-3.11270950337719e-05
-2.28085838289968e-05
-3.48641812710959e-05
-3.11221071327361e-05
-3.00459049405353e-05
-1.18895974111703e-05
-1.09043468226713e-05
-2.51384123724867e-05
-4.03101593306946e-05
-2.48364463898731e-05
-3.70769166599603e-05
-1.61745188959573e-05
-2.7440262718126e-05
-8.86518440465235e-06
-3.51773121388796e-05
-1.70926384816715e-05
-1.50189988558705e-05
-3.48662607989422e-05
-3.23863652434231e-05
-1.69942128884155e-05
-1.48808489907803e-05
-2.60417620577478e-05
-3.64591871238746e-05
-2.38945776764292e-05
-2.17631800590461e-05
-2.10456156683622e-05
8.68474397922323e-06
-8.1827377597879e-07
-1.50267203306344e-05
-1.48243497514239e-05
-2.1871815848769e-05
-2.42108168375671e-05
-3.12157017428003e-05
-3.93043708986983e-05
-2.63215830901616e-05
-2.04766453407403e-05
-3.82243064017493e-05
-1.24416192978475e-05
-1.55681444750286e-05
-1.49040567690164e-05
-1.78478513544297e-05
4.13417269869864e-06
-5.48464992321449e-05
-1.17079456683442e-05
-4.14348194877155e-05
-1.50320058566999e-05
-2.7310275704534e-05
-2.7463019724158e-05
-9.4743364106143e-07
-2.09149097867843e-05
-2.83397955134911e-05
-2.11618159885885e-05
-3.71299358308779e-05
-4.04588448740605e-05
-2.65156518273126e-05
-1.06718454507417e-05
-1.6186814756898e-05
-2.24047778222288e-05
-2.6496699178605e-05
-2.27546812999086e-05
-1.71765966899509e-05
1.85376941530085e-05
-5.75917578032146e-06
-3.30293842194717e-05
-2.7236256340219e-05
-2.6762395258601e-05
-3.33673616035524e-05
-4.18200640189602e-05
-1.42973686910998e-06
-3.95414896810437e-05
-2.65898728657877e-05
-2.85424894652552e-05
-2.74197726938675e-05
-3.36505008942584e-05
-1.09552758182355e-05
5.58814698186789e-06
-3.9662761369248e-05
-4.93514821809123e-05
-2.48306069515932e-05
5.38685043888217e-06
-2.13126863668145e-05
-5.29939909655791e-05
-5.31133109758721e-05
-4.19397198666168e-05
3.80866838586288e-06
-2.20176786197345e-05
-4.4342890763832e-05
-3.80360647739702e-05
-2.5939872485715e-05
-3.6794059619178e-05
-1.69665861499629e-05
-6.75859667702806e-06
-1.43931552431868e-05
-2.55302193016658e-05
-4.07203515640706e-05
-2.73684109088264e-05
-4.11112074341883e-05
-3.58029746879628e-05
-3.27381720440303e-06
-2.09396316892187e-05
-2.26510843538564e-05
-3.99064187977383e-05
-8.56463863928945e-06
-3.29110911029802e-06
-3.00572705662347e-05
-3.06546730659443e-07
-3.65854252558009e-05
-5.67998536798568e-06
-2.15927430428777e-06
-2.7015880205176e-05
-8.58124618012808e-06
-1.81489717900218e-05
-4.65413304335173e-05
-1.07262925303271e-05
-3.73029451344657e-05
-3.14158933962897e-05
-4.02652475231275e-05
-2.00834024007605e-05
-4.08657773898739e-05
-4.49482305481699e-05
-6.77218536037571e-06
-1.79741201602684e-05
-2.57626299316219e-05
-2.47510072804913e-05
-2.59952636911009e-05
-8.31410356166704e-06
-2.51464322803131e-05
-1.28397308432745e-05
-2.30925720471444e-05
-4.08582184918938e-05
-1.73364338102354e-05
-2.27813900298628e-05
-2.48424884585672e-06
-4.94585573988249e-05
-4.62755643775063e-06
-5.55611894290718e-06
-1.01478336371278e-05
-3.07060953526066e-05
-1.68744990736406e-05
-4.10439451790897e-05
-4.92774327422662e-05
-4.08937472767286e-05
-1.3032465247283e-05
-3.18332182883954e-05
-3.38147743147495e-05
-1.3966110150528e-05
-2.29938675953361e-05
-1.83611401759565e-05
-3.26557418679827e-05
-2.50870534317972e-05
-3.31680402667841e-05
-1.88206604870587e-05
-2.56444251127869e-05
-4.10903456223421e-06
-1.6313347325481e-05
-8.04665232888816e-07
-3.21329431505093e-05
-2.754941987735e-05
-3.41878720562748e-05
-1.71546832130358e-05
-2.31383521093386e-05
-2.36070001471827e-05
-4.02226975024302e-05
-1.70096958399496e-05
-3.21457309700298e-05
-1.24661235487267e-05
-2.62831324272547e-05
-2.36308218255005e-05
-3.56470393774277e-05
-3.52501682673054e-05
-3.33366741597523e-05
-5.11465737002983e-05
-1.00741527002927e-07
-3.30649272050051e-05
-9.53937528933478e-06
-3.78472469431945e-05
-2.88159343943886e-05
-6.28201359583054e-05
-3.06791882280644e-05
-1.96729711765161e-05
-8.65388874069803e-06
-2.07425302298856e-05
-1.71605195688444e-05
-2.05636389940362e-05
-4.43338788469432e-05
-6.38205587483917e-06
-3.16631227236443e-05
-1.89352729392772e-05
-4.17503040715282e-05
-9.55170132551821e-06
-4.62400687559149e-05
-2.72731661621964e-05
-2.321095083142e-05
-5.3782896276364e-06
-4.15808168846414e-05
-3.50507433649838e-05
8.22169530194512e-07
-2.92245084362583e-05
-2.12751576288308e-05
-4.62056463739944e-05
-2.93174447517828e-05
-2.1749747330667e-05
-3.34255610517731e-05
-3.01500854992062e-05
-2.52829104527631e-05
-4.5011659024198e-05
-1.42496791644964e-05
-1.55156005539403e-05
-2.59949099426444e-05
-1.87610736663687e-05
-3.76357616217658e-05
-3.27028539421131e-05
-3.52309940943827e-05
-5.04650264300759e-05
-2.92135178186907e-06
-1.08916707239287e-05
-3.30000940000622e-05
-5.56892563005896e-05
-2.3549657363517e-05
-1.65350762650192e-05
4.32318582495757e-07
-3.73335751702283e-05
-3.27768620709267e-05
-4.04967435654108e-05
3.02910363692774e-06
-3.57224113220475e-05
-2.13272714390644e-05
-4.42979714410039e-05
-4.23639118420902e-05
-3.17957457525805e-05
-1.3771251032661e-05
-8.93588007654745e-06
-1.83802513534641e-05
-2.90233494206951e-05
-2.30892375956618e-05
-2.0889798521657e-05
-2.28609799317156e-05
-2.79627781821747e-05
-8.90360921779448e-06
-3.07543575274993e-05
-1.84928639218588e-05
1.25475059103527e-06
-2.65557894065862e-05
-4.90919741549698e-05
-2.87933024874597e-05
-2.2475869754268e-05
-2.6380443987275e-05
-1.69835842118918e-05
-3.54958272968616e-05
-2.9323434114136e-06
-1.97520278989165e-05
-1.59105583592822e-05
-2.86628972926372e-05
-2.80185932325904e-06
-1.47792455729572e-05
-4.31382805336841e-05
-1.25720828715233e-05
-2.85809058453798e-05
-3.12105527069558e-05
-9.62582084468632e-06
-1.92457987311967e-05
-2.039864114784e-05
-4.82070901467218e-05
-1.31560059050968e-05
-2.54384595811766e-05
-2.66044367431545e-05
-1.40120403216976e-05
-3.41251633500061e-05
-1.62757782418552e-05
-1.47798842535354e-05
-2.48962097337956e-05
-1.92046623267713e-05
-9.94728903445632e-06
-1.93263069293587e-06
-2.49857370437156e-05
-2.99282935086462e-05
-1.92598737080643e-05
-2.78121894649377e-05
-4.4478332995312e-05
-3.18926904148971e-05
-5.21972458118239e-05
-4.76706275396442e-05
-3.06753682613363e-05
-1.92272727789751e-07
-1.99937378853417e-05
-2.64422613614177e-05
-1.69265428180088e-05
-1.65220228448079e-05
-2.87173340043988e-05
-2.05226340332714e-05
-1.97302223390885e-05
-5.99943686191649e-06
-9.07995102536348e-06
-1.23096705802404e-05
-2.2995958437309e-05
-2.65320776821888e-05
-9.07807328536081e-06
-1.18086203198665e-05
-1.73148093578322e-05
-2.74002504820518e-06
-9.81313493789336e-06
-4.78273369135861e-05
-4.57530761983634e-06
-6.3647158958118e-06
-2.64395651080895e-05
7.77347331688066e-06
-2.23223806216487e-05
-3.90315105162498e-05
-1.57424759607567e-05
-2.65300338276646e-05
-2.02005097095263e-05
-1.98017106326166e-05
-3.03740075642109e-05
-1.91034952481249e-05
-3.14219412489495e-05
-8.66638574363206e-06
-4.94992473002146e-05
-1.43924628001559e-05
-2.85512268470602e-05
-1.23418049548199e-05
-2.94088071923117e-05
-2.22147200032779e-05
-6.95775483344692e-05
-3.2015550986512e-05
-4.10621035842108e-05
1.78466001848676e-05
-5.13746287087683e-05
-2.53559198642926e-05
-2.30107074938986e-05
-4.61190316571655e-05
-2.74573215959239e-05
-2.30267642894669e-05
-2.3820777619085e-05
-2.08987122168672e-05
-3.71629762725937e-05
-5.12701319101879e-05
-1.91767440679781e-05
-1.11802095867683e-05
-2.38152777553747e-05
-1.67476954255322e-05
-1.31627550686852e-05
-1.62563386504196e-05
-3.69739994016582e-05
-1.89494310940774e-05
-3.54870535115211e-05
2.05028073697859e-06
-1.85938716548763e-05
-3.11494980057119e-05
-1.92643904460439e-05
-3.92756536996077e-05
-7.87864797915024e-06
-1.59201239723278e-05
-3.96777091875094e-05
-1.1610513535876e-05
-1.92879752134375e-05
-3.59349508165349e-05
-1.23428018807454e-05
-1.51120663708005e-05
-3.00309760885626e-05
-2.01109582764369e-05
-3.40185478737896e-05
-1.18406714330527e-05
-2.65045567057534e-05
-2.16338993265375e-05
-2.88341630421306e-05
-5.17841474357001e-06
7.36759822880058e-06
-1.61530767280704e-05
-3.14770758154818e-06
-4.23885318792596e-05
-2.60234140791831e-05
-2.4720227827592e-05
-4.49538553165014e-06
-3.27700545976315e-05
-5.79162387938629e-06
-5.79492023546134e-06
-2.22947559030043e-05
-2.7352244386593e-05
-1.54541706425677e-05
-1.90928467638833e-05
-4.5259289166215e-05
-4.02469171987738e-05
-2.02893485337314e-05
-5.06060081357447e-05
-3.10231900529229e-05
-3.62292115248009e-05
-2.01028392795278e-05
-3.47597465716245e-05
-4.73433710927955e-05
-3.27506764907646e-05
-9.82790898818604e-06
8.80825291788687e-06
-3.56078402678611e-05
-1.14147415401112e-05
5.66140572994517e-06
-4.87502851763705e-06
4.12213868012397e-06
-2.54852297878353e-05
-1.48776935416768e-05
-3.51183358368737e-05
-3.44114508338941e-05
-4.66365249402199e-05
-2.5793889621395e-05
-2.80191671503433e-05
-2.25176030687611e-05
-3.44442540546856e-05
-1.85444002126187e-05
-3.07034445507247e-05
-3.40707220003144e-05
-2.04780407109286e-05
-1.36608881244941e-05
-4.04154260477701e-06
-2.0513391605555e-05
-2.43079507653183e-05
-4.08049776305723e-05
-1.3509287449726e-05
-2.75274313282858e-05
-3.73550912349246e-05
-1.53828600713349e-05
-4.57893143779768e-05
-3.00006632163186e-05
-1.94994098529384e-05
1.2264496678777e-06
-2.24874104544911e-05
-2.25962775037185e-05
-2.34500176613408e-05
-1.63434979343652e-05
-1.97995773217205e-05
-9.32340512024497e-06
-1.45896860774809e-05
-1.71209974271145e-05
-1.58735381394238e-05
-2.15732148691833e-05
-3.01340069361594e-05
-2.19516629135909e-05
-1.09545087362775e-05
-6.476494317548e-05
-4.7576148978436e-05
-8.92970665441097e-06
-4.91743192362781e-05
-5.08154415342639e-05
-2.85630551500524e-05
-4.23401941616212e-05
-2.05000890275746e-05
-1.49973972773292e-05
-8.43154608483319e-06
-4.23677513458056e-05
-2.0228621604046e-05
-1.96367640214043e-05
-2.44251539592883e-05
1.1485380671799e-06
-8.89082130222977e-06
-5.1094656855997e-05
-2.64142214591097e-05
-1.326452312214e-05
-2.2559217574196e-05
-5.74816926581044e-06
-2.42745062775184e-05
-2.29850639389353e-05
-2.48843867994018e-05
-3.29711821480082e-05
-3.75032037169444e-05
-5.91626710635519e-06
-3.74794909826294e-05
-3.86487245720376e-05
-2.78130587453683e-05
-8.78269117627366e-06
-2.4161816320882e-05
2.29211107411866e-07
-4.17840661762882e-05
-1.5572824543197e-05
-2.05754112093497e-05
-2.36549024283531e-05
-2.03939386374303e-05
-3.0165463821398e-05
-2.55038165499159e-05
-2.92228622108682e-05
-4.76142151038878e-05
-3.5714187788249e-05
-3.78365241378556e-05
-1.77221112209992e-05
-4.1964129739198e-05
-3.68766744721232e-05
-5.49820461027365e-05
-1.55010143920906e-05
-1.8864115620782e-05
-4.73130544292919e-05
-2.94089008863718e-05
-1.6311315660889e-05
-1.92514353067281e-06
-1.24520333584344e-05
-4.23096542265852e-05
-3.45851870290586e-05
-2.70885031464336e-05
-8.40888035795716e-06
1.33873025934759e-05
-4.21710906224156e-05
-2.68750510278188e-05
-2.58522322056003e-05
-2.86012288021783e-05
-2.60871849069089e-07
-9.51331013357813e-06
-4.80465871535488e-05
-5.76774834969711e-06
-3.21412362359422e-05
-2.84811039097334e-05
-2.72031556524898e-05
-3.34750567015191e-05
-3.70537264574988e-05
-4.68078782201374e-06
-2.133310564107e-05
-1.93170946088284e-05
-2.65540308829073e-06
-2.25935921644891e-05
-2.50401150851585e-05
4.71219737951402e-06
-1.49170940189063e-05
-4.91219520976985e-05
-3.22270769734325e-05
-3.52442666297033e-05
-5.58550500892035e-05
-4.01895138274636e-05
-2.44578092096088e-05
-4.64422424864162e-05
-2.11858503953874e-05
-1.34682520332671e-05
-2.18312515224576e-05
-3.21275353948441e-05
-1.42920059924891e-05
-5.20137481164871e-05
-3.05794451733219e-05
-5.01009660201293e-05
-4.70040793506553e-05
-2.07652310409136e-05
-2.98243929565609e-05
-4.65667932350268e-05
-1.07301914793372e-05
-1.91910326393286e-05
-2.16651777293717e-05
-1.62784621719077e-05
-2.74343099953097e-05
-2.15055635759459e-05
-2.48278550760961e-05
-2.89367830604492e-05
-2.89565070859613e-05
-1.64030864021841e-05
-3.00355999838618e-05
-1.23626158667633e-05
-1.84187620080016e-05
-1.61939557867437e-05
-3.17557938897416e-05
-2.9571013371844e-05
-3.97055612614022e-05
-5.0678330394911e-05
-2.00959652051986e-05
-4.05670564267078e-05
-1.67785340637236e-05
-4.05525180657576e-05
-2.56658378589059e-05
-3.92575615834995e-05
-3.75692903242272e-05
-1.64738989654947e-05
-4.82727534950021e-05
-3.28624499712033e-05
-1.1753053986949e-06
-1.8537179415781e-05
-5.00054637500345e-05
-2.12518132484428e-05
-3.05204128811219e-05
-6.10523947446512e-05
-3.58736652462755e-05
-3.23246624762544e-05
-1.98893112675906e-05
-1.05525377080631e-05
-5.74068906824234e-05
-4.92039575092697e-05
-4.40703568125637e-05
-2.3539556766902e-05
-4.88843221347409e-05
-1.22547103348654e-05
-4.28346356849004e-05
-1.92504330127771e-05
-3.61569383324863e-05
3.94519811673134e-06
-1.43762290839461e-05
-2.35941066000758e-05
-4.29695009314514e-05
-2.35931056164719e-05
-4.64614775826875e-05
-1.00449889930034e-05
-1.25371641085551e-05
-4.69831683602396e-06
-5.10466198632152e-05
-2.14319977020973e-05
-2.83678716663641e-05
-3.65357799061856e-05
-2.68122065794027e-05
-3.82378103601318e-05
-1.70356553718091e-05
-2.95374004860629e-05
-2.24277881257985e-05
-3.97179756436311e-05
-1.3114546617226e-05
-5.75127170899456e-07
-4.00916620523456e-06
-2.60898188464353e-05
-4.371076593446e-05
-1.41586248457826e-05
-1.91827899056712e-06
-1.54607020158891e-05
-2.21113277128733e-05
-8.64179982808518e-06
-3.28128869519809e-05
-3.81337622500691e-05
-1.90013969386511e-05
-1.56977160458477e-05
-1.69336480849295e-05
-2.30773240742842e-05
-4.37810194870654e-05
-3.28786466940718e-05
-3.15187164564176e-05
-2.20149706509396e-05
-1.90957008154861e-06
-1.96703954591913e-05
-2.85710037494266e-05
-1.53356499717616e-05
-3.59076823424272e-05
-3.19632398477391e-05
-3.60524844694146e-05
-2.97498898996991e-05
-1.9105460218818e-05
4.26073787969765e-06
-3.72470022152684e-05
-3.84089433923388e-05
-2.38848215853812e-05
-4.69831757875276e-05
-2.59848259816152e-05
-2.36033877133934e-05
-3.47468452411329e-05
-4.07800626182137e-05
-4.97049058735738e-05
-3.24484321985714e-05
-9.04653081586472e-06
-3.79533085978579e-05
-4.86797734633505e-05
-2.11678974640572e-05
-1.29030012564765e-05
-5.30110384341559e-05
-3.89333510723843e-05
-1.25875436027153e-05
-2.51612339184647e-05
-2.41020749291646e-05
-4.25501677124195e-05
-8.32402014906859e-06
-1.1283097687121e-05
-1.06303504855182e-05
-9.14784425962986e-06
-6.55764882968454e-05
-3.23893014707678e-05
-2.79279103561727e-05
1.0230904333668e-06
-2.75108016683885e-05
-4.29254051121762e-05
-2.13886384094841e-05
-1.70928138925462e-05
-3.2549675964019e-05
-4.96323990062381e-05
-1.48003519144309e-06
-2.19558965338578e-05
-1.65798201207697e-05
-5.24142311498501e-06
-4.29265429954923e-05
-4.38038117371102e-05
-1.5570936527995e-05
-3.08923286887933e-05
-3.70580079893994e-05
-2.76706568713569e-05
-1.94230837605176e-05
-2.5848901751701e-05
-3.07977002772797e-05
-3.42503334224046e-05
-1.48139565423768e-05
-1.43454576052317e-05
-1.96105176268447e-05
-4.97479009444943e-05
-2.10816055368897e-05
-3.66102693526122e-05
2.07917625708884e-06
-2.11356349025106e-05
-2.27769690949285e-05
-1.8584907339346e-05
-4.96332712878752e-06
-2.60724226775758e-05
-3.03157700017461e-05
-7.82205227249147e-06
-3.6233404604924e-05
-2.18562825057435e-05
-9.12799493213607e-06
-2.20311406365219e-05
-2.10411309153374e-05
-3.25954086643438e-05
-5.12324013961845e-07
-3.09974525647315e-05
4.55543975139596e-07
-1.77787064118336e-05
2.28994000135831e-06
-1.39803873836044e-05
-7.02315771474321e-06
-3.32929736523404e-05
-2.4068896425378e-05
-3.92890774482775e-05
-4.43890871976706e-05
-3.49098888718646e-05
9.68742517420514e-06
-3.01485526889935e-05
-1.47691984378042e-05
-3.23755632645487e-05
-2.26318139882181e-05
-4.1788277645705e-05
-2.38515283317681e-05
-1.82794570666277e-05
-1.19334640716338e-05
-3.22874405535492e-05
3.26924238051408e-06
-1.67392353546814e-05
-1.97709607763513e-05
-1.43070642333326e-05
-4.06144162310193e-05
-2.24927513997545e-05
-1.00379502283369e-05
-3.156484305965e-05
-2.92334205881242e-05
-1.23979664468386e-05
-1.40023056051715e-05
-3.85241511043293e-05
-4.82841488486827e-05
-1.09137587610072e-05
-2.5665500499505e-05
-3.44313440075968e-05
-3.18949556858565e-05
-1.62561976039933e-05
-2.40027500284593e-05
-4.17240783427241e-05
-2.45859447357855e-05
-1.77447027642194e-05
-3.71760938133416e-05
-2.9945115667337e-05
-1.87436290979963e-05
-3.01686759575517e-05
-3.29936034125643e-05
-2.76401700308251e-05
-9.06834274766493e-06
-2.48679602864025e-05
-1.32297832804378e-05
-2.33582133443138e-05
-2.23591788299973e-05
-1.67628002393096e-05
-6.50651721137675e-05
-1.77700381960255e-05
-4.61788721897056e-05
-6.58820618915335e-05
-2.58637322925556e-05
-4.50943651508723e-05
-1.53974536410716e-05
-1.54815577919494e-05
-4.29038329159888e-05
-5.23364717687523e-05
-2.33082357171228e-05
-2.57875589049728e-05
-2.3541144139445e-05
-3.18352375300352e-05
-1.00549894552449e-05
-3.45485491403582e-05
-2.40998674562629e-05
-4.57139387003624e-05
-6.7487346858873e-06
-3.39214216248972e-05
-2.19435717166906e-05
-4.58171259364021e-05
-2.3045584046012e-05
-2.90634960738141e-05
-2.88194377342818e-05
-7.67140000094118e-06
-3.98780043500913e-05
-3.85962164301135e-05
-2.1515947862168e-05
-3.1942064358725e-05
-2.53641695253133e-05
-1.20512979912105e-05
-3.77321990448057e-05
-1.40169311722275e-05
-3.4154699362644e-05
-3.7059979292119e-06
-4.23416923282502e-05
-2.26876356450775e-05
-1.83201917149381e-06
-1.22695843706844e-05
-1.05372666736593e-05
-1.24862320693684e-05
9.82238119311488e-06
-3.09815291525483e-05
8.42831248256584e-06
-4.11877813893452e-05
-3.10955202875019e-05
-2.92556131906537e-05
-3.13523376045926e-05
-6.04864502993554e-05
5.83138310844839e-06
-4.10825191753038e-07
-1.28744290150093e-05
-2.50903873730019e-05
-3.36531544553871e-05
-3.61658213123018e-06
1.18283151969013e-05
-4.95390062616151e-05
-1.77467585853307e-05
-6.58166667330956e-05
-3.23250334720772e-05
-3.37188985697557e-05
-3.55025025236752e-05
-4.13251962459178e-06
-5.0294340962927e-06
-4.77757711457871e-05
-2.1887155245104e-05
-1.95023048123209e-05
-4.66954825520675e-05
-1.46504529977368e-05
-3.69068760593528e-05
-1.32326470217935e-06
-1.1298134754734e-05
-2.83347301452433e-05
-2.96535599441861e-05
-2.32054001091472e-05
-3.01098655535294e-05
-2.68467124160606e-05
-2.93703036619991e-05
-3.09396694789904e-05
-2.07745444981161e-05
-4.13259862797116e-06
-2.3806948297695e-05
-4.67476778227948e-05
-1.69481889315679e-05
-1.30570691172071e-05
-3.19007576947239e-05
-2.25688176282012e-05
-1.90369887671811e-05
-2.44951390358875e-05
-3.92325598057497e-05
2.48021602356268e-06
-2.8452188048729e-05
-2.9238541513364e-05
-2.1570372334988e-05
-3.82825209390496e-05
-3.530957818545e-05
-2.93946021118514e-05
-2.5855594812301e-05
-3.97842856767095e-05
-1.98835857043382e-05
-2.19620717477067e-05
-1.8360871311171e-05
-2.4400933081216e-05
-6.10446260731694e-05
-5.49671188716253e-05
-2.96140808717974e-05
-1.12536493734896e-05
-1.124922000759e-05
-1.18857873187153e-05
-5.13104138491382e-05
-2.02479637794161e-05
-3.44467615669798e-05
-3.42509309085851e-05
-3.1310963873977e-05
-3.1584044667556e-05
-1.15944159854818e-05
-2.31649408285831e-05
-2.83525600349084e-05
-2.35917162025279e-05
-7.42238646375614e-06
-4.89246975984572e-05
-3.17208136495435e-05
-2.73337089052645e-05
-3.53140571913043e-05
-1.0631474294051e-05
-3.66571999152195e-05
-2.4648860586558e-05
-1.15083097670186e-05
-1.18960254435383e-05
-8.35686889649606e-06
-1.1733239910172e-05
-1.98253994253128e-05
-2.65298515177851e-05
-1.81976506329098e-06
-1.66883173830529e-05
-3.07702558458125e-05
-2.05140012447686e-05
-4.94545945977603e-05
-3.68663223412679e-05
-1.0304598966461e-05
-2.14060515377605e-05
-4.78030688147411e-06
-1.09502085334076e-05
-1.40052087927079e-05
-5.35094879067516e-05
-2.29517540908031e-05
-2.97889183447955e-05
-2.96768878224744e-05
-4.16063486839745e-05
-1.77109878975636e-05
-2.43346269060905e-05
-3.17528605471202e-05
-2.66828448743723e-05
-2.40273255819724e-05
-3.38918504633078e-05
-2.02081612635455e-05
-3.71078754143531e-05
-3.96523180146257e-05
-2.28325556346369e-05
-3.07197281003596e-05
-1.09055247073866e-05
-2.48366555557083e-05
-3.80098070495223e-05
3.9281373485167e-07
-4.54032566270054e-05
-1.82237211396128e-05
-2.14448794748701e-05
-3.08308372226547e-05
-4.28951564341547e-05
-1.10241120105029e-05
-2.45094768612309e-05
-4.39882049840001e-05
-1.43346135848692e-05
-3.24335815491774e-05
-9.99067220249082e-06
-1.87772749779287e-05
-1.30953529656296e-05
-3.27335114538197e-05
-3.87538454592389e-05
-3.01114997423896e-05
-1.52883737608789e-05
-3.32042001182043e-06
-5.10250212085362e-05
-1.57156229086259e-05
-4.39427565006948e-05
-1.17906286590665e-05
-2.43707649392922e-05
2.91315641185966e-05
-4.44944246451466e-05
-2.70494650724186e-05
-5.16625721593666e-06
1.19663800850227e-06
-2.10045680553159e-05
-2.54458382442231e-05
-4.12073151461205e-05
-1.94800597495645e-07
-2.80717927886276e-05
-4.3225011289009e-05
-7.51721800198861e-06
-4.69128966460678e-06
-3.98638867223821e-05
-4.72147262374581e-05
-2.07203227105919e-05
-1.43877706429556e-05
-3.52149294251464e-05
-1.89203460094304e-05
-1.96625558350748e-05
-1.91470045910719e-05
-1.94328007346643e-05
-2.62976083640262e-05
-3.47932219229909e-05
-4.46263377320477e-05
-2.08108153554122e-05
-3.22323368915575e-05
-3.96062805177292e-05
-1.23255689281639e-05
9.4797662031815e-06
-1.04221804741633e-06
-4.40084465491628e-05
8.09230212512205e-06
-4.22470865791441e-05
-1.48851397265115e-05
-3.59862964638065e-05
-4.13550871933301e-05
-3.66591256289331e-05
-4.06562671935456e-05
-1.86565946281766e-05
-1.44539518078472e-05
-4.56746795748006e-05
4.36751798619336e-06
-3.15142391036501e-05
-6.06349108555771e-06
-2.86984038387373e-05
-4.64504960067382e-05
-3.52220950361672e-05
-3.21370348292846e-05
-4.25242634676705e-05
-2.57586089551758e-05
-3.83026278321451e-05
-1.05666406021564e-05
-1.99995312727665e-05
-2.39956029513199e-05
-1.5997973350949e-05
-1.1798305946976e-05
-5.27322994432346e-05
-2.46784819680295e-05
-2.75246952898308e-05
-2.96367321476314e-05
-1.86027849048489e-05
-2.44054568253839e-05
-2.92565768162976e-05
-1.3502017234937e-05
-1.4237153840708e-05
-2.36169664661742e-05
-5.28719974114299e-05
-1.11323704942326e-05
-3.45799644685616e-05
-4.29003519044884e-05
-1.73469897580921e-05
-4.15922111869701e-05
-1.96142646216329e-05
-5.11120451364425e-05
-2.44856791252577e-05
9.34757412482114e-06
-4.81023353003114e-05
-3.83950147491499e-05
-7.61385943439645e-06
-2.26572000989529e-05
-3.5607978363689e-05
-1.9627161212862e-05
-2.12611078144826e-05
-2.36979974706939e-05
-3.84266137142262e-05
-1.6294645963586e-05
-2.21370981792256e-05
-5.26418089495341e-05
-2.38837049716908e-05
5.26752624269616e-07
-8.22308370580556e-06
-2.01578186088983e-05
-3.93505288505072e-06
-4.7158295773041e-05
-1.46899104602482e-05
-1.15344970406115e-05
-1.30622512988936e-05
1.65694054495631e-06
-4.64708111454204e-05
-1.62376539244631e-05
-1.5709341071971e-05
-1.41496772148888e-05
-3.45507151605899e-05
-2.77088157681491e-05
-4.406689308252e-05
-1.18930519119352e-05
-1.33325476855902e-05
-4.11659066084757e-05
-2.16541746969802e-05
-2.48959035300033e-05
-3.60506527558833e-05
-1.25662204246595e-05
-4.05250421626288e-05
-2.54994606877481e-05
-4.71445506015566e-05
-2.5505880565302e-05
-5.71115162742898e-05
-2.04583634672998e-05
-5.62090111045393e-06
-3.44081363833962e-05
-2.34566340142239e-05
-2.53138304103835e-05
-2.0359494846124e-05
-1.20290036884719e-05
-3.36458820709375e-05
-4.97370874562559e-05
-1.34200340226475e-05
-3.46577084489199e-05
-1.16409888257452e-05
-3.8525581937743e-05
-4.56313061193653e-05
-2.56733860739194e-05
-4.30738675566406e-05
-4.83346754296465e-05
-2.16496129125704e-05
-5.20201235519036e-05
-4.84004196693579e-05
-8.93807075886252e-06
5.3134885772139e-06
-3.0120515683205e-05
-1.79113457292456e-05
-3.77506187102102e-05
-3.56407109960164e-05
-2.95584717593102e-05
-1.89194739847249e-05
-3.87442743224766e-05
-2.49857228920455e-05
-3.51036276320414e-05
-3.46310534362337e-05
-3.52305446583303e-05
-4.10334138541247e-05
-3.42792084683937e-05
-1.79351048392363e-05
-1.9792175955398e-05
-2.07672245729549e-05
-3.296427933128e-05
-1.94455878053372e-05
-2.84979923013374e-05
-3.31272328384957e-05
-1.80994085575278e-05
-2.00609704932725e-05
-7.45583199099869e-06
-2.29004031502081e-05
-1.65659046640376e-05
-4.17918705563567e-05
-3.53569205859346e-05
-2.27792012145492e-05
-5.27186502754191e-05
-3.1175077600982e-05
-2.56389178398894e-05
-3.68534262175147e-05
-1.85870924588166e-05
-1.75671101616822e-05
-8.85802974765252e-06
-3.36980241372849e-05
-1.46303399132667e-05
-1.68878870649012e-05
-5.07042756368946e-05
-1.29822373021965e-05
-1.63224766082855e-05
-1.12808075770988e-05
-3.68917254504043e-05
-1.26465333023735e-06
-4.18064143806197e-05
-2.64814314801155e-05
-3.13557573284889e-05
-1.68781465864187e-05
-3.88125846414344e-05
-1.69985773718604e-05
8.87589836323902e-06
-1.97671363220286e-05
-1.87985142163135e-05
-1.2212839876869e-05
-2.03922511359189e-05
-3.68563392496949e-05
-1.17808722911297e-05
-3.25945228139089e-05
-3.95776373100278e-05
-2.25892454671428e-05
-1.58878669851796e-05
-1.25541365813604e-05
-3.80530332912351e-05
-1.17869278419336e-05
-4.46194401829993e-05
-3.69556845539446e-05
-3.47276171707697e-05
-4.4489265005911e-05
-3.4028395807119e-05
-2.24364100749708e-05
-3.01885526262983e-05
-1.83466474273261e-05
-2.94641246997809e-05
-1.81712818797917e-05
-2.87662868237484e-05
-1.57848629080186e-05
-2.23618099741342e-05
-2.74517213347079e-05
-2.7883184555985e-05
-2.16015056719931e-05
-1.66256376105347e-05
-2.734800664016e-05
-3.6709598052717e-05
-3.78832298543785e-05
-3.89782957211759e-05
-4.20623736938574e-05
-1.8380590162763e-05
-2.54884700669249e-05
-3.6417829238067e-05
-2.00220718656763e-05
-1.86508438939951e-05
-2.9201671495523e-05
-5.9050209804328e-07
-3.03181700655152e-05
-3.04070653594142e-05
-1.57462519305603e-05
-3.20945451437806e-05
-1.68360772676681e-05
3.4849335588708e-06
-2.83890295459086e-05
-5.60125656554193e-06
-4.91622001100726e-05
-1.46771490598989e-05
-3.9876163672123e-05
-3.07919158982822e-05
-4.21005515408137e-05
-2.70060788871696e-05
-5.53342122977741e-05
-2.32353278497253e-05
-5.60021419135819e-05
-3.08827939991697e-05
-3.79528858053188e-05
-5.48113608092892e-06
-1.69006048490588e-05
-3.05821993913663e-05
-4.7406908558422e-05
-5.05154773306401e-05
-4.46564778906305e-05
-2.74455701143732e-05
-3.7627226566766e-05
-2.97452981568983e-05
-2.58961203620888e-05
-1.85744244511217e-05
-1.88794059746813e-05
-3.86760194818125e-05
-1.6601203831161e-05
-5.24519918848663e-05
-6.0138432370752e-05
-4.8805753502534e-05
-2.6092094661538e-05
-3.11731113907399e-05
-3.69903040141982e-05
-1.82002412804209e-05
-2.889070060392e-05
-3.08456091465234e-05
-2.71227050636419e-05
-4.43545084784291e-05
-2.19607548389565e-05
-3.78171402174824e-05
-2.82283693523083e-05
-3.17411309488196e-05
-1.38882364970839e-05
-2.653705625125e-05
-5.68774739921687e-06
-4.4318697124111e-05
-1.90105319388691e-05
-4.06829332834882e-05
-2.37751579738992e-05
-3.08613186462401e-05
-4.38185059540237e-05
-2.51591849324089e-05
-2.97534966460632e-05
-1.52784799903733e-05
-4.43959163165761e-05
-4.4971082552866e-05
-2.68407033983463e-05
-1.36764063741033e-05
-3.9268536792823e-05
-5.91638714906974e-06
-3.76482923599213e-05
-1.99763820494988e-05
-2.78696374505086e-05
-4.38667632185902e-05
-1.62447774867438e-05
-1.57930273308407e-05
-2.28677218638977e-05
-4.8566918486236e-06
-1.62848429070291e-05
-3.3071504351628e-05
-2.02686059537038e-05
-2.43364555885701e-05
-9.08253347978117e-07
-1.59804730267102e-05
-2.77104475775121e-05
-3.65291904164301e-05
-4.73770795540281e-05
-2.89292510699757e-05
-1.80374397389739e-05
-1.36047475882932e-05
-1.30703381784381e-05
-3.68098264435178e-05
-3.06872555457534e-05
-3.21448459586387e-05
-2.24608868520405e-05
-1.00130691889794e-05
-2.26542643136379e-05
-2.15484758090064e-05
-3.79332937587062e-05
-4.14528825250447e-05
-2.20499672939746e-05
-2.34336650979846e-05
-5.54237673671516e-06
-2.94180189320934e-05
-1.79490550616545e-05
-3.83565749316092e-05
-2.22736310599868e-05
-2.15288099761079e-05
-1.99403986997988e-05
-3.49283943301993e-05
-2.41588869619388e-05
-3.68820096429173e-05
-3.40109783275089e-05
-1.47440328233382e-05
-2.00616282706156e-05
-4.05374372833279e-05
-2.91956503214349e-05
-2.12886163674089e-05
-2.81221516946664e-06
-1.62647088995113e-05
-1.94580205611848e-05
-2.45203400055889e-05
-2.24864140496289e-05
-3.13902904680252e-05
-1.93789200691188e-05
-3.52231671441589e-05
-3.18673841185953e-05
-2.57152889566333e-05
-1.483388927039e-05
-8.69156135193619e-06
-9.71410528575466e-06
-4.27980423688895e-05
-5.24857613149474e-05
-5.90340807311976e-05
-1.57784289926999e-05
-4.14080103013981e-06
-9.01106658848913e-06
-2.83309034385529e-07
-2.05460729526836e-05
-4.66979248357927e-05
-3.54840336108546e-05
-1.17105522503514e-05
7.96514180450389e-06
-1.33440346215045e-05
-6.26102976787706e-06
-2.23572465005828e-05
-2.24910751701439e-05
-4.57964493364466e-05
-2.33573905693637e-05
-3.90124423122002e-05
-6.16879369119359e-05
-4.30325377722731e-05
-2.45547770146692e-05
-1.6179185191263e-05
-1.34489940815885e-05
-1.9617656376214e-05
-1.42470088161824e-05
-2.83370274397428e-05
-2.55827209814532e-05
-1.73172555902199e-05
-3.01318538205712e-05
-1.58451649616299e-05
-1.45676366822141e-05
-2.5833854935148e-05
5.27835390925656e-06
-1.05851739189092e-05
-4.56343309683784e-05
-1.26191658837498e-05
-2.22558361192532e-05
-3.39688729333673e-05
-2.28624107258079e-05
-4.98512295185873e-06
-2.06522683046369e-05
-9.25078020249124e-07
-3.58798497745588e-05
-2.40424142766643e-05
-1.19896043381146e-05
-8.62423820867672e-06
-2.82326251575561e-05
-1.95490319450039e-05
-1.87392234211405e-05
-3.18168651900932e-05
-4.78876360908387e-05
-4.96949208622645e-05
-3.43793274916195e-05
1.22536419393404e-06
-2.74179559172175e-05
-5.48577263366219e-05
-2.31376141579054e-05
-2.88436325946294e-05
-1.11705326079459e-05
1.5537913066281e-06
-2.39723739209856e-05
-2.26651131003025e-05
-2.09519741862777e-05
-2.50876462962275e-05
-3.97395879680316e-05
-4.31525454406737e-05
-4.00676922992876e-06
-2.35608303698728e-05
-3.71708296740018e-05
-2.72102788980154e-05
-1.35352838419658e-05
-5.59386468526141e-05
-3.9295507740877e-06
-3.22285010613508e-05
-3.14501266099483e-05
-4.27939495728375e-05
-1.69724458794391e-05
-3.50265171147129e-05
-3.68596050589704e-05
-3.0142234653797e-05
-3.41342277862209e-05
-2.75971690819961e-05
-2.99153533488813e-05
-1.433526784106e-05
-3.66869907960414e-05
-1.69488268490446e-05
-2.36426691962806e-05
-4.01495708964317e-05
-9.1456060466731e-06
-1.12190873295906e-05
-5.40125577815945e-05
-1.94127322305888e-05
-2.4118981881633e-05
-2.91240520605742e-05
-4.88980186423192e-05
-1.12508538750129e-05
-2.48867960093498e-05
-2.82432761785892e-05
-3.4672331988697e-05
-1.07230005760475e-05
-3.0001224530129e-06
-1.7538929906669e-06
-1.32703972623323e-05
-1.23540339555265e-05
-1.60409159174322e-05
-4.47797883953071e-05
-1.38157995575539e-05
-3.1128272098095e-05
-2.14794514254975e-05
-1.64732671312893e-05
-1.81426141010352e-05
-4.7067086433566e-05
-2.41345115278626e-05
-3.55816672101763e-05
-3.15793363939509e-05
-1.86686654172726e-05
-2.88147569850839e-05
-2.87642058840528e-05
-3.37075549623863e-05
1.03916097575879e-07
1.15778034160249e-05
-2.82193092035303e-05
-2.66813802339853e-05
-9.57690734098749e-06
-3.3974772142519e-05
-2.83582574779074e-05
-1.20285874172346e-05
-4.13813373119025e-05
-1.64355751523274e-05
-2.96118502455508e-05
-2.36903443105043e-05
-2.38164110022501e-05
-1.35663618173998e-05
-4.66367489419738e-05
-1.815953055639e-05
-2.77549510501427e-05
-2.71911422410498e-05
-2.78889444179405e-05
9.3118270595082e-06
-1.36557120186005e-05
-2.34058045531605e-05
-2.56582573175278e-05
-2.88774710509383e-05
-4.77687129174489e-05
-2.67015485308156e-05
-4.42879291238337e-05
-9.75293456531247e-06
-2.45352891651608e-05
-3.33775399205514e-05
-4.27168277007625e-06
-3.90811122277827e-05
-2.29833298138613e-05
-1.97974572115105e-05
-2.44250428549663e-05
-1.80991743908825e-05
-4.38601598113278e-05
-4.87382689232856e-06
-3.02831569553339e-05
-2.65785905720968e-05
-2.77672192946508e-05
-2.1449785131565e-05
-3.56512072407137e-05
-2.35114482142593e-05
1.71462047731023e-05
-2.872779283786e-05
-1.82530505203277e-05
-4.0431167970578e-05
-1.19512072180586e-05
-1.09428551455169e-05
-1.48785997056811e-05
-2.17780497509136e-05
-1.91294684831559e-05
-3.89314213428144e-05
-1.49278755425179e-05
-2.5022473251912e-05
-5.36123244589352e-07
-2.33036559879509e-05
-6.50621837064068e-06
-5.52521160794343e-05
-2.99238512766251e-05
-3.64554271450569e-05
-2.41212787600808e-05
-3.84040562490886e-05
-1.40910557897074e-05
-1.91087853091829e-05
-3.43873108720644e-05
-2.32768500635629e-05
-3.2493425384905e-05
-6.41482745106392e-06
6.89904533554978e-06
-1.94775563322024e-05
-1.53692451888762e-05
-1.18895917310474e-05
-1.45860270953274e-05
-2.2187102779478e-05
-4.56817977809249e-05
-1.78927573369897e-05
-5.0439133197763e-05
-3.07195714182359e-05
-1.94006829760672e-05
-4.18502646950617e-05
-3.65233356090763e-05
-2.18996399859759e-05
-2.60605842721421e-05
5.50301508488079e-06
-1.48039244637282e-05
-3.98181873904119e-07
-3.80802604135772e-05
-3.25706426689124e-05
-1.46793189504477e-05
-2.27822468734085e-05
-3.10612378649675e-05
-3.03829211944799e-05
-3.56566922045021e-05
-4.49278031378434e-05
-2.95799142384843e-05
-2.76949952419251e-05
-1.85859720118975e-05
-2.45296381856451e-05
-2.29163334817194e-05
-1.40823541486969e-05
1.29699120447522e-06
-5.31324108240938e-06
-2.0158727751355e-05
-2.63510093478085e-05
-3.98081239275202e-05
-1.28053190305334e-05
-2.57388338563324e-05
-1.31957088530939e-05
-3.66295428111062e-05
-9.77887251738805e-06
-3.64268698487409e-05
-4.67820979298687e-05
-3.33644713185458e-05
-2.93641090160328e-05
-2.79114678759829e-05
-1.38434591224015e-05
4.69769993782329e-07
-1.08474650858297e-05
-1.64583902283471e-05
-1.80782914168613e-05
-2.30772115079725e-05
-1.63020670329174e-05
-4.24850414279144e-05
-2.07316373645946e-05
-3.54426056388497e-05
-1.93106958845755e-05
-3.70767252166893e-05
-8.50179114656478e-06
-3.24855196154218e-05
-2.15501778836975e-05
-2.07639067982664e-05
-4.19650336173572e-05
-1.61562067336052e-05
-1.95987731595629e-05
-4.61324291192943e-05
-2.72286367947869e-05
-2.59646578837582e-05
-2.07765945201961e-05
-2.81305653177473e-05
-4.06765828339461e-05
-6.45677722621053e-06
-3.28426405526801e-05
-4.1944651811219e-05
-1.29078366803228e-05
-1.45079277944472e-05
-3.49506925585867e-05
-3.16458573843937e-05
-2.18597466032054e-05
-4.68128195171003e-05
-3.47284003062562e-05
-3.86758197377157e-05
-4.07312778430892e-05
-3.41255115836711e-05
-3.99532461720575e-05
-5.19519629932214e-06
-2.39507400590906e-05
-3.12166232133235e-05
4.45167199980017e-06
-2.01575376003118e-05
-3.59866420252455e-05
-3.20905085749059e-05
-2.40009891199609e-05
-3.46238990701021e-05
-3.52740113205449e-05
-1.23152615457376e-05
-4.14027946427643e-05
-4.36659141684789e-05
-1.15840037423125e-05
-1.21536980869467e-05
-1.88780824237881e-05
-2.77241856720426e-05
-1.05720459563642e-05
-4.13845528297689e-05
6.46491603469806e-07
-3.29550244088343e-05
-6.59456685887249e-06
-2.1693879448747e-07
-1.57950945414402e-05
-3.05724316727392e-05
-1.57398736383709e-05
-4.43570287852877e-05
-2.30011698748053e-05
-4.64926474534098e-05
-2.77814341019881e-05
-3.06457268939028e-05
-2.71382334200511e-05
-6.5037061470276e-05
-1.88889990208327e-05
1.84157972933603e-05
-1.06883604297796e-06
-5.74396558781163e-05
-6.45989454175896e-06
-3.92906354443932e-05
-2.18697965227092e-05
-9.91439003757187e-06
-3.12329778351939e-05
-1.64721064135584e-05
-3.59873907062723e-05
-2.58773688146738e-05
-1.37852537387019e-05
1.86869894473501e-05
-2.938039468468e-05
-9.46285862250972e-06
-4.80027543235774e-05
-8.67870548528371e-05
-5.12110367571083e-05
-4.19632596805291e-05
-1.140500830386e-05
-1.26287081278624e-05
-1.18851951604744e-05
-9.76491963297292e-06
-3.31911400174473e-05
-1.10660398130342e-05
-2.10559439592279e-05
-3.72504817657668e-05
-8.42058640106044e-06
-3.34221598118526e-05
-3.83905591547484e-05
-3.35553300223724e-05
-2.27883154958965e-05
-2.45596521120458e-05
-3.8928821616036e-05
-3.3360040229756e-05
-1.54263291759148e-05
-3.84794389739966e-05
-5.28711759481362e-05
-3.36645375634474e-05
-2.09060437758745e-05
-2.50141750324853e-05
-1.88044402547353e-05
-2.86356883056347e-06
-1.00683676548909e-05
-5.23497035022207e-05
-4.53260101301397e-05
-5.56602095473634e-05
-1.70474822563594e-05
-1.0707577862174e-05
-2.81056079434099e-05
-8.62839834557368e-06
-1.91741448314101e-05
-2.10184266365679e-05
-1.77838231552345e-06
-2.22891438225881e-05
-2.89310054069153e-05
-3.60389713456787e-05
-8.21787206917762e-06
-4.02099813783298e-05
-2.87666601101979e-05
-2.51374333559278e-05
-2.6430148161712e-05
-1.99640960863609e-05
-3.38135705848684e-05
-1.76643366970429e-05
-2.75115359171122e-05
-3.33339590069527e-05
1.00412135673328e-06
-2.58035954736259e-05
-1.68695311112112e-05
-8.32996628509713e-06
-2.11441223985956e-05
-3.02124665778171e-05
-3.88407407186482e-05
-1.34387200207397e-05
-1.9180158726624e-05
-2.6161559618958e-05
-1.77463075321726e-05
-1.09201176382373e-05
-1.83299101873102e-05
-8.87638506173772e-06
-2.23636936094709e-05
-1.79252854717752e-05
-7.30371988489707e-06
-7.98599645664438e-06
-1.06478773327681e-05
8.50942800025144e-06
-9.47107565313798e-06
-4.55075223212551e-05
-1.6951412675983e-05
-3.03408313254786e-05
-3.78521769565028e-05
-1.01671602834988e-05
-3.20717371511926e-05
-3.02306651645007e-05
-1.99102660201243e-05
-1.79036901293011e-05
-4.37434142184771e-05
-1.68527001459212e-05
-4.18977743142274e-05
-3.64304528534235e-05
-2.66091859076419e-05
-4.60306819753134e-06
-2.92457291278629e-05
-3.6062781881796e-05
-2.37448276224297e-05
-2.15324975768173e-06
-2.01664875100843e-05
-2.4546872525149e-05
-1.77114120628238e-05
-2.19759454813635e-05
-3.82224146407632e-05
-2.66011318786506e-05
-6.37983723310269e-05
-3.91354673763832e-05
-3.96849369657943e-05
-5.26864557843702e-05
-1.89235985415146e-05
-3.50622245708346e-05
5.55425550199966e-06
-2.52256186254998e-05
-2.51936307675245e-05
-1.12983638198906e-05
-4.98892567255509e-07
-1.41251334911832e-05
-4.56265634468017e-05
-1.98797489754863e-05
-5.22868393834731e-06
-5.01295868446667e-05
-3.47816373673268e-05
-3.20680432638661e-05
-2.49049632690734e-05
-1.19047962037002e-05
-3.6125316347715e-05
-4.07790313576781e-05
-8.76227346946382e-06
-1.19681461119149e-05
-5.22749115353695e-05
-2.44028136840916e-05
-2.48155507408226e-05
-2.29999754495572e-05
-3.15054314450179e-05
-2.39970412843229e-05
-9.39314818484794e-07
-7.1894928423268e-06
-1.2120388970432e-05
-4.29122427543957e-05
-3.33090324953999e-06
-5.31922247576675e-05
-9.66090893796731e-06
-3.01796616211954e-05
-1.24095633162152e-05
-3.88037957533661e-05
-1.35956855996841e-05
-2.05345501495791e-05
-2.27247721371651e-05
-2.69087848491443e-05
-2.46085266383395e-05
-3.62509508416801e-05
-3.90662739291997e-05
-2.73766300781301e-05
-2.46691464674939e-05
-1.53843600712044e-05
-2.14570571831495e-05
-1.25638351130634e-05
-4.19182239598313e-05
-2.06226356741323e-05
-3.12538736535844e-05
-2.17227717952296e-05
-1.63465343938859e-05
-3.90839386577972e-05
-3.47160325356165e-05
-4.69502906523477e-05
-8.63539881175334e-06
-3.41583543318965e-05
-2.08289330884789e-05
-1.81528836961857e-05
-9.50407984400087e-06
-4.47294184362299e-05
-1.61294100324963e-05
-4.32226935340452e-05
1.1096479092573e-07
-4.06659527964421e-05
-2.59714816302757e-05
-3.08723403113112e-05
-2.24596892267421e-05
-4.87308597963258e-05
-3.35012312537152e-05
-8.24624413570984e-06
-1.07387428433602e-05
-4.28511031716577e-05
-4.45457160706529e-05
-4.6025953453955e-05
-1.8602351099396e-05
-1.44736286849656e-05
-1.01699716366575e-05
3.27672749570298e-06
-1.15993282393462e-05
-1.47348482474958e-05
-5.34015203997907e-05
-2.27383290571901e-05
-2.5720426508287e-05
-1.94770200875739e-05
-3.97330790153253e-05
-2.87217580981741e-05
-2.54187906561637e-05
-4.20066404561994e-05
-2.25889970178328e-05
-2.65536262457386e-05
-3.04054476345318e-05
-3.98498275824746e-05
-1.58987746692438e-05
-3.34030545479336e-05
5.57383570995044e-06
-2.32554045420725e-05
-1.70201281480039e-05
-2.05107726543042e-05
-2.25487050267061e-05
-1.70136250737943e-05
-3.28065213938186e-05
-1.42298372373967e-05
-3.73183589116439e-05
-1.22973199944422e-05
-4.09231404631431e-05
-1.72539000797741e-05
-1.11656404007131e-05
-3.44993097829874e-05
-3.59970236325857e-06
6.17961285191501e-06
-2.73956641042169e-05
-9.54438264193706e-07
-2.6035717947192e-05
-8.97611048995066e-06
-4.31729827869216e-05
-3.74374635948898e-09
-3.87291012625563e-05
-4.18163448875612e-05
-5.26148525254039e-06
-4.33245921148287e-05
-2.23197918682216e-05
-4.02634477590132e-05
-2.15653030915977e-05
-1.36288524299465e-05
-1.50248645855852e-05
-2.97267037837529e-05
-3.23540496998204e-05
-2.72047335703556e-05
-3.44550639901809e-05
-1.67809811112898e-05
-2.16649988409472e-05
-3.82536928744908e-05
-1.43202829243889e-05
-7.45891092367502e-06
-2.15409623489015e-05
-1.44013073797358e-05
-3.42274074051669e-05
-1.14122202942301e-05
-2.01178563496903e-05
-1.01042927985361e-06
-1.0702523855745e-05
-2.70345417358006e-05
-1.62460304145289e-05
-1.43070987859216e-05
-2.60355147547152e-05
-1.79826441220354e-05
-8.74873009723211e-06
-2.84116354569544e-05
-2.19467304205175e-05
-2.84625775303018e-05
-1.99813288382252e-05
-3.93639587654963e-05
5.98192002856115e-06
-3.40448729988906e-05
