# Supplementary material for: Research on computational propagation and identification of mine microseismic signals based on deep learning
Source: PLoS One. 2025 Oct 22;20(10):e0334641. doi: 10.1371/journal.pone.0334641 (PMC12543183; doi:10.1371/journal.pone.0334641)
Supplement: S8 Data — (ZIP) [file pone.0334641.s008.zip › 000100900002805.xlsx_0.txt_24.txt.txt]

-2.05007348695272e-05
-2.88158605065776e-05
-3.25045463118158e-05
-3.48034665039578e-05
-3.03052236200922e-05
-3.87578103400178e-05
-3.47498522734602e-05
-1.99304641611787e-05
-5.13281636127292e-05
-2.64664398293006e-05
-3.66674553165845e-05
-8.21535733216001e-06
-5.02766915889148e-05
-3.17281558604147e-05
-4.46870212838333e-05
-9.51325867240723e-06
-3.75678955876069e-05
-4.77815072815579e-05
-2.74845574042863e-05
-1.84185323977468e-05
-3.2159907095085e-05
-2.30783445411812e-05
-3.43693996206745e-05
-5.24039965621119e-05
-3.6617250148317e-05
-1.40184005374334e-05
-7.83123392541441e-05
-4.06576896535542e-05
-2.37467962028256e-05
-4.7483887413988e-05
-3.2071895875805e-05
-2.49794967116622e-05
-2.21521283678471e-05
-1.3298200446237e-05
-4.12838592028405e-05
-4.28126701817421e-05
-3.80364023226322e-06
-6.01532416005148e-05
1.02629012267896e-06
-3.63740193791267e-05
-4.78132925126345e-05
-4.52054533450826e-05
2.99760696269337e-06
-3.00442917568852e-05
-3.80849276854382e-05
-3.52341162406713e-05
-1.60114315843151e-05
-2.15507063511138e-05
-6.39801907863745e-05
-2.00177828745475e-05
-1.19871966740528e-05
-4.8527355093388e-05
-2.13841730589833e-06
-3.65465578719916e-06
-1.80767368193384e-05
-4.11052135241186e-05
-2.99685670481806e-05
-9.77844707347909e-06
-2.40217243550118e-05
-3.06561316496092e-05
-3.14965469698466e-05
1.44758884086931e-06
-5.01168549085477e-05
-1.74258754600493e-05
-2.59863105652168e-05
-5.28766665618837e-05
-2.45355643454724e-05
-2.24827227188669e-05
-6.21626252561398e-05
-3.89766821591149e-05
-5.30153055625675e-06
-2.48746499790184e-05
-2.52448566963442e-05
-4.61771889707549e-06
-3.61626901313831e-05
-2.25240803748663e-05
-3.05661107962771e-05
-1.81807730730721e-05
4.69691211603999e-06
-3.11606290823808e-05
-2.46111007346269e-05
-4.19102127140032e-05
-5.18104309645571e-05
-4.90482878202523e-05
-1.70583923208177e-05
-4.13773996527613e-05
2.99026651789147e-06
-2.50593660661492e-05
-2.54615887051913e-05
-2.12694423006421e-05
-2.4147920653858e-05
-1.14809067828427e-05
3.58190063529055e-08
-2.66320439018888e-05
-1.36955308728365e-05
-1.4757854738042e-05
-1.84062276361408e-05
-2.39247872645628e-05
-2.90111087095346e-05
-2.32561805507624e-05
-1.66090124332463e-05
-1.91565064099482e-05
-1.71061437412872e-05
-4.87788098909742e-05
-2.75209373100697e-05
-2.28762634035638e-05
-4.02301021053109e-05
-5.33426544260855e-05
-2.24592973329682e-05
-3.42614197730561e-05
-3.89149456561031e-05
-2.66912348176114e-05
-2.54410703348426e-05
-3.3455818199069e-05
-2.56803670844828e-05
-3.09039214551804e-05
9.01331510779677e-07
-9.60689707094959e-06
-4.94319862333945e-06
-1.45043775346592e-05
-3.95681954788394e-05
-3.56930451263267e-05
-1.8499186972383e-05
-3.57867722383823e-05
-7.50228957631365e-05
-5.36926943905643e-05
-5.34670955188109e-05
-2.16087940640238e-05
-3.77916352634945e-05
1.24695841404623e-05
-1.75482082985762e-05
7.19662417828282e-06
-3.84043091203397e-05
-2.54740695485607e-05
-2.90602954667675e-05
-2.75599042402098e-05
-1.67019646442774e-05
-1.25376637815635e-05
-1.39602216543924e-05
-3.63264490765104e-05
-3.83744631337117e-05
-1.85054279368856e-05
1.40115416881902e-05
-1.23718429598775e-06
-1.33777313088466e-05
-3.89817541405428e-05
-3.75424559118902e-05
-1.72002643285249e-05
-1.31466702019879e-05
-2.53509283562038e-05
-2.94590111990214e-05
-5.33124104966749e-05
-6.51860594027667e-05
-2.4640199858298e-05
-1.99711138567349e-05
-1.34754539565612e-05
-4.55477550324164e-05
-2.1300392551663e-05
-4.71608591378149e-06
-3.2521077097186e-05
-4.40693180941965e-05
-6.99530823126266e-06
-2.57365368787971e-05
-8.25201767055006e-06
-3.84571102846996e-05
-5.75096937358685e-06
2.7865212482762e-06
-4.16010722233235e-05
-3.22232910124041e-05
-5.39936286807296e-05
-2.49676853611371e-05
-1.9585923199261e-05
-5.88834939696876e-05
-3.29241231438482e-05
2.29738220880189e-06
-2.38622244615946e-05
-4.58415312303649e-05
-5.39171198924987e-05
-3.65095600988355e-05
-2.40969572754756e-05
-3.24138923389571e-05
-4.62058161457443e-05
-2.06442651018658e-05
-5.22589019106949e-05
-3.4728195769708e-05
-4.57435439117469e-05
-2.56472056915483e-05
-3.4773482415741e-05
-3.48801187057166e-05
-3.43491114408723e-05
-4.67552720897983e-05
-3.10176525839055e-05
-1.94785185948287e-05
4.23174248141072e-07
-2.96892721640608e-05
-5.63512636538332e-05
-3.45425327242798e-05
-2.67724381341269e-05
-2.84543266449432e-05
-4.80815162758351e-05
-2.14804076049721e-05
-4.12307255044759e-05
1.21594994134494e-06
-2.2080116709132e-05
-3.54366714550283e-05
-4.09509280598563e-05
-3.14083964837616e-05
-2.31834421871778e-05
-3.38974364190752e-06
-3.25910337623293e-05
-5.19890260464154e-05
-2.45611169622874e-05
-4.64046783639625e-06
-2.95834788988128e-05
-4.51004471233781e-05
-3.56817875627024e-05
-2.69803062717208e-05
-2.33648906397527e-05
-2.65848666086408e-06
-4.67590981707749e-05
-3.02223646257682e-05
-2.66427743195965e-05
-3.8761520412425e-05
-3.74808732151426e-05
-5.30724245723706e-06
-3.62834809088566e-05
-4.80613947675437e-05
-3.05781531726506e-05
1.37965944638108e-06
1.03571331759859e-05
1.14916198180835e-05
-2.80480909641587e-05
-9.0152662175043e-06
-4.15136661504415e-05
-4.94586308932943e-05
-3.13887905811085e-05
-1.1507988833586e-05
-2.5594666578027e-05
-2.45966839069534e-05
-1.06626621476526e-05
-1.21569965009056e-05
-6.20676824679082e-05
-2.21932177470951e-05
-2.4324767074703e-05
-4.43943485162984e-05
-2.26630550538778e-05
-1.98374513686392e-05
-1.13620201716649e-05
-3.17110351302264e-05
-4.33698891842461e-05
-3.82263080792243e-05
-2.33858492391432e-05
-5.10597499289086e-05
-2.43617373966682e-05
5.70218095016678e-06
-6.73605715587074e-05
-1.22894576353787e-05
-3.03681161817597e-05
-5.12606714329639e-05
-2.66907015397265e-05
-2.32043777566787e-05
-1.19931593458394e-05
-3.97011871999861e-05
-3.84447319558571e-05
-2.34298035545513e-05
-6.99004369431853e-07
-1.43212298553164e-05
-6.3437480963677e-06
-3.88267137710755e-05
-2.5230461644671e-05
-3.2954049960282e-05
-4.24667443170436e-05
-5.07225997558668e-05
-5.63515039020806e-05
-5.17652662481405e-05
-5.3538394412281e-05
-2.52902259808165e-05
-1.1209669625372e-05
-3.27012762126397e-05
-3.65963348017358e-05
-3.59592757928861e-05
-4.81158756119186e-05
-3.79416269969919e-05
-2.01141521734506e-05
-2.59928892783283e-05
-4.27418868335676e-05
-2.98556777329071e-05
-2.11859528102266e-05
-1.66647934959342e-05
-5.7339190727875e-05
-1.33411782345563e-05
-3.47148099238023e-05
-2.02297685327146e-05
-7.56148321868999e-07
-3.31954048113925e-05
-3.9122165177026e-05
-2.83332788160114e-05
-2.33511446354842e-05
-3.83133723500875e-05
-2.25634832278836e-05
-5.17779234464138e-05
-4.35060915622058e-05
-4.01642455604567e-05
7.54144594745325e-06
-1.6363091942333e-05
-2.51340189704298e-05
-1.08185203130255e-05
-1.1476066327826e-05
-4.55869110134387e-06
-9.21618145616829e-06
-2.91855802084328e-05
-3.58194150114828e-05
-1.94476333192145e-05
-5.48722372848485e-05
-1.63387132346953e-05
-1.62240664600943e-05
-4.15181568462478e-05
-3.31618834010306e-05
-4.70935382621628e-06
-4.53630521135725e-05
-2.25335498576983e-05
-2.75050115699356e-05
-4.10717928673136e-05
-2.88097531349972e-05
-1.08549930733705e-05
-2.36109785904891e-05
-3.54127051569959e-05
-3.36063806864285e-05
-4.05613623867002e-05
-2.67403956658029e-05
-4.32516962986186e-05
-4.83252589598988e-05
-1.21503531422107e-05
-2.08663448620596e-06
-5.79254576872749e-05
-2.80414008021904e-05
-4.72578244016789e-05
-3.4244796396825e-05
-3.53647902697635e-05
-2.92824639019061e-05
-1.29551272652098e-05
-4.41976251036608e-05
-3.59596682479363e-05
-2.49179304730018e-05
-1.33497981873159e-05
-2.69301336757924e-05
-4.30659209451146e-05
-1.22794695137964e-05
-2.06128415538915e-05
-5.45558648557009e-05
9.30528254549139e-07
-2.35414916258601e-05
-6.61436665835816e-05
-2.35236761087424e-05
-3.95541780348818e-05
-4.15856397617443e-05
4.14971497220658e-06
-1.61115770196902e-05
-7.78508308946983e-06
-1.78856506180259e-05
-1.98370417231427e-05
-3.34501031296833e-05
-2.7687774296462e-05
-3.95783401432215e-05
-2.24699643154342e-05
-5.32193687480931e-05
-1.12815536801152e-05
-2.19759854186483e-05
-3.29374104235372e-05
1.49544469903603e-06
-2.59525819662984e-05
-9.30634192801433e-06
-2.76411007098561e-05
-3.40005319577759e-05
-3.1478463182156e-05
-2.62563138259676e-05
7.14757471471634e-06
-4.23531579872757e-05
-3.87846826916958e-05
-3.69695996752408e-05
-4.44223437822816e-05
-3.48798142463443e-05
-2.60126663945451e-05
-5.9483067252651e-05
-3.92635522371273e-05
-5.31206149935708e-05
-3.95088434258482e-05
-3.4484038095513e-05
-3.78343563140091e-05
-1.74403753538041e-05
-2.06040654724317e-05
-1.93011830859741e-05
-4.67966246139472e-05
-4.783002164672e-05
-2.97323918891828e-05
-6.34762512264953e-05
-3.64884624817306e-05
-2.2297599800578e-05
-6.54650596186415e-06
-6.95208370280767e-06
-5.15006539285697e-05
-4.78813526578076e-05
-1.70514521549981e-05
-1.29587108008375e-05
-9.19194283505215e-06
-2.12620222751924e-05
-2.3949678192802e-05
-1.5051528803114e-05
-2.30175920802856e-05
-1.58571189118837e-05
-1.01382015998196e-05
-3.49740058236478e-06
-2.12423425141745e-05
-3.91391047728595e-05
-2.28223403112198e-05
-4.38785861372378e-05
-2.32551619201115e-05
-4.04514861306897e-05
-4.44393505293598e-05
-4.46301272845854e-05
-2.25390546271293e-05
-2.1479438723149e-05
-2.18080411869275e-05
-4.99930552541981e-05
-4.66939528484621e-05
-1.69246961778422e-05
-2.18487727189027e-05
-4.98780690544688e-05
-2.36282571628875e-05
-3.57338706486519e-05
-5.33556984647478e-06
-2.98098399549883e-05
-5.53602529480192e-05
-2.59299739812781e-05
-5.65030545473651e-05
-5.59278602207586e-05
-8.88520586599281e-06
-3.25859341481913e-05
-4.03292596535483e-05
-2.58410038324052e-05
-2.19887173761304e-05
-2.71121902275359e-05
-3.76238323364525e-05
-3.73857390810328e-05
-2.55350565133915e-05
-2.16065391771802e-05
-8.07519857449439e-06
-3.61860509117424e-05
-2.53426529162171e-05
-2.7807229617367e-05
-3.28203711989621e-05
-2.45078449353608e-05
-1.37887913295347e-05
-2.6968875615798e-05
-1.51938745642332e-05
-3.93679218519938e-05
-2.99159381983055e-05
-5.43687237591895e-05
-3.83522849190967e-06
-3.84548571635711e-05
-4.09340898633528e-05
-2.6971314835791e-05
-1.90247275310429e-05
-1.36768372428129e-05
-6.88515533232618e-06
-2.95819855584914e-05
-1.78062193056814e-06
-2.58422216748852e-05
-5.89018086238902e-05
-2.25337058504364e-05
-1.18974998295445e-05
-5.39224824609392e-05
-1.63513326296501e-05
-4.13317454480835e-05
-4.60688637029155e-05
-1.45825833062241e-05
-3.40011737124389e-05
-3.3377043918596e-05
-5.01973069676827e-05
-6.5339719822458e-05
-4.52825892332118e-05
-9.84879612946637e-06
-5.1787803085647e-05
-2.99803718256056e-05
-4.44386329510952e-05
-4.95330230068182e-05
-5.27428891354998e-05
-1.59093986534094e-05
-3.35158426444711e-05
-4.61132507865124e-05
-4.34752397397344e-05
-2.31408434078107e-05
-2.10687883790584e-05
-2.57330801319816e-05
-1.54434264918725e-07
-1.40581201993192e-05
-4.09429934675884e-05
-2.7378020651681e-05
-1.68405653725547e-05
-2.81340531399356e-05
-4.68467103369688e-05
-2.05729804076381e-05
-3.08412412265873e-05
-4.25478124238716e-05
-6.03691788021427e-05
-1.93367948044576e-05
-1.63930493206886e-05
-2.78261625032886e-05
-4.27787004924249e-05
-5.30726403024777e-05
-1.98506446974917e-05
-1.76511355990074e-05
-4.36561533775105e-05
-2.90865253881798e-05
-5.02748386913151e-05
-4.09705212763585e-05
-1.49867226978271e-05
1.09335040095368e-06
-1.67910171085184e-05
-3.5511180847537e-05
-3.53422585697803e-05
-5.99258596861522e-05
-2.89370848109115e-05
-1.98965869229745e-05
-9.4884196296317e-06
-5.12728711188091e-05
-1.31384066081549e-05
-1.65908469013618e-05
-1.69997964640148e-05
-3.70707383214095e-05
-4.76247801360241e-05
-6.26210655119281e-07
-5.46908948609888e-05
-5.27872201533522e-05
-1.44173113982315e-05
-7.18123988654667e-05
-5.54506569486042e-05
-4.54745035215665e-05
-2.20568652882315e-05
-3.1214969063773e-05
-5.200095303897e-05
-3.15942964854718e-05
-3.00223168336525e-05
-2.67570383593679e-05
-1.74082468790875e-05
-1.37881234420694e-05
-4.29463173177713e-05
-2.41591780020526e-05
-3.49756659056487e-05
-4.17145113189314e-05
-1.89740772151756e-05
-2.0244577761795e-05
-1.70511939483868e-05
-1.0464416628665e-05
-4.44494025813121e-05
-2.8210760461707e-05
-1.31117597957189e-05
-2.51872399612903e-05
-4.58858311184309e-05
-1.91567732191777e-05
-2.74381689601752e-05
-2.10894935568882e-05
-1.98050310446942e-05
-8.35256844425882e-06
-1.6020257125966e-05
-7.57528848703419e-06
-3.95504759639087e-05
-3.91477758996594e-05
-1.89651447316165e-05
-8.66911915371804e-06
-6.52890110090178e-05
-1.98801914967837e-06
-3.64253049883838e-05
-6.04228055009605e-05
-3.72804748618165e-05
-3.52901390111564e-05
-4.35000300460828e-05
-3.157424679188e-05
-5.88270746771744e-05
-1.97397332315583e-05
4.0106165082439e-06
1.81057033273128e-05
-3.13247205754301e-05
-4.46361805585525e-05
-3.39461943191566e-05
-3.22149288635948e-05
-2.80797691908411e-05
-2.83316757279035e-05
-3.73709949633476e-05
-3.41972097743469e-05
-1.06009288882472e-05
-2.8698146266031e-05
-3.71225039658392e-05
-2.663875702901e-05
-3.25832036111499e-05
-1.00578442199369e-05
-3.2118334272284e-05
-5.11153745470453e-05
-4.53628693871317e-05
-2.53013633831701e-05
-2.33410334532873e-05
-1.19828070154524e-05
-2.35676140301321e-05
-2.97972150748237e-05
-4.41794466838774e-05
-3.88045504004434e-05
-4.06144788850674e-05
-3.74294321619719e-05
-1.68731394505397e-05
-2.81976724892555e-05
-4.55526291240382e-05
-3.65830413645677e-05
-6.54974594000297e-06
-1.83654978799632e-05
-1.602496146994e-05
-3.7835429463125e-05
-9.84934363588591e-06
-4.05788667403486e-05
-1.14800083884046e-05
-3.65510626330873e-05
-3.88076340224469e-05
-4.93824206359881e-05
-7.95771266246285e-06
-3.02116208624335e-05
-5.3978845874313e-05
-4.79269765101189e-05
-3.47345367505925e-05
-3.43285952870318e-05
-4.69319104793167e-05
-4.0770268233852e-05
-3.38681202679204e-05
-2.24588559583703e-05
-4.02787567747722e-05
-3.20577540498404e-05
-5.23323923550141e-05
-3.39735524523459e-05
-4.57471999839214e-05
-3.20553782403998e-05
-2.02105624572953e-05
-1.49821819408697e-05
-5.47465892494877e-05
-2.58935561119041e-05
-5.58598292682778e-05
-2.49984751399575e-05
-4.11642293390778e-05
-4.69551997410705e-05
-3.45361537968491e-05
-7.17578407752023e-06
-3.01251126461563e-05
-1.30739692501479e-05
-2.76768966285495e-05
-3.54834636514394e-05
-1.60294031717311e-05
-1.72704531139004e-05
-5.55557318947796e-05
-1.93726392371048e-05
-1.27952072525356e-05
-3.17265899050864e-05
-3.53867840730538e-05
-3.55536026880409e-05
-1.14190645485648e-05
-5.04803517378117e-05
-1.94889144419865e-05
-2.64764470593736e-05
-3.14236929339993e-05
-2.47731041659855e-05
-3.52580958232319e-05
-3.57721260456555e-05
-3.98732136311616e-05
-5.28804694708784e-05
-2.62867741354257e-05
-4.05030565366793e-05
-4.42488346561268e-05
-2.62573192689138e-05
-1.98928976463e-05
-2.70077464807903e-05
-3.21450858731414e-05
-3.0254259387043e-05
-3.7738138877926e-05
-4.78867316124332e-05
-3.1711109605839e-05
-2.77461200495405e-05
-4.63700287007346e-05
-4.42774365732029e-05
-1.11437775031664e-05
-3.12610831939173e-05
-3.82403002627878e-05
-1.87459693014932e-05
-3.94976780403112e-05
-1.86944764095587e-05
-2.77191447742681e-05
-2.72363846132414e-05
-5.67733062779902e-06
-1.99963996384729e-05
-2.95012386227663e-05
-4.63825119986922e-05
-5.08957718887441e-05
-2.78401411486987e-05
-2.33550701681759e-05
-3.15657978685e-05
8.11435177838202e-06
-3.47318678853341e-05
-2.4867852950027e-05
-2.04616506491106e-05
-3.2846326457644e-05
-5.15225433230332e-05
-3.19126427611523e-05
-4.21794318888187e-05
-2.15343688630823e-05
-4.51503184637836e-05
-3.60193156102807e-06
5.03018160220492e-06
-3.39404192624886e-05
-1.43120927755466e-05
-3.60984817150989e-06
-4.9983676792097e-05
-1.89361527685276e-05
-3.28858489273289e-05
-1.23268695963208e-05
-3.90669226915067e-05
-3.56524839148594e-05
-1.36424794077067e-06
-3.93996185423485e-05
-3.91444707820048e-06
-3.37339727125995e-05
-5.42735427977712e-05
-2.04866705773053e-05
-4.89660998159989e-05
-3.28178445944295e-05
-1.86968469889065e-05
-8.63665475627024e-06
-4.93052494698121e-05
-2.39483953071139e-05
-2.29468592986885e-05
-7.37436093992232e-06
-2.70115289804319e-05
-2.48851768700099e-05
-8.52978665867656e-06
-2.12498342105403e-05
-3.32811933544129e-05
-3.43799624786572e-05
-1.43289009933311e-05
-4.97205701674314e-05
2.87838349292081e-06
-4.17353112876975e-05
-4.63292118957224e-05
-6.32165778275966e-05
-4.98922824983232e-05
-4.22940758201661e-05
-1.37237825392213e-05
-3.00278084614718e-05
-1.49956074987715e-05
-3.10333350359966e-05
-1.38058380872462e-05
-2.55484737744862e-05
-6.38102512564129e-06
-2.99956608158513e-05
-2.14032422306723e-05
-1.27525996607579e-05
-3.77673570469627e-05
-3.76283770904455e-05
-1.913258655352e-05
-8.61700238535761e-06
-6.88689587312528e-05
-1.08240816834186e-05
-2.52836697306565e-05
-4.85221582110745e-05
-2.83977686246299e-05
-4.42244765343951e-05
-2.8449392865905e-05
-2.08537037818152e-05
-3.889129657556e-05
-3.66080167409339e-05
-4.71117501832811e-05
-3.53690239816758e-05
-2.86724649118093e-07
-3.63871936505966e-05
-1.63071060079426e-05
-2.97459483550785e-05
-5.10364741622473e-05
-3.43910614091608e-05
-2.24638992616538e-05
-5.1697720717655e-05
6.06241117342143e-06
-1.47892457709174e-05
-3.73395569958925e-05
-2.96273287986676e-05
-4.56539156225043e-05
-4.84709942420335e-05
-3.93823812883598e-05
-2.71917634873889e-05
-2.54688434167951e-05
-1.07320039334244e-05
-1.79579595098669e-05
-1.64805543792312e-05
-2.17776630107851e-05
-1.60013418414937e-05
-1.4565860403385e-06
-2.3756103783858e-05
-3.93292864561076e-05
-1.87048730658591e-05
-4.77249058688088e-05
-3.106097528831e-05
-2.61742115470242e-05
-2.79285762593597e-05
-6.94930220895344e-06
-4.73290898387134e-05
-4.52312929757945e-05
-2.61018867065648e-05
-3.14784556264714e-05
-2.21685133042679e-05
-5.10436225319627e-05
-3.58494115782099e-05
-2.98554883264338e-05
-7.98954855065371e-06
-1.64813890839371e-05
-4.03552660549932e-05
-1.30436171474849e-05
-3.24834461340509e-05
-5.64390670858509e-05
-4.75523254099043e-05
-5.93589087144072e-05
-4.4820293859073e-05
-2.13069699116388e-05
-5.517564486622e-05
-2.75397033278526e-05
-1.27779005746311e-05
-4.10724090770268e-05
-4.22501748809351e-06
-2.77596794622115e-05
-1.80486074431007e-05
2.74747263277946e-06
-5.72597232860045e-06
-2.47469304112828e-05
-1.07772386436946e-05
-5.6004317152898e-05
-4.00407517384099e-05
-4.51114025895197e-05
-1.94974932800029e-05
-4.14076216722614e-05
-1.01490543682696e-05
-8.03359601369611e-06
-7.18109022328656e-07
-4.32059018352399e-05
-2.50600659328406e-06
-2.01872867237778e-05
-7.45864162603089e-07
-4.02120204612811e-05
-6.94879330956118e-05
-6.58314443544934e-05
-3.91226551884796e-05
-3.51604620637822e-05
-3.4680077660233e-06
-3.61007484449939e-05
-3.14556038864804e-06
7.06568401719958e-07
-2.41491899684844e-05
-3.6918784980952e-05
-5.54948435591492e-05
-3.65574723118125e-06
-3.25455492188346e-05
8.39036722211146e-06
-5.02017065650324e-05
5.67068933689509e-07
-3.53976257272435e-05
-2.99085390838786e-05
-5.44251131724293e-05
-4.93805044211726e-05
-3.94489432502017e-05
-3.8854767783325e-05
-1.04125265169627e-05
-3.14025862312592e-05
-2.16946527442654e-05
-6.03888865259094e-05
-5.05035840183171e-05
4.53335250630211e-06
6.93530149889315e-06
-8.83621194175617e-06
-2.62703097224564e-05
-1.42867265484143e-05
-4.96087820582157e-05
-4.74547027202683e-05
-2.66459217441888e-05
-2.75038526934683e-05
-8.31888887069839e-06
-4.62910949777439e-05
-1.8017262779311e-05
-2.56485647081875e-05
-6.38796188643874e-07
-3.22529616049993e-05
-2.99845210792528e-05
-9.81497691080274e-06
-3.24034882997384e-05
-2.92378771446027e-05
-2.42566829180636e-05
-3.27673107112395e-05
-1.87996877792609e-05
-2.06251166269837e-05
-4.64048548762448e-06
-6.32060042773232e-06
-3.83990965655111e-06
-2.06370440713465e-05
-3.63921824643837e-05
-3.69023709854211e-06
-3.28878093520715e-05
-5.03633624307285e-06
-4.26527883918187e-06
-2.92093317573059e-05
-4.29813920934329e-05
-3.53155289008428e-05
7.4552151450017e-06
-1.85203130023385e-05
-3.22677297548425e-05
-1.31919244259247e-05
-3.54990157814615e-06
-2.51090971353235e-05
-4.28260460778591e-05
-1.2642021166765e-05
-3.88262049975069e-05
-5.48811025968881e-06
-1.74536211320105e-05
-4.6027377459001e-05
-4.55211510834923e-05
1.54365096316037e-05
-4.77298832965865e-05
-6.09361311928983e-05
-2.44768122930117e-05
-3.44535172090592e-05
-3.07341238819881e-05
-2.99166765157021e-05
-2.41692398308685e-05
-6.71360731222145e-05
-2.25679209943914e-05
-4.28535616915926e-05
-2.07668940415294e-05
-2.72622402218631e-05
-3.40952902002809e-05
-2.27931630326302e-05
-1.24452924514133e-05
-2.09499321506015e-05
-3.60346420056733e-05
-5.80670008581326e-05
-3.69211834397565e-05
-3.053364394259e-05
-3.25053008084712e-05
-1.85489535531766e-05
-3.87900202357038e-06
-3.84846571627609e-05
-4.85358205859779e-05
-2.48844582698787e-06
-2.21889933986202e-05
-1.31152584956031e-05
-2.84370232344018e-05
-3.61358756789565e-05
-6.50483620955928e-06
-5.83062533055953e-05
-2.40692231304249e-05
-2.60289961594698e-05
-1.36333628283581e-05
-2.28406251965041e-05
-3.86072712143125e-05
-3.8880008300383e-05
-2.26840313579069e-05
1.37966184648749e-06
-2.95713753904452e-05
-5.63084054125761e-05
-2.94567305772973e-05
-3.10061997573391e-05
-1.78169924389942e-05
-1.55283835624483e-05
-4.61661931013937e-06
-3.27847227454175e-05
-3.2445430204244e-05
-4.74499685167349e-05
2.03895682884771e-05
-3.63937785026305e-05
-3.58591494896559e-05
-3.09436947010166e-05
-3.08179238004441e-05
-2.4020010595804e-05
-1.62080946101212e-05
-2.08680020441167e-05
-2.84839504288667e-05
-1.20233168233553e-05
-3.46276525350678e-05
-2.98152119940666e-05
-1.84278821993601e-05
-1.69960627920654e-05
-5.69000975818062e-05
-1.52907423494964e-05
-2.62656347204788e-05
-2.09108090741211e-05
-4.43657419179177e-05
-3.94314351476324e-05
-4.48922569089209e-05
-1.3410201430244e-05
-4.64629685785838e-05
-3.94596028046856e-05
-3.26473375984508e-05
-4.29650764113009e-05
-1.37895769985088e-05
-5.63524528548234e-06
-4.27157326397737e-05
-2.58511139758336e-05
-4.44545702877817e-05
-9.92440789964126e-06
-4.96606342325274e-06
-4.17172530745284e-05
-1.61147079325163e-05
-2.92220101934171e-05
-2.07292347521305e-05
-1.66047746055069e-05
-4.44588764616857e-05
-6.01729521927696e-05
-1.55122310021496e-05
-5.23939740168062e-05
-3.17771028502895e-05
-4.71611401177042e-05
-1.99246298275284e-06
-3.4871242669509e-05
-2.8971413808382e-05
1.77852871743742e-05
-2.07077739910876e-05
-6.8867307126966e-06
-5.1443410416059e-05
-2.45450069139313e-05
-2.49350903436511e-05
-2.39707220069516e-05
-7.33655315293478e-06
-6.15341159193517e-05
-1.78169993597701e-05
-2.02456768773567e-05
-2.51805132415838e-05
-3.30091968071358e-05
-3.68080691851098e-05
-2.49061817589957e-05
-3.2438997742645e-05
-3.27781150605463e-05
-4.31043196993285e-05
-2.21984248074691e-05
-2.58892652343065e-05
-4.06420972394164e-05
-3.32860380627637e-05
-7.36713243034983e-06
-2.04341999024749e-05
-3.07911713523664e-05
-2.71058033693075e-05
-3.85447829047741e-05
-3.63266917821289e-05
-9.09619536109786e-06
-1.37459638743884e-05
-3.73661920360976e-05
-2.68349301710765e-05
-4.62224232930727e-05
-3.22308162876752e-05
-5.75266721326432e-05
-4.46093752792915e-05
-3.26413594215906e-05
-4.16342422598118e-05
-1.86433527353406e-05
-2.28309089930115e-05
-3.5724449209621e-05
-1.47216452616165e-05
4.51734003569409e-06
-3.06631279305671e-05
2.61340802981353e-06
-1.39910598438571e-05
-1.85882372828847e-05
-3.94596540356392e-05
-3.07838466623146e-05
-5.29736699447444e-05
-6.95206357566327e-05
-4.09476071296247e-05
-5.42136743830463e-05
-2.14294641854902e-05
-2.11461991712292e-05
-3.14552021062657e-05
-6.4281083367103e-05
-5.23736388624777e-05
-1.25856627594207e-05
-4.25115028186496e-05
5.12342476149711e-06
-4.42640065110667e-05
-4.96069150119745e-05
-2.22313218748075e-05
-3.36039562835687e-05
-3.38767270166013e-05
-2.30843824635102e-05
-4.17156069384341e-05
-4.62604793560479e-05
-5.62351145755566e-05
-5.95615760755394e-06
-4.1576732615973e-05
-9.85687021008065e-06
-3.27245047752678e-05
-3.40131732375656e-05
-1.7053833145647e-05
-3.975709963478e-05
-4.07988277367408e-05
-2.67989819536528e-05
-1.52147038441897e-05
-3.7866212777322e-05
-3.74988544567831e-05
-2.70495853989291e-05
-4.62804372671659e-05
-3.54133168529416e-05
-1.11783297007568e-05
-5.0492323112159e-05
-4.30473567831188e-05
-3.83669079271236e-05
-2.87935672586454e-05
-1.7903771845996e-05
-2.54416426010882e-05
-3.24114265859903e-05
-3.51310228348942e-05
-3.28583355974325e-05
-3.3551446457216e-05
-4.11819325365239e-05
-3.60394476822638e-05
-2.59405135242104e-06
-3.34330091545443e-05
-3.51009580862337e-05
1.26716858581949e-05
-3.87444291124064e-05
-4.21204012597068e-05
-1.78595980062516e-05
-2.92077302843548e-05
-4.14112656509965e-05
-3.59486536800777e-05
-2.75445858056605e-05
-1.71251002962647e-06
-4.59218030737959e-05
-4.27902974200649e-05
-2.17225748480376e-05
4.50814658092802e-06
-5.04538445710733e-05
-1.37862596115174e-05
-7.07752336497912e-07
-4.7749142032816e-05
-2.38648220133483e-05
-3.58623669447295e-06
-4.23151158168854e-05
-2.19819175008138e-05
-9.33095750836557e-06
-3.99404152606393e-05
-3.42465616768368e-05
-2.62051590744313e-05
-4.76597503182768e-05
-4.76256305502726e-05
-4.1485063907802e-06
-1.40536297898893e-05
-3.89744737501838e-05
-1.90117421375154e-05
-6.52383265268208e-05
-3.54071626085268e-05
-2.70524038807425e-05
-2.50671124230201e-05
-4.25886292634869e-05
-6.32932783325483e-05
-4.44897189240384e-05
-2.93119881535157e-05
-2.47659489249735e-05
-2.21474769650614e-05
-4.74269756881061e-05
-5.37720920474851e-05
-4.77959874983542e-06
-3.67136893422717e-05
-4.98248837924099e-06
-1.81452902742494e-05
-1.80057037119421e-05
-2.24726900528576e-05
-4.38830429061905e-05
-2.03882637379274e-05
-2.45586509251291e-05
-3.7573925635567e-05
3.03676061422523e-06
-1.09813310608139e-05
-1.06881077133081e-05
-2.62693453160704e-05
-1.3364098998428e-05
-5.31189512663824e-05
-5.86607865063671e-07
-4.32024036603348e-05
-2.01992720678593e-05
4.41548984268161e-06
-2.43419629686931e-05
-4.25248555523374e-05
-2.45085976151731e-05
-1.85300055926582e-05
-2.54719103866787e-05
-6.31246048226781e-05
-4.83802040027539e-05
1.65884297402779e-05
-2.48080592981636e-05
-2.63464724872693e-05
-1.41860084269131e-05
-1.41508209306751e-05
-2.38591800955722e-05
-5.88081491043754e-05
-1.66025742937497e-05
-1.32341966862125e-05
-3.57873989943804e-05
-2.3165177910402e-05
-4.11864449818312e-05
-3.9918816995232e-06
-4.08472483463739e-05
-2.70273536600877e-07
-2.50432348978291e-05
-2.61741321335041e-05
-1.20726625696389e-05
-1.84263139249718e-05
-2.59790085904566e-05
-4.12313221192581e-05
-1.30549780943373e-05
-5.65146912395361e-06
-7.36174040881679e-06
-1.94082029133913e-05
-2.50816882482156e-05
1.05512752265331e-05
-4.28445471238649e-05
-4.22793815463047e-05
-1.13534433483486e-05
-2.75382864256204e-05
-5.62094430401932e-05
-4.91265544472215e-05
-1.22434469456092e-05
-1.5965569666716e-05
-1.14727533836058e-05
-3.37313708883304e-05
-3.45477278313171e-05
-3.56031534769816e-05
-5.48996996030407e-07
-1.91745133757272e-05
-3.95675628316353e-05
-5.07043281853501e-05
-2.01637352829762e-05
-1.79893984603517e-05
-2.45707718579628e-05
-3.73624462667688e-06
-3.25691087890909e-05
-4.1125730726768e-05
-4.94892221145319e-06
-1.50833192383651e-05
-2.05859277490284e-05
-3.74060175741488e-05
-4.65712583342718e-06
-1.22384910174086e-05
-9.1834898847826e-06
-1.0918852017654e-05
-3.39556406866394e-05
-3.3091743851029e-05
-5.25647665997148e-05
-3.97835939753748e-05
-3.45189661560385e-05
-3.30726090951636e-05
-2.24330829865037e-05
-1.42123598429988e-05
-6.25891164146727e-05
-3.19513789195428e-05
-1.63030247262437e-05
-4.46184029830009e-05
-3.05575981778646e-05
-5.4421626354179e-05
-3.06046878756853e-05
-2.86016238188399e-05
-3.59711931590906e-05
6.92317348962765e-06
-1.37417110146232e-05
-7.75569559133833e-06
-4.60838049558371e-05
-3.21150346155442e-05
-2.17689272832254e-05
-1.41526380061722e-05
-1.74857348194251e-05
-2.2436220090975e-05
-5.97375717945441e-05
-1.01791471341732e-05
-3.6966188894549e-05
-1.52080024421163e-05
-3.12153003062236e-05
-2.36260081315095e-05
-4.94806499942496e-05
-2.97851689743163e-05
-7.4939072431438e-05
-3.5956640478075e-05
-4.75008656446634e-05
-2.32267117173174e-05
-4.48365289310584e-05
-1.28650358738041e-05
-3.84915561625491e-05
-1.65087393040543e-05
-3.81549044685649e-05
-2.99068648010823e-05
-1.08271294362202e-05
-5.83189011443287e-05
-3.28623722591507e-05
-4.59606248513534e-05
-2.7116979409542e-05
-3.23517157460018e-05
-2.88525489352574e-05
-2.80701070634658e-05
-6.89999511113235e-05
-3.3879974713891e-05
-1.16927276951658e-05
-2.00305188210827e-05
-5.18986355644285e-05
-2.93618912868611e-05
-1.6939960609678e-05
-3.59617873836229e-05
-2.96293287624383e-05
-5.92736556931863e-06
-2.51631591117059e-05
-1.78703940725778e-05
-4.20378557857618e-05
-3.88107992454707e-05
-8.87118362729817e-06
-4.33567450099212e-05
-3.02697735976127e-05
-3.95762476004769e-05
-3.74810693159165e-05
-3.99084817177795e-05
-2.15661127181016e-05
-2.24294205447485e-05
-7.18207434209311e-05
-2.351232446724e-05
-9.99338827260161e-06
-1.09654718234503e-05
-3.84182775569773e-05
-3.81508654275529e-05
-4.12176749410868e-05
-5.45316342365586e-05
-1.56105716998171e-05
-4.06717208592419e-05
-1.23889278728496e-05
9.11753283853851e-07
-3.17732495358335e-05
-2.61759263764339e-05
-2.28642010583705e-05
1.21953694309751e-05
-5.04619934062858e-05
-3.57273415651866e-05
-3.277487275172e-05
-3.68339752227929e-05
-8.00593596094501e-06
-2.57370437140574e-05
1.55008343493568e-06
5.9105841011666e-06
-2.15772569011357e-05
-4.54392558839424e-05
-1.45095997465166e-05
-2.6682981444942e-05
-2.27253238283327e-05
-4.71949715361445e-05
-6.69066555297484e-05
-3.85706465507414e-05
-8.86948097197556e-06
-3.05320835466774e-05
-2.78920297503823e-05
-2.06907993691137e-05
-4.02715786090676e-05
-2.03009154127202e-05
-4.63109426861603e-05
-3.50756874148067e-05
-3.39731933477464e-05
-3.28714055655248e-05
-1.30502797420263e-05
-3.84341158055981e-05
-1.53574313546203e-05
-2.78855808015956e-05
-2.17959415472567e-05
-4.88733215072355e-06
-3.49477963697531e-05
-4.09566191961472e-05
4.67539742468369e-06
-5.80437566619201e-05
-3.92076205902534e-06
-3.83958683672711e-05
-2.04379174349197e-05
-6.98316644366802e-05
-4.38480610042309e-05
-3.40370302924666e-05
-1.73650869580701e-05
-2.96550946594455e-05
-7.01640018804813e-05
-2.62986651381403e-05
-3.63652392693041e-05
-5.34584021430243e-05
-1.02711219227949e-05
-3.23707099179352e-05
-2.35106948736231e-05
6.62455522474269e-06
-3.05518046538202e-05
-3.29956860008611e-05
-1.45545305572775e-05
-2.01940450067197e-05
1.30229577989801e-05
-2.74131013822337e-05
-3.83610001203866e-05
-7.58102850627101e-06
-1.17437911139987e-05
-2.95482718216802e-05
-5.34972040460793e-05
-3.20396456853162e-05
-3.52864251585639e-05
9.91244537760267e-06
-4.10632758602214e-05
-2.25344325048785e-05
-1.14675506497423e-05
-6.37774700507535e-05
-2.36470790203314e-05
-3.71186842701556e-05
-6.36662550439263e-05
-2.0993760920707e-05
-3.41105474215192e-05
-3.19928296726872e-05
-4.43294444268381e-05
-3.31348427715481e-05
-5.77610929888183e-05
-2.56929771602354e-05
-4.17818071746029e-05
-1.75068803268595e-05
-3.42671332136885e-05
-3.18487556879956e-05
1.75912173163741e-05
-3.1364581027012e-05
-2.76700792137141e-05
-3.30488396263976e-05
-5.34214802737564e-05
-6.65449123102132e-05
-3.76350144632882e-05
-3.30039841799526e-05
-1.04042015400558e-05
-2.63478408114683e-05
-3.61769687656858e-05
-1.58666756116402e-05
-2.86291765587287e-05
-4.72546763517693e-05
-6.64795155913308e-05
-1.87795697252334e-05
-4.55752200628767e-05
-2.38473110889414e-05
-4.78980732959802e-05
-2.95108030789122e-05
-2.59922504965074e-05
-2.74411402923152e-05
-2.48801001320662e-05
-2.9588166129941e-05
-1.31206770016228e-05
7.56805129816676e-06
-3.65691398282092e-05
-4.38603335449444e-05
-3.12581336883827e-06
-3.52758694853374e-05
-4.16623046710596e-05
-3.24665520637209e-05
-3.610407251207e-05
-3.18453191379295e-05
-5.19155767924077e-05
-3.61666858133851e-05
-2.8597489046974e-05
-1.82680033152355e-05
-4.30438570099878e-05
-4.31726681832966e-05
-4.13701369230525e-05
-3.67998343824062e-05
-6.41620796603238e-05
-4.68559228467154e-05
-1.43942180094916e-05
-4.2863548763536e-05
-1.93063052365581e-05
-3.9387336935108e-05
-2.93705172865828e-05
-3.79408526578298e-05
-3.84114991794123e-05
-4.18583965692337e-05
-3.52881491744999e-05
-3.51143956914846e-05
-4.83234048826399e-05
-5.28538773743933e-05
-2.50945355604954e-05
-4.13896654201835e-05
-1.31909601621127e-05
-5.3927956957872e-05
-3.93077366903204e-05
-7.94040515087794e-06
-3.76848368955664e-05
-5.14795616595327e-05
-3.92493711643108e-05
-2.3985074338359e-05
-2.67356261690619e-05
-8.89389428687914e-06
-6.63666763663227e-05
-6.50647143868938e-05
-5.77433339080944e-05
-3.45911605891096e-05
-1.75566862212666e-05
-1.07924261197012e-05
-1.0408686874096e-05
-2.46955762278033e-05
-1.55327463646484e-05
-2.99973111439093e-05
-1.34219945036612e-05
-4.49809102717841e-05
-1.7027627330463e-05
-2.37297576168169e-05
-2.31078197065324e-05
-2.62905532552481e-05
-3.87794949723918e-05
-2.70110911572152e-05
-1.97814557083489e-05
-2.62620476602871e-05
-1.16357698754241e-05
-2.13150535200127e-05
-2.89222427855486e-05
-4.00822781617464e-05
-4.10408448215613e-05
-3.55362811673442e-05
-1.01588386562765e-05
-3.52057527184054e-05
-5.22343223250201e-05
-2.27072745718473e-05
-3.02361821912092e-05
-3.00240813530598e-05
-2.25285920255288e-05
-1.14787216365726e-05
-1.86336370472819e-05
-4.27845659707713e-05
-1.88582577527135e-05
-5.73934599288635e-05
-4.00046770684449e-05
-2.59134651942613e-05
-4.55139039893419e-05
-1.20567714542094e-05
-3.5323399312758e-05
-4.65704585020337e-05
-4.59296697732279e-05
-2.64231657821509e-05
-1.4316438038441e-05
-3.57055295002171e-05
-2.66631535982966e-05
-4.83968730186223e-05
-1.54938909301058e-05
-1.45345298347702e-05
-3.86948543170384e-05
-5.45915161837717e-06
-3.30480773149932e-05
-2.68080195362864e-05
-7.17265392623571e-06
-4.39395271745262e-05
-2.3083343439496e-05
-4.24965620020197e-05
-4.14027748534526e-05
-3.51263810584826e-05
-1.6382387559878e-06
-2.39084242059314e-05
-3.49478685718945e-05
-2.0525646417921e-05
-2.55187352822187e-05
-1.58092742500048e-05
-5.38282780350584e-05
-3.57897210569109e-05
-1.81413376400915e-05
-3.1050680064495e-05
-2.60472717142997e-05
-2.1798349672078e-05
-1.336045491401e-05
-2.42533078948742e-05
-5.31290611476876e-05
-2.2311884426274e-06
-1.75387089131395e-05
-3.62417931172495e-05
-4.78154714071729e-05
-6.46465839716075e-05
-2.69678928508477e-05
-1.55944221833977e-05
5.29190518101745e-06
-4.26917908322349e-05
-5.48537265407481e-05
-1.50237592121205e-05
-4.35136776546633e-05
-2.25277804505756e-05
-3.35292440536655e-05
-3.73809630639645e-05
-1.53968544101079e-05
-3.72518312613926e-05
-2.89666757458839e-05
-1.9497531898216e-05
-3.19254177615834e-05
-4.14370335278601e-05
-1.46153669324071e-05
-3.4332470502648e-05
-3.20831905482535e-05
-2.97390892129607e-05
-3.39018553839483e-05
-3.18121824117431e-05
-5.02994022657411e-05
3.89682294114606e-06
-3.17015593034241e-05
-3.42720567352972e-05
-2.91493572886283e-05
3.26662049336032e-06
-1.92899244949011e-05
-2.6909713745093e-05
-1.56405239725547e-05
-5.27058232451629e-05
-3.42776624094196e-05
-4.98089143360443e-05
-2.9206032523144e-05
-3.54266721253531e-05
-4.33959443748651e-05
-3.56568969894069e-05
-4.88235517153717e-05
-2.86072194147446e-05
-3.28247968995148e-05
-1.91213473827845e-05
-4.72871292766122e-05
-7.66163414629057e-06
-1.12133585295735e-05
-9.29528829729848e-06
6.70105266102576e-06
-1.87904086179185e-05
-2.86521658867406e-05
-3.82583391995751e-05
-1.22411088045895e-05
-3.14269236465701e-05
-2.34846796279709e-05
-9.47428383708e-06
-2.36308341234838e-05
-4.81685809174186e-05
-3.30298842068215e-05
-2.30148586966497e-05
-1.1996764408993e-05
-5.13093145698894e-05
-4.07672393013561e-05
-4.2904623339299e-05
-3.68429364362775e-05
-1.62295385079161e-05
-1.25689403255559e-05
-5.684225997001e-05
-5.36485026988859e-05
-4.35464099731384e-05
-3.32973024574032e-05
-4.6054333818182e-05
1.65913512008829e-06
-3.97166660772895e-05
-2.11022508095733e-05
-1.14494489795223e-05
-1.99494284358703e-05
-2.18178017416528e-05
-4.65629265845538e-05
-6.73001436417948e-06
-5.44190634214766e-06
-2.47160962409274e-05
-4.86295594695479e-05
-4.99037975067584e-05
-3.42752440925657e-05
-5.24629432846845e-05
-1.95777907653372e-06
-2.74896228524499e-05
-3.63977556841892e-05
-3.98267030870864e-05
-3.12604548331296e-05
-2.90524042260972e-05
-4.36834793803058e-05
-4.98209479523003e-06
-2.19524778574638e-05
-5.5781763991909e-06
-1.72731172393446e-05
-2.57436410963701e-05
-4.7600031985936e-05
-7.82654965416523e-06
-3.08235831210443e-05
-5.45712221341149e-05
-2.5373771208651e-05
-1.49387392776184e-05
-8.53290634496302e-06
-3.2876738388885e-05
-1.23057086018674e-05
-3.83378189162475e-05
-5.09537496318096e-05
-8.05478283253686e-06
-3.63744118132945e-05
-2.85642917553726e-05
-7.22748155271152e-06
-4.48959063486104e-05
-3.0429297858447e-05
-5.82271326686278e-05
-1.96180031846084e-05
-2.67409490059251e-05
-3.18414934801458e-05
-4.30013076212316e-05
-9.39546731946302e-07
-5.04424063961056e-05
-4.39579844916314e-06
-3.46803209919342e-05
-2.18896508041181e-05
-2.35013349828691e-05
-2.09142527363884e-05
-1.62968219555613e-05
-3.90457257475414e-05
-4.02493599364937e-05
-1.47708506000474e-06
-5.83204901476154e-05
-3.84039278274081e-05
-5.81142764286848e-05
-4.81748335073832e-05
-2.90807112703783e-05
-2.73230254447083e-05
-3.9145564299833e-05
-5.22002854228014e-05
-2.20752757860495e-05
-2.08764330330562e-05
-1.96544754050419e-05
-3.8967569449397e-05
-3.59112710414886e-05
-2.63993107887671e-05
-2.31973330987627e-05
-2.34574004960881e-05
-3.68595467407147e-05
-6.97747905352457e-05
-4.6590108111063e-05
-3.96834504409921e-05
-2.88122335911303e-05
-2.10540865531926e-05
-1.03420921327167e-05
-2.46702871684881e-05
-1.02093731704808e-05
-2.02540376259774e-05
-1.39220406940558e-05
-2.81894980319345e-05
-1.71862234176288e-05
-1.33522935367634e-05
-2.7571981492243e-05
-4.92528698164082e-05
-1.54719282299162e-05
-4.549528486497e-05
-2.68225320780829e-05
-1.62840413881878e-05
-3.7996464805665e-05
-1.91438942350982e-05
-3.1833216840473e-05
-3.93802041830632e-05
-3.47849733604362e-05
-5.05591192596733e-05
-2.0739095756461e-06
-3.30239465575726e-05
-3.36530338637369e-05
-3.61176149584906e-05
-3.31148746795737e-05
-2.85595154012623e-05
-3.63903708417283e-05
8.64839019085915e-06
-2.69604850654898e-05
-4.5612599994424e-07
-4.20372562848992e-05
-2.37835562939295e-05
-1.61131050286301e-06
-6.37068962153602e-07
-3.86093868694316e-05
-4.77322550969022e-05
-2.03476709826753e-05
-2.1635818646235e-05
-2.50132997641173e-05
-1.70642558817803e-05
-2.13750584876751e-05
-3.19347455999183e-05
-3.18248886589196e-05
-9.39971680340193e-06
-1.84427641698012e-05
-1.36769169375559e-05
-2.64449879940228e-05
-5.16513395622086e-05
-5.28298526255762e-05
-3.7008898208435e-06
-2.33473966295283e-05
-1.33937247899e-05
-2.62750380072869e-05
-1.36015770530386e-05
-5.24315477731488e-05
-5.24445006887432e-05
-2.39216944157329e-05
-1.56667681141611e-05
-8.01341798723477e-06
8.97309829139692e-06
-2.5098917813489e-05
-1.53837119825969e-05
-3.27018879374454e-05
-2.13318340831696e-05
-6.18556358892821e-07
-2.8909264109211e-06
-3.10404416295156e-05
-5.24052013677637e-05
-3.05005752297456e-05
-1.6634606384489e-05
-3.22856815449429e-05
-5.40941288546645e-05
-3.66266563052895e-05
-1.83779110765468e-05
-1.83856648557478e-05
-3.26267935452485e-05
-2.6425518316778e-05
-3.580136797379e-05
-4.25799683538945e-05
-4.67556924377152e-05
-4.69581012120817e-05
-4.65657880565396e-05
-1.9575696646841e-05
-2.09632477591096e-05
-5.4500254721983e-05
-1.10343773507748e-05
-7.10063419310623e-06
6.55921160392518e-07
-3.19428791534033e-05
-2.02188527201503e-05
-2.24292978171514e-05
-3.39114484338464e-05
-5.0726499792004e-05
-2.1645803337861e-05
-8.07706210939857e-06
-3.81378396593354e-05
-3.27943868959797e-05
-2.66148404351885e-05
-1.59122347542994e-05
-3.66016749766825e-05
4.25321920639458e-06
-4.01007899257973e-05
-3.05085404888772e-05
-3.74736598942651e-05
-1.92332120029778e-05
-4.95709897970269e-06
-3.77098725085549e-05
-2.83548067075459e-05
-3.20993085014606e-05
-2.34841917399058e-05
-5.73184214735747e-05
-3.1827759357266e-05
-1.75782455340592e-05
-3.21285816402013e-05
-4.57387935369794e-05
-2.71803989980332e-05
-9.86637661873232e-06
-6.99381487157398e-06
-2.97247868621252e-05
-2.61852822641985e-05
-3.18518044800348e-05
-7.86741923949455e-06
-3.36682273252342e-05
-2.60988540202579e-05
-3.22666176474919e-05
-3.1030731687136e-05
-8.08763518296602e-06
-5.81536774960509e-05
1.56046086927727e-05
-3.28100806210828e-05
1.3356264212914e-06
-2.93736892036454e-05
-3.92659659222458e-05
-3.10145387896532e-05
-1.65210030261779e-05
-1.37677177900007e-05
-5.61391370127095e-05
-2.25624811980345e-05
-3.10067389383473e-05
-3.97713927386808e-05
-2.3252623945954e-05
-3.77527436425199e-05
-1.88364119304683e-05
-6.12675973898727e-05
-5.68519230548351e-05
-3.90566148410864e-05
-2.46757529874201e-05
-4.17878948562084e-05
-5.70148027849511e-05
-1.65333204889265e-05
-1.46345602672878e-05
-3.74969591412011e-05
-2.1327114961951e-05
-1.44870332560157e-05
-7.02489259847099e-06
-1.37190246040064e-05
-1.7774104684279e-05
-3.21361327952268e-05
-3.20210633933107e-05
-1.74619584630952e-05
2.73080918701233e-06
-4.18663475620981e-05
-2.47187796672096e-05
-4.92776560304821e-05
1.43496002781257e-05
-3.74990613603563e-06
-1.21069137663407e-06
-2.43736017029715e-05
-3.05367615568981e-05
-4.17896400921278e-05
-1.90243479441518e-05
-3.17320686651107e-05
-2.90941909182712e-05
-3.31885745209626e-05
-2.10488209640738e-05
-4.30152924037991e-05
-3.92534606602847e-05
-1.62395484568464e-05
-1.85661970288983e-05
-2.99962102686369e-05
-2.78748902772517e-05
-2.30990314223518e-05
1.21114363259234e-06
-5.42284559021761e-05
-2.24363669884053e-05
2.1805721317083e-07
-3.35348358866063e-05
-7.40089255768178e-06
-4.95317783755093e-05
-1.68866858059834e-05
-6.4008860608707e-05
-1.24850294803645e-05
-1.5645834629846e-05
-4.958337894257e-05
-3.97345742319515e-05
-7.61904402593123e-06
-7.0505947453538e-05
-4.50664885112596e-05
-2.05480639062308e-05
-2.98928377489827e-05
-3.6085908986929e-05
-2.74706884721393e-05
-2.41894862388122e-05
-4.24049336694574e-05
-2.97392190752326e-05
-4.07299172745241e-05
-1.4122239413161e-05
-5.38166116927386e-05
-4.52401308135386e-05
-3.51266418369159e-05
-4.84646035271643e-05
-2.15522167559272e-05
-1.07137607035762e-05
-9.04705033985287e-06
-3.43727152991819e-05
-4.16813667500924e-05
-3.47958732964218e-05
-2.45014378048183e-05
-4.91779639008019e-05
-2.47694177657888e-05
-3.27912072281939e-05
-4.30809864525343e-05
-1.45605206722071e-06
-2.22241758333861e-05
3.73732149919545e-06
-2.84496243136337e-05
-3.06287213592848e-05
-7.15261149616937e-06
-1.83979958991866e-05
-3.09706956105307e-05
-1.64882725924377e-05
-1.95005865232688e-05
-4.45797933002694e-05
-4.29414517309873e-05
-2.22905939156821e-05
-9.11132458570401e-06
-4.75997958665546e-05
-5.19296137191097e-05
-3.55484273157738e-05
-8.08298847593256e-05
-2.37678394888051e-05
-2.6419709678176e-05
-4.5893900936896e-05
-7.35684817911086e-05
-2.44311043284352e-05
-3.14336263222252e-05
-3.81916292447355e-05
1.15802290064305e-05
-3.35365570340072e-05
-3.72108847916038e-05
-3.28719358822917e-05
-2.51102181637601e-06
-3.3842029136954e-06
-3.84855824760478e-05
-1.85605401726017e-05
-4.04857903252422e-05
-2.93984192983656e-05
9.44758264992775e-06
-2.54410252447561e-05
-8.91954632774266e-06
-3.03949742235387e-05
-3.44608304867092e-05
-4.62055723348902e-05
-1.66655185858953e-05
-2.75034600867184e-05
-1.38313005702735e-05
-8.84861107492686e-06
-4.71267168206365e-05
-2.49089378451277e-05
-1.95917878318669e-05
-2.75647680402957e-05
-4.50421128733251e-05
-1.53694143358872e-05
-3.71255065365897e-05
2.38227613415717e-05
-1.94404309644911e-05
-4.55182859078068e-05
-5.99633082184422e-05
-1.9558525635023e-06
-5.99540890969726e-06
-1.46107498649694e-05
-3.94314414865019e-05
-5.21611578073776e-05
-2.88484304829056e-05
-5.50973677704237e-05
-4.23286669051178e-05
-2.54953641924437e-05
-4.74480506494313e-05
-1.35276717230287e-05
-4.43193600687987e-05
-1.89630681680287e-05
-4.36268211398994e-05
-1.1953181122347e-05
1.28732630964762e-05
-3.68794712135601e-05
-2.32692318700019e-05
1.47396241658628e-05
-4.75504430337152e-05
-4.37712296871041e-05
-1.57568774004741e-05
-5.88341713816045e-05
-3.64026703390399e-05
-1.40955345016581e-05
-1.47515383143682e-05
-4.33633191371464e-05
-4.26381878569287e-05
-6.02180041049794e-06
1.00729146457196e-05
5.45432021583786e-06
-2.95089099383367e-05
-1.67316219359761e-05
-4.87328720485102e-05
-2.12165145665524e-05
3.86741080671182e-06
-2.73895737035839e-05
-5.61198997810033e-06
-2.91750959922939e-05
-1.53397464876842e-05
-5.21443928859236e-05
-2.10985349247326e-05
-5.51852273716822e-06
-3.03111439617088e-05
-4.12164529647673e-05
-3.31433759824769e-05
-4.13398849447245e-05
-1.94304609020503e-05
-3.96796482154477e-05
-4.71059903790307e-05
-2.62912051462675e-05
-2.62854486015524e-05
-3.63721988000359e-05
-4.33167218191023e-05
-4.01987537378105e-05
-3.09875442124822e-05
-4.47673746540637e-05
-2.13159687979008e-05
-1.50562309846753e-05
-2.74215270756248e-05
-2.15253865453816e-05
-3.03833742614827e-05
-2.42974912430212e-05
-9.26631506522933e-06
-4.51076916237303e-05
-8.19346158541345e-06
-2.08569574040204e-05
-3.28252847271337e-05
-1.9504437170587e-05
-7.74657410487931e-06
-1.61534828098213e-05
-4.68250348115752e-07
-4.4410894807971e-05
2.51852714465114e-06
-2.82957406341915e-05
-2.02684601030683e-06
-3.55910768506436e-06
-2.78514501758239e-05
-2.79934071732234e-05
-2.9603495371875e-05
4.3822054627604e-06
-5.34189710484387e-05
-4.1474248769798e-05
-3.37444828549048e-05
-2.45911503671834e-05
-9.65321261557744e-06
-1.11141605681095e-05
-5.6809763323137e-05
-2.18397694987035e-05
-5.04428828390557e-05
-4.50458143934604e-05
-3.30770877093239e-05
-2.84574452944226e-05
-4.8302949197103e-05
-2.30396186556708e-05
-9.04141019101487e-06
-3.0273690296451e-05
-1.84253466124142e-05
-5.37493762647617e-05
-1.14937207314038e-05
-7.49686444551931e-06
-4.39926248507496e-05
-9.47156816804747e-06
-3.16407892275882e-05
-1.29138133063854e-05
-1.7592565527216e-05
-1.73626182078646e-05
-2.88580013122272e-05
-2.27249235951221e-05
-1.19412154195936e-05
-3.72453535123194e-05
-4.56237198328451e-05
1.40939321394517e-05
-3.47456221313956e-05
-2.3535362742452e-05
-2.77754628461665e-05
-4.86727802040424e-05
-3.16788878453565e-05
-2.06036820902938e-05
-2.22833922698203e-06
-3.44391742276332e-05
-7.90333422580065e-05
-6.18731910088092e-05
-4.06912050982612e-05
-1.79534045956852e-05
-2.34351923017405e-05
-3.42807112627327e-05
-1.44165653845193e-05
-4.75331165626917e-05
-3.93076639396818e-05
-4.6251233060285e-05
-3.31438085060148e-05
-1.85072664957562e-05
-3.97022599225269e-06
-2.26939880911169e-05
-2.35249223151737e-05
-7.36436775979755e-05
-4.65711684970663e-05
-1.28172457565158e-05
-3.98803683628362e-05
-1.56369395007103e-05
-2.63048206518244e-05
-6.39732627596493e-06
-4.66068915333833e-05
-4.34797235059165e-05
1.37774838248177e-06
-2.86052311353734e-05
-1.83796570742512e-05
9.14371451730301e-06
-3.28516781812448e-05
-4.99301508346373e-05
-4.24529727728696e-05
-2.83258738771723e-05
-1.03017122610826e-05
-2.19314189380894e-05
-3.46556551263513e-05
-3.99777104707598e-05
-2.97375171245138e-05
-3.39337725409969e-05
-3.32157246717067e-05
-8.59306819536503e-06
-2.24751710729837e-05
-4.8639356429893e-05
-1.30241573884774e-05
-4.31408070047018e-05
-3.59522345525219e-05
-9.22343378958944e-06
-1.47900969821936e-05
-2.78122191523364e-05
-2.05675354562297e-05
2.57491693493903e-06
-2.92888060961671e-05
-4.1264574059786e-05
-5.9046742760296e-05
-1.08699837357965e-05
-2.37207769058874e-06
-2.6827073952076e-05
-1.71713660714115e-05
-4.48452488957484e-05
-4.842764872858e-05
-3.90553761680005e-05
-5.85048162876495e-05
-3.80637765617593e-06
-2.56145180108379e-06
-3.78460489674821e-05
-3.66241726092113e-05
-6.76852136000597e-05
-1.81440843708023e-05
-3.79041099133625e-05
-2.38319421170013e-05
-2.45599166619681e-05
-7.73306234211276e-06
-9.29365405104144e-06
-2.02035099206715e-05
-4.30822424119079e-05
-4.82836462076805e-05
-4.26079217009329e-05
-3.64398750024933e-05
-4.1334222327998e-05
-2.01637662804231e-05
-3.57795639858367e-05
-1.01446882994817e-05
-3.46546401342998e-05
-5.29629508752531e-05
-2.49194041058916e-05
-2.31702799944823e-05
-6.40020865455802e-05
-2.06413405330974e-05
-1.69454483970683e-05
-5.48480464246637e-05
-3.9644144402005e-05
-9.17219077490413e-06
-1.69579545455491e-05
-2.3764704501288e-05
-5.67513177066335e-05
9.26028922605838e-06
1.9229535463091e-05
-2.74897434757088e-05
-5.6773985951603e-06
-2.85844907738956e-05
-5.50755620974715e-06
-4.22764294153756e-05
-3.28080760154243e-05
-1.50978292060352e-05
-4.26206845391617e-05
-3.11503599080406e-05
-3.50365610861602e-05
-5.8554605030027e-05
-4.13485420746063e-05
1.17858952261224e-06
-3.91271237196844e-05
-1.96505784649293e-05
-3.13672444540998e-05
-4.24407730254523e-05
-1.22012956349819e-05
-3.25537240361263e-05
-3.61956510144914e-05
-2.28889568606649e-05
-3.39877318411398e-05
-1.1676462172726e-05
-2.57479622581021e-05
-3.16311123652502e-05
-1.41600797180049e-05
-5.20274031543227e-06
-1.40234268287951e-05
-5.18439809731978e-05
-3.94890127124944e-05
-1.80179847375269e-06
-2.06929305606217e-05
1.32485070586817e-05
-5.04564030124753e-05
-3.98570657527056e-05
-1.74121903738045e-05
1.72249951145657e-05
-2.38198107115565e-05
4.56849043222985e-06
-3.29890944646636e-05
-5.15439412394634e-05
-2.22274288931258e-05
-5.32635039617336e-05
-3.21077925169775e-05
-3.61442223829883e-05
-8.66562469749077e-06
-3.9079703926387e-05
-4.27668723421894e-05
-1.40234391169897e-05
-3.29718927541284e-05
-4.89655967607342e-06
-3.61756593596755e-05
-7.4003010495671e-05
-2.3460122827357e-05
-4.75007395732972e-05
-6.96056882912396e-05
-2.27385245114614e-05
1.54248176472735e-06
-7.63810476683662e-06
-4.436145157378e-05
-3.48009323041218e-05
-2.74873647791699e-05
-2.33844349263514e-05
-2.34455788761419e-05
-1.80848546385092e-05
-2.09245564860154e-05
-3.2873227234963e-05
-4.5408174553915e-05
-1.98984708606305e-05
-3.69631122557824e-05
-3.13527732835394e-05
-4.94778935917868e-05
-5.08797334585298e-05
-1.95764815354974e-06
-2.17976017509183e-06
-3.38327089426218e-05
-3.05037696269565e-05
-5.3757213040054e-05
4.6893354243106e-06
-4.07443309242763e-05
-1.98305985774452e-05
-4.99017756000631e-05
-6.05262749980436e-05
-1.8418525232492e-05
-1.01329061928361e-05
-7.73608452197031e-06
-3.52004905843412e-05
-6.58810259954745e-06
-2.87235989918869e-05
-2.49597668647194e-05
-2.66716527136387e-05
-2.35820592481225e-05
-2.50301251865688e-05
-3.04864306042852e-05
-2.94484648938868e-05
-5.49407343064517e-05
-3.83801294721337e-05
4.58071860892441e-06
-3.12631031306209e-05
-3.86202147312307e-05
-3.70992873945925e-05
-3.41632804088175e-05
3.47662300365276e-06
-1.13067815271641e-05
-2.08617185913055e-05
-2.03064376787975e-05
-1.57596636772166e-05
-4.10865095141175e-05
-6.72469339719175e-05
-3.28175638826118e-05
-6.11589154156855e-05
-2.94863692725618e-05
-2.33754856854985e-05
-3.41375753515237e-05
-2.74804693971796e-05
-2.88793387895969e-05
-5.61330243127823e-06
-3.03089728010403e-05
-3.44286783616651e-05
1.66170620929624e-05
-3.52203757037631e-05
-4.8583576149538e-05
-4.69290315009522e-05
-4.42696245099294e-05
-4.14758808469687e-05
-1.36700451144589e-05
-2.03975790260294e-05
-3.04188723269682e-05
-1.22508964649198e-05
-2.46497290116133e-05
-4.32725716589651e-05
-1.30642518796928e-05
-3.13143402905668e-05
-4.54819850707271e-05
-3.61701252707455e-07
-2.12082933595097e-05
-2.71193491767661e-05
-2.11701653803752e-05
2.02895229181963e-05
-3.93282262806038e-05
-5.25006354380058e-05
-3.87449322356657e-05
-6.10741482610642e-06
-7.29693579665232e-06
-1.70390092962377e-05
-4.35073756590296e-05
-2.0033804132731e-05
-4.3065954098539e-05
-2.99134822072446e-05
-3.62204363979657e-05
-2.57559669774272e-05
-2.03603535687899e-05
-3.34746381297583e-06
-5.12280114664728e-05
-2.79073845153923e-05
-2.29446750842457e-05
-3.87708197015133e-05
-6.02280942668563e-05
-3.13673064704091e-05
-2.64850350135535e-05
-2.74220632989597e-05
-3.66819671361521e-05
-2.84588779999878e-05
-4.62479708497946e-05
-4.04459902116135e-05
-3.11885262200731e-05
-1.10296498481752e-05
-3.94726228934025e-05
-1.86955349571315e-05
-1.18419583819036e-05
-1.67058711158616e-05
-3.11945435596962e-05
-4.03582823290645e-05
-3.05416864291824e-05
-3.39748604041608e-05
-1.597410649406e-05
-4.53315539567825e-05
-3.68834236398628e-05
-3.19004859132365e-05
-5.59550032905917e-05
-4.01349072211859e-05
-3.94015758199152e-05
-3.27037960220738e-05
-2.06862577324111e-05
-3.65484146346251e-05
-3.59468327996988e-05
-3.09852769919225e-05
-5.3917683020303e-05
-3.69560110829555e-05
-7.00356598154376e-07
-4.66820771570707e-05
-6.81540759697802e-06
-3.55060453860941e-05
-2.38271256607306e-05
-1.99984372944508e-05
-2.97522165846471e-05
-1.27985809853232e-05
-3.80733905071004e-05
-3.2878765630827e-06
-2.24041676375552e-05
-1.18073463228839e-05
-1.02551492350536e-05
-1.32555182090948e-05
8.54179878276277e-06
-4.79280867794148e-05
-6.22616766687184e-05
-4.83126101649667e-05
-2.86226884282111e-05
-2.40821054587437e-05
-3.5498058761155e-05
-1.19721438225311e-05
-1.91999984879201e-05
-2.08502718404198e-05
-3.25711123173312e-05
-4.19436012878713e-05
-2.37375176728341e-05
-4.28987866596536e-05
-4.69287727498125e-05
-3.45236452100835e-05
2.22381283614027e-05
-5.52894860975012e-05
-2.64363138501548e-05
-2.41595646315781e-05
-4.74084087734058e-05
-1.35869870205937e-05
-2.06032098721065e-05
-3.83194004243259e-05
-3.0920785057918e-05
-6.21851557324037e-06
-5.44183474938255e-06
-2.73025696810258e-05
-3.41480578108092e-05
-2.43002341567256e-05
-8.79112630030769e-07
-5.00026776401654e-05
-1.90997885746825e-05
-4.7359482595728e-06
-4.67473830480095e-05
-4.49936437674864e-05
1.73392189517199e-05
-4.72248565757991e-05
-2.16591685829611e-05
-1.03530566108699e-05
-3.49625314635496e-05
-1.78197957051784e-05
-3.9044821545472e-05
-3.94806184442198e-05
-3.68439630373958e-05
-7.31992404880341e-06
-2.57382796916375e-05
-2.62416779315352e-05
-1.23584549318332e-05
-1.88447055211228e-05
-3.82780132517022e-05
-2.18700087602812e-05
-6.2353656958339e-05
-1.26546799270655e-05
-3.31440617256847e-05
-1.86997483478608e-05
3.22306722312616e-06
-2.64350529385724e-05
-2.55118785019429e-05
-2.97061303327703e-05
-1.46638408118543e-05
-2.50400008873734e-05
-1.40646296369587e-05
-3.61918290374951e-05
-3.37416270194861e-05
-4.19671240131323e-05
-4.9386588266964e-05
-2.25903955995532e-05
7.02607552697302e-06
-4.64348537194119e-05
-5.26740737158283e-05
7.61685498734313e-06
-5.67895366717296e-05
-1.69376454765308e-05
-2.38335737560928e-05
-4.00960849341784e-06
-1.65002744309301e-05
-2.52255826099006e-05
-3.39768970950556e-05
-5.21967995068268e-05
-3.70158813851998e-05
-3.00505788810689e-05
-3.62374784414827e-05
-5.02949009543031e-05
-1.65861554668132e-05
-3.61155464388411e-05
-4.54160933397036e-05
-2.40353435455249e-05
-3.98061425726767e-05
-4.61642937283504e-05
-2.05528708144758e-05
-5.15611295102013e-05
-3.67862593629179e-05
-1.98834295830662e-05
-5.72671749591255e-05
-2.66737339078686e-06
-5.59816019380009e-05
-5.07300743230664e-05
-3.71370376886675e-05
-6.07436337303647e-06
-2.79572640892332e-05
-4.00909947710232e-05
-7.55816792852628e-06
-9.84945290144924e-06
-5.92596958436478e-06
-2.71568033569586e-05
-1.61134571168491e-05
-1.72238286342305e-05
-3.55227666335534e-05
-1.43050782559898e-05
-7.54359554476333e-05
-9.50998974459749e-06
-2.7567022176448e-05
-3.3963129060059e-06
-2.65431885406468e-05
-2.54472149911154e-05
-2.82434236325067e-05
-1.90906707211895e-06
-2.83315850558502e-05
-5.07786716069081e-06
-4.02320102103268e-05
-4.42157862086884e-05
-3.99852718515561e-05
-1.0940231763894e-05
-5.11157587275146e-05
-4.53932682198031e-06
-1.57803020932655e-05
-3.44667738054555e-05
-1.7748475603282e-05
-7.74479472986168e-06
-6.04965991611974e-05
-6.17662760290356e-05
-3.67005388728009e-05
-2.58912097059545e-05
-1.85379570112525e-05
-3.10008816744861e-05
-9.26836367059194e-06
-2.74691106790331e-05
-2.61643153931708e-05
-2.47711216848542e-05
-2.94236427155495e-05
-1.21388602235151e-05
-6.54493426301179e-06
-3.32346936825139e-05
-3.2457205701664e-05
-2.07315614588965e-05
-5.47527121170055e-05
-3.51156106603163e-05
-4.50074082452422e-05
-1.22881846986352e-05
-3.65763439630071e-05
-3.19987228813613e-05
-4.60016897315391e-05
-4.43790966087282e-05
-5.82810087633635e-05
-5.49560034201102e-06
-2.83917298205796e-05
-4.81478881252715e-05
-4.50908048271633e-05
-2.28804676633386e-05
-2.75266352047463e-05
-5.05390159468892e-05
6.13180214315831e-07
-6.45340695788164e-05
-3.32346621404062e-05
-4.42387720399987e-05
-3.16889165831292e-05
-2.54303246473982e-05
5.04122683523057e-06
-4.76673750335513e-05
-2.29588319758544e-05
-4.13891855792818e-05
-3.27400796467363e-05
-7.16632611735438e-05
-3.84667637721213e-05
-3.25049519483877e-05
-3.55557869850016e-05
-4.21280783173499e-05
-4.27840558982085e-05
-2.24798264753323e-05
-1.19820166742801e-05
-3.13778778097924e-05
-4.41274988907638e-05
-3.58651561339221e-05
-1.54907396660553e-05
-3.67554209827175e-05
-3.50840471716452e-05
-8.59676474560219e-06
-2.64641004304245e-05
-4.41475810991794e-05
-1.72325024899081e-05
-1.63576727833587e-06
-1.92343789124315e-05
-2.74562317817465e-05
-1.5314202938695e-05
-2.92303015725741e-05
-3.86258165803091e-05
-2.71885037291792e-05
-2.39205229467107e-05
-1.67357107743634e-05
-1.72915368345233e-05
-3.14434331511614e-05
-1.55584133650749e-05
-3.54426021135495e-05
-2.40624191704676e-05
-2.67035740630239e-05
-1.46237766684639e-05
-3.29976548131062e-05
-5.16521732659958e-05
-1.07758647004499e-05
-3.87204902019376e-05
-2.88600991037687e-05
-2.51591248839633e-05
-4.3562934434238e-05
-5.19591388490926e-05
-2.73595246361162e-05
-2.69759693750361e-05
-1.44506444453876e-05
-5.02364079173578e-05
-3.9713580015561e-05
-3.01020263887401e-06
-5.80050372938553e-05
-4.22814411910659e-05
-2.63147614435436e-05
4.26829133444735e-07
-2.00593651681867e-05
-3.15977750640114e-05
-4.48023164252247e-05
4.80914725250582e-06
-1.77580918796274e-05
-5.18191442952367e-05
-3.26001785888573e-05
-2.3234814530553e-05
-4.39968444092965e-05
-2.51940854382407e-05
-6.27131313284285e-05
-1.63274622532063e-05
-2.54673982566342e-05
-3.93456933440614e-05
-5.17603593559634e-05
-2.75711655889065e-05
-5.26219737438541e-05
-1.44525652657133e-05
-2.56198494613353e-05
-3.00603399928205e-05
-3.81689256350152e-05
-3.58260182260346e-05
-2.22181442620919e-05
-4.25099853964271e-05
-2.30817292774025e-05
-4.38584110418337e-05
-4.05067539179585e-05
-3.33590605852292e-05
9.4300958891352e-07
-4.5451538569898e-05
-4.48952477070569e-05
-1.25425028333554e-05
-4.2024229739754e-05
-3.03690265727206e-05
-4.41815002138039e-05
-3.72183966841643e-05
-4.57476249570293e-05
-2.56963333751746e-05
-2.86904101709293e-05
-4.33815804428945e-05
-2.57036292722796e-05
-1.85175667964616e-05
-5.3254341164231e-06
-3.42900785270324e-05
-4.17672225664376e-05
-3.61691573358876e-05
-5.28499888530381e-05
-1.37217036526295e-05
-3.14808018391784e-05
-2.13265332398957e-05
-2.0788514687131e-05
-1.75968195885514e-05
-9.90779552523991e-06
-3.69799958154703e-05
-3.16977195354385e-05
9.89688265932822e-06
1.80379266002611e-08
-5.39561015707908e-05
-2.97994776446849e-05
-4.36741411373467e-05
-2.50479457993736e-05
-1.17251665148707e-05
-7.47527663281295e-06
-3.27458686333911e-05
-5.64681474958388e-05
-4.85816425400586e-05
-6.28020805810234e-06
-1.0006327968592e-05
-1.58748100624274e-05
-4.06328969799494e-05
2.31104996306424e-06
-4.86773277056101e-05
-2.306124338609e-05
-5.61009279406254e-05
-1.05883255084526e-05
-2.07456547893927e-05
-2.55568803989816e-05
-5.04687341874988e-05
-3.11676186244811e-05
-3.09342039909863e-05
-3.31791715404124e-05
-2.21433076559068e-05
-5.19243957801053e-05
-5.9686707287562e-05
-1.87144412021205e-05
-3.29612014249473e-05
-5.16016795397955e-05
-1.83124310624041e-05
-4.68424706561425e-05
-2.73970240621641e-05
-4.05964121008802e-05
-3.3879505707445e-05
-2.27917558061562e-05
-1.70547310434642e-05
-7.2431363450302e-05
-4.01563182013886e-05
5.69749334219576e-06
-3.38870798707811e-05
-5.41200944759961e-05
-1.91257457220179e-05
-4.47149030499912e-06
-2.95153100303358e-06
-3.30064357874994e-05
-1.75512040203932e-05
-3.27558868856335e-05
-3.93169628486666e-05
-2.64036393744453e-05
-7.87119230060227e-06
-2.30123252297355e-05
-1.16317899987911e-05
-3.2780262162294e-05
-9.77502280034966e-06
-1.34194944908148e-05
-1.78210134339407e-05
-2.38244690726785e-05
-1.90578841601738e-05
-1.94434318698274e-05
-3.08479790274166e-05
-3.98386239287293e-05
-7.14177861329923e-06
-1.91707312056471e-05
-1.46489239264049e-05
-3.14599285739235e-05
-5.35313675513011e-05
-1.99631157531204e-05
-3.53708776808513e-05
-4.47765843452903e-05
-4.06379199671718e-05
-2.39480051110909e-05
-4.73745921144948e-05
-2.60029516229871e-05
-5.03368833432569e-05
-1.79769692011362e-05
-1.74804653256344e-05
-6.35060807407797e-05
-4.22379554346737e-05
-2.46652226642819e-05
-3.73638602470195e-05
-5.90328420988602e-06
-3.9758143412542e-05
-2.79687765619839e-05
-2.78960754968085e-05
-4.82960019658841e-06
-4.02975340506847e-05
-2.57987373521288e-05
-3.59946456296236e-05
-4.53424850442713e-06
-4.46132575675414e-05
1.60532870043309e-06
-1.68142949996033e-05
-2.18725603837154e-05
-3.74654480672855e-05
-3.2249959374654e-05
-2.41278334021631e-05
-6.6366751136648e-06
-3.30665907076781e-05
-3.86737361908347e-05
-2.4557601236173e-05
-3.59148521664502e-05
-2.65103106257571e-05
-8.44583305052441e-06
-5.32762887728236e-05
-2.56041352135164e-05
-5.06607683930541e-05
-3.26817973862393e-05
-3.71165203850012e-05
-5.49669016359256e-05
-3.31377790153149e-05
-3.02165000754186e-05
7.40868783784601e-07
-4.45153128481054e-05
-3.67556837028336e-05
-1.53650751662181e-05
-1.71603193827878e-05
-3.41254789304713e-05
-3.60929025326935e-05
-4.06817214242108e-05
-4.74574177594468e-05
-3.33757560297862e-05
-2.74807102864148e-05
-4.13291554958933e-05
-2.01224160913872e-05
-3.67552557693328e-05
-3.69130983982357e-05
-4.90566680926771e-05
-3.05714956135543e-05
-5.21123522616058e-05
-1.41585668480875e-05
-3.09125538254503e-05
-4.29082074276396e-05
-4.00453312434436e-05
-4.23608085262321e-05
-2.39841154304164e-05
-4.61966821853413e-05
-2.42081549393383e-05
-3.62294089271503e-05
-4.4010885350852e-05
-3.3121466293199e-05
8.54219037223812e-06
-3.19071047914493e-05
-3.0057854487202e-06
-2.4399489886125e-05
-1.75824299423665e-05
-4.94533291616574e-06
-3.84420355141756e-05
-3.9476540801813e-05
-2.58079229545261e-05
-3.98121636175545e-05
-2.5950537917983e-05
-2.67403157921684e-05
-2.06347745711288e-06
-2.07473354587829e-05
-1.98747905620751e-05
1.007506423575e-05
-8.09253342642712e-06
-1.67601990741894e-05
-5.82607338720815e-06
-2.83523965539166e-05
-3.46483173088684e-05
-1.52819295959235e-06
-3.96129587320462e-05
-4.03545504445679e-05
-1.2641201975343e-05
-3.75758134753522e-05
-1.67457879911547e-05
-3.07193948650971e-05
-2.65557392688878e-05
-2.19145491114846e-05
-3.84227598683472e-05
-3.24581527540639e-05
-1.74148729965186e-05
-2.8093524255232e-05
-1.30962288005765e-05
-1.73926492890799e-05
-3.88031837261056e-05
-2.07930144943007e-05
-2.12580768868022e-05
8.82155006424021e-06
-2.43858486584165e-05
-5.4055265777837e-06
-5.22250166622809e-05
-4.80076001519794e-05
-4.70718144698131e-05
-3.45744088012352e-05
-4.67457952192599e-05
-3.46148276984997e-05
-1.07270157004993e-05
-2.13906631234575e-05
-3.41610580974186e-05
-3.64848504962641e-05
-3.34776769470962e-05
-3.71742448624774e-05
-2.40516722843082e-05
-3.32839272457844e-05
-4.02719189327034e-05
-3.12013454281152e-05
-3.43093007983197e-05
-8.41564772703303e-06
-3.4591979521807e-05
-1.57672527639348e-05
-1.20425599112226e-05
-5.16008936087706e-05
-2.52842817221371e-05
-7.74224178788296e-06
-2.72067531233236e-05
-1.88114668556534e-05
-3.16741864081931e-05
-4.66817186615111e-05
-4.13555323875751e-05
-8.20692993852527e-06
-1.47209292211092e-05
-1.88685508550586e-05
-5.30972241088315e-05
-3.51414387578374e-05
-1.17426900254904e-05
-3.87541439268249e-05
-1.82340275703746e-05
1.62302142898821e-05
-2.6319075283634e-05
-3.54142411624223e-05
-3.49853694393934e-05
-3.03882405648503e-05
-4.81451607637017e-05
-5.87321143072042e-05
-1.23191079521951e-05
-4.12221854332552e-05
-1.09209822882526e-05
-3.35504573314939e-05
1.42358571843489e-06
-1.81763322135015e-05
-5.52115454344403e-05
-2.64654146215981e-05
2.65262936172845e-05
-2.58294185806076e-05
-4.55813243818339e-05
-3.51020343529509e-05
1.42822952220077e-05
-5.19464849765158e-05
-5.47483249999839e-05
-1.849111205049e-05
-2.98289687871591e-05
-3.33060129031383e-05
-5.120745774043e-05
-3.83058763253041e-05
-3.79575558759686e-05
-5.99590491033712e-05
-1.72495450278811e-05
-1.4462105079755e-05
-3.05066328240162e-05
-4.96016587307733e-05
-8.67679289698039e-06
-5.59305128346642e-05
-3.18094365808974e-05
-3.05791718960335e-05
5.71787571718901e-06
-2.37525255097568e-05
-4.64034182115104e-05
-1.41386640585396e-05
-3.53099247215957e-05
-2.02204908271619e-05
-4.76447329558628e-05
-2.06763122526697e-05
1.41572487858186e-05
-4.82007549332149e-05
-2.07653206703761e-05
-2.59882385107999e-05
-2.28039942809331e-05
-6.07284571968237e-05
-3.48380001647954e-05
-2.06928394151577e-05
-2.66759922112466e-05
-8.56706293301154e-06
-2.33801755068894e-05
-1.7626722218793e-05
-2.63757412547304e-05
-1.72551411541639e-05
-4.99667306731941e-05
-3.99605267120751e-05
-3.69043070611737e-05
-3.64195073658051e-05
-1.56320718164241e-05
-3.83289118537777e-05
-3.22457933230982e-05
-1.85681458705307e-05
-1.9538510840153e-05
-1.78550076792497e-05
-5.11819095513477e-05
-2.48109730634284e-06
-3.72415440601357e-05
-1.68142820804776e-05
-1.47920671409899e-05
-3.7619245673023e-05
-4.64664269632097e-05
-7.03739328553989e-05
-1.7993159526754e-05
-5.08397655157343e-05
-1.24132515073224e-05
3.27628629655829e-09
-3.01536073699945e-05
-3.52384666513498e-05
-1.14900464835477e-05
-3.18652125048096e-05
-4.18716921367935e-05
-3.19671914636301e-05
-8.2200511694922e-06
-3.73175735632177e-05
-4.30131930825802e-05
-2.33916117302572e-05
-3.1923342355174e-05
-5.37314139971303e-05
-1.69394138148548e-05
-2.78314104030923e-05
-1.59752603147911e-05
-2.47996202078137e-05
-4.97448280786831e-05
-2.94747947663715e-05
-1.7972547823471e-05
4.64558607583204e-06
-1.76872235125719e-05
-4.12866647576767e-05
-4.35701921548057e-05
-5.80384648373573e-05
-1.88743275726202e-05
-4.48592475917064e-05
-6.22083168740295e-05
-3.2687216229692e-05
3.17954233010459e-05
-1.65913735221348e-05
-5.03996883771182e-05
-4.35220984530839e-05
-2.66422755299438e-05
-8.47941573840519e-06
-2.22470101003059e-05
-2.5784330359342e-05
-1.67342800196397e-05
-9.65288996057521e-06
-2.06174061476171e-05
-5.19369872536206e-05
-2.4391915339362e-05
8.86416038039452e-06
-5.2271543280189e-05
-2.37380039979948e-05
-2.89736537543483e-06
-1.85785970023863e-05
-4.00317278185163e-05
-5.26268819847252e-05
-1.78618828430556e-06
-2.68602644653125e-05
-4.11609271009596e-05
-1.8819851561893e-05
-2.06712926550963e-05
-4.4916837435387e-05
1.53494896872969e-05
-3.75970883986467e-05
-5.64945464754122e-05
-1.97880906677158e-05
-4.12806586266261e-05
-4.30720793096973e-05
-2.81535134069227e-05
-1.51507445811795e-05
-1.00173733968714e-05
-1.11951915810087e-05
-4.57443933011869e-05
-1.82091990972557e-05
-4.25111989671453e-05
-6.27144371616662e-05
-2.28106050064957e-05
-5.86417896524022e-06
4.96042028821753e-06
-4.37101766066321e-05
-5.43204315807093e-05
-1.70542151215564e-05
-4.92380290762481e-05
-2.63566382533533e-05
-1.98849272845972e-05
-2.75609681546667e-05
-3.00574969213395e-07
-1.05703636365796e-05
-3.67350153188533e-05
-2.0405370403581e-05
-1.12326262010556e-05
-3.26281863157748e-05
-4.19758995553519e-05
-4.49370993444864e-05
-2.90279204403907e-05
-2.90390235493008e-05
-4.02612229507481e-05
-5.3950469313877e-05
-1.44885651011508e-05
-4.8028169094585e-05
-3.4437655813845e-05
-4.19167520539575e-05
-1.64525302125319e-05
-3.85960821651525e-05
-2.02585025550204e-05
-2.54136115088613e-05
-3.69020758563051e-05
-3.43826836464729e-05
-1.72283581783292e-05
-1.3895447120634e-05
-3.16565479552232e-05
-1.91192404785869e-05
-2.3879760858504e-05
-2.70509156727869e-05
-4.12971862917094e-05
-3.69521751263136e-05
-2.44926395175264e-05
-3.98870452684411e-05
-3.83182726670262e-05
-1.99142805625791e-05
-4.90888041322034e-05
-4.28455504579438e-05
-3.12359232429411e-05
-3.40654019586411e-05
-2.33236053143176e-05
-3.56482697194259e-05
-1.72860710148175e-05
-2.86913304104193e-05
-5.13816056639328e-06
-2.46373464982845e-05
-2.81461932670544e-05
-4.95017995077061e-05
9.54822475113455e-07
-1.71446664957613e-05
-2.9981505481038e-05
-2.29513773327608e-05
8.74508755762062e-07
-2.32944284487109e-05
-3.85059250386068e-05
-3.26315608090601e-05
-2.96793196107942e-05
-3.88824432990765e-05
-2.93605374939995e-05
-1.46890799692459e-05
-3.63025115601815e-05
-5.23918013054834e-06
-3.18649948932508e-05
-2.56445771631441e-05
-4.08190798251444e-05
-4.43953147000879e-05
-1.15252994548493e-05
-4.42059053397909e-05
-1.57022320506924e-05
-4.46710748048847e-05
-2.66360062145116e-05
-4.37686471143235e-07
-4.49484347008979e-05
-3.17801920570766e-05
-3.42646511878393e-05
-9.51475814148781e-07
-6.81921452791467e-06
-4.83206401544136e-05
-9.91524642096515e-07
-6.32296704396215e-05
-5.60503963947189e-05
-5.07608097536711e-05
-4.26755098102889e-05
-2.32448511866587e-05
-3.48990291145511e-05
-1.76734310948106e-05
-4.16405516548757e-05
-3.33374307301106e-05
-6.66204126312891e-05
-4.84705667670349e-05
-2.69587934542872e-05
-2.74498106365676e-05
-1.59078598717225e-05
-5.03256717838956e-05
-5.01986158923486e-05
-6.87458948299494e-06
2.53914819272402e-06
-2.49674503485402e-05
-4.00084684667334e-05
-2.00398508905053e-05
2.89094486108006e-06
-9.32608675567677e-06
-2.17712951767289e-05
-2.37383267203146e-05
-3.45526938716575e-05
-2.06335588265889e-05
-2.81920385329739e-06
-5.29371081809953e-05
-2.64876195529716e-05
-4.4347498329608e-05
-2.55355147546396e-06
-3.44293144052549e-05
-1.76311495893078e-05
-1.72032194170037e-05
-2.102698987474e-05
-4.60294367265076e-05
-4.75684021430804e-05
-6.21819001147688e-05
-3.26997823670386e-05
-7.40555301005888e-06
-1.50434784365949e-05
-1.43616370632098e-05
-3.53863508616406e-05
-4.73967484861544e-05
-6.14363511520353e-06
-6.2068809062541e-06
-4.1556454534778e-05
-3.17021881334294e-05
-3.94870328032318e-05
-1.9182583485786e-05
-4.09782030881703e-05
-1.64046488184112e-05
-3.18103355984201e-05
-3.55550370709701e-05
-1.42036056669507e-05
-3.32896026497311e-05
-4.17425939660095e-05
-3.47885980750666e-05
-3.37993990196088e-05
-2.85787147260513e-05
-4.74060257294997e-05
-1.91543437968284e-05
-3.31401448447146e-05
-7.1856314622759e-06
-4.53311124076182e-05
-6.2308792586081e-05
-2.62160396027425e-05
-3.72139777477384e-05
-4.68613252953204e-06
-3.6543409778219e-05
1.18986636136376e-06
-6.22547111402944e-05
-2.83509832578376e-05
-2.42557944905827e-05
-7.06149761421288e-06
-5.5614643842803e-05
-5.58358545864228e-05
-5.46486363895597e-05
-3.37871234223714e-05
1.50044559022585e-05
-2.48758018246672e-05
-1.47933189942106e-05
-3.17818113832289e-05
-1.80237634006141e-05
-3.23417692329393e-05
-1.35023112320231e-05
-3.90326151982467e-05
-3.40163916843845e-05
-3.371071986688e-05
-4.27016756496932e-05
1.05862562072645e-05
-9.64683684770326e-06
-1.5341408658043e-05
-6.63312119986824e-05
-1.14432293688841e-05
8.11670293027618e-06
-4.3601779622011e-05
-2.98734867076623e-05
-4.01438354497752e-05
-4.51242888043728e-05
-2.81176081870496e-05
-2.9260506813391e-05
-1.55006372251821e-05
-5.3262142499985e-05
-2.4928510301162e-05
-2.19491029331836e-05
-5.74304277182689e-05
-3.43912920831868e-05
-4.41133380514901e-05
-2.33793145309685e-05
-4.36806453455745e-05
-4.01465128438233e-05
-4.77544629852984e-05
-2.07823796989994e-05
-1.75679993591038e-05
-1.60255516050783e-05
-4.29042018660211e-05
-4.60068929272329e-05
-1.88734839838573e-05
-1.3198632954915e-05
-4.8445785125422e-06
-2.72103402797368e-05
-3.95508535912225e-05
-4.11380008896293e-05
-2.65728146822163e-05
-4.74605264174448e-05
-8.93127388274042e-06
-5.26419452987744e-06
-1.25455586567433e-05
-2.07053291378056e-05
-2.1118371617689e-05
-2.03862671161595e-05
-4.20644595489168e-05
-1.97020243705713e-05
-2.86765282895638e-05
-4.56508193033088e-05
-9.05124593045896e-06
-5.02186495102462e-05
-5.25596000667633e-05
-2.65287362301215e-05
-2.56982175331807e-05
-9.2359007091769e-07
-1.14614108124966e-05
-2.15172344643545e-05
-1.92780989975709e-05
-1.68312312416089e-06
-2.00696803202389e-05
-6.39505653124098e-05
-3.39131778876441e-05
-2.00155089858621e-05
-3.40028278256599e-05
-2.2897358431347e-05
-5.29878459254684e-06
-4.33911614453275e-05
2.72497599469137e-05
-2.32174675236109e-05
-2.56336888862887e-05
-5.26882070420827e-05
-2.8181054047122e-05
-2.71842354297551e-05
-1.55414758237697e-05
-4.36592779090181e-05
-2.70500174997627e-05
-3.74782296700357e-05
-1.0889669649305e-05
-4.42729003156196e-05
-4.71748903943497e-05
-5.04614842096261e-05
-3.24742540567936e-05
-3.07841126118533e-05
-1.98545180613039e-05
8.8950664195273e-06
-3.95335444848968e-05
-7.74999272531588e-06
-1.83475642399134e-05
2.61867913541989e-05
-5.06958023022686e-05
-4.71436311516033e-05
-4.01402030549943e-05
-9.58999940346151e-06
-2.08577741739923e-05
-5.09162043399108e-05
-3.36609644181365e-05
-3.6100450012646e-05
-5.22982348011546e-05
-3.54570161149902e-05
-8.80602154785449e-06
-2.19466706545715e-05
-5.56403247771512e-05
-2.16179174216413e-05
-3.57007157332195e-05
-2.47440162962895e-06
-2.37593558106385e-05
-3.26581820976236e-05
3.00463276998358e-07
-4.84029575791484e-05
1.09290948548155e-06
-1.92600995192361e-05
-3.69131316401303e-05
-4.91821925409652e-05
-4.71434786778312e-05
-3.44227331993545e-05
-3.82312823161422e-05
6.83421956906665e-06
-3.27572404025585e-05
-6.55636204572416e-06
-9.66253528430027e-06
-2.37444585776992e-06
-3.62117253623234e-05
-1.66643720048508e-05
-6.40996439034817e-05
-4.77403224700347e-05
-6.69116516479361e-06
-3.12821007012013e-05
-2.28074883325141e-05
-4.77767099922994e-05
-4.20926241860777e-05
-4.84035018018476e-06
-3.28133518086262e-05
-4.2728808397539e-05
-1.86744156452515e-05
-3.92773213996298e-05
-8.25314391010817e-06
-4.78400799022203e-05
-2.75202514876707e-05
-3.0422833095914e-05
-5.52984771405609e-05
-2.83815454654057e-05
-4.73168563349528e-05
-1.70052389257462e-05
-5.07230856069025e-05
-3.21687459944898e-05
-3.77152798712942e-05
-9.46090319631546e-06
-3.93338877465486e-05
-2.62118388626652e-05
-1.03398200401818e-05
-2.80084586676164e-05
-2.98506109346762e-05
-1.48983105112818e-05
-1.70058978845039e-05
-2.28289367508731e-05
-1.15418131733319e-05
-5.14204144558985e-05
-4.1527994255804e-05
-1.70270520832768e-05
4.01559880987864e-06
-3.59752069478892e-05
-1.62986591015525e-05
-4.9855974580058e-05
-4.73489747471458e-05
-3.87880101462601e-05
-1.87244027624246e-05
4.04393214787837e-06
-2.17720782459296e-05
-2.01139415456169e-05
-4.87539798764114e-05
-3.96345257021986e-05
-3.53855458046979e-05
-5.14510086446459e-05
-3.01619248030595e-05
-2.44077749735895e-05
-3.24855722122751e-05
-3.07194010690702e-05
-3.53281613511033e-05
-1.50433805438756e-05
-1.15688364188297e-05
-3.50292494402996e-05
-1.62871864815752e-05
-3.15322221151185e-05
-4.07973996615215e-05
-4.95651158841491e-05
-5.12611190767549e-05
-3.9688500905216e-05
2.37996913710718e-06
-4.92636534799526e-05
-4.66157418239561e-05
-1.71276775457538e-05
-2.71794143196888e-05
-6.33440368638999e-06
-1.75241980335828e-05
-1.2678674272059e-05
-5.13860673129589e-05
-1.07341112249742e-05
-4.40196258034529e-05
-3.4612013269433e-05
-7.25491403660102e-05
-2.90659828433683e-05
-3.27194462833633e-05
-2.51914287950413e-05
-3.91035389601481e-05
-4.07456704627144e-05
-2.60115351149646e-06
-2.79983348506707e-05
-1.86843813731546e-05
-2.19355328139292e-05
-7.26989571708313e-06
-6.51485623907863e-05
-1.40370914100005e-05
-1.67841542837863e-05
-1.93062238295641e-05
-6.84888530005973e-06
-1.62821061674113e-05
-4.10321232417438e-05
2.45943572684512e-06
-3.25734467183573e-05
-8.76504708999125e-06
-5.4658539539913e-05
-4.51249176929913e-05
-3.30499687055307e-05
-3.40715811763014e-05
-5.29515961252659e-05
6.42588531491872e-06
-3.4072605525473e-05
-3.8600567468621e-05
-2.49486118982764e-05
-4.27504323671505e-05
-4.71712802903899e-05
-1.56678785749241e-05
-3.13117366932163e-05
-1.3787166524537e-05
-2.40269796123578e-05
-2.7210184769303e-05
-4.78517248360483e-05
-4.71774955211965e-05
-3.09241805715396e-05
-2.95798058997815e-05
-2.18585104574033e-05
-3.27532909463815e-05
-3.95925513347952e-05
-1.68578639014517e-05
-3.7917022415601e-05
-1.7838668656223e-05
-3.8418276160643e-05
-3.31636591960653e-05
-8.04361596625688e-06
-1.50123342806361e-05
-3.32793692786846e-05
-3.9800848275637e-05
-2.38774703446174e-06
-3.66713779050092e-05
-2.44420198701095e-05
-7.5699167383488e-06
-3.13408857513592e-05
-3.10953016562422e-05
-1.95645997741591e-05
1.15683657720281e-06
-4.49843722048542e-05
-1.61425083584164e-06
-8.00777813871607e-06
-1.04720803489727e-05
-3.68146926231737e-05
-3.70809910881462e-05
-4.24239484162606e-05
-4.60825815433974e-05
-2.73341919313779e-05
-3.48360136481954e-05
-2.73473100990059e-05
-1.24762013683519e-05
-4.68413183177012e-06
-3.00864075307708e-05
-3.34586082849127e-05
-1.39273502030499e-05
-3.46841316930146e-05
-3.46627992248663e-05
-4.19155724156594e-05
-5.03551526013037e-06
-3.82802410822921e-05
-3.93774265124694e-05
-2.48323405082192e-05
-4.13287645502593e-05
-7.88731396289706e-06
-4.19825522025545e-05
-2.19457533249418e-05
-2.81703393630289e-05
-2.82336015030831e-05
-5.51206621273199e-05
-3.97883244609919e-05
-2.59172062583738e-05
1.7818076545167e-05
-6.46830183333198e-06
-1.85719225867618e-05
-3.73960056055549e-05
-4.17846408299724e-05
-1.26099334017678e-05
-2.90847547820613e-05
-5.01254658628556e-05
-4.19199306361637e-05
-4.66327841654038e-05
-1.86359679083556e-05
-6.58073084921876e-07
-1.02982248681137e-05
-4.94675527672057e-06
-4.99358234808168e-05
-2.70925765860948e-05
-2.51948012616243e-05
-3.42430475471465e-05
-2.72431918209672e-05
-3.76949148174172e-05
-4.92012218018073e-05
-6.10527567150917e-06
-5.08437810224272e-05
-3.5278374645186e-05
-1.77258555788562e-05
-5.37734592122566e-05
-1.481679971645e-05
-2.38946229131533e-05
-5.26314561285009e-05
-2.57322928109392e-05
5.56901987913542e-06
-3.50261704945859e-05
-6.38583710291708e-05
-2.64069369813219e-05
-4.58701147450581e-05
-2.92583311658321e-05
-3.84791816693058e-05
-2.37242387360418e-05
-1.21037713986636e-05
-4.59686717090605e-05
-1.90827988104207e-05
-3.79510998374853e-05
-2.07155467267598e-05
-4.05706460939275e-05
-3.13386895330139e-05
-2.17437117485672e-05
-3.11114401799054e-05
-3.09783890527833e-05
-3.2495429053833e-06
-2.21873253724279e-05
-7.82275544656164e-06
-2.73913744288387e-06
-3.70979846504514e-06
-1.71090178152328e-05
-3.58176329186975e-05
-2.71078708709898e-05
-2.37344354445424e-05
-4.46049788927418e-05
-1.19465199236311e-05
-3.23328863265666e-05
-1.7346378566178e-05
-3.08503020022802e-05
-2.76777651849557e-05
-2.10547490756873e-05
-2.85693113362684e-05
-2.22835513739886e-05
-5.44430498332784e-05
-1.93990531456449e-05
-4.11540871908992e-05
-3.82420638440108e-05
2.37783029283783e-05
-2.88144252085747e-05
-3.92830002022456e-05
-2.79049689211533e-05
-1.37528951778109e-05
-2.48373937585481e-05
-5.71113993721484e-05
-2.30062681430152e-05
-7.50714791164171e-05
-2.95243876610433e-05
-3.60015431526324e-05
-2.14403611660429e-05
-2.69906308800634e-05
-3.28738425266264e-05
-6.59834862677294e-05
-3.26797577373618e-05
-1.0245099978825e-05
-1.10752892488163e-05
-2.9094684097316e-06
-1.10652006724142e-06
-5.52996736773299e-05
-3.42108981258649e-05
-4.4391523679279e-05
-2.46741543594532e-06
-3.6761796235912e-05
-1.60319916756091e-06
-2.73111677821832e-05
-3.52944329830236e-05
-3.0405416450111e-05
-3.56951535709882e-05
-1.76187854566167e-05
-1.88019903159379e-05
-3.20713124665069e-05
-2.37908779758422e-05
-2.39596980055756e-05
-3.51274792874498e-05
-3.41718833994446e-05
-1.46754511763844e-06
-1.07465185231429e-05
-8.45098179729171e-07
-1.92126925587768e-05
-2.5482994922249e-05
-6.55306883069738e-06
-3.94443842109138e-05
-3.19846662562877e-05
-3.44071939580101e-05
-1.44469763933583e-05
-6.890588178006e-05
-2.17732008339595e-05
-6.11464892816824e-05
-4.52172144159091e-05
-1.43679808633357e-05
-6.08081453127006e-05
-4.95627320934334e-05
-2.76043492975726e-05
-4.33190296186669e-05
-1.2431759618746e-05
-3.23069676772862e-06
-3.10500583547898e-05
-3.66328823092338e-05
-6.1522652765736e-05
-5.16176080228701e-05
-2.35226624992008e-05
-2.2100625694363e-05
-1.58642459197994e-05
-2.17314422204082e-05
-2.70316778929752e-05
-6.76858256945914e-05
-4.66945092153225e-05
-1.25120035618084e-05
-4.95530228634646e-05
-5.39385876788655e-05
-2.55365348687534e-05
-2.80402420674187e-05
-4.30960804921302e-07
-4.44944412523044e-05
-2.77130091273943e-05
2.70302160235382e-05
-5.13258963524707e-05
-2.99102993196171e-05
-1.87576755889381e-05
-8.97499010716116e-06
-1.13292310424533e-06
-1.51300294735885e-05
-3.76063629624553e-05
-3.25377287236526e-05
4.51404247962672e-06
-4.19656850707276e-05
-3.69110299592272e-05
-5.38195129519348e-05
-2.8788239421945e-05
-2.74059330216078e-05
-1.47747372939764e-07
-9.72864435498982e-06
-6.42243922783869e-05
-3.52887255824161e-05
3.60543001014695e-06
-3.02029481576665e-05
-5.18172784124957e-05
9.25525206441439e-06
-2.98501674933455e-05
-5.11531075746027e-06
-1.74277802202198e-05
-3.49069651893587e-07
-1.53329445478939e-05
-4.09928935338244e-05
-1.23218885902455e-05
-3.15849128326992e-05
-7.33377115543319e-06
-5.97869941890935e-05
-2.87844149260506e-05
-1.43586178161319e-05
-1.85094168779376e-05
-1.97584252589045e-06
-2.78240542593002e-05
-2.78187954609239e-05
-3.61831206201976e-05
-1.72209749610808e-05
-5.2444142608637e-06
-3.28355192110749e-05
-3.791331115272e-05
-1.92056302689084e-05
-3.01730422444991e-05
-4.88210313372469e-05
7.04059297162004e-06
-4.09285343971052e-05
-2.13548306506133e-05
-2.36368356332908e-05
-3.10968095792378e-05
-1.752153108945e-05
-5.34638072470953e-05
-7.69030213315791e-06
-4.87728729152511e-05
-9.29894644366292e-06
-1.75371673383395e-05
-4.58594004386994e-05
-2.08278596916003e-05
-4.08719159718612e-05
-1.47520425615117e-05
-4.3354211899498e-05
-4.76185961954523e-05
-6.80607637465827e-06
-3.87051771967763e-05
-3.42036518952727e-05
-1.66960296752453e-05
-3.84684304572512e-05
-5.7007791137253e-05
-5.77080070754008e-05
-1.9607919375457e-05
-4.11076916446219e-06
-3.56777328942563e-05
-3.55729443141138e-05
-1.52043747459228e-05
-1.46881770039001e-05
-3.45308283192819e-05
-2.4338916088409e-06
-3.26757926871013e-05
-4.52827157069956e-05
-2.94637742136761e-05
-1.08019194703499e-05
-4.52386930638964e-05
-3.76235680037844e-05
-3.73696478042032e-05
-6.8185518952909e-06
-4.13507293080775e-05
6.72669697931113e-07
-5.2191476236673e-05
-1.43320256182105e-05
-3.66678561320238e-05
-2.81238463365099e-05
-4.7044253067761e-05
-1.53256924320383e-05
-1.31421360629984e-05
-3.99570942220483e-05
-5.29707631180407e-05
-2.25152465600749e-05
-1.17109302823976e-05
-3.40629797046143e-05
-5.53995680702833e-05
-1.53170701991891e-05
-2.95483795897234e-05
-1.95105736835285e-05
-3.69922297442904e-05
-4.18443865555894e-05
-2.15748275689935e-05
-1.27712018962257e-05
-4.03200046025846e-05
-4.57038348720693e-05
-5.36753718342258e-05
-1.75739510697999e-05
-2.78480838213064e-05
-3.3803369538821e-05
-3.89798247467315e-05
-6.02035351527733e-05
-3.66089746037878e-05
-4.5371958622778e-05
-1.81083734372341e-05
-4.0990471592643e-05
-3.02424479802434e-05
-2.33346475165619e-05
-2.53392813938279e-05
-2.59693753773984e-05
-2.58692814084055e-05
-1.9849378216859e-05
-2.55727932814993e-05
4.23041759257377e-06
-2.85467571217263e-05
-1.54793120347347e-05
-3.16193191507387e-05
-3.07866726979846e-05
-1.70966591301356e-05
-3.39493549692841e-05
-5.32748819308708e-05
-3.70195616543705e-05
-5.26754123305322e-05
-4.43660892513926e-05
-2.19174255710531e-05
-7.87955684293269e-06
-3.18340197785456e-05
-3.73610873793979e-05
4.44387818117656e-06
-2.29796873425095e-05
-1.27783518423224e-05
-2.83190414476648e-05
-2.18207940765421e-05
-7.86822741864159e-05
-1.614476921458e-05
-5.52378626824476e-05
-3.10196474284056e-05
-2.74313190117266e-05
-1.94319078247397e-05
-1.60966510100563e-05
-2.82902397915024e-05
-1.29120047033669e-05
-9.55105701743191e-06
-1.62632891963884e-05
-4.80832239219237e-05
-5.29177917201946e-05
-1.29061471341365e-05
-4.69115781913781e-05
-2.97419842541237e-05
-3.62534862670238e-06
-4.61407029811439e-05
-1.8035038029189e-05
-2.42366395086904e-05
-3.35331749489997e-05
-2.03933150956218e-05
-3.2487444229913e-05
-1.10343998545661e-06
-2.25895243860104e-05
-2.20402226346412e-05
-1.55064391345313e-05
-2.79243039929895e-05
6.47125640527085e-06
-4.67409879203287e-05
-5.230269376622e-05
-1.36846691266096e-05
-6.21308488091763e-05
-4.78505620322787e-05
-3.59081468689184e-05
-3.16605009161677e-05
-3.73881748916295e-05
6.46279239435688e-06
-3.29080650379654e-05
-1.98241241206069e-05
-4.48052453378766e-05
-6.12059642930162e-06
-1.67083066994162e-05
-3.22747058056464e-05
3.50348719098755e-07
-3.50987865121762e-05
-1.418669642597e-05
-1.67656458351218e-05
-2.82767762811794e-05
-7.3092505198657e-05
-1.75746452406788e-05
-2.1311412950338e-05
-1.51329625112004e-05
-3.78825663962633e-05
-1.77046626708766e-05
-4.75935597120755e-05
-5.3698666113668e-05
-4.30090164723396e-05
-4.16778005281171e-05
-2.5856539225971e-05
-3.95411669975387e-05
-1.64112066629206e-05
1.24046078463097e-06
-3.98736808451362e-05
-1.78143760708711e-05
-1.37007105339315e-05
-3.26866477696002e-05
-2.38456422459987e-05
-4.91483768130636e-05
-2.75220632617514e-05
-1.74013669752988e-05
-1.05640299376305e-05
-4.34414060641161e-05
-4.09538039032646e-05
-3.21791653062218e-05
-5.8024127836488e-05
-2.26522317051406e-05
-5.95841570214497e-05
-4.19726263887475e-05
-2.53656294464838e-05
-3.66185721139661e-05
-2.61842355157202e-05
3.37946737926499e-06
-3.39332951266485e-05
-6.04536864080732e-06
-2.30496582387495e-05
-1.44081702382028e-05
-4.20599094508692e-05
-1.8695773890608e-06
-3.95786252552678e-05
-3.46521513817807e-05
-2.56161769035603e-05
-3.02087358432727e-05
-4.70777297750058e-05
-5.22826594994044e-05
-4.95792716335187e-05
-4.14233022615012e-05
-1.43318638899998e-05
-3.1556444664519e-05
-2.5131587509893e-05
-2.11097748024622e-05
-4.58473226678262e-05
-1.25143259484512e-05
-4.20300455316293e-05
4.84264447601711e-06
-8.01684495629499e-06
-6.939412536145e-05
-3.88469341590305e-05
-1.37696001083584e-05
7.99082911950468e-07
2.42231450934865e-06
-2.56295180479874e-05
-1.04479808578704e-05
-2.21667387773187e-05
-3.12144421001107e-05
6.45172759153511e-07
-2.75480181492686e-05
-4.78997897373017e-05
-1.29303040663928e-05
-2.73462454009522e-05
-6.89457994100719e-05
-4.53693250891469e-05
-6.51594770284053e-05
-2.99387995428055e-05
-3.22802368693024e-05
-2.50811644809667e-05
-1.72262898104388e-05
-1.95680980545322e-05
-1.82742616131067e-05
-7.09032848051086e-06
-3.01232119805011e-06
-3.77684122286931e-05
-7.95027563849192e-05
2.78321931878671e-06
-4.09287060712349e-05
-6.3850596317058e-05
-4.95682552525237e-05
-3.9395777032551e-05
-3.11796998241278e-05
-4.02860571232978e-05
-2.72566426272827e-05
-1.89109978291944e-05
-2.84489750727298e-05
-2.7469684708966e-05
-3.62555778934749e-05
-2.73115710126442e-05
-1.43708698424683e-05
-3.49689423227748e-05
-1.87768685066959e-05
-4.42588228690678e-06
-4.47495552765148e-05
-2.99441666484597e-05
-2.68169473964745e-05
-2.43418075418084e-05
-2.4872174545299e-05
-1.4095301847765e-05
-3.64290245637935e-05
-1.47024815292582e-05
-4.09540173523303e-05
-6.31206761326597e-05
-1.72542690823277e-05
-2.78044683148267e-05
-4.45351099058898e-05
-3.06620826726523e-05
-2.15140914060682e-05
-9.22576398909099e-06
-3.14873882321661e-05
-2.53440957642916e-05
-1.84460391175661e-05
-2.21082110292495e-05
-3.37580200607427e-06
-6.33756102742022e-05
-3.40862254188996e-05
-8.26280403692813e-06
-3.20173789412567e-05
-2.296973559724e-05
-5.11698650946685e-05
-7.20453497900968e-06
-4.15921725120858e-05
-2.39777847670312e-05
-1.37225938412236e-05
-2.95705577505938e-05
-4.51799396407225e-05
-7.04603099178678e-06
-4.7497307778474e-05
-3.92490531001381e-05
-4.07627652071591e-05
-4.38995372080898e-05
-4.27338517334913e-05
-2.80495750641575e-07
-9.15425236663207e-06
-4.34190070525749e-05
-2.75482941594259e-05
-1.267904196504e-05
-1.73610308447032e-05
-1.09039204241836e-05
-4.67434764918371e-05
-1.90155651046461e-05
9.80084822211622e-06
-3.90660767285763e-05
-2.57243216444396e-05
-4.17784030438067e-06
-1.68642095693444e-05
-2.32437218606441e-05
-2.91084030068326e-05
-3.56120917441458e-05
-3.21136238746573e-05
-2.21276585293619e-05
-4.05863180092361e-05
-5.5867008762072e-05
-3.59200683979184e-05
-3.98651413789276e-05
-3.75174007791739e-05
-3.357242669473e-05
-1.82099017373916e-05
-4.74672838684089e-05
-5.88089308870632e-05
-1.73864909284819e-05
-4.43556246732482e-05
-4.01671702945437e-05
-6.62107180254565e-05
-4.50569136007282e-05
-4.06023213540629e-05
-3.13453222816676e-05
-3.87506878251526e-05
-4.09187733313039e-05
-2.09593486757181e-05
-2.83708440416728e-05
-3.68892423325136e-05
-3.09194784632626e-05
-1.38102254468861e-05
-3.79566063916939e-06
-5.93250871615903e-05
-4.29620601421211e-05
-2.89436900562918e-05
-3.1259394096851e-05
-2.91554800964557e-05
-1.05495311834801e-05
-2.37998782588034e-05
-3.733928406061e-05
-4.31170215574607e-05
-4.28280442267929e-05
-3.48841255753246e-05
-3.64010250571834e-05
-2.10107539744332e-05
-4.86907943459758e-05
-3.05317077767019e-05
-8.73019587592733e-06
-1.69776767232579e-05
-2.73474814241612e-05
-1.95349068581559e-05
-4.93358411827898e-05
-1.83189060500113e-06
9.04417471841384e-06
-3.31350750780094e-05
-1.97706662573189e-05
-2.85922086097849e-05
-2.645297308067e-05
-2.3260179430831e-05
-4.64227074803221e-05
-1.17932214551039e-05
-3.84071117406112e-05
-3.65833574389085e-05
-1.9057542227161e-05
-4.46764341257002e-05
-2.18272897183677e-05
-4.38356005280081e-05
-2.74301931004723e-05
-2.10054134023397e-05
-2.1222652386642e-05
-3.00784524086077e-05
-8.93051657007439e-06
-4.37834846691182e-05
-6.5437041219522e-06
-4.89727294333687e-05
-4.14577023298333e-05
-3.62431692456777e-05
-1.20328180831671e-05
-2.90909174150838e-05
-1.94158451123956e-06
-3.48195073278429e-05
-3.92358152358815e-05
-3.13706658964502e-05
-3.76014347079159e-05
-3.37674549635478e-05
2.49495845937996e-05
-3.84736919566133e-05
-2.94899113735499e-05
-1.36504411638235e-05
-7.03211067276943e-06
-4.58389376779525e-05
-4.0904904365274e-05
1.70464249492368e-06
-2.32078435913939e-05
-1.24786025771582e-05
-3.84286878204793e-05
-3.83150708272634e-05
-4.38426512729272e-05
-3.29379885845148e-05
-3.38593046503378e-05
-4.85316679635792e-05
-3.23108458644093e-05
-3.89436907214277e-05
-3.81625421084943e-05
-2.19127319328292e-05
-3.64524354652834e-05
-2.81499317918026e-05
-1.21973245233018e-05
-3.71420512697427e-05
1.20070705547926e-05
-3.41905103422107e-05
-2.8163244730675e-05
-5.35887099964036e-05
-1.93636290309664e-05
1.88070082870234e-06
-4.61503984009029e-05
-7.20639274253773e-05
-3.61371192098029e-05
-3.29759142461661e-05
-1.6481778171073e-05
-4.33494133918417e-06
-2.73171823097294e-05
-4.42662203311013e-05
-1.02116910490298e-05
-3.41560790470863e-05
-3.909368682029e-05
-3.65973708942994e-05
-1.46968504078703e-05
-2.86755060000481e-05
-1.81187943390678e-05
-2.97167823161321e-05
-3.90588320275755e-05
-3.92345761281584e-05
-4.35310588597944e-05
-1.84378628524917e-06
-4.19370862749535e-05
-1.43082551207234e-05
-7.46643396630187e-05
-3.17914445087455e-05
-2.40841249918581e-05
-1.71998906268726e-05
-1.9974759380979e-06
-2.87412793270285e-05
-3.50892138934486e-05
-2.83487361058947e-05
-2.40422175369249e-05
-3.12105984243658e-05
-3.93063228127509e-05
-2.8786861842186e-05
-5.03935444998041e-05
-2.8984947706678e-06
-4.83085134219572e-05
-3.60557049384842e-05
-2.03596532286275e-05
-2.980226990203e-05
-5.12348462616528e-05
-7.36747357133301e-06
-6.1487741791062e-05
-4.71055755421331e-05
-3.9554657426914e-05
-4.46252121381091e-05
-3.33894581314574e-05
-1.7991834501707e-05
-1.42450241145262e-05
-2.33259925107494e-05
-1.79974877585864e-05
-2.96800380530356e-05
-4.83389453037635e-05
-3.77789839454652e-05
5.09918369093896e-06
-2.29190120605644e-05
2.3894419834233e-06
-5.82932591333928e-05
-3.37273849429058e-05
-4.13015341644033e-05
-2.23877127969463e-05
3.62447857227035e-06
-1.64412258541268e-05
-1.95505490213752e-05
-1.0638149408042e-05
-4.19497556175676e-05
-1.06918843922004e-06
-1.74950453907952e-05
-4.67160397264051e-05
-3.90676638568498e-05
-5.36580736342332e-05
-4.58400509927562e-05
-1.81772507115001e-05
-2.69048846932443e-05
-4.06252148355365e-05
-3.90316064582123e-05
-4.41950832765096e-05
-5.06158156694249e-06
-4.42723333238816e-05
-4.77772041055936e-05
-3.06537175210786e-05
-2.60977934607252e-05
-3.05442376747029e-05
-2.60935858858846e-05
-3.19170068937061e-05
-1.92099318502746e-05
-2.1194473951917e-05
-1.43403725911734e-05
-3.84940144484703e-05
-2.8070354685809e-05
-5.39949271449357e-05
-3.00974415018156e-05
-2.37131111368354e-05
-1.58057940906558e-05
-2.24103225388303e-05
-2.55199696475301e-05
-1.60426556080819e-05
-4.01124883935178e-05
-3.60147527963926e-05
-5.1078697476812e-05
-1.26397548878203e-05
-1.50166338910426e-05
-4.99274324127343e-05
-5.01450041377602e-05
-5.28199956333728e-05
-1.45269718479684e-05
-7.61670003924394e-06
-2.30869921791354e-05
-5.23261645533271e-05
-4.23897317385885e-05
-5.30912817557834e-05
-3.18295262260482e-05
-4.4475991978251e-05
-2.34810366523678e-05
-2.81665275412687e-05
-2.59908064292591e-05
-3.00538633774807e-05
-4.55547584267754e-05
-2.06032423482025e-05
-5.08637732841561e-05
-2.66534940334167e-05
-3.16446616522926e-05
-3.77004230905952e-05
-4.18406728326283e-05
-1.54965305410456e-05
-3.24942185769839e-05
-4.03914654497448e-05
-2.72511431917427e-05
-3.47032230539557e-05
-3.16485746076032e-05
-4.33882147513454e-05
-2.92847094355e-05
-3.61933856793713e-05
-2.84486694090976e-05
-1.62273607489621e-05
-1.96633351994516e-05
-1.2057483377584e-05
-6.43126215186299e-05
-3.00572222418361e-05
-1.56466216777149e-05
-5.39860972007714e-05
-2.59211490971731e-05
-1.47817291027551e-05
-2.99468712562699e-05
-3.33914325051563e-05
-1.05120728620215e-05
-1.45954951274317e-05
-1.51193788126458e-05
-3.76661239118005e-05
-2.84846048063209e-05
-1.20808160629106e-05
-3.90322955273165e-05
-3.31765518316305e-05
-1.40181850782695e-05
-3.48691191981975e-05
-1.09689935040983e-05
-2.52857736783603e-05
-3.48216436751536e-05
-2.52786472096483e-05
-3.43106974684077e-05
-1.18464635828215e-05
-3.65473465942856e-05
-1.67034189857115e-06
-3.68850371010136e-05
-1.09182884083694e-05
-2.39164576733603e-06
-3.89796754320643e-05
-2.45605060149615e-05
-2.83220261621466e-05
-2.04347649096563e-05
-1.52685977701959e-05
-2.06341644189027e-05
-4.98018882955304e-05
-2.40731541069408e-05
-4.27252325662993e-05
-3.70590614006752e-05
-3.6094898990279e-05
-2.47352572632687e-05
-1.90429438166667e-05
-3.13750282508202e-05
5.17112761303127e-06
-3.86894389947071e-05
-1.74042133994233e-05
-2.49233777030819e-05
-4.82401252300693e-05
-7.65917299198806e-06
-2.73505612023915e-05
-3.13744837131569e-05
-4.95525975075643e-05
-3.27418449020951e-05
-1.86526273755196e-05
-3.07791785314282e-05
-3.28475752229332e-05
-2.92813228481521e-05
-2.89256724475794e-05
-1.86752421773979e-05
-5.23457045848824e-05
-7.20200301468016e-06
-2.63168101301513e-05
-4.46749723543932e-05
-3.28180342652343e-05
-3.36872347008239e-05
-2.04085388636375e-05
-5.0120522809078e-06
-2.74714189896385e-05
-3.18257218770253e-06
-4.87160186452489e-05
-5.68797793883618e-05
-5.87780946545715e-05
-3.37335720260943e-05
-1.45166329485234e-05
-8.44573927394102e-06
-3.96671554797821e-05
-5.12142827227973e-05
-1.98119484871708e-05
-5.29710724656933e-05
7.21155163249344e-06
-2.6695005687845e-05
-2.20027994175436e-05
-2.01790179261637e-05
-4.90672932400532e-05
-3.02462165874733e-05
-3.46418592466478e-05
-4.11813508028959e-05
-4.92245850231511e-05
-2.38671441506677e-05
-5.68641290034506e-05
-4.82740192899684e-05
-2.43976554181339e-05
-2.3510621227755e-05
-1.28337194801048e-05
-2.28568941418022e-05
-3.02559454818055e-05
-5.93766876724891e-05
-4.18398653233888e-06
-1.2253756076149e-06
-2.10298953470664e-05
-2.52942568423729e-05
-6.77234359486349e-05
-1.81854753212554e-05
-3.94885177614457e-05
-1.84878620295874e-05
-2.90593417546496e-05
-1.70456866755744e-05
-1.00149352996423e-05
-2.32060772041357e-05
-3.82254898344814e-05
-2.93397799872821e-05
-4.0235810539626e-05
-1.14136957753668e-05
-4.61312421962524e-05
-4.77947651257992e-06
-5.12530626936067e-05
-5.17091540759741e-06
-4.30495244693011e-05
-3.4124301114869e-05
-3.11446698236029e-05
-3.89662843680911e-05
-2.54107082653551e-05
-1.48886191199088e-05
-3.08496736874978e-05
-2.23779346470341e-05
-2.74061298725115e-05
-1.27182216033066e-05
-5.03656352850364e-05
-3.85676575201331e-05
-3.7236765849821e-05
-1.69529842830715e-05
-2.19240255032455e-05
-2.75998058715006e-05
-4.23720575085163e-05
-2.84221725087283e-05
8.6670121855065e-06
-1.50610876060143e-05
-2.19601755735862e-05
-1.58317145651445e-05
-3.85745485690786e-05
-1.72881067056648e-05
-2.06701449549416e-05
-6.38887718808498e-05
-3.65632652821768e-05
-5.98236135343291e-06
-3.43640601398365e-05
-1.99830645050386e-05
-2.17593021824833e-05
-4.77253355680072e-05
-4.29465089860486e-05
-4.12703083390252e-05
-1.18504036779808e-05
-2.45135204186384e-05
-4.86625455518991e-05
-4.71533800882333e-05
-1.45561290742722e-05
-3.92984443244771e-06
-1.26268321061131e-05
-4.40091328549196e-05
-3.31644355341841e-05
-1.5980838582526e-05
-3.91590038097051e-05
-2.93541936403971e-05
-5.38735564026684e-05
-5.9641211740286e-05
-4.52217155588772e-05
-3.40054027087378e-05
-1.86560974871836e-05
-1.51786159773276e-05
-4.43038614632806e-05
-3.88674285181503e-05
-4.10360616077827e-05
-1.66810585997714e-05
-1.82711947901731e-05
-4.63850661253348e-05
-5.19667265170009e-05
-4.05681910984948e-05
-3.28643536946197e-05
-2.72682564559732e-05
-4.82290909934038e-05
-3.94891111358935e-05
-4.82405478687934e-05
-4.5579398787378e-05
-3.25110490098035e-05
-6.16117176016716e-05
-4.36403950251185e-05
-2.53637976832914e-05
-3.04902661332729e-05
-2.61669419850278e-05
-5.77260446770725e-06
-3.02027578651803e-05
6.08171576520795e-06
-2.95438842263115e-05
-5.06623157752042e-05
-3.34167065832548e-05
-3.31743061647356e-05
-5.08186911358268e-05
-4.67374756831079e-05
-2.24143795963788e-05
-2.05944686203692e-05
-4.46639287310624e-05
-6.48642558371419e-05
-1.25291273723193e-05
-4.8393478561819e-05
-2.55357287271497e-06
-1.55259439692788e-05
-2.62475463968693e-05
-3.14690978867433e-05
-7.33433792208463e-05
-2.47447804805157e-05
-1.16986775470523e-05
-4.4391332528336e-05
-2.46009678199958e-05
-3.49862800006393e-05
-2.82173143056277e-05
-2.38263322637026e-05
-3.41897649536344e-05
-3.85861716147342e-05
-2.90973468230934e-05
-1.99751490444446e-05
-2.1020538882774e-05
-3.34928245129299e-05
-3.50997270010289e-05
-1.17275647380674e-05
-3.89005010036298e-05
-2.82784119009809e-05
-4.58974215549469e-05
-6.55342990345184e-06
-8.02538539925063e-06
-1.82413438411261e-05
-2.96437195281842e-05
-3.95416770322963e-05
-3.20757960646317e-05
-5.13676283757166e-05
-3.27374441358907e-05
8.11835936935968e-07
-3.0211450732822e-05
-3.57157968126234e-05
-6.62001780056291e-06
-2.14463762495339e-05
-2.93556943451268e-05
-3.55082431071126e-05
-2.71011211181528e-05
-2.00990816324504e-05
-3.89406966499304e-05
-2.45375299870958e-05
-2.13488132537079e-05
-3.74557969819008e-05
-4.07793683547401e-05
-3.93444505367263e-05
-8.76702400946948e-06
-2.96829341383981e-06
-4.18574396894275e-05
-7.56586241244333e-05
-3.54387660970684e-05
-3.25846640816585e-05
-5.12237787490425e-05
-3.6258707831867e-05
-3.43915571042232e-05
-3.78803655800478e-05
-3.44777917841382e-05
-3.0302872547918e-05
-3.27983317170943e-05
-2.38373973503013e-05
-4.05551671822023e-05
-1.77238678938133e-05
-2.22811786421204e-05
-2.77694829703713e-05
-1.66302456494053e-05
-3.32220955215409e-05
-3.59729001684978e-05
-1.88465472620337e-05
-2.47167780347478e-05
-3.33135224678117e-05
-3.24158984694127e-05
-2.19283633292397e-05
-2.56854998091727e-05
-1.48768470481389e-05
-5.02329483843613e-05
-4.32933960297221e-05
-4.94486472967299e-05
-2.47505187161216e-05
-3.09389567017228e-05
-2.78413391620923e-05
-2.17520547437923e-05
-4.13623826938097e-05
-1.69467080765551e-05
-1.9932030368542e-05
-1.4713493539918e-05
-4.83778077316875e-05
1.28831062071434e-07
-4.62560506514416e-05
-4.73723663712845e-05
-4.5482259975523e-05
-5.51666022309e-05
-6.45446246321564e-05
-1.11238201611423e-05
-4.91176233938738e-05
-3.60064264401899e-05
-1.01563829898579e-05
-5.25085121622286e-05
-5.58452899394579e-05
-3.80680377078619e-05
-2.23160270640211e-05
-2.26742098921113e-05
-2.84683234823637e-05
-5.28500625796845e-05
-4.89924395423947e-05
-4.64995258275836e-05
-2.00833651968351e-05
-6.48042513734893e-05
-2.66976504925172e-05
-2.39442080197059e-05
-3.60658434175716e-06
-2.40414778533752e-05
-1.91549685200266e-05
-3.92639414830905e-05
-2.52115822813328e-05
-2.42271522703567e-05
-1.19643577007166e-05
-2.76592591519753e-05
-1.90114965389186e-05
-1.54622548572035e-05
1.69244165036442e-05
-4.56577044282474e-05
-2.86654393478645e-05
-5.85222245174922e-05
-5.74101166304891e-05
-2.55115163487558e-05
-1.0255148132073e-05
-3.78964089340607e-05
-4.56292102712288e-05
-2.72952811061583e-05
1.37467482796487e-06
-2.82187838290044e-05
-3.86377347258157e-05
-3.92789831255414e-05
-2.28660765845802e-05
4.55432774586567e-06
-2.36227953633765e-05
-2.65526322215594e-05
-3.23693615122949e-05
-4.50031474466125e-05
-1.43045976326292e-05
1.86373540085727e-06
-3.50139944292969e-05
-7.53147570177264e-05
-4.23291602905135e-05
-3.0177297516988e-05
-2.88459685915039e-05
-5.48530139543348e-05
-3.6481569657934e-05
5.1908038171175e-06
-8.24217500851101e-06
-2.93358751110231e-05
-1.27373342832719e-05
-2.97473194805634e-05
-2.38555098047029e-05
-2.38409423389505e-05
-5.33664607160966e-05
-3.39199590347432e-05
-1.08826508898536e-05
-3.2425727412866e-05
-4.41934468619519e-05
3.44576932324104e-06
-3.67433977067081e-06
-5.09226130772767e-06
-5.21098684095786e-05
-2.59456822403595e-05
-4.85498944133308e-05
-4.77294182335536e-05
-2.9788733787854e-05
-3.78110366603634e-05
-1.68960613753985e-05
-3.0878002361599e-05
-2.65440437621155e-05
-1.6853708222464e-05
-4.57146130075516e-05
-5.71395465229027e-05
-3.90428516281728e-05
1.75681001513825e-06
-3.95450934219005e-05
-4.79665635932196e-05
-3.79626591127372e-05
-5.73700244743075e-05
-1.71958607341232e-05
-4.76143674500268e-05
-3.63731141346146e-05
-6.33543388951241e-05
-2.73144454092371e-05
-2.52148569009331e-05
-3.29639887247194e-05
-5.56688465290137e-05
-4.64412883974201e-05
-2.5313658066516e-05
-4.1923178419795e-06
-2.27106222606009e-05
-4.45734247026061e-05
-9.76752878524758e-06
-2.14379085990128e-05
-3.13472413847126e-05
-9.58227429516487e-06
-4.12680351693628e-05
-1.12638246162919e-05
-5.1169830340266e-05
-2.35456264420901e-05
-3.7107332125803e-05
-1.56204074837368e-05
-1.27576437320435e-05
-4.65660444958102e-05
-1.90286388681917e-05
-8.6179502570236e-06
-3.85758931651085e-05
1.38816085508117e-05
-3.5367712969417e-05
-1.67567130250567e-05
-4.88648278651569e-06
-2.00746055316439e-05
-3.60464392335936e-05
-2.09547113466968e-05
-3.32510700295186e-05
-2.74375016106474e-05
1.29789510393258e-06
-3.18911792387203e-05
1.4956803194873e-05
-2.51911115661497e-05
-1.48125207432693e-05
-4.79615656850232e-05
-4.3718982633422e-05
-3.80731859750941e-05
-4.00489630592978e-05
-1.06878086443383e-05
4.90625060863628e-06
-4.00794246987808e-05
-4.17226200555436e-05
1.53431004665439e-06
-1.10700553277918e-05
-2.53635798285061e-05
-2.19137382475991e-05
-4.70525829756543e-05
-3.28816738050572e-05
-2.8321546175712e-05
-4.18644518124231e-05
-2.04744168586355e-05
-9.21269029074052e-06
-2.97543619539076e-05
-1.50482896196002e-05
-2.34796690341963e-05
-3.67346742734104e-05
-2.36405290724046e-05
-3.60406702061594e-05
-5.27718067207619e-05
-6.90467560611321e-05
-2.53609316998375e-05
-4.05281134916928e-06
-5.98612912555631e-05
-4.43579423283453e-05
-5.79057558435997e-05
-4.41793531915224e-05
-1.29538662724559e-05
-5.05246188696697e-05
-3.7145458785325e-05
-6.33214837622642e-06
-6.39043863196788e-05
-1.98867195665223e-05
-2.64148356763635e-05
-1.2240146191931e-06
-3.94789482802133e-05
-5.0921382440469e-06
-1.63604909941623e-05
-4.80144300286651e-05
-3.02076053566463e-05
-3.99132831352189e-05
-1.47631756906672e-05
-1.06265531130764e-05
-5.10622080641455e-05
1.11848343596357e-05
-2.61002894076013e-05
-2.81075184514825e-05
-2.64561802005572e-05
-7.11596246036613e-06
-6.76362365080814e-05
-4.50193479392731e-05
1.02540907665531e-05
-1.72905676607883e-05
-2.3120286244964e-05
-2.94745208426723e-05
-8.19651361121196e-06
-2.85376329344138e-05
-3.38997653802109e-05
-1.63477690407962e-05
-7.0637668890894e-05
-3.81351970624553e-05
-5.42811824260509e-05
-2.26856082648893e-05
-1.17117852473038e-05
-4.52516455856474e-05
-2.56862426666794e-05
-4.31419225014592e-05
-6.28660628087196e-05
-3.45069168422084e-05
-5.97616717737459e-05
-1.49633200675012e-05
-1.800895606783e-05
-2.95787688774147e-05
-4.73809263655822e-05
-4.26493206986214e-05
-3.62388781524769e-05
-4.41906303652737e-05
-3.60950778169224e-05
-2.17515855974533e-05
-6.86474597781191e-05
-4.7303749097017e-05
-3.6541292618525e-05
-2.01932529073902e-06
-4.4401227471639e-05
-2.75855791351475e-05
-2.68553787088202e-05
-3.05585761124235e-05
-3.96248321763118e-05
-4.01751337989222e-05
-4.50291772951219e-05
-1.81701767102542e-05
-2.7756571836355e-05
-4.66133265723118e-05
-3.51170176898548e-05
-2.67056367668393e-05
-2.33511942183123e-05
-2.4992815544456e-05
-4.43421454785804e-05
-4.45599546279233e-05
-2.7701066807341e-07
-5.55176986581061e-05
-4.97657176363934e-05
-3.72710210170519e-05
-3.16986086338566e-05
-3.68339425736727e-05
2.02077872125487e-06
-2.55615704576397e-05
-6.83226434885834e-05
-3.84187827903381e-05
-4.27629909749413e-05
-2.20557522191131e-05
-3.99835133001062e-05
-2.21076503726836e-05
-6.73217494333772e-06
-2.55408676458266e-05
-6.69271938543183e-06
-9.22755110272747e-06
-2.90313633480464e-05
1.18749904216604e-06
-2.0465448442401e-05
-4.41360784625574e-05
-1.88335227551188e-05
-1.31508358392996e-05
-4.76309710077042e-05
-2.06316151181484e-05
-2.83622077165961e-05
-2.58844297654964e-05
-5.2608811254205e-05
-5.07308470759202e-05
-6.77920877780012e-06
-2.43379522726076e-05
-2.67564046622805e-05
-1.39374562198301e-05
-8.59511612067809e-06
-2.96634831252948e-05
-1.9371309402438e-05
-3.31445278729086e-05
-8.94278170320416e-06
-2.07954892956645e-05
-1.63673040061973e-05
-3.88749859074561e-05
-4.00462770952738e-05
-2.13297817158133e-05
-5.81320810158521e-05
-3.15389050692196e-05
-5.0442862885862e-05
-3.17269834858909e-05
-1.85304732498284e-05
-7.92180198091739e-05
-2.7052021766e-05
-4.72583752590427e-06
-3.60191137736187e-05
-1.66859760319498e-05
-2.7653647095855e-05
-6.87940960191349e-05
-9.18952691669497e-06
-4.62210163134611e-06
-5.35466760899966e-05
-4.36657307736387e-05
-9.97251090308274e-06
-3.56223619975193e-05
-1.1689120903187e-05
-3.33719929499982e-05
-3.8650310087176e-05
-1.69427058649905e-05
-3.25138750884412e-05
-1.29243092332553e-05
-4.58721091806649e-05
-2.1855264135933e-05
-2.61702250902779e-05
-2.55223576780493e-05
-6.38208294423779e-05
-3.67974730079379e-05
-3.77150676928675e-05
-3.63878817544221e-05
-5.51750745947297e-05
-4.24145432289478e-05
-3.95549903588437e-05
-5.31611110699098e-05
-4.72197467062573e-05
-6.70125365971895e-05
-1.46496520905627e-05
-3.11693132621423e-05
-4.16713567307771e-05
-1.77003518772582e-05
-6.78263538294272e-05
-7.83030492536547e-06
-2.90251201665097e-05
-4.58795237739275e-05
-4.59531659773787e-05
-4.3427448988766e-05
-4.08292701226855e-05
-2.02921634141146e-05
-4.98079815037002e-05
-2.80356633051201e-05
-1.40813171820307e-05
-5.30816867394117e-05
-3.36374879146155e-05
-1.8450682072946e-05
-3.09015529736379e-05
-3.17225833658119e-05
-3.82245813863482e-05
-5.33035203854924e-06
-3.13298555643932e-05
-1.70719695874533e-05
-3.97740063622175e-05
-9.84578574622559e-06
-4.11382937168774e-05
-2.66056368081663e-05
-2.03465038365657e-05
-5.88995634528547e-05
-1.96871882632109e-05
-9.64996654763576e-06
-3.64119508553041e-05
-3.56887268876148e-05
-6.98689752001878e-06
-5.15759111465931e-05
-4.49666691483932e-05
-2.98383400157566e-05
-4.4656695326503e-05
-6.57105289953745e-07
1.58903328463829e-06
-1.4708946179718e-05
-3.72465463409658e-05
-1.73359117902978e-05
-2.57125678865586e-05
-6.60009587421464e-06
-3.8791724774527e-05
-2.85055221409853e-05
3.48256746340199e-06
2.72985171312542e-06
-5.36219191050633e-05
-3.08113226608364e-05
-2.80771987037478e-05
-3.7809449451345e-05
-4.21754927493977e-05
-3.48596797865773e-05
-2.139849126543e-05
-2.82763554507663e-05
-1.56447437779628e-06
-1.00113837617171e-05
-2.55378094692822e-05
-4.73387857343171e-05
-1.20479076117739e-05
-4.52479018980266e-05
-3.71541512262958e-05
-1.33912866277269e-05
-6.07313861233825e-06
-2.11080759547657e-05
3.1686790685066e-06
-3.28580585508675e-05
-7.26635358864079e-06
-2.82515157012978e-05
-1.07925034985279e-05
-2.32021351689737e-05
-3.05218102555473e-05
-4.70548935298169e-05
-4.88124739236381e-05
-2.26026254628955e-05
-4.28805417334863e-05
-3.63902346626546e-05
-1.2830848248848e-05
-3.87177423048082e-05
-4.13249618205159e-06
-6.50819953024703e-06
-2.63035653099981e-05
-4.45065753368358e-05
-4.03914987230689e-05
-3.20784928061692e-05
-2.55441656262245e-05
-1.87050155008175e-05
1.22965074709724e-06
-1.84943787840801e-05
-4.57793773243021e-05
-5.59352722257661e-05
-3.2800754036226e-05
-3.78269907469184e-05
-1.91732077622565e-05
-4.94259182499262e-05
-1.44517160193022e-05
-3.24572215962708e-05
