# Supplementary material for: Research on computational propagation and identification of mine microseismic signals based on deep learning
Source: PLoS One. 2025 Oct 22;20(10):e0334641. doi: 10.1371/journal.pone.0334641 (PMC12543183; doi:10.1371/journal.pone.0334641)
Supplement: S8 Data — (ZIP) [file pone.0334641.s008.zip › 000100900002806.xlsx_0.txt_24.txt.txt]

-3.2179175120961e-05
-3.55729664771164e-05
-2.8905691500984e-05
-2.34628511490827e-05
-3.48476096434058e-05
-2.69147916606523e-05
-4.17771539683423e-05
-3.49465345248519e-05
-2.20646968976659e-05
-8.62059209202461e-06
-2.6755047075124e-05
-2.21599926211377e-05
-2.98347201578281e-05
-5.6388418336076e-05
-6.05976578447636e-05
-2.7994873073333e-05
-3.28539477171256e-05
-1.84923366594658e-05
-1.92177196477703e-05
-2.39666264257852e-06
-4.44246830860183e-05
-2.39178856846554e-05
-7.38426087296939e-05
-4.38171066929092e-05
-7.92722660049535e-06
-3.9388722914118e-05
-3.29873016952074e-05
-4.96281154134056e-05
-2.2438113394181e-05
-2.11336198416719e-05
-4.02571925395516e-05
-3.93916108540128e-05
-1.69171098278444e-05
-2.52195767217611e-05
-4.79739732965808e-05
-2.86871130700779e-05
-3.60693644763653e-05
-3.12692944682567e-05
-5.61551231201554e-05
-3.48597858264815e-05
-3.09009335258423e-05
-3.58907192695853e-05
-4.93712365766744e-05
-1.50393088962941e-05
-3.4583920805357e-05
-2.76398612557104e-05
-1.8405511503319e-05
-3.03766186935657e-05
-9.00572882850946e-06
-3.80595950064153e-06
-2.5171281188009e-05
-3.26062396665617e-05
1.21413339294692e-06
-1.70448286263173e-05
-4.38020671739805e-05
-5.69952008230019e-05
-1.65533622752656e-05
-9.40099208457909e-06
-4.46783221543461e-05
-3.1675111889125e-05
-1.42007446691798e-05
-8.48141499743574e-05
1.60510786115856e-05
-2.00883314010614e-05
-3.46468810117522e-05
-3.13333395022271e-05
-4.63616828290525e-05
-3.50288795631411e-05
-5.81564709165386e-06
-2.18622420148845e-05
1.25959174209446e-05
-2.23341054835785e-05
-2.88490064365031e-05
-1.914427071481e-05
-2.33664730950046e-05
-2.11156971740574e-05
-2.02418522214272e-05
-3.52662401682265e-05
-3.17380674064562e-05
-5.84135773139181e-05
-3.30283875519104e-05
-3.08954359876513e-05
-2.91428054739661e-05
-3.26850063526302e-05
-3.4520728793916e-05
-1.03207200667335e-05
-2.87012548008833e-05
-3.1223410760487e-05
-2.67260321668169e-05
-2.88961525808671e-05
-4.14759553756005e-05
-3.1238148897156e-05
-5.28152227184645e-05
-2.16661351415118e-05
-2.03341659742895e-05
9.1611916356019e-07
-1.02933660222212e-06
-4.61968824559588e-05
-2.0451562469601e-05
-3.81147811674342e-05
-2.76498146143028e-05
-9.01456697984911e-06
-3.92685988662476e-05
-3.39474636376828e-05
-3.37700340423987e-05
-4.198991413028e-05
-3.18462963524683e-05
-3.69330934474871e-05
-2.8290068734536e-05
-2.6349043501781e-05
-3.82754235853524e-05
-3.47820044355196e-05
-3.96318113444107e-05
-4.67677216298323e-05
-6.19999943538266e-05
-1.62377947493523e-05
-1.50688499297351e-05
-3.46354679168338e-05
1.2894005518821e-06
-4.49641869266785e-05
-1.74667192163593e-05
-5.43091186233245e-05
-3.43081078657519e-05
-4.01594434022383e-05
-2.71388766127866e-05
-5.53094386951971e-05
-3.02021933427538e-05
-2.32621516013921e-05
5.97300600132034e-08
-4.737517634201e-05
-2.11482883355173e-05
-3.1878244300196e-05
-4.848127742043e-05
-5.30784926152986e-05
-1.27645355953436e-05
-2.94125434240998e-05
-1.72277824481893e-05
-3.96474839145937e-05
-2.81639806230641e-05
-4.9996582640979e-05
-3.42488419050362e-05
-3.15978763400464e-05
-1.78279574203919e-05
-4.11283005240403e-05
-4.97298401414642e-05
-2.82173475765708e-05
-1.57700450626717e-05
-4.82381448392731e-05
-2.01743816505293e-05
-3.17488293542712e-05
-1.31572002572931e-05
-1.40709913072192e-05
-2.82582144422323e-05
-2.24452829465399e-05
-5.74172639657413e-05
-3.07127884103378e-05
-1.4000042400811e-05
-2.70541063444831e-05
-3.65865584393004e-06
-6.17817599654524e-05
-1.64196840324317e-05
-4.69873915322985e-05
-1.01093423324294e-05
-3.40541882735372e-05
-3.61332046381241e-05
-2.60860806396742e-05
-2.07137372296271e-05
-3.77609367800273e-05
-2.13495478446143e-05
-1.52089685886525e-05
-3.82745405686033e-05
-3.16158666568185e-05
-3.08589604428181e-05
-1.5973109625891e-05
-7.29808417092844e-05
-6.05603185610898e-05
-3.59154942645485e-05
-2.95113290017889e-05
-4.12929532329336e-05
-4.46498548022527e-05
-3.65012631069425e-05
-8.28615887776262e-06
-2.58549499797411e-05
-9.0256409861242e-06
-1.03674337353653e-05
-2.33559705791887e-05
-2.5205843550621e-05
-2.12008712868879e-05
-2.71958063275674e-05
-1.74444753413963e-05
-2.88968434594919e-05
-2.15658265086527e-05
-2.37940313572533e-05
-2.36930358409813e-05
-3.11564389255881e-05
-2.77015025951685e-05
-1.93904374844596e-05
-3.05923381989573e-05
-4.64739414316345e-05
-3.13807102655632e-05
-3.27186209317874e-05
-9.01241923003964e-06
-3.11369299922891e-05
-7.85363746881357e-06
-2.20324487734753e-05
-3.27677035214928e-05
-5.49175928616485e-06
-4.8811231013557e-05
-1.20596140420224e-05
-4.18095043465303e-05
-1.29487556519879e-05
-4.03621349850317e-05
-1.022584593575e-05
-4.11434191311049e-05
-3.80015368909101e-05
-3.51582612457828e-05
-2.47116259189495e-05
-2.04524763200337e-05
-7.60709543735011e-06
-3.58010372689524e-05
-3.32825755884556e-05
-3.07281252124887e-05
-2.47894897961749e-05
-4.86440820273448e-06
-1.82551395667436e-05
-2.25439933043393e-05
-2.51292117467258e-05
-2.46050075100651e-05
-5.66994220263386e-05
-4.45287950831593e-05
-2.40802300148631e-05
-3.69914324555478e-05
-1.88661427700252e-05
-2.94646038244833e-05
-3.63822091668839e-05
-4.04129676651584e-05
-8.46032906131912e-05
-2.85617379917351e-05
-4.20900996045976e-06
-7.36518359664995e-06
-2.72717339157812e-05
-2.65371182088566e-05
-5.27797298804193e-05
-5.68819643091229e-05
-2.79757842800876e-05
-1.90539634987643e-05
-1.60597964871671e-05
-5.65604504706825e-05
-1.89575930083136e-05
-2.70597934363865e-05
-1.95861803991011e-05
-3.21381073774329e-05
-2.60584689826809e-05
-2.09054175433398e-05
-3.27237732058583e-05
-4.40644844273085e-05
-1.51827962270311e-05
-4.44470284440182e-05
-1.40502584979871e-05
-6.57429281557263e-05
-2.31095556102891e-05
-2.29237545541239e-05
-2.41835947835451e-05
-1.92404242481524e-06
-1.7379022470844e-05
3.38833814205803e-06
-2.16327416852499e-05
-2.25515503674537e-05
-4.21420677273446e-05
-4.20479807768658e-05
-5.21792899917193e-05
-3.28891195986364e-05
-1.45905311243892e-05
-3.05250105086998e-05
-4.14847618591897e-05
-3.61142043411395e-05
-4.79973598077172e-05
-3.29689300088625e-05
-2.91435859601006e-05
-1.29948185421992e-05
-5.38279919257671e-06
-7.41291640625664e-06
-4.79638820469774e-05
-5.71397323646033e-05
-4.45476961850457e-05
-1.25044208163061e-05
-3.81472162942076e-05
-1.02127145427138e-05
-3.47189621008372e-05
-1.64300634537718e-05
2.33277972157649e-06
-3.34228088530143e-05
-4.78351386104379e-05
-1.57127136474638e-05
-4.70931085893166e-05
-6.27471835857007e-05
-5.30825383684389e-05
-1.18796447453509e-05
-2.73534929281276e-05
-8.28750066641807e-05
-4.89790814343533e-05
-2.34217890957923e-05
-4.37242473392998e-05
-7.36895867923868e-05
-3.63313306392577e-05
-4.64049811971375e-05
-3.89050956631299e-05
-3.31427984779526e-06
-3.74884204395307e-05
-2.49728948737524e-05
-4.85746181819722e-08
-5.0952365772688e-05
-2.94249705312132e-05
-2.05105274732577e-05
-1.48980680686426e-05
-3.37860090752178e-05
-2.67438399832563e-05
-6.35801405635393e-06
-1.75231634431068e-05
-3.26753411339356e-05
-3.39022431353239e-05
-4.34016155860688e-06
-3.83508072420884e-05
-2.73841666791823e-05
-3.05194977976612e-05
-1.56047366398136e-05
-5.0830851099445e-05
-4.11583015079038e-05
-3.36540706600627e-05
-2.59982084285919e-05
-1.47521060444576e-05
-3.32506492523558e-05
-2.04157637072191e-05
-3.00234256634821e-05
-1.70424097626278e-05
-5.0364152966221e-05
-4.58517707836843e-05
-2.97914868527841e-05
-1.7360620626995e-05
-1.79777546331256e-06
-1.83295423163552e-05
-3.27471010098942e-05
-2.50724428634758e-05
-1.56010553553848e-06
-3.14178737308244e-05
-4.58943308210332e-05
-1.23033117742476e-05
-2.66006300891118e-05
-2.40821203314658e-05
-2.13727758751463e-05
4.13982342902555e-06
-1.94598019124236e-05
-4.16063745221156e-05
-1.759045111934e-05
-3.70308590663654e-05
-3.91016421938685e-05
-4.60365085104288e-05
-4.22803068540916e-05
-3.34756448679206e-05
-8.03702717527812e-06
-2.49032651093674e-05
-1.22119085407739e-05
-2.22678083070424e-05
-5.78403096123472e-05
-3.03758102457776e-05
-2.80347937852053e-05
-4.02375195582761e-05
-6.0139500014035e-05
-1.72011159020205e-05
-4.97727736415336e-05
-3.90403769958964e-05
-4.81128945959845e-05
-4.05054166552229e-05
-3.13951060835089e-05
-1.66598960356437e-05
-5.78284945450883e-06
-5.45147916654701e-05
-4.01275069548389e-05
-3.15793989650767e-05
-6.06888259174511e-05
-5.20348552393459e-05
-1.63447489064234e-05
-3.45594609750748e-05
-1.58247875734932e-05
1.84228548697575e-06
-6.50749827823097e-06
-2.05766843629668e-05
-1.60735682465815e-05
2.85365078842434e-06
-4.1210344544968e-05
-3.59544994207376e-05
-4.50503435869237e-05
-2.65653167464267e-05
-6.00978345471455e-05
-2.04900429834608e-05
-4.79353499630396e-05
-3.87547061146061e-05
-3.4361000295479e-05
-4.64950481462385e-05
-5.58314286759791e-05
-2.5298009864794e-05
-4.80063064354455e-05
-4.67207801045904e-05
-6.9032503131512e-05
-2.1164469862241e-05
-1.91874208161182e-05
-1.83422947878179e-05
-1.68429913826193e-05
-2.46393703592181e-05
-5.25407284004574e-05
-2.87182772214441e-05
-2.51399232909178e-05
-2.3910739672018e-05
-3.47823575158267e-05
-1.68279679113637e-05
-5.5565072215843e-05
-1.66189302072446e-05
-3.99392633136097e-05
-2.57936901599505e-05
-5.37562548801638e-05
-2.71520895628506e-05
-4.63365858102984e-05
-4.73295942947935e-06
-2.2393448075418e-05
-4.75900208631303e-05
-3.94991962378644e-05
-2.36313349009289e-05
-1.05297844351192e-05
-3.43419011867267e-05
-2.77144398240394e-05
-1.05710119043362e-05
-1.98959802950805e-05
-2.77474160570656e-05
-5.41447462736044e-05
-2.62279346223183e-05
-1.92688276996593e-05
-1.91794550615797e-05
-4.40356892508085e-05
-2.2976906674914e-05
-4.67293416676185e-05
-1.23080698152772e-05
-2.75661841810238e-05
-2.15654324310698e-05
-4.34139474942313e-05
1.27794575342929e-06
-5.34135552369939e-05
-1.21336973358717e-05
-4.37156978203801e-05
4.49631479122e-06
-3.52020318722544e-05
-8.07092537828866e-06
-5.94502439908242e-05
5.3819920021138e-06
-4.16893212361398e-05
-4.36980409719262e-05
-1.13727770762969e-05
-3.37798789250977e-05
-2.79175754290818e-05
-1.63993470799061e-05
-3.82897563575332e-05
-1.93688597585719e-05
-5.11883838241441e-05
-3.14107291141259e-05
-2.70495338680079e-05
-5.63013723373272e-05
-1.35234512768701e-05
-6.17223001661756e-06
-2.16645978359468e-05
-3.67505146088601e-05
-8.78896188754366e-06
-3.95334190172772e-05
-3.61092135568701e-05
-2.98316003836277e-05
-1.2654192684073e-05
-3.62156048158986e-05
2.04351080972568e-05
-3.46440710816036e-05
-3.20777129782576e-05
-2.56240392463333e-05
-6.63698774837598e-05
-5.42770245071959e-05
-4.33855033829187e-05
-4.44376694828001e-05
-3.68208742000275e-05
-6.98340346120129e-05
-2.88682272019032e-05
-1.62953773797029e-05
-3.5281082760106e-05
-1.62214261357258e-05
-4.05214370920816e-05
-6.78577828638304e-05
-1.63532333946916e-05
-3.60693015225473e-05
-3.72609518438747e-05
-2.57877715917441e-05
-3.19556942805727e-05
6.30589629935567e-06
-2.71794340281629e-05
-1.47720482983678e-05
-3.84098666921957e-05
-4.81065008620454e-05
-5.65482137265013e-05
-2.75333365235006e-05
-2.8700304412058e-06
-2.65506766593044e-05
-3.43852282595986e-05
-1.44555202528636e-05
-2.57742833812954e-05
2.5965604645831e-06
-2.61847638385315e-05
-2.18942408830512e-05
-5.96754287693108e-06
-6.77102760625437e-05
-4.67561784354362e-05
-9.7489840609405e-06
-1.56358300503445e-05
-2.05958038956806e-05
-1.03374222139919e-05
2.27470921987628e-05
-3.11734208274807e-05
-3.34270596276169e-05
-1.85532965100142e-05
-4.19684051988357e-05
-2.24591555907272e-05
-3.41609277427328e-05
-2.62122667824245e-06
-3.48464551347657e-05
-7.39394894188672e-05
-4.26267427724091e-05
-1.0699969783389e-06
-1.77869434219617e-05
-1.2762207735882e-07
-2.43942621439268e-05
-4.60622623778555e-05
-4.14755041691069e-05
-4.51584686895737e-05
-3.3908910234387e-05
-2.18330327174643e-05
-4.35297635221006e-05
-2.69701807218204e-05
-4.37328162874811e-05
-4.04028079868186e-05
-3.09645707745463e-05
-4.4388340720967e-05
-3.46219993869553e-05
-3.13171659894197e-05
-3.36873856386788e-05
-2.88157512394888e-05
1.07425013487015e-05
-3.31001794407538e-05
-4.5441217481108e-05
-2.50535388732222e-05
-7.59888070421868e-06
-4.03109456972918e-05
-3.02914859770025e-05
-2.23232489792215e-05
-4.49844734692053e-05
-2.65449013463029e-05
-1.83959228587259e-06
-4.93958571461563e-05
-5.65699685576493e-05
-1.78613110475771e-05
-4.96744959764266e-05
1.64968083573696e-05
-1.64938386389321e-05
-4.23229925353718e-05
-2.32632372139245e-05
-3.11034814750775e-05
-1.24886816603495e-05
-1.14984861898884e-05
-4.87410961277224e-05
-4.25207540324608e-05
-3.52691714146637e-05
-3.89589266067109e-05
-4.03456762823147e-05
-2.83786890730937e-05
-4.64105103232693e-05
-4.59441666023309e-05
-2.81953114318403e-05
-9.31087233164397e-06
-6.03754194757647e-05
-1.59872243826097e-05
-1.21544068384938e-05
-2.28381427614045e-05
-3.57050265302334e-05
-2.028693472736e-05
-3.53844758092966e-05
-5.00792534443146e-05
6.91071665891637e-06
-4.54802485888517e-05
-5.19354997334637e-05
-4.99612605098704e-05
2.94666025146548e-07
-3.00127951366205e-05
-2.05837313770208e-05
-2.24388279305174e-05
-1.51488506973627e-05
-4.88122742494856e-05
-6.11908601029219e-05
-2.68815075449154e-05
-2.06599618833742e-05
-3.66718165185807e-06
-2.74611997630865e-05
4.14713682398043e-06
-2.30522927374446e-05
-1.63436285107208e-05
-7.86709607681499e-07
-6.45457023619287e-05
-2.29603051774658e-05
-3.53934811911951e-05
-1.03726922842981e-05
-5.15034319164102e-06
-2.14082011345364e-05
-1.60861607368129e-05
-2.3764411661227e-06
-1.05978010443087e-05
-4.77586709431974e-05
-3.6468999799718e-05
-1.94106989258606e-05
-2.01711884849134e-05
-3.75947901110827e-05
-3.24475118292642e-05
-1.25533473254907e-05
-1.46428593636384e-05
-5.44048493868494e-05
-4.52950591783625e-05
-1.01800831454111e-05
-3.53563639188889e-05
-3.74645090458577e-05
-6.13333440995456e-06
-3.06812158959986e-05
-2.50790352372651e-05
-3.12007825278575e-05
-2.3031786344007e-05
-6.90962655523379e-06
-3.21040073004346e-05
-1.85629328629629e-05
-3.04166903744052e-05
-4.14122162267597e-05
-2.26229085663283e-05
-1.29111814526303e-05
-3.81253512448762e-05
-3.78147510256669e-05
-3.92785385733886e-05
-4.42029321032741e-05
-8.15496597268311e-06
4.01739596755405e-06
-4.03205416749626e-05
-3.40162029845351e-05
-2.07041075707524e-05
-5.90191797272323e-06
-3.21492249588077e-05
-2.12266526789795e-05
-4.96187196396136e-05
-2.19645398312411e-05
-5.84024489411017e-05
-3.63457916952873e-05
-4.52890562247112e-05
-6.19196376489322e-05
-3.63990262357352e-05
-3.84457762744285e-05
-1.67088018434605e-05
-2.65694389696893e-05
-5.64290497931951e-05
-3.46394011629585e-05
-3.74670651237113e-05
-1.73076002266357e-05
-5.97202750397845e-06
-6.88379981090027e-06
-3.09221949067639e-05
-2.55831971814019e-05
-3.48416005357536e-05
7.86718178037724e-06
-3.2359357437741e-05
-3.14825192269081e-05
-3.35294594426219e-05
-1.17818139447523e-05
-6.78048390298816e-05
-1.19512605543089e-05
-3.1365338767667e-05
-3.0619340184761e-05
-1.75049195857973e-05
-1.85061415037336e-05
-2.17017985798564e-05
-4.73011811292068e-05
-3.75140089509794e-05
-2.92830973538584e-05
-4.95822594830674e-05
-5.36359222152248e-05
-3.19556362660284e-05
-4.60119403155605e-05
-4.43815840953924e-05
-3.23914147606236e-05
-9.68041716518082e-06
-2.5500619174452e-05
-1.30334693664206e-05
-2.64868207017708e-05
-4.84553303037725e-05
-2.82878771387158e-05
-3.82087465874842e-05
-1.99456903178614e-05
-3.85440061698321e-05
-1.77465258519689e-06
-4.74744553069579e-05
8.14820243127127e-06
-2.99935088486418e-05
-2.67403912352117e-05
4.1566785562441e-06
-5.86907751040981e-06
-3.14594218289091e-05
-1.64079749342133e-05
-1.45455774542127e-05
-8.07349776444612e-06
-2.26091243242483e-05
-6.18104164718595e-05
-2.85540549643791e-05
-2.32566591726621e-05
-4.12453331919069e-05
-3.44798157686981e-05
-3.53136525961559e-05
-2.1286974222502e-05
-6.89161783318675e-05
-4.78462858292311e-05
-1.98401487155588e-05
-2.10252952997226e-05
-1.67839015860847e-05
-4.96313223019932e-05
-4.56010452732288e-05
-2.36786255298941e-05
-2.96035560120718e-05
-4.24564986676646e-06
-2.23134958939294e-05
-1.62452241188048e-05
-1.92390294027915e-05
-1.0104640077317e-05
-3.77364085018967e-05
-2.27522400189357e-05
7.22025592420769e-06
-3.84901644302018e-05
-3.02996160924677e-05
-2.48015152776027e-05
-3.10773824241158e-05
-3.15442653027484e-06
-1.04062717806444e-05
-2.29908580976854e-07
-2.89681122282655e-05
-2.72821754712974e-05
-1.91250027666374e-05
-2.36563079201158e-05
-3.46743310249985e-05
-3.20584863913739e-05
-3.0462289436054e-05
-3.71602787346678e-05
-5.94992105828778e-06
-5.02681974229866e-06
-5.25861879247937e-05
-1.54378915343561e-05
-4.84925483741267e-05
-2.10932558197236e-05
-3.28478304768627e-05
-2.58074250021236e-05
4.31606279270832e-06
-1.29012310023631e-05
-4.3729134236475e-05
-2.68163486395813e-05
-2.96440448457778e-05
-2.23324936009224e-05
-4.15189884392767e-05
-5.71812649237904e-06
-3.06311225595612e-05
-4.62562493128469e-05
-1.89367498253433e-05
-1.33915308496779e-05
-4.66787832920355e-05
-4.1238662490852e-06
-2.85019911193209e-05
-3.5968057931382e-05
-1.23578167832913e-05
-3.58552462132691e-05
-3.0531026881692e-05
-3.70195292345993e-05
-1.00127402260191e-05
1.35007924572606e-05
1.57849015017802e-05
-2.99762047573671e-05
-2.59030340406187e-05
-4.40192945619388e-06
-1.98594864959898e-05
-4.39192687418509e-05
-2.31948710654434e-05
-2.82801485451779e-05
-2.9235507574154e-05
-4.65065222288208e-05
-4.87117242564467e-05
-4.58932179215294e-05
-4.69636814226188e-05
-1.54181777297413e-05
-8.46588752057739e-06
-6.50510274673814e-05
-3.90088012823117e-05
-2.44308926570738e-05
-1.8364913503771e-05
-2.95437136994714e-05
-4.90441601144546e-06
-3.31515261885132e-05
-2.00445707012313e-05
4.47727835479963e-06
-5.08760118837519e-05
-2.11904998618177e-05
-8.99895927948735e-07
-2.40353303563782e-05
-3.75965856035674e-05
-2.45097620316676e-05
-1.58276755264428e-05
-4.59375619037248e-05
-6.60348736886027e-05
-2.37469632127018e-05
-3.66006883539942e-05
-1.97784730296621e-05
-9.98221336465717e-06
-4.0040283572157e-05
-2.35445636556761e-05
-2.43050849584492e-05
-5.21284781327425e-05
-4.42137642666871e-05
-5.0887789183147e-05
-6.25618364265952e-05
-3.12723078121391e-05
6.70431638968148e-06
-2.36917874021328e-05
-4.75499515369344e-05
-2.47252036206248e-05
-2.92537713364159e-05
-5.4135571079219e-05
-3.31679564967383e-05
-2.55401899776668e-05
-3.40166027085062e-05
-3.11837290937236e-05
-3.34147101981297e-05
-2.54257846056193e-05
-7.2046041579492e-06
-4.32037353553544e-05
-1.16873669654571e-05
-4.43036003047157e-05
-4.06974589121535e-05
-1.03726412851692e-05
-2.0116841114883e-05
-3.90121465555699e-05
-5.89093216688043e-05
-2.83247952982012e-05
-2.77608393519873e-05
-5.68207755306328e-05
-4.73755108094321e-05
-3.0092938083638e-05
-5.78889132273548e-05
-3.38929781523024e-05
-3.09417372025246e-05
-7.38762582116726e-06
-1.80955471171412e-05
-1.96136450598452e-05
-3.82042914976354e-05
-3.5920863426791e-05
-9.65641357958854e-06
-1.01717828165265e-05
-1.97938191018929e-05
-1.84614011161803e-05
-2.89466086871108e-05
-1.37865467866143e-05
-3.7316594065077e-05
-1.32930730603327e-05
-2.97713566493523e-05
-2.26196256666671e-05
-3.63802722858916e-05
-3.08377687493231e-05
-3.98691288020926e-05
-3.95309407619384e-05
-4.03623355778952e-05
-6.5171195510972e-05
-5.56669321508943e-05
-5.25553027645418e-05
-4.25990462076764e-05
-1.78803586231691e-05
-2.25751264162782e-05
-2.82816164412036e-05
-4.33312360222537e-05
-1.41927800312298e-05
-4.233855880462e-05
-5.42698723440896e-06
-4.91855781370282e-05
-3.01722313321973e-05
-1.80191913032902e-05
-5.67188115068468e-05
-4.01266412340935e-05
-3.74699651223085e-05
-3.82710404391418e-05
-2.55298892931679e-05
-1.06955348609483e-05
-5.40217488067672e-06
8.32606637629232e-06
-4.2473781349256e-06
7.40056462899677e-07
1.11032907183395e-05
-4.30333756671657e-05
-3.31522963575148e-05
-3.3006262851626e-05
-3.31367619293129e-05
-6.3973948900613e-06
-2.33944946532452e-05
-1.81046901117829e-05
-2.20892877067455e-05
-3.63241351599511e-05
-5.42617259783597e-06
-3.95108016564249e-07
-2.64990968234735e-05
-3.26026564693519e-05
-3.42915743094905e-05
-4.40421039243642e-05
-2.13326270367023e-05
-1.75383581750947e-05
-2.02645187968137e-05
-2.75520485080967e-05
-5.59526974790491e-05
-3.5439673238469e-05
-3.04852471994585e-05
-1.88105940369398e-05
-1.30594781325929e-05
-3.85093233363991e-05
-5.21837246313669e-05
-1.82497354450445e-05
-9.29555153909097e-07
-3.34833880010862e-05
-2.99845593833283e-05
-2.52010720004915e-05
-2.42541635667776e-05
-4.62281481881057e-05
-3.73939792667706e-05
-3.89944218119897e-05
-9.96162816855691e-06
-3.26560043300819e-05
-4.87977977281408e-06
-3.492827018722e-05
-3.5597966780544e-05
-3.00006175842901e-05
-5.91739113333962e-05
-2.31963760121654e-05
-1.19859325555708e-05
-2.26312322435667e-05
-1.67683427506586e-05
-2.82446472740873e-05
-6.69431856250426e-05
-2.7795953355315e-05
-4.89850723511949e-05
-4.11249895431352e-05
-5.18010729783254e-06
-2.91298800360767e-05
-3.88003118308362e-05
-2.01070775284889e-05
-3.78855093049206e-05
-2.0568607156701e-05
-3.15196052828387e-05
-5.70622237441885e-06
-2.55942007783933e-05
9.7162436769677e-07
-1.6988924263018e-05
-4.43340456839334e-05
-5.95495106304674e-05
-3.4886407538892e-05
-3.31983293603438e-05
-3.45953978178039e-05
2.18024114037072e-06
-1.12731208048713e-05
7.58846722909911e-07
-2.72004815950641e-05
-3.62318049237417e-05
-8.65076792886894e-06
-2.3791542127746e-05
-1.99542852945193e-06
-1.33710105176829e-05
3.07798647391067e-06
-3.4605384759912e-05
-8.9301771078699e-06
-4.43702518412286e-05
-3.17247600021686e-05
-1.94626929043721e-05
-1.386859896589e-05
-2.87930267280001e-05
-3.84730958856061e-05
-3.27759898577168e-05
-3.26068543397847e-05
-1.91257897864699e-05
-5.11326411281642e-05
-4.39852204257069e-05
-2.53685496811421e-05
-2.82642627717865e-06
-3.37200195439011e-05
-4.14693755952823e-05
-2.73856253531774e-05
-2.31320369016678e-06
-1.53310945445837e-06
-4.5638497328571e-05
-2.31131115758312e-05
-2.93093207681987e-06
-2.87151066841692e-05
-2.28123583326617e-05
-3.09268217843341e-05
-2.98984652910742e-05
-2.43516837697947e-05
-3.67054713370491e-06
-2.94835123672764e-05
-2.57024771988264e-05
-6.60833097300922e-05
-1.3259708392862e-05
1.56582474924845e-06
-2.3501348685357e-05
-3.27456938067463e-05
-2.06000072838894e-05
-3.24138415750039e-05
-4.52646696107254e-05
-3.64727308874859e-05
-2.76411574261322e-05
-1.72848673035428e-05
-5.17411109684391e-05
-4.08505843812248e-05
-3.35044468018974e-05
-1.13417917045734e-05
-4.25214211366133e-05
-1.86263665319475e-05
-2.8448432675654e-05
-3.89663052041516e-05
-4.58195541038914e-05
-3.07773072382216e-05
-1.78013101152462e-05
-4.48518216791136e-05
-4.83905399003299e-05
-1.28634562726946e-05
-3.85698583429666e-05
-5.08847402911258e-05
-3.57747510652342e-05
-4.90842668767627e-05
-1.20893782350591e-05
-2.41850593448011e-05
-2.56871356668095e-05
-4.27684916768753e-05
-3.76349241205618e-05
-3.0611514155392e-05
-1.11737304880849e-05
1.22816025363511e-06
3.71406071274982e-06
4.55946608833946e-06
-2.13953841564454e-05
-2.39997180702764e-05
-1.55503059509317e-05
-1.29440091517013e-05
-1.71723749991222e-05
-5.57357288037523e-05
-3.1413746298248e-05
-6.26864343467423e-05
-1.47103567124756e-05
-4.07805855899202e-05
-3.01556693300878e-05
-3.20007849550316e-05
-1.90841232400226e-05
-3.48452929293339e-05
-3.15533032768909e-05
-4.34876222136224e-05
-5.39820844508921e-06
-4.12068162985017e-05
-3.40100525315758e-05
-1.83867758602145e-05
-6.2705380592015e-05
-6.00576227359284e-05
-3.91925690307026e-05
-3.19641735092311e-05
-2.06286493338526e-05
-4.00813989801961e-05
-2.82691138963742e-05
-1.37396023334323e-05
-1.97429694841326e-05
-2.5385447225158e-05
-1.96674321789347e-05
-1.83782760495768e-05
-2.71752198779971e-05
-4.35345926394492e-05
-2.007037251428e-05
-2.77842064076702e-05
-2.37122661017572e-05
4.79783585099152e-06
-2.10550763822736e-05
-2.66412815468949e-05
1.76299450425681e-05
-2.31253706608548e-05
-5.82361199852002e-05
-1.53914583353466e-05
-2.34768038326276e-05
-4.49236571510883e-05
-5.8598159287789e-05
-5.83346784994769e-05
-4.61114140754184e-05
-2.82437429820546e-05
-6.94265368630469e-05
-2.91174197058314e-05
-3.18629262180427e-05
-3.35540337768979e-05
-2.03275125445066e-05
-3.21633033920233e-05
-7.49122439504905e-06
-2.96246754171027e-05
-5.42976191311583e-05
-2.87875377097621e-05
-1.57638247063899e-05
-4.2137065602805e-05
-4.87932438297063e-05
-2.46680617137548e-05
-1.29565526357902e-05
-2.10296167125516e-05
-2.99383616164169e-05
-3.6823591704872e-05
-1.21779122756773e-05
-3.94736528158633e-05
-7.88259635703989e-06
-2.36867438128275e-05
-1.43841632419579e-05
-2.3485610086634e-05
4.86742603923226e-06
-2.61864428889045e-05
-2.97993065431529e-05
-8.12210826598531e-06
-2.9960568207696e-05
-3.77158654660101e-05
-1.85339362947782e-05
-2.31474529476179e-05
-1.58336037597689e-05
-3.50173793115717e-05
-3.6179776470223e-05
-3.78339906463034e-05
-5.18156684050759e-05
-2.70396110181297e-05
-4.96378110451178e-05
-2.82077842272024e-05
-6.7589841083371e-06
-1.6809683928167e-05
-1.4817018156679e-05
-4.72058062214593e-05
-8.11918667343424e-05
-2.82994122529074e-05
-2.58591312380074e-05
-7.42091194313406e-06
-1.88139951205121e-05
-2.27936989419764e-05
-8.41254357094052e-06
-3.17916093016313e-05
-1.51058951049252e-05
-3.84340432911646e-05
2.79421963405561e-06
-2.0205895614839e-05
-1.41714135664957e-05
-3.56302584196213e-05
-2.58758366295576e-05
-4.43858213253207e-05
-3.31809634204491e-06
-1.95077852745689e-05
-3.0955803358579e-05
-7.15118457592971e-05
-1.60669760686449e-05
-1.48097249086859e-05
-2.60439077650014e-05
-2.89896909522668e-05
-2.38652159045342e-05
-4.38415984181833e-05
-5.19803586158932e-05
-8.24447245698934e-05
-1.2146645030399e-05
-3.72085278002479e-05
-6.09343971234307e-05
-3.80366109320745e-05
-3.13010418041145e-05
-6.9733139485464e-06
-3.97259625007924e-05
1.20766142094529e-05
-3.90320956258893e-05
-1.07162087689242e-05
-3.28240921484177e-05
-5.11041824799807e-07
-4.46421944773885e-05
-8.65243559987509e-06
2.4576992571395e-06
-4.27847797965527e-06
-2.98688229447799e-05
-3.53017575713745e-05
-2.17221428217367e-06
-1.62564492427662e-05
1.13192549406357e-05
-6.05725422028442e-05
-5.71811828716909e-05
-1.75427716532958e-05
-9.00927415158652e-06
-9.6357472611483e-06
-3.00790175289873e-05
-5.14070317195383e-05
-2.53544115157084e-05
-8.35291403482335e-06
-2.94855620685274e-05
-5.37261453527281e-06
-3.61088370743424e-05
-2.1374465004431e-05
-5.47184440360702e-05
-1.88116377417721e-05
-1.85523659505706e-05
-3.85574137125961e-05
-1.70464908993466e-05
-5.89376283177231e-05
-4.51478631318335e-05
-2.89876578126467e-05
-1.23519064664064e-05
-1.7126439022531e-05
-3.52941689058127e-05
-2.05016469615335e-05
-1.36865549346959e-05
-4.06248239828518e-05
-2.61775073323438e-05
-2.56378832859366e-05
-3.03277143482199e-05
-4.27846685891018e-05
-4.4983503030336e-05
-2.50100563141941e-05
-5.34696646943583e-05
-2.01351960068446e-05
-4.18629970860905e-05
-4.9761842781296e-05
-4.37658168669905e-05
-3.01795267358835e-05
-5.84489205530613e-06
-1.87936821634427e-05
-2.50567045071802e-05
-3.20077503118919e-05
-2.36368401687012e-05
-1.57376869913833e-05
-1.22957677361484e-05
-4.4693638047155e-05
-9.19904748649862e-06
-3.27791134315686e-05
-5.96749913676193e-05
-2.7873288783602e-05
-2.44125836820294e-05
-2.24127317047195e-05
-4.85611321097621e-05
-1.65959078423358e-05
-2.67931441730746e-05
-2.95394521657817e-05
-4.65424516192352e-05
-2.58121645913191e-05
-3.83564969168927e-05
-4.3830086766042e-05
-2.10061288302371e-05
-3.85551613463963e-05
-1.37908972867497e-05
-5.63879333673057e-05
-3.48495698974236e-05
-2.53478286985829e-05
-2.25322678665484e-05
-4.99174216152525e-05
-1.87374206104666e-05
-2.85654853754688e-05
-5.79582795642961e-06
7.20547338815753e-06
-3.53152192851449e-05
-4.27815073346338e-05
-3.33627529716512e-05
-1.0565393992809e-05
-2.58642381597069e-05
-3.93574222562e-05
-2.08358977743073e-05
2.72010681549514e-07
-5.88034514040701e-05
-4.02471541506843e-05
-3.4721071869363e-05
-4.60901800914451e-05
-3.24735792379521e-05
-1.28620029642128e-05
-5.07923377639803e-05
-7.67780810895724e-06
8.3497264064475e-06
-1.79087225960754e-05
-4.50189130479115e-06
-2.43327688533623e-05
-5.13922198762004e-05
-4.63642165481848e-05
-4.06357128740124e-05
-3.96801182512747e-05
-2.11168573104226e-05
-2.40872138494346e-05
-2.93144353399581e-05
-1.6437935508969e-05
-2.9676912751445e-05
-5.02288663609816e-05
-8.30146626210007e-06
-4.2811054547877e-05
-2.76110893794065e-05
-3.82471823507724e-05
-4.39704553047686e-06
-4.22760835740307e-05
-3.01864041264119e-05
-2.29737352321525e-05
-4.89670077649097e-05
-2.53115921717735e-05
-2.49441491858649e-05
-3.60762483412305e-05
-6.51880673155857e-06
-4.93918317765712e-05
-1.44225996515557e-05
-2.70984875701377e-05
-4.14351555873985e-05
-2.18454280818596e-05
-5.22515331418056e-05
-1.51657572544702e-05
-3.70106176624353e-05
-3.73546648667962e-05
-3.69878265613969e-05
-2.62284445488748e-05
-2.03783020445218e-05
-3.52483645718732e-05
-3.254322424428e-05
-2.13535894571428e-05
-5.91014288061588e-05
-3.6614311621853e-05
-4.06744946519498e-05
-1.70911869944425e-05
-4.54598610899211e-05
-4.89671436247177e-05
-2.5078736952427e-05
-1.40564078431544e-05
-2.04686690448942e-05
-5.47081820232134e-05
-2.43091381316653e-05
1.08510359052669e-05
-3.11047813322037e-05
-2.43889140386812e-05
-3.25655000942906e-05
-2.36007471493521e-05
-1.38365168010635e-05
2.72584017819195e-05
-1.11731299208296e-05
-4.85022007804092e-05
-3.92612543977849e-05
-4.15796698333014e-05
-1.55541107713358e-05
-2.08784104468512e-05
-2.01284225738164e-05
-4.8733291088348e-05
-3.87436824952083e-05
-1.27037792722056e-05
6.33696178243484e-06
-4.1701429664022e-05
-3.3707814036674e-05
-4.3103729880509e-05
-1.51702693987777e-05
-2.99628737577375e-05
-4.07111631163014e-05
-4.40955632101107e-06
-2.33642135513501e-05
-2.09460488143477e-07
-1.09120792578692e-06
-3.11028435496087e-05
-2.28400291011781e-05
-3.66925491048331e-05
-2.52266191667824e-05
-1.89615050708169e-05
-2.95106085016236e-05
-2.70966811227978e-05
-3.17247514726984e-05
-1.86352290991229e-05
-2.84263185752778e-05
-4.46616738340501e-05
-2.9986985764034e-05
-1.53803291235644e-05
-2.74739060387298e-05
-2.86662659785711e-05
1.48733850701753e-05
-3.54479102947992e-05
-4.3427544330172e-05
-5.36220260729651e-05
-1.98587431216971e-05
-3.70422275932647e-05
-4.43561412599034e-05
-2.3296381913748e-05
-3.70178974255771e-05
-2.08750404722863e-05
-1.59683060780914e-05
-2.64106744180012e-05
-4.32388507538922e-05
-3.31860122385245e-05
-2.79848867511081e-05
-3.78554082743821e-05
-2.52375918848199e-05
-1.61693916538061e-05
-3.66196022395366e-05
-2.04085835281085e-05
-1.68417387408813e-05
-4.71884127596327e-05
-5.16451808662107e-05
-3.18796928795379e-05
-4.01644148253981e-05
-1.14172581862364e-05
-2.98572784616493e-05
-1.67126326647996e-05
-3.10327835210576e-05
-2.9075893050446e-05
-5.52384612629131e-05
-5.83891887290846e-05
-2.98924103636868e-05
-1.58895519479324e-05
-5.39457392988678e-05
-2.6059900164071e-05
-3.79572487080834e-05
-5.46616402326158e-05
-1.31400894527646e-05
-1.49625779518387e-05
-3.77692834193474e-05
2.44401971365967e-06
-5.45507183239642e-05
5.59776980802811e-06
-4.51419080065369e-05
-1.9488137467284e-05
-9.93769801378334e-06
-8.11764768858012e-06
-2.01633112648163e-05
-5.18089784592085e-05
-7.64437715404086e-06
-1.2369314934146e-05
-3.80535326525868e-05
-3.91299460442369e-05
-3.62666793843389e-06
-2.85010427403664e-05
-3.0768896269712e-05
-2.04199700726569e-05
-3.55849613595958e-05
-3.49522065447026e-05
-2.90970485796712e-05
-1.97277580382137e-05
-4.50160564869505e-06
-1.97015369370866e-05
-4.02074130206573e-05
-2.68216470242264e-05
-4.0981106276488e-05
-4.25242161290386e-05
-3.50391655321366e-05
-4.40101444217641e-05
-2.29036082501377e-05
-1.50301294555167e-05
-5.24997293574194e-05
-1.92814995757585e-05
-4.17866513539298e-05
2.36951197002773e-06
-3.55219985883793e-05
-4.94397914646116e-05
-4.16709612516776e-05
-3.64179086259155e-05
-3.09386528694629e-05
-4.75605968997307e-05
-1.93199782331258e-05
-9.97749096328329e-06
-3.62835145165807e-05
-6.42931058011138e-05
-5.00380802227944e-05
6.65672420248925e-06
-7.25284889847438e-05
-3.81025561705629e-05
-3.52374708980342e-05
-2.77568699695802e-06
-4.2812621352217e-05
-4.4171740574197e-05
-3.6802149504746e-05
-1.09678301756066e-05
-3.16044844403545e-05
-3.91874290120909e-05
-1.89423898823003e-05
-5.177699370291e-05
-6.95580852718822e-06
-3.34186782293703e-05
-3.2693357860502e-05
-1.29094213340981e-05
-1.6737148655466e-05
-5.48695149750171e-05
-6.06036215396348e-05
-4.70151226246218e-05
-3.75045957821438e-05
-2.89154772195057e-05
-2.07215211123764e-05
-6.05901180500646e-06
-4.67241172633798e-05
-2.57211917938049e-05
-5.03576862979277e-05
-3.65466558213828e-05
-4.02771348169704e-05
-2.38920077444883e-05
-1.35739529852728e-05
-4.25643562728947e-05
-1.84830378540533e-05
-2.8682753446695e-05
-3.31728087098174e-05
-1.42231668625787e-05
-5.44219914574727e-05
-4.99586983697474e-05
-3.62254686124659e-05
-5.70048604144952e-05
-3.34442010146272e-05
-1.23553229000025e-05
-3.93292818983452e-05
-2.59897515667748e-05
-7.55414149705981e-06
-4.79661116249911e-05
-4.34907807791242e-06
-5.16218713897347e-05
-2.64522329223058e-05
-4.09474453163374e-05
-3.47156304911012e-05
-3.99385338996965e-05
-3.55683769204366e-05
-5.64404929010507e-06
-4.01736311039828e-05
-1.3124257641203e-05
-3.78905852777158e-05
-2.56446349907966e-05
-1.97936468004863e-05
-2.24399906651625e-05
-2.59322599689637e-05
-3.51203665156053e-05
-1.60113468609359e-05
-1.07922386433187e-05
-5.12698331097813e-05
-2.29947585014863e-05
-1.81730971294686e-05
-3.24601065281292e-05
4.95647787090639e-06
-3.8486814544874e-05
-6.40758673198582e-05
-2.6523653402175e-05
-6.024635393748e-05
-6.90926569384431e-06
-2.23406491953985e-05
-3.95091664652709e-05
-2.29631954668631e-05
-3.56157257735753e-05
-3.12971132117948e-05
-3.37905490497405e-05
5.79060540741646e-07
-1.34191150361137e-05
-2.86977712302415e-05
-2.02697977043315e-05
-5.33615964874022e-05
-4.08239989225161e-05
-3.96579468775629e-05
-1.1041711508468e-05
-1.41670915981771e-05
-4.02855898433282e-05
-4.08246433711805e-05
-3.75051640646402e-05
-5.64237355290294e-05
-5.31527857710395e-05
2.23259556696798e-06
-1.10686135783802e-05
-2.90855183789896e-05
-4.8006842152603e-05
-7.8168913343235e-06
-3.37516448287171e-05
-1.18164463534567e-05
-2.91986192782492e-05
-3.79069638327386e-05
-9.69518831636792e-06
5.98993323902421e-06
-4.28462077147554e-06
-2.31398437859076e-05
-4.50804697722181e-05
-2.79742207505227e-05
-4.75308788451211e-05
-1.78328060605283e-05
-2.61971130707759e-05
-2.22782947771774e-05
-1.94388421171457e-05
-9.86770491137065e-06
-1.98460501831709e-05
-2.98354549309369e-05
-6.16396924608116e-05
-5.08946636403542e-05
-1.38389744589567e-05
-4.0359774483167e-05
-8.40473889668333e-06
-3.2038482076663e-05
-2.55833223962068e-05
-2.03691948048393e-05
-4.57143297240518e-05
-3.85731992135083e-05
-6.39639344950655e-06
-2.30867807173108e-05
-4.23079968304672e-05
-4.76226355490936e-05
-3.24381467198688e-05
1.2315124922841e-06
-1.54758152368878e-05
-2.72642565298186e-05
-5.11732167861156e-05
-4.19183981216742e-05
-4.2666596415425e-05
-2.94134917310498e-05
-2.12542797221772e-05
-2.04450314513119e-05
-2.62985788664619e-05
-3.04240929543528e-05
1.72307849785619e-07
-1.97506853829314e-05
-1.89456369988804e-05
1.98298688443731e-05
-2.79835528780101e-05
-4.00124667026371e-05
-3.67535209096084e-05
-2.94948667795254e-05
-2.10334568441758e-05
-4.48670378536949e-06
-4.23230959390091e-05
-2.22508566668049e-05
-3.28534314713171e-05
-4.61133697097703e-05
-2.84364058738082e-05
-2.20586917036052e-05
-4.74610070180901e-05
-4.85295603863201e-05
-3.77802940175895e-05
-1.36196824656952e-05
-2.79418977415441e-05
-2.66136353753788e-05
-5.29559861385811e-05
-4.25825591379349e-07
-5.35038478762323e-05
-2.55545421689683e-05
-2.01861343550375e-05
-3.83114566816164e-05
-1.80881360885288e-05
-4.28594302752104e-05
-4.68039328166017e-05
-4.24679102117106e-05
-3.45707534991387e-05
-2.93658041343214e-05
-3.6383260777002e-05
-3.62725405333495e-05
-6.07959117812869e-05
-1.37340103948998e-05
-1.25974485288503e-05
-1.6402240832031e-05
-3.04641964112175e-05
-1.34411588475145e-05
-2.31868079584755e-05
-6.21339001173321e-05
-1.13827755063168e-05
-5.3686475887509e-05
-2.05839174471038e-05
-3.66158345849264e-05
-4.10900085364674e-05
-3.22827807595331e-05
-2.00379392308301e-05
-2.60057815708647e-05
-3.75813262534959e-05
-1.56277814558088e-06
-3.47440352736029e-05
-3.33902962928466e-05
-2.50155068450987e-05
-2.82468890134304e-05
-3.15326447737513e-05
-9.53594545355212e-06
-4.09215474870797e-05
-2.62612786801315e-05
-3.99613504989946e-05
-1.15828561151025e-05
-2.7237689652956e-05
-4.11644492877781e-05
-5.15739181901965e-06
4.1014330239889e-06
-2.36556966929489e-05
-8.49314281665767e-06
-1.81545234211789e-05
-4.02119537962172e-05
-7.21878603659855e-06
-4.00024058841271e-05
-2.30120346756548e-05
-1.23373077193237e-05
-4.2733646112862e-05
-1.99486900925961e-05
-1.30787592591299e-05
-5.99617625241035e-05
-2.69071120855325e-05
-1.7566132046325e-05
-3.0534866134303e-05
-6.60465323627407e-06
-2.17368476535173e-05
-4.61278408845131e-05
-4.04211108947521e-05
-1.31083808006803e-05
-4.05049929204591e-05
-9.12437195303491e-06
-5.05832335026654e-05
-5.02109004710188e-05
-6.31071768407992e-06
-4.14696544675676e-05
-1.30923119845618e-05
-4.82452141127135e-05
-3.04657910110899e-05
-1.63295177064672e-05
-4.38012040767064e-05
-3.39113496314687e-05
-8.06434051986525e-06
-2.15777307170867e-05
-6.69466414556376e-05
-3.00702892967094e-05
-1.68349451347111e-05
-6.12395289340588e-05
8.37773285342143e-06
-1.50051717939337e-05
-2.68511030256897e-05
-3.6140780371559e-05
-3.56560754806469e-05
-1.79980653813751e-05
-1.65089243989865e-05
-2.09518090895721e-05
8.39097994143381e-06
-3.66031148696616e-05
-4.17360830124247e-06
-3.95408601962093e-05
-1.82073100028886e-05
-4.85304899642469e-05
-3.8249025078177e-05
-5.3160509463727e-06
-2.89492268106006e-05
-1.05867704381586e-05
-1.80911233068601e-05
-1.04005430608885e-05
-5.42840552056865e-05
-5.52927978296055e-05
-3.01958342535747e-05
-3.14824501476744e-05
-5.53331991716452e-05
-3.81693957517138e-05
-1.7590517819749e-05
-3.35499426875734e-05
-1.01599005138851e-05
-1.24411033841948e-05
-6.42915489837943e-05
-3.72578426393267e-05
-3.97586028041071e-06
4.6570835454777e-06
-1.43442250926347e-05
-4.27159648780837e-05
-3.35327525330159e-05
-2.09138212379771e-05
-2.43835477850693e-05
-3.8198252663287e-05
-6.06559910691061e-05
-2.78726725380001e-05
-4.86798393928939e-05
-3.77019759188987e-05
-2.72706129169273e-05
-2.08783550252617e-05
-2.71104579229728e-05
-1.29016612732919e-05
-3.54646956963775e-05
-3.05972829721685e-06
-2.27364073357319e-05
-3.39992397571894e-05
-3.12519834736798e-05
1.42074586218144e-05
-3.30374518970125e-05
-3.37986263390169e-05
-3.15630901098397e-05
-2.10374304617495e-05
-1.6059053238545e-05
-2.12631997879525e-05
-4.89667951617129e-05
-2.6119069614916e-05
-5.28709496959018e-05
-9.74281338829276e-07
-3.64487240113595e-05
-2.52073127877965e-05
-5.2257858497021e-05
-3.37525262548876e-05
-4.25684389512199e-05
-5.27281046856808e-05
-2.00546502675611e-05
-2.0481890739648e-05
-4.2532838161905e-05
-4.20024513119271e-05
-3.46383961858041e-05
-4.405295249269e-05
-1.19307342729367e-05
-4.02877460128667e-05
-1.08720211239317e-05
-4.44945393198757e-05
-5.44616207673801e-05
-8.50558350456691e-06
-4.70107217857377e-05
-2.469990136595e-05
-4.61217158591936e-06
-1.03832926080637e-06
-1.69841349454856e-05
-3.64775049779343e-05
-6.99589463581722e-05
-2.87331466565183e-05
-1.54472417056229e-05
-1.5980332494561e-05
-4.42938155993305e-05
-3.16562648028019e-05
-7.77956279718026e-07
-5.3736732902656e-05
-2.15660743274412e-05
-7.90905522005053e-07
-3.18383162899821e-05
-4.60981923357386e-05
8.73461096930481e-06
-3.90691140447233e-05
-3.51263513863936e-05
-1.61118553227666e-05
-2.65722714517986e-05
-4.77812846265249e-05
-2.31380236997904e-05
-4.52667554713676e-05
-2.9196621136119e-05
-2.96388157845347e-05
-2.12340537313085e-05
-3.62525330099681e-05
-1.8999552334113e-05
3.30430537911148e-06
-3.09149176850309e-05
-2.54994878396939e-05
-4.48593842788874e-05
-4.07178096952591e-05
-5.58799889859634e-05
-3.55425449537788e-05
-3.64318389075009e-05
-1.11012611392079e-05
-2.84026720078235e-05
-4.42923171361795e-05
-6.38543421118474e-05
-4.91555693100523e-05
-8.69161884858934e-06
-1.55856947651323e-05
-1.06603767956996e-05
-4.45488732689993e-05
-3.66141156686327e-05
-4.90399138930047e-05
-5.29487827627965e-06
-2.99376140804238e-05
-8.89906750390326e-06
-3.77517576197101e-05
-1.81499795495167e-05
-5.42427757489615e-07
-2.63978264043032e-06
-3.72942519135659e-05
-4.76677789903034e-05
-1.87327218610295e-05
-1.90316229049676e-05
-3.50168586217594e-05
-4.23787136631324e-06
-1.30949973554274e-05
-4.708841761469e-05
-6.67935488316199e-06
-2.45676400769604e-05
-1.75817916480928e-05
7.76110087453975e-06
-4.34517804481934e-06
-2.95621314333211e-05
-3.07184807387209e-05
-2.02884404860421e-05
-3.3408236491381e-05
-7.0610669672396e-05
-4.60467973895332e-05
-1.97925456772181e-05
-2.76548160576863e-05
-4.06474134578407e-05
-2.71049210908615e-05
-8.85285404721584e-06
-1.62190666023801e-05
-2.75405880928115e-05
-1.77093333526716e-05
-5.45194142991393e-05
-2.8685069011067e-05
-4.45998172811999e-05
-1.70347419514709e-05
-1.77692498168677e-05
-3.20199181606062e-05
-3.32662915931036e-05
-1.79645166948006e-07
-3.64486550698415e-05
-2.68224941960698e-05
-2.52212744339776e-05
-1.400557805723e-05
-2.24883852419399e-05
-1.76532190878736e-05
-4.85560862779869e-05
-8.9292545253506e-06
-2.98411500059253e-05
-3.66107867882312e-06
-1.06088147298951e-05
-2.35033245368332e-05
-3.89579099776143e-05
-1.94949286140269e-05
-3.11613175924806e-05
-3.06356642959391e-05
-4.58005522384253e-06
-3.01339051475758e-05
-4.91001596487562e-05
-1.54090248560923e-05
-1.31005829057685e-05
-3.47815235913052e-05
-1.927928888828e-05
-3.9338659031509e-05
-2.25013409071947e-05
-1.44310322088143e-05
6.2903469752235e-06
-1.82197722851336e-05
-1.71482782532415e-05
-3.69106943671619e-05
-1.30531586236472e-05
-1.23416505631976e-05
-3.6798581171212e-05
-3.59499646686691e-05
-2.84964543558113e-05
-3.3192982474644e-05
-7.42056849512067e-05
-3.0780507485157e-05
-6.04626017515143e-05
-2.22632519862763e-05
-2.2168377592903e-05
-1.67909409145745e-06
-1.91564616854974e-05
-1.00312888425938e-05
-3.99812013351678e-05
-2.51157014360282e-05
-7.4961293712642e-06
-3.11423703420779e-05
-3.63562485283553e-05
-7.5911121540298e-06
-3.16449778283121e-05
-4.45073665726443e-05
-1.62664419219408e-05
-3.58954684858611e-05
-7.64240761508202e-06
-2.15832287607611e-05
-3.08450331271179e-05
-1.00504081362543e-05
-1.45262164244921e-06
-5.38855159056653e-05
-6.92207605053102e-05
-4.6095425781693e-05
-3.63166692235243e-05
-1.44002112765005e-05
-4.9305430472738e-05
-3.47641365179569e-05
-3.86215109647613e-05
-1.62985341465489e-05
-5.43306599663742e-05
-2.79363473078483e-05
-2.62895650369257e-05
-5.13474099183561e-05
-1.54880187687201e-05
-2.65062668377148e-05
-3.85034334325843e-05
-3.00770893186101e-05
-5.53596372514947e-05
-5.86078977005263e-05
-5.30305563995734e-05
-5.72425824588947e-05
-3.52118749977599e-05
-7.35076466142932e-06
3.24923260881296e-06
-3.63698938136553e-05
-2.29376896016164e-05
-3.37225753710217e-05
-1.6503874869042e-05
1.30887355680744e-06
-8.27435592640346e-06
1.70636048432494e-06
-2.41035073747559e-05
-4.48918898381485e-05
-3.2956426349246e-05
-4.03167107395053e-05
-1.60098360033793e-05
-6.83134478900521e-06
-3.0455527858716e-05
-7.64156231255102e-06
-2.7617414902369e-05
-2.68550497121481e-05
-2.77761746013403e-05
-1.39884811976931e-05
-4.84576487686175e-05
-2.2881577783706e-05
-7.10149368414702e-05
-3.32316268791674e-05
-1.21395982687529e-05
-2.57412537240697e-05
-7.16221015796472e-06
-1.65092864743109e-05
-3.62140339829868e-05
-4.87474345580961e-05
-2.46170723466128e-05
-1.18757032861871e-05
-1.92747948189475e-05
-1.70565813561822e-05
-4.36814703030924e-05
-3.40824872216246e-05
-3.54323344634358e-05
-1.32217884080279e-05
-4.83886213957603e-05
-1.95196725678579e-05
-4.49099589787344e-05
-6.35799943701732e-05
-1.54208497272283e-05
-2.30595436433038e-05
-1.9911765676574e-05
-1.880749490951e-05
-5.66827908921894e-05
-1.68713383212325e-05
-3.22775237210437e-05
-4.73714103170756e-05
-4.08729105856002e-05
-4.74212104384538e-05
-4.73631543238441e-05
-1.17652924613843e-05
-1.32856112452499e-05
-1.29223746276975e-05
-5.1365071706046e-06
-4.70364997970696e-05
-4.2392262880339e-05
-4.51676707621078e-05
-2.08514173222541e-05
-2.37487718429833e-05
-4.08417890542489e-05
-3.17976786449713e-05
-1.02530115786389e-05
-3.46654210932792e-05
-3.83923826070902e-05
-2.27823004085739e-05
-2.59809570693942e-05
-1.32695773809801e-05
-4.46510357644946e-06
-3.98278242980789e-05
-2.35346099413897e-05
-1.06297289632258e-05
-9.64289469391032e-06
-3.54496056829646e-05
-5.07418739912521e-05
-2.36936234710959e-05
1.0237378546437e-05
-2.4183123755341e-05
-2.30381403129435e-05
-3.04896369908618e-05
-3.49257162406771e-05
-1.68320724251206e-05
-3.05905698409425e-05
-1.16128804070709e-05
-1.00362114398966e-05
-2.80428395467525e-05
-2.45919612647966e-05
-1.65060139776573e-05
-4.77502852245975e-05
-2.65187030952781e-05
-4.04342388090777e-05
1.60478133250932e-05
-2.39582123082529e-05
-3.19414879688388e-05
-4.5314064878685e-05
-1.07474090642735e-05
-5.27581020500039e-05
-5.73947012173002e-05
-2.16117926001804e-05
-4.41357655289282e-05
-6.97730286471535e-06
-1.42157808845028e-05
-4.25967328213783e-05
-2.63022384122008e-05
-3.84560103943404e-05
-1.66939257887691e-05
-4.03950379917165e-05
-3.9608656524159e-05
-1.19779510798388e-05
-3.06044310474221e-05
-3.71443361426211e-05
-6.3556762030147e-05
-1.63314633516462e-05
-2.04064186796744e-05
-3.05967685261694e-05
-2.15415822942786e-05
-4.51206184517366e-05
-4.65001496422715e-05
-3.2697897412059e-05
-2.30230081723808e-05
-3.31671257270108e-05
-7.50419140273332e-07
-2.53028424602977e-06
-5.25611674965329e-05
-3.78973888308343e-05
-5.32338475272735e-05
-3.14307327961438e-05
-3.69095402889043e-05
-3.19580923287972e-05
-3.4784644641389e-05
-1.40014208464105e-05
-7.28505699582656e-06
-4.25259229800035e-05
-3.45547312172074e-05
-2.47045641370658e-05
-1.72785772960844e-05
-2.49457097031212e-05
-2.99774948960312e-05
-1.23655171462406e-05
-3.2558148818721e-05
-5.29883596114597e-05
-2.18150955457727e-05
-3.30694647756336e-05
-3.4982966034341e-05
-6.15200201895403e-05
-2.82494930988866e-05
-4.88422812957104e-05
-1.95267761110045e-05
-3.20541071000168e-05
-5.45221438727265e-05
-2.74501675485412e-05
-2.48922046365866e-05
-1.1173129774427e-05
-2.43068550395842e-06
5.28178129346787e-06
-6.1067110290099e-06
-1.75275302111727e-05
-4.10393487595243e-05
-1.78218312667892e-05
-3.97738819928404e-05
-3.83913320831569e-05
-1.85960340661663e-05
-1.46058648580534e-05
2.129586675188e-07
-5.46145946353021e-05
-2.99147322911129e-05
-3.15584336866189e-05
-2.54224763367123e-05
-2.00712144203626e-05
-1.63240628173058e-05
-5.65345669029165e-05
-2.32037438923925e-05
-2.5522956506269e-05
-1.54080154875183e-05
-2.62528156574631e-05
-2.32777952965204e-05
-3.18078512343459e-05
-6.18193369160066e-05
-4.68566055596516e-05
-4.07050165497171e-05
-1.23987300557499e-05
-6.3584784505511e-05
-1.98251690125788e-05
-5.61551550121009e-05
-2.92264608609389e-05
-4.66256168745665e-05
-1.50526642126026e-05
-6.73349284819192e-05
-2.16063612987329e-05
-4.45756211153265e-05
-6.67277629871384e-05
-1.2469258456464e-05
-2.56957989325356e-05
-3.83780518194254e-05
-5.41856340284102e-06
-1.24467681390121e-05
-2.1515943838516e-05
-4.90285689385013e-05
-5.32310448090656e-05
-1.70433594777836e-05
-2.81601972693624e-05
-3.28643768178352e-05
-3.29158699545482e-07
-1.26018490900977e-05
-3.01458741245184e-05
-1.98520595343796e-05
-6.571365163254e-05
8.64313342462918e-06
-2.28578319506194e-05
-6.79821385336634e-06
-2.05898266523951e-05
-5.03031492387556e-05
-3.74356318856055e-05
-1.74170736180532e-05
-3.51997011058511e-05
-6.38213696760239e-05
-3.46208428619364e-05
-2.17003873745037e-05
-2.71864614089132e-05
-2.33289761713433e-05
-1.90783718338829e-05
-2.14611579505708e-05
-3.33938244988008e-05
-2.74906318143426e-05
-3.20616293953001e-05
-3.00404567165632e-05
-4.79392063135987e-05
4.29880618624203e-06
-2.85503612325879e-05
-2.66785444706718e-05
-4.44369574722479e-05
-1.77635691486527e-05
-2.85523387520077e-05
-1.72107762920479e-05
-1.01795920304569e-05
-2.81349026376021e-05
-2.55266918437493e-05
-1.65037530450926e-05
-2.6164689708135e-05
-2.42427497459034e-05
-2.05597555662395e-05
-2.29347516725647e-05
-2.52109335760783e-05
-8.92627223386114e-06
-4.2333324798092e-05
4.14159744546542e-06
-7.92310998339587e-06
-1.13370105746368e-06
-4.26228532495005e-05
-5.96995284920012e-05
-3.59270692494029e-05
-4.69970678456435e-07
-2.97699258328193e-06
-5.10152705091049e-05
-1.21610046393227e-05
-4.96445829345884e-05
-3.11178695878861e-05
-4.20605747306341e-05
-2.1449613230043e-05
-1.7811009010275e-05
3.44325096395584e-06
-1.54511630821292e-05
-4.73394662531512e-05
1.48927972868509e-05
-7.68126928185838e-06
-2.33296438515488e-05
-3.65903015793502e-05
-3.35343851472424e-05
-3.14723162575623e-05
-1.27074299229754e-05
-3.12726635176188e-05
-3.28253295122262e-05
-1.75014196549052e-05
-1.86340337226509e-05
-9.75321675936795e-06
-4.50048125163879e-05
-3.70893987392031e-05
-2.31334361330564e-05
-2.18813482988721e-05
-1.53741811918477e-05
-4.59756329262025e-05
-2.41747214078399e-05
-1.2126486069245e-05
-3.72188756457518e-05
-4.11850512122596e-05
-3.04084516175633e-05
-7.97030358743814e-06
-2.82303409180205e-05
-3.0734456900755e-05
-2.99261776730095e-05
-2.07601009962201e-05
-3.54309445054637e-05
-3.10032705265995e-05
-4.24615940062519e-05
-3.46620213153298e-05
-5.8468719764422e-05
-1.99161597743799e-05
-3.37740658081225e-05
-2.60949472572107e-05
-4.80763452049725e-05
-1.81050720827356e-05
-2.12429134748886e-05
-7.17054990471083e-07
-4.0790547555151e-05
2.07130480705589e-05
-3.0465008963436e-05
-4.74799383508335e-06
-4.24181216654638e-05
-1.77268201622812e-05
-5.11716144320661e-05
-1.71691722168168e-05
-1.81627602706602e-05
-2.9071848257956e-05
1.73520236691918e-06
-3.10426868225083e-05
-3.78725655008287e-05
-4.65605028546561e-05
-2.01498799883718e-05
-2.59468498098437e-05
-3.89623968214545e-05
-2.96024994142756e-05
-1.74412829474254e-05
-2.47434065404628e-05
-3.66809180241475e-05
-3.58951393594672e-05
-5.77661165611264e-05
-1.07367843696574e-05
-7.56874194967585e-06
-3.08126300223022e-05
-4.46136311379203e-05
-4.74866268468821e-05
-2.24898324864113e-05
-5.5190734746788e-05
-1.0657084979272e-05
-3.59807086770997e-05
-2.54121248023953e-05
-1.98645358418729e-05
-4.50211067238955e-05
-4.59315015494807e-05
-2.83244224288151e-05
-5.6199574055958e-06
-3.80621411118172e-05
-3.64818536393166e-05
-3.19124833477616e-05
-2.60828168221549e-05
-5.48141069082332e-05
-4.84094823657599e-05
-4.9373944422425e-05
-4.60211572124485e-05
-1.26398276452651e-05
-4.0324937079422e-05
-3.28331162848369e-05
-3.5853047793139e-05
-4.6737908212124e-05
-3.83501819649357e-05
-4.19829384680613e-05
-3.77440987644867e-05
-4.75993873476002e-05
2.7406058945228e-06
-1.97401188258529e-05
-3.52981177393778e-05
-5.65094954285286e-05
-3.24604461949673e-05
-3.26123805468625e-06
-2.08406927879959e-05
-7.90499606813845e-06
-6.48085408100399e-06
-3.72259457726665e-05
-1.64019763086592e-05
-1.08565120476977e-05
-6.0592947845954e-05
-4.85376426964899e-05
-4.07315818443198e-05
-2.0470251101387e-05
-3.35208938935818e-05
-4.21262726716354e-07
-5.82875740375365e-05
-2.65193342328009e-06
-2.08915856889494e-06
-4.75450643241106e-05
-2.35076820413495e-05
-4.34314171148955e-05
-4.57764985481961e-05
-3.16938973213003e-07
-1.8385965919113e-05
-1.75697533899724e-05
4.92407260063897e-07
-2.43195865401753e-05
-3.56638932514447e-05
-5.63509508903522e-05
-1.42893215158099e-05
-2.70941066893828e-05
-1.69082187916043e-05
-2.3938824305306e-05
-1.10211274677792e-05
-1.66057562858112e-05
-6.66327830844624e-06
-4.75123930927502e-05
-3.44571726188075e-05
-1.85412879246033e-05
-3.92488911475582e-05
-3.67701664024365e-05
-2.97665769543463e-05
-2.81309929047224e-05
-3.59406508527967e-05
-3.33422133692182e-05
-4.25906496588949e-05
-3.64670543583542e-05
-6.95640502354199e-05
-2.25049522750611e-05
-2.90852522040504e-05
-2.33611085492821e-05
-3.22818794026738e-05
-2.71139036948164e-05
-5.42211372835346e-05
-3.63767460589117e-05
-3.99446875954079e-05
-1.4953117063169e-06
-8.75779015790254e-06
-3.7821544816341e-05
-5.03930426488471e-05
-2.66788762063542e-05
-4.77365829075712e-05
-1.23913888763835e-05
3.75232610864111e-05
-3.70487193286845e-05
-1.14921889735285e-05
-2.81691231887801e-05
-4.59760034837347e-05
-2.16572494362826e-05
-2.04328605500843e-05
-5.7200464489449e-06
-2.16833370497746e-05
-2.35126896883938e-05
-1.6022050541975e-05
-1.64322451494336e-05
-2.80968345763277e-05
-4.83184561678073e-05
-3.81972801063358e-05
-3.91763893641937e-05
-3.34461277719741e-05
-2.34009858511318e-05
-3.26919340899377e-05
-3.22720561880508e-05
1.42870117030146e-05
-2.34070235096163e-05
-2.16392745148825e-05
-2.85075496212909e-05
-1.69515132100529e-05
-4.49423486636969e-05
-1.76287389681656e-05
-1.09717431944074e-05
-3.37307172867071e-05
-1.69531660106438e-05
-2.64962713151791e-05
-4.34771017514821e-05
-3.42423589043826e-05
-2.69580728491251e-05
-3.89014684258247e-05
-4.12135215314529e-05
-3.07081669876064e-05
-3.42365642735099e-05
-6.0525417001464e-05
-5.6866128852312e-05
-2.66507660122817e-05
-2.51966832005981e-05
-4.73758568213594e-05
-2.24551532418009e-05
-2.53965517753839e-05
-1.30439328851661e-05
-4.43423247999937e-05
-4.91445435819304e-05
-1.50080546318634e-05
-2.51094614198812e-05
-3.39861758860849e-05
-2.93302529112233e-05
-2.62147652966516e-05
-5.94949569898374e-05
-2.19455760606886e-05
-5.44556024214595e-05
-4.49275059660262e-05
-3.95436665704224e-05
-3.97319634056098e-05
-2.89425755483994e-05
-6.30268486749923e-05
1.66166939796267e-06
-3.19183781875953e-05
-2.38876463890798e-05
-2.29890218429049e-05
-6.15322321574517e-05
-3.06962361396948e-05
-3.79004571123393e-05
-4.03190494836897e-05
-4.40765132437434e-05
-5.30482311905883e-05
-4.9452976970565e-06
-3.99228470650842e-05
-1.62708429968723e-05
-1.57428942057923e-05
-5.59021124944858e-05
-3.21830046416894e-05
-4.03569204410851e-05
-2.83365429972669e-06
-3.0873376601795e-05
-4.60189534702699e-05
-3.6726195164328e-05
-3.24703281546742e-05
-4.62381424151707e-05
-4.11662029534989e-05
-3.38273410744155e-05
-7.63835700598722e-07
-1.66333103598893e-05
-3.63436860553891e-05
-2.17730972693192e-05
-4.57652561971669e-05
-3.45092592731527e-05
-2.5795099941325e-05
-1.59767753763539e-05
-3.61540663622281e-05
-4.77518288037376e-05
-1.25976660241637e-05
-4.30643140692942e-05
-3.21124988508473e-05
-2.46518086338396e-05
-2.85957844040796e-05
-2.87513722849662e-05
-3.70525066386693e-05
-2.27660179545981e-05
-1.53826738513433e-05
-4.2048498630634e-07
-7.60963901515089e-06
-4.41742091431379e-05
-3.47074600251818e-05
-4.48085365852191e-05
-4.09237650813389e-05
-2.27330848414281e-05
-3.19369533999736e-05
-4.71864073306258e-06
-4.53804962384283e-05
-2.67919962078772e-05
-2.80149905172203e-05
-3.80844561220229e-05
-1.8828012205677e-05
-1.19793776767454e-06
-1.73492890185474e-05
-1.38023866500338e-05
-3.85043740737345e-05
-2.59706810015591e-05
-1.26562985449656e-07
-3.52241287991408e-05
-3.25052411402638e-05
-1.35933773863788e-05
-2.40248758537943e-05
-3.75814317311379e-05
-1.47143367160847e-05
-3.74660864296763e-05
-3.97582815184549e-05
-2.82046255357409e-05
-2.26696139233616e-05
-7.13660923839297e-06
1.28931823717799e-06
-4.94858382626203e-05
-2.62742846996076e-05
-2.78075765660051e-05
-2.70169170397543e-05
-4.63758470021069e-05
-4.39231115288904e-05
-1.76403441539181e-05
-4.98720092220195e-05
-2.84788314152395e-05
-7.84897659790719e-06
-3.08450997230248e-05
-6.10365411781885e-05
-3.04089910462924e-05
-3.2369638486599e-05
-3.93390746482317e-05
-5.7536447245847e-05
-3.83479963462102e-05
-5.71557032113645e-05
-5.61182521225447e-05
-3.42995129251748e-05
-4.74677944690522e-05
-3.01821059509624e-05
-2.74451540599838e-05
-3.79243964113842e-05
-2.3427721338372e-05
-1.68803893210247e-05
-4.05931926227677e-05
-4.52162984568178e-05
-2.68306283818954e-05
-7.04066907326752e-06
-3.43258901296221e-05
-2.32111726550987e-06
-3.2617665993048e-05
-2.89636264912137e-05
-2.00760569869558e-05
-4.84218779037389e-06
-2.58096087564143e-05
-2.47417766746927e-05
-5.26415658168925e-05
-3.3402119525816e-05
-5.92204411505067e-05
-7.1548656585861e-05
-4.87768020144566e-05
-2.86220713339775e-05
-1.60632882127099e-05
2.54323427118957e-07
-5.37967713102174e-05
-1.3826647279036e-05
-3.39186686778437e-05
-2.19964453557639e-05
3.47464216772129e-06
-5.95089275485162e-06
-3.56054637165635e-05
-2.64005660677259e-05
-2.23958363040985e-05
-1.41964394292154e-05
-4.32983091653598e-05
-4.05351052928007e-06
-4.16745256040508e-05
-4.9617439811874e-05
2.53526341240355e-06
-2.09926402126766e-05
-4.03717283411234e-06
-4.84468235587526e-05
-3.64940926737981e-05
-2.16226415706708e-05
-8.23775193161704e-06
-1.77304990770177e-05
-5.0794226909854e-05
-1.42931052750718e-05
-4.0289770303168e-05
-5.07721379859351e-06
-2.05673494121596e-05
-1.998341926981e-05
-3.13227220939881e-05
-4.69055274073069e-05
-2.29647921535733e-05
-2.32283492922855e-05
-5.30053466336705e-05
-2.53279972474089e-05
-3.70592400306252e-05
-5.5896489031591e-05
-4.01348770237399e-05
-4.2797324540801e-05
-5.45172613620296e-05
-3.82597530951377e-05
-2.32460488788798e-05
-3.3321348418361e-05
-4.00613211938579e-05
-4.73286866771058e-05
-3.13864471651516e-05
-3.13301150510346e-05
-5.17700770846258e-05
-5.43861947412456e-05
-1.79387060784924e-05
-3.3875553872524e-05
-1.50770207304385e-05
-3.05360168006725e-05
-3.82736060673289e-05
-3.10769041458697e-05
-5.40780475306816e-06
-2.54557544599675e-05
-1.32736489388205e-05
-5.02376550349335e-05
-4.17641157523137e-05
-1.38896254936855e-05
-2.59915696474901e-05
-4.63557758845266e-05
-1.84394185020069e-05
-2.49282316247148e-05
-4.13039117247336e-05
-2.45170642786485e-05
-4.01224193517549e-05
-7.42093630331712e-06
-2.70197806009223e-05
6.00697515393857e-06
-2.7355726362262e-05
-6.00306581845702e-05
-3.44102442984477e-05
-2.82561214384113e-05
-2.35878612999285e-05
-4.17950496870083e-05
-2.91866883443601e-05
-4.47575084802187e-05
-1.96934935307898e-05
-3.38144722318316e-05
-3.27830917798169e-05
-1.14494790821579e-05
-4.9469260793016e-05
-4.70157964808833e-05
-4.3307785828317e-05
-2.91318454600011e-05
-1.77128954398328e-05
-3.73665976303875e-05
-3.28647503784105e-05
-4.48464999018463e-06
-2.84481820836572e-05
-4.20606832731146e-05
-2.86233197376727e-05
-3.30256798297172e-05
-4.84862933896469e-05
-4.44319759443413e-05
-2.93117651128257e-05
-3.19118621309267e-05
-4.68153822882019e-05
-2.50627808534089e-05
-2.65771664904477e-05
-1.16911643262475e-05
-6.13639966502254e-05
-2.80451464389485e-05
-3.69093381885239e-05
-3.86956891477604e-05
-2.47986799067345e-05
-2.38669860443204e-05
-2.06374875873635e-05
-3.13318266777934e-05
-2.67563449627537e-05
-2.85620169602146e-05
-4.97472095946378e-05
-4.56549671611964e-05
-5.49891843979783e-06
-2.57751419388409e-05
-5.9630215119917e-05
-3.45204261671024e-05
-8.4232409243009e-06
-1.94393752898695e-05
-4.09449261214573e-06
-2.06876135079001e-05
-1.33230956228483e-05
-2.47120417992276e-05
-1.97864953740196e-05
-1.77877947654487e-05
-2.16747693565475e-05
-8.13939654209235e-06
3.4948393858873e-06
-3.79196139456696e-05
-3.63217973442683e-05
-4.77640850172307e-05
-4.07734160556344e-05
-1.78648537011991e-05
-2.08356713930579e-05
-5.58097167459965e-06
1.03438154259089e-05
-3.11467457876519e-05
-6.33773643215508e-05
-3.83715789518489e-05
-3.11589432775028e-05
-2.21770101777105e-05
-1.52730892541921e-05
-2.04489551741392e-05
-1.4293699833358e-05
-3.81283308008838e-05
-5.22964829733628e-05
-3.66301866011759e-05
-2.07110069962731e-05
-4.40263554475071e-05
-1.71389800503501e-05
4.36502162233987e-06
-3.97964753830727e-05
-2.56471082138097e-05
-1.67849754343235e-05
-2.8302046099358e-06
-5.09659865835523e-05
-3.76851099597546e-05
-6.24848363622854e-05
-3.62984475892551e-05
-5.17049449109378e-05
-3.43019446202083e-05
-2.94022973034126e-05
-3.59256110759162e-05
-2.36929489750038e-05
-3.27613542538418e-05
-2.26928818021957e-05
-1.68768992479504e-05
-3.44739564316593e-05
-4.40459970702133e-05
-7.81344371497309e-06
-2.33248281144245e-05
-3.86183138614719e-07
-2.8268006703276e-05
-2.46260465228921e-05
-3.63925503012132e-05
-2.35689670297005e-05
-1.86308068422e-05
-4.95633084994539e-05
-1.97529547834022e-05
-3.33805017473299e-05
-3.56507388284901e-05
-1.69314707177232e-05
-4.32067032027011e-05
-3.06572756690886e-05
-5.08359572542791e-05
-1.62810554359039e-05
-1.9086730907739e-05
-1.37416089254155e-05
-2.29314376932197e-05
-1.55171740185034e-05
-2.05460830953496e-05
-2.77050785636177e-05
-4.18568455086136e-05
-2.03203596356238e-05
-6.17443730506407e-06
-4.03335580975287e-06
-2.41941671896761e-05
-1.30754386785297e-05
-5.52605627624793e-06
-8.68323648090208e-05
-1.39215024690397e-05
-4.39245614722556e-05
-5.1671267445661e-05
-1.84743896888056e-05
-3.94423301173811e-05
6.14292252511024e-06
-2.21579939559819e-06
-3.72819353770978e-05
-2.09905701013637e-05
-4.63974132839763e-05
-5.9644450860056e-05
-3.8756144842526e-05
-1.68247932357301e-05
-3.18408084903537e-05
-1.63900628255229e-05
-4.50759254097043e-05
3.72447069202814e-08
-2.24543915050374e-05
-1.31693295020746e-05
-5.12256372114772e-05
-2.992739060639e-05
-2.39163124918777e-05
-3.66210374622987e-05
-2.3750944597104e-05
-1.95009796007746e-05
-2.19432535551719e-05
-1.78120807402817e-05
-2.10809273912463e-05
-2.45206383086998e-05
-3.78930787840714e-05
-2.42796948998709e-05
-2.79795055954985e-05
-2.55059163291366e-05
-1.00674196989727e-05
-3.99418771267431e-05
-1.78588674228923e-05
-3.40928074461741e-05
-2.33378765166999e-05
-5.23184724605337e-05
-4.86780110506335e-06
-5.53934831555034e-05
-1.39479539440115e-05
-2.79245618487775e-05
-2.4937621990395e-05
-1.13829447354059e-05
7.34997259470471e-06
-2.4820705354236e-05
-3.53725024777372e-05
-1.85268279780122e-05
-2.24338561533005e-05
-1.50247566104155e-05
-6.84408211553918e-05
-5.21895965902361e-05
-3.79460559782219e-05
3.04563196866543e-06
-2.70059034627321e-05
-3.827695626927e-05
-2.91201581130998e-05
-2.2396512048892e-05
-4.38761857438136e-05
-3.06295321409498e-05
-3.71430519109371e-05
-2.1952169547782e-05
2.24488520691549e-06
-3.662776836396e-05
-3.44652534642555e-05
-2.11941293277448e-05
-5.03485467710404e-05
-3.52200486832519e-05
-1.97732593595248e-05
-1.87165005692947e-05
-1.60844581291158e-05
-6.27683313302497e-06
-2.85463050791353e-05
-3.43722526230687e-06
-2.70288292409605e-05
-8.1448635118557e-06
-1.89808052317922e-05
-5.19818277193166e-05
-1.24358374772615e-05
-6.2674530798445e-05
-1.33142760227717e-05
-5.90329759138906e-05
-3.30152306128108e-05
-1.02890835106237e-05
-1.96700339339081e-05
-3.09422182532241e-05
-2.11043271582353e-05
-2.69960496531985e-05
-1.82425986322591e-05
-3.30369073109882e-05
-2.88354012421809e-05
-4.26710220504615e-05
-3.3539659640658e-05
-3.5084788425672e-05
-5.5389934554988e-05
-5.69181969429765e-06
-2.27133607292851e-05
-3.36508342585709e-05
-1.60053911577756e-05
-1.89195971182455e-05
-3.99706080383607e-05
-1.09229886473505e-05
-3.27089055282953e-05
-3.06762177567849e-05
7.01867325227433e-06
-4.45666518904993e-05
-2.15047648280454e-05
-2.13641542926171e-05
-1.84641275548297e-05
-3.51084273108915e-05
-4.95796657023624e-05
-2.4907876807091e-05
-3.52577029437063e-05
-4.73673050282389e-05
-3.24478776334029e-05
-3.71556795015653e-05
-1.99000007648346e-05
-1.51081026533334e-05
-2.29885007227408e-05
-4.44438353424871e-05
-5.98240596993282e-06
-1.33560824346378e-05
-9.98710348211034e-06
-4.19017898248455e-05
-1.4475374234028e-05
-2.82101084807356e-05
-3.0208796468779e-05
-4.40446842188251e-05
-9.05472447234252e-06
-3.25359680734052e-05
-4.7619223299566e-05
-4.7963322995284e-05
-2.31030356117828e-05
-4.70148282888492e-05
-3.48763356956456e-05
-3.13083029459459e-05
-2.2921579798678e-05
-3.28821642536229e-05
-2.19339004943875e-05
-1.44788944132642e-05
-2.64073101469173e-05
-3.60507257606706e-05
-2.55528222479972e-05
-2.34905624093589e-05
-2.04394627775438e-05
-2.95220497567405e-05
-1.34930111118038e-05
-1.83360512115929e-05
-2.1014364456501e-05
-4.6979687269135e-05
-3.38671224256684e-05
-1.18992617699372e-05
-3.41327965063696e-05
-3.79484883425509e-05
-2.19902833065302e-05
-1.91173908876309e-05
-3.44629485639883e-05
-1.55498163596623e-05
-7.30228352254791e-07
1.1628870049893e-06
-9.26617726497891e-06
-3.63660246794345e-05
-3.81937284243078e-05
-3.6547240273919e-05
-2.78879407785626e-05
-3.7266764738187e-05
-1.7611290360014e-05
-2.15249194409078e-05
-6.52959234162e-05
-3.59516472770038e-05
-3.34620201394822e-05
-4.94804346758486e-05
-7.47722480773965e-05
-2.94795764169546e-05
-4.58903671203256e-05
-8.79233957851074e-06
-4.02077101285499e-05
-3.49853883451995e-05
-5.31701542786552e-05
-6.0661362757995e-05
-3.74364325028004e-05
-3.57512051022949e-05
-4.01881951469804e-05
-1.30357672401639e-05
-2.58384715683964e-05
-4.04742587112321e-05
-5.43060189488851e-05
-1.72303147303122e-05
-4.98720090141849e-05
-5.427525697957e-06
-4.89231591860132e-05
-3.56797232537063e-05
-3.29638746380393e-05
-5.36477988187953e-05
-2.82392051869018e-05
-3.99280149377511e-05
-2.57324621565216e-05
-3.95592063478851e-05
-1.87012624442545e-05
-4.03884759904278e-05
-3.36605347715781e-05
-5.52113774749728e-05
-6.49873493234706e-05
-5.76490915126589e-06
-2.1859624575078e-05
-2.6435825961053e-05
-4.5079984223018e-05
-4.71466688005221e-05
-1.68523898049503e-05
-2.83297188754539e-05
-3.04255500714125e-05
-1.28513624913105e-05
-2.2576087988677e-05
-5.40289889543703e-05
-3.72291715530112e-05
-4.07694003095456e-05
9.09459061474836e-07
-1.1337356269389e-05
-2.75906435540693e-05
-2.32993732991956e-05
-2.78005384807966e-05
-4.9814559729899e-05
-6.72090634196867e-05
-5.7535313080674e-05
-1.83651141470916e-05
-2.03662888100783e-05
-3.8575122303277e-05
-3.81202338203539e-05
-3.9932108757216e-05
-2.56817483358011e-05
-2.97074207860965e-05
-4.89629729405133e-05
-1.07748841604339e-05
-3.40123591563453e-05
-1.31553693317848e-05
-5.5824304529421e-05
-3.66708114064401e-05
-2.3295397672096e-05
-4.37351732051133e-06
-4.98854231304008e-05
-3.45264623490672e-05
-4.16934136927178e-05
-4.50296939049459e-05
-2.01443832236598e-05
-5.12396902534751e-05
-4.16640170768548e-05
-1.28934900998696e-05
-3.63422488383549e-05
-3.42906957622862e-05
-2.06455320204774e-05
-1.04176226786246e-05
-3.12073068694038e-05
-7.27976639312788e-06
-3.25678104176629e-05
-1.11538779763853e-05
-4.84502471972707e-05
1.22953247100032e-05
-3.69916240635962e-05
-4.5578083881558e-05
-2.5361391883357e-05
-2.42255103178241e-05
-5.42496790747019e-05
-2.42873143778751e-05
-2.67041826741947e-05
-1.08237708771612e-07
-3.01558351373861e-05
-1.8860837215601e-05
-3.3083970179393e-05
-4.04780773446605e-05
-2.21707290270442e-05
-1.65238870264586e-05
-4.5170474205776e-05
-5.30893457811594e-05
-3.94486447609761e-05
-2.33908667714011e-05
-3.8052570357099e-05
-1.53175497396003e-05
-2.82308285696232e-05
-3.18185759145892e-05
-5.43388284053912e-05
-4.40882632575509e-05
-5.90886373021791e-05
-3.56557933532787e-05
-1.20539527730722e-05
-2.72081282484515e-05
-4.64687432287786e-05
-4.90094882054213e-05
-3.78471739350402e-05
-2.59049225285656e-05
-2.92096567017554e-05
-1.64626945669616e-05
-1.37244525403917e-05
-2.05638717413937e-05
-5.65311596816533e-05
-2.81304525057655e-05
-2.16351890946709e-05
-1.33989284337964e-05
-2.40685531617256e-05
-3.05669996728196e-05
-3.03349377523282e-05
-3.12475406801992e-05
-1.8869834716994e-05
-2.58887250927693e-05
-3.18177022877309e-05
-3.13666916716921e-05
-3.59984548694811e-05
-4.54872117049801e-05
-3.99830129233856e-05
-6.0940378612183e-06
9.66044301337921e-06
-3.57230187558304e-05
-1.7964623114453e-05
1.88890932095878e-05
-3.77696600335265e-05
-5.0258337049432e-05
-4.31841378722026e-05
-2.11586856891115e-05
-1.92591808056006e-05
-2.82348760750832e-05
-4.53941033377581e-05
-3.41364853606812e-05
-9.64088536476995e-06
-5.21873355903082e-05
-5.46573404569484e-05
-4.67470400733316e-05
-1.1245981895555e-05
-2.67520810675754e-05
-3.13595637991794e-05
-3.48354012372123e-05
-3.69005365579655e-05
-3.5387661258431e-05
-5.26609743266907e-05
-4.84464053131696e-05
-3.64122630780611e-05
-1.80977049073637e-05
-2.20982314640292e-05
-3.21730575031302e-05
-2.42903879500981e-05
-1.40478864925636e-05
-1.75778870438965e-05
-5.90208649242846e-05
-2.76571862629065e-05
1.06295156301009e-06
-5.41603617798896e-05
-2.58089487240189e-05
-3.35403856939561e-05
-1.25651760630867e-05
-1.74046343894926e-05
-2.52916950479001e-05
-5.66175700716723e-05
-4.28763676817575e-05
-2.08150237175063e-05
-4.87886419144503e-05
1.28036896816136e-05
-1.29819303727174e-05
-2.98037563082253e-05
-2.81769014576932e-05
-2.30722739476442e-05
-2.57881870460278e-06
-1.59588371787739e-05
-4.24376990168226e-05
-4.35039545717184e-05
-2.06716338893799e-05
-4.50810677633231e-05
-4.72547871591572e-05
-5.79858038164207e-05
-3.25490619257857e-06
-5.63064329047237e-05
-2.9877403248851e-05
-3.16509865506306e-05
-4.03463129591193e-05
-5.46069551463559e-05
-5.72191562472788e-05
-5.10107917446337e-05
-3.99549528027966e-06
-5.99270176136906e-06
-6.34451154117493e-05
-2.45548600510552e-05
-3.94680553105528e-05
-2.76499451624282e-05
-4.16599498560315e-05
-2.19918415792837e-05
-4.63421355129867e-05
-4.09706503526489e-05
-3.53356534501874e-05
-1.1446198478921e-05
-1.73972766495903e-05
-6.71402419458738e-05
-4.31390228808478e-05
-2.81294930739114e-05
-2.38550020154475e-05
-1.41691876491876e-06
-3.16617234083871e-05
-1.75730594062445e-05
-3.11635429428355e-05
-3.86323018589227e-05
-2.55544201064918e-05
-2.55811904815424e-05
-2.03932980601294e-05
-1.85804052179389e-05
-2.2711415011199e-05
-6.00561577031756e-05
-4.34670087064507e-05
-2.35414699452099e-05
-2.41269260484033e-05
-3.50847739431746e-05
-1.86605646905892e-05
-1.19625079966625e-05
-2.4780447532221e-05
-5.19024947133379e-05
-2.91594073705681e-05
-3.9448939954864e-05
-4.97240540217635e-05
-2.38678829927232e-05
-3.54155840965551e-05
-1.56934038235258e-05
-2.90010862027616e-05
-2.50554727454517e-05
-3.18183651511677e-05
-2.38800556986817e-05
-3.58250418091687e-05
-5.00432139571004e-05
3.20561007750343e-05
-4.1078424327969e-07
-4.75860153481529e-05
-5.51731083546712e-05
1.72642724332001e-05
-1.96811855317291e-05
3.76208004309755e-06
-1.19323912557205e-05
-1.13772520173723e-05
-2.14490848753606e-05
-2.06743071671546e-05
-3.39036281993377e-05
-1.66348979928897e-05
-3.95095119841709e-05
-3.57744393384211e-05
-2.47570710428738e-05
-1.33482411606441e-05
-1.40958312306117e-05
-2.7896852302518e-05
-2.72049066542681e-05
-5.80814752319773e-05
-3.0174587804518e-05
-5.42484653890465e-05
-2.33238640894288e-05
-2.35249727893318e-05
1.68794322639909e-05
-2.42331836903245e-05
-4.05828838776989e-05
-3.96546216162402e-05
-3.79419298780087e-05
-2.71279757244086e-05
-4.43313725369021e-05
-3.36446975586108e-05
-2.72910703522136e-05
-2.94615248290335e-05
-5.93538576157396e-05
-5.27058972932417e-05
-2.34840124612794e-05
-5.69353191831326e-05
-3.55615256612068e-05
-9.02816051073555e-06
-1.3026510198828e-05
-2.55743061401607e-05
-1.99107071682331e-05
-7.47995083853792e-05
-4.82137433906431e-05
-9.47875007115847e-06
-1.60501691412556e-05
-1.88449631157287e-05
-4.51625391220867e-05
1.77374018496764e-05
-1.87330960953896e-05
-3.92231386597227e-05
-3.08933912949922e-05
-5.75815880118871e-05
-3.178896525388e-05
-3.75236538693227e-05
-4.87033829740071e-05
-1.65357192683038e-05
-4.38671742259344e-05
-1.77551507009456e-05
5.77097727934779e-07
-3.17289392746543e-05
-2.01318673834193e-05
-1.12418003155287e-05
-2.42984697960614e-05
-3.93764849955051e-05
-2.96233479010369e-05
-2.09863225519457e-05
2.51064229857633e-05
-1.15753958986963e-05
-4.43320945282484e-05
-4.14483073749459e-05
-5.3103541919679e-05
-1.64892091892296e-05
-2.83348363782343e-05
-3.38850413690711e-05
-5.49930287814502e-05
-2.10267668326758e-05
-4.09925311497213e-06
-6.2852653693876e-05
-3.51821615839231e-05
-3.87602737817011e-05
-4.94276288988494e-05
-1.781025348857e-05
-3.83919178028126e-05
-1.19478071973701e-05
-1.52600795301054e-05
-3.60459615035177e-05
-5.245395267332e-05
-5.29024508338608e-05
-4.34274852307503e-05
-2.56774791188149e-05
-3.52384361215133e-05
-2.15238251737798e-05
-4.45525530002462e-05
-1.43754490147283e-05
-1.65714899985493e-05
-1.10228675317856e-05
-3.75922710360689e-05
-2.46775090811189e-05
-5.52148295860618e-05
-2.52403715958064e-07
-5.39624244008769e-05
-1.39050147153508e-06
-3.04684028601011e-05
-3.66287749834282e-05
-1.3664351850312e-05
-5.38951697563844e-05
-6.55898030324473e-06
-4.80122546451873e-05
-1.39105514996838e-05
-1.84466215556115e-05
-2.36843096128948e-05
-2.0204647485942e-05
-4.0096550605048e-05
-4.37260551373251e-05
-5.40246995289095e-05
-7.71554229408229e-05
-3.75313671290683e-05
-8.22828946467829e-06
-1.83378831540171e-05
-5.65972822791334e-05
-5.28736659957098e-05
-2.9771135528207e-05
-2.76752247039864e-05
-1.95106397211083e-05
-2.59882431809571e-05
-6.02305290042171e-06
-3.85875814159004e-05
-1.37045363943219e-05
-2.63636442236587e-05
-1.54454912960772e-07
-2.23723688589056e-05
-3.9440891417409e-05
-4.52310027745216e-05
-5.60136360991063e-05
-2.62059576562964e-05
-3.2986192965289e-05
-2.81714210431015e-05
-2.70035519386725e-05
-3.7384381388973e-05
-7.56460624871386e-06
-5.42909355082976e-05
-4.72909745959795e-05
-3.16933992751565e-05
1.98580673304381e-05
-1.62647333054841e-05
-1.62724665634293e-05
-2.29063828001759e-05
-2.80103850308112e-05
-3.16949532004883e-05
-4.13025160081471e-05
-1.70174726537865e-05
2.58118533370766e-06
-1.00566212174035e-05
-3.41528580123335e-05
-1.79119233663096e-05
-4.61435951248185e-05
-1.51925000156672e-05
-6.46037714002363e-05
-3.81240866137962e-05
-1.08505894669679e-05
-2.16419304187183e-05
-4.06240075777217e-05
-3.28014997773508e-05
-6.80726067831103e-05
-2.80453174346131e-05
-3.27973751633108e-05
-4.12693974169869e-05
-3.54093433273244e-05
-2.82263495379774e-05
-3.88479237604439e-05
-4.85879472851124e-05
-5.22192605736886e-05
-2.26568735334533e-05
-5.62511863953859e-05
-2.74356446187324e-05
-2.68280091270973e-05
7.45899423993977e-06
-3.64518701359929e-05
-3.47727158869616e-05
4.75529965602593e-06
-1.91075620917701e-05
-4.91598090646069e-05
-6.97887937636901e-06
-4.19140335435768e-05
-8.98381487914214e-06
-2.27004020636208e-05
-2.98006116916452e-05
-5.07915888009416e-05
-3.41307314653311e-05
-2.16894971241643e-05
-1.4477006134218e-05
-3.19269383048562e-05
-7.01054091936053e-06
-1.98828037168775e-05
-3.05589658394105e-05
-5.79205386695043e-05
-4.63872739961968e-05
-4.21824713402579e-05
-3.93309247714883e-06
-4.28840538226216e-05
-3.26953424087698e-05
-5.68196273750763e-05
-2.25179562477659e-05
-2.08235090756302e-06
-2.50957589987394e-06
-3.15103093340908e-05
-2.73768595655476e-05
-6.57888638699291e-06
-4.25837033451032e-05
-5.13233082009988e-05
-4.27664221045269e-05
-4.71509388604388e-06
-2.33379358808777e-05
-3.47935449496338e-05
-4.214073723035e-05
-2.96091366095261e-05
-6.79406569751543e-06
-3.28895625429134e-05
-2.99816980016798e-05
-3.13345221252985e-05
-2.87684916897291e-05
-3.84871397771869e-05
-3.56462058864506e-05
-2.00627588535053e-05
-3.73165666119232e-05
-3.75165400296771e-05
-2.89320700915874e-05
-2.90493388975978e-05
-4.52953984328166e-05
-1.37978763036623e-05
1.58335624744967e-06
-4.36105901211784e-05
-4.5604715197571e-05
-2.49016574086208e-05
-5.29481571408377e-05
-1.69522290443267e-05
-3.91851409339945e-05
-6.1306786395842e-05
-5.5183390370203e-05
-2.85215307371263e-05
-2.91940028945276e-05
-2.83553844322767e-05
-1.36272706793932e-05
-5.76100261931703e-05
-4.12557764748452e-05
-1.9259522356558e-05
-3.64619566632018e-05
-9.78654528908509e-06
-3.56751981783414e-05
-5.10122994431771e-05
-2.68767939688238e-05
-2.73354869904621e-05
-4.46817245912319e-05
-4.75166893699476e-05
-4.54650585252804e-05
-3.12187595034551e-05
-3.46001281383587e-05
-9.97639048760908e-06
-1.92724198016943e-05
-1.76071769925098e-05
-1.99634952565973e-05
-5.37117805505627e-05
-2.00032786030239e-05
-2.65351742610783e-05
-1.57291333360878e-05
-9.49406960682993e-06
-4.13508256110663e-05
-3.28621599921714e-05
-2.62138582729644e-05
-4.44520537885779e-05
-4.17008917778239e-05
-2.84065396471021e-05
-1.59932576833815e-05
-3.67541049644275e-05
-4.67502847219431e-07
-3.81562654523512e-05
-2.6355484416033e-05
-7.9777542484077e-06
-2.34778286162001e-05
2.88387330869719e-05
-1.5833830314063e-05
-4.42688968408899e-05
-3.6770854672485e-06
-1.19984613830024e-05
-3.21010056394998e-05
-2.57361674549249e-05
-5.98268120901593e-05
-1.36131139622668e-05
-7.18771776397393e-05
-5.11595819418696e-05
-2.9239495644603e-05
-4.1887222321266e-05
-1.8768218308332e-05
-1.47310247330828e-05
-3.31846997032268e-05
-1.5547155011215e-05
-3.68167306503504e-05
-4.81060751145194e-05
-5.43391328718163e-05
-6.25933395992323e-05
-3.39983307067901e-05
-9.90160444356967e-06
-5.69489024106554e-06
-1.05963350171554e-05
-2.35405677062148e-05
-5.3454789390704e-05
-1.97739018769835e-05
-5.77984416074259e-05
-1.62185050003934e-05
-2.39359301108857e-05
-3.82015459619185e-05
-3.14886752286247e-05
-3.73671666901654e-05
-3.81815459511347e-05
-2.48663033978895e-05
-4.54168322879685e-05
-2.00196100182558e-05
-3.08436992838827e-05
-3.84636137282935e-05
-5.59698049992403e-06
-3.03694096430503e-05
-4.38568253305065e-05
-1.91751619563666e-05
-1.59160126398312e-05
-3.63085293409803e-05
-5.67174690510166e-05
-7.2957314577421e-06
-2.86499668531074e-05
-1.73017531098406e-05
-2.85636512732623e-05
-4.9386822427905e-05
-6.74691037134722e-05
-3.17211343080078e-05
-3.63087102544652e-05
-9.6344106379386e-06
-2.52396959054e-05
-1.83214027565487e-05
-1.31832326507315e-05
-4.16595818999147e-05
-4.07458783427174e-05
-2.41339896519212e-05
1.70686253083029e-07
-1.45085633674032e-05
-3.86872029640517e-05
-2.71873739782944e-05
-5.04139209691475e-05
-3.46484412864921e-05
-1.98197575490326e-05
-4.69891028297144e-05
-3.53159477736589e-05
-9.91620088119159e-06
-4.30963079114749e-05
-2.59935975070425e-05
-3.36421201082167e-05
-3.29327274504349e-05
-2.98971682454238e-05
-2.67135759166681e-05
-3.92623848562048e-05
-6.46811046955936e-06
-4.3184680363708e-05
3.723085048735e-06
-3.33718139570803e-05
-2.43565136640015e-05
-4.08356609282546e-05
-4.7239636003973e-05
-2.77233278739568e-05
1.3018025250675e-06
-4.38642245982777e-05
-4.38312946630647e-05
3.06335213041441e-07
-4.71581326876991e-05
-2.58910919714238e-05
-1.05062099308787e-05
-3.17309787003735e-05
-5.5028679011229e-05
-5.946914373752e-05
-1.7162747238452e-05
-3.22224857278538e-05
-5.56819152392183e-05
-4.77400852313902e-05
-2.17693040343738e-05
-1.68478780830465e-05
-3.14112429315403e-05
-2.57895400425801e-05
-1.9704215056051e-05
-5.25756420032452e-05
-5.18641316851644e-05
-1.66167844528529e-05
-7.37598664424772e-06
-3.28720119164941e-05
-2.04849440007795e-05
-5.68858452882594e-05
-2.07251261914313e-05
-3.58942358982254e-05
-2.7898980377141e-05
-5.52396327812188e-05
-1.34213915489142e-05
-3.5856393030901e-05
-4.79723803743423e-06
-3.77099886815571e-05
-1.75481102661024e-05
-2.69809207880522e-05
-2.79720769636345e-05
-4.46890657785863e-05
-2.16893211995919e-05
-2.26336845646992e-05
-2.1074732014646e-05
-1.11513068095235e-05
-3.23489720056094e-05
-2.27085807565836e-05
-5.06248621487353e-05
-6.15514836737934e-06
-4.69848347544702e-05
-3.27305106706558e-05
-2.70732045261917e-05
-3.6362661516276e-05
-4.43498206408052e-05
-5.31169987901829e-05
-3.99614405912241e-05
-2.9856214679346e-05
-2.65782051398229e-05
-3.70532748329971e-05
-3.47791760461532e-05
-3.8248413861124e-05
-5.95442457379138e-05
-4.26813890564952e-05
-1.5762700567387e-05
-1.56546757262253e-05
-3.71175873793795e-05
-3.16583188384986e-05
-2.46250739216788e-05
-3.45780270250894e-05
-4.0961045160372e-05
-3.17141583690621e-05
-4.09389625808876e-05
-4.09250208510594e-05
-2.04698100264249e-05
2.31786210687116e-06
-2.24877049922716e-05
-4.15106392658929e-05
-9.05570659174701e-06
-2.2888517369899e-05
-2.27208302906454e-05
-6.75975799704467e-06
2.92566120115919e-06
-2.8324249055883e-05
-1.30725845529072e-05
-5.52075548087707e-05
-3.88994438610057e-05
-3.01359042644515e-05
-5.20060145265237e-05
-3.67875351191141e-05
-3.46000286987115e-05
-1.69027898471017e-05
-1.20623713724312e-06
-9.63034995095365e-06
-3.23948112826482e-05
-3.61619643823666e-05
-3.65565964212354e-05
-3.11379827150983e-05
-1.71270207834319e-05
-3.40026293489831e-05
-1.11917914380878e-05
-2.38273549693004e-05
-2.74112860083073e-05
-3.59292317950893e-05
-3.71512962054122e-05
-1.87427880162601e-05
-2.7915678640533e-05
-2.63602257858692e-05
-3.64916213728648e-05
8.62661009415592e-07
-1.33420820178578e-05
-1.84347577555852e-05
3.76076220444211e-06
-2.53860716993926e-05
-2.26777931389032e-05
-1.19752776901007e-05
1.58192397333698e-05
-1.91027342485489e-05
-4.22722793269896e-05
-3.88237659745083e-05
-3.14924921483316e-05
-6.46897673887994e-06
-3.49715837527475e-05
-3.47589036510245e-05
-1.04470049896328e-05
-2.04690242873431e-05
-1.96315435152197e-05
-4.88415641125268e-05
-4.16723558968859e-05
-1.57450636766986e-05
-2.66475410038056e-05
-2.83001884234186e-05
-2.39618398935315e-05
-1.79698420948731e-05
-3.24944082802193e-05
-2.3184994518442e-05
-2.212272415574e-05
-1.40415537576381e-05
-3.49475425844015e-05
-1.416586913665e-05
-2.8764012091623e-05
-1.39979512335112e-05
-1.50349307845364e-05
-5.58109166405278e-05
-4.898527155026e-05
-2.76127662862253e-06
-5.03639679473691e-05
-1.32087594990995e-05
-9.60747353358361e-06
-4.76927202921654e-05
-3.74522359844733e-05
-2.17849842834835e-05
2.1962137719502e-06
-5.04821424961782e-05
-3.34286323928542e-05
-5.18876941020449e-05
-3.70759687840309e-05
2.23802830718035e-05
1.41144138396543e-06
-1.59040864062771e-05
-4.21517566402865e-05
-2.18940835559799e-05
-1.47135666922654e-05
-2.97832681286709e-06
-5.23847590116304e-05
-3.7520064217009e-05
-2.73118053757937e-05
-6.34504379524225e-05
-1.58018407106825e-05
-9.32642543592927e-05
2.59928952423231e-06
-4.38433381240373e-05
-3.96791658407904e-05
-9.49142534791758e-06
-2.49342084635453e-05
-2.0573780742509e-05
-3.36121908035477e-05
-4.15457466356353e-05
-1.60714736100325e-05
-3.79733294551806e-05
-1.52764480745535e-06
-4.54091642386448e-06
-3.95941845332194e-05
-1.90207999440893e-05
-6.64338396520861e-05
2.13188589014049e-05
-6.3308607158473e-05
-3.50265943119993e-05
-3.78698286535584e-05
-2.64740933045854e-05
-3.80625813554555e-05
-4.42099108538187e-05
2.22456867080648e-07
8.27058962487823e-06
-1.35715500920323e-05
-1.82051832801117e-05
-3.45136842445251e-05
-3.13600959435889e-06
-3.9811544433232e-05
-4.67605973056695e-05
-2.51231477945354e-05
2.1309347926293e-05
-1.14385497421356e-05
-3.29659026622903e-05
-6.40433458979703e-05
-3.73856662125332e-05
-4.49505420753895e-05
-2.28094753153058e-05
-4.73638814145762e-05
-2.30242551008632e-05
-1.448971249008e-05
-3.9661735263179e-05
-3.79025892789729e-05
-4.34458709721999e-05
-1.25194300135712e-06
-2.28560124010617e-05
-4.92484769912887e-05
-3.49636059019572e-05
-1.89978380793559e-05
-5.29430609281665e-05
-2.43827218818297e-05
-6.84754342208935e-06
-4.16768422425313e-06
-5.4946557044214e-05
-4.24999439078538e-05
-2.98100981080398e-05
-1.20579596701908e-05
1.63475765149728e-06
-2.32371720308763e-05
-9.23201157122428e-05
-2.39224334675339e-05
-4.64440148792167e-05
-2.78638027766204e-05
-5.46647022972346e-05
-5.57124768541359e-06
-1.62173001417236e-05
-3.50660407271782e-05
-1.4981344585346e-05
-3.56059777582418e-05
-1.35804114156214e-05
-5.18612758583124e-05
-3.12374382923783e-05
-1.24696674450954e-05
-1.12542357472065e-05
-3.39255694380102e-05
-1.7570679366051e-05
-3.64464192573218e-05
-2.22240491885805e-05
-2.30690610223731e-05
-4.08431660668965e-05
-7.34312674351783e-06
-2.59146664674433e-05
-3.37415035041373e-05
-2.25089625273214e-05
-1.39301221166483e-05
-4.12563331587713e-05
-7.60285985434593e-05
1.96515091887492e-06
1.07514420248652e-05
-3.88832107390967e-06
-3.15933088070684e-05
-3.85685008835554e-05
-4.21296384482394e-05
-4.5666340862439e-05
-1.63630716872634e-05
-4.15119803229997e-05
-9.00506689180664e-06
-2.88583746812236e-05
-3.43676764964836e-05
-4.09588529335042e-05
-2.21630355537152e-05
-8.41654255337754e-06
-2.16090839324513e-05
-2.27255001405773e-05
-3.35401533680708e-05
-2.84037865988853e-05
-3.15626988794229e-05
-8.25032873037009e-06
-5.48921189935268e-05
-3.93525967231007e-05
-3.14836575640022e-05
-2.73119974119941e-05
-1.19564334572238e-05
-3.16057220001496e-05
-3.31147298951039e-05
-2.41007825353827e-05
-3.36921158267617e-05
-5.43057783035612e-05
-3.98464220110165e-05
-3.55554577636597e-05
-3.82286058213095e-05
-5.15935552229648e-05
-1.5305782889721e-05
-4.80860962123631e-05
-1.07874333924772e-05
-9.70390408318759e-06
-4.21205544280558e-05
4.13441152109167e-06
-2.90071864183859e-05
-4.54756834398434e-05
-7.40491434333638e-05
-4.70649635994458e-05
-3.56894905751183e-05
-2.63024661185685e-05
-8.57891520538399e-06
5.44271953182206e-07
-4.16815569521813e-05
-2.13232407150654e-05
-3.36767655023498e-05
9.83874161393303e-06
-2.91638515514269e-05
-3.09288473232451e-05
-3.97160987570375e-05
-2.71881822532685e-05
-4.50772494641032e-05
-4.67961697868991e-05
-2.26632446865356e-05
-1.49667724830898e-05
-4.30824298479488e-05
-2.16546615097534e-05
-2.95406992249648e-05
-3.02717374439462e-05
-3.58492524614621e-05
-7.16237050841134e-06
6.66842453264582e-07
-3.37495639695455e-05
-2.35020093401918e-05
-1.38390216245388e-05
-3.98112320480051e-05
-4.61441244502934e-05
-4.7114807047506e-05
-1.95118169589399e-05
1.69504983515083e-06
-3.11060287463464e-05
-2.77617445190981e-05
3.38739244087809e-06
-6.6399173044186e-05
-3.25934670532963e-05
-1.71146214866237e-05
-3.28517259895738e-05
-5.12213376694768e-05
-2.88456932994869e-05
-3.31037825664983e-05
-2.44249064445399e-05
-2.4659426447503e-05
-4.6812847653771e-05
-3.35785254167005e-05
-2.61418525857743e-05
-2.95764257096731e-05
-4.12770035202792e-05
-1.41170144812354e-05
-3.86837079700798e-05
1.46689902469554e-05
-2.56054098133618e-05
-1.2311492733926e-06
-4.15943869543885e-05
-3.47699144366101e-05
-6.17446964932873e-05
-4.67646433362372e-05
-3.37442584034953e-05
-4.16631550442526e-06
-5.40014606525191e-06
-2.27059367626565e-05
-1.65829290719714e-05
-8.37571568277668e-06
-4.26588451297764e-05
-6.12215284839486e-05
-3.59637197869221e-05
5.95434427946344e-06
1.54000050798917e-05
-2.51670221300535e-05
-2.24151324955653e-05
-2.99827069564899e-05
-3.27470223866776e-05
-5.53017140402392e-06
-4.6781209008488e-05
-1.36323039425365e-05
-3.8030485508268e-05
-2.77781191229473e-05
-2.9455528823059e-05
-5.81404676478037e-05
-4.55826423777474e-05
-4.28514244718006e-05
-2.18958797891174e-05
-3.08141458072728e-05
-5.77206670928334e-05
-2.37521261666609e-05
-2.00506155155101e-05
-1.05475414893858e-05
-3.14401416114539e-05
-2.33597835606065e-05
-1.75815568149003e-05
-3.61567413048491e-05
-2.06241178082285e-05
-1.12849204215171e-05
-3.91589619006673e-06
-2.80263037084704e-05
-4.34086123677134e-05
-2.79035685105673e-05
4.30176535633708e-06
-3.35642028811962e-05
-1.95756564353676e-05
-2.71942194650563e-05
-7.68401576007997e-06
-3.06668784239784e-05
-4.51205758621347e-05
-2.64418535472628e-05
-3.73259610588067e-06
-1.71269682017021e-05
-2.27287208715287e-05
-3.10361832268568e-05
-6.23895701621423e-05
-2.41088206440318e-06
-1.49625936797967e-05
-3.8863193913137e-05
-4.71040134566423e-05
-7.0521557134125e-06
-1.69731905365658e-06
-4.27645166713897e-05
-3.10485115431215e-05
-4.47636886643178e-05
-1.83281796352439e-05
-9.57201046462271e-06
-5.42283416758639e-05
-2.52526930640772e-05
-1.94876025253899e-05
-2.20395054301355e-05
-4.65627356911327e-05
-3.90731313548408e-05
-3.17361581539534e-05
-1.52942825270853e-05
-5.61417168037101e-05
-2.53403588613514e-05
-2.48323712383529e-05
-3.06780314330825e-05
-4.92284897859007e-05
-5.12121030516661e-05
-2.99236384821772e-05
-4.44681133550015e-05
-3.30205131939007e-05
-4.1064091589163e-05
-1.97601130502913e-05
-1.63168416936367e-05
-4.28177066008152e-05
-1.67699718382036e-05
-5.13623134162124e-05
-2.3666360190539e-05
-4.31928496040714e-05
-1.61760222041781e-05
-3.00490604252001e-06
-4.63578698700748e-05
-1.79104413036106e-05
-4.4867490052433e-05
-5.54622709007237e-05
-3.49808265338854e-05
-4.18098419700965e-05
-3.0384587434029e-05
-4.16064781903179e-05
-1.96632946272542e-05
-1.45269588135521e-05
-2.95455068355675e-05
-4.94021283369103e-05
-3.3479816601926e-05
-1.57149306834948e-05
-3.25807101327358e-05
-3.24793454063471e-05
-2.65204946574203e-05
-4.71136459816083e-05
-3.31667188382226e-05
-3.52010020140429e-05
-2.64828538462029e-05
-5.24753785941065e-05
-7.89551755765844e-06
-2.45137657020928e-05
-3.97350325232999e-06
5.80181064363633e-06
-3.03642264020489e-05
1.13013926127268e-06
-3.28723898372358e-05
-2.111998922893e-05
-2.80691352795292e-05
-3.54707682580778e-05
3.87994157708542e-06
-1.90188271413062e-05
-4.33010763735611e-05
-3.43779431611758e-05
-2.73058534540424e-05
-2.47937613267453e-05
-2.88437330803263e-05
-2.64726491868878e-05
-1.73476500628313e-05
-6.82840481071062e-05
-7.64622489272739e-06
-2.55555614662219e-05
-6.27360847540015e-06
-1.36604684366098e-05
-1.0965743291083e-05
-1.89785002994558e-05
-4.52527954319825e-05
-3.50291673719217e-05
-2.5402815454078e-05
-1.69149149115829e-05
-7.17625987484617e-06
-2.00463704011053e-05
-3.54854447864753e-05
-4.52156571478098e-05
-3.46201215603151e-05
-6.13017438091644e-05
-2.83991371667262e-05
-3.81354437723265e-05
-3.00174622009795e-05
-4.11036785739766e-06
-3.63041352856712e-06
-2.66176845545358e-05
-1.87559036399476e-05
-3.41657395330777e-05
-1.41301044803045e-05
-9.54324747518494e-06
-1.67868649801234e-05
-5.03447701253288e-05
-4.85282118132345e-05
-1.98307771160756e-05
-2.13856225942011e-05
-2.37538280528064e-05
-2.5279175873123e-05
-2.95120703932298e-05
-2.25261378643088e-05
-2.96105729282321e-05
-4.16820339650202e-05
-8.68890485366837e-06
-4.68747567373278e-05
-3.26738819749459e-05
-2.81022696914935e-05
-2.49992079540191e-05
-3.39472898921491e-05
-8.83443410038024e-06
-2.27832374680418e-05
-2.73830538945013e-05
-2.37666614845352e-05
-2.92589413249418e-05
-5.29164218394873e-05
-5.67301034744284e-05
-3.73465461079675e-05
-3.92665270620387e-05
-4.8458222862559e-05
-3.14211232308188e-05
-5.49782498721028e-05
-1.77565339690996e-05
-1.28726569188105e-05
-3.85533850571683e-05
-6.3146991611218e-05
-3.19700504793273e-05
-1.46372723765431e-05
-3.99561573351776e-05
-3.60268070160949e-05
-9.26286454037561e-06
-1.65073654684029e-05
-5.14571076958895e-05
-5.83265021160573e-05
-3.91058266769526e-05
-2.14618773634407e-05
-2.43754918449498e-05
-5.0074665051084e-05
-1.91297054945746e-05
-2.3605628269901e-05
-5.05908944877294e-05
-3.71132039505872e-05
-3.6134277616214e-05
-1.75900762453696e-05
-2.21373954148353e-05
-1.7735436909279e-05
-2.48919327206121e-05
-1.46561118550095e-05
-1.83823654365976e-05
-2.21661484191361e-05
-4.45351376041524e-05
-2.21732818111429e-05
-2.4288720786446e-05
-2.27481141672571e-05
-3.46115575512685e-05
-4.69686400510511e-05
-1.32742564424954e-05
-7.37937718419783e-06
-1.20234482504772e-05
-2.69679630140117e-05
-2.14417423195923e-05
-5.81712947126122e-05
-1.48128897856342e-05
-1.48695454788552e-05
-3.03548094806365e-05
-6.54328945585313e-05
-2.47226009179156e-05
-4.07477344542828e-05
-3.43240088578658e-05
-1.33527723355085e-05
-2.40969778262561e-06
-6.29852175014599e-05
-3.73480337623067e-05
-2.45106848863911e-05
-6.38287831626463e-05
-1.6218419171136e-05
-3.86892361947058e-05
-3.82534223952512e-05
-3.56408948824578e-05
-1.94902648778693e-05
-1.78568659366299e-05
-1.93300768392365e-05
-4.30064682623644e-06
-1.83326187019843e-05
-3.11961422994111e-05
-8.97313251705804e-06
-5.40800545421257e-05
-2.57537801831038e-05
7.21420716029956e-06
-3.09548258601546e-05
-2.96126103019202e-05
-2.65851519957594e-05
-4.68395057791987e-05
-3.0559738793179e-05
-4.49945541648585e-05
-8.26049905706352e-06
1.63322223733902e-05
-2.08566328124546e-05
-4.74460054341354e-05
-1.9878816466929e-05
-1.62958927726424e-05
-1.34028490518926e-05
-1.38220097919206e-05
-5.8080286034375e-06
-1.11623864036848e-05
-3.38066314563885e-05
-6.97946908208958e-05
-4.3347214199106e-05
-2.79848987661163e-05
-4.20507541927371e-05
6.25700871331487e-06
-6.81980650565573e-05
-3.04012813552641e-05
-1.27314337652762e-05
-1.94050613607889e-05
-3.22403550796661e-05
-2.61125003176581e-05
-3.35975487861543e-05
-5.65634690202589e-06
-2.77830080231858e-05
-2.872891163408e-05
7.95213472603264e-06
-3.44756903966619e-05
-3.14922643705317e-05
-4.94659965635644e-05
-8.93115893676418e-06
-2.99392604474802e-05
-2.03197171460321e-05
-3.12513288520665e-05
-1.22148779056298e-05
-4.07649134100829e-06
-1.99617152819982e-05
-3.75350155516631e-05
-2.83978793162798e-05
-2.62724314738711e-05
-4.11725188178399e-05
-3.7506447379353e-05
-4.72933292572444e-05
-4.26535555296872e-05
-1.82961175227976e-05
-2.73668313791435e-05
1.55947777773087e-07
-2.77688284748477e-05
-2.27344262519492e-05
-4.42117384008489e-05
-2.20315881857367e-05
-2.17957857838931e-05
-4.20094138470053e-05
-3.53178391867274e-05
-2.21433484604366e-05
-4.60940694012522e-05
-3.00349827981278e-05
-7.34340157350632e-06
-3.26220885572039e-05
-2.67398475902164e-05
-6.22733564628375e-05
-3.77480017796039e-05
-6.11452402734784e-05
-2.01200000336304e-05
-6.18480844715863e-05
-3.85446832404126e-05
-2.5496790939127e-05
-1.47913079172961e-06
-5.40950734769053e-05
-1.87041544382027e-05
-1.43929111720186e-05
-2.10345858731799e-05
-3.08853819313425e-05
-6.29672416406998e-06
-1.25125981720261e-05
-2.26578633575715e-05
-2.50605902014536e-05
-5.66420703812622e-05
-2.79520869079016e-05
-5.73864754917629e-05
-3.291083747159e-05
3.80666555309805e-06
-4.0351304006329e-05
-8.78733471532749e-06
-4.44419017400506e-05
-5.55465939121787e-05
1.29764356262415e-05
-2.27651755194572e-05
-4.05446391430717e-05
-2.85069134038333e-05
-3.59531389731733e-05
-4.0142573517266e-05
7.71559812639663e-06
-1.61087932500664e-05
-1.93056068257744e-05
-3.78855468781869e-05
-2.19538938733574e-05
-1.30859276658413e-06
-3.63714824070472e-05
-5.54935555392121e-05
-2.18756043749524e-05
2.54885368004891e-06
-4.10703832477456e-05
-2.07962279096485e-05
-4.37306791154545e-05
3.88887017150052e-06
-5.30495478032963e-06
-3.14352809565576e-05
-3.39168554346643e-05
-2.37524791289383e-05
-7.70174720888517e-05
-3.33763781775729e-05
-5.89878944804127e-05
-2.01084452037564e-05
-1.49423306523643e-05
-1.5121461497124e-05
-5.32304686140035e-05
-6.69413526793327e-05
-1.5473597318382e-05
-3.46906141205741e-05
-2.11252013401473e-05
-1.52440009582607e-05
-4.40075743991121e-05
-4.35717982952025e-05
-5.29967202907537e-05
-5.02445629806368e-05
-2.12451696284596e-05
3.43924987724012e-06
-6.15286318603695e-05
-2.63047508813427e-05
-3.59320817204415e-05
-5.14147663368556e-05
-3.06012791318858e-05
-2.83715906480729e-05
-1.45362350395505e-05
-1.55452877937759e-05
-5.22990091827435e-05
-1.97022284865221e-05
-4.13014734708347e-05
-9.18813943082506e-06
-5.83790291848473e-05
-4.70969991465673e-05
-5.2638212850939e-05
-7.29510144974774e-05
-5.30929423318474e-05
-1.45906964125818e-05
-1.45420774719667e-05
-1.48685974434227e-05
-4.7478681365435e-05
-3.0571992384326e-05
-5.41941504811513e-05
-2.580784458933e-05
4.49266732164853e-06
-1.35118562680024e-05
-2.29778456403445e-05
-4.11261565104572e-05
-1.08047404072851e-05
-2.27788134855465e-05
-1.20192932351932e-05
-4.90551495099995e-05
-1.66400558260575e-05
-4.05669827856418e-05
-1.51065572367525e-05
-5.01521546811009e-05
-2.04064199461618e-05
-1.31093071163352e-05
-2.80655526276161e-05
-4.13999657020626e-05
-4.1558457063833e-05
-3.75444089617615e-05
-3.62580833743019e-05
-2.15930667636483e-05
-2.84422192266586e-05
-2.1730606129879e-05
-4.00177292243353e-05
-1.02887292711434e-05
1.22132869297989e-05
2.1141517701864e-05
-4.81999762436356e-05
-5.17511106107558e-05
-2.54693396308288e-05
-2.20829236059327e-05
-6.66863741387428e-07
-5.37999585780997e-05
-4.82890009072637e-05
-4.58060447385211e-05
-1.32577292758248e-05
-2.91685613219299e-05
-4.06941836641349e-05
-1.79314596026312e-05
-7.76818556115757e-05
-3.30941322664714e-05
3.45343070197103e-06
-2.15437956738282e-05
-2.37284777997963e-05
-4.64558996243541e-05
-1.81612560397163e-05
-4.23392900592024e-05
-1.41174581728332e-05
-4.67863622658853e-05
-2.63423674451147e-05
-5.30542481291996e-06
-2.24473673339626e-05
-3.26705626371362e-05
-2.40677284156362e-05
-5.28321535859841e-05
-3.14939134677943e-05
-4.67920813887208e-05
-9.92905171443006e-06
-4.70517944263947e-05
-2.36293623232656e-05
-9.19235287959386e-06
-1.84004978158166e-05
-4.39639818796396e-05
2.02847780946672e-06
-3.73310020193783e-05
-2.4951784368266e-05
-4.55507559868993e-05
-4.52989718474146e-05
-1.5281873860333e-05
-4.41316622484381e-05
-9.7912594173456e-06
-9.71631716211155e-06
-3.84916645013546e-05
-4.5696985839068e-05
-3.0566686468029e-05
-2.46488615759174e-05
-3.78898618048383e-05
-1.48377240982207e-05
-7.09095056158304e-05
-1.4689669062892e-05
-5.21715855933386e-05
-1.67320442305627e-05
-5.1147412804531e-05
4.20103988474755e-06
-2.4809516134729e-05
-1.17007298125675e-05
-4.51159683726396e-05
-1.98266821954944e-05
-3.6740426414034e-05
-7.20719699930752e-05
-4.47688525090563e-05
-5.46422681667003e-05
-4.99482652549616e-06
-4.95372969928332e-05
2.09983147864479e-05
-2.96648291293821e-05
-2.23819797577451e-06
-6.75603569862542e-05
-3.22395785639709e-06
-2.43135242168881e-05
-2.65730282529323e-05
-5.34628056141804e-06
-6.1555504742827e-05
-2.26625368087503e-05
-2.31667550668051e-05
-2.54134698720989e-05
4.03479574433056e-06
-1.95042636951967e-05
1.56762845091828e-06
-3.13780619963604e-05
-9.32977410056196e-06
-4.17775921888163e-05
-1.92712070069282e-05
-2.62064257162574e-05
-1.04316489361626e-05
-1.44761405901987e-05
-3.76925360889014e-05
-3.06552210858267e-05
-2.86977649488344e-05
-3.1121261926322e-05
-1.38187509818108e-05
-3.03087351784779e-05
-2.23337222601131e-05
-4.13809825048347e-05
-2.39002220443066e-05
-1.27604181323577e-05
-3.95511282990512e-05
-3.87944126513256e-05
-3.16718619964971e-05
-2.99268861583116e-05
-1.06326044469961e-05
-3.44882727048407e-05
1.85434941666833e-05
-2.9736579410299e-05
-4.62934023637543e-05
-2.37950765819585e-05
-3.29279051016583e-05
-2.60312491406587e-05
-6.82000153920948e-06
-4.9804816737872e-05
-2.18377448380168e-05
-3.46758768566551e-05
-3.20164946989931e-05
-4.01425823632363e-05
-3.38338939480386e-05
3.09007314005777e-06
-5.42049897987575e-05
-3.86188160183451e-05
-3.10248012329795e-06
-2.20008939724337e-05
-3.9436280652701e-05
-4.82457762489642e-05
-2.18882058607982e-05
-2.30629359808359e-05
-1.30964892308025e-05
-1.29072969298465e-05
-2.29186086437442e-05
-1.08265087253386e-05
-6.59575572830118e-05
-4.33902473538601e-06
-2.56314697230745e-05
-1.15012588705312e-05
-3.66166417883995e-05
-2.35408695221474e-05
-2.50209015311336e-05
-2.87802359107375e-05
-6.79865126389248e-06
-3.57772139768738e-05
1.6557864935704e-05
-2.60096772818806e-05
-4.65695977287862e-05
-4.17867574546263e-05
-2.35781433325822e-05
-2.79465708232477e-05
-2.87946938083312e-05
-3.26022278877346e-05
-1.97493436841008e-05
3.41222681614862e-06
-2.18887544067711e-05
-1.83031600899201e-05
-6.09354563498679e-05
-5.47540790079982e-05
-5.6872813844281e-05
-1.88621946451811e-05
1.88851821595751e-05
-2.07733425661206e-05
-3.63987094095353e-05
-1.14519318219689e-05
-5.17248694093767e-05
-3.7424001646392e-05
-1.3358582194492e-06
-1.22266299927269e-05
-4.52569044276368e-05
-3.38159017861642e-05
-4.51351580926126e-05
-3.44646411323052e-05
-2.1906722601819e-05
-5.63833612420467e-05
-3.89707634228121e-05
-4.48708821559454e-05
-4.26969256269875e-08
-3.63331013444063e-05
-3.2795983167216e-05
1.42462093600903e-05
-4.98668380949083e-05
-9.38068108837107e-06
-4.03733260721316e-05
-2.78268355819639e-05
-3.9584883851532e-05
-5.68866366215178e-05
5.8139079620352e-07
-1.88389457068187e-05
-2.08578678761474e-05
-2.95496086723203e-05
-3.22670208343671e-05
-4.51630823077427e-06
-4.09440774807694e-05
-1.43422967875639e-05
-5.66798866068017e-05
-4.46150727641048e-05
-2.4705583616109e-06
-4.34563497459133e-05
-3.33997865004944e-05
-1.86723851681397e-05
-2.64638316683909e-05
-4.48887109163168e-05
-3.02360757960633e-05
-5.07581702935559e-05
-3.94989281976806e-05
-5.43845835457821e-05
-1.52230071361185e-05
-2.84586846073585e-05
-1.59607562313723e-05
-1.09537390294886e-05
-4.72972079500364e-05
-3.70943627415614e-05
-1.62514827616972e-05
-5.86192511966564e-05
-1.9855025467849e-05
-1.99332330851378e-05
-7.08148897297764e-06
-2.04229978483121e-05
-3.19558487829882e-05
-1.35630414129408e-05
-2.39587119187633e-05
-1.2535586888067e-05
-2.52480202814806e-05
-2.6846072972818e-05
-3.89208650875577e-05
-3.27239778911503e-05
-4.96799454468825e-05
-4.79339953852697e-05
-1.97533988899508e-05
-1.34750014495424e-05
-3.97800418531525e-05
-2.54241645604733e-05
-1.89757452643021e-05
-5.44697087077532e-05
-3.59543104874063e-05
-2.34375196170975e-05
-1.76596393506058e-05
-9.836888550385e-05
-1.99489460566434e-05
-2.7153852897588e-05
-8.40374628537838e-06
-2.54235381911271e-05
-1.58993678138836e-05
-4.90151472422264e-05
-3.70988585385221e-05
-8.91772246959367e-06
-5.07600245629248e-05
4.78111351239272e-06
-7.86793357787269e-05
5.40606766633588e-06
-2.20140881843584e-05
-2.77182234682243e-05
-4.15034359100794e-05
-4.68375332515387e-05
-2.8740276611486e-05
-3.14436644700336e-05
-2.29474627321296e-05
-2.18338769711533e-05
-8.78416182325762e-06
-2.6729278515059e-05
-2.26778027066831e-05
-4.58157181139229e-05
-1.6305571106462e-05
-3.60261388157267e-05
-5.44851177338751e-05
-2.30848023811324e-05
-2.40479273902063e-05
-2.94088468976986e-05
-4.80497356304026e-05
-3.71862919929866e-05
-1.36037589703687e-05
-5.4936568024693e-05
-2.92284499343915e-05
-1.97522971423388e-05
-4.25702268702354e-05
-4.49726406238089e-05
-2.18682643244823e-06
-5.35444022162772e-06
-2.98834546746108e-05
-2.96029405327867e-05
-3.41478459776094e-05
-3.26896325576326e-05
-2.7439475252561e-05
-2.36281962056481e-05
-2.55425362821797e-05
-4.20538875157006e-05
-3.82021479354679e-05
-6.38184047897228e-06
-3.0449121986796e-05
-5.52473830022442e-05
-1.07112236240637e-05
-8.58221296924737e-06
-2.48595755745654e-05
-3.5730006340026e-05
-5.48177175692748e-05
-3.66884327862362e-05
-2.36922444792575e-05
-3.74655069939544e-05
-1.79415598712135e-05
-2.44180044166957e-05
-2.7675250603714e-05
-2.70483422957794e-05
-3.73189908168243e-05
1.47562983250534e-06
-2.62062929731037e-05
-3.43521387881913e-05
-4.68299560843459e-05
-1.64453283960555e-05
-4.61978233028275e-05
-1.86353811253248e-05
-6.5246829425842e-05
-7.75609174636488e-05
-1.03844205897955e-05
-1.49815133504755e-05
-2.90954930944853e-05
-1.95708291842602e-05
-4.34421801500557e-05
-3.07651612680428e-05
-2.68432294373814e-05
-6.35238743640007e-06
-4.79781842212194e-05
-1.87822020734034e-05
-7.2022237124254e-06
-1.33641899659683e-05
-3.7761653874894e-05
-8.63846596731296e-06
-5.09156079568341e-05
-1.79742717423342e-05
-7.4469708903437e-05
-2.79374118800826e-05
-3.74065093913047e-05
-2.25729269001083e-05
-1.90387939796354e-05
-4.80371150471601e-06
-2.46540733313102e-05
-2.17101197697621e-05
-2.47135540793263e-05
-7.68487211598796e-06
-3.75044599172475e-05
-2.04188836918691e-05
-3.22012352189116e-05
-1.52081697661795e-05
-3.88828073491774e-05
-4.10399328948295e-05
-8.18388476576556e-06
-5.72395898799304e-06
-4.57485035026961e-05
-2.91033868345539e-05
-4.67658014651967e-05
-5.3020387877421e-05
-3.81238601176124e-06
-2.15552295199238e-05
-1.90073243515569e-05
-1.7957121882618e-05
-5.84918413418549e-05
-4.35563321230563e-05
-4.73661842835852e-05
-2.40510903406569e-05
-3.27340236202662e-05
-1.48349794581141e-05
-2.95652600148706e-05
-2.14267911641789e-05
4.41676635554591e-06
-2.59534463408249e-05
-3.50772639899463e-05
-3.01304789740816e-05
-4.12756554807144e-05
-2.79255416363019e-05
-8.13013944907704e-06
-4.78462186305247e-05
-1.7165338154771e-05
-2.39411870593026e-05
-4.67038423523294e-05
-2.35904203626244e-05
-2.34512970935429e-05
-5.34902937879701e-05
-1.395983032742e-05
-5.60156468418733e-05
-4.05918137155778e-05
-2.21704453788611e-05
-3.82164821795249e-05
-2.43589471426691e-05
-3.47801463682313e-05
-4.86895857307828e-05
-2.13521017904785e-05
-3.84791264446446e-05
-8.68084124682765e-06
-7.61449821175741e-05
-5.36879215465092e-06
-5.98290993427487e-06
-3.53140166897791e-05
-2.37919184283706e-05
-1.63631220870222e-05
-3.96541504855999e-05
-5.26930073075205e-05
-4.12826237121776e-05
-5.08074541466741e-05
-3.5398193844479e-05
-3.27080158530268e-05
-4.21190561386117e-05
-3.48915597130973e-06
-4.1690335469519e-06
-3.61924054397208e-05
-3.74039397267459e-05
-1.48116778027607e-05
-1.99325751395267e-05
-6.03859133270081e-05
-3.23637461012786e-05
-1.67643060337074e-05
-4.74409805999624e-05
-4.35315268782963e-05
-2.58847939921123e-05
-3.20196169810136e-05
-3.41507850804283e-05
-3.87194863438963e-05
-4.1575305392633e-05
-6.39812729081778e-05
-2.24159470853127e-05
-9.78651482776513e-06
-4.68039931251342e-05
-4.86821066592465e-05
-2.4112898310578e-05
-1.52162379234227e-05
-4.87134078556398e-05
-1.02144420545927e-05
-4.42777353290861e-05
-3.76313172865476e-05
-1.23602849561688e-05
-8.46507696716404e-06
-2.93735136660863e-05
-2.53894479276319e-05
-3.09887887766836e-05
-5.463048886501e-05
-2.63081240571943e-05
-4.76221733420411e-05
-2.36746852254852e-05
-3.72752331081731e-05
-1.75810340195223e-05
-3.97549650189949e-05
-7.13040875078627e-06
-5.05209367758027e-05
-5.30088569944649e-05
-3.02784406988452e-05
-2.37264056622823e-05
-5.25782289711004e-05
-3.43366069869456e-05
-4.65988532745822e-05
-1.58986788645824e-05
-5.81870935440002e-05
-7.05593840290939e-06
-2.51085841350005e-05
-4.58036242774521e-05
-4.80089319252626e-05
-1.12032098747857e-05
-3.17426514069143e-05
-3.87265850085632e-05
-4.45438030482371e-05
-4.59430060281877e-05
-1.899387611855e-05
-7.3641742226674e-06
-2.43852252860247e-05
-1.42268734673146e-05
-6.39815719520303e-06
-3.3689399617686e-05
-4.07564145958115e-05
-1.71631030048179e-05
-1.67885816833947e-05
-2.91532756975655e-05
-3.21615070226424e-05
-3.78159769749527e-05
-6.08840284421013e-06
-1.90398642974735e-05
-2.0630409402152e-05
-2.13924867456637e-05
-3.15066709008508e-06
-3.24420093592167e-05
-3.91940550519244e-05
-5.64564732343363e-06
1.45297635238927e-05
-2.57251336611725e-05
-1.86809978261554e-05
-1.90957078185405e-05
-1.54028572032506e-05
-3.56000005334425e-05
-2.83687115716809e-05
-4.06665413476654e-05
-2.87105401852041e-05
-4.22707264978136e-05
-2.16767749083284e-05
-3.92468018368564e-05
-3.88265922002046e-05
-5.03462473240628e-05
-2.58781138585993e-05
-3.20889594878659e-05
-3.64227750113442e-05
-2.65406190776493e-05
-2.75451715078944e-05
-3.7206634596884e-05
-6.54902026874478e-05
-4.53239418109411e-05
-6.98689766996848e-06
-4.13296537027958e-05
-3.42374089317872e-05
-3.63535015382737e-05
-5.57025543403452e-06
-3.39261212657279e-05
-2.88824500727781e-05
-3.21228488325879e-05
-2.45177267482802e-05
-3.63230235525884e-05
-7.14952231844994e-05
-2.74112888570967e-05
-1.54774357287685e-06
-1.82132618678067e-05
-1.13775658620366e-05
-4.65654467485999e-06
-3.03077398521526e-05
-1.6652323633465e-05
-4.43877456665086e-05
-2.5444598314968e-05
-2.93350535714204e-05
9.31018764995236e-07
-6.051009886972e-05
-1.85302643020499e-05
-3.39303198111556e-05
-4.43421949784038e-05
-3.84421973649755e-05
-1.01887660607414e-05
-2.05916145495271e-07
-1.55711320300583e-05
-2.36446109402459e-05
-2.61721803610417e-05
2.20220694220985e-05
-4.0407393065595e-06
-2.78804713243623e-05
-5.3106425137595e-05
-1.33067912387571e-05
-1.92430257677595e-05
-2.68500281761452e-05
-4.66602004258418e-05
-1.60720418155967e-05
-5.51504079689165e-05
-2.76764579286595e-05
-2.67239819958812e-05
-3.36798571092452e-05
-2.93801324794463e-05
-7.15909037428753e-05
-1.74927633278614e-05
-3.70126187694202e-05
-1.9980642606524e-05
-2.16810013027714e-05
-2.16732312863644e-05
-1.7583913010558e-05
-2.9551291639246e-05
-3.77866179374627e-05
-3.53012213947996e-05
-3.92174292332941e-06
-2.24474188061514e-05
-2.14022861342245e-05
-4.8886248916319e-05
-4.2216700447982e-05
-3.11260700834414e-05
-4.10642002512425e-05
-5.47214380226806e-05
-3.85539905943226e-05
-5.21243445511871e-05
-2.21866511147959e-05
-2.28526503689288e-05
-1.67125569995921e-05
-2.72568935419287e-05
-1.60793994644149e-05
-4.52416850205916e-05
-4.05618392053848e-05
-4.86821685095056e-05
-2.43428460221697e-05
-4.07916938476106e-05
-1.79364831455657e-05
-3.6534607845747e-05
-2.50064950016907e-05
-2.46908263604231e-05
-9.07587089664146e-06
-2.50655308143883e-05
-1.51099886676149e-05
-6.57623522134612e-05
-1.23041151606897e-05
-2.54268457427688e-05
-3.52975340879345e-06
-7.89599944382164e-06
-8.37281640539197e-06
-2.03296683355211e-05
-3.07694769991751e-05
-3.20791378367283e-05
-2.52975631381474e-05
-2.97436654998228e-05
-3.44920315027466e-05
-1.16670461848045e-05
-8.04872688738926e-05
-2.3677859937372e-05
-1.94033923847714e-06
-2.92118105157326e-05
-5.2750006800857e-05
-2.49430802820272e-05
-3.62511369446206e-05
-2.57234842754005e-05
-1.76876232343213e-05
-1.21222998831371e-05
-5.08947736434582e-05
-5.37381123286685e-05
-1.4867616384094e-05
-3.08355765166509e-05
-3.411015374059e-05
-3.35307630232535e-05
-1.02017461040581e-05
-6.01050057553989e-05
-5.25420452202977e-05
-4.58790136744981e-05
-4.22180900232358e-05
-2.21346768191721e-05
-1.28273780018511e-05
-3.31105992836334e-05
-2.05202362175609e-05
-4.33993498474599e-05
-5.30268656137504e-05
-3.43391026798325e-05
-2.18781913117714e-06
-6.1314407790516e-05
-3.63954746790851e-05
-3.46265942344373e-05
-2.06186920166553e-05
-3.17003787552428e-05
-1.60779451410817e-05
-1.97312926137506e-05
-3.14877081544413e-05
-3.88550985206233e-05
-4.84789568479454e-05
-3.04299782108151e-05
-4.08254296323398e-05
