# Supplementary material for: Research on computational propagation and identification of mine microseismic signals based on deep learning
Source: PLoS One. 2025 Oct 22;20(10):e0334641. doi: 10.1371/journal.pone.0334641 (PMC12543183; doi:10.1371/journal.pone.0334641)
Supplement: S8 Data — (ZIP) [file pone.0334641.s008.zip › 000100900002807.xlsx_0.txt_24.txt.txt]

-4.12972994423197e-05
-6.59563940440831e-05
-1.79999338231583e-05
-3.62672687926955e-05
-2.52337479031968e-05
-5.26702548358057e-05
-2.82143769787235e-05
-4.35100890621531e-05
-1.09808745227644e-06
-2.69471982916412e-05
-3.41284795657453e-05
-4.42842346434831e-05
-3.05454473807746e-05
-2.21196135457567e-05
-1.93190185022568e-05
-4.15522849325705e-05
-1.37980857764039e-05
-3.47653065314946e-05
-2.35754973113613e-05
-3.17547670369497e-05
-1.39350533025926e-05
-1.98263230503815e-06
-1.89951790195226e-05
-5.89104797974387e-06
3.55493252635212e-06
-4.55478105163875e-05
-5.35006424838809e-05
-3.40880444476923e-05
-4.27927090735904e-05
-1.09733649445708e-05
-2.3457106162744e-05
-1.68747108840573e-05
-7.73437023010891e-05
-3.22454406980428e-05
-3.20563987443228e-05
-2.02386645743596e-05
-1.78859796448796e-05
-2.34519001145569e-05
-1.16412873115685e-05
3.70617276715993e-06
-1.32657983748965e-05
-1.33996319115807e-05
-2.88582239215381e-05
-4.1336337147465e-05
-3.27138277947602e-06
-9.01242046588934e-06
-3.54972798721528e-05
-3.45325497268229e-06
-1.41417966737752e-05
-3.32949655017015e-05
-1.35209711139825e-05
-2.32496064778165e-05
-3.48538134920565e-05
-6.92957084989629e-06
-7.74560974396588e-06
-4.58293505148452e-05
-5.05982086880354e-05
-2.43401609537671e-05
-1.57190172327526e-05
-4.81047202603736e-05
-4.1098617145082e-05
-3.32119621434065e-05
-1.15098224058848e-06
-2.46477915227876e-05
-3.86171092863257e-05
-1.77504907704888e-05
3.69210630683351e-06
-3.10407825012565e-05
-2.03265546523085e-05
-2.02071785460634e-05
-1.35104816108616e-05
-4.04812939014151e-06
-3.13484171514897e-05
-1.85989681114458e-05
-3.84313741442683e-05
-6.01059804327771e-05
-2.08172265448858e-05
-1.73694199659206e-05
-4.43834217793254e-05
-2.54332508846317e-05
-2.89379027625352e-05
-4.32249340214806e-05
-4.19051079008628e-05
-1.83271083255395e-05
-2.51721685749502e-05
-3.288318254512e-05
-4.03752826095786e-05
-2.03283115275168e-05
-1.45075213220594e-05
-2.38043117580278e-05
-2.54514609490799e-05
-2.14965016111997e-05
-1.95655841084101e-05
-4.69080267368635e-05
-1.43610752981493e-05
-2.66283354601837e-05
-1.80556661565421e-05
-4.1516249187857e-05
-4.90774547072806e-05
-5.05785996421362e-05
-1.26596392858271e-05
-3.62892650647687e-05
-2.2900448669467e-05
-5.1476466017092e-05
-1.60555255447353e-05
9.48413952916867e-06
-1.1630878460112e-06
-5.42234649872838e-05
-5.27730225296602e-05
-2.64726750117729e-05
-1.60389386004052e-05
-8.69153270675454e-06
-1.5563424658599e-05
-3.66815467924558e-05
-4.18951573674033e-05
-5.72168869439922e-05
-3.76094714436107e-05
-3.04747507335079e-05
-3.96427960250954e-05
-1.48611163641716e-05
7.10120114976479e-07
-5.16848526727398e-05
-4.91488156668617e-05
-5.25191768265255e-05
-6.29052502982874e-05
-3.39480910183392e-05
-5.46986600819533e-05
-2.31085496868118e-05
-1.71515330058009e-05
-3.14467791173391e-05
-3.21898876542493e-05
-3.42634316374638e-05
-3.54564214115058e-06
-8.4157685067483e-06
-4.55810257906991e-05
-2.32099761613618e-05
-5.06024097475981e-06
-6.27540324276987e-05
-4.41188648630175e-05
-9.00219718740093e-06
-8.35620627881463e-06
-3.73109584269767e-05
-4.67907012925057e-05
-1.78023511409937e-06
-2.55478852194286e-05
-3.90574831976219e-05
-1.94331824846909e-06
-2.90090493934238e-05
-2.31779487287581e-05
-4.45350353942252e-06
-2.15702645338928e-06
-1.94254146631185e-05
-4.3061309001197e-05
7.60983298286593e-06
-4.27311569364651e-05
-3.90897697452655e-05
-4.4517128390624e-05
-8.09762001842932e-06
-3.04570607640694e-05
-2.33153950315507e-05
-5.53707820517175e-05
-1.66104074668233e-05
-6.72694346807162e-05
-1.9023510730141e-05
-4.9833427369972e-05
-3.96362465818295e-05
-2.12399588561449e-05
-1.56795029954794e-05
-3.08823138616592e-05
-4.09357890781503e-05
-3.3525900616194e-05
-2.38160553052716e-06
-1.19542417992312e-05
7.26595383908294e-06
-2.20291819124885e-05
-1.70634044772206e-05
-3.26206807255045e-06
-2.95707392525389e-05
-1.92990328577241e-05
-2.95240205998857e-05
3.2257649736242e-06
-3.93410771529534e-05
-5.81781273153466e-05
-4.15030456565098e-05
-3.94757774993137e-05
-3.06663724728421e-05
-5.34034000224945e-05
-1.02843028303577e-05
-3.15450404487267e-05
-1.93065189009079e-05
-1.6147182030506e-05
-3.16376174917939e-05
-4.51195722888269e-05
-3.8699414260055e-05
-4.44973286313862e-05
-4.64193950030624e-05
-3.76274994402247e-05
-1.0695002514938e-05
-1.63024222673777e-05
-2.59628605829325e-06
-1.54599891994182e-05
-4.74108917953247e-05
-2.66227411512136e-05
-2.04455091465509e-05
-3.22704002241144e-05
-2.80603430674619e-05
-3.34896401767625e-05
-1.89063384566829e-05
-3.46556981810007e-05
-3.52369076787063e-05
-2.2812573590915e-05
-4.63417633118248e-06
-4.40705474816501e-05
-2.26802035504902e-05
-3.19810731294753e-05
-1.79235034748052e-05
-5.11142719743643e-05
-1.82070251663146e-05
-4.63552114039762e-05
-3.08987344630889e-05
-1.17937673554135e-05
-4.34882933168671e-05
-4.99710383776094e-05
-4.67271779511085e-05
-4.2257900486928e-05
-2.12860196587032e-05
-2.92527633155073e-05
-3.28981120125408e-05
-3.93866153484669e-05
-4.05669951237551e-05
-3.88127419455848e-05
-4.04810736507707e-05
-3.2260687661167e-05
-2.27984283408926e-05
-3.24434159582548e-05
-3.36835363352511e-05
-1.66945100987674e-05
-1.29764889935054e-05
8.25938538256338e-06
-5.15125725807687e-05
-2.48881800523186e-05
-4.04435906022922e-05
-3.09488433867043e-05
-7.09622858819234e-06
1.02105209248704e-05
-3.59313347139463e-05
-1.47476906772779e-05
-5.86764407805386e-05
-1.06977761359785e-05
-2.8976761319671e-05
-3.96276050745505e-05
-3.4426776446963e-05
-1.67720474173141e-05
-6.27012420695376e-05
-2.10824718104774e-05
-3.47646401379139e-05
-4.75509389082081e-05
-4.86807519071469e-05
-1.85916452320725e-05
-6.68741032061644e-05
-4.98717872382996e-05
-1.56817941430221e-05
-2.32674739209002e-05
-1.9560999485559e-05
-6.5677503580639e-05
-2.11157908975571e-05
-4.79305688431708e-05
-4.1484076637187e-05
-1.93642274873931e-05
-2.81376022763115e-05
-1.74045735707297e-05
-4.87135432341403e-05
-3.07978628555308e-05
-4.582077762363e-05
-4.53807219608917e-05
-4.48126809928573e-05
-6.93831552071125e-05
-9.78817416966505e-06
-3.61055299316679e-05
-4.71978561737681e-06
-4.51845105868884e-05
-2.08445002012584e-05
-4.58785306189526e-06
-5.10534371917534e-05
-2.22293482423973e-05
2.50288301513763e-06
-2.77464942063825e-05
-3.97138813305848e-06
-3.30565848808974e-05
-4.29623984105744e-05
-1.67278539079525e-06
3.72599337345705e-06
-4.07758481350392e-05
-3.80151625171215e-06
-3.34692366801426e-05
-2.51678226458479e-05
-1.37651087890635e-05
-1.35255999404262e-05
-4.98088232223804e-06
-3.25738846993998e-05
-3.37295582889406e-05
-5.25373148379368e-05
-4.80371820765551e-05
-4.76623650465016e-05
-2.56109907895247e-05
-4.47253864845838e-05
-2.64038570653939e-05
-2.45326486371348e-05
-5.27422180029826e-05
-3.03918221371557e-05
-2.34404898245266e-05
-3.8712445102993e-05
-2.2609630333201e-05
-1.92588599025653e-05
6.55720447521406e-06
-1.38373015204863e-05
-2.59189445777362e-05
-1.65993446556949e-05
-2.85115352794703e-05
-2.99753971275934e-05
-1.04690722909719e-05
-5.02322428108849e-05
-3.65434795456017e-05
-2.32066708516402e-05
-3.84545488314314e-05
-1.32329892402031e-05
7.91027166406851e-06
-8.69400818605537e-06
-2.8882335291043e-05
1.07557318735018e-05
-4.06274264847381e-05
-3.97008498628218e-05
-3.29530174872084e-05
-2.83951727214283e-05
-3.0578105100028e-05
-3.36554684938747e-06
-4.40637425188677e-05
-2.18113032746174e-05
-3.62182316040924e-05
-2.31952937319168e-05
-1.10077457395857e-05
-3.51955978257601e-05
-4.44655099517089e-05
-3.688957476162e-05
-2.95442318094542e-05
-1.42997869837164e-05
-4.64837920330605e-05
-3.45775777403581e-05
-2.69957227019608e-05
-1.37903283198023e-05
-3.55067487206869e-05
-3.32732559169537e-05
-9.59964094571495e-06
-3.91099010233907e-05
-3.8453707123833e-05
-2.02403542446647e-05
-4.84873565394368e-05
2.58161781100102e-05
-2.66358902268483e-05
-2.47026271162452e-05
-5.63994289562329e-05
-2.53276061068896e-05
-5.6557471604142e-05
-1.84061478300269e-05
-3.08176811987028e-05
-3.01357910872812e-05
-1.89406262189415e-05
-3.14878991315473e-05
-3.78883661142346e-05
-2.22722584587525e-05
-2.22151145986093e-05
-3.50958498277018e-05
-5.50831150331162e-06
-4.7727058032797e-05
-1.04766354093795e-05
-4.16911096096282e-05
-3.91228008720749e-05
-2.34602237119106e-05
-4.40971869217206e-06
-5.07301519070372e-05
2.84679387889586e-06
-3.44032719151946e-05
-3.34895415080115e-05
-3.75670082718892e-05
-2.13823129763075e-05
-4.61529211701288e-05
-3.20506628550164e-05
-3.51589671895502e-05
-3.18841538088112e-05
-4.22630137984652e-05
-3.40041811339532e-05
-3.86426589903944e-05
-1.74751166013999e-05
-4.04471999647737e-05
-4.5832829871638e-05
-2.24231610861882e-05
-5.30918130592583e-05
3.16523335841659e-06
-4.0160553191227e-05
-4.1141444609455e-05
-1.42728277617568e-05
-4.08369781690348e-05
-3.15620389173537e-05
-5.1050749265381e-05
-1.77016715183617e-05
-2.01034810791294e-05
-6.48494411215672e-06
-2.35147995794095e-05
-3.33589341885255e-05
-4.78936649062518e-06
7.51581206777401e-08
-1.84572283739398e-05
-2.94706677489269e-05
-1.4463862044148e-05
-3.16526643256548e-05
-3.93392950710239e-05
-4.07215395455142e-05
-1.31184801915357e-05
6.342160106316e-07
5.9423591887691e-06
-2.78984563469331e-05
-2.9510476015491e-05
-5.07787318884713e-05
-5.49855288502967e-05
-1.77832600133185e-05
-1.2607245961169e-05
-2.14942060663304e-06
-4.61190461701369e-05
-1.0498386306554e-05
6.77430097817776e-06
-2.53091468218581e-05
-3.30376460640474e-05
-5.63255632769634e-05
-2.89104435376021e-05
-4.48591768674044e-05
-2.64065172317833e-05
-1.23679465250317e-05
-2.93189009868983e-05
-5.85051981531941e-06
-2.74056827339793e-05
-6.37287508916023e-05
-4.64468236554151e-05
-6.00005842049277e-05
-2.24205412083833e-06
-3.03839338141378e-05
-1.20488747457143e-05
-5.29648748563138e-05
-2.69233543422632e-05
-5.6196581697548e-05
-3.96541831057857e-05
-9.18769791593875e-06
-4.46390864124734e-05
-4.14779491734306e-05
-8.41989761071838e-06
-4.53120314909459e-05
-3.60744871100931e-05
-2.21983755890646e-05
-2.62687516682327e-05
-4.39500954676658e-05
-3.97371429006967e-05
-5.08207570781739e-05
-1.62228088459722e-05
-3.52237498520459e-05
-9.72478486758433e-06
-4.28841627201568e-05
-1.00197139009336e-05
-1.89975554788746e-05
-1.19201186366646e-05
-3.54443848895338e-05
-4.19692459179198e-05
1.9382829642244e-06
-4.25085281713714e-05
-4.22650083628819e-05
-5.74742654774048e-06
-5.19839790147433e-05
-3.45359818580422e-05
-1.06136656632085e-05
-3.55758950143869e-05
-2.61458131466737e-05
-3.49873136143586e-05
-2.04533841328313e-05
-3.71339725416665e-05
-1.7249020532022e-05
-1.9960567797418e-05
-4.0126827366513e-05
-3.98831600860099e-05
-3.26578241730928e-05
-2.36121981954966e-05
-3.85947388955922e-05
-3.7415694412894e-05
-3.3370133696107e-05
-4.16447221934583e-05
1.05273521776752e-05
-6.92714614015499e-06
-1.60749921458038e-05
-2.40228959877221e-05
-6.11769112726597e-05
-4.00554555734453e-05
-2.81982479841188e-05
-2.48448458628462e-05
-3.81330026986708e-05
-3.76533847369572e-05
-3.10476544360312e-05
-5.29838195567264e-05
-4.1323511375854e-05
-1.30215387390363e-05
-3.93995984779867e-05
5.63325344759372e-06
-1.26967466976977e-05
-4.21504093252003e-05
-3.26348840643054e-05
-6.70872847568317e-05
-3.09012060055836e-05
-1.30321240953553e-05
-5.25400156012941e-05
-3.17612895176891e-05
-1.41817014351391e-05
-3.22817274865319e-05
7.68160091837967e-06
-6.57185573553692e-06
-1.03665647870341e-05
-3.18850796916622e-05
-3.21979440263251e-05
-2.34127112740167e-05
-5.71141267221767e-05
-1.74758279781864e-05
-1.4909279163987e-05
-3.58504157171709e-05
-6.63420618160664e-05
-3.74130645984104e-05
5.23981971858733e-06
-1.62941095796821e-05
-4.85956040402051e-05
-3.08925157236753e-05
-3.13643644229697e-05
-2.38428470723922e-05
-4.81016474910234e-05
-4.40081540232401e-05
-4.10080317371795e-05
-1.08559005128962e-05
-7.76119003634146e-06
-2.96413194602615e-05
-1.52583096626336e-05
6.10218676374835e-08
-2.02320237160127e-05
-2.35335031890061e-05
-1.26379708536366e-05
-2.34933072115324e-05
-5.09647198744069e-05
5.47731657834354e-06
-1.90664615789856e-05
-6.22183575501916e-05
-5.65982382870875e-05
-4.28569059425763e-05
-3.84127807838491e-05
-1.93293677901955e-05
-8.90362195289607e-06
-2.88437645824943e-05
-4.58367214589514e-05
-5.54974525541844e-05
-2.94805228182043e-05
-5.63046777298783e-05
-2.42586885314968e-05
-3.82803063054333e-05
1.57182153821612e-05
-1.05257443733233e-06
-4.04235132331411e-05
1.13896348416174e-05
-4.60572664365526e-05
-5.62670504144463e-05
-4.6203595364981e-05
-2.87204342898713e-05
-2.19710985864664e-05
-4.80937911540505e-05
-8.08029505416033e-05
-1.32920971381353e-05
-2.23300150245044e-05
-3.4546295035564e-05
-2.97467321637888e-05
-2.95050429496287e-05
-2.34728093576517e-05
-1.81053055448126e-05
-6.36116721389745e-05
-6.27965607930148e-05
5.8489571795183e-06
-6.02930482387138e-05
-5.78322637221401e-05
-3.54306437995019e-05
-7.76305532145415e-06
-4.40252252401737e-05
-3.0180726058043e-05
-5.77248099448634e-05
-6.81039693097507e-06
-3.4424300901573e-05
-3.01617177215475e-05
-2.89346051574294e-05
-6.23349024977158e-05
-7.33673492271798e-06
-1.95099050242644e-05
-2.27689017317476e-05
-2.46476165166159e-05
-3.29211229830679e-05
-4.40389424441387e-06
-4.7411809689699e-05
-1.52381242188503e-05
1.10839457727054e-05
-1.80027919600006e-05
-5.19383333822069e-05
-2.10917293994626e-05
-2.7052079184135e-05
-1.42689610075012e-05
-1.05611979269911e-05
-9.18153676807472e-06
-1.47406203414271e-05
-2.43851628232824e-05
1.05289575606389e-05
-2.03534336856177e-05
-2.86127992656209e-05
-2.64303791252695e-05
-3.42049176012308e-05
-3.20392263193204e-05
-6.42017128817136e-05
-3.41888415090652e-05
2.24749796708832e-06
3.9571058085523e-06
-3.33931502862244e-05
-2.1616292641048e-06
-1.29946723250512e-05
-1.98071335618776e-05
-3.63587848567741e-05
-2.49207624898417e-05
-2.99462653810939e-05
-2.93452900708653e-05
-5.72333486557003e-05
-5.22622108057549e-06
-3.10285559277949e-05
-5.89969592256352e-05
-3.44139992949812e-06
-2.14601702463351e-05
-5.03748804299283e-05
-1.74532987022897e-05
-4.32785392554367e-05
-3.12768559694159e-05
-3.55558897024351e-05
-2.74048836894357e-05
-2.95281090200357e-05
-2.69692492095322e-05
-2.24163769204567e-05
-1.97700232447547e-05
-4.591172930551e-05
-5.40341240613915e-06
-4.15336913906521e-05
-1.63545735932079e-05
-6.08456513808269e-05
-2.3404976569796e-05
-5.88462860314672e-06
-1.93476296781729e-05
-1.88241967162177e-05
1.40190700624147e-05
-1.65522885508385e-05
-4.24811244109806e-05
-1.12009705900334e-05
-5.25725995327423e-05
-3.16132785055383e-05
-1.58125664334078e-05
-2.75299178030924e-05
-1.86192806269566e-05
-1.37484680343654e-05
-2.35365226108215e-05
7.04743612601973e-06
-1.6839015710116e-05
-8.3356884586848e-06
-1.38849742484828e-06
4.1706621948118e-06
-1.18154549230203e-05
-4.3776321110769e-05
-3.05366367481489e-05
-2.91676560600987e-05
-8.54471035834671e-05
-8.41205591804705e-06
-1.14763961415677e-05
-1.40475705837455e-05
-4.440265729533e-05
-3.18653476722183e-05
-3.40469277255175e-05
-3.11767514239244e-05
-4.36660027016094e-05
-3.94784936298389e-05
-2.0929808245685e-05
-1.6077283666368e-05
-6.90252980801626e-06
-2.61818304749266e-05
-3.55746156903794e-05
-3.84783509486556e-05
-3.73045726803987e-05
-2.20690739438067e-05
-1.81187208364791e-05
-3.43475545606004e-05
-2.32827659539125e-05
-1.31600008162603e-05
-4.00976979531817e-05
-4.65205817601812e-05
8.40368025742086e-07
-2.5342850767842e-05
-3.19202862802641e-05
-1.6040315944359e-05
2.55212222641683e-06
-6.63531945233693e-05
-9.5225364000905e-06
-2.0895740006053e-05
-1.46252943761519e-07
-3.75721720732447e-05
-2.20033916396504e-05
1.44402866524847e-06
-3.86475334004461e-05
-7.39979437313747e-06
-2.2307606689746e-05
-5.43603801581715e-05
-4.95289907542416e-05
-3.55271858591345e-05
3.00902653503906e-06
-3.62316959970504e-05
-3.23623759012521e-05
-3.86111857070729e-05
-5.38651367943238e-05
-1.56413047580263e-05
-1.9228021174761e-05
-1.84808548628203e-05
-1.30250638362496e-05
-5.01785674413378e-05
-5.68311461932636e-06
-4.59133527703992e-05
-2.60606537638039e-05
-4.30010109808297e-05
-5.72658695742938e-06
-4.55915733201661e-05
-1.30614564022293e-05
-4.33176037799695e-05
-3.60119612133013e-05
-4.71719093874726e-05
-4.54607051424016e-05
-3.28631358351806e-05
-5.51964120765181e-05
-2.21729728186563e-05
-4.85169821466955e-06
-4.28084252596171e-06
-3.89848092759719e-05
-2.93214732714387e-05
-1.29248564318378e-05
-2.67253658240113e-05
-3.18157063654413e-05
-1.86839528344101e-05
6.59891792721165e-06
-3.44655946615561e-05
-4.24174270442838e-05
-1.21128644423517e-05
-5.02189989459306e-05
-2.35087102487564e-05
-2.46717772089956e-05
-6.55816374514244e-06
-2.14020454922632e-06
-3.55498256372173e-05
-4.03412449521315e-05
-5.75066582943259e-05
-3.68677058239901e-05
-6.13103374723834e-06
-4.61429952395764e-05
-2.46694643053447e-05
-2.49091801061903e-06
-3.64586865679834e-05
-3.90502925068672e-05
-1.86702102056557e-05
-2.63687759093771e-06
-4.92998286910362e-06
-2.19695646914664e-05
-4.30560205819933e-05
-1.23068755688873e-06
-2.13574980982654e-05
-5.99880212993772e-05
-3.29112577981556e-06
-5.65455130233854e-05
-4.79114323695147e-05
-8.76089117307233e-07
-3.88324943351798e-05
-1.39731538360737e-05
-3.3167215423969e-05
-2.25402323222687e-05
-4.58504277325001e-05
-2.50604737743849e-05
4.35001817568865e-06
-3.48733395423608e-05
-2.90414419311343e-05
-1.38267076533644e-05
-6.1159377618279e-05
-3.39965129914338e-05
6.40274605226579e-07
-2.77831969020536e-05
-3.37211538894272e-05
-4.33133048378358e-05
-3.48250524534955e-05
-3.6915878699477e-05
-3.19686483252293e-06
-1.6362847335584e-05
-5.90293275821808e-05
-2.30481860236399e-05
-1.98634597926334e-05
-4.03205901727924e-05
-2.3236973020688e-05
-3.53732026668646e-05
-3.15657871249438e-05
-3.71886023678505e-06
9.00582781715055e-06
-5.90797321709053e-05
-3.06368734841011e-05
-2.24556828751713e-05
-2.19432540911491e-05
-1.83177364630222e-05
-4.56349326721949e-05
-2.20990202410134e-05
-6.00835082081465e-05
-2.69970716282501e-05
-4.46241101229649e-05
-2.23937755310093e-05
-1.30104067550285e-05
-4.53111726257174e-05
-4.22890827930316e-05
-3.54976639194747e-05
-1.90340539591532e-05
-3.02460125876475e-05
-4.75192186080278e-05
-2.29099894326024e-06
-2.42489945987506e-05
-1.18531520099334e-05
-2.16696656251376e-05
-5.97070277648575e-06
-3.1196537122136e-05
-5.41055195407134e-05
-4.90282129981781e-05
-1.4978148120766e-05
-4.29511901467862e-05
-1.7293215572421e-05
-1.34854146975235e-05
-4.41072999808211e-05
-2.30368551520756e-05
-4.68382183015435e-05
-4.96536767046725e-05
-3.61149729487933e-05
-2.79775609867825e-06
-6.20338681055176e-06
-1.55921135642226e-05
-3.89441477327942e-05
-3.52726411319056e-05
-3.63594841397947e-05
-3.69568134688978e-05
-2.76187231434211e-05
-2.15423361625803e-05
-1.45585172471925e-05
-3.97911378585482e-05
-3.99512837998346e-05
-3.40346776308801e-05
-4.43688899189039e-05
-5.34485521450846e-05
-4.06519178883019e-05
-4.51586714492024e-06
-1.3364410772954e-05
-1.75336723500224e-05
-1.12666170310213e-05
-5.89714678045529e-05
-4.36000956714776e-05
-2.08176939470786e-05
-3.72727912706316e-05
-3.39491933771598e-05
-2.7466094699558e-05
-2.34838219181279e-05
-2.35444701383313e-05
-1.01511648103196e-05
-4.3271123571731e-05
-4.01592822374057e-06
-6.17673163435487e-05
-4.68102034694246e-06
-2.91773022981568e-05
-3.26674640739624e-05
-2.95377803430492e-05
-1.37929633614292e-05
-8.76553536504159e-06
-5.34747823142569e-05
-2.87673220240138e-05
-5.41375000068737e-06
-1.54385495963256e-05
-2.68767373801756e-05
-1.3746567274979e-05
-4.37833966902287e-05
-5.07708344068863e-05
-1.3754373400941e-05
-3.40495321765506e-05
-4.73931347213526e-05
-4.58460126199981e-05
-1.55169062259359e-05
-7.4684895705042e-06
-3.19489038663283e-05
-3.61447643198727e-05
-4.36914909358558e-05
-4.38539733682194e-05
-3.4054239682038e-05
-2.66861043803704e-05
-3.3057508416717e-05
-2.81165568187571e-05
-1.32428273750007e-05
-3.34470616845785e-05
-2.09754644458651e-05
-3.22528896927333e-05
-6.06454573544355e-05
-3.34068631981942e-05
-1.92242010294799e-05
-5.98356161768727e-05
-1.92134931417726e-05
-3.7558142295268e-05
-3.23149630619182e-05
1.4029268279454e-05
-2.55253865886244e-05
-2.45749339618645e-05
-1.66386631773687e-05
-4.48693506668854e-05
-1.81161476627422e-05
-2.78816135632351e-05
-2.35319654917593e-05
-2.11171522922644e-05
-3.03813285470575e-05
-4.07575899956087e-05
-1.54998811522593e-05
-5.17849507741845e-05
-2.98261122540173e-05
-2.68727330457934e-07
-3.1099433488824e-05
-4.22480380285972e-05
-4.30976646873212e-05
-2.1652540933094e-05
-1.16471536137518e-05
-1.89427644147604e-05
-1.35268262023476e-05
-1.11686429460366e-05
-1.70241757424089e-05
-5.71268778756669e-05
-5.74546899340541e-05
-4.49446323692634e-05
-4.74947183157737e-05
4.90718975459716e-06
-2.51691089079981e-05
-2.70084478325919e-05
-2.98118215017012e-05
-8.84423183275126e-06
-2.90845090478462e-05
4.00173948219092e-06
-2.66544612535415e-05
-2.86696312007673e-05
-5.76336178948517e-05
-3.70108490111459e-05
-5.1403339419173e-05
-4.69969645007978e-05
-2.34742018008303e-05
-5.96546754096825e-05
-6.53367419000406e-05
-5.45599915758859e-05
-3.80290648347324e-05
-5.75518339040645e-05
3.16353858879162e-06
-3.6048721626692e-05
-3.06557453409154e-05
-2.92882083798605e-05
-1.5076693456578e-05
-4.38447175957209e-05
-4.38644671813135e-05
-7.58891402696581e-06
-2.53182890404348e-05
-2.36762356132439e-05
-7.26587015886167e-05
-1.55941760639018e-05
-3.26374802712473e-05
-3.75969198200374e-05
-4.59968491515843e-05
-1.34927660120422e-05
-3.44744022231304e-05
-1.49180603870104e-05
-4.779234581528e-05
-3.37135595935169e-05
-2.95923171316589e-05
-4.26694878072082e-05
-2.75563450755062e-05
-9.21066125673721e-06
-3.95235384664803e-05
-1.51593144061712e-05
-2.17629840648923e-05
7.59421117859205e-06
-4.98350182659276e-05
-3.62080042346603e-05
-4.27109659178775e-05
-3.54739810537102e-05
-1.97213327307323e-05
-4.23461611589805e-05
-1.01342964492189e-05
-3.37311879939948e-05
-2.77049943639765e-05
-3.23169931796428e-05
-3.52196127056539e-05
1.2225963578301e-05
-2.32048355267958e-05
-1.05300261793603e-05
-2.39344499489109e-05
-1.62606412884774e-05
-2.97470185125608e-05
-1.51416718040218e-05
-1.59737499155225e-05
-4.98687049516636e-05
-4.05661769450249e-05
1.79090661163875e-06
-1.41520734618268e-05
-2.44362118157297e-05
-7.64836202533747e-06
-3.01938183933946e-05
-4.85876899079298e-05
1.10530906082563e-06
-2.1668811971446e-05
-1.39857394243574e-05
-3.93954675854698e-05
-2.51939116975409e-05
-5.17088069373612e-05
-1.5137720902185e-05
-5.86492396258344e-05
-4.07272831897675e-05
3.11604412178966e-06
-3.95441739630379e-05
-2.53755718928022e-05
-1.4675210687323e-05
-4.79461594895586e-05
-3.15184054124025e-05
-5.55091110186983e-05
-2.01210033764915e-05
-1.61450196399303e-05
-2.53077233988732e-05
-3.09020498428563e-05
-3.21482440327994e-05
-5.40660964586773e-06
-3.60750702850414e-05
-4.62509458239835e-05
-3.52224257736105e-05
-4.10997305860597e-06
-1.83314478243003e-05
-2.10036482486862e-05
-3.03687472898958e-05
-3.3651455097443e-05
-5.09371756486453e-05
-2.58167182584884e-05
-4.79787490257966e-05
-1.48425606047027e-05
-4.26872258801191e-05
-3.17698867712768e-05
-3.68837354024754e-05
-6.68684914481015e-06
-1.90287733455782e-05
-5.43097344578198e-05
-3.10033618851782e-05
-3.80751730874772e-05
-1.20547161029185e-05
-3.08659582458594e-05
-4.41907735353689e-05
-4.95432326025379e-05
-2.26016337502241e-05
-3.56319227357291e-05
-5.08465913364445e-05
-1.07075487157805e-05
-4.06070949061771e-05
-4.25545226903135e-05
-3.17727753849947e-05
-2.24088205776926e-05
-3.21217609933606e-05
-2.57251853572602e-05
-2.18350857823203e-05
-4.09365084652991e-05
-4.84769610576684e-05
-7.57494380409764e-06
-5.76742003663054e-05
-1.17303597173937e-05
-1.61799187517218e-05
-5.48896575454395e-05
-1.32365732104763e-05
-3.66732284991261e-05
-3.80854749717965e-05
1.69890501461341e-05
-3.15375054489966e-05
1.14132570051504e-05
-9.76053149440855e-06
-2.89082589359543e-05
3.75048351147794e-06
-2.04048362566565e-05
-6.13911486609742e-05
-2.69343304493013e-05
-9.8515193747711e-06
-5.66543791265723e-05
-2.63098489768538e-05
-3.97162693286414e-05
-5.43673627124663e-05
-3.15201502822497e-05
-2.71345200735224e-05
-2.84777673756399e-05
-4.18319707586954e-05
-3.03201306839807e-05
-5.70471010162955e-05
-4.35261728130939e-05
-6.38989739405928e-05
-2.75201877075394e-05
-4.83862939140354e-05
-3.61338558233857e-05
-1.83626892497548e-05
-3.31094512701707e-05
-3.43561178437373e-05
-5.91364912075967e-05
7.09663857454707e-06
-2.20910525081234e-05
-2.3480945925264e-05
-7.78513547189562e-05
-2.36933257414345e-05
-5.50274647020482e-05
-4.11709123242537e-05
-3.02575206011602e-05
-2.92734725096712e-05
-2.86112526223715e-06
-4.90518848526744e-06
-2.23685175723272e-05
-4.21944865309748e-05
-2.98964731291961e-05
-2.33136307577861e-05
-4.62765820598755e-05
-1.35861921369271e-05
-2.82033253994379e-05
9.52114490536992e-09
-1.96733628930215e-05
-3.42113646628512e-05
-9.64666471310529e-06
-3.57100856763655e-05
-3.22158119861888e-05
-6.596698165505e-06
1.49631250851363e-05
-1.99324699523867e-05
-2.30574318870618e-05
-2.95147529475815e-05
-5.23066804560351e-05
-2.42373084016093e-05
-3.84985534436797e-05
-4.93566562254209e-05
-9.36159017745064e-06
-2.22469737262588e-05
-5.48019942518258e-05
-3.1443254362095e-05
-4.31154700599121e-05
-4.05567293072616e-06
-2.96949614889136e-05
-1.59917779401517e-05
-2.99831713354307e-05
-5.50747445146201e-05
-1.96003576335577e-05
-2.15033319262045e-05
-3.33956078120479e-05
-1.45822129818931e-05
-3.37522850709685e-05
-2.06325431212031e-05
-4.31316850635115e-05
-2.82058323813329e-05
-3.78861732354061e-05
-2.96821713156186e-05
-3.63890448301628e-05
-3.32897567932185e-05
-1.80576851321461e-05
-1.14496726722842e-05
1.6243421441831e-05
-4.17810053359967e-05
-3.94812226065962e-05
-9.05802349418706e-06
-1.30980369784811e-05
-4.3442250303968e-05
-1.57722763036889e-05
-5.80145427992436e-06
-3.33037720576515e-05
-1.92745509766279e-05
-4.33687335704713e-05
-3.9577443195698e-05
-2.20207470552537e-05
-3.4862362071167e-05
-5.85641087018036e-05
-2.1976936450454e-05
-3.78420867029343e-05
-2.37328605890808e-05
-4.52408772992155e-05
-3.83749485360538e-05
-3.39964028757823e-05
-3.95500796444799e-05
-6.82849255656156e-06
-2.5242672367147e-05
-3.57894916412867e-05
-2.43630394151685e-05
1.35186372126031e-06
-2.09600878004941e-05
5.05690934217049e-06
-1.55580071316738e-05
-2.23850470032527e-05
7.8266665365321e-06
-2.79870284730981e-05
-5.26892371392357e-05
-2.72713797421402e-05
-4.48063166590289e-05
-7.45905394413187e-05
-5.2789388881299e-05
-2.74290704899065e-05
-2.90690487531234e-05
-3.06056570584794e-05
-3.42466488340141e-05
7.25771508370074e-06
-5.51579421172207e-05
-5.27044879441962e-05
-3.37778506412061e-05
-3.96234148805381e-05
-2.10312570634226e-05
-3.72143214117654e-05
-3.90331444055318e-06
-3.54087636635021e-05
-7.14709920587872e-05
-2.58708266505533e-05
-3.39809325350515e-06
-2.03264730128517e-05
-1.60295271669833e-05
-2.74954732056426e-05
-5.56299291874349e-05
-3.99580901953859e-05
-1.29152734663621e-05
-3.73554936102553e-05
-9.88215056934112e-06
-2.78621432510272e-05
-3.06873264129124e-05
-2.9679884884468e-05
8.56648212509501e-06
-4.59518521560767e-05
-1.74366944330344e-05
-1.68552794889128e-05
-1.17134753661778e-05
-1.99047252650283e-05
-2.3055497415646e-05
-2.59390989929553e-05
-2.52282426320111e-05
-5.44530280575957e-05
-4.90845819324517e-05
-7.92932463528323e-06
-2.21494977456033e-05
-1.48423392750709e-05
-2.15513920302084e-05
-3.79564454671425e-05
-2.3206548937905e-05
-1.34720095426986e-05
-2.6743862298917e-05
-3.48818204133915e-05
-5.16685989081844e-06
-2.79412798813101e-05
-3.32437018480872e-05
-4.66237945988957e-05
-2.83179645996588e-05
-9.85428072120832e-06
-2.04631007388324e-06
-3.16178716283892e-05
-3.25700592474384e-05
-3.52613831064548e-05
-4.40499495736484e-05
-1.74461814404908e-05
-2.18846735290453e-05
-5.38572990031525e-05
-3.37518475508575e-05
-3.23816808942646e-05
-3.15186480912181e-05
-3.44129053529994e-05
-5.22335343818052e-05
-2.18169169148261e-05
-4.53185875982315e-05
-6.08340181246182e-05
-8.84625019875771e-06
-2.82230415468179e-05
-3.56037903227833e-05
-3.31858126724707e-05
-2.25123330134554e-05
-4.69214216630387e-05
-4.84114890659123e-06
-3.64332924916305e-05
-9.19822118155107e-06
-2.50561655411291e-05
-4.1764201093738e-05
-5.16104234928313e-05
-9.55761791752181e-06
-3.92690445665206e-05
-2.54401196124426e-05
-2.87656142719307e-05
-1.49988447226123e-05
-1.3869904330721e-05
-2.08097356185544e-05
-2.82526439535494e-05
-4.32033630910323e-05
-2.2026655418749e-05
-2.32674215407621e-05
-2.92719325175517e-05
-2.23075415804893e-05
-2.5427462882729e-05
-5.52288566021582e-05
1.40979576040587e-05
-9.38185794318441e-07
-4.16182488778402e-05
-2.14696290414016e-05
-1.86901405643086e-05
-4.87337623836821e-05
-1.63036124623368e-05
-3.54764115668458e-05
-5.67248902893134e-05
-1.14050624726018e-05
-3.82994107281384e-05
-3.78997806214576e-05
-1.20353010753167e-05
-6.44364329350288e-05
-2.50980249174582e-05
-3.82367517024675e-05
-3.3330865331944e-05
-1.2018943066391e-05
-3.50585519270576e-05
-1.68538775201508e-05
-1.84972475048473e-05
-9.15442347880794e-06
-3.05877761238994e-05
-3.78615169292934e-05
-3.21041621487119e-05
-4.60454533533032e-05
-2.86530228052279e-05
-3.88137018638729e-06
-5.26136487808569e-05
-3.98232158629499e-06
-1.92013594998229e-05
-2.33765393376993e-05
-2.84478914479663e-05
7.14092763010869e-07
-3.41158506545029e-05
-5.46537640612714e-05
-3.39727665120833e-05
-2.12057781381459e-05
-2.61715157890514e-05
-2.12799165301503e-05
-1.21172230621987e-05
-4.12313574605969e-05
-4.25121427585123e-05
-4.31701280416656e-05
-2.73960386024244e-05
-1.88228636276265e-05
-9.70491312231395e-06
-1.6627996743154e-05
-6.30260839441938e-05
-1.96086274683996e-05
-1.07261650611471e-05
-5.09085762797326e-05
-3.97284492214491e-05
-5.31356933386743e-05
-4.02472751865097e-05
-1.63686756907412e-05
-3.97395470787107e-05
-2.07764431936607e-05
-3.59292755657341e-05
-6.14400700659988e-05
-2.69504048725435e-05
-4.60470397814865e-05
-3.18626312161749e-05
-2.22487121449362e-05
-3.43906188071612e-05
-4.99338568709789e-05
-6.59017966741543e-05
-1.74187597364101e-05
-3.88510704036165e-05
-2.86379891489836e-05
-3.16031931905017e-06
-1.74632167139809e-05
-3.07354631125958e-05
-1.27142539784024e-05
-3.19562062865201e-05
-1.75369912373234e-05
-1.46240603290695e-06
-2.99885210068263e-05
-2.86482001409314e-05
-3.08296654768495e-05
-2.21837053598922e-05
-1.77855445281413e-07
-1.12860039288932e-05
-3.87571563945375e-05
-3.91648180069536e-06
-3.88880567796847e-05
-3.87000803871585e-05
-3.24032303849212e-05
-1.34048867432735e-05
1.13960626864019e-05
-2.64596906167247e-05
-1.82537626041577e-05
6.56861660284745e-06
-3.50198000063473e-07
-3.16410273216384e-05
-2.80891542277189e-05
-8.74886033746422e-06
-5.09604390539168e-05
-3.59628103709621e-05
-3.03793107056599e-05
-3.7288743959721e-05
-3.36626204814609e-05
-2.61167713265139e-05
-4.67728721638676e-05
-3.89030522317994e-05
-4.18274637210618e-05
-3.74841845800082e-05
-2.64142319243616e-05
-7.95211146358985e-06
-2.83070882816893e-05
-2.31873269503531e-05
-3.81425421154255e-05
-3.1490432628682e-05
-1.25148219770085e-05
-1.60894557540552e-05
-3.90000749898694e-05
-3.67285706091449e-05
-1.77967237752159e-05
-2.84831899293513e-05
-5.26452575083746e-05
-5.7204173638416e-05
-2.79728585092463e-05
-1.6235012026198e-05
-1.4202540976903e-05
-3.67347128480197e-05
-6.75767518866102e-05
-4.64408215772015e-06
-8.74019664745201e-06
-6.09785038881508e-05
-1.66538543777569e-05
-4.04720401566847e-05
-3.20421061225217e-05
-4.26838402851508e-06
-3.7138356956185e-05
-3.89941073058854e-05
-1.8065640708694e-05
-3.6532665135936e-05
-4.77566826442041e-05
-7.46012106927964e-06
-3.19241669115542e-05
-4.87528181816119e-05
-1.86778128670425e-05
-3.19976259629975e-05
-3.91529020143933e-05
-1.43006033589739e-05
-3.82961670581818e-05
-3.55898585135601e-05
-3.30420321003513e-05
-2.78050170362119e-05
-1.97703286650886e-05
-3.74320426227055e-05
-4.58390970516721e-05
-3.18220729274077e-05
-3.56566186583274e-05
-3.29467920658508e-05
-3.22756260806111e-05
-2.94214443847752e-05
-4.22469111460466e-06
-4.77268308848231e-05
-4.75892322742052e-05
-2.91846355843995e-05
-9.90688321648215e-06
-2.64814603778328e-05
-2.8951899902538e-05
-3.00588262481124e-05
-2.47807554306034e-05
-6.24055359896427e-06
-5.75979239477316e-05
-3.01039520920667e-05
-3.46225988343914e-05
-3.72167206248131e-05
-2.39591884222686e-05
-5.68776721243026e-05
-1.14862939709424e-05
-2.71210873969441e-05
1.06933521092928e-06
-3.55652565705221e-05
-3.64120974211626e-05
-3.03829278977916e-05
-6.43146245931965e-05
-2.83868096252552e-05
-4.06211164419532e-05
-5.09844028170954e-05
-2.81258815964963e-05
-2.8593726371136e-05
-3.52479366401684e-05
-3.1051234772853e-05
-3.07308172135651e-05
-3.67137373938284e-05
-4.51973637928074e-05
-4.52240105825954e-05
-2.86631181529614e-05
-4.54466130822163e-05
-4.46415370200366e-05
-5.39130224421517e-05
-2.76813317865693e-05
-4.59438831626591e-05
-2.68120781245132e-05
-3.10433899967916e-05
-4.87922244093499e-05
-1.75381487601231e-05
-6.44889863828095e-06
-3.30850077889258e-05
-3.69121222897464e-05
-3.46779248307561e-05
-3.99327311162298e-05
-5.80177311311758e-05
-2.30486125756433e-05
-4.2914951992964e-05
-1.21556150745732e-05
-2.79519928047668e-05
-3.25709552054726e-05
-5.32308775703285e-05
-1.78446630989318e-05
1.56801558802524e-06
-1.82591771149235e-05
-3.8100609815917e-05
-4.27169657107792e-05
4.26049865590351e-06
-1.73647290523161e-05
-1.30240298820096e-05
-2.77218712608562e-05
-3.85875609781504e-05
-3.0603609582906e-05
-3.72340001934465e-05
-2.77381961596252e-05
-3.72218975254786e-05
-3.18244415942652e-05
-4.59580699663253e-05
-1.70839935782968e-05
-1.12076699607045e-05
-1.87538492070493e-05
-3.98733890642133e-05
-5.00660480630934e-05
-4.33868074040273e-05
-1.84052212176773e-05
1.90423538700876e-05
-3.81015094788252e-05
-4.09376765003142e-05
-3.65172866121716e-05
-1.20121630489557e-05
-1.70118870932642e-05
-1.97951019304898e-05
-2.00535545276717e-05
-6.53703152459924e-06
-1.69974477747272e-05
-1.84943295440911e-05
-2.43873057402221e-05
-1.87022118669305e-05
-2.35418570971162e-05
-1.78776686009306e-05
-3.95747478140772e-05
-3.43241299989116e-05
2.07451775679571e-05
-1.70748214722209e-05
-2.97904679159022e-05
-3.243169227788e-05
-5.38523155969397e-05
-2.12284936039151e-05
-2.6425679807649e-05
-2.71990671727594e-05
-4.6256420987502e-05
-2.76522984720012e-05
-3.98885437012591e-05
-3.44748426098812e-05
-2.41237567085323e-05
-8.53204479130282e-06
-1.95380294011669e-05
-4.86966144986244e-05
-1.94681225746044e-05
-2.38308807875238e-05
-6.05607494337984e-05
-3.06943064248773e-05
7.08407322703865e-06
-3.07798367397393e-05
-5.36042476547596e-05
-2.32147624037523e-05
-4.6325707111609e-05
-4.83165927559648e-05
-4.18473149637988e-05
-4.4434454368638e-05
-2.24972387912905e-05
-2.1503234415998e-05
-5.44503901743742e-05
-4.73031860023599e-05
-4.7328128857147e-05
-3.16818157512223e-05
-1.91039047544436e-05
-4.08816241148709e-05
-4.99614408751434e-05
-1.80407347759177e-05
-4.02217871892904e-05
-2.91847824290814e-05
-2.59098606969857e-05
-5.30334534001042e-05
-2.86377143620697e-05
-3.94943150386768e-05
-3.5118632050406e-05
-5.16076945831632e-05
-2.95237662533517e-05
-4.43289986602871e-05
-1.99360000189198e-05
-1.69166572163534e-05
-5.00173222806175e-05
-1.84156169010244e-05
-2.57809346643221e-05
-2.35532187042311e-05
-2.2089320848869e-05
-3.72205847679254e-05
-1.2398703834592e-05
-2.90530613540915e-05
-2.56980395188929e-05
-2.14759625885918e-05
-7.7873454301026e-06
-8.69235200488637e-06
9.10828533867992e-06
-3.76099974251156e-05
-2.18780954935052e-05
-3.47027317961461e-05
-1.28590192270412e-05
-3.43166225072285e-05
-1.8086815812296e-05
-2.96211581626722e-05
-3.10576894146101e-05
-3.53931993679203e-05
-1.05909165660691e-05
-7.9608281714498e-06
-1.50042696188252e-05
-1.53391779770697e-05
-5.00858712951358e-05
-5.79291710669897e-05
-2.33420412679977e-05
-5.74825335257338e-05
-2.50048879271128e-05
-1.73870838029132e-05
-2.79969627900222e-05
-4.88390463255836e-05
-1.30369292340589e-05
-3.65417791498753e-05
-2.09992680966827e-05
-2.94241325042625e-05
1.13510732556853e-05
-4.02245436025255e-05
-5.54681361250671e-06
-4.98313757125223e-05
-3.9149118795374e-05
-4.481579136766e-05
-5.79085891423781e-07
-3.57040387651884e-05
-5.16238312947976e-05
-6.61617946711795e-06
-2.53398956979329e-05
-4.15594945477604e-05
-2.50881992898786e-05
-2.03925805149425e-05
-6.30292334836157e-05
-4.42265945695223e-06
-6.44033680788699e-05
-3.29752313821459e-05
-2.73639130163377e-05
-2.03489911285929e-05
-4.86098218330661e-05
-6.12663582140081e-05
-1.70945907432664e-05
-2.17831252787377e-05
-6.58415515468899e-05
-1.64011978157471e-05
-4.45529166255311e-05
-3.12159002741677e-05
1.62635465533807e-05
-2.27251388344497e-05
-3.75350586236615e-05
-3.49008477762518e-05
-1.82799993822569e-05
-2.98957717227024e-05
-1.59956415182659e-05
-2.12620590543686e-05
-4.0205783907485e-05
-5.98110945446739e-05
-1.92825772359408e-05
-1.45702351632328e-05
-3.30661687147111e-05
-3.96077604399571e-05
-5.23707830047769e-05
-1.54014389132257e-05
-3.69305328132584e-05
-2.62452608898192e-05
-4.01395507429582e-05
-3.90340458066384e-05
-1.60159483825155e-05
-3.62188571805282e-05
-2.74279798878344e-05
-1.08686788933372e-05
-3.21957489800634e-05
-2.59722720307793e-05
-1.7293284284817e-05
-3.12248806560449e-05
-1.71115754768206e-05
-1.07368347764503e-05
1.93400772207835e-06
-2.51142975753614e-05
-2.65650584968026e-05
-1.22914025944772e-05
-1.01555160150067e-07
-3.65079278634927e-05
-3.13633667327965e-05
-3.66288240329595e-05
-3.8973216186542e-05
-4.49514310695007e-05
-3.15050607406741e-05
-2.09493348010059e-05
-1.63912666515829e-05
-2.6581890563074e-05
-1.15989466771768e-05
-7.51655001404904e-06
-1.94486752074612e-05
-1.16851713862134e-05
-4.03321845465429e-05
-3.83974294500809e-05
-4.48015436504291e-05
-1.52211163214568e-05
-1.52880040795445e-06
-1.63719758209267e-05
-1.55888399940329e-06
-3.47418967775017e-05
-2.32287950975305e-05
-4.16906026157094e-06
-2.78531000784705e-05
-1.27047528555734e-05
-2.97311728876312e-05
-3.61306902146194e-05
-6.18493144744558e-06
-3.67629097418083e-05
-4.13551947793408e-05
-3.36771445145866e-05
-9.10123420844086e-06
-4.11970367037989e-05
-6.20668390849126e-05
-4.85764963235686e-05
-1.67702448630981e-05
-6.17917047612738e-05
-4.79516539922924e-05
-3.04656934007416e-06
6.12200366234055e-07
-1.22886648930506e-05
-2.233334355312e-05
-1.35725237406512e-05
-2.81139884117196e-05
-1.31294533831615e-05
-3.26764338931407e-05
-4.07652328866664e-05
-1.06747875389911e-05
-2.99103281451201e-05
-4.13303231047385e-05
-7.91092448551125e-06
-4.22734159383192e-05
-3.37298674842075e-05
-6.07106967641319e-05
-3.3689944780535e-05
-2.32591351005555e-05
-3.99119687599907e-05
-2.56539069315531e-05
-4.43911805322309e-05
-3.61884493453674e-05
-3.48459209932976e-05
-8.2449623879533e-06
-4.54906674469996e-05
-7.32085675362497e-05
-3.69810577322994e-05
-4.37522312415719e-05
-1.80885088255099e-05
-7.09136813130623e-06
-5.48578705169298e-05
-4.11670911093152e-05
-3.46474883189633e-05
-3.66991239849397e-05
-6.21903851621451e-06
-4.27533902622986e-05
-3.49418677692376e-05
-2.06400975849905e-05
-1.00672954743884e-05
-2.05591842079904e-05
1.34452752965805e-05
-1.71574293533028e-05
-4.47206063472683e-05
-2.93880201254679e-05
-7.82923400910194e-06
-4.13028047749382e-05
-2.94522214973362e-05
-1.61299829237602e-05
-7.90077708815318e-06
-6.60128250385449e-05
-4.41277065493064e-05
-2.06195732241069e-05
-3.08214240490297e-05
-4.02547798176134e-05
-3.80001406407191e-05
-2.08502607083017e-05
-3.367433486551e-05
-1.97379784850642e-05
-2.08646326168212e-05
-2.69567808305531e-05
-1.64061267690099e-05
-1.45051796415711e-05
-4.94348816742862e-05
-3.2601732694769e-05
-2.94136135147503e-05
-3.25975674367172e-05
-1.79923218396563e-05
-3.89591957382767e-05
-7.27452008898112e-06
-3.65136547277974e-05
-4.87240243587796e-05
-2.09684277872338e-05
-1.55758387828843e-05
-2.25018010219535e-05
-2.00855568533336e-05
-4.04970021891225e-05
-2.50390296918158e-05
-4.05214909075753e-05
1.51714762518854e-06
-3.9171948314287e-05
-5.0949435597187e-05
-3.38481883145564e-05
-8.60392451403305e-06
-2.2826223214794e-05
-9.92476587039983e-06
-3.05285002313023e-05
-2.76261644475112e-05
-3.24842712689159e-05
-2.88769542757357e-05
-1.02311099689836e-05
-7.32346081822317e-05
-5.20954139165426e-05
-5.65134479542446e-05
-2.23543362198391e-05
-4.39039039246524e-05
-1.93878648917713e-05
-5.35925613089697e-05
-2.82457016981619e-05
-3.34283342325573e-05
-1.83525847759861e-05
-4.23796362010674e-05
-3.56758199799333e-05
-3.80861365073386e-05
-2.42058954476307e-05
-4.12732930640964e-05
-2.72399027674068e-05
3.24831147689104e-06
-3.07420099944646e-05
-2.07077370104636e-05
-3.91772718369531e-06
-3.19353616802561e-05
-1.87148652688297e-05
-2.76691140377075e-05
-2.37307212469445e-05
-3.1719503032782e-05
-2.42237825992946e-05
-2.98520893943732e-05
-1.66539705126584e-05
-5.70866634763346e-06
-4.86809596733816e-05
-2.37856070651795e-05
-2.26683151899579e-05
-3.52522230099663e-06
-5.22301448488657e-05
-1.62494416619566e-05
-4.49339291302474e-05
-2.24947552865522e-05
-3.24417094796767e-05
-5.02208504066456e-06
-4.54398999607031e-05
1.35836521852646e-06
-3.3843167212413e-05
-2.60937008324845e-05
-1.77331357532518e-06
-1.62380114371376e-05
-3.50128344609216e-05
-2.12879867651817e-05
-2.26551355402739e-05
-2.61963981817796e-05
-4.9828149488442e-05
-7.39433328610993e-06
-2.90190924151893e-05
-1.18173625253764e-05
-7.24605906900466e-05
-1.46710534478663e-05
-4.08477135785116e-05
-2.66926982940143e-05
-3.42086404609791e-05
-4.30814304522776e-05
-2.59352810860883e-05
-4.68335739436402e-05
-6.69481944056178e-05
-1.95767308900278e-05
-1.27840371389225e-05
-2.83191170419919e-05
-1.777325179367e-05
-1.95046613112433e-05
-3.63003924586191e-05
3.03323334364608e-06
-5.95301259342864e-05
-1.86143351659585e-05
-2.55524398284418e-05
-1.8473669017423e-05
-3.49561255797232e-05
-4.18696160202065e-05
-3.43653536917415e-05
-2.13550377602448e-05
-3.6995766244565e-05
-4.98578024463486e-05
-4.57015165134713e-05
-6.79465285469892e-05
-2.33852992365933e-05
-3.68184674982919e-05
-4.56278509365587e-05
-4.1698879457584e-05
-5.69518920263191e-06
-5.29912175158876e-05
-1.57543274080876e-05
-7.34216046621054e-05
-3.94316796633967e-05
-2.16823317757188e-05
-4.41725972517733e-05
-9.5532742511766e-06
-2.08796406922697e-05
-4.2071706042176e-05
-5.20505978760271e-05
-1.45591746631769e-05
-2.77059704055739e-05
-2.65816986639103e-05
-3.56307115723451e-05
-5.34306084558536e-07
-1.93766264197906e-05
-3.70342638341233e-05
-1.96350787940195e-05
-1.85538858885485e-05
-4.05925918430191e-05
-3.68174085951648e-05
-5.24297024520203e-05
-2.1094363401945e-05
-2.20179632358543e-05
-4.26437798008309e-05
-1.38328453540827e-05
-3.28633397139938e-06
-1.96808840579919e-05
-5.15139069005111e-06
-2.41652871178115e-05
-4.30386649503088e-05
-3.07388311239653e-06
-8.69663530249069e-06
-4.44651813749168e-05
-3.86404800124885e-05
-4.83205759717435e-05
-1.59522556139571e-05
-3.04571130127484e-05
-3.21323128997693e-05
-3.78692900943371e-05
-4.74365772115149e-05
-1.22467016580676e-05
-2.90095589943301e-05
-2.14989673339671e-05
-4.38263518977816e-05
-3.34065296434646e-05
-1.85232095193026e-05
-1.65577892197002e-05
-3.31251746449463e-05
-3.57293863156186e-05
-5.75580739831066e-05
-3.48088502485952e-05
-4.75243761457001e-05
-5.27221420995823e-05
-1.27479667762666e-05
-3.72441691014551e-05
-3.28547753675083e-05
-1.27847628844598e-05
-1.02607488505467e-05
-3.6471958462233e-05
-1.48508840074187e-05
-2.08277072467016e-05
-4.85292771718375e-05
1.57774632358249e-06
-2.17171756136865e-05
-2.76034989384665e-05
-2.44895999532814e-05
-3.42441773557027e-05
-2.43587418674945e-05
-1.28960469619343e-05
-5.51956886937335e-06
-1.38843604791236e-05
-4.38725532293682e-05
-1.66738389899382e-05
-3.46434224845194e-05
-4.10752709236692e-05
-2.24451616013636e-05
-2.94616084453919e-05
-5.28991459858288e-05
-3.62135575531838e-05
-3.74565726625235e-05
-1.35836570084259e-05
1.38834660545675e-05
-6.79121176993238e-06
-3.56265787231052e-06
-3.44163855049505e-05
-3.77273336277947e-05
-2.55638276727484e-05
-2.91919026606348e-05
-1.36558106311068e-05
-6.33923709786903e-05
-2.27736351646713e-05
-4.01038894709805e-05
-2.42537143860259e-05
-3.33806912017422e-05
-7.76992797354689e-06
-5.80357206991806e-05
-1.123941077511e-05
-1.33497327711142e-05
-4.28075893686477e-05
-9.58475962975711e-06
-2.78566404328039e-05
-3.86596666100974e-05
3.63873109921694e-06
-3.52154811085587e-06
-3.65783705126236e-05
-7.5793898076398e-06
-3.35700741884101e-05
-3.43094336407594e-05
-4.17901098007614e-05
-6.74095670283793e-05
-3.38159906353604e-05
-3.30135278928213e-05
-9.76061598273103e-06
-6.3090611252011e-05
-3.37106827729608e-05
-3.01262357335299e-05
-1.45287000923095e-05
-1.20983273123131e-05
-2.50906274934682e-05
-1.96006105669787e-05
-1.33249725559599e-05
-3.21026212939341e-05
-3.80340863285079e-05
-1.78324782399856e-05
-6.18886155025462e-06
-6.86496726319699e-06
-5.3730865301682e-05
-2.96665731621366e-05
-2.98609130196832e-05
-3.54735528392832e-05
4.09289199238528e-06
-2.4576795693025e-05
-3.8220087767495e-05
-2.2363082425987e-05
-3.80500851918417e-05
-2.30208847289914e-05
-4.64716353400974e-05
-2.64727386411762e-05
-1.84367360799893e-05
-3.43994624307364e-05
-4.51538290038308e-06
-1.08751763123465e-05
-2.82159924670969e-05
-2.45878782557282e-05
-2.36164131843046e-05
-1.21702967198821e-05
-8.12120186703508e-06
-5.27870863307981e-05
-4.37925053347787e-05
-4.02111357022458e-05
-3.40980611497704e-05
-2.75351346887887e-05
-3.37578921388037e-05
-3.66469399752752e-05
-3.4669445816757e-05
-1.15012233876145e-05
-3.16403716300947e-05
-5.43721684111046e-05
-1.63092205135236e-05
-2.31041247255123e-05
-4.49963496101085e-05
-6.12434402267736e-06
-3.850518939752e-05
-5.71689803269179e-05
-4.33372046773256e-05
-4.99782876040573e-05
-3.20845187813629e-05
-2.27742892030861e-05
-3.62393365086261e-05
-4.20738047328378e-05
-3.23725127390717e-05
-4.73013436859672e-05
-3.70649490170223e-05
-5.18994166566849e-05
-8.75555386322358e-06
-2.91684004193121e-05
-4.06564517075372e-05
-2.76976534852295e-05
-1.89432176371785e-05
-3.48524995148698e-05
-5.0041983299502e-05
-4.95912764131621e-06
-2.67452629798495e-05
-2.2995152485155e-05
-1.79883198238526e-05
-4.1239035764375e-05
-5.74453045595462e-05
-4.18741739158095e-05
-2.02396842965352e-05
-2.42325822982572e-05
-2.09833737691182e-05
-8.96022277437135e-06
-3.09261148309902e-05
1.63149534531617e-06
2.82672395437878e-06
-4.24255032020855e-05
-2.59575506367285e-05
-6.21586484850913e-05
-3.52947238464826e-05
-1.14463667801588e-05
-2.1526474376962e-05
-4.49137650225086e-05
8.55035140522421e-06
-2.47853045091158e-05
-2.42579857823797e-05
-6.96767205286934e-05
-2.87748233434302e-05
-1.58428304719e-05
-2.72195721385306e-05
-2.04346544886386e-05
-1.43709690683342e-05
-6.02618718196256e-05
-2.76694511255059e-05
-9.40127309759142e-06
-4.89082838837774e-05
-1.78074864278108e-05
-1.71989498819203e-05
7.82145838413962e-06
-8.16060114402157e-06
-5.67911267877029e-05
-5.65179590540941e-06
-2.3273302569893e-05
-9.14565751936678e-06
-2.91697565052945e-05
-2.41141598284809e-05
2.21192039226426e-05
-9.41918041114987e-06
-1.01749370214639e-05
-1.75850188147472e-05
-3.90947616886754e-05
-2.20572358324471e-05
-6.37862845367433e-06
-4.1509138357956e-05
-8.81131776633254e-06
-3.76658920733761e-05
-5.81105735387451e-05
-4.63780776383283e-05
-2.6188453046712e-05
-1.26422380746841e-05
-4.16673847628991e-05
-4.9290275465788e-05
-2.96700746069312e-05
-2.05864003363313e-05
-1.48661684824372e-05
-3.37813020316067e-05
-4.48765763251996e-05
2.16200494665697e-05
-1.98639388187465e-05
-4.36891101425188e-05
-6.48870495661689e-05
-3.77477119621019e-05
-4.81039797882095e-05
-5.116887833681e-05
-1.74194936688111e-05
-4.60010454364001e-05
-4.49031960459019e-05
-2.18081853347461e-05
-4.60417993775385e-05
-1.97757880259192e-05
-2.64741456793147e-05
-4.04589513454434e-05
-5.19742319189252e-05
-4.85662041671458e-05
-4.19094645759159e-05
2.03686858591891e-06
-1.63369660822616e-05
-1.03566415965048e-05
1.48656185771184e-05
-2.89530192868033e-05
-3.55883320817949e-05
-3.22427687094047e-05
-7.55611786603614e-05
-2.97288871816086e-05
-3.43164971632974e-05
-2.29945650473108e-05
-1.40670188939525e-05
-3.25851021620429e-05
-2.3779473805711e-06
-4.89508020829617e-05
3.10751811365895e-06
-3.71110195779114e-05
-4.24279317967449e-05
-3.4055185904969e-05
-2.37039085658235e-05
-2.23592856587913e-05
-1.27014963671152e-05
-3.28734563519486e-05
-1.34449786909111e-05
-5.34324977690869e-05
-1.32036417392752e-05
-2.08265619223648e-05
-4.04139200003053e-05
-6.58127829137513e-05
-2.26189633806531e-05
-2.14071782588906e-05
-1.66695950537426e-05
-3.4637630283163e-05
-3.43444723064469e-05
-1.57369173623365e-05
-2.43583285481435e-05
-3.89050479153986e-05
-4.65941425003613e-05
-4.50873476717167e-05
-4.99485042728167e-05
-2.87017360086622e-05
-3.88714683103692e-06
-4.22415558477911e-05
-5.42199033319946e-05
-4.1598154537666e-05
-3.98899308828644e-05
-1.39713944083964e-05
-3.77916138695572e-05
-7.23472131298667e-06
-2.16133527777972e-05
-3.68008456135582e-05
-3.85486277203344e-05
-9.07613844663424e-06
-3.28749916701507e-05
-3.81759844378459e-05
-1.85567628152365e-05
-3.50571464663878e-05
-3.43138097039009e-05
-2.41004744273858e-05
-5.20424791768111e-05
-4.28556071580947e-05
-2.75703494256863e-05
-2.31273559109659e-05
-4.96750656455208e-05
-3.86783159203104e-05
-3.62909183369551e-05
-2.27636125643997e-05
-2.60574586476035e-05
-2.20276868755818e-05
-3.81307462342508e-05
-3.9428342126653e-05
-1.31213391111843e-05
-4.09672473292035e-05
-4.63097333250018e-05
-1.99959916225843e-05
-2.06691514213311e-05
-2.55283268053965e-05
-1.54168976649026e-05
-1.63689111418352e-05
-4.00004030230593e-05
-5.5274665992443e-05
-5.09427614574475e-05
4.94537832062664e-06
-3.47846650890795e-05
-2.05805774045808e-05
-3.36696614638039e-05
-4.92634373794723e-05
-2.70880723452045e-05
-1.46803542788071e-05
-4.77458931794575e-05
-2.05828208647615e-05
-5.35063139028981e-05
-2.19143893585111e-05
-1.36007342106135e-05
-1.00205272446945e-05
4.89026238904734e-06
-9.45725892577845e-06
-8.53440608599185e-06
-9.5861231082633e-08
-9.95915155511439e-06
-2.9814264609387e-05
-2.9022770108534e-05
-2.53213790297822e-05
-2.69008914906527e-05
-3.49478720161471e-05
-1.85121696103045e-05
-4.36355965394946e-05
-5.09224788509844e-05
-4.15707218592205e-06
-4.03385785735992e-05
-2.51242565422509e-05
-2.2448842013066e-05
-2.28576487179696e-05
-5.77891452870527e-05
-3.38854890362685e-05
-1.02624071594645e-05
-2.46981509069875e-05
-6.12843898074618e-06
-5.43045328366602e-05
-3.44601264446327e-05
-1.59338715113679e-05
-2.16043514427516e-06
-3.67022087657092e-05
-2.32691364086229e-05
-3.40080667123424e-05
-3.10890608268487e-05
-2.55310154581775e-05
-2.97812504809136e-05
-2.35003512380918e-05
-3.50466539980723e-05
-6.94163083784212e-05
-3.07234806898379e-05
-1.69052055925656e-05
-2.53490628825263e-05
-2.08413639157262e-05
-3.22752705150334e-05
-3.98893598409342e-05
-1.68831478932493e-05
-5.70521334723834e-07
-2.28222664404467e-05
-2.75754203328882e-05
-4.09128518642053e-06
-4.0283470437642e-05
-2.85493818521434e-05
-1.89113757136131e-05
-2.94154276119514e-05
-3.5983377773209e-05
-1.87300428242191e-05
-1.5891778572488e-05
-3.3148334243744e-05
-4.54088441443418e-05
-2.77053685557624e-05
-6.89091991371203e-06
-6.51299572803544e-05
-2.995834093054e-05
-2.05977399102328e-05
-1.06315838072586e-05
-4.52432701503709e-05
-2.09793609753738e-05
-4.20653203181645e-05
-3.25047370460055e-05
-4.14226582182138e-05
-4.45310689810817e-05
-2.78352280447249e-05
-2.96338779376777e-05
-3.93308515294723e-05
-2.23437217832328e-05
-5.8286406794986e-05
-3.4113093958798e-05
-1.53235726064756e-05
-3.64750024707157e-05
-1.37675595364232e-05
-1.53015158093168e-05
-4.34283744111967e-06
-3.57831730918901e-05
-6.53429311415355e-05
-5.36749925130519e-05
-1.69023882417762e-05
-3.34613583746382e-05
-2.04807670486675e-05
-2.95657292634822e-05
-2.43374084792932e-05
-6.05209473366283e-05
-2.35504511575723e-05
7.59859962498669e-06
-3.27021472700255e-05
-5.02811662145753e-05
-2.12422364164696e-05
6.16677048861623e-06
-2.83855911467342e-05
-4.57486722677761e-05
-5.06814910316176e-05
-2.52295536231113e-05
-3.33821379204267e-05
-1.73877948644547e-05
-4.26184339187503e-05
-3.72702133629566e-05
-1.00633368116419e-05
-4.3767432787257e-05
-1.40428243787112e-05
-1.54288933443212e-05
-3.40169283822828e-05
-1.30481236230998e-05
-3.36010589492264e-05
-8.81068919909643e-06
-2.91409664972884e-05
-1.95233043175242e-05
-2.64492210721001e-05
-1.54979929809885e-05
-1.07143132163095e-05
-3.89967420855568e-05
-3.2769124250415e-05
-1.26717859182132e-05
-2.6901316240523e-05
-1.43931456971553e-05
-2.88019230457474e-05
1.36041273208201e-05
-3.81278630386966e-05
-2.48759673603698e-05
-6.82305103273023e-06
-1.08868441456499e-05
-2.7037005958402e-05
-2.8085265599495e-05
-4.56579497312492e-05
-2.81316116252023e-06
-1.74694858069072e-05
1.41639243102816e-05
-3.00769368225094e-05
-5.96156597887828e-05
-3.1049044973013e-06
-2.43434566626822e-05
-5.11758129464202e-05
-4.99278418701664e-05
-4.93965659539112e-05
-1.00253173398594e-05
-1.84654951323648e-05
-3.08849748375578e-05
-3.19734450174267e-05
-3.01648960638029e-05
-1.35761356832687e-05
-2.09550215165603e-05
-2.74936355082912e-05
-3.88059811059917e-05
-8.7618730123974e-06
-2.56301799845053e-05
-5.60247386785981e-05
1.16483191389373e-05
-2.50454028050816e-05
-1.2001873233003e-05
-5.8197908693634e-05
-1.3079951655931e-06
-4.87056359520271e-05
-2.76416430548218e-05
-1.88336756635127e-05
-3.7853972940213e-05
-4.48011018807198e-05
-3.31176931961938e-05
-5.96349655717419e-06
-4.87765228109836e-05
-6.19742457153762e-05
-4.99210494381955e-05
-2.84437114513085e-05
9.79197081752639e-06
-1.9776012711593e-05
-4.51238628401507e-05
-4.60798484750675e-05
-2.4643635471326e-05
-2.54700846667215e-05
-1.81574062928781e-05
-4.20609821443793e-05
-1.41106286442375e-06
-1.91818703743096e-05
-4.73801122835054e-05
-3.78736587059215e-05
-3.26459235871186e-05
-5.64699415185837e-05
-3.24618156408863e-05
-4.72279845547236e-05
-1.4409173082366e-05
-1.65569571696336e-05
-2.56605256905023e-05
-7.34659645962897e-07
-4.32951703272159e-05
-5.76854305005508e-05
-4.32430513502899e-05
-4.68451971849536e-05
-3.2238171994808e-05
-3.54980173123114e-05
-4.21372224601893e-05
-5.98986539137217e-07
-2.71344685495058e-05
-2.89190412498162e-05
-1.19825150662085e-05
-2.99623782501982e-05
-4.06709301606579e-05
-1.35564716823301e-05
-4.97466407008857e-05
-2.54439308211103e-05
-2.96713045388123e-05
-8.15231720565621e-06
-1.18676149786078e-05
-2.77992410225884e-05
-2.50917242223325e-05
4.48498681992361e-07
-4.35491460253473e-05
-2.02792815586436e-05
-2.08841202561938e-05
-4.17846349339841e-05
-6.25303887161314e-05
-3.56003778476872e-06
-1.87730885621279e-05
-2.17669370438364e-05
-5.70689769273138e-05
-4.18692625671159e-05
-5.017572931282e-05
-2.0866469721416e-05
-1.85103706337596e-05
-3.23170534942807e-05
-2.99997281946446e-05
-4.10270143632123e-05
1.59011428769789e-05
-1.8095168395239e-05
-5.12702891973504e-05
-3.11339630248081e-05
-1.81997061226378e-05
-3.36376050629629e-05
-5.17034489024863e-05
-2.62254276335017e-05
-4.37968471960144e-06
-2.18530335143336e-05
-6.58040709569364e-05
-4.42609020803875e-05
-2.53630070991522e-05
-1.50345409750668e-05
-1.19684513672883e-05
-5.45655409133045e-05
-3.18069283672374e-05
-3.11655996039074e-05
-4.02288141408564e-05
-3.0670049577289e-05
-4.35731222775849e-05
-1.78426120612752e-05
-3.49722170804344e-05
-2.84629879647931e-05
-1.74059394136696e-05
-2.65652819247152e-05
-1.94788209704854e-05
-2.11961104261053e-05
-2.73618428388221e-05
-2.33541886089427e-05
-4.14865275838253e-05
-5.28492891220185e-05
-3.12304279234632e-05
-5.09359206693482e-05
-3.47471372380546e-05
-3.83372181533973e-05
-2.96168340159336e-06
-2.53409678149629e-05
-1.0600127651695e-05
-5.21183970065397e-05
-1.8776050384247e-05
-1.71824203985841e-05
-5.52101383075855e-05
-2.18048862483262e-05
-4.1445557126322e-05
-1.73179278681436e-05
-4.30392776409405e-05
-4.28608430296405e-05
-4.66429266897466e-05
-2.51613733159767e-05
-2.21072358560658e-05
-2.62837560932576e-05
-1.69559691226059e-05
-3.86036097515975e-05
-1.28137333585785e-05
-2.18204803526345e-05
-3.08577824714356e-05
-1.79721704514785e-05
-4.390226649391e-05
-8.21923113669327e-05
-2.00581603932742e-05
-4.58373451409542e-05
-3.77075493460819e-05
-3.33101524156532e-05
-3.62935567674272e-06
-2.21505858746995e-05
-1.17053382443197e-05
-3.75732399265411e-05
-2.31667663998504e-05
-1.93234648768677e-05
-2.56759069783984e-05
-5.63147422851214e-06
-3.98049812653173e-05
-2.79753367106552e-05
-2.57863753372649e-05
-2.39394026772252e-07
-3.68838358667142e-05
-3.45154638108034e-05
-9.65895859970356e-06
-1.77099506539763e-05
-1.7156373478441e-05
-4.18765467705556e-05
-4.75191336238977e-05
7.01109763009644e-06
-3.8535607675206e-05
-9.45812625769828e-06
2.1029160934418e-06
-5.52438407694112e-05
-3.40202425884272e-05
-4.44290783756702e-05
-1.28722428192064e-05
-5.21028693305724e-05
-4.16196329528819e-05
-3.65255335839082e-05
-3.96706622012273e-06
-3.11807265491663e-05
3.43168971283721e-06
-9.99648340757634e-06
-4.51262144227264e-05
2.33673417950737e-05
-3.92880880968138e-06
-7.26221882651621e-05
-3.13769984411857e-06
-1.59863208797247e-05
-3.2443148289505e-05
-5.26499094537477e-05
-2.68421145705485e-05
-2.3667058868228e-05
-4.97339180817408e-05
-2.0576668607853e-05
-4.42529761956682e-05
-3.74754235939345e-05
-2.99934292657842e-05
-3.50083957489717e-05
-2.22791016515789e-05
-1.62282410416588e-05
-5.97912516630967e-06
-5.74183526789232e-05
-5.77967879451988e-05
-3.88552000263223e-05
-2.7202723764698e-05
-2.30011016632858e-05
-1.4431349011481e-05
-4.65689099396917e-05
-4.08313191270175e-05
-2.28021872788001e-05
-7.2932676134248e-06
-4.26288652650887e-05
-4.6559121784148e-05
-1.10065535257646e-05
-5.02385431001097e-05
-4.64103241428815e-05
-1.55206070248798e-05
-1.37711166975756e-05
-3.72439651255391e-06
-2.86033545351114e-05
-1.32314955117787e-05
-4.81912193484161e-05
-8.49846119833436e-06
-2.1269235692622e-05
-2.01846938235888e-05
-1.82030837215626e-05
-2.95568478811627e-05
-4.91920925868949e-05
-2.73952108382436e-05
-4.19504550636156e-05
-5.25141436585363e-05
-2.40620381578901e-05
-2.96315252688828e-05
-3.4130653740938e-05
-2.27145609520866e-05
-5.465925067534e-05
-1.42662360222648e-05
-1.89471708871071e-05
-1.25981870096328e-05
-1.48753473964918e-05
-4.10573422115541e-08
-1.98749404006824e-05
-2.1862812290273e-05
-3.62265621823401e-05
-2.93373078699702e-05
-1.08730962867079e-05
-2.20388022044615e-05
-1.76428658701764e-05
-2.74331640511967e-05
-2.74580105798159e-05
-4.1352878249812e-05
-1.90161921178638e-05
-3.26452880424999e-05
-3.08057050439763e-05
-4.52169844651793e-05
-3.36628295401706e-05
-2.20593187586941e-05
-4.26851998198972e-05
-1.28580952133849e-05
-1.26613410278745e-05
-6.75446802624884e-05
-2.74664791258603e-05
-1.00298005760181e-05
-1.13088729960578e-05
-5.15637023601019e-05
-1.14214214652073e-05
-3.1859602222172e-05
-2.99409050769657e-05
-1.52256505944368e-05
-5.55946487777174e-06
-3.53681921555298e-05
-1.50085104459842e-06
-1.43346754142963e-05
-1.00552113052365e-05
-1.91009925405461e-05
-3.84426430891543e-05
-2.22733825606949e-05
-3.40810617383032e-05
-1.11193359034333e-05
-2.50232470935738e-05
-3.46728670878541e-05
-7.50015362972669e-05
-2.95220718011369e-05
-3.83519713086142e-05
-3.06155552930142e-05
-1.92578726752518e-05
-2.6504574633649e-05
1.28752376062611e-05
-3.1270957932141e-05
-7.59119077430186e-06
-5.01971432086944e-05
-3.33207321083965e-05
-4.20006496054262e-05
-3.1142375661755e-05
-1.79092967858596e-05
-4.20668122778824e-05
-3.39073825361679e-05
-5.01777464851499e-05
-2.68657392652035e-05
-3.18042743204206e-05
2.61310800816157e-05
-2.9075356523285e-05
-2.98316504462224e-05
-5.5243327219549e-05
-4.06642462116255e-05
-2.32633131321944e-05
-6.60522679779771e-05
-1.92531218904802e-05
-1.78133838183282e-05
-2.53358271662589e-05
-1.08870151383565e-05
-7.04687701824473e-05
-2.83152014781094e-05
-2.1866710664187e-05
-2.50345372824994e-05
-3.45635604700442e-05
-1.07735485983195e-05
4.52123349449384e-06
-1.14400229740324e-05
-9.99528747656384e-06
-1.52805103819828e-05
-1.77729692802766e-05
-3.31874846260136e-05
-3.73869151223703e-05
-2.86860552325108e-05
1.39920104842944e-05
-5.4337761667543e-05
-4.95725755621345e-05
-4.67547082109557e-05
-2.50814746805615e-05
-1.79367398341442e-05
-3.3143411847697e-05
-2.483203587285e-05
-2.27979376485565e-05
-2.86782381444689e-07
-1.75148705474324e-05
-3.14843584016956e-05
-3.09406232932932e-05
-4.85603356778889e-05
-4.23183640145822e-05
-1.09475640532132e-05
-1.06600259978262e-05
-3.5429893608106e-05
-2.80070666451634e-05
-5.89667657413177e-06
-4.51833559138626e-05
-3.06672495833844e-05
-3.7356708114883e-05
-2.05372198199195e-05
8.2591095136549e-06
-3.7857618968202e-05
-3.35912774019812e-05
-3.01745977154951e-05
-2.79326536987994e-05
-2.19490334921055e-05
-3.05269036917804e-05
-1.22617316883862e-05
-4.62774863237133e-05
-1.84603614579652e-05
-5.75526825557773e-05
-4.11261912927837e-05
-1.15980951802784e-05
-4.76781711832813e-05
-4.94293518197801e-05
1.41283823358918e-06
-1.02598780964648e-05
-3.36701548182396e-05
-6.74635391751457e-05
-4.88345214969702e-05
-3.50841573339122e-05
-3.88423966570745e-05
-1.80517325995685e-05
8.84989451313047e-06
-4.18433157424519e-05
3.19169047162689e-06
-5.48683470574881e-05
-4.94866542109132e-05
-3.36201609768993e-05
-3.42904628207087e-05
5.35262855147575e-07
-1.6431572027411e-05
-6.88244566953807e-05
-4.34976236892284e-05
-1.98294375065102e-05
-3.3155369104114e-05
-5.42545689611123e-05
-2.58847514510494e-05
-3.29194359144714e-05
-5.54560873538508e-05
-1.91203039374597e-05
-1.15750544279354e-05
-3.59803515954356e-05
-3.04696532358669e-05
-7.02178676434576e-06
-1.82496724202287e-05
-2.29740060397601e-05
-2.82177874522594e-05
-4.96845899595702e-05
-3.90110920936811e-05
-3.65923696494411e-05
-5.51454244550245e-05
-3.47773740866978e-05
-3.29270287642312e-05
-1.61018562699914e-05
-4.74746572581042e-05
-3.44380946530289e-05
-3.93135852708299e-05
-5.92020177196854e-05
-3.97081739934167e-05
-1.50301015453757e-05
-5.0178448896463e-05
-3.1721782831777e-05
-2.52615760304836e-05
-3.52082247148234e-05
-1.13987315567665e-05
-5.59080391485116e-05
-4.20590020230845e-05
-4.12107519442735e-05
-1.80070888613841e-05
-4.00765863534558e-05
-3.33864304253696e-05
-3.02922673194425e-05
-4.98279277772708e-05
-6.91789913505735e-05
-9.09866155083162e-06
-1.17930221677548e-05
-4.58992661513041e-05
-2.28868638208159e-05
-2.08699394792576e-05
-2.48846669398375e-05
-1.9778303556104e-05
-3.85751174599834e-05
-3.15720372451628e-05
-3.34076911524728e-05
-4.64824182222175e-05
-3.13113134286336e-05
-5.05377013045463e-05
-5.53401539670663e-05
8.11825395755088e-06
-2.38521761288587e-05
-5.01664868481198e-06
-5.30432501688822e-06
-5.28918385010611e-05
-4.38990309255178e-05
-1.20354146838243e-06
-6.9632263974606e-05
-1.86330235385837e-05
-2.89097748941223e-05
-3.6625358320033e-05
-2.16379586530563e-05
-1.02709278795235e-05
-1.64811665798456e-05
-5.89051665523825e-05
-3.48459305849785e-05
-3.51106219659433e-05
-8.98881144159879e-06
-3.39504454660348e-05
5.77005524768998e-07
-2.21721688899686e-05
1.40176501745742e-05
-5.77875128271848e-05
-5.54067852498803e-05
-1.72122488484101e-05
-3.25968053892943e-05
-4.84398010554045e-05
-3.16844597860189e-05
-5.18623709032736e-05
-3.55316486483028e-05
-5.24213572406506e-05
-4.0133899725962e-05
-2.08786227551605e-05
-2.73982653744095e-05
-2.47077473489203e-05
-9.77709390372323e-06
-3.22438991666207e-05
-1.24136669494886e-05
-2.9741467080448e-05
-3.28639214948002e-05
-2.97940886669048e-05
-4.09198363057375e-05
-5.84585160917358e-06
-1.25760241389249e-05
-1.99435085094693e-05
-2.39159812871394e-05
-3.09249157342952e-05
-3.07763879713507e-05
-3.74500052435957e-05
-1.58264583910771e-05
-3.9649756806161e-05
-2.83255574017727e-06
-2.97376116148653e-05
-2.50967620749338e-05
-2.77187635022176e-05
-5.24007452508579e-05
-6.89964869413401e-05
-2.57864987172528e-05
-1.04542970388842e-05
-4.94220291577218e-05
-9.05847868279019e-06
-3.08665458289152e-06
-3.19040583601342e-05
-3.00480133276485e-05
-2.74066414730838e-05
-4.50650308684476e-05
-2.40084620487857e-05
-2.87481726395939e-05
-3.84118326295623e-05
-9.50457493240646e-06
-8.15351084585052e-06
-3.61013256549099e-05
-4.52463583159051e-05
-4.90310470373043e-05
-3.26726440547119e-05
-1.41709623369102e-05
-4.56343982935948e-05
-9.88537010943485e-06
-2.767375299933e-05
-1.94806761759886e-05
-3.30978909328465e-05
-2.99735685034463e-05
-2.73820200907475e-05
8.02291061304992e-07
-4.40926888063165e-05
-4.8220560922115e-05
-6.31947431567208e-05
-5.81885536821226e-05
-2.71048374273083e-05
-9.56683598989527e-06
-1.95199200514766e-05
-2.58505739892954e-05
-2.69061293540638e-05
-5.08300303002798e-05
9.27639961901697e-06
-1.99924539915168e-05
-2.13909553381061e-05
-4.41580320471531e-05
-4.31361131779703e-07
-1.01124985178607e-05
-4.42190733923451e-05
-2.73865666150441e-05
-4.03193464352106e-05
-1.59520644474775e-05
-4.19792966691535e-06
-1.6308147959705e-05
-2.28377636728163e-05
-4.71123467174899e-05
-1.13663903642178e-05
-3.33404888248393e-05
-3.78600986874402e-05
-9.82434259299406e-06
-3.75207556412866e-05
-9.66799457326671e-06
-9.93198172245663e-06
-2.41384768706111e-05
-2.42675097734347e-05
-3.99686248559956e-05
7.55302969577149e-06
-3.28456228889148e-05
-2.46476256884721e-05
-6.19147849965023e-05
-1.60749462622168e-05
-3.13718531769622e-05
-2.57058466442004e-05
-1.65538933160747e-05
-2.19433900192781e-05
-1.00818518087176e-05
-4.31044143213798e-05
-2.61707651534797e-05
-4.08598740413164e-06
-2.81857760789113e-05
-5.11493065330835e-05
-2.78325825375093e-05
-1.62548735008476e-05
-2.67590179337194e-05
-1.6495855046508e-05
-7.38924785246123e-06
-4.1336505906455e-05
-2.47222310755681e-05
-5.11007796471981e-05
-6.68099773197231e-05
-2.64807216019392e-07
-3.14087171618593e-05
-3.91723333273005e-05
-4.22207950513418e-05
-2.12816771126255e-05
-3.20946702069323e-05
-3.61764306236133e-05
-7.06869716528637e-05
-2.65920467468951e-05
-1.27501656200208e-05
-3.63101152832776e-05
3.18548183152221e-05
-2.91502318041614e-05
-5.5900636215268e-05
-2.71111686739648e-05
-4.38292037493564e-05
-1.35830767959605e-05
-3.61875264465526e-05
-5.84716826068754e-05
-2.9751313590497e-05
-2.78442227176529e-05
-1.74510134811453e-05
-1.76148872239748e-05
-2.44942276858566e-05
-7.33125426814851e-06
-7.9042807196368e-06
-3.75882282899627e-05
-1.965176721624e-05
-1.7340165709779e-05
-3.92499066905592e-05
-2.02084483447433e-05
-4.28446589230771e-05
-1.76328005124181e-05
-3.65224214742959e-05
-6.07213532898415e-05
-3.20914263163313e-05
-3.26231671396335e-05
-1.96009751662641e-05
-3.22997146267278e-05
-4.03489566338431e-05
-3.47311502951188e-05
-5.79993077103061e-06
-2.55959856948947e-05
-1.62649385355109e-05
-1.82075430751508e-05
-2.76227787268735e-05
-2.07100012728804e-05
-1.30408330467245e-05
-4.00925816257823e-05
-2.72636306057421e-05
-1.96340962178154e-05
-4.14300010520026e-05
-1.79035078559419e-05
-1.24290668013174e-05
-2.92871907392858e-05
-1.31637543836431e-05
-1.50335103979395e-05
-4.949262216503e-05
-2.60421149572273e-05
-3.3810162110471e-05
-4.38096695851649e-05
-9.27679529746209e-06
-4.58315751933658e-05
3.45664967867042e-06
-5.95705228206671e-05
-1.93670991474622e-05
-1.57649215958815e-05
-3.0698246249686e-05
-2.0370112374437e-05
-1.09275547418438e-05
-2.60286881571012e-05
-1.73337754366269e-05
-5.28069853815577e-05
-3.80561903036866e-05
-5.25234938643632e-05
-4.16569630958106e-05
-1.06505378187413e-05
-2.52458281545926e-05
-4.39225334536465e-05
-1.86354828272125e-05
-3.18033788851803e-05
-1.34644400420888e-05
-3.30709811935837e-05
-3.94726163620404e-05
-5.13328593043757e-05
-5.87074551230154e-05
-1.40845895573276e-05
-1.00923619882769e-05
-2.11204653904881e-05
-1.28785558291082e-05
-3.66037491682863e-05
-3.80108194713224e-05
-8.8278831136943e-05
-5.01078487985015e-05
-1.5622905181365e-05
-5.73466687004708e-05
-4.33251801233781e-05
-5.40116994657202e-05
-3.51262742751536e-05
-1.39016642762723e-05
-1.81673076438911e-05
-8.76776910536445e-06
-3.6374666557363e-05
-3.25086429482336e-05
-2.79154694742219e-05
-1.89614146622462e-06
-2.34315462155449e-05
-3.21218633887197e-05
-1.19604427815527e-05
-4.51020887422875e-05
-3.28834597913381e-05
-4.92757807875112e-05
-4.53360086126543e-05
-1.88575259544943e-05
-2.46402789810073e-05
-5.64263458122847e-05
-2.42747275433208e-05
-7.97541771618123e-06
-2.09480685373439e-05
-4.74969591286217e-05
-4.52335572955028e-05
-4.1636484491599e-05
-4.26124336609311e-05
-2.60466301859767e-05
-1.32346090737046e-05
-4.28408729019019e-05
-3.00612515031524e-05
-2.69716709716233e-05
-2.55236950139251e-05
-1.94782104831059e-05
-1.0077308770899e-05
-4.52177874241257e-05
-3.04047758447311e-05
-5.52553915442318e-05
-5.94057709259074e-05
-2.25353009025979e-05
6.44025456717758e-06
-8.87917846011782e-06
-9.84411860746581e-06
-3.69122848678594e-05
-1.51925465534652e-05
-1.37436911935218e-05
9.10069952890477e-06
-6.13723346939928e-05
-5.80957946897802e-05
-4.66949313236217e-05
-3.81140429457303e-05
-6.66690373467733e-05
-2.96612152563004e-05
-1.75410558571127e-05
-2.89817583170781e-05
-3.45171048549121e-05
-6.77110710799294e-05
-4.41037553941866e-05
-2.30709837387909e-05
2.96172963488524e-05
-4.80621133566927e-06
-5.43081762143074e-05
-6.48452458001708e-05
-5.90708652610821e-05
-4.32260413515155e-05
-2.37259750144913e-05
-1.98446440944075e-05
-1.82434254923396e-05
-5.23532388398383e-05
-2.08677608421651e-05
-3.42044738446357e-06
-3.05314793402419e-05
-4.43461268845914e-05
-6.83855831271949e-06
-3.76250267184886e-05
-2.5800060206074e-05
-3.92659154994922e-05
-3.01523703151324e-05
-3.34836648091515e-05
-4.9692590138347e-05
-5.59196162290441e-05
-3.57778474265183e-05
-1.18652414572599e-05
-2.41438749299565e-05
-3.08298997819972e-05
-3.26240416372187e-05
-2.89520347184446e-05
1.14223110072605e-09
4.47069370492282e-06
-4.54276830588578e-05
-4.87101320852496e-05
-3.79343964787132e-05
-3.45038854884893e-05
-3.52495991466214e-05
-4.27519756997682e-05
-1.80993196907087e-05
-4.22382281099667e-05
-2.68015461698198e-05
-2.75046272580904e-05
-5.20267536130629e-05
-4.73120040801742e-05
-2.4975617254371e-05
-2.98107046353498e-05
-1.2120157370773e-05
-4.3298457453956e-05
-2.96184377246461e-06
-4.49202318384654e-05
-1.54872507785991e-05
-5.02946805967541e-05
-3.9670746048015e-05
-3.43664602823088e-05
-3.20430087061937e-05
2.91501148343939e-06
-2.5146225269284e-05
-1.79151443106961e-05
-5.56699463442573e-05
-4.57507740281707e-05
-1.89001581617078e-05
-2.92871628839314e-05
-2.33206383091805e-05
-5.07690699006108e-05
-4.03586742969308e-05
-5.77919183937275e-05
-3.41430681513749e-05
-2.74362978406768e-05
-4.24550389015624e-05
-4.99916178855421e-05
-2.42446645181077e-06
-2.66739908157698e-05
-2.30415386135786e-05
-3.80848568515992e-05
-3.77608499844446e-05
-3.47862257834904e-06
-2.30482466362087e-05
-2.56019374286698e-05
-1.81161098756202e-05
-2.25761350856027e-05
-1.55941717793501e-05
-4.81358149976515e-05
-1.40222314735692e-05
-3.26506878743815e-05
-5.85646986671048e-05
-7.75264164207964e-05
-3.41179025471933e-05
-2.66526889553148e-05
-4.31814121327359e-05
-3.41692083386228e-05
-5.58142788987462e-05
-3.93101721071339e-05
-2.01707065359063e-05
-1.71634683294417e-05
-5.38634412529722e-06
-1.86467355244715e-05
-5.27199898009091e-05
5.88610621431583e-06
-1.59974063243149e-05
-1.6643874742899e-05
-7.43472656477141e-06
-3.80019530006255e-05
-3.33622787857028e-05
-2.60921055745993e-05
-3.35203271909059e-05
-5.40169329336095e-05
-2.14651848033194e-05
-3.39041453076988e-05
-2.06884170262457e-05
-1.95639607176156e-05
-4.87787878321915e-05
-3.41827090012536e-05
-2.1782306617334e-05
1.22967262621708e-05
-2.0879527013879e-05
-1.09557442326415e-06
-5.40072354781269e-05
-6.4292827932321e-06
-4.0447072172676e-05
-8.02941135858016e-06
-4.64741491930727e-05
-6.13956082949754e-05
-1.26411515623912e-05
-2.4986071517157e-05
-3.28086362528021e-05
-4.3007545417982e-05
-5.31348490245085e-05
-3.66219915450455e-05
-2.10810415618642e-05
-6.05170944932712e-06
-7.76840576404806e-06
-1.56298218810456e-05
-4.03186188760099e-05
-2.05075737845561e-05
-7.89149322931591e-06
-5.98690771481322e-05
-4.04926537806202e-05
-2.31640260302435e-05
-3.03422579308234e-05
-2.70423052779059e-05
-3.19421068132959e-05
3.15458693768041e-06
-2.4384103855753e-05
-2.26556282452661e-05
-2.76530330853622e-05
-2.54631439059894e-05
-4.64444788148321e-05
-5.37037866099744e-05
-2.87127830559644e-05
-1.0597676315871e-05
-2.75068048905258e-05
-2.42760949471708e-05
-5.62812447868291e-05
-1.62315058613836e-05
-3.75842340041938e-05
-8.98312660899512e-06
-5.46669692093389e-05
-1.02191411947053e-05
-1.23754512002341e-05
-5.91372223631328e-05
-3.78508674162999e-05
-4.06260065720218e-05
-3.08711469688791e-05
-2.46514169560698e-05
-1.03656630198299e-05
-2.11759092431789e-05
-3.91094611415099e-05
-3.40916809227453e-05
-4.15345432988074e-06
-3.59541627556921e-06
7.59316216566919e-07
-1.09217950650007e-05
-5.05695433848753e-05
-2.66650464278131e-05
-5.85890313755882e-05
-2.93647752633016e-05
-4.36680777449229e-05
-2.98677499050343e-05
-1.51394502915178e-05
-2.35755300107512e-05
-4.90769918459681e-05
-5.34334407005035e-05
-1.54879414301416e-05
-2.47049258818382e-05
-4.39360619019448e-05
-5.92500334573367e-05
-4.00710622194224e-05
-2.1205541244747e-05
-2.94796800945679e-05
-9.25413319762766e-06
4.21985801259315e-06
-2.3229996214255e-05
-3.57276131380081e-05
-1.53929063273392e-05
-1.19679018514768e-05
-4.7827714083851e-05
7.5981443350255e-06
-1.01147557945129e-05
-3.65463038257028e-05
-1.50527739453761e-05
-3.29394948963876e-05
-4.33926010046154e-05
-2.89570782728441e-05
-7.2057810563046e-06
-9.11925475654774e-06
-6.03932526514535e-05
-5.20081346189055e-05
-1.27597900863158e-05
-9.24390534836297e-06
-1.03409288244032e-05
-2.76679379153443e-05
-3.54509870815274e-05
-1.29889604015687e-05
-2.0053676917508e-05
-4.60523108831069e-05
-3.66053449397395e-05
-3.7685316114416e-05
1.41461593234594e-05
-4.82489960948537e-05
-2.35922029669785e-05
-1.54437885358278e-05
-4.66018442510767e-05
-3.67540769306036e-05
-2.80110057010519e-05
-4.30769879015319e-05
-1.71563329673872e-05
-1.26398221872664e-05
-2.88876408971082e-05
-4.85089718094896e-05
-2.58995565902978e-05
-1.29846473125139e-05
-3.32492709822207e-05
-1.36258534653206e-05
-5.76935671173069e-06
-3.49841300578868e-05
-5.60727732983194e-05
-7.92651621353708e-06
-5.69576664399905e-05
-4.02642336533541e-05
-2.03215169005316e-05
-2.56732970075134e-05
-1.43422810259332e-05
-2.53046499768661e-05
-5.4144112970276e-05
-5.42435903626172e-05
-2.29730877572141e-05
-4.15943345902962e-05
-3.89914463243481e-05
-4.58455353092777e-05
-1.70672202619254e-05
-2.40296528947867e-05
-3.05520177964832e-05
-3.22459320511287e-05
-3.25119902477047e-05
-8.25313411332757e-06
-1.17886369691679e-05
-1.81136397551906e-05
-4.60316098022288e-05
-2.7800419266489e-05
-3.14804646221726e-05
-1.56762066001767e-05
-4.23887689034934e-05
-2.99046337073183e-05
-6.30669223592111e-05
-7.28514099155973e-05
-3.63193450611095e-05
-6.52196908554337e-05
-6.50150435610522e-05
-3.51512501106695e-05
-5.06507105656806e-06
-2.30278800845711e-05
-2.42250508739534e-05
-4.6033277638826e-05
-2.36577226831539e-05
-1.88469716139556e-05
-2.80049148724108e-05
-5.07458462585696e-05
-1.65490988765273e-05
-2.31882397971922e-05
-3.05537591443229e-05
-4.2695892423715e-05
-3.97674380044725e-05
-3.1758119806627e-05
-3.11774435399086e-05
-3.85825436487815e-05
-4.61654264475505e-06
-3.246327629316e-05
-1.7949764488499e-05
-2.12943389169103e-05
-3.21929199243546e-05
-4.32996849352843e-05
-4.2890697331247e-05
-4.1399446648366e-05
-3.06209389384446e-05
-3.67357424212709e-05
-2.7456670736472e-05
-5.42724391775275e-05
-2.23110725761458e-05
-1.81391255058058e-05
-5.80936579040613e-05
-4.09149508197906e-05
-6.43040056362253e-05
-1.23778665354271e-05
-3.62030547714275e-05
-3.17609364699707e-05
-5.23488604023067e-05
-2.48706275786422e-05
-4.03184392047681e-05
-5.14513917749234e-05
2.03961242095356e-05
-3.73639702467197e-05
-2.899633044816e-05
-3.34299162430707e-05
-6.83183678640804e-06
-4.81848239453019e-05
-4.18716372329031e-05
-2.23539850489698e-05
-3.31740892150269e-05
-1.81523303508971e-05
-2.47298854864598e-05
-6.84786766595137e-05
-5.88108024215908e-05
-2.35518875463324e-05
-4.91290247837699e-05
-4.27750503271066e-05
-3.21254783387161e-05
-2.38538849480088e-05
-2.97472200096603e-05
-4.24214907474555e-05
-8.11369419201742e-06
-5.87233192077728e-05
-2.47340649291221e-05
-2.18543992841235e-05
-1.89765102813825e-05
-3.14836788338721e-05
-2.30192171427917e-05
-2.87565714177742e-05
-4.82406698269782e-05
-3.49516153000051e-05
-8.31247827653837e-06
-2.09950005492186e-05
-9.02545219252054e-06
3.17476292158495e-05
-3.32817354364926e-05
-4.63574079848151e-05
-5.01259948041148e-05
-1.94805903269431e-05
-3.34467440671734e-05
-1.56480439694197e-05
-5.06595427416455e-05
-3.17264244311159e-05
-3.16077208923128e-05
-1.51912391210058e-05
-6.35042819757729e-05
-3.03912926937213e-05
-3.32418624284384e-05
-1.95118682570709e-05
-4.00464626466995e-05
-4.85931764268718e-05
-2.82095065663496e-05
-5.91176670245657e-06
-1.4103651938581e-05
-6.58557856715446e-06
-3.85975248782037e-05
-4.94065790491063e-05
-3.49766372779716e-05
-4.37880342486078e-05
-3.04491976284734e-05
-3.89557841397746e-05
-4.15644651992295e-05
-3.45850795579433e-05
-2.93359321961214e-05
-3.17088829947686e-05
-4.40099613325784e-05
-2.54088210692897e-05
-4.06286495193072e-05
-4.5052181389585e-05
-1.67590632965824e-05
-5.12121013063033e-05
-3.43887684331045e-05
-2.06802613342776e-05
-2.4969868158048e-05
-7.21263524683496e-06
-1.40721995502534e-05
-4.30251243743425e-05
2.86766942203541e-06
-2.85082089216227e-05
-1.55254463024502e-05
1.52099485655547e-05
-2.97683195028984e-05
-2.08867965001509e-05
-1.2107295258296e-05
-3.84756147333407e-05
-8.26157018779402e-06
-2.28838651291135e-05
-3.57221694524163e-05
1.06524029527599e-05
-2.5034408092321e-05
-3.72758991708554e-05
-3.7391754303316e-05
-5.02116702368841e-05
-2.2725698507176e-05
-3.31084504621083e-05
-2.54277646261078e-05
-1.81149048744816e-05
-2.4660173867655e-05
-1.26362408765777e-05
-3.49449997425084e-05
-4.15730267275304e-05
-2.55741101754648e-05
-9.98565953390622e-06
-4.94807831566445e-05
-3.61656150233908e-05
-2.26732821366695e-05
-1.94444799668728e-05
9.20515353277196e-06
-2.99457050911253e-05
-4.25047695125353e-05
9.29257899411539e-06
-9.83437671056768e-06
-3.67419518988726e-05
-3.38560126773656e-05
-1.05711108448182e-05
-3.13584712152971e-05
-2.07488305962618e-05
-3.26116070803278e-05
-2.84202248771419e-05
-3.4247862497445e-05
-3.51933200074332e-05
-3.62958337932942e-05
-4.64952448501201e-05
-7.22151501957309e-06
-4.45007986173242e-05
-3.9645922873457e-05
-3.92826705624074e-05
-5.12540529885617e-05
-5.1579335728938e-05
-2.28899148313977e-05
-4.95320184726988e-05
-9.12875690804392e-06
-2.02679533862204e-05
-2.08933290546724e-05
-3.59131780908198e-05
-2.26706950265478e-05
-2.78945923750208e-05
-1.52438778521305e-05
-2.28495424517958e-05
-3.11567070513833e-05
-2.66726452467686e-05
-1.86604167711401e-05
-1.72485696115585e-05
-3.25071918344883e-05
-1.96607969268766e-05
-2.44326289883373e-05
-3.28553151749869e-05
-3.78121896656068e-05
-2.4558221394381e-05
-4.28019597068945e-05
-9.79668071132171e-06
-3.17739054110426e-05
-1.72031303558235e-05
-2.50423983514213e-05
-4.11231740580111e-05
-3.89378006766437e-05
-4.83653732763191e-05
-4.16006681052248e-05
-6.13341767204128e-05
-4.34170022726008e-05
-5.23343202705469e-05
-4.93262279320382e-05
-3.5866172346873e-05
-3.25764732689368e-05
-2.54605676220352e-05
-2.02228965384796e-05
-4.49230005771827e-05
-3.34154507488247e-05
-4.77916013197338e-05
-1.94432067857482e-05
-1.8758145833289e-05
-9.66774764044088e-06
-1.94985975888506e-05
-1.68046149791338e-05
-4.01136982967965e-05
-4.16499933125372e-05
-6.44079422406527e-05
-2.83134743302105e-05
1.43863765263413e-05
-2.44705549217997e-05
-2.99153477778134e-05
-4.62238564099726e-05
-7.07768721873342e-05
-4.83842951764984e-05
-4.18554413549856e-05
-2.69998936403041e-05
-3.25203759229392e-05
-3.18888811655555e-05
-4.74882524543442e-05
-2.73655235725765e-05
-3.04676412740279e-05
-1.39013872768378e-05
-3.98251636078791e-06
-1.90346963747861e-05
-4.89280055690891e-05
-8.36073502004386e-06
-4.00659364163865e-05
-4.97209945166163e-05
-1.31487096116899e-05
-1.51620189956595e-05
-3.79538487517967e-05
-2.7767103056492e-05
-2.71192388950951e-05
5.90072423710675e-06
-6.30165283832822e-05
-4.63154731166703e-05
-3.75743545752367e-05
-1.39039914903342e-05
-3.13048521663534e-05
-2.18781890255789e-05
-2.62124628414475e-05
-2.34081071034211e-05
-2.94928438940797e-05
-3.65171810329832e-05
-3.33780756836738e-06
-5.17987414956617e-05
-6.13839677716943e-05
-4.11564341959731e-05
-2.06190018605801e-05
-2.95758911553415e-05
-3.87519999288372e-05
-1.70781537581041e-05
-2.11498142455548e-05
-2.3072752932546e-05
-2.56092817577533e-05
-4.09118220669308e-05
-1.90825467699293e-05
-2.69081356720116e-05
-3.84192265195723e-05
-1.979009344354e-05
-5.14116970542296e-05
-2.28435523057171e-05
-1.65404403508191e-05
-1.64783994157707e-05
-3.1817501816574e-05
-3.32727969329968e-05
-5.1504656221113e-05
-1.03145151689829e-05
-2.7849171823709e-05
-1.30348191464912e-05
-2.50931019363326e-05
-5.34411955479127e-05
-2.47434954785879e-05
-2.42787716871012e-05
-5.66549999186127e-05
-2.0896125886978e-05
-4.72072218715708e-05
-3.99420498095622e-05
-2.77946672423559e-05
-5.53630468121407e-05
-1.4046028882479e-05
-3.18581518636572e-05
-5.11395061658708e-05
-1.39033522139991e-05
-1.4811069540988e-05
3.49047285271547e-07
-2.23140659660833e-05
-3.51769525892654e-05
-2.69906910318319e-05
-4.46237366473274e-05
-1.26126337111536e-06
-2.67466171213743e-05
-2.54575730779858e-05
-4.3973168944541e-05
-1.26230747529702e-05
-3.43266005443328e-05
-2.50878003203468e-05
-2.32716553042767e-05
-5.4575212770234e-05
-3.45468203638946e-05
-2.49389774179105e-05
-3.03120420385572e-05
-2.72570912174181e-05
-1.06101141142103e-05
-4.24042031806153e-05
-5.18246213453962e-05
-5.55609674691658e-05
-1.89284949615452e-05
-4.66275877990325e-05
-6.14975279326362e-06
-9.02438840540078e-06
-1.08612947381825e-05
-1.13049793728799e-05
-5.93360491075801e-05
-1.13593251390473e-05
-1.00778433835079e-05
-7.18442035274361e-06
-4.00218300612392e-05
-5.2801446874751e-05
-3.14424844504956e-05
6.46485941631974e-06
-4.60831268968889e-05
-4.60493192237379e-05
-2.71963092918799e-05
-2.30807669452621e-05
-5.12281934633916e-05
-6.85319273125907e-06
-3.13335549033673e-05
-4.32540850172422e-05
-3.54866993921206e-05
4.02696404001063e-07
-5.82902461413406e-05
-1.54673452362221e-05
-1.61343133014047e-05
-2.17773910360388e-05
-4.31637571575644e-05
-4.73266928329871e-06
-5.70958887228909e-05
-3.21476124493617e-05
-2.67479284302082e-05
-2.46754307884594e-05
-3.82359505137535e-05
-2.28022205617682e-05
-2.7007164239916e-05
-4.04229710497373e-05
-5.42320940860867e-05
-3.50374805224693e-05
-1.47221137454193e-05
-3.03630734945875e-05
-4.99931839579511e-05
-4.49896441016673e-05
-2.30821528215241e-05
-1.70812565536409e-05
-2.36636137040982e-05
-1.80485891228123e-05
-1.8278757155228e-05
-4.10373250276997e-05
-1.17917867064531e-05
-4.49203778446245e-05
-2.59049985754958e-05
-3.96517191057822e-05
-3.81728923404406e-05
-3.76563107564983e-05
-4.3467357651648e-05
-9.0988931218649e-06
-1.01411918908533e-05
-1.74320471309903e-05
-2.71098081352361e-05
-5.09818654476702e-05
-1.60898700474515e-05
-7.02317558166775e-05
-3.98430896055481e-05
-5.49654005982372e-05
-3.3841840256386e-05
-2.08501927196106e-05
-4.00392388149933e-05
-1.41837789225601e-05
-5.69005210454568e-05
-3.5871036088399e-05
-5.60951131756437e-06
9.51093615161221e-06
-1.78494676833241e-05
-2.47915876697381e-05
-2.42942478874506e-05
-6.18241524912064e-05
-3.31606869539715e-05
-4.76588851961261e-05
-3.16143291261302e-05
-4.87403094448892e-05
-1.84873522156821e-05
-1.50431169380168e-05
-2.43072628247401e-05
-1.23682597304849e-05
-3.1060629407567e-05
-2.64883035885028e-05
-3.96529901453083e-05
-4.38526743855902e-05
-6.72025704927717e-05
-1.35392189698754e-05
-2.04717895782625e-05
-6.46391343317275e-05
-1.72834559984424e-05
-1.9075038104524e-05
-2.80339174322993e-05
8.03952843542311e-07
-3.00452978730148e-05
-3.66312718745611e-05
-2.80433176201176e-05
-3.17272055891839e-05
-1.81334364681531e-05
-3.11336090650093e-05
-2.25386489333768e-05
-3.56736915336716e-05
-1.45900668399136e-05
-1.93495886891661e-05
-5.57556758830957e-05
-5.2843645865275e-06
-6.17661080507774e-07
7.96606562353699e-06
-4.89247371830475e-05
-4.6434356355876e-05
-5.9528901795582e-06
-3.08271221640899e-05
-3.77467474465676e-06
-3.79843171269124e-05
-4.59120456463946e-05
-1.17840504931201e-05
-3.54258493152142e-05
-3.99061671778211e-05
-3.14358391203905e-05
-1.24528751472423e-05
-3.4961015963483e-05
-4.67535111327836e-05
-1.29899764891692e-05
-4.50185901435986e-05
-2.707218408967e-05
-2.82909958809409e-05
-2.07510025358566e-05
-2.06676136836384e-05
-5.67769983763185e-05
-4.35820383672003e-05
-4.17148234705734e-05
-5.34164639748253e-05
-1.21337834467016e-05
-3.5037775001658e-05
-3.07569148969354e-05
-2.20015932502402e-05
-6.7287102944887e-05
-4.81793401903367e-05
-5.52554338543734e-06
-7.87683760399663e-06
-1.87827058314258e-05
-2.17661194290099e-05
-2.35622511718497e-05
-2.64141911651664e-05
-1.48183601732204e-05
-2.61787117037224e-05
-3.8255649363777e-05
-4.86084053509534e-05
-3.1169356539071e-05
-2.20226453727424e-05
-3.25808454326306e-05
-4.73666626562442e-05
-7.34964184014283e-06
-4.24074462708019e-05
-3.38113653826926e-05
-3.07508107734287e-05
-5.29361590355175e-05
-3.15786016444244e-05
-5.26317838759907e-07
-4.10349609651237e-05
-2.2510888850247e-05
-1.78766074265787e-05
-1.0998874956655e-05
-2.45326339887156e-05
-3.49796721670547e-05
-4.23567084950915e-05
-1.85735950276644e-05
-4.60218981711278e-05
-6.08137153274246e-05
-3.02358197861954e-05
-2.5905722255192e-05
-5.19635772351181e-05
-1.5552149046039e-05
-1.89658293356663e-05
-4.971650766607e-05
-5.03573567332478e-06
-3.41379543762313e-05
-9.28417250375062e-06
-2.1488566624513e-05
-1.87597017747107e-05
-5.14538460135974e-05
-1.35510544678448e-05
8.78970890366771e-07
-1.96170125849894e-05
-2.48529131791807e-06
-2.69025415135562e-05
-1.42696060989986e-05
-3.44485020114731e-05
-1.12921984950567e-05
-4.56354493480738e-06
-2.61932824118815e-05
-4.94395050911517e-05
-4.17075460951692e-05
-1.00154416847313e-05
-3.53172462261161e-05
-4.52669497977934e-05
-1.44570938358246e-05
-2.3420583985072e-05
-4.90871148931368e-05
-2.53212612552913e-05
-3.32790570544328e-05
-1.87606365971468e-05
-4.55049297308703e-05
-3.49967928561663e-05
-9.64293617856322e-06
-2.27972507383086e-05
-3.2679734390081e-05
-2.3613407016008e-05
-4.28675136931716e-05
-1.96315224237822e-05
-1.62771833435019e-05
-7.71043585620879e-06
-4.38071332118566e-05
-4.39423120390388e-05
-3.15908973427887e-05
-5.39385167650075e-05
-2.54707785112814e-06
-1.33416942485229e-05
-3.51707936642582e-05
-5.02109220993223e-05
-5.01071570758067e-05
-3.11564006986302e-05
-3.24812192697087e-05
-1.89870620765504e-05
-5.08089670921144e-05
-3.61109886360204e-05
-3.28739546702746e-05
-2.48981581610355e-05
-1.18686083940757e-05
-2.32299761040841e-05
-1.75441170415761e-05
-1.79799644584263e-05
-1.33823813742259e-05
-2.05816742551284e-05
-2.81661955089132e-05
-1.64952880260652e-05
-3.67103478465387e-05
-8.41166333503185e-06
-1.54428047863348e-05
-4.184166517769e-05
-3.94996517549777e-05
5.64987625062388e-06
-4.56025472213237e-05
-3.90651399100403e-05
-2.60955093361097e-05
-1.9405486290102e-05
-1.69715059487968e-06
9.64832524789626e-06
-1.04117085384644e-05
-6.21729898876982e-05
-6.38495346741613e-05
-3.16806008781764e-05
-1.04791020765482e-05
-1.57408903832026e-05
-4.13923354767766e-05
-2.08692964174866e-05
-3.88289289428646e-06
-3.95171602397447e-05
-3.7782901902323e-05
-3.94542447526692e-05
-3.37067400777573e-05
-1.72386546603735e-05
-3.259655679928e-05
-1.33979446645698e-05
-6.53399682320821e-05
-2.92639690710758e-05
-2.68286104669623e-05
-3.43923804604773e-05
-3.0323092717597e-05
-5.99526465181916e-06
-3.77988311755271e-05
-3.41790762204697e-05
-1.38708105546156e-05
1.40360971909025e-06
-3.70235933359989e-05
-2.04011884073185e-05
-1.78941780987348e-05
-4.56721371415523e-05
-5.42931774495842e-05
-2.11785855549018e-05
-2.72107166033483e-05
3.21079740956738e-06
-6.134641295235e-05
-4.68305180469837e-05
-3.09193208184325e-05
2.21485928359878e-06
-6.95390620671355e-05
-5.7028239216131e-05
-3.33847056097605e-05
-1.54146292039509e-05
-2.50264288897134e-05
-3.1732947153699e-05
-5.33171515932212e-05
-9.80139826364498e-06
-4.31107410245664e-05
-3.39635073063675e-05
-3.41093410115874e-05
-2.17202630649801e-05
-2.61823752714194e-05
-3.86066946713989e-05
-2.91379188135656e-05
-1.44696970705568e-05
-4.68162840035459e-05
-2.70130322926849e-05
-2.69206707595186e-05
-5.23867160280438e-05
-8.87119116935126e-06
-2.00584368776111e-05
-5.33770890960989e-05
-8.69849689149097e-06
-3.11141918415352e-05
-3.64802336202677e-05
-3.47624130057806e-05
-5.1916587757548e-05
-1.74522218017374e-05
-2.37570217835664e-05
-3.04004100918725e-05
3.2112117622889e-06
8.76512821576647e-06
-4.66498359757004e-05
-7.54981007408513e-06
-3.73166828223915e-05
-4.93265901192941e-05
-3.2415556227736e-05
8.29483988041063e-06
-2.34485973609577e-05
-3.21237815643048e-05
-7.30292483325169e-06
-3.89576176599262e-05
-1.2919266636218e-05
1.33488658459004e-06
-3.49847549091212e-05
-4.47768979629785e-05
-1.26693757763616e-05
-2.20536414721482e-05
-2.93280841194534e-05
-5.01830211183267e-05
-4.10645356154514e-05
-1.48081317305277e-05
-3.58697180342083e-05
-5.96269534742232e-05
-3.10909137547344e-05
-6.45688416896082e-05
-2.95185784898337e-05
-3.78351239379208e-05
1.44431131521145e-06
-2.00220598638147e-05
-3.17790108424126e-05
-1.37012378082391e-05
-8.71009251580743e-06
-3.41458306501004e-05
-2.0028351623661e-05
-2.06592485646259e-05
-3.45887103847441e-05
4.0350974144191e-06
-2.33589104066707e-05
-3.27314590508488e-05
-1.00107381035354e-05
-2.89122983974095e-05
-1.8435653471965e-05
-2.78804985069517e-05
-2.05607795120656e-05
-1.35527774455879e-05
-3.56665267199402e-05
-1.92471625172302e-05
-1.92733488394067e-06
-3.12511603341554e-05
-2.84500633215023e-05
-2.33198639753993e-05
6.63306083175705e-07
-3.28491264499167e-05
-4.46252281283751e-05
-1.61117156608107e-05
-2.78428233476311e-05
-4.71888268873992e-08
-2.70902081306117e-05
-3.04184274785957e-05
-1.84564813742235e-05
-4.15714181013836e-05
-3.76593741341863e-05
-1.35422952309324e-05
-5.03556199301494e-05
-4.55872231688426e-05
-5.21816314438445e-05
-5.94254050267698e-05
-3.41783245485591e-05
-2.1689598481202e-05
-1.60361883717137e-05
-3.27251554275574e-05
-3.67005639228566e-05
7.99587208583369e-06
-5.12410060237011e-05
-1.66812784329444e-05
-5.65740868704326e-05
-1.40261067853018e-05
-3.06104520989313e-05
-4.19246520524428e-05
-4.83732748462166e-05
-1.87955607548223e-05
-2.97789399728744e-05
1.95225879139971e-05
-2.86648446602491e-05
-2.57059854484808e-05
-2.10803104708281e-05
-4.23944964462056e-06
-2.01030704459258e-05
-2.6379192954038e-05
-4.15290524287069e-05
-2.21592795661426e-05
-6.5716823851647e-05
-5.50084463557109e-05
-3.42609756096492e-05
-5.38968827599953e-05
-3.63349711825629e-05
-5.83891655937568e-05
-6.05969606558465e-06
-2.72140445783294e-05
-5.70619689084161e-06
-3.64251554269472e-05
-9.79700368702185e-06
-1.35403585055845e-05
-5.61175486893519e-05
-2.72878026079432e-05
-4.94959831537907e-05
-4.68075171087364e-05
-8.35175456464909e-06
-5.34930919420404e-05
-5.2840760662148e-06
-1.48311583060518e-05
-1.96821417181064e-05
-3.63427798477304e-05
-2.19946584553239e-05
-8.2914553047916e-06
-3.87953465057425e-05
1.43416642765935e-06
-3.83650188453575e-05
-3.26019720828309e-05
-4.68932421663309e-05
-1.04034156121702e-05
-5.0391981880228e-05
9.14262302442694e-07
-2.26813762557079e-05
-3.35867880799703e-05
-9.13348836608638e-06
-3.50916349845059e-05
-1.60460173669851e-05
-2.24402756355993e-05
-1.57927901971994e-05
-1.68873331040029e-05
-3.30343200232663e-05
-2.17765015139455e-05
-6.14128799803954e-05
-1.81736144460495e-05
-8.80938318247849e-06
1.37633730766187e-06
-1.92211769383588e-05
-1.88529877444082e-05
-3.44621061461624e-05
-3.49471137949403e-05
-2.69293080239925e-05
-2.32361956057548e-05
-3.85056244930263e-05
-3.40350657481711e-05
-1.10048099374009e-05
-4.55372480175575e-05
-2.61198220564854e-05
-3.85485585344552e-05
5.16423347506414e-07
-1.09750022399462e-05
-2.97070773780665e-05
-2.04913603952885e-05
-4.70539050717368e-05
-2.32646176159636e-06
-4.545845563833e-05
1.37868437564018e-05
-1.02079956024781e-05
-5.23781927017948e-05
-1.38023914989852e-05
-1.40272444937697e-05
-3.11604551836657e-05
-3.40296767463794e-05
-1.08305885747016e-05
-8.12381132352838e-06
-4.11068033759198e-05
-4.0429826148452e-05
-2.00551653137825e-05
-5.32854319598664e-05
-3.6773471444569e-05
-3.85549173936887e-05
2.43166221184594e-06
-3.76442703506451e-05
-2.6485446268318e-05
-2.61897943602881e-05
-3.48878099439024e-05
-7.32284412013839e-06
-3.42660767370229e-05
-5.7735097582644e-06
-2.68600778062504e-05
-2.77237736018226e-05
-4.17262335669799e-05
-3.67575748683933e-05
-2.56561586565643e-05
-2.52400987762658e-05
-5.6141681984108e-05
-4.98952503504595e-05
-5.10227613351258e-05
-5.55374550216474e-06
-1.93553957884494e-05
-3.4559541762936e-05
-2.86837156942889e-05
-4.35120857470597e-05
-4.04577381079703e-06
-4.62426648085458e-05
-2.65388433739445e-05
-1.59925628343739e-05
-3.47883744003421e-05
-2.29936660102598e-05
-4.12007149358339e-05
-4.72470993547272e-05
-5.50279002590794e-05
-1.75930288069477e-05
-3.32434325856835e-05
-5.88538220894888e-05
-4.61266405088419e-06
-4.63334075299982e-05
-2.99124252424976e-05
-1.60224031802009e-05
-3.28184246588163e-05
-2.68658124189467e-05
-4.31723789383361e-05
-4.23640553297674e-05
-5.16607026524433e-06
-3.64317334438515e-05
-1.50977533024426e-05
-3.02204310106315e-05
-3.39831782658934e-05
-2.27265265644074e-05
-4.20918061207358e-05
-1.92413271183685e-05
-4.04348278308488e-05
-3.75071613887708e-05
-3.17267230982878e-05
-2.25585071874796e-05
-2.40698218680247e-05
-1.55724421112995e-05
-4.69642845736225e-05
-3.15332232464564e-05
-3.03684275724896e-06
-4.20894754415045e-05
-2.56778964693423e-05
-2.24717261207243e-05
-3.09181867813404e-05
-4.15830958804132e-05
-3.89036415230798e-05
-4.0902282972432e-05
-2.13290544232504e-06
-2.84480681363314e-05
-2.69338155347644e-05
-6.84532593938872e-05
-1.14538624220634e-05
-2.32755716259783e-05
-3.26040891628669e-05
-3.75099170796012e-05
-3.56150894752879e-05
-1.55758452364029e-05
-3.78517953086615e-05
-1.71026798325083e-05
-2.66518725530574e-05
-2.95773628522677e-05
-1.74617172591306e-05
-2.94954988707228e-05
-3.47805760738557e-05
-4.69476750308841e-05
5.70444666392217e-06
-2.5001557682279e-05
-2.42384983357131e-05
-2.03907211259605e-05
-7.10435852172898e-05
-6.22978139907849e-05
-1.81937627544878e-05
-2.73182192722124e-05
-9.76304583503498e-07
-8.22983332247487e-06
-6.65173453825246e-05
-3.65352711127465e-05
-3.02534289534613e-05
-3.22831056842288e-05
-1.83216112658709e-05
-3.64505509658013e-05
-4.00163595938781e-05
-4.99980589437985e-05
-3.39739991024024e-05
-8.37665187498042e-06
-2.10271942904188e-05
-5.68518367590753e-07
6.1843737946013e-06
-5.61525010097451e-05
-3.30324019558287e-05
-3.52068393639503e-05
-1.2025154796424e-05
-4.09757587390628e-05
-6.76351358432657e-06
-3.01876378946826e-05
-6.18943446586969e-05
-1.55289338502939e-05
-3.70781150829436e-05
-1.55110177254111e-05
-2.24517666989316e-05
-2.7496583438735e-05
-2.60037233377521e-05
-5.15246703244504e-05
-2.957034947955e-05
-1.4636716340479e-05
-9.93150657886264e-06
-3.07259210706667e-05
-2.47314442787861e-05
-4.71966919564329e-05
-4.77815979162357e-05
-3.56792629688881e-05
-1.98747333583883e-05
-5.56411638992529e-05
-4.19347572870366e-05
-4.97525225296999e-05
-1.25219722862161e-06
-2.89558633105912e-05
-2.65071457567683e-05
-5.38502157341941e-05
-3.47576004246515e-05
-1.30348919032278e-05
-2.62064322846373e-05
-1.12040677706527e-05
-1.52158785898199e-05
-3.26557450190094e-05
-6.23008137780987e-05
-1.81110624227914e-05
-1.79715569156648e-05
-2.26892679085716e-05
-9.4547725325943e-06
-8.15695652668222e-06
-3.06502883413243e-05
-3.35430809080049e-05
-3.71499960762211e-05
-1.71898223487939e-05
-4.71063801017581e-05
-4.15415117562996e-05
-2.91552420680644e-05
-1.99431911440841e-05
-5.6426437511071e-05
-2.54955613633374e-05
-2.1112176831766e-05
-2.85740533951567e-05
-3.18060528252376e-05
-2.98998323178733e-05
-6.72396435077583e-05
-3.65005536567363e-05
-5.73831293706291e-05
-1.39898721577067e-05
-3.27402374499262e-05
7.79542596314606e-06
-7.54122824073737e-05
-5.58706453325134e-05
-3.73664656960677e-05
-5.04678411193556e-05
-3.64536023955783e-05
-3.44485725210447e-05
-7.24704447836336e-06
-3.48911926558078e-05
-5.14446579266504e-05
-1.9194331757361e-05
-3.32006699877704e-05
-1.52853172843036e-05
-4.67814903664231e-05
-1.87858399368032e-05
-2.65764262942418e-05
-2.30969633662023e-05
-3.29983762155285e-05
-6.11215951161589e-05
-1.98261208088981e-05
-3.42931254943066e-05
-3.62434800478876e-05
-1.47059005813899e-05
-1.75190925433739e-05
-4.10408136805869e-05
-1.82443744378008e-05
-7.14142741982621e-06
-1.87022808414435e-05
-3.91013660110528e-05
-5.72582387529596e-06
-4.32890971759211e-05
-3.11082406031797e-05
-5.26904423934357e-05
-3.11321290401682e-05
-1.61606884139255e-05
-4.49657979711385e-05
-2.37862450808854e-05
-1.3351392074519e-05
-5.00517879006202e-05
-4.01029563568046e-05
-4.68498232723906e-05
-4.24736396178893e-05
-2.37861533699802e-05
-1.49430500326231e-05
-2.80794531824981e-05
1.19026335685948e-05
-4.4215805272166e-05
-2.30156023593222e-05
-2.67033473764071e-05
9.27538496790902e-06
-1.00475587408666e-05
-2.80856562198219e-05
-4.75618942605027e-05
-3.08627706135145e-05
-4.61209404505389e-05
-2.42772240234363e-05
-4.64521342252847e-06
-3.77059810761734e-05
-3.24553372597298e-05
-4.44183656548247e-05
-3.00910477907386e-05
-4.46274273879974e-05
-2.46092586445969e-05
-2.52273849387799e-05
-4.55521367005798e-05
-1.67818795671192e-05
-2.19227318445625e-05
-1.44185714469881e-05
-4.03615484417194e-05
-4.57102701627417e-06
-1.53691305680162e-05
-4.81957747552358e-05
-3.54762544943537e-05
-2.75607735251758e-06
-1.38531075669479e-05
-4.32729415078062e-05
-2.01263097030247e-05
-3.62815755927783e-05
-4.72074175950329e-05
-1.7983973130546e-05
-3.06049675340126e-05
-4.13144025109135e-05
-3.13662302950817e-05
-3.30500783471872e-05
-5.00556163694535e-06
-5.99518538112888e-05
-3.97659388457806e-05
-1.63484405706999e-05
-3.13261900263282e-05
-2.14622264888189e-05
-2.35938375340592e-05
-1.50163246762583e-05
-1.59847778895414e-05
-3.96518015876803e-05
-1.5396027057961e-05
-2.98719248611741e-05
-2.01675618299449e-05
-1.68133285490533e-05
-7.6732690299617e-06
-2.77029113469327e-05
-3.53563455330602e-05
-4.02297927510601e-05
-1.67163729016938e-05
-3.22060178602714e-05
-2.75813872618971e-05
-5.01690491412234e-06
-2.57438386389215e-05
-4.23434472215023e-05
-3.52620521756155e-05
-1.40503728724474e-05
-5.10777091264768e-05
-1.45709507975851e-05
-3.25527692015462e-05
-3.57155735475162e-05
-5.02457538344508e-05
-2.52904362284733e-05
-5.35285779820442e-05
-3.72170795203176e-05
-5.28149930584283e-05
-1.92463110685704e-05
-1.50832338433522e-05
-3.24851030536018e-05
-2.6575461668326e-05
-1.47197821085898e-05
-3.08677016308456e-05
-1.67815199781534e-05
-1.04919107479402e-05
-3.8871973471339e-05
-3.30670277192039e-05
-1.02445814542493e-05
-3.83441196468262e-05
-4.31371575162759e-05
-4.31113898236148e-05
-3.61869828378819e-05
-3.18909078095163e-05
-4.57462722582951e-05
-3.7784489472413e-05
-3.47902760464485e-05
-1.30639720110603e-05
-2.48798559142957e-05
-5.22868185952793e-05
-3.11513944767673e-05
-2.44560921479255e-06
-2.55680331764706e-05
-9.46279245379828e-07
-2.02002431792043e-05
-4.12492245336126e-06
-2.24776084171976e-05
-2.98352458104452e-05
-1.21301667313193e-05
-3.50543446054861e-05
-4.38519587497378e-05
-1.75624266108894e-05
-5.19800562880283e-06
-2.7653629383535e-05
-6.42123198226883e-05
-3.22503070878189e-05
-3.94271269593667e-05
-6.30886340978973e-05
-5.90636476589036e-05
-4.99776133312261e-05
6.19180843433477e-06
-2.17273560533181e-05
-1.75971653152206e-05
-2.50079224443153e-05
-4.83326427311166e-05
-3.0545532058038e-05
-2.87377117568755e-05
8.47960477317447e-06
-2.04004839772609e-05
-1.10558018535916e-05
-3.3807483887153e-05
-7.85991932813177e-06
-3.50593526964574e-05
-4.17522134054288e-05
1.06235155843627e-05
-3.96732733198536e-05
-2.16453243894504e-05
-1.23501366910042e-05
-1.2061810358465e-05
-2.80482892690009e-05
-1.46206411348612e-05
-1.03074885140416e-05
-3.53896314329842e-05
-4.31978800797232e-05
-1.59612699145175e-05
-2.88641607584158e-05
-2.25769290464955e-05
-3.84045725386377e-05
-2.91534111686546e-05
-1.15562745305848e-05
-1.63880209308989e-05
-2.76864104937511e-05
-2.74272295114255e-05
-1.26550769879653e-05
-2.36263814350603e-05
-1.99930180295066e-05
-2.55819576352792e-05
-2.27549588674541e-05
-3.00376530292432e-05
-7.3489855192748e-06
-5.1705271926061e-05
-1.68266589411033e-05
-3.62551771117201e-05
-4.11470785794801e-05
-4.6748797055159e-06
-1.95675975589946e-05
-4.53363279987005e-05
-9.64684679069287e-06
-2.70808147796823e-05
-1.59164221105824e-05
-2.9561195131814e-05
1.38226064264952e-05
-4.18463117480249e-07
-4.03645845639666e-05
-1.56211143885291e-05
-3.94065246293881e-05
-1.04375096566747e-05
-3.3201520819648e-05
-5.39855516877327e-05
-4.62844843133056e-05
-1.92146015689904e-05
-3.35865882249787e-05
-2.8907136689149e-05
-2.13989420747901e-05
-4.15484399741738e-05
-3.2256047378926e-05
-3.25761332805307e-05
-4.97716672732097e-05
-2.46133901692164e-05
-3.60011748433575e-05
-2.69802553194205e-05
-2.27226602776596e-05
-2.21247749721734e-05
1.90866943637657e-07
-5.9411837156677e-05
-4.79768682731408e-05
-2.77206239909888e-05
-5.11164700252851e-05
-5.37069166831936e-05
-5.75696122858892e-05
-3.6069139879766e-06
-3.36819938619059e-05
-3.24261656430898e-05
-2.38439057802872e-05
-4.17957507023891e-05
-5.42664603423128e-05
-1.26817821253986e-06
-1.78098704337063e-05
-2.64042304270464e-05
-2.5687175884542e-05
-2.38469627582982e-05
-3.35914428518604e-05
-3.73950225583969e-05
-9.864299506453e-06
-2.33572193319284e-05
-3.02890204842075e-05
-1.01385329016389e-05
-1.83784663472526e-05
-2.82456920097372e-05
-6.27331082634458e-05
-4.6413757233247e-05
-3.36914633036811e-05
-3.66083310005471e-05
-3.00885026385151e-05
-7.46967674483676e-06
-1.57970931683427e-05
-2.78062371567282e-05
-8.58770001392452e-06
-3.48045512991581e-05
-4.82514175014937e-05
-5.05148051373177e-05
-2.5346472572165e-05
-2.97486573091216e-05
-2.66740098677632e-05
-4.45501579978303e-05
-2.78961722315655e-05
-3.00781655285305e-05
-3.77373286120296e-05
-2.02874051902074e-05
-4.28163275467352e-05
-3.74331587559057e-05
-3.42281463972918e-05
-4.2507850447084e-05
-3.76747862865496e-05
-3.51386070459389e-05
-3.34465691386697e-05
-2.67878341003639e-05
-2.67433945576659e-05
-4.80333307211565e-05
-3.08464961033171e-05
-2.20155228273041e-05
-4.82972540962496e-05
-5.30255907486179e-05
-3.5153466179021e-05
-6.14774614783098e-05
-2.31106303512278e-05
-5.09768644608663e-05
-7.57292566526988e-06
-2.78271791283799e-05
-5.51438139450913e-05
-1.22828716958892e-05
-4.82266826069456e-05
-7.08162680045504e-06
-9.81435403505254e-06
-3.7276729108246e-05
-8.76326225506365e-05
-2.53567413064549e-05
-3.85573175381545e-05
-5.01430350286977e-06
-4.32757660260298e-07
-1.03832240507837e-05
-4.55508104047786e-05
-5.77101636179561e-05
-3.5559318583129e-05
-3.14722454691039e-05
-4.48743899748089e-05
-2.44517204963213e-05
-6.94408085817319e-06
-2.32468892364459e-05
-1.89209177870485e-05
-3.33598629972781e-05
-3.1178578293255e-05
-2.83248851527537e-05
-7.56629096720793e-06
-3.98459480222344e-05
-3.36582334193742e-05
-5.41337599626071e-05
-1.66978467001365e-05
-4.29882995631243e-05
-2.10969384589015e-05
-3.43531230409154e-05
-9.97127748739306e-06
-5.59753294803854e-05
-4.38330557329895e-05
-1.8172683458356e-05
-4.39598608029273e-05
-5.89336234874968e-05
-2.4092078993795e-05
7.96843945507378e-06
-1.71779740425021e-05
-2.74339705642825e-05
-9.33561798244577e-06
-3.41250271437376e-05
-1.61486401006687e-05
-4.77239335677339e-05
-4.79371659553465e-05
-3.78936288637599e-07
-5.48649078859823e-05
-7.33393823314272e-06
-4.72934675613278e-05
-6.72120124648086e-05
-2.10772607213477e-05
-5.36364647003618e-05
-4.50590934844907e-05
-3.34853245028822e-05
-1.96342089622891e-05
-2.64475726101939e-05
-2.8162101581815e-05
-2.5881270951802e-05
-2.69439565259041e-05
-1.67785474710922e-05
-1.76764483180405e-06
-5.44746987576011e-05
-1.13441229553038e-05
-2.70145725368626e-05
-3.12424150535865e-05
-3.63480133801583e-05
-4.83365366935434e-05
-3.57568342200695e-05
-3.73896644705311e-05
-4.46511676173352e-05
-3.74178665464347e-05
-2.79209207696471e-05
-4.07649675043974e-05
-5.14081813248055e-05
-2.98934811319006e-05
-2.76451175499761e-05
-3.68364027285392e-05
-1.20432337809885e-05
-3.39521893521844e-05
-7.23202833149164e-05
-3.39335813474705e-05
-2.846207947683e-05
-1.85410202361586e-05
-8.5024680822412e-06
-3.2018550012159e-05
-3.56070177166145e-05
-4.2802144517729e-05
-6.17237866498868e-06
-3.31837957716761e-05
-2.48582564878914e-05
-2.23590661954968e-05
-5.0954951552089e-05
-4.1961611049111e-05
-1.9470969402308e-06
-5.22799171963991e-05
-5.68262564770546e-05
-3.41546003505588e-05
8.0973925696259e-06
-3.60222215971264e-05
-7.83907639977207e-06
-1.73184732832071e-05
-8.25428569043568e-05
-2.62265155706554e-05
-3.80800377960038e-05
-3.22011008503413e-05
-2.80106799983867e-05
-3.86569578537921e-05
-2.48239864693686e-05
-7.12057764727892e-06
-4.09111642393066e-05
-3.76475755308987e-07
-4.00702621692882e-05
-1.11872779905253e-05
-2.15170963771316e-05
-3.5394063890765e-05
6.91597217223467e-06
-7.22413132827739e-06
-4.07000149463756e-05
-1.55586748598191e-05
-4.74903144815321e-05
-5.01667021782688e-06
-1.5404900427772e-05
-5.44678083985342e-06
-1.44539574639634e-05
-4.35149084381666e-05
-3.45227312058786e-05
-2.6939260071749e-05
-1.4935544151996e-05
-6.47626508982309e-05
-2.54377391902078e-05
-2.03333368042478e-05
-2.31859599312678e-05
5.78432588694183e-06
-2.50935580923304e-05
-3.44686262051167e-05
-1.1176137053888e-05
-1.3044203664262e-05
-4.46536272586041e-05
-4.57337335753166e-05
-1.95488855283725e-05
-1.05634307596635e-05
-2.69339301097061e-05
-3.14287456549401e-05
-3.27306426972937e-05
-2.03820220714162e-05
-1.12204002458497e-05
-3.38199944166303e-05
-3.80175122452857e-05
-1.37366815331076e-05
-5.64028681790309e-05
-6.61245669923173e-06
-3.44860844039583e-05
-3.23045499961364e-05
-3.25753652295838e-05
-1.76054763523997e-05
-8.6018719005773e-06
-3.65642267446388e-05
-1.89468515692486e-05
-2.54056223633391e-05
-4.63313040127476e-05
-5.8772698276137e-08
-3.37986453167569e-05
-1.47912173396872e-05
-1.08618530996693e-05
-3.15917419386588e-05
-4.32380590413303e-06
-3.28241075067031e-05
-2.03055495371611e-05
-4.81311359184035e-05
-3.50052117620629e-05
-3.42326903145187e-05
-6.42815376330895e-06
-2.43935813472491e-05
-4.63772398098996e-05
-7.61078413464737e-06
-2.68568203386499e-05
-3.84104519416136e-05
-2.93442033999108e-05
-5.46431871280575e-05
-3.18977826864373e-05
-1.36203986638542e-05
-4.23140521302161e-05
-1.08578088093773e-05
-1.54069340032179e-05
-1.49522288958155e-05
-2.02891706444748e-05
9.48235729644569e-06
-1.66216320648222e-05
-2.67092912568117e-05
-4.82387606447874e-05
-1.74787763156641e-05
-1.52751341872577e-05
-4.65358211403609e-05
-1.01108920123059e-05
-1.1362341519257e-06
-3.01186678074101e-05
-3.66014002928375e-05
-2.01015984697591e-05
-4.17508284725206e-05
-4.5403476788591e-05
-4.9345999356934e-05
-2.01761124945366e-05
-1.64316561586181e-05
-2.99281012291915e-05
-5.17805736685777e-05
-1.8500170183515e-05
-3.74931082410412e-05
-2.14200299258911e-05
-4.71779890035068e-05
-2.35438317800747e-05
-6.41987875350408e-05
-3.97714161241835e-05
-1.70892211519107e-05
-6.11159641242795e-05
-4.73210979552829e-05
3.09852600117082e-06
3.41207225843373e-06
-2.52604255282796e-05
-5.29085563516341e-05
-1.24173290959474e-05
-4.20868151909544e-05
-2.91452373550114e-05
-2.25928311634551e-05
-3.84090723482894e-05
-4.01601594986349e-05
-3.26531459995817e-05
-3.46114598131257e-05
-1.63351355286616e-05
-5.11842896870291e-05
-3.95997853561026e-05
-3.0532832611545e-05
-3.71406823463936e-05
-2.12128684044659e-05
-2.88139483319683e-05
-5.7728520791344e-05
-3.96494217330991e-05
-2.60525175125247e-05
-4.95283935324607e-05
-2.86184363090484e-05
-3.07802956784566e-05
-3.86138904763673e-05
-2.19509511237327e-05
-3.27445178198862e-05
-3.44596590948304e-05
-6.29397900807257e-05
-7.97836391872422e-06
-7.76722586527668e-06
-4.44433218559157e-05
-2.47661185360415e-05
-2.19838159214097e-05
-4.67371560071591e-05
-3.26374567558312e-05
-3.52228658260111e-05
-3.97716302098224e-05
-3.86356755350446e-05
-4.53108429065696e-05
-6.59495804186729e-05
-5.71461449082006e-06
-6.8338286876118e-05
-4.35883648235368e-05
-5.99216723614068e-05
-3.36650650273384e-06
-9.77834857867207e-06
-3.42862257731529e-05
-6.07100051029138e-05
5.38598763988025e-06
-3.14641314627778e-05
-2.31098872717576e-05
-1.44436866177972e-05
-2.24727645228675e-05
-1.47534082024525e-05
-2.58285552592918e-05
-4.97457167654225e-05
-5.35834201331742e-05
-2.40248207056138e-06
-3.90039304500726e-05
-2.21045533151004e-05
-1.9044414691136e-05
-3.91238686047496e-05
-2.59092619436127e-05
-3.44132705443686e-05
-2.95949666869662e-05
-1.21693827910703e-05
-1.51267597079111e-05
-5.23270074271632e-05
-2.82527389548803e-05
-1.93077645225641e-05
-4.52364381200006e-05
-5.08706013313548e-05
7.29700741635328e-06
-3.82565051003887e-05
-3.92102095307001e-05
