# Supplementary material for: Research on computational propagation and identification of mine microseismic signals based on deep learning
Source: PLoS One. 2025 Oct 22;20(10):e0334641. doi: 10.1371/journal.pone.0334641 (PMC12543183; doi:10.1371/journal.pone.0334641)
Supplement: S8 Data — (ZIP) [file pone.0334641.s008.zip › 000100900002808.xlsx_0.txt_24.txt.txt]

-3.60890823887616e-05
-2.94871500607525e-05
-2.85341867129275e-05
-1.32345021565272e-05
-1.97104753775313e-05
-3.89850491042457e-05
-3.36890967372156e-05
8.16706599958829e-06
-3.16593230243866e-05
-5.14697419740052e-05
-2.67315176276404e-05
-5.38317088611914e-06
-2.59257267053149e-05
-5.29395073047869e-05
-5.41562394668244e-05
-2.63383774882885e-05
-2.4984271463067e-05
-2.34587061337953e-05
-3.73894617525383e-05
-3.77036867036825e-05
-2.41813654868269e-05
-2.0264273683124e-05
-5.21266755257328e-05
-2.5506686135195e-05
-4.01692578239134e-05
-1.41992382275565e-05
-3.4777033201327e-05
-5.3031125898647e-06
-2.03705890974011e-05
1.00525898897351e-05
-1.87847750125847e-05
-3.26707927446945e-05
-3.40047230670558e-05
-3.29459562872526e-05
-4.1298494147036e-05
-2.26310359426961e-05
-4.19752451826072e-05
-3.32238172549873e-05
-3.55901004149555e-05
-3.5625978706173e-05
-3.60017416541783e-05
-2.53816228200078e-05
-5.31463670273904e-05
-1.03237246909649e-05
-4.69946667765e-05
-1.69620392905602e-05
-1.42133927985644e-05
-2.75661375393901e-05
-2.89962962226845e-05
-4.70948927996133e-05
-3.05192871028866e-05
-4.85483709435996e-05
-2.92845575928821e-05
-4.41230575349182e-05
-2.6113113314972e-05
-3.53335252210436e-05
-2.90467542423202e-05
-3.01669072434125e-05
-2.03430295236133e-05
-3.94689856628716e-05
-2.65255533505688e-05
-1.61307763064108e-05
-1.96667297867785e-05
-1.93979217811449e-05
-4.19754359749935e-05
2.237124441957e-06
-3.3124857868447e-05
-2.71474234274384e-05
-3.50845913518155e-05
-3.56219087643358e-05
-2.56321896908103e-05
-3.68948363622451e-05
-4.14118777976249e-05
-4.79911076860231e-05
-2.50509375055342e-05
-1.24315017716876e-05
-1.29716667341634e-05
-4.64976496387753e-05
-9.32942425467732e-05
-6.2201784936131e-05
-3.13673171803011e-05
-6.97563621862271e-06
-1.88255898762076e-05
-1.92900635617882e-05
-3.00291907633327e-05
-4.53573541448727e-05
-2.10700830413272e-05
1.1331287858999e-05
-1.35434610873104e-05
-1.69225248290538e-05
-1.17995740329526e-05
-1.34237574354219e-06
-1.17543378637557e-05
-1.62776446329005e-05
-3.48890225404967e-05
-2.78229995624167e-05
-4.15031208135631e-05
-5.71203783313603e-05
-4.88566060230386e-05
-7.29981118169484e-05
-7.67481450643956e-06
-1.85871494505014e-05
-1.48399698271475e-06
-3.75630167341661e-05
-3.93331075089623e-05
-1.78321792217598e-05
-2.40000291653678e-05
-3.13593067282758e-05
-4.28075205877058e-05
-3.93753171709769e-05
-4.59824652644041e-05
4.62456698910896e-06
-3.63825657303606e-05
-4.13120243957198e-05
-8.02990990048607e-06
-4.49405510708712e-05
-2.30342542979028e-05
-1.18894000914007e-05
-4.55721238593665e-05
-2.13212896633627e-05
-2.24808033953142e-05
-4.70526411864205e-05
-2.82061748126891e-05
-2.24272233905905e-05
-2.16057435584568e-05
-1.88930549912543e-05
-1.21346033910911e-05
-5.90462407319536e-05
-4.83597100341678e-05
-4.29395562341334e-05
-1.23302513465315e-05
-4.92671463804886e-05
-6.21959174404356e-05
-2.67932636333676e-05
-3.44025168636515e-06
-2.71625703199226e-05
-3.65327200476953e-05
-2.76759541858699e-05
-2.96645935711537e-05
-2.75228100857498e-05
-3.39840808529141e-05
-1.10897236260589e-05
-3.81767412512204e-05
-6.16308969515897e-05
-2.45401315246826e-05
-3.52641535884485e-05
-6.82302758750001e-06
-4.87262165100357e-06
-1.64669612373301e-05
-5.29060398569804e-05
-2.67493116146088e-05
-1.34998895116891e-05
-2.97871822008459e-05
-3.26715953718056e-05
-1.50918120519454e-05
-2.43355526315322e-05
-3.34515390430342e-05
-2.41843600180575e-05
7.50847370313414e-06
-4.50852863337202e-05
-2.90677040597602e-05
-1.99758668428522e-05
-2.99380331783691e-05
-1.48491737894343e-05
-2.40733829435622e-05
-5.90144448064347e-05
-2.40094191325783e-05
-2.92793595164988e-05
-1.56456830773666e-05
-1.24004736855899e-05
-5.47015542145943e-05
-1.5604611186672e-05
-3.43340269455862e-05
-4.45538526866092e-05
-3.42106833761608e-05
-3.37694471602725e-05
-1.49970786493507e-05
-3.5007852751889e-05
-3.43745693438132e-05
-3.05381597355187e-05
-6.86774921805696e-06
-6.41963966464265e-06
-3.58302322653643e-05
-1.79478901679679e-05
-2.03552716532421e-05
-1.49467528088568e-05
-2.35992646117615e-05
-2.97875562041241e-05
-1.87235132357389e-05
-7.23276601139457e-05
-4.11612973997694e-05
-3.1085328132078e-05
-2.71204878069461e-05
-5.1776649381287e-05
-3.16346181655807e-05
-3.51484828894548e-05
-2.73018414195284e-05
-2.28286277065425e-05
-3.72007708297102e-05
-3.88866842914891e-05
-2.69173981922941e-05
-4.4153770058471e-05
-1.03082579869651e-05
-3.14980396985458e-05
-4.32053716333177e-05
-2.29528096830445e-05
-2.31719903744759e-05
-2.72943785069537e-05
-5.51548017516494e-05
-3.43300672330674e-05
-3.64111030903122e-05
-6.53333582403768e-05
-3.05082941891554e-05
-4.92808286802301e-05
-1.65862422236536e-05
-2.46767979806415e-05
-1.22153714501249e-05
-9.54215583527518e-06
-1.56616698361715e-05
-4.27600722358333e-05
-5.32150934134034e-05
-2.96172833779909e-05
-2.93149370174465e-05
-4.67933259763014e-05
-6.96888463472813e-05
-3.64695556026605e-06
-2.04171104287544e-05
-3.80034970405079e-05
-2.94193308861038e-05
-2.11095375453228e-05
-2.22281630609777e-06
-2.80411042770881e-05
-4.46066133431323e-05
-4.38653696153135e-05
-7.3489615702523e-05
-2.58908666181388e-05
-4.77630048629767e-05
-3.45496180903446e-05
-2.84894367890678e-05
-6.56611195315842e-05
-3.12073820905846e-05
-4.73549229745984e-05
-6.65488455999526e-06
-3.46451196596561e-05
-5.95913375909895e-05
7.20834227791992e-06
-3.26998650814022e-05
-6.15346900124635e-05
-3.86062645481382e-05
-3.11393956061999e-05
-3.47273012875971e-05
-1.69333785882291e-05
-1.90843753808517e-07
-2.9901143994831e-05
-6.14592737306309e-05
-2.46568363480214e-05
-4.46240463343879e-05
-1.51025890287756e-05
-1.70230335628318e-05
-3.04998469060106e-06
-1.42660259571168e-05
-5.54090351385302e-05
-2.67947982776111e-05
-6.58746514326391e-05
-1.18503329711281e-05
-3.83552783098424e-05
-1.39188725144893e-05
-3.59026358986049e-05
-4.03890387099304e-05
-1.39192722257639e-05
-5.36127881226787e-05
-6.77366757649603e-06
-8.86667836350559e-06
-1.61048148068154e-05
-4.85938258291623e-05
-1.50944954345053e-05
-2.26397056224698e-05
-1.41483664440792e-05
-1.65333360396963e-05
-1.76809112699152e-05
-3.06707552390647e-05
-4.72603537365808e-05
-1.14083836260771e-05
-1.93644057530829e-05
-1.8819470542527e-05
-1.10289161212382e-05
-5.19071958974013e-05
-1.88099984045961e-05
-5.87036333497356e-05
6.27679718390875e-06
-1.83170865596388e-05
1.61968791819525e-05
-4.24430362261483e-05
-3.93983348891223e-05
-4.41816462221347e-05
-1.96358316928712e-05
-2.83841420587231e-05
-3.17379142857059e-05
-3.47750498235911e-05
-2.14580535835425e-05
-3.32030674989732e-05
-4.32151058465717e-05
-2.62956881782544e-05
-2.8716762336864e-05
-2.41242935867587e-05
-1.07374712277074e-05
-3.59442863125856e-05
-2.8023726822438e-05
-3.05660851162274e-05
-1.60506292886455e-05
-3.04714723399057e-05
-1.1665299297636e-05
-4.10254607285395e-05
-4.25605009173815e-05
-4.15342124675617e-05
-1.8052553759382e-05
-3.39922088657879e-05
-2.37438532764621e-05
-3.44355851436487e-05
-4.68473083680543e-05
-3.86374923506931e-05
-3.75248107900827e-05
-1.32537010959416e-06
-1.53373371469361e-05
-3.14098118946904e-05
-3.30893801868369e-05
-3.35698219609125e-06
-2.33370455964417e-05
-2.9119458084772e-05
-1.76854353197207e-05
-3.25243529233047e-05
-3.80089935142675e-05
-2.0528796357649e-05
-1.06589150574088e-05
-2.34869007988006e-05
-4.00699725597933e-05
-4.95428603932982e-05
-3.06288758493715e-05
-7.15981398166664e-06
-5.86850865910169e-05
-2.25994517032185e-05
-3.12273297693215e-05
-4.4617344814723e-05
-1.92348183692157e-05
-2.89588264958551e-05
-1.85563532033265e-05
-4.15933121829895e-05
-4.10274689418329e-06
-2.15728538247971e-05
-1.97043431785326e-05
-3.27878801379893e-05
2.98701581319207e-06
-3.05406190419033e-05
8.4401942953256e-06
-2.17555615289441e-05
3.97984388778104e-06
-2.29272021863488e-05
1.50486794085882e-05
-2.82120237778432e-05
-1.53702664129397e-05
-4.48498787406895e-05
-3.22989585632487e-05
-1.88097816413932e-05
-4.36005710238686e-05
-4.28733307271178e-05
-2.96645094093893e-05
-4.44361164266931e-05
-4.46018516577804e-05
-5.27262744665564e-05
-1.77163116379847e-05
-4.81994293027914e-05
-4.33457338891249e-05
-1.19513451655149e-05
-2.76326569342419e-05
-3.90246271101585e-05
-5.18255055847148e-05
-3.47606327747681e-05
-2.86852181534964e-05
-3.87752864884736e-06
-2.60920316729265e-05
-4.41459553854931e-05
-3.69659075470508e-05
-2.00019077088016e-05
4.88356235943333e-06
-3.54517791302421e-05
-6.38981651587498e-06
-2.70263203263143e-05
-1.57670500486759e-05
-2.78190912305593e-05
-4.33573491706323e-05
-3.06334550305807e-05
-1.35011422065159e-05
-4.32647794686835e-05
-2.73667645000726e-06
-5.46984597611046e-05
-4.41707795678303e-05
1.47657362008236e-05
-6.9691327456614e-06
-1.80835294512798e-05
-3.33334056881279e-05
-3.83982006076985e-05
-1.23029456333333e-05
-1.36713621727118e-05
-2.59890072065277e-05
-3.50996094392057e-05
-3.45822902054994e-05
-2.00112625853845e-05
-5.18270450040905e-05
-1.06980737164102e-05
-2.87605575255213e-05
-3.27631803436481e-05
-3.49819653469955e-05
-6.25697707306527e-05
-2.19594951521339e-05
-5.91107518593851e-05
-2.72324227820079e-05
-2.91327884009529e-05
-2.01592535077525e-05
-2.95553716399854e-05
-1.51791657288734e-05
-3.38349455495173e-05
-2.86797129477424e-05
-2.23221782156384e-05
-2.50944255761284e-05
-2.16013704041097e-05
1.80901908810434e-05
6.56117515548313e-07
-4.5029657479283e-05
1.57672280270399e-08
-2.70116749034532e-05
-4.42628915391806e-05
-2.11461634483013e-05
-2.51206340897278e-05
-6.70497535039075e-05
-2.16486811878516e-05
-2.26831263117818e-05
-2.89055930362437e-06
-2.96614714432854e-05
-3.8098663641296e-05
-1.20762481572474e-05
-1.46553182247012e-05
-3.16236938580328e-05
-2.85931127935345e-05
-4.99071678880984e-05
1.90038833563536e-06
-2.89351486794789e-05
-1.88818687358697e-05
-4.36877685244155e-05
-4.07041762026572e-05
-4.54210460290102e-05
-4.1051103533714e-05
-3.75779636454737e-05
-1.96583396741846e-05
-4.56062151795615e-05
-9.57746056670811e-06
-2.95437675910047e-05
-3.60709884240414e-05
-6.90551944248e-06
-4.71048028797683e-05
-2.89658593472652e-05
-4.65650669931857e-05
-5.33246042751616e-05
-2.38192849557944e-05
-3.86811545070597e-05
-1.19755321825818e-05
-1.92345172385011e-05
-1.63681196116783e-05
-1.84619677511209e-05
-2.40627945488304e-05
-3.61830791553857e-05
-4.22883002884384e-05
-4.59241001158109e-05
-4.46467218983395e-05
-3.48602456690062e-05
-1.11786817943199e-05
-1.40520764854062e-05
-5.27189271573563e-05
-5.58907219328313e-05
-1.28502055538069e-05
-2.93918669234887e-05
-7.46061545784428e-06
-4.09075020952185e-05
-9.37212790908127e-06
-5.94137985352958e-05
-4.09431202692552e-05
-1.27179765955634e-05
-1.7700057345274e-05
-2.22495478791598e-05
-4.90122274731694e-05
-2.09897844965584e-05
-1.76689747663845e-05
-2.10858598938056e-05
-4.26356907879356e-05
-1.36199850223899e-05
-2.90250944902127e-05
-1.53847242660526e-05
-3.21047853014668e-06
-4.23700714595976e-05
-2.86191416524811e-05
-4.32358311044531e-05
-2.78982250895509e-05
-3.08074986299939e-06
-2.42124363954555e-05
-1.68387630075331e-05
-3.36188975246564e-05
-2.27717022172857e-05
-4.72602850902721e-05
-1.52626324356226e-05
-3.31869001309119e-05
-4.85067315691083e-05
-1.86841059904483e-05
-2.55924279469394e-05
-5.08365409000961e-05
-6.36398311660188e-05
-2.69642770592819e-05
-2.40977359904373e-05
-1.94024992851241e-05
-5.53927090293348e-05
-2.54434833674504e-05
-3.40673892199061e-05
7.62271213457546e-06
-1.17846452630203e-05
-5.03996844667852e-05
-2.6243243496753e-05
-4.64206452138869e-05
-3.37570435563672e-05
-1.46275797189895e-05
-2.69013553208119e-05
-3.22070068838771e-05
-2.00588442275534e-05
-6.15295668379263e-06
-3.45837109908398e-05
-4.50280623411384e-05
-3.14585301098562e-05
-4.25015479723514e-05
-1.70211722966358e-05
2.04021878544933e-06
-5.80107795491108e-05
-3.45047134398031e-05
-1.99618513428112e-05
-4.20704055468663e-05
-2.09414626692135e-05
-3.33179852121931e-05
-2.95321422337292e-05
-3.4231558553218e-06
-2.60091842357114e-05
-4.32523354325612e-05
-1.89990263689755e-05
-2.35478054065715e-05
-5.51328197635431e-05
-4.03507671895139e-06
-5.04784793671591e-05
-3.99007811377533e-05
-2.63807915474297e-05
-2.42883066476936e-05
-1.99689383702478e-05
-2.32960129070714e-05
-4.45398326473101e-05
-3.63162024415632e-05
-4.99183900016251e-05
-3.5624792658348e-05
-2.07020336491888e-05
-3.40548772076653e-05
-6.83973535272969e-05
-1.0553598042023e-05
-2.19581414223608e-05
-9.00145256015789e-06
-4.35609943363025e-05
-4.59868863708038e-05
-3.92053512355118e-05
-4.69226404522001e-05
-2.33165636902791e-05
-2.01286845491707e-05
-2.93369415179922e-05
-1.49571308897722e-05
-5.29707010357091e-05
-4.33380434162131e-05
-5.18761913071184e-05
-1.7070902047371e-05
-4.33219576374246e-05
-1.87328295956572e-05
-1.18843587767103e-05
-5.55518198517595e-05
-4.53793378024194e-05
-2.46428626884278e-05
-4.1192307455958e-05
-6.20121556968055e-06
-2.17891099603756e-05
-3.97150028921408e-05
-5.14165130487055e-05
-2.83757747007872e-05
8.58199247832004e-06
-2.74105438717908e-05
-2.7676863714448e-05
-5.08519861730767e-05
-1.5222583994223e-05
-3.22104881690242e-05
-3.07708653036021e-06
-7.60868870610324e-06
-3.51490441162757e-05
-2.03138513717001e-06
-2.68492652885248e-05
-4.19574603291834e-05
-3.88393151088881e-05
-1.20312116617728e-05
-3.91762062526732e-05
-3.91753611248165e-05
8.66578845355228e-06
-4.00146258503777e-05
-9.03673507229357e-06
-1.25800283005577e-05
-3.65107638392164e-05
-4.22432415692576e-05
-4.13796816134569e-05
-1.95515823475804e-05
-7.20764090539626e-05
-2.06653627270453e-05
-1.27065330024177e-05
-4.59153527822758e-05
-8.79653831796875e-06
-8.42017391316294e-06
-4.5671292809022e-05
-2.07926549993722e-05
-1.21547103703349e-05
-4.40232075558146e-05
-7.7349251775392e-06
-9.46845437760622e-06
-2.7365892491426e-05
-1.04229561627714e-05
-1.33021685269592e-05
-2.12176604049456e-05
-2.68647931612176e-05
-3.88567686362322e-05
-1.67172843535958e-05
-4.14619221404078e-05
-4.60997991077616e-05
-5.32841025865029e-05
-1.81483296465878e-05
-4.6006977936247e-05
-2.19066866470495e-05
-4.50062091480708e-05
-1.92193108523482e-05
-3.08336890902875e-05
-5.01413317471995e-05
-3.92624836390298e-05
-1.8741221031347e-05
-3.68728877831394e-05
-3.27967352575296e-05
-1.63011591748035e-05
-1.51884084689883e-06
-2.33512707214846e-05
-6.50770803527268e-05
-4.05963411146759e-05
-3.04949190454758e-05
-3.42617844226046e-05
-1.04899382400701e-05
-3.33223717774644e-06
-4.56443828098487e-05
-7.41399958844017e-06
-5.83461941202712e-06
-2.14194808980319e-05
-4.73181912498986e-05
-1.86790992108549e-05
-1.64314993789686e-05
-9.67405464720325e-06
-3.59244009421311e-05
-1.64215827260445e-05
-4.49477058078201e-05
-2.0177085851864e-05
-2.85863505588057e-05
-4.32663662396439e-05
-2.72021709352519e-05
-4.93530403033561e-05
-1.64351987741987e-05
-3.39662419027098e-05
-5.1359915630959e-05
-1.03202082493944e-05
-4.22006026141696e-05
-1.17461745938666e-05
-2.56498631277696e-05
-4.5155829511724e-05
-7.35355652766768e-05
-3.61894759499179e-05
-2.56311758332519e-05
-4.1921865871779e-05
-4.91587011250956e-05
-1.75610699185425e-05
1.54475467911692e-05
-8.26730976198432e-06
-1.57702002488448e-05
-1.88820820302981e-05
-5.20440071382618e-05
-2.81124133433392e-05
-3.76729647976149e-05
8.15346397792309e-06
-1.25556982188561e-05
-2.85057764903491e-05
-1.95090003683341e-05
-1.35945882051763e-05
-2.10324750032525e-05
-5.45266925301353e-05
-7.31739140527606e-06
-1.98655145698848e-05
-2.8298963548224e-05
-4.3301007188582e-05
-3.59708288214821e-05
-1.1890613480179e-05
4.04349102730852e-07
-3.08055500707348e-05
-4.53831706881707e-05
-1.45559000391253e-05
-2.91870650863498e-05
-1.51760231278041e-05
-2.16700794950584e-05
-3.76881226974297e-05
-1.51728632111364e-05
-3.32408014613211e-05
-3.9104223486871e-05
-2.28299915694182e-05
-1.3902555108985e-05
-5.13015141748229e-05
-4.4912639229726e-05
-2.99777311856398e-05
-2.33569976791116e-05
-6.51969963729079e-05
-4.97002586893345e-05
-2.90867613971633e-05
-2.20613024255409e-05
-4.37808140079967e-05
-2.64149925594821e-05
-2.23956877669316e-05
-2.10551649098871e-05
-3.61132393731531e-05
-1.95842460722919e-05
-4.51063921638737e-05
-2.40912305554494e-05
-5.2422654919483e-05
-1.33246327247754e-05
-2.27805583350691e-05
-3.71192032613852e-05
1.12427199759064e-05
-5.31996675108072e-05
-4.49949712416062e-05
-4.01401698342376e-05
-2.29994893427751e-06
-2.54861818749874e-05
5.72040590055075e-06
2.5586963928768e-06
-1.84745177623762e-05
-4.99384211526713e-05
-2.63201706718807e-05
-2.50208988275234e-05
-2.20488671013969e-05
-4.53313262984083e-05
-3.86868963352299e-05
-8.50441044460673e-06
-8.6783319780445e-06
-5.27182283586237e-05
-3.96399729554581e-05
-3.97401802242847e-05
-1.13632728453613e-07
-1.4877406357895e-05
-2.6925118630725e-05
1.58907274012824e-06
-2.70508428942346e-05
-5.36666043411019e-05
-5.63311779203524e-05
-5.08190873168048e-05
-1.98390331520066e-05
-4.36122189936816e-05
-2.01319500898445e-05
-4.179764103531e-05
-5.20912006806526e-05
-5.67141492421816e-05
-5.52270328816911e-05
-4.28722779187875e-05
-3.30768655416969e-05
-1.45215841807936e-06
-7.2777004444615e-06
-5.57422113636684e-05
-2.26033501942429e-05
-3.52826503777331e-05
-1.87114889106061e-05
-8.41455905861078e-06
-5.23139725143754e-05
-6.84183468269763e-05
-3.74208604735763e-05
-3.93896161313977e-05
-3.41605880593555e-05
9.94401620800799e-06
-4.47112133866833e-05
-1.4629840247338e-05
-4.74043496853472e-05
-2.28421138556853e-05
2.07043701064047e-06
4.73080310578994e-06
-4.02781090946465e-05
-1.8358651228776e-05
-2.77813203024426e-05
-3.59457912679481e-05
-3.11810478481648e-05
-3.78223629910695e-05
-3.40723261581327e-06
-4.82974065720215e-05
-2.34636155538323e-05
-2.56058305721621e-05
-2.41523982798594e-05
-6.05255859034409e-05
-1.413612086603e-05
7.78817931859975e-06
-2.54216453996346e-05
-2.62029186007663e-05
-9.61043066380256e-06
-3.83196436257634e-05
9.94267008546235e-06
-4.0282096341369e-05
-1.84770439064681e-05
-3.90664093652327e-05
-1.15673911623086e-05
-5.08086813183965e-05
-1.65801781056244e-05
-4.28824493470253e-05
-1.08727191500426e-05
-5.83611891052734e-05
-2.35016694824166e-05
-2.79126903930903e-05
-3.96072893832563e-05
-3.90155156931757e-05
-5.09043053887873e-05
-3.72949643647723e-05
-1.30312435918454e-05
-5.08996654032427e-05
-3.70157784594356e-05
-3.2579781998402e-05
-2.73709763861446e-05
-2.89613024974403e-05
2.50103471810736e-05
-8.30726302131579e-06
-7.40654968083806e-06
-2.67248036286297e-05
-6.90128743615145e-06
-2.5029343099235e-05
-2.03559103834017e-05
-9.0175035257352e-06
-4.8009612925045e-05
-3.6909811186626e-05
-2.52380403431781e-05
-2.94495329659742e-05
-4.27153464977462e-05
-2.83197478453924e-05
-9.93647245438281e-06
-3.37413917692972e-05
-1.05019478993971e-05
-2.27671930023185e-05
1.88372477897036e-05
2.73295638663511e-06
-2.7357290474288e-05
-2.86204870010668e-05
-3.35330653827912e-05
-1.65737355838927e-05
-2.54948534527396e-05
-7.90140703519279e-06
-3.95329500220534e-05
-5.62485239289298e-05
-7.72920144094574e-06
-1.93942238306787e-05
-1.61646634254308e-05
-4.03802415944179e-05
-5.12477075441217e-05
-3.99337009724944e-05
-4.36997561928901e-05
-3.54055381309501e-05
-3.53849596811553e-05
-1.0671978420129e-05
-7.60091155774275e-06
-8.70866361586e-06
-8.3216645763822e-06
2.68048779693501e-06
-1.3485088309922e-05
-4.71077051888605e-05
-3.13747650855934e-05
-1.07964643327721e-05
-1.65905035659537e-05
-5.11208281395917e-05
-2.46181126850339e-05
-4.00517318600441e-05
-1.52890475136548e-07
-4.04773124088385e-05
-3.11582207437772e-05
-5.95490354988266e-05
-3.63889736052397e-05
-8.99639041638862e-06
-4.36022102140084e-05
-4.17202297891464e-05
-2.40393092862754e-05
-4.37092820527668e-05
-2.78429964097041e-05
-2.93251634656761e-05
-1.88079675798234e-05
-4.42804822341946e-05
-3.82821236744531e-05
-4.14897711192444e-05
-4.09894851955717e-05
-3.2265846797496e-05
-4.38859649607616e-05
-3.63252966551931e-05
-1.92520093751791e-05
-4.67182811489977e-05
-2.76144668815677e-05
-7.89012741688863e-06
-1.11908901854806e-05
-4.11169700367766e-05
-2.03450407888669e-06
-1.88662847236636e-05
-5.10217091368967e-05
-2.87783184995345e-05
-3.4990390672551e-06
-1.42879463873786e-05
-3.21155343101854e-05
-1.59612445206796e-05
-3.45128553756007e-05
-6.56531670706174e-05
-1.79025922790185e-05
-4.9339730970397e-05
-5.25743241456393e-05
-2.12386219394014e-05
-4.86624212478016e-05
-7.2338494994304e-06
-1.77249618150905e-05
6.84994234449749e-06
-1.93855465071952e-05
-1.21212363979893e-05
-1.00982829398909e-05
-9.41484769185409e-08
-1.55465442715076e-05
-1.7833096219532e-05
-1.25660443917887e-05
-3.74227726423331e-05
-4.22636895085215e-05
-3.20818431267368e-05
-4.12411138026865e-05
-1.52904597219076e-05
-2.78547613983707e-05
-3.01801021486589e-05
-6.86066963867312e-06
-2.22644590207199e-05
-2.62070878311373e-05
-4.68202915233448e-05
-3.8830883306343e-05
-2.36133937635968e-05
-3.43282924867259e-05
-2.44064322154306e-05
-3.06858580705251e-06
-1.57448624591441e-05
-2.09251908266142e-05
-2.77710127318675e-05
-4.81543518349769e-05
-4.02522986856168e-05
-3.21719772779624e-05
-2.84458474842909e-05
-3.31198357134146e-06
-3.6825222469514e-05
-3.66765659448265e-05
-4.20857515752614e-05
-1.67344458159753e-05
-4.6381738761527e-05
-2.07869526186611e-05
-3.12116550877244e-05
-2.53444804714733e-05
-3.76705315101741e-05
-1.96265308160005e-05
-1.60262080202833e-05
-5.78880688574884e-05
-4.86598629260797e-05
-3.11434033742886e-05
-2.32781513018619e-05
2.09240487551102e-06
-3.65280047883562e-05
-7.889726057177e-06
-4.71837516980747e-06
-4.90142022132254e-05
-1.00469458759923e-05
-4.68512373320386e-05
-5.37780125690259e-06
-4.29163624919867e-05
-2.92682863565908e-05
-5.40180869736831e-05
-3.82526270939728e-05
-1.92949935781561e-05
-1.61202407270122e-05
-5.09020497774932e-05
-3.40164660041772e-05
-7.08947164380539e-05
-3.97005463573316e-05
-2.83164975573092e-05
-5.73671509590072e-05
-5.625374297895e-05
-1.8614108226708e-05
-5.01136947176392e-05
-1.37702457601988e-05
-4.01856405248971e-05
-2.8627380072481e-05
-5.80839349190156e-06
-2.46535675199306e-06
-5.37315741532856e-05
-3.23800505319099e-07
-2.41260604206437e-05
-1.91888711633676e-05
-3.7776662218186e-05
-2.87821409339544e-05
-3.89056158592837e-05
-3.72928919901721e-05
-5.49528971281358e-06
-3.03688091925221e-05
-3.07204438545902e-05
-1.5277512689961e-05
-2.0625766957527e-05
-2.08240014896987e-05
-1.72922030640516e-05
-3.50988314849086e-05
-2.13045736142967e-06
3.45876940470571e-06
-5.24920127223632e-05
-3.35891677094202e-05
-5.42379469252795e-05
-3.36494651506115e-05
2.44868525950775e-06
-3.30973567123195e-05
-2.92782480596363e-05
-2.49434764260837e-05
-4.62403459939805e-05
-1.91754618006362e-05
-2.33319106219577e-05
-3.48964245606578e-05
-2.59482322277849e-05
-2.60399612107906e-05
-3.64859792289144e-05
-2.88650783135193e-05
-3.5540228352843e-06
-3.28177292809434e-05
-2.75190336555321e-05
-4.64525486622031e-05
-3.06647667413101e-05
5.03588987339439e-07
-3.66009008771324e-05
-3.43488145892145e-05
-3.90220793077412e-05
-2.16983498111636e-05
-4.71197485472846e-05
-2.15840303945745e-05
-2.18167529767958e-05
-2.69436185364132e-05
-2.60783468634659e-05
-2.36335864952841e-05
-2.86588018062548e-05
-3.58547983304735e-05
-2.68531110396452e-05
-6.02092575559645e-05
-2.74711865258327e-05
-5.1976675068328e-05
1.65709019986791e-06
-4.57280020059875e-05
-8.26715273257348e-06
-5.05880419389554e-05
-2.87010957066505e-05
-2.02104508926618e-05
2.74938255472078e-06
-3.14475530513278e-05
3.98930010070293e-06
-5.19938068830634e-06
-1.35584957878749e-05
-1.15976155056204e-05
-2.86204096841917e-05
-1.29268520670874e-05
-8.82726351605881e-06
-2.49406029902329e-05
-1.97405362786837e-05
-3.19297557818399e-05
-1.16897146990062e-05
-2.09589790634926e-05
-3.53241339739099e-05
-2.3088315561249e-05
-1.22223226034984e-05
-2.29526898584841e-05
-6.28895789207982e-05
-2.65397624116129e-05
-1.22611647931241e-05
-3.74066354261438e-05
-3.08132197773647e-05
-1.7271687463354e-05
-2.35937680100336e-05
1.12602143762184e-06
-3.49352859718797e-05
-3.06610109537078e-05
-6.65284801617294e-05
-3.16353302500007e-05
-4.79999348350027e-05
-3.72705281555427e-05
-1.8700547986017e-05
-2.51219520147161e-05
-2.30184246655795e-05
-1.97260624059055e-05
-3.90304356584447e-05
-3.02983874230442e-05
-1.91810901005978e-05
9.62156335203177e-06
-4.68371753722226e-05
9.87893639577921e-08
-4.40815131387267e-05
-4.30215620661448e-05
-2.62197759713625e-05
-2.0525005984429e-05
-3.26687308717806e-05
-3.54925037283852e-05
-3.23858161156879e-05
-1.70831335826555e-05
-3.05395490015329e-05
-2.86539252652059e-05
-8.33337565173164e-06
-2.13174805394174e-05
-2.94273587210344e-05
-2.39568685559794e-05
-3.16170465835625e-05
-2.6376455160611e-06
-3.00323978915759e-05
-6.63598550915694e-05
-4.24695563782773e-05
-2.82589174444748e-05
-5.57887130225321e-05
-5.11510123804521e-05
-5.77160702586707e-05
-1.71079869194581e-05
-2.92309443963445e-05
-2.20398413222677e-05
-2.4427352812073e-05
-3.13334702781384e-05
-2.93422354919393e-05
-3.43378752460798e-05
-5.16754169823039e-05
-1.37362113872484e-05
-3.43052397655362e-05
-3.16181088223519e-05
-2.4578320321923e-07
1.45302854335484e-05
-1.27614515757094e-05
-5.15071778121314e-05
-3.1999050303936e-05
-1.85786960427619e-05
-2.49168868093384e-05
-2.47653450797064e-05
-4.3255056888056e-05
-2.7167848909358e-05
-1.75436217678628e-05
-2.05453513241399e-05
-2.03030337721214e-05
-3.8170898727112e-05
-1.94682796098476e-05
-3.47498446730806e-05
-2.71941434945788e-05
-3.08168405033336e-05
-4.76317783514865e-05
-2.34819022752567e-05
-3.72481583181643e-05
-1.49475995254764e-05
-2.77638359164058e-05
-2.96388831813111e-05
-3.69399986724592e-05
-2.53146378611537e-05
-2.9319145712508e-05
-4.81493149518827e-05
2.98891365649427e-06
-3.27196318834069e-05
-2.11314236904382e-05
-3.05669740427922e-05
-1.55831164196804e-05
-2.39509026794768e-05
-2.02102135997261e-05
-3.74565321061198e-05
-4.15048677322157e-05
-2.87696044904362e-05
-3.49029220424881e-05
-3.64908403924736e-05
-4.6635137746264e-05
-3.2551616521828e-05
-6.2264735190489e-05
-5.38345838565175e-05
-4.89773835281665e-05
-4.41512725431629e-05
-1.12368535723045e-05
-6.36406197465436e-06
-4.73794320405439e-05
-1.54136076717218e-05
-2.47722478663573e-05
-4.25778778573038e-05
-3.63839465431574e-05
-1.86335249944574e-05
-3.14131506467321e-05
-4.33618882297627e-05
-3.55217686551496e-05
-7.70028381371132e-06
-1.94801917598629e-05
-1.78702962469919e-05
-6.83342754878476e-06
-5.19099969087093e-05
-2.78953362191051e-05
-1.67819741254084e-05
-5.21833017808161e-05
-4.11503137186104e-05
-1.22239403468869e-05
-4.35038976588723e-05
-2.27828426332526e-05
-4.03642712494131e-05
-4.18014221538872e-06
9.04770078190753e-06
-3.69823127462615e-05
-1.74759557754284e-05
-2.76474523040895e-05
-2.08900057197359e-05
-2.81666120539487e-05
-3.80032526792591e-05
-3.45190538847414e-05
7.17039930722222e-06
-9.33241521029538e-06
-3.01754249198754e-05
-4.32392883364623e-05
-5.13973994680306e-05
-3.67984533997145e-05
-3.53277384900743e-05
-3.01442303791876e-05
-5.21585829976385e-06
-3.98165685643419e-05
-2.93567492855306e-05
-3.18230950088378e-05
-4.49880381092561e-05
-4.94206294853907e-05
-1.5283923875187e-05
-3.06703968370783e-05
-4.16110013416123e-05
-3.90236220908923e-05
-2.98973380780205e-05
-5.04939897728176e-06
-3.58667665730978e-06
-2.10656648397852e-05
-7.80432088491471e-06
-3.13765828671114e-05
-2.48737559585428e-05
-2.31653814110524e-05
-2.19519145789719e-05
-1.73593869590115e-05
-4.09686273637516e-05
-4.45950431677979e-05
1.6219710027958e-05
-1.06632795920001e-05
-3.42924693376869e-05
-2.33396720220108e-05
-4.52033051468018e-05
-3.53818944115659e-05
-1.155688492095e-05
-3.9962217646863e-05
-2.60840948622188e-05
-4.10596123039198e-05
-4.3684408863536e-05
-2.0312069400775e-05
-5.42283888224238e-05
-2.23009442539375e-05
-1.32916039997618e-05
-2.7355822795988e-05
-9.98754988268233e-07
-4.22206600277962e-05
-3.57731142125721e-06
3.89459119891684e-07
-4.25181071215073e-05
-4.28840882542311e-05
-1.31086448269341e-05
-3.45613306044129e-05
-2.67188285791208e-05
-7.0597348047757e-05
-1.51705094273777e-05
-4.50813705765652e-05
-2.38449795214859e-05
-2.37728178543103e-05
-2.93936541700308e-05
-3.26693589433427e-05
-4.20762543957694e-05
-4.94156358142396e-05
-5.56453536574863e-06
-1.26903383304536e-05
-4.05551718581801e-05
-2.98616153544708e-05
-3.71800473055151e-05
-2.25287973622199e-05
-2.05114536702599e-05
-4.05445760658691e-05
-4.13699936330299e-05
-8.70746202325748e-06
-2.48509024996446e-05
1.15927903048101e-05
1.76549824126327e-05
-1.40697012827812e-05
-8.53525544695889e-06
-4.95563068948221e-05
-3.94594357842876e-05
-2.87974540320923e-05
-2.14819632000648e-05
-2.84169270090842e-05
-4.10076330880521e-05
-3.01822988120953e-05
-3.18706369813918e-05
-4.46777408436141e-05
-5.49726515383699e-05
-2.8194407984399e-05
-2.65742332686376e-05
-3.0904497185466e-05
-3.95583790570035e-05
-1.75314521432682e-05
-1.76711325748424e-05
-1.7980979461671e-05
-2.1148646121587e-05
-5.36414462424763e-05
-2.01356682711866e-05
-2.13610452016814e-05
-2.59902810286009e-05
-3.59439505331827e-05
-3.92386196363112e-05
-2.62835433568645e-05
-4.26973460524955e-05
-1.58230907357035e-05
-1.23684405938323e-05
-3.67273668038182e-05
-7.53543503554743e-06
-2.34551182725445e-05
-2.19316999712163e-05
6.45309455575077e-06
-8.91715302341707e-06
-4.83442735397067e-05
-1.05632836647856e-05
-2.80651305026027e-05
-5.39668086915658e-05
6.53464479701138e-06
-6.09819358060211e-05
-2.8855480191663e-05
-4.02270724010637e-05
-3.0850601591787e-05
-2.66002544907725e-05
-1.07418090577029e-05
-5.56095956472493e-06
-7.44875821281545e-05
-3.39210265872813e-05
-1.60448739577437e-05
-4.34937893970271e-05
-4.89537118695289e-05
-2.08583267108128e-05
-1.73801432642109e-05
-3.40661930049596e-05
-1.1411181117061e-05
-4.78594846874847e-05
-3.46028429037229e-05
-1.66137679658559e-05
-2.25071738760838e-05
-4.0011896902997e-05
-3.89412251316792e-05
1.31240489157948e-05
-1.48392373559594e-05
-1.77929946624577e-05
-4.54033441182225e-05
-2.05793066371994e-05
-2.32177032827093e-05
-1.92911205709093e-05
-1.82314061102414e-05
-2.67011214150139e-05
-2.42834507158185e-05
-3.57792660105846e-06
-4.28088273404444e-05
-1.52087079069859e-05
-3.31373683722948e-05
-2.95795181185327e-05
-6.74086878714147e-05
-2.35825526003588e-05
-3.00552235046178e-05
-1.19074457510202e-05
-6.79780110317668e-06
-1.40352757886848e-05
-4.05032874423611e-05
-5.04835404526781e-05
-1.64200752867169e-05
-1.69385629044771e-05
-5.54888299636667e-06
-2.53718332111628e-05
1.09637005132058e-05
-2.62406644261634e-05
-4.48760729759092e-05
-3.17032898119654e-05
-3.09533163697815e-05
-1.31577478881104e-05
4.18802473239432e-06
1.28284202018594e-05
-3.72820605612929e-05
-6.57998349040165e-05
-5.35507450202184e-06
-2.97064770448572e-05
-2.15587484256637e-05
-4.71278525043548e-05
-5.28375429636779e-05
-6.60114369890906e-05
-2.33140202510211e-06
-1.12575266949659e-05
-1.72740738473515e-05
-2.6795162231875e-06
-2.2538154857708e-05
-3.12422663135711e-05
-2.01595344595116e-06
-4.32065012170348e-05
-2.72860946088836e-05
-7.61865609853756e-05
-2.67098265085357e-05
-1.68269608459064e-06
-1.89090918851093e-05
-5.40970056711303e-05
-6.99781740824968e-05
-2.40046728217222e-05
-4.50513998600907e-05
-1.50501764027746e-05
-4.08992076231093e-05
-2.38354885287115e-05
-4.08557346936837e-05
-1.59672997877735e-05
-1.4772736206132e-05
-3.62971400166727e-05
-5.22970625281252e-05
-1.77721590827739e-05
2.02304910574761e-06
-2.58509957159411e-06
-3.61444464366336e-05
-3.81239588592502e-05
-3.82678716884025e-05
-3.61763859842877e-05
-1.82054774448433e-06
-2.58892410556991e-05
-3.06528461236806e-05
9.27544530675216e-07
-1.57249584649022e-05
-2.92582415127672e-05
5.96611342721347e-06
-2.61576127623953e-05
-5.67449552665922e-05
-6.09039123679121e-05
-6.62474932057977e-05
-5.49767029886528e-05
-3.08598743640811e-05
-2.12417390436413e-05
-1.44123811435241e-05
-3.23537385083573e-05
-2.58992169350719e-05
-3.82063728687778e-05
-4.64473797680351e-05
-4.01109764086696e-05
-5.77234774824223e-05
-4.52682230290216e-05
-1.13050070555241e-05
-7.58301966713663e-05
-6.38773172763677e-05
-3.5249181024766e-05
-3.66472373152182e-05
-3.59958137223454e-05
-8.73002643035428e-06
-2.74872534269748e-05
-3.06011524491223e-05
-1.76727563200897e-05
-2.70274206458683e-05
-3.81105882610491e-05
-2.37600375349715e-06
-1.58650714359368e-05
-2.21663209725935e-05
-2.99555800562062e-05
-2.53965512819114e-05
-3.57847493979938e-05
-2.09479391272754e-06
-7.58263310354843e-06
-3.53761740256233e-05
-5.73943780448784e-05
-3.20436276178114e-05
-6.89184758079963e-05
-2.43623321843834e-05
-5.14006729506568e-05
-2.84658330307308e-05
-5.23673526529156e-05
-5.72146341039299e-05
-1.81253275243218e-05
-2.81464926812143e-05
-1.37288307151026e-05
-1.88027508231813e-05
-1.79998786252783e-05
-3.20164617823709e-05
-2.82392108587429e-05
-4.42248991792688e-05
-5.07896557108462e-07
-3.95956246156871e-05
-3.94249569563682e-05
-4.56018127945445e-05
-3.51058515529587e-05
-6.93194050949889e-05
-3.2501897529171e-05
-2.99652194426881e-05
-8.04024208140758e-06
-4.86988234161045e-05
-3.56639884366184e-05
-5.3691769868916e-05
-1.70127739465691e-05
-3.07203267171959e-05
-3.18328464727663e-05
-7.37082761481456e-06
-1.83434393028324e-05
-1.79312360576604e-05
-2.85930938432076e-05
-2.71011143763615e-05
-5.3668046845081e-05
-3.63567560420919e-05
-5.94292763019251e-05
-2.55965671054783e-05
-8.56878585306788e-05
-2.93105686544373e-05
-2.07579290942834e-05
-5.38670195087418e-05
4.8418308420558e-07
-1.82435648138224e-05
-5.27199528607882e-05
-4.45544766764537e-05
-1.13051920834924e-05
-9.05805977065131e-06
-1.09449194205756e-05
-2.07776204581124e-05
-5.7919733870601e-05
-4.70195356139328e-05
-4.11890888242677e-06
-4.32491941182748e-05
-4.41534409154948e-05
-2.92976404217075e-05
-3.10991994381744e-06
6.37176829220046e-06
-1.62814163984075e-05
-4.91448711119214e-06
-1.23043374809886e-05
-1.32186918353068e-05
-1.79611992435678e-07
-5.80151740473976e-05
-2.46231039507326e-06
-2.51552551632933e-05
-4.16709971829053e-05
-6.22985480429059e-05
-9.69500369467633e-06
-1.83330265125814e-05
-2.63418072053546e-05
-4.99130319703118e-05
-4.1909018871868e-05
-4.01462366387419e-05
4.45492933784875e-06
-2.96631735387111e-05
-1.8411318181898e-05
-6.94391682680951e-05
-1.45691733214226e-05
-2.8755702122361e-05
-3.76830402471104e-05
-6.93789362309886e-06
-3.12295782756591e-05
-2.87134081215455e-05
-3.60566023137214e-05
-4.10574300767368e-05
-2.02329409483045e-05
-2.03369383742779e-05
-4.81542796479188e-06
-4.47264608266624e-06
-7.3032107493067e-06
-3.72900962695837e-05
-1.5523140710905e-05
-5.31480498355733e-05
-5.37994882139391e-05
3.86788685790422e-07
-2.45978671537935e-05
-4.32360292157602e-05
-1.58359951063967e-05
-6.56289766841865e-06
-2.24057025081914e-05
-1.5180262470336e-05
-2.43270028116757e-05
-5.10066464924069e-05
-1.29373902014506e-05
-3.94129646905657e-05
-2.0111680126689e-05
-3.82903400739806e-05
-4.15461631352199e-05
-2.54975452015094e-05
-2.1727715358358e-05
-2.15458735003771e-05
-2.56291225217216e-05
-5.00115767853789e-05
-5.28561486728e-05
-2.59994450343959e-05
-1.87238130532343e-05
-3.47552413719552e-05
4.34694873992506e-06
-3.12716363135831e-05
-2.3462419985705e-05
-3.72549527279611e-05
-4.60215496262662e-05
-1.78878197597868e-05
-3.35543035011552e-05
-1.27671433612746e-05
-3.95208544531905e-05
-9.53748753229894e-06
-3.44440621318384e-05
-4.58319451367432e-05
-3.25041833384318e-05
-3.83438543104663e-05
-2.00136172886893e-05
-3.85012856713557e-05
-2.66777568273615e-05
-2.83177284546826e-05
-2.98624868982006e-05
-4.22547754831404e-06
-1.37857665217828e-06
-1.49237673193393e-05
-4.65473789732567e-05
-3.57736587645905e-05
-4.40400051236135e-05
-3.79630540437625e-05
-2.20808327885985e-05
-4.28340250985491e-05
-4.07834665969384e-05
-3.88691464587277e-05
-4.45004158848325e-05
-2.73019579121257e-05
-3.61376891181871e-05
-4.12659556243824e-05
-3.7389812640274e-05
-1.70675082717637e-05
-2.18729750900868e-05
-7.19141139632708e-05
-1.06238403180897e-05
2.90615012974906e-06
-3.52214216208421e-05
-3.19324959087884e-05
-5.23920977552676e-05
-5.73819151561569e-05
-2.39342486853939e-06
-3.35616232721671e-05
-2.41173569480245e-05
-5.86032250400438e-05
-2.14532999978988e-05
-5.97085154877903e-05
-4.3012451794e-05
-3.80710118122856e-05
-2.56249473224093e-05
-5.52655509162915e-05
-5.01506795925846e-05
-1.45519615981952e-06
-2.35102411584618e-05
-4.57245750133294e-05
-3.09859442198138e-05
-2.94011244550016e-05
-3.05805545702125e-05
-2.12315380851379e-05
-3.0343186434162e-05
-3.75342745621413e-05
-2.48654559872581e-05
-4.90996803182591e-05
-6.22413956554697e-05
-2.91298197542207e-05
-5.03710259219429e-05
-2.68546886261206e-05
-2.86695331590111e-05
-7.40710766672879e-06
-7.23558377667394e-06
-4.28659892563014e-05
2.85626240952711e-06
-3.78804161423552e-05
-4.29785539234249e-05
-5.62692771648706e-05
-7.77028854481239e-06
-2.46097019344699e-05
-3.68528180835424e-05
-3.28017432690085e-05
3.54903002843699e-06
-5.07020348195672e-05
-5.77311001513275e-05
-1.07384467944472e-05
1.00633511279566e-06
-5.63369226026989e-05
-5.62062926090507e-05
4.28256874477388e-06
-3.53484356355876e-05
-4.04892643832637e-05
-1.95387151447391e-05
8.43226399756396e-06
-1.21652947087384e-05
6.90884271787245e-06
-1.79389404215149e-05
-2.26202925120084e-05
-1.97783204314237e-05
-1.46419673334035e-05
-3.85994211910303e-05
-1.13544973056347e-05
-2.26872777946306e-05
-2.83893892923754e-05
-2.35661666283241e-05
-2.33900750137981e-05
-2.73216699079917e-06
-3.96685716063424e-05
-4.10778637122694e-05
-1.61185367199852e-05
-1.75253156334559e-05
-2.63805985022671e-05
-2.72334611102335e-06
-5.23425494311955e-05
-1.88034421889514e-05
-3.09268375015678e-05
-2.51119012024751e-05
-4.31633956867874e-05
-6.26363518559388e-05
-2.15743366192025e-05
-3.69168876306653e-05
-1.0008484412444e-05
-2.15412006313101e-05
-2.3646279594055e-05
-3.31588330018678e-05
-3.57108097997694e-05
-4.9598593118789e-05
-3.60419330993546e-06
-3.55664043204629e-05
-2.24976736194304e-05
-2.78847093816893e-05
-2.39495458298435e-05
-1.52510345109737e-05
-3.68950046055242e-05
-9.13964070290485e-06
-4.02266303850542e-05
-2.32921767173018e-05
1.80991492982804e-06
-4.32905787217397e-05
-3.34425396465763e-06
-5.42438458171933e-05
-1.83669120965206e-05
-3.33297359491595e-05
-4.16041295688171e-06
-1.97773333740003e-05
-1.09793829655162e-05
2.66019755912313e-05
-1.24592220816443e-05
-3.64463607799006e-05
-4.30347468285039e-06
-2.177574757342e-05
-4.60909382194855e-06
-2.16449431849968e-05
-2.26986793469532e-05
-2.85106681321431e-05
-4.3243197487385e-05
-3.23027314859926e-05
-2.21780367815467e-05
-2.98649514487704e-05
-4.66842438717159e-05
-1.66596622064502e-05
-3.81372841289413e-05
-1.5161323976836e-05
-6.13376683392681e-05
-4.8659937555224e-05
-1.61925409374313e-05
-2.96409502986845e-05
-5.98463276699123e-05
-3.57038662622904e-05
-4.2526337073541e-05
-4.30853662936521e-05
-4.78688615959067e-05
-1.19243857073953e-05
-1.98356027272472e-05
-3.69096997953346e-07
1.4669328171286e-05
-2.35527169498386e-05
-2.73643375375729e-05
-5.9295503300434e-06
1.65279802889317e-05
-1.10922188938686e-05
-5.16347607712304e-05
-4.00798899240346e-05
-1.74099630895038e-05
-7.87991345905717e-06
2.19490908801764e-05
-2.76644800881123e-05
-3.09248364356216e-05
-7.62339825789119e-06
-2.564648941142e-05
-2.36478521248446e-05
-5.7523922889954e-05
-2.14324848409935e-05
-4.32752585873402e-05
-2.11769155455769e-05
-3.85316942817726e-05
-3.91401560745908e-06
-3.01665653208679e-05
-2.72840640521907e-05
-3.02063948154783e-05
-3.26487134184899e-05
-2.8416969012129e-05
-4.86159424409809e-05
-1.19673559565924e-05
-3.14524189798523e-05
-4.47000868863566e-05
-1.69560625545023e-05
-3.88057026753451e-05
-3.15866398911173e-05
-3.30715744726027e-05
-2.96171715123229e-05
-1.74156118376278e-05
-3.86297944887442e-05
-4.04791666244746e-05
-3.82926633010762e-05
-5.4582183369652e-05
-2.84164706841771e-05
-5.12281723454878e-05
-6.6122570334389e-06
-2.5197106764659e-05
-3.00228689073204e-05
-3.13932780822639e-05
-5.82450849586515e-05
-3.18628720766972e-05
-3.92010236396278e-05
-1.90375344445515e-05
-4.23682273775954e-05
-4.40181184979743e-05
-3.63009344460214e-06
-6.61390688020774e-05
-1.30034255687256e-05
-1.79835664034081e-05
-2.46710780295114e-05
-5.98779529245711e-06
-6.39097034067334e-05
-3.01582201282517e-05
-2.72526238810248e-05
-5.96584832679187e-05
-1.7728656086659e-05
-6.59206720843491e-05
-5.26334227135426e-05
-7.0111852510252e-06
-9.83184259430785e-06
-1.71876813954815e-05
-3.3883120946879e-06
-4.15674730471473e-05
-3.42679005893254e-05
-4.33345856199449e-05
-4.04217949240882e-05
-2.22486985818575e-05
-2.81468969098699e-05
-3.03864921440441e-05
-3.10556478274958e-05
-2.87888045964753e-05
-3.05585037949402e-05
-7.74349974554399e-05
-1.43348457532707e-05
-2.13906014894346e-05
-2.14220112930863e-05
-4.17521590072186e-05
-3.80681526458087e-05
-1.92373162219036e-06
-3.45144803157311e-05
-1.55671341614053e-05
-4.60919724389878e-05
-2.84761933889789e-05
-5.03395823131424e-06
-4.71927618192088e-05
-5.75811444092378e-05
-5.25179972036698e-06
-3.42038613375438e-05
-2.19914085220573e-05
-2.01355674190164e-06
-1.78317815964711e-05
-3.6812725323877e-05
-2.88156877673574e-05
-2.43084202967995e-05
-2.7339808529114e-05
-4.75830486705379e-06
-2.58515247891609e-05
-7.6837286434751e-05
-1.63957068806407e-05
-3.86815752958392e-05
-3.4360424243664e-05
-2.38605356541188e-05
-3.02778159510596e-05
-3.26330550220223e-05
-4.69194777964999e-05
-1.74253058849947e-05
1.77431372075058e-05
-3.18019591748238e-05
-2.71875017020119e-05
-2.7565139770512e-05
-2.61804085497899e-05
-2.31693021638546e-05
-1.40512251812423e-05
-1.94245233705784e-05
-4.7314606112231e-05
-1.55600445463159e-05
-3.21233710512893e-05
-7.5152542559966e-06
-4.36908476595139e-05
-4.84535293133315e-05
-1.13907998690086e-05
-3.49819385320935e-05
-4.98294309114043e-05
-8.54720613654586e-06
-3.19836646277803e-05
-1.57110970635724e-05
2.15733787322549e-05
-3.1479407228457e-05
1.82267340948747e-05
-1.20425178010371e-05
-4.30383216366898e-05
-1.78479707884364e-05
-2.16006971477525e-05
-2.46843075523289e-05
-6.16582401104802e-05
-4.7434047919756e-05
-2.83694364567964e-05
-3.92331958628128e-05
-2.54453952485046e-05
-4.87886322734087e-05
-3.32835369924392e-05
-4.32135278283556e-05
-1.01875150025011e-05
-5.93560936772382e-05
-2.87691034742503e-05
-1.48662095287687e-05
-2.07473702217315e-05
-5.2084807748888e-06
-2.25357226074967e-05
-1.17371740335965e-05
-1.81390519448999e-05
-3.72525015866839e-05
-1.50494038025335e-05
-3.27052541751177e-05
-1.60372849143309e-05
-3.99347182092375e-05
-3.87186595302152e-05
-5.93275221556014e-06
-4.03016662278625e-05
-4.30703990720657e-05
2.01702953979157e-05
-2.01510169936863e-05
-1.83979565220388e-05
-1.09384874657455e-05
-2.41884433805797e-05
-3.59447142930251e-05
-6.17118223479642e-05
-5.1152255575375e-05
-7.5885792519193e-06
-1.46605519739497e-05
-7.67957748777109e-06
-2.69460126959562e-06
-1.54318510565836e-05
-5.43923797586719e-05
-1.85034120145972e-05
-3.74471987124273e-05
-1.07729225626369e-05
-2.53998666568986e-05
-4.31093959773316e-05
-5.27591348217427e-05
-2.68681061666935e-05
-6.00302184262599e-05
-5.23239589928894e-05
-3.91066827058835e-05
-4.16835601758108e-05
-2.00677654463993e-05
-1.35597256197638e-05
-3.25031637015829e-05
-1.31181518458548e-05
-3.09610672179284e-05
-3.5329759372888e-05
-1.0591103054174e-05
-3.24640691574443e-05
-1.77794694872059e-05
-2.29130814222387e-05
-1.58993665087996e-05
-3.72209843934032e-05
-1.51530331382758e-05
-4.97221735250596e-05
-4.12632737453824e-05
-3.15442022925837e-05
-2.53438949534476e-05
-2.04717322020659e-05
-4.78758287953043e-05
-1.38531059172306e-05
-3.39133926536194e-05
-2.47157178018247e-05
-5.39505623041683e-05
-3.72963102355393e-05
-2.59449415703166e-05
-2.50047686062919e-05
-3.5713889901394e-05
-1.24609640499079e-05
-4.16577329127193e-05
-3.61376215941929e-05
2.64522730716081e-06
-3.80723393440183e-05
6.47987728608109e-06
-2.12722774583946e-05
-4.36196908271897e-05
-3.70182174645349e-05
-6.14473667948288e-05
-7.08019753360993e-07
-2.6094737546104e-05
-3.66432665805126e-05
-2.9303318678388e-05
-5.69715412301708e-05
5.72326626561932e-06
-4.73858521489469e-05
-2.4687812576604e-05
-4.70207106991474e-05
-6.34792987755664e-05
5.10883424934702e-06
-4.2099641295584e-05
6.02885927857001e-06
-2.93391545683359e-05
-2.41585681099339e-05
-7.60288699834366e-05
-7.74333166850344e-06
-4.11004051001016e-05
-1.9525651087997e-05
-2.1511641576796e-05
-3.06783603116445e-06
-2.2756947368431e-05
-3.16423863992864e-05
-4.61142336776863e-05
-1.48745400724323e-05
-2.73398486311749e-05
-2.34808335358846e-05
-4.71147429475597e-05
-2.53937202786458e-05
-3.32890974145101e-06
-5.23983718643952e-05
-2.69782937568181e-05
-1.9754201001049e-05
-1.10133106825595e-05
-3.41970526317212e-05
-2.03963776383672e-05
-3.68475281457226e-05
-1.87997535339582e-05
-1.07736228413336e-05
-3.38456102095773e-05
-2.46403607835072e-05
-3.50189872589731e-05
-3.04438040536024e-05
-2.84199267023595e-05
-2.33112155659345e-05
-3.76000141997652e-05
-3.67132126272515e-05
-4.15918601885329e-05
-2.15455315463965e-05
-3.22530002848152e-05
-5.27597341462147e-05
-2.66149825851939e-05
-2.69788660334758e-05
-3.95614648099539e-05
-8.2949445252756e-06
-4.38528598976178e-05
-3.60981382545972e-05
-9.73408052153505e-06
-3.51807427157739e-05
-4.19187465733882e-05
-1.664050258799e-05
-2.09268980817272e-05
-1.80073566007133e-05
-3.93357968679858e-05
-5.00033857370817e-05
-1.70315612505912e-05
-3.26834432019541e-05
-2.54653186192436e-05
-4.25080649799863e-05
-1.01903882630352e-05
-1.0291585732628e-05
-5.94160094926686e-05
-3.08358419871395e-05
-1.19668194249065e-05
-3.09128395017843e-05
-3.197311829237e-05
-1.25301075186532e-05
-6.75775902122224e-06
-2.2455943504713e-05
-2.99778449926484e-05
-1.62548183680208e-05
-3.90505603532607e-05
-2.17838126523118e-05
-3.94940188327973e-05
-5.19920348475347e-05
-1.49094435128991e-05
-4.11257004522798e-05
-3.66008449324213e-05
-1.97807243703386e-05
-1.28877323269049e-05
-2.94431722764053e-05
-6.66263043473221e-05
-4.40888082736687e-05
-2.65278190061132e-05
-4.83063929639591e-05
-2.44534545835484e-05
-3.98005606545279e-05
-1.0691072624579e-05
-6.47478526172259e-05
-2.41236526207725e-05
-3.25091049536364e-05
-1.69827843390421e-05
-1.36714685552134e-05
-6.74487276946279e-06
-1.19666292288974e-05
-2.19679068369731e-05
-1.70060050179151e-06
-4.66023416842084e-05
-3.61939647486555e-05
-3.65227306009051e-05
-1.69064314256303e-05
-2.64676779415444e-05
-4.47153157292625e-05
-4.282002772725e-05
-4.96154117154793e-05
-1.88879795909631e-05
-2.44675904835797e-05
-3.01403507159103e-05
8.4820053669235e-08
-8.65880272812672e-06
-1.06936049492258e-05
-1.45149709614957e-05
-2.64873970963053e-05
-2.81944996035226e-05
-4.41558511377251e-05
-1.60343425435612e-05
-3.26223023861196e-05
-2.3413040165745e-05
-4.84150608084775e-05
-1.75186457836376e-05
-3.64706823403767e-05
-4.22876906434677e-05
-1.89914677590837e-05
-3.03274716210279e-05
-4.66167507868084e-05
-2.59216095413482e-05
-1.92307052655033e-05
-1.33350120493647e-05
-5.04986841820922e-05
-3.58018568408486e-05
-4.01287788003968e-05
-5.66498811825756e-05
-1.76618557416135e-05
-4.35516358192297e-05
-4.78579987789339e-05
-1.73019581442813e-05
-6.42029104745797e-05
-4.73279288149383e-05
-2.9661008411395e-05
-3.96371313406269e-05
-4.31964532002883e-05
-5.04433112227985e-05
-3.06781711741919e-05
1.02973997537419e-06
-5.42295264117778e-05
-3.96692297540193e-05
-1.737105738754e-05
-4.70937585608087e-05
-3.77447088724011e-05
-4.63699181988277e-05
-1.70935426801028e-05
-1.40190726718435e-05
-2.46526513004144e-05
-5.23652906589688e-05
-3.70494371752901e-05
-7.18546488115563e-06
-5.74946928758939e-05
-6.01917204498733e-06
-9.46797630588025e-06
-2.08356977025033e-05
1.6013118158172e-05
-4.08553987545464e-05
-3.16211943211568e-05
-2.96956798439113e-05
-1.39159907912364e-05
-3.94729807235497e-05
-9.72595844444793e-06
-2.31661827049116e-05
-2.77241559902449e-05
-3.72586668877491e-05
-3.90757085076436e-05
-3.33905457688008e-05
-3.44461355398022e-05
-1.40358189710778e-05
-4.15893415190042e-05
-2.74608244474708e-05
-2.80911124554185e-05
-2.7266052038188e-05
-4.76377420123418e-05
-3.155347289093e-05
-5.66471052798409e-05
-1.82390974622058e-05
-4.00759109923276e-05
-2.28033605715488e-05
-1.7453516433183e-05
-6.52500084463554e-06
-6.1934687650469e-05
-3.40739041663777e-05
-4.19070992378544e-05
-2.64781495600115e-07
-4.04228855708452e-05
-1.32738722038439e-05
-5.97456932562686e-05
-1.58597937833095e-05
-5.03238563467306e-05
1.3505958969716e-05
-2.04252326707135e-05
-3.06482818919464e-05
-1.90297911770866e-05
-2.77589181003693e-05
-1.44275382006419e-05
-2.13982276263864e-05
-2.13363443042412e-05
-2.68895579961855e-05
7.67860915969286e-06
-1.86515872050798e-05
-1.66986239362972e-05
-4.58814195942563e-05
-3.78141868914747e-05
5.02067140853718e-07
-3.61583538501636e-05
-2.5048366457504e-05
-2.13648589138442e-05
-3.13414298453221e-05
-5.4771576737152e-06
2.19562447567823e-06
-5.63257888914488e-05
-6.12023654647255e-05
-3.08561777335393e-05
-1.29126151465696e-05
-6.01248668617349e-05
-2.90775357731256e-05
-3.47515657562867e-05
-4.26531904893122e-05
-4.5969964625059e-05
-2.45481727548071e-05
-1.79800469094782e-05
-5.04008884909216e-05
-2.88391693161192e-05
-4.11812088140982e-05
-4.59311115374506e-05
-4.82199301905345e-05
-2.33231847589562e-05
-2.40196834287646e-05
-3.05859205377329e-05
-1.90861569305804e-05
-4.35937346416384e-05
-5.06328284748912e-05
-1.87239320775855e-05
4.64090895209438e-06
9.70578511677984e-06
-4.61181096737813e-05
-3.78682858519657e-05
-3.14146090338212e-06
-2.44905950414069e-05
-3.11453416188465e-05
-3.24682074464038e-05
-3.44952923493907e-05
-2.07688461329735e-05
-8.85659600240434e-06
-2.48623143750802e-05
-5.69542757771105e-05
-2.41471948465446e-05
-2.34279704482813e-05
-4.6957398908457e-05
-2.2932687971652e-05
-3.49756157848095e-05
-6.77724966682825e-05
-3.44133113336769e-05
-4.1182784650564e-05
-3.45257689024191e-05
-3.28742858597846e-05
-8.48539212963696e-06
-3.04435796592009e-05
-2.6898813640867e-05
-3.41136194293062e-05
-1.30655993282467e-05
-2.77422475372656e-05
2.48613287208637e-07
-5.91774360543099e-05
-2.4924204847894e-05
-4.13937807194351e-05
-2.67668481295734e-05
-2.92603588985854e-05
-2.79098097215277e-05
-3.87380708648838e-05
-1.80735460107621e-05
-3.35017141929828e-05
2.81706711686365e-06
-3.3167660205775e-05
-3.41962479376706e-05
-1.65308722254114e-05
-2.98228476027685e-06
1.61817115212714e-05
-1.86045638447054e-05
-1.84354491140608e-05
-5.54576620491608e-05
-4.34772447967971e-05
-2.23618165040983e-05
1.426125216015e-05
-3.42287811241799e-05
-4.89304605456597e-05
-2.63704953411067e-05
-3.20037331590099e-05
-3.56866436059601e-05
-2.16376443881021e-05
-3.96486199154713e-05
-5.43598418614865e-05
-3.32892233085225e-05
2.70510344639012e-06
-3.18847729888599e-05
-2.145875942968e-05
-3.26712971924124e-05
-6.18331040165651e-05
-2.4924174904487e-05
-4.64081278098077e-05
-4.41167003804621e-05
-1.00317732640541e-05
-4.17486546838589e-05
-2.78126611501313e-05
-7.5483242453299e-05
-3.03771478206946e-05
-2.98406402213004e-05
-2.19397438239619e-05
1.03699829415342e-05
-2.42326599154742e-05
-2.98044028445897e-05
-3.68706738990181e-05
-2.0049937613286e-05
-1.42582588302446e-06
-1.4093694501744e-05
-2.06263809158859e-05
-1.65509896351562e-05
-2.37261127083002e-05
-5.74176428840738e-05
-2.77145031644586e-05
-3.6485663502792e-05
-4.62267899097117e-05
-3.53837237853752e-05
-2.08222523987824e-05
-2.90822254863144e-05
-2.98024915921725e-05
-3.05506398500961e-05
-5.95935865217788e-05
-2.10874253860556e-05
-3.03942066838642e-05
-2.58559740497115e-05
-3.24003771006509e-05
-3.79433351464383e-05
-2.52476619388777e-06
-2.18084710024844e-05
-1.79234288942038e-05
-3.80491620664688e-05
-2.86317627645303e-05
-1.42869651628968e-05
-6.00026706418973e-05
2.2398647644272e-06
-5.55761919431828e-05
-3.18922526926607e-05
-3.63674669737551e-05
-3.13019750391099e-05
-3.47563783701564e-05
-4.83348728203264e-05
-3.83099512475509e-05
-4.3435669357976e-05
-1.05491862696274e-05
-2.69032502970142e-05
-3.39751186703003e-05
-6.27917001783527e-05
-3.89764921561816e-05
-4.45845633137893e-05
-4.92943108762355e-05
-2.16181639266484e-05
-4.45448103544543e-05
-4.98984775132959e-05
-2.3713977319798e-05
-1.27148448683515e-05
-3.19676114495074e-05
-1.47874543348202e-05
-7.87237632442144e-06
-4.3546974203824e-05
-3.65560373960219e-05
-4.53314432719898e-05
-2.62510586091646e-05
-3.54050042336176e-05
-4.30796108369827e-05
-2.61060589645285e-05
-1.78404041375111e-05
-2.90798322575581e-05
-4.14442150308548e-05
-2.87907283591724e-05
-2.75820202929878e-05
-7.81450813502542e-05
-1.02635890635146e-05
-3.39762790318449e-05
-9.00113659318112e-06
-2.87877086827842e-05
-2.66231611315084e-05
1.25521265066952e-05
-4.11576216910219e-05
-5.27435474185756e-05
-1.83998532268859e-05
-3.60645840639603e-05
-1.06142468089071e-05
-9.90679411590276e-06
-2.10410820648849e-05
-5.807325502522e-07
1.20677737799502e-05
-4.74007171475767e-05
-1.899091815971e-05
1.99980777667852e-06
-3.41822750032938e-05
-3.78237861312378e-05
-3.15035305781901e-05
1.42628574161836e-05
-1.86295453575446e-05
-4.79036723662441e-05
-7.22146085117167e-05
-2.21625147513069e-05
-4.98700853226691e-05
-3.30813509711053e-05
-2.07757289087598e-05
-1.90198811760036e-05
-1.77689212592771e-05
-3.11871151869643e-05
-2.43163403336294e-05
-3.43814267815243e-05
-5.67166255764595e-06
-6.11777891971152e-06
-4.51092866420657e-05
-2.73194284965079e-05
-3.3636492761341e-05
-5.13911278721536e-05
-4.6567166125716e-06
-2.1835710328596e-05
-4.91616247061789e-05
-3.57742790285063e-05
-2.35241004145023e-05
-2.57034220310586e-05
-5.16364109980259e-05
-1.45051032950572e-05
-5.09886415874756e-05
-4.29422355468936e-05
-4.61177718301412e-05
-3.65669105318364e-05
-1.98586547398529e-05
-1.86446503862009e-06
-3.30714306302126e-06
-4.39563471653972e-05
-1.61735392994005e-05
-2.86832434898449e-05
-2.73097585858075e-05
-5.64844211792368e-05
-4.87863969199962e-05
-2.01349379316711e-05
-3.56594579856218e-05
-4.5007557049573e-05
-2.14744174780435e-05
-3.77213997370258e-05
-3.04011991444759e-05
-3.12160561322696e-06
-1.17209638152376e-05
-6.05388298116846e-05
-2.14739880080716e-05
-4.7192688048212e-05
-1.41365662666124e-05
-1.89473868990307e-05
-7.80519031624664e-06
-1.67380317492352e-05
-2.35595806903235e-05
-8.65146365175761e-06
-2.85050192322178e-05
-2.49084669274029e-05
1.84721253561717e-06
-3.64241579384728e-05
-3.19978602740038e-05
-3.44219770895676e-05
-1.79401417298555e-05
-1.52362533553205e-05
-2.22115797671031e-05
-5.39196940188362e-05
-3.32852589967962e-05
-5.31874215694961e-05
-4.81666560962354e-05
-2.42727179803791e-05
-1.12938719449255e-05
-3.48688208710323e-05
-6.68449807802422e-05
-3.00491053023601e-05
-1.87550566677914e-05
-4.69251037373007e-05
-4.2611457551577e-05
-1.95874461655125e-05
-1.94711882536439e-05
-2.18446356083407e-05
-1.35899248803389e-05
-3.75064548171008e-05
-8.96281170591853e-06
5.5866601519543e-06
-3.73748538183227e-05
-2.97734625136234e-05
-6.04214657809302e-05
-4.81700923836307e-06
-2.96159359942465e-05
-2.98090528798118e-05
-4.03703046749301e-05
-2.38834370249884e-05
-3.22026516965345e-05
2.9297418501481e-06
-4.01916073580224e-05
-1.70491219978841e-05
-3.40835754193755e-05
-4.11639718592726e-05
-7.21327393565673e-06
-8.11341292061799e-06
-2.67368337750421e-05
-2.98117353784308e-05
-5.05981211361072e-05
-1.9360909902852e-05
-4.90363218306199e-05
-5.08889181381827e-05
-3.1235254072592e-05
-2.98754297382548e-05
-1.33369497057307e-05
-4.14668760313917e-05
-4.21818836292282e-05
-1.05525189600918e-05
-1.8400117106859e-05
-4.84883343814098e-05
-2.96923284717692e-05
-6.23701049871232e-05
-6.04132743775301e-05
-4.72197167078914e-05
-1.84430282621111e-05
-4.81101096190662e-05
-3.35580832481543e-05
-3.54719272892573e-05
-1.75867324280569e-05
-4.18380743540409e-05
-2.18557371356724e-05
-3.26516475247074e-05
-5.07064665572566e-05
-4.33088142122598e-05
-4.92715383612366e-05
-2.57175799541058e-05
-4.45108180141898e-05
-2.73371736545634e-05
-5.85485784096103e-05
-2.57420266135809e-05
-2.42857903215964e-05
-2.93533147598409e-05
-1.35722483652365e-05
-4.21390055755152e-05
-3.93291349698799e-05
-3.94176870162911e-05
-6.51594567203438e-05
-2.55687231857078e-05
-5.42535150989223e-05
-3.20554208622285e-05
-1.34913174170807e-05
-4.89476875590393e-05
-4.92424354673169e-05
-3.54584977675555e-05
-2.14335588655144e-05
-1.65075551387172e-05
-2.21573678252034e-05
-1.73057706753125e-05
-2.01925309501991e-05
7.01418894462397e-06
-2.71920284367449e-05
-2.49018904763595e-05
-5.57778898977657e-06
-2.9074037841044e-05
-1.56227666902087e-05
-5.57895485999325e-05
-2.4967649484403e-05
-3.84807724898872e-05
-1.20755767029851e-05
-3.58978376409735e-05
-1.7936054306274e-05
-4.67922437756685e-05
-2.94054987046038e-05
-2.93561917497433e-05
-4.09980705960847e-05
-3.8462766798484e-05
-8.9069138868912e-06
-2.55392371505171e-05
-6.2580018421439e-05
-5.73668310058165e-05
-1.75742264922811e-05
-7.79165923574321e-06
-2.83016497596579e-05
-2.14508962604488e-05
-2.25412774783463e-05
-2.61232317255184e-05
-5.87595391526713e-05
-5.84846423633977e-05
-1.18824763030817e-05
-4.25420373450141e-05
1.16482367046076e-05
-2.93101570987708e-05
-1.51135507157441e-05
-4.33795189484866e-05
-5.18562894856197e-05
2.0048053540087e-05
-2.43431919009355e-05
-1.18843413318814e-05
-2.03356393782348e-05
-5.65913247915594e-05
-1.32068884789881e-05
3.52444372366351e-06
-1.5034579004025e-05
2.20195766386859e-05
-4.08463681795713e-05
-2.04149060150664e-05
-1.67727128547732e-05
-1.70002756864969e-05
-1.29306079097346e-05
-3.19132467433033e-05
-1.79177662311956e-05
-8.81251811557126e-06
-2.07198317990414e-05
-4.83619275556103e-05
-1.43972580784851e-05
-2.75759229348075e-05
-3.4222349132903e-05
-5.23119715416914e-05
-1.1457658268033e-05
-9.09504832639975e-06
-2.20349865437731e-05
-2.58765943607327e-05
-1.67769167936622e-05
-3.55401231467253e-05
-2.34627786115858e-05
-3.42059713913519e-05
-3.49693119963919e-05
-2.35241576513444e-05
-5.3923901357557e-05
-2.93338324635868e-05
-1.10511748723935e-05
-4.00725913404349e-06
-2.90771427647584e-05
-4.27558089577383e-05
2.04074201839697e-07
-1.3679042320195e-05
-3.33190425736119e-05
-5.72119060257376e-05
-4.26152827579202e-05
-2.24551096260934e-05
-3.83645240307912e-05
2.66850163351495e-07
-5.49189868808913e-06
-1.41055423038175e-05
-1.94091570333665e-05
-2.63132574669349e-05
-5.5989958471723e-05
-3.48804051392846e-05
-2.50657891988727e-05
-5.72147476279519e-05
-4.11349699428888e-05
-2.50366871389352e-05
-2.91358633222536e-05
-2.3363113574411e-05
-1.28325092755147e-05
-5.38579966497374e-06
-5.02553165260437e-05
-3.21816819081587e-05
-2.99419532398963e-05
-2.72598425899545e-05
-3.9771704821805e-05
-4.61812196165238e-05
-4.16251226990864e-05
-3.56377763503665e-05
-4.82872364664742e-05
-5.88170447484505e-05
-5.52303341140813e-05
-4.05589835750886e-05
-1.94010700393074e-05
-5.1297173023402e-05
-2.16405387552757e-05
-2.20633966156111e-05
-1.82974489482228e-05
-3.758086616341e-06
-2.59741542149133e-05
-8.93817251888618e-06
-3.73526326034042e-05
-4.01445781348064e-05
-3.26264916023312e-05
-3.74293503152431e-05
-3.68471440832833e-05
-3.04793897561989e-05
-3.71960573218424e-05
-1.7380466811029e-05
-1.25552082893438e-05
-4.07008274028585e-05
-4.69526226689842e-05
-2.71393273832893e-05
-3.87675628438414e-05
-4.46030078566615e-05
-3.18156870623007e-05
-3.13218265802011e-05
5.47062973893281e-06
-7.06420074824121e-05
-2.91412146957392e-05
-3.90448250035679e-05
-3.81033839652694e-05
-2.94196786238637e-05
-1.12503245111018e-05
-4.73256572562639e-05
-1.37729992956493e-05
-4.05862646503994e-05
-1.81190773507077e-05
-2.816636572463e-05
-1.69621503731491e-05
-3.76553806254972e-05
-3.7794131726709e-05
-2.26660536650001e-05
-4.77407106546574e-05
-2.15750856196151e-05
-3.67892865557755e-05
-2.35950403117341e-05
-2.33787091908731e-05
-3.70223096970772e-05
-3.83166407186345e-05
-1.90839054993445e-05
-1.59580618799771e-05
-4.30184609214259e-05
-8.33527354179224e-06
-4.61775132301435e-05
-2.10948266088811e-05
-9.52312152745524e-06
-5.14078775953493e-05
-7.38925199198317e-05
-3.31466864510474e-05
-5.09595868082757e-05
-4.69767599986026e-05
-3.59314598848952e-05
-2.40952745853259e-05
-2.54270951113816e-05
-5.77245863853928e-05
-2.59594470356553e-05
-4.15446701710091e-05
-2.18291935066354e-05
-4.5114289879029e-05
-1.70984774831458e-05
-6.29357717444496e-05
7.30154017626471e-06
-2.3394431427387e-05
-4.4932518769061e-05
-1.01509911082505e-05
-4.98082132170188e-05
-4.16885372034066e-05
-1.69102059258778e-05
-1.31346368463751e-05
-5.48746622344418e-05
-3.27580022583779e-05
-2.79793009340552e-05
-4.08525019744163e-05
-3.2235532753183e-05
-3.45082404317095e-05
2.74448138378123e-05
-1.71130679858969e-05
-3.99791074454154e-05
4.093098035028e-06
1.0184124326447e-05
-5.48342900122368e-05
-3.23466850779401e-05
-7.75672072878476e-06
-4.93529965434693e-05
-4.86383578838551e-07
-3.90791914122092e-05
-2.06986327134696e-05
-4.93474284079632e-05
-3.20633416887238e-05
-2.1092021618837e-05
-1.54248354192716e-05
-1.37048688447567e-05
-2.72651944235094e-05
-4.59335047886341e-05
-3.93047245289397e-05
-2.83288658572879e-05
-5.62467111710337e-06
-8.35479802084022e-06
-3.58984118981465e-05
-1.39660544097293e-05
-4.77933971029425e-05
-2.51030602015901e-05
-2.18521100455451e-05
-4.62228975011314e-05
-3.83656886546244e-05
-4.06827783864655e-05
-3.5899336042124e-05
-6.60293079218106e-06
-1.63550134121023e-05
-2.56022067383744e-05
-3.55759086068652e-05
-2.20139374690191e-05
-2.02292489308577e-05
-9.35952033001216e-06
-1.26209877526988e-05
-3.024987787947e-05
-1.96321474160948e-05
2.47941990210402e-06
-2.6028080042997e-05
-4.06802138958912e-05
-3.12622217708241e-05
-3.34346946574921e-05
-2.82881735456216e-05
-7.62157316487065e-06
-1.77362605100073e-05
-2.39417244883712e-05
-4.30347730776098e-05
9.38222161642991e-06
-2.7070270492321e-05
-2.97594186132206e-05
-4.96797802341457e-05
-2.30350412553805e-05
-4.05035823351052e-05
8.02562884672355e-06
-3.9965921613818e-05
-2.34521327515998e-05
-1.32931014658145e-05
-2.23735607480661e-05
-2.4679721102542e-05
-4.89944068346504e-05
-2.66391485404277e-05
6.52480117238321e-07
-3.24663219287235e-05
-4.25800393684228e-05
-1.6616452869436e-05
-4.40426433632474e-05
-4.2458398141478e-05
-1.16049806111307e-05
-4.47784981072589e-05
-3.24496030187178e-05
-3.53294535369311e-05
-1.8846912730449e-05
-2.50774118786289e-05
-3.11156756963054e-05
-3.30563402648377e-05
-2.42125903294126e-05
-2.1669101387612e-06
-2.56170696053238e-05
-3.79415172024978e-05
-7.15580743509722e-06
-4.24698646885867e-05
-3.50635796574666e-05
-5.99617573853077e-05
-1.5766882242826e-05
-3.77363127067955e-05
-1.077610555283e-05
-3.63866390091727e-05
9.68807821370845e-06
-5.82252304933831e-07
-2.1062608315775e-05
-1.75009100192244e-05
-3.29481521456001e-05
-5.58831161480909e-05
-3.38318299347759e-05
-3.1339657768851e-05
-1.67609239039403e-05
-6.0386525703642e-05
-2.4923651618989e-05
-4.15403828677265e-05
-7.32817721619233e-06
-1.34056482764932e-05
-6.45715812535086e-05
-2.20775065127538e-05
3.32460687200905e-06
-2.67508602861798e-05
-2.60028518609744e-05
-4.67923674079657e-05
-4.98657815197505e-05
-2.36460273376506e-05
-3.6939818173959e-05
-3.5166394519749e-05
-2.66278160280322e-06
5.38012639367441e-06
-2.88230681651407e-05
-2.83642910489917e-05
-4.09950519753136e-05
-7.07222836366743e-05
-2.19536978325204e-05
-1.07669930861066e-05
-2.20270505959391e-05
-2.99148257639831e-05
-4.0195308825945e-05
-5.66513412058558e-05
-3.96037943850556e-05
-2.3178648088922e-05
-4.16423198484034e-05
-5.23523610551359e-05
-2.64728845918273e-05
-5.57938383558365e-05
-2.98809364524886e-05
-1.88655197543957e-05
-4.13775543076096e-05
1.69231525125687e-05
-3.85416639159014e-05
-2.04674108642148e-05
-6.98310466446688e-06
-1.81150681689967e-05
-3.58083048645958e-05
-1.51762244472484e-05
-5.84378722041845e-05
-1.48451398135013e-05
-1.4586843264917e-05
-2.00674219149113e-05
-4.78325095252639e-05
-2.34792942298383e-05
1.07816323678432e-05
-4.01706940222536e-05
-3.99685637359369e-05
-4.33998266199261e-05
-5.39674654368892e-06
-2.13974786159529e-05
-3.85796173263674e-05
-3.08562709751788e-05
-1.56524796501182e-05
-2.52721905195929e-05
-4.07439702992034e-05
-1.76698930741935e-05
-2.50117705803678e-05
-3.59845285564592e-05
-9.13299129527074e-06
-4.03544994854816e-05
-1.82630458870312e-05
-2.23194719836612e-05
-2.6294742226287e-05
-2.4757551986858e-05
-4.0733712239223e-05
-5.42489533064385e-05
-2.55534257543051e-05
-3.36136315220153e-05
-4.63619705904804e-05
-4.2733481868498e-05
-2.12376755736651e-05
-4.91988321854348e-05
-3.74431924063581e-05
-3.57017476737964e-05
-7.32702618707317e-06
-4.06950726968963e-05
-2.69527056005305e-05
-8.04525148062396e-06
-2.57445306697706e-05
-4.10001921539323e-05
-1.6181768159042e-05
-4.85475531785347e-05
-7.72893084651148e-06
-3.94726726616906e-05
-2.87057594354609e-05
-4.39536054594363e-05
-3.63882421959668e-05
-1.00461626198099e-05
-3.2006339219718e-05
-1.27615138696298e-05
-1.22474230593301e-05
-7.06076305258149e-06
-3.24896920872867e-05
-3.20121456664671e-05
-1.59632266896565e-05
-3.06404429664695e-05
-2.31790900407853e-05
-2.90869475173848e-05
-2.62806568505851e-05
-4.35379914958505e-05
-2.97726477238446e-05
-4.58876385555195e-05
-4.43710673803477e-05
-3.24025672739518e-05
-1.09353787493333e-05
-4.80616580296122e-05
-1.32820651067793e-05
-5.67840377922241e-05
-7.11146035173213e-06
-7.27632385509156e-05
-4.67968064428813e-05
-3.1496245266216e-05
-2.53962430232443e-05
-1.5993468964665e-05
-2.90668239478889e-05
-3.45053481030081e-05
-5.39033228901296e-05
-5.50676993380902e-05
-1.99048303968385e-05
-3.11293008362571e-05
-3.75523538186351e-06
-4.25082214625476e-05
-2.96633783925894e-05
-5.34357203160328e-06
-4.4157607192742e-05
-4.3113578107694e-05
-3.86347119863961e-05
-2.80765997602248e-05
-3.01240534963257e-05
-6.20181690043596e-06
-2.56382491214253e-05
-4.61152801506591e-05
-2.64147323054624e-05
-3.40552143464598e-05
-3.32451954125581e-05
-2.6836030691078e-05
-3.30173417902057e-05
-1.07881355947526e-05
-1.30671881109237e-05
-3.75946591231056e-05
-1.88687852491472e-05
-3.02028477041574e-05
-5.23201693978233e-05
-4.8118914931912e-06
-2.16991087377201e-05
-4.1980067237223e-05
-4.61522211740481e-05
-4.28713873723155e-05
-4.88278542209783e-05
-2.52303929548925e-05
-1.87507077241428e-05
-3.68797849387512e-05
-9.13698652655296e-06
-1.68373418432164e-05
-4.66409970088071e-05
-2.62415786016051e-05
-3.75245530103037e-05
-2.4146258391877e-05
-5.48073865342257e-05
-4.97558929400317e-05
4.86822723831801e-06
-3.47312634972876e-05
-5.33919712889887e-05
-3.71547328271364e-05
-5.9335339927239e-05
-2.90032592974859e-05
-2.07453172378151e-05
-5.26996117288562e-05
-4.66102913217588e-05
-3.40569307374105e-05
-5.784396946249e-05
-5.31001063860029e-05
-1.45323431393179e-05
-3.01139174184767e-05
-3.34552450133188e-05
-2.15627274612345e-05
-6.57122741159986e-06
-5.4086209647014e-05
-1.78316501131782e-05
-5.83697600702064e-06
-3.88448305732304e-05
-4.14053159269235e-05
-3.80617307914206e-05
-2.76360381299967e-05
-2.50118331497848e-05
-6.00663517468894e-06
-2.70895343531976e-05
-3.03242200285675e-05
-3.57713468561273e-05
-2.33094919430613e-05
-4.21658623916755e-05
-2.50649493120242e-05
-2.73898286138385e-05
-2.63974616341783e-05
-1.30242230560758e-05
-1.21482468262345e-05
-1.62570750155741e-05
-5.4552009357036e-05
-3.39530865772913e-05
-1.61028248916614e-05
-3.97095397646355e-05
-1.31118761061467e-05
-2.97610861750536e-05
-4.91688154350032e-05
-7.39607965610755e-05
-3.33321530479537e-05
-3.00717062538673e-05
-5.29862403440601e-05
-1.5708922979318e-05
-2.42853632347221e-05
-2.20735825330942e-05
-2.49001454769783e-05
-6.04179582310607e-06
-3.20825257420295e-05
-2.75824260617134e-05
-4.05461471264339e-05
-3.5523337630921e-05
-2.65720742537045e-05
-1.91734743980778e-05
-1.54787005036045e-05
-1.14874607953354e-05
-5.75557438601469e-05
-7.33577191438655e-06
-3.2032433682477e-05
-1.13597773587451e-05
-5.94947947988303e-05
-1.05677765424902e-05
-2.6668967604544e-05
-2.59838505469724e-05
-5.01097376682205e-05
-3.51416284286831e-05
-2.8526627230265e-05
-5.80070263838718e-06
-3.29599150006858e-05
-3.32141792213293e-05
-1.41807916949862e-05
-2.33642376322203e-05
-1.82569313093256e-05
-2.59662114803091e-05
-4.31550257043571e-06
-3.69806949813798e-05
-3.53680797200091e-05
1.38689448989246e-06
-3.40545907802332e-05
-5.83946084833806e-06
-3.35697669708544e-05
-4.74923146895313e-06
-2.02546351099025e-05
-1.15835256379642e-05
-2.39895581361709e-05
-2.04757194702683e-05
-4.59825088050378e-05
-3.6035871136517e-05
-1.54746664397967e-05
-2.01941899325101e-05
-3.55002801208628e-05
-3.35954127822285e-05
1.02426325832533e-05
-2.64779150301966e-05
-3.63768780465326e-05
-6.40267705377622e-05
-4.88902648355635e-05
-1.78374962478171e-05
-3.71320263594101e-05
-3.9508642449232e-05
-2.19733323345538e-05
-1.53165140407317e-05
-3.40880125576838e-05
-1.81168479662086e-05
-4.5671877270206e-05
-1.63191892483421e-05
-2.57421805963836e-05
-4.60523808192132e-05
-2.36085778555002e-05
-3.86838749178231e-05
-2.55263280151112e-05
-2.64514427382409e-05
-3.59444182563604e-05
-2.4805083807098e-05
-4.7506709394566e-05
-3.8835407608734e-05
-1.71929597488222e-05
-7.55251673808104e-05
-2.24220162248159e-05
-1.72483224903463e-05
-2.44043849521759e-05
-4.65878425458993e-07
-2.17345549301183e-05
-3.87614492964002e-05
-3.00060643207436e-05
-1.17737700681597e-05
-5.19063438264978e-05
-3.41490570865871e-05
-2.99724701463105e-05
-9.17946774357743e-06
-4.02552094355086e-05
-4.25672238689448e-06
-1.36914767604597e-05
-2.86129572600352e-05
-3.04345417632003e-05
-3.44175954649081e-05
-2.81151410350566e-05
-2.75708333375642e-05
-5.03536911160323e-05
-4.86031847539936e-05
-4.52579235193151e-05
-4.89556625506602e-06
-4.96275891099421e-05
-2.50482161723356e-05
-1.28526854515002e-05
-1.06835563431326e-05
-3.03298934366349e-05
-2.73259332256584e-05
-2.51229184245981e-05
-2.08194566312373e-05
-2.65642548824527e-05
-3.2800630476547e-05
-1.10374430394631e-05
-1.49275299063789e-05
-3.15795953260321e-05
-1.29356529843237e-05
-1.6376299501911e-05
-4.17876152123823e-07
-2.7880844611977e-05
-4.43125710099826e-05
-1.92595249447492e-05
8.01200050794092e-06
-1.85467469943016e-05
-3.02369603344253e-05
-4.49572793586754e-05
-3.54912845629575e-05
-2.31579677177691e-05
-3.16035334438997e-05
-2.9182219116806e-05
-3.21548632206289e-05
-5.49703156053069e-05
-5.87311227913139e-05
-7.60908841976785e-06
-3.45010276550252e-05
-7.53367195067944e-05
-2.66939794628282e-05
-2.17689903472065e-05
-3.89026652383659e-05
-2.6620831575479e-05
-3.22845385904828e-05
-4.44058193234183e-05
-3.25446827416178e-05
-3.06201442557646e-05
-3.77229873994457e-05
-1.68962121859303e-05
-5.01319070023166e-05
-7.69475492125913e-06
-1.17544514521551e-05
-3.33798560548531e-05
-4.60767315697745e-05
-3.28898324656972e-05
-1.35247897904539e-05
-2.50802558652072e-05
4.83164254206373e-06
-1.90284078464721e-05
-2.14157308993751e-05
-5.25862747222861e-05
-7.794546641265e-06
-2.41956085737787e-06
-3.64714552410452e-05
-9.77778217147093e-06
-3.50189520734915e-05
-5.69653300271834e-05
-6.56239344626985e-06
-3.92774471246347e-05
-1.33560241082502e-05
-3.60906971531266e-05
-3.15749771568887e-05
-4.02125770242562e-05
-1.04627757419888e-05
-2.83700391042048e-05
-1.2649026064377e-05
-3.31052544270707e-05
-2.15412774815133e-05
-4.77046645916604e-05
-3.83381985429997e-05
9.08657285670172e-06
-3.13323680567697e-05
-3.07451104611726e-05
-1.73590498012478e-05
-4.78642735250876e-06
-3.12060493733763e-05
-2.25801650810352e-05
-6.89596696541461e-05
-4.23421839706304e-05
-1.47338514090026e-05
1.62388080918055e-06
-3.53260440752018e-05
-5.47034148231331e-05
-3.2854905107022e-05
-2.4054739227968e-05
-1.77131359474409e-05
-1.30632738123343e-05
-2.49935280432077e-05
9.08108742516767e-08
-3.069884818543e-05
-5.5725565234477e-06
-2.6776049226647e-05
-3.07337854995637e-05
-2.33828695349057e-05
-5.91961631222559e-05
-3.96455021680702e-05
-3.63200096796411e-05
-6.55967670149263e-05
-1.72840768572409e-05
-1.350740139223e-05
-5.54194575473291e-05
2.63701103638894e-06
-2.86458353242048e-05
-2.85127587035651e-05
-1.61901153385664e-05
7.11508902340162e-06
-2.60241315334726e-05
-2.61517188261307e-05
-3.0338925239027e-05
-2.16565611460579e-05
-4.7310416317728e-05
-2.54818902538541e-05
-2.7553393774805e-05
-2.77286160948161e-05
-3.63379146606027e-06
-1.26548574198311e-05
-5.72736652685195e-05
-3.50868468919889e-05
-8.46907072017911e-06
-5.40322110468985e-05
-1.9070389428832e-05
-2.90041594449878e-05
-4.08945547291033e-05
-2.06245056342803e-05
-2.46639578682637e-05
-4.58149888508577e-05
-5.45591890178446e-05
-3.49505742345963e-05
-7.26182563079681e-05
-2.93993768021537e-05
-3.63050759521929e-05
-1.67707365326957e-05
-6.00076116374179e-05
-5.47315113597237e-05
-4.31164558317058e-05
-5.08287531864196e-05
-7.33716556836789e-06
-4.031218116062e-05
-5.77612310667434e-05
-1.99638905082396e-05
-2.49152444022432e-05
-2.83998804884946e-05
-4.24592312852342e-05
-2.95364090493481e-05
-4.02987523766928e-05
-3.70298033875295e-05
-3.48069070301588e-05
-9.29648025457856e-06
-3.07079137352649e-05
-4.43186865722772e-05
-3.18689592733026e-05
-2.571322251088e-05
-2.62098662726353e-05
-4.49651936562437e-05
-4.03611488620162e-05
-2.32466339516983e-05
-1.82985398492811e-05
-4.97060768335546e-05
-4.56625355377148e-05
-1.68239199558533e-05
-4.42876585175937e-05
-4.0630002094084e-05
-6.77945624549594e-06
-3.96221313591465e-05
-4.13561982507697e-05
-4.25653606566004e-05
-4.11589216090782e-05
-2.23774348062092e-05
-3.45102534445658e-05
-2.02413948167036e-05
-1.92957195059463e-06
-4.69633725799617e-05
-1.9045559411107e-05
-2.11009131691464e-05
-1.73341996458955e-05
-3.32842104539955e-05
-1.13713011999425e-05
-1.95749845676363e-05
-3.42665442027401e-05
7.20379900395764e-06
-1.95463570105933e-05
-3.11460352896613e-05
-2.88455693265061e-05
-5.56935685523287e-05
-3.28393626503123e-05
-1.17823553803378e-05
-3.61394031981501e-05
-3.30428094239564e-05
-1.8004153659935e-05
-2.45688699279158e-05
-2.03051142038822e-05
-1.80844989627691e-05
-5.02271992797305e-05
7.36523060824309e-08
-9.21887078376449e-06
-3.22557808037169e-05
-1.47521308483094e-05
-3.04835392367205e-06
1.45602670284169e-05
-4.18566236029384e-05
-2.1410301556279e-05
-3.33612805889834e-05
4.54458005860389e-06
-4.45818017150765e-05
-2.75813907423061e-05
-2.08216448724899e-05
-3.4131606676715e-05
-1.82548357791212e-05
-3.90641509929688e-05
-1.90464972805061e-05
-2.82586618527943e-05
-1.13300521127248e-05
-6.23170892873275e-05
-4.04596735479589e-05
-5.1585648106848e-05
-1.80722511650365e-05
-2.20185732277012e-05
-3.04657963547533e-05
-2.02308455386393e-05
-3.71464791283123e-05
-3.83427036314712e-05
-3.6663514750608e-05
-2.52023921280241e-05
-1.20461857676361e-05
-4.97935046264288e-05
-6.82859146254607e-06
-1.53614989133661e-05
-7.79638619381634e-06
-2.00404084128318e-05
-2.28761106450017e-05
-1.7436169220815e-05
-1.44097048214855e-05
-2.92073733045558e-05
-1.92538460847632e-05
3.85966564442627e-06
-4.53119840307073e-05
-2.94040807423212e-05
-2.01294915862408e-05
-1.61789486262591e-05
-2.15550040374084e-05
-5.0947841167624e-05
-4.11747374281589e-05
-2.25936333370105e-05
-3.35580244585001e-05
-3.28132935394268e-05
-2.26399614482059e-06
-4.27101115730895e-06
-5.26635946448857e-05
-3.01202561151999e-05
-7.06735331345163e-05
-3.03709302127343e-05
-2.05018622270386e-05
-3.7143595712144e-05
-3.84943452280897e-05
-3.12026443795433e-05
-3.39331892282984e-05
-4.48937186532378e-05
-2.85996581498948e-05
-2.27421363112107e-05
-1.87419716653857e-05
-7.61932554959573e-07
-2.80209209860319e-05
-1.4063083449342e-05
-3.0478948454684e-05
-4.93474501049553e-07
-4.0455318533465e-05
-1.96185563463283e-05
-2.70674031040603e-05
-2.79319706922264e-05
-3.64180856007343e-05
-2.55422767492542e-05
-1.03600581144644e-05
-1.29966449439204e-05
-3.08270337989839e-05
-3.59088263770378e-05
-4.16876596967696e-05
-3.93635468031112e-05
-5.66924516824063e-05
-2.49278984975446e-05
-2.82048143182663e-05
-6.7470177420535e-05
-4.31759154028775e-05
-4.02160848377768e-05
-2.78437485190763e-05
-3.61800844754673e-05
-3.53726611427287e-06
-4.44703723518726e-05
-7.41604473688548e-06
-2.73245633505175e-05
-2.19396916590977e-05
-2.49857856891626e-05
-1.27239892309094e-05
-6.14120208274785e-05
-4.17127509560509e-05
-2.70085913045862e-05
-4.10986993828545e-05
-4.89523179435405e-05
-6.56935807297301e-05
-2.75160607367426e-05
-1.54773868486102e-05
6.40160162856376e-06
-3.25468659740559e-05
-2.35345076739326e-05
-3.74010658460132e-05
-3.17394680044615e-05
-2.04795377284349e-05
-5.64468833890039e-06
-2.84927129040189e-05
-4.72585896696368e-06
-3.6806338189557e-05
-4.16114983481232e-05
-4.62823828146392e-05
-3.83619984044074e-06
-2.91762603645052e-05
-3.2940870712235e-05
-3.39783038157253e-05
-2.90621169289387e-05
-3.13205451847323e-05
-1.41135739348996e-05
-3.38978311665748e-05
-2.49986186959358e-05
-4.13695125191874e-05
-1.78756944659137e-05
-9.13811919074756e-06
-4.06242745907245e-05
-5.81462108855853e-05
-4.31838489915848e-05
-3.17592838050516e-05
-4.17520393253041e-05
-2.12431064327798e-05
-4.79839822805994e-05
-3.15265555202632e-05
-5.41371846401696e-05
-5.15419109224015e-05
-4.44560733724261e-05
-6.00698322770113e-05
-1.78612127665647e-05
-1.03009203127221e-05
-2.5883363340251e-05
-3.91346475419257e-05
-1.06149363783837e-05
-2.12545913038519e-05
-2.84421174564199e-05
-1.42589492292667e-05
-3.28427673355625e-05
-4.98008878371111e-05
-4.95582600689969e-05
-1.5283584829618e-05
-4.79181486549988e-05
-1.9582462095646e-05
-3.4494521673446e-05
-4.40948757517267e-05
-3.33476824699848e-05
-7.41829032267613e-06
-4.14658413332632e-05
-4.40628124199482e-05
-4.67335892881341e-05
-3.32279422091658e-05
-2.84670838771395e-05
-4.46766870281206e-05
4.28645332938187e-07
-1.48453310118346e-05
-3.30263192021577e-05
-2.38264388816091e-05
-3.07350807090629e-05
-4.0509984868835e-05
-2.95916861255106e-05
-4.51537559361158e-05
-3.14778284935838e-05
-4.40718651776295e-05
-4.32954349508125e-05
-2.37603748609406e-05
-6.58133972499635e-06
-3.47113455572473e-05
-5.76041324973413e-05
-5.43666314170023e-05
-3.42713666545584e-05
-3.74337774703975e-05
-1.62281509801233e-05
-4.88054540130774e-05
-3.52354389173248e-05
-3.02156419897669e-05
-2.46029259100284e-05
-5.20226097522578e-05
-3.12994941846858e-05
-2.37239374833117e-05
-6.69660385516455e-06
-3.50713021175218e-05
-3.88250933074819e-05
-4.65746008966815e-05
-1.79109393110343e-05
-4.28867774156884e-05
-2.98645613300014e-05
-3.46264918208476e-05
-3.44778157430611e-05
-5.35112695683613e-05
-2.34498562848865e-05
2.64219386574253e-06
-4.32358718290465e-05
-8.75660159921945e-06
-1.06219759511182e-05
-4.50398969787021e-05
9.82880768441687e-06
-2.1849238544668e-05
-3.5999941519931e-05
-4.9842325041161e-05
-3.59691808130838e-05
-5.11360235861836e-06
-2.63838257745951e-05
-2.39568813068202e-05
-4.55944976262873e-05
-2.95814034940816e-05
1.26319032911032e-05
-3.15166013780591e-05
-2.57294710030428e-05
-4.26694535290829e-05
-3.04503371519586e-05
-1.85695339187569e-05
-3.741916385873e-05
-2.34340696190034e-05
-3.72297857157671e-05
-2.88147078464442e-05
-3.3184961728574e-05
5.81676834612919e-08
1.15576359669366e-06
-6.22206099377292e-06
-2.42037164070435e-05
-6.21919307820908e-05
-4.1612881014045e-05
-2.90565847935476e-05
-4.4947589616527e-05
-4.38106777664776e-06
-4.93037332497206e-05
-5.38573137965666e-05
-1.19552747500555e-05
-6.45431973561028e-05
-4.46627253074454e-05
-3.20936237962599e-05
-4.5915759790975e-05
-2.25506539228727e-05
-8.63885343825379e-06
-5.56621547709669e-06
-1.90628186940593e-05
-4.57209150094106e-05
-1.33355070683201e-05
-4.63699877334567e-05
-3.46314290048557e-05
-2.62284243635801e-05
-4.33430083375403e-05
-1.7036456463175e-05
-4.3385667300041e-05
-4.24520099956793e-05
-2.55334245050661e-05
-3.71305712631985e-05
-2.37371070545311e-05
-6.63721913899569e-06
-2.32566153001034e-05
-2.27856668444876e-05
-2.79165188977983e-05
-2.27434734717122e-05
-3.08235383680967e-05
-2.81676904511182e-05
-1.02731104139742e-05
-5.97510773347765e-05
-3.2134404536375e-05
-4.71451432050577e-05
-6.33078803620032e-05
-2.19007094919041e-05
-3.85489448312013e-05
-1.90520740469687e-05
-2.47946732443041e-05
-1.23446053998534e-05
-1.98253253485132e-05
-2.43460847842058e-05
-4.63867609827454e-06
-1.88171594379064e-05
-1.39388541913421e-05
-3.27303374618217e-05
-3.70131793948078e-05
-2.48169549512037e-05
7.30642290281977e-06
-1.34171894838335e-05
-3.43407269637373e-05
-3.14238750465354e-05
-2.00736935974333e-05
-2.00270511258326e-06
-3.65063734609148e-05
-3.84309525136633e-05
-1.20774159162022e-05
-1.71571631267032e-05
-1.53346445859426e-05
-2.39273418846282e-05
-1.17978251660078e-05
-4.78785259285708e-05
-2.54138856216468e-05
-4.93156031006683e-05
-2.78321566147961e-05
1.88212674472916e-06
-5.45615429680778e-05
-3.37391320752924e-05
-4.39938482079017e-05
-4.25830646630211e-05
-3.69773235631852e-05
-1.40310742056766e-05
-2.74650128217537e-05
-4.75823770334191e-07
-4.10901216526042e-05
-5.35567679219041e-05
-3.81061243124804e-05
-2.94804407051151e-05
-1.92908043598016e-05
-5.12171617637196e-06
-2.32175932436031e-05
-3.39802983362082e-05
-1.4487777675236e-05
-1.71642653012123e-05
-5.66728496977394e-05
-5.90562375778814e-05
-2.68679415125841e-05
-2.64417603018983e-05
-5.24187356742352e-05
-2.92966252925571e-05
-1.2616642781604e-05
-2.88752712913999e-05
-4.89875476464464e-05
-3.26677538703639e-05
-5.2160611034226e-05
-4.35582754298421e-05
-2.4889577268137e-05
-4.03636130053426e-05
-1.49384441415668e-05
-1.88219704330976e-05
-1.19253459735445e-05
-5.43455124641325e-05
-9.75271993615571e-07
9.43145365600434e-06
-2.42629117253673e-05
-3.04577684890783e-05
-1.20110843132592e-05
-1.12194936017081e-05
-1.37533116560557e-05
-1.34306185970909e-05
-5.03977825524317e-05
-2.01533350888058e-05
-3.33404924478958e-05
-5.99676247279449e-05
-2.73276272735193e-05
-4.72748650779283e-05
-2.81309777559398e-05
-2.34158075186757e-05
-1.18744078793139e-05
-7.48338921097331e-06
-3.87081613461567e-06
-4.29392056652563e-05
-6.70322229774097e-05
-7.75141123800182e-06
-5.71668202006589e-05
-1.47355268551435e-05
-5.82615218819517e-05
-2.45003653170512e-05
-2.73058843383711e-05
-1.707853965825e-05
-9.4006083913385e-06
-2.23229713344945e-05
-2.15914265134643e-05
-4.50639120048957e-05
-1.40301756618883e-05
-9.42641406425759e-06
-2.68295878818403e-05
-3.25410240362935e-05
5.31017221461219e-06
-3.60979362390694e-05
-3.11865802583416e-05
-2.52111237509887e-05
-4.45241167520936e-05
-4.55223068923084e-05
-2.3781367098681e-05
-4.83088418839744e-05
-2.24228216728127e-05
-2.74926599830322e-05
-2.08630844675629e-05
-3.70703479750098e-05
-7.4543354665038e-06
-4.25017904050911e-06
-1.42387385710918e-05
-3.49848604591421e-05
-2.87964483784058e-05
-3.48735878419614e-05
-1.32312368081514e-05
-1.13297321694365e-05
-7.62513574608664e-06
-2.65694121706159e-05
2.8068312170677e-06
-1.10511047974556e-05
-1.99481686909652e-05
-6.86534266884104e-07
-3.68835958348125e-05
1.31527623963206e-07
-1.90749012962815e-05
-1.69872393475974e-05
-2.27806281901138e-05
-3.48854079812058e-05
-4.47851326706251e-05
-5.12651490237777e-05
-3.27387116028777e-05
-3.30329522218032e-05
-3.24876441843203e-05
-5.00897728635352e-05
-3.47537781461246e-05
-3.29707634611757e-05
-9.19009267631116e-06
-3.57237290539992e-05
-6.47652695689247e-05
-2.19842364366883e-05
-4.5255853336272e-05
-1.66593556659324e-05
-4.67909446667308e-07
-4.81379369878269e-05
-1.50223832645845e-05
-6.81894447058854e-06
-3.50873875241979e-05
-6.43213390681359e-05
-1.05779748088231e-05
-4.13177091600436e-05
-6.15552036988747e-06
-1.89022187970072e-06
-2.72709461673721e-05
-2.92707811206742e-05
-1.93027264258477e-05
-4.66678852096512e-05
-8.22290708349716e-05
-4.90620870099998e-05
-3.68279477580938e-05
-4.54564747640325e-05
-1.97356459765027e-05
-3.03962537414722e-05
-2.07101878427305e-05
-3.02513649366293e-05
-2.203960260579e-05
-4.7383784400633e-05
-6.32779143921569e-06
-2.38095644907875e-05
-1.20557657268477e-05
-4.01616204682641e-05
-2.97023758146308e-05
-2.69334094700401e-05
-1.71908762750757e-05
-3.79596913007644e-05
-3.21135575942478e-05
-8.01575111577296e-06
-1.34923259862983e-05
-3.07887942087647e-05
-5.18896502903891e-05
-3.00883841116571e-05
-2.13807371852979e-05
-2.62241807545485e-05
-4.16086715830613e-05
-2.45839653577621e-05
-2.82630203362346e-05
-2.90963335010569e-05
-5.60585459165926e-05
-2.969566244686e-05
-1.97780913650039e-05
-3.67479354254576e-05
-1.53341654532711e-05
-2.20665473519907e-05
-1.84045964617876e-05
-2.61592464341691e-05
-4.92978664949527e-05
-4.44106979729678e-05
-3.78568886129972e-05
-1.40132915135844e-05
-4.17338544322021e-05
-6.3143655506416e-05
-3.03638269438169e-05
-2.31397231448002e-05
-3.59848510233889e-05
-1.8117894871297e-05
-6.26370522945393e-05
-6.6254272449322e-07
-2.41522692871096e-05
-4.66171736807165e-05
-4.52282146468248e-05
-3.39380093373115e-05
-2.76515407941441e-05
-5.11333218977321e-05
-3.51647272395477e-05
-2.15377828868832e-05
-1.50210017059036e-05
-3.87450765384068e-05
-5.11427648734515e-05
-2.42452119127514e-05
-4.56518862500668e-05
-2.63218691561903e-05
-1.94218373850616e-05
-1.71879339357885e-05
-4.82242808613805e-05
-3.30298317633158e-05
-5.76800469108123e-05
-2.28817705037423e-05
-2.76783113931761e-05
-2.27294454627383e-05
-2.76814622280313e-05
-5.17161452056729e-06
-2.02152210596811e-05
-4.35082410215581e-05
-2.8598574978722e-05
-1.05210019292714e-05
-5.06484738075801e-05
-1.79115311436929e-05
-1.78140266764627e-05
-3.82624279064591e-05
-1.86246558520493e-05
-4.80001097286943e-05
-4.40535963260237e-05
-3.10548635698123e-05
-6.00300709145236e-06
-1.61425995646962e-05
-3.78211169817539e-05
-3.08947513239449e-05
-1.61418611163781e-05
-1.98344579854728e-05
-3.70817786573158e-05
-2.7445027201689e-05
-3.89641980639329e-05
-5.45401817700403e-05
-5.8083497947467e-05
-3.15676806919151e-05
-2.80433617150393e-05
-2.60231758139274e-05
-1.25857121790749e-05
-2.73897580967514e-05
-1.21714160935243e-05
-6.16663114928156e-05
-3.0598128798054e-05
-3.94209482277917e-05
-1.668099545866e-07
-2.51587449554547e-05
-2.88109191477344e-05
-1.43593547884248e-05
-4.47765842872682e-05
-2.48317636387939e-05
-2.72969646587283e-05
-1.81587142005018e-05
-2.0547553022568e-05
-3.45546913113636e-05
-5.76957544017836e-05
-2.32140807457952e-05
-2.90242972033138e-05
-5.21545095383296e-05
-2.88179148020594e-05
-4.19466693271204e-05
-3.75238383730902e-05
-1.06581554919478e-05
-6.11239021584392e-05
-1.00681850996366e-05
-5.91398097892723e-05
-3.11427997055392e-05
-1.30040856594095e-05
-1.97133724076995e-05
-3.9975761792302e-05
-4.45337782512901e-05
-4.52950962265321e-05
-4.36099592190726e-05
-7.11542644562199e-06
1.1906451795115e-05
-3.84010949219922e-05
2.90329123818199e-06
-2.48469371919094e-05
-3.4470824562465e-06
-3.14186016595075e-05
-4.75679191109391e-05
-2.73137635602709e-05
-2.91051319171048e-05
-1.19214047235089e-05
-5.76472290471261e-07
-1.08563629628173e-05
-1.05883285431697e-05
-4.50492631412872e-05
3.71717113123476e-06
-6.23269699098628e-05
-2.43141835627924e-05
-4.10749437824707e-05
-5.79810461267028e-05
-3.58448787369398e-05
-3.44690964924014e-05
-2.22865403574845e-05
-3.93350734849798e-05
-3.54609998248279e-05
-1.93501944072094e-05
-5.07433533779118e-05
-1.10481709749627e-05
-6.57754399459312e-05
-1.78758978970537e-05
-4.03468014682082e-05
-4.50862906048952e-05
-1.2461359074474e-05
-3.08876625333457e-05
-5.0455995765086e-05
-5.42058350990196e-05
-1.87046866673146e-05
-3.40212975720244e-05
-3.13282233526894e-05
-4.31308045442115e-05
-1.13335407143277e-05
-1.2943963246469e-05
-5.94161899527968e-05
-4.75580760892592e-05
-3.61243893986899e-05
-3.73700746038457e-07
-4.34310183432218e-05
-3.27909958759221e-06
-2.07557037172659e-05
-7.78596341145175e-06
2.13001067040517e-06
-1.5539882400401e-05
-1.66782975280499e-05
-1.7689519842746e-05
-3.99183647934845e-05
-3.68263851630946e-05
-2.67441764733885e-05
-4.04398515909554e-05
-2.77030291510187e-05
-1.40810092345999e-05
-3.65191234910288e-05
-1.54852592878094e-05
-5.32746717865123e-05
-3.38363915370649e-05
-2.22439852270298e-05
-2.13776391270963e-05
-2.47410495354561e-05
-2.85814134222138e-05
-3.14945123380326e-05
-2.18011585187342e-05
-6.22225778074642e-06
-2.86616072858227e-05
-1.93929102072534e-05
-2.62004297973876e-05
-5.30244167443145e-05
-1.94994502090851e-05
-3.58989210440985e-05
-4.30744703843795e-05
-2.90460496497806e-05
-2.91505749142966e-05
-2.20843184826865e-05
-2.11947673465451e-05
-5.60538995798784e-05
-1.27509176060411e-05
-1.76816746190707e-05
-2.51588216226955e-05
-3.41034817040595e-05
-1.82364846388767e-05
-3.66330842126805e-05
-3.07687411409425e-05
-1.891741744003e-05
-2.25566722968253e-05
-2.77530297700507e-06
-2.73647321056508e-05
-2.73116051332943e-05
-3.37329305314005e-05
-3.29731320929311e-05
-3.9390009319529e-05
-5.01137669170876e-05
-3.56033867798614e-05
6.58526995928545e-06
-3.16607961348048e-05
-4.66544403801916e-06
-5.11220230019992e-05
-2.31953203258507e-05
-3.06093811051748e-05
-2.25563939491563e-05
-4.8087332308177e-05
-1.52963107932097e-05
-3.90413026801451e-05
-2.94051099796646e-05
-7.67833668100645e-06
-2.50093268364951e-05
-4.37318069005166e-05
-5.16322132006157e-05
-5.91872412702407e-06
-3.25839120359485e-05
-4.02704059678581e-05
-3.10594637748495e-05
-1.35956815779074e-05
-4.21203366962125e-05
-4.50874823104551e-05
-4.93905123537861e-05
-4.04732814989539e-05
-1.67455161154369e-05
-3.46763192072493e-05
-2.58541719751296e-05
-1.49840358615219e-05
-2.28164733036029e-05
-6.88404067580123e-05
-2.96731109328738e-06
-2.37142792592393e-05
-3.78074441107914e-05
-1.32302793833314e-05
-3.65193327298647e-05
-4.24863636854571e-05
-2.8023183319594e-05
-3.85522606319919e-05
-2.08132938630509e-05
-2.95912631363495e-05
-4.30668642477593e-05
-2.87413416948396e-05
-1.16644576715948e-05
-1.78969727503341e-05
-4.07573743788804e-05
-1.02946003473243e-05
-1.05368819469966e-05
-3.25642081962277e-05
-7.13228654005721e-06
-3.42689701333913e-05
-7.46031217072387e-06
-3.75033798537069e-05
-4.22455788750587e-05
-1.9677226945454e-05
-4.70913296725987e-05
-3.20973007675332e-05
1.66476379937156e-05
-6.18838307600804e-05
-2.04940192229906e-05
-5.70989338088975e-05
-3.64332775303688e-05
-4.22361756651065e-05
-1.47099750433782e-05
-6.44285833259648e-05
-1.98622155593218e-06
2.73887648421038e-05
-3.30193884342194e-05
-5.73808167404478e-05
-4.85306432157125e-05
-2.69005182198515e-05
-5.20551109731705e-05
-4.0522599292312e-05
-1.30670383555495e-05
-3.25608528165344e-05
-2.2056975043977e-05
-2.22591584546857e-05
-4.43744229543058e-05
-5.94486047398461e-05
-5.69472041423403e-05
-3.15182746748462e-05
-3.44042565347054e-05
-2.86007663755449e-05
-2.25253692826726e-05
-2.61550291396537e-05
-6.03339685959845e-05
-3.82729384017605e-05
-3.68458957599133e-05
-5.74580726683685e-05
-1.44050400418083e-05
-2.90808155263089e-05
-2.26307233691223e-05
-1.97275891323836e-05
-4.66023528469016e-05
-4.6203518364758e-05
-2.79517946091531e-05
-1.19808263597105e-05
-3.88600187062591e-05
-1.48642405186647e-06
-9.21191688925659e-06
-3.34756850866417e-05
-2.72541450341251e-05
-1.72263377711581e-05
-4.88077966139165e-05
-1.9470257390323e-05
-2.80912858319413e-05
-2.4256854946632e-05
-3.76882402411834e-05
-2.67626175350509e-05
-4.21861388520015e-05
-2.93901606716878e-05
-4.83399102920867e-05
-2.48831399972621e-05
-4.3116101749609e-05
-5.19933709738594e-05
-3.76070647162589e-05
-8.08854443908302e-06
-3.07632497543191e-05
-4.84393554037711e-06
-6.4215316319345e-05
-3.39985794422559e-05
-3.42793697623545e-05
-3.07109002679588e-05
2.24512019296503e-06
-3.48185872393221e-05
6.99442298542591e-06
-3.93054498568842e-06
-4.26755645680679e-05
-4.29844486689566e-05
-4.52442112361143e-05
-3.61879364982944e-05
-3.44474426957139e-05
-3.91541838193982e-05
-2.87289128078655e-05
-2.48518811516395e-05
-5.90205643518625e-06
-2.09177779270278e-05
-3.13800965268398e-05
1.02779813780567e-06
-1.13079385843396e-05
-5.6497697602731e-05
-2.26868082562011e-05
-4.313793864329e-05
-2.23063719356733e-05
-4.92106282466811e-05
-3.45463712210516e-05
-2.27732129647027e-05
-1.11506601730206e-05
-2.42871466837056e-06
-8.27193059114447e-05
-5.03381313759036e-05
-3.42237887849289e-05
-1.90315034894994e-05
-3.63294582078857e-05
-4.11830012147619e-05
-4.09969045083184e-06
-2.95548960615664e-05
-2.9480722111151e-05
-1.25645420505237e-05
-1.64581218232113e-05
-5.29948717157723e-06
-1.22694164696628e-05
-1.55986275205942e-05
-1.90308941971865e-05
-1.96654841659561e-05
-4.79801271431355e-05
-3.83659656319711e-05
-1.39828026884319e-05
-2.11385913273313e-05
-5.04975348647301e-06
-3.75483824021295e-05
-6.80900146260753e-06
-1.53992552728476e-05
-3.05774758480806e-05
-2.31386414528105e-05
-4.7501838246717e-05
-1.7793897612546e-05
-3.16473395452899e-05
-8.37117944556671e-07
-3.0418339553361e-05
-2.3806660916443e-05
-8.21110993983513e-06
-2.09613584438152e-05
-3.40975651379619e-06
-4.56937760311714e-05
-4.23146429639487e-05
-7.9950809898453e-06
-2.13867825922809e-05
-4.28154004186979e-05
-4.77045793669935e-05
-2.51892344241304e-05
3.26067126549957e-06
-4.15601054322142e-05
-3.10035746829542e-05
-2.31249165576195e-05
-5.46502635083627e-05
-6.34183760194001e-05
-1.31213208317233e-06
-2.89893511267959e-05
-5.36902219695267e-05
-2.08903652801904e-05
-1.85132323729632e-05
-2.18730076013587e-05
-3.8147396227872e-05
-2.74547737671185e-05
-4.11318073540622e-05
-3.00945089170664e-05
-4.51132295923347e-05
-2.1201510189072e-05
-2.94679593675809e-05
-1.79951011541331e-05
-4.48786537515066e-05
-3.09956820401124e-05
-1.59135502792135e-05
-3.27049046029227e-06
-5.34225627943054e-05
-4.05351766003163e-05
-3.19417016554369e-05
-2.87563852489395e-05
-3.92156535862731e-05
-3.57324924884344e-05
-4.37085552736556e-05
-2.57352331799872e-05
-3.11122540223305e-05
-4.47504464968308e-05
-3.45226037941363e-05
-1.48426848981397e-05
-1.95225748787733e-05
-3.91442417865697e-05
-5.15978476190351e-05
-2.06901162804258e-05
-3.14807249329531e-05
-1.88915177361621e-05
-4.07477852011341e-05
-4.46841355550862e-05
-2.23622165954733e-05
-3.88323736982753e-05
-2.28933718942162e-05
-4.82532990170267e-05
-2.35523999455025e-05
-3.79771708156236e-05
-3.91082818554549e-05
-3.49090732491514e-05
-2.73495898029277e-05
-1.91903497071556e-05
-4.79564182738887e-05
-6.39063954265512e-06
-5.1225014570922e-05
-4.39208573639639e-06
-5.49456808516355e-05
-2.99077222926926e-05
-5.08850451214488e-06
-3.56655030338036e-05
-2.06343982370839e-05
-2.92962268902693e-05
-2.3186199045233e-05
-5.35076850150486e-05
-2.98039436599294e-05
-4.32041362920046e-05
-4.74452219824968e-05
-4.12363997815663e-05
-1.92042595951821e-05
-4.86030726147872e-05
-4.23642466299146e-05
-2.39519653915468e-05
-7.69243693278893e-07
-4.06874663752579e-05
-2.27882610864435e-05
-2.17579604087453e-05
-3.43320683245992e-05
-1.53004901218075e-05
-8.33804179193234e-06
-2.73328767239236e-05
-2.77811956691136e-05
-3.20523595577181e-05
-6.65168072162713e-06
-2.15802846825249e-05
-2.62789481855623e-05
-1.57488654878844e-05
-1.5155028256455e-05
-4.65686556953993e-05
5.56441566663389e-06
-3.21551912842342e-05
-2.63523470972251e-05
-3.37611117949362e-05
-2.50128433798247e-05
-3.50678235184272e-05
-3.25535323021578e-05
-6.10094342142861e-05
-1.52304587929105e-05
-1.05127427008047e-05
-2.73003349068321e-05
2.44161349485442e-07
-4.17593715085826e-05
-2.8853488750923e-05
-1.2692522271889e-05
-3.97666242818506e-05
-1.44170151932756e-05
-2.9388675452057e-05
-3.24800222773775e-05
-2.28829944848266e-05
-4.03640996152043e-05
-7.41496746380547e-06
-3.96912550000626e-05
-4.02441424299708e-05
-3.13416216656155e-05
-3.72090700600369e-05
-5.56924348716844e-05
-5.46905659316049e-05
-8.68106806329629e-06
1.24204117781596e-06
1.64619236923495e-05
-1.24202291684523e-05
-2.8609328189311e-05
-3.0014556041597e-05
-1.85478164986448e-05
-3.30935508398763e-05
-3.6392691811589e-05
-3.14768783324018e-05
-5.23306238365681e-05
-1.85176374386169e-05
-3.56553494779741e-05
-3.8358512739497e-05
-9.17128218453452e-06
-2.64234682591945e-05
-1.67790067871016e-05
-9.64577063149739e-06
-5.38427819416977e-05
-4.30889671178027e-05
-2.75726161493178e-05
-2.39436562533755e-05
-3.95075359215586e-05
-1.40222512972486e-05
-2.81282534949939e-05
-3.38525855315691e-05
-3.91693150444557e-05
-4.08944067626559e-05
-2.10409273035424e-05
-6.95816572345355e-06
-1.84698490201226e-05
-3.32114751044793e-05
-4.37950976851966e-05
-1.72973378168789e-05
-2.03137366280712e-05
-8.68506605234207e-06
-4.98508685958054e-06
-8.64046366282239e-06
-2.23239467350471e-05
-1.53155409929008e-05
-2.17898988365883e-05
-5.16891538946576e-05
-4.90272246991275e-05
-4.02002691158028e-05
-1.35676684499764e-05
-1.89770855664578e-05
-6.60333315803343e-05
-1.99932941113999e-05
-7.62862063099349e-06
-6.16836811180086e-06
-2.92771413727226e-05
-1.53831887615774e-05
-4.95159611404145e-05
-6.07893309524664e-05
-4.5554014213094e-05
-3.51712042849576e-05
-3.91109469862215e-05
-3.69181071167881e-05
-2.65561847839959e-05
-2.76587222054966e-05
-5.2634482678957e-05
-5.4001734168295e-05
-5.47873884918012e-06
-4.87880456685065e-05
-4.46881183528412e-05
-4.66248877461028e-05
-2.58972943574521e-05
-3.81466168200152e-06
-4.97509334305678e-05
-3.56697423742839e-05
-3.20018101643663e-05
-3.85115943852204e-05
-1.19645290604618e-05
8.26806815355629e-06
-3.31358445341601e-06
-3.71510497558163e-05
-2.06826902663e-05
-2.3840683613165e-05
-3.51369171976181e-05
-5.41369099965675e-05
-3.8626501289746e-05
-3.64871803204357e-05
-2.8055785447681e-05
-3.43665054115552e-05
-5.27046176193485e-06
9.57966066842717e-06
-3.28440535605575e-05
-3.22593647136198e-05
-1.93898451129339e-05
-5.00248998315935e-05
-2.57216161458001e-05
-3.75332381869665e-05
-3.98549131487107e-05
-3.23610669751401e-05
-1.78475249189175e-05
1.0407281333071e-05
-4.52026584289312e-05
-3.50769573848582e-05
-9.0263953311457e-06
-3.10305523416902e-05
-2.16725291155741e-05
4.21445684547957e-06
-2.96189683784197e-05
-7.49081940906645e-06
-4.01383750398932e-05
-8.00349924529798e-06
-1.47389616177961e-05
-4.59297487131027e-06
-2.90206327986006e-05
-1.69517995986845e-05
-7.28842983275974e-06
-4.5248800057727e-05
-2.69391569776097e-05
-1.12866314985544e-05
-2.5464271546005e-05
-2.60635431882377e-05
4.44215590539416e-06
-1.67730685624837e-05
-5.47870884274475e-05
-5.99430858927475e-05
-3.23826546836853e-05
-4.64697919671841e-05
-1.50346680686485e-05
-1.89799472751823e-05
-2.70342263120568e-05
1.00451445494911e-05
-4.87087196307534e-05
-4.71957702162028e-05
-2.98492364594781e-05
-4.16559695326686e-05
2.17078381677898e-06
-4.42221389998018e-05
-3.5312439065519e-05
-1.25722941662047e-05
-1.87676671990041e-05
-4.47237372581778e-05
-2.02383335379928e-05
-3.42341871849542e-05
-3.79530149450927e-05
-3.76368539406104e-06
-3.03984845412599e-05
-2.39109205081064e-05
-4.55553292414995e-06
-5.37893108753725e-05
-4.53196613733382e-05
-3.39903327725477e-05
-4.09415301975557e-05
-1.51781170374205e-05
-4.86066668482132e-05
-1.7361129232152e-05
-3.65406294478486e-05
-2.01971166474827e-05
-5.39450591683441e-05
-5.07642582807628e-05
-4.39449319904178e-05
-4.93816218919233e-05
-1.7186272361769e-05
-3.25555710523644e-05
-2.81207386789309e-05
-1.59946482206702e-05
-4.26066872400544e-05
-3.63661353037388e-05
-8.50226650096574e-06
-2.63379896171169e-05
-4.80387931872003e-05
-3.43959196095251e-05
-3.87773750660847e-05
-2.23691686349044e-05
-4.70394622154172e-05
2.88455528580988e-06
-3.65165898619434e-05
-1.40076170517909e-05
-2.95298344992167e-05
-2.66968836192879e-05
-3.49985626833165e-05
-6.17022793593991e-06
-6.47808444986378e-05
1.71236879255976e-06
-1.75962822439259e-05
-1.95297797745211e-05
-5.19826087855571e-06
-1.59218023248599e-05
-5.94895888676896e-05
-1.22717975563017e-05
-3.34481879530604e-05
-3.8801012626227e-05
-4.93680583809521e-05
-1.97852432707968e-05
-7.91511520089719e-05
-3.24500761876544e-05
-5.61250879806877e-05
4.22895383054297e-06
-3.63670269958867e-05
-6.44425685038737e-05
-6.40217354880489e-05
-2.14980163784297e-05
1.61752918634039e-06
-2.94288291580931e-05
-1.13297937789706e-05
-8.2412205308006e-06
-2.99538866697278e-05
-1.3886616954088e-05
-2.87212251506947e-05
-2.07392219262287e-05
-4.19803276148826e-05
-3.87428698777117e-05
-1.37572376140424e-05
-1.10839452862084e-05
1.11087861966072e-05
-2.73850312152746e-05
-6.36165498915184e-05
-4.42430312023139e-05
-2.70735707152428e-05
-4.19239894488366e-05
-6.86750363090694e-05
-3.17936550995014e-05
-2.18848613761936e-05
1.06978654946489e-05
-5.28864079196242e-05
-5.61222942158707e-05
-1.58706907798613e-05
-1.35545401244163e-05
-2.84734870909537e-05
-1.79829559894517e-05
-3.44004658694475e-05
-1.50796472284551e-05
-3.05380002745611e-05
-2.49436355179773e-05
-5.87704897855837e-05
-4.06979126488932e-05
-3.25529373096173e-05
-3.69304603906271e-05
-3.82502085439716e-05
-5.60851390444115e-05
-3.75414093042883e-05
-2.44914916128773e-05
-4.02624832213528e-05
-1.47014244462621e-05
-3.37117606355126e-05
-1.26688772734131e-05
2.78311807917278e-06
-1.52503531434062e-05
-4.61430268193316e-05
-3.37483366491021e-05
-7.88284550057853e-06
-2.19939431871086e-05
-5.76077631982723e-05
-4.44487201313352e-05
-3.94967812203284e-05
-5.39970051761222e-05
-2.23320253701299e-05
-2.88416384566085e-05
-3.31623300285862e-05
-1.45060224660127e-06
-2.18561682091036e-05
-1.51769582403862e-05
-3.37974108776509e-05
-1.44171307565863e-05
-4.87464508946275e-06
-2.52214138464199e-05
-5.27483880514782e-06
-2.77513480532126e-05
-2.26336481507735e-05
-5.99039917933158e-05
-1.7924736727373e-05
-2.36677179198077e-05
-2.80994453712942e-05
-7.56663016104705e-06
-4.6512506006701e-05
-2.93908130139121e-05
-1.52213560958015e-05
-6.06038817145158e-05
-3.42619630481565e-05
-2.63974945631274e-05
-3.84081216571731e-05
-3.349377186376e-05
-3.34117645214207e-05
-5.28636339667739e-05
-1.59220530003846e-05
3.62816722605501e-06
-1.75659904826135e-05
-2.10160746924479e-05
-3.62816232141808e-05
-5.25704950760148e-05
-1.7239637941524e-05
-2.19531801897566e-05
-6.31905673251108e-05
-4.1338301664266e-05
-2.59699428396922e-05
-3.79700802336026e-05
-6.55735843509983e-05
-5.5732352850884e-05
-1.03492438504266e-05
-3.2568301975913e-05
-5.76466061493793e-05
-1.55632536189323e-05
-3.80329620341384e-05
-2.04266523388676e-05
-5.10356582492734e-05
-1.45226928949962e-05
-3.60351004539466e-05
-4.79090114462999e-05
-3.27820194852331e-05
-2.15719113350542e-05
-2.84078550763361e-05
-3.87881200597997e-05
-5.57525216259733e-05
-1.73756940434884e-05
-2.61950578366836e-05
-2.46530945375298e-05
-3.45528637503189e-05
-5.37053464406072e-05
-3.97488490700267e-05
-2.41561047801766e-05
-4.12197664496717e-05
-2.44659191974457e-05
-3.07878736383309e-05
-3.83012749587898e-05
-2.67399916229436e-05
2.02449766767135e-06
-2.56573030961668e-05
-3.81098096595436e-06
-8.56348162710563e-06
-2.66887574598348e-05
-4.3173913961788e-05
-4.49483946822727e-05
-2.52323911666618e-05
-2.41175409212113e-05
-4.07601255216807e-05
1.46502895573178e-05
-3.60446368904139e-05
-4.48463838559835e-05
-4.56714332779578e-05
-4.39831248782375e-05
-5.07220221448869e-06
-1.90715892504207e-05
-7.78153018469353e-06
-4.67023588089213e-05
-5.52967949587686e-05
-2.48054031682742e-05
-7.54670549475768e-05
-1.52571160806442e-05
-1.26759151176948e-05
-2.43824575708122e-05
-2.07532067028427e-05
-5.16544019006562e-05
-5.997241964667e-05
-2.34371909945066e-05
-2.50349660040723e-06
-4.26618126724349e-05
-3.95103076284446e-05
-3.25571848667288e-05
-2.60583838090545e-05
-2.90474234374289e-05
-1.50498076616031e-05
-3.63522502119229e-05
-3.39256085110233e-05
7.08910512324928e-06
-3.70614741996959e-05
-3.11965618966056e-05
-2.52800176543408e-05
-2.17353555780706e-05
-4.94426804946863e-05
-1.44250924264379e-05
-2.75107879319348e-05
-7.29058086470777e-05
-2.16787927602609e-05
-2.31664594055924e-05
-2.30450399403914e-05
-1.50974340191006e-05
-2.46901209229993e-05
-1.42896524173046e-05
-4.86598579520055e-05
-1.65709645013796e-05
-2.84044086163036e-05
-2.41553634509413e-05
-3.49191809577245e-05
-3.06983570474819e-05
-2.36674666927969e-05
-8.92391699640177e-06
-2.23571236848239e-05
-3.01454385181693e-05
-1.62504761851548e-06
-4.51175842624531e-05
-2.33721984210315e-05
-4.49359766516367e-05
-1.19091286094461e-05
-3.08159309127215e-05
-2.21312033453852e-05
-1.96722746414503e-05
-1.30290564162488e-05
-3.13666239379407e-05
-2.97735374516012e-05
-2.47267293208628e-05
-4.18976811086201e-05
-4.28719186702258e-05
-2.02592864790145e-05
-3.76992196735225e-05
-4.19593906866279e-05
-3.63341219158455e-05
-4.02942678309446e-05
-4.84097013138946e-05
-2.43339326295291e-05
-3.90339694068338e-05
-1.97687170775296e-05
-5.7739524712494e-06
-6.55054826879768e-05
4.89998552538461e-06
-5.72704432589453e-05
-5.95258985399051e-05
-8.06617653963544e-06
-3.83422569228466e-05
-2.1470041636673e-05
-3.47272161394651e-05
-3.50007295748731e-05
-1.99056183265892e-05
-5.15379206134638e-05
-4.39154759967036e-05
-2.60831490287308e-05
-4.08495830320255e-05
-1.39714271069265e-05
1.36537582130338e-06
-3.93600073291915e-05
-2.53001617633971e-05
-2.91202939376671e-05
-2.70276661095767e-05
-2.44554873973086e-06
-5.64494720996766e-05
-4.96322401142176e-05
-3.59133190153658e-05
-4.39775167383143e-05
-1.99671151650118e-05
-3.0191563676491e-05
1.81080525254811e-06
-4.60013664860429e-05
-3.38739147403586e-05
-3.30703688042414e-05
-4.38159263533124e-05
-3.33252986891446e-05
-1.53232821404969e-05
-2.70428855606073e-05
-1.67689534352991e-06
-2.78846499690177e-05
-2.3086763268006e-05
-3.14331962624887e-05
-3.65138763882308e-05
-4.53648564534403e-05
-6.29645789949149e-05
-3.22327779477046e-05
-4.63061974609483e-05
-2.8452731810735e-05
-4.09926821242664e-06
-1.89405297607288e-05
-8.15384798035123e-06
4.24617523876202e-06
-2.24341001311145e-05
-4.36633905195101e-05
-3.91125174273509e-05
-5.4611852289407e-05
-3.32381494711764e-05
-2.99210481794404e-05
-2.92597732271434e-05
-2.17170837794746e-05
-3.28986924752593e-05
-6.41547840729697e-05
-1.3480931100737e-05
-2.13237458468645e-05
-2.65073492120318e-05
-2.79317794895194e-05
-2.71726864960346e-05
-5.23174731559971e-05
-4.16712409914617e-05
-4.09702427047887e-05
-2.77073818427164e-05
-4.52411557330018e-05
-2.75077116822179e-05
-5.04041162230299e-05
-9.7922984795131e-06
-2.34772747684005e-05
1.09645281951938e-05
-8.80452561755453e-06
-5.16854333575874e-05
-8.12891774907848e-06
8.68177665889135e-06
-3.98656419971555e-05
-2.10193548813029e-05
-3.12527602755358e-05
-5.02929203005385e-05
-8.2398608484175e-06
-3.22868594165899e-05
-2.98189780186615e-05
-1.43352147593984e-05
-3.43678462162379e-05
-4.25386895735866e-05
-3.23443684025457e-05
-2.20045415704634e-05
-1.28035680851079e-05
-1.23436585166584e-05
-1.82181535150759e-05
-4.27750073213919e-05
-1.85369230052311e-05
-5.10029105605367e-05
-6.94213499880011e-06
-5.47534713877361e-05
-5.68687077011131e-05
-3.06368858707059e-05
-3.64363018987521e-05
-2.63045947038711e-05
-2.735176815323e-05
-1.02882238715836e-05
-3.61072878761461e-05
-3.74843635310588e-05
-1.52383405105655e-05
-4.31867059272108e-05
-9.04570078004353e-06
-3.38151838356386e-05
-2.85315214835229e-05
-3.32773343523549e-05
-2.25049316185195e-05
-2.90693737195008e-05
-2.25592491033409e-05
-2.98410094213277e-05
-4.02817710267395e-05
-2.73408366482193e-05
-4.60561702080231e-05
-3.10001537385341e-05
-3.13609255818182e-05
-1.9447119244821e-05
-1.61729126373455e-05
-3.10945319659873e-05
-3.80127453931101e-05
-2.0611234051955e-05
-2.91625488058994e-05
-5.60192911989624e-05
-2.94739830111595e-05
-3.01519427467843e-05
-2.2038753546966e-05
-3.16224060754751e-05
-3.67298174536063e-05
-3.47729388786615e-05
-2.87708841181956e-05
-2.59745935623071e-06
-4.48237492388395e-05
-2.5237263600069e-05
-5.04932117538333e-05
3.25564494491812e-06
-5.19928487586638e-05
-2.26157784971518e-05
-5.5967066576487e-05
-4.12125011021723e-05
-2.49644791887738e-05
-2.31368422194718e-05
-3.60304525093077e-05
4.66768321359364e-06
-2.03096943415213e-05
-3.46745254163398e-05
-4.26646007352475e-05
-3.71866467773612e-05
-4.70292807743444e-05
-4.54882038451164e-05
-5.57291417144669e-05
-8.20577565155346e-06
-4.99512920003394e-05
-6.10543305994455e-05
-1.2769322945833e-05
-7.49074397948555e-06
-3.0745599417775e-05
-5.2826861987294e-05
-6.08287884394335e-05
-3.95051432119009e-05
-1.17264497960154e-05
-6.64527853447972e-05
-3.32374946613606e-05
-4.8578028671182e-05
7.41175092857035e-06
-2.21634492757169e-05
-3.30895166421546e-05
-1.3556437768948e-05
-3.17862759349946e-05
-2.84596605240148e-05
-1.26895615802552e-05
-5.7730717212895e-05
-6.22827252853671e-05
-3.93046263297086e-05
-5.50132281074725e-05
-1.03487410859799e-05
-3.526495763175e-05
-3.17408138013123e-05
-3.55723767678296e-05
-3.60921222672574e-05
-6.3699828851022e-05
-5.18474007096205e-05
-5.61374196894937e-05
-4.59258028937129e-05
-5.74906030776439e-06
3.0152476642561e-06
-4.29462497957875e-05
-5.56762451791513e-05
-3.62265088021475e-05
-2.43921932233504e-05
-2.14135903450211e-05
-2.15081374987774e-05
-1.10589222362637e-05
-5.49594862333573e-05
-6.94590411854405e-05
4.74934024410977e-06
3.93769180412177e-06
-1.61881025035255e-05
-1.41314514300224e-05
-1.45835821463387e-05
-3.22154459077151e-05
-4.84030025814106e-05
-3.73748237189528e-05
-5.55283273994723e-05
-3.47195718524525e-05
-5.95041950194778e-05
1.34068621972195e-07
-2.76109109723712e-05
-1.0492500527306e-05
-1.90516272873077e-05
-3.70378479001167e-05
-1.78051391394866e-05
-1.77780495078423e-05
-9.38966049378087e-06
-2.92338847365987e-05
-3.03112609470527e-05
-2.83305413603407e-05
-3.25051408470175e-05
-2.62846871512925e-05
-4.76342000247145e-05
-2.21655132323992e-05
-3.25783120792916e-05
-5.6946282125112e-05
-1.64863592480691e-05
2.36603404075406e-08
-7.08253795796657e-05
-3.65592994145572e-05
-2.80436090473438e-05
-3.32464957147231e-05
-4.27772532036997e-06
-4.33589888632386e-05
-6.36083797634183e-05
-2.48946141119043e-05
-3.9598463243861e-05
-4.39856544904764e-05
-2.68965950548222e-06
-2.76784190573115e-05
