# Supplementary material for: Research on computational propagation and identification of mine microseismic signals based on deep learning
Source: PLoS One. 2025 Oct 22;20(10):e0334641. doi: 10.1371/journal.pone.0334641 (PMC12543183; doi:10.1371/journal.pone.0334641)
Supplement: S8 Data — (ZIP) [file pone.0334641.s008.zip › 000100900002809.xlsx_0.txt_24.txt.txt]

-2.66468076292828e-05
-9.86823130043056e-06
-3.29719863274366e-05
-1.20693868548121e-05
-3.76982534939976e-05
-3.64726791351689e-05
-2.6187839885923e-05
-4.46417896962229e-07
-1.93599024173872e-05
-2.21021947078712e-05
-2.97840330528142e-05
-1.52017399101191e-05
-1.497289199119e-05
-1.51748224973876e-05
-4.23872998542875e-05
-9.85929975755462e-06
-2.49195389217486e-05
-1.2682269855929e-05
-3.00898430437266e-05
-1.07650569536525e-05
-4.27402319948902e-05
-3.77159501458271e-05
-2.550831413397e-05
-1.23551863478389e-05
-7.79564820294726e-06
-6.13186518381656e-05
-7.08177120113112e-05
-5.58653978011736e-05
-4.87300611165509e-05
-4.02081800570676e-05
-1.60958616159944e-05
-5.70506547652068e-05
-2.56067665702777e-05
-1.38247670848362e-05
-2.62058035359071e-05
-3.55669964265801e-05
-3.1004557513361e-05
-1.12166564456825e-05
-4.36844449373989e-05
4.31488104139734e-06
-2.6043389455282e-05
-7.8714509313625e-06
-6.03514472591266e-07
-2.80584054633866e-05
-4.43784710942258e-05
-3.1182945179531e-05
-4.45651111818613e-05
-2.47978540490398e-05
-3.42810172863637e-05
-2.44651649728818e-05
-3.51172483884066e-06
-2.32630872682752e-05
-4.06900099184767e-05
-4.71100846846393e-05
-2.4621532280612e-05
-6.75214717989698e-05
-3.19783901355829e-05
-1.19147389436884e-05
-3.6938200149177e-05
-1.99240903299263e-05
-2.74594426115727e-05
-1.7852490364985e-05
-5.42344264089757e-06
-4.06357981605244e-05
-4.2129801448881e-05
-1.53641203989607e-05
8.13222468184515e-06
-6.1820345765597e-05
-3.96355236840736e-05
-8.87070227872744e-06
-3.36378067767891e-05
-1.89868935476124e-05
-3.61037027232866e-05
-5.60391018364898e-05
-3.22800175321819e-05
-3.42363979891849e-05
-3.71380156782754e-05
-1.70346286126694e-05
-1.76013024286676e-05
-1.06302692034005e-05
-2.79366360753569e-05
-4.42665468756763e-05
-2.45912220792969e-05
3.79865191187416e-06
-6.44952642290544e-05
-3.34826949310395e-05
-6.15229261813229e-05
-2.82258641580291e-05
-5.58725264373542e-05
-5.65459780677712e-06
-6.02847590226693e-05
-4.04279951345948e-05
-2.8536073334041e-05
-3.26247807481298e-05
-2.80836296070521e-05
-5.10626506826807e-05
-1.52678626580493e-05
-3.97472376349915e-06
-2.14355594259121e-05
-3.78766825576772e-05
-1.24296969447631e-05
-1.97774247574037e-05
-4.31268295659088e-05
-2.56019625331394e-05
-4.00321617318977e-05
-5.47089619227141e-05
-6.82617625944476e-05
-1.90078724743945e-05
-3.8141884450148e-05
-4.44085489388954e-06
1.98096284529792e-06
-2.54878797452205e-05
-2.19491091212922e-05
-2.64414609570306e-05
-3.69784952016013e-05
-4.99782308970501e-05
-3.26930685153255e-05
-3.83740021217596e-05
-3.19452629503905e-05
-3.03814836821491e-05
-2.367346626394e-05
-6.97881034025131e-05
-3.55442773546091e-05
-6.71369225850212e-05
-1.76086242105355e-05
-5.04574897495156e-05
-4.38775134743025e-05
-3.00357159273808e-05
-1.25049292668589e-05
-5.18142487298043e-05
-1.22095452727089e-05
-5.35132182537063e-05
-1.02117349982955e-05
-5.86021471596558e-05
-2.30904719769092e-05
-1.68797718401396e-05
-1.92854021169874e-05
-3.13500740091078e-06
-2.2817066245421e-05
-2.39527695147659e-05
-3.10376462694141e-05
-2.84166089400724e-05
-3.68705582496863e-05
-2.11682233371019e-05
-7.64522551830847e-05
-4.898615436942e-05
-4.87057754820651e-05
-3.24542284647762e-05
-3.98513988661481e-05
-3.862683268287e-05
-1.8239904531416e-05
-2.58504434840938e-05
-1.7630819560269e-05
-2.23367175491617e-05
-6.29822708891255e-05
-7.88627621459194e-05
-2.51876151715818e-05
-4.62752747665066e-05
-2.07702881648014e-05
-1.73336276627698e-05
-4.05039910321569e-05
-3.44099413802692e-05
-2.55904001924233e-05
-2.87124422880828e-06
-1.21470112808554e-05
-2.59860408397047e-05
-3.44679905998915e-05
-2.28763254719086e-05
-5.24318991500365e-05
-4.71672906419387e-05
-4.79301002034635e-05
-3.8888775521605e-05
-1.40870458994741e-05
-3.68443992248528e-05
-1.43468860464391e-05
-8.7349848426292e-05
-2.25106795796744e-05
-2.88710487405369e-05
-2.46197965176361e-05
-1.37516866225682e-05
-1.96129620376519e-05
-3.19958666065109e-05
-1.01295515141255e-05
-2.09273969084358e-05
-4.68492667794006e-05
-1.57729335989353e-05
-2.19424173662696e-05
3.58772894454447e-07
-1.69360436851924e-05
-4.03621266355427e-05
-7.36797540988356e-06
-1.59833986104854e-05
-3.72110364779188e-05
-2.11022117463388e-05
-4.28256299532798e-05
-3.98162982042427e-05
-6.37194184209807e-06
1.86677006545338e-06
-3.930311781761e-05
-2.79116868535788e-05
-3.12141030096454e-05
-3.97217237985895e-05
-2.64899287669567e-05
1.30339585599874e-05
-3.29237313507772e-05
-1.53297620192479e-05
-2.78107145829254e-05
-4.06423563586098e-05
-3.03131358779422e-05
-3.07794917907611e-05
-3.13908862694442e-05
-4.831891077803e-05
-1.32485546131008e-05
-4.84468862175605e-05
-5.45308496717998e-05
-2.14343336445633e-05
-4.34820954725695e-05
-5.54682870421801e-06
-5.78164366064347e-05
-5.0064233751171e-05
-2.62733433300164e-05
-3.15840392304459e-05
-8.2260966449464e-06
-6.59255823171316e-05
-4.7850782501594e-05
-6.30304330997032e-05
-4.57664508351094e-05
-4.210565494156e-05
5.75412517624805e-06
-1.36793977145256e-05
-3.58184813780202e-05
-4.86431558051934e-05
-1.59798139646221e-05
-1.35519925005945e-05
-1.38179779476537e-05
-2.74272259904377e-05
-2.61609097250382e-05
-1.07065029261382e-05
-2.00826797187077e-05
1.48707012106591e-05
-4.19069461548774e-05
-5.16857046454474e-05
-4.26196416441408e-05
-5.72293376286277e-05
-3.54287747842389e-05
-2.00296829825596e-05
3.91556582618789e-06
-3.03974169928712e-05
-1.69033229375708e-05
-4.54799087929465e-05
-6.53193043544121e-05
-4.74314757561174e-05
-2.9706630214073e-05
-1.17404288781115e-05
-1.89254729942464e-05
-5.24586449646177e-05
-4.2648285274304e-05
-1.54795036968537e-05
-3.09053069964888e-05
1.72944540223652e-06
-2.31504565980308e-05
-7.7122813445373e-06
-3.36807474542852e-05
-3.84135752129437e-05
-1.154119599968e-05
-4.78092774565135e-05
-3.84964054172321e-05
-1.82158938436138e-05
-4.36001223798103e-05
-3.89442541654935e-05
-4.16792259146494e-05
-3.81895113905501e-05
-1.73887922975746e-05
-2.92376421700759e-05
-4.82071268990442e-05
-3.34148619192498e-05
-2.86664375583207e-05
-2.55481971272512e-05
-7.44672848831486e-06
-3.37012953549058e-05
-2.44562163154731e-05
-3.93935523323031e-05
-5.96284349246865e-05
3.00616224870158e-06
-5.55347141476108e-06
-2.43378823357472e-05
-2.43504487931633e-05
-2.26760932155658e-05
-4.36558309436087e-05
-1.25731886673202e-05
-1.5114633776828e-05
-4.79144950609842e-05
-2.92329541846629e-05
-9.70540895721522e-06
-3.34718570766217e-05
-1.54083793474213e-05
-5.83130240432868e-05
-2.33282086546942e-05
-2.57893778565135e-05
-2.29159781483837e-05
-3.25190482797726e-05
-1.18238057845227e-05
-3.59499884543096e-05
-6.19791845060463e-05
-6.01250079505421e-05
-3.71659655339459e-05
-2.79220953141303e-05
-2.14674856815801e-05
-3.03907793476093e-05
1.19062794195356e-05
-3.04005718245303e-06
-1.74416558198546e-05
-1.71439847432086e-05
-1.12375512978819e-05
-3.9096613173191e-05
-1.50850784804108e-06
-3.5002366890379e-05
-4.66333741337434e-05
-2.3748213612483e-05
-1.96457315585888e-05
-1.83160443588553e-05
-5.11837514388908e-05
-3.68103137091284e-05
-1.9926798959007e-05
-6.33346756995964e-06
-4.63761573985177e-05
-3.57197165641791e-05
-1.47958481276959e-05
-1.34376312642615e-05
-8.83408393305045e-06
-5.62848927923637e-05
-2.28413569052221e-05
-5.77231257992161e-05
-1.57306622951469e-05
-5.06130681264201e-05
2.69322896726614e-06
-5.88533013245479e-05
-2.91711485374055e-05
-4.44888535916873e-05
-2.06040985457207e-05
-1.41923207840605e-05
-2.4879001878843e-05
-4.95509641321876e-05
-4.95381660180441e-05
-3.78729669796821e-05
-4.67416909416662e-05
-6.33785704835435e-05
-2.46884972929279e-05
-1.8339918970489e-05
-2.46437517467693e-05
-4.40519598402976e-05
-2.37969196856525e-06
-5.96370009082388e-05
-1.28004337673579e-05
-1.29770589194735e-05
7.43300575169334e-06
-1.25909754588719e-05
-2.32569738029084e-05
-3.27211193768083e-05
-4.00680939751835e-05
-1.63204541036993e-05
-3.80115416799397e-05
-4.37544374026571e-05
-4.24631139285931e-05
-1.52247466061031e-05
1.07343999239669e-05
-4.9785400065965e-05
-2.33903029154107e-05
-1.2658845882456e-05
-2.20399318416711e-05
-3.00924316673446e-05
-3.91428247432969e-05
-5.11160772600553e-05
-7.40385284469024e-06
-2.5231094623328e-05
-2.83718475351759e-05
-2.05761705621043e-05
-1.90335827577058e-05
-4.0194855249529e-05
-1.44737577659097e-05
-2.42716712501542e-05
-2.54085336080354e-05
-1.94444955179032e-05
-2.92478735970872e-05
-3.17099591223076e-05
-9.93473380272203e-06
-1.77367505441416e-05
-1.73039167778823e-05
-2.0330930643324e-05
-2.84450196062615e-05
-3.67445205114711e-05
-3.19537271944992e-05
6.96137261892153e-06
-4.33248402379602e-05
-2.32711809823388e-05
-5.14596927960246e-05
-2.22526961842818e-05
-2.95024244746885e-05
-3.50355990767023e-05
-3.95129924561102e-05
-5.60777836972641e-06
-5.02357226308537e-05
-2.94187979556133e-05
-3.77981157217435e-05
-1.716126704106e-05
-3.5504297816108e-05
-5.34265995774622e-05
-2.22057905522389e-05
-4.93666139716894e-05
-2.76561699850597e-05
-5.11253312573845e-05
-9.00222017784133e-06
-1.51077993841555e-07
-2.31381557865485e-05
-5.58401291356224e-07
-1.98442482230434e-05
-4.19219715222566e-05
-3.96786167141197e-05
-4.01202837434664e-05
-3.07947219268379e-05
-2.39808998410904e-05
-3.7286826807947e-05
-2.5184444155627e-05
-1.75704722275305e-05
-2.75800750808993e-05
-2.60382061226719e-05
-1.77188697263688e-07
-5.62460621252062e-05
-3.47486954981488e-05
-1.69609644454174e-06
-3.55769524555852e-05
-1.60141502460198e-05
1.92999303850097e-05
-4.33972196898413e-05
-3.38497238236014e-05
-6.3966398668473e-05
-4.02815385476999e-05
-6.30063868927131e-05
-2.8544245062933e-05
-2.0621539801682e-05
-3.6081989196359e-05
-1.02797400778717e-05
-6.48743723103637e-05
-3.01691913632143e-05
-1.47950054694467e-05
1.03032859514506e-05
-2.14645180008702e-05
-3.17085498673878e-05
-2.9940337450198e-05
-2.15026383168747e-05
-3.7208738914072e-05
-1.99611465224693e-05
-3.87042861957974e-05
-1.28017023024502e-05
-2.3213626955795e-05
-2.05328042505484e-06
-3.01450210588966e-05
-3.10202869635422e-05
-1.75300338688527e-05
-3.6026815416722e-05
3.45278170826699e-06
-2.90871802245614e-05
-1.11055398670475e-05
-4.63609404339066e-05
-3.26828997425367e-05
-2.54812635392449e-05
-2.16162881854932e-05
-4.90925354843795e-05
-1.35473767044506e-05
-1.74773258905922e-05
-3.3166123355783e-05
-4.37638370627169e-05
-4.47729863025624e-05
1.30171021878316e-05
-1.02848656416227e-05
-4.18558281733711e-05
-2.00441517290395e-05
-5.37770971769836e-05
-7.54200005686851e-06
-2.58409999581007e-05
-3.53538621394646e-05
-3.1732066337819e-05
-3.24577807068588e-05
-5.78195861970983e-06
-8.3538553838928e-06
-4.18331884264646e-05
-3.09261068770534e-05
-3.44969272168844e-05
-4.29189386580562e-05
-5.30883459139637e-05
-2.43267475830775e-05
1.65159629942802e-05
-4.02256897625044e-05
-1.74282065993139e-05
-1.04434765188891e-05
-1.68764708779856e-05
-5.80601975376854e-05
-1.7729537163246e-05
-3.6850494369019e-05
-3.91759642028022e-05
-1.60670294018586e-05
-4.55764613427084e-05
-4.76780407895545e-05
-2.16048754859068e-05
-3.88699956836809e-05
-1.16212824709393e-05
-3.77551338835265e-05
-3.70940344633099e-05
-4.92767097520415e-05
-1.85928720474744e-05
-2.25879191508438e-05
-1.26539145435599e-05
-2.42602650495244e-05
-9.24701499153476e-06
-2.82651615151251e-05
-3.74706439870674e-05
-4.54134588263261e-05
-3.10467333831771e-05
3.95772732834502e-06
-2.79371851349486e-05
-2.86715100073197e-05
-3.23114755725344e-05
-1.39332791683401e-05
-2.7866521778147e-05
-3.55298848326906e-05
-1.85020759890339e-05
-4.09665262980855e-05
-3.45116626646221e-05
-3.44916816401288e-05
-1.52593083596701e-05
-1.82817412555042e-05
-2.95786980452669e-05
-3.70664247651913e-05
-1.37271229277136e-05
-2.29753020758793e-05
-3.47605324777507e-05
-1.63088352896303e-05
-3.67171785510233e-05
-2.43995117689983e-05
1.79762026846808e-07
-5.27598821742058e-05
-3.23414039860995e-05
-2.7449582635976e-06
-1.6095872977909e-07
-1.53557206165304e-05
-1.73859627176492e-05
-4.61362507393843e-05
-3.50378428749202e-05
-5.00467034829629e-05
1.14902661183755e-05
-6.94778356182144e-06
-9.97255824779717e-06
-2.05732223521387e-06
-5.86259467616177e-05
-4.95109001944692e-05
-3.94802732577955e-05
-3.44661684382252e-05
1.1418089138993e-07
-2.7635840944378e-05
-2.05974877191292e-05
-2.96438357779794e-05
-4.06075468750681e-05
-2.26211837372715e-05
-5.37574948620315e-05
-1.81591097455809e-05
6.35852221868722e-06
-3.71143857724e-05
-2.74350422533479e-05
-6.49782208698723e-05
-3.3619646038113e-05
-3.02323609443766e-05
-4.623335408502e-05
3.80089753139184e-06
-5.46779661006474e-05
-4.24183938754233e-05
9.03987825913025e-06
-1.42530694114209e-05
-5.49158820228211e-05
-1.43703501849278e-06
-4.45509771291445e-05
-2.91252994385738e-05
-3.08037294547675e-05
-3.67480136644505e-05
-3.18667138129624e-05
-1.99415802859162e-05
-8.95977044376949e-06
-1.66542706375824e-05
1.80355987952405e-06
-4.36977850247029e-05
-1.81886043057688e-05
-3.53031590243518e-05
-4.55558209197505e-05
-2.52351189593594e-05
-6.96253053279736e-06
9.76479083875067e-06
-3.45068506262284e-05
-4.55465648650081e-05
-1.16698564847465e-05
-5.88889342753655e-05
-2.40542823524935e-05
-1.89299319572398e-05
-3.20410654165208e-05
-3.65499144426183e-05
-4.31363937795731e-05
1.77087033547848e-06
-2.68255549504087e-05
8.38445386156192e-06
9.52480750222676e-06
-1.70376473760764e-05
4.289255989592e-07
-3.36749876044925e-05
-2.16110216887997e-05
-5.95538519344042e-05
-7.08919740544119e-05
-1.91414062321104e-05
-2.85452012512084e-05
-3.40027677315738e-05
-3.0096870258965e-05
-1.80869302268399e-06
-5.93161810573276e-05
-4.12076308898688e-05
-3.11168425075417e-05
5.36051654237416e-06
-6.09001938181965e-05
-3.15847602351241e-05
-2.47709623848099e-05
-5.2699275765361e-05
-3.7256061702725e-05
-2.73083536487439e-05
7.39503524965007e-06
-3.91642211133068e-05
-1.37297542976964e-05
-4.14116636200358e-05
-3.01140966077273e-05
-2.47685389958662e-06
-2.88939392312721e-05
-1.09975258958709e-05
-3.34112375650443e-05
-1.14562493863767e-05
-2.33193406211277e-05
-4.54022077547389e-05
-2.08332072784684e-05
-2.64920067383978e-05
-3.67079768766624e-05
-2.49092206773089e-05
-1.24402478825995e-05
-5.95135766826148e-05
-6.07959104161619e-06
-1.75514818064783e-05
1.42775705960619e-05
-4.11113832139145e-05
-1.47091121197018e-05
-8.13803902166012e-06
-1.35394098297869e-05
-9.30821540424436e-06
-1.01407998873171e-05
-2.68358227353732e-05
-3.77908768640415e-05
-3.47037324949063e-05
-3.91538483685064e-05
-1.8293895766869e-05
-2.8727131827644e-05
-1.17716444654777e-05
-5.13822184012617e-05
-2.15992988495786e-05
-2.58142700366509e-05
-3.62249047308849e-05
-1.78124941542974e-05
-5.04307233788092e-05
-5.73993721815134e-05
-5.26886203435533e-05
-2.12692050857213e-05
-1.83416684560248e-05
-3.58949652113801e-05
-1.35375960395004e-05
-4.77194639540273e-05
6.44988583141359e-06
-6.16083189015468e-05
-3.5032871603085e-05
-4.43952187257241e-05
-2.64976328133416e-05
-1.22642793766462e-05
-5.2300126423736e-05
-2.69649483781299e-05
-4.02837766762333e-05
-3.59236825266032e-05
-9.40356500042298e-06
-9.91448938363343e-06
-3.15187318941361e-05
-1.40065233195963e-05
-2.49346120271408e-05
-1.95805893293732e-05
-3.29618662530199e-05
-4.48258130425356e-05
-2.96822092667543e-05
-3.11079081323382e-05
-2.28280448256485e-05
-4.43859119733915e-05
-4.38013447296209e-05
-3.84845313321134e-05
-4.73729981718675e-05
-2.7664597517847e-05
-2.34142006259847e-05
-2.43845601798143e-05
-1.63801739185653e-05
-1.55458117095476e-05
-2.35615155449899e-05
-2.86691259281588e-05
-3.19063618452491e-05
-1.93631874920461e-05
-7.85205521088856e-06
-1.83928736963616e-05
-2.47846665821217e-05
-2.5106494345704e-05
-9.61689084735809e-06
-1.40091199707135e-05
-2.10459862585909e-05
-1.49610501687743e-06
-4.39055139457987e-05
-3.31844672257311e-05
-5.1240116324289e-05
-3.54286534979515e-05
-1.72042357804791e-05
-5.46479447478011e-06
-1.70642737064837e-05
-5.01879241759534e-06
-1.33699922345762e-05
-3.27517210435195e-05
-2.57726331272411e-05
-3.6763699518479e-05
-3.54911834550024e-05
-4.71865212476095e-05
-5.34118313596031e-05
-8.31123307997907e-05
-3.09438733549682e-05
-9.60927095036816e-06
-1.28298173401451e-05
-3.02164242111475e-05
-4.21842733169064e-05
-1.71549096991016e-05
8.86729372336092e-10
-4.86954009807335e-05
-2.12768330853965e-05
-1.62977697250077e-05
-7.86128077440947e-06
-1.66156500931182e-05
-1.11191329025559e-05
-3.83028008423903e-05
-2.60995342126259e-05
-4.14788270439341e-05
-2.1234805644645e-05
-1.48974226390676e-05
-5.21952232269121e-05
-3.52953753186192e-05
-4.94791079053968e-05
-6.17174944913363e-05
-1.7522234105647e-05
-1.88337991914866e-05
-4.16512365745296e-05
-1.05211531338465e-05
-3.23955201012782e-05
-4.46777352121118e-05
-6.65393975017843e-05
-4.82703830507165e-05
-3.3604037633072e-06
-3.08283230973529e-05
-1.59519902788676e-05
-2.63836039108211e-05
-4.20031386958938e-06
-3.01232495689935e-05
-6.09360984308926e-05
-4.51802892964245e-05
-7.13891851168974e-07
-2.78269430495655e-05
-2.78062411310693e-05
-2.69187939117272e-05
-2.18518679125859e-05
-2.77768343651505e-05
-3.18370460135697e-05
-4.29137562387653e-05
-2.42633635646625e-05
-2.9223024214668e-05
-3.29404448309771e-05
-3.32824419091513e-05
-2.10787921010741e-05
-1.50163684001769e-05
-3.30863426301915e-05
-1.23297768940382e-05
-6.20544012980741e-06
-1.85817763005243e-05
-6.46363241772243e-05
-2.39080072618244e-05
-5.30906107790165e-05
4.07092837993362e-06
-2.32995561745144e-05
-4.35712250830109e-05
-3.100461655545e-05
-3.61554490220842e-05
-8.53976649795356e-07
-1.32489771888992e-05
4.19998389276636e-06
-4.43249142048219e-05
-1.87318943139705e-05
-3.76237230162767e-05
-1.86033871912121e-05
-3.26028501344106e-05
-3.15930615016329e-05
-2.68575796519346e-05
6.91652267300495e-06
-3.85720060518272e-05
-2.4538301832732e-05
-2.47637974758683e-06
-4.23669893551859e-05
-2.11043337531071e-05
-4.9353577487216e-05
-1.12442957585155e-05
-2.82209128555536e-05
-5.42548295488623e-05
-2.27232242175132e-05
-3.47663756754194e-06
-3.428953914456e-05
-3.11869626398553e-05
-2.82114449789618e-05
-3.03262237790282e-05
-3.38262503393214e-05
-1.49217735321644e-05
-3.31117810626579e-05
-1.23738026410361e-05
-2.98800017597768e-05
-2.32993393761272e-05
-2.61519382208076e-05
-4.55834320697298e-05
-4.88033873899677e-05
-3.39660120005395e-05
-3.78861266399905e-05
-5.73934854039521e-05
-4.41546126073258e-05
-2.87532284327619e-05
-2.49915167598359e-05
-6.91325367142185e-07
-2.95875215460415e-05
-3.95948271327428e-05
-2.60570843799484e-05
-5.81393683256397e-05
-3.57492969214503e-05
-2.76274012374917e-05
-3.46194873899555e-05
7.5287742043161e-06
-4.64916656051231e-05
-4.25082299422279e-05
-4.67429253646868e-05
-3.66027777455112e-05
1.74301825373729e-06
-7.15607947348311e-05
-3.89311569795835e-05
-4.80582690225117e-05
-2.46657031595123e-05
-6.28549181095798e-05
-2.61373154820351e-05
-3.33130881593894e-05
-7.2924908892446e-06
-2.89223796706909e-05
-4.49601275067567e-05
1.11291196176449e-05
-3.13338953460764e-05
-4.54906968935768e-05
-1.802944020965e-05
-1.62412759767981e-05
-2.99136818818334e-05
-1.82492241188469e-05
-3.43468440737718e-05
-8.1067563021885e-06
1.24343106914831e-06
-3.64641926555705e-05
-2.88608054185687e-05
-3.81288232000432e-05
2.9230956088968e-06
-2.19667880631741e-05
-3.16567054202242e-05
-4.6583234754392e-05
-1.90961106265023e-05
-4.80709590672299e-05
-2.71509741731555e-05
-7.19168309371273e-06
-1.99161160918031e-05
-1.56139916608035e-05
-2.8592084381873e-05
-3.33397500402003e-05
-2.16057563604339e-05
-1.27670062365684e-05
-2.10927851168949e-05
-5.95973580562064e-06
-3.64855498321915e-05
-3.41971399938222e-05
-4.65542844426165e-05
-3.88191369647581e-05
-3.66162295153676e-05
-4.14343210171042e-05
-4.77855170493276e-05
-1.95905876757589e-05
-4.74739781470841e-05
-2.07077722377827e-05
1.05626114576907e-05
4.3714235845622e-06
-4.27975727578713e-05
-3.04753638163938e-05
-3.86985441172333e-05
-5.36963033130428e-05
3.81980162047433e-06
-1.47152294013195e-05
-1.38341070387379e-05
-3.67190884363819e-05
-9.53456698757544e-06
-5.3834129976599e-05
-3.19583971692215e-05
-1.3941780204765e-05
-3.32539280764141e-05
-3.31757175488224e-05
-2.68214741071846e-05
-1.33689816166138e-05
-2.48630120254056e-05
-5.30658751162822e-05
-3.25311969923119e-05
-1.70590136689946e-05
-2.07861079925033e-05
-4.75449253818214e-05
-3.54752836484146e-05
-5.25119319685983e-05
-8.49597096579967e-06
-1.06219222687709e-05
-4.9917154439278e-05
-3.51749498851064e-05
-4.34627525274247e-05
-3.55146840740279e-05
-4.25748985026955e-05
-3.28372150102843e-05
-5.15510556073991e-05
-6.77964836974351e-06
-1.69487320562705e-05
-3.66662532238639e-05
-5.02007600065757e-05
-4.65638047287911e-05
-3.2755793367891e-05
-2.31351152590488e-05
-2.65873810733613e-05
-8.41039439746024e-06
-5.23575972063809e-05
-2.88915190675793e-05
-1.05727721800388e-05
-2.36545264701184e-05
-6.62412050403731e-05
3.9623313846468e-06
-2.07109183896584e-05
-3.12364682592005e-06
-3.03768114074435e-05
-1.70176800216718e-05
-1.00136873179138e-05
-3.27713176390379e-05
-3.64365135498704e-05
-3.52868807134807e-05
-1.24948400229402e-05
-1.23720473051862e-06
-4.59550448711255e-05
-3.50535278136231e-05
-1.72730171676575e-05
-6.5226698727111e-05
-7.233486916775e-05
-4.82546676095137e-05
-2.1899188874568e-05
-3.79882274440932e-05
-4.18343629635074e-05
-1.41644805608124e-05
-3.49904769309735e-05
-1.83098847740333e-05
-7.53470491916918e-05
-4.17204342634373e-05
-6.49680937651852e-05
-4.89458790717565e-05
-3.78444768858367e-05
-1.14560425404146e-05
-1.41953710935107e-05
-5.07652884098305e-05
-4.82479442536484e-05
-2.62427400345952e-05
-5.25285948184717e-05
-3.51631673466931e-05
-1.20894768771304e-05
-3.66594077043923e-05
-2.34255430710994e-05
4.19444856149386e-06
-4.38906195509225e-05
-4.16299704242905e-05
-3.66629050698779e-05
-1.53985477911867e-05
-1.0943016260684e-05
-2.61624095193074e-05
-4.90567897650465e-05
-2.09433750596455e-05
-5.70408410443541e-05
-1.42869483926703e-05
-2.82489203496526e-05
-4.22737217264884e-05
-1.84207726461945e-05
-2.72245828373846e-05
-2.44748115609301e-05
-1.39991791328682e-05
-4.17455759201328e-05
-3.18951896217855e-05
-2.05942432860098e-05
-4.62090353113229e-05
-2.46217207976727e-05
-4.30280918871225e-05
-2.33166491724299e-05
-3.18276926951817e-05
-4.16235137340815e-05
-6.64412457395286e-06
-1.9630190650213e-05
-1.92530735630449e-05
-3.60454527618347e-05
-3.46967261587625e-05
-3.39801287686245e-05
-5.02552994682303e-05
3.62123307050596e-07
-2.84266222131697e-05
-1.29434212821862e-05
-1.4327554727523e-05
-3.15180876692465e-05
-6.41375337951657e-05
-4.75621636275622e-05
-2.80016258696555e-05
-3.5293732008899e-05
-4.47196914736066e-05
9.81331374431397e-07
-4.59950587532902e-05
-2.10199794757563e-05
-3.3691480464209e-05
-7.17539669023907e-06
-1.73031453798468e-05
-2.88158418175945e-05
-3.72513573822903e-05
-5.81400281164067e-05
-3.14247079207953e-05
-2.76363133969947e-05
-2.90044665839057e-05
-5.18605355752264e-05
-3.34324054919047e-05
-2.34761260288266e-05
-3.62312211727705e-05
-1.8641983921767e-05
-1.79813462759674e-05
-6.77928189548349e-05
-2.58531518780173e-05
-5.3088108384094e-05
-3.66012185188253e-05
-2.86971569341375e-05
-3.88178502045728e-05
-6.01522939923234e-05
-3.26542449059705e-05
-2.59898625584388e-05
-1.71317329653627e-05
-2.09436218374488e-05
-4.90467572590545e-05
-5.03882755680731e-05
-6.12155016921968e-05
-4.23554050385143e-05
-4.02251339804048e-05
-2.93579947436919e-05
-3.99241166438222e-05
-5.7549701064789e-05
-3.66998858454799e-05
-3.87654929183204e-05
-1.06875666871539e-05
-2.93749559970926e-05
-3.86757054967568e-05
-2.19725683453375e-05
-3.7143880817121e-05
-6.03640840656356e-05
-3.23972699826734e-05
-2.34456186416368e-05
-2.20242073407718e-05
-4.97605386752248e-05
-4.94594982842589e-05
-6.59350957961357e-05
-4.29488123361891e-05
-2.99195757016852e-05
-1.10618280523269e-05
-1.26091857508357e-05
-3.42378345363607e-05
-3.9807951204497e-05
-3.45453245534253e-05
-1.89316824918224e-05
-3.91633856242172e-05
-1.02453199401111e-05
-1.22527208607679e-05
-1.3743119457537e-05
-1.1770842198085e-05
6.92917987778911e-06
-2.07337192284627e-05
-2.38174519368661e-05
-4.19080758377479e-05
-5.44389542932567e-05
-4.61699018074218e-05
-5.69492713656706e-05
-3.41760705918008e-05
-1.21294197730305e-05
-1.95618402804366e-05
-2.56162586678427e-06
1.21314669797789e-05
-2.66175080935204e-05
-2.89436678401692e-05
-5.11788396368503e-05
-4.1280768664746e-05
-2.13227121584261e-05
-1.59545603853634e-05
-1.68627864876235e-05
-1.40220554582249e-05
-2.25614990052079e-05
-5.07076575028611e-05
-3.13849726392558e-05
-2.73652216664381e-05
-4.53496063226316e-05
-6.27366528977629e-05
-3.49183892709404e-05
-5.83919824605801e-05
-1.31864736465658e-05
-4.72057279689462e-05
-4.6186591845528e-05
-5.1096724625811e-06
-3.94320877915454e-05
-2.96834064390825e-05
-4.34742927098423e-05
-4.78032764819069e-06
-1.3268138147994e-06
-5.9406053838906e-06
-3.91342914523091e-05
-4.86863357128013e-05
-5.93183725920561e-06
-2.29473367510368e-05
-4.29425459854544e-05
-4.74558346703184e-05
-1.2638486981205e-05
-5.30067151984722e-05
-2.31479075129621e-05
-1.51812034733676e-05
-1.39389611845149e-05
-2.37563986160855e-05
-4.39630449446131e-05
-2.2276010479738e-05
1.3409844138705e-05
-2.12817497930324e-05
-4.16438126885472e-06
-6.12186855744487e-05
-3.77221492635686e-05
-2.0514516960139e-05
-3.28631842043358e-05
-3.76739562037064e-05
-2.38863072421991e-05
-2.94788934167509e-05
-2.46647726465487e-05
-3.92964178399504e-05
-3.84499320444556e-05
-5.16237629529892e-06
-2.69243097500681e-05
-4.8722227069138e-05
-3.26542650528564e-05
-1.80029795143177e-05
-2.75136803867421e-05
-1.95608049965204e-05
-3.96973665944559e-05
-4.25761522609057e-05
-3.39018051172995e-05
-2.07986646207948e-05
-3.70335334698407e-05
-4.76400284731994e-05
-1.13455516277787e-05
-4.28718199474412e-05
-6.93546235759077e-05
-1.59686329725457e-05
-3.09887167555011e-05
-1.19481657775237e-05
-3.85960353191126e-05
-3.08107357904061e-05
-1.28273436789155e-05
-3.1319893643068e-05
-5.30218891505181e-05
-3.92153512105974e-05
-1.79773305479168e-05
-5.15696903871336e-05
-3.43255951966649e-05
-3.4246676322775e-05
-3.18221667611551e-05
-3.53028232861072e-05
-3.33207528751126e-05
-1.20928254212089e-05
-4.12824579257293e-06
-1.00490959647617e-05
-3.28537833776789e-05
-5.0407423485373e-05
-2.75354452373518e-05
-5.52973459474327e-05
-3.27715259974958e-05
-1.83419665771058e-05
-7.13932157986741e-06
-2.82842043572364e-05
-7.87484101487136e-05
-6.89149137202053e-05
-2.27969793224419e-05
-2.65055093935976e-05
-4.0841479412975e-05
-3.41784344566905e-05
-3.12481102382922e-05
-3.764427747142e-05
-2.0319201811451e-05
-5.82591265564235e-05
-4.7056530657271e-05
-1.44386314854509e-05
-4.13897854486646e-05
-3.56138306585119e-05
-4.46820822586084e-05
-3.17679952033236e-05
-1.55054448071094e-05
-3.58051554113742e-05
-5.02016499126034e-05
-1.24047590597733e-05
-1.99374557852689e-05
-4.88796497697406e-05
-2.30729597646485e-05
-3.46177527547056e-05
-2.00864653718157e-05
-1.04767157092547e-05
-5.82509011729399e-06
-2.84073884760518e-05
-3.90430838952591e-05
-7.19175141495607e-05
-2.45132489720475e-05
-4.06441202241886e-05
-4.32950116798946e-05
-3.06267301522028e-06
-3.51154855747679e-05
-4.35643209766423e-05
-2.82996601605973e-05
-1.82211995067216e-05
-2.17938171057198e-05
-3.44590385255204e-05
-9.27569003889767e-06
-1.59727117997821e-05
-4.9506808470713e-06
4.99662423637526e-06
-4.29847642306115e-05
-3.62140507013394e-05
-1.3759120107131e-05
-6.00669535186857e-06
-2.75957312435808e-05
-2.07449187202532e-05
-5.65624896852143e-05
-2.74659191400379e-05
-2.86176195195792e-05
-1.31336824233253e-05
4.29909436692768e-06
-2.42437509609483e-05
-5.16055054483263e-05
-4.26660579844331e-05
-2.09445806594804e-05
-2.36084635325344e-05
-1.37411457346232e-05
-2.69149265910424e-05
-4.56678728445531e-05
-1.51237970742617e-05
-2.05309921694408e-05
-3.36657037920794e-05
-5.60608355628148e-05
-1.34753103965638e-05
-1.06643909246097e-05
-2.30732978127203e-05
-1.15446825846312e-05
-6.87772086622534e-05
-4.06383392792505e-05
-2.69062900554024e-05
-4.22433470282145e-05
-3.18944070740077e-05
-4.81805646697781e-05
-1.88234429939533e-05
-2.83217080932095e-05
-2.07990575024633e-05
-7.68713159779022e-05
-1.58342717424537e-05
-2.55716353540424e-05
-2.43862729734252e-05
-6.90889603342471e-05
-3.99221530571892e-05
-4.48718050605661e-05
-2.5969245379307e-05
-3.77878246226282e-05
-3.12826162293227e-05
-3.798445592762e-05
-2.99552569385817e-05
-3.27240009582909e-05
-2.69632026061506e-05
-4.100200677134e-05
-2.37169496211607e-05
-3.6024295089251e-05
-1.97849857876062e-05
-1.9088341434255e-05
-2.60197236996135e-05
-3.65117093384321e-05
1.21445650018592e-05
-4.09389284288928e-05
-2.16624102511954e-05
-5.83605077853638e-05
-7.80582892012016e-06
-2.17145977538703e-05
-6.172263662062e-05
-1.64022760064026e-06
7.9495441376822e-06
-7.38549722246722e-07
-3.2999747707014e-05
-3.81942337403235e-05
-4.43936133078713e-05
-3.11663488498744e-05
-3.51566838943363e-05
-5.29189248543175e-05
-5.5605577494639e-05
-2.41268057765996e-05
-4.63400588671788e-05
-2.53132177479574e-05
5.12846702791727e-06
-3.33785024316063e-05
-1.5876715232487e-05
-3.14396036894166e-05
-7.14742939502998e-06
-2.49028981451713e-05
-1.80780432420591e-05
-6.3219510679789e-05
-2.87925126086016e-05
-2.77225596697047e-05
-3.06029001023057e-05
5.76915583031935e-06
-3.5808524728063e-05
-1.69024531677999e-05
-1.13168753443011e-05
-2.17227173568034e-05
-3.65182975889351e-05
-2.60059798654102e-05
-5.24738492806472e-05
-5.54747168309495e-05
-1.92766608128937e-05
-4.17369669859219e-05
-3.90468149009697e-05
-6.38559488022051e-05
-8.61083486891557e-06
-4.54336396653712e-06
-1.37945595486316e-05
-2.82638751709943e-05
-4.92186620515983e-06
-2.06947963772367e-05
-2.26336024380782e-05
-2.17048435828258e-05
-5.19969632293048e-05
-6.09316642463996e-05
-2.97805499267958e-05
-2.7594503248784e-05
-3.44335686475309e-05
-2.51380479825412e-05
-1.10617778276262e-05
-6.74679654822466e-05
-2.23133823737832e-05
-2.83825275899467e-05
-2.73006705291441e-05
-5.95153719498346e-06
-4.31481406383462e-05
-3.75601433011974e-05
-2.61713634122072e-05
-2.24293107881016e-05
-1.11573972370812e-05
-9.40510155826865e-05
-3.2957619333005e-05
-2.22894426224643e-05
-4.7972315418217e-05
-3.65143559355275e-05
-1.78686894868168e-05
-3.88931322712467e-05
-3.66211734743377e-05
-1.6819442501438e-05
-3.15973566123538e-05
-7.89754252027245e-05
-9.9651251420455e-06
-2.61884058345007e-05
-2.91760478631701e-05
-2.52568643887475e-05
-3.96940332676551e-05
-2.97602843012643e-05
-5.3653551757094e-05
-2.12257809183877e-05
-5.11496707705643e-05
-3.3874523168229e-05
-4.35258449263838e-05
-4.06939821856158e-05
-1.37756572350812e-05
-4.86125018314285e-05
-2.90957156901859e-05
-4.53417213653196e-05
-1.93769917020944e-05
-2.94507073830776e-05
-2.66014291621048e-05
-1.66603804838903e-06
-5.16660434363486e-05
-2.41803035308007e-05
-7.46523831007947e-06
-1.6085653439231e-05
-4.42979302618715e-05
-2.69081853110371e-05
-3.34689133290122e-05
-1.41507121510797e-05
-4.29233896906104e-05
-3.13847829021029e-05
-1.83979450603923e-05
-4.27418221786242e-05
-4.53893281778242e-05
-2.22953214977101e-05
-3.03734263700253e-05
-3.82794697973486e-05
-4.26418065492947e-05
-3.08488626244952e-05
-3.53348737519014e-05
-2.6263903225277e-05
-8.03590597533879e-06
-5.70487984256151e-05
-4.07091700662694e-05
-2.44214592872127e-05
-5.47863151517087e-05
-2.74940161402883e-05
-3.69929735737125e-05
-3.68359153472336e-05
-3.40881804293342e-05
-5.99752098236459e-05
-2.43853624936906e-05
-1.44590677303414e-05
-3.29169753334676e-05
-2.83918956084666e-05
-1.59924718869028e-05
-1.51654716438131e-05
-7.30426193630858e-06
-3.07857901262947e-05
-2.81216269907268e-05
-4.92827170650389e-05
-6.01947337358251e-05
-4.63495920751417e-05
-2.77893589000018e-05
-2.34670416730613e-05
-5.27136080647829e-05
-5.39171165147903e-05
-2.32199859835943e-05
-1.83116435726954e-05
-3.16347000887986e-05
-1.6289061312728e-05
-7.89388649730495e-06
-5.98493517513233e-05
-1.70309142660357e-05
-3.68039470353062e-05
-4.19115678671505e-05
-1.98380138401842e-05
-3.67325455899809e-05
-4.2176164770346e-06
-3.44876969744051e-05
-3.44457881929714e-05
-5.46874542757622e-05
-3.04242366165059e-05
-6.60825594162095e-05
-1.97822239354876e-05
-5.21921764974679e-05
-1.6285633998301e-05
-1.79399495068049e-05
1.6965849885767e-05
-1.51219903269994e-06
-1.10900374787312e-05
-5.41391671636183e-05
-6.25859986998809e-05
-5.18770799828918e-05
-4.22555985802894e-05
-4.62859505189658e-05
-1.63439816840088e-05
-3.38103799312528e-05
-3.69645466488579e-05
-2.70848834982572e-05
-1.640190262495e-05
-3.03619397461774e-05
-5.48946434678323e-05
-4.41035846526464e-05
-3.07582019331332e-05
-2.23128297569393e-05
-1.40704126430379e-05
-8.50651851649349e-06
-2.15457736308665e-05
-4.99736811023353e-05
-2.65541091177005e-05
-1.30031236787658e-05
-1.0461464767817e-05
-5.05882324616591e-06
-4.51043552071163e-05
-3.43338691905878e-05
-2.44914865915435e-05
-2.63428681321228e-05
-2.24812661036311e-05
-2.71251916781522e-05
-4.3008133069464e-05
-1.0786968452684e-05
-4.76131719823917e-05
-2.09148723869356e-05
-2.28451122266517e-05
-2.26306152212731e-05
-3.14826634314722e-05
1.75240967008756e-05
-4.4641325311069e-05
-3.7765701549997e-05
-3.19671647464625e-05
-4.83636829885248e-05
-1.66015301852687e-05
-1.45086444528669e-05
-5.48433419729528e-05
-3.33648643084587e-05
-2.6402747617897e-05
-3.45593178694632e-05
-4.4350619144114e-05
-1.15798973315704e-05
-3.19593600296781e-05
-2.68910213691259e-05
-3.47856937866447e-05
-6.14956954006491e-05
-4.27983935638465e-05
-3.2783273699695e-05
-5.12960945473229e-05
-4.00854139416401e-05
-3.95200616078115e-05
-2.02007423415582e-05
-3.33928282867866e-05
-4.21777214431392e-05
-3.72130897881288e-05
-5.47426344541737e-05
-5.73494356510535e-06
1.22655755475842e-06
-1.90397694211055e-05
-5.49014441363701e-05
-3.04481931397238e-05
-1.89173877027899e-05
-2.54922851294104e-05
-3.37439208452589e-05
-2.6371676008956e-05
-2.75427031892962e-05
-5.07373604686638e-05
1.26654308637664e-05
-3.79972688854525e-05
-2.10739652378844e-05
-3.06831505675318e-05
-3.45995857425945e-05
-3.21274816978361e-05
-2.12042132542023e-06
-2.95298242520484e-05
-4.27913413086157e-05
-2.56071425143948e-05
-6.84108678541387e-05
-4.02689547526497e-05
-4.05658493623626e-05
-2.42420211737003e-05
-4.69678742249797e-05
-3.19516649548773e-05
-1.4093964613493e-05
-3.87182089440338e-05
-2.88099968894122e-05
-7.14215898821133e-06
-7.00997093656034e-06
-1.94770207330449e-05
-2.32170151906635e-05
-3.29903533185562e-05
-4.36816147416249e-05
-7.12239210360324e-06
-1.40429959444174e-06
-3.96222871851886e-05
-1.71378472070872e-05
-1.7028576704477e-05
-3.25269760831575e-05
-3.88044618106616e-05
-9.06987712019922e-07
-1.18277103648789e-05
-3.30841386812592e-05
-5.01504707097075e-05
-2.61946149496793e-05
1.19694869153877e-06
-5.60825494422904e-05
-1.25240741318289e-05
-3.19412677652845e-05
-2.88010317594167e-05
-2.72501594109082e-05
-1.51930170238328e-05
-2.40930595062036e-05
-4.07264454422525e-05
-4.46573097082147e-05
9.0742294718897e-07
-3.22514824869476e-05
-5.1855903124923e-06
-5.22724300618593e-05
-6.13101931488133e-05
-4.47682595751579e-05
-1.83530798613163e-05
-2.08679768409369e-05
-4.03796683570344e-05
-3.02145939730198e-05
-1.9976298214357e-05
-5.32485319601371e-05
-3.85133999375325e-05
-3.1954273665903e-05
-1.61796131160624e-05
-1.96127253775549e-05
-1.43370609857479e-05
-1.86234318516071e-05
-3.80511334276844e-05
-1.99963699301277e-05
-3.11663176573363e-05
-5.54243349200493e-05
-4.06907251708062e-05
-2.1861611167622e-05
-5.05907834512551e-05
-3.71201652420414e-05
-3.59499778184181e-05
-1.45558751811448e-05
-2.40109672144595e-05
-2.45092592079011e-05
-2.54535467275814e-05
3.85609141295134e-06
-2.57065709304327e-05
-3.56135443604116e-05
-3.48158213790996e-05
-2.22699433078749e-05
1.20621053216138e-05
-2.02489433309991e-05
-1.69006814314385e-05
-2.78843687837002e-05
-1.78763373013847e-05
-3.97242365369787e-05
-3.84217910984769e-05
-5.28144743294463e-05
-1.63684932618787e-05
-2.98959503984749e-06
-4.96770511536395e-06
-3.05636343341526e-05
-6.16412139527876e-05
-6.71853582444227e-05
-4.48482650760195e-05
7.92235728212912e-08
-1.65668544072238e-05
-7.42405050554224e-05
-4.38637194124293e-05
-4.58588068323444e-05
-4.43071448355179e-05
-3.45989210515915e-05
-1.45716151805568e-05
-2.49436333052344e-05
-2.2887614349346e-05
-1.24674321805189e-05
-8.74239919356176e-06
-8.88753827311138e-06
-4.18662259712491e-05
-1.58414309065004e-05
-3.78768006359438e-05
-2.46951075389857e-05
-7.1625136510444e-05
-1.57456564600672e-05
-5.10142714046722e-05
-7.48989082485293e-06
-1.02449268348245e-05
-1.87190807818594e-05
-5.02033650482396e-05
-4.11817336408718e-05
-2.7839037693725e-06
-1.69928641323132e-05
-4.37297935928646e-05
-4.11783875283118e-05
-3.49684015311389e-05
-3.72727380046283e-05
-5.14601979432371e-05
-3.96916325994703e-05
-6.8459606473385e-06
-5.37308705412079e-05
-2.78304967883604e-05
-3.10470249509749e-05
-5.86921873960308e-05
-2.50432406516229e-05
-4.5882216928752e-06
-2.15142968006506e-05
-3.46850219156665e-05
-4.32476203084363e-05
-1.84298429341917e-05
-2.18615112950519e-05
-7.52360005212001e-06
-5.31822834009472e-05
-4.81258685165036e-05
-2.6143699842919e-05
-5.86726815701818e-05
-2.72378543607258e-05
-1.53859065126938e-05
-2.41941940317758e-05
-4.73379457501242e-05
-7.72750467763351e-06
-3.30731990632401e-05
-4.03723993382632e-05
-3.02704523661728e-05
-3.23988934968875e-05
-1.64171985056833e-05
-4.45496139092978e-05
-2.19508403986554e-05
-4.05386021446039e-05
-6.28025998543816e-05
-3.87782452822276e-05
-3.57968561032728e-05
-3.77177126055964e-05
-1.22715863603542e-05
-3.85699448927711e-05
-5.87900849878762e-05
-2.19741595240645e-05
-4.0488157740824e-05
-3.25264362181369e-05
-3.85870515148965e-05
-1.4913908866568e-05
-4.48748854759493e-05
-3.92007138890333e-06
-5.34447108090601e-05
-8.85872649619805e-06
-5.05765941610211e-05
-5.96150466048193e-05
-3.87538511313179e-05
-5.63081865061304e-05
-1.00298932895586e-05
4.8545291963747e-06
-1.06778830590345e-05
-1.92067670388258e-05
-2.92419850613605e-05
-4.24546724146219e-05
-3.89001511848563e-06
-1.76121702661123e-05
-2.28100198210387e-05
-2.12984543830457e-05
-2.69020045073271e-05
-1.5139568917404e-05
-8.34994887018205e-05
-2.42524412270374e-05
-5.33964492165237e-05
-2.51351829538927e-05
-8.58246861101494e-06
-1.14118752708924e-05
-3.01063326196586e-05
-3.44781162777496e-05
-4.87069527369099e-05
-5.6974587199619e-05
-2.73046461073002e-05
3.70533526193871e-07
-5.87469656911205e-05
-2.83878187180654e-05
-2.82293188016025e-05
-4.62864491068843e-05
-3.50998514361496e-05
-1.07167819309277e-05
-3.89208558672732e-05
-4.21250449977946e-05
-2.92725768568246e-05
-3.90422495340785e-05
-1.31137282962029e-05
-2.37508090503137e-05
9.74732918438567e-07
6.0810275990718e-07
-3.46196964365231e-05
2.09893820829856e-06
-2.09734974552134e-05
-4.3167703865407e-05
-3.33611122250212e-05
-3.96866628515893e-05
-2.96521979026973e-05
-1.07982959494278e-05
-3.20822774303602e-05
-7.74995476937692e-06
-3.28539641948711e-05
-4.44133649433233e-05
-3.27337387831183e-05
-4.42051060292957e-05
-3.18977449975559e-05
-8.01761544133814e-06
-6.5094218301045e-05
-2.93099196096128e-05
-6.25564636347442e-05
-1.26090545924988e-05
-4.69000598595033e-05
-4.24903301499232e-05
-3.90842011695507e-05
-2.93568780300992e-05
-5.71674513372814e-05
-3.53871155939234e-05
-5.35362997294087e-05
-3.47529256844367e-05
-4.03709478224059e-05
9.71181874303069e-06
-1.66363605307944e-05
-1.13286708196869e-05
-2.89781250016738e-06
-4.11177771175518e-05
-9.90727476709349e-06
-6.53018120603223e-05
-1.80686382831775e-05
-2.97240593697105e-05
-1.52109565812218e-05
6.48892281274269e-07
-4.64103857027859e-05
-9.8256480115901e-06
-2.24921872502549e-05
2.23545442611447e-06
-2.32761399093404e-05
-2.04108052205985e-05
-3.91091066566982e-05
-1.62489097471983e-05
-3.5532632659323e-05
-3.23161361361902e-05
-3.40921120237929e-05
-3.77840259626231e-05
-2.28699059866398e-05
-1.7639762730347e-05
-3.13419256536055e-05
-5.70449825450771e-05
1.62297796222665e-06
-4.79301899753382e-05
-2.07548056626966e-05
-3.23109250572246e-05
-1.3822702886552e-05
-2.84057645381196e-05
-1.98621680226297e-05
-3.09652384467716e-05
-3.19566914755985e-05
-4.38154707405001e-06
-4.91654405891507e-05
1.23696454322733e-06
-3.29155301972388e-05
-1.32963497087691e-05
-1.53197384557837e-06
-3.19031597369785e-05
-4.92074192339163e-05
-8.43073730366044e-06
-4.99126557997124e-05
-3.52337808196896e-05
-2.17131096300758e-05
-2.68367921447049e-05
-3.14280787029099e-05
-4.21980535484063e-05
-4.70526358269405e-05
-5.2447980008509e-05
-7.59819141948486e-06
-4.47484122824492e-05
-6.14758619086298e-05
-3.80798140179417e-05
-4.95296569438213e-05
1.48843022004001e-06
-2.44782307194147e-05
-2.26352596864403e-05
-4.81645128784336e-05
-3.06932260128982e-05
-4.18178278872773e-05
-4.44893474931146e-05
-2.3338298771074e-05
-2.60109208420054e-05
-8.28260369056034e-06
-3.40814066637338e-05
-4.49399197756083e-05
-7.47907782163475e-05
-6.85662242110058e-06
-4.93232780348869e-05
-1.98784264625131e-05
-2.58317122576509e-05
-2.1091611895996e-05
-5.02081778396652e-06
1.00971768486911e-05
-4.21491143360038e-05
-3.17371895151528e-05
-4.37401147381947e-05
-8.3090530386235e-06
-3.84568859492081e-05
-3.83958051617467e-05
-5.29296648426424e-05
-1.7004237207538e-05
-8.26805591260143e-06
-2.77202901730809e-05
-2.72643559145036e-05
-2.15804452329346e-05
-3.25777621085897e-05
-2.98998706845569e-05
-2.38174326460441e-05
-3.40312829792064e-05
-5.50866075274573e-05
8.31801688658387e-06
-3.68064970968648e-05
-3.25423435665148e-05
-3.19656078178144e-05
-2.37507245794644e-05
-5.3087301766597e-05
-4.98782956765338e-05
-4.19238620983426e-05
-4.18615388682651e-05
-3.46011762091246e-05
-2.29931753613099e-05
-2.62366548911977e-05
-2.57892329221599e-05
-2.45264650650788e-05
-7.35270801283455e-05
-4.70052236817687e-06
6.51793652024175e-06
-2.94745807692714e-05
-9.96249621655765e-06
-2.13459221846431e-05
-4.98136316673586e-05
-2.68925337587642e-05
-6.12295749238496e-05
-8.80504939253309e-06
-2.08644155810635e-05
-2.87235178005431e-05
-1.49328270372431e-05
-3.46244240061512e-05
-4.43024419079132e-05
-2.31436736863148e-05
-4.25257480166325e-05
-4.45498644156431e-05
-3.83716205395041e-05
-5.19978257973774e-05
-2.10702179040684e-05
-2.09123919890757e-05
-4.10197447424449e-05
-1.67420040177996e-05
-5.78116490948316e-05
-3.15907233165483e-05
-3.23240404569463e-05
-4.26529711553495e-05
-5.81325080139135e-05
-2.79102613258526e-05
-2.2639486552973e-06
-3.48784683725184e-05
-3.10281350676797e-05
-2.15200486179491e-05
-2.01019445940876e-05
-2.49209966013562e-05
-1.79624717613663e-05
-3.88666528976002e-05
-3.74924551759627e-05
-3.53702027774261e-05
-2.05321052359931e-05
-4.19902745724204e-05
-3.33568542953454e-05
-3.80160405018103e-05
-3.65718080437755e-05
-5.32686006079698e-05
-2.24350921026253e-05
-2.43412220867734e-05
-2.03064070212174e-05
-6.2315417481659e-06
-3.78453340984081e-05
-8.69350162493559e-06
-2.23886230307717e-05
-1.81709168461e-05
-1.60590491240212e-05
2.94792554502309e-06
-2.21372052939317e-05
-5.65965589189903e-05
-2.86466749097258e-05
-3.5665046046609e-05
-3.81155158095037e-05
-5.05884755135673e-05
-2.90381507122168e-05
-1.5077212948579e-05
-1.68412264668492e-05
-3.45655580329956e-05
-8.54374312855408e-05
-4.79359945340683e-05
-1.94866137497767e-05
-3.68071371632125e-05
-2.7632286470879e-05
-2.54117196711986e-05
-2.3171335604572e-05
-1.53853791769784e-05
-1.28239439888884e-05
-4.09944128680447e-05
-1.12093401190271e-05
-2.86161817770358e-05
-1.26471284895576e-05
-2.84794807254204e-05
-5.39968116973489e-06
-3.9450958198417e-05
-5.13749286874829e-05
-3.6318424089202e-05
-3.06224103570462e-05
-4.62312319425488e-05
-3.45709149861069e-05
1.48589684639353e-06
-4.04629335878022e-05
3.40495660560406e-05
-2.16467035121958e-05
-4.54594682896114e-05
-3.29928199155333e-05
-4.59531635116806e-05
-5.55932393302903e-05
-3.34962910658221e-05
-2.81999054036883e-05
-3.79809308429285e-05
-3.36743333769711e-05
2.98287807411068e-06
-3.99879215659024e-05
-2.86240861308709e-05
-3.2951464826677e-05
-1.05123118059868e-05
-2.0620188859267e-05
-1.06962414587942e-05
-2.98027887353973e-05
-7.12621505475921e-06
-4.16077243754988e-05
-3.64250733529973e-05
6.54140766439552e-07
-4.59988437993491e-05
-2.95726995798702e-05
2.25209164255874e-06
-6.9869616386196e-06
4.64486507773812e-06
-8.2316228747691e-06
-2.73307796339671e-05
-6.33927307261301e-05
-3.06602645535179e-05
-2.35551775784899e-05
-2.20155124813307e-05
-4.29230121354291e-05
-2.48575381278626e-05
-1.73361082634433e-05
-2.98985818279669e-05
-7.86694410214492e-05
-2.85904150564655e-05
-2.47116560268279e-05
-2.59737697378731e-05
-7.21444466925089e-06
-8.57318790931346e-06
-5.44001212860162e-05
-2.57894168806944e-05
-4.13405841509598e-05
-5.200579616444e-05
-2.55830410504387e-05
-6.44082400870021e-05
-4.81940577494628e-05
-1.30989641443798e-05
-1.96559963205062e-05
-5.38506841082739e-05
-1.5329870348019e-05
-2.30871387277444e-05
-5.99240020336126e-05
-9.56676671987219e-06
-4.42987882712062e-05
-3.83425419196119e-05
-3.24924836397074e-05
-2.93933312225575e-05
-3.13234878384462e-05
-1.94441572612802e-05
-1.11579386907003e-05
-1.78853022542868e-05
-4.51428066039226e-05
-4.25326681223253e-05
-8.86313979010906e-06
-1.83365216470335e-05
-3.20943631598662e-05
-3.95263485329012e-05
-3.33226795620816e-05
-1.47940824442332e-05
-4.27219904330104e-05
-3.87447071800478e-05
-4.65382451414994e-05
-4.21382254722838e-05
-4.14818740261461e-05
-5.21632285928791e-05
-1.14490050730944e-05
-8.52018456989218e-06
-4.69861813607657e-05
-4.44419210930017e-06
-5.89181509833129e-05
-3.72432737207134e-05
-3.81886774706795e-05
-1.29158078310649e-05
-4.9386642659202e-05
-2.51335727451253e-05
-3.8673981959278e-05
-3.10284159186611e-05
-4.6039769554349e-05
-9.76499023196942e-06
-4.21439573533491e-05
-1.0623593130814e-05
3.92803659694164e-06
-1.76216591226888e-05
4.36417145931243e-06
-1.55338979882466e-05
-5.25672794190857e-05
-1.6300630598385e-05
-1.84728323763641e-05
-1.67842250839598e-05
-1.61204466494903e-05
-1.66137086603939e-05
-3.72223017605889e-05
-4.37172428924457e-07
-2.01670786045829e-05
-5.52014870246603e-05
-2.29425960038292e-05
-3.24273522151935e-05
-1.87442015720676e-05
-4.97423346651882e-05
1.80581930552058e-06
-5.98564945335744e-05
-2.23503896005462e-05
-2.45147273399653e-06
-1.19669202732118e-05
-5.80564159293596e-05
-4.69379463928125e-05
-1.94216151980204e-05
-1.8541437710594e-05
-1.91053888058917e-05
-2.04172464312749e-05
-9.530465272373e-06
-2.43170398538213e-05
-4.39316380565314e-05
-1.57461381015733e-05
-5.29463991555508e-05
-2.37942435479132e-05
-4.75829566256537e-05
-1.23430544556391e-05
-3.26081292607517e-05
-3.26246780775294e-05
-4.99873575422404e-05
-3.49604438922863e-05
-4.7844732569301e-05
-2.67677006715264e-05
-2.30336120960472e-05
-5.3085476548698e-05
-1.60778865912346e-05
-5.52868878047334e-05
-5.29962712970274e-05
4.10389718830593e-07
-5.08823095781127e-05
-4.16016443178135e-05
-2.58235819415201e-05
-4.76878037896899e-06
-3.75267040460618e-05
-4.15336466211919e-05
-2.90422776919869e-05
-5.70153928307616e-05
-4.65018174115225e-05
-4.79996069083447e-06
-4.71179414123104e-05
-4.90000459801472e-05
-3.75258459429304e-05
-2.42711901293324e-05
-3.01885353636538e-05
3.16841561370492e-05
-2.98577488821786e-05
-2.0395301362482e-05
-8.10712821812318e-06
-1.44406454723e-05
-4.73496979124826e-06
-3.23073322824464e-05
-3.79447061658826e-05
-5.11194973272227e-06
-4.13719699843999e-05
-3.8772001325978e-05
-2.27281211057042e-05
-4.47229903128884e-05
-2.74597421623244e-05
-4.9806464740214e-05
-3.65574567017328e-05
-9.60232553360169e-06
-3.52915232769024e-05
5.88982746298217e-06
-5.08748115223631e-05
-2.99870834805343e-05
-2.31329541460746e-05
-2.36722993303365e-05
-1.95907701271654e-05
-6.25585626595418e-05
-1.85856169180735e-05
-3.69008221850927e-05
-2.99894891046748e-05
-3.69055030026077e-05
-1.10862187151712e-05
-4.00240911441438e-06
6.69516071713952e-06
-1.86340096377787e-05
-1.91674463647689e-05
-2.5072754289942e-05
-3.18728752351149e-05
-9.71246134560254e-06
-4.29248244122522e-05
-3.16865198706631e-05
-4.53267302879706e-05
-4.41784483519971e-05
-3.85037681309385e-05
-2.15126550492422e-05
-2.71021317038988e-05
-2.64751556427784e-05
-3.59511580808463e-05
-5.8887283695649e-05
-1.12470358353382e-05
-1.21432765995183e-05
3.32458162723028e-06
-1.75205074390375e-05
-2.50670278774566e-05
-4.34878797681454e-05
-4.13952181557904e-05
-1.44456022352286e-05
-2.85547925540074e-05
-1.32740885621434e-05
-2.8013087198891e-05
-2.52355813439063e-05
-1.89411556160771e-05
-3.94940342936659e-05
-3.12976592993003e-05
-3.17541106162017e-05
-4.13865758744795e-05
-2.02662749392506e-05
-5.63424912311053e-05
-2.18766131155684e-05
2.05315150859734e-06
-2.22147387545918e-05
-3.11016463481178e-05
-2.83087087345352e-07
-5.20227394773748e-05
-1.37245262440665e-05
-1.76976084660043e-05
-1.99630047456379e-06
-2.80456380192303e-05
-1.75011845326355e-05
-2.48878537754278e-05
-5.75294016538386e-05
-6.31890758319907e-05
-1.08172129189982e-05
-3.10709039905075e-05
-1.15259824861075e-05
1.47787280417627e-06
-2.14077358795865e-05
-4.78093081381472e-05
-6.95025823001467e-05
-3.97754088285877e-05
-1.56822860182934e-05
-5.24297044499863e-05
-1.85838971021791e-05
-5.75585895005172e-05
-6.36021654883044e-05
-4.79483486659576e-05
-6.56569560080326e-05
-2.63371159168441e-05
-3.2565687595072e-05
-2.99427655521289e-05
-4.54329546093409e-05
-1.60683843835673e-05
-6.06132688928964e-05
-4.39222603891774e-05
-3.64226575402119e-05
-3.52565977442907e-05
-4.14091397958011e-05
1.41835746769676e-05
-2.10061186939835e-05
-3.24838995868491e-05
1.21018345032519e-06
-5.79547699885638e-05
-4.69647469886346e-05
-5.22066603746707e-05
-5.8378821878147e-05
-2.18231393214991e-05
-4.26274771525288e-05
-1.46584840657948e-05
-3.92244061020697e-05
3.72925842305318e-06
-3.07626331204082e-05
1.48923831837166e-05
-3.97409999268236e-05
-1.08106995597665e-05
-5.11131190231584e-05
-1.52305269429547e-05
-3.31632245039918e-05
-5.35727756824193e-05
-1.79955856541716e-05
-4.04171108200135e-06
-3.18607864342784e-05
-5.52559446579236e-05
-1.174938016567e-05
-4.80550854981392e-05
-3.57814019503641e-05
-4.16249865806733e-05
-1.21724910464139e-05
-1.92781886037738e-05
-8.79336560170138e-06
-5.21918002743319e-05
-1.06547343272282e-05
-5.24857918508533e-05
-7.50208669336454e-06
-1.64634095986771e-05
-2.66479940310743e-05
-2.96241467067067e-05
-4.25081275890244e-05
-4.62404548818386e-05
-3.25265976051479e-05
-5.47507254125264e-05
-3.02539818747056e-05
-3.08149714736724e-05
-3.58073496250287e-05
-4.12510820921154e-05
-3.19457661887757e-05
-2.82871329310472e-05
-3.08461936685277e-05
-3.37411338235788e-05
7.13540478033751e-06
1.37507488203219e-06
4.89375655946855e-06
-4.94087083357118e-05
-4.70772242387077e-05
5.4115336369822e-07
-2.38465557332138e-05
-3.90326959884392e-05
-4.02063911328674e-05
-2.17193116328832e-05
-2.87619009846772e-05
9.07658235264707e-06
-5.057151402202e-05
-5.04539075127449e-05
-2.62061935232516e-05
-2.2064700251853e-05
-5.32389245658122e-05
-1.83507499884276e-05
-2.31624579480548e-05
-3.90707210314608e-05
-2.26792037136851e-05
-3.22572892295553e-05
-4.27070570020325e-05
-3.70679397569286e-05
-3.80339426403818e-05
-3.67146267577436e-05
-7.24109341267388e-05
-4.62483698434999e-05
-3.6915143411721e-05
-3.81150485302451e-05
-4.05829692654144e-05
-4.91147785833056e-05
-2.44122665923425e-05
-2.9049454324982e-05
-6.75146059677165e-05
-2.3591298691019e-05
-4.1133884453245e-05
-1.14204755461382e-05
-4.1273785231722e-05
-4.76512192943668e-05
-2.94706112088936e-05
-2.88314477081296e-05
-2.38766128682912e-05
-1.29180134306532e-05
-3.29670931716928e-05
-4.61320932461026e-05
2.61373198821127e-06
2.83263503213322e-06
-8.56124275339085e-06
-2.89720124389858e-05
-3.76278970477813e-05
-3.63995200056795e-05
-3.1066162650512e-05
-2.2331131412841e-05
-4.13112536958764e-05
-2.16578455439932e-05
-1.4466663278841e-05
-2.56899301373755e-05
-3.80930357025412e-05
-2.8577097722194e-05
-4.81462463764879e-06
-2.76568895529292e-05
-3.22303933837297e-05
-1.42333747376317e-05
-2.82960861471394e-05
-1.45703828132865e-05
-3.22555790198735e-05
-1.09983567321002e-05
-3.23688290029852e-05
-2.35980738409001e-05
-3.65085736241571e-05
-9.5212856888671e-06
-4.71087235986049e-05
-3.34784706643586e-05
-3.99363125759669e-05
-2.72056534829391e-05
-3.30799147728087e-05
-2.13536454828528e-05
3.40969872799877e-06
-5.30118183941223e-05
-1.36214754312192e-05
-5.80669461172557e-05
-5.27516656609026e-06
-1.79920036246383e-05
-5.36315637027172e-05
-5.34268308113557e-05
-4.73691188052643e-05
-2.03247033511604e-06
-6.4221073403766e-06
-2.69648095296981e-05
-2.22365440645448e-05
1.89078612594679e-05
-3.15469270457318e-05
5.93590719887149e-07
-2.18048256202569e-05
-2.84470560934569e-05
-7.91644945137756e-05
-4.59717655174024e-05
-1.49151839119063e-05
-5.08788586092588e-05
-4.94745927438078e-05
-3.48791539099144e-05
-4.85253136732376e-05
-3.35383098037677e-05
-4.17421716953847e-05
-2.93523191532096e-05
-2.58666167776757e-05
-1.4004676647858e-05
-1.7543100873678e-05
-2.34230392403298e-05
-1.58824432229663e-05
-4.47467895236164e-05
-3.95690579021336e-05
-1.72692306728405e-05
-3.90626322739529e-05
-3.66757474692745e-05
-7.71251506337086e-06
-3.04166575842088e-05
-4.42189075702381e-05
-3.0062206018679e-05
-3.84009229190219e-05
-2.89309595530004e-05
-2.64374246487671e-05
-3.64480689074469e-05
-2.8839124453997e-05
-4.51342329483302e-05
-2.84651224358676e-05
4.54933642625883e-06
-2.63832068680625e-05
-2.77137719446039e-05
-3.09133963805009e-05
-6.93471504596895e-05
-3.83588191812621e-05
5.92541926497628e-07
-3.72212947908862e-05
-4.47974168257656e-05
-3.18409861065853e-05
-4.92432442571841e-06
-2.07633435842313e-05
-3.25830814074471e-05
-4.12686170589416e-05
-2.84407559192168e-05
3.61227023699135e-07
-5.7850227414185e-05
-8.74836935640755e-06
-1.39994184853811e-05
-3.68733601326272e-05
-2.0188244174119e-05
-2.70148777608012e-05
-2.97797153975377e-05
-3.25945751942745e-05
-4.17134684352617e-06
-3.48338840485836e-05
-3.99031943351424e-05
-2.86725618724577e-05
-1.8708351280622e-05
-2.47064820715154e-05
-3.10641883984262e-05
-2.20521919168803e-05
-7.91262227130406e-06
-1.5617817262408e-05
-1.62044937482908e-05
-5.12702807553095e-05
4.42383259673428e-06
-5.83287576459276e-05
8.30675849863855e-06
-1.61401068165729e-05
-9.02690690045518e-06
-2.47492249854254e-06
-2.6847220222028e-05
-2.2159453554987e-05
-3.25733031512218e-05
-8.20983465463701e-06
-4.87846201261259e-05
-3.22261924239057e-05
-6.81426550646508e-05
-4.86187373462949e-05
-1.15814212852424e-05
-6.03649937343548e-05
-1.01347288965158e-05
-4.11456847019601e-05
-1.50483101018576e-05
-2.71610968537434e-05
-3.76508242086931e-05
-2.86756929309199e-05
-4.0579351594168e-05
-2.98690484932378e-05
-4.32536265590294e-05
-1.13492258332372e-05
-2.79992670289507e-05
-2.37947403418281e-05
-6.27361810516679e-05
-2.45015084954171e-05
-1.92546796406404e-05
-3.4966544130333e-05
-3.52143279819345e-05
-1.49035881182607e-06
-3.1681993502458e-05
-3.60476349133991e-05
-2.34140795760563e-05
-3.36034270396529e-05
-2.3532195610169e-05
-2.40164931781038e-05
-4.38798804124992e-05
-3.27316839679073e-05
-1.89877739185236e-05
-5.20032174233938e-06
-4.6396128209069e-05
1.2938525566342e-05
-1.79220155050366e-05
-2.58877560599292e-05
-4.73860407290809e-05
-1.56175162455079e-05
-2.39054878524414e-05
-3.56145152486157e-05
-5.5137977357128e-05
-5.49036060406181e-06
-4.7497931444448e-05
-2.66163353717195e-05
-8.28161354411159e-06
-1.36480964918703e-05
-1.93257333213322e-05
-3.89238021861953e-05
-2.52297041697264e-05
-5.37943614610068e-05
-1.9980799384393e-05
-5.05032225101536e-05
-9.62099974819517e-06
-4.50170768046711e-05
-9.19444072714526e-06
-7.54663547341541e-05
-1.62068176267442e-05
-1.99542888683094e-05
-3.72383615698741e-05
-1.33977181892723e-05
-5.93537542062068e-05
-2.53593399429992e-05
-9.09412390156261e-06
-3.41025623426019e-05
-4.60447049677749e-05
-3.58211431055631e-05
-1.07183073963904e-05
-3.7626651126353e-05
-3.6635801888848e-05
-2.43729887130156e-05
-1.54937802742087e-05
-1.32981947428729e-05
-2.05156982498856e-05
-2.14521741272068e-05
-3.93969353039106e-05
-3.46377925321988e-05
-2.00650852352871e-05
-3.4979149684643e-05
-1.31534223346545e-05
-2.22950918818329e-05
-5.02043155789672e-05
-4.96325749938377e-05
-1.88790121290748e-05
-2.70741153396089e-05
-1.30248091017742e-05
-2.62153456963007e-05
-2.87142072503904e-05
-3.32793482496567e-05
-3.38475951825728e-05
-6.52581179032204e-05
-3.14540955621101e-05
-6.59995927713429e-05
-2.34477900574106e-05
-1.32436610921979e-05
-5.57333407581e-05
-6.70155784666507e-06
-3.97023492864587e-05
-1.43600354597086e-05
-3.38857186260432e-05
-2.17612104741686e-05
-1.23358392386452e-05
-4.14342895943262e-05
-3.06503450900145e-05
-2.66988887921449e-05
-4.13128109841755e-05
-4.66040541386161e-05
-3.47303840160106e-05
-5.51469700511016e-05
-2.13821151877194e-05
-2.96427046531607e-05
-4.63749575781789e-05
-5.24930811018191e-05
-3.93465615258406e-05
-7.37156038967115e-05
-4.28527777303322e-05
-5.14710453718002e-05
-3.00796724911472e-05
-2.54382115684367e-05
-6.21081554207702e-05
-3.27352814205024e-05
-2.38630154760878e-05
2.2044029428991e-05
-3.81771973430259e-06
-5.91907682418794e-05
-3.7431448036135e-05
7.2311296831491e-06
-4.17879619848836e-05
-1.53758239787137e-05
-3.19221591853321e-05
-1.82543533816016e-05
-1.96619275960243e-05
-5.21467563887877e-05
-4.16126364832248e-05
-2.01586530346063e-05
-2.10772167520688e-05
-1.22801294893379e-05
-6.63643822486426e-05
-1.87805099404498e-05
-2.20635818430318e-05
-1.09016897249169e-05
-1.09803493404009e-05
-1.64663565185348e-05
-3.68042404525103e-05
-2.52401655444408e-05
-8.8797766297033e-06
-4.04176095939496e-05
-2.65340547342335e-05
-1.85778938461582e-05
-4.03965073756454e-05
-5.04889881234431e-05
-2.02386722890536e-05
-3.17457273995325e-05
-5.45748376092977e-05
-3.25596044798824e-05
-1.35112714537986e-05
-3.02182829865567e-05
-1.00263323587628e-05
-2.61052588534212e-05
-4.54841178426311e-05
-9.16103225661837e-07
-3.87194019626493e-05
-1.9245767305196e-05
-9.14931278743632e-06
-4.65114163630492e-05
-5.25000796809531e-05
-3.3051692569962e-05
8.44562913497544e-06
-2.55480628331317e-05
-1.05538295891746e-06
-1.83283558589377e-05
-2.63459397456024e-07
-3.96724385504125e-05
-4.14531535141835e-05
-2.73561068962018e-06
-5.00025784789617e-05
-1.2435167060933e-05
-1.47036277662179e-05
-9.95078434051719e-06
-3.56189844701912e-05
-2.68766252655092e-05
-3.21625201412581e-05
-2.16267116366449e-05
-2.37467291452504e-06
-9.6084814221648e-07
-4.76171378972713e-05
-3.19476238164598e-05
-6.29307115916896e-05
9.67696613393186e-06
-5.15799384774924e-05
-1.56364663086928e-05
-2.10725305480759e-05
-1.20774180371125e-05
-5.82202121543746e-05
-2.84292152747304e-05
-1.39129635992457e-05
-3.43808415058969e-05
-2.81830804729637e-05
-1.78416779549089e-05
-7.03523481449785e-06
-3.68818486950196e-05
-2.89801881602789e-05
-2.94629246944096e-05
-3.12922179610608e-05
-3.26724823286216e-05
-3.42522596852392e-05
2.66829518525886e-06
-1.90779058604651e-05
-8.44176110269781e-06
-1.84477965607228e-05
-1.75322318425547e-05
-1.93266648918597e-05
-2.80709577787772e-05
-2.69127649646925e-05
-1.56966734929196e-05
-5.09972010440534e-05
-2.91968615184223e-05
-3.81363075579577e-05
-3.36539452044155e-05
-2.08825564409541e-05
2.86932524062666e-06
-1.98015473875561e-05
-5.33597294727969e-05
-4.79569705061591e-05
-4.83012007107503e-05
-2.68243877578285e-05
-2.19789418001352e-05
-1.55002949678625e-05
-4.17486383886808e-05
-3.56564668410795e-06
-3.01015548433635e-05
-6.63009058721232e-05
-2.48439376747204e-05
-4.44516493403667e-05
-1.71599361637834e-05
-4.93120338088844e-05
-5.08423287658581e-05
-2.68006546616549e-05
-3.91471149811096e-05
-2.29284256479827e-05
-1.70846707447435e-05
-1.4143245710599e-05
5.00053770713474e-06
-3.65874855870136e-05
-3.00432205719214e-05
-2.63982145871102e-05
-3.60721750405715e-05
-1.85024340819872e-05
-3.71750561437098e-05
-4.75765358149669e-05
-4.74181591809727e-05
-3.64002507008018e-05
-1.97799068186526e-05
-5.24570725424403e-05
-3.40224779804595e-05
-5.19420024963329e-05
-2.03395933325914e-05
-3.38466764284537e-05
-1.49343443598923e-05
-3.43390642387679e-05
5.6602359176574e-06
-3.5916297437001e-05
-1.70720567326454e-05
-3.84833445772947e-05
-4.5180686342147e-05
-2.38169069826291e-05
-3.35525378049804e-05
-2.74214553285284e-05
-3.28485395082413e-05
-1.28550649755621e-05
-1.51248970006311e-05
-3.74304144318911e-05
-3.09902849847967e-05
1.9981019068722e-05
-1.10238779222701e-05
-5.19381714820674e-05
-2.19207383233914e-05
-3.00521455417521e-05
-4.15445240407725e-06
-3.29497058291962e-05
-4.33717536167041e-05
-1.97131632171186e-06
-1.25444406021854e-05
-4.10313669327766e-05
-3.07330229060794e-05
-7.16346289911486e-06
-3.06539883075961e-05
-1.25811389734606e-05
-6.79340170559811e-05
-3.00982884449875e-05
-2.38927093892863e-05
-2.90176715676956e-05
-3.6228581630774e-05
-1.83497414295268e-05
-2.11846095436888e-05
-2.60528193622108e-07
-2.49059502119857e-05
-2.3276371139947e-05
-5.45480630589591e-05
-4.33669581917275e-05
-4.50601778277058e-05
-2.17345858048749e-05
-4.72920891144323e-05
-3.04894102195707e-05
-3.35115499981193e-05
-4.89562096048235e-05
-4.9514318503981e-05
7.3098307346741e-07
-1.32300805630979e-05
-4.97281244465176e-05
-2.87122593214441e-05
-5.29328487033734e-06
-3.18194641874827e-05
-5.17009124368109e-06
-4.85852384696883e-06
-6.92976780639947e-05
-5.25376184661259e-05
-1.38422011982649e-05
-8.55765173590126e-06
-3.96463279433531e-05
-2.08773514420268e-05
-4.57130228799562e-05
-2.50998255374446e-05
-8.94638191345123e-06
-2.78190639355351e-05
-4.74563940964436e-05
-1.83944027309322e-05
-3.83883119531031e-05
-6.43974956422347e-05
-3.06318967497576e-05
-4.20626978514769e-06
-4.88538597715904e-05
-9.14208574330396e-06
-4.09474363944185e-05
-1.66545273685088e-05
-1.70209491055778e-05
-2.72808794016092e-05
-3.02637544695184e-05
-4.54621086267241e-05
-2.78606252521842e-05
2.23022896826749e-07
4.3525973403454e-06
-3.84990371753762e-05
-4.07545516296001e-05
-2.91801006066357e-05
-6.00186755789558e-05
-2.13038010970812e-05
9.51703757508446e-06
-5.67743304936358e-05
-5.7858011055889e-05
-3.22635118984763e-05
-2.68779419318308e-05
-4.86452104842366e-05
-3.38655934540306e-05
-2.8868438414584e-05
-3.59438838377982e-05
-1.7900298469975e-05
-1.13502655484672e-05
-1.78789562571081e-05
-2.8482576858284e-05
-1.43463470214646e-05
-3.78970806287129e-05
-5.34305766009673e-05
-2.25940521371971e-05
-4.61986873984573e-05
-5.25443350387556e-05
-1.29025692127908e-05
-4.47714039980055e-06
-2.7154222247592e-05
-1.97828232837884e-05
-2.95553518524281e-05
-1.33625899314267e-05
-2.66892521594819e-06
6.85821082908391e-06
-2.89550951448775e-05
-2.07994423521675e-05
-2.17780674180373e-05
-2.59217676437075e-05
-5.1250830432087e-05
-2.58734312908208e-05
-3.2926633762892e-05
-1.80593272357254e-05
-4.84667794207823e-05
1.91322622774794e-08
-3.1439358457925e-05
-3.09944725434186e-05
-1.5953141710876e-05
-3.71631444588861e-05
-2.68114453767898e-05
-3.75395208423745e-05
-2.9136074977333e-05
-1.65133231336779e-05
-2.12098589166891e-05
-1.95011820621525e-05
-1.99711397600775e-05
-4.52446667112989e-05
-2.86360315787605e-05
-8.03516363040059e-05
-3.28957217097532e-05
-1.63751926323263e-05
-2.86301252877163e-05
-8.2040864862119e-06
-5.95067500403921e-05
-3.73041350158559e-05
-5.85776266563047e-05
-1.90803541430329e-05
-5.063234225605e-05
-2.60142379160926e-05
-3.58200733836485e-05
-3.03367652551199e-05
-2.9247872284798e-05
-4.1401563041893e-05
-3.62197110098009e-05
-3.3575473033777e-05
-2.90376740407951e-05
-5.15404942539896e-05
-4.82483179039219e-05
-5.14447266140877e-05
-2.8697970518925e-05
-1.44587191350141e-05
-4.20782218927754e-05
-8.61017912776881e-06
-3.20816286163611e-05
-1.42817882867877e-05
-4.9014761799877e-05
-5.97825219751262e-05
-3.20817945016408e-05
3.28675424485323e-06
-2.74582551356218e-05
-8.25379665274101e-06
-1.75218111647778e-05
-5.93458287182234e-05
1.02471077138237e-05
-2.8725395657289e-05
-1.21712335026718e-05
-4.3155117561037e-05
-7.6375781462927e-06
-1.6542969379652e-05
-1.03852811872928e-05
-3.68255435332911e-05
-4.90980823896869e-05
-1.87964295604551e-05
-3.38869142057137e-05
-3.86968220104127e-05
-1.72880170488761e-05
-3.779670924087e-05
-6.36870169890934e-06
-4.67634275391822e-05
-3.45891999537977e-05
-3.74024498737775e-05
-2.58724750135043e-05
-3.7090127098446e-05
-2.41696320908288e-05
-4.69094192860248e-05
-4.21610242056642e-05
-3.16014924873102e-05
-2.45680078793617e-05
-1.29293080087606e-05
-1.27115844096594e-05
-3.67462871245436e-05
-3.38025800703226e-05
4.92394347940326e-06
-2.51807160702091e-05
-2.39320663532032e-05
-1.96531842185989e-05
-4.95119801751525e-05
-4.73710733288746e-05
-2.42676441611791e-05
-1.37677413057973e-05
-3.28544653359619e-05
-1.72954105216584e-05
-1.28763254867957e-05
-5.21259928789887e-05
-3.31530708283132e-05
-3.89664050406819e-05
-4.88173375897395e-05
-1.59295462689919e-05
-2.46579755586741e-05
-3.25787524151384e-05
-2.73287469684018e-05
-4.45631530775917e-05
-3.77540590600483e-05
-4.67143117882252e-05
-4.70288658744963e-05
-3.60497896119637e-05
-8.44781187412778e-06
7.17217228186777e-07
-7.26729147239645e-05
-1.2525069866105e-05
1.12954484683844e-05
-3.57432401527391e-05
-9.66522590746465e-06
-9.19209576403696e-06
-5.76492783574065e-05
-2.29843911708955e-05
-1.55166278193279e-05
-3.34700336483948e-05
-1.51031830967055e-05
-5.50060188150293e-05
-2.22199419804842e-05
-3.92213232383811e-05
-2.60459143967628e-05
3.37364992884174e-06
-1.50220045724777e-05
-1.23690520904666e-05
-5.4985055715128e-05
-4.16224900130675e-05
-6.31948587115884e-05
-3.31827617830771e-05
-6.69290921825259e-05
-1.23307554290344e-05
-2.28493030041124e-05
-2.37902913039867e-05
-4.03482709347957e-05
-4.67368974545182e-05
-2.24214051490705e-05
-2.17226307019495e-05
-1.88521654612424e-06
-3.53032924010706e-05
-3.66943092829465e-05
-1.73077966711949e-05
-5.19265759217519e-05
-4.97919373263099e-05
-4.77582895940155e-05
-1.46258833843986e-05
1.53382485057316e-05
-4.20499113392784e-05
-3.6598883818046e-05
-4.04326702330958e-05
-2.02012815095038e-05
-1.93655646857788e-05
-1.70592165392811e-05
-3.16343129144086e-05
-5.69899653972696e-05
-3.55987099494758e-05
-2.36022893284052e-05
-4.9530420696477e-06
-1.00794897364761e-05
-4.36188584619845e-05
-7.22033087369039e-05
-5.07048913089226e-06
-4.34528124988313e-05
-1.29092093754535e-05
-5.34440281775578e-05
-2.63796894566689e-05
-5.92215777564868e-06
-3.57405536846459e-05
-1.61990433130519e-05
-3.40265796578415e-05
-1.30168964000691e-05
-5.05474438405898e-05
-3.69478649872938e-05
-1.08313495122486e-05
-5.6541860427336e-05
-2.92712007585826e-05
-2.60696848414931e-05
-4.0918989532206e-05
-2.87865537975261e-05
-5.94793716019262e-05
-6.16295301688721e-05
-3.92673699937275e-05
-2.26400965696465e-05
-1.4102203085845e-05
-2.28806098499537e-05
-3.61487651149674e-05
-2.65425713381023e-05
-6.92856134560725e-05
-5.18506713459557e-05
-2.22604861313133e-05
-3.75462624654016e-05
-2.33044946592632e-05
-3.15058262942271e-05
-2.16214000205692e-05
-2.60664686298121e-05
-2.76553938011524e-05
-4.76570918494452e-05
-4.32704990282681e-05
-3.09677586878361e-05
-2.76160080685742e-05
-4.19694274633002e-05
-1.05999252586674e-05
-3.28886981638426e-05
-2.71533624681389e-05
-3.1813220050658e-05
-3.78495165406995e-05
-3.82650215107034e-05
-5.71423077088833e-05
-3.10403722367377e-05
-3.48574689319478e-05
-2.31516546005514e-05
-2.46031547690979e-05
-1.44817563605796e-05
-4.29915600459491e-05
-1.92337657816356e-05
-4.27243144406709e-05
-5.05369354322592e-05
-2.91853761348318e-05
-3.22809792527014e-05
-3.0265358176207e-05
-5.50333374750735e-05
-3.35623253214404e-06
-6.14424684107255e-05
-1.26357897506779e-05
-4.14488295162695e-05
-2.07423471891998e-05
-3.16261682052176e-05
-5.18712656207125e-05
-2.31120891382779e-05
-4.64787418389742e-05
-1.00622858802207e-05
-5.17941334343015e-05
-5.53812851794269e-05
-1.50047395276973e-05
-2.02611290877064e-06
-2.48521231192442e-05
-1.37258633152313e-05
-1.2131085675186e-05
-3.51578168984846e-05
-2.2439371889504e-05
-2.5250624855815e-06
-5.92156593931781e-05
-5.09310120340418e-05
-1.83313089120685e-05
-2.12002910700315e-06
-5.08078738150547e-05
-3.44334317975754e-05
-2.37771761026104e-06
-2.10703215527227e-06
-8.84691899693527e-06
-2.10445351205252e-05
-3.1522561388592e-05
-1.24754089523352e-05
-2.53234467977333e-05
-3.70774936518565e-05
-3.22280284146585e-05
-1.21884687760973e-05
-5.02195942518076e-05
-4.51241820545007e-05
-2.8974288594347e-05
-2.6205379925066e-05
-5.46769828774483e-07
-5.88099791347388e-05
-1.11631396092622e-05
-1.7085919425961e-05
-5.02352491097103e-05
-2.14447509227256e-05
-3.78284057903913e-05
-5.94993439257225e-05
-3.33070518136276e-05
5.18604547958089e-06
-1.38345148123896e-05
-4.50595829759371e-05
-4.77981253157821e-05
-3.67251628952127e-05
-1.10100459667574e-05
-1.99165499011922e-05
-6.19927580421826e-06
-3.56861173840153e-05
-2.43227296601615e-05
-1.80748933183543e-05
-3.1400244805394e-05
-3.17689215350465e-05
-5.46171706310186e-05
-3.69159338981628e-05
-1.22159135006484e-05
-3.65751697408207e-05
-2.21034958402696e-05
-4.89677456810151e-05
-4.85578123918206e-05
-3.21797004979387e-05
-2.50422702980576e-05
-3.03814242055008e-05
-3.40082965751347e-05
-3.01063210637399e-05
-9.46182916486758e-06
-2.95298815850033e-05
-3.6573428676557e-05
-5.00258174502533e-05
-3.63746266152704e-05
-6.10129447105917e-05
-2.05284637721113e-05
-2.41619060817295e-05
-5.4818014403996e-05
-4.57046193577339e-05
-1.79874957085199e-05
-3.00630549736709e-05
-4.02664406364812e-06
-2.3513831251374e-05
-3.12355870110269e-05
-2.78511383125836e-05
-9.11687250656812e-06
-1.84808540209922e-05
-1.66572495118595e-05
-3.99817019084562e-05
-1.63340342625513e-05
-3.90784346219512e-05
-4.18877962831947e-06
-2.36059525151521e-05
-4.36790979153026e-05
-2.34134196629773e-05
-5.37301635296747e-05
-6.59408639325488e-05
-1.81999510953013e-05
-2.88759225438974e-05
-1.6177687817371e-07
-4.94419694696505e-05
-7.74352895853154e-05
-2.47503170741091e-05
-3.3185875189264e-05
-2.40518646097219e-05
-9.25880435545724e-06
-2.77671068464438e-05
-1.09003916939489e-05
-3.39359431745535e-05
-3.88477093724051e-05
-2.6101271418914e-05
-2.59516472000669e-05
3.52085974750213e-06
-3.64105765050575e-06
-4.62480397525849e-05
-1.61362389417062e-05
-4.31057431697068e-05
-4.78891132643182e-05
-4.64162519869141e-05
-3.09151947964828e-05
6.72528376290637e-07
-2.0839220329998e-05
-1.18172500869007e-05
-2.3847822239059e-05
-5.06836183447213e-05
-4.00969116345589e-05
-2.40591888470468e-05
-1.43576233213043e-05
-4.88211720461323e-05
-2.90839324365823e-05
-2.69874184112999e-05
-2.50445509367349e-05
-5.65411639476916e-05
-3.33641984028231e-05
-5.83342127547654e-05
-3.75392956340879e-05
-3.06803621508212e-05
-6.82472355838155e-05
-1.74720858706424e-05
-2.45727082064642e-05
-4.34615369370817e-05
-3.92468465842871e-05
-3.65696233114614e-05
-6.48373153153129e-05
-1.16453334870957e-05
-5.38622607332149e-05
-3.86280960223179e-05
-3.84902401692411e-05
-1.8758509368895e-05
-3.65655223330296e-05
-2.24761221813664e-05
-5.26469613409242e-06
-4.29754400456545e-05
-3.80692910530384e-05
-2.58304964953968e-05
-3.24270269014996e-05
7.8263514607638e-06
-1.4376442894e-05
-2.62586478039845e-05
-4.85130863406984e-05
-1.42584509752641e-05
-3.78337949313476e-05
-8.51283538324809e-06
-6.4865760570278e-05
-3.15737027608892e-05
-3.26432126468396e-05
-5.01978734776597e-05
-3.75695938193686e-05
-2.45933217057118e-06
-3.59664623112434e-05
-3.97166240830339e-05
1.8404990123056e-05
-2.92402138650292e-05
-8.11270431817517e-06
-3.19145148088989e-05
-3.41168605177183e-05
-4.94740472833871e-05
-3.79060921324415e-05
-2.27695473681175e-05
-3.8276260910754e-05
-3.06764256560531e-05
-3.11517112670094e-05
-2.36628350419127e-05
-3.81831896925192e-05
1.1186966837578e-06
-5.33763010345682e-05
-2.77130028605006e-05
-3.77975801061016e-05
-1.42637507300753e-05
-2.88197981139544e-05
-5.91117966021182e-06
-2.79237477195407e-05
-7.47563272360417e-06
-2.04019199251028e-05
-1.28935312500351e-05
-3.51568839824925e-05
-2.12784858202144e-05
-2.0317970813003e-05
-5.17245704875724e-05
-3.61083026735044e-05
-4.69312025916689e-05
-5.5065759053958e-05
-4.60162271566394e-05
-4.68379209549621e-05
-4.59081259008949e-05
-1.88198790229805e-05
-3.17314145988658e-05
-1.47419152545047e-05
-3.97824146331678e-05
-3.00811172490714e-05
-3.08998607515082e-05
-1.32666395238685e-06
-1.68092186047257e-05
-4.44761525511527e-05
-6.12227023432545e-05
-4.0494582029005e-05
-4.90194588326776e-05
-4.18289588974704e-05
-2.48582911378102e-05
-3.28401587884479e-05
4.6273176346573e-07
-3.40351008762379e-05
-4.21755385764884e-05
-2.88057153632676e-05
-6.65203528953871e-05
-1.23761426026806e-05
-3.45375140493153e-05
-6.2531685513997e-05
-1.57813902418024e-05
-1.83458971437956e-05
-4.47694992483477e-05
-2.76958558765319e-06
-4.61716651614675e-05
-2.59358583186518e-05
-1.70079929160126e-05
-1.76166020967197e-05
-4.57171431964714e-05
-1.07422568315398e-05
-1.02836535221016e-05
-5.24411692247541e-05
-2.60049737097737e-05
-4.28395011020153e-05
-3.49276612741908e-05
1.1540998848542e-05
-1.89746133915891e-05
-2.16125594032873e-05
-2.00257393767755e-05
-5.04754191984922e-05
2.2933835184947e-05
-6.64405721043293e-05
-3.61899618211802e-05
-2.90501295998053e-05
-3.39538277046405e-05
-2.95104282790595e-05
-2.46588281753665e-05
-1.2697696334639e-05
-4.5319638789269e-05
-4.83517898753376e-05
-1.84035635891243e-05
-5.08690319638387e-05
-3.09125254547323e-05
-3.6738178799544e-05
-2.47399302678082e-05
-2.75770224167272e-05
-2.92342665929039e-05
-2.10723564008205e-05
-2.69777388170402e-05
-2.87546420908878e-05
-2.10300235936703e-05
4.38007373264364e-07
3.50041879733333e-05
-3.31780140603051e-05
-4.37230369027043e-05
-1.80710194683043e-05
-4.26570455241209e-05
-3.88851400334803e-05
-2.26162498416982e-05
-2.47764312185779e-05
6.43226297295892e-06
-3.94866286169347e-05
-3.11263783799885e-05
-2.92081488940661e-05
-1.60659359615308e-05
-2.51082064167518e-05
-2.29452248906411e-05
-2.73260257538307e-05
-3.13783286900191e-05
-2.82210724025427e-05
-3.86278212824948e-05
-2.84568940927456e-05
-5.74993825602525e-05
-4.55090235330269e-05
-1.55879271772202e-05
-1.98179807141983e-05
-2.90752039650355e-05
-2.19679571674927e-05
-1.81575238395176e-05
-2.36687929385846e-05
-2.31651517820336e-05
-2.72054676845728e-05
-3.69820284827753e-05
-1.5086318167716e-05
-4.07547233784292e-05
-1.5785517546659e-05
-3.83466493816401e-05
-3.11094098070016e-05
-3.70754560403325e-05
-4.29573993882434e-05
-3.38476680195381e-05
-1.38776344139315e-06
-2.92391793758268e-05
-2.16709574167614e-05
-3.38182869595459e-05
-3.44822852139781e-05
-1.63992719887847e-05
-8.31320783479599e-06
-2.99029352868701e-05
-2.82108836439061e-05
-2.9213637183097e-05
-3.54376908966874e-05
-1.64805664906142e-05
-3.7633662230471e-05
-3.33060697928359e-05
-2.79073723963372e-05
-2.94090293407987e-05
-4.61021229352712e-05
-2.5117963056108e-05
-2.57492295497031e-05
-3.59124456778416e-06
-3.77688964112299e-06
-2.44598004012602e-05
-3.02833066255989e-05
-4.59993413399454e-05
-3.56545729864136e-05
-4.52799670001212e-05
-3.0610544730189e-05
-1.67375917276364e-05
-6.18867492592449e-05
-6.92712415452144e-07
-3.44741497151605e-05
-2.47634320702496e-05
-2.25154538346455e-05
-3.00568895207005e-05
-1.83042953838014e-05
-2.90534374879131e-05
-6.69639346719045e-05
4.76977073609426e-07
-2.39319744273396e-05
-1.20275865719546e-05
-5.06830046745623e-05
-1.24186944963963e-05
-2.3867852576096e-05
-1.65233847373953e-05
-5.24928298463517e-05
-2.03228333292866e-05
-2.23915277903216e-05
-3.62006646039168e-05
-1.72893342878604e-05
-1.17808290766683e-05
-4.10994254073045e-06
-8.95797061845667e-06
-1.8306774135005e-05
-2.85880845236523e-05
-1.7576301838282e-05
-4.94218632588717e-05
-5.39344032669973e-05
-1.72499719360401e-05
-4.9203834069399e-05
-3.2509821847245e-05
-4.36645719021287e-05
-1.25993883207141e-05
-4.46462584645604e-05
-6.89144205444355e-05
-4.07547416016414e-05
-1.98077054607514e-05
-4.3990691714216e-05
-3.47443948201214e-05
-2.40725405594744e-05
-1.76086857833132e-05
-9.25668165422941e-06
-6.5766498849251e-05
-5.07143717221004e-05
-4.36126436798237e-05
-3.59338479656911e-05
-1.95405191868568e-05
-5.91058337814352e-05
-5.55286442605781e-05
-2.51087962990576e-05
-4.3909623671739e-05
-3.94857584655007e-05
-2.26115871323115e-05
-4.30558202029691e-05
7.00338326672166e-06
8.18352054917522e-06
-1.4089703256447e-05
-3.35253340725683e-05
-4.29887232408959e-05
-6.00968911331437e-05
-3.30524012470003e-05
-2.27460719945435e-05
-2.5039310922382e-05
-4.56632676995045e-05
-9.90240298141604e-06
-3.73106838862814e-05
-4.78961816509718e-05
-2.62442405284692e-05
-2.27385646108434e-05
-4.7754665924828e-05
-4.75921461755517e-05
-3.78857037086859e-05
-6.56451550950035e-05
-3.20406643155067e-06
-7.10827618073416e-05
-4.04300358855784e-05
-1.99623388966763e-05
-3.57457177779635e-05
-3.37084721573277e-05
-3.20527584818922e-05
-1.78563023156135e-05
-3.29016640267402e-05
-1.23920696494417e-05
-3.33056089994507e-05
-4.21297008497098e-05
-1.41657611507396e-05
-4.13671740376749e-05
-1.45897292408555e-05
-2.12493823771042e-05
-4.35070846105692e-05
-8.99811799544489e-06
-4.02795932943054e-05
-2.98791335695387e-05
-1.07869109663335e-05
-3.42040341110284e-05
-3.64416198126939e-05
-1.21414061417332e-05
-2.35597122878152e-07
-2.7642363983753e-05
-2.28412165978026e-05
-3.87738894027579e-07
2.19110869349786e-06
-3.37502555155953e-05
-9.54508734914575e-06
-4.44258410326332e-05
-5.28484767358869e-05
-3.95125326457839e-05
-4.2546088564666e-05
-4.16218957051239e-05
-3.67988685430217e-05
-1.6191240408769e-05
-2.65576438615879e-05
-3.1826560271408e-05
-3.97012518258028e-05
-4.19790241999063e-06
-3.83161624457492e-05
-2.10282356493897e-05
-4.57817610198724e-05
-3.82165549282002e-05
-2.99157346792901e-05
-1.64373188321687e-05
-2.86036540333345e-05
-4.56577333188067e-05
-2.24857310241132e-05
-2.03896051265939e-05
-1.75567662616446e-05
-3.08332693582056e-05
-6.67324816233643e-05
-6.37284548351647e-05
-3.25645139115449e-05
3.17532845154416e-06
-1.19090515215925e-05
-8.44652813981316e-06
-1.83870715418852e-05
-4.12056747632703e-05
-4.13127635641504e-05
-5.95220490797625e-05
-2.41665475192406e-05
-1.0936604821409e-05
-2.0932727102313e-05
-5.15617419992947e-05
-5.27597024917546e-05
-5.66369289943525e-05
-3.87918482957513e-05
-1.51740356700461e-05
-4.25043794457879e-05
-6.30002743895257e-06
-1.17123442406116e-06
-5.76886595933456e-06
-6.09768436350216e-06
-5.97967299825581e-05
1.29674433360772e-06
-2.00087517931636e-05
-1.78284560013403e-05
-2.02895492680605e-05
-4.34160316203173e-05
-3.38997170816491e-05
-8.35021230588948e-06
-2.92027570203482e-05
2.11250604473577e-05
-6.83772917118471e-05
-1.07101837878804e-05
-5.6674360896061e-05
-1.22880120728996e-05
-2.75382429084893e-05
-1.6335331053215e-05
-1.46131665941664e-05
-4.26148592181143e-05
-3.31296963431998e-05
-3.03248991385599e-05
-1.84656368234404e-05
-3.03876750457293e-05
2.80177763576695e-06
-3.63527805413971e-05
-1.7582599374933e-05
-4.36986935822142e-05
-3.62646525015422e-05
-1.08336392795038e-05
-7.56019194169299e-06
-4.10134055701701e-06
-3.28072995999142e-05
-3.50907709645315e-05
-2.41009466868428e-05
-2.89438976835445e-05
-2.60291200813056e-05
-3.66793695741145e-05
-3.86764588425464e-05
-4.51138084653709e-05
-2.89516564027557e-05
-3.22672093455237e-05
-2.93042896112996e-05
-6.86179638755766e-05
-3.39366497267684e-05
-1.7211311747672e-05
-2.3679228729865e-05
-3.25432867905872e-05
-4.7395588552149e-05
-1.90906237460828e-05
-2.97133970078626e-05
-4.30104537550983e-05
-4.03706362943099e-05
-3.62254484050911e-05
6.58344351903092e-06
-4.54443654686962e-05
-6.11439108393631e-05
-2.54376958423575e-05
-4.95464847364703e-05
-3.55539544393623e-05
-3.85056906759647e-06
-5.54738527365093e-05
-3.70349736643062e-05
-5.24715386115813e-05
-3.93127399848054e-05
-1.87329933908361e-05
-5.05665508655024e-05
-1.77510198800121e-05
-2.21467335994917e-05
-1.32984810691541e-05
-5.06099630381964e-05
-3.49061327190351e-05
-5.23405031897819e-05
-4.10906234964884e-05
-1.15480074423227e-05
-4.43063968621432e-05
-2.93446474694193e-05
-2.96417603147152e-05
-4.28226217425304e-05
-4.52838253648898e-05
-1.36625627086701e-05
-2.68747881586287e-06
-4.68027473382862e-05
-2.87250301301769e-05
-2.46762062888576e-05
-2.17589168048659e-05
-2.92208445957731e-06
-2.00830479575107e-05
-2.84440707577481e-05
-3.51760901900382e-05
-3.13243883872523e-05
-2.67349791114456e-05
-1.77303757886543e-05
-5.75143715647968e-05
-1.94944141634763e-05
-2.58416380585644e-06
-3.25905816916995e-05
-7.10512707216466e-06
-2.79794876150488e-05
-2.93483241076617e-05
-3.02894005152869e-05
-4.92014657195257e-05
-1.09318132722063e-05
-2.45633842944174e-05
-3.11421071007188e-05
-3.37458294294965e-05
-1.89372419970754e-05
1.4702878680202e-05
-2.42484533136806e-05
-5.57003375266421e-05
-1.09940192404791e-05
-4.19591149446963e-05
-4.92011892464565e-05
-3.07825414303048e-05
-4.59645292650764e-05
-4.06508752956244e-05
-3.1529391490263e-05
-3.3077024785291e-05
-1.54970875597656e-05
-3.18103446013847e-05
-2.53184693483813e-05
-1.99532281919737e-05
-1.1346855630629e-05
-2.84323410084524e-05
-4.90136017390139e-05
-9.18961958292228e-06
-1.80532325655686e-05
-5.11482261307101e-05
-3.98998955614389e-05
-3.38399421542568e-05
-4.04864811798333e-05
-2.61500732510106e-05
-6.50411142151628e-05
-3.62970262148159e-05
-2.05055089095637e-05
-2.66282508765874e-05
-3.45228315812317e-05
-3.56320991194481e-05
-2.95720255552842e-05
-1.43054472579301e-05
-5.43259733613991e-05
-2.83905457884014e-05
-4.39723920289284e-05
-1.25358937234266e-05
-4.5226399175895e-05
-2.8551013232442e-05
-8.13279542085332e-06
-2.97069163227419e-05
-2.46429902178269e-05
-3.96085859326815e-05
-4.58874104028616e-05
-3.22310680994564e-05
-4.29477883666558e-05
-1.61534444440087e-05
-3.17118649796467e-05
-3.1258255007062e-05
-4.57969567789354e-05
-4.86361696335136e-05
-3.0886107827038e-05
-5.20128143797606e-05
1.48987555792334e-05
-1.66680451385108e-05
-1.93449166541713e-05
-3.17072293845903e-05
-2.93683159436979e-05
-1.05519780796547e-05
2.23884941517085e-06
-5.23246202438679e-06
-5.50806218981337e-05
-4.9763000120342e-05
-1.69734173405557e-05
-1.6287848453818e-05
-3.97675153503077e-05
-3.30980290123964e-05
-1.97693540415335e-05
-2.74644201438106e-05
-4.21047414997211e-05
-4.40917134997004e-05
-5.04319700069184e-06
-5.88310947170486e-05
-5.3522718678935e-05
-2.71639750152364e-05
-4.23489434153413e-05
-1.00657657981939e-05
-7.12866866019934e-05
-5.90397007213533e-05
-1.18404330069049e-05
-9.19863598852085e-06
4.76447334524648e-06
-4.2611637070646e-05
-1.51781974878443e-05
-2.08005040880778e-05
-5.2079344301249e-05
-2.60163327228419e-05
-1.04185194762048e-05
-3.24303911699581e-05
-4.32114073219415e-05
-2.55644006778339e-05
-1.45902582675068e-06
-5.61023465940245e-05
-2.84663275285865e-05
-4.18303005237568e-05
-4.66604624963272e-05
-1.04458984007358e-05
-2.87362495713891e-05
-2.70502456603103e-05
-3.97934151035288e-05
-3.70411699920625e-06
-1.80410072948672e-05
-3.46894190619215e-05
-3.60640705766757e-05
-2.82068290860421e-05
-3.56557624552108e-05
-2.92239198568413e-05
-3.19647166211729e-05
-2.5224257027452e-05
-1.90113185769345e-05
-4.36974805845194e-05
-4.99109754148507e-05
-3.22044682131706e-05
-3.09075356807978e-05
-2.44058499484973e-05
-1.99179057247219e-05
-3.09695337300629e-05
-3.08848610134222e-05
-9.87315231123808e-06
-4.39176382363771e-05
-5.38697167085752e-05
-3.44937727997648e-05
-2.60928544495411e-05
-2.42967825163961e-05
-2.76901582327297e-05
1.50884090009182e-05
-5.05861857677645e-05
-6.00494053702297e-06
-1.73826884112038e-05
-3.85991646590518e-05
-2.55021990375523e-05
-1.25435199914818e-05
-2.3686439112443e-05
-4.01406650898091e-05
-8.90653084793953e-06
-2.53384920370345e-05
-3.99271622616187e-05
-5.76855403205724e-05
-3.29625480426205e-05
-5.07241831147293e-05
7.21012479256762e-06
-6.04107854952801e-05
-4.91778257070398e-05
-2.99563035279984e-05
-4.20290339101717e-05
-1.94238801521515e-05
-4.73584645487914e-05
-4.26979408945903e-05
-2.18675511654226e-05
6.55663266571964e-06
-3.54257425216586e-05
-5.66639455513905e-05
-2.67093723662935e-05
-2.94450387969443e-05
-1.4447681995123e-05
-6.16664064784776e-05
-2.63206290729398e-05
-1.77111594321216e-05
-5.78379729924568e-05
-3.18320172050209e-05
-2.99379684832419e-06
-2.09222172724979e-05
-5.89660106412587e-06
-2.63420745156605e-05
-2.16820923148165e-05
-2.25720030456586e-05
-3.33573359089925e-05
-2.1773241018124e-05
-1.78988174081107e-05
-5.05323108048963e-05
-2.33291792500445e-05
-2.0471279910098e-05
-4.08282145131159e-05
-4.56425051448271e-05
-4.69091706536749e-05
-2.37812827303894e-05
-4.62757496623242e-05
-5.3565066380553e-05
-2.04424333428518e-05
-7.73432133706957e-05
-2.51891234452161e-05
-9.13144940298001e-06
-1.83400009937229e-05
-9.6007553958904e-06
-1.26809244282775e-05
9.22907235061482e-06
-1.55228349254785e-05
-6.19508331816121e-05
-4.29649895322794e-05
-5.16622494665433e-06
-3.12108837660819e-06
-2.73423700108312e-05
-5.33629945568419e-05
-3.55296595371138e-06
-3.19495500994821e-05
-4.62397510296367e-05
-3.50250616729337e-05
-4.01583671630965e-05
-3.52325915337656e-05
-1.85295060684528e-05
-5.08884108970044e-05
-3.12467832974183e-05
-1.86824396398476e-05
4.35189234340068e-06
-2.67599054379633e-05
-2.72002870283139e-05
2.66149997125039e-06
-2.86674139477672e-05
-4.86797254821499e-05
-2.43709443160131e-05
-3.75507937579711e-05
4.02114483660953e-06
-4.70399517665161e-05
-4.71069843385186e-05
-3.67868069811125e-05
-4.8710008933375e-05
-1.75590895429726e-05
-2.23899567688048e-05
-7.17096712743416e-06
-2.78170735789332e-05
-4.7019666228099e-05
-2.08253514580806e-05
-4.82918229120835e-05
-3.31872366797782e-05
-5.24415970923646e-05
-1.77584612780481e-05
2.91238844437777e-06
-1.03814226086386e-05
-7.55622373562059e-06
-1.52199697840269e-05
-7.51152885764256e-06
-2.86567718951593e-05
-5.55049771693536e-06
-1.14308643250309e-05
-4.14529812936793e-05
-2.40049982166806e-05
-4.93603255175617e-05
-2.87847934062172e-05
-2.29541487269643e-05
1.82153462079958e-05
-4.66758761926975e-05
-3.04588925743753e-05
-3.63723910747207e-05
4.48145168258147e-06
-1.45104751210081e-05
-4.40640083202461e-05
-3.0075270166278e-05
-4.58772208401836e-05
-2.51880508035181e-05
-2.29520731222944e-05
-5.31278844533563e-05
-2.44034389920322e-05
-2.69334956199113e-05
-3.46422629348496e-05
-1.9366241853343e-05
-3.64075755070374e-05
-3.05569253625061e-05
-4.05352950751336e-05
-8.29613046933319e-06
-3.93394153105132e-05
-6.4797150585918e-06
-6.34918221211019e-05
-2.13632168863933e-05
-2.06170864909993e-05
-2.10347747928581e-05
-1.47205874164028e-05
-3.3851872591852e-05
-2.46651621839359e-05
-7.14003935573121e-06
-1.9582955347548e-05
-1.30201887885878e-05
-2.83295193859378e-05
8.37698819468007e-06
1.10299999440156e-05
-3.7331942496649e-05
-1.31169597916809e-05
-3.49872220123764e-05
-1.13091312150095e-05
-1.2371166357035e-05
-3.90056207387311e-05
-4.63448167018181e-05
-3.12646347247341e-05
-5.95893032774332e-05
-5.27831603455841e-05
-5.36233982261276e-05
-3.48353569680926e-05
-4.15511594462993e-05
-3.84219363646454e-05
-4.52091406743487e-05
-2.83325481499237e-05
-1.33821301366716e-05
-2.08020730353104e-05
-1.33366247074028e-05
-2.53711270135044e-05
-3.09031564161373e-05
-2.18837661867794e-05
-6.4230065497074e-06
-4.56591715112109e-05
-5.16329320290616e-05
-4.50478798043681e-05
-4.10530679700871e-05
-4.70974639582973e-05
-4.72726282694192e-05
-1.75845344664193e-05
-1.32125412056923e-05
-8.84213939636804e-06
-3.94940119553321e-05
-4.47205804594186e-05
-3.67944358033088e-05
-2.9649263123042e-05
-5.86445287223591e-06
-7.30319274490887e-05
-5.5402161254728e-05
-2.03712444558779e-05
-3.36419427013825e-05
-4.89882504026493e-05
-3.22986277921285e-05
-3.54238810083272e-05
-3.40789282746565e-05
-4.65620995979875e-05
-1.32668936719768e-05
-2.94802783047908e-05
-2.46934425720679e-05
-2.97965652307537e-05
7.03419379592076e-06
-3.36630004219207e-05
-1.48483630529134e-05
-1.98207040128523e-05
-1.0219042314494e-05
-1.39672792200473e-05
-1.20568976599871e-05
-2.56661567386881e-05
-4.72994746554492e-05
-4.25537595571759e-05
-2.9864791466699e-05
-2.93296425719943e-05
3.38599177065127e-06
-1.64608997635715e-06
-4.5584824662469e-05
-2.41962718782718e-05
-2.80240416015354e-05
-2.64546065577033e-05
-1.27792484920536e-05
-7.43499266156545e-05
-1.31617025717442e-05
-2.09359233454492e-05
-6.30861687857864e-05
1.02404329589691e-05
-7.26392806380585e-05
-2.78192208560066e-05
-2.79640152584872e-05
-1.95594860940383e-05
-1.71113807311583e-05
-3.80142227856912e-05
-2.9912513998586e-05
-3.83437721702872e-05
-4.16037652098657e-05
-5.54309461816409e-05
-3.33848478467195e-05
-3.69021248540852e-05
-6.49988733945522e-05
-2.99179765424699e-05
-4.52078706352802e-05
-4.4756956529406e-05
-5.35549048027035e-05
-3.17086788081566e-05
-3.87739967946478e-05
1.6679306314733e-06
-2.90478172264554e-05
-1.71431613890391e-05
-1.76149978845187e-05
9.36622662811638e-06
-4.06771979950881e-05
-3.18963209135158e-05
-1.1645743628739e-05
-7.73169957366678e-06
-4.27586119775014e-05
-2.40552241799358e-05
-3.57750598916246e-05
-3.20630110906738e-05
-3.03010410513689e-05
1.33233464078121e-05
-2.00201661560081e-05
-3.33361498084585e-05
-4.53130443892861e-05
-2.40196537452348e-06
-1.81624388828245e-05
-4.13959685326425e-05
-3.53602317226691e-05
-3.75526210110727e-05
-3.46183765834301e-05
-1.09073729323004e-05
-6.17235862612696e-06
-4.1141638922159e-05
-2.07380928277922e-05
-3.75526624467045e-05
-5.58681770608385e-05
-2.51240122926024e-05
-5.17082950848427e-05
-4.56524561160138e-05
-4.65537265929851e-05
-2.08798729227973e-05
-3.85917291131355e-05
-3.82140038210587e-05
-2.13238602556849e-05
-3.6155773315092e-05
-1.79351130248519e-05
-1.66669411142171e-05
-4.60999375580065e-05
-3.82622444970501e-05
-3.50946303899994e-05
-6.17859612467545e-05
-1.27563519425221e-05
-4.81741256915994e-05
-3.43766590609716e-05
-1.92274644433696e-05
-2.00942272513419e-05
-4.11329371135369e-05
-3.29697180780667e-05
-1.6888177347577e-05
-5.5635942601462e-05
-3.65255546030529e-05
-1.87656247213149e-05
-1.44484797029916e-05
-2.82203970018336e-05
-1.44200866152055e-05
-2.05504127210929e-05
-3.58805841754317e-05
-3.34664333856856e-05
-2.01638986353998e-05
-6.32113115505445e-06
-3.9689289980035e-05
-2.46883083317418e-05
-7.80019918504573e-06
-1.34920411335742e-05
-1.8926354153519e-05
-3.12496791935619e-05
-3.20305145415327e-05
-4.08428433486649e-05
-1.32260749331937e-05
-3.34424538489179e-05
-4.75322479487359e-05
-5.28478750863153e-05
-3.44197886429183e-05
-1.11231767057722e-05
-7.02773849442191e-05
-3.15060819685982e-05
-3.11705359181248e-05
-4.71989243819462e-05
-1.69370019758478e-05
-2.27190263990865e-05
-3.31528166319865e-05
-2.91240404369052e-05
-5.1778110090332e-05
-4.14057435101491e-05
-2.2773216681033e-05
-1.44034537841007e-05
-4.22535710005803e-05
-3.65420901275149e-05
-4.54849896712665e-05
-5.02805754900892e-05
-2.25316490979159e-05
-4.52885622100554e-05
-2.08029377885807e-05
-4.41745415563953e-05
-2.54685048981395e-05
-3.67592079496227e-05
1.70030456727819e-05
-3.89655116192594e-05
9.26315072941675e-06
-3.6913051446916e-05
-3.11126976356926e-05
-3.1581539334823e-05
-1.83157824209832e-05
-3.70840041372487e-05
-2.86219106847228e-05
-5.31975415806979e-05
-4.06679962574012e-05
-3.72627013896757e-05
-3.4731314522048e-05
-2.5416271248795e-05
-1.88761433250971e-05
-1.49778438576205e-05
-1.39029358199969e-05
-3.33827773791588e-05
-1.98935498774898e-05
-2.8074923213975e-05
-3.03232343829e-05
-5.40719897015926e-05
-4.3371770370819e-05
-2.12754120042149e-05
-2.29176655075739e-05
-2.81173778421166e-05
-1.48394400739813e-05
-3.2933516688617e-05
-5.90191821990393e-05
-4.56569137283603e-05
-3.33429062014849e-05
-1.29893123842503e-05
-3.50420035879351e-05
-2.70586620322446e-05
-2.22036268518879e-05
-3.79896713674159e-05
-5.1112067626226e-05
-1.84807048299894e-05
-2.56898860968743e-05
-3.55174916172972e-05
-1.96954458222264e-05
-1.34979777948486e-05
-4.39678844945021e-05
-2.85421301301146e-05
-4.00876644528282e-05
-1.66358615155701e-05
-1.33800937878647e-05
-2.89591748469514e-05
-6.57087646666055e-05
-4.49434647448046e-05
3.78121953097391e-06
-3.70640467576136e-05
-2.41021473611758e-05
-4.02960763626846e-05
-5.13289276685169e-05
-1.38528429923314e-05
-3.02921649676923e-05
-5.81047124229415e-06
-5.07689671993521e-05
-4.31770858460224e-05
-7.04440602911043e-05
-5.02451469765472e-05
-6.59259080259756e-05
-2.32355372571835e-05
-3.5583662596281e-05
-3.47364333492874e-05
-1.7531421649271e-05
-1.08669217273559e-05
-2.58727316038584e-05
-2.34838073194784e-05
-3.57061842516812e-05
-1.88712713300022e-06
-4.51415267215563e-05
-1.75812142526157e-05
-3.11343929884108e-05
-3.27424915064299e-05
-3.90564379648663e-05
-3.0564459819399e-05
-3.31089830029661e-05
-8.29543252010004e-06
-2.34786847625037e-05
-3.50478567959395e-05
-8.73842752775573e-06
-2.8631552400747e-05
-4.99192018899264e-05
-3.58009722203529e-05
1.14642779940387e-05
-7.09567336283676e-05
-4.58060394180568e-05
-3.00755520389778e-05
-3.23861843463147e-05
-3.38459302203704e-05
-2.59053842245409e-05
-4.05925643063198e-05
-5.48934261170455e-05
-3.82171218589202e-05
-3.79532691573464e-05
-3.16799109692014e-05
-3.29399668200304e-05
-2.48408129840807e-05
4.71544972187259e-06
-1.80822209613657e-05
-2.5304489448911e-05
-6.45687814718402e-05
-9.88208420842322e-06
-7.41476946125154e-05
-3.65474111308505e-05
-3.82122915563123e-05
-4.54150275401974e-05
-6.41821163446798e-05
-3.5725552474172e-05
-3.85486413830257e-05
-2.95118999284643e-05
-2.2801065195917e-05
-8.69762427358561e-06
-2.82645463755455e-05
-2.85466730745104e-05
-5.22209380754072e-05
-1.6011210783238e-05
-4.4983505856596e-05
-5.42267469678355e-05
-2.74801815625898e-05
-5.43518803233568e-05
-1.52743024829517e-05
-1.42987109028121e-05
7.05903322580841e-06
-3.41779550974653e-05
-1.79951640957507e-05
-3.53434394831998e-05
-3.2116101206397e-05
-3.54873331134529e-05
-4.47771297349087e-06
-2.83269241058587e-05
-4.57892111615637e-06
-6.49960877850907e-05
-6.04787032512747e-05
-1.71256324472053e-05
-3.76209875415206e-05
-1.70446485912228e-05
-2.84686513580628e-05
-3.08690959433441e-05
-2.10186676327183e-05
-2.24556376041775e-05
-5.20806308738283e-05
-4.33075207354199e-05
-2.53429759023092e-05
-2.44588728690084e-05
-1.67760006036673e-05
-1.86997763749217e-05
-1.55411431200421e-05
3.00346281664703e-05
-1.78828354175766e-05
-4.33713073791054e-05
-4.44689448953439e-05
-3.32140279393909e-05
-7.37871501880468e-05
-2.51722975994564e-05
-3.07780964100237e-05
-3.72011836948013e-05
-5.81747488119526e-05
-2.86825834839085e-05
-2.81612551045381e-05
-5.32219553740396e-05
-4.48601441270086e-05
-2.94792086429056e-05
-1.92529974855698e-05
-2.25032592128357e-05
-6.35829502125309e-06
-5.16322924869414e-06
-5.43066223382066e-06
-1.97176228390132e-05
-2.90290016361553e-05
-1.85781102439757e-05
-4.66918623791217e-05
-4.85357131951706e-05
-3.59811391380803e-05
-8.2294261078829e-06
-4.22394267221639e-05
-1.45223699741762e-05
-2.19784693979558e-05
-2.32705225321159e-05
-2.61311401564072e-05
-2.06183449044777e-05
-1.10738994726288e-05
-3.3342538878801e-05
-2.87184311358991e-05
-1.82053391720337e-06
-2.35497303042797e-05
-5.44865042431428e-05
-5.3123522515898e-05
-2.48408138699167e-05
-3.15608238704777e-05
-1.20656376947452e-05
2.32057389982281e-05
-2.45378617410324e-05
-3.39110824075462e-06
-4.31599260962589e-05
-3.33412578180276e-05
-2.02796580499678e-05
-4.06952056625834e-05
3.74703196184489e-06
-3.82917117820747e-05
-2.16562693465968e-05
-4.63949749048853e-05
-2.72097018695689e-05
-2.54818880508032e-05
-3.93748331337084e-05
-3.18238547534719e-05
-1.66185599096709e-05
-3.3280261813469e-05
-4.52053435419257e-05
-2.84625726675951e-05
-2.47867539836925e-05
-4.48315469189952e-05
-4.5926348495972e-06
5.63292164078975e-06
-4.26101557696202e-05
-1.83576355046665e-05
-2.9030460184471e-05
-3.53688931926868e-05
-1.07434602043998e-05
-6.21133505957264e-06
-5.22555071104225e-05
-3.32160732561276e-05
-3.78390915127025e-05
-2.06331822001919e-05
-1.00067422487803e-05
-6.21221359002699e-05
-2.94322955800752e-05
-1.45189897721628e-05
-3.59689609233997e-05
-3.59305806208879e-05
-3.11663115704035e-05
-2.46772006636779e-05
-4.90856006572653e-05
-1.8703566062428e-05
-3.42552849535196e-05
-1.96519553322619e-05
-3.81375708200497e-05
-4.35440557595429e-05
-2.4443411592493e-05
-3.47165911499957e-05
-2.80874122628143e-05
-3.41524419669552e-05
-3.82718422497216e-05
-1.15665215945014e-05
-2.59386899465947e-05
-1.10353581431688e-05
-2.14545953766822e-05
-5.31540620061341e-05
-3.03029880171009e-05
-3.59061912988477e-05
-4.95352162154932e-05
-5.23054806035546e-05
-6.20777076079503e-05
-3.20831030443867e-05
-3.70204733636889e-05
-3.9059763412494e-05
-7.98850894423824e-07
-1.52828749025727e-05
-5.30223368965749e-05
-1.2083182116262e-05
-2.44194663906171e-05
-2.20747604243855e-05
-2.92359333086493e-05
-2.20833304219956e-05
-1.63624047799468e-05
-2.54389240022399e-05
-2.26600691191286e-05
-1.23840560028715e-05
-4.33695513327214e-05
-5.45990047960114e-05
-2.65611062834604e-05
-7.50738249948436e-06
-4.59338025426361e-05
-4.01862438198512e-05
-8.09501199889902e-05
-4.09734814470671e-05
-4.6522261909026e-05
-2.77803638705343e-05
-5.1432682287455e-05
-1.25890371000126e-05
-1.65182344906765e-05
-2.12561708054505e-05
1.33357906765951e-07
-2.58596565168343e-05
-4.53885407709533e-05
-5.24899690649474e-05
-2.64646157295033e-05
-2.82159049051239e-05
-4.77566439679419e-05
-4.3925004507284e-05
-3.37454181246805e-05
-5.62829476205246e-05
-4.78211807640957e-05
-4.73786312606915e-05
-9.57678792433936e-06
-1.42547064025087e-05
-1.53793391270511e-05
-3.7017217994066e-05
-5.01168865467417e-05
-4.11951565019806e-05
-2.72073890542249e-05
-3.07187211174358e-05
-3.65707066715017e-05
-1.22629402352551e-05
-3.64227357905658e-05
-4.00279440514438e-05
-2.07433974301869e-05
-2.94881563823236e-05
-6.05790196051006e-05
-6.55168303377224e-05
-3.05220015610133e-05
-4.73758290310541e-05
-3.954570331545e-05
-4.68375249833626e-05
1.18108695897077e-05
-2.18633646118189e-05
-3.51625876540609e-05
-2.86593169845402e-05
-4.6649041038554e-05
-2.07798845769345e-05
-3.27337110218907e-05
-3.40491397461466e-05
-1.50329778761557e-05
-2.15775646870168e-05
-3.62401885632494e-05
-2.18000947830151e-05
-3.59637821772645e-05
3.41385541959719e-06
-6.10993083545388e-05
-5.05992430770222e-05
6.51144056061024e-06
-3.5802702478174e-05
1.03883586675125e-05
-2.90595467988423e-05
-4.02318797058582e-05
-3.0412171676118e-05
-4.70825677792972e-05
-1.33312987409074e-05
-3.61704197409075e-05
-3.2953984842228e-05
-2.61207389175264e-05
-1.34188763140494e-05
-6.18709070188613e-06
1.78761408238168e-06
-3.64223493024897e-06
-2.79456950749839e-05
-4.30240302559202e-05
-4.6412627735744e-05
-4.71097319224056e-05
-2.9533351299754e-05
-2.38300502228712e-05
-2.94663356506683e-05
-3.12930213321867e-05
-3.00434612722039e-05
-4.81765732575818e-05
-3.09326628337965e-05
-3.14041264636743e-05
-8.07469398584384e-06
-9.08882641451072e-06
-3.78600875859365e-05
-2.20957248411911e-05
-5.12398027906518e-05
-1.16053020325539e-05
-1.05845986590706e-05
-2.4554924563662e-05
-4.57127849992727e-05
-4.24933587740422e-05
-2.39597450450738e-05
2.40457282674706e-06
-1.36698929054193e-05
-5.44376341650918e-06
-4.89682003389522e-05
-1.6292295552077e-05
-1.7352522087961e-05
-2.50780674665755e-05
-5.87958968373506e-05
-4.34618652995347e-05
-1.66900389068854e-05
-4.09370551035969e-05
-9.66033760663592e-06
-3.09848391379279e-05
-3.88168166598353e-05
-1.7656609013523e-05
-3.7863448136636e-05
-3.34552098600493e-05
-3.31930332186945e-05
-3.81033544198211e-05
-3.33739783712965e-05
-3.80030931160759e-05
-3.09494532249925e-05
-1.6615205237604e-05
-1.34038761569863e-05
-3.50707124925892e-05
-5.2883046382246e-05
-5.4769096258648e-05
-4.08248061748615e-05
-3.11011644942108e-05
-2.73536070813737e-05
-5.21125944148591e-05
-2.46318614728128e-05
-5.7259847894935e-05
-2.97946504058227e-05
-4.01057903728659e-06
-2.73050254131954e-05
-5.18990243308692e-06
-2.99911593419886e-05
-2.50331380858867e-05
-7.54238731157172e-06
-3.44996613746905e-05
-2.94325768797384e-05
-5.26796984341672e-05
-2.67215498561437e-05
-3.78514314672855e-05
-3.2414603445297e-05
-3.10657844986378e-05
-3.19110822185052e-05
-3.6955766585878e-05
-9.25762989659828e-06
-3.25250937245157e-05
-4.96673821695546e-05
-2.98746196610329e-05
-3.5837882423676e-05
-2.81877970771783e-05
-3.49803118805883e-05
-5.00457677407418e-05
-3.04418260103126e-05
-1.66962868997942e-05
-4.5880831470303e-05
-2.31128903904294e-05
-2.57823325698069e-05
-6.69635494941779e-06
-3.31408684219488e-05
-4.47970903921265e-05
-3.40618139023612e-05
-4.77819060747768e-05
-4.03462832762092e-05
-1.16471025901023e-05
-2.51516670547957e-05
-6.16177468109809e-05
-2.16401386773745e-05
-2.43454018342818e-05
-1.4276879842202e-05
-4.79252966973254e-05
-2.72249429492804e-05
-8.23059824143701e-06
-1.25941360054188e-05
-4.88480715413191e-06
-1.94989516971333e-05
-3.22283676325313e-05
-3.66213861772035e-05
-2.13615800240699e-05
-3.51269168636689e-06
-4.48738907513183e-05
-7.45521288530825e-06
-2.7028396882687e-05
-3.94285654197301e-06
-2.2049830343831e-05
-2.17864556111569e-05
4.26545132261267e-06
-4.59428554333584e-05
-3.10520356092067e-05
4.42928270031941e-06
-3.33564680888004e-05
-1.64021202155251e-05
-4.82073898111581e-05
-2.43936538734929e-05
-6.27897408647646e-05
-3.25882715740317e-05
-1.07420376849842e-05
-5.88840398072433e-05
-2.05215069057551e-05
-7.6545824310796e-05
-1.6830209129213e-05
-4.33334099916943e-05
-5.92950724393232e-06
-6.95765635814603e-05
-1.99329949196533e-05
-1.01582462924691e-05
-2.04656159795967e-05
-1.22581989744034e-05
-2.82538446345591e-05
-4.10955716560287e-05
-2.87324689143443e-05
-3.36614684399368e-05
-5.95311325523063e-06
-4.78114674590334e-05
-1.91846212630773e-05
-3.86810648980972e-05
-1.42474631041298e-05
-4.65524852780612e-05
-4.00798972984203e-05
-3.28433559816546e-05
-4.47427322088916e-05
-3.96296287810396e-05
-3.34505755460599e-05
-5.62613756449324e-05
-2.91602630439784e-05
3.26755369230387e-06
-3.53688301265016e-05
-1.32897024497611e-06
-5.74183926411172e-06
-3.23327905398137e-05
-1.35003773720037e-05
-2.9561044516947e-05
-4.11600820672173e-05
-7.054280026452e-05
-5.28971720689559e-05
-3.88792697725616e-05
-5.36934529861045e-05
-2.49811858036341e-05
-2.84333379674153e-05
-2.90181621351999e-05
-4.28735947627335e-05
-8.18543584033561e-06
-3.4129485331933e-05
-4.45146708642115e-05
-4.56347699550197e-05
-2.89172848749099e-05
-2.67578601953442e-05
-1.98983257243265e-05
-3.14061350612416e-05
-1.27759736265059e-05
-3.44622482554329e-05
-2.33073708907688e-05
-1.38665771477123e-05
-1.50144374788768e-05
-3.23187749182337e-05
-4.17152852754804e-05
-3.40698464326866e-05
-5.054852770689e-05
-2.39403333724131e-05
-2.90464127339919e-05
-4.67260849387605e-05
-5.83240558884954e-06
-3.04992709974686e-05
-3.2716434624833e-05
-1.86847041317087e-05
-2.94921966588489e-05
-2.23083443050735e-05
-1.00717292496924e-05
-7.73600099925709e-06
-1.15219947578973e-05
-7.29037987139693e-05
-3.30998945439799e-05
-1.15984787407119e-05
-2.76801915265625e-05
-1.70979672461565e-05
-4.3251289943349e-05
-1.78430916150396e-05
-4.88797335087425e-05
-2.67462662985586e-05
-3.76628520988217e-05
-1.67223727434862e-05
-2.51366094018785e-05
-2.2559710101084e-05
-3.25810551035655e-05
-4.65525141963217e-05
-6.9345401942059e-05
-3.93556333466423e-05
-3.41199894822708e-05
-3.71476668167287e-05
-2.83247398901661e-05
-4.30531912420942e-06
-4.9541303692764e-05
-2.31265223798585e-05
-4.2315308040759e-05
-5.6551610784505e-05
-3.44058734699972e-05
-3.177393529778e-05
-2.51462592548066e-05
-3.10990263249794e-05
-5.23483384194343e-05
-3.25120301746094e-05
-3.32851953476356e-05
-2.2548202979435e-05
-2.67623171947441e-05
-6.77941881383278e-06
-4.72662576227804e-05
-3.69018211285552e-05
-2.37225308123378e-05
-2.95218247829592e-05
-1.26562007138616e-05
-1.66393391058443e-05
-8.57562556380973e-06
-4.06168480548338e-05
-2.41336001085841e-05
-3.9297570739691e-05
-1.05849138490768e-05
-5.09139557130125e-05
-1.49498473268098e-05
-2.4143981389706e-05
-1.50760240513451e-05
-3.56319234897509e-05
-2.36231678504029e-05
-3.64443480023883e-05
-2.95692052523289e-05
-3.89318901814307e-05
-1.40115934901612e-05
-4.15333686184124e-05
-3.14345531111633e-05
-4.28744384572107e-05
-2.46807463628092e-05
-2.65104225706076e-05
-4.32709404363796e-05
-4.60434006883491e-05
-3.13190900577276e-05
-7.71660798126633e-06
-2.61679667578049e-05
-4.88020070866428e-05
-3.99046832984183e-05
-4.94959749604839e-05
-6.70798012613877e-05
-2.71635844809283e-06
-3.08049482705321e-05
-3.61482474627404e-05
-1.15176178881683e-05
-2.06023707765744e-05
-2.9436189187799e-05
-5.40665518307317e-05
-6.0164742666572e-06
-4.93870015655972e-05
-4.49895352429361e-05
-4.47563373710015e-05
-4.73809284060926e-05
1.98629823569267e-06
-1.87075074010778e-05
-2.40929725667195e-05
-4.06052962762153e-05
-4.28658537906934e-05
-4.02807148568396e-05
3.28344617908057e-06
-2.21011440987448e-05
-2.24151775843736e-05
-2.82131305637628e-05
-1.38768294600722e-05
-4.82350154680168e-05
-4.75283117615234e-05
-1.01708704993945e-05
-2.67389673220533e-05
-6.2328910054685e-06
1.58378032863927e-06
-2.64416293551099e-05
-4.19176403069285e-05
-2.55464609371874e-05
-3.28786633905456e-05
-4.5768186277411e-05
-3.96176554123338e-05
-1.5216123320333e-05
-1.99912519882023e-05
-1.01500316919762e-05
-3.51396739304135e-05
-2.92527643461268e-05
-4.75183296760742e-05
-1.72211551366909e-05
-2.13457878429382e-06
-4.53366868713253e-05
-8.8524639751598e-06
-6.36955834894044e-05
-4.46071903899602e-05
-2.37857050975192e-05
1.00654776133653e-06
-3.11050326132043e-05
-2.3522223679765e-05
-1.10690722785816e-05
-2.27989357927794e-05
-1.99712981790124e-05
-1.05660266333714e-05
-4.36233660246995e-05
-4.61827831572111e-05
-3.39946952067828e-05
-1.58679792525588e-05
-5.02969573083632e-05
-4.12033086357235e-05
-3.96447129143696e-05
-5.06697450509673e-05
-4.57759820622273e-05
-8.16150908615212e-06
-3.81944026887493e-05
-1.2355453688732e-05
-1.671728743209e-05
-1.79109649677845e-05
-1.3204735752245e-05
-5.92669902706192e-05
-1.12619158262205e-05
-3.21973022561375e-05
-4.85281341675387e-05
-3.40766314438785e-05
-3.80622792605297e-05
-2.85851069343271e-05
-4.68902183472571e-05
-3.59538526002137e-05
-3.4406518159903e-05
-3.72377671207865e-05
-3.31213435981081e-05
-2.62101811932206e-05
-3.84143692696094e-05
-1.17026662573663e-05
-1.71773931627978e-05
-4.00796501364263e-05
8.4623361293849e-06
-4.48129470619689e-05
-5.24555794066507e-05
-2.74242638761186e-05
-1.79696784742464e-05
-3.38945951424618e-05
-2.7385126180896e-05
-3.18094509946935e-05
-3.20958560886695e-05
-8.84116644351641e-06
-3.67726468735932e-05
-5.66458135017968e-05
-3.35543529400737e-05
8.71396134023085e-08
-3.56700700634472e-05
-4.97733484217448e-05
-3.81602595481062e-05
-3.07614988882712e-05
-5.23362775491498e-05
-3.8190146843228e-05
-1.4386913032774e-05
-1.1742219415247e-05
-4.62556563886606e-05
-3.61103919200808e-05
-4.54261698586641e-05
6.03014977111957e-06
-4.05309592180963e-05
-5.18810812074969e-05
-7.26719582966032e-06
-3.77285387190428e-05
-5.20404467839829e-05
-3.331260278353e-05
-2.87004524898923e-05
-5.96984209241324e-05
-4.84986418591935e-05
-2.68185506683279e-05
9.25246123466444e-06
-2.55986237998793e-05
-3.85915807364727e-05
-4.46287520649487e-05
-3.99194327579455e-05
-3.62821026511857e-05
-4.35274566648447e-05
-5.08595818418415e-05
-2.85436923938976e-05
-1.94799922161554e-05
-5.10045863895479e-06
-2.39566454790799e-05
-8.40338246219614e-06
-2.74211047225848e-05
-2.00296302795373e-05
-2.39954957467918e-05
-4.06857152479439e-06
-2.35671620697253e-05
-2.1259437876663e-05
-2.05728330335107e-05
-3.69424219797663e-05
-6.22674238302743e-06
-1.35486030843811e-05
-4.25175198038756e-05
-2.75437702025018e-05
-1.44409404906693e-05
-3.51037192454958e-05
-4.86175594212728e-05
-4.44377502358223e-05
-6.46819533816789e-06
-2.87317811354657e-05
-2.57430682608353e-05
-4.78792373764834e-05
-1.5316342001731e-05
-3.18916189634352e-05
-4.21535195470057e-05
-5.64630168303734e-05
-2.16545514296595e-05
-1.88303875732669e-05
-3.53909344677507e-05
-1.12627082920637e-05
-2.90579034008221e-05
-4.30974444766862e-05
-4.01809814376838e-05
-5.54875422813572e-05
-2.98913195907161e-05
-2.25122569533542e-05
-9.49277353280719e-06
-3.07703718936717e-05
-6.09719169854756e-05
-3.23557499012284e-05
-3.45350362927757e-05
-2.69448600507973e-05
-3.67290743487997e-05
-2.07631576347089e-05
-1.75116285939621e-05
-4.80287780113503e-05
-2.19877320993208e-05
-3.12010979122514e-05
-2.21222876210136e-05
-6.09899808365438e-06
-3.65372414580008e-05
-3.64736928443359e-05
-6.259342685922e-05
-4.54056007272167e-07
-6.49674692195494e-05
-4.24081981359922e-06
-3.28005215579293e-05
-3.3236093564461e-05
-1.55311696870072e-05
-3.36777457755598e-05
-4.31715451545609e-05
-1.43220156730476e-05
-1.97455436684605e-05
-2.18498484731629e-05
-2.35774052640851e-05
-4.17609858569369e-05
-3.57131838813593e-05
-5.81332581398572e-05
-2.23897260154644e-05
-2.24731800989888e-05
-5.83640476534874e-05
-4.46015406554036e-05
-1.32740858792746e-05
-1.23293591381804e-05
-1.02100697247903e-05
-6.74966681547762e-05
-5.61256930447218e-05
-1.44008298315005e-05
-2.10806312093851e-05
-1.53425461062233e-06
-3.12168096548051e-05
-4.04592911301188e-05
-7.50260967431305e-05
-5.09107550265364e-05
-5.45907619909969e-05
-3.21668515193709e-05
-1.32292093670553e-05
-8.34809760821007e-06
-7.69789859570917e-06
-2.29424711206503e-05
-1.56596476501361e-05
-3.890199603785e-05
-3.04954249449016e-05
-1.99965185467066e-05
-1.96332956023816e-05
-4.45821742220542e-05
4.70922089462665e-06
-4.05884888543204e-05
-4.42666977959024e-05
-1.7760865105835e-05
-2.63156629897621e-05
1.45362884651671e-05
-2.68604975558868e-05
