# Supplementary material for: Research on computational propagation and identification of mine microseismic signals based on deep learning
Source: PLoS One. 2025 Oct 22;20(10):e0334641. doi: 10.1371/journal.pone.0334641 (PMC12543183; doi:10.1371/journal.pone.0334641)
Supplement: S8 Data — (ZIP) [file pone.0334641.s008.zip › 000100900002810.xlsx_0.txt_24.txt.txt]

-3.53074337246068e-05
-1.16132494252838e-05
-2.55651363353013e-05
6.56540475234037e-06
1.83878880322607e-05
-4.79248016422687e-05
-2.14629718503048e-05
-2.99826716321467e-05
-3.35086896883708e-05
-5.0994667496729e-05
-4.55329253973957e-05
-2.03213078679912e-05
-4.56693819805037e-05
-3.65946729541733e-05
1.0673550829345e-05
-2.25695534854239e-05
-4.09280713106127e-05
-2.89072003596045e-05
-4.527663160064e-05
-2.12083110241916e-05
-2.33778992623858e-06
-8.29640346777222e-06
-2.22655840851732e-05
-5.26050141104428e-05
-2.10785550973299e-05
-8.46227237793518e-07
-3.44219647994542e-05
-2.3193686572162e-05
1.27067771597635e-06
-3.61088370688747e-05
-4.22306889647155e-05
-1.25113405116066e-05
-3.90161725254123e-05
-2.91520433653167e-05
-2.8697079904949e-05
-3.22065592315587e-05
-4.55329411761117e-05
-1.10417318036191e-05
-4.71540575404569e-05
-3.66357862390024e-05
-3.21981725994234e-05
-4.16580477705126e-05
-5.24822921030098e-05
-7.74757841873725e-05
-2.68924719647866e-05
-1.74866471002126e-05
-2.94824773268196e-06
-4.87822653147793e-05
-3.32361571812407e-05
-2.71218519882497e-05
-1.55741468917101e-05
-3.42448193532152e-05
-2.95965548867808e-05
-3.58709072691963e-05
-7.34725314939816e-05
-5.07018356062797e-06
-3.81306206936095e-05
-3.60025306462579e-05
-2.00901233247128e-05
-7.14236092868612e-05
-2.54283764034051e-05
-9.61944190434481e-06
1.58025455114289e-05
-3.32709600338397e-05
-7.94881054757701e-06
-2.8999875768666e-05
-2.20202553917635e-05
-9.04747646941052e-06
3.655760889707e-06
-2.68351333319246e-05
-1.81943643158383e-05
-5.16791222917098e-05
-3.97524234751472e-05
-1.38641428149231e-05
-4.51016898253262e-05
-1.80583796010149e-05
-4.19008987470908e-05
8.467618994436e-06
-1.53867992980512e-05
-6.00642400049052e-06
-2.81507421569382e-05
-3.72164856612008e-05
1.63891028405395e-05
-1.01028504322017e-06
-3.95365297599415e-05
-1.92053384644637e-05
-5.54883161121293e-05
-2.17167753249797e-05
-5.51568903226287e-05
-1.20926160750754e-05
-3.46673935774988e-05
-4.92694897850871e-05
-5.27910357717312e-05
-1.46308354169885e-05
-3.82739585230011e-05
-8.73227222643122e-06
-1.75152866947399e-05
-2.89131833509164e-05
-4.44068708384299e-05
-3.0358672591413e-05
-2.38953888865485e-05
-2.64313458732202e-05
-3.81246250124714e-05
-2.69271649598831e-05
-3.99611323323124e-05
-4.04943089125213e-05
-4.90730589709677e-05
-3.59871774597632e-05
-3.9411655665837e-05
-5.61545567475552e-05
-4.05563298755863e-05
-1.14395062627187e-05
-2.16925830212251e-05
-3.27658935752578e-05
-5.50549898457166e-06
-2.43566796210747e-05
-5.17314335310048e-05
-2.73301490100018e-05
-4.32341737821486e-05
-1.32860324613758e-05
-3.65816052777529e-05
-4.92653204312937e-05
-6.82784081171398e-05
-9.09888247583892e-06
-2.08762798636854e-05
-3.97960874048516e-05
-1.90158639940762e-05
-4.41232389927985e-05
-9.38109789069639e-06
-2.03937369097936e-05
-4.47766871367388e-05
-2.5507554914305e-05
1.43228658439591e-06
-2.48334701027488e-05
-3.2315009319557e-05
-1.98316524395407e-05
-5.23459406334862e-05
-2.74939490099426e-05
-4.95604584371245e-05
-3.01701639627734e-05
-3.65944998109011e-05
-1.6792104959413e-05
-1.79445137130594e-05
-2.92841089509326e-05
-2.65035397568055e-05
-5.35107706957187e-05
-1.39181670918704e-05
-2.997817955421e-05
-3.36747106255567e-05
-1.38096859717025e-05
-4.25806954549607e-05
-3.72872531376409e-05
-1.91045305001339e-05
-1.69753453183705e-05
-1.34166988831464e-05
-2.54560001387011e-05
-5.92384456194852e-05
-2.93573371957435e-05
-1.38650574020364e-05
-3.48602343907119e-05
-5.22603586252491e-05
-2.99300193959861e-05
-5.42161174075177e-05
-2.93662535937575e-05
-2.77663747307008e-05
-1.37531120966977e-05
-4.74172854332295e-06
-2.70156970495025e-05
-4.03270618461316e-05
-2.48805165326542e-05
-4.37816335508271e-05
-5.73509774679924e-05
-2.42466901801537e-05
-2.99212719057045e-05
-1.87495777924893e-05
-3.83876891308998e-05
-4.4201392490729e-05
-4.18976561147274e-07
-2.04142142904127e-05
1.36354948196386e-06
-3.14041599271092e-05
-1.12080245666482e-05
-2.04336236998815e-05
-2.79003995479061e-05
-5.44214428900024e-05
-4.0223918261079e-05
-2.60812625331334e-05
-2.92902376287148e-05
-2.05733417076531e-05
-4.89746616602352e-05
-4.09119606171241e-05
-2.16053196152968e-05
-2.04907578670815e-05
-3.52116965004835e-05
-1.9908107821236e-05
-5.14222485228353e-05
-3.20364468650524e-05
-2.27028759146854e-05
-2.65030363429646e-05
-3.64718661073326e-05
-3.76369797588613e-05
-5.06501888983366e-05
-3.54588210938278e-05
-3.12452939741165e-05
-2.72415218558506e-05
-3.94706828219023e-05
-5.62388973085132e-05
6.06505921768387e-06
-1.97963163523374e-05
-5.96846254551191e-06
-1.40389080290703e-05
-3.97040516064721e-05
-2.8309579392401e-05
-3.82848192305159e-05
-4.09098703665327e-05
-2.59064951738432e-05
-2.42514034505522e-05
-4.99524122774426e-05
-2.4059067430309e-05
-2.99863959291654e-05
-3.87331716305755e-05
-3.63525793881672e-05
-2.43577636861451e-05
-4.12130076445853e-05
-2.93177965059043e-05
-3.13043893633513e-05
-2.41614559948094e-05
-9.99590554249168e-06
-3.79871565333369e-05
-2.93764920154895e-05
-2.69752483618111e-05
3.31957107219257e-06
-8.83438820723416e-06
-4.05343961596927e-05
-2.46633795817772e-05
-2.65389648864178e-05
-2.7914960686758e-05
-1.83249713066934e-05
-4.59649662695585e-05
-2.68518251636075e-05
-3.46993916053922e-05
-4.87715532735176e-05
-3.82671157993755e-05
-2.29179755534115e-05
-2.73237125551534e-05
-1.39826220704016e-05
-4.80529141458345e-06
-3.43446739806312e-05
-3.32319558098154e-05
-3.70189625691318e-05
-2.35532848602192e-05
-3.13716728288823e-06
-2.40210626472971e-05
-2.08880567404636e-05
-1.26393237125186e-05
-4.27509802866766e-05
-1.87808163352156e-05
-1.0002342247505e-05
-3.22903258525594e-05
-1.2112905839025e-05
-1.79587035421442e-05
-3.2332622548093e-05
-8.38301899502934e-06
-1.54672627169581e-05
-1.10868322725554e-06
2.82909036730001e-06
-1.53784483704345e-05
-6.0158897952584e-05
-2.62988600483884e-06
-3.8613636746413e-05
-1.94269281917903e-05
-4.07170469965627e-05
-1.46948791078058e-05
-6.57165875091651e-05
-4.91157936893463e-05
-5.35985343053221e-05
-2.98349430555401e-05
-4.25032077618392e-05
-3.09785906340465e-05
-1.25663770649082e-05
-6.21842344710871e-05
-4.90477140497068e-05
-3.05762137573912e-05
-4.51000742341441e-05
-2.28004148526156e-05
-2.90790138498079e-05
-2.86643896508128e-05
-3.3270863689349e-05
-1.28781135442037e-05
-3.80388801522064e-05
-3.92687736930515e-05
-3.06555657991208e-05
-3.31841959217964e-05
-1.78574029307089e-05
-5.7683106921869e-05
-2.43617523974372e-05
-1.03787159405011e-06
-3.06290557305432e-05
-2.56730550269001e-05
-4.23441310113977e-05
-3.2452673480389e-05
-4.40107494770358e-05
-3.15199685478663e-05
-9.09441980002541e-06
-3.63550617924633e-05
-4.9168450071504e-05
-5.54455648993895e-05
-6.06365961448769e-05
5.76234894285345e-06
-2.00961680159699e-05
-5.33508450651602e-05
-6.15266013757849e-05
-1.49634208660636e-05
-3.28945630349638e-05
-2.84257104707951e-05
-1.71960138371051e-05
-4.70714766636747e-05
-2.68866086409706e-06
-3.24025214819095e-05
-1.44088678597307e-05
-3.67381043783834e-05
-5.56704134736564e-05
-3.37127482270856e-05
-3.85559135704051e-05
-4.46646698690169e-05
-5.83828207769088e-05
-4.43101648480306e-05
-1.89788023547737e-05
-6.13179895220317e-06
-2.25918917167312e-05
-1.93292368429339e-05
-4.587861500403e-05
-2.54467911915797e-05
-1.30918282875711e-05
-1.46576139208342e-05
-3.39436839201093e-05
-2.53700381336086e-05
-1.1369959667141e-05
-5.48662128390908e-05
-4.70426999224992e-05
-1.46129923983118e-05
-5.49186127087756e-05
-4.83906624715083e-05
-3.26507624579658e-05
-4.14395637971418e-05
-2.80922749968825e-05
-3.25234980791362e-05
1.04984119886078e-06
-1.35928669447003e-05
-1.70068446547115e-05
-1.52844245166598e-05
-2.6400319115514e-05
-3.99228709206559e-05
-4.04565649284243e-05
-3.38356042169831e-05
-1.1944829229987e-05
3.66093037624112e-06
-3.55410946457021e-05
-2.95786686794439e-05
-1.6755148390958e-05
-3.17290955076675e-05
-5.33262268385371e-05
-3.48889507326673e-05
-4.46630367176033e-05
-5.93277992154391e-05
-2.57608586586306e-05
-5.07572097019536e-05
-2.2815328801995e-05
-4.44619425974638e-05
-4.01358220862184e-05
-3.4738212056342e-05
-2.1305794128139e-05
-4.60577803424995e-05
-4.14033413918729e-05
-2.30047075564818e-05
-5.47040439509985e-05
-5.35489505701191e-05
-4.05683769898221e-05
-2.92128210322348e-05
-5.10573389663278e-05
-1.68319324520609e-05
-4.59100933073842e-05
-2.75769574325542e-05
-1.07833164041463e-05
-2.9756709902885e-05
-5.59642272185901e-05
-5.23638727755203e-05
-3.88812714424813e-06
-2.46594093154146e-05
-4.98821333654377e-05
-7.97091405281003e-05
-4.25778240675943e-05
-1.80235900040339e-05
-3.35462494886255e-05
-3.69069857435378e-05
-4.79416614243746e-05
-6.93187342439642e-06
-3.93185931733798e-06
-1.87040871967773e-05
-1.34614198724021e-05
-1.92815776128974e-05
-1.39953029530505e-05
-4.98902076158712e-05
-3.42216779820862e-05
-1.53779821112609e-05
-3.58212520784911e-05
-2.84058779252192e-05
-2.65018446392591e-05
-2.06220190228813e-05
-3.13527679189979e-05
-3.4375658845257e-05
-3.24348688899773e-05
-9.00179593522875e-06
-2.37035058642371e-05
-6.48725161262305e-05
-2.97190250344575e-05
-2.62352920432305e-05
-4.6984547778216e-05
-3.81495116197045e-05
-1.50902889215942e-05
-4.11157327818627e-05
-4.99213498861096e-05
-2.15807647538868e-05
-4.74986775715884e-05
-1.37594986570785e-05
-4.39000629097682e-06
-1.53428252135482e-06
-1.12334655574684e-05
-2.83529219062337e-05
-2.35629403643141e-05
-3.95308208633267e-06
-1.12669284100668e-05
-3.11334130939683e-05
-1.44968823869066e-05
-4.37070815945156e-05
-5.18882989751262e-05
-1.51685475679069e-05
-2.79347425656756e-05
-4.65731416798134e-05
-2.39353571119717e-05
-1.12302383598591e-05
-4.80150254930734e-05
-3.7220181698433e-05
-4.95418855092412e-05
-1.74921816192306e-05
-6.39078895079058e-05
-1.33438653639158e-05
-4.59881189852818e-05
-2.51889903826412e-05
-1.7107554584014e-05
-6.67484466724883e-06
-5.08534935837322e-05
2.45142688783048e-06
-5.00312878269835e-05
-2.39147099642598e-05
-5.93323524938431e-05
-5.9482698043747e-05
-2.50247363941737e-05
-3.51483533855345e-05
-1.92508014613193e-05
-5.15687971534238e-05
-3.65778979169093e-05
-5.19159247393374e-05
-3.29732954382436e-06
-6.39459714184124e-05
-3.16729836233812e-05
-5.252371109258e-05
-5.57688410002552e-05
-4.10067579812401e-05
-7.70376945756423e-05
-2.33136843675508e-05
-2.21611077039582e-05
-3.76183969036693e-05
-6.40895795539037e-05
-1.75951695084744e-05
-1.2622863363514e-05
-5.21598456174801e-05
-1.62399357235694e-05
-3.83646418335297e-05
-2.60235170831219e-05
-3.82649055423687e-05
-4.94152925802983e-05
-1.62250313975059e-05
-3.62911184087344e-05
-1.0394564635575e-06
-3.77999612303197e-05
-4.19692038882892e-05
-4.43307048623452e-05
2.32255816791538e-06
-6.43152223214353e-05
-2.26030055979789e-05
-5.23034783537456e-05
-1.26799648303705e-05
-3.52024409107438e-05
-4.27203401897329e-05
-7.94285267115835e-06
-4.05397533774803e-05
-3.02275033418096e-05
-2.64878876229232e-05
-3.49638677558355e-05
-2.88895735208159e-06
-3.17870485183802e-05
-2.70623573623665e-05
-3.85433525971146e-05
-2.77906631456858e-05
-4.55937952206427e-05
-3.7805419514889e-05
-1.7197443141993e-05
-3.39776094698087e-05
-3.36321052551871e-05
-6.93224453005032e-06
-3.48321321399296e-05
-3.8389317460818e-05
-1.06836113388433e-05
-3.17261163812395e-05
-6.77618701458386e-05
-2.38404821005819e-05
-3.79942366174551e-05
-4.61165304616034e-05
-4.63275904526482e-05
-2.78603622530736e-05
-2.39719037860893e-05
-2.31829424929716e-05
-5.95685105254804e-05
-3.89579994276741e-05
2.52999664391957e-06
-2.67568673223653e-05
-3.03090014767726e-05
-1.36498190461581e-05
-2.13962758715592e-05
-2.56444043763863e-05
-2.73753955668847e-05
-7.21363997137815e-06
-6.49344348691055e-05
-1.72496488241291e-05
-1.40808024745771e-05
-4.90547113390532e-05
-1.05733695370687e-05
-1.84503233612332e-05
-8.24235590771809e-06
-2.3769588129626e-05
2.58902765167975e-05
-2.3483852128364e-05
-2.91434593472916e-05
-4.33153377069884e-05
-3.8362558581003e-05
-1.26526038620559e-05
-2.27824337595195e-05
-1.53521146247352e-05
-6.48519015586138e-05
-2.67874611123151e-05
-1.99711081003028e-05
-2.60161909857175e-06
-4.72207548317703e-05
-1.20824001344101e-05
-3.83400197449311e-05
-3.80407524888892e-05
-1.97283982046484e-05
-1.46800948784188e-05
-2.77426029852542e-05
-2.02204955117678e-05
-3.0666650834362e-06
-4.30330604571584e-05
2.58791919058288e-06
-4.61006215467559e-05
-3.87772390919426e-05
-4.09598239009505e-05
6.9893156940048e-06
-1.73318413178515e-05
-5.7171381106958e-05
-2.06252759581799e-05
-4.0013064625355e-05
-6.79768954278785e-06
-5.35755448086246e-05
-2.92638886967969e-05
-4.82717312846346e-05
-1.75136748388328e-05
-8.84634938536843e-06
-5.334423465938e-05
-3.54487195477969e-05
-2.0820569163631e-05
-1.4119674453563e-05
-3.46626216598227e-05
-3.13108058826923e-05
-1.2566122975852e-05
-3.42730699987802e-05
-1.88650925657188e-05
-3.81971860180883e-05
-1.5700370373166e-05
-1.72610195922014e-05
-5.6631584311992e-05
-2.29637256978197e-05
-2.03244073734121e-05
-1.84918772539386e-05
-4.08336971999713e-05
-4.95587053264771e-05
2.93197609957233e-06
-3.62607076782132e-05
-1.39682487728737e-05
-2.50161692619781e-05
-2.42998306148511e-05
-3.76288405388636e-05
-4.38431056639111e-06
-3.88074747266554e-05
-3.22632409303616e-05
-3.39726878266263e-05
-5.89255472545107e-05
-1.60512829488153e-05
-7.32167932639473e-05
-5.8963234088761e-05
-3.27285338202246e-05
-4.34155744048526e-05
-6.08484151937856e-05
-2.47473867183779e-05
-2.01026315543704e-05
-3.48641019688955e-05
-2.73746640935257e-05
-1.5309168149392e-05
-4.90384736699145e-05
-3.3487319526022e-05
-9.31154011379226e-06
-2.59430132589428e-05
-3.53519954903324e-05
-2.77969676612536e-05
-2.89943155757834e-05
-2.13701060596986e-05
-2.14821784526558e-05
-4.97140358234165e-05
-3.24270331362066e-05
-4.52517121179695e-05
1.08259789908842e-05
-2.44503299362822e-05
-2.19843429361735e-05
-2.35366574905458e-05
-4.03299829585374e-05
-2.69316780128888e-05
-3.38409271125505e-05
1.76620157354224e-06
-3.98092565392681e-05
-1.82233170632922e-05
-2.0020923851875e-05
-1.32305952653701e-05
-1.64695639826416e-05
-1.43595386859792e-05
-3.04662742114625e-05
-5.82952026849927e-05
-2.17668634475389e-05
-3.19917838724706e-05
-4.61783360507692e-05
-3.72602145001374e-05
-1.94012282192372e-05
-1.92480105196282e-05
-1.31959209182202e-05
-3.50200825460463e-05
-1.80645944272963e-05
-7.85035264280462e-05
-2.27650909291504e-05
-2.79607330900846e-05
-5.27372544208152e-05
-4.46394984105003e-05
-1.14731846621713e-05
-2.89836900339314e-05
-2.107189943154e-05
-2.61683656515034e-05
-5.50920395050082e-05
8.92062004235032e-06
-2.7735457711768e-05
-2.49676793394834e-05
-2.66837624008322e-05
-1.22408090054456e-05
-2.6478903534568e-05
-3.82537976103417e-05
-3.58087036522913e-05
-4.34713564385653e-05
-2.8951605095151e-05
-5.55349406346439e-06
-1.56648993385945e-05
-1.75991350093253e-05
-2.65583429052568e-05
-3.86517627086421e-05
-3.9473828863367e-05
-1.97790075142641e-05
-3.13085246093251e-05
-3.86727081831515e-05
-3.85097866970444e-05
-3.60081470476885e-05
-2.44867390847401e-05
-4.0000531999721e-05
-2.62834862266012e-05
-2.42799295519104e-05
-1.13844616924127e-05
-3.86940239577606e-05
-3.19118746719823e-05
-2.5183411220609e-05
-5.01666572497492e-05
-1.82691955009014e-05
-4.99805302472514e-05
-2.91462352257315e-05
-1.37628798331929e-05
-1.0439245841608e-05
-3.22902969283899e-05
-4.39996490276811e-05
-3.30251390980563e-05
-5.20670474366666e-05
-5.30528078280836e-05
4.92017954792426e-06
-4.82641296666421e-05
-5.45444585270092e-05
-3.43713059537784e-05
-2.09634146293361e-05
-4.61940274850417e-05
-2.53698226699337e-05
-8.64548322761399e-06
-4.44083969772153e-05
-2.66179466123426e-05
-2.29064248741732e-05
-3.86358795577837e-05
-2.54761460031008e-05
-3.47436977484196e-05
-1.13717873456071e-05
-2.938555096185e-05
-2.57495255085519e-05
-5.52671827185399e-05
-4.47657962705474e-05
-3.57062040420356e-05
-2.0588846139332e-05
-3.88878661146029e-06
-1.89013017715379e-05
-3.44682151086559e-05
-4.13139805612415e-05
-3.44740766960961e-05
-1.90023074020964e-05
-2.1092758507209e-05
-3.36940807279842e-05
-5.68974279328196e-05
-1.29606779746642e-05
-3.16567114255206e-05
-3.639183906521e-05
-3.29333822038062e-06
-1.40305315542885e-05
-1.37680827054824e-05
-5.56624806468696e-05
-2.50183445959348e-05
-3.22122930732634e-05
-2.35920103730765e-05
-2.81208953925514e-05
-2.23595658205759e-05
-1.35906918000094e-05
-3.11190854233756e-05
-3.01518622856722e-05
-1.59047375110006e-05
-4.09723055718596e-06
-1.24395840071878e-05
-2.96443406193817e-05
-1.37012397728847e-05
-4.81560047515618e-05
-2.0172415018081e-05
-4.96386400959276e-05
-4.41000028710852e-05
-3.23649383916833e-05
-3.2780093309073e-05
-3.58078282169518e-05
-5.43204358976526e-05
-9.76035361034713e-06
-2.84313759194298e-05
-2.85823512860359e-05
-1.52592691435864e-05
-7.90748092420977e-06
-3.29037627225881e-05
-9.1475596310835e-06
-5.56627026679515e-06
-2.82071025099293e-05
-3.16290844135189e-05
-3.91503117309342e-05
-5.31140072720565e-05
-2.9086030177853e-05
-4.69237834484212e-05
-3.02841854815752e-05
-1.25729657819708e-05
-1.55746693363411e-05
-3.51896260813384e-06
-9.80476962815061e-06
-1.09736878018125e-05
-2.04990667998513e-05
-2.83699033541607e-05
-4.53919137842494e-05
-2.15364203100995e-05
-3.95543563683174e-05
-6.13550158777579e-06
-6.47025702538192e-06
-1.6532237939476e-05
-2.86048743291239e-05
-2.89777996104326e-05
6.17797368462089e-06
-3.51932328286061e-05
-2.06396073560798e-05
-6.38328543327945e-05
-1.46701680589032e-05
-3.87033078503885e-05
-4.30518862798938e-05
-1.42955468568343e-05
-2.15823963732569e-05
-5.44432657090885e-05
-3.05865315470178e-05
-5.06246629394112e-05
-6.85780998741872e-06
-2.4248509133058e-05
-3.90833141492157e-05
-4.66183621120765e-05
-8.12632888716915e-06
-1.84563970827196e-05
-1.54083216869939e-05
-3.26936480197759e-05
-3.9370773320758e-05
-3.47640403773495e-05
-3.64908839811287e-05
-2.68554973761416e-05
-3.6004476098821e-05
-1.79722520461388e-05
-3.39561205803102e-05
-4.5962227570685e-05
-2.15678367691205e-05
-2.013710050092e-05
-2.33795449997639e-05
-1.93058659229594e-05
-1.64454558093125e-05
-1.1643009301184e-05
-2.02946266616561e-05
-3.92126266926638e-05
-5.42064886370889e-05
-8.17771799857497e-06
-3.66253352721006e-05
-9.79295431830207e-06
-3.60391594537018e-05
-2.10653657372141e-05
-5.44571104873269e-05
-1.81116763678667e-05
-3.53443113343151e-05
-3.89875604661619e-05
-2.35422422490254e-05
-3.53920046925927e-05
-6.37751311928922e-05
-3.41835095136834e-05
-2.84700734207412e-05
-3.281064185752e-05
-2.36811880115581e-05
-3.10253923550011e-05
-2.12552968410071e-05
-4.10675098130419e-05
-2.03747838189589e-05
-5.75061449848126e-05
-2.53070359481016e-05
-3.27462612180622e-05
-5.13575448010867e-05
-2.81473309181737e-05
-3.04086632510351e-05
-3.9279504502566e-05
-1.24763316890948e-05
-4.25671012457359e-05
-3.68042933681712e-05
-3.67633712207819e-05
-2.73034859145023e-05
-9.83120173864995e-06
-2.28818570225894e-05
-4.9069732079312e-05
-6.98761230771428e-05
-3.77797530193335e-05
-4.82888813789738e-05
-5.57126286868366e-05
-5.35130796690774e-05
-3.74017445849224e-05
-3.03773972632059e-05
-3.76672940296397e-05
-3.74672222444316e-05
-5.10545590619542e-05
-4.70917219786113e-05
-4.92286925643346e-05
2.51146521122666e-05
-2.9728524093601e-05
-8.03877391445689e-05
-3.60050592076396e-05
-1.17858539790433e-05
-2.201538756745e-05
-1.03763642941109e-05
-7.49251824247669e-05
-3.25001237873784e-05
-7.37253781272647e-06
-5.60111420537345e-06
-1.48456374378527e-05
-4.46201877576434e-05
-4.4813995948317e-05
-6.97778821023226e-05
-3.57466234838451e-05
-3.47994256352207e-05
-3.03471289295029e-05
-3.50071237188225e-05
-1.14696771367329e-05
-3.5431813374445e-05
-1.44082250666494e-05
-5.64485895940854e-05
2.15156397955671e-05
-1.18073582791101e-05
-6.56099421098341e-05
-4.80448301900837e-05
-1.93957148988151e-05
-4.95021569754778e-05
1.52067017651147e-05
-1.89582952352384e-05
8.25166402975532e-06
-3.05778158986452e-05
-2.96717531476551e-05
-1.05419524439645e-05
-3.1228961110382e-05
-7.03518625724704e-06
-1.55555904175523e-05
-3.31368683286571e-05
-2.41833128214377e-05
-2.94002184721634e-05
-4.57039333846894e-05
-1.3106454027045e-05
-3.87328694333671e-05
-3.95381228220597e-06
-3.49467920395559e-05
-5.3986451481409e-05
-3.61087648773485e-05
-4.5134548759747e-05
-4.30748767229125e-05
-2.7016341987999e-05
-6.49680643496209e-05
-3.72053802324291e-05
-4.65317547026061e-05
-3.37350771183498e-05
-4.6595737518601e-05
-3.48513939256926e-05
-6.26745363904358e-05
-3.39454330672634e-05
-8.93072640036455e-07
7.03251956647206e-07
-1.35792359763176e-05
-4.873406664133e-05
-3.48799831140005e-05
-2.07484821645121e-05
-4.29894925403292e-06
-3.10847369797871e-05
-7.880937135579e-05
-5.14918849842441e-05
-9.09922195507222e-06
-4.28647653769657e-05
-3.13233743604554e-05
-2.55109554992026e-05
-2.15320413254261e-05
-2.00987410198481e-05
-5.98376279614685e-05
-2.91171254500984e-05
-1.6217421363241e-05
-4.57231193083934e-05
-2.39433080188679e-05
-3.93832700935449e-05
-5.78072130561162e-05
-3.65269592780617e-05
-4.79750349868323e-05
-1.03802363241334e-05
-8.74422469657874e-06
-2.22275682457641e-05
-2.22623894254574e-05
-3.2956830370148e-05
-1.69635637483447e-05
1.51728015185957e-06
-6.54618750964983e-05
-2.34424679772407e-05
-1.82599353857976e-05
-4.38465788393911e-05
-3.35652568607282e-05
-2.95845629166764e-05
-3.86038885308903e-05
-2.77492788628058e-05
-2.88012976105866e-05
-1.84550401162229e-05
-3.9179753105856e-05
-2.34347086249123e-05
-3.21622975036464e-05
-8.48395219279334e-06
-1.81765479020488e-06
-1.81661584037818e-05
-1.58264519612174e-05
-6.13888894435759e-05
-7.96125729198792e-05
-2.61356610067563e-05
-5.06590571506987e-05
-2.75753903049969e-05
-5.97083195125612e-05
-3.49248901200659e-05
-2.09706987517166e-06
-3.09872761352494e-05
-4.00376758918664e-05
-3.78782118232031e-05
-4.11615486285563e-05
-4.14869681923349e-05
-3.31976045387591e-05
-3.18866362919224e-05
-3.58235377862836e-05
-2.74111777448107e-05
-7.27620627315743e-05
-1.81594770665478e-05
-3.01719170144142e-05
-1.10732827846118e-05
-2.00926370492657e-06
-4.5934015483942e-05
-2.42686821313105e-05
-9.75596983402122e-06
-5.14309731667328e-05
-7.20976008361734e-06
-3.37141097556704e-05
-4.37858300326637e-05
-2.72206415091823e-05
-3.35754330737393e-05
-4.19056409911307e-05
-1.35710938852531e-05
-1.10011568370168e-05
-3.95380260903042e-06
-1.89277661857726e-05
-2.46542985261767e-05
-3.20813010482457e-05
-4.40449592450768e-05
9.40013564188724e-06
-6.3213160812814e-05
1.72787924980714e-05
-5.62926331872797e-05
-3.5030954258403e-05
-5.38229020365196e-05
-1.05186785759226e-05
-2.65953307715595e-05
-3.64261869581778e-05
-7.30893341542956e-06
-2.41391222701065e-05
-2.07189413425221e-05
-3.28798526825675e-05
-7.12860488884084e-06
-4.23155261946207e-05
-1.53002242873144e-05
-2.50315798716655e-05
-3.06271950775444e-05
-4.54817983362129e-05
-2.76518063487932e-05
-2.96071899952506e-05
-1.81185499720614e-05
-4.70830639543431e-05
-4.86054840009227e-05
-3.21949771925244e-05
-2.53559601826408e-05
-2.45566640142912e-05
-3.92948354413711e-05
-4.37126595961376e-05
-2.01970246932591e-05
-4.34701225810722e-05
-1.4878921359693e-05
-4.36211700062365e-05
-2.90070534575806e-05
-2.07179254697952e-05
-4.31255578505169e-05
-3.85605808200114e-05
-5.97483079044866e-05
-4.09290044273228e-05
-3.74500078993625e-05
-4.8348306144886e-05
-4.65635879320135e-05
-8.91282019626469e-06
-2.77424812002135e-05
-1.80817215982114e-05
-2.09806375141394e-05
-1.11474056841279e-05
-9.55520856697232e-06
-2.11882432623747e-05
-3.55591973159011e-05
6.80533817038284e-06
-1.95342744488995e-05
-1.30809694208909e-05
-3.17515590521994e-05
-2.53800113264036e-05
-4.89445956335651e-05
-1.29111946200856e-05
-5.70704481285553e-05
-3.04838415521692e-05
-5.15336711024111e-05
-3.36981018984058e-05
-3.61839922541328e-05
-3.71099749532886e-05
-5.01500736548894e-05
-2.760460450444e-05
-3.51291545677384e-05
-4.33257412433109e-05
6.58448107762658e-06
-3.40778791616066e-05
-2.6594669616373e-05
-3.5239120040228e-05
8.82965548497589e-06
-1.73139781353945e-05
-2.88301682593018e-05
-1.90125187106613e-05
-5.21338223646929e-05
-1.99569965724529e-05
-1.59123557591986e-05
-5.61163701960849e-05
-5.68887151397804e-05
-4.45694888199646e-05
-1.32654166510562e-05
-4.87542492273134e-05
-3.66840022441718e-05
-3.90353158651282e-05
-7.25108484251135e-05
-4.68781504637651e-05
-3.21371630008786e-05
-3.15989975651203e-05
-1.47241053304998e-05
-4.69400027947583e-05
-2.97382796590032e-05
-1.86107978430293e-05
-4.4585642099488e-05
-2.91405513083553e-06
-7.32918313989413e-05
-6.34667086126531e-06
-6.50662691909352e-06
-3.02647839300592e-06
-6.89948016479434e-06
-2.76214380683836e-05
-1.16931726169893e-05
-4.566428357764e-05
-1.8914241126757e-05
-3.67424748233862e-05
-2.19532475653484e-05
-3.9509945723472e-05
-2.14183722640844e-05
-4.12688098429476e-05
-5.26217772940495e-05
-2.55741121669391e-05
-1.35610104075546e-05
-1.03168408448994e-05
-3.97096525325248e-05
-4.15134498044666e-05
-1.71356236594757e-05
-4.20709812543994e-05
-2.86810279872293e-05
-2.52804650154604e-05
-2.71769874244892e-05
-2.88086178902091e-05
-1.98717467050026e-05
-2.26748585223282e-05
-2.77812744698608e-05
-9.74711172519329e-06
-1.47311629588425e-05
-6.37876774350361e-05
-2.79785791071842e-05
-3.18548770571967e-05
-3.45330309434611e-05
-4.16031015933855e-05
-1.12550723256809e-06
-8.02964049846322e-06
-7.68693552172234e-06
-2.69655827441876e-05
-3.36507149821511e-05
-2.37867284116464e-05
-5.30487406625447e-05
-3.94045970923363e-05
-1.48534285774581e-06
-9.1048868951708e-06
-9.79889808671164e-07
-3.29740926428258e-05
-3.94044189765199e-05
-2.01507509865448e-05
3.97391366227463e-06
-1.07605315622796e-05
3.66617032046909e-06
-2.93456465947304e-05
-3.12745883369404e-05
-5.00302240857965e-05
-2.28816263933776e-05
-1.54101671307302e-05
-1.36132012948439e-05
-2.99123972887642e-05
-8.56372421419458e-06
-2.50225150367636e-05
-2.84821174130895e-05
-2.56571488581624e-05
-2.15616792926459e-05
-2.24407496791445e-05
-3.07035535569335e-05
-4.92602850842763e-05
-7.02878782327385e-05
-6.18317470624829e-06
-4.30241948058996e-05
-2.63057795473911e-05
-3.303354453473e-05
-1.09144506375779e-05
-3.72292043462392e-05
-2.12268966690154e-05
-1.79525752279869e-05
-2.31712464240775e-05
-2.68308146336453e-05
-4.49965003237612e-05
-4.62637819553017e-05
-3.67137447335435e-05
-3.37154771903451e-05
-2.85426401668481e-05
-8.93977397665543e-06
-3.29179697069311e-05
-1.39799398441264e-05
-5.17266882123635e-05
-1.62938464525217e-05
-4.34496893528374e-05
-3.51868253682896e-05
-2.84325545083789e-05
-4.25123096684601e-05
-1.14071530288965e-05
-5.38668163360434e-05
-4.32022464261113e-05
-4.47992250310844e-05
-2.10537666446918e-05
-2.36305835296509e-05
-9.77879350253521e-06
-3.70054117775128e-05
-5.44190520960001e-05
1.70589139652062e-06
-4.1532712579484e-05
-1.89628194255687e-05
-3.76491713670531e-05
-5.11750146655258e-05
-2.21405915744939e-05
-5.71739992441871e-06
-5.35591219338678e-05
-1.95350654471476e-05
-1.51091626403432e-05
-2.78436756721487e-05
-2.48290788007964e-05
-2.95520382781884e-05
-1.32571584370176e-05
-4.7178454900848e-05
-1.82407678578622e-05
-3.63460560539237e-05
-4.66724666880591e-05
-1.61595014372067e-05
-4.28056248954748e-05
-2.3244678759115e-05
-2.60603975491015e-05
-2.69556625988819e-05
-2.16035563351772e-05
-4.35870088737549e-05
-2.4111595055313e-05
-2.54246782084969e-05
-2.09132999989607e-05
-5.1520820931003e-05
-3.98553238110383e-05
-2.64338483476686e-05
-9.37244215561759e-06
-3.80013973875895e-05
-1.56170356944512e-05
-4.60497738298259e-05
-2.59878909669096e-05
-1.78049252555029e-05
-4.67960899487499e-05
-5.6327392762874e-05
-3.45033259406506e-05
-3.2647174287253e-05
-4.64404054161255e-05
-3.11137026911921e-05
1.64248828174035e-06
-2.40281514868496e-05
-4.78059255016234e-05
-3.83670616902889e-06
-4.30079051254956e-05
-2.60733735681027e-05
-5.64992221192291e-05
-1.7868199516471e-06
-3.45984692872843e-05
-2.4303190510407e-05
-2.78929641681873e-05
-2.18952176643033e-05
-1.41394348878414e-05
-1.90390718243231e-05
-2.78169677267921e-05
-9.38807179088893e-06
-3.57239469142503e-05
-4.09938676652389e-05
-2.89242460450918e-05
-2.14251927529022e-05
-3.03123614663883e-05
-2.75340488704578e-05
-3.66035162503888e-05
-6.00677307024222e-05
-4.80514445147356e-05
-6.69317245610539e-05
-4.04186915290201e-05
-1.99116193274711e-05
-5.49288850262474e-06
-9.9823604490183e-06
-2.66792651314735e-05
-3.6106508069945e-05
-2.41616359047281e-05
-1.61684190970359e-05
-2.78685049605129e-05
7.21572148015057e-06
-9.08089641246215e-06
-1.19156293833616e-05
-2.90627814637357e-05
-3.11578968890563e-06
-3.67025713846856e-05
-5.83356191214854e-05
-3.53176710701724e-05
-5.00732320307719e-05
-3.86196753873753e-05
-2.32125320263709e-07
-1.2504682006559e-05
-1.23670299779545e-05
-1.08281970768009e-05
-2.8747293309008e-05
-5.42533721145192e-05
-5.7239195924359e-05
-4.54926133792906e-05
-4.10893576878004e-05
-3.05113275115684e-05
-2.39538393275609e-05
-2.01286550497412e-05
-4.44707603781542e-05
-1.84023099187154e-05
-3.63543751584191e-05
-2.56592689113253e-05
-1.77682327044137e-05
6.13579683721123e-06
-3.19931104305112e-05
-3.00008903672239e-05
-3.41757489496254e-05
-6.45681210732338e-06
-3.65565074314362e-05
-1.12335084974371e-05
-3.66475917492953e-05
-5.16074592420205e-05
-2.89400523625256e-05
-3.08688225334419e-05
-4.1412027299852e-05
-3.34097162876327e-05
-4.16739104349725e-05
-1.84452016798655e-05
-2.21791857826158e-05
-1.50976645859274e-05
-2.9078213852305e-05
-4.76586476557234e-06
-5.20623256589207e-05
-1.85944187960803e-05
-4.1189276417786e-05
-2.44258261205437e-05
-5.14669610622749e-05
-5.20505922474553e-05
-5.22493811993925e-05
-4.7075138689064e-05
-3.62451647417402e-05
-1.28384136734215e-05
-2.92900636934924e-05
-5.95225653222694e-05
1.14611467381324e-06
-2.9194851195154e-06
-4.56208372884895e-05
-1.66892780816585e-05
-1.63119268964327e-05
-3.1401170053709e-05
-1.34980625510819e-05
-5.68932841117228e-05
-7.5674461292475e-05
-3.22874628379062e-05
5.08578826562389e-06
-6.61220018212087e-07
-3.06403068590522e-05
-5.1947842853373e-05
-7.29578888346093e-06
2.65737239786985e-06
-3.90005148902247e-05
-5.48467047268142e-05
-2.495921100958e-05
-2.51555744871745e-05
-3.64349945761379e-05
-4.1459216122997e-05
-2.42902559029033e-05
-3.60738778701142e-05
-1.79638478862709e-05
-3.15731168451946e-05
-5.5650578174523e-05
-5.72134214012501e-05
-5.4199755350138e-05
-8.04730095163935e-06
-2.92756426004033e-05
-1.04883822289329e-05
4.06742149454004e-06
-4.53478160947471e-05
-3.82209087431155e-05
-5.28782385966921e-05
-3.8275159051257e-05
-5.96078844279362e-05
-2.301359140649e-05
-4.32422528624538e-05
-3.95124779949257e-05
-1.92193069396678e-05
-4.01435305259289e-05
-5.46119939081795e-05
-1.92923647880942e-05
-1.21750523273935e-07
3.64206005749004e-07
-7.5344065736755e-06
-3.59173448693445e-05
-6.98026291876775e-06
-4.46849919910971e-05
-1.6542006598681e-05
-3.68779085502623e-05
-4.11442727996218e-05
-1.85596337038029e-05
-1.50719525046947e-05
-3.28371908047544e-05
-2.00053284800638e-05
-1.0876703855919e-05
-2.83504426449823e-05
-1.10528395580006e-05
-6.72912995124305e-05
-1.81536940808039e-05
-4.65304647356489e-05
-2.25620998643064e-05
-1.56500805370606e-05
-3.55505920535095e-05
-3.71809927006791e-05
-1.34467835809916e-05
-1.663803539084e-05
-3.49164445164506e-05
-6.99162628764873e-06
-2.42244960653425e-05
-1.4683459866134e-05
-1.13235562096038e-05
6.6393457915759e-06
-4.09332048087997e-05
-2.2824342622533e-05
-5.25971505236984e-05
-2.53951468700535e-05
-1.76691888802691e-05
-3.06595308335098e-05
-5.95559386534262e-05
-2.49611300484638e-05
-4.07443699573981e-05
-2.84803274521691e-05
-1.28564595360974e-05
-1.38584514384111e-05
-3.87596167363135e-05
-4.79238657931211e-05
-2.9575342039815e-05
-5.72032264089491e-05
-8.78653645592935e-06
-2.77003129623401e-05
-3.98493457297445e-05
-1.22602392943871e-05
-3.09053272192886e-05
-2.22078927313645e-05
-4.96119056333756e-05
-1.09668556494551e-05
-3.46771730362922e-05
-3.40771092736187e-05
-4.5677994258387e-05
-2.54574038520823e-05
-6.90927917392211e-06
-1.33680230627017e-05
-1.32184258746179e-05
-6.66520001856748e-06
-2.23295420436048e-05
-2.58863272943808e-05
7.95312584167901e-06
-3.8310508221062e-05
-3.74910447322682e-05
-3.3402480195076e-05
-3.6027308961457e-05
-4.18388391624809e-05
-4.509422149497e-05
-6.63313792786443e-05
-6.8010188542252e-05
-3.91816895708162e-05
-4.4576888071676e-05
-4.83668133212637e-05
-3.20276878962654e-05
-2.71788007421303e-05
-3.09157350771984e-05
-7.05347669615581e-06
-5.15049181321991e-05
-2.97875264516206e-05
-3.64535885507925e-05
-2.09734389857355e-05
-1.37223244524685e-05
-4.44336987455289e-05
-2.66491439757764e-05
-4.97129645427001e-05
-1.01184927814152e-05
-1.72544101925923e-05
-3.42085314818945e-05
-3.96964107646943e-05
-4.49057209520041e-05
-1.57558934020279e-05
-3.82504851883591e-05
-1.14424804752481e-05
-3.78033613831684e-05
-2.75547727870134e-05
-4.77276967976253e-05
-3.89702483654331e-05
-4.13003220785229e-05
-1.79515720795091e-05
-1.74318374369727e-07
-3.16148106442416e-05
-5.5399065631935e-05
-2.84762595583445e-05
-3.62628260930544e-05
-9.39287431243934e-06
-4.24930027550091e-05
1.37285315040067e-06
-3.46092904230183e-05
-5.00230674903597e-05
-9.63711314667501e-06
-4.92729444427557e-05
-6.32446453522999e-06
-3.21635390260945e-05
-4.91596703731451e-05
-3.77215998079807e-05
-5.7642541764167e-05
-3.76248123763159e-05
-2.50399626160474e-05
-3.36584776800382e-05
-2.0976761327145e-05
-5.72121716538133e-06
-3.96690842970576e-05
-2.40661351604947e-05
-2.67090554312949e-05
-5.73653972264189e-05
1.91262313096214e-05
-5.46634163293985e-05
-1.97772881746496e-05
-2.65949621219431e-05
-3.65515661436324e-05
1.52335977044922e-05
-4.34687107970924e-05
-3.65358201515763e-05
-2.13237120724233e-05
-1.60177174283926e-05
-3.35228684316495e-05
-3.05235376211565e-05
-3.57039540782063e-05
-5.06567398252723e-05
-4.72046485647199e-05
-2.20902696165247e-05
-2.17975843214584e-05
-3.99778549990153e-05
-1.51745992094544e-05
-2.42661997264899e-05
-2.83516608601986e-05
-2.54644162375632e-05
-4.78596138963813e-05
-3.35515440591885e-05
-3.76288194549099e-05
-5.60428387530971e-05
5.7875100738152e-06
-4.17882606810769e-06
-1.45729758710369e-05
-2.31654893593873e-05
-2.39082937640621e-05
-4.12382652463169e-05
-2.14910735420211e-05
-2.45790933383653e-05
-6.46381015580127e-06
-3.37480170504371e-05
-1.29579832386302e-05
-1.82441306787722e-05
-3.78641029506844e-05
-3.37138522430002e-05
-4.85692580032088e-05
-2.2428388101059e-05
-2.52196596539308e-05
-2.96078570725995e-05
-4.91917977862094e-05
-3.37621895629326e-05
-2.63167812753484e-05
-1.05058702604711e-05
-4.60026607466898e-05
-1.22112583737874e-06
-8.00328225686019e-06
-2.48814568130856e-05
-7.94199470018135e-06
-2.60731188456767e-05
8.67269483990069e-06
-2.83521309032719e-05
1.69224485572224e-05
-3.07763886412283e-05
-5.14556853524942e-05
-4.40654641431751e-05
-1.83515128617722e-05
-2.77396562850138e-05
7.24723830991966e-06
-3.21325788499887e-05
-3.81727094869773e-05
-2.52181263160927e-05
8.23612705341465e-07
1.0425832278395e-05
-4.03479749650428e-05
-3.05527885945694e-05
-3.63729103011355e-05
-3.12343956922926e-05
-1.59276525402343e-05
-4.82601170606534e-05
-1.14124189890319e-05
-2.2729847394284e-05
-2.29233150263973e-05
-2.56496209053523e-05
-2.34185959454801e-05
-4.15811879873827e-05
-1.96320387781167e-05
-2.95965409399973e-05
-1.53263774627359e-05
-1.4547544582586e-05
-1.8003858650864e-05
-2.34224954838959e-05
-3.31660004786233e-05
-2.87271185398404e-05
-2.19588774507403e-05
-2.71483490632982e-05
-3.24165083502233e-05
-5.49174588403618e-05
-4.3235172097782e-05
-2.06797496912195e-05
-5.03801902466861e-05
-1.69588975213839e-05
-1.39754587571554e-05
-3.51191256103818e-06
-5.31787800258299e-05
-3.25729051805605e-05
-2.92731056423422e-05
-3.41581753637874e-05
-3.48045891358906e-05
-4.71552413131454e-06
-1.7001800713704e-05
-4.44962641977323e-05
-2.39589365248662e-05
-3.76339580886294e-05
-3.40235492798054e-05
5.23363346292142e-07
-3.66121461651141e-05
4.73608036787316e-06
-2.68264551500552e-05
-3.68553743499285e-05
-2.03175894595665e-05
-5.19645775235541e-05
-4.12723430310619e-05
-3.20819217577669e-05
-2.26536045300602e-05
-1.68786945534115e-05
-2.63746616670886e-05
-1.51753536148413e-05
-2.33170655125737e-05
-2.73903907315786e-05
-4.24819992648959e-05
-1.04548518669532e-05
-3.22054510776771e-05
-5.27049481706599e-05
-3.91163006358482e-06
-4.3701039230263e-05
-5.13233830728178e-05
-1.83773445001321e-05
-4.02470128702309e-05
-3.49195747618742e-05
-8.48327925605819e-06
-2.68423489071454e-05
-4.67852082738274e-05
-5.10393139197951e-06
-3.24311179155046e-05
-4.79777666657935e-05
-1.88746810881059e-05
-2.9530620112862e-05
-5.21420104285332e-06
-3.16690271931181e-05
-4.0427309733657e-05
-4.88976743006028e-05
-1.0000916708331e-05
-3.92686631545879e-05
-2.04379591884416e-05
-1.66641020749148e-05
-5.46019385151965e-06
-8.12843409632646e-06
-9.07833014069662e-06
-5.71677416512343e-05
-3.28010990889226e-05
-9.05321602639693e-05
-2.80576655533249e-05
-2.86820278963804e-05
-3.89842415131448e-05
-2.68995888920103e-05
-1.63286835157802e-05
-4.74485695206085e-06
-5.03036891706473e-05
-4.08448372323793e-05
-6.68091874601134e-06
-3.32918503314109e-05
-4.07708129359331e-05
-2.19313507606837e-05
-4.04693833724285e-05
-5.58751120003721e-05
-1.3640625251851e-05
-3.71994672776362e-05
-3.28130641986288e-05
-2.19671662948187e-05
-2.5810761679815e-05
-4.94062031612355e-06
7.80100644529315e-06
-3.30836571802497e-05
-1.69680080712832e-05
-3.90699361423534e-05
-1.45715445506124e-05
1.6766222010208e-05
-1.27171480503366e-05
-2.12161900749478e-05
-1.08268067106153e-05
-1.78154466640224e-05
-4.31773919152527e-05
-4.76780023635403e-05
-1.50686510090103e-05
-4.47543814607163e-05
-2.76885462069709e-06
-1.97132792411656e-05
-3.22241427135988e-05
-3.98372782953299e-05
-5.53648612820653e-05
-4.09032806546872e-05
-2.92701426082184e-05
-2.11871092449214e-05
-1.21958441607024e-05
-2.6816608200131e-05
-2.8703362894301e-05
-4.71270342588258e-05
-4.24680245703037e-05
-1.1537885484597e-05
-1.18517557209837e-05
-1.47835029733584e-05
-1.89601848992133e-05
-3.28995168079969e-05
-4.40168602258263e-05
8.92648556914697e-06
8.29863822760465e-06
-3.05765749982721e-06
-4.77883853442626e-05
-4.26126661486619e-05
-7.09140512673389e-06
-2.08894865578531e-05
-1.16647600763385e-06
-2.19417432489775e-05
-1.09572630159809e-05
-3.29843808715615e-05
-3.62883376916458e-05
-2.85073876581026e-05
-3.5699703250536e-05
-5.73954415417689e-05
-1.01467927991099e-05
-3.54706918870571e-05
-4.42466794007413e-05
-4.6451368174838e-05
-1.88211026232757e-05
-2.77871493773963e-05
-1.23933562083874e-05
-2.11282911622175e-05
-5.4459550400957e-05
-1.60527009519171e-05
-5.35249679926465e-05
-6.58726977516003e-05
-1.84218411695925e-05
-3.26186159293384e-05
-2.88150387241943e-05
-1.25260863627861e-05
-5.33033817042524e-05
-4.20991700044029e-05
-1.23007161893495e-05
-4.07926631420275e-05
-1.86098985357098e-05
-4.34717586678502e-05
-1.37425293567762e-05
-2.2872214052278e-05
-6.74564017529119e-05
-6.49639342929018e-05
-1.92109411959818e-05
-1.40352032246507e-05
-5.48057579863719e-05
-4.36950395755538e-05
-3.90475601311078e-05
-1.46348823062131e-05
-5.57217264624788e-05
-3.05926206803525e-05
-2.59881206824017e-05
-3.77827356473791e-06
-2.32265225766982e-05
-2.70259283111534e-06
-1.66366047066243e-05
-2.39996574991225e-05
-3.85401122432522e-05
-6.9002756046508e-05
-3.43495851710239e-06
-3.89061183024568e-05
-1.01384499188438e-05
-2.81490241351172e-05
-7.28055090670271e-05
-3.26641867333335e-05
-3.8039423496359e-05
1.94098028189195e-07
-2.95161455760004e-05
8.06950009198944e-06
-3.04674964253054e-05
-3.89763022519383e-06
-3.26935599149939e-05
-9.64696843574338e-06
-4.46485129457008e-05
-1.96219873502292e-05
-2.64261991097774e-05
-1.37693048618528e-05
-4.60284760606686e-05
-3.88644685997682e-05
-4.6686998397539e-05
-8.19338210992237e-06
-4.89239069782905e-05
-3.60865105944804e-05
-3.78006487063887e-06
-5.99954635286544e-05
-1.58943079973889e-05
-1.20769725039681e-05
-3.80962645179452e-05
-4.55692497623103e-05
-1.98138225774522e-05
-3.07692253235428e-05
5.97692975106168e-06
-2.12636663181732e-05
6.59900336369697e-06
-3.83314786893965e-05
-5.88353266573707e-05
-4.26469838629522e-05
-4.59314275329772e-05
-1.28485058605469e-05
-2.70981867233094e-05
6.53626132282524e-06
-4.4328476243239e-05
-3.62894031827098e-05
-3.17668947269389e-05
-1.78892331808829e-05
-4.64928406825286e-05
-8.69662805206364e-06
-3.44923911778314e-05
-2.75672896354461e-05
-6.82161653257707e-06
-2.72713731325597e-05
-2.34182275985529e-05
-3.73052717967338e-05
-5.01639111219031e-05
-3.31596966814933e-05
-7.4450925337036e-06
-2.00080855508711e-05
-4.37456924347244e-05
-3.45182634347109e-05
-5.1570675208601e-05
-1.54971422733146e-05
-1.65197290359244e-05
1.18104985338842e-06
-3.84111213534409e-05
-2.02428769872311e-05
-2.92140237542303e-05
-2.41131985393329e-05
-3.75296692005758e-05
-5.00265117617396e-05
-3.35073856930929e-05
-1.91256231079255e-05
-4.7344448342291e-05
-4.82266186879457e-05
-3.10591418155261e-05
-2.45336781004746e-05
-3.00700688776271e-06
-3.66509766572043e-05
-4.08963611168e-05
-4.0192385141985e-05
-1.06384796069766e-06
-3.85029858480651e-05
7.32031095381123e-06
-3.4008213144245e-05
-2.89713090164785e-05
-4.69166357388146e-05
-4.27373530533736e-05
-3.50194021183971e-05
-9.30111842347606e-06
-6.14701563748493e-06
-1.68335934763578e-05
-2.75753506215266e-05
-2.80539431829841e-05
7.88742198683547e-06
-9.29012933791503e-06
-2.13613385035988e-05
-3.30300949838916e-05
-2.42221030789567e-05
-3.75263230959296e-05
-1.71022453314149e-05
-3.83921938733406e-05
-6.34696897524982e-05
-3.11047312439205e-05
-5.39930290844326e-05
-4.82380474886752e-05
-5.92411470303177e-05
-5.60569897170122e-05
-2.3341983773883e-05
-2.97453946479565e-05
-2.98586700215779e-05
-2.64306096176996e-05
-2.42635724714096e-05
-1.49294240243064e-05
-1.51847185885609e-05
-1.53259985204643e-05
-2.69179348244249e-05
-1.96579061117445e-05
-6.14523236726333e-05
-3.21884610821871e-05
-5.36830663847455e-05
-1.66187516613502e-05
-3.46618979226206e-05
-1.31533747913876e-05
-1.61855662971983e-05
-4.3458203441954e-05
-4.2089336559643e-05
-3.32008466154905e-05
-4.13238483427105e-05
-2.95464746571221e-05
-4.69951443692849e-05
-2.94579209316966e-05
-2.239058136954e-05
-5.05702941627765e-05
-2.71255276279893e-05
-2.35695411319509e-05
-2.69316812969772e-05
-7.75344637958549e-06
-4.30555448825316e-05
-4.55263798696392e-05
-4.7765961385502e-05
-1.17722578963429e-05
-3.45252208393878e-05
-3.65361272634723e-05
-2.95939029596934e-05
-2.41026583525665e-05
-2.11964935022692e-05
-4.0063376216878e-05
-1.72286667558167e-05
-1.3663044480333e-05
-4.71169818036335e-05
-3.39623877973666e-05
-3.56542598483103e-05
-3.45621266055125e-05
-3.50429722767262e-05
-2.98406704763355e-05
-4.40053244799559e-05
-4.61468412634277e-05
-2.01974501958134e-05
-6.71887433345074e-05
-3.03252965770537e-05
-4.39868139559408e-05
-3.92832413116667e-05
-8.20310917494257e-06
-2.58126116811934e-05
-5.94584855408812e-05
-1.56998822920213e-05
-6.52826639485645e-05
-9.80539507655488e-06
-2.32898937952702e-05
-3.84366082421581e-05
-4.02123153380615e-05
-2.8885225657525e-05
-2.25603086223459e-05
-4.62929790234271e-05
-4.93892380937808e-05
-2.95757779939715e-05
-5.46010236189204e-05
-1.68751948531538e-05
-3.98184915433998e-06
-5.19275791696945e-05
-4.44536715655896e-05
-1.6436762257022e-05
-2.64468831950912e-06
-2.97060936123022e-05
-4.66534552874102e-05
1.01849688586908e-06
-3.41617003780084e-05
-4.05139948193737e-05
-1.07653694290016e-05
-1.4237638202127e-05
-1.13753116103207e-05
-2.02669785425904e-06
-1.89709778836137e-05
-4.11675667668667e-05
-2.58485599766373e-05
-2.47399419004728e-05
4.47663143835014e-06
-2.20038088437769e-05
-3.151800054661e-05
-1.45550555126759e-05
-1.72319924595752e-05
-2.94332796909605e-05
-2.14863977891446e-05
-5.05199867748106e-05
-5.73020895035278e-05
-4.67788011004484e-05
-2.75489662698952e-05
-3.60640437367768e-05
-2.43258664730592e-06
-2.47604921555413e-05
-2.50314508820986e-05
-6.6397381462471e-05
-3.3797897796466e-05
-3.53246661672184e-05
-3.06456964769761e-05
-2.7669781895794e-05
-1.76870342850743e-05
-1.57695421178661e-05
-4.39231197446438e-05
-4.03584405739736e-05
-2.12754830300157e-05
-2.06163489853972e-05
-3.17613823563472e-05
-2.99872284257898e-05
-3.54984138767887e-05
-1.70696485937221e-05
-3.06741768091986e-05
-3.07230026205918e-05
-1.9545091646241e-05
-4.47718935232939e-05
-2.90417054776466e-05
-1.3230344818439e-05
-2.58824467651667e-05
-4.90090671354272e-07
-3.43763221544089e-05
8.27582188173688e-06
-2.47255552358636e-05
-5.14019505184495e-05
-3.36854480651318e-05
-3.68479315680938e-05
-5.22240805649088e-05
-3.64279926071215e-05
-1.69314964322963e-05
-3.37085733596933e-05
-2.88510857227752e-05
-5.02396924862478e-05
-3.48747366051953e-05
-2.57932000272295e-05
-2.17489827572091e-05
-1.58117323077457e-05
-2.78290175767996e-05
-2.31890147899451e-05
-6.462037284894e-05
-3.23636440975674e-05
-4.64506776192588e-05
-2.77855001757236e-05
-2.03287797425785e-05
-1.83411562668986e-05
7.03039130545452e-06
-4.68707443078417e-05
-4.29809641762653e-05
-3.85095405682024e-05
-3.80361522887739e-05
-6.18994805712502e-05
-8.48544084021621e-06
-2.67244059963111e-05
-1.96249525182506e-06
-2.66762915300394e-05
-2.79775904573196e-05
-3.53704266988306e-05
-2.62740078698092e-05
-4.04683473600434e-05
-8.63671712836333e-06
-1.66592000676341e-05
-2.61119669806286e-05
-4.17763211621173e-05
-2.96181641850525e-05
-5.6715227543309e-05
-2.20469571553189e-05
-5.71624747202852e-05
-1.77214105694705e-05
-3.85042983034259e-05
-2.9717522967803e-05
-5.43385091257591e-05
-4.03704552642964e-05
-1.0174525084812e-05
-3.51618643762739e-06
-5.28482128684993e-05
2.09166365655211e-06
-2.91528396077146e-05
-4.82175714134044e-05
-3.2202275378839e-05
-3.71099526662083e-05
-3.04046762330367e-05
-2.60407706939675e-05
-5.78226054519011e-05
-3.71553896000984e-06
-4.44009823460901e-05
-4.41377333551092e-05
-1.38098147261093e-05
-2.30498233499369e-05
-3.50497002890365e-05
1.01386164498269e-05
-2.42625886965701e-05
-2.27093873779915e-05
-6.35001729403233e-05
-4.83561209678755e-05
-1.73831635157582e-05
-3.08375006378302e-05
-2.51469373392646e-05
-4.20029579493308e-05
-3.40249727087937e-05
-2.7716559938716e-05
-3.42174787130034e-06
3.8581088997055e-06
-1.897549639599e-05
-1.33628396829944e-05
2.84507682347101e-06
-4.27315912502489e-05
-2.36150521141512e-05
-2.71263123403788e-05
-2.37170020407942e-05
-2.88034045804257e-05
-4.15081428967007e-05
-4.01946986436554e-05
-8.45049733607411e-05
-2.6065461040925e-05
-4.63479055589158e-05
-2.15746375606589e-05
-4.57522686114307e-06
-2.40456130910483e-05
-1.41345060026856e-05
-3.86500099389812e-05
3.65190990910292e-06
-1.55127109415229e-05
-5.78194014588416e-05
-1.38099627285795e-05
-2.97155226815622e-05
-1.59821681600072e-05
-5.94013478830717e-05
-3.32919438185297e-05
-3.57619390181085e-05
-7.8490710803791e-06
-9.42028262408567e-06
-3.64935285996855e-05
-6.47205404895768e-06
-5.2130021144634e-05
-5.05404380579509e-05
-3.55213249339202e-05
-6.15588750616412e-05
-2.16293453889313e-05
-3.2378266906807e-05
-2.14854207833143e-05
-1.98977190168655e-05
-2.52320931315488e-05
-2.79024161120354e-05
-2.59992094552731e-05
-3.63160538311783e-05
-1.43737638940364e-05
-6.97683922526732e-06
-2.22497918551738e-05
-1.11906348458208e-05
-4.59355138410343e-05
-4.11107340397082e-05
-4.10346011984624e-05
-3.04001593665693e-05
-3.16881323986991e-05
-4.55227444289356e-05
-6.41323507657287e-05
-4.46701610184387e-06
-4.67698543640073e-05
-2.03898180044557e-05
-6.40936478037761e-05
-4.1889023481509e-05
1.05243740224845e-05
-1.27850151843734e-05
-3.45801989749213e-05
-3.18772723300902e-05
-5.13177842119734e-05
-4.31990791092136e-05
-4.12610145920767e-05
-3.448411731444e-05
-1.43539838109459e-05
-4.29351283702536e-05
-2.12362569968836e-05
-4.83129723839779e-05
-5.54472621702504e-05
4.71974451398419e-06
-3.6275508511642e-05
-2.86168073362477e-05
-2.64794080765591e-05
-9.31340544522231e-06
-2.45924980743963e-05
-9.33574546423459e-06
-2.60229963335812e-05
-4.21575888545385e-05
-5.50452567667558e-05
-2.63574350681913e-05
-3.81716272024973e-05
-1.19236136891514e-05
-1.35454373806787e-05
-2.6134660577478e-05
-2.43942255687828e-05
-3.67379423137067e-05
-4.01624165405778e-05
-2.61666271461538e-05
-3.74374810639743e-05
-3.25982833983336e-05
-6.95371054885947e-06
-3.73804358645209e-05
-3.53371173735562e-05
-4.53107229771179e-05
-1.88704576681299e-05
-4.02351042002597e-05
-3.62218762081553e-05
-4.80605591045873e-06
-3.5220418627374e-05
-2.1192560548384e-05
-1.57373626612347e-05
-9.18139706574028e-06
-4.84454244800613e-05
-1.90564236802001e-05
-1.50176810948055e-05
-2.32136475990203e-05
-5.18265771383973e-05
-5.88651649747196e-05
-1.79366489586834e-05
-4.17113032883038e-05
-3.29963524531639e-05
-2.81496104376363e-05
-3.43681781392748e-05
-3.49609567867076e-05
-3.12286210869854e-05
-6.10846622817437e-05
-2.15196304748386e-05
-4.28002923793615e-06
-3.46615471251328e-05
-4.81869273111533e-06
-2.58830447195699e-05
-3.97915805693069e-05
-2.83241281089965e-05
-4.48456747463093e-05
-4.94548347905868e-05
-4.96935950299233e-05
-2.5853392541636e-05
-3.86903581479735e-05
-2.68852674015623e-05
-3.16637972651545e-05
-1.26612953472007e-05
-4.73404797333735e-05
-3.18279699916037e-05
-5.86615046960884e-05
-3.44999812143277e-05
-5.35007530990087e-05
-5.66606632237718e-05
-1.52757071081061e-05
-2.39940412994812e-05
-3.06199712869584e-05
-4.60323721949722e-05
-3.09410380453576e-05
-4.29335802094029e-05
-3.1759040633723e-05
-3.30988596853217e-05
1.29094172648949e-06
-9.28088459027274e-06
-4.98783850160972e-06
-3.07924432064776e-05
-3.54181236099307e-05
-3.92870385785339e-05
-3.47244333966586e-05
-4.91646662419291e-05
-4.19666946501436e-05
-7.39423837004379e-05
-2.94611538073039e-05
-1.65064871854646e-05
-6.46949464057206e-06
-2.1804601714703e-05
1.35819554210023e-06
-1.94422321837304e-05
-3.67151564455184e-05
-1.981001849471e-05
-4.68681538230574e-05
-3.30804408726795e-05
-2.45606793143387e-05
-3.2929549150492e-05
-1.30306360619716e-05
-1.59610182518004e-05
-2.03518104089567e-05
-3.23071261250603e-05
-1.6206788208005e-05
-3.36490962037188e-05
-7.6097238778134e-06
-7.32683979666947e-05
-7.65752875530764e-06
-1.81888592239169e-05
3.45002672684769e-06
-2.8753130988447e-05
-3.41082885475063e-05
-3.26635862744202e-05
-3.4598995926832e-05
-1.57432284490614e-05
-3.86146290082097e-05
-5.28077996142053e-05
-4.66863777480067e-05
-3.3638058759896e-05
-1.33710085707559e-05
-3.60058469999839e-05
-3.84946919951685e-05
-3.34017753584882e-05
-3.3967955263869e-05
-4.05715921192271e-05
-2.9019657112934e-05
-2.84591377819839e-05
-3.81328290313661e-05
-6.82847546094555e-05
9.58000226179395e-06
-3.81790238671e-05
-3.6167645435712e-05
-3.6288301353591e-05
-1.9327768619781e-05
-2.40296364742286e-05
-2.28410565041582e-05
-3.70752668549947e-05
-2.51818182629768e-05
-4.61963679060442e-05
-4.11742202083775e-05
-6.97007472356875e-05
-3.5863517306589e-05
-6.06826990918257e-06
-1.40592981740265e-05
-4.40749285418849e-05
-5.54688414978064e-05
-1.87386213900491e-05
-3.59117112140831e-05
-4.53035364507317e-05
-9.92149627905097e-06
-4.89894708136364e-05
-1.23045393735491e-05
-3.16368616620127e-05
-5.73799502146825e-05
-2.13468949519164e-05
-4.66320761692299e-05
-3.81045739775492e-05
-5.20618481264276e-05
-1.05492803826815e-05
-2.02258873606829e-05
-4.33000474353735e-05
-3.27216610567231e-05
-6.65318331571518e-06
-3.0274169348359e-05
-3.92974185514509e-05
-4.2477313858371e-05
-1.40578521709456e-05
-3.76541768017101e-05
-4.07946060368351e-05
-4.74329755094253e-06
-2.75434435948669e-05
-4.61874829402382e-06
-3.87824987266965e-05
-5.24848237287677e-05
-4.46599948217393e-05
-3.82371719934054e-05
-3.67748424711166e-05
-2.44155586511843e-05
-1.86813454918359e-05
-1.81592481431519e-05
-2.96403686567644e-05
-3.60637069016669e-05
-2.67366868497323e-05
-5.48577097880278e-05
-5.57888159995007e-07
-5.31419212618113e-05
-1.74160501846095e-05
-4.8060623581252e-05
-1.38001915362376e-05
-2.13099553110979e-05
-3.61194897031795e-05
-2.24164412707331e-05
-2.02831981739461e-05
-1.86944068892935e-05
-4.64197593087143e-05
-5.08143108713451e-05
-3.54776623378935e-05
-1.64284315445385e-05
-2.39173805386321e-05
-3.95266769939118e-05
-3.21570506571963e-05
1.64143753909824e-05
-2.61350369025619e-05
-1.38945343800772e-05
6.76763820799935e-06
-2.11168456097209e-05
-4.04438270264604e-05
-4.30379205040497e-05
-3.22655668567695e-05
-4.09962022855555e-05
-2.4570173843646e-05
-5.16206780774066e-05
-4.96965983251609e-05
-1.28191254726959e-06
-4.04391985390315e-06
-1.70074682480986e-05
1.53503567164226e-05
-2.51141151608185e-05
-3.65924748785289e-05
-3.63412211522511e-05
-2.9744393575608e-05
-4.68112796093857e-05
-5.57840031528064e-05
-2.16752627021021e-05
-4.73314574628496e-05
-2.51496196230242e-06
-8.79074873027785e-06
-5.67934671489863e-05
-4.20010183499919e-05
-3.3236019315281e-05
-4.40690788340803e-05
-2.75545943548553e-05
-2.90070228349899e-05
-1.36074212144944e-05
-1.95207759723093e-05
-1.02878883638647e-05
-3.60865054355071e-05
-1.88604566721584e-06
-3.71577760037024e-05
-1.76541800195883e-05
-1.91044396760372e-05
-2.16148854434019e-05
-2.12319587348636e-05
-1.35489887040695e-05
-9.55888570703629e-06
-5.58470297801541e-05
-1.40383841503533e-05
-7.32503048949435e-05
-3.72016731508935e-05
-3.49774903897616e-05
-4.83759168181066e-05
-4.48757468316711e-05
-2.13451314082773e-05
-2.77412815445654e-05
-1.5743205324541e-05
-4.02068987495738e-05
-7.04545656044902e-05
-1.16573775538168e-05
-5.29843563871855e-05
-5.77825888344558e-07
-2.95130419742664e-05
-3.72366555074333e-05
-4.43327822993778e-05
-3.16798831537759e-05
-3.59839261825485e-05
-4.73092866914289e-05
-2.55765180184862e-05
-2.34045609776034e-05
-4.80394580230543e-05
-3.05761167567667e-05
-3.86335353702377e-05
-1.95493193335127e-05
-5.77546077771693e-06
-5.22693367019743e-05
-1.53376388331874e-05
-3.02437516935887e-05
-2.75622768186906e-05
-3.28976698875375e-05
-2.69844066740363e-05
-1.36078131014483e-05
-2.60039052936913e-05
-2.26502475763084e-05
-5.18023129941866e-05
-2.84376686261763e-05
-5.93348602675895e-05
-3.78295144821661e-05
-1.93783485938167e-05
-6.17749429328459e-05
-2.66889968506636e-05
-4.46671675709173e-06
-4.79315696363075e-05
-4.07801022433805e-05
-1.29574444643994e-05
-3.75123684160424e-05
-1.45855567402827e-05
6.40825387501668e-06
-5.88644097550332e-05
-3.43756187986151e-05
-9.5683046034055e-06
-3.80692004775846e-05
-3.61579336456587e-05
-2.26533108593494e-05
-2.56683363094568e-05
-2.60083430593264e-05
-3.51088635857103e-05
-4.67199036211514e-05
-3.28078713362959e-06
-5.45157735054961e-05
-3.38331830110041e-05
-6.08911479087324e-05
4.81933032819826e-06
-6.56982575741886e-05
-5.27115126789885e-05
-2.6946574826203e-05
-3.04874554282451e-05
9.74836135004857e-06
-1.20136673772268e-05
-5.41895341263625e-05
-2.80306926767756e-05
-3.3836527651956e-05
-3.9531011681606e-05
-2.64587390927914e-05
5.24445777757157e-06
-4.25241192324968e-05
-1.60915947464905e-05
-3.32523265168063e-05
-9.04732811156307e-06
-3.5585332648573e-05
-1.35943016305384e-05
-2.07174787053662e-05
-2.98889599836329e-05
-1.2007794322349e-05
-4.41950656195424e-05
-1.15344976793545e-05
-4.62768554046976e-05
1.77880563647116e-05
-3.93252677074824e-05
-2.22009930663783e-05
-3.51551965592314e-05
9.81141249937415e-06
-3.3154381183031e-05
-5.58939045784664e-05
-1.63611128026249e-05
-4.92146254755096e-06
-4.9255688160154e-05
-4.13566874603337e-05
-1.32387146020141e-05
-1.30676711384519e-05
-7.19206961831957e-06
-3.88181072218235e-05
-2.45844926559983e-05
-2.0358392735439e-05
-3.36812536912791e-05
-1.92728364233986e-05
-6.74493597085893e-05
-3.88498530966327e-05
-2.72291674327601e-05
-2.56643500415678e-05
-5.50954716403482e-05
-3.81081581680174e-05
-4.2037816405691e-05
-3.34512165203205e-05
-3.72537368550409e-05
-3.84832428084654e-05
-2.6307370924741e-06
-5.04050857552615e-05
-2.78541305126216e-05
-4.5610027745387e-05
-2.79840551106355e-05
-3.3158063318372e-05
-3.92588802474576e-05
-2.52916272367052e-05
-4.38775533214246e-05
-4.18861407115072e-05
-1.10748889270585e-05
1.67421628073042e-07
-1.33668464240771e-05
-6.15211018831556e-05
-2.88496136821445e-05
-6.08408963656446e-05
-1.79153402152172e-05
-2.0465357145646e-05
-4.0766075637249e-05
-2.9524796025882e-05
-4.2507160401051e-05
-2.49611350998023e-05
-3.13663194683197e-05
-2.77105276805003e-05
-2.62344559041139e-05
-3.63105153893802e-05
-4.62777405140226e-05
-2.08582493129094e-05
-3.47659369276707e-05
7.47797061947587e-07
9.45675324302152e-06
-1.72907537067139e-05
-2.13781506752113e-05
-3.33471961508463e-05
-4.46787551427271e-05
-4.75528907927641e-05
-6.29827896290575e-07
-4.04584765589463e-05
-2.9987383490566e-05
-3.67275143208715e-05
-4.21498935441715e-06
-2.39732970824977e-05
-9.53073162316936e-06
-3.27739613637636e-05
-2.01793621150913e-05
-3.4942661541654e-05
-2.59080279151717e-05
-3.77310093734393e-05
-6.07150676724841e-05
-2.41064520770105e-05
-2.44301159597466e-05
-5.256143808146e-05
-3.77002812904761e-05
-2.0763398550505e-05
-2.17520087745014e-05
-4.32714795020943e-05
-7.14617481924468e-06
-2.06309779829123e-05
-4.06869102287322e-05
-4.44409445543647e-05
-1.61511960337318e-05
1.72583765322782e-06
-4.16557966638354e-05
-4.26721548317354e-05
-2.23428771328495e-05
-5.46805603010225e-05
-5.09563324355897e-05
-1.02127446701504e-05
-4.78019275476388e-05
-3.31187526880775e-05
-4.14119287800064e-05
-4.80235247306769e-05
2.68470763317092e-06
-5.32784068994211e-05
-2.55208266617594e-05
-2.36798040647828e-05
-3.69418921201762e-05
-1.20259979544855e-05
-5.74257683953805e-05
-1.9838837353611e-05
-4.38736545513473e-05
-1.61726883281448e-05
-5.28450481073144e-06
-3.26926829350515e-05
-3.49802277844527e-05
-3.30711014805831e-05
-4.0083474818868e-05
-2.28863452203067e-05
-4.4827392571649e-05
-3.10610903666444e-05
-2.7637388685504e-05
-2.80143308050379e-05
-4.06382376896996e-05
-2.76441918909476e-05
-1.4280970957215e-05
-4.96905293657374e-05
-2.45434684592636e-05
-3.21132248806575e-05
-2.93378993211765e-05
-4.44197527775381e-05
-1.60781192184409e-05
-5.62933233716337e-06
-2.26418423643595e-05
-2.95409440075415e-05
-3.53511655415829e-05
-6.43132773187684e-05
-3.2347192930431e-05
-4.42284163158986e-05
-1.82302233838761e-05
-2.44769524071955e-05
-4.24292248599692e-05
-9.10529435297992e-06
-5.80293925480414e-05
-4.36511670733702e-05
-7.62972340903924e-06
-4.74497373184264e-05
-2.12108275822054e-05
-5.2351541879856e-05
-4.31318789564586e-05
-4.68706856316835e-05
-1.70266381005338e-05
-2.76569467629188e-05
-1.90345284988047e-05
-2.8048694622981e-05
-5.5707020843854e-05
-2.17512496175115e-05
-4.87318583313522e-05
-4.28203615647156e-05
-3.09752247141898e-05
-5.08704758252069e-05
-3.09472744703811e-05
-7.06992214785502e-06
-7.09846770126323e-06
-2.5586536311717e-05
-2.00676360474232e-05
-1.50492389174182e-05
-3.9420857182727e-05
-2.7613272416835e-05
-2.06708219566204e-05
-5.17790673073481e-05
-5.78261612780432e-05
-4.93145057430741e-06
-2.08532084976921e-05
-2.02139427377439e-05
-2.8194722977024e-05
-3.39906078608996e-05
-5.26990974335196e-05
-2.54130681120625e-05
-4.70562062366222e-05
-9.73385169687986e-07
-2.58671582290109e-05
-3.61268242361613e-05
-3.67638909685482e-05
-5.01718409692975e-05
-1.53175748628004e-05
-2.24142095650794e-05
-3.36455238893025e-05
-5.86309206256134e-06
-6.14435717606381e-05
-4.36441086989784e-05
2.05872954524175e-06
-3.2705694636575e-05
-6.65569835190111e-06
-1.93447613809493e-05
-1.54335210934191e-05
-3.32249912895075e-05
-3.33529744080715e-05
-3.17784016337252e-05
-3.39487739592479e-05
-1.69307466325547e-05
-2.90682881268573e-05
-3.51724302013412e-05
-8.01647971496735e-06
-1.2338867227925e-05
-2.67032217550103e-05
-2.16689648692411e-05
-4.7397229294962e-05
-2.69143017932867e-05
1.49311207495023e-06
-2.67975436581305e-05
-3.39551514591921e-05
-1.41106882756599e-05
-4.83395839653307e-05
-5.75124643423686e-05
-2.57743863908124e-05
-3.68348464040517e-05
-2.76010170616797e-05
-2.88728787688706e-05
-3.43075660500423e-05
-2.9652735073662e-05
-2.83414055253386e-05
-3.71313846259119e-05
-4.3940001892693e-05
-2.29867212898438e-05
-7.59193042862059e-05
-3.08570541400003e-05
-5.14393145926384e-05
-1.27630490157322e-06
-2.25339559358236e-05
4.86369013588828e-06
7.72366438518907e-06
-2.10150532283448e-05
-2.36148817814741e-05
-4.66803830328029e-05
-1.37069893286321e-05
-4.15348750784408e-05
-3.5380336859945e-05
-7.42978297232229e-06
-2.84524870145852e-05
-2.78646531962507e-05
-2.30507080990157e-05
-2.77689430068567e-05
-4.31620553803338e-05
-1.56067416225507e-05
-1.13702479597933e-05
-1.88753229980944e-05
-2.66954677175225e-05
-5.46032758427238e-05
-1.64987985246255e-05
-3.35279610495138e-05
-1.5238432819079e-05
-3.19257584545713e-05
-3.17767550065944e-05
-3.56733463478269e-05
-2.50347429864337e-05
-2.29949172402494e-05
-3.53683348966614e-05
-4.40942757502045e-05
-3.56405635088407e-05
-7.41440454726621e-05
-3.92349379676071e-05
-3.21420052692878e-05
-2.5197902902641e-05
-6.59154405089164e-06
-5.42716982037801e-05
-3.26535130266757e-05
-5.00449624132287e-05
-1.78848191637893e-05
-4.53535909081593e-05
-3.35515363630718e-05
-5.93912892209843e-05
-1.62178793347633e-05
-3.31883318314629e-05
-6.61366037290282e-05
-2.85246434891161e-05
-1.96447617777024e-05
-2.60261152477961e-05
-5.15902335554883e-05
-4.07641664017277e-05
-2.08139630575043e-05
-5.12188268704406e-06
-4.42914685304484e-06
-7.95289303232552e-06
-1.70820394859988e-05
-3.4208892864126e-05
-7.95492128656318e-06
-1.38269249195025e-05
-4.52951826614472e-06
-2.79668656542106e-05
-4.58949156444777e-05
6.15370984527428e-06
-5.0826157176672e-05
-3.59029210303652e-05
-6.87283877250799e-06
-1.90435700833382e-05
-4.19024649966704e-05
-2.49372956631192e-05
1.30126078288144e-06
-3.91280256320106e-05
-3.85973369475526e-05
-5.4206681940636e-05
-1.23866982803529e-05
-2.73834432650048e-05
-3.04118994468588e-05
-1.93748903489109e-05
-3.47872121439697e-05
-1.72946723745687e-05
-1.37508508050741e-05
-2.95177478734808e-05
-3.26408922535382e-05
-3.64709540230836e-05
-4.70208933759812e-05
-1.36952390271056e-05
-5.72192505096903e-05
-2.37025430390715e-05
-3.18953975383119e-05
-2.95849832368568e-05
-1.55410023539875e-05
1.17909177791169e-06
-2.10607952668593e-05
6.83793598318552e-06
-3.62036910466432e-05
-1.4325515208171e-05
-2.83037691824415e-05
-3.27107388755759e-05
-5.88983890778179e-05
-4.44915962892561e-05
-2.28833253272534e-05
-4.16344178675602e-05
-2.40530253046648e-05
-1.00640193921879e-05
-2.08561234628083e-05
-6.03791917278694e-06
-3.11372947030901e-05
-2.64704016841512e-05
-9.44791756435161e-06
-2.38989481861663e-05
-6.58874370925619e-05
-1.04413245778934e-05
-4.80029163438596e-05
-5.72636370248694e-05
-3.91317377866234e-05
-3.03101356555712e-05
-4.70106355474195e-05
-2.01954362117297e-05
3.37851131237034e-06
-3.37525090383032e-05
-2.16194587985972e-05
8.58617539164576e-06
-3.47225686042518e-05
-2.80919900860244e-05
-3.64067700792399e-06
-1.53659476355779e-05
-3.58816112735953e-05
-5.31910280552746e-05
-4.36400310011057e-05
-3.30927897329494e-05
-3.08785887458974e-05
-1.5149390650706e-05
-3.16063452221739e-05
-3.71862183518392e-05
-5.02228412181944e-05
-1.87152617311458e-05
-4.64797420201611e-05
-1.65360788413379e-05
-4.01524739879048e-05
-5.21978835217095e-05
-2.93700953125924e-05
-2.47145062563502e-05
-3.76564578906382e-05
-3.21656359496768e-05
-4.60122808780844e-05
-5.32293354941626e-05
-2.9050449731177e-05
-2.98508967095739e-05
-4.44738998098329e-05
-3.03961805805612e-05
-2.63398799025141e-05
-2.45897645020251e-05
-3.30900962668854e-05
-1.86419448196342e-05
3.67639436203635e-06
-2.03019967236597e-05
-4.6448418972912e-05
-2.47386456535221e-05
-1.03920530166813e-05
-8.66911169682115e-06
-4.77091173626003e-05
-4.54914632979866e-05
-3.0898025812966e-05
-4.1797475820556e-06
-2.9668358549836e-05
-4.4203255638772e-05
-2.88080937397844e-05
-4.66478418061747e-05
-5.56950682581216e-05
-3.10076496403999e-05
-2.23309065800861e-05
-4.92370749222345e-05
-5.11456536445209e-05
-3.49237671689586e-05
-2.94579101354017e-05
-1.88032040314978e-05
-4.17685318838283e-05
-2.13081274219854e-05
-1.79949167459722e-05
-1.55974018781524e-06
-3.00386645135434e-05
-3.65411418309189e-05
-1.72019643907588e-05
-3.636070791676e-05
-4.5431980870997e-05
-4.49904790703173e-05
-3.35847270876019e-05
-2.51269164516029e-05
-3.63670469658411e-05
-4.31712869258474e-05
-3.79043487065995e-05
-3.51708123984736e-05
-2.88483588320719e-05
-6.8392163530106e-05
-1.98442832771806e-05
-2.46134692430489e-05
-3.83883407771019e-05
-2.71822085890175e-05
-1.37159682116918e-05
-3.8666500927117e-05
-2.90483541243821e-05
-4.06864675894633e-05
-1.96212950926188e-05
-7.93949529009974e-06
-8.28673814956901e-06
-1.68487171937527e-05
-1.43458759699823e-05
-2.10703524554545e-05
-2.38124971835636e-05
-2.14376353858178e-05
-5.50492264580424e-05
-4.58364333819241e-06
-2.01526170895429e-05
-2.16538050342383e-05
-3.05638070467841e-05
-5.03536274080864e-06
-3.66109960875648e-05
-1.9931678401529e-05
-3.07266229774296e-05
-3.66111892201169e-05
-3.5475732978861e-05
-3.1977758851933e-05
-2.53181418586865e-05
-2.19529249741294e-05
-2.35893162487425e-05
-2.3703169541084e-05
-5.66201633856349e-05
-1.81415043858422e-05
-1.89087212555274e-05
-3.56906824054521e-05
-3.47145778478536e-05
-4.10758882652001e-06
-3.4892797961064e-05
-7.21482282671451e-05
-2.78572124208384e-05
-4.49540105958469e-05
-1.27492844393901e-05
-3.74871384096148e-05
-2.8330602212421e-05
-2.69758177517951e-05
-7.8864115034328e-06
4.8209488837362e-07
2.24565533808137e-06
-5.15557193670323e-05
-1.93827015870426e-05
-4.75766599990384e-06
-2.81558238104713e-05
-1.19352259179694e-05
-4.66339382601032e-05
-7.12606826364738e-05
-2.95752152082478e-05
-2.83316544226798e-05
-5.84235667094756e-05
-1.8008821577015e-05
-6.08467650071035e-05
-3.18501763895957e-05
-1.98381024960611e-05
-4.9116002657676e-05
-4.75420421805959e-05
-3.95920756328797e-05
-1.97972216088655e-05
-5.06066171901405e-05
-2.11875230208907e-05
-1.78337286330643e-05
-3.14902154406563e-05
-7.97082505901056e-06
-7.05361001361939e-06
-6.10547334884893e-05
-3.42741194993784e-05
-2.53439317043328e-05
-4.1256129388845e-06
-1.74254391614721e-05
-2.6279943700835e-05
-8.91670981029107e-06
-4.04079592920573e-05
-4.58643089216222e-05
-3.87459206241169e-05
-4.6842917371555e-05
-3.10656298507694e-05
-4.14283436674149e-05
-4.0802765634709e-05
-2.53524181171944e-05
-3.41040600668421e-05
-5.24250392948975e-05
-1.65278626053411e-05
-4.80444113812757e-05
-4.95562260070718e-05
-4.31190134754651e-05
-3.86333841298605e-05
-2.73245125704788e-07
-1.78966726218803e-05
-3.5659314515321e-05
-1.21247211879598e-05
-1.43382398270602e-05
-1.64511287434384e-05
-8.14897788473893e-06
-4.37653331064682e-05
-1.73376668883053e-05
-3.19868460898383e-05
-1.9172222292865e-05
-1.65690230352364e-05
-2.98027943411936e-05
-2.13725536793643e-05
-4.35491162703899e-05
-5.78356529558637e-06
-3.43590556513487e-05
-1.23632801535136e-05
-1.59139760399476e-05
-6.08134498158893e-05
-5.63660854282982e-05
-3.21455059587611e-05
-3.80518678088061e-05
-1.49228444189903e-06
-1.93310478403854e-05
-2.28749516216973e-05
-6.35815173470095e-06
-5.81069516032197e-05
-4.2662763382854e-05
-5.37839858057662e-06
-1.15470426046687e-05
-1.07859594195599e-05
-4.60195767847315e-06
-3.24684625004285e-06
-1.2824909446393e-05
-4.74303670883915e-05
-1.52177105647106e-05
-1.02014501651759e-05
-6.0652579695801e-05
-2.10913394165953e-05
2.11278417458638e-05
-3.56324606524008e-05
-1.82736671800527e-05
-4.56756745418632e-05
-1.93509895034999e-05
-4.3860479991008e-05
-3.79811530545467e-05
-2.43959800164578e-05
-2.58317678972626e-05
-6.93000572153139e-05
-3.76001570036834e-05
-2.90688829774609e-05
-4.0753980721478e-05
-2.91736233879105e-05
-3.48507626482092e-05
-5.02089363617515e-05
-5.23852371842541e-05
-3.63815200422127e-05
-3.74500606475951e-06
-5.06833302113048e-05
-2.37152126081246e-05
-5.05198556677811e-05
-1.12345771490222e-05
-5.64678832354508e-05
-3.89346647458467e-05
-1.81733692437338e-05
-3.29596040753391e-05
-5.38971645551162e-05
-2.00001350925489e-06
2.18988768963886e-06
-3.91400557369929e-05
-3.70785638777498e-05
-3.71820866923648e-05
-3.26858529538822e-05
2.12891047324582e-06
-6.78334905296687e-05
-3.67855778863229e-05
-7.2273622880333e-05
-3.54066913298209e-05
-4.17166223955107e-05
-2.18755907607152e-05
-3.66156323722596e-05
-4.90401959134487e-05
-2.52228732387265e-05
-4.31756808311547e-05
-6.22789014857671e-05
-4.79949195919664e-05
-4.58583123579667e-05
-4.35371064862262e-05
-2.09063599275007e-07
-3.27728702416794e-05
-6.14096879579438e-05
-7.16716581233251e-05
-3.08115144511285e-05
-5.78211762753841e-07
-1.53830402303385e-05
-3.95569909149306e-05
-7.40818874148629e-06
-3.13450839050755e-05
-2.88495345953518e-05
-2.50941231523193e-05
-4.19463937698101e-05
-2.79552467516655e-05
-4.80486455513209e-05
1.61665353194007e-05
-9.06165736097503e-06
-4.33544121910058e-05
1.20497707626599e-05
-5.5168368042156e-05
-4.16394107695433e-05
-3.01653192049755e-05
-2.42864744987973e-05
-5.67925527864441e-05
-3.99292009579505e-06
-3.74196566897131e-05
1.94518836682931e-06
-1.68705023337747e-05
-5.12758509569039e-05
-1.77990512994125e-05
-3.63148421770821e-05
-4.05466643045799e-05
-5.50171227041349e-05
-2.73004416464851e-05
-2.77096357193394e-05
-8.01786317482689e-06
-5.64832827797508e-05
-2.30762241252795e-05
-3.0758814023561e-05
-2.18080797619801e-05
6.35550775757089e-06
-6.56494757773821e-05
-6.04273693596756e-05
-3.56128723314806e-05
-1.31270629418567e-05
-3.69492887584793e-05
-3.26322132915476e-05
-4.90363764639502e-05
-3.14237894173553e-05
-2.40511354536701e-05
5.0556739195727e-07
-2.7371254609249e-05
-3.11089577125187e-05
-4.32088914936974e-05
-1.46770555451896e-05
-3.88230663436901e-05
-2.17874826058988e-05
-3.22481024543756e-05
2.25647962764867e-06
-3.27772004456691e-05
9.23226465777916e-06
-2.69706446149716e-05
-3.77028730874491e-05
-4.17322785847955e-05
-9.05562431035168e-06
-3.96232077385723e-05
-3.14118757311683e-05
6.69459675128694e-07
-1.52517689044913e-05
-2.94771073432428e-05
-5.17991364234083e-05
-1.06312034328728e-05
-4.33534728737182e-05
-3.23328423740175e-05
-7.45801869027471e-07
-1.69255982943406e-05
-2.88124762777645e-05
-4.42694420553113e-05
-4.85857906957184e-05
-3.70590298665668e-05
-1.13414206684217e-05
-6.28433347472265e-05
-3.27400943834355e-05
-3.84651640346857e-05
-2.30235167617565e-05
-3.39412973424084e-05
-1.98307647924518e-05
-3.63287424763304e-05
-4.46396507002164e-05
1.77582872265016e-06
-9.64531148395127e-06
-3.67643990977599e-05
-3.96424448042747e-05
-2.58567529915163e-05
-4.76910315511521e-05
-2.51382984134618e-05
-2.7928372533726e-05
-1.18508776503918e-05
-3.99174661731978e-05
-2.04219190837233e-05
-2.65079374853156e-05
-2.10879989115878e-05
-3.59267698334495e-05
-3.95657224770667e-05
-2.42449994951505e-05
3.94257322340953e-07
-7.0218634031689e-06
-2.97578397611796e-05
-2.82910149916723e-05
-2.35199369622038e-05
-3.06783765659181e-05
-1.80377859314898e-05
-3.25978257974357e-05
-1.87192955814162e-05
-2.79330073779166e-05
-3.35640960156379e-05
-7.36139970111484e-05
-2.69826431455696e-05
4.9212171411687e-06
-1.35587256905542e-05
-6.54593582074961e-05
-2.9249956529848e-05
-6.29242073694891e-05
-1.0656653152483e-05
-4.4188334528869e-05
-1.54754653067099e-05
-6.39221342208138e-06
-3.9672278811484e-05
-2.95708680953694e-05
-1.99459369375349e-05
-3.2281084613772e-05
-1.26970778638562e-05
-1.64589688099481e-05
-1.968319294355e-05
-4.4169411951742e-05
-2.28123056488365e-05
-2.4748481046228e-05
-3.57146681127305e-05
-3.12181662244655e-05
-8.02075193297593e-06
-3.16185110509259e-05
-4.52803059790408e-05
-4.59989264650365e-05
-4.31418724373073e-05
-7.89295731814071e-06
-3.10866230856559e-05
-4.33817149233732e-05
-5.9236802003988e-05
-3.17393029667796e-05
-3.01030796687505e-05
-3.24919063227251e-05
-6.81072140526936e-05
-3.69067328837074e-05
-6.01438261802044e-05
-1.82593040514584e-05
-2.66010336774955e-05
-2.80673787397255e-05
-3.17021246275456e-05
-4.75167307447654e-05
-4.41860503509991e-05
-2.9898237900871e-05
-4.6729798132337e-06
-5.0995389608098e-05
-3.08437742241802e-05
-2.93185919641623e-05
-2.62863220125281e-05
-4.73168743370455e-05
-5.2533937064366e-05
-2.78980994834802e-05
-8.1743941523637e-06
-2.81772147740665e-05
-1.60688079579585e-05
-4.67873719453566e-05
-2.37827468973339e-05
-2.34601388486168e-05
-4.57262548738852e-05
-4.0113823199838e-05
-6.29513447701634e-05
-1.38758632939655e-05
-1.73103288189712e-05
-3.16762588408315e-05
-5.69803067327562e-05
-4.17427467626675e-05
-5.18642189946097e-05
-1.83872561189085e-05
-1.64520886935095e-05
-3.05155803249961e-05
-1.90963504711393e-05
-1.77864672998503e-05
-3.27040085008169e-05
-2.20681213796716e-05
-2.93617105583875e-05
-2.71133109889464e-05
-2.75620620049493e-05
-4.41049134129469e-05
8.51440784507331e-06
-2.96993635988741e-05
-4.27651525672368e-05
-3.79914497897501e-05
-3.50014647070627e-05
-2.93737312182645e-05
-8.32859194811008e-06
-2.37634208408963e-05
-3.97905024093835e-05
-1.44437902474825e-05
-1.72312274607832e-05
-2.06455933811266e-05
-4.08364414765475e-05
-5.21298137187001e-05
-2.92969199342631e-05
-5.82461058987818e-05
-3.40074963941145e-05
-4.07842274685535e-05
-3.31052950019776e-05
-2.98026404442501e-05
-3.09205536258137e-06
-7.08972765330336e-05
-5.18729950203923e-06
-3.20513818891835e-05
-2.07600532771268e-05
-2.86891530443174e-05
-3.9679527995346e-05
-1.96633708296371e-05
-2.45610598652579e-05
-4.31206824786716e-05
-2.3644837952102e-05
-6.9437543691849e-06
-1.32368630238791e-05
-3.58625840982773e-05
-1.38985938984061e-05
-4.02514049134603e-05
-3.08158883943311e-05
8.49454294531652e-06
-2.99127285314908e-05
-4.12302249436738e-05
-2.83250412100042e-05
-4.73763218415063e-05
-3.84257705015392e-05
-2.39405465128843e-05
-3.23544415193216e-05
-2.45574654341911e-05
1.05706066063033e-06
-3.046686278237e-05
-4.5384086860461e-05
-1.65591647722457e-06
-4.91029507888716e-05
-3.85722687706071e-05
-2.66807954156011e-05
-4.02250210361627e-05
-4.23672143632347e-05
-1.32819369839272e-05
-3.38343975918129e-05
-3.18797402290607e-05
-5.08900563963066e-05
-2.17695445781164e-05
-2.3194244789157e-05
-4.91995463493455e-05
-4.02341438123769e-05
-5.62374156901613e-05
2.14178664183738e-06
-4.44725482784483e-05
-7.48832306068483e-06
-4.66067836183046e-06
-7.72375985068613e-05
-4.01964727702832e-05
-5.50917741134564e-05
-4.75752815252317e-05
-5.0512728441904e-06
-1.13261103605792e-05
-2.41618919156074e-05
-6.63213785142732e-05
-4.66781067366388e-05
-3.67427043886799e-05
-2.88961980721719e-05
-1.89241085626739e-05
-1.82464966037596e-05
-1.3268132749771e-05
-3.53475367378301e-05
-3.43947662541543e-05
-1.58893667957763e-05
-1.68517453455747e-05
-4.56036542306262e-05
-2.00693441582724e-05
-1.54099389403439e-05
-5.43837582694201e-05
3.92456649639506e-06
-3.11571748036853e-05
-3.73123947607387e-05
-1.55528938519189e-05
-5.06979434139838e-05
1.76400871036158e-05
-2.54404772453303e-05
-2.1827428354121e-05
-5.82484155262121e-08
-5.02815002835562e-05
-3.71636203917445e-05
-3.10528134738121e-05
-2.47430163576149e-05
-1.04191557300453e-05
-4.66398672784725e-05
-2.34334585118296e-05
-9.79650298245076e-06
-3.04167041352906e-05
-1.17574857542479e-05
-2.02831009210201e-05
-6.64958107273907e-06
-2.77540349815269e-05
-3.39777481610224e-05
-5.68897487464063e-05
-3.14157835355935e-05
-1.84629178564327e-05
-4.08264452218868e-05
-3.87021328421066e-05
-1.73882273233113e-05
-5.37406017364284e-05
-4.35645845689122e-05
-2.81822310788606e-05
-5.20145360480936e-05
-3.59294156931213e-05
-5.22957512113262e-05
-2.53488237863533e-05
-3.51779603519442e-05
-2.44923531871877e-05
-1.5430996794239e-05
-3.53723579500011e-05
-1.1309152772287e-05
-1.42682478731356e-05
-4.09713970127419e-05
-6.14245255865848e-05
-3.13743800380393e-05
-4.02456691036269e-05
-2.41848989437017e-05
-4.1073246257889e-05
-4.32446347622159e-05
-2.68900614351934e-05
-4.45298128341583e-06
-2.60520174083833e-05
-3.76147935723053e-05
-4.06468000119553e-05
-4.89811373708471e-05
-3.75947880881644e-05
-4.45154370544554e-05
-1.86926437934139e-05
-4.79001244185018e-05
-2.23501369371295e-05
-1.93456236159241e-05
-1.9285938624502e-05
-5.59978578135794e-05
-2.13497568144928e-05
-3.07411660131888e-05
-5.86909426818932e-05
-4.18299729815987e-05
-2.468921583447e-05
-7.72302780581755e-06
-4.65881230375197e-05
-8.82196868874584e-06
-4.30929706854235e-05
-2.64904952825262e-05
-2.83711643959704e-05
-4.00681997513676e-05
-2.05063481737343e-05
-2.10632988860649e-05
-3.28360796368201e-05
-4.53017630777462e-05
-2.98473310008904e-05
-2.77906796036852e-05
-1.7963156715643e-05
-2.73555115034116e-05
-2.46345131020404e-05
-2.79961180065627e-05
-2.87762373556426e-05
1.2417203982253e-05
-2.51231333286233e-05
-5.2007337777474e-05
-1.84813407725574e-05
-4.80162538701129e-05
-2.56219186692533e-05
-3.13015103729952e-05
-5.10144313966737e-05
-5.6865666788827e-05
-1.5425376164976e-05
-3.09588333232216e-05
-1.11669520862502e-05
-1.32048104253033e-05
4.89057687023517e-06
-3.8346037372532e-05
-9.42869655540385e-06
1.13652822489978e-06
-1.60219607994899e-05
-2.70194254011954e-05
-2.67818093693324e-05
-3.53063697568046e-05
-3.32447292621002e-05
-5.24838674692707e-05
-2.70112548175067e-05
-1.55255708420062e-06
-5.92105082391788e-05
-1.26561918796287e-05
-4.29974881311119e-05
-1.56787384599027e-05
-6.46441398598946e-05
-4.61668769132232e-05
-1.92500892883205e-05
-3.97758175252433e-05
-2.88644163893048e-05
-2.85766543096566e-05
-4.67716766685235e-05
-3.67737146642242e-05
-4.5591396486208e-05
-4.50433143248391e-05
-8.01804113240329e-06
1.63080397166049e-06
-2.97051285339065e-05
-3.80955898573184e-05
-1.51603700043788e-05
-5.00520679678891e-05
-6.56434278703365e-06
-3.43391268623605e-05
-3.12989553198e-05
-3.6509215536872e-05
-5.17478822207291e-05
-1.12873035454216e-05
-3.86789578455755e-05
1.31934770903735e-06
-1.94557581810926e-05
-1.64149231587397e-05
-1.87189805149522e-05
-1.85333721184027e-05
-3.02111989473774e-05
-5.8382508901708e-05
-2.37645197305517e-05
-2.86710457270421e-05
-4.78823350047507e-05
-6.42528270991322e-06
-1.61236441940162e-05
-9.60584527890923e-06
-1.63375039107957e-05
-2.76044382309445e-06
-3.4704782372258e-05
-4.61470412184735e-05
-2.94626955873387e-05
-5.46325573207633e-06
-1.60997041095214e-05
-4.36778866089422e-05
-2.30105486913829e-05
-1.65826889298016e-05
-1.09009718475501e-05
-3.31775107139202e-05
-3.05335338388037e-05
-7.62057532616653e-05
-3.75455047588022e-05
-2.56778012212778e-05
-1.04581098940619e-05
-2.58533433910934e-05
-3.19208249566874e-05
-3.70721257719712e-05
-1.35337717579706e-05
-4.26975750043502e-05
-4.27349526643225e-05
-4.654563040969e-05
-2.63466503367665e-05
-1.79864301028779e-05
-4.78720219130781e-05
-1.74282321127378e-06
-4.61327872441049e-05
-2.71694590794666e-05
-6.39447815613696e-05
-2.54074907535152e-07
-1.50711713514722e-05
-3.60154776031741e-05
-3.11744445000361e-05
-3.17363144526453e-05
-1.39252076924141e-05
-3.36066197884725e-05
-9.63061861925731e-05
-2.37648288939447e-05
-3.55055069173276e-05
-6.35499785163422e-05
-1.09461653664309e-05
-3.21986084224051e-05
-3.78071237189997e-05
-3.37396537146349e-05
-3.56545402348521e-05
-2.15054473655662e-05
-3.56410190354598e-05
-1.14490448200667e-05
-5.57754015221627e-06
-3.23104465367234e-05
-4.43601735880485e-05
-2.09863049580113e-05
-1.36098145262343e-05
-4.33019554515924e-05
-5.13231355675472e-05
-3.49785271070576e-05
-2.5009012051423e-05
-4.65600256831818e-05
-2.88553897655141e-06
-2.49464009231205e-05
-1.07602774707092e-05
-1.70536182865819e-05
-1.23123648200679e-05
-4.03942625656352e-05
-5.41797054910305e-06
-6.362284468749e-06
-5.4653805673073e-05
-4.58811909225053e-05
-2.6532781627997e-06
-3.85887979215376e-05
1.62104494395549e-06
-1.21227542023476e-05
-1.18500607158953e-05
-7.1095775920901e-05
-5.19999733207737e-05
-4.0721793500448e-05
-3.20732312245795e-05
-4.18130557508523e-05
-3.48653969190738e-05
-1.58952338929103e-05
-5.59615249038018e-05
-4.67522691367216e-06
-3.09439509948861e-05
-2.50314596924215e-05
-2.26416769840753e-05
-2.35462979145065e-05
-1.56168933693212e-05
-4.08291578408262e-05
-4.20290655522407e-05
-5.95227297207716e-05
-1.52261179122809e-05
1.99897899817584e-07
-3.08928929807093e-05
-4.23753885174062e-05
-5.43491777484463e-05
-2.26025239812534e-05
-4.71289641444987e-05
-3.03283011853588e-05
-4.33768913938071e-05
-5.3003570438537e-05
-6.05216352458506e-05
-4.28261610374131e-05
-5.31796890534346e-05
-4.28070849251179e-05
-4.16527678478169e-05
-2.10997173349095e-05
-5.46511261932034e-05
-1.54502776601463e-05
-4.54059187278695e-05
-5.26239609178447e-05
-2.89949554748273e-05
1.51873581715901e-06
-4.49627648831728e-05
-5.1911780047075e-05
-6.81414343821975e-05
-1.69408771839419e-05
-6.41729564545519e-05
-1.55718873183741e-05
-3.0504852161869e-05
-4.26850975046097e-05
1.85452441704348e-05
6.22706872404008e-06
-5.10797509798785e-05
-1.71010327151863e-05
-5.15135918970429e-05
-2.69048969490651e-05
-3.87890555112239e-05
-1.99270586572013e-05
-3.62937521733089e-05
-4.82169670085877e-05
-3.64996029344265e-05
-2.26753636650378e-05
-2.51327384164478e-05
-4.10314386734418e-05
-3.30496837893524e-05
-3.48510903398244e-05
-3.2274032471249e-05
-2.32790333193908e-05
-3.76037521986102e-05
-3.85309582143374e-05
-1.92489561746794e-05
-8.07137902563571e-06
-1.98285638791834e-05
-2.58861502067715e-05
4.59517752685112e-06
-2.71832202857206e-05
-2.09760636183091e-05
-4.34729829937755e-05
-3.02788255920626e-05
-3.19633809092878e-05
-4.0717032745202e-05
-1.88212439654677e-05
-2.96198071699803e-05
-1.12530333420468e-05
-3.11528258975558e-05
-4.2565923732037e-05
-1.48721064290702e-05
-4.03737252289076e-05
-2.36846862919587e-05
-3.50410222793549e-05
-6.31656420757426e-06
-5.57511971269991e-05
-4.60832000596584e-05
-2.56557858308941e-05
-3.57498583320067e-05
-5.2822878502114e-05
-1.73541508234437e-05
-1.24535008720266e-05
-2.6934481492794e-05
-4.48066320512633e-05
-3.96565334736991e-05
-2.63074354647683e-05
5.83333375130429e-06
-4.34375602905428e-05
-4.24559210625394e-05
-5.45456770953805e-05
-1.71321965235171e-05
-5.26933549523077e-05
-3.13354693079195e-05
-2.45520112455734e-05
-4.60283948931892e-05
-1.06481898151677e-05
-2.52068594224366e-05
-2.18661161259204e-05
-6.42746168322856e-06
-2.34868585393393e-05
-3.67230270056682e-05
-7.92953023856672e-07
-4.27041142416219e-05
-5.81455917036182e-05
-5.93360523545726e-05
-4.52128267027139e-05
-1.36684709023629e-05
-5.70713661650634e-05
-3.84086584492e-05
-1.26268293191922e-05
-2.49665516944287e-05
-2.22401908655987e-05
-3.23062244297705e-05
-2.43620942347001e-05
-2.67839502696467e-06
-3.87406829472076e-05
-7.63835890027339e-06
-3.86171027624025e-05
-5.80660095870031e-05
-3.58129151053499e-05
-4.41763163320666e-05
-5.31230965374313e-06
-6.64735749876147e-06
-2.79907315484758e-05
-4.53556689472193e-05
-2.03854393680988e-05
-1.79944648805654e-05
-2.70269725058595e-05
-6.09120377385425e-05
-2.95478068958185e-05
-3.31255096153545e-05
-4.97232970039267e-05
-1.9977026553343e-05
-2.54028588854345e-05
-3.22167294326685e-05
-5.2939251032321e-05
-6.96495228920509e-06
-4.48448501617917e-05
-5.83423621853826e-05
-2.62910958068341e-05
-3.22911734917459e-05
-4.20302200868065e-05
-5.80652819480685e-05
-4.98553243425655e-06
6.98044856465897e-06
-3.44120900695627e-05
-4.18704572058304e-05
-5.22779658552024e-05
-1.89906867047595e-05
-2.52148693994644e-05
1.67740442666023e-06
-2.40494176144848e-05
-1.73262604675854e-05
5.78142766857122e-06
-1.09181587057466e-05
-4.37673453817522e-05
9.83311605897218e-06
-8.16673946215878e-06
-4.24791701944775e-05
-2.10897801865805e-05
-2.62018234809221e-05
-1.79863883560908e-05
-4.7523481486723e-05
-4.29889643821258e-05
-2.38379695755207e-05
-3.22799169228638e-05
-4.55805165381813e-05
-3.73344817501231e-05
-3.22226325540167e-05
-2.02626861006819e-05
-4.17781704719622e-05
-2.3082888197868e-05
-7.50988371779019e-06
-1.16890725192801e-05
-1.91742826402234e-05
-4.1494731636372e-05
-6.68661524019147e-06
-3.00260814867366e-05
-5.70356395850995e-05
-7.89810178941118e-06
-1.66580342947674e-05
1.02984678485376e-05
-4.8935074619748e-05
-1.0335084805899e-05
-2.08461952629494e-05
-2.66055138289263e-05
-4.50830727349502e-05
-2.70788294230664e-05
-1.75928948762136e-05
-5.30428884873805e-05
-6.15451433986387e-05
-2.27774366162998e-05
-3.47179239656398e-05
5.56772831618153e-06
-3.52526666297761e-05
-3.12153570661254e-05
-3.1192827348156e-05
-1.17680617250887e-05
-4.54048144433662e-05
-3.67821248276292e-05
-5.61271136306977e-05
-3.08947016044133e-05
-2.04931782439227e-05
-5.60973924192446e-05
-4.25379690183009e-05
-4.387806577764e-05
-5.56677558214651e-05
-9.47492949325464e-06
-2.201836970059e-05
-2.54419420971438e-05
-1.65710161592289e-05
-2.22600187702948e-05
-3.73118660969106e-05
-5.07345413666188e-05
-3.23001995333424e-05
-3.26506693838036e-05
-8.16247256541877e-06
-3.61257120646842e-05
3.2148784469172e-06
-4.98194768511961e-05
-5.62353349834613e-05
-3.15546081704367e-05
-5.18086678309653e-05
-5.73159198158793e-05
-5.29789047927785e-05
-2.30682682528993e-05
-1.85278820473432e-05
-3.05146083357887e-05
-4.75607646675931e-06
-2.60629456249096e-05
-2.91601464198693e-05
-1.91188544504731e-05
-3.86056968877837e-05
-1.69052193379934e-05
-5.14687952824277e-06
-3.62822402433017e-05
-4.56871452440856e-05
-3.81497975958334e-05
-7.32486006180425e-05
-1.28097012823563e-05
-2.11443668057111e-05
-2.25966210968525e-05
-5.39892664100769e-05
-7.28209398430423e-06
-2.62388367437969e-05
-4.64354961829735e-05
-2.83736814011669e-05
-4.58697431405566e-05
-4.14757446343648e-06
-4.43894660723831e-05
-4.47863234958438e-05
-1.48989476482541e-05
-2.93283571906885e-05
-4.81715721773425e-05
-3.10890838781161e-05
-3.13151802709484e-05
-4.19683642205214e-05
-1.46993345884582e-05
-4.0643232458746e-05
-1.40578544048409e-06
-1.61114385476945e-05
-7.30504194506824e-06
-2.95562575798778e-05
-6.05575612489929e-06
-7.57591902700283e-05
-5.86474243190101e-05
-2.96868443402556e-05
-1.83219312849495e-05
-2.54958046683556e-05
-3.67685572039485e-05
-4.4024838583965e-05
-1.41903778582076e-05
-1.8381979339055e-06
-1.27480470702725e-05
-5.14394794808296e-05
-1.07329780854551e-05
-4.78545999092503e-05
-2.10998168528828e-05
-2.73870814473766e-05
-1.59538885288269e-05
-2.06326140320478e-05
-6.02665813329859e-05
-2.75873446101942e-05
-4.29614092759435e-05
-3.76609232544229e-05
-2.32253888498163e-05
-6.73484885405578e-06
-5.567393175615e-05
-1.458910771604e-05
-4.80833951807129e-05
-6.67984964188231e-05
-2.9595807202285e-06
-3.47366643554292e-05
-2.96892569336633e-05
-2.03682967935341e-05
-2.21586512805706e-05
-3.86323741981117e-05
-1.89911069158646e-05
-3.14933751104138e-05
-3.33738381355412e-05
-6.72467486596867e-05
-1.37862918001364e-06
-3.85659126831674e-05
-3.56881393222718e-05
-2.89541443419671e-05
-5.22935708776728e-05
-2.1076079590788e-05
-1.72454851943646e-05
-3.71235299399253e-06
-1.74618067360052e-05
-2.26803468351396e-05
-1.58220222400842e-05
-2.62412963284729e-05
4.49555179281174e-06
-9.50229581828891e-06
-1.63083434138265e-05
-5.9184352399293e-06
-4.05033953599698e-05
-2.40193762581557e-05
-2.53203891161385e-05
-4.62289900412435e-05
-1.78698680666392e-05
-2.96798808315227e-05
-5.47717342611826e-05
-6.27229768812253e-05
-4.55904727011662e-05
-4.55479875744942e-05
-3.68000033186149e-05
-5.64624407628137e-05
-4.19049719478933e-05
-5.09179706910317e-05
-4.99201291151748e-05
-5.63046931141054e-05
-8.98158875342283e-06
4.45355365533904e-06
-2.96128275862073e-05
-5.02976852829242e-05
-3.61436032958575e-05
-3.48966302038884e-05
-4.0421053894972e-05
-2.93065774876225e-05
-1.3246554018458e-05
-6.02080864328795e-05
-1.47697970953861e-05
1.12287993198726e-06
-1.58973033569977e-05
-1.77101322021563e-05
-4.54968430529484e-05
-6.10858819898474e-05
-4.07027994048426e-05
-3.1595570216808e-05
-4.73942639435497e-05
-2.69774989096529e-05
-2.81872167957433e-05
-5.28767939115191e-05
-2.77293704646751e-05
1.10784589940929e-06
-4.47705396948123e-06
-3.21398579772269e-05
-3.43500185225363e-05
-1.47729547154357e-05
-5.38422610815901e-05
-2.18342991089928e-05
-4.5481511339739e-05
-2.63745966194456e-05
-1.91169769385283e-06
-3.90162399843565e-05
-5.38991521623884e-05
-2.41140575933774e-05
-3.03318950324061e-05
-3.6474170905791e-06
-1.77125906036727e-06
5.95720000922507e-06
-7.09039201682586e-05
-5.59118040533947e-05
-1.42638186801126e-05
1.26410712340659e-05
-3.26857908741681e-05
-3.76529618560052e-05
-3.6677313195568e-05
-4.27182983588582e-05
-5.26677169738501e-06
-2.91203951281385e-05
-2.10420848537089e-05
-3.08679350124497e-05
-4.31119985188119e-05
-3.66771846487428e-05
-5.07973716457734e-05
-1.73284600294539e-05
-2.61689340175197e-05
-1.49838239569659e-05
1.03137111177613e-05
-2.14776455704076e-05
-5.76100238731583e-05
-3.18003598322064e-05
-3.93364075342262e-05
-5.22531174238139e-05
-5.4533116983799e-05
-3.63124825494675e-05
-5.3892316816051e-05
-2.60073302521487e-05
-2.20156861639753e-05
-4.73150689210042e-05
-4.56190478883858e-05
-3.19207359606201e-05
-3.5316368664817e-05
-5.64532240879643e-05
-3.30405834458843e-05
-2.82194363503286e-05
-2.22000465579751e-05
-4.987314179865e-05
-1.46187888783275e-05
-2.55028151338237e-05
-2.84659738173783e-05
-5.46254490379323e-05
-1.77812285890291e-05
-1.38584431579677e-05
1.43589484429117e-05
2.15485015835311e-06
-9.30402458004512e-06
-4.96278630110947e-05
-1.56641771557902e-05
-1.20216134117348e-05
-1.68116951862664e-05
-5.89756298420682e-06
-2.52546951669137e-05
6.95328438426441e-06
-4.66747790029439e-05
-1.97096302322865e-05
-3.56292301838015e-05
-3.16642740648062e-05
-3.70274132618473e-05
-1.86831783473041e-05
-5.14394230208457e-05
-3.85563312974927e-05
-1.90102273970588e-05
-1.56977211339626e-06
-7.75479625748819e-06
-1.22554094651768e-05
-3.61514478268728e-05
1.06252567735582e-05
-3.50862826467518e-05
-5.23556165317942e-05
-5.87795662951606e-05
-1.72193527322456e-05
-3.96111498777687e-05
-6.40927686044682e-05
1.13063072524366e-05
-2.63362265429694e-05
-7.61785810284057e-06
-2.32194612073328e-05
-5.67843140813756e-05
-2.6551088958324e-05
-3.19503281750624e-05
-3.35880413995519e-05
-1.23458069536152e-05
-2.08687277464267e-05
-2.56261977714801e-06
-2.28864174261079e-05
-3.10067832884984e-05
-2.3621798533636e-05
-8.00360418842268e-06
-4.52626433291872e-05
-2.87660459540755e-05
-2.55716958340766e-05
-4.57182135644903e-05
-3.17581542849585e-05
-2.38242696331319e-05
-5.17210636743243e-05
-2.41547380629825e-05
6.81752935245167e-06
-5.06899494485182e-05
-2.80890482680558e-05
-3.0816354788503e-05
-3.85672993154883e-05
-4.37082864269618e-05
-3.82157129087373e-05
-2.33600444439579e-05
-1.32639671880261e-05
-1.00161294508459e-05
6.84861921666674e-06
-5.37704369579926e-05
-2.6880660274679e-05
-1.94567173368211e-05
-2.76555725650394e-05
-3.45316908348424e-05
-1.27942582568671e-05
-3.80029863747609e-05
-4.46978692741893e-05
-1.14564948426725e-05
-6.94105592856974e-06
-1.86509011794663e-05
-5.2864473367854e-05
2.93149567466891e-06
-1.70195592455815e-05
-1.7707780243588e-05
-1.85285592146358e-05
-3.24573076658621e-05
-3.33584585008494e-05
-5.2191088848104e-05
-5.30529938269021e-05
-3.75230528289397e-05
-2.47571377134515e-05
-2.67177449626682e-05
-2.59614011681326e-05
-1.02532719631008e-05
-2.50374953141264e-06
-5.06742810617566e-05
-2.34871336923496e-05
-1.74152813034485e-05
-2.33791579722786e-05
-3.05826783546895e-05
-1.77794381528859e-05
-3.20123995224197e-05
-4.04806963843019e-05
-4.41032307011662e-05
-2.72620604299105e-05
-6.15648046170094e-06
-3.50088002286192e-05
-3.50154221340825e-05
-1.96656288154852e-05
-1.09475474790898e-05
-6.3175976961263e-05
-9.32862032762559e-06
-3.07338335350613e-05
-4.96655930644907e-05
1.04761930828161e-05
-4.11141979941714e-05
-3.62158472616067e-05
-3.4801492929267e-05
-4.68727768070897e-05
-5.13663947426597e-05
-2.7008745625701e-05
-4.17999776605984e-05
-2.91746244522062e-05
-7.0914651791232e-05
-4.85172854894164e-06
-3.27401847273441e-05
-2.34177964606502e-05
-4.26996518086092e-05
-1.48583376832269e-05
-1.37246924829724e-05
-2.63948833427504e-05
-1.25392870746307e-05
-5.44056443632099e-05
-6.53605645803544e-06
-1.92088567885491e-05
-1.96957635049553e-05
-4.62370831270958e-05
-2.77018468540452e-05
-9.5315747976121e-06
-3.88741180834136e-05
-5.57226489020664e-06
-1.98664610757063e-06
-1.49830840870654e-05
-2.38551702177831e-05
1.2190555984105e-05
-2.74741087308716e-05
-6.8843800200956e-06
-2.12158626157287e-05
-2.88005347873566e-05
-1.00694255228344e-05
-1.78214053191343e-05
-2.37793020533418e-05
-1.23927402145551e-05
-2.25731957732621e-06
-1.51672826329689e-05
6.11312531354977e-07
-4.18302099351096e-05
-4.80425825547585e-05
-4.52912007686839e-05
-7.30681058082273e-05
-2.18381435688216e-05
-3.16288830020142e-05
-3.25247534883188e-05
-6.63311977209962e-05
-3.12944956810126e-05
-1.31909709037771e-05
-3.87496370760155e-05
-2.66795028639473e-05
-2.87911479963143e-05
-3.87854355719849e-05
-2.57033819663299e-05
-1.11404092121745e-05
-2.09607807758013e-05
-2.98578643687006e-05
-2.3220836529583e-05
-3.19442015678358e-05
-8.0835240276648e-05
-2.5500301996807e-05
-6.36750002729911e-05
-9.62550565188317e-06
-3.30767719381749e-05
-4.9020239824404e-05
-2.62443264607535e-05
-2.70452764538431e-05
-4.42216271078937e-05
-3.65549001799856e-06
-2.9456772424476e-05
-4.75494357417401e-05
-3.02003846251916e-05
-2.49829763213204e-05
-3.40189798259526e-05
-1.96933662967587e-05
-5.35192120905197e-05
-2.33562372809277e-05
-1.55061296418083e-05
-3.79956113672199e-05
-4.36427048854766e-05
-5.82240339290465e-05
-4.44969666738289e-05
-3.31237908828214e-05
-3.97236549892288e-05
-7.19011498430317e-05
-2.49183405924774e-05
-3.05447234368782e-05
-2.90628387448208e-05
-4.89688813012685e-06
-5.16927214845022e-05
-1.39621104262345e-05
-5.69047277058891e-05
-4.52485571385341e-05
-4.26606224559706e-06
-1.31774170995092e-05
-3.29100421905393e-05
-1.9876004185425e-05
-1.98004837785155e-05
-2.1382553297073e-05
-4.57778453735609e-05
-3.50961552791565e-05
-5.14168287703068e-05
-5.59338536351531e-05
-2.257921358342e-05
-4.1158370355332e-05
-2.35871465360672e-05
-6.12390714122846e-05
-3.91703107025039e-05
-1.64256578033702e-05
-2.49775334293112e-05
-2.46797090152169e-05
9.06636997797049e-06
-5.53329119724344e-05
-2.94498459900341e-05
-3.92696191570902e-05
-1.32088646470814e-05
-1.49094514297397e-05
-3.86253735868328e-05
-2.35129840103536e-05
-5.88577903598443e-05
-6.63370155490411e-05
-1.45234461809431e-05
-2.56339601623737e-05
-1.52082759119387e-05
-2.2599621148724e-05
-3.14937095547207e-05
-2.34645772881518e-05
-3.7598226661067e-05
5.30254460924885e-06
-1.64590961219652e-05
-2.54075118080853e-05
-2.01639730475844e-05
-1.49821499024281e-05
-1.91030670388588e-05
-2.63309436543597e-05
-8.50721673749588e-06
-5.44255126094997e-05
-2.50588042740912e-05
-6.59232881615684e-05
-3.6942054770201e-05
-1.53449356423936e-05
-2.0810978713468e-05
-3.90061961536524e-05
-3.38955808338633e-05
-4.9390731758902e-05
-3.98609480035021e-05
1.2100879775904e-05
-2.1762170782227e-05
-3.08885185880235e-05
-2.33543636381609e-05
-4.76705833319631e-05
-4.53180237608322e-05
-2.02020038214489e-05
1.5636009788051e-07
-6.72376709850126e-05
-3.33518625912595e-05
-3.07267651808518e-05
-1.44883925221879e-06
-8.54759360867188e-06
-3.02870848118228e-05
-1.03416958537208e-05
-4.05542067010912e-05
-2.45249059717343e-05
-1.04502075698594e-05
-3.21042577384501e-05
-4.41686724780321e-05
-8.00397608165992e-06
-4.40644183393509e-05
1.76545960888523e-05
-1.49044954563592e-05
-3.92789327235703e-05
-4.0181164516676e-05
8.25381185208272e-06
1.66213691999125e-06
-5.8095742268112e-05
-2.68826357034703e-05
-7.98782988267936e-06
-4.2444003287297e-05
-2.33757161306076e-05
-4.42048832457785e-05
-3.90667519325481e-05
-2.91690681199163e-05
-6.90785950425296e-05
-2.25505491126371e-05
-5.87118370347847e-05
-1.99781289072477e-05
-3.37691149137091e-05
-3.78611540756089e-05
-2.47481259250713e-05
-3.130611050628e-05
-7.9955616944534e-06
-7.09281271346925e-05
-3.2666371060785e-05
-1.65690622613706e-05
-3.22500544406772e-05
-1.41335712761435e-05
-2.2178707359023e-05
-2.96861429973535e-05
-4.6688979690877e-05
-3.47379429634902e-05
-1.58714506794135e-05
-2.76964390770114e-05
-4.24327749754477e-06
-4.40853270415428e-05
-2.58275091849686e-05
-3.93048839907089e-05
-2.68045471095539e-05
-6.15770768615908e-05
-3.97304187314742e-05
-3.24100184772934e-06
-4.98641625085375e-05
-2.55485690294992e-05
-5.72371030485748e-06
-2.64669571511805e-05
-2.79599517682394e-05
-6.1781738657915e-06
-5.55059730841618e-05
-3.26427974409e-05
-2.84738847108496e-05
-3.4177589279817e-05
-4.92188131755664e-05
-3.36134024607616e-05
-4.2621113160021e-05
-2.44741533150797e-05
-6.5822835124832e-06
-6.31782763048621e-05
-2.83638458099014e-05
-3.94943936680824e-05
-3.0296275970163e-05
-1.40095468585798e-05
-1.58820221771265e-05
8.16529264806128e-06
-2.23888574342037e-05
-7.02466514212812e-06
-4.20938704329673e-05
-3.50542150154358e-05
-2.17014388636261e-05
-4.17455791154433e-05
-3.5621972102995e-05
-4.06748111273873e-05
-2.51537256870508e-06
-7.93692317296684e-06
-8.02374905571598e-06
-4.26854044586121e-05
-7.03960481531424e-05
-4.4028937998582e-05
-2.28424050542538e-05
-3.72738005244738e-05
-4.67762195926048e-05
-1.6273207673554e-05
-1.53253751409424e-05
-2.81855286048713e-05
-4.3206178373963e-05
-6.19967137890471e-06
-3.3554315827952e-05
-4.65202362929184e-05
-2.87817212119472e-05
-4.04097086540592e-05
-4.05372906768527e-05
-4.15717802735334e-05
-4.40461243799363e-05
-2.31542008959515e-05
-1.46523860003677e-05
-3.76467540699749e-05
-4.63797349397835e-05
-3.74004218235914e-05
-2.01610799461541e-05
-3.3545807493816e-05
-6.96970473708455e-06
-5.26986769107749e-05
-3.02542697521351e-05
-5.56116386023235e-05
-7.12491642727625e-05
-7.49914483788351e-06
-6.93020360861674e-06
-3.72574541257314e-05
-5.08568304647074e-05
-1.98303830774985e-05
-3.67995449356751e-05
-3.84210933059566e-05
-6.42753040884962e-06
-4.25632975155478e-05
-4.05297337457286e-05
-3.5639056616552e-05
-2.43665063377679e-05
-1.6356047410381e-05
-1.73329205139438e-05
-2.66012671084989e-05
-1.48975102892525e-05
-1.95305102883054e-06
-1.71097276708887e-05
-1.12568295951757e-05
-3.91469498363602e-05
-2.501725108936e-06
-1.87091568844644e-05
-1.24886443091872e-05
-3.07143837068726e-05
-6.99129358307687e-05
-3.8534192485155e-05
2.33630113433481e-06
-3.45579430327261e-05
-3.96252570794569e-05
-4.15366991158909e-05
-2.26839935572075e-05
-1.95227163764732e-05
-1.24947858555941e-05
-4.10788827878657e-05
-3.86949994263489e-05
-3.19023730658376e-05
-2.24448800202169e-05
-5.43653524799587e-05
-4.53625764615857e-05
-3.73950946221205e-05
-2.67683501773661e-05
-2.47490646162874e-05
-3.81937804704868e-05
-3.27255059789762e-05
-4.76849357148793e-05
-2.04970504879762e-05
-5.03406473962727e-05
-2.67948977700276e-05
-4.50823941017656e-05
-6.50962571258571e-05
-2.3633983911268e-05
-4.43182784163268e-05
-1.50719570692901e-05
-4.7598951977492e-05
-3.65415958011552e-05
-5.31666410392809e-05
-3.26321147207997e-05
-3.83526376253624e-05
-5.49019310297206e-05
-3.44045419489778e-05
-1.75436114606614e-05
-3.11217776696442e-05
-1.32220737311336e-05
-2.30346149612693e-05
-5.28100307713369e-05
-4.13328229995163e-05
-1.20776750145844e-05
-4.77523632515236e-05
-2.75060171517358e-05
-2.88642136410074e-05
-2.85036190137235e-05
-4.7696529595595e-05
-4.45096456161871e-05
-1.80506251068764e-05
-3.49390010018471e-05
-4.09939506625165e-05
-4.38396369684227e-05
-2.76530042022625e-06
-2.38007121622413e-05
-1.51088799922352e-05
3.33306763861216e-06
-3.14727176222577e-05
-5.94159628774122e-05
-1.7189985164788e-05
-2.507461595094e-05
-3.68968270620578e-05
-3.97211515988267e-05
-2.74777478639204e-05
5.57605825109462e-06
-2.86336039115705e-05
-3.90039746295324e-05
-3.81233556958338e-05
-1.94957881543336e-05
-6.01457115121756e-06
-2.50690477692347e-05
-3.26223555577408e-05
-8.4796951873461e-07
-1.49365646080787e-05
-3.75047296448587e-05
-5.05427899238957e-05
-3.95771496824062e-05
-1.43863289364784e-05
-2.98971694823152e-05
-3.44865200700965e-05
-3.1925307662669e-05
1.18701714522382e-05
-5.58911135104936e-05
-3.23873208358452e-05
-3.13001286748925e-05
-3.75297019502809e-05
-3.34043512628934e-05
-1.17559587542564e-05
-6.44118173649051e-05
-1.26374268422318e-05
-8.98018822276636e-06
1.85977493864653e-06
-1.35661149167414e-05
-1.74610378004774e-05
-2.00287664871637e-05
-2.7958910697924e-05
-2.27861030958112e-05
-2.13575512251798e-05
-1.05524899733477e-05
-2.19909019560041e-05
-2.3591504216202e-05
-2.56013488092931e-05
-2.34775627383212e-05
-2.4637776562042e-05
-5.66815750128152e-05
-6.4018320390363e-06
-1.09494406781067e-05
-4.07021436665313e-05
-3.5468504315733e-05
-2.14539590384166e-05
-3.71135839220279e-05
-2.79734506563079e-05
-5.47248095286871e-06
-4.36709889480932e-05
-3.06416610052302e-05
-4.3973679052925e-05
1.98288309884078e-05
-4.41976142280768e-05
3.14048355179768e-06
-5.31067099592614e-06
-4.99975741625027e-05
-3.79520665388468e-05
-3.49847547304314e-05
-8.07600416215474e-06
-4.83132522197443e-05
-4.26680118257721e-05
-4.59693952240695e-05
-3.232186303185e-05
-1.63731528933264e-05
-3.69670149160126e-05
-8.93245764736103e-06
-2.10943010781585e-05
-2.34200058735547e-05
-5.63588253862626e-05
-2.55478174057358e-05
-4.40734587602533e-05
-3.08314234081116e-05
-1.86317777794436e-07
-3.6619916441266e-05
-2.56301330798814e-05
-3.86507352272162e-05
-2.86767319778675e-05
-2.74044858498025e-05
-2.75073795404803e-05
-2.30156877890802e-05
-6.00344318063105e-05
-5.80093262873606e-05
-6.49291954808984e-05
-7.79923182725206e-06
-2.38474950244662e-05
-2.02097673339261e-05
-1.05899309792369e-05
-1.76831323570963e-05
-3.92760785842827e-05
-4.80291863160057e-05
-1.93589595979887e-05
-3.49331759072756e-05
-3.10206288637646e-05
-1.65540560295726e-05
-2.76338736104271e-05
-2.71417224704225e-05
-4.56205742613303e-05
-4.47594214714482e-05
-4.06831734856652e-05
-2.55306164164342e-05
-1.75539379363017e-05
-5.83272037526872e-05
-3.38577590748675e-05
-5.86451892670686e-05
-4.25484418959692e-05
-4.29234380832306e-05
-2.93548179813995e-05
-3.67694669345806e-05
-3.74104550238956e-05
-1.44540245734602e-05
-2.84729557372003e-05
-1.89051657888931e-05
-3.68629470905384e-05
-2.01313719722741e-05
-3.15702198370844e-05
-4.60295232522772e-05
-1.32804368822939e-05
-2.95647172468132e-05
-3.1303400146716e-05
3.93132792580962e-08
-2.08989457129652e-05
-1.18905139664528e-05
-1.03450344819872e-05
-3.78063619057838e-05
-3.91124465228581e-05
-3.03299942472058e-05
-5.50603127098199e-05
-4.45676416852724e-05
-4.21496179791719e-06
8.17052979158686e-06
-1.20700006708304e-05
-5.11048397572203e-05
-3.09227856773338e-05
-3.3780664729479e-05
-3.57888163401681e-05
-2.51202060867785e-06
-1.37673288901209e-05
-2.66867096404159e-05
-1.43120904296606e-05
-2.9808883988692e-05
-2.8500975969841e-05
-2.60375855369713e-05
4.62980827595778e-06
-1.96952709573889e-05
-4.1151412785032e-05
-3.97755890871008e-05
-3.67774397880908e-05
-3.74592327656762e-05
-8.71496405362721e-05
-3.98390150692547e-05
-6.24089744808816e-05
-3.66427034612932e-05
-3.68478120264029e-05
-5.99437135162429e-05
3.42857332067624e-07
-1.60124549933802e-05
-5.72742686432097e-05
-2.48091354745731e-05
-1.09976407819973e-05
-6.85656146134362e-05
2.28206384455658e-06
-3.77182280602788e-05
-2.64684271229782e-05
1.89116794702918e-07
-3.08736350972395e-05
-2.37092663584215e-05
-2.21446771675659e-05
-3.97433082913227e-05
-4.73634698739417e-05
-1.46314064848726e-05
-3.8417001246371e-05
-2.42557599477812e-05
-2.77713142830939e-05
-4.91256558068185e-05
-3.70438645576733e-05
-1.30177587806182e-05
-5.68271178874339e-05
-2.60050289445153e-05
-3.58006296171318e-05
-1.12693648905984e-05
-1.85766753711881e-05
1.59490235671179e-05
-6.05970270969568e-05
-5.60192772590305e-06
-1.2310483227364e-05
-1.94393334985873e-05
-5.03522630061272e-05
-8.19478193739825e-06
1.93479744583175e-06
-2.38227284588507e-05
-4.66526319931297e-05
-3.14090076803956e-05
-3.3367728969983e-05
-3.43193750881487e-05
-4.19931457962987e-05
-5.65636906690813e-05
-4.34702911006185e-05
-9.78732580859648e-06
-4.74576908802184e-05
-3.36868038330275e-05
-2.95787240693178e-05
-2.10373034099611e-05
-2.07385253733093e-05
-4.40359432829624e-05
-3.79563046083352e-05
-2.23877402274536e-05
4.24208827143809e-06
-3.25609001584013e-05
-5.99526482413486e-05
-3.07299439244742e-05
-3.65438674776581e-05
-1.57709090733336e-05
-4.56354440366659e-05
-4.0667713964396e-05
-8.70414936292068e-06
-4.4391550972744e-05
-2.77103551814419e-05
-3.10258066624777e-05
-1.73915060689092e-05
-3.39089110544059e-05
-3.76934844892703e-05
-2.93783431910419e-05
-2.65897141865642e-05
-2.87021677778875e-05
-1.15845892984389e-05
-3.16435003598424e-05
-4.04337552259084e-05
-5.22666912286324e-05
-3.75326498686187e-05
-5.91617009689581e-06
-3.79984346327988e-05
-8.00243190248562e-06
-2.18401550255218e-05
-3.74326413931292e-05
-5.13766507266519e-05
-2.53673141950236e-05
-2.29362953176857e-05
-3.28916307089825e-05
-3.9247932615881e-05
-1.60519046138494e-06
-2.13331348135562e-05
-9.05783034104166e-07
-2.15690193651218e-05
-3.18790273777699e-05
-1.26981949509255e-06
-2.07558851226538e-05
-2.83538009619148e-05
-6.38007716714112e-05
-6.64099671197964e-05
-1.92293690033424e-05
-4.63318523311565e-05
-3.23921931420921e-05
-6.88029645541425e-05
-2.91024541786276e-05
-4.75122974982459e-05
-3.81523407545296e-05
-2.43906379626282e-05
-2.30411164024591e-05
-9.65871598355074e-06
-1.40970610727015e-05
-1.96327247450278e-05
-4.87197549067135e-05
5.11110182117309e-06
-3.05638693982833e-05
-7.44100027145228e-05
-1.85213010974188e-05
-2.10166722323506e-05
-2.5621858141022e-05
-5.15648526891959e-05
-1.16188166381103e-05
-1.25813621580511e-05
-2.51362133777068e-05
-4.4327410350953e-05
-4.11113504568251e-05
-3.78045112633405e-05
-2.13643850570415e-05
-4.59266829085716e-05
-4.35093244284568e-05
-4.99994798635704e-06
-5.97227851521215e-05
-2.0391689782013e-05
-5.11381833498294e-06
-2.00807385926748e-05
-9.2676233231832e-06
-7.17035621099443e-05
-2.39178245245896e-05
-3.173174438669e-05
-6.22777518804714e-06
-1.48666416489371e-05
-3.8432971846579e-05
-1.26288706363255e-06
-4.75349701859449e-05
-1.63280164814496e-05
-4.10953864958143e-05
-1.5799502781396e-05
-2.80386194627234e-05
-4.32279489338279e-06
-3.17346256273574e-05
-3.70242952657168e-05
-1.88885850023268e-05
-2.42219142550325e-05
1.29863821139898e-05
-2.80365309726306e-05
2.84900903690152e-06
-1.99482351181463e-05
-3.76919808578656e-05
-5.6797890255544e-05
-3.66157828194537e-05
-3.583361885031e-05
-4.52933381229333e-05
-2.53607910703362e-05
-1.98699138270854e-05
-2.39441093873318e-05
-5.2256524494779e-05
-6.00109931533302e-05
-2.24751297013743e-05
-3.04713214565678e-05
-2.2290940856949e-05
-3.28088398191051e-05
-4.75877285988043e-05
-4.37198341357945e-05
-2.92438426472396e-05
-2.00110512993544e-05
-2.43167517970222e-05
-2.9167114973906e-06
-2.50368333544953e-05
-3.10394215290485e-05
-2.90547442560813e-05
-2.9752820338315e-05
-7.26994837160866e-05
-2.55372584142683e-05
-4.07573407627739e-05
-3.73778227088556e-05
-4.17332008296349e-05
-4.35213295942287e-05
-1.76292369808834e-05
-3.76440852057862e-05
-2.6041056859399e-05
-3.48279967639676e-05
-2.8162333198816e-05
-3.33149107789777e-05
-6.28648527894111e-05
-5.21354084975298e-05
-3.61534430551885e-05
-2.33630438702525e-05
-2.85395703620922e-05
3.88707821217145e-06
-1.09960227016821e-05
-6.15465470458207e-06
2.58727141912804e-06
-3.58855971123808e-05
-1.411090565777e-06
-2.47179966214306e-05
-4.54015658098497e-05
-2.69307271612515e-05
-3.24102390058546e-05
-3.92858558072717e-05
-1.38451321958451e-05
-4.32319266784949e-05
-3.83524142260929e-05
-3.52992362804985e-06
-2.30662920121651e-05
-4.6598747392953e-05
-2.45407152664624e-05
-4.07508034277414e-05
-3.6649903955358e-05
-3.14932885975458e-05
-6.08775592701515e-05
-3.75872699218829e-05
-4.60699415055638e-05
-2.4374704290633e-05
-4.79365149736514e-05
-4.23065487779053e-05
-3.25962238360359e-05
-1.30463679010653e-05
-3.43784141393863e-05
-3.53136146755992e-06
-6.73470127896437e-05
-3.99483153595006e-05
-3.48453436658716e-05
-4.12881689875335e-05
-3.53305605442757e-05
-2.70362708425215e-05
-4.03913711397467e-05
3.13126619029684e-06
-3.1316631041404e-05
-2.72360438030669e-05
-6.37772284977045e-05
-2.08778906726341e-05
-6.51338055257827e-06
-4.78214084057603e-05
-1.05290124121097e-05
-2.89032970152311e-05
-4.23895102260815e-05
-5.01499013187921e-05
-2.25516891484008e-05
-3.15380898670934e-05
-4.03072255600753e-05
-5.26369040346835e-05
-1.79286968300609e-05
-4.14046613558759e-05
-4.43981630772866e-06
-3.23880824086588e-05
-4.55786476769828e-05
-5.2665605980289e-05
2.28577485505845e-07
9.04760250080881e-06
-2.08574498690025e-05
-2.82790072288079e-06
-5.98312871886172e-05
-8.37643358047517e-06
-1.01188255216844e-05
-5.90928874278481e-05
-1.45526039640334e-05
-5.93453860576206e-05
-4.81570050444496e-05
-3.71091566848333e-05
-9.17428160526589e-06
2.28286207519745e-06
-2.09731499868049e-05
-4.63561985403373e-05
-2.15820224158072e-05
-2.69475662397805e-05
-1.77196972979419e-05
-3.39579233721571e-05
-2.13518153558279e-05
-5.11835159351221e-05
1.01065472619282e-05
-2.76175823609341e-05
-3.22883920015265e-05
-2.05182596544016e-05
-2.13946664600507e-05
-4.62378183641233e-05
-5.20952689187722e-05
-2.59263069334496e-05
-2.01641328371765e-05
-4.28558115482745e-05
-4.16615819040043e-05
-4.5849116178603e-05
-2.24214254648147e-05
-4.44701191867112e-05
-2.54405630235368e-05
-2.47257177251302e-05
-3.42560613261416e-05
-2.20358754802823e-05
-4.93689700404942e-05
-6.35195577359347e-05
-3.35010504208003e-05
-8.60472067037335e-06
-1.65865907037149e-05
-1.54246547924239e-05
-5.62699576143672e-05
-3.0176711888236e-05
-4.66252608724829e-05
-3.43906126500038e-05
-1.6246247357534e-05
-5.01663002758554e-05
-6.83627627688169e-05
-3.19700033564077e-05
-3.68294914719041e-05
-2.84923271524188e-05
-4.34504124906856e-05
-2.876610327664e-05
