# Supplementary material for: Research on computational propagation and identification of mine microseismic signals based on deep learning
Source: PLoS One. 2025 Oct 22;20(10):e0334641. doi: 10.1371/journal.pone.0334641 (PMC12543183; doi:10.1371/journal.pone.0334641)
Supplement: S8 Data — (ZIP) [file pone.0334641.s008.zip › 000100900002811.xlsx_0.txt_24.txt.txt]

-6.3852352624846e-05
-1.063961750871e-05
-5.05407283940487e-05
-4.11327411428179e-05
-2.93931878352669e-05
-5.2963391707527e-06
-5.1229525498156e-05
-2.67031065554535e-05
-2.39376379535911e-05
-2.48312994490896e-05
-1.30562475837783e-05
-2.92408323766542e-05
-1.43613235199585e-05
-4.24524721993443e-05
-1.22881600117696e-05
-1.65586604763336e-05
-5.61902022979356e-06
1.17342950746859e-05
-2.44120474076825e-05
-1.47399970239719e-05
-1.95720527753358e-05
-3.17355516057572e-05
-3.21968596375875e-05
-3.42128336705522e-05
-2.31939824164022e-05
-3.25726178619295e-05
-1.09755060266059e-05
-6.22556781551336e-05
-2.50751172981288e-05
-2.09779487644917e-05
-6.40663343886664e-06
-2.16667620822279e-05
-2.98364080884926e-05
-1.68341817563133e-05
-2.11352666036873e-05
-4.11691518105042e-05
-5.12887603593513e-05
-5.61437978069718e-05
-5.78172178315671e-05
-3.45451708272167e-05
-5.51627718549843e-05
-3.4080238317964e-05
-3.97375828523816e-05
-4.25048259288044e-05
-3.15852998979933e-05
-2.27581382720107e-05
-3.23594787678707e-05
-3.21297306959257e-05
-4.47263901503281e-05
-3.0654327959454e-05
-3.04541475623088e-05
-2.62294880106543e-05
-3.3293701874777e-05
1.97935976701197e-05
-3.19225330739706e-05
-2.32597537585475e-05
-5.517483661762e-05
-4.16834867475908e-05
-3.63295767127928e-05
-2.65446081266711e-05
4.59358313416765e-06
-5.47027101199391e-05
-4.4233401812166e-05
-2.45664087290128e-05
1.1089477696698e-06
-5.51270717357607e-05
-9.34802009149055e-06
2.13671101310121e-06
3.8313186105202e-06
-2.5926582092677e-05
-3.33319614677566e-05
-3.67324483787092e-05
-3.52713667565644e-05
-4.52482050544247e-05
-3.15640122528233e-05
-2.24359763176718e-05
-1.53560382481377e-05
-3.88933627234921e-05
-5.14560928751179e-05
-4.83027662819167e-05
-3.05609245599347e-05
-6.09880570263116e-05
-1.52575066531136e-05
-3.86044182288176e-05
-1.94182404352103e-05
-5.5543897969796e-05
-2.54103094045105e-05
-1.60413122219634e-05
-2.2905033964366e-06
-3.49347974790566e-05
-4.85025753116927e-05
-2.67313160827184e-05
-2.88894180650196e-05
-1.01291530955681e-05
-3.75806126793147e-05
-6.66054923319082e-05
-5.70651005800428e-06
-1.47675343571781e-05
-6.23415913090005e-05
-2.55936832139586e-05
-1.99224066626512e-05
-1.40669940716627e-05
-2.67304466533301e-05
-3.92274806290577e-05
-1.57540325428468e-05
-3.66234691746573e-05
-1.58984906565594e-05
-4.48053381666201e-05
-2.42261453931962e-05
-1.06874342863592e-05
-5.74741329605019e-05
-3.27916166974149e-05
-2.79882845661377e-05
-3.39440132890591e-05
-3.47005296472148e-06
-3.74276671359064e-05
-3.80741101834813e-05
-2.9865553417984e-05
-8.99368596125616e-06
-2.54973971577697e-05
-2.75867081581457e-05
-1.6261895908149e-05
-4.76419001983088e-05
-4.55173575469556e-05
-5.19210883369611e-05
-2.69511413880632e-05
-1.2117634800484e-05
-1.96862384745967e-05
-8.03632544711458e-06
-3.550653268554e-05
-2.15662868480164e-05
-3.44632316065589e-05
-1.08113237473296e-05
-1.93326496739404e-05
-4.2479193791792e-05
-4.20172826344558e-05
-5.25362687306794e-05
-4.0321595478433e-05
-2.84384127224213e-05
-1.89346934497372e-05
-3.3172969720615e-05
-1.68114554354612e-05
-3.79708851619956e-05
-5.30541673092569e-05
-2.84079368601387e-05
-2.07305014192721e-06
1.30997746985907e-05
-3.57866918598475e-05
-1.44326591835831e-05
-2.7219743432357e-05
-1.54582082202012e-05
-4.8704333988877e-06
-2.46227015316669e-05
4.66299998134196e-07
-4.05863029758377e-05
-2.25384077113627e-05
-2.67116634086339e-05
-1.57582295802401e-05
-3.21462086170909e-05
-1.10873123564025e-05
-3.95935404329089e-05
-2.19389862061521e-05
-5.06961370195768e-05
-4.14747368588882e-05
-2.81436510649084e-05
-2.49810623395913e-05
-9.40039973985401e-06
-2.89175620148206e-05
-2.90674250277081e-05
-1.32438842376424e-05
-3.14834647384216e-05
-3.74791517792719e-05
-7.0233937952274e-05
-4.41788604085839e-05
-6.79001168432963e-05
-3.46030018730192e-05
-1.93227430323596e-05
-3.47552523388268e-05
-1.70404163536324e-05
-2.91640129277087e-05
-2.83695935105184e-05
-6.94010115323592e-05
-5.92078569727693e-05
-2.37578825743689e-05
-1.79240218907061e-05
-1.41462020950941e-05
-5.81353331770513e-06
-3.27449773877501e-05
-1.67521232065416e-05
-3.22222747364878e-05
-1.14195624268584e-05
-2.63598861378032e-05
-2.41082431954749e-05
-6.64090378565446e-05
-5.22731817963863e-05
-1.72000834829338e-05
-2.0369483394814e-05
-2.60763206793006e-05
1.40322172413708e-05
-4.10809400098637e-05
-3.30530112747575e-05
-4.79537602542207e-05
-4.21801698406299e-05
-2.3079111233732e-05
-9.03606374737581e-06
-4.6722234458948e-05
-4.88863479168192e-06
-3.75771940320166e-05
-2.19333048548293e-05
-6.55741755867761e-05
1.06240648580114e-05
-1.75196671845046e-05
-1.93429778988323e-05
-2.86772638130205e-05
-1.23301254773071e-05
-3.18428602149186e-05
-3.10946307670776e-05
-3.54803269788827e-06
-1.60414881625137e-05
-5.03843709754165e-05
-5.16578047421949e-05
-5.38415493485588e-05
-7.55868638739656e-06
-3.90205582591555e-05
-2.30198438810568e-05
-4.17908561972162e-05
-2.29543771037213e-05
-6.74659031573039e-05
-1.19857878809278e-05
-1.59517104582317e-05
-5.63746469019252e-05
-9.1304496306332e-06
-3.56200630771074e-05
-3.26684839127539e-05
-1.89980857719541e-05
-3.6585858570484e-05
-2.71018208647849e-05
-3.05968118995558e-05
-2.81923226636489e-05
-2.04665956507092e-05
-5.37210209844317e-06
-3.79913554275581e-06
-2.40024051146781e-05
-3.00213632123647e-05
-1.54826385785397e-05
-1.3955957731956e-05
-7.07712391396365e-06
-2.65076960462852e-05
-3.201941024066e-05
-6.44677245669187e-06
-2.03482953114006e-05
-2.65474173333231e-05
-1.22556566292685e-06
-5.38812729815479e-05
-2.42813642835997e-05
-4.8753346584979e-05
-4.75561915189042e-05
-4.0450523669277e-05
-5.2704748302319e-05
-2.64638599537398e-05
-1.67737151624617e-05
-2.41296680984496e-05
-4.67909264096338e-05
-4.17930698369431e-05
-3.502909247575e-05
-1.17485824125727e-05
-1.70347717247689e-05
-2.70902639837664e-05
-7.05012420482219e-05
-1.09018300871683e-05
-2.26066383030546e-05
-1.18824656300805e-05
-2.0622517896188e-05
-6.17029966885592e-05
-6.30928832584958e-05
-1.13583345295748e-05
-5.22676412665053e-06
-2.78547585075989e-05
-1.92710641429864e-05
-4.41217035878399e-05
-4.09563483443608e-05
-4.59271005236745e-05
-2.86391734200138e-05
-4.42313368045815e-05
-2.15400618727449e-05
-1.14200901087733e-05
-2.47862175763863e-05
-1.29596298447708e-05
-2.79488692575824e-05
-5.46830122507183e-05
-3.13702981897175e-05
-2.39785460100741e-05
-4.33815562314078e-05
-4.98298588999358e-05
-3.06716512833128e-06
-3.9126842935691e-05
-1.3456383661818e-05
-3.89722485041131e-05
-3.85436746331503e-05
-7.28271962839772e-05
-3.61053589294785e-05
-2.70136651927867e-05
-2.2922121917546e-05
-4.11840619610464e-05
-2.9419898876599e-05
-5.08053513343571e-05
-3.01972907581973e-05
-4.94447181307825e-05
1.18715534215247e-06
6.98260619611355e-06
-3.03716307890983e-05
-3.22777795911574e-05
-4.79310111718382e-05
-4.30172939335055e-05
-4.3461724901343e-05
-1.50905406387758e-05
-3.80680755588293e-05
-4.56447108438197e-05
-1.40477813481593e-05
-5.76439232493798e-06
-3.90582367846134e-05
-1.90805278892111e-05
-3.19127094641765e-05
1.68417474999214e-05
-9.51828444956064e-06
-2.36716895969395e-05
-4.23015355363932e-05
-3.44656191623303e-05
-7.08822069011218e-05
-6.55401935302043e-06
-2.74499346503031e-05
-2.98858402241651e-05
-1.90796987127881e-05
-2.74394681148595e-05
-3.60811374842686e-05
8.38029938689706e-06
-3.33717035000327e-05
-1.81120219796458e-05
-3.8894953907694e-05
-3.15170716600313e-05
-3.33870660991362e-05
-1.48655131200646e-05
1.8441413749939e-07
-2.62578504079595e-05
-4.37968363441161e-05
-2.26400678160429e-05
-1.32657915743299e-05
-3.35809039251841e-05
1.42676601426993e-06
-1.97697173265409e-05
-3.37205464874686e-05
-3.11742898364993e-05
-9.91485040909503e-06
-3.39960068692952e-05
-3.89265484593271e-05
-2.96848673092814e-05
2.07263463251961e-06
-2.69697712485737e-05
-3.63411512248957e-05
-4.8698426389171e-05
-1.50644721847844e-05
-3.9417543458175e-05
1.34056875710518e-05
3.00473196531604e-06
-1.00902070403771e-05
-3.87503223433883e-05
-3.36376095231145e-05
5.61063322629191e-06
-6.32718037281248e-07
-4.92142993334111e-05
-2.32983144864698e-05
-1.09661916349633e-05
-4.38895053136827e-05
-4.25449138714851e-05
-5.26045798798619e-05
-4.64011867062992e-05
-5.69641275687771e-06
-3.09981447082281e-05
-3.3841721461308e-05
-1.25438392591729e-05
-5.48603189273152e-05
-1.07034453535801e-05
-1.8390843518594e-05
-3.86963233320469e-05
-2.50970785358438e-05
-2.53622692019847e-05
-4.42671150201675e-05
-4.05728495929004e-05
-3.99502853260944e-05
-1.74370172964148e-05
-3.6882949676211e-05
-2.19742672622327e-05
-1.29361448533439e-05
-4.37143691811245e-05
-1.37892990734031e-05
-1.8555142891011e-05
-2.5308249187402e-05
-3.3473296788826e-05
-2.36770901753989e-05
-1.25523979398135e-05
-3.03829769597938e-05
-1.48030797860613e-05
-4.09248333702154e-05
-5.33244210378118e-05
-4.81621500448451e-05
-7.62027927256361e-05
-2.04103095563897e-05
-5.36326838767071e-05
-1.73624843351753e-05
-2.35756074240219e-05
-4.39577505836036e-05
-4.59797510915217e-05
-2.56372179003319e-05
-3.34056703505474e-05
-4.74075155233672e-05
-6.04876144055303e-05
-3.72836102921525e-05
-3.09993848210929e-05
-3.86003561089648e-05
-2.16796200177722e-05
-4.35430075397978e-05
-4.24179659308437e-05
-4.31697175967889e-05
-4.04954427560321e-05
4.33470647082514e-06
-4.86294766251937e-05
-5.16883842092676e-05
-3.46466427716223e-06
-3.69329288788159e-05
-2.17129153111525e-05
-6.04074211381022e-05
1.61641702187092e-06
-1.41815663117308e-05
-4.44406498503836e-05
-2.64476134266729e-05
-4.06634256199553e-05
-3.4803479891268e-05
-2.04743492995657e-05
-2.12801977788548e-06
-2.39383425108513e-05
-2.20445989065069e-05
-2.73059273053202e-05
-1.37389432290798e-05
-1.74425892556223e-05
-1.68206650380699e-05
-3.88547966068104e-05
-4.07983289550476e-05
-5.70550694503718e-05
-8.75984575711638e-06
-1.14982853915965e-05
-1.09814495884377e-05
-3.40681044084491e-05
-1.00793085030362e-05
-3.67044327430413e-05
-3.28513462227909e-05
-2.91602701112828e-05
-1.00095330547702e-05
-5.95610688905338e-05
-3.15760650170138e-05
-3.03539716296476e-05
-2.54193039701778e-05
-1.00294571352024e-05
-3.24702061226323e-05
-3.4113244751432e-05
-3.52076217692068e-05
-5.28274687941564e-05
-3.82954973412251e-05
-3.78582997422563e-05
-4.23754883151493e-05
-4.63231962512945e-05
-2.61831072184746e-05
-6.97386249179723e-06
-5.06718318689308e-05
-4.10597824334939e-06
-3.95195580671423e-05
-3.91372553984835e-05
-2.11635268328107e-05
-3.33366392402574e-05
-4.79625574540696e-05
-3.4417497307714e-05
-3.72013342497498e-05
-1.50767548643584e-05
-3.47857459566037e-05
-2.9617950958852e-05
-2.8395637224052e-05
-3.89019880806134e-05
-2.00869350475224e-05
-5.19171092264456e-05
-6.97186166587525e-06
-4.11520359504784e-05
-1.19985594189414e-05
-4.18277167952191e-05
-1.69798924992623e-05
-5.38322435894756e-05
-2.29723599977521e-05
-4.93017292746174e-05
-2.50637662075004e-05
-4.89271372028058e-05
-3.24046460461115e-05
-4.60525624525345e-05
-3.94102591654926e-05
-3.9131787767393e-05
-5.6692428044129e-05
-1.43811137304821e-05
-3.2021063114147e-05
-4.14385677748444e-05
-7.59401521380084e-05
-2.20556879448473e-05
-1.36448714591378e-05
1.40845133417345e-05
-3.70195426047085e-05
-1.85696393891124e-06
5.30572108543316e-06
-5.15749397331281e-05
-3.75886776764472e-05
-3.02812756057888e-05
-1.48451008682262e-05
-2.61452331202811e-05
-2.2393564400189e-05
-2.2726352853283e-05
-6.43399548718787e-05
-2.77775268955608e-05
-2.54948479713019e-05
-3.50901419189226e-05
-2.68083243802997e-05
-3.43269800761498e-05
-2.7185792880153e-05
-2.23948671660204e-05
-9.61679418122019e-06
-5.91036841088708e-05
-4.92128200534122e-05
-2.981714360162e-05
-2.64165471517761e-05
-3.85801207666289e-05
-3.38706636423761e-05
4.78546112710197e-06
-2.1729668767335e-05
-1.7711786301837e-05
-4.29161383603382e-05
-2.29050463364848e-05
-4.53939115743692e-05
-2.13961661370659e-05
-2.29195483221623e-05
-3.5865674656631e-06
-5.54037511265541e-06
-6.33871235183484e-06
-2.58163683677075e-05
-3.40896518557815e-05
-2.41199733116802e-05
-2.51509370107527e-05
-5.60170537738023e-05
-4.9318032455662e-05
-2.52732810368806e-05
-2.876818610106e-05
-1.09048930264054e-05
-2.85996064083553e-05
-2.19951844098402e-05
-8.66525632251299e-06
-2.49479573017504e-05
-3.4077466847596e-05
-1.01103016462843e-05
-4.30049543989561e-05
-2.9038671262904e-06
-1.15666557332102e-05
-2.76002876756733e-05
-4.8649214893232e-05
-1.80275231891206e-05
-2.29712202114932e-05
-2.15584365436246e-06
-5.71369399826079e-05
-2.68862708872245e-05
-2.56320104847995e-05
-3.20952370481091e-05
-4.0136216935446e-05
-2.88893631639974e-05
-1.71233405370152e-05
-2.76830991795232e-05
-3.62986457656626e-05
-4.17488679403867e-05
-1.07067561986021e-05
-5.67540703005077e-05
-6.03665047043332e-05
-5.30023398824098e-05
-4.70415605759773e-05
-3.42640539956051e-05
-2.92108734625544e-05
-4.04905374157443e-05
-4.36520045719722e-05
-8.20244302456525e-06
-2.34072952798592e-05
-3.37033815707608e-05
-2.31647576603727e-05
-4.01800225147063e-05
-3.50540844533712e-05
-1.63321482688845e-05
-2.00830471463996e-05
-2.74342110880237e-05
-3.3543194835598e-05
-5.54573866808684e-05
-2.15051658984924e-05
-2.79539528267101e-05
-3.88360946108168e-05
-6.27567347746437e-05
-3.04630380220156e-05
-2.00314628485511e-05
-1.14225456224657e-05
-2.47321920399192e-05
-2.7875398486399e-05
-1.73072534549458e-05
-2.18180383554488e-05
-3.15980893763967e-05
-6.17845128369979e-05
-1.81596349687501e-05
-3.48625055564161e-05
-3.00140387487893e-05
-6.10327837402515e-05
-3.70024276129772e-05
-3.31203836041023e-05
-3.08698718690089e-05
-4.04758200341649e-05
-1.91097401882138e-05
-3.88901608832741e-05
-6.0053727622126e-05
-2.0656821298082e-05
-1.88138050268469e-05
-1.48018299280694e-05
-6.50003892018304e-06
-9.93833861107292e-06
-5.81178438870493e-05
-6.01973450884629e-05
-3.80278861652076e-05
-3.64268663361805e-05
-2.099955094677e-05
-3.428125349272e-05
-6.0203587158332e-05
-4.94607952492733e-05
-4.75191237039626e-05
-1.65629426748669e-05
-3.62375268982552e-05
-9.88643075039805e-06
-2.67959016856997e-05
-4.69043448807465e-05
-7.46437955293512e-06
-2.91699577675037e-05
1.94370418986702e-06
-4.86489196675077e-06
-2.15060807932396e-05
-2.62485649471766e-05
-9.84160398035932e-06
-1.49249252110023e-05
-3.61616906661962e-06
-4.14759972656958e-05
-1.74421004602275e-05
-2.87866471393818e-05
-4.26335439219963e-05
-4.04103750470818e-05
-2.88088007947706e-05
-2.30593124706662e-05
-2.43898057109894e-05
-3.32460686932224e-05
-1.73689503533055e-05
-4.29482454660356e-05
-2.08773695346509e-05
-2.63614279794284e-05
-4.94703575863179e-05
-1.78614772245084e-05
-5.54270263543238e-05
-5.44110875729542e-05
-3.48345449996541e-05
-3.72150579618002e-05
-5.86374256994713e-05
-3.01912422783749e-05
-7.93024218639982e-05
-3.34149790575747e-05
-9.84728449930686e-06
7.86854620465587e-06
-3.33815428994818e-05
-5.06591228374096e-05
-5.77286709993608e-05
-5.1970145027824e-05
-1.03495621705276e-05
-1.96962085132821e-05
-4.63718686841554e-05
-4.53525668084441e-05
-4.09504431124571e-05
-8.56117821497706e-06
-4.71791469110492e-05
-6.58727858990637e-05
-5.3239003059179e-05
-6.15117987458671e-06
-4.31548802963892e-05
-3.87604341125379e-05
-3.17872498281347e-05
-3.23475215693081e-05
-5.96868745646553e-05
-2.01901347079295e-05
-3.09494128560702e-05
-2.70178257592778e-05
-4.19554221342632e-05
-2.17691373747528e-05
-2.96249192203482e-05
-5.50117019518733e-05
7.84830445056815e-06
-2.21349062679479e-05
-3.83772126041995e-05
-1.50395608681268e-05
-1.26284055328808e-05
-4.16106141294103e-05
-1.66853099130362e-05
-3.71866574366525e-06
-3.78172975443549e-05
-4.18925015351157e-05
-2.48234745291019e-05
-2.36895217384937e-05
-2.76739166134374e-05
-1.06885675982021e-05
-2.07755954577296e-05
5.8077268518537e-06
-3.66899908169404e-05
-1.25330721084672e-05
-3.6863126896806e-06
-1.85888954775852e-05
-2.74046473901057e-05
-8.58127362477034e-06
-8.53887614159856e-06
-2.98255960364185e-05
-5.9238891963047e-06
-2.09723144311227e-05
-4.16481625644853e-05
-3.06823878641159e-05
-1.60574556456858e-05
3.26653709825813e-06
-3.20570151320428e-05
-1.9518131226094e-05
-2.72381452232331e-05
-2.65760396749748e-05
1.12646681832402e-05
1.43196263687578e-05
-2.63683402632716e-05
-3.4445934858547e-05
1.54068725612845e-06
-2.6176645937903e-05
-2.90069647313686e-05
-2.39999456151765e-05
-3.87704485616653e-05
-4.32753089845571e-05
-1.95121638740617e-05
-5.02685520757425e-05
-3.5557704286122e-05
-5.99119144769635e-05
-3.88049883260515e-05
-2.77967797395437e-05
-4.10655776199735e-05
1.3531016839006e-06
-3.46144407875625e-05
-2.49925715087545e-05
-1.75600660234424e-05
-3.48303180256932e-05
-2.98656702309335e-05
-4.78406230365643e-05
-5.16611369020329e-05
-3.57295531992204e-05
-7.89809403712678e-06
-1.26616387886657e-05
-2.20795590061542e-05
-5.21976400124998e-05
-5.36776228918175e-05
-4.36359653922936e-05
-5.54101881837432e-05
-4.71690289462629e-05
-3.67407364588321e-05
-3.57367883270121e-05
-2.4791986065655e-05
-1.40036436975698e-05
-1.36959960695112e-05
-5.79995984304845e-05
-1.90176478229271e-05
-3.51267082359455e-05
-1.28043900720063e-05
-3.15406629569149e-05
1.08397298335432e-07
-2.99813331125698e-05
-2.58465794145708e-05
-4.08206711418248e-05
-3.40307566375038e-05
-2.82455385518934e-05
-1.6688477611988e-05
-1.99017227563605e-05
-2.59413262898384e-05
-2.68653893786472e-05
-2.18313448301551e-05
-4.80489211925076e-05
-2.52076375278148e-05
-7.39297517939893e-05
-4.62247128080007e-05
-1.75460539453283e-05
-2.42079895136927e-05
-3.20239329630845e-05
-4.20819404982688e-05
-2.16397417688455e-05
-3.51539662030293e-05
-2.02037245958561e-05
-4.492416806618e-05
-3.56138707366225e-05
-4.968284276644e-05
-3.93864489181649e-05
-2.65166103534008e-05
-1.64239433622485e-05
2.00795718750561e-05
-2.6338244021255e-05
-1.30235177931012e-05
-1.5422789210067e-05
-1.90609567070544e-05
-1.91588346178254e-05
-3.99726847894768e-05
-7.02637640974099e-06
-6.21374058408393e-08
3.15520145048514e-06
-3.24316216604471e-05
-1.64040126325657e-05
-2.46323706855797e-05
-5.54662499307572e-07
-3.38681180749377e-05
-6.33161251384803e-05
4.7265093433402e-08
-7.57401117286128e-06
-6.82210761074839e-05
-4.38144553857783e-05
-3.45069579324156e-05
-2.83026329135517e-05
-2.86076925541859e-05
-4.36141501383352e-05
-3.95600678001849e-05
-4.64052442979894e-05
-1.79692587644028e-05
-2.9191364240814e-05
-1.09417257009567e-05
-4.44151741953173e-06
-3.08968394272017e-06
-2.11215552521937e-05
-6.48470450973695e-06
-2.7186480631234e-05
-1.4314698662127e-05
-2.46131563883093e-05
-3.81373058344674e-05
-1.22074923888564e-05
-3.43591549174922e-05
-1.31861655388814e-05
-5.83031155942959e-05
-2.43952227411892e-05
-2.52646311291054e-05
-4.4894006917141e-05
-2.55230362012642e-05
-2.4799562689782e-05
-3.45056171933695e-05
-7.37146430883842e-06
-4.0071493349392e-05
-2.80753146646201e-06
-3.68592991434993e-05
-3.04744496837827e-05
-2.2238151019504e-05
-1.72431918794451e-05
-3.32206974542394e-05
-4.02603748050306e-05
-3.82063946017418e-05
-2.22119264930902e-05
-3.15199550851548e-05
-7.00112848735844e-06
-1.55980224825534e-05
2.7932961684179e-06
-5.34653278319368e-05
-3.97523671429859e-05
-1.94822114550487e-05
-3.17117232012315e-05
-2.72975192004502e-05
5.26325276512229e-06
-2.43438285986328e-05
-6.07406756899207e-06
-4.43545201274922e-05
-2.17090465598568e-05
-1.67746661805226e-05
-3.63912952584951e-05
-4.80814174371746e-05
-3.59055464700962e-05
-4.50729340462466e-05
-5.14156121952935e-05
-3.46108268144846e-05
-4.33431282342831e-05
-2.8808680519537e-06
-5.39734381435261e-05
-6.21942170537407e-05
-2.97074178423625e-05
-2.04999734761346e-05
-4.92699780661461e-05
-2.57547231959222e-05
-2.58390738167346e-05
-4.18157238722689e-05
-1.29836146642274e-05
-2.54229122225677e-05
-9.49019360173404e-06
-3.09654991161821e-05
-2.6811817763651e-05
-5.20754424137458e-05
-3.27961356465545e-05
-2.76015474263967e-05
-3.51984281438333e-05
-2.66803309052486e-05
-4.78244389292315e-05
-1.16490986917144e-05
-5.8375678596297e-05
-3.19642639732304e-05
-5.76024769881623e-05
-4.43642676892348e-05
-2.38306978781278e-05
-5.18887762011781e-05
-2.97002502296642e-05
-4.52827704499844e-05
-3.44020627908091e-05
-4.29271261946108e-05
-2.60685389514586e-06
-4.21128860081987e-05
-3.13945465350072e-05
-2.48641544894392e-05
-2.5733277113097e-06
-1.6574608584197e-05
-2.92451096343464e-05
-9.66796460175905e-06
-5.32317187849255e-05
-1.57067454331906e-05
-3.34038873458153e-05
-2.02069266076504e-05
-5.40118063071997e-05
-2.93548288311059e-05
-2.27924883351924e-05
-3.4571859023505e-05
-6.61003852625928e-05
-1.95772735237792e-05
-4.89405059300475e-05
-1.11895206504595e-05
-1.87769963323916e-05
-4.00793889230178e-05
-2.00619360400497e-05
-2.0294994578994e-05
-3.22720056747039e-05
-6.74870513860527e-06
-3.67960224329477e-05
-1.36382366627361e-05
-3.78344685800906e-05
-2.63439839351399e-05
-1.85238158945109e-05
-5.71882721004081e-05
-3.52708476149445e-05
-3.48054377870056e-05
-7.76809254151227e-06
-1.80040847723275e-05
-4.18552786955952e-05
-1.11205022355114e-05
-1.31047767048291e-05
-8.22987750021811e-05
-4.3770240275766e-05
-3.03704115749593e-05
-4.6515195736929e-05
-6.25432220518238e-06
-1.0701368021496e-05
-3.15274018349159e-05
-4.50269676028122e-05
-4.84496651838909e-06
-2.98575642102084e-05
-1.53107747807611e-05
-4.84647206946414e-05
-2.33980527716788e-05
-3.58910523024693e-05
-5.22839715028641e-06
-4.74226268751186e-05
-6.71755385819533e-05
-2.16420852478341e-05
-1.38111397745849e-05
-5.02423506203e-05
-1.50143587860131e-05
-5.12122892670707e-06
-3.04742214954333e-05
-2.67691004989352e-05
-3.53354924514643e-05
-1.59339044163431e-05
-2.87904591596075e-05
1.73076446411362e-09
-5.44253516709915e-05
2.86769249217836e-07
-3.63359390687636e-05
-3.44018418497131e-06
-3.11212276776272e-05
-3.7203819765328e-05
-3.12595289579211e-05
-1.67032507826498e-05
-1.11483803756214e-05
-1.28910362866427e-05
9.20048901899867e-06
-1.10155060233256e-05
-2.09241242487597e-05
-3.8812148741715e-05
-3.11284979192165e-05
-3.18152190578605e-05
-2.50566271303044e-05
-1.66824745688962e-05
-4.19181396595745e-05
1.19916320214183e-06
-4.68941474895576e-05
-2.94376416628558e-05
-3.47678152013732e-05
-4.57563352832644e-05
-4.81824050731475e-05
-7.5796707319822e-06
-3.90755678018506e-05
-2.04653751587187e-05
-3.18152683760184e-05
-2.64793500150785e-05
-1.33372430797859e-05
-6.77776635117409e-05
-1.81479619873985e-05
-6.16994531593433e-05
-4.59069433867042e-05
-3.42990588056335e-05
-4.97835473346763e-05
-5.03891218446197e-05
-4.34815929766081e-05
-3.2944100906548e-05
3.40969385072533e-06
-3.81992287473086e-05
-4.91041180595702e-05
-6.49852827170024e-06
-2.87869744693373e-05
-3.05364387281972e-05
-1.89954353101914e-05
-2.87185167423914e-05
-4.8502790439335e-05
-4.93461018446762e-05
-2.75153749761692e-05
-3.57966354523633e-05
-3.56767602812896e-05
-3.34762880909895e-05
-5.04161489946505e-05
-5.1683732187255e-05
3.98639453363106e-06
-2.88829579164918e-06
7.92308325510208e-06
-3.23573002113285e-05
-4.29819936779499e-05
-2.74254180326228e-05
-2.72567034869493e-05
-5.65462986695147e-05
-4.70059552205932e-05
-4.10634037730692e-05
-3.58852196866646e-05
-1.04780292093607e-05
-2.00001027827266e-05
-8.89546599552086e-06
-9.93828844721593e-06
-2.12991388702091e-05
-3.36959999577662e-05
-2.66356279129746e-05
-2.45263126115539e-05
-3.10631845387678e-05
6.91946148462969e-06
-2.28151325672343e-05
-4.57257812741513e-05
-5.81144741587737e-05
4.04537709436645e-06
-1.07886448804094e-05
-2.75423276616771e-05
-7.45942021574072e-06
-5.09817423831094e-05
-5.51963458180832e-05
-5.82679466561138e-05
-6.83561281015057e-06
-3.31368351708062e-05
-1.90819948115045e-06
-1.31141808778047e-05
-2.62610768610742e-05
-5.90079200382794e-05
-3.80326103783772e-05
-1.9021087717683e-05
-1.84605364742444e-05
-2.56562090740709e-05
-3.61362385738542e-05
-3.15289171367973e-05
-2.67310912114088e-05
-4.73260194964022e-05
-4.07491428715429e-05
-9.89237731624884e-06
-2.96796098360813e-05
-3.66778874827648e-05
1.1712551927571e-05
7.2213494621604e-06
-4.61231330539472e-05
-1.95820001412007e-05
-8.3589481267311e-06
-2.39248403138854e-05
-4.07187360213598e-05
-1.09702929142534e-05
-2.44495841198787e-05
-2.13166540564606e-05
-2.24955356224114e-05
-6.79862676653056e-05
-3.92763167362742e-05
-1.53682182117075e-05
-2.9815287427032e-05
-2.34702102173442e-05
-3.5547960986255e-05
-3.00023214083966e-06
-3.56642171413285e-05
-1.81191639273385e-05
-2.90154664072005e-05
-1.77932345306489e-05
-3.7442112434716e-05
-9.48063499461348e-06
-2.80729656597355e-05
-2.05930839555443e-05
-3.55585912574259e-05
1.3325030675704e-05
-5.90520042232911e-05
-2.88183266346884e-05
-2.15915866281022e-05
-3.96230911534287e-05
-2.76093856615913e-05
-2.38019597206809e-05
-2.31735837127896e-05
-4.25938755524119e-05
-4.10129733315237e-05
-2.72575380267023e-05
-2.44081062314046e-05
-5.69376288409266e-05
-2.71580535788864e-05
-1.44144800895436e-06
-3.90499514503612e-05
-2.98808913635384e-05
6.85202520504928e-06
-2.49712555288859e-05
-1.55931006632056e-05
-5.41013128577065e-05
-4.66445390227361e-05
-4.62084024020584e-05
-4.36092596214022e-05
-4.22181581224733e-05
-1.32701934964367e-05
-3.98340274198368e-05
-1.96325888750897e-05
-2.99896305015874e-05
-3.64503872468585e-05
-1.24558628042114e-06
-1.47847892129559e-05
-3.89438721548106e-05
-2.91789765838443e-05
-5.57737806132803e-05
-1.23685674709117e-06
-4.21343340406051e-06
-6.79990277218324e-05
-4.10559006814765e-05
-2.1644330597272e-05
-1.58234244355328e-05
1.17445326189238e-05
2.33029806934026e-06
-1.07728855561311e-07
-5.3762370669722e-05
-3.0624643948025e-05
-1.60970292918392e-05
-4.07166349802939e-05
-4.90758085657512e-05
-1.59798541983583e-05
-6.22508415379354e-05
-2.43464214226921e-05
-3.0949297092934e-05
8.31350125936318e-06
-1.66990568455825e-05
-3.53685488360147e-05
-4.33514307086024e-05
-5.26401639683464e-05
-5.05838889873919e-05
-4.14674167443413e-05
-4.42642403210361e-05
6.18658909928942e-06
-1.73453142052444e-05
4.00137307364878e-06
-4.70647664027487e-05
-6.4042132741702e-05
-4.25385777115079e-05
-3.78481879177292e-05
-4.10750745376756e-05
-2.76076494020745e-05
-6.02421080749844e-05
-1.69932399313161e-05
-3.04091292699623e-05
-2.59972145190373e-05
-9.94637106414699e-06
-4.70856157149561e-05
-3.139215809509e-05
-4.69562506346765e-05
-4.87223744034414e-05
-2.68961652284363e-05
-3.67512641834509e-05
2.26947818573427e-05
-4.52377083001408e-05
-3.1416242276279e-05
-5.27958663849335e-05
-2.50572990958969e-05
-2.59262138799312e-05
-3.0016297074427e-05
-5.1475888403176e-05
-3.43631088937989e-05
-2.06676906511239e-05
-2.9439192332101e-05
-2.80675444004262e-05
-3.37276151102261e-05
-6.37543168063978e-06
-3.53442758724763e-05
-3.77797828841048e-05
-1.81574606748248e-05
-5.70651701620373e-05
-5.23044918823115e-05
-1.44586269716787e-05
-5.90494818916541e-05
-3.19015137177512e-05
-7.0851610802097e-06
-3.33413055078989e-05
-4.88525915762648e-05
-4.16964995370037e-05
-4.15350615132252e-05
-1.31958866999032e-05
-2.99437924855373e-05
-3.19241646585614e-05
-4.08324228184178e-05
-4.15296398288783e-05
-2.93991417724849e-05
-4.8038557013488e-05
-6.74395023778277e-06
9.74790725809538e-06
-2.35882384257056e-05
-1.38787242574087e-05
-1.39110276299772e-05
-5.79210409806911e-05
-2.97294149282458e-05
-2.59254521476083e-05
-3.66509455890652e-05
-4.65028920667765e-05
-5.29308703863602e-05
-2.07160647045113e-05
-4.79069387087624e-05
-1.62395281948029e-05
-2.7322657372155e-05
-4.82665159193343e-05
-1.24631482800804e-05
-2.70819493262856e-05
-2.85087160154243e-05
-3.74594720708645e-05
-3.22715591465403e-05
1.21030755406371e-06
-3.20652770794879e-05
-3.23159761433976e-05
-3.94654406998478e-05
3.29578489643675e-06
-4.92532051982374e-05
-3.03733327715782e-05
-1.65385253975306e-05
-4.02522329497018e-05
-3.61809397659947e-05
-2.46410160771444e-06
-3.23910991693733e-05
-3.11398510696074e-05
-2.42269571503375e-05
-3.67367241461591e-05
-3.97398553313772e-05
-3.79904675530694e-05
-5.83367206208211e-05
-3.20893429754847e-05
-3.24039360700417e-05
-1.00549896224848e-05
-3.07268889881116e-05
-2.02947925765578e-05
-2.23555641437366e-05
-4.39773512112973e-05
-3.59246111622187e-05
-4.85087059798571e-06
-3.66600845973927e-05
-4.70442292542074e-05
-3.36659092829124e-05
-5.15798787184567e-05
-3.10347954061649e-06
-2.91255543568829e-06
-3.21077353700334e-05
-2.95039459813915e-05
-2.38616029655986e-05
-2.96001296388132e-05
-9.21752610259411e-06
-3.7933348260463e-05
-5.73795569641099e-05
-2.41802417510274e-05
-3.76530895785257e-06
-2.04239450177702e-05
-2.23383726364479e-05
-5.09114704919248e-05
-1.18190434410136e-05
-3.50356382088396e-05
-3.20899483463111e-05
-3.62796047114474e-06
-2.96440020110824e-05
-4.0487392251586e-05
6.73156065188826e-06
-3.00229405402763e-05
-3.83509693230079e-05
-4.11994754650191e-05
-1.38307515181317e-05
-2.79353146710526e-05
1.16934898167314e-05
-3.7043686059367e-05
-4.40536001805454e-05
-3.0247105981237e-05
-5.41682912876256e-05
-3.60201174300353e-05
-2.8937508162887e-05
-3.97345349727077e-05
-3.48882217643047e-05
-3.26281951554998e-05
-1.60835694186749e-05
-3.4608898119113e-05
7.91697227934391e-06
-3.93648158671893e-05
-4.7850587851273e-05
-4.44190176261173e-05
-3.28117264213957e-05
-6.64562287553312e-05
-2.74065304617855e-05
-3.55577951878371e-05
5.5365591847881e-06
-2.03589047250375e-05
-3.944670632752e-05
-2.72827466520264e-05
-4.08713718747558e-05
-4.54870738624645e-05
-2.81566766965341e-05
-4.36530745152731e-05
-4.84777279340916e-05
-1.85682618086927e-05
-2.95219713598063e-05
-1.41290916885057e-05
-5.55312896419231e-05
-4.91740815976119e-05
-3.98521318682564e-05
-4.05771261665548e-05
-2.06799231869212e-05
-2.75460135816468e-05
-5.31868682435419e-06
-5.09591090158132e-05
-4.08991281584879e-05
-3.95823865141645e-05
-2.26513275668491e-05
-4.95270687074339e-05
-4.93243325809824e-05
-4.26271376950478e-05
-3.85470395079781e-05
-2.2379934987087e-05
-4.64021325459901e-05
-2.60659554522686e-05
1.35286922936833e-06
-3.83237881981893e-05
-2.02776525563571e-05
-1.09769132003091e-05
-1.3267593771303e-05
-2.54327669572522e-05
-1.68088671211023e-05
-2.27741786692628e-05
-1.77771964837533e-05
-2.70878858520065e-06
-1.31238201950622e-05
-2.42679937569325e-05
1.83861546937957e-05
-2.98705543592324e-05
-1.01425474509081e-05
-4.68551433729157e-05
-3.15449923181109e-05
-6.08414603692222e-06
-2.61529810745885e-05
-2.95929923974073e-05
-3.43257167573567e-05
-4.10875457666073e-05
-3.44192602073702e-05
-3.28511517273693e-05
1.6532771799359e-05
-6.23303752126461e-06
-5.09396364364703e-05
-4.33751079932521e-05
-4.5991563711823e-05
-3.3215294792899e-05
-2.83226752781209e-05
-3.37000445023562e-05
-1.58761613969364e-05
-3.75932610057896e-05
-5.32713819868096e-06
-6.16816508677436e-05
-4.91863065915468e-05
-1.40295950230743e-05
-3.30453575630328e-05
-2.73175181221834e-05
-2.75118148915272e-05
-1.7523612364898e-05
-1.57849448077321e-05
-1.6986701113447e-05
-2.65527446501294e-05
-1.65516862738311e-05
-4.51720311092804e-05
-4.48785835057408e-05
-7.73198689580802e-06
-5.10058984894805e-05
-3.13406713788884e-05
-3.3077893960251e-05
-2.92772355873377e-05
-2.11689430075819e-05
-1.00623137553325e-05
-4.39852625495797e-05
-5.50488882724002e-05
-4.84325100326715e-05
-2.40678277195151e-05
-5.77080524035698e-05
-3.22034079243092e-05
-2.22128126628249e-05
-7.88590701849877e-06
-5.50519992580907e-05
-4.05505153785323e-05
-5.77110364448444e-05
-3.72572730656377e-05
-1.46466155987248e-05
-1.86716543065176e-05
-1.97366614189632e-05
-1.30511987341942e-05
-6.57604411355171e-05
-1.25661871278928e-05
-4.26947195917573e-05
-5.71797515328209e-05
-3.73856517365191e-05
-3.70275536721759e-05
-3.38209463646304e-05
-3.13778047935146e-05
-4.67619272174984e-05
-2.96847198035695e-05
-2.25418399515594e-05
-4.07073917247743e-05
-6.12759418165144e-05
2.42469013549077e-05
-1.14022916748921e-05
-5.75129994190298e-06
-3.35489443040785e-05
-2.78039832790269e-05
-4.63222035648468e-05
-2.89950343934345e-05
-2.54070044157731e-05
-5.80468357455878e-05
-2.91805666613059e-05
-7.10715761929344e-05
-5.73893385904897e-05
-2.27618584270989e-05
-2.79325858362018e-05
-1.29034639012433e-05
-3.38455564804664e-05
-2.40584392195655e-05
-4.26026753429558e-05
-3.30754201876805e-05
-1.45057293722025e-05
-2.39358647528887e-05
-4.04521071579551e-05
-1.46007102451421e-05
-4.76859218410257e-05
-3.48353172946029e-05
-3.60523992760073e-05
-1.69513407896181e-05
-1.86622723202862e-05
-1.41908384425154e-05
-9.90690465875803e-06
-4.290456952689e-05
-6.17642730121676e-06
-3.6111111912094e-05
-2.63525188861574e-05
-4.1587473033907e-05
-1.01810973669443e-05
-4.23032848539256e-05
-3.95883155276906e-05
-2.04425851815823e-05
-3.0847556698133e-05
-2.3532821348508e-05
-2.98474129536959e-05
-9.38991288395722e-07
-2.80311102418791e-05
-2.67701654504789e-05
-1.61808295218504e-05
-4.70985270987906e-05
-8.75811813504829e-06
-6.58616474251885e-06
-2.65106384449388e-05
-3.52948909448476e-05
-5.83858027616518e-05
-5.13066838717957e-05
-1.35193155843971e-05
-4.9910863333313e-05
-4.95311471763069e-05
-5.29361117841635e-05
-3.11587331046162e-05
-3.37177111541214e-05
-4.01114742078214e-05
-2.77996294848737e-05
3.41199018318396e-06
-1.49458594771994e-05
-4.09925701376611e-05
-4.26303867501586e-05
-4.95777666579053e-05
-3.03088179062734e-05
-2.33753338048125e-05
-1.59645952140228e-05
-3.861760263674e-05
-2.24332054789172e-05
-2.49980268710159e-05
-5.0018173228995e-05
-3.80353230775495e-05
-1.08092395455651e-05
-2.57888043265623e-05
-1.82175641783412e-05
4.8715605250316e-06
-2.73413555635518e-05
-5.44918178019775e-05
-3.39179510684084e-05
-4.43796801267196e-05
-1.1945383909785e-05
-5.15517088891166e-05
-2.7747321311403e-05
-3.58474184902036e-05
3.91520520604696e-06
-1.60827853449301e-05
-4.30731160927499e-05
-8.41608941944537e-06
-2.8005897411543e-05
-6.27932546252707e-05
-3.34410247738042e-05
-3.56894170351619e-05
-2.44816353857286e-05
-2.41050855387916e-05
-3.01072275339884e-05
-2.85576408079021e-05
-7.61157079886812e-05
-2.45611583494564e-05
-9.03856218624582e-06
-1.52065317749409e-05
-2.37380957547575e-05
-2.33516945095078e-05
6.5072067935491e-06
-1.59411759106715e-05
-1.78742591319699e-05
-3.01273111278095e-05
-8.90698092176116e-06
-2.53385863479918e-05
4.97201874984185e-06
-4.80847966544655e-05
-4.35086512164042e-06
-2.51031743397248e-05
-5.39789571253583e-05
-5.14719882629357e-06
-3.39743940135872e-05
-5.1582431761884e-05
-3.74552861968541e-05
-9.90290236472293e-06
-3.58240761462586e-05
-3.96039019460363e-06
-3.21923999014598e-05
1.11530603953758e-06
-4.60235333771677e-05
-2.27766575938272e-05
-2.27560644799564e-05
1.89910272106766e-05
-4.03821863526076e-05
-2.59625984308603e-05
4.9868038386652e-06
-2.61419321999545e-05
-5.1422218950341e-05
-1.41638648093878e-05
-4.33763063657806e-05
-4.62098226662529e-05
-2.49052132872995e-05
-1.28036013622165e-05
-2.28550914332481e-05
-3.23673542681003e-05
-2.41233924401634e-05
-1.07911307046183e-05
-2.05166674820426e-05
7.6166729869419e-06
-4.22250649537575e-05
-1.45263087177052e-05
-2.76927303969468e-05
1.03917307589303e-05
-8.9091718680589e-06
-3.6333575910885e-05
-1.83190451941269e-05
-8.65795996159348e-06
-3.65686171742695e-05
1.71560182014277e-05
-1.47086267090695e-05
-5.83236812130025e-05
-6.47319004545254e-06
-2.3596508035227e-05
-4.75235675467681e-05
-4.55376696180327e-05
-4.77321507257012e-05
-1.72186960011039e-05
-3.10359529853588e-06
-1.02695585920585e-05
-1.5436310341811e-05
-5.01453732967301e-05
-1.32333811304737e-05
-2.92410622406731e-05
-1.92942797272405e-05
-3.44348820884024e-05
-4.04846538686565e-05
-3.46705641846109e-05
-3.03274730855199e-05
-6.53949868158616e-06
-1.34186041353351e-05
-2.39846984492897e-05
-5.30043405110852e-06
-3.22238674947983e-05
-3.64591425997014e-05
-4.56182305894261e-05
-6.27643124155419e-05
-2.279394706621e-05
-4.92413926253009e-05
-4.93119312166251e-05
-1.93135325727018e-05
-1.80042139432068e-05
-4.46866426214927e-05
-2.95800045676647e-05
-2.05526025313809e-05
-1.91892215417246e-05
-3.29021745065681e-05
6.45844510697826e-06
-4.30169401849772e-05
-1.55345169605955e-05
-4.67911327388257e-05
-2.8731297059401e-05
-2.92304797932857e-05
-2.30783890760993e-05
-3.06391127281917e-05
-4.60690043503264e-05
-2.56576053473961e-05
-5.21925778227117e-05
-4.31480725702485e-05
-2.64485013221977e-05
-1.09697828253792e-05
-2.43175079420942e-05
-1.25682880388198e-05
-3.11012453325084e-05
-3.75998220185488e-05
-3.235468299571e-05
-2.73193849971473e-05
-2.10113596099165e-05
-3.22235839154909e-05
-4.20395823615012e-05
-1.34725342825644e-05
-5.31728633047159e-05
-3.96494943991933e-05
-4.91345426835873e-05
-2.67521396396557e-05
-4.66521547172898e-05
-2.72571205811402e-06
-3.68094767887375e-05
-3.95885704940976e-06
-2.57117059231091e-05
-3.63744229005911e-05
-4.26292602673852e-05
-3.90611866781437e-05
-3.9847669449522e-05
-5.75967857022454e-05
-2.52082408815174e-05
-3.26413834323952e-05
-1.58474695508777e-05
-3.76064827117067e-05
-7.69691312883696e-06
-2.35968860867112e-05
-1.41965958576909e-05
-2.92844022335526e-05
-2.72198759818192e-05
-3.14218583382615e-05
1.20024718882604e-06
-4.47591121315848e-05
-2.41624515264208e-05
-2.50911208569932e-05
-3.23435915913722e-05
-6.27921899370943e-06
-1.86342089585321e-05
-3.2107468853739e-05
-1.36092674964261e-05
-5.27745549365545e-05
-4.31200226393019e-05
-2.36340333270961e-05
-2.28822612696855e-05
-4.93464271408257e-05
-2.55567492669532e-05
-4.5051939922237e-05
-2.22156879293339e-05
-2.84636073185537e-05
-3.2711548111693e-05
-1.63789614178012e-05
-6.05393013744967e-06
-2.77472994600996e-05
-3.22270378533309e-05
-2.5651037211096e-05
-9.03666717497481e-06
-2.89282617343009e-05
-4.3975144919683e-05
-5.2279231801926e-05
-3.13105276895177e-05
-4.83060118396886e-05
-4.33414483541839e-05
-1.17033095027561e-05
-4.66553452918566e-06
-2.31512319795742e-05
-2.60625983764212e-05
-3.04517038650379e-05
-2.40790151102063e-05
-3.63599930339354e-05
-1.43962259143142e-05
-2.80027694808388e-05
-3.25221827775209e-05
-3.30214504758322e-05
-2.77060393285175e-05
-4.75780451434686e-05
-1.00742071501377e-05
-5.30061165162675e-05
-2.94268693562918e-05
-1.46666518777062e-06
-2.56415324983316e-05
3.60182161862102e-06
-9.54306535231283e-06
-9.1774494559901e-05
-6.34752257660499e-05
-4.08893576660647e-05
-3.47786832760719e-05
-5.56215525824903e-05
-2.89254534033801e-05
-1.38172510675298e-05
-3.99094992944588e-05
-8.24248767862328e-06
-7.08018385328755e-07
-1.061098237717e-05
-3.20759671425257e-05
-3.66211752046947e-05
-2.67995269501626e-05
-1.94209189673654e-05
-3.49284235981392e-05
-5.47707478470391e-05
-7.84625885988259e-05
-5.37772876213358e-06
-2.16900328844504e-05
-2.20832090479562e-05
-2.78115726564171e-05
-2.25878972288279e-05
-2.15742515250966e-05
-3.84561754059973e-05
-4.1049187889775e-05
-5.75162980989004e-05
-2.6174849337826e-05
-3.01954198971725e-06
-3.33477127397371e-05
-4.76169656477263e-05
-2.06440465344412e-05
-2.2745714774323e-05
-2.70777373412913e-05
-1.17568781826753e-05
-2.08539420996877e-05
-4.11555260269603e-05
-6.24856469777672e-05
-1.33502896084563e-05
-8.26227022959812e-06
-2.27665140390326e-05
-2.85826018549609e-05
-1.59708858382835e-05
-5.10307390001046e-05
-1.27689894835108e-05
-2.8921358517298e-05
9.96127460710155e-06
-4.22478578076281e-05
-9.24655748967604e-06
-3.96604356449293e-05
-2.00255399973602e-05
-3.4391090516471e-05
-1.88758492302039e-05
-1.28674620580595e-06
-1.91563117667068e-05
-3.18804136380551e-05
4.67546825459706e-06
-1.48837755970455e-05
-2.99955456684256e-05
-2.57779012000441e-05
-1.31567130253227e-05
-1.6242365305209e-06
-2.98225884653819e-05
-1.01202890046272e-06
-3.66716862152566e-05
-6.12292321411978e-05
-5.8254729754596e-05
-1.85828773418914e-05
-2.55153621461523e-05
-3.26658913353873e-05
-3.3272189295595e-05
-2.82465312451626e-05
-5.12400088166469e-05
3.0205832370205e-06
-1.32431446982299e-07
8.20331265493016e-06
-1.82660162627917e-05
-1.11668631917544e-05
-4.44305286237929e-05
-4.67954414389591e-05
-1.68973483971132e-05
-3.83540038057245e-05
-4.80329468845681e-05
-1.53668238231531e-05
-4.50369414569328e-05
-3.05898503079138e-05
-3.67105971397194e-05
-4.01013852349334e-05
-3.99972129227093e-05
-4.63194590726494e-05
-2.88280540554953e-05
-3.70376634009813e-05
-2.74913072545657e-05
-2.59344980302759e-05
1.31528088803682e-05
-6.47849396230251e-07
-5.22587735712193e-05
-3.64475084260887e-05
-1.16649775469549e-05
-5.2897006006461e-05
-4.60786559142959e-05
-2.93222115771813e-05
-5.71513245667645e-05
-2.7019055409397e-05
-3.91874491899248e-05
-2.43056205093034e-05
-4.039908347849e-05
1.42323110501218e-07
-4.91607924573532e-05
-3.76924801768464e-05
-3.36977369850524e-05
-1.45649364898689e-05
-2.33360266369952e-05
-1.96658079316619e-05
-3.12761353218463e-05
-3.03881854478421e-05
-2.57753885473258e-07
-5.37522010621479e-05
-4.07499593413448e-05
-3.36478218463445e-05
-4.02516083713851e-05
-3.51703534534997e-05
-3.80453587705313e-05
-1.9642526958409e-05
-4.78041112993283e-05
-2.69517335771709e-05
-6.30204733169068e-06
-4.39279801531764e-05
-6.02105997029497e-05
-2.29340402403131e-05
-2.21709253981597e-05
-1.49584263002167e-05
-1.53857938895063e-05
-3.5719280842419e-05
-3.62997050834229e-05
-5.37028867857241e-05
3.22723060079381e-06
-5.08995977032236e-05
-1.40364645944889e-05
2.12197231354373e-05
-2.73948859086672e-05
-3.14361836727422e-05
-2.53415958341166e-05
-1.34340460387569e-05
-4.85282657481713e-05
-1.74493435972463e-08
-2.16359648146628e-05
-3.72025078885674e-05
-3.63084186571888e-05
-5.02395084976371e-05
-5.85760056805893e-05
-2.0196005475061e-05
-3.52610756261895e-05
-1.12073115620752e-05
-3.85834362838767e-05
7.75575395843578e-06
-5.06468329359175e-05
-3.59131707606973e-05
-3.67820273496657e-05
-2.84622102125679e-05
-9.17674503617163e-06
-2.66428372785247e-05
-4.10803518598119e-05
-4.92351385846566e-05
-1.59904483998305e-05
-2.00923935288802e-05
3.84035083702464e-06
-3.34094924113803e-05
-1.8719057505216e-05
1.83164187052475e-06
-3.98796784234134e-05
1.6898383715343e-05
-3.69023413460608e-05
-2.29138034289212e-05
-2.55265125207753e-05
-4.45670926412554e-05
-3.05294449218502e-05
-3.54614672964147e-05
-1.05158470494613e-05
4.22437850007828e-08
-2.27452350990088e-05
-3.0547387563611e-05
-2.24696176782455e-05
-6.83249341448621e-05
-4.66173184340162e-05
-5.76295240298978e-07
-8.47432951229943e-06
-2.91319305008584e-05
-2.14866156460822e-05
-5.95509752420752e-05
-3.89391066728245e-07
-4.09447191078177e-05
-2.74393566411022e-05
-1.8776604701521e-05
-6.12946236839488e-05
-6.61298301515883e-05
-4.21016848261521e-05
-1.70749547306946e-05
-2.60427056932599e-05
-3.49172629038752e-06
-3.02495138380687e-05
-3.68479192360502e-05
-8.35757068792428e-06
6.68963250126606e-06
-3.6637162618874e-05
-3.81672536986423e-05
-1.73948807033186e-05
-3.79921485487962e-05
-6.14400994749213e-05
-5.7755918068817e-05
-5.37596798701364e-06
-2.19075956416469e-05
-3.00101031437967e-05
-1.05782701547946e-05
2.55501599796556e-07
-3.35120458507859e-05
-2.60719142815279e-05
-5.17813574285114e-05
-3.25748744157776e-06
-4.07688005515497e-05
-3.92430515333698e-05
-4.44634933686341e-05
-2.74503313932306e-05
-4.82556279744892e-05
-3.18838246429425e-05
-1.3834452303973e-05
-2.12450716609344e-05
-1.45159786729871e-05
-3.28343094348004e-05
-3.15432955182776e-05
-7.00615719910602e-06
-5.04527475131324e-05
-1.9207268626482e-05
-4.40291082371519e-05
-7.04934071900401e-05
-3.59999673784028e-05
-3.11461785391834e-05
-4.48701094237121e-05
-1.19077098665624e-05
-6.28729296264472e-05
-2.71937620312814e-05
-3.88033603814027e-05
-3.65975999667051e-05
-1.28935960501053e-05
-1.92125709579468e-05
-4.97256742900384e-05
-1.74191711318441e-05
-2.0219867763972e-06
-7.47745334912685e-05
-5.01402937457982e-05
2.3029346999244e-05
-3.14759324800564e-05
-1.56187426703088e-05
-5.04490878453638e-05
-3.68934036700857e-06
-5.05814393856884e-05
-1.95261321381619e-05
-1.81791780952685e-05
-8.48308148632303e-06
9.73610282808612e-06
-4.29604981732743e-05
-5.05565508395279e-05
-1.40206743679344e-05
-5.98943000180465e-05
-2.70920343212331e-05
-4.84006214227474e-05
-3.93912366079811e-05
-2.62617881377731e-05
-1.84059600199937e-05
-5.12009204752423e-05
-5.11594024909817e-05
-4.36535752051182e-05
-1.87902274068229e-05
-9.93633416115996e-06
-1.63461731683797e-05
-6.31613624252009e-05
-1.54543452656485e-05
-1.77513732396137e-05
-5.22292473992902e-05
-4.58953047765472e-05
-4.06431513185129e-05
-4.31175002239137e-05
-5.46865649563109e-05
-3.38841514315261e-05
-2.15058863819944e-05
-2.50455459341709e-05
-3.33329194034033e-05
-5.6136892525425e-06
-3.92124163480276e-05
-2.37948079108449e-05
-3.16562834087576e-06
-4.60484886611455e-05
-3.65959451868689e-05
-5.19493016010111e-05
2.72782247181403e-06
-2.44560838447798e-05
-6.50682218439851e-05
-1.6716897451076e-05
-2.41548458901426e-05
-7.00989604802461e-06
-4.88727952882052e-05
-2.65014324187011e-05
-2.64293887028972e-05
-2.81751215678929e-05
-2.9110704059946e-05
-2.68767257758414e-06
-2.66076058225726e-05
-2.96216120750758e-05
-6.13036911258593e-05
-3.16411665535771e-05
-4.4392008334428e-05
-4.42014997944466e-05
-3.08139135176676e-05
-3.46774111757502e-05
-3.73852377773765e-05
-2.55854291148538e-05
-2.57957226194036e-05
-3.19876146336353e-05
-6.10773493832704e-05
-4.38109501171799e-05
-2.02027272311777e-05
-7.3818902047833e-05
-4.57616643144418e-05
-5.02946568773847e-05
-9.4973715855119e-06
-3.18568437543671e-05
-5.65543872608689e-05
-1.24048017493235e-05
-3.07834995291688e-05
-3.22560327823734e-05
-4.33379131537189e-05
-6.97667853845178e-05
-2.74943416055624e-05
-2.6891252731425e-05
-2.7169270383011e-05
3.45911200043103e-07
-1.0901669480759e-07
-3.09787294665672e-05
-2.62223982111629e-05
-1.74348543406884e-05
-4.5108118649756e-05
-4.82081660817253e-05
-3.06440039826278e-05
-1.63911377204488e-05
-4.4583504637681e-05
-7.09262829831771e-05
-7.53993614040595e-06
-9.07509276849577e-06
-5.55884453428829e-05
-3.54118452090991e-05
-4.11316475846625e-05
-3.93472846769813e-05
-6.24743300749784e-05
-1.95011214411958e-05
-2.88818297409071e-05
-1.78857952108874e-05
-3.62550524592728e-05
-4.14812567256866e-05
-1.26377254611388e-05
-1.49251075031367e-05
-4.38282682153243e-05
-3.45742329583441e-05
-4.91212871582611e-05
-3.53032925471602e-05
-4.37309152228018e-05
-3.77045856938736e-05
-2.69645460788801e-05
-2.43185867651749e-05
-4.98260529064543e-05
-9.1574218128779e-06
-2.85165086348454e-05
-1.23160255973391e-05
-8.98117626529756e-06
-2.00924006875714e-05
-5.08228900970602e-05
-2.90822094895253e-05
-7.73893096106505e-06
-1.63610759095402e-05
-1.49261969446227e-05
-1.28218692026732e-05
-4.53700900309562e-05
-4.86628514360927e-05
-3.28799793431776e-05
-3.33519258399179e-07
-1.86863215267093e-05
4.55462639345499e-06
-1.92884157053264e-05
-3.91865061570926e-05
-3.50924231666634e-05
-4.72726263612884e-05
-1.48353198523531e-05
-2.35102140311016e-05
-2.886740879154e-05
-9.94173959748597e-06
-4.0029216906258e-05
-1.32489453381123e-05
-4.02415796229367e-05
-3.86212156464352e-05
-1.63398519694002e-05
-3.75978834174763e-05
-3.99797406836432e-05
-2.02433918200599e-05
-5.42523771742309e-05
-5.35046258523906e-05
-5.81836026844439e-05
-2.18228995866115e-05
-4.33165307370004e-05
-1.92408360856999e-05
-1.82889086152078e-05
-4.26743467605595e-05
-4.49745182821399e-06
-1.62221467939301e-05
-3.89017313924027e-06
-3.53424805863402e-05
-2.48413605937512e-05
-4.98511525191363e-05
1.35852453495434e-05
-2.87153262150243e-05
-5.63490192926855e-05
-1.56431349598468e-05
-2.64783803227263e-06
-2.21206377653228e-05
-3.4637336839473e-05
-4.94191328385034e-05
-3.07368366769594e-05
-3.70487906898354e-05
-3.09258142467845e-05
-3.36514665819223e-05
-4.64099907172872e-05
-2.98418764301237e-05
-3.22558839644824e-05
-4.07665190638729e-05
-1.77202066438663e-05
-2.02222061782836e-05
-4.3709673081047e-05
-1.3515090657604e-05
1.92343296345405e-05
-8.69477390808177e-06
-3.88033842438634e-05
-1.93916334961923e-05
-4.14264581451381e-05
-3.29172266179779e-05
-2.12958604549091e-05
-2.64837815416746e-06
-2.24850212987882e-05
-2.23079649655267e-05
-3.96499483307883e-05
-4.63302878587423e-05
-5.18377756854094e-06
-2.34406597373825e-05
-2.80671803861041e-05
-7.89031543308922e-06
-1.48957782137946e-05
-4.63235418437831e-05
-9.46631945316758e-06
-1.54778208413229e-05
-4.80325610076472e-05
9.08918592980459e-06
-2.88130196660058e-05
-5.42476645659255e-05
-1.08304171988681e-05
1.47637976418181e-05
-4.48207772272111e-05
-2.96219897116656e-05
-2.37333603193099e-05
-3.52987001010669e-05
-1.72194571983924e-05
-5.54211884115234e-05
-8.56141592484431e-06
1.55845525552639e-05
-9.78956821206955e-06
-4.99616589689298e-05
9.53125144700134e-07
-3.54456195442581e-05
-2.6654465096272e-05
-5.57636808965884e-06
-2.02986278844815e-05
-4.19685880300904e-05
-5.10136842629215e-05
-5.28198603697203e-05
-3.84423674112596e-05
-3.56845803560921e-05
-2.56141753682742e-05
-8.7610066523343e-06
-5.60709382648908e-05
-1.03610957433569e-05
-2.3730670403018e-05
-1.40766866367342e-05
-3.53362871120683e-05
-1.34332547329153e-05
-7.14483116263523e-05
-3.76210574226947e-05
-4.0415558059915e-05
-4.05784963025019e-05
-3.97373686396433e-05
-7.41646728524762e-06
-6.82226269954156e-06
-2.18510115732405e-05
6.60473060055772e-07
-3.3124956196443e-05
-3.73630972601572e-05
-4.04532224757721e-05
-3.36454640959544e-05
-2.82039868479445e-05
-3.27171059014596e-05
-2.60199513724303e-05
-1.50316775546665e-05
-3.76664331416999e-05
-2.10770133149006e-05
-2.47255456786259e-05
-3.01066255383954e-05
-2.55195986100247e-05
-1.80705257493022e-05
-4.55277472941474e-05
-6.95038613513555e-05
-7.08691207575438e-06
-2.65029085201249e-05
-3.57628050880524e-05
-6.35858455963042e-05
-3.05015917109893e-05
-5.28764437193419e-05
-3.12672273370243e-05
-4.03692784199717e-05
-3.88686382344313e-05
-3.75777661836113e-05
-4.24370508910403e-05
-2.11259675631327e-05
-4.12878262912098e-05
-2.60166572456167e-05
-3.26806638068871e-05
-8.83392473370483e-06
-3.09068781896389e-05
-2.19125441845963e-05
-4.22116986529052e-05
-8.41506190817775e-06
-2.98888258973364e-05
-1.27571514904467e-06
-3.48587204689751e-05
-1.31842461962588e-05
-6.17644441129077e-06
-5.53129117854341e-05
-2.40551801793738e-05
-3.02532767280595e-05
-4.95599440194427e-05
-3.98845968390052e-05
-5.02721508382734e-05
-2.31380201654008e-05
-3.43650188083302e-05
-7.86443109221079e-06
-1.32179241676192e-06
-5.28709107211788e-05
-1.3517760799533e-05
-1.68723157871922e-05
-1.78299603884836e-05
-4.20560684049351e-05
-3.02094959657482e-05
-3.94358849056312e-05
-1.96898409433982e-05
-1.31508109385669e-05
-5.39488247307892e-05
-5.12442235140099e-05
-1.0630834527349e-05
-2.96573969876313e-05
1.70994540614526e-05
-3.36299883834369e-05
-2.82671541055304e-05
-6.77904798545581e-06
-4.00289875675015e-05
-3.35236977855449e-05
-1.60818485352904e-06
-3.2851293406798e-05
-6.54971620261929e-05
-3.80089673686232e-05
-2.51337880982865e-05
-4.42128555566492e-06
-7.53628676450746e-06
-6.16722038659693e-05
-4.63772009435186e-05
-4.40070056026968e-05
-2.41848709632756e-05
-1.61167539052464e-05
-4.73420319013234e-05
-5.08828037243543e-05
-3.57334180183877e-05
-4.52004166667054e-05
-4.03252602567074e-05
-5.12798997174205e-06
-1.33508353810847e-05
-2.17793756685355e-05
-4.51163007719815e-05
-4.65182509674538e-05
-2.46946059948871e-05
-3.94087252590806e-05
-4.83603949463699e-05
-3.71184235743341e-05
-4.07674999760981e-05
-4.34775713735658e-05
-6.59286612215568e-06
2.04447719593738e-05
-2.31452515982188e-05
-5.67678532396281e-05
-7.5853456296745e-06
-1.96937448914632e-05
-1.24736574444503e-05
-3.22307424384668e-05
-3.53897635957762e-05
-2.31029148043427e-05
-1.34952037860672e-05
-3.65675910206334e-05
-1.39304807546464e-05
-6.49780579069909e-06
-1.05414662048e-05
-3.78455260639121e-06
-1.10264400391683e-05
-2.8776718507687e-05
-1.28331803853725e-06
-2.82017009723812e-05
-4.67271845914765e-05
-5.81543801430071e-05
-3.35734034250493e-05
-9.37581121946504e-07
-4.26499795287176e-05
-1.92769666755825e-05
-4.8037304373578e-05
-1.42344121551607e-05
-2.46462632228265e-05
-3.26988523993832e-05
-2.81147850823864e-05
-4.60804199953001e-05
-2.7437522584704e-05
-1.8502674700321e-05
-3.60786790039153e-05
-3.70889851695301e-05
-2.90621209955663e-05
-4.0741793791919e-05
-2.01425414015282e-05
-1.98838015343113e-05
-2.01094569350946e-06
-1.57289763214935e-05
-5.33532764315985e-05
-3.46775097503423e-05
-3.27064255441801e-05
-1.70536996268916e-05
-1.27376823992739e-05
-3.60109871399683e-05
2.29572507724217e-06
-2.84864613381555e-05
-5.55239260871202e-05
-2.73768436269347e-05
-6.35038606284719e-05
-6.70430743704285e-06
-5.17935658913605e-05
-1.75230218866145e-05
-1.90786576019143e-05
-2.75745183801447e-05
-1.29437162904986e-05
-4.2962587057295e-05
-3.37575265224263e-05
-2.0475659827854e-05
-2.32116458150205e-05
-1.93592220503659e-05
-1.71699683004163e-05
-4.16553526364555e-05
-6.13071539275642e-06
-5.25431208955122e-05
-3.02185053475912e-05
-3.9772316163646e-05
-5.16829772088772e-06
-1.79980236248329e-05
-4.27507310748122e-05
-4.27278382982069e-05
6.92201528966486e-06
-2.54440323921013e-05
-2.34500414206579e-05
-4.52003398008808e-05
-1.76986422994756e-05
-2.74193781746501e-05
-2.30800523811292e-05
-1.63163787785125e-05
-4.47303065269549e-05
-2.15789809369066e-06
-5.71491470290423e-05
-3.52423844262202e-05
-1.51161710622776e-05
-2.33896492656897e-05
-8.48911825912734e-06
-2.03492645088061e-05
-4.23504088718658e-05
-3.13845732209319e-05
9.1883385021305e-07
-1.83821234467541e-05
-1.15402392390816e-05
-3.43842693566224e-05
-1.71545645142468e-05
-4.22040240057713e-05
-3.33424944988849e-05
-5.67668732683359e-06
-3.13687661013558e-05
-2.05646298281231e-05
-2.0369120699339e-05
-4.81408316067335e-05
-3.54390199340027e-05
-4.20398187499525e-05
-3.12710148490964e-05
-1.7401120330788e-05
-4.58644524579734e-05
-3.06305767853464e-05
-1.90801678134985e-05
-1.58595697822136e-05
-2.33503185860709e-05
-7.56324929871811e-06
-3.44508082538391e-05
-1.20280714360039e-05
-5.43088614717661e-05
-3.93803332418846e-05
-3.61162255979236e-06
-8.33016102146204e-06
-3.30799900103849e-05
-2.83109054113641e-05
-4.89641364556703e-05
-1.96998370800936e-06
6.44321600082741e-06
-2.06339188867527e-05
-2.08359496901721e-05
-1.96927074039782e-06
-2.54571988740704e-05
-1.82904260487491e-05
-4.5591988937609e-05
-3.05296703122499e-05
-3.86665044841525e-05
-1.4173015012468e-06
-2.01356987438645e-06
-1.7693619108717e-05
-1.0592912625702e-05
-2.19613382250729e-05
-4.5673092931001e-05
-2.52484496144759e-05
-2.57169820638742e-05
-3.97862030828931e-05
-5.34374720794583e-05
-1.41648576362415e-05
-1.49245002441991e-05
-1.35013537496489e-05
7.12638179186521e-07
-4.20883279729835e-06
-5.448735397227e-05
-2.82475436544491e-05
-5.28870921387569e-05
3.09275057080485e-06
-2.21549232363709e-05
-4.37450970946855e-05
-2.14496357798594e-05
-1.84244938127111e-05
-4.8048830855126e-05
-2.46385510528479e-05
-5.07812812631969e-05
-1.81954522856271e-05
-2.58047706013105e-05
-3.63471181285871e-05
-3.96586512064889e-05
-9.07477522287852e-07
-6.10916309532678e-06
-4.36363343948627e-06
-4.30298688336675e-05
-4.47044839497566e-05
-3.17259967803951e-05
-3.91219240281885e-05
-2.20257404652515e-05
-2.62756830250765e-05
-2.77113096242046e-05
-2.15234997805466e-05
-5.71633234051101e-05
-1.32352792085412e-05
-8.85819037153622e-06
-3.93039649113626e-05
-4.54539871657934e-05
-2.98823802812341e-05
-2.19826217475263e-06
-1.15280407861395e-05
-1.95129004792977e-05
-3.20052313447456e-05
-1.6292268620268e-05
-1.29110409441625e-05
-2.86118127322226e-05
-3.96972212937147e-05
-4.46091303412594e-05
-2.88678384222403e-05
-1.14544485274963e-05
-2.6271446486811e-05
-4.4290799164197e-05
-3.59802237466968e-05
-3.20886109602043e-05
-1.75029367258899e-05
-5.22518458685881e-05
-5.35092392780347e-05
3.50742889460771e-07
-5.01050727078395e-05
-4.01045621228861e-05
-4.3833120187434e-05
-6.36172784064377e-06
-5.14124572785761e-05
-2.70336074633697e-05
-5.10142506653327e-05
-6.74705439290555e-05
-3.68065425041924e-05
-3.76534591167995e-05
7.40463287293993e-06
-1.51430158042129e-05
-3.24029262459048e-05
-1.77502972053483e-05
-4.07605649366362e-05
2.05033746579696e-05
-9.62913899224296e-06
-3.98609396886401e-05
-2.39263992730311e-05
-4.31226608761447e-05
-4.75614021172771e-05
-3.03576940174516e-05
-8.36795886554459e-06
-1.42856838434991e-05
1.6206946608894e-06
-1.96882252502238e-05
-2.87994616931786e-05
-6.5131735633687e-06
-5.10031471950997e-05
-4.74247880126399e-05
-4.9203239918422e-05
-1.37068438982029e-06
5.6344731084959e-06
-1.734120573759e-05
-9.17853363663718e-06
1.27410849909294e-06
-2.33941623548544e-05
-8.27974950811701e-06
-2.71922160048532e-05
3.88898145806013e-05
-3.24983069764962e-05
-2.50146071163922e-05
-2.59124084547497e-05
-3.67628340477243e-05
-3.06654697804211e-05
-5.02499831315399e-05
-1.40931962298605e-05
-2.43242923963567e-05
-5.66012520323425e-05
-1.5875408802129e-05
-2.69345415963921e-05
-2.76566246956126e-05
-3.40527166519922e-05
-4.695440478999e-05
-3.78260674030925e-05
-2.79853535893178e-05
-4.97073722177101e-07
-3.43868181440558e-05
-3.90949801630249e-05
-3.26615592712522e-05
-2.75027726040108e-05
-4.77359812797233e-06
-5.20017944095107e-05
-4.90495726285539e-05
-5.57652039551009e-05
-3.34598969116421e-05
-6.05244190354986e-05
-1.85767170624045e-05
-7.12273439899426e-05
-3.13384874397257e-05
-4.45173570147618e-05
-7.00692182075156e-07
-4.35772056709687e-05
-2.18705637334265e-05
-2.8119796419509e-05
-6.43961638662242e-05
-4.2560475510315e-05
-2.22896155210003e-05
-6.11805699603027e-06
-3.42029875995702e-05
-4.82801814757433e-05
-2.12178298962691e-05
-4.45685552337653e-05
-7.70394978879091e-05
-6.89830907783476e-05
-5.35056565956538e-05
-7.55632511833826e-06
-3.0290923590484e-05
-5.13633648884216e-05
-2.48014682399811e-05
-1.61018585015747e-05
-4.95218797273925e-05
-4.1438182511298e-05
-2.4683000743157e-05
-5.44969029179736e-05
-1.3117758317923e-05
-2.06391505489216e-05
-4.52708222828931e-06
-4.59698845906533e-05
-5.94680274132672e-05
-1.56004406018421e-05
-3.63894607146461e-05
-3.91233944838862e-05
-4.34260296019444e-05
-2.97569558291351e-05
-5.16548168062773e-05
-1.41027938657157e-05
-4.42438798207431e-05
-2.11825868707415e-05
-1.59906744349824e-05
-2.82378165972884e-05
-2.52309185535557e-05
-1.18580849974759e-05
-1.58808656917878e-05
-6.57927410802529e-05
1.0550330882382e-06
-5.19617351906305e-05
-3.84209537218825e-05
-2.83409880021666e-05
-1.75944208181585e-05
-2.76271927254312e-05
-3.93728672224614e-06
-1.66887144066473e-05
-4.22980707361626e-05
-2.52866233247304e-05
-3.84851275790112e-05
-2.32470273076748e-05
-3.62269683114772e-05
-2.67135803123202e-05
-2.73254560200498e-05
-3.63237537743013e-05
-5.04904218707695e-05
-5.17138602321959e-05
-4.3334134017704e-06
-1.11642340455528e-05
-5.90929935996645e-05
-1.6623951281394e-05
-3.65103951155254e-05
-2.55175868754433e-05
-6.85262055071722e-06
-3.93019026334374e-05
-4.51486541551244e-05
-4.88479482798715e-05
-2.76673671600067e-05
-1.51031633033493e-05
-2.91973284253621e-05
-3.43968027277894e-05
-2.54725559641455e-05
-2.7297548106305e-05
-2.78647376187097e-05
-2.27951867770438e-05
-4.49575097706621e-05
-1.08337486207427e-05
-3.61007002818493e-05
-1.73452941097314e-05
-3.36886431639661e-05
-3.69897108613185e-05
-2.4428186360613e-05
-5.08642522746872e-05
-1.95519207229912e-05
-5.39401098138841e-06
-3.05754611366058e-05
-4.7552438594845e-05
-7.06958377937418e-05
-2.24095641354906e-05
-2.73352047287745e-05
-2.26783191259871e-05
-2.07960170813275e-05
-2.43545631101332e-05
-1.75489682455919e-05
-3.60850412937532e-06
-3.16856036463182e-05
-2.62112783490879e-05
-3.97480208325021e-05
-4.53343955190749e-05
-4.81496953472646e-05
-2.39306022683755e-05
-3.94966588806714e-05
-7.60615946399186e-06
-2.53473956684013e-05
-1.13601698178234e-05
-1.01852109966381e-05
-3.36128672448438e-05
-4.00016260698137e-05
-2.57352829939323e-05
1.27292934835085e-05
-1.32522149093762e-05
-1.83233686436553e-05
-1.55162311934423e-05
1.06581069330448e-07
-5.15633948094375e-05
-3.60490262953047e-05
-1.29876974369146e-05
-6.78591702397995e-05
-1.36163371191095e-05
-4.1390015200967e-05
-1.75500485317535e-05
-2.6749301622056e-05
-4.1128572557974e-05
-3.65316039436802e-05
-5.62068730160228e-05
-9.92780210035776e-06
-2.74469668235392e-05
-2.53101343213562e-05
-1.66816518902315e-05
-5.04498399509943e-05
-2.05622985029173e-05
-2.55915454878018e-05
-5.63661766588246e-05
-1.38152593366565e-05
-2.89952814783446e-05
-1.47006459358066e-05
-5.16254633842605e-05
-3.3416841921769e-05
-3.43527109598569e-05
-4.13499532247507e-05
-1.90917623438327e-05
-4.08352621817609e-05
-3.80344337759423e-05
-4.04458687797477e-05
-4.38838424196257e-05
-1.82750797402848e-05
-1.87195044476651e-05
-2.43835932628137e-05
-4.43658771612068e-05
-3.82525828727444e-05
-2.34090644593096e-05
-1.73060595773449e-05
-1.59469407852626e-05
-7.0929595991025e-06
-2.68737382476942e-05
-4.47336585943065e-05
-2.57063678150775e-05
-6.90431985853353e-05
-4.96192600041685e-05
-3.18356948678772e-05
-6.76200096051721e-05
-4.49632690096862e-05
-4.68762477319719e-05
-1.73255506452265e-07
-2.94493647331124e-05
-2.81733954215846e-05
-1.90537412851283e-05
-3.19265221556701e-05
-2.60073242510506e-05
-1.28449265619813e-05
-1.48828403629131e-05
-1.21760689688769e-05
-1.1016483996318e-05
-4.59642110215596e-05
-3.60169772818112e-05
-5.51681586937314e-05
-4.34841538575919e-05
-2.98526872825852e-05
-3.03973044724325e-05
-3.51900700002164e-05
-1.85582730845944e-05
-3.90917242278268e-05
-2.36764008203107e-05
-2.40605339531079e-05
-2.14286434365212e-05
-3.57820526202815e-05
-3.04395478643935e-05
-7.45425360931045e-05
-3.48412584725046e-05
-2.06597754992081e-05
-2.8355188961927e-05
-2.55769125563482e-05
-4.49861405566436e-05
-1.24963559439156e-05
-4.65882061049414e-05
-3.93676323921152e-05
-3.9142522452953e-05
-3.92966124669659e-05
-4.45621700066994e-05
-2.02382545844299e-05
-2.30995722734414e-05
-5.2321338309147e-05
-1.26924091595391e-05
-5.86966973610243e-06
-6.17877616848545e-06
-3.95668261824544e-05
-1.02549725021796e-05
-4.87174677801897e-05
-5.61169684707244e-06
-1.88272103263113e-05
-2.88809009151494e-05
-4.7960480198559e-05
-4.86694309718446e-05
-2.79775381382694e-05
-3.89139566423088e-05
-5.41627802993874e-05
3.56908978813773e-06
-6.55860832296202e-05
-2.43577409923591e-05
-2.61319756823744e-05
-2.95125975302558e-05
-6.54511268320908e-05
-2.59478536022539e-05
-4.61168145962502e-06
-4.37274239218202e-05
-4.87354880703069e-05
-2.99169331859954e-05
-6.15852950099411e-05
-1.86002845385546e-05
-1.82430001834814e-05
-4.25077952271265e-05
-1.97431259036415e-05
-2.47944838211849e-05
-5.42854654065414e-05
-1.05052423284881e-05
-4.6218882277221e-05
-1.76588579463933e-05
-2.30914874249056e-05
-3.27184982243537e-05
-2.36706271123296e-05
-1.46481347200567e-05
-4.17132432552157e-05
-2.00302175062528e-05
-4.04162198943608e-05
-4.57391684638214e-05
-4.97494946015964e-05
-4.1640406653595e-05
-4.82040205667561e-05
-3.70730253897973e-05
-3.57931830112736e-05
-2.37415668808776e-05
-6.21424197620855e-05
-1.55421936818121e-05
-3.32421155381711e-05
-1.87727435457889e-07
-3.51569993361708e-05
-2.24661379672587e-05
-3.63492943093582e-05
-1.33049172097472e-05
-1.2697962397385e-05
-4.95756574417638e-05
-3.7716616626071e-05
-5.28635709132901e-05
-2.86814771998301e-05
-3.00395490827876e-05
-3.22433242435583e-05
-3.64357614253524e-05
-4.92217888138148e-05
-3.97439282047603e-05
-2.1760023290691e-05
-2.22472081116922e-05
-4.01494046955525e-05
-1.67388346284531e-05
-4.4619833478765e-05
3.32041032975183e-06
-6.93956015474391e-05
-6.81468387983044e-05
-2.31355837814262e-05
-1.79915298092946e-05
-3.27771832119633e-05
-2.49434509834428e-05
-4.08083763577989e-05
-6.30274277280347e-05
-3.23859183465114e-05
-8.26072678182513e-06
-1.58257937694993e-05
-2.89391350485796e-05
-2.82637139052728e-05
-5.38758865217361e-05
-5.86794369136533e-05
-2.24566404366143e-05
-3.78514751281057e-05
-5.58154578241362e-05
7.61378043710417e-06
-5.76563434162048e-05
-4.10562613340133e-06
-1.49372667043124e-05
-3.92366877487479e-05
-4.30028448442009e-05
-4.42244039611771e-05
-7.48091276596201e-06
-3.0297492361404e-05
-4.8358589794126e-06
-4.14834386485958e-06
-1.10966423009863e-05
-2.73315148490388e-05
-2.10953455749884e-05
-2.14542285942917e-05
-2.98736281312619e-05
-7.04883397522283e-05
-4.4381530323226e-05
4.006729672482e-06
-3.75092914121441e-05
-3.69630907457802e-05
-1.86771985251371e-05
-2.94572566108897e-05
-4.32097481499102e-05
-6.90487379883695e-05
-1.88949824692054e-05
1.93568199548357e-06
-4.71269751352324e-05
-7.31576872520456e-05
-5.43728716333659e-05
-3.25842153031352e-05
-2.64202649627704e-05
-5.58215096799416e-05
-2.56614252999376e-05
-2.08678099513913e-05
-5.25368057223374e-05
-2.14644567884686e-06
-3.02661437564265e-05
-1.55019277310312e-05
-2.94684811494288e-05
-1.82511689488197e-05
-3.92694708891535e-05
-1.30296397174296e-05
-1.35606275408097e-05
-8.89534553035021e-06
-3.55425148957651e-05
-4.7465503410049e-05
-3.30653024232469e-05
-3.365228318826e-05
5.97767975342394e-06
-6.28686549577954e-05
-1.54760898505778e-05
-9.01202036122406e-06
-3.33832570584611e-05
-3.4561265880876e-05
-1.66592530871642e-05
-1.83423921548196e-06
-4.31607063483495e-05
-1.65475633563074e-05
-3.93461697264603e-05
-4.34243719142035e-05
-3.64458432340898e-05
-3.52909044938124e-05
-2.43187661478705e-05
-2.41149367145481e-05
-3.68137273590571e-05
-2.00625970262836e-05
-3.87093457274357e-05
-1.07163590539053e-05
-3.35649947415952e-05
-2.92122751900856e-05
-3.06312953214775e-05
-1.87597693368065e-05
-3.62335058716029e-05
-4.22985280707791e-05
-4.35651116883962e-05
-3.17650776138009e-05
-4.04198879374368e-05
-3.77330984324651e-05
-3.0640167202203e-05
-1.94637628646433e-05
-3.11881338771482e-05
-7.71482236647444e-05
-2.53578509281241e-05
-4.80215020077718e-05
-2.76131824501326e-05
-1.29369761505812e-05
-1.34681989815709e-05
-4.93846707266738e-05
-3.28838742272574e-05
1.35230925036463e-06
-3.0920646462639e-05
-4.80109043816813e-06
-2.67607516028294e-05
-4.1608464150689e-05
-5.91625365833878e-05
-4.48791217786329e-05
-4.33077991207175e-05
-5.06801308728531e-05
-3.8166385106039e-06
-7.72505355044326e-06
-6.64825525410594e-06
-3.35200425416713e-05
-2.13045733489058e-05
-3.6466110478442e-05
-4.29748861822012e-05
-2.93234673959795e-05
-3.49127798032597e-05
9.57664818486347e-06
-1.09259032222739e-05
-2.01147750359474e-05
-2.28239056707709e-05
-5.21571184494974e-06
-2.61213320462018e-05
-5.01558159832689e-06
-1.77784816052463e-05
-1.87589677830569e-05
-5.58753416125375e-05
-2.80879670935314e-05
-3.09684995986627e-05
-3.28762096277377e-05
-3.05242286143974e-05
-1.17940071952116e-05
-3.58678434644309e-05
-3.30742226724305e-05
-2.29463108637123e-05
-1.8671633645372e-05
-5.13769357971961e-05
-3.79980472265932e-05
-3.12022855793683e-05
-1.17296695617359e-05
-1.02340209375352e-05
-6.0723643094117e-07
-2.14312435483939e-05
1.25967924731777e-05
-2.1342306625664e-05
-2.05180732735576e-05
-4.69668951636728e-05
-1.21085551052976e-05
-5.95555748817768e-05
-5.84564134446728e-05
-2.52363398846449e-05
-1.46720818281862e-05
-4.14900840918247e-05
-2.89155136233722e-05
-2.7239346299173e-05
-4.59375436555416e-05
-4.24642392408794e-05
-3.35296408077705e-05
-3.91838765331549e-05
-1.01351852801757e-05
-4.64204196632036e-05
-1.5111773501108e-05
-4.55870159632491e-05
-5.18209323907856e-05
-2.54248026196227e-05
-3.27535851322739e-05
-4.60028444832326e-05
-1.67975196222727e-05
-2.98824972101063e-06
-6.89861821193279e-05
-4.68029110448108e-05
-2.05591422152382e-05
-2.61321498418755e-05
-4.96975971188392e-05
-1.65026179896306e-05
5.88835534112745e-06
-1.27335360666049e-05
-4.7238763644238e-05
-4.65520488324422e-05
-2.00328022564121e-05
-1.82198423062051e-05
-4.55110346088597e-05
-1.62274830576424e-05
-1.77280098142257e-05
-1.52993370139786e-05
-4.68367092960219e-05
-1.47479576451425e-05
-3.32903270579909e-05
-9.77025494522177e-05
-4.30250894806565e-05
-5.12895527745746e-05
4.51663395186843e-06
-5.95321404177345e-05
-3.63713566185349e-05
2.34989972140046e-06
-1.31322938288136e-05
-4.54343869711731e-05
-3.78147320241153e-05
-3.30189197916413e-05
-1.17722831770551e-05
-4.78250024202648e-05
-2.18323172880561e-05
-2.06188886492994e-05
-4.78279626431512e-05
-2.41057557305215e-05
-1.21053099982281e-05
-2.54777417787614e-05
-3.0061309891509e-05
-1.19543037784845e-05
-5.57010664529152e-05
-3.10597611007744e-05
-8.36420314350514e-06
-2.42344413998378e-05
-4.23346295392261e-05
-7.53998164244984e-06
-3.44164118969436e-06
-7.83734650056252e-07
-3.01237122419197e-05
-2.88565678063491e-05
-1.00760876686713e-05
3.05796179223812e-06
-4.97872700263121e-05
-6.21835527863141e-05
-4.37580985138459e-05
-2.00069449916747e-05
-7.17312142912214e-06
-1.7543814109614e-05
-4.72344579368177e-05
-3.64061157094254e-05
-1.75391029669051e-07
-5.39570132728846e-05
-4.20379297503947e-05
-2.21910099368591e-05
-1.63704812527551e-05
-2.23339170594592e-05
-1.53467449229807e-05
-5.26173048403898e-05
-1.20506672333462e-05
-1.99912901359111e-05
-2.70895489938895e-05
-2.21245404569394e-05
-4.1466076661898e-06
-4.81893141324997e-05
-5.36098632019291e-05
-1.72400509541386e-06
-1.8295761288255e-05
-2.12322317390717e-05
-2.74504552170279e-06
-1.93121549065314e-05
-2.20403392199484e-05
-1.54818003012267e-06
-2.06036423627013e-05
-1.86686205154625e-05
-4.64598586834886e-05
-1.3249171971354e-05
-3.57026947993101e-05
-1.41765577246613e-05
1.15061935627794e-05
-2.44492694675846e-05
-3.40605309080929e-05
-2.07474282638902e-05
-5.53952042717919e-05
-1.71378356032082e-05
-6.07089755260845e-05
-1.67656104859112e-05
-4.06671242789762e-05
-2.79133213705864e-05
-3.98455604425718e-05
-1.82019770481537e-05
-3.50011556920915e-05
-3.03818108800826e-05
-1.95911117324261e-05
-1.98535271023442e-05
-1.71180457726447e-05
-4.27925945855386e-05
-3.38769950769003e-05
-3.01042387279784e-05
-1.04318213507786e-05
-3.28455369631729e-05
-3.20406198775584e-05
-3.10146687922299e-05
-2.31704312738019e-05
-2.83317560127716e-05
-3.54986054125936e-05
3.77953375313013e-06
-3.70928536793495e-05
-3.41312891293844e-05
-1.40364844041613e-05
-3.72476112791005e-05
-4.19834811847213e-05
-2.38040876473118e-05
-5.40987230101355e-05
-4.73334451551268e-05
-2.08079521773493e-05
-1.91236235725397e-05
-4.94849000461919e-05
-3.21053061848835e-05
-2.68001280400822e-06
-4.46972006298539e-05
-5.18220181595832e-05
-4.14905631289072e-05
-6.22558470851837e-05
-1.29136561904584e-05
-5.12036421780834e-05
-1.56131573993437e-05
-2.4447216143754e-05
-5.36781582039365e-05
-5.05316313671514e-05
-2.54978178525103e-05
-3.59127451277894e-05
-5.14007376710432e-05
-2.08137557565178e-05
-6.1740346588008e-05
-4.44681941899413e-05
-4.04624611409506e-05
-3.94137575562197e-05
1.89514979638438e-05
-7.09314493727931e-05
-2.69966110010839e-05
-3.41014931864269e-05
-3.5587020209718e-05
-3.79189149399257e-05
1.96632127600473e-06
-2.8388105154571e-05
-3.41184844562216e-05
-2.35156116652666e-05
-3.36938795444472e-06
-2.02297917840652e-05
-1.57834530521045e-05
-7.36871455376879e-06
-5.94503592550447e-05
-3.0268179362529e-05
-3.49043998594541e-05
-1.7347827720893e-05
-3.32909097241855e-05
-3.46996935653094e-06
-3.16397894012547e-05
-3.51997081931835e-05
-3.25787746503885e-05
-4.34207822473769e-05
-3.62769100966564e-05
-3.37341835444032e-05
-2.25725021517165e-05
-1.51747428009888e-05
-3.72050029833043e-05
-5.35661122745241e-05
-3.14458562788893e-05
-4.67157152034121e-05
-3.56684418255597e-05
-3.30775863960415e-05
-1.93983063898284e-05
-3.24314378018063e-05
-1.60332489400541e-05
-3.54093225751925e-05
-1.56863720982867e-05
-4.90499652983414e-05
-1.18158787717402e-05
-5.54398699173225e-05
-2.35556190799317e-05
-2.01041274612442e-05
-4.14971241038143e-05
-4.65309711854515e-05
-6.24544122063633e-05
-4.57610243942368e-05
-3.63403803900828e-05
-5.63385993428886e-05
-1.85492499864265e-05
-1.83537648531493e-05
-5.05827692211e-05
-7.7362221825892e-06
-3.89412534128564e-05
-1.81977327327539e-05
-1.93343103696017e-05
-4.64034457147785e-05
-1.49153189879873e-06
-1.75093633279729e-05
-9.76218750690623e-06
-3.21451910282092e-05
-2.57671015548381e-05
-4.08931349079752e-05
-5.45953793106208e-05
-3.10788843030016e-05
-3.49303556083676e-05
-5.72413113391592e-05
-3.33839754835933e-05
-3.94284479375027e-05
-3.0494630132678e-05
-1.16996680700045e-05
-3.42441553064899e-05
-2.34558541833132e-05
-4.62142086034326e-05
-4.75331743394856e-05
-1.80927349155548e-05
-4.25603480220615e-05
-4.78898599651411e-05
-3.98546930585005e-06
-1.77855642997898e-05
-2.59493377732797e-05
-2.49005752598877e-05
-7.53421369035507e-07
-3.61470471966681e-05
-2.55620188644561e-05
-4.45017112735032e-05
-2.41607285705643e-07
-6.24931002610706e-05
-3.79228903413165e-05
-6.21757571623468e-05
-4.92064523583773e-05
-2.20554199537135e-05
-3.77340449595858e-05
-4.90465839506845e-05
-2.0600665529481e-05
-1.99413995941035e-06
-2.0659245773612e-05
-3.05153225930218e-05
-2.25511958406701e-05
-3.52529835052489e-05
-2.46639931305183e-05
-1.17808046969406e-05
-3.88859554662885e-05
-3.70089055970144e-05
-5.81101124003117e-05
-2.95185445610127e-05
-2.11094813764424e-05
-4.18759420049073e-05
-1.19651254172175e-05
-6.81839593691129e-06
-2.45315027261193e-05
1.52828884245507e-06
-1.81981417214773e-05
-2.63949474388772e-05
-2.16632143278124e-05
-4.33760392762431e-05
-3.9179007839822e-06
-8.96106939615305e-06
-1.50392171676482e-05
-3.56431067098443e-05
-2.9194104160606e-05
2.21720901843729e-06
-6.16634935675873e-05
-2.01646382670488e-05
-2.47183602174438e-05
-4.19923466321328e-05
-5.1361807829487e-05
-3.25146773907324e-05
-3.70818802461227e-05
-4.25152670361047e-05
-1.89640414669542e-05
-2.64003726998082e-05
-3.78103178735541e-05
-5.76920826623325e-05
-2.29472040455722e-05
-5.62678528945298e-05
-4.87788100013889e-05
-2.72401387791159e-05
-1.41536563434329e-05
-2.73656095066095e-05
-1.56772036374857e-05
-4.13717936401997e-05
-3.16261768140424e-05
-3.30904066658331e-05
-4.47688295609407e-05
-4.06176547650872e-05
-3.63872594921175e-05
-1.51033509981087e-05
-2.54137887754571e-05
-3.08371260944113e-05
-1.32337696410804e-05
-5.07373688114128e-05
-3.43072995677187e-05
-3.76228958226335e-05
-2.31807019000445e-05
-2.16734381759655e-05
-2.90741940045475e-05
2.29319740590566e-06
1.78122142285716e-05
-4.86714615043097e-05
-2.42517412749047e-05
-2.09129513333031e-05
-2.47459508374524e-05
-3.69361131564511e-06
-1.24432809807046e-05
-6.76695210888844e-05
-3.13510241347844e-05
-2.33691470640523e-05
-2.61916873178612e-05
-4.24690212767213e-05
-2.97363706185321e-05
-5.02269902148284e-05
-5.87550158517259e-06
-1.83167254018594e-05
-1.89118205385952e-05
-4.15226067166343e-05
-1.02761053076477e-05
-1.97879126502262e-05
-2.2192752349863e-05
-1.93877346557314e-05
-2.95877814569879e-05
-3.99334060369223e-05
-2.09819591045756e-05
-2.29378420223023e-05
-2.71636097003909e-05
-3.21752195369446e-05
-4.21549133264577e-05
-1.51974738710896e-05
-3.42175170868524e-05
-1.80705752047877e-05
-1.94847234464257e-05
-2.36337252265605e-05
-3.7773619101188e-05
-2.67407770512553e-05
-5.54090547048825e-05
-4.62600237005583e-05
-4.6259659660966e-05
6.45155400278559e-06
-1.67559814604313e-05
1.64172837099156e-05
-1.19053243679654e-06
-2.6028444891592e-05
-2.36100198438391e-05
-4.77499806417656e-05
-2.62535811303168e-05
-2.02740180992007e-05
-2.50372040830467e-05
-3.77940947656846e-05
-3.11424700566421e-05
-4.91067379898404e-05
-3.0515511658128e-05
-2.83623622754356e-05
-2.26097083693979e-05
-2.43077690282776e-05
-2.42524102310589e-05
-3.45242185229581e-05
-2.66807364648915e-05
-4.51167286085057e-05
-3.80106591545331e-05
-2.08023637143376e-06
-4.09053930587244e-05
3.42891368266803e-07
-2.50271288925369e-05
-5.49187358016069e-05
-2.54071066587505e-05
-2.68996404367221e-05
-2.92079028322234e-05
-3.52325371393146e-05
-1.69018547256197e-05
-1.04468620980179e-05
-3.88663253532191e-05
-4.04325191772548e-05
-4.28235229499044e-05
-3.78169067112308e-05
-6.45745303938249e-06
-4.99901291892454e-05
-4.11420236292066e-05
-4.67166803447528e-05
-7.83203948352948e-05
-4.27515705669538e-05
-2.6188326103421e-05
-6.21017489246966e-05
-3.58191728668515e-05
-2.02355281829276e-05
-3.66506327034809e-05
-7.65823665301645e-05
-3.2460891940788e-05
-5.42327824989202e-05
-4.84182877077e-05
-6.87266946126573e-05
-2.98961860920957e-05
-4.91942665807537e-05
-1.47747842201686e-05
-5.8842667682894e-05
-6.42195068554845e-05
3.92315070441422e-06
-4.97825352710789e-05
-2.85547642980755e-05
-1.64355855397547e-05
-3.68632489433198e-06
-2.74699114198494e-05
-4.95697833438897e-05
-4.12382789142208e-05
-2.31439154257521e-05
-5.05802575904657e-05
-3.48318701570211e-05
-2.51895537024545e-05
-3.10470685431921e-05
-1.7865723358294e-05
-3.7319752788151e-05
2.8553733622082e-06
-5.15921245102137e-05
-2.23642876619848e-05
-3.33353540948528e-05
7.12318964140659e-06
-2.41707596130615e-05
-6.27316068248128e-05
-1.94046440494784e-05
-5.54917049797971e-05
-4.87038340214357e-05
-5.21193392209688e-05
-3.03254952953974e-05
-2.58604677483658e-05
-4.45939405868806e-06
-3.9572198189616e-05
-2.70401045115143e-05
-1.27135864444639e-05
-2.63779047774749e-05
-9.1030124923444e-06
-3.90165999953603e-05
-5.61420891023711e-05
-6.07690907124995e-06
-3.14576189980298e-05
-4.54475356952668e-05
-3.5885481055826e-05
-4.45586167952401e-05
-1.50669247553426e-05
-3.28397750668022e-05
-2.6430023551341e-05
-1.72621766697721e-05
-3.60428727705421e-05
6.60922018880985e-06
-3.92184558391852e-05
-3.78028166405066e-05
-2.80787430622627e-05
-2.61903981097439e-05
-3.20307286678845e-05
-3.32402623084622e-05
-6.72325402441784e-07
-1.55392595895142e-05
-2.84172305344144e-05
-3.57655856481201e-05
-4.42907908149745e-05
-1.72108033663274e-05
-1.11847425172747e-05
-2.98736919150297e-05
-2.89305778984411e-05
-4.08264107200561e-05
-3.08509923813233e-05
-3.17034253081138e-05
-1.12904166402421e-05
-2.3698012883288e-06
-2.88824190195603e-05
-4.3621820410076e-05
-3.1827260077735e-05
-4.56158510988274e-05
-3.82923209103153e-05
-5.78704276618808e-05
-3.84033188408997e-05
-1.50813624640867e-05
-1.68840733780782e-05
-3.49788865110748e-05
-3.93551706335651e-05
-1.67047797848749e-05
-4.67856619144842e-05
-2.77395652616539e-05
-4.1016096501081e-05
-7.92346812378274e-06
-3.71033186887712e-05
-5.58333976847936e-05
-3.22063258070454e-05
1.27611000912574e-06
-3.60457407764968e-05
-1.95767047792152e-05
-3.53168067459214e-05
-5.2376631357819e-05
-1.11230511116993e-05
-2.52768489062659e-05
-6.00626913674873e-05
-1.60796693468575e-05
-2.79389708086153e-05
-2.56663083050378e-05
-2.42888793099001e-05
2.19162815566857e-06
-2.174055324475e-05
-4.49351177858018e-05
-2.44852128657948e-05
-4.18332849068649e-05
7.00277155623352e-06
-1.09518608776531e-05
-1.41936530379659e-05
-3.6665441473293e-05
-2.85032623895282e-05
-1.53145628879861e-05
-2.96165737880942e-05
-2.45903201467699e-05
-2.33172353128153e-05
-2.42025743398279e-05
-3.24108694164886e-05
-4.71655696841835e-05
-5.17640126762888e-05
-4.54646722141111e-05
-9.40947494785612e-06
-6.10010425605672e-05
-1.8749436883603e-05
-4.37735850302884e-05
-2.59600984042159e-05
-4.69704887381584e-05
-1.8850740028299e-05
-1.73072045628854e-05
-1.33252942416055e-05
-2.59936720264462e-05
-3.18126542622878e-05
-2.05577416967944e-05
-2.19016737036573e-05
-1.97132787946763e-06
-2.93895623239086e-05
-2.40245255426968e-05
-2.402181497005e-05
-4.36545676295803e-05
-2.96138861689685e-05
-4.25675904588369e-05
-1.00573108256744e-05
-2.81668087714341e-05
-5.71484419026371e-05
-5.73293699383793e-05
-5.12539533790839e-05
-3.55315964321233e-05
-6.17533951002013e-05
-2.828952031056e-05
-3.03230816065774e-05
-6.35459717582341e-05
-3.32575553511768e-05
-2.64000027867067e-05
-3.66561608427444e-05
-4.54359047997133e-05
-4.14383005805172e-05
-4.87741995806103e-05
-2.16760678243911e-05
-1.46760842489157e-05
-3.48962303048737e-05
-4.27319520591433e-05
-9.21047224673694e-06
-1.93020510475121e-05
-2.0732804296089e-05
-2.87240382634193e-06
1.41553007515293e-05
-2.50104680432229e-05
-5.29676785486819e-05
-3.03809972250729e-05
-1.227452384414e-05
-4.65700681983068e-05
-1.78052907699244e-05
-4.58436057151649e-05
-2.11762638594871e-05
-9.67009911850847e-06
-5.4280457613444e-05
-2.31279735473549e-05
-2.99853472389764e-05
-5.86029713004278e-05
-2.70278249184669e-05
-1.16656168396149e-05
-3.41201253187249e-05
-2.39198139376815e-05
-6.85387759773539e-05
-3.12927719384079e-05
-2.14638683246777e-05
-5.63244509001947e-05
-4.58051222642219e-05
-1.46630089495922e-06
-3.69486508540631e-05
-4.99912381638956e-05
-3.48738767772705e-05
-4.82712348550298e-05
-2.50198088102238e-05
-6.15282051687779e-05
-2.34534477071947e-05
-2.35055290314472e-05
7.28565949254848e-06
-3.00489679367201e-05
-3.6339493508813e-05
-4.05037399778236e-05
-4.77476667469191e-05
-5.5641070369999e-05
-1.78911158333055e-05
-3.59256029096908e-05
-5.00317344072523e-06
-3.28742933078163e-05
-2.87783629564001e-06
5.93138793953312e-06
1.18567704979154e-05
-4.58143334232693e-05
-4.69952905548869e-05
-2.57773404976696e-05
-3.79950753228598e-05
-3.82749421279942e-05
3.22365698677966e-08
-2.72736653959324e-05
-3.01812122454031e-05
-2.19293499989468e-05
5.45270204940094e-06
-2.98917090255219e-05
-4.55264791249604e-05
-8.36863856212778e-05
-3.95921785316933e-05
-3.67063556433338e-05
-4.30711890113529e-05
4.07376325406976e-06
8.95599137048488e-06
-4.15208046227143e-05
-2.50840354501229e-05
-2.86129848435256e-05
1.45512400461022e-06
-1.72299941012156e-05
-1.18083267805771e-05
-4.67557653978255e-05
-1.25305093931671e-05
-4.20762625141933e-05
-2.43507953920243e-05
-1.491246301779e-05
-1.2436622840789e-05
-5.45566781620455e-05
-4.53063167978481e-05
-3.2945136470668e-05
-1.00912835857344e-05
-2.96902277703385e-05
-3.97960928789353e-05
-4.0389412796862e-05
-4.36680953235423e-05
-3.05199143355338e-05
-4.2475180647677e-05
-3.67321354883265e-05
-2.54318406920823e-05
1.26578047862413e-05
-1.29441715695431e-05
-1.86031575383267e-05
-5.00470000606002e-05
-1.39617717648301e-05
-1.69474984671078e-05
-2.20723730467718e-05
-3.83245173670159e-05
-4.11444558380292e-05
-2.33599849186556e-05
-3.46400354089743e-05
-5.29583974684276e-05
-1.3132470385516e-05
-4.68602595419915e-05
-2.45397593623041e-05
-4.82712621076455e-05
-1.15036477482294e-05
-3.07261004406554e-05
-3.92776301161046e-05
-4.16999268727594e-05
-2.97044294303365e-05
-2.54248666161061e-05
-3.22886012116712e-05
-1.34415225036661e-05
-4.26783927136209e-05
-3.54800918218648e-05
-2.60631591585969e-05
-3.42985077662912e-05
-1.30728543473458e-05
-4.04319495588329e-05
-9.62009690207332e-06
-2.38830964993075e-05
-2.64090048538513e-05
-1.09167565042251e-07
-3.13830615464899e-05
-3.30492542216579e-05
-2.67618335701446e-05
2.05980887312527e-05
-1.59697525397077e-05
-4.02866433823136e-05
-1.36117595442592e-05
-3.71583645292974e-05
-4.51739866559399e-05
-2.31839847044653e-05
-4.1534839239217e-05
-4.21251905383417e-05
-4.87011938020621e-06
-1.96369854365068e-05
4.9350576682457e-07
-1.99473638011243e-05
-1.82459429864886e-05
-5.887901111455e-05
-3.8492112723513e-05
-2.00235502965047e-05
-1.48588129873936e-05
-1.44777673089212e-05
-2.24098490964497e-05
-1.71547713956371e-05
-3.91994070139952e-05
-2.48059343940596e-05
-6.27650488836535e-06
-4.45618422206926e-05
-1.44867841010506e-05
-3.48689719561997e-05
-3.31102579282002e-05
-3.69600678530955e-05
-1.44742983320129e-05
-2.05977794102868e-05
-2.40817737656066e-05
-7.85751907177668e-06
-4.99706506282049e-05
-5.23236923977295e-05
-3.10235990875712e-05
-3.82564106880877e-05
-3.28167352303418e-05
-1.52723376387421e-05
-5.74519429442148e-05
-2.91031694769055e-05
1.33403559059773e-05
-1.48129459261329e-05
-2.50715310449933e-05
-3.95777104938525e-05
-2.14662467411742e-05
-2.28107205472456e-05
-4.06594996395635e-05
-2.44934050976382e-05
-3.51218513476695e-05
-4.31631184987926e-05
-1.93902471567382e-05
-3.00812061144011e-05
-2.4362345242915e-05
-3.7524184977488e-05
-2.1884717914757e-05
-5.56710328815325e-05
-2.26374702325736e-05
-3.0429963334095e-05
-4.2063485204438e-05
-7.993763474062e-06
-3.41223985525231e-05
-1.25056226453674e-05
1.33683615186601e-05
-2.72723852163915e-05
2.60874408464423e-06
-4.70757191652919e-05
-3.54492841930838e-05
-2.27239133827632e-05
-4.59183543514147e-05
-6.05000089763424e-05
-4.66273153717364e-06
-4.64610084008532e-06
-2.61837668129278e-06
-2.47100243836565e-06
-5.4632656592476e-05
-4.05513350247949e-05
-9.92098552602134e-06
-4.70734461341294e-05
-5.08080720622013e-05
-4.95365951678726e-05
-1.00540854616754e-05
-1.37275847193467e-05
-4.34045470266963e-05
-1.20725890208925e-05
5.04466046237992e-06
-3.57458082962158e-05
-3.55342732112589e-05
-5.6734768985288e-05
-2.20350836752938e-05
-2.1055716096076e-05
-1.28206635369723e-05
-4.52418766855306e-05
-1.72923783224425e-05
-1.93200890258011e-05
-4.85163681845677e-05
-6.77516392342266e-05
-3.59852130337228e-05
-3.56907434863388e-05
-4.7674902817133e-06
-2.22274723888872e-05
-1.70769234223547e-05
-3.72060301910986e-05
-2.92766679272205e-05
-3.0690184567934e-05
-3.08898591662086e-05
-1.60289582855076e-05
-1.35714881386278e-05
-1.54667089637008e-05
-6.01795105087646e-05
-2.08991002352211e-05
-1.82865844147024e-05
1.41105467555354e-05
-4.79702330865201e-05
-4.45457771924764e-05
-6.65758461220443e-05
-1.54124412781693e-05
-2.52963244144029e-05
-1.50265280153909e-05
-3.28731161806164e-05
-1.50841715150319e-05
-1.72630363731447e-05
-2.28812690452072e-05
-4.02288484065671e-05
-3.31115144808804e-06
-2.66296667781544e-05
-8.62071155247363e-06
-1.55127974463247e-05
-3.04155904322092e-05
-9.14922869839576e-06
-2.97766420619328e-05
-3.23178850504551e-05
-4.01368923707622e-05
-5.40375222403432e-05
1.4425055280276e-06
-5.84434381734968e-05
-2.05956054824822e-05
-2.29409679308127e-05
-4.03930398518709e-05
-2.93794336704614e-05
-4.49915621976682e-05
-7.94758923556915e-06
-4.69920316574626e-05
-2.05813559418951e-05
-4.564129325723e-05
-2.4520679301805e-05
-3.3662524689632e-05
-6.55185629832959e-05
-3.93420444360955e-05
-8.09647262844373e-06
-4.01818074441134e-05
-3.19578540093803e-05
-4.38275985011275e-05
7.59318524329226e-06
-3.90796480095025e-05
-4.08664430479381e-05
-1.05209347586139e-05
-1.99065484946934e-05
-3.66050659498771e-05
-5.12151127205063e-05
-3.59352866370959e-05
-2.7937828138097e-05
-3.46867491732679e-05
-3.59710558608112e-05
-3.91324615957865e-05
-4.64434568509564e-05
-4.08808231880841e-05
-6.02881496375994e-05
-3.34806512070683e-05
-5.18728658480033e-06
-4.57053525051432e-05
-4.24617606569328e-05
-5.08392985429525e-05
-2.06178422300552e-05
-2.4278260717985e-05
-2.30137874497452e-05
-1.22648942871937e-05
-1.23144463022538e-05
-4.73482568730195e-05
-3.16276754447082e-05
-2.77807979883752e-05
-3.85607188706964e-05
3.58446704576258e-06
-4.0903628821821e-05
-2.61460369605859e-05
-1.19938525739608e-05
-2.66968407270559e-05
-7.06604437080169e-06
-3.48942416207341e-05
-2.89806855533472e-05
-2.979116280127e-05
-3.52418159565208e-05
-2.23306747537643e-05
-4.48125436923448e-05
-3.7140051081606e-05
-1.46076056903683e-05
-4.2830772688876e-05
-3.33024531342379e-05
-1.49044678667443e-05
-6.27021490489824e-05
-3.54789355161071e-05
-1.35846901265592e-05
-3.43575030018375e-05
-1.0322047893595e-05
-3.25508163874694e-05
-2.51670211425084e-05
-4.9921962223266e-05
-3.23177908153407e-05
-2.51738817856592e-05
7.72749069069669e-06
-3.312411315037e-05
-3.85272651076293e-05
-6.74243152248349e-06
-5.6675092483185e-05
-2.74293930559912e-05
-4.75800978054845e-05
-4.06953950547974e-05
-2.74432961268615e-05
-1.26671382975248e-05
-5.5250981354144e-05
-7.43570482601022e-06
-1.68434961531427e-05
-2.60331551382727e-05
-5.86268811536173e-06
-1.00766873394917e-05
-2.08559058768062e-05
-4.62655409857462e-05
-1.10472530697148e-05
-2.76090731061579e-05
1.00627948910766e-05
-2.94577974265562e-05
-2.78395693839337e-05
-1.40980759482737e-05
-5.03873040028596e-05
-3.03802275347066e-05
-5.75035517675672e-05
-6.37089670036314e-05
-1.24407161567563e-05
-3.62921249276831e-05
-3.31266079049651e-05
1.11857023886167e-05
2.91897243815217e-06
-1.17995061913687e-05
-3.7153811194467e-05
-4.72913096064644e-05
-2.26338986196107e-05
-2.89103427462438e-05
-5.5373297067033e-05
-2.68045833858954e-05
-2.05692319987786e-05
-1.06483661102663e-05
-5.23587133406954e-05
-4.96608203714083e-05
-2.7715447498588e-05
-3.38447227109162e-05
5.47135884516713e-06
-2.58480437353973e-05
-2.60143083219497e-05
-5.67800078923907e-05
-2.19501495740342e-05
-4.93855084727045e-05
1.35615337248574e-06
-4.52348043635064e-05
-2.88415672020898e-05
-2.49971936911554e-05
-2.84000333649534e-05
-1.90188582386401e-05
-1.35981274814873e-05
-3.03389140788804e-06
-1.0203816927368e-05
-5.46722081340101e-05
-4.06082486982498e-05
-6.65886434391218e-05
1.02230338979337e-05
-2.48156237205592e-05
-1.88786853664993e-05
-2.46776776479064e-05
-4.64781727231389e-05
-3.80355291058794e-05
-3.0127655894903e-05
-4.64795069568181e-05
-1.13302382234859e-05
-9.82242160452725e-06
-1.1807368957806e-05
-2.79228519607905e-05
-3.83446550948194e-05
-4.03475007178429e-05
-5.08788262221766e-05
-1.66627875187292e-05
-4.09600731436759e-05
-1.60998067537808e-05
-3.13863898294128e-05
-6.73709642365739e-05
-4.40063607286684e-05
-3.26498381935048e-06
-2.9022633991825e-05
-3.33220274424769e-05
-2.4101946354567e-05
-2.26763626019423e-05
-5.35971872682816e-06
-4.18614729344963e-05
-3.8414663212221e-05
-3.91185263266188e-05
-1.7771389333607e-05
-1.69066188143146e-05
-3.74193643421012e-05
-2.58501756251924e-05
-1.74135172061115e-05
-3.70346404662669e-05
-3.42626087485448e-05
-1.46023302887815e-05
-3.38038180280311e-05
-3.98305299008189e-05
-4.03085741089896e-05
-4.64748084182389e-05
-5.36134524918011e-05
-6.6155769230734e-05
-3.33111815780848e-05
-1.7801306014644e-05
-2.13105418428784e-05
-5.19811090232483e-05
-3.56664123812176e-05
-2.9907241636098e-05
-4.12379947107928e-05
-3.8517762400592e-06
-3.40088442941879e-05
-5.236619893237e-05
-4.67447699259999e-05
-1.84123790840041e-05
-1.64358954717515e-05
-1.25502499859701e-05
-3.98111918900385e-05
-1.39758318558124e-05
-3.5984825188432e-05
-1.74936151517698e-05
-4.09883503198154e-05
-2.57716401322417e-05
-2.89574150203243e-05
-3.13562837914086e-05
-5.10693642318976e-05
-1.42933291499471e-05
-2.63049131234315e-05
-4.28152412662089e-05
-2.25769436035614e-05
-2.20579494614366e-05
-5.94729898095142e-05
-1.0280706245e-05
-3.66744984094518e-05
-2.14881984272532e-05
-3.81790655450723e-05
-4.84007647123993e-05
-3.39114352723732e-05
-3.37698613549027e-05
-3.08698574449385e-05
-3.63538848721304e-05
-4.54773787004729e-05
-1.35434634579538e-05
-4.05551189391926e-05
-2.28958080990239e-05
-6.58860808208957e-05
-3.57467956888878e-05
-3.5777239931751e-05
-2.64490454811811e-05
-1.84875538644534e-05
-4.56471349547417e-05
-5.34708550639669e-05
-2.7302006161431e-05
-6.52900250263259e-06
-1.08014756716269e-05
-2.3039199162322e-05
-3.57670919205456e-05
-2.22633173970772e-05
-4.54214733871254e-05
-4.28861913057709e-05
-1.95772889622171e-05
-5.1793547825917e-05
-3.18015874257019e-06
-2.90755644463595e-05
-4.53054949394056e-05
-5.12222257748764e-05
-8.38283643185011e-07
1.10250908594802e-05
-1.47868364417986e-05
-1.61132326655318e-05
-2.76231241829234e-05
-3.9702272316918e-05
-3.4996574316364e-05
-3.56609134080926e-05
-3.00053934448842e-05
-2.56609806589105e-05
-2.94925351845853e-05
-3.04245474943495e-06
-4.55143251875631e-05
-1.18437300240444e-05
-5.01488963471839e-05
-4.80071808676114e-05
-2.30037850610602e-05
-3.46301894628985e-05
-2.41946620713631e-05
-5.21862490579384e-05
-1.53896321526224e-05
-6.06590253883161e-05
-2.85543663004144e-05
-3.98573780914081e-05
-4.84027694404756e-05
-1.01328064852652e-05
-4.46310761714434e-05
-4.66115065344716e-05
-2.77569424817993e-05
-4.39056188419974e-05
-3.22248369247917e-05
-1.91719764864556e-05
-4.59000834400704e-05
-3.45923957293118e-05
-4.2480273361077e-05
-2.3117138077291e-05
-4.15869621238128e-05
-6.04953057029853e-05
-3.09170708918561e-05
-5.16185448108047e-05
-3.62626889569924e-05
-9.17761695057749e-06
-4.14580519451519e-05
-4.80609505315472e-06
-2.75633635514076e-05
-2.43136635026606e-05
-7.24170120868641e-07
-4.55660391913942e-05
-1.24359134809765e-05
-3.52486625270769e-05
-8.44893395419282e-06
-3.71824978719449e-06
-3.77200563977407e-05
-3.6058937315777e-05
-4.44456216998914e-05
-3.2613092168797e-05
-7.08434305097926e-06
-1.09377042639021e-05
-2.02619079233624e-05
-3.68974627342767e-05
-3.72113310203247e-05
-4.80685232289744e-05
-1.71898390924384e-05
-6.05231200719582e-05
-2.59206643559258e-05
-4.51014146456445e-05
-2.11867488733975e-05
-9.33694068875925e-06
-1.78357683642049e-05
-4.08775095020493e-06
-2.44127384723579e-05
-4.81545567395609e-05
-2.71778874383485e-05
-3.30933397923768e-05
-2.65066341803082e-05
-3.05504122289554e-05
-1.97222544265013e-05
-5.86448749469881e-05
-4.81479668760547e-05
-2.85857986519201e-05
-1.35539072220239e-05
-5.11318498027332e-06
-2.11631094262804e-05
-3.07224765587308e-05
-2.37233765179672e-05
-4.20776860280547e-05
-4.20439285265079e-05
-3.32539029848645e-05
-1.95836632198221e-05
-6.43794342766724e-05
-3.67064811643497e-05
-1.08472332884771e-05
-3.39559620659868e-05
-3.47973283046462e-05
-1.54319110583962e-05
-4.26858871526995e-05
-6.3321979878506e-05
-1.45292240895808e-05
-1.78631800157447e-05
-2.89428396035234e-05
-2.8792878658754e-05
-4.54728212884005e-05
-3.35304163773202e-05
-3.57753407939021e-05
-1.51584643966324e-05
-1.67484916983096e-05
-4.96964686124546e-05
-8.75828334522571e-06
-8.70466478152938e-06
-2.83098733051208e-05
-4.03005640174788e-05
-3.35706673972311e-05
-6.63482409607612e-07
-2.14204837921978e-05
-3.10005532030122e-05
-5.07217924512437e-05
1.79660099191638e-05
-3.86551291646284e-05
-7.0615931712886e-05
-3.19509538674346e-05
-5.13515541461369e-05
-2.71378124546299e-05
-2.75700353036657e-05
-1.96264657726226e-05
-2.77947407413424e-05
-6.5039175434667e-05
-5.16363462512661e-05
-2.60317988839368e-05
-2.9488653859285e-05
-4.78387450327392e-05
-2.86161291372686e-05
-3.37051346623125e-05
-3.05154681894158e-05
-1.12549199593045e-05
8.47602443485945e-06
-2.59088911792245e-05
-2.67911129693016e-05
-4.69921508441582e-05
-2.2118160644521e-05
-5.71202880372179e-05
-5.71273861762041e-05
-2.20025835282716e-05
-6.8995991823209e-05
-5.33280189344403e-05
-3.551231244168e-05
-8.55473657696165e-06
-2.68865201285379e-05
-3.646830427933e-05
-3.5385405989845e-05
-5.68852375898202e-05
-2.7749616964796e-05
-7.42563918584876e-06
-3.84187879693977e-05
-6.19123076878502e-05
-5.44268617824951e-05
-2.21071906964128e-05
-1.47358894790571e-05
-3.1845882995748e-05
-4.51891181361448e-05
-1.87634303941854e-05
-2.27513718112715e-05
-5.71821415921212e-05
-3.75933111693674e-05
-2.48966541364299e-05
-2.49783391438279e-05
-3.51723756193578e-05
-3.92037059451841e-05
-4.55321883193406e-05
-3.85836462174156e-05
-2.90925896048031e-05
-1.16162309155225e-05
-2.15611532120241e-05
-4.76283133016475e-05
3.15970477746264e-06
-2.78976072549588e-05
-3.43047362387722e-05
-2.88960728680355e-05
-1.84318992130024e-05
-2.07168592205184e-05
-6.11478697560946e-05
-5.18560092595601e-05
-4.9806042941241e-05
-5.39996643093344e-05
-9.41383733294277e-06
-2.63462293821575e-05
-5.13395009632743e-05
-3.15188342969612e-05
-4.16812351220413e-05
-5.88698694476251e-05
-2.58353400863648e-05
-1.68362503752603e-05
-1.53974367824018e-05
-1.62582112899599e-05
-2.57495277653681e-05
-5.96567511904949e-05
-2.79291213211261e-05
-3.7516504920321e-05
-2.26898801894195e-05
-4.02606088656621e-05
-1.26530522600836e-05
-3.52469133305616e-05
-6.06393948839877e-06
-1.91041451899563e-05
-6.02521009881407e-05
-4.33874259481908e-05
-4.66671585033832e-05
-4.68417697303312e-05
7.59452803993211e-07
-4.36469976814582e-05
-3.37619291764645e-05
-2.81891983153863e-06
-1.61578402660003e-05
-2.41552339804716e-05
-2.42378865035336e-05
-2.53745043986833e-05
-2.95378595683474e-05
-3.8625752624591e-05
-2.36519923348393e-05
8.33708564419243e-07
-3.17302090016173e-05
-4.17871121850075e-05
-5.88574117352894e-05
-5.73573388019296e-05
2.06067777270351e-06
-2.09515903559875e-05
-2.92992956448567e-05
-1.8005720940596e-05
-6.1072576543576e-06
-3.08344982061868e-05
-2.39572911766016e-05
-3.41223336452117e-06
-4.9619917998582e-05
-3.91474588492252e-05
-3.93058399085132e-05
-3.27736971279436e-05
-4.46243012421597e-05
-2.97192229373241e-05
-2.65309406701853e-05
-4.32482933449104e-05
-1.79054743168468e-05
-3.41147111471972e-05
-3.88203713633924e-05
-2.59519299976424e-05
-4.51456651897651e-05
-4.31860649134809e-05
-2.03659141751571e-05
-3.4097117829512e-05
-1.63757249730817e-05
-1.47583380000509e-05
-2.4742004714893e-05
-6.26998329923547e-06
-3.74974017729282e-05
-1.48636749092448e-06
-1.93515095124613e-05
2.03273378654653e-06
-2.06899397949204e-05
-1.24674113692238e-05
-3.14895212192674e-05
-1.95056907652804e-05
6.45331624954522e-07
-1.85713026793786e-05
-3.29713333975917e-05
-1.70961109113341e-05
-4.59823949337914e-05
-4.66338565020924e-05
-1.25173540017965e-05
-2.88409367578212e-05
-4.33525949371315e-05
-2.26161023921504e-05
-2.60468173430917e-05
-4.09132781516724e-05
-1.19938976621434e-05
-3.58727134334266e-05
-5.08849384608458e-05
-6.65770524526654e-06
-2.09392075315094e-05
-3.81195250443953e-05
-2.02163793868118e-05
-2.98803585921992e-05
-3.34778317321303e-05
-3.43097344910025e-05
8.53288715425411e-07
-5.31649747428122e-05
-3.67562221561356e-05
-2.93232645917485e-05
-1.87097282445003e-05
-2.42492868166335e-05
-1.89649697813989e-05
-4.97362217265787e-05
-1.58826552349766e-05
-3.28043385148531e-05
-4.76721744975176e-05
1.41182444534433e-06
-4.41324241020064e-05
-3.4445587803974e-05
-4.75218649156194e-05
-4.57769844119663e-05
-4.40147709250105e-05
-5.06183055800303e-05
-2.82886487909669e-05
-3.40369953855796e-05
-1.97232419579504e-05
-3.08939740046744e-05
-3.98133793596771e-05
-2.03496832291323e-05
-5.25649003390151e-05
-2.52718096623206e-05
-3.14217297490775e-05
-3.7165374048071e-05
-1.36058000760858e-05
-3.01101226648351e-05
-3.24052687715159e-05
-3.26030127494323e-05
-2.25488747751898e-05
-4.76531120116502e-05
-2.82184353086503e-05
-2.86527894861808e-05
-3.64940859817519e-05
-1.35817258108013e-05
-2.12295542827607e-05
-3.8627986529135e-05
-4.04027400081697e-05
-5.82065694634974e-05
-4.10776756275183e-05
-3.17522759502246e-05
-1.86868231552886e-05
-2.5046119958736e-05
-5.03298759700424e-05
-3.17455219467781e-05
-3.09642014337239e-05
-2.38497699278997e-05
-4.75508179382931e-05
-2.95645757726436e-05
-2.41231937445233e-05
-2.23202449079831e-05
-4.53693278430337e-05
-4.02092717693149e-05
-3.37973979257143e-05
-1.66992680470286e-05
-3.31915383871761e-05
-6.42280756567359e-05
-3.61729785660545e-05
-3.29118734680797e-05
-6.0319647410453e-05
-3.54684415365751e-05
-1.97250142556785e-05
-4.46437320663364e-05
-1.70189126811275e-05
-5.92050211118589e-05
-3.43737557827033e-05
-5.15269842268643e-05
-2.27893354870674e-05
-2.57834252121151e-05
-6.87735871735213e-06
-3.04687334202566e-05
-3.21956133026124e-05
-4.16453755040677e-05
-4.21225798655421e-05
-1.4507884429207e-05
-5.59441420372547e-05
-5.11224370367503e-05
-4.27685452164897e-05
-1.90862544201934e-05
-1.38321686226257e-05
-2.26099212743916e-05
-5.50443321912617e-05
-3.41105567981855e-05
-4.31997124352949e-05
-3.44353187659321e-05
-5.15254313813348e-05
-3.37337763527009e-05
-4.09584405672255e-05
-2.83075748210159e-05
-3.5039873016229e-05
-4.23325599903283e-05
-1.99168652384663e-05
-3.61524339422166e-05
-5.18411430338892e-05
-6.00662615067653e-05
-4.57900704888701e-05
-1.30421023016632e-05
-8.91059576401644e-06
-4.0132975417185e-05
1.90109595797257e-07
1.22536221252529e-06
-3.85248570193502e-05
-2.50923434925573e-05
-1.13270363706064e-05
-3.375826111257e-05
-2.65689155359098e-05
7.8028590042149e-06
-3.24817875215127e-05
1.8250863501442e-07
-2.73619407756023e-05
-4.74712362062917e-05
-4.32182312141958e-05
-1.47877228904528e-06
-8.35382706045644e-06
-4.52849768381445e-05
-1.50568246932279e-05
-5.36242933698661e-05
-5.52646833760455e-05
-1.83138474047048e-05
-6.17886478880615e-05
-1.73948095329636e-05
-1.40744784831115e-05
-4.78734317115474e-05
-2.28695291494268e-06
-3.67954547253601e-05
2.09052380888665e-06
-3.50267720772617e-05
4.98168917506523e-06
-2.64991208685565e-05
3.94242592203555e-06
-1.88722063607194e-05
-5.77892799676141e-05
-2.44371525392423e-05
-2.71302407676461e-05
-2.96663549740609e-05
-3.12686094374991e-05
-1.70498459384888e-05
-2.38708764510754e-05
-3.74981744369577e-05
-3.34205349329812e-05
-4.66581683962823e-05
-3.13184065638902e-05
-2.17272616311442e-05
-3.83752432922552e-05
1.38954590810138e-06
-2.67404717897972e-05
-4.08593250487841e-05
-1.72238030876468e-06
-4.43062996180725e-05
-5.79279345816061e-05
-4.18223254089379e-05
-1.53833185667814e-05
-3.67732842128791e-05
1.69533781596031e-06
-3.9889092324016e-05
-5.98810253013864e-06
-7.5000486954037e-06
-4.55701498690272e-05
-2.94186769769861e-05
-5.29017431274266e-06
-3.85092369029317e-05
-1.47639650831119e-05
-1.99599608275131e-05
-3.93217825451704e-05
-3.95578068185303e-05
-2.1262205295337e-05
-1.53563085549257e-05
-4.34995093191561e-05
-8.39082832902969e-06
-3.85751195033349e-05
-3.52646915087807e-05
-2.76065147513529e-05
-5.09978219679383e-05
-3.67925627624861e-05
-2.05448528372715e-05
-8.07657832046946e-06
-7.06761551951841e-05
-4.77792281190199e-05
-2.88032723460224e-05
-2.05122344398792e-05
-4.83625896234749e-05
-1.99664755256716e-05
-4.43615656767537e-05
-1.75069316759181e-05
-1.98460221865823e-05
-2.16818316358449e-05
-3.53119639170918e-05
-3.04350163557756e-05
-2.68920103955648e-05
-4.68214604026766e-05
-4.19102514273339e-05
-2.72638317428143e-05
-3.65352684545965e-05
-2.85484511585065e-05
-5.44740845791369e-05
-6.036433754417e-05
-3.91630455639167e-05
-4.88750394553809e-05
-3.45424453744629e-05
-1.72507538101542e-05
9.57890858908549e-06
-5.42770175452733e-05
-2.42190302539922e-05
-5.28346742291308e-06
-2.01211440822407e-05
-2.16443599059461e-05
-2.46705711681709e-05
-2.54017966506586e-05
-1.09881345773267e-05
-4.33764756021657e-05
-1.03422779585819e-05
-8.06474176936681e-06
1.32888011272674e-06
-3.10570347986518e-05
-4.30940234900939e-05
-4.15614331847634e-06
-1.20973642321946e-05
-3.22693394419922e-05
-1.44052529709196e-05
-3.48555753081565e-05
-6.27967192296563e-06
-1.76308011862902e-05
-3.43938539253978e-05
-7.7754498452507e-06
-4.11407343721346e-06
-1.66870835913882e-05
-9.40909453705096e-06
-4.6917678303988e-05
-3.07045407140964e-05
-3.01627500574217e-05
-7.72872636722524e-06
-2.21982166919085e-05
-5.15934501792886e-05
-2.2196060818313e-05
-3.73081292353455e-05
-1.59129105681546e-05
-3.14762704285305e-05
-3.00825378449556e-05
6.59131466078009e-06
-2.73541709078435e-05
-2.60976042286137e-05
-3.98881766286035e-05
-3.68110380943567e-05
-3.19634130422994e-05
-1.42722882810269e-05
-4.89063717743541e-05
-1.82404294250828e-05
-5.45289513417504e-05
-2.94618359629959e-05
-4.92668434500562e-05
-4.04262528460784e-05
-1.2877746124484e-05
-2.34082904781749e-05
-3.62843746638616e-05
-3.85306505760866e-05
-3.64826007995755e-05
-3.53926863074754e-05
-7.16206560539429e-06
-7.39114406896495e-06
-3.48298504020213e-05
-5.31260040655034e-05
-4.47391025317547e-05
-6.02684756138468e-05
-4.02818857833342e-05
-2.95140915847449e-05
-2.63313185220698e-05
-5.06919238858174e-05
-2.60352463103479e-05
-3.30224372085563e-05
-3.05863702282541e-05
-2.08305253138583e-05
-4.65568081968108e-05
-5.81386063678303e-05
-1.86070181179498e-05
-1.58938119641939e-05
-3.75112941249647e-05
-4.85380829518125e-05
4.02212465651635e-06
-4.48074759873827e-05
-2.32703408906055e-05
-3.72467723901869e-05
-5.65428226855989e-05
-4.91452616694198e-05
-4.06867991276036e-05
-1.29901226213472e-05
-3.43823116207457e-05
-4.08060793332966e-05
-3.38741196456875e-06
-1.62130228817091e-05
-4.27676564975169e-05
-9.70197035131725e-06
-2.24884894712635e-05
-2.52507937136193e-05
-1.09867282754985e-05
-6.84920677256057e-06
-2.13982513227529e-05
-3.00349936127083e-05
-6.04041827742302e-05
-1.6533707150785e-05
-5.70799368897894e-05
-2.42874732011091e-05
-4.06654065663525e-05
-4.22762129570022e-05
-1.14532136408721e-05
5.64796728109313e-06
-4.51660376180796e-05
-2.84348747702656e-05
-3.09281284339214e-05
-3.00072528639751e-05
-2.22757138873071e-05
-2.851272327385e-05
-3.98956696190487e-05
-1.72983257344437e-05
-6.19378974514795e-05
-5.28073792853177e-05
-4.09870842548992e-05
-3.74747155427566e-05
-5.40969835393012e-05
-2.23514917567079e-05
-2.36050413596281e-05
5.33182575984445e-07
-1.8213745363583e-05
-7.32037494368279e-05
-3.6770436534437e-05
-1.56551377336115e-05
-1.58054792988706e-05
-3.17544071192033e-05
-7.45343336140876e-05
-3.4659634312953e-05
-2.03596768690569e-05
-4.57919818616082e-05
-1.01859358432579e-05
-4.26606267120213e-05
-1.35619182027092e-05
-6.29238413622316e-05
-6.01670697648319e-05
-1.97537094037719e-05
-1.99097111595491e-05
-1.56421513892574e-05
-1.09348457515039e-05
-2.14942006068774e-05
-1.35926135914581e-05
-3.8665400232543e-05
-3.21500304548793e-05
-3.52835068399502e-05
-4.35131879493042e-05
-2.98330140554343e-05
-3.06885923932679e-05
-4.05486606914934e-05
-3.76485968906364e-05
-3.15604099553259e-05
-5.51364770065902e-06
-2.73742263228355e-05
-4.28155334336822e-05
-3.05122599261724e-05
-2.87355255910569e-05
-3.93495086846646e-05
-3.72737901924602e-05
-4.36844993261143e-05
-2.9921312989143e-05
-3.56781629002725e-05
-3.19295213143129e-05
-2.27777411816875e-05
-5.42820930976205e-05
-4.31024880334596e-05
-1.16209189778024e-05
-1.89067109235169e-05
-3.93981642819368e-05
-3.79345227870037e-05
-2.09904517634733e-05
-2.44060063710091e-05
-5.37359576651829e-05
-2.58417001513301e-05
-5.18610841868352e-05
-4.20686744688132e-05
-1.59846310890798e-05
-2.38608583010391e-05
-5.69091284908153e-06
-2.01552528968421e-05
-3.12711223313964e-05
-3.45171816240755e-05
-4.36827722923501e-05
-4.26222636210989e-05
-4.1330653365639e-05
-2.41286970446616e-05
-6.30449255683938e-05
-3.32194277461733e-05
-3.11420108984687e-05
-4.18371828731613e-05
-3.12624213105302e-05
-4.66396450927511e-05
-3.46889838272157e-05
-3.30145879910164e-05
-1.8095558879746e-05
-1.39662883852214e-05
-2.11604785168461e-05
-5.06022653311547e-05
-5.71617547326381e-05
-3.15332123768621e-05
-4.80580605858639e-05
-1.67663180325454e-05
-4.42693468920542e-05
-5.4176237340196e-05
-5.03692255001522e-06
-1.63904991661616e-05
-1.83649940441998e-05
-2.18800312720368e-05
-1.01172665330122e-05
-2.99967211643772e-05
-7.28551632509665e-06
-3.52663265262718e-05
-4.2133793632799e-05
1.19740083032178e-05
-2.04779780598415e-05
-5.82211059150168e-06
-4.59784452997509e-05
-3.63869220317001e-05
-2.73204602563784e-05
-5.95201303254667e-05
-3.65130986692969e-05
-2.54722678533198e-05
-2.34036175937586e-05
-4.06222834516884e-05
-3.6124120171617e-05
-1.99933838614912e-05
-4.43755567792364e-05
-3.37826630142443e-05
-8.03681455152021e-06
-3.97347380386965e-05
-2.38300759154058e-05
-1.72059911741974e-06
-3.11430479530392e-05
-4.53935858078227e-05
-1.09956662009194e-05
-9.81816595427418e-06
-4.98514851548626e-05
-3.35069652852468e-05
-5.9883464042017e-06
-1.47327040004701e-05
-2.21876354615461e-05
-3.73117489010083e-05
-3.47586953059908e-05
-2.11718887481154e-05
-4.37175170231123e-05
-4.65238979247646e-05
-7.10547455084751e-05
-2.54612815299803e-05
-3.36885089566832e-05
-2.21510432316017e-05
-3.00414987866455e-05
-1.39461592767773e-05
-3.13236215825781e-05
-3.76938997798188e-08
-3.06045365774949e-05
-7.10901985109969e-05
-5.94801505175706e-05
-5.61126343276817e-05
-2.46640296887353e-05
-2.56734330854117e-05
-9.70688424816412e-06
-2.00905857731002e-05
-4.67458776247123e-05
-3.65912348675517e-05
-4.94495928037204e-05
1.58635618631945e-05
-1.09476062308285e-05
-3.69063654383731e-05
-3.29026492737173e-05
-3.58060072897562e-05
-6.76472446126459e-06
-2.80639041384319e-05
-4.60162448589031e-05
-2.94716665191066e-05
-1.09236996817915e-05
-1.37766114060734e-05
-3.74613562483951e-05
-5.06009406822239e-05
-2.13339242763439e-05
-1.09159666407851e-05
-3.96033358250894e-05
-2.96331696899846e-05
-3.64049987512393e-05
-9.04914535597066e-06
-2.6286956665939e-05
-1.56021218828801e-06
-2.12333421786931e-05
-3.83121137773694e-05
-5.28765601262422e-05
-3.91717332594777e-05
-2.40380019453353e-05
-1.68497874476902e-05
-3.85713545827927e-05
-4.28686034199174e-05
-3.86724993184811e-05
-1.85324369366235e-05
-3.17188180294851e-05
-2.96097908119043e-05
-7.9033480519804e-05
-1.86326278293952e-05
-5.33127810770988e-05
-1.7355254092415e-05
-4.98146643447659e-05
-4.35867159039836e-05
-4.28160847064845e-05
-4.47800426293912e-05
-2.17155662364612e-05
-3.42012196122471e-05
-2.9909216381604e-05
-2.93171079634768e-05
-5.84786694650152e-05
-3.27473471573825e-05
-1.40836063798568e-05
-2.67181810427865e-05
-3.18505655654178e-05
-1.00499299060025e-05
-2.35809286033899e-05
-2.9573673358024e-05
-3.35666740420255e-05
1.31304107836112e-05
-1.02351082633134e-05
-1.57024146147075e-05
-5.29979745382924e-05
-1.46438818140832e-05
-2.6091122474769e-05
4.28126100853755e-07
-1.46075901073713e-05
-4.51806003886088e-05
-7.42139310901278e-06
-1.32805171407611e-05
-3.42426203781773e-05
-8.27472316660778e-06
3.19516336773934e-06
-4.67251948563924e-05
-1.12786177033593e-05
-4.97025443845037e-05
-5.76504978279943e-05
-3.67841326408499e-05
-8.62795251538931e-06
-3.05064460806819e-05
-1.51206666791483e-05
-4.06834751458971e-05
-3.05609807515619e-05
-4.80798170269266e-05
-1.51706982287001e-05
-2.39617320648999e-05
-3.44627491638086e-05
-1.1567012779121e-05
-5.26838173462772e-05
-5.48929964105908e-05
-2.21226420001608e-05
-3.55657992446708e-05
-4.63431276639393e-05
-4.40643693705077e-05
-2.54995757238186e-05
-4.1810981168692e-05
-3.07917735965865e-05
-3.40756336713847e-06
-3.31938496411419e-05
-3.03607982427834e-05
-5.18368371165577e-05
-2.86879672743988e-05
-4.74785580944206e-05
-1.66779408131694e-05
-7.8424996226709e-06
-2.49487497228051e-05
-5.1884944426573e-05
-2.80835238174603e-05
-9.41646287471697e-06
-4.43835871552165e-05
-2.92464298126005e-05
-3.00791119557793e-05
-5.24396265044114e-05
-2.82617150321116e-05
-2.79691119111854e-05
-5.0576303577405e-05
-4.22228600333764e-05
-3.35145027299024e-05
-6.4696531270694e-05
-3.92380061859672e-05
-2.85390072956409e-05
-1.81135680003024e-05
-4.59653229575735e-05
-3.30656053403383e-05
4.2177115078425e-06
-1.63313530912714e-05
-4.44784128319749e-05
-3.88903301785525e-05
-1.71965352245925e-05
