# Supplementary material for: Research on computational propagation and identification of mine microseismic signals based on deep learning
Source: PLoS One. 2025 Oct 22;20(10):e0334641. doi: 10.1371/journal.pone.0334641 (PMC12543183; doi:10.1371/journal.pone.0334641)
Supplement: S8 Data — (ZIP) [file pone.0334641.s008.zip › 000100900002812.xlsx_0.txt_24.txt.txt]

-2.26017386920645e-05
8.65775905223035e-06
-7.39085915180435e-06
-2.89192127067724e-05
-2.02858392102986e-05
-2.61458879786845e-05
-4.49251742588212e-05
-3.19931792395966e-05
-3.34604680747594e-05
-3.3901201644191e-05
-1.25589881804828e-05
-3.70517056416446e-05
-3.8323033898266e-05
-3.73165673625209e-05
-3.56649939175468e-05
-2.05799458208999e-05
-3.02753419449741e-05
-3.11619525294715e-05
-2.36032509384388e-05
-5.91846614767509e-05
-3.6343778828605e-05
-2.50214738692006e-05
-1.39057287579623e-05
-2.40725506001037e-05
-2.24151159847586e-05
-3.31588558344156e-05
-1.22715599710007e-05
-2.49996408494531e-05
-3.31155513708763e-05
-3.91447198720157e-05
-2.03396959687514e-05
-2.54718867716303e-05
1.05237049141489e-07
-1.82002174775762e-05
-2.82420404344142e-05
-4.38788731895355e-06
1.11612489791301e-05
-4.06305982688743e-05
-2.92632989800245e-05
-4.12168929088555e-05
-2.60840794974218e-05
-6.73354288496471e-06
-5.18244633821011e-05
-4.47176768562954e-05
-2.81699460902513e-05
-7.35694323096075e-06
-1.77364394682356e-05
-9.10253570808184e-06
-2.74024865354385e-06
-3.19455835277224e-05
-9.88554761086747e-06
-3.0184843679654e-05
-4.22092801192271e-05
-3.87482850985438e-06
-3.13152792100706e-05
-2.5504559122449e-05
-2.47003132953965e-05
-2.25988906248288e-05
-8.54176292118751e-06
-1.4385939097627e-05
-1.79925194261411e-05
-2.97043326398499e-05
-2.6531499275612e-05
-2.04982249180951e-05
-5.83084194293384e-06
-3.51181539392096e-05
-4.0885649408387e-05
-1.73564804517715e-05
-4.4358045018812e-05
-4.71432291268027e-05
-1.90765423538324e-05
-1.0875605377473e-05
-2.86884410453706e-05
-7.2889433062142e-05
1.34382355975527e-05
-5.55753142465491e-05
-5.89046808047988e-05
-3.44833907189451e-05
-3.59097204498304e-05
-5.40467714836651e-06
-3.83275744224424e-05
-3.59121187834802e-05
-1.05116964597816e-05
-3.07040852651756e-05
-2.98294874468016e-05
-3.16250468835624e-05
-3.27623630380423e-05
-4.89484045155602e-05
-3.32844683947086e-05
-3.82243999920693e-05
-1.93626828157724e-05
-7.93840457433731e-06
-1.58891830394693e-05
-1.00189562294737e-05
-3.55402368479373e-05
-2.04138576914975e-05
-2.17150869412128e-05
-6.24263123023588e-06
-5.40121144254182e-05
-2.99839936038347e-05
-2.83749708311966e-05
-2.38574910476741e-05
-4.42317122682365e-05
-2.03799498848614e-05
-3.62002304789559e-05
-3.23172760659472e-05
-3.59984802659116e-05
-3.00469348035088e-05
-2.29494790283823e-05
-5.61005247789941e-05
3.28630132372558e-06
-1.74317930664277e-05
-3.56744416810859e-05
-1.02906835453871e-05
-6.12889576562537e-05
-4.13614555650066e-05
-5.84277066910981e-05
-2.67769902065371e-05
-2.9588555479269e-05
-4.68344769259049e-05
-4.89301106859674e-05
-5.20418668352707e-05
-2.4622544266236e-05
-3.53220106067817e-05
-3.38084391775395e-05
-2.37457366743362e-05
-5.62156207231166e-05
-2.50457800862077e-05
-3.46195431156435e-05
-2.10245172142235e-05
-4.89916603968575e-05
-5.06870860188091e-05
-3.23914067336984e-05
-4.0406371219159e-05
-2.94808468215057e-05
-1.70266457998171e-05
-1.88674197671233e-05
4.45852967906498e-06
-1.57276557809831e-05
-4.27347413692757e-05
-1.52710139654826e-05
-2.16877093084012e-05
-4.17340431420659e-05
-5.39646955807499e-07
-6.23442854244037e-05
-5.62545846184476e-05
-1.6891401216741e-05
-4.74221663109314e-05
-2.40811004023881e-05
-1.63142549295425e-05
-1.88543881975638e-05
-2.99956888423713e-05
-3.20003747597353e-06
-4.60862944141818e-05
-2.00351463899887e-05
-3.21780422258465e-05
-2.35664898363341e-05
-5.82310446203357e-05
-5.38013244921219e-05
6.51215889239821e-06
-7.00808841427114e-05
-7.13764732922662e-05
-2.96794310457672e-05
-1.84640494626859e-05
-4.34427079938527e-05
-3.27042350808978e-05
-3.84397714681664e-05
-1.49809980147235e-05
-7.0869901794425e-06
-2.18339485518358e-05
-4.21781333095856e-05
-5.61107286371982e-05
-3.53756821346819e-05
-1.44085317854635e-05
-4.7325565843331e-05
-3.80007961896265e-05
-2.99960504025488e-05
-2.73150731823688e-05
-4.58720590658688e-05
-9.33347397575802e-06
-3.38231684699259e-05
-4.08622817724174e-05
-2.88621233822827e-06
3.44501524860715e-06
-3.99200174915076e-05
-4.55776034465026e-05
-5.98555647043812e-05
1.88518691026514e-05
-4.33829408784607e-05
-4.85679891301558e-05
-2.84983234812023e-05
-4.71475001469365e-06
-9.83285575631343e-07
-4.06171363563603e-05
-2.36289528229242e-05
-4.61032970536259e-05
-2.53991757146707e-05
-1.71612657848488e-05
-5.58411205253782e-05
-3.58741108663076e-05
-2.2795704993432e-05
-8.89806836094315e-06
-1.10192897219643e-05
-3.71442715834113e-05
-2.8746995377504e-05
-1.73267259662426e-05
-2.42923020922164e-05
-1.48312623794707e-05
-2.96944994836967e-05
-2.25984281112101e-05
-4.27353833237852e-06
-3.36113852073312e-05
-2.99284835245567e-05
-2.9666448043829e-05
-2.90330730415783e-05
-3.03753670447028e-05
-9.8919781318847e-06
-2.84608442624671e-05
-4.26010942694602e-05
-2.78941104730657e-05
-3.87523032811505e-05
-3.70066295355329e-05
-5.02510777750444e-05
-2.22189898194597e-05
-5.95917969995609e-05
2.6579494537722e-05
-3.54978047706192e-05
-1.93677994154992e-05
-4.38885447462346e-05
-1.18325286484085e-05
-2.71705308477423e-05
-2.12631845354159e-06
-1.82373872251273e-05
-3.24648069332567e-05
-1.42482824738762e-05
-3.85688660130617e-05
-1.39245800737434e-05
-3.01846515433838e-05
-5.69748496293457e-05
-2.92460651272923e-05
-1.13480572542113e-05
-1.73297613198808e-05
-4.82551382898051e-05
-2.51210843078685e-05
-4.43545869220775e-05
-3.00334101960555e-05
-1.64220382065122e-05
-3.02506097010786e-05
-2.37904353562959e-05
-1.16070792942558e-05
-1.20082352836493e-05
-2.93154457258732e-06
-1.73539815773441e-06
-1.81501826421745e-05
-2.65442997982052e-05
-1.00110399232676e-05
-3.79405477446032e-05
-3.912775319048e-05
-2.83396838975878e-05
-2.67037157126701e-05
-1.32373273558042e-05
-6.3784069359543e-05
-4.146420830408e-05
-2.14666216783966e-05
-2.65480017732065e-05
-2.55709119909415e-05
-1.62642462173857e-05
-2.07429322406807e-05
-4.35199601199925e-05
-3.21924064388778e-05
-3.12247353119125e-05
-1.83754203443465e-06
-1.17733211037809e-05
-2.73309870598709e-05
-2.35552670204522e-05
-6.92011634857024e-05
-3.56175194563782e-05
-2.99009909140018e-05
-6.72360479121923e-05
-1.27600248770467e-05
-1.35221915657573e-05
-3.96534814330469e-05
-3.36062621658908e-05
-2.39131038025455e-05
-3.42197284777652e-05
-1.56463099677068e-05
-6.2645891422882e-06
-3.35333113561374e-05
-3.72145961635972e-05
-2.34534911960815e-05
-8.50699805243159e-06
-2.93277443102414e-05
-3.43168653025615e-05
-2.95787557092016e-05
-2.15504252187344e-05
-3.19800151099479e-05
-3.26793755506755e-05
-2.86723633102887e-05
-2.34677210942149e-05
5.67229675378764e-06
-2.97107474106748e-05
-4.05134062741834e-05
-3.96536872673063e-05
-3.75130050336652e-05
-8.8380347855801e-06
-3.82824308142984e-05
-3.39779752744822e-05
-3.05872198880661e-05
-1.90170901632329e-05
-4.68323153673896e-05
-5.40429367476958e-05
-3.93374065909875e-05
-4.2716196025635e-06
-3.50776993871103e-06
-4.34730676456116e-05
-2.49286497722291e-05
-4.06828069059545e-06
-2.45838923354975e-05
-3.39118150900078e-05
-2.13121591699293e-05
-2.75489629671805e-05
-2.74311507069353e-05
-3.87088949829797e-05
-5.77366202041989e-05
-2.73244670201313e-05
-2.29324672963481e-05
-2.03292757453425e-05
-3.95787604712765e-05
-1.64135333899789e-05
-2.51454765992582e-05
-4.43274230971623e-05
-4.22756837355191e-05
-1.51514008159064e-05
-5.02571937756067e-05
-3.23795459832668e-05
-4.65780630584623e-05
-2.34007475550645e-05
-5.9483365168252e-05
-2.89009946360888e-05
-3.85776582488945e-05
-2.49420213409708e-05
-3.44077905243951e-06
-3.14345421027562e-05
-6.46700074584835e-05
-2.96037845617493e-06
-2.10451555147325e-05
-2.6935861712232e-05
-4.32875483428805e-05
-6.19723275027819e-05
-4.14627271985561e-05
-4.0268067030237e-05
-4.91823083525313e-05
-2.05986460116281e-05
-2.11618817301676e-05
-1.78405410419058e-05
2.21960322930109e-06
-4.18660540424357e-05
-7.49356267006168e-05
-5.85648036557889e-05
-3.59746620866189e-05
-3.07790387700803e-05
-1.23680424800445e-05
-7.54015041565371e-06
-3.10619512866555e-05
-1.35407380036042e-05
-3.99449672289027e-05
-3.33372713486874e-05
1.82656227975765e-05
-1.79221493599314e-05
-5.92938437061473e-05
-5.41644495845529e-05
-4.14860613258822e-05
-4.51655503180619e-05
-4.37135280568434e-05
-5.76761458437703e-05
-2.77689740640974e-05
-5.39885328803326e-05
-2.49481926220725e-05
-2.12706675577503e-05
-7.15603811212741e-06
-1.83035479348571e-05
-3.19293005542329e-05
-3.83786147266895e-05
-1.23142415326317e-05
-3.78208675082681e-05
-1.78491770071787e-05
-6.06125420717007e-06
-7.95972636059452e-06
-2.141371056531e-05
-4.47468692780406e-05
-1.91357810904193e-05
-2.29261420639262e-05
-1.67433464401339e-05
-3.66964251234209e-05
-2.69994351865861e-05
-6.12647237582013e-05
-2.64716820279442e-05
-2.57485419714045e-05
6.46298819089383e-07
-2.29259967147993e-05
-2.2615551189701e-05
-2.39125833495677e-05
-2.087246392134e-05
-7.33553727895637e-06
-5.42133894575769e-06
-1.60271605587009e-05
-4.79278611242555e-05
-3.80349137431881e-05
-2.58824332189796e-05
-4.10824627707308e-05
-5.92919652694993e-05
-3.24184401668627e-05
-3.02833498728403e-05
-3.59756270464311e-05
-1.7560855020808e-05
-1.08957971480097e-05
-1.50055723279685e-05
-2.85855180141275e-05
-3.18362107038792e-05
-5.58293220979542e-05
-1.73577427729167e-05
-5.3365885275767e-05
-3.77787338456066e-05
-1.18876338460364e-05
-1.97595829159694e-05
-3.39757727419055e-05
-1.80364836944431e-05
-3.22061381225442e-05
-1.49952761860226e-05
-2.83348887959171e-05
-2.21044039897826e-05
-5.43462129396522e-05
-4.38224435432269e-05
-3.14447564719565e-05
-2.85133146220808e-05
-1.33103842041099e-05
-5.6461314111163e-05
-4.62377988172955e-05
-1.63408919492109e-05
-5.34736617002888e-06
-1.04022513045358e-05
-5.40403524757047e-05
-2.51662498464278e-05
-2.55258211196764e-05
-5.85254394968998e-05
-2.34828864397673e-05
-1.22388672407589e-05
-2.17707314488604e-05
-2.88429567845292e-05
-5.56263522675585e-05
-1.84472846209562e-05
-2.31926348185182e-05
-7.2428700651857e-06
-4.52900061508601e-05
-3.44450733435037e-05
-6.378428717352e-06
-2.40581946211403e-05
-2.92245062419789e-05
-3.96738593854935e-05
-3.25014213697407e-05
-1.7543750558227e-05
-4.13916448704167e-05
-3.59794020975404e-05
-1.88323173874137e-05
-4.39316077656785e-05
-2.23216817969425e-05
-6.28379348066633e-05
-5.80281461081949e-05
-2.01036444494367e-05
-5.24377473837558e-06
-3.51035128993599e-06
-2.62073419690438e-05
-2.69711475444899e-05
-4.18368870818314e-05
-2.47512819305291e-05
-3.16250612842916e-05
-5.43046485122698e-05
-7.85685782968546e-06
-3.04602027330114e-05
-5.08067666459297e-05
-6.30923083127215e-05
-4.47240146337745e-05
-1.81549137764424e-05
-3.21933148631783e-05
-4.646294690841e-05
-3.3497046076033e-05
-4.25466259422508e-05
-2.62461244685737e-05
-3.36055223367953e-06
-1.87484025560414e-05
-2.12967234731687e-05
-2.05447474127761e-05
-7.55535679638809e-06
-3.57830904461293e-05
-1.2591242749539e-05
-2.6505754191871e-05
-3.72982706796117e-05
-4.59585165796464e-05
4.50511340709681e-07
-3.71024544890995e-05
-4.4192246482145e-05
-7.4168060955787e-06
-6.17189482904231e-05
-6.22777692260166e-05
-2.79768325108715e-05
-1.02357503479382e-05
-3.54468533072727e-05
-2.05844663277015e-05
-2.42706358721489e-05
-1.00835015916833e-05
-2.01740726268242e-05
-2.95659877200363e-05
-1.29099958679659e-05
-2.38495986351916e-05
-6.01722302358279e-05
-4.87571273055928e-05
-5.35540498461942e-05
-1.58640250631982e-05
-4.1924692275993e-05
-4.87331476419094e-05
-5.59970103194264e-05
-2.82267168011389e-05
-1.97575541117024e-05
-7.25616712245936e-06
-2.78763170297687e-05
-4.15408425868792e-05
-5.91947990457579e-05
-1.95312562045586e-05
-7.76037164853057e-06
-3.50096419223125e-05
-3.50004794120979e-05
-2.18471428912144e-05
-4.10754462901333e-05
-3.88055902807268e-05
-4.14558833068436e-05
-2.75450376524704e-05
-3.09268838056976e-05
3.53178135418504e-06
-5.09355906404597e-05
-3.47491314540205e-05
-4.83039925091616e-05
-5.21963716362382e-05
-3.75702679433118e-05
-1.01076519878667e-05
-2.90615243248047e-05
-3.73217766262338e-05
-2.32721494711136e-05
-1.67749179585502e-05
-2.86955816405401e-05
-2.91098365912697e-05
-3.23118818767559e-05
-1.259969512221e-05
-4.8356932281409e-05
-1.77037445334718e-05
-2.10600305911532e-05
-1.00032080899675e-05
-3.10200445963688e-05
-4.11683188433018e-05
6.46258917763729e-06
-5.00588153287185e-05
-2.9974703208711e-05
-4.69097362638449e-05
-5.2378385552091e-05
-7.36775013048434e-05
-4.01017356122711e-05
-1.55528626601413e-05
-4.01935099292297e-05
-6.76156095054512e-05
-6.49373758258551e-05
-4.34812867051678e-05
-1.26244958048294e-05
-4.71834163887115e-05
-4.59132561046881e-05
-2.61500591591683e-05
-3.72320556083682e-05
-2.28719847814694e-05
-4.55203706587459e-05
-3.58225258643377e-05
-1.41066096904393e-05
-1.43638255285512e-05
-2.79047812066567e-05
-2.64712498410769e-05
-1.61647598944084e-05
-2.81922575551952e-06
-4.12227050815207e-05
-2.23171533680301e-05
-3.61252535585701e-05
-1.63223410246779e-05
-2.0546068870212e-05
-5.45359369435174e-05
1.70674595289599e-06
-2.27677375615947e-05
-3.7803075245392e-05
-2.37646512408714e-05
-2.76242786658269e-05
-3.94658557238455e-05
-3.72181364045098e-05
-4.57251124173222e-05
-5.86648238683811e-05
-2.10781660049613e-05
-2.555798933877e-05
-3.8055851101734e-05
-1.7746512719534e-05
-2.68817692961542e-05
-1.12655328296278e-05
-3.03767327443485e-05
-1.74497852392724e-05
-4.20968283019734e-05
-2.19750020895963e-05
-2.69160868655927e-05
4.19742346578021e-06
-1.72002677084841e-05
-4.97630557814125e-05
-3.38899615774859e-05
-3.12680347207077e-05
-1.92903078010395e-05
-3.60847343934561e-05
-3.63602693943845e-05
-5.80745377210734e-05
-4.85590164890271e-05
-3.15085766682713e-05
-2.26605166273539e-05
-6.3331834405999e-05
-7.89638217004191e-06
-8.69753380864499e-06
-2.19361056468971e-05
-1.80596254617426e-05
-5.01467210190026e-05
4.09149493576463e-07
-2.6422941296777e-05
-4.6014595918378e-05
-1.92213659206442e-05
-2.20666781596709e-05
-4.90054373985445e-05
-2.97099488377302e-05
-3.43557380374263e-05
-4.99391907810405e-05
-2.61635632678729e-05
-1.37764031865248e-05
1.44801899479327e-05
-1.11487093254495e-05
-3.44607304612566e-05
-2.48234223779999e-05
-1.04533611102241e-05
-4.63993036351319e-05
-5.17089642679602e-05
-2.83437500064181e-05
-1.79631970948055e-05
2.75015000521724e-05
-2.32684771776269e-05
-1.70284998261576e-05
-4.73040776355849e-05
-3.89271150315969e-05
-2.17512708199606e-05
-2.24786691696424e-05
-1.05132627351737e-05
-1.30519466083013e-05
-3.6338905763756e-05
-2.19267749040202e-05
-6.74583705233817e-06
-4.75159097784692e-05
-2.06438049479437e-06
-4.57927154493241e-05
-1.68745969422726e-05
-1.8770683201462e-05
-4.49513228055351e-05
-2.8494802649746e-06
-2.5085548775081e-05
1.66431755571428e-06
-2.51690691563746e-05
-3.48217795694489e-05
-2.19727245991379e-05
-2.63679080737905e-05
-3.00204659638804e-05
-4.21650890481463e-05
1.00132590259728e-05
-8.65326687472352e-06
-3.28031998149968e-05
-5.18961912966189e-05
-3.10482113578063e-05
-8.71013967453455e-06
-3.49256296299312e-05
-3.2828539733083e-05
-3.38382769044333e-05
-5.41585102371218e-05
-1.79542395787903e-05
-2.53549877215106e-05
-3.29788762675434e-05
-1.51867761079405e-05
-2.25669524768247e-05
-9.71326202814652e-06
-2.22394334836279e-05
-1.81953815895286e-05
-2.44794575561217e-05
-3.81110908566975e-05
-1.12609415489997e-05
-7.37091299396038e-06
2.99067298048001e-06
-3.69820349322013e-05
-1.42207488671599e-05
-1.12474488344949e-05
-3.78428065121928e-05
-1.50087678243362e-05
-4.15983533794913e-05
-1.67080701274651e-05
-4.50258546228482e-05
-4.9197433112464e-05
-2.97813391732143e-05
5.05247635702532e-06
-2.43992857497195e-05
-5.63850064423483e-05
-1.28860568533271e-05
-1.6346878497925e-05
-2.70390135112117e-05
-2.30442879124001e-05
-2.03914519828756e-05
-2.61246424794715e-05
-2.17789649415863e-05
-2.26972228342609e-05
-3.99046422426777e-05
-5.27803199210794e-05
-3.59321413717949e-05
-3.46686474703732e-05
-3.91626896563081e-05
-1.00182338506281e-05
-7.74087617328816e-05
-3.63439039672897e-05
-2.82497927839843e-05
-2.0729187687936e-05
-3.67499611194857e-05
-4.87686673438562e-05
-4.69173119715111e-06
-1.45900765553756e-05
-4.4455120705146e-05
-1.04740901255415e-06
1.01288394867121e-05
-5.27055271460138e-05
-1.16497508476294e-05
-1.84751744793744e-05
-2.77356928970422e-05
-3.80171776997361e-05
7.37100100583379e-06
-5.77733606566083e-05
-3.26123748505713e-05
-1.29692558541837e-05
-4.88480376030031e-05
-1.90454016076408e-05
-2.30075888017158e-05
-3.17360680480077e-05
-2.35322475291801e-05
-5.73521504104842e-06
-2.8746611870506e-05
-7.70374393669674e-06
-8.95070910981351e-06
-5.13784369869571e-05
-3.48348849011507e-05
-5.07076268595647e-05
-4.50439890590259e-05
-2.93554400421426e-05
-2.86245170575623e-05
-1.46673526855426e-05
-3.0410907953716e-05
-5.3297019840832e-05
-1.82817062838003e-05
-2.95306734871777e-05
-4.91081710100545e-05
-4.72239260201075e-05
-3.04057803525343e-05
-5.86316046421977e-05
-1.5601380322672e-05
-1.47640292780574e-05
-3.79720058251595e-05
-3.51283111461947e-05
-5.68127559391069e-06
-2.96222913581669e-05
-2.12522322450402e-05
-2.14426700036607e-05
-3.33156951739679e-05
-2.81928521506432e-05
-1.40542101007308e-05
-4.72840862350353e-05
-1.22022994242368e-05
-1.55405317621554e-05
-4.2132564762621e-05
-1.86977241874801e-05
-3.83505409777992e-05
-1.20312985091629e-05
-3.65429569917061e-05
-9.82411552281246e-06
-3.27850215257758e-05
-2.70523524639242e-05
-9.84698551851231e-06
-8.78508643321922e-06
-2.56318612555058e-05
-4.87123399009047e-05
-1.70512530598747e-05
-4.82874355076792e-05
-2.76411676010367e-05
-2.84567859105206e-05
-5.18601208747334e-06
-2.24182342762329e-05
-1.15313744849244e-05
-9.05882195287049e-06
-2.48849440851837e-06
-3.12761282484153e-05
-2.40748744181339e-05
-2.46268182711443e-05
-1.28232365730181e-05
8.26382508244306e-06
-5.94623550013865e-05
-1.62942918878475e-05
-7.19367334251761e-05
-3.27817464192014e-05
-3.24710554219461e-05
-8.6686137319253e-06
-4.31483747966148e-05
-5.24400597551872e-05
-3.99029536642875e-05
-5.18630966751489e-05
-2.32398844821249e-05
-3.25218220924423e-05
-4.05764193235969e-05
-3.72248929048547e-05
-3.37890249003033e-05
-4.30772558101765e-05
-2.30453708360995e-05
-4.68573119881301e-05
-1.31211821419831e-05
-2.48602524118182e-05
-4.61592636283295e-05
-3.80673666091275e-05
-6.06324426670334e-05
-4.50418588018917e-05
-2.74667972014228e-05
-4.72498349945746e-05
-2.95875229366389e-05
-2.69087099383371e-05
-4.26667813078252e-05
-1.29104776408163e-05
-3.19318724326757e-05
-2.90004643600087e-05
-1.56976593993469e-05
-3.49763145244568e-05
-2.54281784884466e-05
-8.06314497544763e-06
-1.6133380607307e-05
-3.9520016549688e-05
-1.74135589902486e-05
-2.55217474983089e-05
-1.80546389484482e-05
3.92105865840714e-06
-3.50815420171672e-05
-4.14367571257573e-05
-3.1269316256562e-05
-4.90063367374603e-06
-3.83634209279765e-05
-4.73749493332764e-05
-1.45810699215378e-05
3.56995779906805e-06
-4.27548137258832e-05
-3.86921143410837e-06
-7.31230579468322e-06
-2.07362657378826e-05
-3.01737038773217e-05
-4.95136154912083e-05
-5.85234681757195e-05
-4.61277576655652e-05
-3.15425575466326e-05
-3.45695997581267e-05
-1.45767481273003e-05
-2.32113962397804e-05
-3.28995842922783e-05
1.61795698944464e-05
-3.96844741995229e-05
-3.68509995079955e-05
-5.97053222126401e-05
-2.72709264061159e-05
-1.70462594742857e-05
-3.31764748840793e-05
-5.8034918415858e-05
-3.31562306773001e-05
-3.60060191681256e-05
-3.61467206889063e-05
-3.17688088535753e-05
-2.02999354987743e-05
-1.74043135090218e-05
-5.06615246260252e-05
1.92487041131883e-05
-4.96438559375134e-05
-3.01219273853998e-05
-6.57420952574826e-05
-3.3045634917198e-05
-4.67960123561667e-05
-4.62594088627614e-05
-3.46305114325628e-05
-4.68241893608012e-05
-5.36613968380857e-05
-1.29985377474403e-05
-1.94290160278234e-05
-3.85509934111206e-05
-4.10389510782138e-05
-4.75482204606393e-05
-6.05182226729501e-05
-1.27856309599547e-05
-3.33480408625698e-05
-5.80047183015942e-05
-1.08992056810047e-05
-2.54142336107628e-06
-4.68974436284944e-05
-1.49868862263446e-05
-2.03909806168293e-05
-1.62065374018183e-05
-4.16638772095571e-05
-2.94311944169429e-05
-3.52487370047702e-05
-4.7074886971153e-05
-2.81698960766886e-05
-2.32434699568085e-05
-3.56903803374465e-05
-3.49524555204988e-05
-3.91722234612077e-05
-1.29499669129301e-05
-6.88577825798241e-05
-3.22106767555361e-05
-4.27197413042961e-05
-4.47736058164892e-05
-6.57544899022169e-06
-2.19808559144533e-05
-6.14311808372161e-06
-2.82999303177251e-05
-2.63562552622975e-05
-6.50264059857982e-05
-4.32608297354067e-05
-3.79707209444321e-05
-3.61548242115104e-05
-1.99250309926561e-05
2.31101732650769e-05
-2.17155755590574e-05
-1.73542354153314e-05
-2.71900090877448e-05
-6.88301798426923e-06
-3.5447946242598e-05
-1.40032342128282e-05
-3.5984765886385e-05
-4.73880813390429e-06
-3.8259942173844e-05
1.29551057487121e-05
1.56119127938178e-06
-4.61950989382356e-05
-5.38274323480755e-05
-1.05091096528431e-05
-2.33736649421496e-05
-4.73267511488033e-05
-2.48072800077788e-05
-2.56996146138046e-05
-1.0056058555587e-05
-1.74140244713612e-05
-1.02638005166874e-05
-4.47313168700616e-05
-4.16755188966933e-05
-1.52366134434182e-05
-4.20760120076735e-05
-4.2015563695573e-05
-3.01302396581251e-05
-1.40874344905771e-05
-4.69562074662639e-05
-2.28063515904714e-05
-1.88741314241825e-06
-4.79088430694278e-06
-1.3738532425944e-05
-1.33922971032551e-05
-4.55735701629508e-05
-2.73420311517279e-05
-3.60676830603865e-05
-1.84620598948636e-05
-7.01053693066896e-06
-5.18334478377819e-06
-3.56376048391163e-05
-4.76967547903717e-05
-3.92998033270366e-05
-3.84620632807808e-05
4.79331025401001e-06
-1.31747934107519e-05
-2.59941973558704e-05
-2.26447999455125e-05
-3.51610229845462e-05
-2.03264041588293e-05
-6.65249321819439e-05
-1.36291188377784e-05
-4.2841959798738e-05
-4.19134202406546e-05
1.72789725630514e-06
-4.59474770786162e-05
-2.78586774759763e-05
-3.27454555834862e-05
-5.31617109669787e-07
-3.09780972731513e-05
-5.72722780370632e-05
-7.5507098707743e-06
-3.5164616461048e-05
-2.08484297524127e-05
-4.93068698856404e-05
-2.7672474579491e-05
-3.96003791848494e-05
-1.61192964234408e-05
-2.45537337768939e-05
-4.85921803900399e-07
-2.09427049679851e-05
-3.03838120068492e-05
-1.04781090945259e-05
-2.3939807997042e-05
-2.4885303055979e-05
-3.70840456684005e-05
-6.74085646195301e-05
-4.36518907290246e-05
-3.54472905345439e-05
-2.20085709760083e-05
-2.67633919457842e-05
-1.11696099806315e-05
-5.76365368928416e-05
-2.12402778421288e-05
-2.84974575946486e-05
-3.82988203672951e-05
-1.93350270483847e-05
-3.81673060050429e-05
-4.14725220731031e-05
-5.19523063732562e-05
-5.46131856121401e-05
-3.11734835140033e-05
-2.07026182215577e-05
-5.99723728454888e-05
-3.43816949039618e-05
-6.09096720122185e-06
-7.90504818908764e-06
-4.93028588544791e-05
-3.24755520135413e-05
-5.57067241241835e-05
-6.31929080601744e-05
-5.41959762735633e-06
-1.79535668518545e-05
-3.88285209535816e-05
-8.95094855630065e-06
-2.91709465256023e-05
-4.20094223131522e-05
-3.91090674087255e-05
-1.1322298197614e-05
-2.00281315116028e-05
-4.03368221737799e-05
-1.85761537203921e-05
-1.68807839089638e-05
-4.68736395987164e-05
-4.02565210253004e-05
-2.99875435234687e-06
-3.67806181194941e-05
-3.90514412991779e-05
-2.01412326556577e-05
-2.66103922895148e-05
-2.33537476511756e-05
-2.10671725413932e-05
-3.05832724657649e-05
-2.4204572712128e-05
-3.84400364529605e-05
-5.35270915869226e-05
-3.50317155595482e-05
-6.76623986497599e-06
-3.84037414317949e-06
-3.36230927251667e-05
-1.10269872242511e-05
-5.82119367701252e-05
-2.97285158663076e-05
-4.6884117546882e-05
-1.58634122333422e-05
-3.69069487164942e-05
-3.53511920812213e-05
-1.23203813075444e-05
-2.93015985256226e-05
-3.67764608880519e-05
-4.97528473402414e-05
-1.2347896509395e-05
-3.75409586330281e-05
-4.59591641046092e-05
-1.82957184283897e-05
-4.6451377432999e-05
-5.86898374744269e-05
-4.57952861337482e-05
1.07467152760267e-05
-2.93499492994284e-05
-4.65237547170974e-06
-3.43863321441852e-05
-1.29839373821357e-05
-6.85840322256948e-05
-3.72574048092635e-05
-5.36392834268953e-05
-2.31025834397963e-05
-1.94566690074022e-05
-4.89156294653287e-05
-5.78816077275798e-05
-7.10233961757174e-06
-3.50806529800152e-05
-4.37505536864131e-05
-3.57770821424334e-05
-2.89136850305125e-05
-5.3404980943733e-05
-1.71093719486217e-05
-4.09329051025258e-05
-2.0080458366558e-05
-6.36586763219468e-05
-1.9605947433975e-06
-4.69825129148073e-05
-3.87056322252592e-05
-2.32436449719157e-05
-4.4718465665203e-05
-4.10825766123286e-05
-2.99802089727616e-05
-5.90239907557201e-05
-6.73296909741414e-06
-1.63971406221946e-05
-4.32033000461825e-05
-1.76277636929781e-05
-4.81338093343239e-06
-8.22954220142914e-05
-1.45615026128233e-05
-1.08190999694295e-06
-1.14631953670826e-05
-2.58228184674836e-05
-2.11390195659289e-05
-3.23671195928033e-05
-2.74731723916174e-05
-2.82391010534613e-05
-3.02477692525429e-05
-1.00375336027915e-06
-2.82239896568958e-05
-2.12907268415149e-05
1.10308081250079e-05
1.44254423622751e-05
-1.81539916835665e-05
-2.90931072684391e-06
-3.70158661785293e-05
-1.55195832221487e-05
-4.28810471484169e-05
-1.35861432711214e-05
-2.3209908421911e-05
-4.18209706838276e-05
-5.99848235798421e-06
-1.68014954648662e-05
-3.69578785269085e-05
-3.52502845640438e-05
-5.28779287019662e-05
-3.76492562242676e-05
-6.18958320955501e-06
-1.15104075469693e-05
-2.09709296982183e-05
-2.36171791881425e-05
-4.31865458851341e-05
-5.52151437401931e-05
-3.3979520567343e-05
-1.48694313518671e-05
-2.65547825979945e-05
-3.91100407119421e-05
-2.83152499249614e-05
-1.70053394501715e-05
-1.51974098508449e-05
-7.00996482318453e-05
-3.47362189234176e-05
-2.83269707442314e-05
-3.14534590501734e-05
-2.072279596491e-05
-2.05055589935795e-05
-1.88965154959771e-05
-4.91933846565953e-06
-1.49043431716561e-06
-2.57274181666152e-05
-3.88809769068913e-05
-4.17660447351855e-05
-4.87149038924697e-05
-2.45638284388496e-05
-5.02524229866768e-05
-1.7998519560081e-05
-2.40072316634178e-05
-2.77748123693655e-05
-2.62960576056229e-05
-3.44569788978043e-05
-2.38839822829624e-05
-1.87498418246213e-05
-3.11983383730536e-05
-2.00141315721388e-05
-2.82732090387024e-05
-3.2505170029771e-05
-4.51900219125655e-05
-1.90115335691413e-05
-5.1869896889185e-05
-1.8264510324052e-05
-1.58229122116814e-05
-3.01719328033293e-05
-4.08347719284917e-05
-3.60087278204774e-05
-2.41125494258503e-05
-3.09298130893568e-05
-6.07873195362163e-05
-4.01173956675288e-05
1.67799045898177e-05
-1.5268407506425e-05
-4.49279751844623e-05
-3.21673738565922e-05
6.82452492581366e-07
-5.52789118732107e-05
-4.24595139445394e-05
-4.33625974842702e-05
-3.64868237187296e-05
-3.07935692732309e-05
-2.44541172583328e-05
-5.76030395557692e-05
-3.26911949126148e-05
-2.41590892851829e-05
-2.64736059488972e-05
-5.56067656526211e-05
-7.49879803860717e-06
-3.45862072642835e-05
-2.74040496187738e-05
-8.78095973249064e-06
-4.1878901020266e-05
-3.49367819740949e-05
-1.82594504965422e-05
-3.42034226283544e-05
-1.13345629691412e-05
-1.35173704140986e-05
-4.74049675954476e-05
-1.11184294806438e-05
-4.7655732518798e-05
-3.09524797780267e-05
-1.34431357001306e-05
-3.00552597081206e-06
-2.91373966968552e-05
-4.02246748499705e-05
-3.92464021184719e-05
5.90512306151481e-06
5.82601724289881e-06
5.34709567352387e-06
-5.10554443884146e-05
-3.42315377434919e-05
-5.11626333976787e-05
-3.73814487264134e-05
-1.65604057642465e-05
-4.73197141622493e-05
-3.81319330961313e-05
-2.75978534985722e-05
-2.47644273985769e-05
-1.0293865000044e-05
-2.09175237091941e-05
-7.64375306058118e-06
-1.44023054956733e-05
-1.54838497732615e-05
-6.70379984443716e-05
-3.65353060506868e-05
-1.8599834567338e-05
-2.07946613933909e-05
-2.27155846805919e-05
-1.68584191408561e-05
-1.54246587085093e-05
-4.01623068038532e-05
-3.02870259843022e-05
-5.07944178832291e-05
-3.7038793598853e-05
-4.60971006263357e-05
-3.40368069041462e-05
-2.87725380022206e-05
-4.06150857983416e-05
-4.211428809945e-06
-2.0896899955105e-05
-2.02601644008801e-05
-2.69841642864638e-05
-5.29734013845929e-05
-5.28107706366676e-05
1.76858812124609e-05
-9.79017593346751e-06
-3.51467006351451e-05
-4.50113467510861e-05
-2.58189234192473e-05
-1.07222003808148e-05
-3.15326612357133e-05
-3.37646135796598e-05
-3.12893972734554e-05
-1.56169327561717e-05
-4.68892478596012e-05
-2.25759038434507e-05
-3.0186768849184e-05
-5.58091017174197e-05
-1.98539560428938e-05
-4.4133475982972e-05
-2.60283604440826e-05
-4.44399509783583e-05
-1.24164447787804e-05
-6.31345110335525e-05
-6.50669476808943e-06
-2.50982462195925e-05
-2.03913440567368e-05
-5.00358976955966e-05
-1.99040233272609e-05
-2.86928265184061e-05
-3.94564928683511e-05
-1.96597597818533e-05
-3.23078389815902e-05
-3.9160621222669e-05
-3.02138167641476e-05
-2.28783805654366e-05
-3.56694740132934e-05
-1.7251709452969e-05
-2.08994894986694e-05
-3.00908000137609e-05
-3.66085567014562e-05
-1.41330843714e-05
-3.91327392689777e-05
-2.22135335942455e-05
-3.89471405131005e-05
-4.09784102575668e-05
-2.79031437112924e-05
-3.32991824623845e-06
-5.89438604067211e-05
-1.67265891988281e-05
-2.50302773926061e-05
-5.19112954656315e-05
-7.0557603321691e-06
-3.92182910708687e-05
-3.07836759432636e-05
-1.65709085096401e-06
3.54773748599259e-06
-3.68188956094291e-05
-4.09265687870419e-05
-4.61770346758436e-05
-3.44605764587705e-05
-6.12287768476646e-05
-5.96033747879053e-05
-3.21932477114796e-05
-1.51261547084545e-05
-1.80559996114266e-06
-1.97787153709209e-06
-2.55609291737476e-06
-3.90472403484079e-05
-2.05825479075661e-05
-2.06973489418739e-05
-5.10755425302337e-06
-4.68952837769422e-05
-3.93674544526069e-05
-2.26039344980074e-05
-1.23573683779494e-05
-9.41404782049389e-06
-3.19659942599213e-05
-3.7860062534747e-05
-1.55562378156968e-05
-1.84462352695954e-06
-1.48052437693021e-05
-4.02379047608841e-05
9.80877602910376e-06
-2.69128854009314e-05
-1.73379050834198e-05
-3.34190045112445e-05
-9.27240421992616e-06
-3.17772739808379e-05
-4.26096908452868e-05
-1.8760645830023e-05
-9.02115847402963e-06
-1.24760225562545e-05
-1.49362832941375e-05
-8.1276188759245e-06
-9.47773212880429e-06
-2.71608795251651e-05
-2.21561597974943e-05
-9.07450697260874e-06
-4.69555762651022e-05
-3.55915476105351e-05
-4.23892419801691e-05
-5.46657306246365e-05
-1.7315512895307e-05
-3.52086438766106e-05
-3.80708722956504e-05
-7.6697341276024e-05
-6.24499576897702e-05
-5.07776765762596e-05
-4.35494739828884e-05
-1.84835802170703e-05
-5.26671850451799e-05
-2.40708842348952e-06
-1.12981822237581e-05
-2.84227811083166e-05
-5.33966060294802e-05
-3.25804989836773e-05
-2.87475145991288e-05
-2.94544809296669e-05
-2.31526882415565e-05
-2.76505831202645e-05
-2.22325268315809e-05
-7.88546373332892e-06
-1.19730504421633e-05
-4.43361897567637e-05
-9.66570814037085e-06
-1.91370442961196e-05
-1.99948155602186e-05
-2.28008570543906e-05
-3.03950218343718e-05
-4.5143248296745e-05
-2.45394743079776e-05
-1.10191698827915e-05
-3.63220743239581e-05
-4.64265499436401e-05
-4.50841493518446e-05
-2.72390862818306e-05
-1.41610186623821e-05
-1.31771127459184e-05
-4.90027243095333e-05
-2.12381437990538e-05
-3.32027756124308e-05
-2.35844779818026e-06
-1.79869482900649e-06
-2.62971493011654e-05
-3.86030020804253e-05
-2.96431118758963e-05
-3.20956470424534e-05
-4.30324950270785e-05
-2.08702201226166e-05
-2.1017746067802e-05
-1.38024712207343e-05
-4.78458627832247e-05
-2.5225969859464e-05
-4.06528601988847e-05
-2.25771235451026e-05
-9.57892795718862e-06
-2.70613461611199e-05
-2.67582891512907e-05
-1.20352170424352e-05
-4.71312821933296e-05
-3.84861922863267e-05
-4.40392809089224e-05
-3.64004808445727e-05
-4.60939310294084e-05
-2.99118016588399e-05
-1.38914710326961e-05
-3.74276503609045e-05
-5.44348610497544e-05
-2.88129279170401e-05
-2.26571816871942e-05
-2.94202460616709e-05
-3.4592181071785e-05
-2.1015728215989e-05
-1.9363096508565e-05
-5.78442111365085e-05
-7.36162907664638e-05
-3.15705918152127e-05
-1.80072602586074e-05
5.19122928961818e-06
-1.29744482881319e-05
-1.36931870539208e-05
-2.66586453132604e-05
-1.82234521007194e-05
-2.39845140908921e-05
-2.08792875197456e-05
-6.29562401424202e-05
-4.66928361662604e-05
-2.46733775295654e-05
-3.76407039543321e-05
-3.58613494187772e-05
-3.34364995547782e-05
-1.48189395735762e-05
-1.94762412819834e-05
-3.16285364970661e-05
-3.80626007995664e-05
-2.15481798038851e-05
-5.20400502857984e-05
-2.85828646015851e-05
-9.85739865729537e-06
-4.67089068934389e-05
-4.90776753740593e-05
-3.50412854719702e-05
-4.78591761151038e-05
-3.07016638505525e-05
-3.71317459292049e-05
-1.92851739532187e-05
-5.26566112234447e-06
-1.79348150481753e-05
-3.85388849883127e-05
-4.30271844708217e-06
-3.13713373751338e-06
5.88940729791534e-06
-2.34872403839444e-05
-3.6902427817093e-06
1.46257462944404e-05
-1.40243887139501e-05
-9.36960275237545e-06
-4.2937963284656e-05
-5.74433160999764e-06
-2.15966893137883e-05
-2.88685367245469e-05
-3.35079732169414e-05
-3.8127178744251e-05
-3.11190934898107e-05
-1.70304178524888e-05
-3.58568022557942e-05
-2.61841371204956e-05
-1.82080208018441e-05
-4.85721197593581e-05
3.11152410924464e-06
-5.32501046396854e-05
-4.40075079587125e-05
-3.93905196763215e-05
-6.93334318791294e-05
-2.55636985907157e-05
-3.3382102717258e-05
-2.64607675374804e-05
-3.7513608229161e-05
-3.22705306587641e-05
-3.50603862333088e-05
-1.0050540171255e-05
-2.73638650789421e-05
-6.48472486728392e-05
-4.93046651123392e-05
-2.98708499121839e-05
3.24931134438067e-06
-2.70177913509363e-05
-3.95307524766215e-05
-5.46300112186141e-05
-1.73601693158933e-05
-2.41850368096375e-05
-1.19214511470197e-05
-3.51874433103664e-05
-5.12148295350539e-05
-5.32701401035609e-05
-2.67518956387661e-05
-1.33452029268409e-05
-2.10296281373545e-05
-9.6320795574845e-06
-3.85259650132223e-05
-5.68006904447929e-05
2.76030019774304e-06
3.80279845705064e-06
-2.14977141316697e-05
-5.3626016205058e-05
-4.05138332267386e-05
-2.78719041577983e-05
-2.40506468692895e-05
-3.39312711559209e-05
1.04418672297584e-06
-1.16301802183714e-05
-3.42273972161701e-05
-6.90890243939851e-05
-1.61937142296441e-05
-5.13318344398833e-07
-2.59934232954674e-05
-4.62845189386576e-05
-1.27337424100599e-05
-3.44119950241506e-05
-4.56566750573098e-05
-1.54697844274733e-05
-9.97293264103697e-06
-2.13066527002694e-05
-2.82955335268221e-06
-4.24141073735196e-05
-3.37841211402989e-05
-2.21723771236081e-05
-8.12995458231504e-06
-1.75527351939532e-05
-1.34561588561779e-05
-5.76359326229903e-05
-4.84723338393628e-05
-3.23802752139472e-06
-1.19106294376264e-05
-2.06856980980449e-05
-3.52276606520017e-05
-4.76336913756981e-05
-1.23467725134209e-05
-4.84385206253681e-06
-3.40815036149393e-05
-3.75429613481477e-05
-4.90152311320811e-05
-4.33658520075566e-05
-3.04643336877838e-05
-2.31568181162251e-05
-2.80684660679633e-05
-4.74932822457355e-05
-3.53769678168463e-05
-1.73753697026e-05
-1.27990811895985e-05
-4.09458391032328e-05
-2.89478152384252e-05
-2.09745150541605e-05
-4.78996144588185e-05
-1.61757711860518e-05
-8.42575072865217e-06
-2.8213286199155e-05
-2.23542640479538e-05
-3.88885864357089e-05
-2.06473006350989e-05
-3.64167779210214e-05
-4.19375548403776e-05
-2.8347196650537e-05
-1.55022715328671e-05
-1.80296363857168e-05
-3.26826596299336e-05
-4.28640081920361e-05
-3.35294109133548e-05
-4.67353254697788e-06
-1.79597770590164e-05
-6.97314442619934e-05
-1.7486698993301e-05
1.04937237377948e-05
-3.018559260666e-05
-3.76250201082073e-05
-3.87224805856192e-05
-2.87378855649158e-05
-3.97937117862092e-05
-6.53095481230667e-05
-5.83653895395802e-05
-5.2253540648322e-05
-4.29259362107202e-05
-3.87704539576546e-05
-3.51890348512942e-05
-2.30167055866213e-05
-4.84163659117487e-05
-2.39642853904489e-05
-1.39324053899304e-05
-1.95140276464992e-05
-6.85929805859769e-07
-2.0518484793421e-05
-2.94860258162414e-05
-1.99897427922238e-05
-4.97754241801201e-05
-2.96515353864729e-05
-3.16638719539147e-05
-4.00684649073189e-05
-2.57749033988296e-05
-4.90733776900072e-05
-1.38237760634603e-05
-3.66883905981227e-05
2.75270040158882e-06
-4.31013833830302e-05
-2.15442594705565e-05
-2.9621333174316e-05
-2.52271106656e-05
-3.32666833770851e-05
-2.64284391132183e-05
-3.51364116558784e-05
-2.91747430801003e-05
-1.14354009464664e-05
-1.20741582244863e-05
-4.91733489853006e-05
-1.00311736187611e-05
-4.78435729299794e-05
-4.7348394012804e-05
-7.07300584406188e-06
5.64028669093243e-06
5.41222202473913e-06
-2.2358844580877e-05
-3.64929760400084e-05
-1.6478073540383e-05
-2.49351948778981e-05
-3.95189118224811e-05
-9.60547625693613e-06
-1.71012054337767e-05
-2.87029456326697e-05
-3.16788563801993e-05
-4.59534180616785e-05
-3.72846595744961e-05
-2.13153801888664e-05
-2.59722947919902e-05
-7.04832312227884e-06
-1.60913915541543e-05
-3.83393929915783e-05
-3.25724531671372e-05
-4.17568024146823e-05
-2.7152717309425e-05
-1.22520457653744e-05
-5.04166723145522e-06
-4.31558925325879e-05
-5.94150798282625e-05
-2.24959485412226e-05
-4.01091168382093e-05
-4.10375500236165e-05
-4.06466415874038e-05
-1.62217944033734e-05
-4.40247281405879e-05
-9.49935915907362e-06
2.57409726900962e-06
-4.2248475753336e-05
-2.79105439556616e-05
-3.01499906243828e-05
-2.55915109251161e-05
-3.61006451886702e-05
-2.06026224037357e-05
-4.39594045715361e-05
-1.83357547875447e-05
-2.05884437654413e-05
-2.63993484240732e-05
-8.11671529485286e-06
-4.31441992580974e-05
-4.63272355378737e-05
-4.49774585269159e-05
-9.89824267635698e-06
-3.98428725593408e-05
-2.0867866334917e-05
-5.33447420705453e-05
-1.45754325878114e-05
-9.58237547318819e-06
-2.6140216132694e-05
-2.08067590211771e-05
-3.68629957718715e-05
-1.92043269977514e-05
-4.98127957728499e-05
-2.83182238340539e-05
-4.43739090314148e-05
-1.28918480393146e-05
-1.59683065804523e-06
-1.85164421395028e-06
-4.33995310098111e-05
-1.79886190282913e-05
-2.24558383510035e-05
-2.21630532781943e-05
-2.57162672556441e-05
-3.27362656173431e-05
-5.09818474667321e-05
2.80179589420079e-05
-3.44066490245221e-05
-3.49883586265172e-06
-5.26942534266717e-05
-3.46009788436989e-05
-1.28302606784074e-05
-2.24027912204179e-05
-2.39682889614616e-05
-5.9611542255495e-05
-4.28874443392992e-05
-1.68535688622437e-05
-3.09454615091302e-05
-5.13952029864352e-05
-2.5952150376764e-05
-2.62373093144951e-05
-1.65372049372947e-05
-6.08947124816706e-05
-3.47325655875205e-05
-7.53062472490174e-06
-7.24385393904142e-06
-5.0699166988773e-05
-1.4472745335426e-05
-2.00094018247436e-05
-4.10294837565246e-06
-2.85504179600189e-05
-3.01469782853403e-05
-3.71186244372428e-05
-1.98100882242945e-05
-4.13543665613193e-05
-4.01305286813311e-05
-3.92483537656791e-05
1.01639004715478e-05
-5.79175519139066e-05
-2.95482256933503e-05
-1.01598873603059e-05
-4.02236917582582e-05
-3.71699259954102e-05
9.0273745053562e-06
-3.35705619868169e-05
-3.89539033971596e-05
-3.94051255160482e-05
-4.23117464140333e-05
-3.12617916803295e-05
-2.97445807276388e-05
-5.32905217689433e-05
-1.64938557699855e-05
-2.0550473464123e-05
-1.88419756179299e-05
-3.48319180921032e-05
-1.51670666989819e-05
-5.14856990574735e-06
-1.15468955520269e-05
-2.13605047413988e-05
-3.49600555272603e-05
-5.57658915736566e-06
-4.16518664504942e-05
-3.43934974709026e-05
-2.13419831870376e-06
-5.74615479635838e-05
-2.15867407583019e-05
-4.73574256578319e-05
-6.91727252430861e-05
-2.21831205085144e-05
-2.96824876305868e-05
-3.42372781278884e-05
-5.13620658663469e-05
-3.67345392031911e-05
-3.38128620512394e-05
-3.94659700770761e-05
-2.76518725380165e-05
-6.27027149212133e-05
-4.25720330896305e-05
-4.56792859247487e-05
-4.15454012330346e-05
-5.80784071420778e-05
-3.46660528149237e-05
-2.86615914404114e-05
-2.64643673130638e-05
-1.58114653846231e-05
-4.18389079299617e-05
-5.09985250974812e-05
-2.98550151330658e-05
-3.53010059983973e-05
-3.07210367838336e-05
-2.72543702247413e-05
-4.21583182152149e-05
-6.70121986397442e-05
-2.70033904893116e-05
-4.7152529897895e-05
-1.00467138046593e-05
-4.09833307179822e-05
-4.32435017833562e-05
-1.9776578764929e-05
-2.96961622032907e-05
-1.64434576539094e-05
1.16790112847385e-05
-1.87784609293758e-05
-3.93028201519441e-05
-4.55443096105256e-06
5.01636051881565e-07
-5.82299122136034e-05
-1.27006826715747e-05
-4.02891446593162e-05
-2.24648211943219e-05
-2.53238500141806e-05
-3.90000642026405e-05
-3.52831557168673e-05
-2.73053951694119e-05
-2.81564549875811e-05
-5.20695201070827e-05
-2.41921297329037e-05
-8.63299577631816e-06
-2.43600677070423e-05
-4.48347027093853e-05
-2.00832069666982e-05
-5.9407418611117e-05
-7.27092033823785e-06
-2.86198752697131e-05
-1.58113628706542e-05
-1.49225095910167e-05
-4.15729590100404e-05
-1.97476761112637e-05
-2.23638754946787e-06
-3.57805442699012e-05
-2.01761962685598e-05
-3.29291022559282e-05
1.70568657404568e-06
-3.03013275685637e-05
-4.02801479051559e-05
-2.43482622163367e-05
-2.51331592173589e-05
-7.81078058904702e-06
-3.51426983657428e-05
-3.47732797483369e-05
-4.37077279783296e-05
-2.676554000438e-05
-3.38728292068486e-05
-1.96162492459327e-05
-2.1850375622615e-05
-2.6464873077563e-05
-5.1929483988709e-05
-4.92277304981847e-05
-3.57403720282409e-05
-1.9224523085062e-05
-2.95444745721403e-05
-3.42724409713385e-05
-5.08086749226295e-05
-7.03669078092523e-06
-4.14836081950009e-05
-3.45356464667221e-05
-6.37962830376701e-05
-3.32290171261772e-05
-4.42627821810496e-05
-3.96659105049318e-05
-4.89970818922702e-05
-1.24882248551182e-05
-7.04104486198014e-05
-1.91455617468664e-05
-1.24079715224428e-06
-6.33742665518837e-05
-5.45184634856524e-05
-6.60108476967157e-05
-1.32491060607159e-05
-3.01183653226127e-05
-3.28979159188535e-05
-3.25291991331164e-05
-1.8140087860975e-05
5.03060045946378e-06
-4.97231955294006e-05
-5.0456767654368e-05
-5.14936214699311e-05
-1.38798135176763e-05
-4.26018840075242e-05
-5.19992385719241e-05
-3.34660320779769e-05
-4.08492442001175e-05
-2.38489068779052e-05
-1.99907970513832e-05
-3.76117239813961e-05
-2.50559574345329e-05
-7.40200878088306e-06
-3.12859163716253e-05
-1.67484778505885e-05
-1.56754681861993e-05
-3.37007125381534e-05
-2.05217840501898e-05
5.58339656160549e-06
-4.9294627708421e-05
-4.21109008453544e-05
-3.60219692211273e-05
-3.15998282012492e-05
-1.68753769701034e-05
-4.95643329315576e-05
6.77997027496911e-06
-1.06956471109266e-05
-3.87417295741236e-05
-3.6737065904586e-05
-4.54339066925825e-05
-3.84871525724273e-05
-1.31346659782707e-05
-3.16617426946976e-05
-5.97088970655469e-05
-5.73397115099742e-05
-3.93717580361711e-05
-2.07139055512036e-05
-2.96615007945024e-05
-5.07809190741239e-05
-3.4354517548556e-05
-5.17872719050901e-05
-3.9928449618723e-05
-1.52263052066045e-05
-5.42809057319577e-05
-2.89591774845732e-05
-2.84649545017007e-05
-3.10165256308884e-05
-3.91042277825878e-05
-5.45082056488073e-06
-5.55603033662076e-05
-1.61014057955183e-05
-1.12880023782516e-05
3.01014938998493e-07
-4.71289035355863e-05
-4.87231573133309e-05
-3.27540922621505e-06
-3.27302024124637e-05
-4.81916181544768e-05
1.49468125818236e-05
-1.98144003378774e-05
-4.6282473220591e-05
-2.79693379909413e-05
-2.68756667194318e-05
-3.98810652516268e-05
-5.18767274193919e-05
-4.23156793612775e-05
2.55338588695293e-06
-1.41465334673922e-05
-2.8549181137465e-06
-1.86173151658229e-05
-8.24216034822243e-06
-1.2383445951896e-06
-5.70814373710541e-05
-3.95089484282068e-05
-5.83139490031116e-05
-3.78816840771466e-05
-4.94845143042503e-05
-4.38842961929067e-06
-1.85309045663603e-05
-8.27708672693901e-06
-3.56152226131626e-05
-8.41095443328618e-06
-1.96798797006349e-05
3.93680662521361e-06
-3.30725220602687e-05
-2.57583364350918e-05
-2.02936727599363e-05
-4.48678904557225e-05
-9.06199314721622e-06
-5.00994006903439e-06
-3.49072027602223e-05
-1.35980716083072e-05
-2.70771867855912e-05
-2.9029856847487e-05
-5.2161905111057e-05
-5.13586689614706e-05
-3.71543542360194e-05
-3.29571625868802e-05
-6.0009946161044e-05
-1.51921838872038e-05
-1.39335277828641e-05
-1.23716632684973e-05
-5.42451573766972e-05
-4.99827663806485e-05
-3.5848754553368e-05
3.2967132858597e-06
-2.75537210104924e-05
-1.8386508232265e-05
-1.92523317818669e-05
-3.8536631388249e-05
-3.99981353173013e-06
-3.60365413964297e-05
-3.14079617446761e-05
-1.32844833959438e-05
-3.21562116067333e-05
-3.52012506788876e-05
-5.18761378682161e-05
-2.98546789974679e-05
-1.1458026676702e-05
-3.34349847107406e-05
-2.49533858103368e-05
-1.38008592498326e-06
-3.90585475188717e-07
-4.06706531625039e-05
-4.5837726996287e-06
-3.16477366493099e-05
-2.82135851506775e-05
-2.68106022499029e-05
-7.50690562725104e-06
-1.99589146922125e-05
-2.95916737628512e-05
-3.10013444188755e-05
-3.86487539450819e-05
-2.60531779024131e-05
-1.6884742339906e-05
-8.33933291341689e-06
-4.00521900706891e-05
-3.07412338292191e-05
-5.42936371503943e-05
-6.66648855385154e-05
-5.74519519063026e-05
-3.01232905222656e-05
-5.29036878941182e-05
-5.2936141170767e-05
-3.66676832609184e-05
5.6750280901451e-07
-1.36489506478652e-05
-2.60394373596078e-05
-1.94219120181022e-05
-2.50624308800495e-05
-1.57302067564469e-05
-3.72728199913066e-05
-2.41314553880925e-05
-1.6147125967874e-05
-2.79268630702984e-05
-2.95692681885936e-05
-2.00269845008294e-05
-1.15361275194848e-05
-2.39384689334944e-05
-9.86820151675636e-06
-2.7278458231489e-05
-3.22794286081894e-06
-5.69884397029144e-05
-1.2066420097136e-05
-2.70722517263862e-05
-3.75574930055318e-05
-3.45750666794636e-05
-2.54362332830321e-05
-3.65394417530888e-05
-3.25806417028524e-05
-4.13489436171544e-05
-4.79237371294474e-05
-3.36937722108787e-05
-4.146986338723e-06
-3.82065375762014e-05
-3.3638868681908e-05
-3.03628057394366e-05
-2.11404537256822e-05
-2.33530662178069e-05
-1.73653892169322e-05
-3.5801217006438e-05
-1.38247628134535e-05
-2.6699061537781e-05
-8.06594764042814e-06
-1.42212339314749e-05
-1.16224436692356e-05
-1.82510943952238e-06
-1.89297220544901e-05
-4.67026691190371e-05
-5.04215835301457e-05
-2.89247989542308e-05
-3.66381415018004e-05
-8.88939514335825e-06
-6.09487366916325e-05
-3.69494973831947e-05
-6.01772097884596e-05
-1.47959798177742e-05
-2.4213945999847e-05
-5.59457085078968e-05
-1.51319581878714e-05
-6.0102967980451e-06
-4.20444970062478e-05
-1.66542369718221e-05
-4.77529448223482e-06
-3.4903701765957e-05
-2.73891959159281e-05
-2.70904298295845e-05
-7.15353516326793e-06
-3.70924224465372e-05
-4.11687148150628e-06
-2.68977220106485e-05
-5.69496197524524e-05
-2.1163434712118e-05
-7.71849781939905e-06
-1.04310502969433e-06
-3.04822799212593e-05
-3.30418655001512e-05
-2.17479334197377e-05
-2.39948360408836e-05
-1.04712815428317e-05
-2.19022252015647e-05
-2.68173267834508e-05
-3.27868001927222e-05
-3.38909092466731e-05
-3.50249586645674e-05
-2.34729239147405e-05
-1.51693650435689e-05
-2.41231871586201e-05
-4.30797568022887e-05
-4.6598982745838e-05
-2.24519879459151e-05
-2.07749383119135e-05
-3.01272033021531e-05
-4.46207402344782e-05
-2.41048430458146e-05
-2.87521319169717e-05
-2.86624401398185e-05
-1.31428236490807e-05
-4.61441646183746e-05
-2.67614069413323e-06
-5.37379938943508e-05
-1.64254747052188e-05
-1.81891837082863e-05
-4.69508962763472e-06
-2.977115863091e-05
-3.86833557882458e-05
-4.16006479880233e-05
-3.88983633685664e-05
-2.9394718568501e-05
-5.29555074053949e-05
3.70633659144958e-06
-1.24091567942728e-05
-3.37083641505652e-05
-4.26450462294283e-05
-2.10641728873879e-05
-3.12040978558121e-05
-3.01199206742433e-05
-4.85172392038004e-05
-4.79379867642399e-05
-2.91689813794912e-05
-6.50984100213139e-05
-3.81011086172544e-06
-4.09915117053737e-05
-3.64912160523774e-05
-4.01476987234917e-05
-4.56483451544373e-05
4.58481501424872e-06
-1.09640713837558e-05
-4.44978206908022e-05
-2.58007306678648e-05
-3.98490364402965e-05
-1.63585286774222e-05
-6.17409199794754e-05
-6.54149002035751e-06
-4.13024856535784e-05
-1.7743834365505e-05
-9.3928538015511e-06
-2.51956040998046e-05
-2.83916887677759e-05
-2.72210902937482e-05
-2.3207017546438e-05
-2.02226691764426e-05
-4.06351807272389e-05
-4.04190209465399e-05
-3.97706223709612e-05
-4.78169633104457e-05
-3.52493194950356e-05
-4.55944217812185e-05
-2.16709960840164e-05
-4.23847338083615e-05
-1.86893007063805e-05
-4.3622471591733e-05
-2.87985130365395e-05
-5.44180025840822e-05
-5.62619260696453e-06
-4.95773780767739e-07
-2.41701408456803e-05
-1.80410929634193e-05
-4.27916340813264e-05
-4.35789442142717e-05
-2.82489110636627e-05
-4.23337218750542e-05
-3.06864888675015e-05
-5.76806629132911e-05
1.23583524705916e-06
-3.39137482188249e-05
-5.31184151287826e-05
-4.63701960126973e-05
-4.76273863842952e-05
-3.58468109565191e-05
-3.00511930377957e-05
-4.24469690215867e-05
-3.75626234452622e-05
-4.82605308937376e-05
-1.05972840663751e-05
-4.04297932394844e-05
-2.85341802733112e-05
-5.15504668845739e-05
-3.71841153071651e-05
-3.94007863777441e-05
-4.08300442785735e-05
-2.19598031469419e-05
-2.85500778378658e-05
-3.22439658194843e-05
-2.97466231760726e-05
-1.75566819437094e-05
-2.80001642860454e-05
-3.52297844666666e-05
-4.03876682842474e-05
-3.50987309829901e-05
-3.93012422962964e-05
-3.33290289312992e-05
-4.62191796675021e-05
-2.41956249554785e-05
-5.08199376097142e-05
-4.91593713668145e-06
-5.24674022734298e-06
-1.10836224866753e-05
-8.53146649096818e-06
-2.62384831974975e-05
-6.41642217510877e-05
-3.09536214771703e-05
-1.27594095612744e-05
-5.71866314323386e-05
-4.82583249497455e-05
-4.51789717948377e-05
-3.65962896909358e-05
1.19361844001544e-05
-4.41006685718932e-05
-1.55471371760652e-05
-2.96857120394056e-05
-3.25230951442673e-05
2.91974249978892e-05
-1.11066497898e-05
-5.10975940800519e-05
-1.61119054777223e-05
-6.46961729480029e-05
-2.55532317155671e-05
-2.42534356125212e-05
-6.10405594579729e-06
-2.9633378750896e-05
-1.46415397333509e-05
-1.66784959902866e-05
-2.57878350000231e-05
-4.76417918621588e-05
-6.13782383204627e-05
-2.93169574536125e-05
-4.89923486599058e-05
-4.32881455515013e-05
-2.47719776531944e-05
-4.82416637304021e-05
-2.4847685584769e-05
-4.59065345929075e-05
2.53767571265957e-06
-3.353046243356e-05
-2.32854390666406e-05
-3.03624532057447e-05
-3.84180557170017e-05
-1.91264517486888e-05
-3.50428538435579e-05
-1.64046261702458e-05
-3.11596863641098e-05
-3.17635608370442e-05
-3.47737756864185e-05
-3.59693076067506e-05
-3.35570878140067e-05
-1.68107031916422e-05
-1.29909677677073e-05
-1.19084576560728e-05
-2.71848444023895e-05
-4.79191795573068e-05
-9.84991556718126e-06
-2.32207376030999e-05
-3.90444949167164e-05
-1.2416076627241e-05
-4.68590438463985e-05
-3.86096697599881e-05
1.61950131985485e-05
-1.00645417274469e-05
-2.89016735352006e-05
8.45156902203208e-07
-2.39387964118584e-05
-5.48124347641854e-05
-3.1399678477704e-05
-4.63902962850681e-05
-5.3294120245343e-05
-1.51818303555707e-05
-4.69094979760645e-05
-1.79862309524536e-05
-2.40609571531156e-05
-2.65621625672346e-05
-1.57569520907949e-05
-2.23336036720649e-05
-4.18153024023567e-05
-4.98086521124423e-06
-2.35122133084651e-05
-1.77582652374545e-05
-1.15347023273512e-05
-2.26766969454007e-05
-7.02231639527575e-06
-2.72787719071175e-05
8.73311706934553e-06
-3.7964033034684e-05
-1.87362822842807e-05
-2.80861115464939e-05
-5.94014239542413e-05
-1.20248771690166e-05
-4.25155283928523e-05
-3.13853176424632e-05
-1.60102086919681e-05
-3.64479057042763e-05
-2.52918552526999e-05
-1.42955711389725e-05
-2.72124002895224e-05
-4.96323824576065e-05
-1.53001777547776e-05
5.67961376434446e-06
-7.73323005212695e-06
-4.18190354724842e-05
-2.53808833930745e-05
-5.55648997728854e-06
-1.69783250876341e-05
-4.32478727016586e-05
-6.92448634488537e-05
8.64194979102576e-06
-2.88371553226582e-05
2.53370175135808e-05
-4.47121134652918e-05
-3.85001500844871e-05
-3.42645983214895e-05
9.70698395223651e-08
-3.61749754912998e-05
-2.52157198554748e-05
-1.68212712961293e-05
2.43376082759607e-06
-1.04345799788816e-05
-4.57967017868763e-05
-6.97461894148611e-06
-2.39944501836463e-05
-2.86087420037196e-05
-3.63291290948911e-05
-2.81939053572365e-05
-2.58389916026358e-05
-2.57668422228397e-05
-2.09583308979426e-05
-3.4418952939492e-05
-5.18085247450361e-05
-2.24836570591056e-05
4.04615415521856e-05
-4.70408396785174e-05
-2.84076428350259e-05
-2.79911541174702e-05
-1.11026385596733e-05
-2.78511725355021e-05
3.13595067181611e-07
-2.68405228045273e-06
-1.77358568610811e-05
-2.90741125128909e-05
1.52692273019322e-06
-2.00480278867727e-05
-7.22314666766832e-06
-2.04318005668992e-05
-5.63390927968857e-05
-6.58013447554422e-06
-8.49218815916571e-06
-4.58703278425959e-05
-4.81124337209216e-05
-2.11002172326695e-06
-3.05056157607401e-05
-2.89897083814594e-05
-2.53012950992392e-05
-4.27236509627901e-05
-3.38462726691942e-05
-2.31737845896093e-05
-2.35418721701972e-05
-2.26257998712335e-05
-9.76795364820506e-07
-3.918220213647e-05
-3.86737047272982e-05
-4.29325028052143e-05
-4.49334645045261e-05
-5.70505531247585e-05
-5.58723718426853e-05
-4.23600112076372e-05
-3.32993863258406e-05
-2.67600784795127e-05
-1.14303969746917e-05
-3.01740473611856e-05
-1.36313728134908e-05
-2.3667680402842e-05
-1.88094797178672e-05
-4.73640083441903e-05
-1.64237741453632e-05
-5.25350129138722e-05
-1.64898015378787e-05
-2.62966846715442e-05
-2.63523844521572e-05
-2.50704296201205e-05
-4.78722967850352e-05
-3.89643345549736e-05
-2.96175451132293e-05
-3.87525806738976e-05
-4.82568892762708e-05
-2.44370337204997e-05
-4.60047548496195e-05
-2.73379002129904e-05
-2.18220247202174e-05
-4.423791078365e-05
-4.06666987840789e-05
-1.41113206224287e-05
-4.68701932389844e-05
-2.13382424508457e-05
-3.72534177059258e-06
-3.01111415774457e-05
-5.55929375128721e-05
-3.59150492985126e-05
-1.85541139185083e-05
-5.04857844187562e-05
-4.35229237231991e-05
-3.80994166625821e-05
-4.82969902713555e-05
-1.08130301125636e-05
-4.58050585803679e-05
-4.24255267851094e-05
-3.00252734891333e-05
-1.77357774361666e-05
-1.14390353475818e-05
-9.54683573164495e-06
-4.81076719402424e-05
-1.42397124774301e-05
-3.16344387735082e-05
8.79625822381662e-07
-1.46884946658354e-05
-1.97170996976589e-05
-1.23699661520502e-05
-2.23111115249267e-06
-1.98996823770626e-05
-3.83579261900342e-05
-3.57407227043179e-05
-5.1770060307956e-05
-3.77606940330206e-05
-2.42056904224943e-05
-4.11439950365855e-06
-6.6036650582142e-05
-2.5679749886262e-05
-4.86336912319347e-05
-2.84463420880548e-05
-4.86364530230571e-05
-5.20043509796101e-05
-3.37789812517292e-05
-2.69818511981164e-05
-2.9696328103494e-05
-3.72208144212236e-05
-4.79992930421704e-05
-3.037893041833e-05
-7.68779538319252e-05
-6.29311916594119e-06
-6.47263711275011e-05
-3.99758527480135e-05
-4.43782007783468e-05
-5.37111773248899e-05
-4.73687570229748e-05
-3.50105149145904e-05
-2.80111940724256e-05
-2.69552049846075e-05
-5.49177620204015e-05
-3.60851550121638e-05
-1.79923663015372e-05
-4.81203725271486e-05
-1.18241297702498e-05
-4.7607696787047e-05
-2.89942403882656e-05
-1.44947998642733e-05
-2.75427126049068e-05
-1.84948392230892e-05
-3.50590861495166e-05
-2.30409872936446e-05
-3.58479216219519e-05
-3.57824336731915e-05
-2.90198293015727e-05
-4.37618166041523e-05
-1.28440331713677e-05
-6.78001855587223e-05
-2.57201631416581e-05
-4.91583061391012e-05
-4.49074477656148e-05
-2.07940837457839e-05
-3.36036602216629e-05
-3.76334218728115e-05
-3.02865384844774e-05
-4.20175075268918e-05
-5.46858131638855e-05
-1.75832397845594e-05
-1.5385511264771e-05
-4.87623373244672e-05
-3.31373993383635e-05
-1.95305647471304e-05
-5.55966928683814e-05
-1.87531568339449e-05
-3.07035904135532e-05
-1.29417815322044e-05
-2.44510423110018e-05
4.74506585984913e-06
-2.36694853899963e-06
-5.23599871163438e-05
-4.63341489829528e-05
-4.80209544355392e-05
-1.936388489589e-05
-1.96704623870461e-05
-1.98780744288251e-05
-5.4430871503215e-05
-8.49928174843787e-06
-3.91010773444463e-05
-5.24165797438732e-05
-7.15677669611584e-09
6.26599342245013e-07
-3.51617688108313e-05
-5.28631201408939e-05
-1.94432992359751e-05
-2.01893148873571e-05
-3.9389782158657e-05
-2.95358173386852e-05
-4.74108159296204e-05
-2.86683958200752e-05
-2.92798693152936e-05
-3.06676657569688e-05
-7.34261446796729e-06
-2.66704432001627e-05
-1.15287854280177e-05
-1.6610879421906e-05
-9.36917237489427e-06
-2.98828801544395e-05
-1.22490535093344e-05
-3.56948195097891e-05
-6.23301468996014e-05
-1.03114639516078e-05
-3.01282087291241e-05
-2.87362496800757e-05
-3.17388295075156e-05
-5.05672199311669e-05
-1.88929524930952e-05
-3.44882535228259e-05
-4.12988591181483e-05
-5.12721082188534e-05
-2.66839828066371e-05
-3.98606441705532e-05
-2.4352030867898e-05
-2.97146830841065e-05
-3.30266723025012e-06
-3.21525768935183e-05
-1.82402890098453e-05
-3.97216160065052e-05
-4.15726333651003e-05
-2.57024011001184e-05
-4.93992528771892e-05
-3.73826323917252e-05
-8.15648142296633e-06
-4.23247437369815e-05
-2.22191474654003e-05
-2.9538213124663e-05
-7.40120690073269e-05
-6.28200580792622e-06
-5.25731901060655e-05
-2.10472856349339e-05
-2.62500492180783e-05
-2.01495820400896e-05
-2.35834082710006e-05
-1.69216617270084e-05
-4.45990935106425e-05
-2.47502055170975e-05
-2.75647740244196e-05
-3.58442422786905e-05
-3.63842210961076e-05
-3.99640303206585e-05
-1.64145084691733e-05
-5.12070700312431e-05
-1.89402418210819e-05
-5.83301370022443e-05
-1.73833884781671e-05
-5.42900954343581e-06
-3.03505161234037e-05
-2.05586010159599e-05
-1.52425998570918e-05
-1.51004101905634e-05
-3.24984985598975e-05
-1.55681478635414e-05
-4.36368835016059e-05
-8.91038633814023e-06
-3.60318881379605e-05
-2.95796112030104e-05
-4.91735902048362e-05
-1.06415290025202e-05
-2.69184806309358e-05
-1.33545633064313e-05
-1.7016760769177e-05
-2.63991031551331e-05
-5.68758945935543e-05
-1.01986474229358e-05
-2.1104057412081e-05
-3.62722838689431e-05
-5.02174346395129e-05
-4.39824850862142e-05
-4.18782206470356e-05
-1.0051928589779e-05
-1.65433414513575e-05
-4.30788192379485e-05
-4.80193724804148e-05
-1.73311163990879e-05
-4.78025745583213e-05
-1.42706222959756e-05
8.55015968143231e-07
-6.05841750674569e-05
-4.10814027699726e-05
-3.32386183136928e-05
-5.98822394568941e-05
-1.71955028256896e-05
-6.48811799030723e-05
-3.047006484939e-05
-2.75513377123305e-05
-2.79077218745017e-05
-1.80573379709034e-05
-3.99085210145679e-05
2.04400336886721e-06
-3.77071580875872e-05
-3.02746534260807e-05
-7.5600368567585e-06
-4.22348247837817e-05
-3.76306116770305e-05
-7.03428666348602e-06
-5.74632607831689e-05
-3.57931594596609e-05
-3.19233677606286e-05
1.00481755055173e-05
-7.78229275624263e-06
-1.73703357071675e-05
-4.83219430970403e-05
-3.78728140842442e-05
-5.0866337329925e-05
-5.28578513743354e-05
-3.41265032408139e-06
-3.22869560920593e-05
-4.61341762409275e-05
-3.30561689292996e-05
-1.81704702049839e-05
-2.85562270861728e-05
-4.78984653509283e-05
-2.8806875658636e-05
-2.1543683644512e-05
-3.45824247706533e-05
-2.12640349015091e-05
-2.28764758117173e-05
-3.13817010061507e-05
-2.45834077112787e-05
-1.84740361952267e-05
-3.14204140890958e-05
-1.42573704737044e-05
-3.18735163130908e-05
-3.85667683227023e-05
-2.80309288475454e-05
-5.18126324765868e-05
-4.09004702512214e-05
-3.7789760896904e-05
-4.91875645467987e-05
-5.44047650883504e-05
-6.1284285672799e-05
-4.23009469054296e-05
-2.56303166055667e-05
-1.26316124375116e-05
-2.91710952078446e-05
-1.24108073885881e-05
2.92846185588796e-06
-1.69594256933093e-05
-4.10445050139636e-05
-4.28179298049417e-05
-1.9665580122598e-05
-6.13110436672297e-05
-1.75655899876216e-05
-3.21802292766388e-05
-1.97257855518938e-05
-1.21791359586591e-05
-4.19133190128899e-05
-5.08090378372553e-05
-1.56659840799653e-05
-4.20890736792559e-06
-3.96229739938131e-05
-3.30377594309214e-05
-2.96350334117816e-05
-2.55080322660577e-05
-2.91441651174987e-05
-4.73626973960881e-06
-1.92022309505823e-05
-3.42767515413316e-05
-8.15949540107454e-06
-1.96839217030715e-05
-6.28677816177609e-05
-3.41203056664771e-05
-5.68356341118284e-05
-5.39674830720549e-06
-5.02012655891421e-05
-2.13637853840027e-05
-7.44215395380253e-05
-3.40485238056314e-05
-1.92035256405934e-05
-3.19663650799391e-05
-2.17174134573702e-05
-2.57050548088503e-05
-1.55909669399636e-05
-1.11613377788937e-05
-4.0256569901155e-05
-2.74122808537903e-05
-1.07886742778022e-05
-2.97750638488627e-05
-3.143889067319e-05
-1.10999360126729e-05
-5.49929640334342e-05
-2.29014712579548e-05
-2.86576713870218e-05
-3.41315354064053e-05
-1.16352112092994e-05
9.42640071706714e-06
-3.4772130120899e-05
-2.24557919079611e-05
-1.02758311845148e-05
-4.36135387132985e-05
-4.59752410554164e-05
-1.72022668432433e-05
-2.3321586625468e-05
-3.31000259382312e-05
-4.10301072055224e-05
-4.46317656559208e-05
-2.09085578794301e-05
-1.58575030919327e-05
-3.22814396176618e-05
-5.42689431728542e-06
-4.65448383698072e-05
-6.16129762933116e-05
-4.76361239601755e-05
-2.41145538377876e-05
-4.63366687707829e-05
-2.72874536581765e-05
-1.6214093423196e-05
-3.15795380852329e-05
-3.21858546182853e-05
-4.51308909211545e-05
-7.19180859539454e-06
-5.07211635639412e-05
-3.89117666631148e-05
-3.78685250408114e-05
-2.9422223819563e-05
4.28569985325197e-06
-3.47393690536887e-05
-4.20753557272594e-05
-1.59686200547475e-05
-3.34854160462832e-05
-6.78709173549483e-05
-1.64417069630711e-05
-4.28131866768939e-05
-3.95992234532349e-05
-4.49932957201393e-05
-4.64215627742445e-05
-3.73198710232717e-05
-1.74070070323289e-05
-5.23414005141015e-05
-1.71130141464407e-05
1.26213064417792e-05
-4.02369182101849e-05
-6.50937330721282e-05
-4.70924854828733e-05
-5.17046870405463e-05
-3.27415876196082e-05
-1.1390920252249e-05
-6.16850163232365e-05
-1.66545566976223e-05
-4.67379170654907e-05
-1.40637299675931e-07
-4.91114140431457e-05
-3.61978769085995e-05
1.2914823054293e-05
-5.44749514828513e-05
-9.38971595350597e-06
-3.85021218093725e-05
-6.79675165251398e-05
-3.70160506279604e-05
-2.86164212777791e-05
-3.54202156548455e-05
-1.37801582566381e-05
-2.62095102600696e-05
-4.15105851008901e-05
-4.04950204098918e-05
-3.28540546934673e-05
-2.82128296408997e-05
-1.1979611755851e-05
-3.88529158666365e-05
-3.93569690858154e-05
-3.0395784399362e-05
-1.95076457616623e-05
-1.55565923735359e-05
-1.9204770772e-05
-2.04688638151781e-05
-3.71165853692509e-05
-2.99726712488165e-05
-2.71822483922585e-05
-5.20254146852842e-06
-1.99160268175895e-05
-4.9678349006601e-05
-1.85609968643156e-05
-3.00990921092883e-05
-2.41272149066747e-05
-2.47230125893277e-05
-4.18658160744404e-05
-4.32794784719959e-05
-3.61836426248029e-05
-3.85223152302837e-05
-2.92919230907107e-05
-6.3026046438804e-05
8.42638541156562e-06
-2.48015242075827e-05
-9.88444487932168e-06
-3.11858363828944e-05
-2.82519720282741e-05
-4.50124361800659e-05
1.08705882448474e-06
8.65485936199647e-06
-1.18393136093641e-05
-5.24095111531698e-05
-9.73288820411262e-06
1.25201821686028e-05
-3.92203864428869e-05
-2.6349945943198e-05
-4.38562716185125e-05
-1.52419523907785e-05
-1.96999233563413e-05
-4.55594058269098e-05
-3.08680559587916e-05
-5.47257368523629e-05
-2.93744840196303e-05
-9.85699739854331e-06
-3.37654653404904e-05
-3.49534402048434e-05
-1.65630735607635e-05
-2.64366180877317e-05
-1.98931710239242e-05
-2.60223871007967e-05
-2.33730194258706e-05
-3.73836229623023e-05
-1.0817702763284e-05
-4.4006104685478e-05
-9.43967672194152e-06
-3.46920789576985e-05
-2.16557199498821e-06
-5.03934185861752e-05
-3.44596844212074e-05
-3.69559727647312e-05
-4.3317007186962e-05
-2.78877995253958e-05
-2.72983658311746e-05
-2.45356420116866e-05
-1.6797568997095e-06
-4.83652419638178e-05
-4.34953192567845e-05
-3.76085253359256e-06
-8.90367567082505e-06
-4.53001959288627e-05
-4.01195210699622e-05
1.70426455023501e-05
-2.13098231411996e-05
-2.53299025390229e-05
-1.7057818031873e-05
-3.76015373032436e-05
-2.32699914865489e-05
-2.78819322370658e-05
-4.71651854751046e-05
-3.67627628758494e-05
-2.64419846893733e-05
-3.70938169018891e-05
-2.77681357583905e-05
-3.94317373728636e-05
-9.39902935891773e-06
-3.35919173734078e-05
-3.9382672709702e-05
-2.43189292440775e-05
-3.24032486248163e-05
-4.07018788019669e-05
-2.38878930124585e-05
-6.28695845777703e-05
-1.67025546911095e-05
-4.62051646906616e-05
-1.31167210259753e-05
-1.84453805152913e-05
-2.51176975962471e-05
-3.8494264295463e-05
-2.95797786245828e-05
-5.64743028762247e-05
-4.91169322020469e-05
-3.91070207260652e-05
-3.2067763766503e-05
-1.23092802645035e-05
-2.49630667587776e-05
-2.05337778998926e-05
-1.68574139648355e-05
-1.74979164911257e-05
-1.30867208357898e-05
-2.4449010457604e-05
-3.29487609958085e-05
-4.86507486166657e-05
-1.43542066539753e-05
-8.77716478081095e-06
-4.76757418205986e-05
-2.9768026673432e-05
-1.16421074387956e-05
-1.07739165024802e-05
-9.15792046807696e-06
-7.62191737530356e-05
-1.32794558666285e-05
-3.71508741658223e-05
-7.39759952743006e-06
-4.77914288575072e-05
-1.97829052593951e-05
-5.29082966832793e-05
-2.28021246351694e-05
-1.93298644398745e-05
-4.61239120926747e-05
-2.81634946015368e-05
-2.68124407435049e-06
-1.88695546006203e-05
-5.56463976929142e-05
-1.22983179852344e-05
-1.81255339862659e-05
-5.74944697776536e-05
-3.09326737296776e-05
-3.06875798112869e-05
-1.07137513421319e-05
-1.30097112993926e-05
-3.65491699303123e-05
-3.08468912020243e-05
-2.74923602852593e-05
-2.2837480598167e-05
-4.62746016091468e-05
-8.85167612549459e-06
-3.54191704799433e-05
-4.7783174921157e-05
-4.62533087890507e-05
-2.00371309542341e-05
-2.06379277706751e-06
-4.62448827991745e-05
-5.29204893176728e-05
-2.6782537367446e-05
1.28892113545415e-05
-6.26775978433377e-05
-8.18301114380615e-06
-2.29157891370856e-05
-9.40909139203182e-06
-7.74813142697445e-06
-1.27511541753937e-05
-2.16764430105649e-05
-5.91995443562126e-05
-2.50020279623775e-05
-1.36468166061061e-05
-4.27034836893213e-05
-3.67626432713976e-05
-3.14551234869029e-05
-2.33988138206919e-05
-4.76457849497154e-05
-8.16371138208674e-05
-1.70703499001901e-05
-2.6244075920404e-05
-4.53789464620811e-05
-4.48319878768427e-05
-5.9013375033197e-05
-2.3042596371828e-05
-7.49439541120989e-06
-7.9679706126462e-06
-1.8057250022915e-05
-1.39261472863956e-05
-4.44538088976826e-05
-3.16142246533284e-05
-1.6402188018689e-05
-2.33775348833099e-05
-9.91705365547754e-06
-3.44214158190598e-05
-7.42970150727484e-06
-3.10540057095335e-05
-4.8559228509408e-05
-2.34954360982401e-06
-1.13918827785589e-05
-3.03640952774067e-05
-3.52667348723709e-05
-3.45792579244259e-05
-5.20399826750307e-05
-4.00606655055191e-05
-1.4549829412086e-05
-3.36384290383599e-05
-8.59614907340953e-06
-1.64467735033126e-05
-2.41946832081565e-05
-4.08440723445307e-05
-4.93405244538655e-05
-4.65703607829416e-05
-3.50667537952361e-05
-3.26512044098377e-05
-3.28320192986407e-05
-5.07888989084184e-06
-3.17735758005638e-05
-3.61865982176508e-05
-4.21410032045877e-05
-1.1100902387541e-05
-1.75999139635976e-05
-4.4148214152027e-05
-2.90203225351928e-05
-3.02421358293185e-05
-3.5380069420678e-05
-2.10329404314169e-05
-2.11689415854284e-05
-4.90319764099604e-05
-5.57478212333461e-05
-4.53010540023356e-05
-2.94594581281344e-05
-3.97879257839013e-05
-2.06794591433585e-05
-4.95254540900835e-05
-4.10772547455545e-05
-2.66185190478359e-05
-3.3115698101263e-05
-1.73344403223964e-05
-1.45326994888499e-05
-7.79161505361942e-05
-7.59683520622727e-06
-1.58003022883522e-05
-3.68795015699451e-05
-3.72679017222171e-05
-3.44749630950702e-05
-3.37450040501462e-05
-2.0035970318098e-05
-3.27751468361685e-05
7.18049946920687e-06
-3.77549145149295e-05
-1.74796805412574e-05
-3.29433028065919e-05
-4.99958306180411e-05
-1.8659544924417e-05
-1.66278182122705e-05
-2.02533332240837e-05
-2.52610309836301e-05
-5.10196515163419e-05
-5.71204488760338e-05
-3.1718819277836e-05
-4.81074816515849e-05
-9.21306499634271e-06
-2.32038834665887e-05
-5.12139866710364e-05
-3.53530447598217e-05
-4.67202070501661e-05
-2.17435758019869e-05
-3.775000086129e-05
-2.16669964861923e-05
-2.56274075833355e-05
-3.31035987604054e-05
1.61948007204814e-06
-1.92623458020014e-05
-3.33296182977601e-05
-3.39686524259976e-05
-3.52637463549952e-05
-2.06454827458638e-05
-1.82711867163004e-05
-3.2294962195968e-05
-2.26083938993394e-05
-4.21487315873594e-05
-2.86192269408547e-05
-1.38326888610252e-05
-2.25509946247622e-05
-4.25770525365553e-05
-4.09831895213805e-05
-2.92920549667222e-05
-1.19941546426844e-05
-2.54831875203748e-05
-6.99638535767167e-06
-2.84889688175951e-05
-2.87102164984634e-06
-4.47452664031467e-06
-1.82327588416253e-05
-2.44238727854964e-05
-3.19654326872038e-05
-2.64569880020957e-05
-3.21855058098383e-05
-3.33227479728447e-05
-2.11027220532135e-05
-2.54848452330148e-05
-3.45044427549477e-05
-2.12347538714023e-05
-3.20607222099111e-05
-1.7307871725353e-05
-3.47821539272956e-05
-4.14354787605392e-05
-6.42131436948936e-05
-1.34265737846191e-05
-4.0392956102351e-05
-4.02379118846036e-05
-8.65350442779876e-06
-8.04954095280686e-06
-3.73696634031903e-05
-2.47270751022987e-05
-4.73139111104736e-05
-2.72156093765904e-05
-1.31107047156687e-05
-2.09405054993407e-05
-4.40646259146165e-05
-1.18570605110203e-05
-2.24879345631813e-05
-2.42425495499854e-05
-3.70767790469144e-05
-5.83210980654234e-05
-3.46657590096336e-05
-2.56614997122849e-05
-1.64036552322366e-05
-2.62422696769528e-05
-2.7887680575053e-05
-3.01974403149544e-05
-2.28834789914972e-05
-2.31126543582167e-05
-2.45831079315108e-05
-4.86030003032161e-05
-1.6205271602253e-05
-1.3206650445429e-05
-2.20711512335942e-05
-2.99676526843601e-05
-3.83941493533167e-05
-1.15416585930615e-05
-4.83430503748145e-05
-4.24339893889636e-05
-5.27256614855369e-05
-2.16514596175358e-05
-1.72119492972278e-05
-2.86378862458508e-05
-3.23837397233533e-05
-1.90882159801698e-05
-2.47677266756419e-05
-6.49898186978089e-06
-2.84270332738184e-05
-3.45762228498461e-05
-3.57804828318789e-05
-2.6504150588553e-05
-1.9780230635152e-05
-2.24349253997243e-05
-3.71849887540736e-05
-2.72729798333969e-05
1.06269146539784e-05
-1.85196896444355e-05
-1.80242145973084e-05
-3.00709620787598e-05
-3.76220038622912e-06
-3.61582968304444e-05
-3.30667724352408e-05
-1.34612848097153e-05
-4.57195221918095e-05
-5.91699723538212e-05
-4.60251823823471e-06
-3.02319881148477e-06
-2.47308739845857e-05
-2.17324411173104e-05
-2.03061551003675e-05
-2.02277952815322e-05
-3.49266982434049e-05
-2.6872486539283e-05
-3.47985712042928e-05
9.98514676304467e-07
-2.76483317786393e-05
-4.45105947547993e-05
-1.64082143815267e-05
-2.40534569513966e-05
-4.48397747897669e-05
-2.60330019722733e-05
-5.43805174518832e-05
-1.88722589988063e-05
3.39768630406461e-06
-3.49213881980913e-05
-6.16682962047162e-05
-1.28957074990373e-05
-2.36828434394298e-05
-1.94221612805466e-05
-2.94169126555369e-05
-3.90253414061618e-05
-3.79238094461147e-05
-3.75578329582537e-05
-3.25219034419206e-05
9.65835706153316e-06
-3.44921106265196e-05
-9.41360484245995e-06
-3.39915293803586e-05
-3.06045400858141e-05
-1.2697978175996e-05
-5.07676154276834e-05
-1.54548411290911e-05
-2.94677436703842e-05
-4.61236891041776e-05
-3.45705689148677e-05
-6.96830900045763e-05
-1.75494266831083e-05
1.03929076247189e-05
-3.69186079228132e-05
-4.5999719684416e-05
-3.08439250638439e-05
-1.79256019360083e-05
-6.97485557364851e-06
-2.72013338780081e-05
-3.39208471123629e-05
-2.29347599923729e-05
-3.09691624459915e-05
-3.35323263167907e-05
-4.28257408161128e-05
-2.70404965477844e-05
-2.44246979851493e-05
-2.61918422946691e-05
-4.5974841531193e-05
-3.5029830411156e-05
-2.95901191567688e-05
-4.30402937118903e-05
-2.31519760477196e-05
-3.94846730920814e-05
-4.48037409394268e-05
-2.17216520227141e-05
-1.65333122658904e-05
-2.7458366868915e-05
-2.35029691757486e-05
-3.72858955769412e-05
-7.93220494019626e-06
-1.01027746147534e-05
-7.35164393253105e-05
-2.21238416899678e-05
-3.10436959960142e-05
-1.59842091137424e-05
-3.40175447685218e-05
-3.82897326504469e-05
-3.57636538843017e-06
-2.39587258765967e-05
-4.04176597344592e-05
-3.05339978829808e-05
-4.88297493588103e-05
-3.22766096682922e-05
8.87531531032266e-07
-3.69408098123816e-05
-1.89959665924343e-05
-2.75264697645501e-05
-2.034889763328e-05
-6.55080681431581e-05
-3.2921064762344e-05
-1.76318652343613e-05
-4.50509876411264e-05
-2.98739380545863e-05
-1.61339652410808e-05
-2.42975957426425e-05
-5.50588561103372e-05
-2.70673210287318e-05
-2.67569608796767e-05
-2.47234206912218e-05
-1.25927823158587e-05
-2.43457593047211e-05
-2.67452483311983e-05
-2.56581694962829e-05
-3.25648137840371e-05
-2.69304757452964e-06
-1.10738712775079e-05
-5.95831318917949e-05
-4.19971257207976e-05
-7.93511458888717e-07
-5.55274163085853e-05
-2.85630784900597e-05
-1.89719797494989e-05
-5.19292566298799e-05
-3.56669298265476e-05
-1.51171468367451e-05
-4.80982754272867e-05
-5.70812117046773e-05
-3.40617643258737e-05
-3.84142130901084e-05
-3.12771918413374e-06
-3.03289000388377e-05
-2.64190555322506e-05
-1.53105782590692e-05
-2.14742497670635e-05
-2.215224618724e-05
-3.09079346280705e-05
-1.63044789733602e-05
-3.59204106824489e-06
-2.37154534098657e-05
-1.57226556512323e-05
-3.16848982652615e-06
-5.14870600724484e-05
-3.92591729293538e-05
-3.00043661264398e-05
-6.20121675991327e-05
-3.00619884681194e-06
-3.06164322699578e-05
-5.58690525228766e-06
-1.83317031816301e-05
-3.85995984127964e-05
-9.17917453668603e-06
-5.71058971687678e-06
-2.66223466682205e-05
-5.92057811339472e-06
-3.27176095467535e-05
-2.71970353026998e-05
-5.21067208035293e-06
-4.37892352670615e-05
-4.35416244929429e-05
-6.8893840865213e-06
-2.6579104242965e-05
-3.53154371564173e-05
-3.16270373349708e-05
-3.24191282340163e-05
-2.71071634353536e-05
-2.58261920491774e-05
-1.11954888960175e-05
-2.72473736120475e-05
-3.32154420168328e-06
-1.10259761276484e-05
3.20802850463904e-06
-1.85538837763347e-05
-2.23811398245048e-05
-6.99247156028157e-05
-3.70092931147715e-05
-3.60755660415411e-05
-1.79870064310986e-05
-2.71489032095965e-05
5.42489903095685e-06
-1.37807125093268e-05
-3.69571869540371e-05
-1.3694544529034e-05
-1.38440051150781e-05
-1.75383740993756e-05
-2.73962362339186e-05
-3.10405271037406e-05
-2.37454883225372e-05
-5.50047786506627e-05
-3.27217110187011e-05
-5.8287733549412e-06
-3.41731684658696e-05
-2.70771699748939e-05
-2.6008529640572e-05
-3.47992377348966e-05
-9.41996755377837e-06
-5.37597966486802e-05
-2.34236018285987e-05
-3.43342184614285e-05
-2.38731190047164e-05
-6.18096009185985e-05
-1.82873474560292e-05
-1.32692952227491e-05
-7.68536260945561e-06
-3.52310321789981e-05
-4.61029968345141e-05
-1.29941637388611e-05
-2.91815842992261e-05
-3.27335685989571e-05
-3.56526381585052e-05
-3.89795801001867e-05
1.94415552676686e-06
-2.80988946114416e-05
-2.10141995388511e-05
-3.51369274641994e-05
-4.17992960777329e-05
-2.67461483862849e-05
-2.9116566765112e-05
-4.00859689822135e-05
-6.72082253102544e-06
-4.81471940778954e-05
6.34804220113391e-07
-1.74357740037326e-05
-5.1989675540168e-05
-3.21699493137213e-05
-3.73989952422724e-05
-3.1483083433217e-06
-4.56404981393209e-05
-3.55935717431536e-05
-3.76279241715993e-05
-3.62580601843704e-05
-6.8383708262765e-06
-3.65108466867059e-05
-2.28032133151647e-06
3.45512404992133e-06
-4.47956713224609e-05
-5.29310692451259e-05
-6.24258959888662e-05
-2.48566011503673e-05
-3.72029771141409e-05
-2.79545873565207e-05
-8.93560510983376e-06
-4.16432780299849e-05
-1.62790826124819e-05
-8.29204091018793e-06
-8.69721552230235e-06
-9.0790505070582e-06
-5.84732479507933e-05
-2.0007272215499e-05
-2.23014724817737e-05
-7.54219449879025e-06
-2.15288483676258e-05
-1.70857222103844e-05
-3.75783297309203e-05
4.27272005162926e-06
-3.55479237274732e-05
-7.1727493551573e-06
-2.3173590161366e-05
-1.8524840276038e-05
-4.97546018853241e-05
-3.59417408387388e-05
-1.7571761225085e-05
-1.02470218862651e-05
-1.59664406273866e-05
-1.12324392976378e-05
-1.7443880715156e-05
-3.76711273149797e-05
-2.85785251884435e-05
-2.36379528794743e-05
-1.98901615332614e-05
-2.37250129039034e-05
-3.23993509948268e-05
-2.66598817998427e-05
-4.16035243570918e-05
-1.00377297570749e-05
-1.40559053228832e-05
-1.61674861739928e-05
-4.04704742751598e-05
-1.53130456554505e-05
-4.09265266355833e-05
-1.59535615371958e-05
-2.06448639289643e-06
-3.08940708835124e-05
-2.59324177872662e-05
-2.85783513372872e-05
-6.21165621310907e-05
-1.96514969450549e-05
-1.39310837411016e-05
-4.65338531657174e-05
-3.6571834041578e-05
-3.76995208799001e-05
-4.99893425414796e-05
-2.58554115865168e-05
-1.39803084799785e-05
-3.97826969180212e-05
-5.03635855672255e-06
-3.38183887001594e-05
-2.34332430303233e-05
-3.80418993861285e-05
-8.11475611768987e-06
-9.56783865778384e-06
-3.0930955104494e-05
-3.02455012480016e-05
-1.16091580803273e-05
-1.56734166099956e-05
5.27193478581769e-06
-1.04885868385624e-05
-5.77494264796963e-05
-1.22106697730817e-05
-2.44149806033303e-05
-1.31990694658873e-05
-9.28589749935104e-06
-7.48707606451809e-06
8.44755717658242e-06
-2.81780031767902e-06
-4.16901546826301e-05
-5.3287453767636e-05
-6.42413832053936e-06
-4.79640532922347e-05
-3.07567968983493e-05
-1.44125823644935e-05
-5.44094599857835e-05
-5.09814915794227e-05
-3.55970720414606e-05
-2.98295359235603e-05
2.59187735431116e-06
8.510602553213e-06
-3.70161654720867e-05
-1.63400189878641e-05
-2.14016271479189e-05
-7.6022038425457e-06
-1.69250025641719e-05
-1.53173032055504e-05
-2.26667977713142e-05
-5.12518807226543e-05
-8.72232724016583e-06
-2.85113790010934e-05
-6.79709370123467e-05
-2.8532001508256e-05
-4.06473080415479e-05
-1.36997269892795e-06
-3.40827978851811e-05
-1.37014247138535e-05
-3.12742717748529e-06
-3.05875706234269e-06
-4.0269009454079e-05
-4.01563969940344e-05
-3.49147936932512e-05
-4.88161078898901e-05
-2.59893387354802e-05
-3.55813757065603e-05
-3.05012632727874e-05
-4.12927312818326e-06
-3.15991777587903e-05
-1.66249664323788e-05
-9.36371529996879e-06
-3.76321654409509e-05
-6.26921348502557e-06
-3.3716246213243e-05
-2.95701248437831e-05
-3.67402660230304e-05
-3.90700263167742e-05
-3.63295277889886e-05
-3.87358318095185e-05
-4.25495162151018e-05
-6.47922976542951e-05
-2.0952862415897e-05
-3.75589873092112e-05
-4.3328657661935e-05
-3.72072110675066e-05
-6.94088926943068e-06
-2.52291715429569e-05
-5.20222574707067e-05
-4.68493939368556e-05
-3.49290266589745e-05
-1.61909862425765e-05
-1.26840684733165e-05
-1.27742469548519e-05
-2.30481390646343e-05
-7.34923155968796e-06
-1.60118342379704e-05
-3.98932230012636e-05
-2.19026013053123e-05
-2.76549715046105e-05
-5.51501169443151e-05
-5.66494346491505e-05
-1.09434633259515e-05
-1.86571679385704e-05
-3.93319021195971e-05
-2.77557561105516e-05
-3.19786477713285e-05
-2.84237504845749e-05
-3.44990964641474e-05
-6.41541610964449e-05
-2.1988335015424e-05
-1.86736587945954e-05
-2.79168983909404e-05
-2.09785954641886e-05
-2.29983577402382e-06
-3.96527786553691e-05
1.16597218189645e-05
-4.51643994754127e-05
-2.80721224293187e-05
-5.0222237676773e-05
-3.70967486904227e-05
-3.21401222547807e-05
-6.85376075138128e-06
-2.52298174649284e-05
-1.62120731736024e-05
-4.68021028507862e-05
-5.19543465041475e-05
-2.43882382406624e-05
-2.02488641200783e-05
-4.63947529499805e-05
-1.65397196822583e-05
-4.3595275115797e-05
-3.11424885870269e-05
-1.77541177394803e-05
-3.02902693436944e-05
-1.67673584082866e-05
1.77171131266323e-06
-3.17700800718122e-05
-4.54169018488598e-05
-2.85862515822117e-05
-3.50645153053255e-05
-2.98685698815369e-05
-1.5614177415156e-05
-2.18080424727748e-05
2.43440403016188e-06
-2.90048020505063e-05
-3.95176348902592e-06
-3.31843166632719e-05
-3.97699147587102e-05
-1.36720975621613e-05
-3.16047318561215e-05
-4.41419751876201e-05
-4.00485287488524e-05
-1.45875863078599e-05
-3.52281084081104e-05
-1.57060250844892e-05
-5.50923764871109e-06
-5.44553063742879e-05
-5.07451182529671e-05
-3.04186397515256e-05
-4.38872583434436e-05
-6.29875231932118e-05
-3.64402846842279e-05
-1.57302921195229e-05
-1.00214553060128e-05
-2.25060964917101e-05
-2.39813685567688e-05
-2.43233748125073e-05
-1.64148526807553e-05
-4.5021117545333e-05
-4.35232440722319e-05
-2.28435131404381e-05
-2.46137735908929e-05
-1.99779585370343e-05
-3.45073455678133e-05
-2.22698482237494e-05
-4.13046178399084e-05
-5.80362181048687e-05
-2.58601260104237e-05
-3.94383724072124e-05
-2.58064226814491e-05
-2.26866428679264e-05
-2.3469373892896e-05
-1.78509842038208e-05
-2.72852088241477e-05
-3.14948818175732e-05
-3.96588266043356e-05
-8.23442963598839e-06
-3.82080111228469e-05
-1.6641503622441e-05
-1.47931432447465e-05
-2.3202490375281e-05
-2.02407673368165e-05
-2.61138551443029e-05
-2.88764346079058e-05
-4.13406937316982e-05
-4.33228611529089e-05
-2.01146062350557e-05
-1.89099104141024e-05
-5.22757224422344e-05
-3.6175608670637e-05
-2.39137734147631e-05
-1.29390706619536e-05
-2.24695135939114e-05
-2.80651258437637e-05
-2.02901575898039e-05
-2.37543574689228e-05
-9.82355208612698e-06
-3.06660742363858e-05
-3.70884398044985e-05
-1.92012764157814e-05
-6.90005840484386e-06
-2.88455208795578e-05
-3.20249030854844e-05
-1.52713988137046e-05
-1.86807736430879e-05
-3.33416210021296e-05
-1.41338089258459e-05
-2.15533549345751e-05
-3.23715334057189e-05
-5.74132729910489e-05
-6.01597724073756e-06
-1.59024440142002e-05
-1.93195158373362e-05
2.2018972283495e-06
-5.9990371994207e-05
-5.23292509540144e-06
-1.7274496859468e-05
-1.32855540352764e-05
-3.28915442570692e-05
-5.1855629891311e-05
-5.7979364588382e-05
-2.21923203925205e-05
-3.30487326300914e-05
-1.77296413746176e-05
-3.13900447722103e-05
-2.27452840308815e-05
-2.35448483605964e-05
-2.11147609898706e-05
-3.05722429378663e-05
-2.31589318975411e-05
-7.88052108557942e-05
-3.1427811459891e-05
-3.76695784612644e-05
-1.23749711085653e-05
-3.33318396327168e-05
-2.84119259566223e-05
-5.1455826119525e-05
-5.8675879318719e-05
-3.63812120752615e-05
-2.69727133364462e-05
-2.65534618580678e-05
-2.5187172459277e-05
-6.1245691206513e-05
-1.21772835022375e-05
-2.65465648136704e-05
-1.68015214644349e-05
-2.13374908234427e-05
-3.06958030643984e-05
-4.60129439016908e-05
-2.76737564506396e-05
-3.16381283238565e-05
-4.35539735548184e-05
-2.70988794349563e-05
-4.88625648333489e-05
-4.17955943424403e-05
-2.32540600311311e-05
-8.00335846011403e-06
-1.32256638269541e-05
-3.03869213775147e-05
-7.0481915490258e-05
-1.26776355539595e-05
-2.53684633975468e-05
-2.32366553833521e-05
-7.30701327347482e-06
-2.43580168184404e-05
3.39621227218248e-06
-4.44836906734462e-05
-7.48765505406055e-05
-1.72052573817407e-05
-6.43871173918188e-05
4.11744027348664e-06
-3.96502074372662e-05
-4.55202709669775e-05
-1.86698518126775e-05
-5.55528726912793e-05
-2.317223856666e-05
-3.45450518650898e-05
-1.87295304171665e-05
-3.48194605035173e-05
-3.28917759676292e-05
-3.15406834763427e-05
-1.0558369731323e-05
-2.83972039374201e-05
-3.41063587322704e-05
-1.88373875492423e-05
-2.89577089792169e-05
-2.33424566149581e-05
-4.09781682908711e-05
-3.74868190939309e-05
-2.72149868871396e-05
-7.1017727473085e-06
-3.24867935413476e-05
-1.90376777173099e-05
-1.16367593959078e-05
-3.00510202433354e-05
-1.72301671448702e-05
-3.25610710424969e-05
-4.6427838632762e-05
-3.11822953736799e-05
-3.11676529585737e-05
-1.0834543695508e-05
1.65636794462222e-05
-4.2043827662069e-05
-2.86470443224188e-05
-2.19258762801325e-05
-3.25155588162847e-05
-1.46434722115105e-05
-3.39588942306147e-05
-3.25143820982846e-05
-7.2323982675294e-06
-3.7247590952176e-05
-6.39967960081345e-05
-1.43895287024591e-05
-4.41055790028082e-05
-1.55896104713024e-05
2.5762293755853e-05
-4.331506575458e-05
-4.39008901289609e-05
-3.15859985424954e-05
-4.4750899361637e-05
-2.68887583262797e-05
-3.5301141769559e-05
-5.6749059729639e-06
-6.16720369057896e-05
-1.08051657368576e-05
-2.451220551795e-05
-4.05254452393799e-05
-1.79138220287489e-05
-1.87822439343682e-05
-3.81860986047553e-05
-3.75170271314777e-05
-8.44510630603081e-06
-1.93572786212675e-05
-1.64336377100188e-05
-4.76641052390372e-05
-2.71585373474849e-05
-3.16638025859264e-05
-1.31045006412952e-05
-2.37715779528856e-05
-2.28727047912118e-05
1.92385545276427e-06
-4.56245391165361e-05
-3.45336892365756e-05
-6.35584758617784e-05
-4.5465835485762e-05
2.0351650537124e-05
-1.5448423427561e-05
-3.74576182791006e-05
-2.51882873763146e-05
-2.82214205216073e-05
-3.9252318024682e-05
-6.64951428348572e-05
-2.22922704214421e-05
-2.17280474552203e-06
-2.25155861115372e-05
6.24422248278846e-06
-3.54808739071728e-05
-5.64984113644141e-05
-1.01526555052574e-05
-2.06460599391485e-05
-3.14689128107478e-05
-6.0230465534353e-05
-3.74184700663938e-05
-3.72082661663094e-05
-5.47451875241926e-05
-2.24663367811484e-05
-5.65900173361131e-06
-8.50816999858695e-06
-3.23606747289989e-05
-2.79522552732566e-05
-2.34937573252796e-05
-3.05297684011267e-05
-4.02190587655969e-05
-2.59196601613954e-05
-4.01144309509526e-05
-3.27578996984828e-05
-5.29069348904405e-05
-3.1433252971129e-05
-1.58324351979425e-05
-2.48069332115846e-05
-2.90436449667295e-05
-1.00095509609267e-05
-1.68484604835932e-05
-7.2705845519339e-06
-1.86207343181321e-05
-2.54143954217544e-06
5.74275177517606e-06
-8.97389533684758e-06
-3.18186573669595e-05
-3.29588266792555e-05
-3.09269976186082e-05
-7.80165729059417e-06
-1.83527042685307e-05
-9.25408231717286e-06
-3.25549936455205e-05
-4.65010197383621e-05
-3.38748911539245e-05
-2.80061797711571e-05
-3.74252844998181e-05
-3.7764750305054e-05
-9.07087333463739e-06
-8.55466995971595e-06
-2.63709906060195e-05
-4.30019853444674e-05
-1.56408452200226e-05
-2.35922253458936e-05
-3.36604359799667e-05
-3.07372374525899e-05
-4.74092766797498e-05
-3.64536931198465e-05
-2.39079782856254e-05
-9.88842299654385e-06
-3.78762510645558e-05
-2.67818233545758e-05
-1.15136258785671e-05
-1.39170707422548e-05
-2.69106620176008e-05
-3.27074048394372e-05
-4.53756121470998e-05
-3.85600770393349e-05
-4.07726858136235e-05
-3.71410540429706e-06
1.2191317254632e-05
-1.17933006521763e-06
-3.6011534512069e-05
-1.95441467806084e-05
1.56150199850184e-05
-3.54496590776563e-05
-2.2723783309188e-05
-7.59385038399321e-06
-2.75929707832983e-05
-6.61483814113422e-05
-2.6212609893897e-05
-3.3322304902813e-05
4.92701583291714e-06
-3.603856824076e-05
-4.86610948406513e-05
-2.93667305658425e-05
-2.14085190208455e-05
-3.97940954491949e-05
-2.37815202567519e-05
-2.28313723110585e-05
6.03925027266875e-06
-4.65473989267723e-05
-2.41638783572086e-05
-1.86813448644732e-05
-2.40763480624805e-05
-1.72428700881206e-05
-2.84431146787435e-05
-4.35633213944793e-05
-4.66944729488555e-05
-2.24841098309359e-05
-4.28640645774558e-05
-9.84369091977015e-06
-3.47237714234799e-05
-2.31353317499891e-05
-4.43145610263896e-05
-2.68369678670548e-05
-1.17141084977765e-05
-4.91977750881517e-05
-4.65375311341254e-05
-2.53217023190492e-05
-3.21987330636118e-05
5.35353052478385e-06
-3.56436020065829e-05
-2.9571898617079e-05
-2.23773364477786e-05
-2.83843325572369e-05
-1.14946459296532e-05
-2.08155555022144e-05
-2.51918726608993e-05
-5.70869193752966e-05
-2.89453994796117e-05
-8.06016106088396e-06
-1.90147567041557e-05
1.69194662901456e-05
-3.45715644621283e-05
-4.15050830999521e-05
-7.88133060870927e-06
-3.92047795943682e-05
-2.99388269437689e-05
-3.26619676859647e-05
-1.84311540954129e-05
-3.68823112700902e-06
-2.27599930446866e-05
-1.34021318781904e-05
-3.92488850904293e-05
-4.72935428059295e-05
-5.18118973201287e-05
-8.09411071008919e-06
-2.81688287455161e-05
-4.02726195528487e-05
-1.9460870286204e-05
-4.87348609495671e-05
-1.98987144576639e-05
-3.59716569616231e-05
-2.38056301864632e-05
-4.2920402194129e-05
-1.60964716334143e-05
-4.81120428404382e-06
-1.33545405302502e-05
-6.05324913354835e-05
-4.29975629661301e-05
-6.58899339768884e-05
-3.01353193708241e-05
-3.68376015956287e-05
-4.12180528896509e-05
-3.69345980729072e-05
-2.67258126023545e-05
-7.34903841571749e-06
-4.25340825810679e-05
-2.04551210910698e-05
-7.7422170115474e-06
-2.97668774254587e-05
-7.45066627718947e-06
2.44060892047441e-06
-5.6088166225345e-05
7.54396941841877e-06
-5.06045112998876e-05
-1.36575154555757e-05
-2.56081321344379e-05
-4.12119621763666e-05
-3.38240792224001e-05
-3.00490158612744e-05
-1.7203655585409e-05
-2.25556961126046e-05
-4.82653095772434e-05
-5.47002509552612e-05
-4.32710153542425e-05
-5.54939187287926e-05
-3.63102054881007e-05
-5.14264801671674e-05
-2.15352612383211e-05
-4.828147525155e-05
-2.1240497580621e-05
-1.07827018240603e-05
-3.31400269339362e-05
-2.53327247363997e-05
-4.50688218292727e-05
-3.05503494444054e-05
-1.30355984274809e-05
-5.23730358925827e-05
-4.29458491676424e-05
-6.28687383270975e-05
-3.77379040643842e-05
-1.99247460869309e-05
-3.23519754156329e-05
-3.19386317382952e-05
-7.35565361704273e-05
-1.63333717441251e-06
-3.54303466160283e-05
-2.31367872278527e-05
-5.57118961183302e-05
-2.95369223251021e-05
-1.90264717165783e-05
-1.88969955801283e-05
-2.55064504030788e-05
-4.26036376172614e-06
-4.61994115182194e-05
-3.96345225714469e-05
-1.09706610652388e-05
-3.67621948070442e-05
-5.30882834362736e-05
-4.23156488087872e-05
-5.77505532642302e-05
-1.61715803968682e-05
-5.38425813300652e-05
-3.1686630275949e-05
-3.57242722120202e-05
-2.93937893548639e-05
-3.93895671610163e-05
-9.00641905326106e-06
-4.99376013755797e-05
-1.22130031213404e-05
-8.35594230443827e-06
-1.61092818726501e-05
-1.39378260318872e-05
-2.45880670974551e-05
-2.32787874483702e-05
-2.51474190327138e-05
-3.71819322412965e-05
-3.84651156192928e-05
-4.10989354314654e-05
-1.60865851751683e-05
-2.60551980395605e-05
-1.25123696064607e-05
-4.05707941794798e-05
-3.72127776605498e-05
-5.64145137417545e-05
-6.5911272430936e-05
-4.31160916215312e-05
-3.38232265733695e-05
-3.92953992359309e-05
-1.40216139769265e-05
-8.87993582601633e-06
-2.37579588111929e-05
-2.59291243955124e-05
-1.68850881608767e-05
-5.67847178144517e-05
-2.99433024677729e-05
2.00915943230864e-06
-5.87525730410276e-05
-5.10782922818572e-05
-4.74756895479686e-05
-2.56235705590692e-05
-1.32897629757305e-05
-3.90300503767321e-05
-3.28408490871539e-05
2.5525271887489e-07
-4.36030200520192e-05
-2.34212557001784e-05
-2.05481562865638e-05
-5.12307519733573e-05
-1.77747301693355e-05
-1.57595681798729e-05
-4.59303428219164e-05
-4.73828637187076e-05
-5.06472834894093e-05
8.63623208031856e-06
-2.55304188551086e-05
4.90842140909467e-07
-3.0764065020421e-05
-4.23831926424718e-05
-4.69362232430318e-05
-3.99488454445918e-05
-3.70420956996396e-05
-1.401902791362e-05
-1.95554813052707e-05
2.69663605982455e-06
-4.48980604384924e-05
-6.35224622768587e-05
-9.18311845564064e-06
-2.80806139326712e-05
-1.44875799320324e-05
-4.19980523409757e-05
-3.83213993803015e-05
-4.01590957848766e-05
-3.97655713960876e-05
-4.92598145718764e-05
-6.42559117098941e-06
-2.74218084675115e-06
-4.59936488522479e-05
-4.82228316505068e-05
-3.42716949819707e-05
-2.24839849633932e-06
-3.87170202675798e-05
-8.04700203002543e-06
-3.29970184267255e-05
-1.18841545917902e-05
-5.23138796289571e-05
-3.52253468223784e-05
-1.88228185822353e-05
-1.1236360108999e-05
-1.03786924068201e-05
-4.47751812608554e-05
-6.26259183544121e-05
-5.31960627309604e-05
-2.92124794184755e-05
-3.85687430591965e-05
-2.09222403540287e-05
-4.19231713766218e-05
-3.3359285979757e-05
-1.95841303610618e-05
-4.73134759158468e-05
-3.39906355848543e-05
-4.81210357800727e-05
-1.22708770371485e-05
-1.49976825794699e-05
-2.9778810179989e-05
-2.7954945596795e-05
-2.09633759238111e-05
-1.21706963147494e-05
-1.25019340611145e-05
-1.19617069072233e-05
-1.16218212512689e-05
-3.26376939598785e-05
-5.47317918599321e-05
-3.68759744290618e-05
-4.48196388142887e-05
-3.38424915848737e-05
-3.39953770064159e-05
-4.40368896480689e-05
-5.25387628303622e-05
-3.81722870213243e-05
-1.57749017451998e-05
-3.60104317272314e-05
-1.4736718658048e-05
-3.3296892525533e-05
-2.71836925305286e-05
-2.00733401467498e-05
-1.98779749271882e-05
-5.88880307213841e-05
-4.53731642212688e-05
-1.39417267662782e-05
-4.01744109496778e-05
-5.16204296408285e-05
-2.78167344463158e-05
-2.52168297912845e-05
-4.45526981436898e-05
-4.12581876183849e-05
-3.27335679790632e-05
-1.81743110007559e-06
-4.01660172057038e-05
-3.22050366926492e-05
-6.83454547820038e-06
-1.3162444701757e-05
-3.1092233049491e-05
-1.89053388254051e-05
-2.97630472241064e-05
-3.14081059131247e-05
-6.56395207822866e-05
-3.62848393445859e-05
-5.14327085757172e-05
-3.4670301575818e-05
-2.63667980366583e-05
-2.39172009773202e-05
-2.51977244000142e-05
-2.68482505665109e-05
-3.52842228629981e-05
-3.71381532502541e-05
-2.57401866551173e-05
-4.25853863386174e-05
-4.93889966270943e-05
-1.02052844160472e-05
-3.69061349090438e-05
-5.03445470485679e-05
-3.32313993375598e-05
-3.70531874971001e-05
9.38711874414692e-07
-2.49745991963485e-05
-3.04674293669083e-05
-4.28850739739672e-05
-2.5376167200199e-05
-4.95404653451034e-05
-6.23936818038844e-05
-4.17909950149193e-05
-3.04192158617414e-05
-3.03080973862197e-05
-5.22185345881326e-05
-2.74130702699285e-05
-2.88061558653531e-05
-2.15727463426769e-05
-2.67386688656966e-05
-4.93501737200632e-05
-3.99925928809017e-05
-2.71176091632028e-05
-1.88593603865026e-05
-4.72997746750009e-05
-2.70802580208466e-05
-4.87603807411267e-05
-2.1386663605937e-05
-4.21866435202554e-05
-2.63934977287277e-05
-1.93330471867045e-05
-4.32116737376754e-05
-1.55109222682226e-05
4.06425994874186e-06
-1.71822054508026e-05
-2.23228835292767e-05
-2.39701446885203e-05
-2.67679019018263e-05
-5.8504413341523e-05
-2.866058229635e-05
-1.44105278406557e-05
-2.48483954034255e-05
-4.46268659775857e-05
1.30510580880627e-06
-2.62621457083047e-05
-4.31213796348459e-06
-4.38466476801183e-05
-1.24633456695661e-05
-1.84248783089473e-05
-2.8961024514907e-05
-1.40913255840174e-05
-3.46490726668208e-05
-3.15202635395134e-05
-5.50049781456107e-05
-4.98739254455963e-06
-8.54212548474304e-06
-3.76858944514117e-05
-9.11334834747937e-06
-1.94463368883586e-05
-1.58197333205263e-05
-3.34863208401319e-05
-4.5371770181246e-05
-4.76335963857183e-05
-2.36087642963698e-05
-1.5195840483252e-05
-3.25037759070777e-05
-2.04470878234712e-05
-4.06061469585039e-05
-3.0881086258432e-05
-3.76280439396326e-05
-2.85305586904042e-05
-3.17109582482886e-05
-4.27212786306072e-05
-3.37482495304424e-05
-5.57674859545912e-05
-3.37448926225651e-05
-3.60957239395743e-05
-6.04313045490226e-05
-3.66243001487987e-05
-1.9443297658174e-05
-3.04988679234282e-05
-1.74934695791968e-05
-2.83633339003024e-05
-3.91896180100445e-05
-1.41986888317817e-05
-7.42144412687732e-06
-5.12163496606152e-05
-1.49556752210146e-05
-1.2887579089844e-05
-1.27296933823362e-05
-4.61519273358165e-05
-4.21254610952815e-05
-4.89112322956401e-05
-6.62549454610313e-05
-1.73073991770879e-05
-4.82407948224307e-05
-2.96426713247771e-05
-2.94477448366088e-05
-3.71521190488356e-05
-4.42301460128722e-05
-3.36541176464897e-05
-3.45085745452513e-05
-1.95215096860637e-05
-2.69063208738873e-06
-4.46011209868216e-05
-6.75452177616567e-06
-4.01322519128767e-05
-2.10417740592225e-05
-2.62336519540202e-05
-5.68859843114612e-05
-2.33847431466188e-05
-5.15052076587339e-05
-1.84201939773471e-05
-5.89022886222506e-06
-5.64336823475266e-06
-1.86146461076637e-05
-2.59227866886682e-05
-3.91592600067019e-05
-2.68459468902023e-06
-1.83486642718273e-05
-2.39073400596044e-05
-4.19106150416226e-05
-5.05855558315239e-05
-4.64693032080637e-05
-6.09245828803691e-05
-2.86292066923465e-05
-1.60837888959126e-05
-3.08662637120425e-05
-5.35195196960516e-05
-4.03839084681804e-05
-2.90272820775816e-05
-2.71663031453428e-05
-3.52720508536902e-05
-3.33174360981174e-05
-3.30442877009876e-05
-2.22087763768371e-05
-2.53917287360232e-05
-1.70784881602268e-06
-2.39610412761586e-05
-3.37265893220296e-05
-3.55851231854209e-05
-2.01259146554067e-05
-1.99049596464516e-05
-1.85343926693477e-05
-5.47865253160024e-06
-2.47468188938639e-05
-6.56078499247734e-06
-3.81969222850484e-05
-2.54605234973862e-05
-3.27470847266536e-05
-5.18691321454667e-05
-1.76579567011844e-05
-1.96363572028372e-05
8.47641037509432e-07
-3.01751460586501e-05
-3.45310826263964e-05
-5.88534083208807e-06
-4.73907280422771e-05
-5.09155945048469e-05
-2.80995734532852e-05
3.30010945964715e-05
-3.65765932973117e-05
-4.24057128490181e-05
-2.60238376384602e-05
-3.20704638978704e-05
-7.61577496759852e-06
-1.62269899054611e-05
-3.81212581454378e-05
-5.90366901028273e-06
-4.55615511210895e-05
-1.19738751186058e-05
-3.64761274740026e-05
-4.7099452098696e-05
-2.05918174046791e-05
-2.83659736294539e-05
-3.42060787532976e-05
-3.81316363051554e-05
-4.46951307279657e-05
-3.81705259177073e-05
-5.02618676944548e-05
-2.63730602649046e-05
-2.06001876989723e-05
-4.8466858047536e-05
-2.73466194588681e-05
-4.79872065055155e-05
-2.19830495264775e-05
-1.96867709303807e-05
-5.87781084600897e-05
-3.59139533678822e-05
-4.31669173811569e-05
-3.17352326765335e-05
-2.73082480900641e-05
-2.89396208258238e-05
-1.83814413566383e-05
-1.00167484349274e-05
3.44255451769114e-06
-2.78652959822316e-05
-4.65028351569631e-06
-2.45226290354037e-05
-3.10349852831631e-05
-2.04339444641062e-05
-3.55615357860821e-05
2.90862608001882e-06
-1.66461052531162e-05
-3.54294195400751e-05
-1.36757831066389e-05
-3.09932597657314e-05
-2.76562974565065e-05
-1.24105444530054e-05
-5.48868275553439e-05
1.47888169658687e-05
-1.04027836629627e-05
-6.47373175429379e-06
-6.9439880090957e-05
-7.02500739122557e-05
-5.12055657139519e-05
-4.61214990443444e-05
-3.56581200300713e-05
-3.22956347381295e-05
-3.64793757646497e-05
-2.65192131710554e-05
-5.99388247514307e-05
-1.89797803805321e-05
-1.6054323204393e-05
-1.3881969470094e-05
-4.2444985063669e-05
-3.65351953518477e-05
-2.51444697240818e-05
-2.42653017266616e-05
-3.66279810516868e-05
-3.38956368108645e-05
-1.93858160226661e-05
-3.76281363761605e-05
-2.24816206278625e-05
2.65490845039071e-05
-1.86237246890587e-05
-1.24404628849816e-05
-2.68088255360048e-05
-2.2054209134779e-05
-2.64531762594164e-05
-2.18435714919697e-05
-2.56340507709426e-05
-3.70742726036027e-05
-3.48410726867523e-05
-1.19711258973753e-05
-3.38070699355022e-05
-4.92774231022709e-05
-4.5608191630264e-05
-4.32764905888498e-07
-1.00613422617156e-05
-3.7332601857328e-05
-3.68943789142504e-05
-2.32769806206374e-05
-3.20696155122857e-05
-2.68537796458806e-05
-3.18795199090476e-05
-2.61181578355459e-05
-7.41688461117292e-05
-3.23924183801855e-05
-3.06341653223898e-05
-4.18643700298168e-05
-1.88957766447045e-05
-7.6730222585419e-05
-4.29990798565241e-05
-1.86174249595182e-05
-1.46162868589735e-05
-4.11007039702317e-05
-4.23612367698207e-05
-3.39141268447546e-05
-1.4461253789916e-05
-4.57262004874153e-05
-2.08889099055001e-05
-4.61925103462744e-05
-3.18447900579512e-05
-2.86251363498893e-05
4.99763358460078e-07
-4.60903700010461e-05
-4.85704192757768e-05
-3.36176363444052e-05
-4.4566626224244e-05
-2.25448572543433e-05
-1.98888183891613e-05
-3.89630232536609e-05
-4.75371149336084e-05
-4.13106910960523e-05
-3.38274749441227e-05
1.13282914011593e-05
-1.45134486056363e-05
-4.85656769714605e-05
-2.49623674712354e-05
-3.08171323762319e-05
-2.03985520777081e-05
-4.54213881517965e-05
-2.29711867124298e-05
-6.49147737067259e-06
1.86358651448915e-05
-1.74555425750243e-05
-3.6916826586442e-05
-4.56199030696947e-05
-7.3168918290465e-05
-2.26257202245795e-05
-2.8089393435061e-05
-1.47929298591916e-05
-5.63952683337084e-05
-5.06605259980272e-05
-3.19012481868029e-05
-2.46150832958533e-05
-5.24444758789167e-05
-4.25571497363368e-05
1.01066207541543e-05
-2.17867817822161e-05
-5.55944724146322e-05
-1.48110458032503e-05
-4.82335270258565e-05
3.70942114470972e-07
-1.16717233483092e-05
-3.9564535906324e-05
-4.22228431887038e-05
-2.59662716620506e-05
-3.0179632527093e-05
-2.03912789208778e-06
-2.23406256101779e-05
-6.17976721268262e-05
-4.68698667433915e-05
-3.89704857463513e-05
-7.24773537955072e-06
-2.30345541092756e-05
-3.36238537843259e-05
-6.32644137005737e-06
-3.533238751538e-05
-5.03294993701661e-05
-1.86545707403958e-05
-4.39370450159655e-05
-1.83095360356749e-05
-4.69243547921815e-05
-3.77448026997959e-05
-3.54804258972515e-05
-4.52671009565211e-05
-4.0026141290857e-06
-1.01608872072784e-05
-1.2784832700315e-05
-1.43125814451561e-05
-8.94833450076862e-06
-4.47963263380207e-05
-2.70790149887669e-05
-1.40884901516176e-05
-3.33833781701421e-05
-2.6412628440803e-05
-7.0871818899338e-06
-1.73538304198433e-05
-2.36562911217477e-05
-2.3928961670341e-05
-2.34683298258086e-05
-2.25134608800751e-05
-2.25562209892062e-05
-2.53675869211677e-05
-4.54549208035095e-06
-6.52601890711768e-05
-4.77299889189935e-05
-1.69074867311053e-05
-2.64622166492876e-05
-4.62928244079603e-05
-2.19858858607239e-05
-5.37162229039467e-05
-2.65032292686801e-06
3.01228729696537e-06
-3.27064709249359e-05
-6.78737911426276e-06
-6.05645905528082e-05
-1.14808597769725e-05
-3.04730743485988e-05
-4.79695045381363e-05
-4.39853108438765e-05
-5.41148139658863e-05
-2.78549023469139e-05
-3.88033393930392e-05
-2.11809158142006e-05
-1.43972203344862e-06
2.15846568714179e-06
-4.23778813070342e-05
-2.38277688601152e-05
-2.75478882642364e-05
-1.89316147930251e-05
-3.67648069970056e-05
-1.98534865315331e-05
-2.05605529314387e-05
-1.33391206294255e-05
-3.30254982585758e-05
-7.54459610883584e-05
-2.91930642187705e-05
-2.18761966666088e-06
-2.4544413005974e-05
-5.67303337092838e-05
-6.03398768197812e-06
-2.37451358519178e-05
-2.62299137516636e-05
-5.65819288699785e-05
-4.82163124478476e-05
-5.63710274710661e-05
-1.37487994294483e-05
-3.34496765445152e-05
-1.22301295042716e-05
-3.57272520994412e-05
-4.37855183217894e-05
-6.89185689339281e-06
-2.98974775383754e-05
-5.13631981347736e-05
-9.32111791461206e-06
-3.15288882404059e-05
-1.72042772412934e-06
-2.58017416213993e-05
-2.93168742287159e-05
-1.08213617867732e-05
-1.69890487684522e-05
-3.56606364357433e-05
-6.96409818545819e-05
-4.13840046776334e-05
-1.37259996602296e-05
-2.8117495199977e-05
-4.59178043454686e-05
-3.52680035984029e-05
-1.51683348577173e-05
-4.4775630519154e-05
-1.69727082539294e-05
-6.7104305686992e-05
-4.54868927661602e-05
-3.69482920187971e-05
-5.17656876910503e-05
-2.31280689037166e-05
8.78376294048516e-06
-1.40714695365752e-06
-2.57759111053109e-05
-5.73955471926736e-05
-2.41697920706051e-05
-2.60322009730501e-05
-2.43756906224113e-05
-2.20970952694235e-05
-3.38520401723379e-05
-4.69591297593864e-05
-5.58523725863399e-05
-1.18969403176703e-05
1.65246857784782e-06
-3.22362936282047e-05
-7.23343008062707e-05
-4.74033237376038e-05
-4.30914269425567e-06
-1.63858326400602e-05
-2.39829903410842e-05
-7.27211390072309e-06
-6.75398128705718e-06
-3.82148328654307e-05
1.01207587430293e-05
-3.40891294280271e-05
-4.41151206781192e-05
-4.22649988059428e-05
-3.27984875605027e-05
-4.3498858870388e-05
-2.61576642597271e-05
-5.21178351573705e-05
-2.85393117264579e-05
-2.30678276754434e-06
-2.57934389925157e-05
-2.38316667210099e-05
-5.19507219950279e-05
-2.02215854949404e-05
-2.11223493702005e-05
-2.07626771973311e-05
-3.25311853427193e-05
-7.496164377957e-05
-3.53404354893378e-05
-2.00114477781905e-05
-2.49411802671021e-05
-1.57949209775505e-05
-2.52942120072088e-05
-2.34446163472387e-05
-3.23457407265286e-05
-3.74459117436478e-05
-2.1502648417736e-05
-4.40898491052548e-06
-6.16271884723617e-05
-1.9481593975295e-05
-4.42631785670705e-05
-1.90843837478817e-05
-3.38304469922295e-05
-2.64606746684025e-05
-1.63612701939603e-05
-2.0632284377998e-05
-2.54475050282746e-05
-2.31591145753608e-05
-2.65543044849441e-05
-3.67589376265447e-05
-1.16795113780034e-05
-4.05305091660247e-05
-1.18055025897813e-05
-1.42976537746799e-05
-3.28824498019901e-05
-4.06883250083284e-05
-2.32532236309647e-05
-5.92118342235593e-05
-9.7315188079675e-07
-3.50563627912345e-05
4.17783713763943e-06
-4.68356420795942e-05
-1.72563455031003e-05
-5.83478245363852e-06
-1.42428080112421e-05
-3.71413276063794e-05
-2.22513884600206e-05
5.55264618058919e-06
6.08698632366628e-06
-1.88560582787265e-05
-2.933944285805e-05
-5.43598963381304e-05
-6.46506706945005e-05
-3.48530455497658e-05
-2.62953397502843e-05
-4.50433587592529e-05
-2.67628330731918e-05
-4.0767071168806e-05
-8.34703809946672e-06
-3.9315470501099e-05
-2.89507110966484e-05
-3.06027119439629e-05
-2.93495331850113e-05
-1.84309298434711e-05
-1.97414447460627e-05
-3.23286215304146e-05
-4.13984144112072e-06
-3.92789104427859e-05
-3.32057337525778e-05
-4.25266102875327e-05
5.52039272602061e-07
-5.44261483940288e-05
-2.4686719033821e-05
-3.44431364356787e-05
-5.83068483187625e-05
-3.78100449485332e-05
-1.17447556291806e-05
-1.24312855145063e-05
-7.81803159107596e-06
-4.35987641822314e-06
-3.05160206780524e-05
-3.61156604439564e-05
-5.80384204212478e-05
-2.13911089005033e-05
-2.70367851363731e-05
-3.01091889726481e-05
-1.54397977047291e-05
-2.18819965308616e-05
-2.78341118571258e-05
-3.64676200703857e-05
1.70059435623471e-05
-4.44045315829814e-05
-1.58875327532948e-05
-1.49289767330545e-05
-4.0351381531663e-05
-4.99943425922014e-05
-2.75760880515399e-05
-3.81495237077264e-05
-3.34394112942832e-05
-4.02592419350849e-05
-4.03745363352476e-05
-3.10213651562668e-05
-4.52486247499794e-05
-1.7583222163319e-05
-4.88985079760519e-05
-3.28408527244924e-05
-4.49855785337332e-05
-4.83144083053895e-06
-1.9621925236324e-05
-1.18352665022018e-05
-3.32652210459037e-05
-4.02214391436206e-05
-3.75649625958267e-05
-6.00613186506199e-05
-3.12129039990274e-05
-4.23141412485046e-05
-6.13897886135769e-05
-3.76323937775097e-05
-2.8098071973439e-05
-4.19661354992556e-05
-6.59728355287805e-05
-4.14345725689805e-05
-2.85713067129183e-05
-4.71512454441844e-05
-7.24783641423325e-06
-3.03969838924927e-05
-4.44333649504571e-06
-3.62313015115061e-05
-1.68164331751711e-05
-1.03351320524955e-05
-2.34175610039368e-05
-4.96212059683544e-05
2.13614170999129e-05
-1.63875776128196e-05
-3.13281557703623e-05
-1.28424519459335e-05
-2.94867304487771e-05
-3.36046887315306e-05
-2.11428334356452e-05
-3.02086952392683e-05
-5.94356708315677e-05
-2.67828058624903e-05
-3.22165457677503e-05
-2.59778034670623e-05
-3.6460175698411e-05
-2.77442495344079e-05
-3.60495340188942e-05
-2.161578812814e-05
-6.78246129608694e-06
-3.33255377454258e-05
-5.97524229595351e-05
-6.57177074909712e-05
-6.44395599037753e-05
-3.20097591897176e-05
-5.17241763796401e-05
-3.48659320795211e-05
-3.90803558230664e-05
-5.02026098420737e-05
-2.44269875166879e-05
-5.63170610723164e-05
-1.74186161526168e-05
-1.53061506506656e-05
-4.43832175375139e-05
-2.2741333971021e-05
-3.47620863773099e-05
-2.34516624350343e-05
-3.78839795901646e-05
-1.77262891638717e-05
-3.00972679426105e-05
-2.58034145361874e-05
-4.94588348541914e-05
-3.95032194596658e-05
-3.98643713642451e-05
-5.17040109603472e-05
1.02762913905191e-05
-1.55585453060712e-05
-2.6034047774754e-05
-3.22161741005422e-05
-1.30079413404586e-05
-4.86992532349249e-05
-1.69337226770978e-05
-3.34283633539492e-05
-1.60822308487924e-06
-1.2251755028747e-05
-5.65145499160632e-05
-2.16778409182431e-05
-2.91927517235255e-05
-1.47739564155423e-05
-3.16917118826624e-05
-3.62393443849233e-05
-3.30058948950944e-05
-3.02122038464788e-05
-3.66726524441037e-05
-2.35124169664399e-05
-3.98439012333624e-05
-4.44907343538309e-05
-2.65132655356888e-05
-3.04547930190107e-05
-5.66357941306232e-05
5.38742901159195e-06
-3.38664202670777e-05
-2.70650774509358e-05
-5.6059819124354e-05
-1.24465360930772e-05
-2.47227654642732e-05
-4.56694428510186e-05
-2.06093526856184e-05
-4.59579781013682e-05
-4.50759289484116e-05
-4.86684217168568e-05
-5.22528446942934e-05
1.12195533542828e-06
-3.46312096287506e-05
-3.01401082311092e-05
-6.10878478788053e-05
-8.79146842572255e-06
-8.43606441711441e-06
-3.54078470565301e-05
-3.56153528827894e-05
-2.27240077268303e-05
-5.34423906042812e-05
-1.96752938578123e-05
-2.80733312202442e-05
-4.42797000820929e-05
-4.8173427373114e-05
-3.50085359132029e-05
-8.01025597553448e-06
-5.80787614883843e-05
-4.72139931429083e-05
-2.61515480035241e-05
1.46873853820457e-05
-5.27212369375883e-05
-6.69680105339439e-05
-3.12375063805397e-05
-2.08473319068544e-05
-2.78224900080853e-05
-2.56051622356797e-05
-3.51102407180069e-05
-4.40737771469422e-05
-2.48347163910334e-05
-5.65371063135626e-05
-3.87130473337199e-05
-3.06167613831151e-05
-4.03051457668936e-05
1.43538636132162e-06
-1.78707003731269e-05
-1.88184019515041e-05
-2.62959579182466e-05
-3.98914643797258e-05
-6.9184989564659e-06
-3.82254679581898e-05
-5.96554323913016e-05
-2.14397749110041e-05
-1.79913170834941e-05
-3.09570653340327e-05
-5.18569838940623e-05
-5.02357969105651e-05
-2.74069651402246e-05
-3.52785240054189e-05
-3.84095595875822e-05
-2.81952425723443e-05
-9.37995867298903e-06
-2.24719394034373e-05
-3.58159997355111e-05
-2.82734144097705e-05
-4.09163137038649e-05
-5.61772233272637e-05
-1.03668606546999e-05
-7.7486531242872e-06
-1.82600005536981e-05
-1.55178476982082e-05
-1.16521255346046e-05
-3.86435807226244e-05
-2.49631786512293e-05
-1.61920801328969e-05
-1.89803653709358e-05
-2.93369858641486e-05
-2.09395318652526e-06
-3.86561282025259e-05
-2.31458308439904e-06
-4.5176114841232e-05
-2.05231775300244e-05
-4.74651420421696e-05
2.27371198552334e-05
-2.68382295334133e-05
-4.44376758000776e-05
-5.89469230541083e-05
-4.74150380916773e-05
-2.86568718280188e-05
-2.95033197959735e-05
-3.16249123200878e-05
-1.83172528678205e-05
-1.16761022492929e-05
-4.55073746560247e-05
-4.15352632517001e-05
-5.58268453000544e-05
-2.12044960132463e-05
-1.38760585773098e-05
-2.31355111851271e-05
-5.15661531658506e-06
-2.57765671226898e-05
-5.41678909768988e-05
-2.00608228580149e-05
-3.36229124818174e-05
-2.04862613345e-05
-4.93327520282577e-05
-6.05975128722966e-05
-3.79698816224338e-05
-3.38807263969606e-05
-2.46117197989398e-05
-2.16400474675204e-05
-3.19385108677626e-05
-2.16053620139071e-05
-1.14951608239813e-05
-1.71055743785514e-05
-2.58921303449782e-06
-4.17744303375089e-05
-3.22144304966192e-05
-5.48878731690298e-05
-2.77969347283815e-05
-4.092919780725e-05
-1.78406383322499e-05
-3.59042153938272e-06
-1.52102618370113e-05
-2.99158887158675e-05
-5.12826726251298e-05
-3.40369859789938e-05
-3.85845945638056e-05
-4.65344129349633e-05
-2.22598803162425e-06
-3.71327024424381e-05
-5.45994171948547e-05
-1.9468191896277e-05
-5.4988316153866e-05
8.31113643082162e-06
-1.32655229778859e-05
-4.81388555306556e-05
-3.47106451742702e-05
-1.90754184223966e-05
-3.93310436801817e-05
-3.55385696108029e-05
-4.44340856459923e-05
-4.13267093175412e-05
-1.20952429668694e-05
-4.92593577530053e-05
1.49290061159327e-05
-1.07423896160979e-05
-4.12096208541675e-05
-3.86257341644738e-05
-3.40675397736205e-05
-3.64507558037019e-05
-2.90308801075472e-05
-4.56115831815841e-05
-2.80591586181666e-05
-2.27622042567266e-05
-3.20999060791457e-05
-2.63912346174133e-05
-3.06063104484101e-05
-4.42271306990753e-05
-2.60854113453053e-05
-2.03931804623357e-05
3.84066210363756e-06
-2.00968407338709e-05
-1.67163050834281e-05
-5.64031909192405e-05
-5.28486949929141e-05
-6.48939817353806e-05
-3.10703260479679e-05
-2.13945564819291e-05
-3.93688045162794e-05
-1.90426996615463e-05
-3.62031653338905e-05
