# Supplementary material for: Research on computational propagation and identification of mine microseismic signals based on deep learning
Source: PLoS One. 2025 Oct 22;20(10):e0334641. doi: 10.1371/journal.pone.0334641 (PMC12543183; doi:10.1371/journal.pone.0334641)
Supplement: S8 Data — (ZIP) [file pone.0334641.s008.zip › 000100900002813.xlsx_0.txt_24.txt.txt]

-1.5689207553261e-05
-5.42955417758484e-06
-1.73396026102319e-05
-1.01844027777448e-05
-1.96156601748187e-05
-4.97087607840098e-05
1.31759868032542e-06
-3.21628323108433e-05
-2.78525607617821e-05
-2.31895677643284e-05
-4.11885937669986e-05
-2.67900934254953e-05
-3.80816170162202e-05
-1.23535363628874e-05
-2.48747274326781e-05
-4.08826732403852e-05
-3.40459277384637e-05
-2.98222713946845e-05
-2.25860950858772e-05
-1.83972638936017e-05
-4.85078552076e-05
-1.46165671131874e-05
-1.37556883351115e-05
-3.28777183812335e-05
-3.99053225687517e-05
-2.56563622360652e-05
-5.16266054436194e-05
-3.44935423391855e-05
-4.47449567457253e-05
-1.91986018728036e-05
-2.46212057473141e-05
-2.70012133575156e-06
-4.70534700241596e-05
-4.87841780200355e-05
-4.11750860342717e-05
-2.08238221833688e-05
-2.75905957880472e-05
-4.24118810941376e-05
-3.26384782136457e-06
-1.60275382197834e-05
-2.00807772572443e-05
-1.30682569253156e-05
-5.22915639110196e-06
-3.44709019028971e-05
-4.21987604042654e-06
-1.02405335511327e-05
-3.35487215898835e-05
-1.60789773624476e-05
-4.93473543546079e-06
-4.89790912707301e-05
-4.38576685872172e-06
-5.30643939775263e-05
-3.74624354356716e-05
-1.76590509895907e-05
-1.81861547895211e-05
-9.96711169234628e-06
-2.16442476233616e-05
-3.60876068132067e-05
-5.33780001244736e-06
-5.5107023478764e-05
-3.76721096013731e-05
-2.19762591750008e-05
-1.71659196918937e-05
-1.85335054017685e-05
-4.44181926594407e-05
-3.47240404927755e-05
5.6981078896357e-07
-3.9818167904808e-05
-3.88056585666708e-05
-3.40874942203835e-05
-3.62431364820776e-05
-1.3880913054887e-05
-4.40865459809016e-05
-4.98735760736634e-05
-2.461040967836e-05
-5.94282128108987e-05
-5.83252452252455e-05
-2.23867059972102e-05
-3.96742305533285e-06
-1.8417752093558e-05
-4.43744337841935e-05
-3.75130536945891e-05
-5.26944906336655e-05
-1.76406005103034e-05
-2.88693877089756e-05
-2.31081930556204e-05
-1.44427572720712e-05
-5.71999387274304e-05
-9.86185746155858e-06
-4.77220837789255e-05
-4.56310002692813e-05
-4.28283016560842e-05
-2.42752889774974e-05
-1.39349558598254e-05
-3.41916211333208e-05
-2.80675129108493e-05
-2.93136505433918e-05
-3.60034628527468e-05
-2.78314344102401e-05
-1.67840211884755e-05
4.73954999487454e-06
-2.46874782751757e-05
-1.34632647235503e-05
-2.63506550252076e-05
-2.29011087385949e-05
4.25663009508786e-06
-3.96189129613206e-05
-2.78677434086138e-05
-3.42876372169222e-05
-4.37889407765915e-05
-1.07238397561758e-05
-3.77724226643855e-05
-2.22415406623067e-05
-4.65856247697577e-05
-2.37839691882516e-05
-3.43306282540871e-05
-8.09206776562723e-06
-4.82805845220802e-05
-3.99887401597892e-05
-2.39217981686996e-05
-3.42414491153933e-05
-4.07063073240698e-05
-3.53538821129492e-05
-1.12982640341976e-05
-3.22445511596711e-05
-4.86003389924417e-05
-2.92491699836666e-05
-3.06045213442548e-05
-3.82400899468075e-05
-3.05457527031465e-05
-3.85977520600804e-05
-5.36008138275476e-05
-1.43822875931587e-05
-4.78471343661685e-05
-2.86441440737796e-05
-5.81154258459491e-06
-3.71010169854823e-05
-5.58955088099846e-05
-4.73550383160746e-05
-2.63836766809776e-05
-1.4526557974517e-05
-3.6814331548027e-05
-2.66616913397049e-05
-2.07461989974704e-05
-2.94898834383295e-06
-2.90131049325714e-05
3.42612097743696e-06
-2.91140616292669e-05
-1.05360049575284e-05
-3.81068888517737e-05
-2.88956506458161e-05
7.95651379232292e-06
-1.22138551737689e-05
-4.86472223837267e-05
-1.19616741211385e-05
-4.29626201229578e-05
-2.49006771396831e-05
-4.9001239614328e-05
-4.74643307219517e-05
-2.29194873036986e-05
-3.3935007225103e-05
-3.95086799660456e-05
-3.88567871216609e-05
-2.7652053067634e-05
-9.39859698616046e-06
-3.57195790670105e-05
-2.97398626274043e-05
-6.02440783752415e-06
1.25767483693656e-05
-4.34677387069957e-05
-4.39820040825693e-05
-4.79273030114311e-05
-3.9370323756462e-05
-7.97167264400343e-06
6.56950149983174e-06
-4.66711735225889e-05
-3.86042421812567e-05
-3.88548436917794e-06
-3.03229800926854e-05
-5.17281436112567e-05
-3.20003300389991e-05
-2.59450360124489e-05
-1.39734230693344e-05
-1.38616202506012e-05
-4.7900619823803e-05
-1.25079671274369e-05
-4.16074121185203e-05
1.52806647371902e-06
-2.88879886878798e-05
-1.58756803461481e-05
5.79034985854658e-06
-6.28790766831143e-05
-4.87913601961956e-05
-4.70993223999472e-05
-4.20177886783728e-05
-4.04248258842661e-05
-1.38816620891322e-05
-3.92334914158864e-05
-3.08233876743682e-05
-5.47693099757838e-05
-4.31282350601271e-05
-4.51680299751827e-05
-2.90434907935212e-05
-3.72179810102455e-05
-3.31861199719711e-05
-2.84293237479658e-05
-4.42453815261594e-05
-3.2542946811361e-05
-3.84383170888305e-05
-5.67329807360106e-05
-4.06986732782033e-05
-4.41581873527485e-05
-4.36415566752732e-05
-1.65533090775621e-05
-1.78634879846288e-05
-4.58595653448681e-05
-3.38854307694282e-05
-2.85612090085798e-05
-2.82595411790428e-05
-2.267577943178e-05
-1.597902700647e-05
-2.43264535903281e-05
-2.28845591961725e-05
-3.98629041877871e-05
-5.94913027338536e-05
-4.22659306351306e-05
2.54166073341278e-06
-4.66647181849177e-05
-6.07999261752742e-05
-3.53895100420873e-05
-4.43651058411971e-05
-4.03415455718459e-05
-2.17575180232484e-05
-9.51245328928417e-06
-6.88173759746491e-06
-4.28885239404728e-05
-2.8024458859988e-05
-1.84924567880877e-05
-1.91368618741348e-05
-7.03937728990645e-07
-4.24502094328291e-05
-3.63859115912937e-05
7.59150546854563e-06
-2.12845921243155e-05
-5.79414024458444e-05
-4.08966286481645e-05
-4.62057148881382e-06
-1.78376384310767e-05
-2.71504859275729e-05
-2.02940934170523e-05
-8.62654194850876e-06
-3.57806816244271e-05
-4.58341141834003e-05
-3.52164209215581e-05
-8.62677098355894e-06
-5.99102723688985e-05
-1.78591085145729e-05
-3.04108370977689e-05
-3.86487276541719e-05
-5.49198687792431e-05
-2.94482269565586e-05
1.48158130651512e-05
-3.40898169231049e-05
-3.78018938142407e-05
-3.21454210522193e-05
-5.45469411309299e-05
-4.28112715200826e-05
-1.39223201829454e-05
-5.59055776527984e-05
-2.38058850849774e-05
-8.31306210321545e-06
-4.07896985187792e-05
-1.86270203993294e-05
-4.64983369032369e-05
-3.32649418316786e-05
-1.02105814026323e-05
-2.97647502945186e-05
-3.1741418000134e-05
-3.5678943895271e-05
-1.34596897548539e-05
-1.57911180430463e-05
-3.10277848714279e-05
2.61737600426973e-06
-5.7117488453e-05
-2.85614285049293e-05
-4.78499587108367e-05
-2.40103444652256e-05
-4.54226452512878e-05
-6.36668598972431e-06
-4.20738413086341e-05
-2.20284004379763e-05
-4.60008754802822e-05
-3.75118019882723e-05
-4.05989316754468e-05
7.59199167147304e-06
-2.77585135840482e-05
-1.7115446186652e-05
-3.71666567342153e-05
-4.32106856028952e-05
-2.06528699320665e-05
-2.75705108915663e-05
-2.11210876259575e-05
-3.91608169308731e-05
-4.76480300016493e-05
-3.09348615870978e-05
-4.56023748378316e-05
-6.11848595381475e-06
-1.41878490819498e-05
-5.81648137174906e-05
-2.92835104670084e-05
-2.38142961232131e-05
-6.30345313192521e-05
-2.14626295326527e-05
-5.99771991025883e-05
-3.05481442960878e-05
-4.68284552769253e-05
-2.15088186060425e-05
-3.08229547051036e-05
-2.78588222312586e-05
-2.99590243043939e-05
1.09398689918261e-06
9.16119865549719e-08
-6.64325832967372e-06
-6.32724035180863e-06
-5.47327376044079e-05
-1.78610927105609e-05
-3.2445643752911e-05
1.25312768404387e-05
-3.83891908212523e-05
-4.47962924908706e-05
-2.65578183469979e-06
-2.49433474665128e-05
-6.89493197887018e-06
-3.26411379329486e-05
-6.38442689410724e-05
-5.4149963789343e-05
-2.88185272339064e-05
-2.14976274255804e-05
-3.2086888726887e-05
-4.25783513613922e-05
-1.27526288807369e-05
-2.75178397559788e-05
-6.08653652807215e-05
-5.0465772219644e-05
-2.96747502230558e-05
-1.03283715227603e-05
-4.99854469542122e-05
-1.63677421850994e-05
-5.54500528558657e-05
-3.98533053163577e-05
-1.80863193840758e-05
-6.16882896647034e-05
6.20768203237931e-06
-2.98498857697617e-05
-1.06447781164355e-05
-4.11277978298277e-05
-2.63348946701747e-05
-2.58032931264007e-05
-5.79764171328761e-05
-3.16435880280744e-05
-1.27820994289249e-05
-3.81410967980056e-05
3.67672970763261e-07
-2.13671918681564e-05
-3.94004081659353e-05
5.85807962358344e-06
-5.27065080768641e-06
-9.85591091948976e-06
-1.59372962545926e-05
-3.26064704807825e-05
-5.67400585650904e-05
-3.36343766608739e-05
-3.6301720367926e-05
-3.60991753285833e-05
-2.51379060736926e-05
-3.52233710119147e-05
-4.5474285148989e-06
-3.04692957333332e-05
9.62085734222021e-07
-3.75443667999599e-05
-1.06046345758728e-05
-2.74191720555011e-05
-4.78146181257083e-05
-3.74593553901451e-05
-2.24882889850092e-05
-2.54246411193323e-05
-3.01884833324356e-05
-5.26272589981675e-05
-3.39723100459555e-05
-2.3203628984936e-05
-2.55634011202588e-05
-1.13296336325585e-05
-3.21921195203396e-05
-4.5012931670691e-05
-6.0400425547661e-05
-2.36365935893158e-05
-2.08021683415311e-05
-8.75371583308195e-06
3.72621009959038e-06
-1.87785818105078e-05
-1.03820777394813e-05
-4.70291662263289e-05
-3.51074920335385e-05
-1.00849401289277e-05
-3.13595007971086e-05
-3.63801928646131e-05
-3.91797480660879e-05
-4.77065098622018e-05
-2.29858055736971e-05
-6.23308506516392e-05
-5.40321413338486e-05
-2.59150405048303e-05
-1.82078966790486e-05
-7.15573171911571e-07
-3.63556475443452e-05
-2.08693490122706e-05
-2.02234435964837e-05
-2.93798076253402e-05
-2.31631188159374e-05
-3.93435895436891e-05
-5.61690518618562e-05
-5.35021996720301e-05
-3.1963694897281e-05
-3.17366412255856e-05
-6.24647671264863e-05
-1.248875522454e-05
-7.59688749614489e-06
-1.36711058339963e-05
-2.82247128599741e-05
-3.82381108752042e-05
-5.09023568561286e-05
-3.2995768566244e-05
-3.69910411948408e-05
-1.83613969837511e-05
-2.37952060539672e-05
-6.66420077015333e-06
-2.72745113228734e-05
-3.64070048814551e-05
-3.83963053775012e-05
-2.34669256356796e-05
-3.29460466411282e-05
-2.38852514680867e-05
-2.7203470142425e-05
-2.88745262252829e-06
-5.29129521279876e-05
-3.16728451756917e-05
-4.11368910856253e-05
-2.2762116752681e-05
-2.35724074292932e-05
-4.88087274589445e-05
-2.75106709556304e-05
-4.53570063430273e-05
-3.8200178723248e-05
-2.45558738025314e-05
-4.67222775385092e-05
-1.84732821982278e-05
-3.91619757961211e-05
-2.881546368071e-05
-7.77752899936254e-05
-2.93958646082285e-05
-3.20033912919173e-05
-2.35076078033718e-05
-3.17016117505428e-05
-3.14426987060217e-05
-3.75061071424225e-05
-4.6707186600359e-05
-3.61411460357401e-05
-2.44245709960826e-05
-1.57375110094246e-05
-6.98377179887653e-05
-1.39911822158575e-05
-3.7549788626171e-05
-9.9634731303934e-06
-5.33377542047716e-05
-8.2514747387785e-06
-5.6068334389455e-05
-4.76266688011581e-05
-1.48071730433027e-05
-2.00758317112827e-05
9.39081395840318e-06
-3.79816448969468e-06
-5.24939446163534e-05
-1.86987576290471e-05
-2.72481582737801e-05
-1.16387645692987e-05
-5.46356537336338e-05
-1.96943329969885e-05
-2.15976612826699e-05
-3.69819528945134e-05
-3.008239002836e-05
-3.44689276615124e-05
-3.12322168112227e-05
-4.84322556666423e-05
-3.03183683969047e-05
-2.52030484854791e-06
-1.3275271478286e-05
1.25017883218728e-05
-6.10791582991405e-05
-1.5154367881327e-05
-2.57363950755102e-05
-5.63229710525742e-05
7.08328607679856e-06
-2.01451233247697e-05
-1.93987472567711e-07
-5.07618344596719e-05
-3.05743841899254e-05
-4.00625820267062e-05
-3.93126874896946e-05
-2.32932575089164e-05
-8.86988928406561e-06
-2.28518312290527e-05
-2.4512443319876e-05
-6.55612594523134e-05
-3.65049946764425e-05
-3.41242259095766e-05
-4.66556365387464e-05
-3.14057883328747e-05
-7.36146324955715e-06
-4.02924650071427e-05
-1.71045501923955e-05
-5.8143138096115e-06
-2.48925322044558e-05
-4.47531812313426e-05
-3.72716099573683e-05
-1.03550286116726e-05
-6.77021818826431e-06
-7.95901775306178e-06
-4.90360956844391e-05
-4.20916506673893e-05
-4.62745873298956e-05
-4.47865527994318e-05
-4.47447847257685e-05
-1.04634151497103e-05
-2.65471148741624e-05
-2.74804339426523e-05
-9.1866525481104e-06
-1.16121671012938e-05
-7.62789781679818e-05
-2.23817618494696e-05
-1.79010791918523e-05
-5.65407522544731e-05
-2.09699489820192e-05
-2.36366946781728e-05
-2.43846163795614e-05
-3.87266446483711e-05
-5.9684522177852e-05
-4.3126355087235e-05
-3.07271427498324e-05
-1.17253284442146e-05
-3.31319468924201e-05
-6.94320529647362e-05
2.13395574313887e-06
-2.70552523684111e-05
-2.18981917258184e-05
-5.88548550854167e-06
-5.73338999232999e-06
-1.94106543870477e-05
8.37249821252642e-07
-4.94955277480738e-05
-2.89136012288749e-05
-3.13307198246284e-05
-1.27325682648121e-05
-1.42238094719453e-05
-4.30757560119938e-05
-1.9636474048281e-05
-2.17461081565037e-05
-4.76182750890895e-05
-1.96071861402231e-05
-1.73674605120278e-05
-4.69021580969409e-05
-1.99522696553289e-05
-2.9219814506839e-05
-2.80015328754834e-05
5.49786056553513e-06
-2.64886197652648e-05
-1.58280302660322e-05
-2.8154046971074e-05
-5.07774774380431e-05
-2.71816249422218e-05
-3.02695860942922e-05
-2.16000328429652e-05
-5.22904636818595e-05
-8.03350242410987e-06
-4.67128772389234e-05
-1.71693508614706e-05
-3.39860810256692e-05
-4.0669717275713e-05
-5.62968074964039e-05
-3.28300304422607e-05
-4.69594191054277e-05
-3.21677951278911e-05
-3.08896956158737e-05
-7.06780444750684e-05
-2.67199274939611e-05
-3.2990925827466e-05
-2.6755041102204e-05
-2.18396716166892e-05
-2.86848367163082e-05
-3.87789848425236e-06
-3.45220025009648e-05
-4.25879611561959e-05
-5.49853828636917e-05
-1.60300710077005e-05
-9.65210252939826e-06
-2.8123655021866e-05
-2.91118854566923e-05
-4.12398999517338e-05
-5.17456390122972e-05
-3.91509221481826e-05
-5.30831438938284e-05
-2.78588774201725e-05
-1.82695333454537e-05
-6.35821651972204e-05
-5.97290508375882e-06
-1.94995407186815e-05
-6.44863467902715e-05
-9.31542606242918e-07
-7.09186619061082e-05
-1.57006401752227e-05
-5.14068662650648e-05
-2.12328112494091e-05
-3.97912290939731e-05
-2.53611220365465e-05
-6.00243819940295e-06
-1.40708441101969e-05
-8.10413974952999e-06
-5.09383207118976e-05
-4.11217272531534e-05
-5.46691795444461e-05
-1.94637215540623e-05
-3.06283545764264e-05
-5.55632634320786e-05
-3.90587814679558e-05
-9.71045297715152e-06
-3.48497166362842e-05
-4.60800924946657e-05
-1.37473704926153e-05
-2.91260176598161e-05
-2.76964050716046e-05
-6.51757141139773e-05
-4.43731366518808e-05
-1.8950387706141e-05
-1.3226567107667e-06
-3.98280976654779e-05
-3.65226599263278e-05
-4.28369568204295e-05
-4.54719898580475e-05
-1.73723965442682e-05
-4.26563474000447e-05
-2.08943934667e-05
-4.21679997665335e-06
-3.10650002855e-06
-2.52325714126943e-05
-2.61063128249256e-05
-2.7288720508252e-05
-4.04036619272451e-05
-3.76830568582143e-05
5.17694084085362e-06
-5.68744569074309e-05
-5.6773959623744e-05
-5.23158751899434e-05
-4.79564540462736e-06
-9.61474588674434e-07
-3.80331752340596e-05
-1.54530842699843e-05
-6.13572984629601e-05
-4.91494155730587e-05
-3.48034119651436e-06
-4.79686637211521e-05
-2.54239127417635e-05
-3.41764059684215e-05
-2.76965394811632e-05
-1.43998127849314e-05
-7.66869491036016e-05
-4.98546604477436e-05
-3.6687303773393e-05
-3.00362677376354e-05
-1.55769130774943e-05
-1.3937306308596e-05
-3.98277560855439e-05
-2.8203069186855e-05
-3.87579349251253e-05
-5.59122195429729e-05
1.26838976332967e-05
-1.09875470211176e-05
-2.329346726471e-05
-2.39149753057143e-05
-5.32004314653132e-05
-1.68747035543692e-05
-2.89425453983897e-05
-3.14260837635994e-05
-3.65499125032089e-05
-3.517435829994e-05
-2.72854423719488e-05
-5.36577434079941e-05
-1.69457390007663e-05
-2.96244102185704e-05
-4.45481138483457e-05
-3.38298093606477e-06
-3.59016799455673e-05
-5.70107573268327e-05
-2.17972709176592e-05
-4.73664233994835e-05
-4.32792285472247e-05
-1.59594723172075e-05
-4.71412545786908e-05
-1.08045340791582e-05
-5.22855472631095e-05
-3.51812987745981e-05
-4.05121288733124e-05
-3.21613727737059e-05
-2.17037590823844e-05
-6.07063319531961e-06
-3.43834795266926e-05
-3.04534066981534e-05
-3.43395157336588e-05
-3.17406263791871e-05
-3.6619709090435e-05
-1.86397403268845e-05
-4.87182882538213e-05
-4.79920383446079e-05
-4.60384853820402e-05
-7.62060011862043e-06
-6.14548755726785e-05
-4.87047083331091e-05
-8.68724417469976e-06
-3.73371039778329e-05
-1.63376322620242e-05
-3.91938328897257e-05
-2.50232459928034e-05
-1.61110974375098e-06
-3.18475258954017e-05
-1.83544621218138e-05
-3.00731148806146e-05
-2.0555168684781e-05
-2.72755870085125e-05
-3.55857467943181e-05
-2.26005434775974e-05
-7.73799141135412e-06
9.67213229327819e-06
-6.16709837517145e-06
-4.53955920894416e-05
-1.26662135675577e-05
-2.73178958688846e-05
-2.18215822791687e-05
-4.86608180760442e-05
-2.71797105543021e-05
-3.99693099270333e-05
-3.15904568599698e-05
-8.45221418562337e-06
-1.22460383289358e-05
1.43007385566046e-06
-4.20199017150282e-06
-3.66206421716716e-05
-3.66258193960823e-05
-3.79554133927458e-05
-9.38955233107633e-06
-4.74351275450841e-05
-4.15471859228565e-05
-2.52593269434639e-05
-2.36629007165968e-05
-9.50491054288502e-07
-1.78460617466542e-05
-2.09016875484465e-05
-1.66451442935094e-05
-3.66276449167181e-05
-2.34156266474581e-05
-3.50658275556731e-05
-1.80511775066407e-05
-3.35154255549269e-05
-1.55936713285064e-05
-9.06093816451265e-07
-2.7799654262274e-05
-1.99936687610489e-05
-6.26071353662692e-05
-1.62686398086347e-05
-2.13392534550448e-05
-2.24041880982101e-05
-1.99326069958547e-05
-9.12914167858404e-06
-4.94373396201352e-05
-3.26750848795652e-05
-1.99115681547445e-05
-4.49848334787925e-05
-5.16639239070201e-05
-2.39851125280177e-05
-3.50684481840031e-05
-5.22508693844308e-05
-2.33175162248115e-05
-5.97173387356917e-05
-3.01699719671401e-05
-3.88798677746447e-05
-4.97636631699141e-05
-1.16120855934225e-05
-4.04829642763933e-06
-5.28758707480449e-05
-1.3283979559649e-05
-3.5561383045181e-05
-9.80632907968662e-06
-4.72675687719078e-05
-3.42365911939998e-05
-5.07338274993654e-05
-1.78947745459404e-05
-1.93663835334682e-05
-5.56883747491942e-05
-1.9761939912513e-05
-3.33569572196184e-05
-2.25372530920956e-05
-5.28194946785496e-06
-8.32582117051987e-06
-4.4245329170294e-05
-7.02421892818837e-05
-4.38191265969453e-05
-1.51469569290918e-05
-1.07444890767528e-05
-2.83367934126162e-05
-1.30188332466605e-05
-4.01289938938485e-05
4.88270569817507e-06
8.72985699433259e-06
-1.83234175933695e-05
-5.06342204348582e-06
-3.68252249118215e-05
-3.24626539084768e-05
-2.21726323660776e-05
-2.90434577073608e-05
-4.71131887479218e-05
-2.95630200128221e-05
-8.45780480549519e-06
-6.72752759304135e-05
-2.26029899692741e-05
-4.34049498101651e-05
-3.68083644814759e-05
-1.6479690013695e-05
-2.54008152792039e-05
-1.55499213606321e-05
-4.47866621517337e-05
-2.95533214993297e-05
-3.7032233451844e-05
-4.43314990773269e-05
-2.46993038211903e-05
-6.06998155264286e-05
-3.92943753627568e-05
-2.27179145267548e-05
-3.72570219083117e-05
-4.57248821335923e-05
-2.95848711514534e-05
-2.54903971116273e-05
-3.17275271627021e-05
-4.00014780121977e-05
-5.18649118077608e-05
-1.61371945572244e-05
-5.19157595581465e-05
-2.76219636788076e-05
-2.15868973892894e-05
-3.20280968473778e-05
-2.83449519697504e-05
-4.75039924542124e-05
-3.12352286809713e-05
-1.03477162369337e-05
-1.25757977186183e-05
-3.38182448702643e-05
-2.26883675041104e-05
-8.02920076973031e-06
-3.13359625326139e-05
2.30196110720024e-06
-1.64107316267717e-05
-1.75528599570003e-05
-3.39742992841248e-05
-2.2767461532711e-05
-6.47556706519138e-05
-2.17638163243078e-05
-2.25398202931919e-05
-5.43366606664909e-05
-4.12087510536749e-05
-4.2174678166414e-05
-2.16057645443556e-05
-6.28540521286645e-05
-1.32584606829096e-05
-3.69685798570927e-05
-2.75724552670773e-05
-5.30000839588546e-05
-9.56831744851018e-06
-3.2273642215931e-05
-2.78409728041046e-05
-3.25662930082667e-05
-2.67935333619564e-06
-1.57716374662414e-05
-3.03770006560214e-05
-4.60683749292402e-05
-4.6508074957987e-05
-3.10989893804125e-05
-2.60910517656801e-05
-2.61658306210038e-05
-1.51445815981336e-05
-2.13597165203038e-05
-2.35792938763446e-05
-3.55335096263508e-05
-1.71987137218223e-05
-3.97572028026689e-05
-4.55172763141827e-05
-4.74725218453852e-05
-5.34376879900037e-05
-5.67639897888481e-05
-2.20002840618197e-05
-7.20385717254569e-05
-2.44751340512403e-05
-3.53000694098094e-05
-9.55965329389853e-07
-2.04889596729734e-05
-2.55525590200861e-05
-5.22775143587548e-05
-2.82250424681409e-06
-2.69437373442013e-05
-2.77357032194276e-05
-3.08419061332303e-05
-1.48443894996868e-05
-2.68321990849261e-05
-2.61181547255189e-05
-2.63557431895207e-05
-1.33265045689603e-05
-3.63071756682596e-05
-5.53275504882729e-05
-4.17192797735195e-05
-4.16022394943162e-05
-4.0791173231907e-05
-4.32307756048586e-05
-1.81112476541501e-05
-3.19094253461576e-05
-1.25805405339492e-05
-4.9123677207915e-05
-7.04604717074551e-06
-2.16373235065686e-05
-2.74488160063469e-05
-1.90580485904957e-05
-3.29515210198174e-05
-2.87851460816213e-05
-2.8127933334313e-05
-4.0983165226731e-05
-3.6125151229074e-05
-2.79766495038595e-05
-1.90216901098547e-05
-4.74539987806505e-05
-1.37857833963997e-05
-7.53575974388366e-06
-2.03541032727842e-05
-2.83076953826341e-05
-2.86844556974387e-05
-1.76720797223711e-05
-7.27188235314833e-05
-5.57087765146244e-05
-1.81347852160035e-05
-2.7483335835988e-05
-1.17909205817635e-05
-3.88182234531956e-05
8.11896641122205e-06
-1.6670474349751e-05
-3.63359696933386e-05
-1.03889678620691e-05
-5.62402704019714e-06
1.17980982891458e-05
-2.87572759301481e-05
-3.58358847313216e-05
-1.3377859345945e-05
-2.62887791567712e-05
4.98116492738135e-06
-4.49940933310493e-06
-1.43649653312667e-05
-2.17743515527673e-05
-2.5921022373216e-05
-1.74621360083103e-05
-3.42246612252727e-05
-1.67623515216346e-05
-2.63766590781021e-05
-1.77840394512622e-05
1.85055391118077e-06
-1.29151347507982e-05
-3.93861522606339e-05
-1.69351951388151e-05
-3.53489527402959e-05
-5.67026617763002e-05
-7.81430993682861e-05
-3.51388752217661e-05
-1.74202805995345e-05
1.76514447638817e-05
-2.06905177027475e-05
-5.07180584245025e-05
-3.76888389393153e-06
-4.60261094400956e-05
-3.90575015908258e-05
-2.77571808646849e-05
-3.34332902501771e-05
-1.51745674637177e-05
-8.7271862061725e-06
-3.74128496822736e-05
-3.17768474006923e-05
-7.35231907019864e-05
-3.53948434610666e-05
-2.60465431220938e-05
-4.21083202712086e-05
-1.83216475100971e-05
-1.28345786559054e-05
-2.54971656023918e-05
-3.27771185258447e-05
-4.39450828178769e-05
-4.81147066781194e-05
-1.42220484856686e-05
-3.82790556336908e-06
-8.29326907702827e-08
-5.55013900720504e-05
1.11809539990414e-06
-3.25819822173762e-05
-1.03469000144597e-05
-5.58812921460658e-05
-5.62551706136703e-05
-3.92036190799878e-05
-4.97533624221376e-06
-3.76726994752995e-05
-3.46765999342274e-05
-3.39043892787395e-05
-7.12303595293667e-05
-2.0610554321678e-05
-2.6174781527648e-05
-3.83326060110202e-05
-1.0902671584434e-05
-3.50442834778475e-05
-2.37802243523601e-05
-2.03459833423897e-05
-3.04169943512402e-05
-3.86978155879119e-05
-3.10975282855068e-05
-6.46530297105947e-06
-3.42006473432481e-05
-2.79063404224719e-05
-1.31596231191749e-05
9.57429350278489e-07
-6.39717763744199e-05
-4.3209441604279e-05
-4.51436198496924e-05
-1.52879239346887e-05
-3.05068235339888e-05
-1.04578711066566e-05
-3.30072558140401e-05
-5.42692363778597e-05
-4.25636010781452e-05
-7.30414858561215e-06
-4.17530351861659e-05
-1.63833549380593e-05
-3.59159188156578e-05
-1.2824559052097e-05
-2.90194567583198e-05
-1.56386235937585e-05
7.89264062813064e-06
-3.88286962510475e-05
-7.08751130707626e-05
-7.32068853778703e-05
-2.83320109158296e-05
-3.41944922817594e-05
-6.27110813441174e-06
-3.30509048100412e-05
-8.38780571961053e-06
-1.46565164842354e-05
-2.77111506866699e-05
-3.06228209536579e-05
-4.12218853751804e-05
-5.88344574445881e-05
-4.7625289046458e-05
-1.2273457997862e-05
-1.93928148599616e-05
3.29469274553973e-06
-4.77634717582559e-05
-8.31103432530686e-06
-5.90153393239864e-05
-2.23146995749616e-05
-9.83089330156813e-06
-2.11499063398748e-05
-5.3943816539041e-05
-3.00135961007392e-05
-2.50122278469236e-05
-4.87120160591645e-05
-5.07805615864643e-05
-1.34650561090778e-05
-6.5391367235639e-06
-3.78222456651086e-05
-4.73094463588727e-05
-1.03604022739828e-05
-2.03825375968164e-05
-6.68917975072736e-05
-1.07853883991102e-05
-2.31396009294085e-06
-5.90635810173082e-05
-9.2576819825291e-06
1.27901374551912e-05
-3.18079462073876e-05
-3.19040494320478e-05
-4.23640494705115e-05
-3.85753472735724e-05
-3.39738324753675e-05
-3.65742604809173e-05
-2.10476598985597e-05
-1.44619148633955e-05
-5.09236831644993e-05
-1.22357624119806e-05
-4.56530275931027e-05
-1.67401171460622e-06
-2.98744820036024e-05
-4.2529397014792e-05
-8.91013149169114e-06
-4.131742218083e-05
-3.89865955030702e-05
-2.83870678634543e-05
-2.79146341907117e-05
-3.04075008215719e-05
-3.90820529888247e-05
-3.26449945638096e-05
-3.76546436767204e-05
-3.22428722132486e-05
-1.45600501485167e-05
-1.61255369981372e-05
-2.44621084603811e-05
-2.15793985656104e-05
-4.33533659768015e-05
-1.29889202798462e-05
-3.61580041173351e-05
1.16277437429768e-05
-4.48290378604162e-05
-2.2863555499734e-05
-4.73512198290308e-05
-6.36383840941578e-05
8.21485426045106e-06
-3.51699989232133e-05
-4.50218428639585e-06
-4.55490639151247e-05
-3.22164275685103e-05
4.25560885539589e-08
-1.62268206182314e-05
-2.18679848223956e-05
-3.77160236655672e-05
-1.96141538469136e-05
-6.38921905120958e-05
-1.76966478384855e-05
-2.71767578336357e-05
-3.75613665984332e-05
-2.54314269441283e-05
-2.19264706886636e-05
-2.49750560509884e-05
-3.32243875506864e-05
-4.3983770133018e-05
-7.71383926984264e-05
-3.48466500557404e-05
-3.67672372457463e-05
-4.42509678275246e-05
-4.00721589458831e-05
-3.07167079517366e-05
-1.68644583859106e-05
-1.03185818671507e-05
-4.12865375874087e-05
-5.45374744964038e-05
-1.93243602426005e-05
-5.68379666418587e-05
-3.21215360535522e-05
-5.48783726796273e-05
-4.4416972126118e-05
-4.37451945944299e-05
-3.02585464167538e-05
-2.55405898245848e-05
-3.09635610841125e-05
-2.68646527616386e-05
-2.47910244675613e-05
-2.17160445072127e-05
-4.18210566552118e-05
-3.53911960538254e-05
-1.8395238508817e-06
-5.50906113655547e-05
-4.7061354228072e-05
-3.5907152439227e-05
2.81304321050895e-05
-1.55856273884394e-05
-3.03943610523167e-05
5.44916134835079e-06
-6.08075210132186e-05
-4.27989613992996e-05
-3.00848461585815e-05
-4.3601415355566e-05
-2.78651490310462e-05
-1.52189205682666e-05
-3.16795792843906e-05
-3.00980439743144e-05
-2.6125559195573e-05
-3.54401572221923e-05
-7.6519482522019e-06
-6.70562770856459e-06
-4.97650491923475e-05
-9.2895988257251e-06
-1.74526850312281e-05
-2.68764479963541e-05
-4.32829658783708e-05
-1.40193770977171e-05
-2.76257942424558e-06
-3.9745007403631e-05
-4.99454746454391e-05
-3.30050577451178e-05
-5.79816984495075e-05
-3.5344651305292e-05
-3.4095019595271e-05
-1.97961043839659e-06
-5.65695134421859e-05
-4.51058929299377e-05
-3.97356450765087e-05
-3.22517876297091e-05
-1.4003972999019e-05
-5.24611574157602e-05
-2.5692839369506e-05
-3.39352455921072e-05
-4.73776851359549e-06
-4.49592921581359e-05
-4.17274397302836e-05
-2.83856348647249e-05
-2.01438267846988e-05
-2.11825956608267e-05
-2.74771137594181e-06
-7.00443799384038e-05
-2.71591538149566e-05
-4.99704572300949e-05
-2.75569495963164e-06
-3.71652551071077e-05
-3.86119191509629e-05
-3.61503837401818e-05
4.56434449130305e-06
-3.3484772452591e-05
-2.0437993299924e-05
-1.58497161896211e-05
-2.87078364532635e-05
-6.38035828059171e-05
-2.11383081268068e-05
-3.03530078745511e-05
-5.87974517587935e-05
-5.91645173562914e-05
-6.96867018003515e-06
-5.2558895431476e-05
-3.3917610686977e-05
-1.99249889215549e-05
-5.28512378194081e-05
-3.26935099511791e-05
-4.55289145796924e-05
-4.83931797157211e-05
-4.41352900017976e-06
-2.68019374004304e-05
-5.54363610062223e-05
-1.17476917525347e-06
-6.27218045374369e-06
-4.77180107061695e-05
-2.31163527479796e-05
-4.06973133168193e-05
-6.81902529758673e-06
-3.51888963283261e-05
-2.55899413052273e-05
-3.49604882874083e-05
-2.45988097046525e-06
-1.11133268420573e-05
-4.17239340302579e-05
-1.43509175754194e-05
-4.73416170820012e-05
-2.78722721367804e-05
-4.44849271724923e-05
-2.87739382536162e-05
-5.97776101197401e-05
-1.9599445695796e-05
-3.21306604723548e-05
-5.27388033125459e-06
-1.84910053504892e-05
-2.75245289766535e-05
-5.72852498306727e-05
-1.01439086600713e-05
-2.81783496801051e-05
-9.82705100061098e-06
-4.23058919692654e-06
-4.04314295785948e-05
-2.28811784676968e-05
-1.49681291532665e-05
-6.90620448194058e-06
-4.31109413572537e-05
-2.25368713167989e-05
-3.72660920329791e-05
-4.5444180315687e-05
-2.0848504964356e-05
-4.58358072999529e-05
-3.11891518467598e-05
-3.83206940582318e-05
-2.47204767269235e-05
-3.46198429049632e-05
-5.10061821641855e-05
-4.69189483058297e-05
-2.70604994522316e-05
-5.98561054748704e-05
-2.89411794733401e-05
-9.15503128766566e-06
-1.87921171870867e-05
-3.77868486884764e-05
-1.98119701610525e-05
-4.69754834761556e-05
-3.99584821989941e-05
-6.74450315373485e-07
-4.23373670926449e-05
-4.61556889024197e-05
-1.21000938673005e-05
-4.40697027664424e-05
-4.04371784915809e-05
-3.25238698160053e-05
-1.56395139008835e-05
-4.75981956718669e-05
-2.33154441083283e-05
3.66100613529765e-06
-5.0742102903973e-07
-1.78553255659442e-05
-2.85893432026158e-05
-2.83856368732221e-05
-3.02280495833723e-05
-2.63313525640149e-05
-1.2640302889284e-05
2.63807511075238e-06
-1.22158896007202e-05
-2.72687962985606e-05
-4.41878722698638e-05
-2.24538746630377e-05
-4.33379985946882e-05
-3.16901892683584e-05
-2.28600284682096e-05
1.77429536424259e-06
-6.66959177711092e-05
-2.61607877067084e-05
-1.41361449116899e-05
1.77773428237313e-07
-4.43553709866592e-05
-1.66583360312002e-05
-3.74243008961328e-05
-3.10435457737952e-05
-3.14642912866532e-05
-3.3638136092754e-05
-1.98161310102171e-05
-3.50487057748747e-05
-3.00779556984072e-05
-3.75129286432874e-05
-5.82535120589231e-06
-2.14711926659107e-05
-4.94677362482085e-05
-4.49311178244355e-05
-1.99944985968508e-05
-5.65183047808279e-05
-3.29587145443197e-05
-3.14043007891465e-05
-4.36027522236893e-05
-3.40098743987844e-05
-2.98200115983857e-05
-3.15427211442719e-05
-1.67368359543714e-05
-2.95355591201659e-05
-2.42153093347052e-05
-4.245874342911e-05
-1.94569067350803e-05
-6.50358986518435e-05
-3.51600843117227e-05
-2.47278766275732e-05
-2.61206758905792e-05
-1.20500904632465e-05
-4.33268416959752e-05
-4.31984422567973e-05
-3.15789660743321e-06
-2.86590451450597e-05
-3.35189612326153e-05
-6.01574902778503e-07
-6.0834161843927e-06
-4.22660548821176e-05
-4.62013584787214e-05
-3.37966493242659e-05
-6.44730089779558e-05
-3.01504915319386e-05
-3.67824638157017e-05
-1.33195367318136e-05
-4.16602168178474e-05
-1.14365873078459e-05
-9.1609729483675e-06
-3.25279070796939e-05
-3.98767470116862e-05
-3.99031462287585e-05
-3.0560582496659e-05
-3.4090937322243e-05
-2.25080587931546e-05
-4.11614598991478e-05
-4.07184826974512e-05
-5.31254430987294e-05
-3.2519283974041e-05
-6.99052975163662e-06
-3.79634963624043e-05
-7.73357229076212e-06
-3.5620322559079e-05
-3.33581626110587e-05
-2.22905710705175e-05
-3.60358504951933e-05
-3.30022514601313e-05
-4.48115650999939e-05
-1.88964167743604e-05
-4.21599211608005e-05
-5.89128548621666e-05
-4.35009104383073e-05
-2.27215544482183e-05
-3.08088475870697e-05
-2.34315951784237e-05
-1.35485695755729e-05
-1.75263548287817e-05
-3.42368647891731e-05
-4.6697182419045e-05
-2.77400099977238e-05
-2.29879877163192e-05
-2.63742468034104e-05
-4.69068832257778e-05
-1.69142928727361e-05
-2.42320298732723e-05
-2.46388673764502e-05
-3.19205540595438e-05
-1.63875978955783e-05
-2.7579896030672e-05
-2.57318156434568e-05
-4.88093968203653e-05
-2.4695448568746e-05
-1.59201082879089e-05
-6.87965772577452e-05
-6.6908530769319e-06
-4.03095817929148e-05
-2.1370786196331e-05
-5.7172026966133e-05
-2.73389364945008e-05
-6.37845233580983e-06
-4.19082789135603e-05
-2.76921252062695e-05
-2.43562759287437e-05
-3.32935319975889e-05
-4.34164563415318e-05
-3.92615149829649e-05
-8.95125672530639e-06
-3.83186630560472e-05
-2.33482466854866e-05
-1.94164452730453e-05
-3.20039867357215e-05
-1.35709070181031e-05
-1.28713994337723e-05
-3.81920556076822e-05
-2.51880083288496e-05
-2.37927779093837e-05
-2.56798008024354e-05
-1.43006375741219e-05
-3.83181873073531e-05
-1.78060284259461e-05
-1.47981039012158e-05
-2.44205703519251e-05
-1.79372417899685e-05
-3.02674160988724e-05
-1.36361138268381e-05
-4.76669598011196e-05
-1.28261007344309e-05
-3.09402074142154e-05
-2.22263317313674e-05
-2.72763689920934e-05
-2.73675832002885e-05
-3.91651278055806e-05
-1.2727102210528e-05
-2.47917965983872e-05
-2.44692382141664e-05
-4.0893185741259e-05
-3.96942151165992e-05
-3.71343192733943e-05
1.2091512415542e-05
-3.39536791266356e-05
-4.37452042339547e-05
-3.61072925889622e-05
-4.18805866159665e-05
-2.19815799847225e-05
-1.00152127770725e-05
5.68935380385633e-06
-2.61845985288811e-05
-5.7539500133077e-05
-1.66841632441556e-05
-6.79742512067811e-05
-2.12196599395446e-05
-2.08493638450293e-05
-6.19615752676716e-05
-3.77349762358076e-06
-1.31835949757061e-05
-5.02612801990578e-05
-5.42534704734779e-05
-1.73704700209832e-05
-2.40372341536913e-05
-2.842841976202e-05
-2.78914769208376e-05
-5.46129828473787e-05
-3.26253921868651e-05
-2.6485333001938e-05
-3.53125889831416e-05
-8.09111223960438e-06
-1.75461720559186e-05
-3.29188477985318e-05
-2.52169407268186e-05
-3.69254683386608e-06
-3.5410931980792e-05
-6.94340155144701e-05
-2.8642569953172e-05
-4.99239965215274e-05
-2.87409801972573e-05
-1.88529937356824e-05
-4.49051138215582e-05
-6.13091554294541e-05
-3.54285614249917e-05
-1.41238660652523e-05
-1.78468597202252e-05
-3.30534720174856e-05
-2.93876368033896e-05
-1.58304285205535e-05
-1.33242044311814e-05
-3.70773345443365e-05
-3.24588432189482e-05
-3.15677184219993e-05
-1.13942263314135e-05
-3.40666661408762e-05
-7.86826597163679e-06
-2.37613294914305e-05
-2.24388595438006e-05
-3.41822898912803e-05
-5.05918015231806e-05
-2.88339962720786e-05
-2.6115523983036e-05
-2.18492498211603e-05
-3.32063386428235e-05
-7.0399190506606e-05
-1.82585268031944e-05
-1.75273876371789e-05
-3.19735913269771e-05
-4.78153985654222e-05
-3.18062964301468e-05
-3.23462487787553e-05
-4.09634534771957e-07
-3.0973888387387e-05
-1.51113692013051e-05
-1.82597403700028e-05
-5.56033740529844e-06
-2.54060346427063e-05
-4.09927932746158e-05
-4.29858223407054e-05
-2.0283524642501e-05
-3.50516225944271e-05
-4.34992004907358e-05
-3.41529764788082e-05
5.61309530882724e-06
-1.89846926455854e-05
-1.15322245133519e-05
-6.54856952422307e-05
-4.84110369740298e-05
-4.44605203361566e-05
-2.43599084211968e-05
-2.40865873610325e-05
-3.89181132086606e-05
-3.55172643594412e-05
-2.17281197316225e-05
-1.52732092823869e-05
-3.84892977261734e-05
-1.15718635022735e-05
-3.38591680147587e-05
-1.86635060745982e-05
-2.78517620352375e-05
-5.12965587462573e-05
-5.17363297383156e-05
-4.49507263341344e-05
-9.15303323769537e-06
-4.46382015268028e-06
-3.33283142691726e-05
-3.3165946518655e-05
-3.69895699071709e-05
-1.84168588352984e-05
-3.23257448377148e-05
2.40535735780695e-06
-2.23777192420053e-05
-3.18968108096768e-05
-1.77559920972687e-05
-2.3726725223632e-05
-1.92395899255491e-05
-5.18663924777072e-05
-2.69177140873321e-05
-3.23810538884436e-05
-4.35852268325345e-05
-7.11630813175993e-06
-2.90518067027893e-05
-1.79773476356418e-05
-3.4101983336049e-05
-4.27223095456875e-05
-3.5420521055937e-05
-2.68435280704805e-05
-3.30998261305465e-05
-2.23739003704329e-05
-5.07215299373623e-05
-2.85453079933406e-05
-3.7901588027537e-05
-2.69761303168174e-05
-3.38871562520227e-05
-6.0033729722198e-05
-6.43015471482803e-06
-1.73388030157666e-05
-1.1890994784899e-05
-3.35028533498106e-05
-1.14477909878896e-05
-3.84020194807443e-06
-2.92410621798639e-05
-1.21480396417e-05
-6.25469480093929e-05
-4.07964705776387e-05
-4.59864282384405e-05
-3.58311525589733e-05
-1.29724601561872e-05
-4.7821636290492e-05
-3.51072679131805e-05
-2.90048793142133e-06
-1.41768303659217e-05
-4.68439023888103e-05
-4.98465220295192e-05
3.97571596046096e-06
-2.67861403857596e-05
-3.59260465814248e-05
-2.82466630299079e-06
-4.84444446341851e-05
-6.07436306561202e-05
-4.38442099400145e-05
-1.98314850428512e-05
-2.50420300565545e-05
-4.53963562433606e-05
-2.81997506436727e-05
-2.46474004715245e-05
-5.10182420578243e-05
-4.41801264615254e-05
-2.69203524540566e-05
-1.27131396089339e-05
-3.04627908271953e-05
-1.61436685331486e-05
-1.93542540558284e-05
-4.42941596601339e-05
-1.05151525916102e-05
-2.47917932289731e-05
5.37432257413456e-06
-5.99500315363237e-05
-2.47809844836803e-05
-3.4984560065167e-05
-3.18939614170348e-05
-2.94037448905172e-05
-6.28801932891103e-05
-3.9595056827303e-05
-3.50351927072443e-05
-2.35330219623393e-05
-1.73515739906462e-05
-2.03684944916813e-05
4.2730544310113e-06
-4.12852488327601e-05
-2.71920406767602e-05
-3.49423652536102e-06
-1.87072935695826e-05
-2.41603070167035e-05
-3.28024936074117e-05
-2.44438581633172e-05
-1.85631875548132e-05
-7.19060206354147e-05
-1.65150369304707e-05
-4.33967289267381e-05
1.25547852676982e-05
-4.03682475349401e-05
-5.78188748910774e-05
-2.22760602279316e-05
-4.39823856838978e-05
-1.65043337580677e-05
-2.10452554839674e-05
-4.49527236509473e-05
-1.60352598595934e-05
-1.14872974339618e-05
-1.70538943180832e-05
-3.61137183547394e-05
-1.11800700110599e-05
-4.63913307398857e-05
-1.16703977676257e-05
-2.12017248219492e-05
-5.34138731855602e-05
-1.47719772002377e-05
-4.14865069330768e-05
-4.07918123083303e-05
-3.33162963823392e-05
-3.25568518572229e-05
-4.84724402284161e-05
-3.13948481803062e-05
-1.47729913231683e-05
-6.04460282501347e-05
-8.41900522950101e-07
-1.3922806641202e-05
-3.28606864451512e-05
-3.97703265942802e-05
-1.84666619724346e-05
-3.54289533350329e-05
-2.89222168997631e-05
-2.81816191086421e-05
-4.06393431766714e-05
-3.83479686723711e-05
-2.20473546646704e-05
-2.06973502400092e-05
-2.09425580082234e-05
-2.43014359265029e-05
-7.46915853611332e-06
-2.64601541912305e-05
-2.84965759529e-05
-2.53363064394355e-06
1.43538262768937e-05
-4.71240428721363e-05
-3.17250947691066e-05
-1.25846508275593e-05
-2.24267433857237e-05
-2.11578551251331e-05
-2.88536363125869e-05
-5.91627678462996e-06
-4.11538414970094e-05
-4.93448661419097e-05
-2.21426733393688e-05
-2.5294448107503e-05
-1.34759865669899e-05
-4.70346345621173e-05
-2.67959212540426e-05
-3.75008153047197e-05
-2.75372179999874e-05
-4.88335536187768e-05
-3.33590150191729e-05
-4.90241150553352e-05
-7.87430181716821e-06
-2.91374997265277e-05
-1.94752417060798e-05
-3.21665080740602e-05
-3.65745606843643e-05
2.64599262002012e-06
-3.98684704705514e-05
4.23807898034448e-07
-4.67371325616433e-05
-1.75840926202059e-05
-1.12431957369898e-05
-5.74480465838953e-05
-5.39482042147351e-06
-2.97671752685123e-05
-3.47557121010933e-05
-5.28339244678157e-05
-2.12985272182309e-05
-1.2636739659558e-05
-3.16628581294549e-05
-5.23791265938489e-05
-2.33865166846073e-05
-5.46454806396348e-05
-3.70801246293186e-05
-3.08484644215593e-05
-8.15993788332148e-06
-3.32455769932774e-05
-2.76971707792627e-05
5.45033074536015e-06
-5.32144723859839e-05
-3.96462638225354e-05
-4.51161304076896e-05
-2.40265519165207e-05
-1.05192181926012e-05
4.32980357770389e-07
-1.50082867701575e-05
-2.74347006397028e-05
-3.03386649648146e-05
-2.14739621888831e-05
-1.63539508419184e-05
-3.75670473071225e-05
-4.89817086331829e-05
-3.46494111280421e-05
-1.54500066530102e-05
-4.86802730809463e-05
-3.68564906786796e-05
-3.839749443447e-05
-7.62531068127884e-06
-5.40934979079019e-06
-2.59871589423423e-05
-1.53795127503957e-05
1.00454839612023e-05
-1.64909007234155e-05
-2.5899798970561e-05
-2.83326855468321e-05
-3.17236223197408e-05
-2.77500141282047e-05
-1.844994803777e-05
-5.514270841615e-05
-2.51581652016285e-05
-2.37108247429111e-05
-2.1641277169397e-05
-6.24213452740941e-05
-4.92374845184984e-05
9.29676308373789e-07
-3.03784321258637e-05
-4.0578177036665e-05
-3.83063199933114e-05
-2.81482185495294e-05
-1.83998820370929e-05
-3.97529599625022e-05
-4.89634994582875e-05
-2.63282638945062e-05
-5.634088583627e-05
-2.47590553840728e-05
-3.4816007351854e-05
-1.96012298688188e-05
-2.212761280618e-05
-2.16962484710997e-06
-3.69399734414538e-05
-4.96001628943586e-05
-2.82147064992579e-05
-4.74453410629849e-05
-1.26759927579189e-05
-1.62785142954561e-05
-1.27137713161538e-05
-2.1537873934924e-05
-2.01295920314487e-05
-3.38125428206203e-05
-3.66064251856509e-05
-5.22960663366646e-05
-3.97648447097881e-05
-9.54246633673515e-06
1.55860538553151e-05
-5.54012977542796e-05
-2.42669306035767e-05
-3.8250987182031e-05
-2.99528400340852e-05
-1.29196517876074e-05
-1.68368580793491e-05
-3.48612197722752e-05
-4.18179762810713e-05
-4.75446988635569e-05
-4.12823211136107e-05
-2.31001102748165e-05
-5.95947874889663e-06
-2.63120808688798e-06
-2.24209559358311e-05
-4.18171852679564e-05
-4.16193851473175e-05
-3.10445528171682e-05
-3.99174674599575e-05
-1.89020628657664e-05
-1.24175416093915e-05
-4.66981978662165e-05
-4.83560785793433e-05
-2.84050962846411e-06
-2.83425352817329e-05
-1.00553076269601e-05
-4.51666960819833e-05
-1.48417542881678e-05
-2.01414030881678e-05
-5.18417143392612e-05
-1.74838200402703e-05
-4.28027127069601e-05
-3.50906390928652e-05
-4.28407487408173e-05
-1.51650382403853e-05
-6.07903865324199e-05
-9.85663742075135e-06
-3.04809209866863e-05
-3.34416450367575e-05
-1.38318654675069e-05
-4.95134802706877e-05
-1.75877634430432e-05
-1.49129155172446e-05
-3.81633621112236e-06
-3.24058009785145e-05
-4.19461190018549e-05
-2.26953205535912e-05
-1.48736852323928e-05
-3.13759359260358e-05
-3.32753529990927e-05
-1.00992665429809e-05
-5.82445731098167e-05
-3.5066398685463e-05
-6.07410942655185e-05
-2.22779258982297e-05
7.29015427787823e-06
1.33969908130075e-05
-3.13476958206996e-06
1.87065242648608e-06
-4.90212298916073e-05
-5.28633760384193e-05
-1.42849022898094e-05
5.65517303422963e-06
-5.00463736639254e-05
-4.41786900911431e-05
-3.56667317332042e-05
-3.69217805125577e-05
-2.76451443257834e-05
-5.78549201080465e-05
-2.14794373415652e-05
-2.9796433080231e-05
-5.17137685122279e-05
-1.23572790613589e-05
-3.90687293771287e-05
-2.68263146743914e-05
-5.51441272010966e-05
-1.87817602693102e-05
-1.08311500166223e-05
-2.6104177550897e-05
-5.43641424072115e-05
-1.79154600237363e-05
-3.73653092060163e-05
-4.19960435647528e-05
-1.05807422917322e-05
2.10928516228498e-05
-2.84658763733725e-05
-2.60972102547478e-05
-3.17605487492189e-05
-5.60758131653277e-05
-3.34981047583836e-05
-5.96373943320049e-05
-5.33580558418959e-05
-2.14606795936631e-05
-2.60543368146171e-05
-3.03750872592234e-05
-4.09902672872731e-05
-4.96373160340874e-05
1.03859358304456e-05
-3.08346831051664e-05
-1.91118938402721e-05
-1.97571334653697e-05
-4.51287458092789e-05
-4.21577912315685e-05
-1.16975784818099e-06
-3.75040064059264e-06
-4.00851264889687e-05
-2.82971567271173e-05
-3.94060297619831e-05
-1.13943127107118e-05
-4.45409271947818e-05
-3.09836823871701e-05
-2.51494524316267e-05
-6.13436726730577e-05
-1.28122950489682e-05
-1.14689530717788e-05
-3.93511557821312e-05
-3.50693385053659e-05
-2.0390312522957e-05
-3.6742584711477e-05
-5.35531430255507e-05
-2.681220555127e-05
-1.10052781575585e-05
-4.45818853740034e-05
-3.56654648887738e-05
-4.40273677182322e-05
-1.76512758328063e-05
-2.21801993846387e-05
-1.83486953973822e-05
-4.57700812948666e-06
-8.47302233236614e-06
-3.51678640319367e-05
-3.41917547209592e-05
-2.71410884390136e-05
-4.16565015678192e-05
-3.31875502154916e-05
-3.32801578077951e-05
-1.6516520483776e-05
-3.93291217334976e-05
-3.05348899574995e-05
-5.43937760407007e-05
-4.92095864248221e-05
-2.35561983965702e-05
-1.74861248461025e-05
-3.53299778253607e-05
-2.21104080679475e-05
-2.24256372509499e-06
-6.16269301824779e-05
-2.77418681634182e-05
-3.12788886181921e-05
-5.51145617416802e-06
-3.02216031564399e-05
-4.53311008301914e-05
-3.82783997207496e-05
-1.49841677897047e-05
-2.08310734158054e-05
-9.98376310365075e-06
-4.65850636014345e-05
8.83746211176618e-06
-1.78330349260527e-05
-4.54611472670284e-05
-8.92550557440604e-06
-6.48429941523408e-05
-2.21017209793937e-05
-4.85786883841612e-05
-4.82396704276987e-05
-5.96090328402089e-05
-1.92981553860652e-05
-5.39761015406059e-05
-1.44546966996928e-05
-3.66160458356567e-05
-1.78285248870045e-05
-5.15287289164422e-05
-2.86717927360981e-05
5.37506900482468e-06
-3.74381943899988e-05
-2.77199260407255e-05
-2.54627403501586e-05
-2.14684663686349e-05
-2.24982401366772e-06
-3.80749571336261e-05
-5.35486119949766e-06
-2.56128556099388e-05
-4.56884591737037e-05
-3.10208100843023e-05
-4.33694494768026e-05
-1.88582948816895e-05
-3.1402765671125e-05
-2.50582620253825e-05
-2.13601698485222e-05
-5.74966232767397e-06
-3.26662427921965e-05
-4.25856311260457e-05
-5.14168633092359e-05
-2.34885428036145e-05
-1.38723539244017e-05
-1.34944789631103e-05
-5.8366737374528e-05
-3.84305817971819e-05
-4.90859377273185e-05
-3.70645771885053e-05
-2.03309201939622e-05
-1.37716992146333e-05
-1.58260781573219e-05
-9.81845953227035e-06
-4.05642481947523e-05
-5.40724978606982e-05
-2.01297409144448e-05
-3.66749977436046e-05
-3.05598652356139e-05
-2.99779106648525e-05
-3.18986186897479e-05
-3.3865981072122e-05
-1.78880793173939e-05
-1.62019585507432e-05
-4.4620314979937e-05
-1.92307611683244e-05
-2.79908461378735e-05
-4.04860323920503e-05
-1.82912102126711e-05
-3.20538782832658e-05
-5.25263371604227e-05
-5.43986016973133e-05
-5.47330752290451e-05
-2.12935680977058e-05
-2.22695164576569e-06
-3.3875468752048e-05
-4.07384430355958e-05
-2.5777099949884e-05
-3.21679116512385e-05
-1.56109820229595e-05
-5.20308513983325e-05
-1.84430370910396e-05
2.0174739268047e-06
-4.20955161598766e-05
-4.69167231768135e-05
-3.74690898724216e-06
-1.73999423014326e-05
-4.77014505387942e-05
-2.49584611840237e-05
-3.47987216726534e-05
-2.13221651223364e-05
-2.08223663680385e-05
-1.79712030101512e-05
-3.65033785289938e-05
-2.84768353576677e-05
-2.31209095462461e-05
-4.44085971712209e-05
-1.56700376373534e-05
-2.64558635912636e-05
-3.69031740431414e-05
1.74553217287134e-05
-2.92320957644888e-05
-1.0376098210476e-05
-2.50749821290577e-05
-5.02066877560389e-05
-4.8629483654037e-05
-8.43748849754928e-06
-5.51972732659447e-05
-6.3346994866551e-05
-7.61338115300318e-06
-6.4162100622577e-05
-2.93561761531419e-05
-3.95881612134463e-05
-5.04817533883088e-05
-4.10965017444176e-05
-3.4046416674551e-05
-5.88589815334436e-05
-3.96627097826305e-05
-8.78126567218898e-07
-6.31492665235642e-05
-4.00217160971019e-05
-5.29641473174073e-05
-9.78225993772663e-06
-6.01492224055496e-05
-1.63615705057482e-05
-3.12903095128973e-05
-7.24198288240053e-05
-3.85817791679554e-05
-2.14225436874907e-05
-3.80478248017895e-05
-3.27497406933097e-05
-1.44441325498726e-05
-4.16733816281213e-05
6.85924339712823e-06
-2.29633307547802e-06
-3.16536895356739e-05
-2.32867542910788e-05
-4.12504536296874e-05
-3.47788705227524e-05
-1.76847131691208e-05
-2.24858010457964e-05
-2.24472234070163e-05
-5.23107324045511e-05
3.58156374274362e-06
-1.69861416245383e-05
-5.41034324139887e-05
-2.13973541766879e-05
-9.57241483255373e-06
-4.67806283765416e-05
-4.80124865687345e-05
-3.51067064668419e-05
-2.2849255494578e-05
-2.44132683701349e-05
-4.33984139044884e-05
-2.5169484358292e-05
-3.39548510980097e-05
-4.00493187554468e-05
-3.18458960597416e-05
-4.24426869719226e-05
-5.86477022007326e-06
-2.54397463122886e-05
-1.29602492527405e-05
-1.83428773416554e-07
-3.04471035738104e-05
-1.69872250488795e-05
-9.14650132486987e-06
-4.2787186931639e-05
-2.50813701807775e-05
-3.74717393168945e-05
-3.1346579887939e-05
2.26194394404952e-06
-4.6338709961186e-05
-2.29229987206991e-05
-4.95662003083888e-05
-4.14418460357933e-05
-4.32807767207079e-05
-2.95691684034789e-05
-1.70915917268481e-05
-2.97222359531006e-05
-2.4413040469691e-05
-2.81838387282697e-05
-6.27565604675365e-06
-3.49486084266306e-05
-2.6430610414996e-05
-4.45439551831618e-05
-3.38076456609178e-05
-4.3440385822693e-05
-3.83676530264658e-05
-4.95706932803772e-05
-5.43020774826686e-05
-2.46858855236139e-05
-2.59366389718213e-05
-5.35274292048243e-09
-3.55771817367092e-05
-1.4486312022257e-05
-4.40444229281874e-05
-2.04174528567705e-05
-3.62228666913056e-05
-3.46504566304173e-05
-3.63637566735368e-05
-7.64538956987211e-06
-3.38813400470955e-05
-6.33807990428675e-05
-2.0312699417013e-05
-5.65539024834769e-05
-2.06526485747901e-05
-3.43385670224074e-05
-1.63081284620537e-05
-3.4071118688092e-05
-1.93591398997944e-05
-4.22034403041117e-06
-3.10323551640662e-05
-2.39150734640702e-05
-4.62959917901266e-06
-2.50707420491224e-05
-3.70099764368574e-05
-4.92891098335323e-06
-1.0877273325617e-05
-1.47286051164989e-05
-5.42810546537945e-06
-3.58714525894054e-05
-1.93707818354834e-05
-2.7141696193984e-05
-4.47644067685814e-05
-3.40213533464003e-05
-3.08880871048267e-05
-6.73501368339518e-06
-4.2542634885164e-05
1.70945168827149e-05
-9.60851849336199e-06
-1.69386499027283e-05
-9.31642750212217e-06
-2.8342068960593e-05
-3.19076874519677e-05
-5.03036452674503e-05
-5.46444205346791e-05
-8.38344212353689e-06
-5.91235164964379e-06
-1.24626127905438e-05
-1.51014666100644e-05
-2.30939645187722e-05
-3.03223104794864e-05
-2.0035722755954e-05
-2.04979058967488e-05
-5.50292886689999e-05
-2.23651778304553e-05
-5.1990954072888e-05
-1.08173826066371e-05
-2.17792955444543e-05
-3.44738896645073e-05
-4.17920564520359e-05
-5.22291439263191e-05
-4.24755058733591e-05
-3.11399575437644e-05
-2.68831261580875e-05
-4.86144894780442e-05
-1.61118790708954e-05
-2.29807764521258e-05
-2.54916360294246e-05
-4.34712739120872e-05
-1.94052473618629e-05
-2.72317817788207e-05
-3.46681615066706e-05
-4.39331267770358e-05
-3.45166329281628e-05
-3.70711372667267e-05
-6.06154626899879e-05
-7.07030642887229e-05
-8.1155455085669e-06
-5.40882521148018e-06
-2.41941657772556e-05
-1.15362877309027e-05
8.83403596540789e-08
-4.84065427688398e-05
-5.38120127194094e-05
-4.03374033754381e-05
-5.00528889602043e-05
1.07296233814923e-05
-3.20430038926774e-05
-2.97408365529176e-05
-9.66392373700412e-06
-3.74946573425626e-06
-3.41568194153262e-05
-1.45616446719057e-05
-4.55871408449697e-05
-3.42071778526444e-05
-3.79655665724309e-05
-4.45376528990733e-05
-5.23579960825306e-05
-2.39258265730925e-05
-1.64694168483161e-05
-3.23238794378241e-05
-2.73874024301496e-05
-3.09906226898241e-05
-3.05411991278869e-05
-2.11678184713021e-05
-2.32168064051585e-05
-7.31968629002985e-06
-3.12486236475009e-05
-4.88367568314899e-05
-1.26355782600406e-05
2.55905631996948e-06
-8.77123449474288e-06
-3.55145832128419e-05
-3.05766839006958e-05
-2.4589451530539e-05
-1.89021518273466e-05
7.35933106878395e-06
-4.87183070178141e-05
-2.18386192486526e-05
-2.0119152102298e-06
-3.91258336891128e-05
-2.06519541266129e-05
-3.98227061060468e-05
-3.90928966678465e-05
-2.47299655761441e-05
-5.47904149935846e-06
-3.29419628735021e-05
-2.38010663888815e-05
-3.02447673217648e-05
-8.63290071941807e-05
-4.66486238913757e-05
-2.73567165326952e-05
-4.26645225078175e-05
-2.27894701591923e-05
-1.07297103188002e-05
-2.00777602797494e-05
-3.51190562735216e-05
-2.47765011637183e-05
-2.20393241435202e-05
-3.11998153075636e-05
-3.46338426940418e-05
-1.7830274071869e-05
-2.36730587752048e-06
-5.12771913084788e-05
-3.13256927699166e-05
-3.23260260426176e-05
-6.93801211971012e-05
-2.61145144546372e-05
-1.77420463476871e-05
-1.40521569971518e-05
-5.81412076197338e-05
-3.54488095071521e-05
-4.33363251641429e-05
-5.23061242257933e-05
-1.52955254893268e-05
-9.69828868511645e-06
-1.59993733507689e-05
1.82910542381434e-05
-6.42764012090159e-05
-2.52026659829951e-05
-5.01861770541282e-05
-2.7987405752092e-05
-4.84780543884664e-05
-2.93834818946452e-05
-5.48163598961762e-05
-2.99587931953692e-05
-8.11295309207585e-07
-3.68692138794556e-05
-3.40740781609995e-05
-3.24386946808648e-05
1.06266005453747e-06
-5.81635547877043e-05
-1.40802914704488e-05
-3.43320716742079e-06
4.1069039354277e-06
-2.08002100878833e-05
-3.78611568423816e-05
-5.15023830517851e-05
-4.66451890832216e-05
-2.03453730792312e-05
-2.25693123726572e-05
-6.60349690487989e-06
-1.64938819725019e-05
-3.73747807950559e-05
-3.8349403467186e-05
-3.21136052190198e-06
-2.59316741406299e-05
-2.03070463476203e-05
-2.60362945070324e-05
-1.75356162118122e-05
-3.60013390584153e-05
-5.69542614084783e-05
-5.45366466019659e-05
-7.62253139300833e-06
-6.16685817513433e-05
-1.93057478658916e-05
-1.11690482091226e-05
-4.77240567554802e-05
-5.11732328773405e-05
4.36726737099458e-07
-2.98645801431161e-05
9.78085878097477e-06
-2.8196152857929e-05
-4.11019249753852e-05
-3.23095315977012e-05
-1.18301202557518e-05
-3.36445875458282e-05
-2.96363746459117e-05
-5.3258283381402e-05
-1.46912675253562e-05
-4.15531588842299e-05
-2.55267674635947e-05
-3.13113741039065e-05
-3.12933551313406e-05
-3.6471043569143e-05
-2.53723618821691e-05
-4.81246951175967e-05
-1.92771857298548e-05
-5.19984059091964e-05
-1.87834820640662e-05
-3.7325302957063e-05
-2.67911966237162e-05
-2.64253924952477e-05
-2.06998051292681e-05
1.92469811430444e-05
-2.13111022688068e-05
-1.05801474522176e-05
-3.88341303252987e-05
-3.53525879281244e-05
-6.05030221438058e-06
-3.56432358891283e-05
-3.7498332066254e-05
-1.79689699506021e-05
-3.7357512023577e-05
-1.71881121665192e-05
-4.69964656548192e-05
-2.81647386641403e-05
-7.71058516535089e-07
-3.19759814058453e-05
-2.53979807364474e-05
6.42136076250839e-06
-3.34601979178257e-05
-4.2521750265137e-05
-4.18146574463932e-05
-1.04272236007725e-05
-3.52839261110541e-05
-4.29829578829586e-05
-3.83025918933525e-05
-2.89498066678925e-05
-4.68003886330295e-05
-4.66711178113693e-05
-2.54794988789594e-05
-3.10444612788161e-05
-2.33257966976437e-05
-4.34259392462289e-05
-3.27735709649069e-05
8.88219455777253e-06
-1.28065136847995e-05
-4.43444122002297e-05
-4.97493046120635e-05
-4.3135548251623e-05
-2.27239031389355e-05
-7.63138078514159e-06
-5.17142200946362e-05
-1.34321129287955e-05
-3.05980935702112e-05
-2.06276280894601e-05
-3.65150450989868e-05
-4.22622711140671e-05
-1.48963645072974e-05
-1.74015488048434e-05
-3.20961766458453e-05
-4.42218826261761e-05
-3.69885630262379e-05
-1.46783276162257e-06
-1.38392365264584e-05
-4.99360854458258e-05
-2.81447701934828e-05
-3.14702416144132e-05
-3.26166383717759e-05
-3.11358081803132e-05
-4.91921995769928e-05
-2.04805567475761e-05
-6.96685834238212e-06
-1.47501504045977e-05
-4.03866789824865e-05
-6.22429480585462e-05
-5.28034900749234e-05
-6.41751886210526e-05
-2.52258189520159e-05
9.50031846480654e-06
-2.77860239615757e-05
-1.51621551559978e-05
-3.24125648757413e-05
-4.14959249908005e-05
-3.11170601278321e-05
-6.4264655138432e-05
-4.75909513063388e-05
-1.54948799225529e-05
-2.66717139573383e-05
-1.12149952985159e-05
-5.2613611230138e-05
-4.44253038214624e-05
-5.30160268904888e-06
-2.62781436067466e-05
-4.15740103144854e-05
-4.66518164030702e-05
-4.09964266908412e-05
-4.4574385405011e-05
-3.23799380729115e-05
-2.68107461460363e-05
-5.11233549766785e-05
-2.94916867034996e-05
-3.37040369494284e-05
-2.35597464125703e-05
-1.29843585807934e-05
-3.44774677154415e-05
-2.38785467681557e-05
-1.57719023434378e-05
-3.25127705091252e-05
-1.65300845241205e-05
-6.45058848003503e-05
-2.57605216116606e-05
-2.89876742910479e-05
-3.00576642516517e-05
-1.8094859691763e-05
-3.62119162844415e-05
-4.82270408338775e-05
-4.76956823065096e-05
-9.2507688320007e-06
-4.33889723192459e-05
-2.82895599435608e-05
-4.35701552867302e-05
-2.73751447887618e-05
-5.33313255195979e-05
-3.95715810581115e-05
-2.63988869522636e-05
-5.14611543734006e-05
-3.07109929395502e-05
8.95417613781308e-06
-5.35383731377619e-05
-3.28794815632536e-05
-2.72209627691703e-05
-5.77223044211808e-05
-3.34617944005731e-05
-4.94743551051995e-05
-2.82908763693034e-05
-2.3222307573967e-05
-5.16476521716112e-05
-3.50208699292546e-06
1.36751554931527e-06
-4.48870531103675e-05
-2.49507274966074e-05
-2.88530199299873e-05
-4.68594294576126e-05
-4.25341420108462e-05
-2.23562618809611e-05
-4.55639411057284e-05
-2.2013473053456e-05
-2.87052403942284e-05
-1.0232098293945e-05
-1.44401220746574e-05
-2.84301927042226e-05
-3.04635813699587e-05
-4.43664679922497e-05
-1.94810217984649e-05
-4.55295550112658e-05
7.75098094570077e-06
-4.64032365686998e-05
-3.30289367924653e-05
-1.60931112719194e-06
-2.98639292815417e-05
-3.59708617806659e-05
-3.1838120316619e-05
-7.24233481076616e-06
-2.45586298841065e-05
-2.48624892749953e-05
-2.91267098613674e-05
-2.87282690708616e-05
-4.1077275069351e-05
-3.39973770250204e-05
-5.79591775423798e-05
-1.68832399824339e-05
-1.04902009849332e-05
-4.71002190521615e-05
-3.60823175699992e-05
-1.63607222237425e-05
-4.90645683776492e-05
-2.47330754018928e-05
-3.20638140550479e-05
-1.39951088903017e-05
-3.03521898312138e-05
-4.68856854475183e-05
-2.28532429080455e-05
-2.32850970546582e-05
-4.1180164874666e-05
-3.39919221624104e-05
-4.62111562856565e-05
-3.29206298637066e-05
-2.41888522943841e-05
-5.61269493273892e-06
-3.92629889598792e-05
-2.78963476433527e-05
-5.80724405046733e-05
-4.60176490709353e-05
-4.79980953402442e-05
-2.92462887561277e-05
-3.96963502617301e-05
-5.24742465220975e-05
-1.7425727279833e-05
-6.03933536323335e-05
-3.87938463996251e-05
-3.95863856119438e-05
-4.31801557634307e-05
-2.10807632284601e-05
-2.26258116203284e-05
-7.04397785212831e-06
-1.64401331242172e-05
-2.83609138397917e-05
-2.24550898502578e-05
-5.08890539787137e-05
-2.79889820695182e-05
-2.15551121744731e-05
-5.12382207969145e-05
-3.56598538719096e-05
-2.64936905808719e-05
-2.81174764359365e-05
-3.31691756622582e-05
-3.04764523749464e-05
-3.72672936598735e-05
-2.38610350334016e-05
-3.3945317342862e-06
-4.28203116394584e-05
-2.59760489422783e-05
-8.48249438987983e-06
-3.81114399840356e-05
-4.15761567882254e-05
-2.61476013579428e-05
-3.93394653994918e-05
-3.77492795736666e-05
-1.51762542223222e-05
-1.43586204941999e-05
1.39894586812901e-05
-2.20786792978011e-05
5.11407781510329e-06
-1.65157059681097e-05
-2.82984779363662e-05
-5.23715248440407e-05
-1.8722216380634e-05
-4.78400370184708e-05
-6.33746543125625e-05
-2.37529853267319e-05
-2.11172206578182e-05
-4.20540148819893e-05
-2.45403317395709e-05
-2.44078392635889e-05
-1.4504102474911e-05
-4.06557916997971e-06
-3.60822433638362e-05
6.45154033553287e-06
-2.42551430583621e-05
-1.11443434909167e-05
-2.39130022006269e-05
-4.72769335162918e-05
-3.3085786772666e-05
-2.01120650600286e-05
-5.29092234828295e-05
-1.44651654046192e-05
-2.50540844200399e-05
-3.97524721905403e-05
-2.44993663876605e-05
-2.99497006640382e-05
-3.84129215428886e-06
-3.29623891961617e-05
-4.84457075991609e-05
-6.99952837919553e-05
-1.42851223018878e-05
-1.63893490071041e-05
-1.29095629756312e-05
-2.04753943713805e-05
-3.19714763817292e-06
-2.53057821559825e-05
-1.06890490800371e-05
3.53206721181042e-06
-1.94927083638614e-05
1.16733286755386e-05
-5.9120889912621e-05
-1.80536059762915e-05
6.28779310042437e-06
-2.94746881790576e-05
-2.05774757054812e-05
-2.41283479942299e-05
-3.55949187894563e-05
-1.23000514861558e-05
-1.91938146432101e-05
-2.19142080374436e-05
-1.14868758013121e-05
-3.00462412251835e-05
-4.85545901620357e-05
-3.70233455154723e-05
2.32817390791806e-06
-2.19244579573309e-05
-1.81784200967567e-05
-1.44430212187925e-05
-3.30561960641834e-05
1.2246337507883e-05
-3.09503019700567e-05
-1.22282841449982e-05
-4.45846709883411e-05
-3.31012405025148e-05
-2.94373053511315e-05
-1.81582802448176e-05
-3.70801780045844e-05
-5.68876823778123e-05
-2.8958563970611e-05
-2.45990790097798e-05
-2.40659296773507e-05
-2.12903595205643e-05
-1.12956310857664e-05
-4.66951766128997e-05
-2.39331621806844e-05
-2.7965750750773e-05
-5.4275131376381e-05
-4.77639240694817e-05
-7.22655937638295e-06
-3.17656425439344e-05
-3.04123626588068e-05
-3.73870580246333e-05
-3.3576896912202e-06
-3.77007398045093e-05
-1.21983306142291e-05
-3.44428801582199e-05
-2.86868135328593e-05
-4.12165651077763e-05
-1.45365163588065e-05
-2.96548605065823e-06
-2.76839566037399e-05
-5.16339677366174e-05
-3.70721108241074e-05
-2.29688776189208e-05
-3.62428387996378e-05
-4.45229405108753e-05
-7.89183308876396e-06
-2.65434232064678e-06
-4.50784916407509e-05
-2.40377052701123e-05
-3.10106090528417e-05
-4.15067486034021e-05
-1.46232811832727e-05
-3.25243707852827e-05
-2.02512535715117e-05
-2.66905399546645e-05
-3.03800658615142e-05
-1.73046405646269e-05
-3.42325928407952e-05
-2.94087053200581e-05
-4.32895968881881e-05
-3.81033598131722e-05
-1.56456969970027e-06
-3.17919741774762e-05
6.17398878806561e-06
-2.46607781932768e-05
-2.6426130977213e-05
-2.07376502637104e-05
-3.88737651273626e-05
-2.74721965510585e-05
-4.99096466180113e-05
-2.96401966767574e-05
-2.16000383342036e-05
-5.02766293004668e-05
-2.74574716603201e-05
-3.48465343707097e-05
-2.75576253320132e-05
-2.9852143141754e-05
-3.6409360172821e-05
-4.13095369549188e-05
-1.10965977937994e-06
-4.95894862322753e-05
-3.35754073325775e-05
-2.58655734053528e-05
-3.86165576203751e-05
-2.55409597980222e-05
-6.14305820517e-05
-2.1640563770401e-05
-3.23542508000001e-05
-1.11665109040555e-06
-2.1319108650164e-05
-3.53168057560065e-05
-7.32355500706113e-06
-1.85697869989936e-06
-8.72555442077781e-06
-2.0842916455629e-05
-1.35634871660585e-05
6.24128672688996e-06
-1.34905410509723e-05
-3.51481819911233e-05
-1.7227945170306e-05
-7.34305683056654e-05
-4.24319707893293e-05
-2.52697103148242e-05
-4.74986813487495e-05
-2.68300968855092e-05
-1.9299471977165e-05
-3.46693226281609e-05
-7.28167909368913e-06
-2.31964359466343e-05
-4.20713749552838e-05
-2.09577535992664e-05
-3.27765395468379e-06
-3.63682372622568e-05
-2.05800328408281e-05
-5.72512599062882e-05
-3.84169732840327e-05
-1.76733882073583e-05
-5.70789352862346e-05
-3.89629453495155e-05
-4.46255214313803e-06
-4.95585015631385e-05
-3.04139141099868e-05
-3.39930783382645e-06
-3.8312647845113e-05
-3.40907110497505e-05
-3.23194707181531e-05
-6.72154604629563e-05
-4.14130885726526e-05
-5.46072483727048e-06
-3.03279927972291e-05
-4.13355515652324e-05
-7.73105525838244e-06
-3.33357833330937e-05
-3.7162926646854e-05
-3.97710708483795e-05
-2.31000746754986e-05
-3.74775349189274e-05
-1.91096304308728e-05
-5.36688015851313e-05
-1.65127948830774e-05
-2.07380813542748e-05
-3.04956208254666e-05
-2.40815725429158e-05
-2.17030720075564e-05
-3.45939550803734e-05
2.22677464371237e-06
-3.28389829295851e-05
-4.5490818181744e-05
1.18041861450634e-07
-5.6220967530193e-05
-1.66233877823573e-05
-1.94061324275124e-05
-4.4470483739824e-05
-3.15964787990441e-05
-3.09213010275352e-05
-3.7152298109463e-05
-1.15178666423165e-05
-3.94075636435732e-05
-2.94103290486395e-06
-4.63570356539418e-05
-4.27268873210935e-05
-4.46943876597135e-05
-2.41249129148906e-05
-4.34589665631932e-05
-7.80714555244936e-05
-3.67391387950168e-05
-1.67111768928551e-05
-2.46269504037431e-05
8.30061722987233e-06
4.46632119039382e-07
-1.94653851310285e-05
-7.61599698401062e-05
-1.30650811877483e-05
-3.92019579381514e-05
-1.93760310756663e-05
-3.97239847455172e-05
-3.20162879040512e-05
-3.73798896937003e-05
-6.40093562318197e-05
-3.97399272876284e-05
-3.57397947960395e-05
4.24442203445423e-06
-5.93504394874237e-06
-3.57138120166352e-05
-8.94448272254467e-06
9.74584822419605e-07
-8.28551449325873e-06
-6.01809157210821e-05
-1.24258635843098e-05
-6.88714968455478e-05
-7.29150611010813e-05
-3.03924574690709e-05
-1.21609827948429e-05
-3.67421161024585e-05
-3.66845598346904e-05
-3.10317271900762e-05
-2.50947950260745e-05
-7.11079483169167e-05
-3.38625157559513e-05
-4.69685954412986e-05
-4.92830881293102e-05
-2.19719553429083e-05
-1.61366776056708e-05
-3.56205178001823e-05
-3.03088241386976e-05
-8.185732153678e-06
-1.96235619059429e-05
-1.98631197275599e-05
-6.70681388978644e-06
-5.32333093266308e-05
-9.45173975690936e-06
-3.96916532694064e-05
-3.41430812762134e-05
-4.58747404575805e-05
-3.81362304797758e-05
-2.03576390342397e-05
-2.97855806976105e-05
-3.30011430412119e-05
-4.52570607704391e-05
-3.84176321172828e-06
-2.89476631041934e-05
-1.64329276454846e-05
-2.36700171598784e-05
-5.46653321220008e-05
-4.26920981614005e-05
-1.28324543251682e-05
-5.83286763367444e-05
-5.43406847408092e-06
-8.87068038072152e-06
-2.09079519137386e-05
-3.37188658730888e-05
-5.74746025222076e-06
-7.07377115028828e-05
-2.55762230446366e-05
-2.6443995158184e-05
-3.72013761438574e-05
-2.12903381468594e-05
-2.85800171681984e-05
-1.97727604487375e-05
-1.1138880697065e-05
-6.39617809395077e-05
-1.86270848357927e-05
-5.61256227741254e-05
-6.0875776931544e-05
-3.84987541300552e-05
-1.0018957618531e-05
-5.36274163651354e-05
-1.81432967406437e-05
-3.71182589777236e-05
-5.64022257362327e-05
-1.51949733833768e-05
-1.56206267881032e-05
-6.6044151757909e-05
-7.36032112722226e-06
-4.62425189686827e-05
-4.87540772724857e-05
-4.19966744213925e-05
-2.66907371032554e-05
8.7103322618133e-06
-1.98058584616437e-05
-8.40280704705814e-06
-4.44372388942474e-05
-1.95820471034501e-05
-1.21549658487663e-06
-1.70939189634206e-05
-5.73539513627517e-05
-5.24092436605024e-05
-2.01529052459925e-05
-1.84545470580231e-05
-1.40764660802204e-05
-3.00372494794813e-05
-3.70122291855715e-05
-2.94973978458595e-05
-9.38586415612779e-07
-3.29532958541657e-05
-3.58774617003314e-05
-3.7948909702454e-05
-6.13974106607451e-05
-2.0496208388759e-05
-2.08680950360527e-05
-4.82600976316827e-05
-3.0506188309971e-05
-1.29514393750536e-05
-3.3508676056679e-05
-4.67580888618527e-05
-2.04880023264779e-05
-2.4607848875143e-05
-1.50635592255057e-05
2.23785708344287e-07
-2.52456907465437e-06
-3.31300335798659e-05
-2.95347727427973e-05
-6.75499424660068e-06
-5.03727589980679e-05
-3.13772294613762e-05
1.74967061420582e-05
-3.26005862250152e-05
-3.21643985718667e-05
2.04717972746609e-05
-4.73754045044697e-05
-3.76009649180184e-05
-4.58463949385949e-05
-5.00580309064276e-05
-1.73232029279138e-05
-8.06859704787637e-06
-2.93536378382573e-06
-2.23564450495588e-05
-4.01278577994396e-05
-3.74973880053702e-05
-4.85967797965672e-05
-2.78924922566039e-05
-4.23249660595558e-05
-3.04941861759084e-05
-4.91567096738961e-05
-5.66392366545693e-05
-9.0845840050128e-06
-2.49657066353922e-05
-5.34028162405101e-05
-5.33830773109677e-05
-4.08002796141623e-05
-1.867764933838e-05
-2.64059847692878e-05
-4.83265495347821e-05
-1.05764339842993e-05
-2.85410656721262e-05
-3.8873331877771e-05
-1.057001368791e-05
-5.07808151784255e-05
-1.20156334131788e-05
-7.68787820512397e-05
-6.47685384797324e-06
-3.18902204921659e-05
-4.58249670165366e-05
-4.42155818893608e-05
-5.06494619649287e-07
-3.75242410200339e-05
-1.90495553063537e-05
-2.1211287344941e-05
-5.62878406354384e-05
-3.38819636270476e-05
-8.09137497398177e-07
-2.23364914791318e-05
-4.44315078389913e-05
-1.95382814022733e-05
-3.01425380333074e-05
-3.90017735073779e-05
2.42608931534843e-06
-5.2867286715184e-06
-5.04400982643661e-05
-1.57798938614775e-05
-7.60882036088355e-06
-4.51778107154078e-05
-3.45838637698556e-05
-1.88100994869715e-05
-4.71555308952025e-05
-6.01096883688091e-05
-3.74262366888316e-05
-1.85682185939622e-05
-3.26701341770758e-05
-3.33140398399891e-05
2.8040637093757e-05
-3.31292618315522e-05
-2.96341691095781e-05
-3.94800502550043e-05
-3.66901748950404e-05
-4.67726872102949e-05
-2.249853712194e-05
-5.72770947773072e-05
-3.71111940278935e-05
-2.31825153864371e-05
-2.42872020702459e-05
-4.34202360273307e-05
-2.93391545630411e-05
-1.84101529377195e-05
-1.83028798582116e-05
-2.8996707055849e-05
-2.36236128299562e-05
8.69921469099245e-06
-1.34107945825287e-05
-3.78800994352771e-05
-2.20889316250315e-05
-1.38478854536829e-05
-3.84377378050557e-05
-4.09629761749323e-05
-5.57017953772403e-05
-1.26216405239847e-05
-3.71630659646777e-05
-7.0524778356649e-06
-1.71388851569357e-05
-2.55209910596555e-05
-2.3193542276491e-05
-3.86571882583415e-05
-3.20840377669518e-05
-6.77690299531618e-05
-2.15838906672623e-05
-1.52632277724349e-05
-1.37193181775532e-05
-1.69415255485651e-05
-3.05943165226242e-05
-1.98125338457839e-05
-2.90020486331126e-05
-3.87627046911566e-06
-2.80568870877442e-05
-3.20983280683419e-06
-5.85681110074225e-05
-2.41384450597582e-05
-2.25605898061781e-05
-3.49171818722825e-05
-4.83570638349389e-05
-4.38531481829945e-05
-5.85229246527373e-05
-1.81709419625292e-05
-5.30921891993811e-05
-5.1192654056389e-05
-4.55030844270645e-05
-2.7968021629068e-05
-3.69060085430495e-05
-3.95272068008681e-05
-3.6159178889303e-05
-3.09847810917121e-05
-4.60568489796738e-05
-6.65641496593819e-05
-2.52641316703989e-05
-3.3273261598989e-05
3.65246957128849e-06
-2.69171864451748e-05
-3.27644049129866e-05
-7.18630277693789e-05
-5.88711184275129e-05
-2.44986955165768e-05
-1.60463717758959e-05
-5.50266872044981e-05
-4.15164384330658e-05
-2.7410383756547e-05
1.09372875252228e-05
-2.48467238077991e-05
-3.70644298361926e-05
-3.24792655909973e-05
-4.49289781826828e-05
-3.00686053347894e-05
-3.59113098518289e-05
-1.76240038212281e-05
-2.89570187910879e-05
-3.01580895260683e-05
-3.24166352562497e-05
-2.54238378490513e-05
-5.28066157795746e-05
-3.61355828258364e-05
-2.29202052195511e-05
-3.11279668876268e-05
-4.4446948136166e-05
-1.79908893251845e-05
-1.90231080440813e-05
-1.29152599395178e-06
-3.07976537959883e-05
-2.49379240296329e-05
-2.04924560025195e-05
-1.63518194641396e-05
-4.98929092003673e-05
-2.2963246526389e-05
-2.36171203579157e-05
-4.43885174527283e-05
-2.79443948807548e-05
-3.26857087936323e-05
-8.50362584306824e-06
-2.36977273007348e-05
4.34953234047093e-06
-4.31261188662845e-05
-2.75381798526119e-05
-3.43575705561694e-05
-2.71691845163423e-05
-5.3757897715193e-05
-1.00484935017064e-05
-3.5917733508852e-05
-2.09532626213028e-05
-2.99262800346273e-05
-2.20125423047784e-05
-4.85036757913956e-05
-3.15512913405754e-05
-2.87197318036812e-05
-3.49017063753328e-05
-1.44076283499857e-05
-2.71600133587267e-05
-4.05780462651143e-05
-3.51085415588726e-05
-3.20574170807097e-05
-5.44598291850607e-06
-1.54634114994606e-05
-4.06529711841183e-05
-2.85240567273615e-05
-3.54167599230521e-05
-2.66510907179069e-05
-2.71804291795109e-06
2.56759928873444e-06
-1.84737240417801e-05
-3.71106500715673e-05
-1.71566899221956e-05
-4.62688378201903e-05
-5.40129423618428e-06
-3.55687364603245e-05
-3.36148292438846e-05
-4.39887069328804e-05
-5.58368771273095e-05
-1.81617715225688e-05
-3.06259564903333e-05
-7.47685692033758e-05
-3.02898108534184e-05
-3.95713907774974e-05
-3.97024030930716e-05
-2.85545882717727e-05
-3.32590444748122e-05
-2.85509197224456e-06
-4.35232685873136e-05
-3.83345741009149e-05
-3.28044160134744e-05
-1.75520598965497e-05
-4.81011698887142e-05
-3.97982920651561e-05
7.65684219477368e-07
-1.16170355402622e-05
-2.8657045270293e-05
-1.25955508252938e-05
-3.3062247782114e-05
-1.76490139393513e-06
-2.69893684952792e-05
-3.55805521049851e-05
-3.05791386518775e-05
-7.61172661560084e-06
-2.26628941636658e-05
-4.36521223210839e-05
-3.31355069631633e-05
-5.26760552604519e-05
-1.27773336282744e-06
-1.20268126855786e-05
-6.52736860310604e-05
-3.04191785496264e-05
-4.24787431522418e-05
-6.99529895124183e-05
-2.41418926763339e-05
-2.13752950500543e-05
-5.2934962777718e-05
-2.98362859898826e-05
-4.59903242675707e-05
-2.44506827676836e-05
-1.41105886507665e-05
-4.88011134487901e-05
-2.08849021653496e-05
-5.98575422986033e-05
-3.09114208315199e-05
-2.00380492334951e-05
-3.95160898532221e-05
-3.28264098277134e-05
-2.99848599804347e-05
-2.0333104783305e-05
-1.70477235302764e-05
-4.20349453998896e-05
-2.05970651450703e-05
-2.74825728900117e-05
-1.40716830160171e-05
-5.00200231185285e-05
-5.15213367755249e-05
-3.80923392993399e-05
3.94358412636955e-06
-5.09070149882774e-05
-1.03603844179395e-05
-5.87316793922263e-05
-3.68443800848784e-05
-3.94456467997651e-05
-2.1145100042266e-05
-1.06561788036667e-05
-2.78196952876938e-05
-3.64284149308316e-05
-2.31209463610307e-05
-6.05216979881466e-05
-1.79968855567176e-05
-5.82056435100734e-05
-2.09767674785375e-05
-3.5548284987155e-05
-4.66216588523608e-05
-6.21032093039464e-05
-1.67410219056931e-05
-3.95893304701001e-06
1.06625813116805e-06
-9.59910455164029e-06
2.10002405865033e-06
-5.5889362445919e-05
-5.1407142120671e-05
-2.16085421941447e-05
-4.9677684938723e-05
-3.36969199610117e-05
-1.75272207776807e-05
-1.51024724913809e-05
-3.29472704366233e-05
-3.00189964748551e-05
-5.15022592356518e-05
-4.59664603281994e-05
-3.21712702105827e-05
-5.02286136436506e-06
-2.40341898906886e-05
-2.57209191042479e-05
-2.99268381966819e-05
-2.91124868086049e-05
-3.25001595865938e-05
-1.56772698632762e-05
-2.33905481068714e-05
-2.8814024950929e-05
-3.07742214182813e-05
-3.42676741111644e-05
-5.8948173758208e-05
-1.32835181875536e-05
-1.93999621535721e-05
1.91916580963614e-05
-2.37153682405525e-05
-5.54207353001193e-05
-5.39013086625677e-05
-3.32932508146141e-06
-4.54671130319247e-05
-5.79645527109223e-06
-3.88672643259948e-05
-4.03303171465678e-05
-2.60775122395115e-05
-4.73418110462441e-05
-7.73110173451305e-06
-2.51917433650341e-05
-4.11410100547595e-05
-3.38157365756594e-05
-1.13936511779403e-05
-3.67110649423878e-05
-4.74905856788181e-05
-3.91369402848595e-05
-3.35786985398517e-05
-2.44084053811119e-05
-2.37734083133726e-05
-2.98673420871574e-05
-3.63223082893799e-05
-2.85473774051035e-05
-3.94228112745157e-05
-5.58730778384713e-05
-1.67958486113104e-05
-1.52644591487725e-05
-2.65066377017427e-05
-1.87489944419907e-05
2.83535795320364e-06
-3.63121447118814e-05
-2.42335182517297e-05
-1.72882229137659e-05
-7.25808587466035e-06
-3.54977567274715e-05
-1.57406346886138e-05
-3.72285181275733e-05
-4.47761052100695e-05
-3.81309754851707e-05
-2.40008690089849e-05
-4.10336085943261e-05
-3.8214383239222e-05
-1.89054537537942e-05
-1.07090453425892e-05
-1.75029481262853e-05
-3.2272279923379e-05
-4.8434844729486e-05
-1.27034386517242e-05
-2.42303767332397e-05
-8.7075062693826e-06
-5.18529428620181e-05
-2.42191036131332e-05
-4.58199321962917e-05
-3.36685050924787e-05
-7.14420212245237e-05
-5.61621066908008e-05
-1.02693364946388e-05
-3.27452941592245e-05
-3.5329574673152e-05
-1.1041901416502e-05
-1.85815634996748e-05
-1.50170286739906e-05
-1.1009488526349e-05
-7.0547435265986e-06
-2.49562874261882e-05
-3.51518162112454e-05
5.00977482574357e-06
-2.35138486625608e-05
-1.15938225456942e-05
-4.1341137351757e-05
-5.90266401347336e-05
-1.80650476884435e-05
-2.0320338380341e-06
-2.21881345816885e-05
-4.41613525082967e-05
-3.46886717819013e-05
-1.0864248806497e-05
-3.28860839535365e-05
-5.84942594021248e-05
-2.03229522956204e-05
-6.06595968478956e-05
-2.46366567998659e-05
1.44820887232239e-06
-5.65132495397318e-06
-1.71546139036162e-05
-4.68708151874509e-05
-3.52566214191304e-05
-1.91910409001194e-05
-2.63895284880397e-05
-1.66844882096092e-05
-2.77342015392976e-05
-3.72845886385526e-05
-3.27278320817343e-05
-1.24434129277805e-06
-1.79523904746328e-05
-1.1233929612908e-05
-7.35457845932717e-05
-3.30023349453626e-05
-4.70343329804998e-05
-6.06741633951879e-06
-5.00548024610662e-05
-3.62250094761455e-05
-2.41049046909564e-05
-4.41489949735829e-05
-4.64763654309559e-05
-2.67269768460491e-05
-4.7188242723547e-05
-5.36077130671244e-05
-3.48376726612322e-05
-2.63192058093591e-05
-9.74226129495575e-06
-3.32453525243725e-05
-3.42847492348425e-05
-4.49090444251964e-05
-5.63726166245083e-05
-1.19379409764896e-05
-4.26781280689698e-05
-3.02209584560036e-05
-3.73055398796995e-05
-1.69403627988655e-05
-3.87071912048712e-05
-2.75877901072114e-05
-9.92127412148962e-06
-2.92432356251251e-05
-1.54751541306141e-05
-2.54989305484415e-05
-4.62273375608146e-05
-2.16659667253554e-05
-1.00091440362618e-05
1.49454905306156e-05
6.303186712265e-06
-4.01481640704797e-05
-4.33588588765969e-05
-3.50666564300717e-05
-3.61153291690843e-05
-5.15963607355144e-05
-2.908212940377e-05
-1.47774827669822e-05
-1.85643624681555e-05
-5.35771353094109e-05
-3.16861512754995e-05
-6.79152987092851e-05
-1.1396799763851e-05
-3.08953185880426e-05
-4.39453225565395e-06
-9.82566930378494e-06
-2.48520570750284e-05
-5.36713714091582e-05
-2.32841639489063e-05
-3.91778739755092e-05
-9.06475683015683e-06
-2.7679241668614e-05
-3.2222350469229e-05
-1.79806501731251e-05
-4.7015276675803e-05
-4.83088710957755e-05
3.9240448633056e-06
-3.05835777990556e-05
-1.14520400528896e-05
-1.78715623719402e-07
7.31603910950266e-06
-6.27354413643924e-05
-4.32201735145784e-05
-4.96565544643094e-05
6.43286204596184e-06
-4.68245737007269e-05
-4.18250517307884e-05
-1.05486662971869e-05
-9.04335315722556e-06
7.8130958488699e-06
-1.47441091531903e-05
-1.53417915374222e-05
-3.49512380571895e-05
-4.03963239474212e-05
-2.57849661806706e-05
-3.10527019086145e-05
-4.15877606473098e-05
-2.83902895210522e-05
-1.79805903764083e-05
-1.00881442281866e-05
-4.70001942572814e-05
-3.18217765322463e-05
-1.4344767317928e-06
-2.79898666359337e-05
-1.58165023329224e-05
-4.01942068733471e-05
-4.57836054179085e-05
-1.73314529391657e-05
-8.3170664774008e-06
-2.95904979975879e-05
1.42315114979167e-05
-3.79647639213895e-05
-1.88260095537705e-05
-1.54084012714884e-05
-4.67684951048852e-05
-3.9158135803742e-05
-1.71864399857287e-05
-5.84683908122948e-05
-5.71899416369331e-05
-2.64596455649118e-05
-1.21103042785032e-05
4.27452486648207e-06
-6.13385818980765e-05
-5.18124969673589e-05
-3.5294675609397e-05
-4.96060017667033e-05
1.26831327087494e-05
-2.887314206507e-05
-2.75868673248724e-05
-6.45005823160125e-05
-1.08335319578538e-05
-3.93792816455119e-05
-3.69181016351597e-05
-1.37784741151961e-05
-2.69412930646872e-05
-3.49567553045423e-05
-4.94031260385636e-05
-4.36837799752563e-05
-4.24573640292713e-05
-6.60240232529274e-05
-6.17252718006865e-05
-6.79050685996727e-06
-1.33830203960994e-05
-3.2272175951576e-05
1.53690069239694e-06
-3.19364259746361e-05
-5.45322019014592e-05
-1.75227667922674e-05
-1.40460161586557e-05
-1.42923352845937e-05
-2.05906360835152e-05
-6.06317608866137e-05
-3.95081457615791e-05
-1.3754597112042e-05
-5.43415157477895e-05
-1.47343089573908e-05
-3.63085953979496e-05
-3.88757240985088e-05
-1.83427638645637e-05
-4.32070827458103e-05
-5.86609745876118e-06
-2.22460150469635e-05
-2.53673729592331e-05
-5.20523782016732e-05
-3.11907781789815e-05
-8.55508706552184e-06
-7.05401879911355e-06
-2.18297976683315e-05
-3.36033613061159e-05
-2.82840095003761e-05
-3.95056221773637e-05
-5.69069476830223e-05
-2.82790021658881e-05
-4.75377209643688e-05
-1.26933853243154e-05
-4.37422691444783e-05
-1.20947142555354e-05
-2.88984563377102e-05
-2.84284153371733e-05
-2.1846743970484e-05
-2.2452388708808e-05
-2.79363157961043e-05
-1.79969567320304e-05
-5.45001800987311e-05
-1.8465501631642e-05
-2.72672786399422e-05
1.23301816971652e-06
-3.03278890655752e-05
-4.10557847065512e-05
-3.49744108190334e-05
-2.83076719581839e-05
-2.86491479241697e-05
-3.67347893875489e-05
-3.47830028302257e-05
-3.70086676410095e-05
-6.21733169558047e-05
-3.28426028436247e-06
-5.84405137576239e-05
-1.99664138431947e-05
-1.21883285414361e-06
-1.05885054906421e-05
-3.19804583170878e-05
-3.54010115194782e-05
-4.00614693970975e-05
-4.87231641103941e-05
-3.21405457295174e-05
-1.17400555370926e-05
-4.36334815068459e-05
2.79828235854305e-06
-9.33159096467918e-06
-2.136868365681e-05
-2.61809519719768e-06
-1.95632744812722e-05
-3.88424267746855e-05
-2.18724430350977e-05
-3.32804423021126e-05
-1.65402150666539e-05
-9.71391210840835e-06
-5.28933508690488e-05
-2.15419196679459e-06
-4.93244484165002e-05
-1.34531949416413e-05
-5.9706465634793e-05
-3.70529117506204e-05
-4.10102918428014e-05
-6.03373959829074e-05
-4.70326730963388e-05
-3.69438128674793e-05
-6.50984482842446e-05
-5.14867120705314e-05
-8.86881036107638e-06
-2.90616456782596e-05
-3.76501580905399e-05
-2.42217049645287e-05
-5.51464751237487e-05
-4.23088555972058e-05
-4.65883550975699e-05
-4.66851912214756e-05
-3.14080053713599e-05
-3.73315725861164e-05
-6.07855792817081e-05
-2.5407944859702e-05
-3.96937489341036e-05
-1.36000119279964e-05
-4.80661087143745e-05
-2.20436122278526e-05
-3.13548927723513e-05
1.59493499961104e-05
-3.03446117590151e-05
-2.29732814134676e-05
-4.27746926917427e-05
-2.47288506668343e-05
-4.06282432682217e-05
-1.31567526317404e-05
-3.79952487531573e-05
-3.69696350473119e-05
-2.00365817471902e-05
-2.58548562816424e-05
2.91110664211794e-06
-2.70926997325939e-05
-1.96058096972111e-05
-4.16534783615753e-05
-3.44784328923833e-05
-2.94194347700876e-05
-2.65854808010852e-05
-2.56612605933656e-05
-2.695901170466e-05
-3.79197564858979e-05
-3.97777254542424e-05
-2.57345146959393e-05
-9.11739311227275e-06
-3.99358459183738e-05
-3.99016023702195e-05
-6.9655213852719e-06
-6.39191933712303e-05
-4.95997593300184e-05
5.12917142741319e-06
-1.95087682345493e-06
-4.51852279958338e-07
-1.42162353104854e-05
-4.95286922704628e-05
-5.18224397964765e-05
3.21023513379253e-06
-2.72144397143271e-06
-3.59654082090386e-05
-3.10158448603547e-05
3.09407818402607e-07
-3.58099177944542e-05
-4.00633922700749e-05
-2.9362588913274e-05
-1.70744881640366e-05
-3.21642870482598e-05
-9.18794935529099e-06
-5.79190729244733e-05
7.03229301426374e-06
-1.10354048798506e-05
-2.09344505879439e-05
-2.97603971093365e-05
-2.78550109193618e-05
-4.10775159100105e-05
-1.55848420385554e-05
-1.13933156992138e-05
3.36602202141929e-06
-3.9982131895209e-05
-6.51079712475483e-05
-4.15180958559564e-05
-3.33953673202022e-05
-6.55019823629496e-05
-1.82446104976955e-05
-4.88260931637856e-05
-5.34776958967199e-05
-8.45919521005405e-06
-4.4133339174389e-05
-1.96562851685669e-05
-3.46757588084256e-05
-6.01872777376517e-05
-5.32313774049507e-05
-2.09598788316868e-05
-2.80225948023976e-05
-2.21010650240297e-05
7.50087348271009e-06
1.30064225556537e-05
-8.7707828603299e-06
-6.92074705563337e-05
-1.29015024791374e-05
-4.07249282632147e-05
-1.04916684505233e-05
-3.22700574706783e-05
-1.595927146936e-05
-2.97717314259874e-05
-2.87631774696032e-05
-2.63239661270929e-05
-6.90942464750897e-05
-4.05006034522589e-05
-1.23263512859704e-05
-1.99081983226166e-05
-2.58661371117727e-05
-4.1670942321634e-05
-8.94677487226948e-06
-2.34883581005289e-05
-5.23889420632868e-05
-1.15194739298823e-06
-6.26237763288289e-05
-3.8656935263993e-05
-1.89185252806326e-05
-1.67499008150523e-05
-1.64448982960136e-05
-1.8042109574474e-05
-3.77803700513841e-05
-2.56656697329214e-05
-6.65333835685834e-05
-1.07371927296489e-05
-3.0848553347382e-05
-1.60335835815881e-05
-4.20111382765423e-05
-3.80919893567124e-05
-3.1029517944842e-06
-2.46020069507054e-05
7.45234047041835e-07
-5.14496188138567e-05
-3.44665677444264e-05
-3.09554176413829e-05
-4.95678081960801e-05
-2.67805670310532e-05
-2.0323874429508e-05
-2.83766301773596e-05
-2.69662602943175e-05
-2.01804473039312e-05
-2.24767235577481e-05
-4.42896076698572e-05
-2.79493090013825e-05
-1.95751444300743e-05
7.26992788954136e-06
-3.94282639365713e-05
-5.59558660073928e-06
-3.10495943499394e-05
-3.96173973519935e-05
-1.07974608284872e-05
-3.51136592106817e-05
-3.35107725693654e-05
-2.57421110272012e-05
4.44949416451439e-06
-4.87552252841649e-05
-5.31369605957111e-05
-1.81930416866286e-05
-4.3019143320823e-05
-1.99317863127377e-05
-1.5501256319465e-05
-3.20918168528942e-05
-4.23566156809055e-05
-3.28602509312034e-05
-2.56164978249867e-05
-2.03369086443684e-06
-1.65826023260543e-05
-6.37333119101382e-05
-9.73084770009321e-06
-3.02463755266553e-05
-4.10002398786587e-05
-1.93258594870605e-05
1.31304757527633e-05
-2.8343518322001e-05
-3.36664133300456e-07
-2.33273460301402e-05
-3.03022594807763e-05
-8.54087254594196e-06
-2.86975679035566e-05
-5.85564907751875e-05
-3.66902113163674e-05
-1.69085770275987e-05
-3.42554351305053e-05
-3.95189376907499e-05
-3.2073950169348e-05
-4.39267080295402e-05
-2.60558774186692e-05
-3.94623759157984e-05
-4.03081952359664e-05
-1.26716465265273e-05
-4.02819894730252e-05
-5.41541778991748e-05
-2.33350793710634e-05
-1.76305991461859e-05
-3.72987651067126e-05
-1.14179061629934e-05
-4.67337669847816e-05
-1.14721677887495e-05
-2.64215435617264e-06
-7.79212493453545e-05
-1.07220272630059e-05
-5.5648827596098e-05
-9.01043052889684e-06
-4.9245471907271e-05
-2.42097294652311e-05
-4.63262215920374e-05
-2.83752316154253e-05
-4.53912728980888e-05
-2.19672075473763e-05
-4.2266714038666e-08
-1.40489082334286e-05
-6.08282660791113e-05
-1.62288548635798e-05
-4.26971639661243e-05
-4.23709771484913e-05
-5.43248008212155e-05
-2.28803083764683e-05
-1.08122840253671e-05
-4.96271558317393e-05
-4.09009861457946e-05
9.0179741776507e-08
-1.96947012509384e-05
-1.88643393207603e-05
-5.6654707343219e-06
1.69855662031324e-05
-1.25793406239001e-05
-5.30015278854271e-05
-5.39096902615324e-05
-3.39595456106679e-05
-3.97972178449661e-05
-1.543392479245e-05
-1.76790543561258e-05
-3.05762185910925e-05
-2.66276402342495e-05
-3.63590138752042e-05
-4.27951527742615e-05
-4.52083956965637e-05
-1.33488373841125e-05
-5.34106951440503e-05
-3.99235082540587e-05
-3.73694747798509e-05
-4.40773594745836e-05
-1.7405804054511e-05
-4.862912687193e-05
-2.48074827686528e-05
-3.02190532300112e-05
-3.72023626864397e-05
-2.31881555414383e-05
-2.24948168470251e-05
2.07343003598501e-06
-4.93021523543527e-05
-6.21586803040533e-06
-3.42421890819669e-05
-4.19327298063177e-05
-1.81457398925966e-05
-3.00823763224719e-05
-3.17544726649358e-05
-1.68811083281535e-05
-4.04807327954792e-05
-5.08741788750348e-05
-1.66461018686742e-05
-1.20433322098808e-05
-1.25690953103653e-05
-1.47329028655591e-05
-1.12057514397572e-05
-6.74239402786944e-05
-9.55700060333789e-06
-5.39493057597331e-05
-8.15501991343119e-05
-1.8086151900635e-05
-3.23602511625983e-05
-4.65388323600377e-05
-4.19857524567617e-05
-3.66520126730461e-05
-4.31668772580087e-05
-2.62807116867752e-05
-1.548796243133e-05
-3.75513829157751e-05
-2.29730325741942e-05
-4.15959392287416e-05
-2.7158537883017e-05
-2.28732477755378e-05
-3.11171538034584e-05
-3.88841898103096e-05
-3.42803251615781e-05
-3.3277447604492e-05
-2.1778902917197e-05
-4.79819186281964e-05
-9.72975853144577e-06
-4.58957016888137e-05
-9.30945513906258e-06
-5.0979064843793e-05
-1.0074513257068e-05
-4.8486597626087e-05
-5.18538399463838e-05
-1.72229570498077e-05
-1.49185618245372e-05
-3.4932257339593e-05
-2.24335038242615e-05
-2.36886710954224e-05
-1.40771818433684e-05
-4.4311925406293e-05
-2.79785830490503e-05
-4.9388085140574e-05
-2.51881375061869e-05
-3.60638436481482e-05
-2.37947800447591e-05
-5.72662945384278e-05
-3.87045945447989e-05
-4.78546139954366e-05
-1.01345667135548e-05
-5.16244823240645e-05
-3.77169957187957e-05
-2.89037957645886e-05
3.09025578339736e-07
-2.69816818567948e-05
-3.56340956120363e-05
-3.15510695106215e-05
-1.37583914956228e-05
-2.50428708401318e-08
-1.9173997450021e-05
-3.88063675198976e-05
-3.76568384570698e-05
-4.51035082495794e-05
-1.02915649692859e-05
-2.92356426263487e-05
-4.31684951012988e-05
-8.24561843210327e-06
-1.58764055819829e-05
-1.66857673670612e-05
-3.01666618787684e-05
-1.60508572131089e-05
-1.66499531566769e-05
-1.70237605299963e-05
-7.84685597736214e-06
-2.12745618056294e-05
-3.66388527089629e-05
-2.70245492045277e-05
-4.38450642510526e-05
-2.38537710062161e-05
-1.34585547740616e-05
-1.20924635564321e-06
-2.69980775943793e-05
-3.89539151370868e-06
-2.53480088461985e-05
-3.55532500314078e-05
-2.47017962794447e-05
-3.71360666839263e-07
-4.23660959749894e-05
-8.56033045241323e-06
-3.22325534253915e-05
-4.45340151700515e-05
-1.74636388953404e-05
-1.34101127238323e-05
-1.64054641366853e-05
-2.57000613544448e-05
-1.73050044708108e-05
-3.68130356028778e-05
-2.90414811018249e-05
-6.26117356322546e-05
-2.81443874939475e-05
-5.35391494891501e-05
-3.36823001839695e-06
-3.96302400450396e-05
-5.6101655027187e-05
-3.38806514578401e-05
-4.04338623758007e-05
-3.86548540734471e-05
-3.29523758637468e-05
5.26275312966169e-06
-5.12726189110127e-05
-1.63174035073134e-05
-3.20018518834965e-05
-3.62499303781797e-05
-3.9240930124356e-05
-3.69170920482051e-05
-6.54836289487583e-06
-4.67866765378554e-05
9.25854317044946e-06
-2.46515648305309e-05
-2.27331158232566e-05
-3.39967428511171e-05
-2.73851656157122e-05
-4.88173238639326e-05
-2.31972201983452e-05
-3.31963764466815e-05
-3.37916661943303e-05
-4.86957167001768e-06
-2.38780863185585e-05
-2.83348096248067e-05
-3.66020842335597e-05
-3.29264374301762e-05
7.09259793769806e-07
-3.91054033690183e-05
-2.55670985981653e-05
-4.81387371466232e-05
7.74069769786022e-06
-2.6239118087807e-05
-6.00935062607888e-05
-1.22630165580659e-05
-1.34927076418767e-05
-1.41593774915194e-05
-2.18810190493428e-06
-1.42805931376754e-05
-4.43993738704776e-05
-3.42197094289995e-05
-4.34520883309541e-05
-2.39594684064172e-05
-3.44944767598985e-05
-4.60686759604843e-05
-5.99450043467338e-05
-3.25782347735763e-05
-3.17607592719743e-05
-4.01006247767708e-05
-1.82111720963165e-05
-4.21101138079264e-05
-3.27229272857363e-05
-3.05460542639781e-05
-5.96214399696687e-06
-1.05097670917731e-05
-3.57562162226262e-05
-5.6303690950965e-06
-3.38735413475406e-05
-3.5865720460124e-05
-2.74529979995852e-05
-2.08744319599329e-05
-3.98709705881067e-05
-2.14276870718771e-05
-4.65271038452634e-05
-3.89066709779954e-05
-2.45506791165517e-05
-2.2170042672005e-05
-3.63409704588736e-05
-5.72196086116849e-05
5.35236293307023e-06
-1.84095809744811e-05
-4.87421678787747e-05
-2.04677720445547e-05
-3.34071828913221e-05
-4.20637965599741e-05
-7.02067044459071e-05
-3.92375578645795e-05
-7.21047373973294e-06
-4.11893171353337e-05
-1.55114608247529e-05
-3.20144598626951e-05
-2.34501580690039e-05
-2.93651606958286e-05
-3.58909112949549e-05
-3.92511385192418e-05
-2.0673227073751e-05
-3.61907620286469e-05
-1.64557217570645e-05
-2.68128657652357e-05
-5.09631132842079e-05
-2.97111149210078e-05
-2.84039382208717e-05
-2.9721018337466e-05
-5.38114867423153e-05
-3.22182409750106e-05
-2.6076095401885e-05
-2.57659160572093e-05
-3.45037572756007e-05
-6.50155303602558e-05
-3.38663023688591e-05
-3.97785410738352e-05
-5.9809267076693e-05
-6.52132673168009e-06
-3.38158253697488e-05
-1.54043333340465e-05
-4.50711205134761e-05
-5.0083249954884e-05
-3.20502742700761e-05
-3.52470380877352e-05
-1.65761632738132e-05
-3.69643448075444e-05
-1.10102488136825e-05
-5.1831938332912e-05
-2.97138212024223e-05
-2.26184833770552e-05
-2.85176514266953e-05
-3.4557202711108e-05
-3.22830209403173e-05
-4.68937726916927e-05
-4.55925278749002e-05
-1.66590623134871e-05
4.99323960884872e-06
-1.87961797688942e-05
-2.65348794801798e-05
-3.21072801749631e-06
-2.87743578697111e-05
-3.32104759597831e-05
-4.85430472170342e-05
-2.1132546962824e-05
-1.25292517011156e-05
-7.06250930300289e-05
-4.63923248520779e-05
-1.49288467888878e-05
-3.26028872584609e-05
-2.31706214090207e-05
1.65039871307884e-07
-3.54591937694401e-05
-1.56651582338582e-05
-3.88878635245824e-05
-3.16456739305969e-05
-4.23983889713479e-05
-3.43638686435728e-05
-7.65173293730707e-05
-2.01003637082177e-05
-3.17035399852786e-05
-2.79546555623546e-05
-6.08560077838046e-05
-3.78168532060306e-05
-1.79986969221324e-05
-2.84413436156864e-06
-1.65350518851069e-05
-3.03130303487945e-05
-5.31245078775781e-05
-1.60946231902434e-05
-3.16730133830296e-05
-2.94514223429223e-05
-2.0025082252936e-05
-6.19567940451297e-05
-4.01569873619777e-05
-2.76349992899271e-05
-4.23251941989081e-05
-3.21649037711192e-05
-3.71380640271244e-05
-5.07564901686333e-05
-2.99234043096137e-05
-1.53896742367574e-05
-1.99208548895457e-05
-4.40006325542981e-05
-3.79119317126471e-05
-7.21425745401784e-06
-1.72105278319817e-05
-7.06706941273025e-05
-1.2087315526541e-05
-6.63175112482211e-05
-4.79658801840223e-05
-7.84494294187006e-06
-2.92576736865679e-05
-6.25238962863656e-05
-1.97526837226853e-05
-7.33457885665211e-06
-1.43553434451678e-05
-3.29871657027897e-05
-2.579219213487e-05
-2.28458685917548e-05
-7.96227746465394e-07
-2.27351326660344e-05
-3.97149115636523e-05
-2.60861624098352e-05
-3.00242905668882e-05
-4.90800893139819e-05
-3.57222504576866e-05
-2.55682494134922e-05
-1.01837308799657e-05
-4.96909890443392e-05
-1.71842761862298e-05
-2.68170339417033e-05
-1.40565794980893e-06
-4.49184226799955e-05
-5.74998963914462e-05
-1.77246095390454e-05
-3.54218205896366e-05
-2.00375362602708e-05
-2.58833807881824e-05
-1.75057986758463e-05
-5.45892792546862e-05
-1.72352357309632e-05
-8.12359718298393e-06
-3.17297779213976e-05
-1.1190029339002e-05
-3.495107562157e-05
-5.110189117123e-05
1.80639018757517e-05
-4.11273227161602e-05
-2.90547567598292e-05
-1.970141126542e-05
-2.47063087462964e-05
-6.35106720629966e-06
-1.95971212766907e-05
-1.67092343991579e-05
-3.07490179259617e-05
-1.01192000906688e-05
-1.33776526031181e-05
-2.69707443093139e-05
-5.07944962648775e-06
-4.92633984440992e-05
-4.04781325678159e-05
-3.80967082508423e-06
-3.15645435843341e-05
-5.75057004681542e-05
-3.23575153410643e-05
-2.05032900096528e-05
-4.99178914264032e-05
-3.52900934326205e-05
-6.07993794458928e-05
-4.4281854657811e-05
-2.99943538649647e-05
-1.15291298285723e-05
-3.03376160926565e-05
-6.05678481956724e-05
-3.04668830183491e-05
-2.15613821378818e-05
-4.01577076395992e-05
-1.07438582316524e-05
-1.57359135835097e-05
-6.80296452086969e-05
-2.27991355791246e-05
-3.91053663964502e-06
-1.83358061215803e-05
-3.84553344101993e-05
-1.03797590443587e-05
-2.96006783285548e-05
-5.2329206648768e-05
-1.46186352474013e-05
-2.56042376449606e-05
-3.45460565673967e-05
-3.65159714505308e-05
-3.71381439522178e-05
-5.93376599832287e-05
-3.10796886185501e-05
-2.19124331924434e-05
-4.00250300397347e-05
-4.8299254552063e-05
-5.04769464500635e-05
-6.26541881145746e-05
-4.71504899842332e-05
-5.82132413544643e-05
-1.89426642147976e-05
-3.97159543256422e-05
-3.87460775459309e-05
-3.39808046016685e-05
-4.82573207414396e-06
-2.96247680671342e-05
-5.53094219668691e-05
-1.37288557419155e-05
-1.74027491413715e-05
-1.06466550931555e-05
-2.00192716037462e-05
-4.33776611514147e-05
-2.99206193878273e-05
-2.85772478702049e-05
-2.2928730910906e-05
-2.93588477775791e-05
-2.08511158075771e-05
-1.51936891130691e-05
-7.08416732750632e-06
-2.1397899713162e-05
-4.10254269440888e-05
-3.96743002714775e-05
-9.80039538980275e-06
-3.22629828214254e-05
-4.69104014107289e-05
-3.55085157323958e-05
-5.98070958950698e-05
-2.75821792161051e-05
-4.41289376229706e-05
-2.70673397447168e-05
-2.77424641374638e-05
-4.76685750180027e-06
-3.87115680596768e-05
-4.40284215575592e-05
-1.21529572874161e-05
-2.83221376751262e-05
-4.0571254039259e-05
-6.22048739819872e-05
-2.65712803032596e-05
-6.91858859477817e-05
-2.79065431876865e-05
-1.67594781457444e-05
-1.0080935687589e-05
-3.67075598611281e-05
-4.89447962872138e-05
-3.63258498641188e-05
-3.2757860896839e-05
-2.42696109831738e-05
-1.65415407890005e-05
-4.90227280723903e-05
-3.72416938579419e-05
-1.63557280129182e-05
-4.35417369858723e-05
-1.5222052647337e-05
-6.75375534336632e-05
-4.98017260382896e-05
-1.59376741696044e-05
-3.3439108346053e-05
-6.00497860338455e-05
-2.90860153698615e-05
-4.09884188270154e-05
-2.97058415816116e-05
-5.27597646383321e-05
-2.03568877690741e-05
1.20037163472101e-07
-3.83881500955917e-05
-4.59494628659862e-05
-2.40577502175548e-05
-5.34013083711828e-06
-4.48923415616782e-05
-3.19694943144359e-05
-4.29697180390388e-05
-2.50027091786459e-05
-5.70429882431244e-05
-3.17828619213207e-05
-3.98739501559659e-05
-2.36724096179247e-05
-3.24857320958868e-05
-4.36750320625566e-05
-4.95954985547885e-05
-3.77153101938436e-05
-3.83271842125246e-05
-4.38624446507653e-05
-3.21510987833373e-06
-3.22135808924612e-05
-1.34911117919438e-05
-5.09912237616638e-05
-2.53571469605197e-05
-2.55212557867866e-05
-2.38768484615572e-05
-4.70678423030657e-05
-2.63524509332423e-05
-9.94994164833733e-06
-2.53440726219836e-06
-1.42627464057287e-05
-3.17066934225705e-05
-2.89493833388162e-05
-2.81414755058198e-05
-5.46193339083722e-05
-5.2810229235684e-05
-2.03774129626261e-05
-2.57265413936533e-05
-3.28606609430339e-05
-1.40832586133539e-05
-3.81886082547375e-06
3.33212525600484e-06
-5.62518835220419e-05
-2.1845034307965e-05
2.80280193122692e-05
-3.75479782904417e-06
-3.55222312299712e-05
-4.93433019276877e-05
-4.91007186699114e-05
-2.76016381222031e-05
-4.11827632102523e-05
-1.35005316158946e-05
-2.27927900700107e-05
-4.86316373970304e-05
-3.48843574371385e-05
-1.2217131642912e-05
-4.59905521010384e-05
-3.06336548287186e-05
-3.93839255413076e-05
-3.51336619108021e-05
-3.56736770414955e-05
-3.38564541720924e-05
-3.5963803850187e-05
-2.082720677916e-05
-3.54958728217079e-05
-4.47892172750895e-05
-1.22406668477275e-05
-1.83105819440505e-05
-3.15759145301582e-05
1.241096773681e-05
-3.05410457504221e-05
-4.7058045166386e-05
-1.35912040263311e-05
-2.86504260297064e-05
-1.08358741322695e-05
-4.01805653433221e-05
-1.62893806076777e-05
1.69061010964162e-05
-3.00258172440529e-05
-1.78290209387582e-05
-3.56791604077337e-05
-2.47620006357417e-05
-2.66350052371774e-05
-2.17319498666412e-05
-4.56970771397174e-05
-2.05113524458184e-05
-4.69513359339167e-05
-3.73441153293297e-05
-3.0208993342312e-05
-2.3805830623461e-05
-6.30724744928569e-05
-3.31566554545742e-05
-7.77752478670232e-05
-1.78243218634473e-05
-3.38861543647626e-05
-2.65129188090282e-05
-2.23251494857419e-05
-4.17477422838857e-05
3.48611021452043e-06
-4.76752824709208e-05
-1.13668536667589e-05
-4.93900858608928e-05
-4.16354075878884e-05
-1.90827180519765e-05
-7.62559176126141e-06
-1.34895346431064e-05
-1.86824694833007e-05
-6.14986836428429e-05
-4.78449841271697e-05
-3.3914050566233e-05
-2.94578539277617e-05
-5.29204462413106e-05
-2.48001414689291e-05
-3.0399190194323e-05
-9.85307430981496e-06
-7.56109709046646e-06
-3.72152218068213e-05
-5.15787209330909e-05
-5.72865109932092e-05
-3.52742220071536e-05
-2.79010639367585e-05
1.07138779218102e-05
-3.34575653758708e-05
-4.92719557033704e-05
-1.27596046524707e-05
-2.95740994357293e-05
-4.16999830876081e-05
-2.32559808508774e-05
-8.76452435082694e-06
-2.8179089789196e-06
-2.12779629145653e-05
-2.36082753746873e-05
-2.73486406757077e-05
-3.49673207497509e-05
-1.4273975127945e-05
-3.2490912245156e-05
-2.47266882242218e-05
-2.27737852479262e-05
-4.65003951829521e-05
-4.22817968258589e-05
-2.76961538703835e-05
-2.62032872690063e-05
-2.09824081797504e-05
-2.54813571077808e-05
-1.97077120292007e-05
-9.56330032917671e-06
-2.75094994450748e-05
-1.46579471597828e-05
-1.12887742839216e-05
-4.92624212791252e-05
-3.60103741896571e-05
-2.342220383629e-05
-2.4537449223477e-05
-3.11831109257341e-05
-5.5505868539878e-05
-4.12860763610651e-05
-2.87383064329954e-05
-4.406759690147e-05
-1.67024083788418e-05
-2.62100502593483e-05
-1.92084427543074e-05
-4.29519663156814e-06
-2.3338780577503e-05
-2.59862182311725e-05
-6.53592583605504e-06
-1.5019189714639e-05
-1.91355269574245e-05
-4.38914263358492e-05
-2.19601534117639e-05
-5.68184517185314e-05
-4.64649253853786e-05
-3.71237786078893e-05
-2.49241872883291e-05
-3.7294997931145e-05
-3.32427966090946e-05
-5.0034255635705e-05
-5.07655446756437e-05
-4.21614312372865e-05
-7.40097895042578e-06
-2.70803173656097e-05
-1.5020226668384e-05
-2.81952104667909e-05
-6.76238218448034e-06
-1.83070403062717e-05
-5.71571192683009e-05
-3.70839247787003e-05
-5.15606325558331e-05
-2.48474480286648e-05
-5.22254123926972e-06
-3.21225801389324e-05
-3.82066524354202e-05
-2.15976749691377e-05
-5.93467708424234e-05
-1.79608662027026e-05
-6.27443739910581e-06
-3.28279691759445e-05
-3.31422290689338e-05
-3.42249340057601e-05
-2.08004830404163e-05
-3.0593875961446e-05
-2.38327691691202e-05
-2.36927436484791e-05
-4.71877286362205e-05
-4.11328338416827e-05
-4.05245226553174e-05
-4.9605188399063e-06
-1.15326045004775e-05
-3.36206642064881e-05
-1.48282945784052e-06
-3.80775813434814e-06
-4.91323349009403e-05
-2.57057882480413e-05
-2.86767897568003e-05
-3.03715843227114e-05
-3.14031669908027e-05
-4.68139269937798e-05
-2.44507784069721e-05
-3.28061299249425e-05
-2.54731233813739e-05
-3.09445922748339e-05
-2.19513656296333e-05
-1.40892100714294e-05
-4.06366008582154e-06
-4.98204412630536e-06
-3.34609242402178e-05
-5.63589967334621e-05
-3.77596336844719e-05
-4.14086809436416e-05
-1.41333704134167e-05
-2.09686427201041e-05
-8.40251105020266e-07
-2.60049191462254e-05
1.6404471304361e-05
-2.91939691277284e-05
4.75575157340311e-07
-2.45071076087972e-05
-2.78170366910008e-05
-1.43364203831516e-05
4.81992495377812e-06
-1.89278542139986e-05
-7.13572678392228e-05
-2.50463774747071e-05
-3.10536220645848e-05
-2.42905574576614e-05
-2.43990960811075e-05
-2.78550924215839e-05
-3.03109811792559e-05
-3.24769577903941e-05
2.70364256161271e-06
-2.57142552661603e-05
-2.65277800920145e-05
-4.08936113822448e-05
-3.24935368220928e-05
-4.66341766694533e-05
-3.63156583945927e-05
-2.31794314363929e-05
-4.13431069376766e-05
-5.79940242105385e-05
-1.48556393753549e-05
-2.05033648268407e-05
1.12266396940953e-05
-3.21884524775711e-05
-3.10171386775721e-05
-3.62926635711954e-05
-2.88754283012361e-05
-3.60824997392747e-05
-2.32182530603604e-05
-5.45396648035227e-05
-9.68766348393965e-07
-3.41478017837337e-05
-4.54882049596456e-05
-2.38548290668743e-05
-4.13693885574983e-05
-3.0329298587622e-05
-2.74777206768213e-05
-5.18522414853272e-05
-1.82824310683017e-06
-1.42534369727743e-05
-1.99605448686387e-05
-3.660833166314e-05
-5.68690744924007e-05
-6.00603221153956e-06
-5.2604446463272e-06
-4.95893236372365e-05
-4.97725084747217e-05
-1.40073934358284e-05
-4.22917227961056e-05
-3.32881447741828e-05
-3.96616809063067e-05
-1.54790214312344e-05
-2.56051595019956e-05
-4.57503411349718e-05
-2.58628831842091e-05
-1.50221345935959e-05
-2.91664063505108e-05
-1.44333897844039e-05
-4.22240899939021e-05
-2.77699012248632e-05
-1.05507619617557e-05
-3.07769236926417e-05
-7.8136241405336e-06
-1.57422193656298e-05
-2.42703709693223e-05
-1.94427146571473e-05
-6.95721284814796e-06
-4.89554424122917e-05
-5.29741701315277e-05
-1.72111902136517e-05
-2.52695506401333e-05
-3.75153759204124e-05
-1.88689998901775e-05
-2.56930255680734e-05
-5.57348867412671e-05
-4.80454780553645e-05
-4.68381636141566e-05
-4.32378366001519e-05
-3.51106892865038e-05
-2.0205127763759e-05
-3.26299366825436e-05
-5.31690667644249e-05
-1.62564463189889e-05
-3.29708994144584e-05
-5.46186132602552e-06
-4.21455084439223e-05
-2.39070340188552e-05
-2.93612770373026e-05
-3.53268807559704e-05
-1.80957153063048e-05
-4.59696549715738e-05
-2.75614999417517e-05
-3.98180722239846e-05
-4.85957806749042e-05
-2.21243795922085e-05
-3.93671159858035e-05
-5.84935777206665e-05
-2.69665520166656e-05
-3.002894333339e-05
3.45119900512589e-06
-3.18293707971104e-05
-1.79881594843727e-05
-2.76101647418629e-05
-7.05843447763989e-05
-1.87862380312567e-05
-3.18216774024185e-05
8.50481352512452e-07
-4.14377231416283e-05
-1.7188532097344e-05
-4.01063963625855e-05
-3.73921785613486e-05
-1.50181470409056e-05
-8.94786428901042e-06
-5.28166653820906e-05
-3.02659872180849e-05
-5.37114528704828e-05
-3.30486976422897e-05
-5.5818759716219e-05
-1.61496967636726e-05
-2.04458153419042e-05
-3.2615671716223e-05
-2.37625585920547e-05
-3.23786799809116e-05
-2.84767753543695e-05
-1.84142881224361e-05
-5.68369912077927e-05
1.58988087300968e-06
-3.98135487867008e-05
-2.5622647750957e-05
-1.06322136546519e-05
-4.65025677046505e-05
-4.24176127697283e-05
-2.41533648332946e-05
-1.40810409215686e-05
-2.46768956275011e-05
1.15014034102033e-06
-7.59598544999193e-06
-5.39712671025316e-05
-4.18808766388416e-05
-2.28303034353104e-05
-3.86706317901832e-05
-1.84871302633115e-05
-1.35762497610763e-05
-1.28327446024264e-06
-3.06446362877181e-05
-4.62936027000622e-05
-1.43759087946207e-05
-3.52321267422044e-05
-2.98359698563662e-05
-5.00305518856987e-05
-1.16589640528397e-05
-2.46699888091352e-05
-2.61310128800246e-05
-3.08422541815559e-05
-2.06478050856878e-05
-6.62747092099305e-06
-1.30876998889305e-05
-4.26298780268925e-06
-7.70535902460171e-05
-2.73987055170878e-05
-2.89166871928789e-05
-2.88298464556533e-05
-2.13092303020264e-05
-1.41568190331717e-05
-1.14056439745371e-05
-2.83919876721998e-05
-1.32639395652609e-05
-4.11377673796024e-05
-2.05273400767177e-05
-7.59825266260551e-05
-3.26619751715844e-05
-3.74593717152793e-05
-4.21383868896293e-05
-2.86038542464728e-05
-5.05681524932784e-05
-1.52191974325469e-05
-2.78044659024309e-06
-1.17540076875912e-05
-1.5689131929641e-05
-3.27056610876354e-05
-2.02711430257382e-05
-2.50321663630262e-05
-3.15313252043122e-05
-4.78753288496014e-06
-2.37076028586711e-05
-4.82132105730477e-05
1.8784171809007e-06
-5.52514682544307e-05
-3.76039277980568e-05
-2.09406745589419e-05
9.80330494862788e-06
-3.83077615629065e-05
-3.44197280319747e-05
-4.76518218792877e-05
-5.17845469607753e-05
-2.56018090970147e-05
-1.71203133353788e-05
-2.78447369450764e-05
-2.25557484792229e-05
-2.40744660531068e-05
-3.7437849262619e-05
-1.13039461722062e-05
-8.84645270508997e-06
-2.09146349131206e-05
1.93114778214729e-05
-8.92726340177963e-06
-1.36647254404458e-05
-5.22063471347988e-06
-1.24963949516284e-05
-3.68479841047235e-05
-4.87184154757789e-05
-2.3960446353056e-05
-3.81681387801043e-05
-1.47197789009598e-05
-2.45804522774662e-05
-3.23975843242531e-05
-2.39665665449222e-05
-4.4160992283517e-05
-4.7683200919215e-05
-9.03096760089536e-06
-1.73443070160727e-05
-2.16377538983101e-05
-2.43826398925135e-05
-4.18302251222242e-05
-3.83003482796174e-05
-2.85134515889236e-05
-4.08218687515965e-05
-1.5137697495224e-05
-3.18137856284437e-05
-2.17853404905874e-05
-1.75356411945161e-05
-2.98657680980035e-05
-3.18371423351977e-05
-3.09726553613939e-05
-5.23077946283711e-06
-1.52518228169264e-05
-6.29280521150871e-05
-4.17329005606642e-05
-9.77352783096169e-06
-3.85243955529574e-05
-2.12329946524007e-05
-6.71119357271585e-05
-5.46419588353784e-05
-6.0181004014728e-05
4.0864190375992e-06
-4.48051889024521e-06
-6.53760043476105e-05
-1.09708616748428e-05
-4.19933349379756e-05
-4.06162643796265e-05
-2.81241184758093e-05
-2.60201057093648e-05
-1.25024727657287e-05
-2.27578990025306e-05
-2.00532723380387e-05
-3.42776688832272e-05
-2.23455745877753e-05
-2.44042146177828e-06
-5.19109010951391e-05
2.70860746543289e-06
-1.02624654551611e-05
-4.69738485246461e-05
-6.39550363188636e-05
-4.11928583338293e-05
-2.65689662971508e-05
-1.42805617426883e-05
-3.6263425098275e-05
-5.00335949682199e-05
-5.09535010614347e-05
-1.55531274666226e-05
-4.09302721815049e-05
-5.13409327057515e-05
-2.41071575680088e-05
4.91397789387016e-06
-2.53325926002663e-05
-5.43754110706911e-05
-1.00759779798021e-05
-2.50054959932862e-05
-1.57982888957795e-05
-4.02224191633992e-05
-5.56368740617872e-05
-6.57210464140134e-05
-3.76047462178258e-05
-3.36096179823255e-06
-3.94849152839289e-05
-2.60129710990342e-05
-1.75786578062683e-05
-4.29037986346662e-05
-5.33631852985803e-05
-2.47507332672627e-05
-2.52330592859479e-05
-1.97984185878974e-05
-4.18152995890915e-06
-5.07222599984326e-05
-2.86669121559322e-05
-5.660995384716e-05
-2.02268693332304e-05
-4.37200353930987e-05
-1.95429331371452e-05
-4.49599484810348e-05
-1.98268831535788e-05
-4.4213415738056e-05
-2.18782183934516e-05
-2.63815990373807e-05
-2.25717062963518e-05
-1.20971776595924e-05
-3.24498951717701e-05
-1.53632841847181e-05
-1.23983263070819e-05
-8.05010950363095e-06
-3.30472157993539e-05
-1.20545386815418e-05
-1.32014519954427e-05
-1.71005110363266e-05
-2.86752946921705e-05
-3.52352487215135e-05
-4.16102451802087e-05
-3.2976836560769e-05
-3.2630636680659e-05
-2.40213943534921e-05
-1.35467436057057e-05
-3.10162364997071e-05
-4.21303972442452e-05
-1.98105458118986e-05
-4.6334841996629e-05
-2.2712431920851e-05
-1.66652439546753e-05
-2.18049508532967e-05
-2.84861313576701e-05
-2.36461761907405e-05
-1.63966786464765e-05
-5.19466244024583e-05
-5.72901350448442e-05
-3.81863843705392e-05
-6.13251979555516e-05
-3.23354775356989e-05
2.56111689630551e-06
-4.09642507336232e-05
-2.1440827241168e-05
-2.02244651880644e-05
-1.37699476420792e-05
-2.91326817018806e-05
-3.65816553332609e-05
-1.29773006965635e-05
-2.51085462749617e-05
-2.81563524480401e-05
9.25920493420567e-06
-3.5847049977446e-05
-5.58900504508504e-05
-4.82396799410283e-05
-2.91136070194986e-05
-2.27291405490696e-05
-7.43740826212249e-05
-1.2719717372696e-05
-3.42847314394061e-05
-2.46138905542757e-05
-3.62987569574406e-06
-6.50136219282281e-05
-2.95614117224137e-05
-4.61878886026917e-05
-2.31622995807358e-05
-5.62681707049601e-05
-7.00412990464309e-05
-4.44620239325676e-05
-5.59599280775207e-05
-1.72611722652302e-05
-3.13494813561592e-05
-3.63897869945812e-05
-4.9269521022234e-05
-3.25128221333755e-05
-7.02964806639919e-05
-3.22707407659291e-05
-2.64805951010229e-05
-7.11803782366768e-06
-4.63346011101572e-05
-4.52121045226405e-05
-2.58090342211251e-05
-1.68749710319806e-06
-8.75152910572719e-06
-5.12802282552156e-05
-2.56140310972328e-05
-1.73226091662614e-05
-3.00458238453163e-05
-6.50085569691281e-05
2.95891382262986e-06
-4.98657789344377e-05
-3.1089588035167e-05
-3.18926734566301e-05
-2.77653184329151e-05
-2.07601621752395e-05
-4.32619422554037e-05
-3.57729913768193e-05
-3.51730150633858e-05
-1.21939369739392e-05
-6.04753834177591e-05
-2.68624842346012e-05
-3.0124101959581e-05
-1.5323843500034e-05
-3.59950766602576e-05
-4.38860067785005e-05
-4.03533166503434e-05
-1.37682112822255e-05
-2.85888965348905e-05
-4.33862743137223e-05
-1.83223556374264e-05
-3.76206093638198e-05
-4.11387863291678e-05
-3.15950279117147e-05
-2.80790760996077e-05
-4.06149978457154e-05
-1.31472078004423e-05
-2.09033068550192e-05
-3.71519739862448e-05
-3.03736222238826e-05
-2.92700396541289e-05
-1.08259233296364e-05
8.62693353392339e-07
-3.0240924107475e-05
-3.66283889714363e-05
-4.63584779343384e-05
8.5422666731398e-07
-2.99390582496133e-05
1.13766224345467e-05
-1.80171931086455e-05
-2.46214583585643e-05
-3.04575864556438e-05
-3.56714188260698e-05
-3.70845923936455e-05
-7.83771273473384e-05
-5.87745236003674e-05
-3.49026599907501e-05
-3.59401675517904e-05
-5.30285844353811e-05
-5.6409646229197e-05
-1.47738100552812e-05
-2.1694890515831e-05
-7.3342853361866e-06
-3.17967087059336e-05
-4.25066361349916e-05
-3.10197166647111e-05
-4.70518259337181e-05
-3.23160561259339e-05
1.12282931614046e-05
-2.87125122170636e-05
-2.17681961434253e-05
-2.91898340852367e-05
-4.52613564772768e-05
-3.97066695419104e-06
-3.93306375300007e-05
-2.83001330626493e-05
-3.4324837302566e-05
-1.79204266851774e-05
-2.03997442718501e-05
-2.76776824257209e-05
-5.97662593258531e-06
-3.23703363700446e-05
-4.01530786765534e-05
1.48047681722252e-06
-1.42548709069838e-05
-3.63463850551103e-05
-3.868410259146e-05
-2.4529186806563e-05
-1.07874109314656e-05
-4.20961458104274e-05
-4.18086389964387e-05
-2.73574062883023e-05
-2.8958846670392e-06
-1.94514032673194e-05
-3.99490571603656e-05
-2.25837449036336e-05
-3.14993131566778e-05
-3.55699577535644e-05
-2.42072722579331e-05
-7.7868464671678e-05
-1.37674226921521e-05
-1.91049426388327e-05
-2.90290613223461e-05
-2.01598038843983e-05
-2.57281539033128e-05
-3.6240231438898e-05
-4.77687049085228e-05
-2.29389516906211e-05
-3.40651596489102e-05
-2.46986200743635e-05
-4.46409915054045e-05
