# Supplementary material for: Research on computational propagation and identification of mine microseismic signals based on deep learning
Source: PLoS One. 2025 Oct 22;20(10):e0334641. doi: 10.1371/journal.pone.0334641 (PMC12543183; doi:10.1371/journal.pone.0334641)
Supplement: S8 Data — (ZIP) [file pone.0334641.s008.zip › 000100900002814.xlsx_0.txt_24.txt.txt]

-6.07280245077254e-05
-5.75000630052165e-05
-3.13704026508052e-05
-3.84407091660172e-05
-3.14222360204229e-05
-2.0112299730194e-05
-3.51222651644929e-05
-3.48848159029332e-05
-3.04723247000821e-05
-8.42884561139601e-05
-2.56928746555577e-05
-4.85594265860183e-05
-2.26262377540857e-05
-4.24744344481944e-05
-1.44894448211314e-06
-2.40138554562561e-06
-4.11379181106883e-05
-2.91595159084065e-05
-2.19181715216841e-05
-2.62769671221474e-05
-3.42523570452807e-05
-3.39691938365295e-05
-2.39680424136445e-05
-1.36284104279073e-05
-2.9426355063018e-05
-2.54478645250635e-05
-2.88962730131714e-05
-4.20710452532619e-05
-2.70791884028766e-05
-2.01124301726429e-05
-1.97190718274167e-05
-3.71296527751556e-05
-2.8018788134505e-05
-2.94561098812877e-05
-3.11756963842039e-05
-2.67509745514641e-05
-4.0527412935144e-05
-3.84822107493968e-05
-3.41223060492341e-05
-1.30924247745133e-05
-4.45492281796794e-05
-6.66289706929097e-07
-2.96683564694026e-05
-2.79926010865792e-05
-4.00062432778207e-05
-2.41130041762129e-05
-1.63053114254513e-05
-3.03253400333313e-05
-2.98491504812329e-05
-3.83212525242894e-05
-5.69506787884342e-05
-3.59214673019071e-05
-2.41151118972934e-05
-1.9785654609454e-05
-3.19504819175023e-05
-3.16866058826053e-05
-1.30165142192709e-05
-1.19101870754272e-05
-4.38168791786581e-05
-1.0842598957646e-06
-2.9828408365745e-05
2.99795374848572e-06
-2.77764251061007e-05
-5.83541106206251e-05
-5.3046287833086e-05
-7.82916774580088e-06
-5.55912865717773e-06
-4.23945109152525e-05
-4.9126709128468e-05
-2.20589753050863e-05
-2.67938008004369e-05
-3.92179928725882e-05
-2.42791949988093e-05
-1.09118352979736e-05
-1.94871026384605e-05
-4.10901966298901e-05
-1.58574991385576e-05
-2.04032993642943e-05
-5.44211791795661e-06
-2.19947769319673e-05
-5.02159866577066e-05
-3.18407638720668e-05
-3.23772162090351e-05
-2.89244353608828e-05
-4.55197874257901e-05
-3.70542080495034e-05
3.9435677892116e-06
-4.90961599846331e-05
-3.32206906613627e-05
-2.45881320510932e-05
-3.71195985727038e-05
-2.04929741136879e-05
-5.58588008979985e-05
-4.53220346818256e-05
-3.4897043564536e-05
-2.57800692145398e-05
-3.83721907178866e-05
-2.83762110391137e-05
-4.77220248816779e-05
-3.19041862152411e-05
-4.46513266000104e-05
-3.02098680566111e-05
-2.00510420093179e-05
-7.09879506480803e-06
-4.71805227791405e-05
-1.91686882065654e-05
-2.28416087060794e-05
-4.2646279522966e-05
-3.32799838932174e-05
-3.30914617050892e-05
-4.04910832175626e-05
-1.87197195861469e-05
-4.92918975001133e-05
-1.91146224419814e-05
-1.58470735040831e-06
-1.56222837601537e-05
-4.05135901339743e-05
-1.53152256419463e-05
-2.96944276377837e-05
-3.09483094001612e-05
-2.90974940774894e-05
-3.78663734572713e-05
-2.49764551931856e-05
-2.80686078269497e-05
-3.43194437658615e-05
-2.72892176853916e-05
-4.75080043513842e-05
-3.03499293957812e-05
-4.91986546720858e-05
-2.80321138976372e-05
-2.74743549699492e-05
-4.76051263624054e-05
-3.06115019693554e-05
-4.89196429516809e-05
-5.29897182402754e-06
-2.99691256233251e-05
-3.70616714824169e-05
-3.1939060962818e-05
-3.98012620568113e-05
-4.88063172362352e-05
-5.97319608098884e-05
-2.76292314244341e-05
-3.12385913921174e-05
-4.4966521727544e-05
-4.22321403429435e-05
-3.30510771568452e-05
-2.56986283049501e-05
-5.12529091694904e-05
-3.27570033999839e-06
-4.42519244862775e-05
-1.55843619130485e-05
-4.6724628446222e-05
-3.6537607558672e-05
-1.55124329656237e-05
4.22019142859334e-06
-1.10949959832236e-05
-1.91581798059527e-06
-3.43564898845434e-05
-2.91001050947383e-05
-1.04608900042775e-05
-4.15559144241764e-05
-3.3665036787513e-05
-2.37342224340255e-05
-1.72645836253697e-05
-3.5042584049887e-05
-5.42966562739055e-06
-1.13368741031753e-05
-2.00597930660522e-05
-2.1269058790082e-05
-3.40556765615497e-05
-6.75639343754305e-05
-3.45812575432928e-05
-1.96168293057678e-05
-8.93079973254819e-06
-3.23984016061168e-05
-6.43656124454932e-05
-8.73645111146196e-06
-4.73055501074109e-05
-4.00357362461505e-05
-6.39613907481372e-05
-7.71484942472906e-05
-4.05650119218241e-05
-3.43924509032822e-05
-9.86268042532981e-06
1.64610889207113e-05
-2.92906304372643e-05
-2.33562776810854e-05
-5.53650380186435e-05
1.21265580420382e-05
-3.98298670007036e-05
-5.53132185669241e-05
-4.36308728561371e-06
7.82679468657171e-07
-5.35077675166522e-05
-2.63392115204164e-05
-4.59124920302009e-05
-3.2141221513057e-05
-3.85285911004661e-05
-6.35465775763291e-05
1.98281449179685e-06
-2.09491998144116e-05
-1.04459101148826e-05
-4.2324528620306e-05
-7.00723334835582e-05
-5.31806339868129e-06
3.81168135315052e-06
-3.23141243120531e-05
-7.63454290328687e-06
-2.72072676489565e-05
-5.99168373935871e-05
-9.01581237810042e-06
-2.79482614861167e-05
-4.76198069511362e-05
-2.40962750955147e-05
-1.9834758208348e-05
-2.37753273105583e-05
-1.99855910496979e-05
-4.59452417656388e-05
-3.62543155795657e-06
-2.60489613025093e-05
-2.16456448888736e-05
-5.89723227107082e-06
-4.33451558653525e-05
-5.4984554104205e-05
-1.91113171989098e-05
-3.04876284332038e-05
-3.44910591371964e-05
-5.48025611254075e-05
-3.72598086319275e-05
-3.45000903435601e-05
-3.95040354827478e-05
-1.56081976888748e-05
-1.84953103007244e-05
-2.35216465817568e-05
-2.64694906822013e-05
-3.75547460568568e-05
-2.02911074122124e-05
-2.43338437981025e-05
-5.55186604044117e-05
-1.43128473739365e-05
-2.56733600557189e-05
-3.14252593457805e-05
-3.26875461876601e-05
-4.80799204627251e-05
-3.48436911429834e-05
-5.33083547855894e-05
-5.60759329674853e-05
-2.34762937103734e-05
-5.53137382287737e-05
-4.57220725990311e-05
-5.91684208716998e-07
8.15737357763258e-07
-1.75051890387438e-05
-4.11216296806916e-05
-3.77387309915975e-05
-2.3644696152914e-05
2.1305011845552e-06
-4.15831104055389e-05
-4.61584175864307e-05
-4.03141417236946e-05
-5.47028822091565e-05
-6.28585397740696e-06
-4.32572896292418e-05
-1.88216052529978e-05
-3.19341323289775e-05
-2.49108897348036e-05
-2.52772664186527e-05
-1.57857736066073e-05
-3.94006036402149e-05
-3.96199146911923e-05
-3.61404307689745e-05
-4.19814033173617e-05
-2.63905820877772e-05
-1.77406809894218e-05
-6.69680864156681e-06
-2.04109453916882e-05
-7.99006213459788e-06
-7.95522697146545e-06
-5.00713898394295e-05
-2.41346318423094e-05
-3.45716238474284e-05
-5.08948974038733e-05
-3.64042431601215e-05
-3.24415045852615e-05
-3.49907521952915e-05
-4.41273918173249e-05
-2.50228982443967e-05
-5.11682441254588e-05
-3.63213603570735e-05
-2.67750126062625e-05
-3.62569545322997e-05
-9.94452464071488e-06
-3.04380456086227e-05
-3.31547218272176e-05
-4.46613061930635e-05
6.92806830008338e-06
-1.55763041253255e-05
-4.02341900698732e-05
-1.75806067785249e-05
-3.0216195265194e-05
-1.63855390610522e-05
-3.46472575976666e-05
-3.57355680335163e-05
-3.35057863843508e-05
-3.14247811289217e-05
-1.78408842378901e-07
-3.68120595110774e-05
-4.87951010344534e-05
-3.03154625988933e-05
-4.53805845533368e-05
-2.5327967016342e-05
-1.07255361372685e-05
-1.31399715953401e-05
-5.97767855999056e-05
-1.04002045590673e-05
-6.95742469335132e-06
-2.11010148916272e-05
4.74494071842597e-06
-2.04071273707597e-05
-1.63557782852525e-05
-1.61668248189168e-05
-4.69603284420461e-05
-3.55608998409292e-05
-2.63010415086016e-05
-2.60176314623505e-06
-9.06544078111682e-06
-3.61855211015017e-05
-3.19201460524514e-05
-7.57200613733934e-05
-2.96280539067796e-05
6.03284305305714e-06
-1.16724321888432e-05
-2.51414608146255e-05
-2.898535286151e-05
-5.18771731171356e-05
-4.96623277195226e-05
-1.03242299074079e-05
-3.54686741027643e-05
-2.13685719089853e-05
-1.4381943635312e-05
-5.46304093656031e-05
-3.12933019265836e-05
-1.28686976611755e-05
-2.70124130500267e-05
-1.22377410154655e-05
-2.20402600708391e-05
-4.10161978122374e-05
-3.6048599215856e-05
-3.40983233237095e-05
-1.3105628120231e-05
-7.50213631698594e-06
-3.3947594398444e-05
-4.5592200307121e-05
-2.5859210655103e-05
-4.2614916851875e-06
-3.4905821196747e-05
-1.82999186781032e-05
-3.87220142321417e-05
-3.82611392460616e-05
-3.76774341641575e-05
-1.78252606896235e-05
-3.62214107925292e-05
-3.21255856789418e-05
-3.78221577795228e-05
-3.07088488925144e-05
-9.12633836343917e-06
-1.8304476737023e-05
-2.71997886742064e-05
-4.37775794049097e-05
-1.13402142751848e-05
-1.98723079008858e-05
-2.77960759027659e-05
-4.01784769467617e-05
7.17227646319417e-06
-2.37137644099557e-05
-8.15881505016158e-06
7.89110262204358e-07
-2.42855163474604e-05
-5.34697917907531e-05
-5.83143641328231e-05
-3.95823796105731e-05
-1.36897041056176e-05
-6.873235696546e-06
-2.702921296835e-05
-3.86443710617587e-05
-2.28187980863604e-05
-2.62546076825487e-05
-2.4210014204481e-05
-2.45704258127301e-05
-8.62643766422793e-06
-4.31261420031443e-05
-4.20166429505446e-05
-9.78111680135749e-06
-1.28883013020658e-05
-5.01597512809595e-05
-3.7318134765674e-05
-2.45077282008053e-05
-4.62643671891115e-05
-1.20553207194975e-05
-1.81710199348556e-05
-4.61011725408429e-05
-1.54063035200725e-05
-1.04060530595179e-05
-1.06730507714828e-05
-5.01780083377032e-05
4.92186063330455e-06
-8.08614406195556e-06
-4.85934338291936e-05
-7.43559708538473e-05
-1.39520144008751e-05
-1.31434527454448e-05
-1.83841766591101e-05
-7.63716858338771e-06
-5.57982238552037e-05
-5.93317655759329e-05
-2.71795066511177e-05
-4.77629798460184e-05
-2.61116346100114e-05
-5.9879317766099e-05
-2.65848259820033e-05
-6.64517336161879e-05
-5.47398087804926e-06
-4.23257407408686e-05
-2.59282081311495e-05
-9.69823885867259e-06
-2.37111876168902e-05
1.59124415283562e-05
-4.04916539789136e-05
-2.81511711620419e-05
-2.88766437480296e-05
-3.15141024138123e-05
-2.94832199836304e-05
-4.22827332133829e-06
-1.06952140286898e-06
-3.14108341745945e-05
-2.63878767217134e-05
-2.49874451960266e-05
6.96102354091455e-06
-6.66028620906261e-05
-5.2416671905847e-06
-2.48361717192016e-05
-2.7812763865833e-05
-3.43084352937437e-05
-5.61267108544035e-05
-6.36741994592421e-05
-6.11167096715053e-05
-3.54700921782266e-05
-3.12920932335763e-05
-2.52604071239436e-05
-1.35092271993722e-05
-6.0575973905113e-06
-9.63047422846511e-06
-3.79548581982313e-05
-4.41576595894377e-05
-3.61618605132872e-05
2.49497578282754e-06
-2.92095084514441e-05
-1.12904982375173e-05
-3.54924921386207e-05
-1.77333194801463e-05
-2.43961784158242e-05
-2.71707024585699e-05
-3.3537223551965e-05
-5.30624477874888e-06
-3.19777297843858e-05
-1.25347835996676e-05
-2.77852060939029e-05
-3.91361107265901e-05
-4.67032925736273e-05
-2.65756935093903e-05
-6.34397833174801e-05
-3.47662288297832e-05
-3.19546048772661e-05
-4.26529743069218e-05
-3.96550838707226e-05
8.8451553789557e-06
-2.43043703131406e-05
-3.83903751912932e-05
-1.80549752075327e-05
-2.01641924622789e-05
-5.34094098754728e-05
-7.63716814243265e-06
-2.95012330587263e-05
-3.84698489196081e-05
-4.0107666796765e-05
-5.93978061780258e-05
-5.78542723823713e-05
-5.15580127170077e-05
-5.40705084256347e-05
-2.30062287755881e-05
-8.98765201573649e-06
-3.71313406127486e-05
-2.97874417958361e-05
-3.09364388182396e-05
-3.19126754154114e-05
-2.28044815588536e-05
-3.40462131224525e-05
-4.8807963461233e-05
-7.48867790308923e-06
-3.02571158608087e-05
-1.20552191358687e-05
-8.21998515202152e-06
-3.21244401821336e-05
-3.49499147337269e-05
-3.36497838930428e-05
-3.63091652713323e-05
-5.85743950658471e-06
-1.45753253504948e-05
-4.02965503035671e-05
-7.17826184718676e-05
-4.13322657047854e-05
-3.62504088798414e-05
-2.58363859506576e-05
-4.02519438963955e-05
-1.66893701641999e-05
-5.67139819397153e-05
-4.88539412165284e-05
-3.01599662185449e-05
-1.20119941952496e-05
-4.78617878585578e-05
-7.8754028076724e-05
-4.06431800375685e-05
-3.53571104716272e-05
-4.18849269732639e-05
-1.33914169244109e-05
-2.80625235968427e-05
-9.64842309947708e-06
8.42551389050985e-06
-2.31631777640893e-05
-5.72129117877647e-05
-1.76506370310378e-05
3.68695885643639e-06
-4.45635639195359e-05
-4.42437900528009e-05
-3.73641771473605e-05
-1.70806007769219e-05
-2.30590224796551e-05
-4.09131080312006e-05
-5.88735776572249e-05
7.26332476898851e-06
-1.85139083742689e-05
-2.52556105772776e-05
-1.8971766507388e-06
-6.13215570851263e-06
-5.10104990990502e-05
-4.610248095576e-05
-4.91816781347245e-05
-5.84282465924415e-05
-2.76930175434235e-05
-6.15512252231643e-05
6.90448001585056e-06
-1.82017312150662e-05
-2.32408239061593e-05
-1.64470725423006e-05
-2.98724406940707e-05
-2.7677209890798e-05
-2.59086725962148e-05
-1.9390684952304e-05
-2.53708247530141e-05
-1.99408714693009e-05
-2.44146979786964e-05
-7.27185341538926e-05
-3.3792675819076e-05
-3.8503261089933e-05
-3.01602054251453e-05
-2.40443771917662e-05
-6.46401874492092e-05
-3.77293722267694e-05
-2.28774498169622e-05
-4.53532527431963e-05
4.69305772156039e-06
-3.37541627374903e-05
-2.13991888988865e-05
-1.38544611982207e-05
-4.3934082099489e-05
-5.85437576676665e-05
-3.28524094928661e-05
-1.73588269263135e-05
-2.36505053029641e-05
-3.12142238509136e-05
-2.26975944509314e-05
-5.56220715221106e-05
-4.22130626610376e-05
-4.05636627572299e-05
-4.365207425867e-05
5.09166156074526e-06
-3.2304341270642e-05
-2.07098791662242e-05
-4.04525521002656e-05
-2.21325486591206e-05
-5.96473861767547e-05
-3.05951794264093e-05
-1.49109608017694e-05
-3.27647948340172e-05
-4.52990989965721e-05
-2.67610718030594e-05
-4.48572656758881e-05
-2.48872364086573e-05
-3.74429784598396e-05
3.65955194874958e-06
-1.88283854013006e-05
-5.28013589224755e-05
-4.10101199684374e-05
-5.50845535305853e-05
-7.78246008172356e-06
-3.06156237639167e-05
-4.14921206705958e-05
-8.02828838049884e-06
-1.41265435676951e-05
-4.96945331018988e-05
-3.87260297245014e-05
-9.27973469478525e-06
-2.77502310817667e-06
-3.61380415700982e-05
-3.62034698283869e-05
-4.16082141328514e-05
-3.61318722706388e-05
-2.91362089726142e-05
-2.66859114779791e-05
7.12129502747803e-06
1.01877455176343e-05
-2.9321072166619e-05
-3.65644275749561e-05
1.9562413532868e-06
-1.18171314111227e-05
-1.74832634356292e-05
-2.12260565068221e-05
-4.54527639191804e-05
-5.32804870356502e-05
-4.09665816299184e-05
-8.14297687757903e-06
-1.82270090501871e-05
-1.67601182018579e-05
-3.05403256784355e-05
-3.30785960303878e-05
-2.12386962678143e-05
-5.0210390936843e-05
-1.44008473228743e-05
-4.16702103536606e-05
-1.8970301400023e-05
-4.37518514549474e-05
-4.23905604301101e-05
-4.19077541034238e-05
-2.22278204367315e-05
-1.05005171120392e-05
-2.9833803211779e-05
-6.00897216672168e-05
-3.48951857836814e-05
-2.09530219822328e-05
-5.15028072590266e-05
-1.47054141278941e-05
-1.32623417881675e-05
-3.50815127439105e-06
-1.99578479447335e-05
-2.12419654214615e-05
-2.34289952327147e-06
-4.61132016346142e-05
-2.54033028686378e-05
-4.18767506257508e-05
8.92454172147737e-07
-3.51090049967504e-05
-4.11971438600221e-05
-2.26539552298144e-05
-1.75229204388913e-05
-1.65472728998865e-05
-1.96958960737513e-05
-4.50003681612152e-05
-3.34568861124736e-05
-1.80676174117531e-05
-3.17470793950745e-05
-4.75148476254466e-05
-2.96213479401912e-05
-1.17227566831503e-05
-3.63279557375092e-05
-2.03373651001707e-05
-3.56692829487271e-05
-4.28264460250098e-05
-4.01374247958518e-05
-2.04328952830501e-05
-3.75929832669454e-05
-5.52144876375631e-05
-2.77379765676811e-05
-1.94323490229176e-05
-3.20343909949066e-05
-6.22661924735636e-06
-2.14190158521982e-05
9.47279133221642e-06
-3.16308087338597e-05
-4.29978476610021e-05
-1.87775094574438e-05
-3.36052620630698e-05
-1.59162294301774e-05
-5.72109304050707e-06
-5.19141937057955e-05
-5.7896896815349e-06
-6.22602790680571e-06
-1.4825050726323e-05
-2.41420196129807e-05
-4.10258457670783e-05
-6.24191263494033e-05
-4.46055826413816e-05
-3.61151907587236e-05
-3.90577139477878e-06
-4.66713879090504e-05
-9.67995850864431e-06
-1.55014434088257e-05
-2.41228611334158e-05
-2.52175997038827e-05
-3.7920626598538e-05
-4.45022579580967e-05
-2.80817890464778e-05
-3.50960815222149e-05
-2.2367780524992e-05
-2.77988822724402e-05
-3.09417878815563e-05
-2.72497358257099e-05
-2.36229131203715e-05
-4.82228810915508e-05
-4.3454878177536e-05
-7.9935321681368e-06
-2.99307955097055e-05
-4.33981047043041e-05
-2.4042132254915e-05
-1.85430659353802e-05
-1.83106902029383e-05
-3.9950485790597e-05
-2.24792461862513e-05
-3.10280804719998e-05
-6.25302970225344e-05
-5.73144717331417e-05
-4.98570802522542e-05
-1.51794572176092e-05
-3.45486953763651e-05
-5.30768612024176e-05
-3.41410210257941e-05
-5.55304038585926e-05
-5.74136941380166e-05
-1.84383941096491e-05
3.20453293075088e-06
-2.51532613330503e-05
-6.23743327684907e-05
-3.55420715876198e-05
-1.92033879782636e-05
-2.30137656910139e-05
-5.85541433181457e-05
-4.45825540743228e-05
-1.5962175053227e-05
-2.32944154406225e-05
-4.07420217375758e-05
-1.95294623612868e-05
-5.14146920386595e-05
-1.76707033591114e-05
-4.33807436389238e-05
1.37319864691022e-05
-1.18453434348985e-05
-4.83502097429634e-06
-3.83589458906189e-05
-3.12143683987022e-05
-3.19342213241369e-05
-1.078265871294e-05
-4.65334408408346e-05
-1.95691537833043e-05
-2.84252518481076e-05
-3.94187509915574e-05
-4.76957711252015e-05
-1.41782000719843e-05
-1.32075291247803e-05
-2.69259038593773e-05
-4.50781725518895e-05
-1.84408074652723e-05
-7.07345889340177e-05
-4.11556764942798e-05
-4.22808370635475e-05
-3.61219081167904e-05
-1.98371940771341e-05
-4.1899964892626e-05
-2.10658505742422e-05
-2.57284609958453e-05
-3.88625783872724e-05
-2.88954803699797e-05
-1.27797235744189e-05
-1.16433413224121e-05
-2.67647352995378e-05
-1.21744570337203e-05
-1.14080291281113e-05
-4.24399063402305e-05
-2.32289204905526e-05
-3.96181308503352e-05
-2.26299453837346e-05
-1.86224889487296e-05
-3.96670949870629e-05
-5.70179861781793e-05
-6.04650950467218e-06
-1.32685279928635e-05
-1.51486854193428e-05
-2.50267621307441e-05
-3.68203937649407e-05
-2.50039588539345e-05
-4.44705596063653e-05
-3.72453883910265e-05
-5.25964091134226e-05
-6.36781301054039e-05
-3.36670871954806e-05
-5.35405407346702e-05
-3.00497925620001e-05
-1.44916043097961e-05
-2.84204942702347e-05
-4.10290118688605e-05
-1.0336110270096e-05
-3.29397552885777e-05
-4.57894616309812e-05
-4.64667164075523e-05
-8.81952038639611e-06
-3.91534813478169e-05
-3.71266904448999e-05
-4.86179594082331e-05
-4.2620578168346e-05
-3.3899605614547e-05
-1.12997978460996e-05
-3.12318770798312e-05
-1.72510855281779e-05
-5.30193544517358e-05
-3.61799114666088e-05
8.91611256662739e-06
-2.78756805403036e-05
-2.287428554864e-05
-3.75152412597193e-05
-1.2768519857004e-05
-1.5796646667695e-05
-5.26511027625331e-05
-4.47259313321653e-05
-9.93367212352343e-06
-2.76491389292237e-05
-3.06824872275603e-05
-2.54194676979769e-05
4.82589767412287e-06
3.64053909132708e-05
2.13224696918167e-06
-3.82440879632572e-05
-4.31453336686496e-05
-1.05950751201361e-05
-4.05903231078938e-05
-2.38895771379523e-05
-2.94614509547451e-05
-2.1723722879201e-05
-4.90957667753416e-05
-2.15977123743038e-05
1.97637451997469e-06
-3.7048504172518e-05
-2.11832048775539e-05
-3.99935333748474e-05
-4.06355643680639e-05
-4.36262808559742e-05
-2.09789439838097e-06
-1.24035901517916e-05
-3.49724672220829e-05
-4.93080560163691e-05
-4.59015612021334e-05
-3.7432235754969e-05
-2.66914420074975e-05
-4.99800381139274e-05
-3.72094063762697e-05
-4.08747211795196e-05
-3.59075781302067e-05
-2.95542666244588e-05
-2.07757469943284e-05
-2.11853560603015e-05
-2.004274326591e-05
1.36756829690851e-06
-3.4589804804793e-05
-2.78198038758816e-05
-1.17411279721275e-05
-3.42971082268255e-05
-1.35698234884701e-05
-1.19418088167618e-05
-2.69920529907915e-05
-4.29416480024327e-05
-2.75853479401213e-05
-3.97994685301016e-05
-3.25490189084468e-05
-4.07549575467494e-05
-4.22454737107568e-05
-2.84465586757734e-05
-2.06200210967794e-05
-2.24393966270231e-05
-2.26380181531154e-05
-1.15579611436349e-05
8.13347721052811e-06
-3.21099034458819e-05
1.44106472077052e-06
-4.04062306524542e-05
8.54888566732267e-06
-2.00014652276784e-05
8.57377630252008e-07
-3.72772022859102e-05
-3.24800825844929e-05
-7.17946910377853e-06
-5.95952569763829e-05
-4.39429183475536e-05
-2.83256984270494e-05
-2.75624775515413e-05
-4.38881028232383e-05
-1.3944041818681e-05
-2.54314276220237e-05
-1.51281022881067e-05
-3.45714086603629e-05
-9.49029616562848e-07
-4.37582967379864e-05
-1.42699285161621e-05
-3.05440809317059e-05
-1.43476161479594e-05
-4.32922035211688e-05
-4.05564361943489e-05
-3.46218077235961e-05
-6.45120851321399e-06
-4.86428838801225e-05
-2.59958190162037e-05
-4.53304154348839e-05
-2.66366147834839e-05
-5.26616509087003e-05
-2.8922121665912e-05
-3.20024908420099e-05
4.68018859260537e-06
-2.99052808618826e-05
-4.15124120790073e-05
-2.8428013253957e-05
-2.59053374880965e-05
-4.01249464185541e-05
-1.80798816860513e-05
-7.23763044116545e-05
-2.46358169436834e-05
-5.49789744060959e-05
-3.89525340413734e-05
-3.98744104765742e-05
-3.75019461147372e-05
-8.45413998881957e-06
-2.3703719925479e-05
-2.7816059617609e-05
-3.2710711278199e-05
-4.98244296915592e-05
-4.17434670296858e-05
-1.28451564619251e-05
-2.19145084692663e-06
-3.41989940104825e-06
-2.58017424638343e-05
-1.315976440198e-05
-1.98005533637449e-05
-7.10935196149267e-06
-3.82024424466941e-05
-3.2509286922295e-05
-3.43642155913263e-06
-4.7020838683302e-05
-1.30593237529203e-05
1.18309915753113e-05
-9.29245070932565e-06
-3.22474119299641e-05
-2.13538871250753e-05
-4.16415114567365e-05
-3.5765172409994e-05
-3.5043062682676e-05
-3.27882909161584e-05
-4.60795395704384e-05
-5.09594143958902e-05
-1.14708035530732e-05
2.62537614886922e-06
-1.09027358399059e-05
-2.95476043035094e-05
2.53098621247418e-06
-2.36935007958449e-05
-2.35036506251119e-05
-3.07228420083312e-05
-3.88849817452632e-05
-7.48264481950774e-06
-5.92202835962555e-05
-5.02654602911614e-05
-2.13275058938435e-05
-7.53317008922409e-06
-5.1114076816324e-05
-1.91132752867916e-05
-1.4189228022737e-05
-2.61251122577103e-05
-4.90517584451804e-06
-4.42167553758818e-05
-2.53738890473686e-05
-5.07060956403342e-05
-4.37822085644336e-05
-3.2351972992716e-05
-2.44924510553439e-05
-3.20189860883651e-05
-9.11774617435257e-06
-1.77810676463745e-05
-1.02318000864868e-05
-4.84001660810742e-06
-1.78076889103087e-05
8.65234116647639e-06
-1.24503230487332e-05
-1.97998304495399e-05
-4.82268527225345e-05
-7.54782344626997e-05
-4.63738368949225e-05
-1.00499793308678e-05
-1.30766650444522e-05
-4.93665492352966e-05
-3.20545952319944e-05
-3.04309986753401e-05
-3.53930160142115e-05
-2.4665760179338e-05
-6.205900651536e-05
-1.17835355097458e-05
-1.85000700037269e-05
9.38697249678158e-06
-1.09309290812534e-05
-4.03737399002645e-05
-8.44184681727538e-06
-2.67399187904193e-05
-4.14106684021475e-05
-3.30499005277955e-05
-5.43469868892735e-05
-4.35931444046533e-05
-3.22770498049412e-05
-2.41969374983827e-05
-1.73941265935248e-05
-2.6166792782405e-05
-4.70308101165155e-05
-2.1503531129099e-05
-4.10474229691251e-05
-2.83119686977471e-05
-1.3325190732968e-05
-2.42561091011902e-05
-3.72074798831322e-05
-4.61022299922266e-05
-4.24275025225712e-05
-2.8674367871218e-05
-4.3841158801944e-05
-1.18703781506722e-05
-2.48324037171449e-05
-8.02426353663075e-06
-3.29435168843407e-05
-5.28757697029636e-06
-2.60078923982149e-05
-5.40852483332544e-05
-3.85077757879389e-05
-1.36854728162676e-05
-3.31031586173195e-05
-1.04060170543487e-05
-1.4377234707371e-05
-6.07166989301074e-05
-5.68893995798809e-05
-1.29308038311904e-05
-4.01883589139811e-05
-2.75062846855791e-05
-1.42816465442431e-05
-3.60350653971431e-05
-3.59348925056084e-05
-1.6361585521049e-05
-7.76554477817328e-06
-4.5535680419887e-05
-4.95467060144324e-06
-2.5134821179343e-05
-3.91206449199684e-05
-5.70595618529463e-06
-4.5143148337273e-05
-3.09184145549025e-05
-2.54127798139585e-05
1.71063749251505e-06
-6.9455157727029e-05
-3.51920566580029e-05
-4.020809767893e-05
-5.73260848834372e-05
-3.70578477762413e-05
-2.35600856552502e-05
-3.48754763566136e-05
-5.24915409424422e-05
-2.50440870403147e-05
-3.49685373393071e-05
-4.24592018756278e-05
-1.24175996178715e-05
-2.49849876276056e-05
-6.08556409303901e-05
-2.9972199296023e-05
-3.96007370870679e-05
-1.58177335306814e-05
-3.63885917000287e-05
-3.22980543618388e-05
-3.22766139901546e-05
3.5078265757858e-06
-3.71815366214667e-05
-4.51761587599209e-06
-4.27428580482998e-05
-4.93849662272232e-06
-1.67277114645337e-06
-4.57157598723004e-05
-1.76015472548854e-05
-1.22465438530868e-05
-6.62813266882983e-05
-3.24468167351918e-05
2.14834823564577e-05
-4.56683041032809e-05
-2.77162907733195e-05
-1.87128970082485e-05
-3.02666272821232e-05
-2.84453218968147e-05
-1.30824452436746e-05
-1.66496696237791e-05
-2.93478675361087e-05
-1.72794543637175e-05
-4.29215137977106e-06
-2.81786716029216e-05
-3.89748256975795e-05
-3.08208633785481e-07
-1.66560028885269e-05
-3.10683407067943e-05
-2.50594232875716e-05
-5.43353221133213e-05
-3.26849047092021e-05
-6.00090621753956e-05
-1.81287906668608e-05
-5.22232818980437e-05
-7.75115851538524e-05
-4.3860648367259e-06
-3.70838708466566e-05
-1.38769311526495e-05
-3.1410567476904e-05
-2.72478881128783e-05
-5.45252775105986e-05
-3.2206883884588e-05
-2.15876169462981e-05
-3.23224830592034e-05
-3.32522540937635e-05
-1.618358678977e-05
-3.8772388144119e-05
-3.03294658907056e-05
-1.39466456721618e-05
-2.98082056118594e-05
-7.18074397255408e-06
-2.10700130678449e-05
-2.24999583877039e-05
-4.6945953207663e-05
-6.74930112608498e-05
-3.58493133222385e-05
-3.0837905416973e-05
-5.61734050738926e-05
-4.10300533544476e-05
-7.92460678166133e-06
-3.39529742557272e-05
-4.36857152478806e-05
-1.70566791327686e-05
-3.26694263912171e-05
-5.22697230244921e-05
-2.14814650487962e-05
-2.27218176561822e-05
-5.32918457488975e-05
-1.62870088377935e-05
-2.5330343349556e-05
-3.56158513153469e-05
3.1700021011347e-06
-3.71412333522975e-05
-5.41421175133425e-06
-9.57808756125676e-06
-4.1956402695514e-05
-2.178425079645e-05
-3.53040962371542e-05
-2.40759750073949e-05
-1.86647559933327e-05
-2.10225982293966e-05
-1.89208337063258e-05
-2.17227522107718e-05
-2.18700483630068e-05
-5.56436574013951e-05
-5.70371439137255e-06
-1.90626205468072e-05
-3.29451884874212e-05
-1.59839388644407e-05
-4.22023432626475e-05
-1.18194054601198e-05
-1.87174586878657e-05
-2.57635129735432e-05
-3.36416466165332e-05
-1.63332247782421e-05
-4.10025486086589e-05
-2.66112653569689e-05
-2.49590723223407e-05
-6.9036809648705e-07
-6.12033829850475e-05
-5.57494129434054e-06
-2.22542698879618e-06
1.54036464564901e-05
-5.47393636588724e-05
-3.85552662199005e-05
-2.53860621007395e-05
-6.03246221654568e-06
-2.19033811566574e-05
-2.81677636944266e-05
-2.65818055671471e-05
-3.98716109766214e-05
-3.42297454380141e-05
-1.36671885659958e-05
-1.46925536255108e-05
-2.18707306476459e-05
-4.85518335354605e-05
-2.08804052764878e-05
-4.97830993737312e-05
-3.17363968881196e-05
-5.40501318184822e-05
-1.33679161649431e-05
-4.8584117044761e-05
-2.07924638647955e-05
-3.30024164077532e-05
-4.27525465039538e-05
-2.26730371416185e-05
-2.92706396654818e-05
-1.5274588596781e-05
-3.267412430344e-05
-4.49009481646659e-05
-5.22388723430591e-06
1.0501959784395e-05
-1.84069953317739e-07
-3.04368854492425e-05
-3.56489538530975e-05
-4.88997539339097e-05
-3.34281001932962e-05
-1.18417606769985e-05
-2.49343029553798e-06
-8.38472689677508e-06
-4.00389053774207e-06
-2.36881353367445e-05
-2.49608791657316e-05
-3.64142479039838e-05
-6.38718588761088e-05
-4.24071060625927e-05
-2.31556210525709e-05
-2.92270178407539e-05
-3.66730954137588e-05
-4.05415556994475e-05
-1.64018519214333e-05
-5.72757640544804e-05
-2.76548219830726e-05
-7.4086970950638e-06
-4.84868827131779e-05
-2.64125838647524e-05
-3.76444598169437e-05
-4.48699525609373e-05
-2.49328101686561e-05
4.20615870607974e-06
-2.42920147472893e-05
-4.51278771636599e-05
-3.64227266038595e-05
-2.09390088182464e-05
-5.47977904230538e-05
-2.74338432654008e-05
-3.68838340413604e-05
-2.05483165677056e-05
-2.24191723629654e-05
-3.74961586007629e-05
-2.11389738483554e-05
-2.85228706660023e-05
-4.18075094227758e-05
-4.43365163194153e-05
-1.97180623411623e-05
-5.41537353931606e-05
-3.99102174733029e-05
8.04089360947594e-07
-1.42746283648493e-05
-2.56442477458252e-05
-5.48532002639963e-05
-3.77924100658091e-05
-1.8571514628952e-05
-3.11350930152034e-05
-5.82489330690533e-06
-2.8792699835609e-05
-2.3192641605327e-05
-3.57216932656964e-05
5.05407322462234e-06
-2.04482413918462e-05
-5.29488669926291e-05
-5.55078805112759e-05
-3.33355621233995e-05
-3.70157066758232e-05
-1.83146307289894e-05
-3.23822923906177e-05
-5.82852273818956e-05
-4.2566371456996e-05
-3.33602791057857e-05
-2.13398695808195e-05
-2.24603691016174e-06
-6.51388863263524e-07
-2.21874712392862e-05
-2.51621108990848e-05
-4.54142875698553e-06
3.70053510932631e-06
-2.30653753972725e-06
-2.59838847847975e-05
-2.75183057563061e-05
-4.40192258267721e-05
-3.46890659792521e-05
-3.24852022876512e-05
-2.86231516765629e-05
4.59717095071024e-07
-3.53301004052528e-05
-4.4230660827884e-05
-1.7432819596152e-05
-1.1358211728743e-05
-2.88328232862948e-05
-3.21289070225899e-05
-9.26827948689514e-06
-3.80362425486694e-05
-2.87037100413633e-05
-3.37986449204931e-05
-2.25541282763345e-05
-4.66480454136664e-05
-5.27803670898084e-06
-2.65513338379598e-05
-9.2764771009262e-06
1.89154281411425e-07
1.15342655652385e-06
-2.99676912621037e-05
-4.36698445631091e-05
-2.81322401421806e-05
-6.00417217358563e-05
-3.4840754069953e-05
-1.48903920011868e-05
-2.539007652927e-05
-1.50572179751754e-05
-5.65923436110326e-06
-4.65756300136843e-06
-4.25264050430605e-05
-1.15306080650119e-05
-5.06757415249136e-05
-4.213960937987e-05
-3.26144308416901e-05
-3.40334302555129e-05
-3.28238309620075e-05
-2.26405892055269e-05
-2.74644090093645e-05
-2.64050865005914e-05
-1.83537093164714e-05
-1.40431840439129e-05
-2.05111486713487e-05
-1.06915028197016e-05
-1.3841781236945e-05
-3.38704232902715e-05
-5.78124001614919e-05
-4.3325474583813e-05
-8.0202746271315e-05
-1.50255741611735e-05
-1.94305076168061e-06
-5.0959567005793e-05
-3.07314189638526e-05
-1.1622395099292e-05
-4.82644501554244e-05
-2.70165426536972e-05
1.47286584511355e-06
-7.32601629027301e-05
-3.85549390945764e-05
-1.59895786994388e-05
-1.31353660690939e-05
-3.84803766566657e-05
-4.40171694998971e-05
-3.1343143799318e-05
5.44551570506564e-06
-6.32515160187846e-05
1.31452235798683e-05
-4.38758495702919e-05
-5.81091364294022e-05
-1.88063351730781e-05
-1.64900586838176e-05
-2.45451507973367e-06
-2.64316856992907e-05
-3.83903091423017e-05
-2.16674403560569e-05
-1.33181518213411e-05
-2.65771864679538e-06
-1.47292163402109e-05
-6.92527116643186e-06
-3.18598879807879e-05
-9.39745071960939e-06
5.89948166705459e-06
-3.850438746821e-05
-4.48134232888928e-05
-9.61238707739448e-06
-4.01985481918379e-06
-2.78196153452887e-05
-2.73927157626074e-05
-3.58635326749908e-05
-3.37094668374096e-06
-2.46637256309409e-05
-2.5541988533549e-05
-4.1472125376044e-05
-1.57674317079651e-05
-3.48964993514837e-05
-6.32415388663958e-05
-3.21749463422212e-05
-1.89760927541145e-05
-3.6687438478492e-05
-2.59685286270101e-05
-3.06806428584748e-05
-2.72918887965419e-06
-2.61281456022546e-05
-2.52446059323226e-05
-3.84440282036785e-05
-1.06377297027766e-05
-3.12767871763155e-05
-1.65165772146074e-05
-3.28924708203912e-05
-4.23009654260589e-05
-5.31935570384465e-05
-3.02317454373232e-05
-3.76614539668392e-05
-5.55128140053545e-05
-1.41644394073665e-05
-1.64051184622001e-05
-4.3029740214493e-05
-3.28242508657409e-05
-3.40267967136457e-05
-2.9678520567993e-05
-9.69829234410756e-06
-2.4002700579908e-05
-3.42335880198408e-05
-3.72427419601686e-05
-3.05951446112081e-05
-3.86093698912509e-05
-5.23636305035823e-05
-3.89435869999026e-05
-2.13513745961651e-05
-3.52436284274241e-05
-5.26862758300427e-05
-1.89235735855784e-05
-6.45151849235494e-05
-3.70586289298933e-05
-1.38373933483657e-05
-2.16596547431674e-05
-5.7510439201744e-06
-2.63883537031984e-05
-1.82073525908039e-05
-1.81666398286003e-05
-4.93150811647982e-05
-3.38003067406012e-05
-1.4556756053478e-05
-2.40071222399378e-05
-3.14705523027687e-05
-2.68894228308915e-05
-4.20729182298432e-05
-5.85877283063984e-06
-2.93518175005856e-05
-1.73117996996631e-05
-2.41810783865219e-06
-1.74069137086219e-05
-9.4282814418767e-06
-9.28441174864874e-06
-2.14599405974083e-05
-2.77849487169544e-05
-2.47405808212381e-05
-2.26722293503419e-05
-4.65347843536917e-05
-2.36689338743435e-05
-1.93888433277317e-05
-1.67622918989526e-05
-4.67659979674651e-05
-3.37578496569775e-05
-3.68538853456014e-05
-4.90221773404897e-05
-2.43200020057143e-05
-4.43228728244425e-06
-3.9950199405817e-05
-5.90169166543875e-05
-3.5768571255588e-05
-2.54942620812261e-05
-6.05778689817279e-05
-4.18185492581266e-05
-2.24993174933449e-05
-3.13552164110574e-05
-1.92177076404132e-05
-1.49478040297897e-05
-4.94907044168908e-05
-1.99996081197357e-05
-6.94120173589743e-06
-2.4993194010788e-05
-3.91549565764235e-05
-5.39993885326268e-05
-2.46855249189446e-05
-2.13844615176504e-05
-3.50737034281813e-05
-3.51799603736596e-05
-1.63954659594559e-05
-1.83130938994286e-05
-3.5089471123734e-05
-6.26862223972572e-05
-3.74896937909326e-05
-4.19660657990485e-06
-1.43486087133758e-05
-5.69041003292447e-05
-1.83684140458451e-05
-2.67849507018937e-05
-4.27838729687136e-05
-2.65097969521496e-05
-2.84031028468839e-05
-3.70136862185221e-05
-4.28521156057299e-05
-1.79504984148444e-05
-1.56034584292813e-05
-4.71723853022087e-06
-4.6334031801704e-05
-2.37981591256199e-05
-5.06504325899208e-05
-9.33439756016473e-06
5.70208847448976e-06
-4.29031868313284e-05
-7.05664528531349e-05
-1.87822379099165e-05
-1.13136331024556e-05
-2.24391208868758e-05
-5.5351499136587e-05
-2.55482677260843e-05
9.93529869273877e-07
-1.2619296212869e-05
-4.98665898706226e-05
-1.98994142529726e-05
-3.28740346586276e-05
-4.13152375976051e-05
-6.95596329479853e-05
-3.36434771519998e-05
-3.17980367889005e-05
-3.01752579393919e-05
-4.1670179436445e-05
-1.73622867377055e-05
-3.05817299819466e-05
-5.82961011980736e-05
-6.22922665905625e-05
-1.61713702876152e-05
-6.14780821533032e-05
-1.76839129169757e-05
-2.99931847180081e-05
2.44235630741348e-06
-2.01821485546529e-05
-1.51864305287898e-05
-3.54454077266442e-05
-6.00206193158032e-06
-3.08636603326094e-05
-2.49332837097891e-05
-2.67536042830798e-05
-1.8250326519046e-05
-2.11814267330484e-05
-5.89749407856375e-05
-2.15278601148013e-05
-2.78216675391524e-05
-7.62386647561016e-06
-4.52040472935832e-05
-2.4928206457523e-05
-4.12099828425477e-05
-2.59919472251951e-05
6.84716830694697e-06
-4.31349112827967e-05
1.68378382189653e-06
-3.35897171019336e-05
-4.84712412012858e-06
-4.0268398981177e-05
7.74156787845561e-07
-3.89062212771708e-05
-4.6010202089525e-05
-5.16670611224336e-05
-3.85036888776891e-05
-4.36729585442131e-05
-3.41071059253739e-05
-1.25844115152172e-05
-2.28200073070603e-05
-3.3908551071682e-05
-3.01302239132457e-05
-6.80452444848007e-05
-4.82529613719102e-05
-2.61142385451499e-05
-4.6115123040222e-05
-4.1947013075015e-05
-3.46912429117269e-05
-2.57759785085042e-05
-1.98904571228667e-05
-2.55219233621371e-05
-4.22209188923952e-05
-1.99794965267602e-05
-6.20292058630233e-05
-4.05671855567742e-05
-5.40441106741303e-05
-2.51856249714157e-05
-4.9058215358048e-05
-2.43913342533799e-05
-2.87259068510775e-05
2.18943425460112e-06
-1.90027295398266e-05
-7.34953748247929e-06
-2.36224457190874e-05
-1.08821124919612e-05
7.74765270331253e-06
-4.30890104967049e-05
-3.03106306615131e-05
-3.7330604086844e-05
-2.96002313417539e-05
-1.91167531210191e-05
-3.3828273260424e-05
-4.65793167067135e-05
-3.13986326729382e-05
-1.67651033687105e-05
-2.79768421786438e-05
-4.55673841381104e-05
-5.17873091870706e-05
2.00991665696363e-05
-2.37470952573752e-05
-2.73358686161257e-05
-2.33169261255757e-05
-3.41661736198585e-05
-1.55488192475146e-05
-1.11042652798547e-05
-3.37843321195555e-05
-2.38618930138774e-06
-5.19864268670241e-06
-2.47182843042753e-05
-4.74190180260391e-05
-2.13978616755506e-05
-5.06025936613444e-05
-6.09292619529767e-05
-3.20413136662647e-05
-6.21521432809379e-05
-4.84770739463927e-05
-3.32725870830606e-05
-6.08242534461185e-05
-3.57826350698041e-05
-4.95244373835406e-05
-2.49328793236249e-05
-3.2153090234175e-05
1.08158180130306e-05
-2.14417484361164e-05
-2.62710909662747e-05
-2.78675871275117e-05
-4.29326107154516e-05
-1.00880689602541e-05
4.21709172423348e-06
-3.68389047754611e-05
-9.85143311793894e-06
-1.32490699752538e-05
-5.8169946577191e-06
-2.25587815858672e-05
-3.41715560856388e-05
-8.1559483386532e-06
-4.1538354022589e-05
-4.54582646480089e-05
-3.07230175648594e-05
-3.13208434026053e-05
-2.61082094729186e-05
-3.27109835360567e-05
1.90548194489793e-06
-2.91926625349259e-05
-2.69141675521114e-05
-1.99224475937538e-05
-3.57479312396005e-05
5.77015422852447e-06
-5.88630887243682e-05
-6.15311092143192e-05
-3.36922021572046e-06
-2.04436674241149e-05
-4.28245016000747e-05
-2.24096385135066e-05
-3.90998561877902e-05
-2.65301626663069e-05
-3.40226522940273e-05
-4.06199568988835e-05
-4.37923294110247e-06
2.54159259566344e-06
-2.83158225399181e-05
-5.50921493044298e-07
-1.1339589775473e-05
-3.46920621008264e-05
-3.24335792603345e-05
-5.88508755873081e-05
-1.32607547722439e-05
-3.68501663432026e-05
-1.45136463620072e-05
-8.18785618824342e-05
-5.71483797848207e-05
-3.323675055758e-05
-2.09010836549675e-05
1.58543857932589e-05
-3.58360378562495e-05
-2.69568169234137e-05
-1.28824578947153e-05
-2.93983426105252e-05
-4.26134116937565e-05
2.5539257561212e-05
-2.40183005142538e-05
-4.06173291869802e-05
-6.39228316708648e-05
-1.81437079721412e-05
-3.31976525202672e-05
-1.98381581111544e-05
-4.12349435814879e-05
-7.37423533525369e-05
-4.26753297637253e-05
-3.36261481311456e-05
-4.90903502937121e-05
-5.833045907068e-05
-1.81145984626921e-05
-2.54851807572928e-05
-3.45892858728326e-05
5.37885646928403e-06
-1.80709609389751e-05
-6.78943965613481e-06
-3.92529976412986e-05
-3.30201185241939e-05
-4.32789027582061e-06
-2.30850502261149e-05
-5.66401911887723e-06
-2.6971914940668e-05
-1.6259856578037e-05
-4.06439247096015e-05
-1.9266849525228e-05
5.66262528486517e-07
-1.80665153052476e-05
-2.19981966682734e-05
-4.87331906887701e-05
-4.45441344563621e-05
-6.93479189457169e-06
-5.46494933844656e-05
-4.43377925766398e-05
-3.1768246967703e-05
-3.69043021757953e-05
-1.24470591746472e-05
-3.60650557638329e-05
-1.74235130899744e-05
-4.6119563854759e-05
-3.65730334033361e-05
-1.9890146270465e-05
-5.22529590773861e-05
-3.85406744752863e-05
-2.37665751134494e-05
-2.52169455834735e-05
-3.26811189785618e-05
-2.16341266264867e-05
-1.58876549078266e-05
-2.26029278664992e-05
-1.21578743476605e-05
-2.30272553237932e-05
-2.57740647623176e-05
-4.55068205205974e-05
-5.78475109129576e-05
-2.96807369091899e-06
-2.12091980817422e-05
-8.6583553739911e-06
-1.96895963027708e-05
-3.52603310435136e-05
-2.40109805477422e-05
-2.87479325576855e-05
-3.97929003217359e-05
-1.19566054019624e-05
-2.11399273077286e-05
-1.5943413762601e-05
-4.70725771477198e-05
-3.1063971448244e-05
-3.45640457242353e-05
-2.47273769769132e-05
-2.51110554046713e-05
-3.43642750316793e-05
-2.59807863958568e-05
-3.0632781229285e-05
-2.83953923781523e-05
-1.25099632399183e-05
-3.02268245444829e-05
-3.42739070145162e-05
-7.54435794194825e-06
-2.40803919915698e-05
-2.94715292122565e-05
-3.00672210840502e-05
-2.86572666797215e-05
-4.44814711805007e-05
-4.49903711868806e-05
-2.34824564296853e-05
-2.56062071996223e-05
-4.57493389948683e-05
-2.27182747890908e-05
-2.70998830682419e-05
-6.00573447913033e-05
-4.00749480044032e-05
-4.39644771249794e-05
-2.19765547728053e-06
-3.42714270962993e-05
-2.115494945381e-05
-3.5534263802912e-05
-2.54679084551118e-05
-3.40297053898532e-05
-1.49254792339944e-05
-4.146360678497e-05
-1.47766039432276e-05
-5.29635217383065e-06
-1.95214954314905e-05
-3.60455967109402e-05
-2.02503991776191e-05
-3.97234826299338e-05
9.58316486271547e-06
-1.37234736525189e-05
-4.33280677700705e-05
-2.27892024705923e-05
-4.84554447174192e-05
-2.90401467061378e-05
-2.56322923130896e-05
-3.87112898143908e-05
-3.64779648675792e-05
-9.29509359482328e-06
-1.41406594882596e-05
-2.09598040189999e-05
-4.60290208737195e-05
-1.92700897166735e-05
-2.50464250524337e-05
-5.97195940134132e-05
-8.15794057527254e-06
-3.44236771745517e-05
-4.57151411042062e-05
-1.74140092744425e-05
-2.72010769547627e-05
-2.4720651891248e-05
-5.53772334236841e-05
-1.39976106158439e-05
-1.11779871648543e-05
-1.20861750887636e-05
4.13382010806635e-06
-2.46178798712966e-05
-4.43374455879213e-05
-2.18849900653843e-05
-1.77726577589375e-05
7.80547939431427e-06
-4.029402523679e-05
-3.59224749448781e-05
-2.59184179061035e-05
-3.2203477716991e-05
-1.59799508345906e-05
-2.85405582065356e-05
-3.16116288139107e-05
-3.77379148414171e-06
-3.60392604265415e-05
-1.17386534063231e-05
-1.2211181982056e-05
-2.4046575103559e-05
-2.75178258420927e-05
6.64214147620635e-06
-9.27098599878785e-06
-2.35650560911678e-05
-2.19667852425423e-05
-3.8801770948123e-05
-5.6041586969255e-05
-3.30709652608822e-05
-1.93748787826356e-05
-1.51377654860064e-05
-3.373180731678e-05
-1.53622721209166e-05
-4.59378686764402e-05
-4.5437692903317e-05
-3.00246760614173e-05
-7.4047608636738e-05
-3.79189963253992e-05
-5.27682383732691e-06
-2.09045263777851e-05
-2.30156171952581e-05
-1.07023854913594e-06
-1.45776420275136e-05
-1.95207513673369e-05
-1.57497720121888e-05
-5.21535053971163e-05
-5.28722046481732e-06
-6.16358366385223e-05
-6.01481670789779e-05
-1.56608576563446e-05
-2.95975626347634e-05
-1.49943696403972e-05
-1.8672804754147e-05
-2.11238517467714e-05
-2.64776199920374e-05
-2.69989302463982e-05
-1.19540981830587e-05
-2.19518730541344e-05
-2.80104264053166e-05
-3.21415625265151e-05
-2.95297911456431e-05
-3.38915310675355e-05
-3.58633171600928e-05
-4.29328097372536e-06
-2.42547425458706e-05
-6.40840598817144e-05
-3.85949420720026e-05
-4.23253789663557e-05
-4.5196092295991e-05
-4.63784869479465e-05
-5.74482682839788e-06
-5.10763695140589e-05
-2.74466037559815e-05
-6.22579471430422e-06
-1.67167353787771e-05
-4.15086699158754e-05
-2.54424144718179e-05
-3.94325510343109e-05
-5.0370679322523e-05
-2.99253906496747e-05
-3.28234907037261e-05
-7.40099461722722e-07
-4.61687554690488e-05
-3.90117553641312e-05
-1.22964548917466e-05
-3.42446192748164e-05
-3.85026304019676e-05
-4.65149439522809e-05
-3.12015280284061e-05
-3.67969987681069e-05
-3.94206203928894e-05
-3.11161915706856e-05
-3.0907263498493e-05
-4.86922111591646e-05
-3.53609457785516e-05
-3.04976509225447e-05
-2.30656209036235e-05
-1.84175793144521e-05
-2.76253912085008e-05
-3.53573559463279e-05
-4.88559117517824e-05
-1.41160413876458e-05
-2.61799433348994e-05
-2.95443249118536e-05
-2.36551441964051e-05
-3.95714185032538e-05
-5.12390332147618e-05
-5.84235708121811e-05
-3.9085462140588e-05
-1.66133807584739e-05
-2.85693656534771e-05
-2.29737159479182e-05
-3.03448704263181e-05
-3.47705861784814e-05
-4.54329148024656e-05
-2.89988572183062e-05
-1.91723459725858e-05
-8.18388115790824e-06
-4.54501001392159e-05
-2.7498482630751e-05
-2.21774363023075e-05
-4.93867130258552e-05
-2.06212765899396e-05
-2.56827444449878e-05
-2.56482654058634e-05
-9.53615994140108e-06
-8.98649112639879e-06
-2.68832178019778e-05
-1.43269949214963e-05
-1.40391627810898e-05
-1.50145242414936e-05
4.22546016896527e-06
-3.80854898771305e-05
-2.54701137077127e-05
-1.80139902594745e-05
3.91055141264461e-06
-3.35051589515122e-05
-3.33083685211658e-05
-1.9172266146464e-05
-3.81055291948817e-05
-7.06788713582347e-06
-1.10083263128848e-05
-1.01784108008222e-05
-6.63769169608769e-06
-3.0290878570946e-05
-2.34485842665817e-05
-2.63158230315503e-05
-4.64027770040586e-05
-4.12006233891139e-05
-4.23391756952027e-05
-3.6206655314136e-05
-5.06093526318336e-05
-3.0925800311049e-05
-5.51202800622478e-05
-6.52853757004042e-05
-3.26067287213184e-05
-4.11637283209544e-05
-1.8237992266558e-05
-8.31330972410617e-06
-3.3389942787248e-05
-6.07004104478867e-05
-4.54704494862708e-05
-2.44515314802026e-05
1.69576102343501e-05
-2.25007275980851e-05
-5.470254314151e-05
-3.75934056054379e-05
-2.28748015624329e-05
-3.57407549022807e-05
-4.77924792690484e-05
-2.50868778218548e-05
-2.2983786687479e-05
-5.11445260958817e-05
-4.401826422357e-05
-5.44896691375103e-05
-2.30191340590942e-05
-4.25107875842145e-05
-2.00873401436401e-05
-9.4842235321551e-06
-1.07678123311529e-05
-3.23411742104722e-05
-8.44234045341735e-07
-5.2811815242841e-05
-2.02593265192185e-05
-3.6735567242615e-05
-2.21197806907997e-05
-4.10736450651854e-05
-3.81488594522413e-05
-2.7749510520723e-06
-3.93434280738535e-05
-4.1449638092098e-05
-4.50444226704155e-05
-1.34319562303275e-05
-1.09237725848257e-06
-4.84495590827019e-05
-1.9453799819639e-05
-3.02793980551936e-05
-2.22721686986695e-05
-4.34600280401579e-05
-2.07622777894332e-05
-3.69335914098735e-05
-1.32041378504783e-05
-4.64412487876692e-05
-3.81254567490276e-05
1.5597865311255e-05
-2.3987163098062e-05
-4.13357561113587e-05
-1.61000727981275e-05
-3.67829357089202e-05
-5.28446722374748e-05
-4.45791104654212e-05
-5.28302017125809e-05
-1.22323968444821e-05
-1.31166118652542e-05
-2.77672614133984e-05
-3.82225409636665e-05
-2.60818858055752e-05
-1.49050812537172e-05
-5.64827401273126e-05
-3.25100853581334e-05
-2.93461330427896e-05
-1.79858936295607e-05
-5.23575208698201e-05
-1.61635210573003e-05
-1.83203023015178e-05
-9.14358067179298e-06
-4.10279677714178e-05
-6.48067647133097e-06
-4.12903620049526e-05
-3.84530988961175e-05
-2.80469779253037e-05
-1.72117098895805e-05
-3.89002379125999e-05
-5.14946656037394e-05
-3.12305783047093e-05
-3.41029279380942e-05
-3.21660266348254e-05
-2.19479627870821e-05
-3.74096637278604e-05
-6.86697654826175e-05
-5.05449599533658e-05
-1.5130645249e-05
-2.85226555220198e-05
5.05266285479089e-07
-1.77599203601781e-05
-4.18636080600902e-05
1.36234374924254e-05
-4.96736173231172e-05
-4.26970203045591e-05
-4.8607824291939e-05
-1.74451171518376e-05
-3.90671960052472e-05
-2.62640506543598e-05
-5.61745960019376e-05
-3.29240380403694e-05
-1.2644312426953e-05
-1.50135002097821e-05
-3.34975325988068e-05
-3.00725719343176e-06
-3.89657898897366e-05
-3.5599082841929e-05
-2.56740357736351e-05
-1.66639902650297e-05
-5.30692016008768e-05
-5.7748500163898e-05
2.51589805170901e-06
-2.95882179674746e-05
-2.13185576592844e-05
-1.937747994094e-05
-3.25113322748281e-05
-5.22144331529282e-05
-2.34331380866301e-05
-4.73136980775714e-05
-9.89500535613352e-06
-2.02897800321762e-05
-1.4371162104843e-05
-5.44730238450906e-05
-1.77369604142861e-05
6.35085656344783e-06
-1.31180186092283e-06
-1.02060120977655e-05
-4.29420442554706e-05
-3.42162829357885e-05
-2.10258782456178e-05
-4.53620536055124e-05
-3.64833328698328e-05
-2.48838852321792e-05
-2.32301954547978e-05
-5.7403867226563e-05
-6.02896913864593e-05
-1.35232947426659e-05
-1.04589450431096e-06
-3.81691726670723e-05
-2.75476550956336e-05
-2.98562673050929e-05
-3.1424128303108e-05
-4.21301916234883e-05
-5.19320855047828e-05
-8.55028287197848e-06
-1.86460677567117e-05
-3.6809582076272e-05
-2.13780863144995e-05
1.19819141308297e-05
-7.52421333375967e-05
-3.16862291273921e-05
-2.13972229546738e-05
-5.37932204145659e-05
-5.22275034624627e-05
-5.54228420719607e-05
-2.03300075772467e-05
-3.91167540205269e-05
-1.05238294324344e-05
-1.53163664199142e-05
-3.53196422138377e-05
-2.61369713598068e-05
-4.76263241844169e-05
-2.31365497127903e-05
-4.34880098321135e-05
-1.71426194204962e-06
-3.49172726347634e-05
-2.52049138546744e-05
-4.02876021028831e-05
-4.46235284531609e-05
-2.09846628139292e-05
-3.66610259964701e-05
-3.70153456279465e-05
7.48513329701822e-06
-1.66698171848741e-05
-2.87023194350693e-05
-4.10683366681863e-06
-7.57106857687144e-06
-3.19354729243462e-05
-1.33504425587571e-05
-3.90994524384636e-05
-3.69143450985235e-05
-2.23585231385866e-05
-3.78726233274777e-05
-3.48133850240488e-05
-5.35736295319387e-05
-6.18618851062736e-05
-2.28873196361298e-05
-1.12416679959768e-05
2.2968672180662e-06
-3.62207719538155e-05
-5.94963232762677e-06
-4.74579835266485e-05
-2.19642015786703e-05
-3.24451876254881e-05
-4.04751808843791e-05
-2.40334781335706e-05
-5.00602042717359e-05
-2.73375516988537e-05
-3.86513560573005e-05
-4.53115037657698e-05
-1.36460606271667e-05
-4.17806688871846e-05
-1.7634394898635e-05
-3.28646858874674e-05
-3.38528859928388e-05
-5.19065477572253e-05
-1.94885679600178e-05
-2.74167121723374e-05
-3.77754907764334e-05
-3.32711618546651e-05
-3.15447368870944e-05
-3.63149788735016e-05
-3.57606620956779e-05
-2.2976138906605e-05
-4.46515170668543e-05
-1.72820528605087e-05
-1.56812811163457e-05
-1.22243077951136e-05
-6.18393056614237e-06
-3.49297820182104e-05
-1.0773934222339e-06
-9.03758580373186e-06
-2.79473825687109e-05
-2.39465429688393e-05
-1.32703291491213e-05
-3.33864261780851e-05
-2.88240823528856e-05
-4.11945107503583e-05
-1.0859380775978e-05
-2.92997529769788e-05
-5.31753160487542e-05
-4.04844363530771e-05
-1.23975253580595e-05
-4.05879284725414e-05
-3.58949524077935e-05
-5.10224163658606e-05
-4.99191340024017e-05
-3.29344596393817e-05
-5.22191095574974e-05
-2.24190838372218e-05
-3.63289322805258e-05
-1.73280828854026e-05
-3.45133170362386e-05
6.17361284673183e-07
-5.41017029327098e-05
-3.32982780174515e-05
-1.56196069471122e-05
3.36240897602513e-07
-6.63880644695431e-05
-4.1108274009509e-05
-2.30370292193421e-05
-5.06726882467831e-05
-1.0196357265606e-05
-2.46991557077096e-05
-3.46615232580386e-05
-3.46553871414074e-05
6.41558059532707e-07
-1.54815789769987e-05
-2.647204526513e-05
-1.64702629216464e-05
-1.64790705433464e-05
-3.69900491937553e-05
-1.99462028291138e-05
-3.81940605988924e-05
-3.35140215206004e-05
-4.62363844340381e-05
-4.25982262446367e-05
-2.7234771129423e-05
-4.88696688033131e-05
-1.71173400549728e-05
-4.27719525722381e-05
-5.30075512037543e-05
-6.45322556966024e-05
-2.53093188656789e-05
-2.27825153709292e-05
-3.19008649368693e-05
-2.14068478527486e-05
-3.02154945383442e-05
-4.22561128850101e-05
-2.00969879235619e-05
-3.52288992560951e-05
-3.51195679656127e-05
5.74126982369589e-06
-4.40986414339719e-05
-1.10225797997971e-05
-4.19880864564648e-05
-3.66954622080272e-05
-2.59159200068367e-05
-8.67849940523239e-06
-1.64713549588205e-05
-3.93373954904687e-05
-2.4673016772727e-05
-3.43237650317734e-05
-2.93977510751666e-05
-2.72398209654772e-05
-4.5336158583784e-05
-1.57597188410272e-05
-9.89040699429498e-06
-3.7829478176608e-05
-3.30316189528138e-05
5.68200557165267e-06
-3.80636483389339e-05
-5.98574140268082e-05
-3.65898721048452e-05
-1.97737057245976e-05
-4.33631396684945e-05
-5.31560279713956e-05
-3.14052076710834e-05
-6.72000469823666e-05
-7.13581249240705e-06
-2.58930710511758e-05
-4.31563583527687e-05
-2.59188907245925e-05
-1.43164593750963e-05
-1.67446384649294e-05
2.199524552856e-05
-4.63941515567973e-05
-5.38861933423752e-06
-2.46812678637413e-05
-5.18377729435159e-05
-3.30842679940291e-05
-3.20539448628795e-05
-1.85932976831948e-05
-4.33681954456787e-05
-3.34297710955066e-05
3.37357186727295e-06
-2.50522992478726e-06
-8.21351990238851e-06
-3.08489847123018e-05
-2.38919735128709e-05
-2.10343002593772e-05
-4.26810078061903e-05
-1.80653863177512e-05
-3.53543748072112e-05
-5.12748802124749e-05
-3.53957437554089e-05
-1.3852544774299e-05
-5.68482000371321e-05
-3.03539708270212e-05
-2.26225324036997e-05
-3.98628037886945e-05
-2.36238007290984e-05
-3.10554118464135e-05
-1.04059234980149e-05
-2.12549872888992e-05
-3.08051001899925e-05
-2.21619163626637e-05
-3.18121046340153e-06
-1.96214084521977e-05
-1.82418643673571e-05
-3.04817923623303e-05
-4.02470849038712e-05
-1.76296423796048e-05
-6.39097672198644e-05
-2.05907415501639e-05
-1.90285629843312e-05
-4.7497706852147e-05
-2.43068763543132e-05
-2.98714687571164e-05
-2.49586102996619e-05
-7.17372738223186e-05
-1.36817102515278e-05
-4.2732533638297e-05
-2.63025546789618e-05
-3.53900394355934e-05
-1.6829399996905e-06
-3.48916687609574e-05
-5.66984197533137e-05
-1.15424677604492e-05
-2.26114057056029e-05
-1.97094642098577e-05
-1.42146809776713e-05
-1.30995534428603e-05
-1.18585670821967e-05
-4.36389539024776e-05
-1.45729200405152e-05
-3.33099815609501e-05
-3.07510613221112e-05
-3.01299723052452e-05
-2.48805148513228e-05
5.2515381686668e-06
-3.03715781755211e-05
-8.70291032247022e-07
8.18827139500547e-06
1.69277151076398e-06
-1.14664890423222e-05
-2.68376896518125e-05
-3.16210167312477e-05
-2.3486128753852e-05
-6.74698004178631e-05
-4.87361343213171e-05
-1.66822155788692e-05
-1.56967692326676e-05
-2.40556603617132e-05
-5.60682196512673e-05
-5.53497830800695e-05
1.03583491994936e-06
-2.14095224842334e-05
-4.89603777890409e-05
-1.23405960603011e-06
-2.09316666374252e-05
-3.61342567441111e-05
8.98058427845629e-06
-2.79117026724558e-05
-2.28801776497998e-06
-4.73214480193646e-05
-3.36002433814931e-05
-4.60171039110451e-05
-3.01531345556555e-05
-4.22099340259451e-05
-4.30876938138663e-05
7.41238315686784e-06
-3.25670828195802e-05
-4.38334338007054e-05
-5.80652761395567e-05
6.44177706047693e-06
4.5693295987762e-06
-3.2490682789208e-05
-4.73333342482236e-05
-1.26666672244078e-05
-5.67404521388854e-05
-4.71460756855838e-05
-1.9703492223917e-05
-2.0386739665009e-05
-2.46804534539299e-05
-4.70462668010093e-05
-1.87597120392621e-05
-5.58069124111778e-05
-4.98826119797694e-05
-1.79666953101828e-05
-5.53306128991067e-05
-6.22804322544728e-05
-3.93092262129989e-05
5.87088761701998e-06
-2.82999734473934e-05
-2.14141914292772e-05
-3.06855125942966e-05
-2.29798397650022e-05
-6.73945576655486e-06
-2.47192613885374e-05
-2.12118173564254e-05
-4.92303509070746e-05
-3.45109857563296e-05
-2.58658065321243e-05
-3.08546409165118e-05
-3.87487792745747e-05
-1.39678837326238e-05
-3.4576022848987e-05
-1.81435032450617e-05
-2.7036077108728e-05
-2.8743264487557e-05
-2.79813305666997e-05
-1.7147541332344e-05
-1.74062098323127e-05
-6.12805672851543e-05
-4.69793733853997e-05
-5.86533564559634e-05
-3.50556774248256e-05
-1.4030509996539e-05
-2.75950901232045e-05
-1.70131376659379e-05
-2.87900827965146e-05
-2.14150025722785e-05
-3.87699944671624e-05
-2.6909546100489e-05
-2.75464874514776e-05
-3.27337522598159e-06
6.33332597003237e-06
-4.33712252183327e-05
-3.33873655154985e-05
-2.52114329658919e-05
-2.43500796507463e-05
-3.71198498935824e-05
-4.33238653041898e-05
-3.88545664921392e-05
-4.6954409736115e-05
5.38552634645623e-07
-8.61541456621808e-06
-4.77280735279035e-05
-1.19929981744097e-05
-2.01563551786563e-05
-4.36734001762484e-05
5.98510232967284e-06
-3.28320721305852e-05
-2.22760915901093e-05
-2.10010488253209e-05
-3.94517591805739e-05
-4.09149751669141e-05
-4.66293267503381e-05
-3.4428866489598e-05
-2.50949530536069e-05
-3.12953782174321e-05
-1.36290938374296e-05
-2.22267280743191e-05
-2.41399486501988e-05
-6.1983820229756e-05
-2.54794755383232e-05
-2.15130622922451e-05
-2.28666312449705e-05
-2.42883009432603e-05
-3.38057838482986e-05
-2.04493806594759e-05
-1.07897374912317e-05
-3.8549027442723e-05
-9.60298694121186e-06
-3.6127601441175e-05
-1.77787354351363e-05
-1.74183452680597e-05
-2.64930019965052e-05
-1.20519551620142e-05
-2.25320573509848e-05
-3.08047711872473e-05
-5.97428050797004e-05
-5.73737763637358e-05
-6.631763295515e-05
-4.30605748783525e-05
-2.62570777692231e-05
-7.00712236192225e-05
-5.15859173322876e-05
7.49446596009877e-07
-2.85840564585439e-05
-2.20503960620506e-05
-2.22184394235503e-05
-1.30821460249692e-05
-4.15108316494075e-05
-1.39531707437477e-05
-5.29579963883599e-05
-3.21760346348025e-05
-4.65261442710141e-05
-6.41636599879281e-06
-5.65558419741966e-05
-2.32016930582319e-06
-4.83554069169236e-06
-4.20730636419664e-05
-1.53353785674203e-05
-1.52557375354921e-05
-1.28582588410751e-05
-2.3918273310047e-05
-4.59747009558164e-05
-4.11157092478179e-05
6.33789282475249e-07
-2.38333686426483e-05
-2.84099152723066e-05
-1.43718389419134e-06
-3.60798643234278e-05
-4.55515977686361e-05
-5.69928738417536e-05
-1.33356854474066e-05
-6.09397931488405e-05
-8.33067775380434e-06
-3.26320454299703e-05
-2.82448274470654e-06
-5.47497273221337e-05
-5.25210147456706e-05
-1.0178382851386e-06
-3.37492471495312e-05
-3.19426849229547e-06
-6.30230064735238e-05
-1.57085126516837e-05
-4.50915496738653e-05
-1.80441671221037e-05
-3.84989052205731e-05
-2.13068943824765e-05
-2.21529094420598e-05
5.39534114343658e-07
-6.9025429586552e-05
-4.98534050583595e-05
-4.9394409835483e-05
-1.5137041354708e-05
-1.9615995155573e-05
-3.89101709612408e-05
-4.37268755378738e-05
-3.15167415325732e-05
-4.47604984686924e-05
1.0711135209537e-06
-5.23194337146194e-05
-1.49000879763115e-05
-5.62768913121644e-06
-4.25946607834282e-05
-3.23457059243477e-07
-2.9077081465429e-05
-5.74665734055632e-05
-2.39043967692926e-05
-2.31812513934155e-05
-4.3795876550764e-05
-2.93711166899564e-05
-5.30635617630295e-05
-5.07247671769153e-05
-1.00091423178459e-05
-1.2552282462709e-05
-1.11283870574154e-05
-2.81320996214903e-05
-3.06047559202174e-05
-7.6119412264491e-06
-4.76638980549216e-05
-1.98446221639392e-05
-1.5334425963698e-05
-2.91219275342628e-05
-2.95850826075771e-05
-2.86270027720597e-05
-1.95435325338261e-05
-4.0984393699049e-05
-3.32519806011236e-05
-7.72873825188338e-06
-3.92803777076046e-05
-2.47617723350459e-05
3.46872537822271e-05
-4.35063420323229e-05
-2.99352934280534e-05
-3.40650792135343e-05
-2.53671889498546e-05
-6.64462120994031e-06
-8.05893770580711e-06
-1.29497719580375e-05
-3.22134099275128e-05
-6.29541032122512e-06
-2.72108148868943e-05
-2.39580782201142e-05
-2.68490056348137e-05
-2.61337601839778e-05
-3.9635788278711e-05
-4.82378742855984e-05
-2.34182848397539e-05
-7.47392468831941e-06
-6.7522994975163e-05
-5.06729744719411e-05
-5.27946317749306e-05
-6.42483826505884e-05
-4.24719272713938e-05
-4.17233179606632e-05
-4.03927453946132e-05
-7.93653237640962e-06
-2.44427796639764e-05
-1.1954126310591e-05
-2.85510070358144e-05
-3.83308513530951e-05
-4.06453002446781e-05
-3.52838914029866e-05
-1.18173228979494e-05
-4.99162409371193e-05
-5.68244570915396e-05
-1.81399886807925e-05
-3.24315841523013e-05
-3.03759344045091e-05
-2.16027616275241e-05
-3.33858093391269e-05
-2.26592562895987e-05
-9.50597230766505e-06
-1.08515942633002e-05
-6.22967484135867e-05
5.89752393852986e-06
-6.44018168104091e-05
-9.69724966905992e-06
-4.18534929331146e-05
-1.68472393392272e-05
-5.5189888255376e-05
-1.55865200806395e-05
-3.73745013421612e-05
-5.63244001165863e-05
-4.6171333252715e-05
-2.62296283719748e-05
-3.62875102041547e-05
-3.22008847063993e-05
-5.2043943485017e-05
-5.94110766650701e-05
-2.2270845033272e-05
-2.92882225828315e-05
-7.87157511570529e-05
-2.54529902657361e-05
-2.38452541441301e-05
-1.83844215004313e-05
-2.8301961384411e-05
-3.06114796137784e-05
-2.44635054552723e-05
-2.61167401282791e-05
-5.85936254635959e-05
-1.949055733285e-05
-1.20598216779838e-05
-7.55909213460111e-05
-1.17697763129277e-05
-3.99164218378629e-05
-2.6643965459973e-05
-4.58815836552426e-06
-2.40013964517353e-05
-2.85022853065472e-05
-4.00387676924547e-05
-2.8019073727948e-05
-3.05892963857885e-05
-4.87156419573505e-05
-1.98828043321974e-05
-4.70769920257157e-06
-2.09653890404725e-05
-3.23331104334223e-05
3.45458757901759e-06
-1.2721789901544e-05
-4.98189438578042e-05
-4.27602047942946e-05
-1.68151008903567e-05
-3.6755912837262e-05
-4.40392204067145e-05
-2.96785337528736e-05
-5.54380958505891e-05
-4.25612178708522e-05
-6.65847936172963e-06
-4.48676480774683e-05
-4.46628222530302e-05
-3.75886418656696e-05
-2.3953211317165e-05
-6.82138094297054e-05
-4.57339918510935e-05
-2.92710386219509e-05
-5.82524492492429e-05
-6.97437109232701e-05
-8.70684885308832e-06
-1.28766945742659e-05
-2.07406122873956e-06
-1.63444062631124e-05
-1.59316012807128e-05
-4.60072805521541e-05
-1.53855697506433e-05
-3.82826875009419e-05
-4.60355933828847e-05
-6.36515644315237e-05
-2.7455485087163e-05
-4.8102999685268e-05
-4.9476735033024e-05
-4.35310027935119e-05
-3.00115383506917e-05
-3.75983844132464e-05
-2.73679934910741e-05
-3.6288114491032e-05
-2.24505473868859e-05
-2.7973113668802e-05
-4.56197534780047e-05
-4.32969212901786e-05
-3.36174212577284e-06
-3.88096952199009e-05
-3.63330563873274e-05
-1.78115103049487e-05
-4.80602047380174e-05
-3.56267953178302e-05
-1.21984568697437e-05
-1.82461323331091e-05
-3.44085927819481e-05
-1.48171604127324e-05
-3.29038292791733e-06
-2.77581546498513e-05
-3.71399970413668e-05
3.08048667213314e-05
-1.12013217588866e-06
3.68931049146397e-08
-7.11107290658245e-06
-4.5579953370476e-05
-6.51099315351388e-05
-4.80735507608764e-05
-1.98347145253076e-05
-1.39657224285214e-05
-4.11472021550835e-05
-3.54848277287078e-05
-4.477095271375e-05
-1.7318085296943e-05
-2.48341616229562e-05
-8.22372422262049e-06
-2.87621573479779e-05
-1.70960481961865e-05
-4.86172782735532e-05
-4.05795900231446e-05
1.14972309797959e-05
-1.46778450362103e-05
-3.46422311950684e-05
-4.61433309997776e-05
-3.03205004622889e-05
-3.47152830981754e-05
-2.82922757680623e-05
-3.92118426721107e-05
-2.52828633146716e-05
-4.71277257917693e-05
-4.88367815780146e-05
-1.10124377663002e-05
-2.88385955301796e-05
-2.68511321302721e-05
-1.90601376601907e-05
-4.40983875966453e-05
-3.70361166084107e-05
-2.91640786740098e-05
-1.14870939287414e-05
-2.21782718820488e-05
-3.52542965069279e-05
-2.38517452894167e-05
-3.56319832257483e-05
-4.20909314016289e-05
-1.26295463697413e-05
-4.6147779241995e-05
-2.06954175694018e-05
-2.28648551133431e-05
-8.43434960459976e-06
-8.49975124081906e-06
-6.43580272806153e-06
-2.83133955180666e-05
-3.23604440549859e-05
-3.36375491159154e-05
-1.84023932507737e-05
-3.05161619879178e-05
-2.34652199353561e-06
-3.05635289398223e-05
-3.98297046688921e-05
-2.41617895633942e-05
-2.34501080547578e-05
-4.07629676863443e-05
-3.58917689951861e-05
-2.75004359788987e-05
-9.41491838417386e-06
-4.76940594662277e-05
-2.80170002088782e-05
-1.11685153576435e-05
-2.60727670954115e-05
-2.83999202418891e-05
-7.19233126551901e-06
-2.26588627960475e-05
-3.13163070661915e-05
-5.72587525179525e-05
-2.30122866917751e-05
-3.24403945980669e-05
-8.75803492413299e-05
-1.2796064754323e-05
-2.74226028858151e-05
-4.56528960088469e-05
-2.46367688306064e-05
-1.13845616382536e-05
-2.07782380241874e-05
-3.51269052462514e-05
-4.14242128119293e-05
-1.5096490569644e-05
-4.3592600911162e-05
-4.35208046320876e-05
-6.0876486925608e-05
3.73158826611068e-06
-2.75993682645211e-06
-4.50111174477234e-05
-3.21647828343734e-05
-4.61624888912222e-05
1.26922175754669e-05
-2.60757295986248e-05
-1.73578893697038e-05
-1.71174673218562e-06
-4.57082258968734e-05
-3.49169679330895e-05
-3.45114556453737e-05
-8.25838618069903e-06
-1.91289794437632e-05
-1.09047253119852e-05
-4.91233223757346e-05
-3.04476024054818e-05
-1.46308680649554e-05
-4.29288424988692e-05
-3.17202130729779e-05
-1.73222685959738e-06
-2.90372094270966e-05
-5.01664370687504e-05
-3.64382297742813e-05
-1.62187789032376e-05
-4.45081546106847e-05
-4.03603202219352e-05
-2.64732871154462e-05
-4.68380469852481e-05
-4.75574168465925e-05
-4.10415686580853e-05
-1.91094739626921e-05
-5.5565285826207e-05
-3.2635233969159e-05
-2.81031479721641e-05
-3.15672696497442e-05
-3.05566986114107e-05
-4.74717701396316e-05
-3.63701721638876e-05
-2.68130501775881e-05
-4.14796110748495e-05
-3.97308219301787e-05
-4.45099606575565e-05
-5.20506852425236e-05
-4.21093433063117e-05
-2.21760664957358e-05
-4.74256155791081e-05
3.82969726448573e-06
-2.74582837956166e-07
-2.43791816603451e-05
-4.99250981034424e-05
-2.69255643958382e-05
-3.32961926703739e-05
-4.40097398388224e-05
-3.75617080654913e-05
-2.48612802604118e-05
-3.32441277988126e-05
-1.15181856047277e-05
-2.70694590185457e-05
-2.42693774322363e-05
-1.31683664796401e-05
-1.66534492268569e-05
-2.3354588514113e-05
-3.67005373703219e-05
-3.32192555791214e-05
-2.60759280556364e-05
-4.21192896294366e-05
-4.02708696428045e-05
-1.4766761571274e-05
-1.03921954990876e-05
-4.57633913406202e-05
-9.34917467897233e-06
-3.49790926183826e-05
-1.8637299657064e-05
-2.54469743943703e-05
-1.92202445480266e-05
-9.69185222525523e-06
-2.74467292120279e-05
-1.01716746527803e-05
2.54915124609984e-06
1.38024001353085e-06
-1.97360301596166e-05
1.68847922315413e-06
-3.58099813576019e-05
-2.93288677983192e-05
-9.56690645617137e-06
-2.71115623372721e-05
-2.67767454027325e-05
-5.84484511243954e-05
-3.23005824920315e-05
-2.31551558086308e-05
-2.923339611739e-05
-2.74866289306766e-05
-3.36155029569984e-05
-2.24914590811168e-05
-1.17858843482053e-05
-2.84522092222639e-05
-2.625800010503e-05
-2.09204013060828e-05
-2.44788195340724e-05
-6.70963421576947e-05
-5.11813503150227e-05
-5.13044292123962e-05
-3.43622624668016e-05
-2.57823750076141e-05
-2.98948645384173e-05
-2.11535696915387e-05
-1.94341525219146e-05
-2.35812925383649e-05
-2.11333891012744e-05
-6.98486876112077e-05
-1.65587778274583e-05
-2.44186473016268e-05
1.73065119394973e-06
-4.26937447598082e-05
-2.14663001416946e-05
-4.61390379958959e-05
-4.36941572286089e-05
-3.20671652405103e-05
-2.39020263611053e-05
-2.52224515639696e-05
-7.19328272906333e-05
-5.8995369278808e-06
-1.77474628888674e-06
-4.66487478935707e-05
-2.70103301183116e-05
-5.40153071820938e-05
-4.48611176088483e-05
-2.02141575657731e-05
-1.62842457696896e-05
-7.68576369694619e-05
-3.5047243176061e-05
-2.93964284789298e-05
-3.63464590201427e-05
-4.49905466780183e-05
-1.35006403429665e-05
-2.67072851268418e-05
-2.12533090245778e-05
-1.52507570641312e-05
-6.62763020630553e-06
-1.43633160480357e-05
-4.3720346913723e-05
-2.99523106506904e-05
-3.72923634771521e-05
-2.93018843533748e-05
-3.32373925204134e-05
-5.49574648098381e-05
-2.01012482920028e-05
-2.27984096390286e-05
-3.7207448390211e-05
-3.90300589199064e-05
-2.17704406965568e-05
-5.69008405332276e-05
-3.9829136688251e-05
-5.89114960225612e-06
-3.53046105960367e-05
-3.23729380681889e-05
-1.63464537347828e-05
-7.88504561622685e-06
-3.09268543216404e-05
-1.23348938417315e-05
-3.41557372676001e-05
-4.34776963788502e-05
-3.85371670429912e-05
-2.80308810707967e-05
-9.36911930441853e-06
-3.40772137643413e-05
-3.27618489066932e-05
-5.0485815408265e-05
-6.35119096378313e-05
-6.71539849854497e-05
-4.46751344992324e-05
-1.02155705856333e-05
-2.95685438600642e-05
-4.55582176159004e-05
-3.28137505223456e-05
-1.61114183469397e-05
-1.62142599073337e-06
-6.80446813288975e-05
-3.43903091997358e-05
-4.25902730135704e-05
-3.99086719286556e-06
-1.10684916168052e-05
-2.35163914808715e-05
-2.86668758468869e-05
-2.01466584202249e-05
-2.70352436643918e-05
-4.30290518264021e-05
-1.84156740285512e-05
-2.83579445113379e-05
-3.2702231507158e-05
-1.25198359831833e-05
-1.69829933247338e-05
-6.0171589328935e-05
-1.49547317268737e-05
-2.77278560650432e-05
-1.53207780151012e-05
-4.90570435028491e-05
-6.66933590984489e-05
-5.07409068910413e-05
-4.1397665446069e-06
-1.34405455557057e-05
-4.23897258584094e-05
-4.48853096772387e-05
-4.65547393233498e-05
-4.22091389796227e-05
-7.13660524145322e-06
-4.26274984457504e-05
-2.33608773290436e-05
-4.70638844067515e-05
-3.42144199306588e-05
-4.97345128170118e-05
-1.9351211002367e-05
-9.99893759633083e-06
-4.57165493587697e-05
-2.91986527399424e-06
-2.03921886920924e-05
-2.21406496813763e-05
-9.88849883987142e-06
-2.08100523613129e-05
7.12574459980845e-06
-5.32126079715041e-05
-2.99420098486628e-05
-2.2951357856853e-05
-5.07246307801814e-05
-3.26423503695132e-05
-2.5631162414975e-05
-4.42359027633528e-05
-2.67334499328607e-05
-5.85552022888091e-05
-3.43483232877416e-05
-1.83180153261769e-05
-2.14669113303824e-05
-2.6325890896612e-05
-2.23644021271197e-05
-3.15043023895302e-05
-4.19837505921811e-05
-8.02128311697154e-06
-2.25194004702816e-05
-7.26431409092197e-06
-2.33216099317863e-05
-4.58211673269808e-08
-3.05930509041992e-05
-2.88800663896907e-05
-2.61492203313526e-05
-4.83358653695554e-05
-3.14873586583639e-05
-3.77141463345104e-05
-2.87050437119e-05
-4.27075997384789e-05
-1.30109551088258e-05
-1.19965779449478e-05
-1.58602836984871e-05
-5.1629623443001e-05
-3.05213165655289e-05
-2.30963694447474e-05
2.05502126730084e-06
-1.26946785165462e-05
-1.80907885281576e-05
-4.13780953335573e-05
-1.44485932402067e-05
-1.82222054766588e-05
-4.77000587867856e-05
-1.36087761208248e-05
-3.16878617286658e-05
-3.60912467401978e-05
-2.59140984222814e-05
-3.18925157859547e-05
-2.48878813856186e-05
-5.5826777687042e-05
-3.33422481197595e-05
-3.77725150996925e-05
-5.59596410808037e-05
-5.0223768288965e-05
-4.08509868588451e-05
-2.1075145120957e-05
-3.90481607548215e-05
-1.1530028753731e-05
-3.15993535830748e-05
-3.62339457275637e-05
-8.4324364081778e-06
-2.58299772342041e-05
-3.87015971181589e-05
-5.27323740481355e-05
-2.3897096658554e-05
-1.8541631244241e-05
-3.85219316588502e-05
-5.91711217120015e-06
-2.71183729241963e-05
-5.31214417564992e-05
4.93003066399947e-06
-4.09611329881641e-05
-1.67536735141399e-05
-3.97744681851343e-05
-4.49669896982139e-05
-3.06811295224655e-05
7.92527101040817e-06
-3.65011208801308e-05
-1.06018653030453e-05
-3.75246859383554e-05
-3.30060433526756e-05
-1.85141396475179e-05
-1.60630808903029e-05
-2.50057367823708e-05
-1.46438420201325e-05
-7.3891568399623e-06
-3.38914024745869e-05
-1.51061513188396e-05
-3.9931270180706e-05
-2.59170758181237e-05
-4.07404621176056e-06
-4.45697600110848e-05
-2.97715750710113e-05
-5.34001401598722e-05
-2.56530892750172e-05
-2.95424968368871e-05
-5.0680279907822e-06
-4.5827123447325e-05
-2.89638232660156e-05
-4.26524489874315e-05
-1.04347703164243e-05
-3.50151228876529e-05
-3.18100725123315e-05
-4.35864017514488e-05
-3.13958135547605e-05
-3.6285361773907e-05
-1.6486923417397e-05
-3.17993748861032e-05
-4.56526316057454e-05
3.57897521812463e-06
-2.39880036187443e-05
-1.03343659640072e-05
-1.9982104055971e-05
-4.02496740775123e-05
3.06008668138192e-06
-2.43969984512131e-06
-3.42680025613973e-05
-3.53016661070133e-05
-3.64874619289484e-05
-4.04306309973243e-05
-4.00790681112768e-05
-1.42973675774689e-05
-3.29578081747697e-05
-2.91081450361754e-05
-3.01431923282391e-05
-3.1143302515925e-05
-2.10055638630023e-05
-2.39473645043523e-05
-2.81125303175916e-05
1.19856160761981e-05
-4.45828463288072e-05
-2.05075020175436e-05
-2.27226087482306e-05
-3.21434863146345e-05
-4.07517150135508e-05
4.15701946533271e-06
-4.09983911977246e-05
-2.63926844771634e-05
-3.31748051037835e-05
-3.36422943962181e-05
-5.42762128470176e-05
-3.9460159702434e-05
-2.55340105327433e-05
-3.15709153663729e-05
-4.27468049863424e-05
-2.17899546950391e-05
-5.1467967746405e-05
-5.87436694362377e-06
-1.98507482431107e-05
-2.45133181394426e-05
-3.97099772336572e-05
-5.33945161388457e-05
-1.47605055013432e-05
-3.74095539004053e-05
-8.61619199027074e-06
-1.58630185912481e-05
-3.56169372497415e-05
-3.9586111198787e-05
-3.44228692925691e-05
-7.87814916414672e-06
-3.84888818697407e-05
-2.44151525499899e-05
-2.56621617501836e-05
-3.42715268220536e-05
-2.3802618513137e-05
-1.39078289936564e-05
-7.28285397651967e-06
-3.28355109472628e-05
-7.78391826771315e-06
-3.92780670247009e-05
-6.59255731218501e-05
-1.19743737976726e-05
-1.54217306462977e-05
-6.65930053611963e-06
-2.41127984656088e-05
-4.7734024346677e-05
-2.23390013831912e-05
-2.86366057731875e-05
-3.69133281798558e-05
-5.3088378495225e-05
-1.39379974713566e-05
-3.97068761348594e-05
-2.72869065188172e-05
-2.48719926616246e-05
-3.86126646029253e-05
-4.02758594820591e-05
-5.46050817716685e-05
-7.41141671814192e-06
-2.51148450784633e-05
-3.0986017990729e-05
-4.02127673420246e-05
-2.90848523113369e-05
-1.81515346653526e-05
-3.85941685151647e-05
-3.55310505377031e-05
-3.54532399089221e-05
-3.13065357267354e-05
-3.22394861594337e-05
-4.45233615478298e-05
-3.79909045529193e-06
-4.10651384719148e-05
-4.20958689250403e-05
-1.76586455546971e-05
-2.03753219169156e-05
-9.62999800357522e-06
-3.15387572495094e-06
-2.38648364015515e-05
1.4297892727004e-06
-4.22137396904392e-05
-4.64966666199644e-05
-3.58749200497266e-05
-4.28339149117263e-05
-3.85287384243417e-05
-3.21501522403087e-05
-1.13114224152883e-05
-2.67711305071603e-05
-7.0359415301661e-06
-1.05831330414514e-05
-6.14037489723311e-06
-3.02815163527425e-05
-2.8456752478735e-05
-6.47143855821944e-05
-4.08804893419955e-05
-1.15917645370128e-05
-1.2367284525794e-05
-1.04147978693873e-05
8.45543234756721e-07
-2.06343968853348e-05
-1.02879540319733e-05
-1.12016315941305e-06
-2.74305366401248e-05
-4.7847798271308e-05
-2.88563388046724e-05
-4.5283921861583e-05
-3.25342855730145e-05
-3.32925197645888e-05
-2.21793480027238e-05
-2.40859488803269e-05
-5.01503164783855e-05
-4.4277138670859e-05
-2.2633980639408e-05
-6.28613026364547e-06
-4.11530352126191e-05
-5.31238614461154e-05
5.38339310938401e-06
-5.40469291088818e-05
-5.66600805540522e-05
-4.26692138364481e-05
-6.1482893783087e-05
-4.37012327049469e-06
-3.91918237872881e-05
-1.98421492395191e-05
1.88159904305319e-05
-2.32530660402681e-05
-3.59909610590287e-05
-2.64397024495318e-05
-2.0640803885401e-05
-6.89934282147396e-05
-4.33422496354771e-06
-3.25828287108344e-05
-4.2551226865409e-05
-4.3503163782427e-05
-3.24282373622691e-05
-2.36271920908194e-05
-3.07793934189816e-05
-4.58405699749608e-05
-2.25525567590908e-05
-3.0212779979664e-05
-2.6997987783229e-05
-6.89429287126082e-05
-1.94313210287943e-05
4.35505298735069e-06
-4.16529940688309e-05
-2.65131784675906e-05
-2.56058254132294e-05
-3.74856204543085e-05
-3.80143035091979e-05
-4.36871491209317e-05
-2.91353512260988e-06
-3.33093786416786e-05
-4.2483999767577e-05
-5.24351313389955e-05
-3.49868933900464e-05
-2.23123458542207e-05
-1.80343645647262e-05
1.80689999678156e-05
-1.09865273735488e-05
-6.5674199755912e-05
-4.02522716224303e-05
-4.82634661273587e-05
-5.3047003683045e-05
-3.20232226664966e-05
-6.02649606489739e-05
9.9820229604745e-06
-6.0723734552899e-06
-2.04080936150378e-05
-6.06879363734048e-06
-2.97370618560995e-05
-3.20722987497152e-05
-4.98033321403566e-05
-2.74739675294637e-05
7.80227557810199e-06
-3.32575629351258e-05
-2.11158900326555e-05
-2.15907689548975e-05
-5.89719604261709e-05
-2.71468492215097e-05
-4.23415076761206e-05
-1.90282325320043e-05
-2.2039795055577e-05
-3.24302011446784e-05
-4.50601420998894e-05
-5.06762977754598e-05
-1.89153616716118e-05
-9.95692248762959e-06
-4.74321384424647e-05
-4.4842814452734e-06
1.00327581265539e-05
-6.28916978833796e-05
-5.28556649345931e-06
-4.98391711712706e-06
-2.47065229157688e-05
-4.89800933037368e-05
-2.47277339130714e-05
-3.50784506465196e-05
-4.78631409432572e-05
-2.18900403175914e-05
-3.50911192121699e-05
-5.27043645659688e-06
-2.18997747564972e-05
-1.05164726987711e-05
-1.64069137315286e-05
-2.87581232254697e-05
-5.43583235383866e-05
-2.79836672170074e-05
-6.21677598634711e-05
-1.79838364715251e-05
-5.16898407004655e-06
-2.05160007698047e-05
-3.49608178969896e-05
-2.46892251701869e-05
6.08818333713098e-06
-3.32465810059696e-05
-3.45641036534023e-05
-4.20512115114579e-05
-1.73296836189676e-05
-7.86517294972811e-06
-8.26903313088073e-06
-2.24913386111279e-05
-2.13710544943462e-05
-2.38204179886912e-05
-3.23808449729219e-05
-5.15236545659543e-05
-3.67745635275624e-05
-1.41017755841137e-07
-5.9823127509734e-05
-2.40450409490707e-05
-3.64232176847925e-05
-1.76753538300022e-05
-2.6562662890852e-05
-5.97300445606667e-05
-2.43325680758192e-05
-3.07096207364617e-05
-4.31204282365228e-05
-2.00583399673932e-05
-1.26753188570708e-05
-3.83565880170608e-05
-2.27904584812866e-05
-2.22868056341279e-05
-2.91343469946281e-05
-2.82570874816072e-05
-2.45945062521766e-05
-3.01464042955908e-05
4.32230499870244e-07
-3.60201362078942e-05
-1.93062855682648e-05
-6.84496598624274e-05
-3.14193059421381e-05
-4.88615411451979e-05
-7.31222935728141e-05
-4.77224437951325e-05
-3.27918451823303e-05
-2.20467506802591e-06
-7.18072018523372e-05
-3.48239371879366e-05
-1.19871850525705e-05
7.37670391733725e-06
-2.72184614884482e-05
-4.02035921727085e-05
-7.47018371447644e-06
-4.3382015631241e-05
-3.30569934280902e-05
-2.36991907305542e-05
-2.32130118796947e-05
-1.76084811577643e-05
-2.15882356446454e-05
-6.07962100975736e-05
-1.75816877871041e-05
-2.04910678658098e-05
1.22665360283621e-05
-6.46224590569537e-05
-8.86038095428931e-06
-4.66617367490702e-05
-2.88909179729836e-05
-2.11722843136415e-05
-8.76046357823337e-06
-3.98830909349042e-05
-2.49365809033424e-05
-1.63056221933032e-05
-3.83689834348523e-05
-4.32540337536093e-05
-1.77584346077267e-05
-3.12629321105635e-05
-2.336093429633e-05
-4.6904742524015e-05
-4.00250064375047e-05
8.00703629833586e-06
-3.13101936416029e-05
-1.96752903449703e-05
5.94313156535156e-06
-3.25675900325773e-05
-2.02978821937879e-05
-3.73870284748801e-05
-2.35607520728369e-05
-3.9096614441235e-05
-3.23071302289852e-05
-3.40361701362552e-05
-4.46597939404519e-05
-3.65206700731483e-05
-3.40246890273079e-05
-6.08617084548908e-05
-3.37704123206752e-05
-3.53329487129135e-05
-4.64520254785474e-05
-5.0593265785454e-05
-1.62329257985085e-05
-6.40621723732073e-05
-3.94976520283526e-05
7.02816902042794e-06
-4.69711858651594e-05
-2.90417369984786e-05
-2.85586763715599e-05
-3.43950413722699e-05
-1.50622848820843e-05
-4.26270860137805e-05
-2.21111432609696e-05
-3.54473888838473e-05
-6.48870755552855e-07
-6.05594234378948e-05
-2.09414344281224e-05
-2.12029609629572e-05
-5.98300438978816e-05
-3.14303474975285e-05
-2.8974275000574e-05
-2.03492273350765e-05
-3.33479332546197e-05
-3.58942219225461e-05
-4.92580083726989e-05
-4.78694154214083e-05
-5.44559692065494e-05
-5.37255432583442e-05
-3.51184593812241e-05
-2.1094444393725e-05
-3.53349150446276e-05
-1.3062821869078e-05
-2.37401125577855e-05
-2.04781462271245e-05
-1.86456647632807e-05
-3.57317186316771e-05
-4.7342876593547e-05
-2.31022173672092e-05
-3.31913810856182e-06
-6.22641995629785e-06
-2.27703093093311e-08
-1.8723657791181e-05
-4.35429708340861e-05
-7.69315332527912e-06
-2.92805707985255e-05
-1.96140441715006e-06
-1.55708473502141e-05
-6.44029311913106e-05
-2.80380461657411e-05
-1.50735984532841e-05
-3.92272520103883e-05
-5.10972038478877e-05
-3.36972562588956e-05
-4.30222044670497e-05
-2.948060624897e-05
-5.29733637361904e-05
-1.71203341365427e-05
8.27270719102093e-06
-2.55294555713295e-05
-2.31379799109876e-05
-2.88408071160331e-05
-6.42465164010253e-05
-2.87680457614159e-06
-1.61404641449114e-05
-4.41044639508026e-05
-3.58201367798484e-05
-2.33730808385098e-05
-1.62565038572887e-05
-3.01814472800415e-05
-3.7107781519194e-05
-9.80134481676223e-06
-3.47182178167316e-05
-2.93344063006548e-05
-1.0517187024947e-05
-1.1280128273839e-05
-4.36190249778841e-05
-5.25153531552171e-05
-7.59898933300822e-06
-2.51150342953608e-05
-2.57177455035062e-05
-2.81687395228475e-05
-3.61649154927053e-05
-3.13746497463533e-06
-3.68367397900723e-05
-1.69025328431637e-05
-4.45625790514353e-05
-4.96976229196986e-05
-1.43325130720606e-05
-2.2097743270479e-05
-3.38580407180055e-05
-2.21967603384151e-05
-2.36508147513852e-05
-3.32143748626098e-05
-2.18354093507885e-05
-2.35912566695272e-05
-4.92987169356058e-05
-3.03824614923588e-05
-2.87997667561123e-05
-4.60877755780841e-05
-2.60838128915274e-05
-3.3687415639531e-05
-1.69232566273391e-05
-9.20394905088168e-06
-1.48864118269834e-05
-2.60099137637599e-05
-2.09422695720523e-05
-2.87556580995157e-05
-2.54239028470765e-05
-2.70204580079191e-05
-1.32115595267437e-05
-2.54493447216631e-05
-7.15529080074446e-05
-4.14897129197838e-06
-4.56945941033893e-05
-1.842134463027e-05
-1.55875462774849e-05
-2.12888694510975e-05
-6.12115454893523e-05
-4.26754469856491e-05
-3.24683622840643e-05
-4.11450334202278e-05
-3.44233290581564e-05
-2.86062766493737e-05
-3.59275456171992e-05
-2.03308974794964e-05
-3.60837723593273e-05
-5.01909778902375e-05
-5.86954527321124e-05
-5.86816553068951e-05
-7.37786237885022e-08
-2.80572560341331e-05
-1.81997062478981e-06
-5.3526821136749e-05
-2.03058087988138e-05
-9.90196702343879e-06
-1.48620685441597e-05
-4.18466403491833e-05
-3.51204096343184e-05
-3.56709511311489e-05
-2.30911943841741e-05
-1.39010681304696e-05
-5.06759453033394e-05
-2.78967574858167e-05
-1.85036959468564e-05
-3.0211757116929e-05
-3.85935950894833e-05
-2.6340198159252e-05
-3.46011104093685e-05
-3.28829585883868e-05
-1.69138752204243e-05
-1.44735186634602e-05
-8.87462461612305e-06
-4.19311393963507e-05
-2.61287479221638e-05
-1.98924757577811e-05
-2.87250811169115e-05
2.26049349374594e-05
-2.28969782980382e-05
-3.64707513389479e-05
-2.74186405806344e-05
-1.38206802470841e-05
-2.33845505617415e-05
-4.47482509598814e-05
-3.97187110499538e-05
-1.80233559582584e-05
-3.96340837101234e-05
-4.41439483851978e-05
-2.42504342490494e-05
-2.50748628452483e-05
-4.35370429561237e-05
-4.11845683036474e-05
-3.50410836198295e-05
-3.17499948315963e-05
-7.35902834009589e-06
-1.59888836979653e-05
-1.36390554302888e-05
-4.01969114439701e-05
-1.40361415841462e-05
-4.86831958431076e-05
-4.69629087428648e-05
-2.40107458809754e-05
-3.97321549395635e-05
-3.58572055943415e-05
-3.34745769888227e-05
-3.86132448507078e-05
-6.00047632458019e-05
-4.18610771682859e-05
-3.40579175992592e-05
-4.07220054875541e-05
7.28732629388512e-06
-1.14573592065526e-06
-2.8035406683222e-05
-3.98373153561234e-05
-2.04945545121281e-05
-4.74918774371857e-05
-2.94668748560852e-05
-1.08910512024543e-05
-5.6158422910998e-06
-3.03783559705436e-05
-4.22934230851271e-05
-5.47707200719387e-05
-2.31862446011405e-05
3.07382021480665e-07
-1.75453109244732e-05
-4.75268079114221e-05
-1.71253431795161e-05
-2.68294140277088e-05
-9.17017810396775e-06
-4.5727690142731e-05
-5.75103012936135e-05
-3.15017576710909e-05
-2.79103559102095e-05
-5.0811762963552e-07
-3.9485917801819e-05
-2.33099027413504e-06
-2.32099918518761e-05
-8.83556737032934e-06
-2.53699582221246e-05
-2.96831172697661e-05
-2.12305623639023e-05
-5.71891932797655e-05
-2.28109120959149e-05
-2.46120389566704e-05
-1.50994898454345e-05
-4.9850753038094e-05
-3.16236295367924e-05
-3.24244499599895e-05
-1.24803355769249e-05
-2.31693658793502e-05
-1.65801865729636e-05
-4.81923107752717e-05
-4.90921389325194e-05
-2.82225509292221e-05
-3.05600812853097e-05
-3.47712660676227e-05
-5.19790524143408e-05
-4.8368130189462e-05
-2.41059743796736e-05
-1.58024261455756e-06
-2.43791586443436e-05
-4.11097546733915e-05
-2.55789665922494e-05
-3.87240725645635e-05
-4.36913424168407e-05
-1.83852725261004e-05
-3.30866986322617e-05
-3.53557413100347e-05
-4.82647703160362e-05
-1.4290410152148e-05
-2.38193180961208e-05
-1.25519861964084e-05
-3.16229595321858e-05
-3.17336492153737e-05
-6.31945142176209e-05
-6.37476180043399e-05
-1.70409166229788e-05
-7.71223700548273e-06
-2.61573244745643e-05
-3.16469323643935e-05
-2.46477890744945e-05
-3.70810571706826e-05
-6.03372700075718e-05
-4.99476466335839e-05
-1.68710548777026e-05
-2.30251092870883e-05
-3.89764128923185e-05
-5.2780652204101e-05
-8.27798118565426e-06
-5.15628998500552e-05
-3.58131637918058e-05
-2.83123728546965e-05
7.33050063286861e-06
-1.84219716280081e-05
-2.1195679988896e-05
-3.08297206055372e-05
-5.50688975108881e-05
-5.88374431325314e-05
-2.99390757159078e-05
-2.74679765992611e-05
-2.37417285137319e-05
-3.56040964086465e-05
-2.23316485673282e-05
-1.37960896013287e-05
-6.45993150755008e-05
-5.22006806557573e-05
-3.63189305591663e-05
-3.49471497227151e-05
-3.20845125268705e-05
-4.46966927181282e-05
-2.86462777008591e-05
-4.18751477540636e-05
-3.53907218062135e-05
-4.04032457279172e-05
-4.09346956124044e-05
-2.23654284301323e-05
-8.45319184843892e-06
-3.77581891516699e-05
-9.13170707823151e-08
-4.45454525315456e-05
-4.48809121284784e-05
-3.52899831462349e-05
-3.38086654388474e-05
-4.07736387144986e-05
-5.77421327294382e-05
-1.51798207411304e-06
-2.39331186348085e-05
-5.19615648839951e-05
-2.89423316202979e-05
-3.31501081230623e-05
-3.79153466523802e-05
1.08062456496299e-05
-2.83739153774815e-05
-2.62594696802815e-05
-3.18951053490476e-05
-1.31545163043627e-05
-4.76644625974341e-05
-2.6958748132532e-05
-1.18752546907074e-05
-3.40357348431082e-05
1.36431545544182e-05
-6.4428000798681e-05
-4.41619661577677e-05
-2.8522557758262e-05
-3.08164716838156e-05
-3.59723745403688e-05
-6.36748625980757e-05
-2.84501083904587e-06
-3.50197141351716e-05
-3.92247007421469e-05
-1.58461854921137e-05
-1.69137190227432e-05
-8.04183363244161e-06
-1.39930210525465e-05
-2.1559335907633e-05
-1.98995430015945e-05
-3.17771800404362e-05
-2.73925200731501e-05
-4.02457622542844e-05
-2.73578602428381e-05
1.2201682604327e-06
-7.28650847126467e-06
-1.1621506299046e-05
-1.85428815348654e-05
-2.82844450243083e-05
5.95487963595827e-06
-2.3893358129833e-05
-2.50587216779867e-05
-4.10389925488616e-05
-2.08673917075668e-05
-3.14657712873661e-05
-4.02818621956114e-05
-2.78927285987821e-05
-1.6801060617489e-05
-3.60201534607569e-05
-2.27143849183083e-05
-5.87951497411526e-06
-4.6693630597139e-05
-3.31157347532851e-05
-7.83963699979515e-06
-3.82166270373328e-05
-3.43568040231418e-05
-2.65052254048488e-05
-5.62403324862637e-06
-2.03682526494097e-05
-2.18740563051587e-05
-3.47145303280538e-05
-2.41523740409679e-05
-2.37213479490324e-05
-7.01469535094157e-06
-4.13500265003282e-05
-1.27951059712215e-05
-2.10294559969038e-05
-4.89986608466947e-05
-1.76354276939226e-06
-3.14658966394633e-05
-1.82762427414523e-05
-1.99579250275198e-05
-8.67589203870394e-06
-2.85751390109091e-05
3.35913437522941e-06
-3.26959332302142e-05
-1.17882912183976e-05
-2.20483369019779e-05
-2.7951682387065e-05
-3.00273863391686e-05
-3.77120402505364e-05
-5.66683667452796e-05
-1.57858655738861e-05
-3.08124323612264e-05
-4.12555385974137e-05
-4.59410207148527e-05
-4.87957055335827e-05
-3.0922193711228e-05
-1.69522422032327e-05
-1.3449454440473e-05
-2.69153138543476e-05
-8.44880355463856e-06
-3.36211618537131e-06
-2.63187603875976e-05
-3.74134687260189e-05
-4.64566949127397e-05
-2.71375966655802e-05
-5.03580339566505e-05
-4.87865409741402e-05
-2.66241490888451e-05
-1.87588586445808e-05
-4.95030207359858e-05
-3.76143824366746e-05
-5.40674264249552e-05
-1.91383911287563e-05
-3.65795970876272e-05
-2.65458909304041e-05
-2.58658642702972e-05
-4.86478756003725e-05
-4.51589641803883e-05
-1.740264306909e-05
-1.9341737148011e-05
-2.82706053542844e-05
-2.67476523498632e-05
-8.01615665398885e-06
-1.33301476860944e-05
-2.73987100713473e-05
-2.54678385110614e-05
-4.86717636258933e-05
-8.95044471524687e-06
-3.11896844634463e-05
-6.22351916916774e-06
-6.5550171920519e-05
-4.53603062425899e-05
-3.33221395813049e-05
1.58342948295759e-06
-2.65364009082188e-05
-3.59959876392731e-05
-1.13201297345606e-05
-2.47806536163181e-05
-3.35310334502315e-05
-6.93146679207783e-06
-4.80975957809473e-05
-3.67233408994031e-05
-2.41363568339066e-05
-3.35344142333637e-05
-5.39426262449214e-05
-2.61432356678449e-05
-5.60526490805135e-05
-7.2591190101965e-05
-1.75806904552871e-05
-2.14575691229124e-05
-4.85537391310693e-05
-1.68728601040803e-05
-3.07857849025677e-05
-3.56460224288946e-05
-3.49888502914175e-05
-2.35749677549976e-05
-1.66840673173223e-05
-2.48014258279057e-05
-1.89397709610958e-05
-3.6049768004011e-05
8.48902452414833e-06
-3.59609737972565e-05
-3.90928812722908e-05
-2.47000547679646e-05
-1.41491272616538e-05
-2.75061503208763e-05
-2.41196979286565e-05
-1.29224311983829e-05
-3.30968267560209e-05
-1.03976439933385e-05
-4.14554851429003e-05
-1.6210074093534e-05
-4.56713910405406e-05
-5.86256428713114e-05
-2.79998815352561e-05
-4.954213664216e-05
-3.06492167199067e-05
-4.97386599138295e-05
-3.43006468047305e-05
-1.65104467314405e-05
-1.12021385236775e-05
-1.50231042666983e-06
-1.56370175925081e-05
-5.40097504710776e-05
-5.0290476093182e-05
-3.69955911105556e-05
-3.45011200137553e-06
-5.31608751973349e-05
-4.50358232845947e-05
-2.74025807342615e-05
-5.20809505966434e-05
-3.4208608877274e-05
-4.39997644196917e-05
-4.29297391674631e-05
-4.52346742507347e-05
-4.78691073141715e-05
-1.2338226348555e-06
-2.01352649638925e-05
-1.02707479664683e-05
3.02512988635145e-06
-2.98466034261479e-05
-2.76114018703542e-05
-2.88279782279127e-05
-4.56011586567881e-05
3.06057446399372e-06
-4.54884062592867e-05
-5.16653142708171e-07
-3.72979740733624e-05
-4.36049501977384e-05
-3.08498096571993e-05
-3.7550088791711e-05
-3.10973058778995e-05
-3.89481660722356e-05
-1.92510358723986e-05
-4.13772847036512e-05
-4.06631884364919e-05
-5.92095016929503e-06
-4.40218166886677e-05
-2.95303041200129e-05
-2.52760442161592e-05
-4.7384242109767e-05
-4.50132300945774e-05
-2.12356818469296e-05
-1.85881582157072e-05
-3.91306577527945e-05
-4.11075409313825e-05
-2.00330028731058e-05
-2.3619900935134e-05
-2.77049515979315e-05
-3.68701475908261e-05
-2.01555698534154e-05
-4.71975115981769e-05
-2.60869016746765e-05
-9.50316300933975e-06
-3.46170952826398e-05
-2.24499707647917e-05
-5.28449036458431e-05
-9.62092782444188e-06
-1.05004791209049e-05
-6.69543758999271e-05
-3.35369904014634e-05
-3.99915145473689e-05
-2.5217414302345e-05
-3.81043219476793e-05
-3.31681228825389e-05
-3.39739647840532e-05
-3.06916615202174e-05
-2.06580153883606e-05
-2.88642296234334e-05
-3.53501744149638e-05
-3.90732002942275e-05
-4.60288310250242e-05
-3.01862713939993e-06
-2.27936979789494e-05
-3.16158961558341e-05
9.71570979796126e-07
-3.27224110753828e-05
-3.61094025361137e-05
-2.21136895159792e-05
-4.87563313094443e-05
-4.49615854893113e-05
-4.27615474716947e-05
-3.44782890246028e-05
-1.40372966344381e-05
-1.75487270060368e-05
-3.16637975503591e-05
-5.51192524879545e-06
-3.31471582803452e-05
-2.12577717004486e-05
-2.67832764816959e-05
-2.82381168512432e-05
-1.22030920133567e-06
-2.88794526226055e-05
-1.51939929600861e-05
-2.52337850520126e-05
-4.16711313784578e-06
-3.36101745700721e-05
-1.74485513811081e-05
-4.32181899579492e-05
-4.4718078136624e-05
-4.86435454948079e-05
-4.18929671478387e-05
-3.32386393950307e-05
-1.17169737562833e-05
-3.12852048772762e-05
-2.76890439524181e-05
-5.18890916042252e-05
-1.61394200236958e-05
-3.46832560743551e-05
-1.89106067990362e-05
-3.35723292471281e-05
-5.06556549904632e-05
-3.23686526389884e-05
-2.91589350709248e-05
-2.50480718714487e-05
-2.12228413548998e-05
-6.60381214529159e-05
-5.46891983066517e-05
-2.14346457944397e-05
-1.39011547178196e-05
-5.88903620018754e-06
-4.80196739402507e-05
-5.20044740821849e-05
-4.05292388238535e-05
-4.30355841492295e-05
-6.0140952559489e-05
-3.45029115876671e-05
-4.62920597774788e-05
-1.11801792645006e-05
-2.55320223180694e-05
-1.84380208514595e-05
2.3794984795101e-05
-5.66017315582092e-05
-2.2885062212087e-05
-3.72391085872813e-05
-3.78458053463982e-05
-5.12022965014058e-05
-3.00414867360708e-05
-2.07327349998201e-06
-5.76632844583776e-05
-5.05352719919579e-06
-4.23215490909461e-05
-4.75009410910221e-05
-2.17390300177528e-05
-3.0438622408011e-05
-3.80457247694993e-05
-3.9100977104563e-05
-4.128979913305e-05
-2.64276867453717e-05
-4.51187294671853e-05
-2.25751923008086e-05
-3.96351581712538e-05
-2.52989130658841e-05
-2.64058414911114e-05
-4.32681313563205e-05
-2.91719896637678e-05
-1.05087305419303e-05
-2.85045558763444e-05
-6.7806497999415e-06
-5.28915573098629e-05
-5.02861419816142e-05
-1.03214475859377e-08
-1.5009751874845e-05
-1.70546245500148e-05
-2.35419673911996e-05
-5.43562241993231e-05
-3.18669821423871e-05
-1.61360404446514e-05
-2.11855533488868e-05
-3.70349098632093e-05
-1.91010209005088e-05
-2.22266177738429e-05
-2.8064578375961e-05
5.15516122903031e-06
-3.27603404732104e-05
-6.67945766021065e-06
-1.94561144020836e-05
-1.93000300042725e-05
-2.40078231941972e-05
-4.55510248593047e-05
-3.98861192143843e-05
-4.56855469798644e-05
-3.01178273150797e-05
-6.0733193455191e-05
-3.21704139011338e-05
-2.22062662403505e-05
-4.75392583589726e-05
-2.24911074576838e-05
-3.06015673783634e-05
-1.91701303770817e-05
-3.68763301615441e-05
-2.77608718090475e-05
-2.1016311342299e-05
-4.28178107566231e-05
-1.71998006927085e-05
-3.57839763208355e-05
-4.07602441240818e-05
-4.59905351679525e-05
-3.15575173858507e-05
-3.55029684779073e-05
-5.76314456025313e-06
-1.5533202886632e-05
-4.2413146586046e-05
-5.52611975027181e-05
-2.41532041106814e-05
-3.79655396234759e-05
-2.07510281295544e-05
-1.64646872929019e-05
-2.17365821774914e-05
-1.99337768076143e-05
-3.41416986404329e-05
-2.18727416555253e-05
-1.54934121390642e-05
-4.82880699033447e-05
-1.8822070582515e-05
-2.84566211698371e-05
-2.22668787769086e-05
-5.40764830516242e-05
-5.54722216213707e-05
-4.09851496308059e-05
-2.00198850586215e-06
-5.75022629638765e-05
-3.66434746576084e-05
-2.6494756654841e-05
-1.94066739619181e-05
-4.71113419980072e-07
-3.43359335324025e-05
-3.86617489147483e-05
-1.98687031604675e-05
-2.59443504493894e-05
-2.82791843969217e-05
-2.79430083269685e-05
-2.63282058374861e-05
6.66785878742463e-06
-2.90169080933864e-05
-1.83082712037132e-05
-3.89201939238489e-05
-4.08121085238557e-05
-2.05026289169899e-05
-2.75581587382348e-05
-7.11761919258802e-05
-3.25088327330453e-05
-1.20186542395209e-05
-5.82356293676024e-05
-3.32149902847235e-05
-1.09495277115704e-05
-1.15162141913081e-05
-1.86225194095202e-05
-5.37789714258335e-05
-3.38445829092083e-05
-2.53791728943318e-05
-1.56008166025706e-05
-3.87534438294215e-05
-3.90328574046457e-05
-1.52775858204366e-05
-9.68372282093914e-06
-4.50778110351654e-05
-2.48601918234465e-05
-9.57916608068744e-07
-3.25296837472905e-05
-3.48828362799388e-05
1.21346614131964e-06
-1.08770265508842e-05
-8.4487311855274e-06
-4.98827846748107e-05
-7.71946189397543e-06
-2.48060705057809e-05
-4.53374280606151e-05
-3.55636561769364e-05
-4.7153590515911e-05
-2.32788155647542e-05
-5.54147690884815e-05
-2.31830852457479e-05
-9.31061030434005e-06
-3.82733569024693e-05
-2.53932926848747e-05
-2.9199633586446e-05
-5.35129373762196e-05
-3.83711583865732e-05
-2.16129082210905e-05
-2.20761995135563e-05
-6.93495807769648e-06
-4.70027012564245e-05
-5.86397270777723e-05
-3.74700601073904e-07
-3.99402420033327e-05
-6.23399553119734e-05
-7.45739968836348e-06
-5.41380425381647e-05
-1.49133638161083e-06
-4.04977270141377e-05
-4.76109568534805e-05
-1.48192944524503e-05
-3.70174246614024e-05
-3.23471738803551e-05
-1.88004118464069e-05
-2.65474900737162e-05
-5.82850242265604e-05
-6.27626259710938e-05
-3.0441742311279e-05
-1.78938656518635e-05
-1.95646853498311e-05
-1.8695881818401e-05
-3.87673583392457e-05
-3.48384361569024e-05
-2.74534536710213e-05
-2.13059282486601e-05
-5.02108749962968e-05
-3.06009199498229e-05
-3.0136622903466e-05
-2.74306217552949e-05
-4.72756199860634e-05
-4.19997533850126e-05
-2.50610569456698e-05
-2.4976708563937e-05
-5.1657466218038e-05
-7.79025228051039e-05
-1.24635980946584e-05
-2.35384445962445e-05
-1.85845241454335e-05
-1.29476457308603e-05
-2.86667189746233e-05
-3.82580604794047e-05
-6.14493166957258e-06
-3.94458497845536e-05
-5.40284517647088e-05
-3.18537463964983e-05
-5.64107277721004e-05
-3.85895061009959e-05
-2.95353155957204e-05
-4.68730044928837e-05
-2.5832859844261e-05
-3.44377777281078e-05
-3.36033121454786e-05
-4.84985055995128e-05
-3.80044051397359e-05
-3.86823115275785e-05
-4.4752550894609e-05
-7.12889244080238e-05
-2.23453504497302e-05
-3.12314219663962e-05
-2.48165842930596e-05
-6.68731550330723e-06
-5.01442557967888e-06
-3.89911735057053e-05
-5.59802600390996e-05
-4.22404716892604e-05
-9.51677193016699e-06
-3.12750836330358e-05
-2.97818881844758e-05
-3.33546751488476e-05
-2.82325188912685e-05
-3.9356442320477e-06
-7.98406082017911e-06
-5.3447983850088e-05
-4.01341309339384e-05
-3.20656368270935e-05
-9.38688215308885e-06
-3.60190500513563e-05
-7.21387673379208e-06
-2.61685816332433e-05
-3.6859315056596e-05
-3.64726233523881e-05
-4.48685720954931e-05
-2.91274455209861e-05
-3.4089755366559e-05
-6.08923213567647e-05
7.93753638817189e-07
-1.06975176135584e-05
-2.68347602665858e-05
-3.92944149155389e-05
-2.87124525003259e-05
-1.16310687236601e-05
-3.91092948390239e-05
-4.8003819257448e-05
-5.90454277520988e-05
-2.23090090295095e-06
-3.60925741020909e-05
2.45487159866204e-06
-2.38483654318968e-05
-4.31546919825465e-05
-1.58673528146448e-05
-1.8332717647354e-05
-4.28985102979049e-05
-5.63666767634295e-05
-1.16539968251907e-05
-2.75382255473942e-05
-3.68123523568574e-05
-3.86111783901138e-05
-5.01733294478797e-06
5.85350829099567e-06
-1.34568664575938e-05
-1.96454877827818e-05
-2.50191681828376e-05
-3.98473382994804e-05
-2.2592656141129e-05
-1.90120572962893e-05
-3.37414067074077e-05
-3.08780295549973e-05
-2.25020412118956e-05
-4.37553277098418e-05
-2.70002722355754e-05
-1.29800468155289e-05
-3.70133803867745e-05
-3.16863390027936e-05
-3.32511474324264e-05
-1.61831260092706e-05
-1.53844423166024e-05
-3.58250065997492e-05
-4.41662773218964e-05
-3.15629623169257e-05
-4.29499405313748e-05
-3.39233281163877e-05
-3.88200645155936e-05
-3.5706089279133e-05
-5.92648415673715e-05
-4.17494511387957e-05
-3.22640660260844e-05
-6.4999004476709e-05
-3.22642152976561e-05
-2.49090861445421e-05
2.10650825705579e-05
-2.57641300932845e-05
-5.85694328452011e-05
-1.71402041277465e-05
-3.84530036591397e-05
-1.80790845305075e-05
-1.47487382564031e-05
-6.87296833551569e-05
-3.35886656013075e-05
-4.02958999445775e-05
-3.69700055060626e-05
-3.05276315459212e-05
-2.18667893403315e-05
-2.29235092805191e-05
-2.2992697744325e-05
-3.57069498537851e-05
-2.91487673991256e-05
-6.45209622877721e-06
8.90043952849512e-07
-2.52582763182423e-05
-3.0017234569367e-05
2.88562809908571e-06
-4.15316868515997e-05
-1.7362199702234e-05
-6.53404127135868e-06
-1.06285781634714e-05
1.18082369143139e-05
-4.33954318196466e-05
-4.85897804501511e-05
-3.11467688321436e-05
-1.12836515714668e-05
-2.39009711500436e-05
-3.08670149479284e-05
-2.82021568561687e-05
-4.5165215625972e-05
-3.68227419449839e-05
-4.47189949465389e-05
-4.16848525891226e-05
-1.65982524458523e-05
-3.34457323330038e-05
-4.62360617698776e-06
-4.99485385787104e-05
-3.6388345278575e-05
-2.08334136491422e-05
-2.46519053648096e-05
-1.21940696413732e-05
-3.88156309162517e-05
-4.27707044283689e-05
-4.53651044966773e-05
-2.64948869236772e-05
-3.75633317045259e-05
-4.65650412128157e-05
-1.11921424546282e-05
-6.73940712258547e-05
-2.45692541949968e-05
-2.36505849282065e-05
-3.97342628571983e-05
-5.65554159396836e-06
-2.98949025526696e-05
1.0247852693424e-05
-2.52989887607127e-05
-2.0985200595529e-05
-5.82468115184212e-05
-4.78991330344605e-05
-2.5300505291173e-05
-7.32099235429192e-06
-9.16982946423318e-06
-2.11890720307968e-05
-3.20495145359838e-05
-6.72358286096813e-05
-4.15885022061511e-05
-4.01101391865672e-05
-2.77449813376235e-05
9.07984563872071e-06
-3.25792016160498e-05
-3.64478234832221e-05
1.33993983093951e-05
-2.77698595367537e-05
-2.08190557021574e-05
-3.01664753872017e-05
-3.43682609717536e-05
-1.75262302268621e-05
-3.38391975424752e-05
-1.84983328647941e-05
-1.73277103318189e-05
-2.95729595738673e-05
-2.27414622797854e-05
-1.90204975388265e-05
-5.58406946739503e-05
-3.76805231784106e-05
-4.38076602583253e-05
-2.44029196047843e-05
-2.6549783929025e-05
-4.76287333017606e-05
-8.97468873546713e-06
2.12008088383818e-06
-1.7667180491923e-07
-2.68790664606431e-05
-4.88821707399492e-05
-3.21141133726003e-05
-4.67755979021913e-05
-2.32312166273032e-05
-3.36672832866083e-05
-4.62394175405282e-05
-1.36094217313487e-05
-4.61731655641266e-05
8.57731537049926e-06
-2.03962958330169e-05
-2.31235071964258e-05
-5.13317322638359e-05
-3.25018627830365e-06
-5.03532474099357e-05
-3.14764037727591e-05
-5.322304647948e-05
-3.06747461788929e-05
-4.86703660550728e-06
-4.70934017363437e-05
-5.43004449232249e-05
-4.53635509653366e-05
-3.91413403771072e-05
-4.30261465839146e-05
-4.11958019925227e-05
-3.04092948886345e-05
-2.6219055139497e-05
-5.62814994084975e-05
-3.43536666063608e-05
-3.83953739368295e-05
-3.46447721284822e-05
6.4191529644631e-06
-2.61577705632708e-05
-3.40442512802429e-05
-2.47383177128101e-05
-5.06474929524353e-05
-4.41479466932382e-05
-2.08340029367943e-05
-1.41564672827281e-05
-3.85801938297622e-05
-2.22580063696525e-05
-4.28614595236424e-05
-1.52666129258679e-05
-1.18082608556879e-05
-3.74421789061549e-05
-2.93328030376567e-05
-1.67479552232263e-05
2.95453495340129e-06
-4.0095862237968e-05
-4.4488385218e-05
-1.91745050603885e-05
-1.98118079716202e-05
-2.16912503843788e-05
-3.29271271113761e-05
-4.73541896091301e-05
-4.31786637529653e-05
-3.4376029701473e-05
-1.43650077554595e-05
-3.93358019929284e-05
-3.34148731223599e-06
-1.365448521434e-05
-3.16352099746529e-05
-1.15367429947446e-05
-2.04344570042054e-05
-3.11217409739171e-05
-1.1254062416113e-05
-3.1903973675448e-05
-3.48715135929475e-05
-8.85310858838713e-06
-3.66660692431354e-05
-1.15333033047704e-05
-5.8029406062624e-05
-4.33405050126645e-05
-5.48641984273793e-06
-3.55762925435602e-05
-1.95513065863394e-05
-3.3938992057868e-05
-4.37340421976624e-05
-3.99023997832144e-05
-3.745350493218e-05
-3.35111398297295e-05
-2.85421680137531e-05
-1.08209058965903e-05
-2.94557921767896e-05
-1.02877788798041e-05
-3.52765151071591e-05
-3.64859586310658e-05
-1.98708318898957e-05
-3.51616157710151e-05
-3.78982644494597e-05
-2.64962765230708e-05
-2.49785974865046e-05
-2.22462979704657e-05
-4.38987819549005e-05
-5.21041204277753e-05
-3.93504964257138e-05
-4.16778446292973e-05
-2.98459087872688e-05
-6.48828429551371e-05
-5.13148675488839e-05
-1.55543201273404e-05
-1.66531217541567e-05
-2.47653097708343e-05
-3.26362487641744e-05
-2.97082465042884e-05
-1.24188752876046e-05
-2.41459826998446e-05
-1.53195736052632e-05
-3.52796426145091e-05
-3.20684656161505e-06
-2.82376050645967e-05
-1.81894180613937e-05
2.14448145862868e-06
-3.10148542006319e-05
-4.14117349200189e-05
-9.16080020033396e-06
-4.84363684688829e-05
-3.09309195120915e-05
-2.02369971946653e-05
-2.73187543442018e-05
-2.94234741117691e-06
-4.80218256021316e-05
-5.3850063608452e-05
-1.95858689955116e-05
-5.43405604214168e-06
-3.59890702870041e-05
-6.60011282814842e-05
-2.90955725992635e-05
-2.45523938228825e-05
-4.15404703142032e-05
-8.90751856378525e-06
-3.71963219356276e-05
-5.10539906393035e-05
-3.51029583484545e-05
-3.22607495897614e-05
-5.41898232890766e-05
-3.42023365053464e-05
-3.74610242776908e-05
-3.07485924997572e-05
-2.73122983218297e-05
-1.19427341298647e-05
-2.61714852096123e-05
-2.4042130932359e-05
-2.09744755641115e-05
-2.19841025779596e-05
-3.77975979418937e-05
-2.39251797405859e-05
-5.99568423136013e-05
-3.56857505029121e-05
-4.42277365323605e-05
-1.67943468055612e-05
-3.24735146135161e-05
-5.38973108381154e-05
-2.71205669743436e-05
-4.35229529705414e-05
-4.52051397906683e-05
-2.91022181998791e-06
-4.39727308930203e-05
-1.92826860613011e-06
-3.95457138320842e-06
-4.02278244526031e-05
-2.48081329354615e-05
-4.84170626167425e-05
-4.21191883370942e-05
-3.43251051207298e-05
-3.70373878267334e-05
-5.12653566810792e-05
-2.30168866290484e-05
-1.12132429981613e-05
-3.51794387794615e-05
-3.31371020911825e-06
-3.00349655345271e-05
-2.10374597659911e-05
-2.23345572078159e-05
-2.53622787262706e-05
-2.28087938418497e-05
-3.05806073268184e-05
-4.16925976887418e-05
-4.26646661365593e-05
-4.30991020200672e-05
-3.49103887342308e-05
-3.6749801597524e-05
-1.43070895296195e-05
-5.6608262758426e-06
-3.47688313424361e-05
-1.9490188450635e-05
-4.97106256542229e-05
-4.04732654403195e-05
-2.73830956393986e-05
-2.35082737030611e-05
-5.95635605624578e-06
-1.40253585720088e-05
4.65801833524081e-06
-1.83277863848394e-05
-2.24868301324267e-05
-4.98930056258575e-05
-4.48039057845191e-06
-2.68342584823661e-05
-3.32943435630311e-05
-4.72467686516412e-05
-2.25498130828809e-05
-4.44127972125812e-05
-4.96186139561681e-05
-3.19715476350641e-05
-5.67239980113747e-06
-4.31684354994644e-05
-1.30628287770688e-05
-2.17597708984309e-05
-5.6620178086027e-06
-1.98502267155644e-05
1.52769999555401e-05
-3.51614661423616e-05
-1.77433700303718e-05
-2.97917614518866e-05
-2.19131019890099e-05
-1.91165307573845e-05
-4.37114665686946e-05
-1.86640176742002e-05
-2.81621654201079e-05
-1.89035191247641e-05
-1.42794985501144e-05
-2.33651936304221e-05
-1.22115345050586e-05
-3.03583525265593e-05
-2.74295626424821e-05
-1.27444240324972e-05
-1.60720511541463e-05
-7.63602973371908e-06
-2.69854854484068e-05
-2.76968940368699e-05
-2.54504897467709e-05
-1.9895806135427e-05
-3.77611839130594e-05
-4.33233835171755e-05
-5.84392167084582e-05
-4.00112706704699e-05
-8.81866447361535e-06
-2.36819908433563e-05
-2.55008902984871e-05
-1.27937254381869e-05
-3.36793153587369e-05
-2.44544826899705e-05
-4.16335772683317e-05
-4.32550218315313e-05
-2.0789002730173e-05
-5.16086420565686e-05
-6.4137590655947e-07
-1.2874981420156e-05
-9.66083807254751e-06
-1.47764501132548e-05
-3.11036446639381e-05
-1.50773055102307e-05
-3.21421165480936e-05
-1.53435772583064e-05
-4.77649932025454e-05
-1.24703775989485e-05
-1.69921580232062e-05
-1.98471830562602e-05
-8.03556488119923e-05
-3.68765578648569e-06
-2.63763426386438e-05
-1.84016695618774e-05
-1.63804151506585e-05
-2.9024648059591e-05
-2.70306043429858e-05
-4.47334198618883e-05
-2.07651910803103e-05
-2.53127320582304e-05
-4.41083532758685e-05
-3.26485176998693e-05
-2.19331912181786e-05
-3.89794757701147e-05
-2.64260194162117e-05
-8.28903937480031e-06
-1.83718490032064e-05
-1.404888384846e-05
-3.13578011908032e-05
-4.03803028296522e-05
-3.50736210909207e-05
-2.78364323818487e-05
-4.60687450761784e-05
-3.80799882786829e-05
-3.15449613563877e-05
-8.24559963030493e-06
-2.55452677749735e-05
-5.76097461275167e-06
-3.5081835488983e-05
-4.22079005717686e-05
-3.1709331752943e-05
-4.22743096865299e-06
-4.52058184027876e-05
-4.30724735543524e-05
-3.71122695201582e-05
-2.99731857446601e-05
-5.30712189611394e-05
-2.13399904871624e-05
-4.14288467623171e-05
-4.08885373773257e-05
7.37135541365004e-07
-3.85736564219601e-05
-3.58661853678171e-05
-2.4880584044999e-05
-1.12704246101729e-05
-4.52534317915847e-05
-4.2978920087528e-05
-3.52909400836929e-05
-2.72781006613092e-05
-2.59735560640322e-05
-1.30120586200256e-05
-5.3369318915158e-05
-3.85602143164362e-05
-2.20746649882651e-05
-1.67949910743695e-05
-5.20328753407305e-05
-3.06312943052068e-05
-2.67333991721572e-05
-1.9730032200181e-05
-3.42582553148412e-05
-5.12294654101969e-05
-2.0701578310103e-05
-2.79462530051455e-05
-3.39841830016648e-05
-2.28447905752019e-05
-1.42070786360749e-06
-1.07127934106184e-05
-1.51493402322377e-05
-4.11309410305507e-05
-3.54044747692668e-05
-2.75219195611458e-05
-5.22528899126707e-05
-3.93692398820404e-05
-1.07365174237329e-05
-7.50952957381086e-06
-5.90006711106247e-06
-2.22034435122e-05
-3.64712264585965e-05
-7.01994292219956e-05
-4.19367489962213e-05
-1.94695316365731e-05
-4.63904648911618e-05
-3.19242722677201e-05
-3.13081258522786e-05
-1.25618182821229e-05
-1.71752048175055e-05
-7.33600364344519e-05
-1.94362917398858e-05
-4.21111552962916e-05
-2.24587943668925e-05
9.09698461619936e-06
-2.46772221237179e-05
-1.81277110219345e-05
-3.11325006177957e-05
-1.87133020565927e-05
-4.13007158140793e-05
-2.33365546809428e-05
1.99864901530994e-05
-3.83370390375972e-05
-8.01830806425929e-06
-3.18830042202366e-05
-3.88390476915612e-05
-2.64557306360771e-05
-1.67985530856763e-05
-3.08382149341748e-05
-2.97942247106763e-05
-2.86185520757745e-06
-4.62655033174389e-05
-1.85316616837434e-06
-3.03698947811535e-05
-3.13499402963444e-05
-3.97385174626468e-05
-3.07452235701855e-05
-1.69618784510397e-05
-3.23268160483545e-05
-1.703395077741e-05
-2.16170810082002e-05
-3.70147011229883e-05
-3.94173690385317e-05
-3.98362296951412e-05
-1.39698673946668e-05
-1.95765653534588e-05
-3.35206526496755e-05
-5.93088617356931e-05
-5.55857584475072e-05
-4.50475385139999e-06
-1.5687152969768e-05
-1.87028894980031e-06
-2.57257880094114e-05
-3.9715377792551e-05
-3.45978010687307e-05
-4.83658962476292e-05
-3.41591188538604e-05
-3.20068064302331e-05
-6.35002256866331e-05
-4.06541613231129e-05
-1.92923794671912e-05
-1.8809636888488e-05
-3.98406204408924e-05
1.48920291327202e-05
-5.79562446102919e-05
-1.03113183928103e-05
-6.35121969983891e-05
2.81073352453229e-06
2.66982622919787e-06
-3.77137820378111e-05
-7.69315759610119e-06
-1.33583039151355e-05
-3.19611989366833e-05
-3.72206393010998e-05
-6.15491120107103e-05
-2.5543075714912e-05
-7.12641209779864e-06
-2.62220253730685e-05
-4.93692478041484e-05
-3.64351201613023e-05
-3.91175076610053e-05
-1.78932823088124e-05
-3.19837272780803e-05
-7.43007640728453e-07
-2.8151656046071e-05
-2.39843481978935e-05
-5.73572365398894e-06
-2.1897517004374e-05
-1.58607046250043e-05
-4.4614367129255e-05
-1.48847928358706e-05
-2.17578490599911e-05
-3.20012688430358e-05
-2.25574275783434e-05
-1.93503670584387e-05
-4.68938361991664e-05
-1.05582858523482e-05
-4.43895253467204e-05
-1.50039164648105e-05
4.57557155680586e-06
-4.9884306707001e-05
3.31742744271352e-06
-1.91061451471587e-05
-2.8929431163853e-05
-3.13938310143476e-05
-3.36060399472463e-05
-2.55426583296572e-05
-4.46726855018894e-05
-5.30286272022268e-05
-6.02352111504319e-05
-4.72570580030504e-05
-1.31716149337783e-05
-4.06821934301576e-05
-4.19926849433623e-05
-5.31402078499495e-05
-2.25726482351704e-05
-4.20334552957732e-05
-3.67442531166915e-05
-5.05218263125819e-05
-1.46502568137039e-05
-1.09701198117391e-05
-2.21783010378862e-06
-3.89881572104616e-05
-5.170004009224e-05
-5.59393026747543e-05
-4.65634067577779e-05
-3.8392687716356e-05
-2.87983042099427e-05
-3.65004732395793e-05
-6.21076325162272e-05
-5.29449697878733e-05
-1.98562390605252e-05
-3.71632796398573e-05
-2.25196586694931e-05
-3.85886165556352e-05
-2.80444762785929e-05
-2.53453071673367e-05
-2.47188284987998e-05
-1.76011649336206e-05
-3.43775035959221e-05
-1.91193868339767e-05
-3.67542417130537e-05
-4.86879518808754e-05
-5.54170743579707e-05
-4.43663765970508e-05
-3.11553962271757e-05
-4.19071905903489e-05
-3.83161050941044e-05
-2.15654941117499e-05
-3.619606309822e-06
-3.27411436016764e-05
-2.88012397419078e-05
-3.31859850444573e-05
-1.813395716463e-05
-2.35575305594589e-05
-1.06288713046071e-05
-1.40671285988051e-05
-1.34466246480584e-05
-9.84413151580233e-06
-3.32277198989383e-05
-7.35990221637914e-05
-2.00861029685822e-05
-2.25369609657617e-05
-2.2088955980613e-05
-3.00697159647748e-05
-2.16097323627051e-05
-1.85747343185792e-05
-7.4150179392462e-06
-4.16600223149214e-05
-2.71547289133368e-05
-3.98301925371135e-05
-1.93365405153383e-05
-4.95113025859074e-05
-2.99000773622425e-05
-3.03875774989395e-05
-5.21360130736256e-05
-6.35389792699931e-06
-1.38221473472379e-05
-4.69227435553818e-05
-5.90338190041027e-05
-2.20304960168689e-05
-2.42869258761744e-05
3.10975898733179e-06
-1.32895986902839e-05
-2.25796382854398e-05
-5.85500715854806e-06
-2.22748029182214e-05
-1.39207909728965e-05
-3.40091347600786e-05
-5.22954511880759e-05
-2.79745407451511e-05
-1.68679747736772e-05
-3.31078734839982e-05
-4.69768176615213e-05
-2.29274137578007e-05
-3.63908172163915e-06
-3.08303213265637e-05
-2.59331391142852e-05
6.36467827745997e-06
-7.76058984726496e-06
-2.54573309884222e-05
-1.71068012119336e-05
-7.85274695952024e-06
-4.28115375279468e-05
8.00452477965478e-07
-1.34720910224875e-05
-3.77001958041002e-05
-2.77941497395448e-05
-3.7821909819217e-05
-1.78041140200959e-05
-6.36612611101764e-05
-1.26832304880754e-05
