# Supplementary material for: Research on computational propagation and identification of mine microseismic signals based on deep learning
Source: PLoS One. 2025 Oct 22;20(10):e0334641. doi: 10.1371/journal.pone.0334641 (PMC12543183; doi:10.1371/journal.pone.0334641)
Supplement: S8 Data — (ZIP) [file pone.0334641.s008.zip › 000100900002815.xlsx_0.txt_24.txt.txt]

-2.10382127731787e-05
-2.58424653471989e-05
-5.88015039389716e-05
-2.84353875817871e-05
-5.10460680079736e-05
1.34993319505143e-05
-6.41553405428809e-05
-3.14555507597431e-05
-4.6054967187487e-05
-6.62125913476988e-05
-3.26354644147968e-05
-2.96061244953956e-05
-2.5247523869131e-05
-3.49685888713577e-05
-4.02018914224207e-05
-1.91999306698429e-05
-3.89734554977338e-05
-2.8558138701193e-05
-4.0959894851478e-05
-1.24147112097836e-05
-5.23055596806585e-05
-3.63598992430449e-05
-4.27164604096868e-05
-6.73822361129372e-05
-2.40200966734859e-05
-4.74645312459587e-05
-3.79459356603377e-05
-6.30258915858181e-05
-7.88656505225046e-06
-2.36246768752657e-05
-1.97859449939546e-05
-2.32585150205323e-06
-6.9974275105252e-06
-3.07333752290766e-05
-1.50740065960943e-05
-2.16748718829296e-06
-3.88577899069847e-05
-1.89114311206109e-05
-2.63088513688225e-05
-2.04000717056769e-05
-2.78291098490636e-05
-2.38326604772974e-05
-2.62978069776972e-05
-2.26993753565386e-05
-1.05311759472953e-05
-1.19882075566434e-05
-1.00335718012354e-05
-5.30508125671279e-05
-2.5987334928363e-05
-3.23987224997954e-05
-2.92752372672997e-05
-3.30401751785566e-05
-5.9221341033499e-05
-3.37201396629425e-05
-4.0175141028542e-06
-1.99964626030157e-05
-1.72085062767755e-05
-2.68214913423411e-05
3.08272927446702e-06
-5.18703890845052e-05
-3.66939473987827e-05
-4.77539145160558e-05
-4.33932798207727e-05
-5.70090039690261e-05
-1.8115676386086e-05
-2.93908614217737e-05
4.97768296502559e-06
-2.00396073091075e-05
-2.54849403603765e-05
-2.62307790731929e-05
-2.86284441875895e-05
-3.9293061062133e-05
-1.76521225553281e-05
-2.98200937016294e-05
-1.92896626884534e-05
-1.54603443131655e-05
-3.10668687724915e-05
-2.03573272853671e-05
-7.12891765029812e-05
-2.8356327322556e-05
6.99841630928588e-06
-4.16407312266986e-05
-2.32623220399832e-05
-1.56402164697175e-05
-1.11679975972604e-05
-2.63287224602727e-05
-2.42142316939413e-05
-1.29980528509601e-05
-4.9202427283952e-05
-7.03552377168091e-06
-1.63365077690507e-05
-3.71970862671732e-05
-3.00345885524924e-05
-2.26847552593727e-05
-1.83416119748903e-05
-4.41549577062256e-05
-1.90673929069504e-05
-3.53360169068097e-05
2.13078803618553e-05
-3.12438503017007e-05
-5.86280068148326e-05
-5.06259011820205e-05
-2.77309416143093e-05
-1.96122118339823e-05
2.19136400737165e-06
-2.82300205677729e-05
-6.31880976467319e-06
-3.57312305229358e-05
-2.90177499915651e-05
-1.74209213004838e-05
-4.13977261378314e-05
-3.73046491149172e-05
-6.59756775569678e-05
-1.55739651248879e-05
-1.51745799882618e-07
-2.38369365693073e-05
-2.8837006645603e-05
-3.89572037608024e-05
-4.39809980275039e-05
-2.72226684326082e-05
-1.54647839243516e-05
-3.47161401924101e-05
-4.06259990158733e-05
-6.35712623868882e-05
-3.13139467334636e-05
-3.70935765030528e-05
1.8563173343927e-06
-2.91829639941315e-05
-5.22166027918367e-05
-3.77420716771688e-05
-1.73550021476106e-05
-1.23878560882842e-05
-2.35437365427811e-05
-3.77789896635362e-05
-2.87926736571036e-05
-5.33309850965096e-05
-1.06630773413016e-06
-1.39536348404494e-05
-4.84082621893822e-05
-3.73652470927029e-05
-1.29057602999649e-05
-1.54543397303185e-05
-4.93263004204467e-05
-2.24618376058069e-05
-2.10371057451285e-05
-3.01407731150535e-05
-1.14418953832253e-05
-4.53206922346724e-05
-8.96369995100185e-06
-3.81175543448494e-05
-4.43413480980259e-05
-3.1210775204545e-05
-4.27295816431427e-05
-7.00025016785729e-06
-4.26854775601833e-05
-3.33924091023652e-05
-5.0626553957841e-05
-1.03900762087774e-05
-5.00863095274942e-05
-5.86001593695034e-06
-1.26425463453246e-05
-1.01105013943017e-05
-4.4463709764017e-05
-2.4637689797952e-05
-4.35493830876316e-05
-2.75821755094384e-05
-3.56011139396755e-05
-2.76633448319995e-05
-3.12510389264718e-05
-4.1451379719028e-05
-1.99277384812699e-05
-3.39589562808663e-05
-5.53025362306009e-05
-2.67390936474029e-05
-4.3060692209269e-05
3.46154278814631e-06
-2.21097277609314e-05
-1.8723801012806e-05
-3.96023118467887e-05
-7.61844910106441e-05
-2.4182708401349e-05
-2.54361662987248e-05
-2.73916536174785e-05
-6.808612528227e-06
-1.91478129765768e-05
-5.56779732542831e-05
-1.2912775806742e-05
-1.10004264709269e-05
-2.29368861412626e-06
-3.61590901384925e-05
-4.54051976144112e-05
1.70082300131516e-06
-2.63979524343926e-05
-1.59658670970484e-05
-4.29712790265486e-05
-1.82021325953352e-05
-2.49266568503674e-05
-2.77763431328499e-05
-8.28222607019922e-06
-3.28022364183475e-05
-3.77890242621853e-05
-4.02195007196834e-05
-1.82233461046942e-05
-1.60598782351709e-05
-6.31278634643018e-05
-1.79776980240347e-05
-4.29337660455008e-05
-2.64956571585108e-05
-1.00577743294084e-05
-5.299701292874e-05
-2.57900905858291e-05
-3.70719770148827e-05
-3.54932157972515e-05
-2.29533114556587e-05
-4.42813872685364e-05
-3.93391049158673e-05
-1.38331626374401e-05
-1.85181271605111e-05
-2.57531859487226e-05
-3.40621141442535e-05
-3.53035289628506e-05
-1.15261497057316e-05
-3.44999955002713e-05
1.61015566312991e-06
-1.64772134048471e-05
-3.02077390099676e-05
-6.04638720880416e-06
-5.13028918006401e-05
-1.96280675748856e-05
-1.64596200319963e-05
-1.69688088193499e-05
-8.05494685401255e-06
-2.92435525932501e-05
-3.49201269828521e-05
-3.75839254766955e-05
-9.65502086294765e-06
-3.23597715144741e-05
-4.21352136333198e-05
-6.43503696769102e-05
-4.0325168350424e-05
-3.53671394603253e-05
-1.40277691611056e-05
-4.17000832801703e-05
-3.86044283167639e-05
-5.40287778252828e-05
-1.18400953516232e-05
-2.38424502269588e-05
-3.23265221748857e-05
-3.68464198936665e-05
-3.67376851075328e-05
-3.98029258186279e-05
-1.30229604922933e-06
-2.53932579397365e-05
-4.84493808616433e-05
-3.36786370234692e-05
-3.88758819070506e-05
-6.20448972982945e-06
-4.13015651646603e-05
-2.26225416684322e-05
-2.59369821947163e-05
-4.0141796563243e-05
-2.56435381408801e-05
-5.38969907241106e-05
-3.41630197415718e-05
-6.69079274958489e-05
-2.62414447259184e-05
-3.10439370243249e-05
-2.83284058487313e-05
-1.16216861160233e-05
-3.27593914609412e-05
4.48800480138609e-06
-2.8283760569434e-05
-4.14637864541098e-05
-7.9591740650909e-06
-9.91737833331357e-06
-4.87530146106092e-05
-2.5343222383483e-05
5.39959072220126e-06
-1.17917285266079e-05
-6.85960571675544e-05
-3.07086183904026e-05
-2.81077703430235e-05
-2.30788606671014e-05
-6.85804485587334e-05
-4.64635888122542e-05
-2.44004396001131e-05
-5.92138158942097e-05
-1.47162751728564e-05
-1.24283897787135e-05
-2.28687202003135e-05
-1.96876136481475e-05
-4.1433877753006e-06
-1.71274018784695e-05
-3.65389193150646e-05
-2.7644250178865e-05
-3.29602560134273e-05
-4.00283893555704e-05
-6.25803029488255e-05
-1.87039708333136e-05
-1.03435945774224e-05
-5.34402787376079e-05
-1.14634171704159e-05
-1.35637382975174e-05
-2.17892760912272e-05
-3.37308756918564e-05
-3.241845723911e-05
8.15851287486088e-06
-2.79635006393809e-05
5.81036578641587e-06
-5.8502447456362e-05
-2.86572021562178e-05
-4.88173987286667e-05
-2.9995088278374e-05
-1.79707872042819e-05
-1.21727368368607e-05
-6.50566931048529e-06
-1.67002738066509e-05
-1.84665439911538e-05
-3.8893959645744e-05
-3.28904734012827e-05
-4.35280063992766e-05
-5.52804798439043e-06
1.1511921260801e-06
-4.6672671821438e-05
-4.58228005696658e-05
-1.98524210467043e-05
-2.27954281618743e-05
-1.72488217223415e-05
-3.27864191104267e-05
9.42198973664197e-07
-1.97582783665956e-05
-3.86782938243767e-05
-5.18306252882022e-05
-2.60731104092042e-05
-3.02082111425802e-05
-8.41131415114598e-05
-4.3982758075446e-05
-2.67742144281687e-05
-3.66428468149675e-05
-3.07626889362391e-05
-3.18047904346157e-05
-1.61140384242304e-05
-2.42995398016131e-05
-1.99488475322483e-05
-3.01529792377584e-05
-5.99604243141085e-05
-4.46680862263358e-05
-2.21455842556452e-05
-5.15769368436627e-06
-2.33067095030178e-05
-3.91649469412994e-05
-4.44905516168776e-05
-4.38645503494989e-05
-3.02646040023594e-05
-4.69233959424432e-05
-2.55386080972186e-05
-4.31942704285058e-05
-5.31473606408666e-05
-3.88747081234842e-05
-1.23823401975998e-05
-1.48330132658102e-05
-2.39435613380246e-05
-2.22517129733088e-06
-2.14498912322583e-05
-3.13762336872336e-05
-4.14908438597282e-05
-9.9835290234182e-06
-4.96732829905908e-05
-3.699564900917e-05
-1.88804723399966e-05
-4.10619289110916e-05
-1.47284725708357e-05
-7.02867996035264e-06
-1.83687714428271e-05
-4.49304760967621e-05
-2.63779349131427e-05
-3.82924903487606e-05
-3.5943787739036e-05
-4.97560697016999e-06
-2.65521947396371e-05
-4.54692667693888e-05
-3.66922072769469e-05
-3.64309402763181e-05
-3.60215296938878e-05
-3.09272845917676e-05
-2.77461639828238e-05
-2.63469998506515e-05
-5.08712200865427e-05
-1.99500613972995e-05
-3.49356239715257e-06
1.04901609716281e-05
-2.32313384545225e-05
9.30578786988813e-06
-2.55478379096426e-05
-2.96715439746275e-05
-1.69185277623987e-05
-3.88756119640449e-05
-5.63857626684501e-05
-6.25576829661779e-05
-4.42658301132025e-05
-9.34967964097493e-06
-9.43457466899547e-06
-3.79307484952226e-05
-2.6079045126407e-05
-5.36804044049398e-05
-5.97654109797515e-05
-1.81190074081049e-05
-1.52263105268892e-05
-3.57456014552849e-06
-3.45182329132131e-05
-1.80478687884842e-05
-8.38683691204674e-06
9.48994101015984e-06
-3.44316191066807e-05
-3.06998220865777e-05
-4.00759483259539e-05
-1.61942169545714e-06
-3.63128726859191e-05
-5.84337328625077e-05
-1.85445265412554e-05
-2.75178636330303e-05
-9.0344792574031e-06
-1.37424336055687e-05
-1.99302386179762e-05
-3.78251738678939e-05
-8.37896887686261e-06
-2.86057036424196e-05
-2.47364218680932e-05
-2.36401661659343e-05
-5.20160548531986e-06
-4.6073176705585e-05
-2.31230561662226e-05
-7.18471227129792e-05
-5.62649234878457e-05
-4.51236378602689e-05
-1.5588829122968e-05
-2.95829135115128e-05
-4.73363015696827e-05
-4.48852192076032e-05
-6.70362419511224e-05
-2.88661136039555e-05
-5.51916502893021e-05
-1.73614419493614e-05
-2.66262920899036e-05
-1.97859606894804e-05
-2.38515365386431e-05
-7.88440051838856e-06
-4.90871214256345e-05
-9.31570998281185e-06
-1.94990508179902e-05
-3.97132831877814e-05
-5.04417653166993e-05
-1.17703896142351e-05
-2.87132928836636e-05
-3.20069259868613e-05
-4.44974348754183e-05
-3.94236201761875e-05
-3.43799361971568e-05
-2.85868481823115e-05
-4.88296329749338e-05
-3.35087447644915e-05
-9.97800120002487e-06
-1.67004661105956e-05
-1.05855879494613e-05
-2.8110312006998e-05
-4.56841820771819e-05
-2.52520599010975e-05
-2.5833245010759e-05
-1.54834875984786e-05
-1.59413912761621e-05
-4.49626451398288e-05
-3.11643963200098e-05
-5.03498213927415e-05
-6.53286977932712e-05
-5.62248700847246e-05
-3.60338262958734e-05
-1.79347699329343e-05
-2.02567008990411e-05
-1.0729751195262e-05
-4.76557799689008e-05
-6.92210355571931e-05
-4.38985498041051e-05
-3.91560016148486e-05
-5.78404848958361e-05
-3.64048687166097e-05
-3.30423305442516e-05
-1.26752769639565e-05
7.63215654908482e-06
-4.78439899058403e-05
-2.84041845193855e-05
-2.39552634601127e-05
-3.68836810378232e-05
-1.27254203610924e-05
-1.70840758649203e-05
-4.97308915482084e-06
-4.00828799258115e-05
-2.2677840484094e-05
-1.02787917525342e-05
-4.42337661332756e-05
-2.82910157436435e-05
-4.98272030160334e-05
-3.0344361731845e-05
-2.29516844616403e-05
-3.99646502702475e-05
-3.33162794341113e-05
2.7126281453147e-06
-2.88885031814974e-05
-3.09551657337535e-06
-1.114356484575e-05
-1.66191186549773e-05
-7.00839226806988e-06
7.08103170049274e-06
-1.99641333896108e-05
-4.71002075231008e-05
-1.77495884418991e-05
-2.47557177222546e-05
-4.74476329066383e-05
-2.54926598478125e-05
-4.01352727482995e-05
-4.64403196723259e-05
-4.73191112411949e-05
-3.68100331700843e-05
-3.00076848902997e-05
-3.53811113591497e-05
-3.19108264249064e-05
-4.422378302821e-05
2.44348908810917e-06
-7.66539989423097e-06
2.40647615386001e-06
-2.00355465875948e-05
-4.14264207779561e-05
-6.237263813589e-05
-5.61548111057625e-06
-2.77004847444927e-05
-2.28376403581988e-05
-3.59009467024053e-05
6.87856941839729e-06
-3.12404450333389e-05
-3.30317163197307e-05
6.18002189424267e-06
-5.56231127583563e-06
-1.48506729665395e-05
-1.66000714788238e-05
-2.63847643474407e-05
-6.46041880136781e-05
-2.27049246509683e-05
-4.79955015892217e-05
-3.10626940762971e-05
-2.80812003318661e-05
-2.28910181996211e-05
-1.20060784405151e-05
-3.06229364395241e-05
-5.00467936528658e-05
-2.39817737670879e-05
-2.77600846465083e-05
-8.54356419127884e-07
-2.70656042836879e-05
-1.93434697557288e-05
-4.55264002221471e-05
-3.03378145786734e-05
-2.69995862914993e-05
-3.22039316668566e-05
-7.38392777797549e-07
-3.30302578858514e-05
-2.10831337217588e-05
-2.87497660896747e-05
-4.15490675651204e-05
-3.63648026386937e-05
-5.02725198055773e-05
-5.3988884791538e-05
-2.98003146559298e-05
-6.0654361432734e-05
-4.00202860748282e-05
-4.12113754268196e-05
-9.11626470952698e-06
-4.37664946542256e-06
-1.4317211980766e-05
-1.54045603584981e-05
-3.04929579262093e-05
-7.22234943298081e-05
-4.27664309293838e-05
-1.01701687599217e-05
-2.51133193759512e-05
-3.68158596458947e-05
-2.14396566970684e-05
-3.15985336227972e-05
-2.15661410036567e-05
-4.82169262073186e-05
-2.9793685694115e-05
-5.54658231516922e-05
-3.65071379666841e-05
-3.13347374866328e-05
-4.34955932502371e-05
-1.81532918253067e-05
-2.77586008066984e-05
-1.08177846447896e-05
-1.93105994147216e-05
-9.54400585483866e-06
-4.85915257804276e-05
-1.14224488227232e-05
-6.5424315519152e-05
6.04458208286102e-07
-5.38402682719078e-05
-3.76568397671109e-05
-2.88394979786477e-06
-3.46227915596534e-05
-2.05645261794575e-05
-1.92697045802646e-05
-4.41077846240672e-05
-2.58093062232375e-05
-1.60758161059508e-05
-3.95767122316862e-05
-2.16300219200053e-05
-4.42586946379043e-05
-3.80213901085411e-05
-4.14327796066968e-05
-2.07027676749837e-05
-2.14410465096319e-05
-5.78609468586646e-05
-4.60949532982974e-05
-6.00358809498831e-05
-1.7799471918987e-05
-4.29761550413801e-05
-6.18111146820217e-05
-3.71596802796749e-05
-3.07759269225992e-05
-3.35548960367358e-05
-3.62807569189993e-05
-1.25365902141511e-05
-4.11560206471672e-05
-2.27877672970084e-05
-4.14551522595888e-05
-1.58242869408336e-05
-2.74997331203082e-05
-1.04082455227398e-05
-2.70654515353096e-05
-6.40972471427494e-06
4.39132989267704e-08
-3.71585911667087e-06
-2.02843563730625e-05
-2.34158712635207e-05
-9.57085797809301e-06
-5.17348120967931e-06
-2.4774416628914e-05
-1.28851810465244e-05
7.1974381689736e-06
-1.42665279423351e-06
-4.84583842948769e-05
-2.49168269116793e-05
-2.36612394827706e-05
-1.28810900462508e-05
-4.48615455610848e-05
-1.37833108177363e-05
-4.13874770078663e-05
-2.64937824785334e-05
-7.71048470178277e-06
-5.12626392717155e-05
-2.49397235775431e-05
-1.73170971982972e-05
-5.16404251852295e-05
-1.42017786259297e-05
-6.52859616962878e-05
3.55786205452296e-06
-6.50257563326017e-05
-3.02891258406817e-05
-4.59352501069385e-05
-3.88457914819283e-05
-8.80093667664803e-07
-5.61180171239443e-05
-2.07534047753034e-05
-3.56495542215779e-05
-3.031851974087e-05
-4.40502874989434e-05
-4.64716355068008e-05
-1.55320627938402e-05
-2.12378770449227e-05
-4.15325034125664e-05
-1.86159860578409e-05
-5.37307832883689e-05
-1.68695179856182e-05
-4.21220141123381e-05
1.31509631163665e-05
-3.72767555118504e-05
-3.59999083186023e-05
-2.05976740546779e-05
-2.50671193007409e-05
-2.11341731809837e-05
-3.46270899724718e-05
-4.1358959798172e-05
-5.24496235730701e-05
-3.78805292924662e-05
-4.5208048382293e-05
-3.52881239280803e-05
-3.94078362948475e-05
-4.52533126724266e-05
-2.02246392617974e-05
-2.33315482238659e-05
-5.39593060285245e-06
-3.88550192383707e-05
1.4058618109919e-06
-5.457704534695e-05
-1.77146726101577e-05
-4.50394166754769e-05
-2.69157622835626e-05
-6.19244925398489e-05
-2.46168074492585e-05
-1.56366074702754e-05
-2.45728599243115e-05
-1.48196654892586e-05
-4.02059666000385e-05
-5.85990887548298e-05
-3.37430498578836e-05
-1.31064723026548e-05
-1.77131664825269e-05
-1.24249728465433e-05
-3.13567999660677e-05
-3.03257313148476e-05
-2.75834903036509e-05
-6.82880330925376e-05
-2.76364116834203e-06
-3.09555900781194e-05
-3.7604369497823e-05
-1.94981323054153e-05
-2.15051861224639e-05
-3.74220653076167e-05
-3.53790904451506e-05
-3.88485586002275e-05
-3.59885458042805e-05
-2.88120544571372e-05
3.8238638910494e-08
-1.93632607096295e-05
-3.5139869167311e-05
1.14607064911064e-05
-3.87973660792047e-05
-4.23366381698095e-05
-3.68913455663946e-05
-2.20013224399204e-05
-2.3696790583189e-05
-4.57758749908047e-05
-3.05724347854971e-05
-6.4244203304614e-05
-2.88669973008601e-05
-4.675233455121e-05
-2.94447417162456e-05
-1.17540246549599e-05
-2.94292505335839e-05
-1.91574710793989e-05
-5.86764142465062e-05
-2.53536351452956e-05
-5.63262008776918e-05
-4.1963853954768e-05
-5.4067871163629e-05
-5.55432334947175e-05
-4.55276124103252e-05
-4.79631425426765e-05
-1.93470265947903e-05
-1.68194550708991e-05
-4.82336859989077e-05
-3.3422173483126e-05
-3.76892422487172e-05
-1.25799262158377e-05
-3.26907828521498e-05
-1.69022953171455e-05
-1.87289801305729e-05
-5.35381043424943e-05
-4.84603254196994e-05
-2.50935498841322e-05
-3.97621200282736e-05
-3.3659739270993e-05
-4.83051612898285e-05
-3.6110716620175e-05
-3.28870007240892e-05
-8.33575875970559e-06
-1.00003316013429e-05
-2.66075191501665e-05
-1.59098083954531e-05
-2.71694975366639e-05
-1.21314299964824e-05
-4.4432510139672e-05
-1.7262450472664e-05
-2.80060517630186e-05
-3.03992733457932e-05
-5.71652682222535e-05
-4.14793645754944e-05
-3.21826375964755e-05
-3.2780834539372e-05
-5.00832579341229e-05
-3.73236406470696e-05
-1.98768826630882e-05
-6.05787169472811e-06
-1.80659284589686e-05
-3.56422193569949e-05
-1.16409733531837e-05
-6.16091487108815e-05
-2.16663243019927e-05
-3.59564554576095e-05
-3.03503977840952e-05
-5.2600930597468e-06
-3.49228028502928e-05
-4.86747107681873e-05
-6.16605264923702e-05
-3.73774116222325e-05
-3.82485226453535e-05
-1.68658523698737e-05
-2.19108218407135e-05
-3.18552867689662e-06
-3.15257454840345e-05
-3.1928402957423e-05
-3.48664211870442e-05
-3.79678017345443e-05
-6.3701854209654e-05
-3.36529761041394e-05
-3.75233757824195e-05
-4.93297641642557e-05
-1.80337042345316e-05
-1.52398114683636e-05
-2.76537786945411e-05
-2.59315576754898e-05
-4.22403557551692e-05
-4.93687211234736e-05
-4.17764080183945e-05
-5.30447663287374e-05
-2.69293266461618e-05
-2.12864552882558e-05
3.68330568812711e-06
-1.84860350422786e-05
-2.06923199238492e-05
-4.05148394895288e-05
-2.70767511668948e-05
-2.28430620043658e-05
-2.74247202120345e-05
-5.93430050201881e-05
-1.8162264714676e-05
-2.31620410739533e-05
-2.76395996583531e-05
-2.88278774879958e-05
-4.41137169737045e-05
-6.29724547949944e-05
-3.24473092423008e-05
-4.35750727220771e-05
-4.85995600790012e-05
-7.52076437941144e-05
-4.09337390145387e-05
-1.05720037148046e-05
-4.7870973791944e-05
-2.23347643276771e-05
-6.12854621314744e-06
1.08936627733753e-05
-4.12331893805509e-05
-4.22812701911991e-05
-5.58030323504356e-05
-3.61827073915088e-05
-5.22349596014617e-05
-2.8219256496749e-05
-3.22968749724566e-05
-4.30464652175418e-05
-3.22963854893985e-05
-4.5510822907281e-05
-4.5038845429689e-05
-4.74988338245193e-05
-4.36608902727688e-05
-6.10660843652056e-05
-4.48497604155081e-05
-4.77982806708242e-05
-6.90168942240074e-05
-2.79973977858996e-05
-3.9047194494825e-05
-3.78177112138608e-05
-3.35080047577687e-05
-3.36351301954552e-05
-4.39643670069699e-06
-3.47049132667251e-05
-2.55620872845981e-05
-2.67307308879205e-05
-3.61408761991913e-05
-1.39702824376857e-05
-1.66800828043958e-05
-4.4112757891173e-06
-3.80862664546125e-05
-4.3115303705463e-05
-2.87737923308666e-05
-3.26950748047491e-05
-2.39756818386278e-05
-4.8729474569954e-05
-2.69676654497848e-05
-4.39382841645077e-05
-5.3363743937626e-06
-3.6177087723218e-05
-3.72130581400972e-05
-2.76897139565221e-05
-1.99019319451231e-05
-1.9540012986504e-05
-2.1054401456901e-05
-4.69949060611897e-05
-3.62722968379693e-05
-6.37664571157895e-05
-5.82629160143597e-05
-4.01676814504785e-05
-2.43946957643284e-05
-2.73648739184256e-05
-7.6916425312649e-05
-3.53010818194361e-05
-1.46584152796761e-05
-4.54213260986597e-05
-4.13484260741753e-05
-3.67420253844074e-05
-5.55399091145759e-05
-3.10526371682233e-05
-4.74319079442876e-05
-2.33211687400568e-05
-3.6607173970548e-05
-2.97387395654744e-05
-1.86265745028197e-05
-2.68088168405231e-05
-6.10600387824626e-05
-3.116560477297e-05
-3.21422827085173e-05
-2.24803401343556e-05
-1.87813722308127e-05
-4.56409378317258e-05
-8.97297816369097e-06
-3.91846731143897e-05
-3.51361235581495e-05
1.61222095304504e-05
-1.52520466347567e-05
-2.96193045543335e-05
-4.7463187208342e-05
-2.96101744498005e-05
-1.6780080915756e-05
1.96543783549695e-06
-3.26454080095576e-05
-5.04007708331851e-06
-3.17577568854957e-06
-2.914875048217e-05
-1.17461291703227e-05
-9.37762358572029e-06
-3.91276888738687e-05
-9.530683093943e-06
-1.99593155599835e-05
-3.45448918100074e-06
-3.45537705405679e-05
-2.22703853060777e-05
-7.74295644347505e-06
-3.60173881534434e-05
-3.0106570321248e-05
-2.26307432598903e-05
-2.82009322360824e-05
-3.50904792543389e-05
-3.34487036035158e-05
-2.47252330527187e-05
-1.07304331822787e-05
-2.73739880999753e-05
-3.43543977821738e-05
-6.15066535143259e-05
-9.92388346208335e-06
-3.28040626776357e-05
-3.30561646885479e-05
-1.76447106762481e-05
-1.41124066367614e-05
-1.94363095238891e-05
-1.46461909985513e-05
-3.39798524188701e-05
-4.38275859814816e-05
-4.47854158424001e-05
-4.13342993514744e-05
-4.57775306436489e-06
-2.38867499968396e-05
-3.36626851296297e-05
9.57491085672512e-06
-4.73093373947903e-05
-2.11028907304401e-05
-1.14924774480032e-05
-1.1947449680157e-05
-6.928339686487e-06
-1.69464314550051e-05
-3.0524962994294e-05
-1.43832185321725e-05
-3.39213003544514e-05
-2.63036300280163e-05
-5.20816851676236e-05
-3.44785184890406e-05
-2.57820401031844e-05
-4.48408497850496e-05
-2.22361640328092e-05
1.17961285224522e-05
-4.30613436385908e-05
-4.12429443998972e-05
-1.94128398550382e-05
-2.30801978510602e-05
-3.36209939976028e-05
-4.51377563771534e-05
-2.27766718627133e-05
-2.64599625895791e-05
-2.29540478760833e-05
-3.76639511273653e-05
-4.83368975699567e-05
-1.36729333111124e-05
-5.72264378295891e-05
-3.55743129605831e-05
-1.18569362654526e-05
-2.83227187203286e-05
-2.90055697587652e-05
1.55841989868221e-06
-2.41871108549363e-05
-1.68229327034155e-05
-1.71742748566462e-05
-5.09017217384206e-05
-3.01493000666385e-05
-3.34549435709502e-05
-2.02020489009032e-05
-2.33051323624041e-05
-4.01170386662686e-05
-3.20065625365833e-05
-2.19337339293721e-05
-3.3437020377124e-05
-3.76673129057237e-05
-3.06211017039461e-05
-2.45733986064463e-05
-3.26340220448392e-05
-1.59637592123758e-05
2.05490821834331e-06
-3.00759994613977e-05
-2.86178776009954e-05
-1.75506647016282e-05
-3.47840566797316e-05
-3.81524380040969e-05
-7.28672628434141e-06
-5.31174738827593e-05
-2.93619202430305e-05
-3.83458605650796e-05
-1.98793683048067e-05
-2.796295295822e-05
1.1821118024227e-05
-2.74206512491477e-05
-1.97580154399574e-05
-2.03538204353389e-05
-3.25843762692907e-05
-3.92252223119866e-05
-6.15367608200692e-05
-9.66719761302974e-06
-5.01343166500301e-05
-2.54038685216388e-07
-3.55161459138634e-05
-3.61592292473222e-05
-2.96467538269144e-05
-5.21824342772607e-05
-4.42928672337085e-05
-1.39719287651385e-05
-2.32050019227446e-05
-4.69573710220922e-05
-1.02136885103971e-05
-1.72376892116406e-05
-4.89992798307584e-05
-1.73347927682611e-05
-1.0937218152413e-05
-1.60748492321786e-05
-1.82891741256287e-05
-1.63199055872618e-05
-4.70113452849794e-05
-2.01640073764172e-05
2.26411016658477e-06
-3.10137326552633e-05
-4.01500183000361e-05
-4.43529089773311e-05
-2.4396711684123e-05
-3.24664332092043e-05
-2.33034178737787e-05
-2.62794157027088e-05
-1.76874235439541e-05
-2.36424506201255e-05
-1.06732918891566e-05
-3.17983137612422e-05
-3.96394262751013e-05
-3.80210251001493e-06
-1.12581840592086e-05
-4.52448681180185e-06
-1.13159021712234e-05
-2.59771666760373e-05
-2.09138511045656e-05
-5.68472428896838e-05
-5.01551508978761e-05
-4.06262315773028e-05
-2.96803198676295e-05
-5.0430281427531e-05
-4.09410652149002e-05
-3.62296823277743e-05
-1.52872974784522e-05
-3.63726835542719e-05
-2.35966543239741e-05
-1.85597671668599e-06
-3.74130246083246e-05
-2.70150077935653e-05
-4.2282065614472e-05
-1.99946072863437e-05
-1.93095855171159e-05
-4.63856194124378e-05
-8.30876504614544e-06
-3.88924407421341e-05
-3.37089729080943e-05
-4.8268668164655e-05
-9.2818932969619e-07
-4.83109797112027e-05
-1.97353999032876e-05
-3.46027311604676e-05
-2.4767875033608e-05
-3.82932132138127e-05
-2.25810333457401e-05
-1.16633187365131e-05
-2.36213797261963e-05
-5.06182547497853e-05
-3.87157349841323e-05
-1.59989998512208e-05
-3.67336354704593e-05
-1.80674832604832e-05
-2.24893747705966e-05
-1.38847217937795e-05
-1.05284785118768e-05
-1.6076929568697e-05
-1.78920522020333e-05
-7.27096146593896e-05
-3.06286197719988e-05
-4.41177625821366e-05
-2.66897415424194e-05
-2.09651841208935e-05
-2.8836680330775e-05
-5.30573559468073e-05
-1.30527262176374e-05
-5.70808992640994e-05
-5.56034433041207e-05
-4.36267091788619e-05
-2.87894792483437e-05
-2.17289512320724e-05
-9.86216074995761e-06
-3.62891013163803e-05
1.44525693725574e-07
-3.92811596101087e-05
-2.56788438933655e-05
-1.28815172387859e-05
-4.24506736118533e-05
-4.63780752629149e-05
-3.2990364536021e-05
-3.46993189940032e-05
-8.51618314644622e-06
-2.37348887971549e-05
-2.11612161478637e-05
-4.44263240094208e-05
-6.98017403534702e-06
-2.36253936033468e-05
8.2523392251655e-06
-4.76762777423683e-06
-4.18057467822607e-05
-5.59970884824898e-05
-3.71727716847143e-06
-1.5581075325947e-05
-6.80428249538033e-05
-5.14197346722008e-06
-1.73132207875968e-05
1.87366576666743e-05
-4.46732460910542e-05
-5.27773559109101e-05
-3.90468303526241e-05
-2.94425233555884e-05
-3.29801727952472e-05
-3.08688528745394e-05
-1.39819451968375e-05
-1.91810750819059e-05
-3.09058010246471e-05
-2.54982173505608e-05
-2.07254590679005e-05
-4.93274254004784e-05
-4.23343281114934e-05
-3.7811955030038e-05
-1.71031622198334e-05
-1.15989456842914e-05
-4.37880911371898e-05
-1.88662371309715e-05
-4.21528140499214e-05
3.06649917249956e-06
-4.11754765751494e-05
-3.20011253105329e-05
-3.83691355714195e-05
-3.05124895802163e-05
-4.24359039034738e-05
-4.23659504170607e-05
-3.97775980100814e-05
-7.28722529363705e-06
-2.47264148372276e-05
-2.90036827361077e-05
-4.59673382094328e-05
-2.18883539254718e-05
-5.50450680785353e-05
-5.58135522953158e-05
-2.92457995484224e-05
-1.48057253853288e-05
-1.69033761441447e-05
-3.27173603311836e-06
-3.80442779190875e-05
-4.04322216180201e-05
-2.27683707003685e-05
-3.95918783683707e-05
-3.89231495002079e-05
-4.2783142663562e-05
-2.59971838317359e-05
-1.70679680332256e-05
-4.80514270498232e-05
-8.66115412036839e-06
-4.46848088246097e-05
-6.42732362682998e-06
-4.02426321429814e-05
-7.194324699935e-05
-3.23204332898615e-05
-3.58214907258023e-05
-2.57363988477268e-05
-3.27663305296365e-05
-1.42871715052565e-05
-4.84911667164007e-05
-2.6979085290312e-05
-5.60436014996373e-05
2.02502633191943e-06
-1.8848890179114e-05
-4.41215104351184e-05
-5.45988382750954e-05
-3.02671536627563e-05
-1.51927804707986e-05
-5.62870033834931e-05
-2.05362843503582e-05
-4.66344063098898e-05
-4.44103397773985e-05
-4.15362747042814e-05
-4.48788469159707e-06
-1.00167211568851e-05
-2.29693638920384e-07
-3.1957968768916e-05
-8.80981322640816e-05
-4.51055517112965e-05
-3.01944027575245e-05
-2.2908171421146e-05
-8.91637662226108e-06
8.33511167110325e-06
-1.66770057817164e-05
-3.38845026132152e-05
-2.82800718602174e-05
-2.6514922634525e-05
-3.02518757970375e-06
-2.94345770618915e-05
-5.78475899991871e-05
-4.33488968689365e-05
-3.70377337822285e-05
-1.42354073656032e-05
-1.7353024074021e-05
-1.29955941928177e-05
-2.89820362613147e-05
-2.17644174373108e-05
-1.88170884567615e-05
-4.49277489483966e-05
-1.61430411642404e-05
-3.8270370401276e-05
-1.26640611886499e-05
-3.05199923822744e-05
-4.11568830577523e-05
-5.3949621308322e-05
-4.35800159621127e-06
-2.56126740520744e-05
-3.45393684623645e-05
-3.0061420704136e-05
-2.96592876662684e-05
-6.71554126205075e-05
-3.58387313912324e-05
-1.48417558104733e-05
-1.9827708984902e-05
3.67215840698047e-06
-4.03760349152668e-05
-4.21862327968079e-05
-3.98498283963582e-05
-5.00017915062975e-05
-3.08464428809975e-05
-2.72558989653937e-05
-4.78665697233809e-05
-3.6829979194385e-05
-2.14190059134514e-05
-5.11878405012042e-05
-1.20883618703957e-05
-6.06648082378363e-05
4.05985485771589e-06
-3.23546179834318e-05
-4.18442586326844e-05
-3.99234035231852e-05
-1.51638672319072e-05
-4.53936500311518e-05
-4.29122083387e-05
-1.61035301023781e-05
-2.36669401080238e-05
-2.84706767314817e-05
-3.18406370029015e-05
-5.48641129003727e-05
-3.66716664923698e-05
-5.37392358887576e-05
-4.71531231018667e-05
-2.62901097846343e-05
-4.93738228304033e-05
-3.72192443022157e-05
-4.78408480741484e-05
-4.83019806650258e-06
-4.19354521865136e-05
-1.32900318074409e-05
-1.77539227057268e-05
-3.63560964713891e-05
-5.23864104511598e-05
-1.58226002731659e-05
5.83773477670785e-07
-5.51566852504061e-05
5.36343350202319e-06
-2.04606790212358e-05
-2.94137042762193e-05
-4.51139575629078e-05
-1.85954350721426e-05
-3.08498919176548e-05
-3.30178175470558e-05
-5.27283659043583e-05
-3.28945607428051e-05
-9.30168024321356e-06
-9.23028336581426e-06
-2.8958261885364e-05
-2.35020406719813e-05
-1.81364969513026e-05
-2.60770264719713e-05
-6.92132955270688e-05
-2.64000107575127e-05
-1.68482292806881e-05
-2.25294938737783e-05
-1.49412661400452e-05
-4.61639412575106e-05
-1.20080737716713e-05
-3.25315215006951e-05
-3.07258461413838e-05
-9.79348320183856e-06
-1.64181169269996e-05
-4.17583902960812e-05
-2.09009211995903e-05
-2.28704887857731e-05
-8.41684744439504e-05
-4.70707741532258e-06
3.74783982080884e-06
-4.07356210826251e-05
-1.67110304773605e-05
-5.1577508231564e-05
-3.97692293847389e-05
2.21410819590321e-05
-2.46352402922872e-05
-5.03093102766984e-05
-4.65808506642964e-05
-3.60389699974305e-05
-1.80043772464846e-05
-4.19552664608644e-05
-1.57914900179651e-05
-3.1656984574587e-05
-2.5707392122343e-06
-2.43237453195404e-05
-3.78616725932441e-05
-3.43725234988818e-05
-1.25294029074176e-05
-5.42959315339101e-05
-4.43082019069144e-05
-4.06840432263707e-05
1.28417461720486e-05
-3.69751035213405e-05
-4.62665492072643e-06
-2.7364631406886e-05
-1.94885036783504e-05
-3.84370469672412e-06
-5.01373093499978e-05
-4.87095870318191e-05
-4.46949275964823e-05
-2.52500270148224e-05
-3.60822828375014e-05
-1.36170548781398e-05
-5.46468756529873e-05
-1.77083409346096e-05
-4.9414210046011e-05
-4.72420332771793e-05
-9.83564251951908e-06
-4.35441201250457e-05
-5.16397293446413e-05
-1.95390032920987e-05
-4.71318741469058e-05
-2.56813308187925e-05
-4.5384820352451e-05
6.33075095766208e-06
-4.40709769784966e-05
-1.91040826471763e-05
-2.95865565272769e-05
-4.47863165304131e-05
-4.88686543198556e-05
-3.65477463615622e-05
-2.30831798963687e-05
-3.25554988172653e-05
-1.80621536346776e-05
-9.35867564819604e-06
-2.45354473065711e-05
-1.2227502468242e-05
-3.86027704054934e-05
-1.51646919217524e-05
-3.6380849311819e-05
-1.11112789243319e-05
-4.29948628175321e-05
-5.68444091876684e-05
-3.170126440905e-06
-3.72440166548352e-05
-6.82954810684643e-05
-2.84101118604302e-05
-3.93508278493333e-05
-1.18398023130796e-05
-2.30833753492122e-06
-2.21307721367e-05
-3.64738684225493e-05
-2.11835746812843e-05
-4.01549230745806e-05
-1.61382885599259e-05
-2.83422334984639e-05
-5.97047358520345e-05
-2.35898413157147e-05
-5.46332450491044e-05
-5.54708151250714e-05
-3.58762100275499e-05
-3.30990875250406e-05
-3.74060021102144e-05
-3.24779941846812e-05
-1.98580939826357e-05
8.22583059491994e-07
-3.078972295701e-05
-4.76371377464896e-06
-4.04850090675968e-05
-1.72393801943938e-05
-3.59707930379299e-05
-3.14276721868938e-05
-1.98739304094554e-05
-5.53284087683143e-05
-9.11034142989169e-06
-4.61795095205921e-05
-3.90054007245769e-05
1.28641168559357e-05
-2.00201830034543e-05
-4.34638683384315e-05
-2.52535448432144e-05
-3.15063262080535e-05
-2.582283083043e-05
-1.67899104059402e-05
-4.12228817097969e-05
-2.49002277486649e-05
-1.45819287967423e-05
-2.13041667630785e-05
-2.14467941562059e-05
-2.07231847176536e-05
-6.2229412555589e-05
-4.59647987863579e-05
-1.99689873806855e-05
-4.0278338119584e-05
-1.30477271445487e-05
-2.73121262521944e-05
-2.00704316785152e-05
-2.16628066596166e-05
-1.66966559015216e-05
-4.13119074746286e-05
-3.86116852957952e-05
-3.30721030149102e-05
-5.71192319990566e-06
-8.5799035082808e-06
-2.08717079230243e-05
-3.32215107335649e-05
-3.23081311569124e-05
-1.65290349084524e-05
1.39523391201649e-06
-4.92236418510819e-05
-4.03983829918963e-05
-4.30915706307231e-05
-4.62831861042631e-05
-2.68981186733978e-05
-4.37147486342757e-05
-3.96819179423639e-05
-3.15723856000457e-05
-1.94249340114547e-05
-3.02584249404975e-05
-3.93821630202011e-05
-4.49767147533936e-05
-2.21662641536153e-05
-1.78751784241967e-05
-2.84438287474947e-05
-8.9330976018564e-06
-5.24248918193149e-05
-1.34317492871623e-05
-4.76985833428949e-05
-6.2563708573581e-05
-2.81012887197505e-05
-4.14701393268925e-05
-1.06727700136777e-05
-2.74377229851979e-05
-2.35390891241805e-05
-4.81547947182174e-06
-5.98500507488718e-05
-5.05194808785101e-05
-3.17840328058573e-05
-2.03326403707353e-05
-2.72188529988712e-05
-2.52845003301072e-05
-2.71932778670165e-05
-2.80135438120328e-05
-2.71147677436829e-05
7.71416256051181e-06
-6.6834581443443e-06
-1.51998842931695e-05
-4.17685616967766e-05
-2.59196525134929e-05
-2.01475999031535e-05
-1.56702093758761e-05
-3.87835363722491e-05
-6.06492734626048e-05
-3.9199432455112e-05
-2.59927011919704e-05
-3.8993745305049e-05
-3.04557170562147e-05
-4.28359978859094e-05
-2.03947364715472e-05
-4.2402854043748e-05
-6.0808408364048e-05
-2.33210774480619e-05
-2.32985512846539e-05
-1.48970445087529e-05
-3.87582031246156e-05
-2.54876396802578e-05
-1.09419770093154e-05
-4.11923481992733e-05
-2.64972472677105e-05
2.9044700927998e-06
-3.64685759560733e-05
-5.35979605104032e-05
-6.14910628942981e-06
-3.58340672785742e-05
-2.60045133529794e-05
-2.90685066910882e-05
5.24495107311907e-06
-4.09768127403133e-05
-2.45566923683522e-05
-2.40465262352848e-05
-4.40615400717938e-05
-3.08528808945923e-05
-6.49014996795713e-05
-4.09845162449398e-05
-5.54007016876277e-05
-3.29108589883122e-05
-2.59347145097315e-05
-3.5824716275924e-05
-3.430950390477e-05
-1.90891508044153e-05
-3.3425290699036e-05
1.62722944272274e-05
-2.85380644677412e-05
-1.25195462758613e-05
-1.65812354049307e-05
-2.08058324257934e-05
-2.69867670357582e-05
-1.53615599599147e-05
-4.55102613280884e-05
-3.03572355158988e-05
-3.51334431830664e-05
-2.20543679617241e-05
-4.73304713489865e-05
-3.45877237434021e-05
-2.04337697579383e-05
-1.35136063323119e-05
-4.05758114182165e-05
-3.55247058746235e-05
-2.97322339442144e-05
-3.68832031209927e-05
-3.97538959354447e-05
-1.73883847962686e-05
-3.56591247241225e-05
-2.81834480434088e-05
-2.12721322939957e-05
-2.59667326208507e-05
-3.12337568866128e-05
-3.96650754166428e-05
-3.42987173107348e-05
-8.49695353205368e-06
-2.99747240960278e-05
-3.2458389262786e-05
-3.69460476950346e-05
-1.75736681480068e-05
-3.00865112251047e-05
-3.59187723118227e-05
-7.12874180188919e-07
-2.31248217623111e-05
-3.54980042523668e-05
-1.90238967481688e-05
-6.26672679882871e-06
1.57769855540735e-05
-2.4453170938721e-05
-4.35113979087164e-05
-5.24209153084412e-05
-1.91989505634695e-05
-3.40120771587309e-05
-4.85966120703631e-05
-5.23167892560127e-05
-8.73634649220565e-06
-4.19497310768372e-05
-1.51377243391838e-05
9.22630359187136e-06
-4.06675615676604e-05
-3.05485227924552e-05
-3.39557730990448e-05
-3.72822047876156e-05
-3.84421616197228e-05
-5.77167468499941e-05
-2.17171075809058e-05
-3.22356197227422e-05
1.00804924594461e-06
-2.80563780761675e-05
-5.82100653948782e-05
-5.52099194068332e-05
-5.78126170456047e-05
5.56391001780502e-06
-7.56681563100813e-06
-3.13091461536613e-06
-2.26714689663877e-05
-6.03446699446442e-05
-3.91965875380165e-05
-3.96371800273326e-05
-1.50099628765872e-05
-2.6861418741998e-05
-4.84890867882931e-05
-1.14179645039194e-05
-6.20710597001247e-05
-5.5890325272984e-05
-3.65660447798514e-05
-1.38587771352955e-05
-1.2560200025309e-05
-3.47786112688062e-05
-2.49315070136019e-05
-2.92042742026445e-05
-3.58288575851498e-05
-1.99660044970237e-05
-1.95529499912375e-05
-4.13463749713937e-05
-4.01200827035829e-05
-2.72915381215469e-05
-3.52496300926342e-05
-1.63912797099728e-05
-3.76089644236377e-05
-6.59206979093792e-05
-1.63910529396645e-05
-4.42626531346154e-05
-1.34215403022842e-05
-3.51531667828691e-05
-4.09136865298266e-05
-4.58157651075764e-05
-1.4090149289403e-06
-4.22165175522302e-05
5.11601193013025e-06
-1.69029077038973e-05
-2.40184944613763e-05
-2.01614070966434e-05
-1.18326964327745e-05
-2.62661757151452e-05
-4.17496951238145e-05
-6.10461004180368e-05
-5.45277513781413e-05
-3.00689124784388e-05
-3.6098195590642e-05
-2.74109055090038e-05
-1.45701699133646e-05
-2.75852814046774e-05
-4.44387261865492e-05
-4.43576858710336e-05
-4.82981280856467e-05
-4.60122650894245e-05
-3.28255310429818e-05
-3.79999420686687e-05
-3.25133562729391e-05
-3.85709769931217e-05
-6.44458254477506e-05
-2.07182859181378e-05
-5.63937274962287e-05
-1.66012765543318e-05
-3.39922892225804e-05
-5.69100871222219e-05
-3.69506773700826e-05
-3.49789820863476e-05
-2.53891468195642e-05
-2.15741116624558e-05
-4.03565328057366e-05
-2.27241302771283e-05
-6.08158919827864e-06
-3.1614940278472e-05
-3.1705080980318e-05
-2.23742208095348e-05
-2.81071242863977e-05
1.52317704115642e-06
-1.95024454247467e-05
-2.14144473755838e-05
-9.20996667181415e-06
-8.40338078520685e-06
-3.34356892198518e-05
-4.57315557889827e-05
1.84345387355646e-05
-5.44297996592452e-05
-1.57894630381134e-05
-4.0619281478035e-05
-1.50942875641476e-05
-6.638970464958e-05
-1.15609136780745e-06
-5.93654949952384e-05
-5.47204134574247e-05
-3.87263030198562e-05
-7.7470856554824e-06
-5.50572243544371e-05
-4.9618642790221e-06
-5.38312288951174e-05
-4.35920093406009e-05
-3.26216461427962e-05
-6.59085151981164e-05
-3.71498069492388e-05
-2.48750674403588e-05
9.25477683112232e-06
-5.07789777343894e-06
-3.60970314035596e-05
-1.80382694386508e-05
-2.81956638653266e-05
-6.12527966140306e-05
-4.10721131981311e-05
-2.79488198500409e-05
-2.47298361173448e-05
-5.14366893923063e-06
-1.04177811426684e-06
-1.79426371161552e-05
-1.15164327632105e-05
-3.42352490863994e-05
-3.61735840627527e-05
-1.69994556297596e-05
-2.8302937778356e-05
-2.96993435070119e-05
-3.97484504487568e-05
-2.79130830138336e-05
-4.02472397927319e-06
-3.06957668253811e-05
-8.31571424363652e-05
-4.00472073181899e-05
-2.509222324066e-05
-2.96508413717704e-05
-5.22828972482733e-05
-3.51686069449991e-05
-9.9403073013459e-06
-2.48962699494513e-05
-4.48974432070933e-05
-3.69527291333103e-05
-3.01288740467994e-05
-2.75100429287133e-05
1.48611710172189e-05
-3.50256017826877e-05
-3.47039936168891e-05
-3.60877309085749e-05
-3.27312051387841e-05
-1.47175864510993e-05
-3.48795772856778e-05
-2.33625536967734e-05
-9.67580211275483e-06
-5.95889392602971e-06
-5.17525741720059e-05
-4.48897514621809e-05
-2.9157590754526e-05
-1.53879203132815e-05
-1.28499170785253e-05
-4.02176082394703e-05
-1.01866097219614e-05
-1.3431593079252e-05
-5.04869788755311e-05
-3.48171694753253e-05
-1.2039412872083e-05
-3.79643775571581e-05
-2.92486165228238e-05
-7.46126830729502e-06
-4.45587775199513e-05
-3.06188827615538e-05
-1.62461024057511e-05
-2.10663162939701e-05
-2.74842294680572e-05
-1.62339609826326e-05
-4.82827555204241e-05
-1.94094753845699e-05
-3.68466937818855e-05
-1.5468222318789e-05
-1.72765998738122e-05
-6.4632948378682e-06
-8.38482208706926e-06
-4.63160568576976e-05
-3.85627451405342e-05
-1.68669642134933e-05
-2.42329275570623e-05
-2.19229531057465e-06
-3.74031223617906e-06
-4.34121572841166e-05
-5.65183061922758e-05
-3.3946736669445e-05
-3.63769053411847e-05
-4.15176283673788e-05
-2.89007111027011e-05
-1.76225450097556e-05
-1.79030151745473e-05
-4.62983004777994e-05
-2.18145989110557e-05
-1.30320229349992e-06
-2.58651222587539e-05
-5.41762201729077e-05
-3.72223013191567e-05
-2.65752532820249e-05
-2.64209467124283e-05
-6.50742183750081e-05
2.44593899565833e-06
-4.16031376352031e-05
-3.71662555071772e-05
-4.04591611990628e-05
-4.32427630740922e-05
-1.94453453304628e-05
-4.9705410269222e-05
-4.48922386058916e-05
-4.3159720941917e-05
-2.27203099711569e-05
-4.22066044796671e-05
-3.30499224219766e-05
-3.30927907724429e-05
-2.61705440559426e-05
-2.17830697717996e-05
-2.95985215704868e-05
-4.35751835088478e-05
-4.16824737537248e-05
-2.02052030865402e-05
-1.54181486743334e-05
-2.68238687364678e-05
-2.10841883500637e-06
-3.31825492784632e-05
-4.89061915509296e-05
-4.18073191550421e-05
-4.33474379472519e-05
2.45106422029014e-08
-2.57217276650432e-05
-3.76759152709026e-05
-2.6107399135384e-05
-4.32877332392352e-05
-1.66630795182239e-05
-1.80339411595208e-05
-3.74968366878878e-05
-4.35372625562606e-05
-2.11097655524573e-05
-2.00211884951897e-05
-3.93760870463744e-05
-2.11872687319713e-05
-1.91676350887787e-05
-5.33573269595742e-05
-2.71402667617482e-05
7.75236869914249e-07
-3.28733488500427e-05
-5.30661757443021e-05
-1.60122945957071e-05
8.31937618568625e-06
-2.19401964454584e-05
-3.83187681077295e-05
-1.07026858514904e-05
-1.81950120527832e-05
-2.60374747623278e-05
-3.80417011768496e-05
-2.58925703430982e-05
-2.76542549990603e-05
-4.7643527050118e-05
-5.68656832238753e-05
-2.75435718232997e-05
-2.87388181441378e-05
-2.67570805999797e-05
-3.58245227636099e-05
-3.35380220988903e-05
-3.79188585846689e-05
-5.47949149024091e-05
-1.75026274412624e-05
-1.59191022684507e-05
-4.92793039070617e-05
-3.8888754203071e-05
-2.75136362356299e-05
-1.49213493152581e-05
-3.383571727026e-05
-3.5095590425124e-05
-7.9370538121852e-06
-2.59549963625523e-05
-4.55683130142101e-05
-3.99969434195133e-06
-3.19657295873911e-05
-3.88116318635498e-05
1.85645437183538e-05
-2.83898676337149e-05
-2.74585181130598e-05
-1.83547410418402e-05
-9.49327163338524e-06
-2.22662430312319e-05
-2.84595717344861e-05
-4.25442690634196e-05
-2.90496422013735e-05
-2.22431960447425e-05
-2.30034622465213e-05
-5.8253753462489e-06
-2.53389668446148e-05
-2.45171204917907e-05
-2.40174033080973e-05
-3.93519887780465e-05
-2.32512431595032e-05
-8.6340444362937e-06
3.91830274184587e-06
4.10552363254634e-07
-3.0815318538545e-06
-2.28296940690956e-05
-2.75095105874831e-05
-3.19460406814918e-05
-3.56117785418123e-05
-3.94657518839058e-05
-2.15050894556028e-05
7.06240413178575e-07
-1.88670196743384e-05
-5.7530335439853e-05
-1.24386597197709e-05
-1.63268398789855e-05
-3.40504897473411e-05
-3.96579313517015e-05
-5.32902334971671e-05
-1.65567271774752e-05
-1.71757001391622e-05
-3.13090079729962e-05
-3.78997532464302e-05
-3.09160213847244e-05
-3.41583449410293e-05
-3.11434349760287e-05
-1.85653517499644e-05
-3.77197818030567e-05
-4.32088579386176e-05
-1.35551833625509e-05
-4.10383370578612e-05
-4.24940297685206e-05
-1.99990451167638e-05
-3.98138537948423e-05
-1.66188876764877e-05
-1.49389385964736e-05
-3.68108495488064e-05
-3.996918612749e-05
6.62070993376256e-06
6.55723235346306e-07
-3.57250298693366e-05
-5.32713627837227e-06
-3.14921810411951e-05
-2.05257356913412e-05
-1.96396803394547e-05
-1.62405258266288e-05
-3.88959280739197e-05
-2.34213135683396e-06
-2.31525583071561e-05
-2.4631136260099e-05
-8.51655856443127e-06
-6.45038447199615e-05
-3.8645296139223e-05
-2.73951611951037e-05
-4.92256733984292e-05
-4.48046464318568e-05
-2.79468768933178e-05
-2.46591568773084e-05
-1.37161614033925e-05
-3.6267178457349e-05
-1.79212023356751e-05
-3.380237468123e-05
-2.99616343668523e-05
-2.80160079802307e-05
-2.39091847300409e-06
-3.20491111315092e-05
-2.22264030051427e-05
-1.90011179234069e-05
-4.55811286329605e-05
-1.11260359887617e-05
-2.3947149812356e-05
-2.67866097824267e-05
-4.53619443137997e-05
-5.03185479857497e-05
-4.26774892801506e-05
-3.40641836464397e-05
-4.47304946485023e-05
-2.50095501357148e-05
-1.09942966944417e-05
-4.65106835298306e-05
-3.25109608218718e-05
-5.13744830902724e-05
-4.96154255906417e-05
-2.78443244532162e-05
-4.54357367606206e-06
-2.75782882662064e-05
-4.53414203391609e-05
-2.85909906692426e-05
-1.96797448196771e-05
-8.9952592518092e-06
-1.49109008947745e-05
-3.96663981291617e-05
-2.41167284229455e-05
7.80014193850061e-07
-5.50624955484853e-05
-2.71623077357951e-05
-3.55321566958104e-05
-2.70405164144415e-05
-3.78382634152787e-05
-3.67009087369942e-05
-3.41918952570304e-05
-9.66129616814737e-06
-4.84684854534201e-05
-2.94799338448284e-05
-1.21593334585074e-05
-8.59958164035909e-06
-3.10810351216759e-05
-6.55606934410091e-05
-5.45610506706987e-05
2.1657502581608e-05
-4.5871910740363e-05
-4.25127649444669e-05
-7.43858912619534e-06
-2.21137285516568e-05
-3.51954186736083e-05
-3.75771036096471e-05
-4.65440298703589e-05
-5.80882852596645e-05
-4.78701745168259e-05
-4.69346572233812e-05
-5.41238940944799e-05
-1.85221642760326e-05
-2.44787224765959e-05
-3.78828795467764e-05
-4.04768079256046e-05
-2.7996458105674e-05
-3.54189067460385e-05
-4.4982977934184e-05
-8.6418358154775e-06
-6.20543917837675e-05
-4.78830955584095e-05
-2.99466876295389e-05
-4.82464849900635e-05
-2.98677541399929e-05
-2.23753077295083e-05
-4.21693191165245e-05
-4.53755295988403e-05
-5.1982914707347e-05
-4.27571825489031e-05
-4.71176431414726e-05
-3.63587784883297e-05
-2.02446442531721e-05
-1.68945841652066e-05
-3.95508243887067e-05
-3.08696992482928e-05
-3.17191353282123e-05
-2.08064305975436e-05
-2.49684914586479e-05
-3.0096931681035e-05
-2.38172648456047e-05
-9.44438201283512e-06
-3.90493816666418e-05
-3.06155100080802e-05
-3.00786948700549e-05
-3.75906855899161e-06
-4.21752159626925e-05
-1.27184645259324e-05
-2.71694468983657e-05
-2.15613919816588e-05
-2.66042609482382e-05
-2.13571983087902e-05
-4.37406166583099e-05
-2.50419245061e-05
-3.02318616953328e-05
-4.47456038443203e-05
-3.20792246480867e-05
-3.24629070592519e-05
-5.89471374725633e-05
-1.56618730277822e-05
-5.38514342645304e-05
1.51967017422116e-05
-4.29357070340353e-05
-2.62219495294967e-05
-1.84862559428679e-05
-4.98612859267237e-05
4.81710553531436e-06
-3.45880118584741e-05
-5.53825510010171e-05
-4.46133834115336e-05
-2.03956866444302e-05
-1.07609983528206e-05
-2.73216132188003e-05
-1.15579122837862e-05
-1.49226429173708e-05
-5.06063228371966e-05
-4.40376881548217e-05
-1.23033106843131e-05
-3.97482333441773e-05
-5.48544324565934e-05
-6.78960815102205e-05
-5.95746927452777e-05
-4.11277736667543e-05
-4.55690575634485e-05
-2.9034394410807e-05
-5.33312896954116e-05
-7.37191991590773e-05
-2.75849198378488e-05
-2.64881095257274e-05
-3.27785671836846e-05
-7.74358729923654e-06
-4.39128754345317e-05
-3.90463087173834e-05
-5.38830736076632e-05
-1.80094639017415e-05
-3.36431580532214e-05
-3.91287592240397e-05
-2.777680903683e-05
-1.24392723504225e-05
-5.54260184912964e-05
-3.60795492568303e-05
7.6241046537827e-06
-9.00851742017237e-06
-1.94483819694494e-05
-3.60452437117532e-05
-5.66580004456149e-05
2.83201333855155e-06
-3.40228573393859e-05
-2.01418237797752e-05
-2.30704900792399e-05
-2.76622120260564e-05
-7.11603178046829e-06
-3.33204278707568e-05
-3.30689725530101e-05
-2.58914628275543e-05
-3.66982296019703e-05
-3.22636325991229e-05
-3.07639756497713e-05
-2.45088529666698e-05
-1.69902619521694e-05
-1.22891121805282e-05
-2.42683756676556e-05
-3.35288661624915e-05
-5.39159490683735e-05
-4.63956905527726e-05
-4.22937976706954e-05
-8.74404517497943e-06
-1.43528242993807e-05
-4.6056536108324e-05
-2.82201983391265e-05
1.34091163727944e-06
-1.9587330993265e-05
-1.34418513777319e-05
-4.59915565884878e-05
-3.62231558667104e-05
-4.92126496009358e-05
-2.33832866881946e-05
-5.77052684825757e-05
-3.79193891474729e-05
-4.7627154502059e-05
-5.33906695746992e-05
-2.6319237173143e-05
-4.59422115339583e-05
-3.87988197328093e-05
-2.89032881413722e-05
-5.47255902148777e-06
-4.10770620536118e-05
-2.67692672346507e-05
-9.9789240079359e-06
-3.72994950447531e-05
-1.31629695224803e-05
-9.38303251757657e-06
-4.97693863852793e-05
-2.20580276349184e-06
-8.26871604371515e-06
-4.45231412498586e-05
-3.7007086051322e-05
-4.21428692765958e-05
-4.97502992193744e-05
-4.84160722437772e-05
-1.23474095960799e-05
-6.13700592149661e-05
-5.44887056787022e-05
-3.5606645726122e-05
-4.38049359348556e-05
-2.53483015746155e-05
-7.55465724148629e-05
-3.22137518382714e-05
-2.14576342389657e-05
-3.04202345572024e-05
-1.11070508813119e-05
-4.9382165755563e-05
-4.95477063731745e-05
-3.82864551070399e-06
-3.78974736797907e-05
-3.21466122452292e-05
-2.06288179656565e-05
-2.45221480696309e-05
5.11798559463236e-06
-2.02803161948946e-05
-3.21672228525806e-05
-3.86032791831258e-05
-9.85337144211027e-06
-1.50361155896506e-05
-4.02594986735509e-05
-5.00583947350291e-05
-1.87385844757301e-05
-3.77697248169849e-05
-2.33849860473786e-05
-1.56320325717099e-05
-1.73218145276794e-05
-6.98192238995517e-05
-2.24499780779666e-05
-3.74780702869291e-05
-7.06187757243249e-05
-1.49133862333992e-05
-3.12448466350013e-05
-3.33341319720328e-05
-3.56062073189636e-05
-3.13303267044734e-05
-1.30369371010585e-05
-4.69668986562839e-05
-1.68698255075187e-05
-3.57213168064277e-05
-2.99051039750266e-05
-3.96627117029892e-05
-2.19283685444196e-05
1.30530562033048e-05
-1.69859270393969e-05
-3.004974452358e-05
-3.32610186698844e-05
-2.0242286973254e-05
-4.23785096922249e-05
-1.62699150115879e-05
-1.08200336077393e-05
-2.8481219294786e-05
-3.03719416191682e-05
-1.27169222234728e-05
-2.74970487040534e-05
-4.91445202842689e-05
-1.07651865656842e-07
-3.5469696345928e-06
-2.63586245409978e-05
-3.42673679149425e-05
-3.5270536416483e-05
-5.02227375874963e-05
-2.45760560184212e-05
-2.88432138265075e-05
-1.20180500327256e-05
-3.34950955261125e-05
-4.45495805401495e-05
-6.608675370568e-05
-3.22908786164011e-05
-4.61893851801645e-05
-1.42645729559465e-05
-6.8558728293908e-05
-5.49224155629776e-06
-3.66059752148546e-05
-1.19413641958265e-05
-4.83769621204655e-05
-3.86628617286575e-05
-3.80030313329335e-05
-3.27915057151793e-05
-2.36189265664239e-05
-3.36092009393121e-05
-3.29855147779579e-05
-4.39082959421456e-05
-2.21094052991922e-05
-4.63920982301159e-05
-2.34643395260907e-05
-4.14595616408239e-05
-5.17214617397592e-05
-3.42508739255762e-05
-8.76239406573232e-06
-2.59414460954654e-05
-3.17734638355266e-06
-4.53152836493882e-06
-4.34249415159815e-05
2.11442309757127e-06
-6.48814846804546e-06
-3.5696052777684e-05
-1.16654858453719e-05
-4.86209277849817e-05
-3.38643271358667e-05
-5.75727353270689e-05
-3.70150288402225e-05
-3.31845884763445e-05
-2.98976651200213e-05
-1.750974066368e-05
-1.38760513466491e-05
-4.60102551134227e-05
-3.8036710491491e-05
-2.75695232825101e-05
-1.665727872947e-05
-1.55845604550046e-05
-3.97527313842444e-05
-1.9400979551271e-05
-3.10840420566973e-05
-3.13983947830755e-05
-2.30537538563956e-05
-3.4989101249708e-05
-4.56038376286141e-05
-2.04082847265225e-05
-4.87515674594272e-05
-5.30208423191985e-05
-1.41961071372142e-05
-4.18438187772386e-05
-2.83167407481078e-05
-1.95707285865791e-05
-1.07949638619474e-05
-2.27723156082685e-05
-2.45728300174622e-05
-1.08835986180333e-05
-6.96782043743242e-07
-2.43264873014205e-05
1.55554209788365e-05
-4.05309313571621e-05
-4.06713755240385e-05
-4.86741894813854e-05
-3.23989314331534e-05
2.76597668367341e-06
-4.10822213122432e-05
-2.24834083552374e-05
-3.12923091635492e-05
-3.32539963079306e-05
-1.73413915838778e-05
-1.77010298412938e-05
-4.56748113295166e-05
-3.8392034716759e-05
-3.58902936394864e-05
-4.60226219665813e-05
-4.36967147389949e-05
-2.2422890226712e-05
-4.93017860144338e-05
-8.48669836056974e-05
-3.58264795526201e-05
-5.18010531556647e-05
-5.13304057700225e-05
-1.81479353736034e-05
-3.49048702002668e-05
-4.73062508053707e-05
-2.80767957038929e-05
-3.98845040873847e-05
-2.46928348955125e-06
-5.69277643757466e-05
-1.36655420303169e-05
-4.10683739904514e-05
-4.07240135136593e-05
-3.34180392463799e-05
-2.79187265851229e-05
-4.83931876035026e-05
-1.13738840201056e-05
-4.37387765552308e-05
-6.9269411285502e-05
-4.14876861768197e-05
-1.9825025803183e-05
-1.66126522429407e-05
-2.6772661987114e-05
-4.34626159784386e-06
-3.8813177369653e-05
-1.92336036110671e-05
-6.83973134851602e-06
-1.06128420892589e-05
-3.1178798299805e-05
-5.89162427410501e-06
-1.30749600411815e-05
-2.12460943569698e-05
-2.51274908184216e-05
-1.71959590107719e-05
-2.28245927332473e-05
-1.64132130783236e-05
-7.15139575163582e-05
-2.62671626868694e-05
-4.13334443155226e-05
-4.52215251857958e-05
-1.2556500069172e-05
-4.75180678843959e-05
-3.90255802354409e-05
-1.88842335073815e-05
3.22913156170985e-06
-2.63580840100587e-05
-5.43159702076998e-06
-6.09663437056905e-05
-2.5513275527968e-05
-2.28355926938902e-05
-3.65283595596387e-05
-2.85236170986155e-05
-3.19478265943842e-05
-4.02946172172917e-05
-9.16381459940245e-06
-4.04053960575156e-05
-7.92917864166015e-05
-4.95371307357125e-05
-1.37590518471347e-05
2.02452646710036e-06
-5.90332527059212e-05
-2.10847777585598e-05
-2.475252678403e-05
-4.63405341032895e-05
-1.30499900628405e-05
-1.50728250067467e-05
-4.07218713390248e-05
-2.43202773765848e-05
-1.90313313117942e-06
-1.6643111191886e-05
-9.45019520326758e-06
-4.97301393181421e-05
-2.54317970189235e-05
-1.99563208159768e-05
-4.99657116060956e-06
-1.31607082004851e-05
-3.09009754565271e-05
-3.33193506504022e-05
-1.57972761503812e-05
-2.01160771027087e-05
-3.72386866305363e-05
-2.67988015277121e-05
-3.17128612570425e-06
-2.5786675336486e-05
-3.42757222049046e-05
-3.55835892037516e-05
-2.17798185465204e-05
-4.4524213644574e-05
3.35940359841458e-06
-2.38115797391744e-05
-2.49016584534236e-05
-2.74485368837251e-05
-4.58844092662354e-05
2.55396524640517e-06
-2.23304136509928e-05
-2.94572142614251e-05
-3.44251600786939e-05
-1.28920373971615e-05
5.34793613561797e-06
-7.19088362517032e-05
-1.52087457176548e-05
-3.55979729464321e-05
-2.93906683839051e-05
9.62718152084378e-06
-2.98236122337608e-05
-6.89821769386013e-06
-5.99775456094406e-06
-2.30075827023144e-05
-4.33235929404724e-05
-3.49540876211134e-05
-3.52217354675201e-06
-2.57153320263556e-05
-1.0587829617709e-05
-6.96579571636503e-05
-2.76756771226278e-05
-2.58013417693436e-06
-3.64383704842707e-05
-3.75972392881192e-05
-5.91134732995199e-05
-4.54981980095435e-06
-1.63375058696806e-05
-2.08543472402007e-05
-1.59044329005673e-05
-5.84605918417236e-05
-7.25435122548176e-06
-6.01189923228302e-06
-9.32866128723968e-06
-3.64684576491766e-05
-3.46183616963347e-05
-4.80294251595948e-05
-3.82810620654421e-05
6.37494748848657e-06
-3.61065686294899e-05
-4.75851382223555e-05
-1.76018427312641e-05
-1.36184477095255e-05
-2.65461093783344e-05
-2.83373801105384e-05
-2.78828986546853e-05
-2.44923962581579e-05
-3.26724300041852e-05
-7.67426035024752e-05
-6.90686138350127e-06
-4.3517020759228e-05
-4.63846694352954e-05
-2.12858276645173e-05
-1.62425804393413e-05
-2.36514183024598e-05
-3.57452470032707e-05
-5.07689120093165e-05
3.04711221256884e-06
-2.8719165783851e-05
-2.85280218016594e-05
-3.05440682830692e-05
-2.45591160195705e-05
-9.61129712248587e-06
-2.66355727639105e-05
-4.04220480090299e-05
-5.69146535176944e-05
-2.78024186692685e-05
-9.55387876664865e-06
-1.98807342268962e-05
-5.45599226573094e-05
-2.91990193073894e-05
-3.69909336967293e-05
-1.08524487628284e-05
-4.62918347131028e-05
-2.03018860217121e-05
1.20975297362216e-06
-3.73837788241267e-05
-3.11350012120108e-05
-4.25918609322012e-05
-2.28796277688263e-05
-2.35454265080036e-05
-2.71035311795306e-05
-2.89116978069103e-05
-1.54858609195867e-05
-2.11966727776642e-05
-1.72210466971844e-05
-8.75129063918354e-06
-3.83244021628715e-05
-5.97398658545363e-05
2.60421458227966e-06
-2.42556069324512e-05
-3.9715395882513e-05
-1.51348537233609e-05
-4.96484077583319e-05
-2.21900100317816e-05
-3.53291119802931e-05
-4.56823530594957e-05
8.19239175507928e-06
-3.18208790762017e-05
-7.23171544295993e-05
-3.49468101444764e-05
-1.22005840339425e-05
-4.53330328994687e-06
-4.04561873673982e-05
-3.17629602609528e-05
-3.5460826163089e-05
-4.14590738981925e-05
6.88811877896703e-07
-4.9518838899523e-05
-2.96845831115596e-05
-1.75361746866681e-05
-2.94475008875229e-05
-4.05247169638535e-05
-5.26419166840599e-05
-1.7495379348309e-05
-1.00766396296282e-05
-2.75109218939509e-05
-4.31452873186486e-05
-2.94206245456885e-05
-1.79974117149068e-05
-4.42544629511724e-05
-6.21124748049017e-05
-7.10017268489251e-06
-2.01500492686046e-05
-1.54310186122266e-05
-2.4696121060815e-05
-3.81402731750398e-05
-1.7829679277893e-05
-3.89208948786977e-05
-8.97598076386108e-06
-4.0441791616004e-05
-3.10535108396831e-05
-2.52018103579952e-05
-4.24451529915921e-05
-3.72019281847733e-05
-6.15432799368948e-05
-6.68412450007424e-07
-1.52269328171538e-05
-3.34096924631342e-05
-3.10470846975429e-05
-4.8085655226991e-05
-4.36063216034524e-05
-3.52514033467937e-05
-3.80797884185746e-05
-4.39887512001662e-05
-3.54522508065645e-05
-3.0489928960528e-05
-5.1944632025915e-05
-7.56051956266957e-07
-2.82777935386674e-05
-4.4836086556088e-05
-1.7493049546217e-05
-3.34207749296498e-05
-4.7145120759641e-05
-2.53155722029192e-05
-3.7366823052744e-05
-2.21133379244815e-05
-5.7930410681934e-06
-5.15761986774755e-05
-2.85740064733313e-05
-3.12372454344245e-05
-2.57094725047952e-05
-4.25193698596667e-05
-3.75555123345942e-05
-5.07740132451721e-05
-1.32048939269947e-05
-3.38017620172005e-05
-2.9253695487323e-05
5.49249108288673e-06
-2.13042992324085e-05
-4.31420807813438e-05
-5.31192862136754e-05
-1.35259439010157e-05
-7.23119614601458e-06
-2.11243349043256e-05
-2.69320511580663e-05
-5.92223049218647e-05
-1.6455581913993e-05
-2.90072876314066e-05
-1.12655936844626e-05
-2.81832874179067e-05
-2.2960795754977e-05
-2.0070587282429e-05
-2.78601389148228e-05
-2.01403119099228e-05
-4.56910495284595e-05
-3.4311310982868e-05
-1.59853494994997e-05
-2.46750513299447e-05
-2.30971840110525e-05
-2.02440546716689e-05
-5.64477971657378e-06
-2.71028045582482e-05
-4.81462756975812e-05
-3.67717494143221e-05
-4.24014437592114e-05
-4.8275963436452e-05
-3.45684408191161e-05
-3.09883081868031e-05
-3.6720119910646e-05
-2.02589055887517e-05
-2.75766490734576e-05
-1.12078179081363e-05
-6.89316824108915e-05
-1.86455360049251e-05
-9.14220872025047e-06
-4.11396034847093e-05
-3.72761815471165e-05
-3.36357032916097e-05
-3.91267018188668e-05
-2.64609837010956e-05
-2.19047389030051e-05
-9.1154064224034e-06
-4.16302900618483e-05
-4.84037268684164e-05
-4.56339517826959e-05
5.59487113272025e-06
-1.99748445149416e-05
-2.87667882498465e-05
-5.35306749838057e-05
-4.48774642852455e-05
-2.65070354506964e-05
-1.33185683862294e-05
-5.31229883052301e-05
-1.32813808207344e-05
-4.81822220973075e-05
-6.35374583954228e-06
6.8742596161809e-06
-2.02306481917093e-05
-4.27254284695076e-05
-3.15619963855949e-05
-4.34214026094834e-05
-7.00262700325503e-05
-4.16396518953638e-05
-1.73620462216414e-05
-3.89647173651166e-05
-3.09618070588335e-05
9.12688240176158e-07
-2.0337130438558e-05
-4.42713872103151e-05
-2.58158375446388e-05
-2.48557829019159e-05
-4.30727580395734e-05
-3.48920984425939e-05
-2.1354044230163e-05
-2.93441016781836e-05
-3.75437671302908e-05
-2.20809267157559e-05
-3.91788862372332e-05
-3.65068645234225e-05
-2.62558140146174e-05
-4.22801581449523e-05
-4.45650706993849e-06
-1.82822272514059e-05
-1.98173515414547e-05
-3.37089010162881e-05
-2.89624586091919e-05
-2.49331260329553e-05
-1.58814543307194e-06
-2.47494757091743e-05
-4.40693313746253e-05
-5.40218003509584e-05
-2.47929663185614e-05
-4.83677734619543e-05
-2.27868268338093e-05
-4.22608928312593e-05
-4.15285415468895e-05
-2.33118688969989e-05
-4.46232978775945e-05
-2.80409050852581e-05
-1.69754644334514e-05
-2.54002622320488e-05
-4.0945420716891e-05
-2.73891937238668e-06
-2.82624462319468e-05
-2.82780651333672e-05
-3.43689211196351e-05
-2.17364630292195e-05
-4.34296549480624e-05
-4.53176708852254e-05
-2.84500891730963e-05
-2.68179700207233e-05
-2.31825132633233e-05
-1.5702865104707e-05
-1.65718199920927e-05
-4.72900022225477e-05
-3.34744742753546e-05
-2.32072323153834e-05
-1.85841026154625e-05
-1.4214009336209e-05
-4.13476891437388e-05
-2.4368294279451e-05
-2.92533664626506e-05
-3.1329723067261e-05
-2.24664215122273e-05
-7.37991725823198e-06
1.8102943013764e-06
-4.20827448030248e-05
-4.68422440003636e-05
1.30524588353313e-05
-1.87183431693092e-05
-3.09735935556856e-05
-1.82294744585097e-05
-6.45333727368246e-05
-2.07077993535995e-05
-3.2779375330708e-05
-5.45549009427798e-05
-5.59870060679504e-05
-2.2464083878777e-05
-3.69734871847784e-05
-7.81249273410242e-06
-4.62029148539495e-05
-4.485375509946e-05
-2.5568223158957e-05
-2.71121752623143e-05
-2.25155289925754e-05
-2.54791141445833e-05
-1.29774677466826e-05
1.20977745404337e-05
-5.35564615432806e-05
-3.65663156678592e-05
-2.67191988785533e-05
-5.14671659120103e-05
-2.56510020099766e-05
-3.74685735383094e-05
-3.34688574735047e-05
-3.62091668087091e-05
5.08193442087984e-06
-4.84737791983235e-05
-5.08602580578998e-05
-2.14352984683392e-05
-3.90547868084862e-05
-6.15182892188865e-05
-2.20398058793787e-05
-5.30261273152374e-05
-2.72586382501025e-05
-2.19710267837931e-05
-4.59951012405535e-05
-1.72358761165552e-05
-1.5789558746621e-05
-3.07849449147981e-05
-1.80187239155602e-05
-4.28953459265263e-05
-8.46987796128232e-05
-3.42875811042825e-05
-4.01089720774859e-05
-6.01238094332628e-06
-1.96898409127272e-05
-3.9739733428402e-05
-2.46932092509769e-05
-3.61948571691764e-05
-6.22672314535085e-06
-4.61962699028936e-05
-3.94806457085269e-05
-1.00506997055205e-05
-3.55372102215081e-05
-2.2334075586875e-05
-4.01322789570703e-05
-2.20151446978259e-05
-8.28573559966073e-06
-1.19308055550347e-05
-2.30060895986493e-05
-2.89175710381791e-05
-6.55881213312965e-07
-1.09944937773281e-05
-4.30297111065465e-05
-1.51634628331836e-05
-5.29186806927609e-05
8.59572855989448e-07
-3.38762080241682e-05
-1.91648737813704e-05
-2.96950786742867e-06
-1.45993288650051e-05
-5.11181133747228e-05
-2.23166741237394e-05
4.61668505105587e-06
-1.81193425001715e-05
-4.56368557146892e-05
-3.47077475554597e-05
-7.01946200029216e-05
-3.6062885953786e-05
-3.17444055593993e-05
-5.23229088284808e-05
-4.40870032408587e-05
-2.61784320940302e-05
-1.47368947163345e-07
-2.75213106290774e-05
-2.3638611653355e-05
-3.38652521501152e-05
-5.64055798078367e-05
-1.30476464748528e-05
-5.86465461038387e-05
-3.33445468500286e-06
-4.86734964359785e-05
-1.3541464569831e-05
4.95385981546147e-06
-5.04465189412041e-05
-1.25840953967282e-05
1.18808698814419e-05
-1.4514840369065e-05
1.106403871213e-05
-1.92918320565877e-05
-3.93169330465089e-05
-6.88828605511033e-05
-4.65690547121656e-05
-6.58318392591979e-06
-1.79311645828456e-05
5.56930924618126e-06
-2.68718013248544e-05
-3.58571796073093e-05
-2.66200440659264e-05
-5.16327243696191e-05
1.96426870579977e-06
-4.1734098704596e-05
-3.933728514579e-05
-3.17838301409549e-05
-3.7183097994451e-05
-3.40988450491112e-05
1.47189422593468e-06
-1.79395948046277e-05
-4.03997476337819e-05
-2.52878416412151e-05
-7.3386401080981e-05
-3.67450238506851e-05
-2.10558007400517e-05
-4.95286708963544e-05
-3.89069353600065e-05
-4.05433136756047e-05
1.37238941363354e-06
-8.47118088053103e-06
4.49900425125509e-06
-5.03825641038437e-05
-2.64484139512703e-05
-4.09416884506286e-05
-2.69186695405337e-05
-3.63492378551284e-05
-4.20927643192127e-05
-2.26071481545711e-05
-2.45628530869326e-05
-3.96467469055908e-05
-5.69490944124203e-05
-3.6981961073243e-05
-5.72089037554426e-05
-3.93950506137059e-05
-2.41265922042557e-05
-4.43549529821714e-05
-1.5720669913202e-05
-3.81947674429891e-05
-4.59286401038911e-05
-4.78047954279804e-05
-6.59574234054928e-05
-2.19060996263675e-05
-2.38479424177025e-05
-1.96209851259725e-05
-2.25472163602227e-05
-2.21177243866744e-05
-5.73009268008893e-05
-6.16017995148462e-05
-4.46083540172368e-05
-3.86603026813577e-05
-3.52900850059639e-05
-4.48138461890662e-05
-4.22394135594216e-05
-3.89368670897386e-05
-1.20311889392122e-05
-2.45400275078984e-05
-2.12033572785417e-05
-4.42919305801895e-05
-4.75309447436726e-05
-3.48120314557935e-05
-6.4440584017341e-06
-2.46578249244067e-05
-3.90042109754399e-05
-2.98178155970378e-05
-3.16895590020918e-05
-3.65022485229572e-05
-3.47601983966052e-05
-5.01906035152052e-05
-2.60816710430044e-05
-3.21576221693811e-05
-5.82626921523924e-05
-2.48141926634472e-05
-9.00607425452611e-06
-2.00839099613626e-05
-3.72395966779223e-05
-4.10485545464334e-05
-3.8150506950488e-05
-6.75027589701618e-05
-1.26452096544245e-06
-2.17912942093362e-05
-3.87929074623232e-05
1.23645341585824e-06
-7.2359559921078e-06
-2.22236717439962e-05
-3.6151531673114e-05
-4.20200237899143e-05
-3.26719717683644e-05
-2.03413568244334e-05
-2.38871124203071e-05
-1.61489858360879e-05
-3.93415488212149e-05
-4.28027450388262e-05
-4.89191346345794e-05
-6.65858912068193e-05
-3.0997524713444e-05
-2.91444916927139e-05
-9.17724919229982e-07
-3.16437755812101e-06
-2.7973916699598e-05
-3.25824851377087e-05
-1.52252362467586e-05
-4.00773711002354e-05
3.0833112315887e-06
-2.11948830948831e-05
-4.54330474429158e-05
-4.12379443979831e-05
-2.7211066242917e-05
-2.43351530312291e-05
-3.47009007811688e-05
-1.71430845926576e-05
-5.7861504234358e-05
-3.7149766173164e-05
-3.41178042777149e-05
-4.73706522215393e-05
-1.80912490217901e-05
-9.24911440713874e-07
-5.21942638754625e-05
-1.74528464704622e-05
-2.54197988013955e-05
-2.21267426610073e-05
-4.59568590472664e-05
-4.17744286046113e-05
-2.66599331121533e-05
-5.406292113743e-05
-1.87264917127392e-05
-3.44233604825773e-05
-7.61629794795696e-06
-1.54293960144031e-05
-4.30537999173876e-05
-3.45207812330256e-05
-2.61768472167986e-05
-1.69942873663587e-05
-1.61274831771764e-05
-4.32259538519854e-05
-4.56002114676346e-05
-2.33005729008241e-05
-2.12207400451183e-05
-8.6971310068837e-05
-3.01123099481745e-05
-4.74346630517814e-05
-2.66454662087096e-05
-3.78050108791867e-05
-4.56358836180928e-05
-2.69037734615509e-05
-2.89344064449296e-06
-6.19933762091019e-05
-3.30083579639241e-05
-5.55274304681427e-05
-4.52812725129853e-06
-2.17806320634892e-05
-2.08736999259507e-05
-1.2900369310245e-05
-2.963079876704e-05
-2.24099453303976e-05
-3.19975839877027e-05
-4.24967255042074e-05
-5.31714563045848e-05
-2.33713325254518e-05
-1.70142765563781e-06
-4.43413928855926e-05
-7.00086807471048e-05
-4.26343090302263e-05
-2.03991258949279e-05
-1.73483722174673e-05
-5.54553978798492e-06
-2.96000504009825e-05
-3.6903749942085e-05
-4.61953632912991e-05
-3.95090500931938e-05
-1.56705876197569e-05
-2.34546256425621e-05
-2.04565835563216e-05
-2.45505016082545e-05
-4.86145119321216e-05
-2.12736883428427e-05
-4.19692295451199e-05
-3.19358066143312e-05
-7.01216883170197e-05
-1.43224936061308e-05
-4.86256465476099e-05
-6.75165031699826e-05
-2.57050272173671e-05
-3.02970070061651e-05
-4.85042127008542e-05
-4.38637840234019e-05
-1.37230225337198e-05
-1.2913126826599e-06
-4.61264413585742e-05
-1.02725048105234e-05
-2.24490293532228e-05
-2.33680653337082e-05
-3.64252200212831e-05
-2.75321312004109e-05
-9.5809959437049e-06
-2.30070536158359e-05
-2.39123342992423e-05
2.92930056966794e-06
-2.14338208404751e-05
-3.40669511273461e-05
-1.81342036234224e-05
-4.06955233014179e-05
-2.92532457142725e-05
-4.28085537831546e-05
-3.54260703632429e-05
-2.55142101917337e-06
-5.38747038523532e-05
-1.2967588700327e-05
-7.39806434450286e-06
-5.99194103087745e-05
-4.12887174636457e-07
-4.55057481831651e-06
-1.90754815351121e-05
-2.58066353178136e-05
-3.30282680968596e-05
-4.71858805727091e-05
-1.80832471461793e-05
-2.49961160853146e-05
-2.87013035756381e-05
-5.68434232966797e-06
-6.97877105808915e-05
-3.68125215196933e-05
-2.14556908185134e-05
-4.56595968742778e-05
-8.49373129456475e-06
-1.4462198168026e-05
-2.23572567308036e-05
-2.59588559163393e-05
-4.55651488528179e-05
-4.46702464200937e-05
-2.75963602079431e-05
-4.54557431549346e-05
-3.96091687161339e-05
-3.367059425024e-05
-4.64008580741631e-05
-5.02254556570452e-05
-5.42114556273767e-05
-2.48903664549276e-05
-3.0402178271812e-05
-4.59038714711816e-05
-2.72139722992905e-05
-5.09606624373021e-05
-3.46151776246244e-05
-3.91350805903193e-05
-3.54331769660031e-05
-3.06900668442745e-05
-4.65272704683249e-05
-1.62594914203439e-05
-9.87792421107132e-06
-1.64317031238403e-05
-2.1962093251352e-05
-1.15505778415072e-05
-3.80288384971612e-05
-3.07677770208518e-05
-2.51689474647449e-05
-2.82633719455637e-05
-3.11575405684025e-05
-4.58738880832812e-05
-4.30760589626215e-06
-1.22854487279998e-05
-3.42597355841911e-05
-4.37559468594273e-05
-5.24488908761388e-05
7.00447901268401e-06
-5.00315509659376e-05
-3.77433828855638e-05
-3.60039944869479e-05
-5.3267281508252e-05
-1.70224068193407e-05
-5.71234578981816e-06
-6.11292651100586e-05
-1.74199010635534e-05
-2.65757551264547e-05
-4.10230680800871e-05
-4.23790645686283e-05
-2.81183787396579e-05
-6.6339418973796e-06
-2.93621731703724e-05
-4.10818365159191e-05
-5.15517950092672e-05
-2.21974042864375e-05
-2.97583943267829e-05
-3.72239109025958e-05
-1.92564165051336e-05
-2.18755473181585e-05
-5.60822596888854e-06
1.04717137082368e-05
-3.46244436206488e-05
-3.49818170812889e-05
-4.51328603767519e-05
-1.96072387205689e-05
-9.73374097592236e-06
-3.80368613688394e-05
-1.30019548035503e-05
-3.06879581972831e-05
-1.90669180260851e-05
-2.23983744052767e-05
-4.58409647716993e-05
-4.41580259242359e-05
-5.44025922666137e-05
-3.34253419779936e-05
-3.59545320029532e-05
-2.43194740574442e-05
-2.26490613680958e-05
-4.75790579828815e-05
-4.31616473159059e-05
-3.62876881899085e-05
-2.11106294150375e-05
-3.48311952712557e-05
-4.84777047384313e-05
-1.8896360396433e-05
-2.03027197561836e-05
-2.92734284292096e-05
-1.4194408101392e-05
-1.39626999392524e-05
-2.11986311947065e-05
-5.55574701273569e-05
-3.81108801807467e-05
-1.21001704104821e-05
-2.68282202232025e-05
-3.06295850134302e-05
-1.96012909828375e-05
-2.91982749236861e-05
-3.68278471776453e-05
-3.65943161403074e-05
1.27075016386747e-05
-5.65568040824546e-05
-2.39832274725597e-05
-2.22949278733704e-05
-1.33955931234424e-05
-4.04342162745373e-05
-1.41482086014343e-05
-6.69603808242681e-06
-4.32076681436324e-05
-3.4477399645084e-05
-1.96578507890779e-05
-3.2475724671511e-05
-1.65670912535074e-05
-7.44208439513731e-06
-3.05069532335413e-05
-2.27319827469399e-05
-1.5449167958485e-05
-3.200569764859e-05
-8.37393207162979e-06
-1.31995912413421e-05
-3.00668894089724e-05
-2.05713035249674e-05
-2.56263716674673e-05
-8.07428650385349e-06
-2.52873826480294e-05
1.9147806214721e-05
-2.85329212621582e-05
-5.8621764486249e-05
-1.33214881962849e-05
-1.55541903837274e-05
-3.70665954281712e-05
-2.59583834292842e-05
-2.14670579710021e-05
-2.38698534712848e-05
-2.30305555173619e-05
-4.01210351921678e-05
-2.19864387183689e-05
-3.58491344178794e-06
-4.56334376047004e-05
-2.91634491143927e-05
-3.16940492798261e-06
-3.22407843787719e-05
-4.00840196625178e-05
-4.29050164586216e-05
-1.19096030623651e-05
-3.41939700721101e-05
-5.41920043172391e-05
-1.34612357333949e-05
-4.69867577502453e-05
-1.42913374774126e-05
-1.88573281503352e-05
-1.81283688713181e-05
-2.92952799787306e-05
1.11578406080721e-05
-7.8281109303465e-06
-3.17693911940701e-05
-5.93148563656509e-05
-2.51368584283729e-05
-5.34311218343406e-05
-4.76628917269349e-05
-3.45778656433423e-05
-2.31350228397056e-05
-2.17021842379283e-05
-2.66841158112915e-05
-4.82020471449008e-05
-2.91605397716455e-05
-4.84471498890029e-05
-2.59864237757493e-05
-1.92860040693303e-05
-3.21213125005054e-05
-1.85948608352777e-05
-1.62669977442038e-05
-4.56786392472055e-05
-1.72938708611124e-05
-2.02678566342068e-05
-6.29613299371406e-05
-2.09749869850474e-05
-2.41401658074435e-05
-1.95196213491425e-05
-1.05078176811117e-05
-2.74331070148969e-05
-1.86322486257692e-05
-3.2712169980612e-05
-2.32196324647957e-05
-3.73504927475803e-05
-3.82215833742723e-05
-4.34352867834945e-05
-4.05374850305387e-05
-2.66077774153586e-05
-3.52620113061672e-05
-2.98547281516551e-05
-1.46745556798055e-05
-2.6197479322098e-05
-4.15282357921839e-05
-1.19329086940081e-05
-3.36412781895516e-05
-1.83917852726873e-05
-3.14452909263794e-05
-3.58742491703031e-05
-4.70820215061946e-05
-5.54986717803135e-05
-4.47473177879376e-05
-3.40963793577087e-05
-3.34539224013445e-05
-6.86639965056306e-06
-3.37231202528296e-06
-1.49143759000902e-05
-8.12529091967743e-07
-6.09361768547918e-05
-1.31642768153535e-05
-2.60897929688428e-05
-1.49897616507497e-05
-3.44857120632241e-05
-3.23920715769043e-05
-2.58053803252417e-06
-1.99621280585974e-05
-9.91956732537323e-06
-5.77670897624958e-05
-1.70045348128573e-05
-3.19233132963059e-05
-4.57415269266563e-05
-3.66718056646696e-05
-8.20483443611387e-06
-7.51958978714719e-06
-3.57405611657007e-05
-1.5828292681651e-05
-1.24611387465275e-05
-5.43825256358253e-05
-2.66132305895663e-05
-1.2146832440571e-05
-5.85925670968051e-05
-3.60487779291135e-05
-1.23038912944392e-05
-1.52390692172772e-05
-1.25269531690834e-05
-6.9795703432182e-06
-1.69375052329616e-05
-4.72282153804666e-05
-2.65741607051796e-05
-5.19240402454627e-05
-9.92132963267559e-06
-2.7864969865934e-05
-2.51202774139933e-05
-3.53945841663423e-05
-2.45738333221475e-05
-8.1200568415546e-06
-8.81418733140357e-06
-4.40806684639551e-05
-3.86836997964169e-05
-1.96447865575688e-06
-3.87620385016392e-05
-5.78865026520013e-05
-5.88872619589187e-05
-3.685266794155e-05
-1.55598661627693e-05
-3.48221663001643e-05
-3.27653659539024e-05
-3.43128156044239e-05
-3.59377022734325e-05
-1.27523269923686e-05
-3.933364614728e-05
-3.02533562174639e-05
-4.36641577528974e-05
8.83742870827026e-07
-3.25535347338571e-05
-1.67436889596147e-05
-3.55808254574717e-05
-4.02548754949099e-05
-2.55748206244338e-05
-1.32916927951232e-05
-3.34737664542211e-05
6.89339064609075e-06
-3.97679686263722e-05
-1.25143771550455e-05
-3.24550229378175e-05
-3.35928482751331e-05
-1.93426282176205e-05
-4.30562774018249e-05
-3.02577355787572e-05
-1.37645929401533e-05
-3.9159094920157e-05
-3.20278388712034e-06
-1.67731814806601e-05
-3.43629429067894e-05
-2.69986951754858e-05
-1.40524916572536e-06
-6.35889129864894e-05
-1.60108012567169e-05
-4.89544333316747e-06
-5.77561165141067e-05
-3.29127576354883e-05
-3.79652312078095e-05
-6.4728671033095e-06
-4.04346696838462e-05
-2.00843076419472e-05
-1.0633475625007e-05
-4.05436466201608e-05
-6.52762641147022e-05
-7.06612452967086e-05
-2.96882612103281e-05
-3.41296116417943e-05
-4.3929154589862e-05
-2.80867532738082e-05
-3.46236728920532e-05
-2.29084585247201e-05
1.08585440841259e-05
-4.11451567918012e-05
-4.25909795053823e-05
-1.88395558590166e-05
-2.57255150293414e-05
-3.11826561407268e-05
-1.56518708011936e-05
-1.49402610222803e-05
-3.76537712384117e-05
-1.32887930585274e-05
-2.78142937939988e-05
-1.67927240412821e-05
-4.1864970114553e-05
-4.6038461522123e-05
-4.75004878558607e-05
-9.11159202246592e-06
-4.22145124114794e-05
-6.31968261146275e-05
-2.10136046027021e-05
-2.39565518746994e-05
-4.79394820480874e-05
-3.26091117195908e-05
-2.28022666143237e-05
-2.67690498106151e-05
-4.32705991642463e-05
-3.00913355474451e-05
-5.08227385587513e-05
-1.03015330156255e-05
-5.87052574240937e-05
-4.78395913804933e-06
-3.97213103350295e-05
-4.92105440837758e-05
-1.7293006674481e-05
1.10458276685101e-06
-1.29296148129479e-05
-2.33970363385572e-05
-6.61518735332872e-06
-1.91618861395398e-05
-3.1535413805566e-05
-1.49454361374179e-05
-2.93051190972145e-05
3.61685866389662e-06
-1.7827392578867e-05
-2.52919889488529e-05
3.29696325350065e-07
-3.30291994620753e-05
-2.41264233311114e-05
-3.95435172391758e-05
-5.08563112313302e-05
-8.13115657275062e-06
-4.11840259289159e-05
-4.63461463566645e-05
-2.19859888005787e-05
-2.58035777862366e-05
-6.91091147380309e-05
-1.99463222829655e-05
-2.88299144402195e-06
-2.62890803657936e-05
-3.74710116520547e-05
-4.68792036096165e-05
-5.68485473704239e-05
-8.73625658153525e-06
-9.42712049314074e-06
-4.39775707692922e-05
-2.00456474167155e-05
-2.5939656309674e-05
-4.35447167646071e-05
-1.92033863051869e-05
-2.09073182111908e-05
-4.31665434985534e-05
-4.41697323230544e-05
-2.12561381993913e-06
-5.26874916899503e-05
-3.3821830963907e-05
-4.73287218252044e-05
1.4624123153268e-06
-1.83280423508235e-05
-3.56905262400827e-05
-2.03343582730439e-05
-2.86758127357884e-05
-2.27246052113341e-05
-4.36665946962363e-05
-3.53080572536193e-05
-4.57623687792086e-05
-4.1295692718243e-05
-6.14701144165587e-05
1.00552254413811e-05
-3.05103850212967e-05
-7.80491802688723e-06
-6.65374800477214e-05
-8.85888264441353e-06
-2.66112994895265e-05
-2.96330725231541e-05
-1.20244288675405e-05
-3.86473727591548e-05
-3.13965344548079e-05
-5.76691934502158e-05
-3.68497749305409e-05
-2.45828616073015e-05
-7.12171946132438e-05
-7.72126046728792e-06
-5.20930593988935e-05
1.7297814818841e-05
-2.36061510719594e-05
-3.73518840396114e-05
-3.49818655147922e-05
-3.41997470981768e-05
-1.18122804408537e-05
-4.03185438479445e-05
-2.5749309784511e-05
-3.53437463372051e-05
-2.14933360324174e-05
-1.97483098199231e-05
-2.03012489573345e-05
-1.60752615010171e-05
-4.08386954789054e-05
-2.50044011883677e-05
-3.90427178803189e-05
-1.24448985778034e-05
-1.42309237865007e-05
-4.2508175016173e-05
7.44346724643941e-06
-5.66641173043215e-05
-4.89060789383094e-05
-4.73521053533009e-05
-6.21333582087752e-05
-3.49061063326084e-05
-4.01645393028706e-05
-3.79486391017022e-05
-3.55797182035687e-05
-1.83642205486422e-05
-1.93933480306265e-05
-3.05512750491362e-05
-8.76027326431174e-06
-1.85352370390708e-05
-5.30062986284628e-05
-2.7003472097912e-05
-1.48722447846199e-05
-4.34018675257962e-05
-5.26262944163387e-05
-4.08892681640508e-05
-5.21714681410508e-05
-2.91925036180997e-05
-3.00465746718982e-05
-2.29334713867214e-05
-4.50648787075076e-05
-3.53279953018662e-05
-4.09648841614487e-05
-2.73459655958577e-05
1.83222763639552e-06
-4.14900901551982e-05
-1.60821044461332e-05
-6.89592067957299e-06
-4.63963589491189e-05
-4.67933487284849e-05
-2.89262404654989e-05
-2.57725715430532e-05
-2.13574099193436e-05
-2.33280860286664e-05
-5.50574025076232e-05
-3.19910372023092e-05
-5.66544294715904e-05
-2.46912801853745e-05
-1.72999448731799e-05
-4.23302904414237e-05
-5.9310016401406e-05
-1.58047738888695e-05
-2.32657782365142e-05
-3.81112528763091e-05
-3.86711485050512e-05
-5.99486902689968e-05
-2.70734281394606e-05
-5.44083741567996e-05
-1.47859872543211e-05
3.30083107982939e-05
-4.46708682609997e-05
-4.51494282606098e-05
-2.13102783108437e-05
-5.33159521558483e-05
-3.21954615093136e-05
-1.31462243895525e-05
-2.99517916932118e-05
-2.34021483055083e-05
-1.60760648466142e-05
-6.39671451311003e-05
-3.4451145819032e-05
-6.39198546737085e-05
-1.44655850951356e-05
-3.63769134754995e-05
-1.43374624378729e-05
-1.32395229955424e-05
-1.30493405526201e-05
-3.37169434243945e-05
-3.15061282422973e-05
-1.12147824732018e-05
-4.77758062987974e-05
-4.08602039831158e-05
-7.66994060248089e-06
-5.2607330412417e-05
-2.23230053011456e-05
-1.70592186659262e-05
-4.77022619390439e-05
-4.05908194011226e-05
-4.05456625100544e-05
-1.13874813472809e-05
-4.38593098419586e-05
-2.81412056121915e-05
-2.65988376753847e-05
-5.20334247260233e-05
-6.26867479671979e-07
-2.52544635397548e-05
-1.75685691133467e-05
-4.69881998924971e-05
-3.25797744473075e-05
-3.81476032098154e-06
-2.20556920858867e-05
-3.27693178381795e-05
-3.58709696831686e-05
-3.60104374478493e-05
-5.11422191390463e-05
-1.68410416950557e-05
-3.61426003741396e-05
-4.54233304082775e-05
-2.86639797924655e-05
-2.0155395800693e-05
-3.09850660045613e-05
-1.8602126537966e-05
-4.73656804312644e-05
-3.11904105296072e-05
-1.19611145990742e-05
-1.74723272592269e-05
-4.18906792903427e-05
-2.85240309317936e-05
-3.71144922529677e-05
-4.53721309470332e-05
-2.26365914750667e-05
-3.03185595869431e-05
-2.54690266814211e-05
-1.87988894681038e-05
-2.61995249480446e-05
7.87317102339008e-06
-1.69668516197861e-05
-9.93927528076635e-06
-9.08152830558421e-06
-4.06308280326314e-05
-4.51330538787022e-05
-1.72904956079645e-05
-4.72348380837126e-05
-6.22694274013549e-06
-1.51977869216964e-05
-8.36546723651432e-06
-5.33983196499681e-05
-4.59877959015332e-05
-1.33110185513967e-05
-2.70634409355922e-05
-1.18677615264081e-05
-6.56855246341088e-06
-3.28312010135623e-05
1.78670269131791e-05
-1.61805496780983e-05
-9.76463777085716e-06
-2.125819520578e-05
-4.13881288759396e-05
-1.97611485501171e-05
-1.42324174405978e-05
-2.64640902378069e-05
-1.32710376638244e-05
-2.28792991349183e-05
4.77046786435921e-06
-4.9036768365106e-05
-1.74252294955654e-05
-2.31269476733494e-05
-1.44494058482139e-05
-4.88908713041068e-05
-4.01860882110854e-05
-1.9973041765528e-05
-4.99813618842744e-05
-4.6369364370755e-05
-2.74018804111243e-05
-3.05091217579217e-05
-1.06633036010184e-05
-2.63666741636949e-05
-2.01252791592257e-05
-2.00018255101369e-05
-2.4250195915796e-05
-4.58279248915067e-06
-1.1490352923169e-05
-5.99028757380693e-05
2.50803301103034e-06
-1.23356484164385e-05
-1.6086373940905e-05
-1.2919197476837e-05
4.01498945043847e-06
-2.34176947579544e-05
-4.66347934753096e-05
-3.11103724551075e-05
-4.62480114031674e-05
-3.77818750335144e-05
-4.23665551332034e-05
-4.89261808119125e-06
4.86107488639303e-06
-2.97962663606418e-05
-5.48415239085587e-05
-2.00825832011936e-05
-4.10723093902851e-05
-4.543310989366e-05
-6.63030808571491e-05
-4.5238130870055e-05
-4.51300184107669e-05
-2.61281353908479e-05
-8.13452346090989e-06
-2.97836148019894e-05
-3.15594627517259e-05
-4.75310600978396e-05
-7.26353161242589e-06
-4.47049249757815e-05
-1.52780344476711e-05
-3.71193963911283e-05
-4.14438728468276e-05
-2.48729602233343e-05
-4.52039671347045e-05
-3.01498919434253e-05
-3.05216603830495e-05
-3.70135242570558e-05
-7.50736819436229e-06
-3.66150838358628e-06
-3.99511545378537e-05
-2.46027604143485e-05
3.10478657660276e-06
-1.21702016355866e-05
2.77591220725274e-06
-3.78878245626289e-05
-4.17980327958153e-05
-3.63655089498149e-05
-4.74188936079054e-05
-1.98489509528866e-05
-2.55963153907614e-05
-4.6176153011579e-06
-4.09086156250284e-05
-2.56343533879469e-05
-3.511959068789e-05
2.7991073356122e-07
5.73952562146756e-06
-1.45422746431127e-06
-8.09070586496144e-06
-3.86016389918457e-05
-3.6547221701806e-05
-3.49760369200204e-05
-1.96786406054552e-05
-4.22501489080657e-05
-5.73922306531497e-05
-1.88729043677488e-05
-4.38569849290392e-05
-3.9508008588131e-05
-4.81843528729875e-05
-4.49217859716208e-05
-4.32798182231485e-05
-6.46147018388863e-05
-2.65237604798249e-05
-3.06479054466702e-05
-3.5721313808863e-05
1.00077398987817e-05
-4.57848692831421e-05
-1.47579986744002e-05
-5.20111947417479e-05
-2.79057176381936e-05
-8.64049132914623e-06
-3.27668905200154e-05
-4.11923355368731e-05
-3.03908630999438e-05
-2.70137103871407e-05
-1.86957276487351e-05
-2.12468589815096e-05
-2.051878053449e-05
-1.00557574231399e-05
-4.87935364411552e-05
-2.75987694927467e-05
-3.92737959781273e-05
-2.08743217515544e-05
-3.87409596848114e-05
-4.77830434874864e-05
-4.70287349920933e-05
-2.61330836619293e-05
-4.64775685211029e-05
-3.11420454566346e-05
1.48687194638715e-05
-2.54586893934252e-05
-2.58581357522718e-05
-2.80912028003954e-05
-2.59835495428099e-05
-4.79648510976728e-05
-3.75330651304321e-05
-1.28925846144079e-05
-1.68543649912374e-05
-4.49833773252316e-05
-7.71074452161567e-05
-5.97839857253185e-05
-5.09498669344682e-05
-2.34492910898969e-05
-4.43962737925046e-05
-1.63553994536721e-05
-3.39703995802037e-05
-1.32334264454216e-06
4.35598202326412e-06
3.80722900550404e-06
-4.19297736901388e-05
-3.22204345397813e-05
-2.971506687933e-05
-3.03058061787161e-05
-2.20466540197164e-05
-4.73967181860628e-05
-2.80357983404076e-06
-2.81433223628456e-05
-2.13367096139976e-05
6.71619226675282e-06
-1.94561017739001e-05
-4.996427723074e-05
-2.91297883022443e-05
-1.63272673885807e-05
-2.32797877888209e-05
-2.66852457635591e-05
-1.58820183986472e-05
-4.42634254706703e-05
-2.89665716301477e-05
-1.34580251516684e-05
-1.55357702523944e-05
-5.08489254015963e-05
-2.85696544374576e-05
-5.86886446509842e-06
-5.66030515851282e-05
-3.64321052660903e-05
-2.27891786291002e-05
-7.87688879438918e-05
-4.2678350496162e-05
-3.90035069736087e-05
-2.31755912613852e-05
-2.66197981330307e-05
-4.84907089911277e-05
-2.34878129125846e-05
-1.85071071004353e-05
-8.31592474894595e-06
-2.15212950604647e-05
-2.79791686555565e-05
-3.16806729061221e-05
-4.41587330263993e-05
-1.51819886619742e-05
-2.87730880506015e-05
-3.82333856625851e-05
2.65834450937545e-08
-1.86206704127733e-05
-4.2152130692058e-05
-4.29723541411434e-05
-5.18969463874987e-05
-2.66668673489846e-05
-4.73137004760781e-05
-2.57811714042375e-05
-2.9585220267019e-05
-1.5192797089002e-05
-3.09789178378757e-05
-2.69936813709132e-05
-1.80849196207344e-05
-3.42019596697868e-06
-1.84304378390626e-05
-3.98214123159848e-05
-2.56669510611534e-05
-3.86090676908656e-05
-3.76358103420669e-05
-1.59389903676076e-05
-1.89738461180143e-05
-5.49381700601427e-05
-2.06123053662527e-05
-2.34291496550587e-05
-4.29538452105457e-05
-3.4134468315902e-05
-1.52993030830116e-05
-3.03905148106664e-05
-3.99298444146878e-05
-3.04844528402266e-05
-3.00458918187045e-05
-3.20646894633077e-05
-3.6581884970007e-05
-3.72543239821576e-05
-4.76596752496801e-05
-2.04880429521438e-05
-3.3218649340685e-05
-3.16253085043262e-05
-1.47276701155927e-05
-3.00307861128184e-05
-4.45869813306801e-05
-3.656674039528e-05
-5.04570472443224e-05
-4.12212044037521e-05
-1.17946891444831e-05
-1.55834297094985e-05
-2.77940738618795e-05
-4.66028895650646e-05
-1.30090281155949e-05
1.09000205550844e-06
-2.80583112141579e-05
-4.31079561860445e-05
-7.44202405073562e-06
6.41881881883286e-06
-4.07270688340165e-05
-2.84328883697019e-05
-1.04315765051513e-05
-1.91382871130754e-05
-1.30759366846205e-05
-2.86886978356537e-05
-1.96593913197019e-05
-2.23961240670328e-05
-3.73866429618365e-05
-3.74817083698792e-05
-3.90342567187371e-05
-3.10858190029197e-05
-4.05973446247152e-05
-2.7283167698817e-05
-1.96589352598818e-05
-7.92031308262627e-06
-5.24012858602073e-05
-2.19534864494066e-05
-3.29258248851606e-05
-3.79582232556841e-05
-1.7828028321011e-05
-2.46233242897279e-05
-2.50535630836421e-05
-1.65605423961845e-05
-2.90475189469859e-05
3.80773001992827e-06
-3.61234751614163e-05
-4.35575309413505e-05
-3.47066125530231e-05
-3.92780514910181e-06
-3.28197596269143e-05
-2.59769356195189e-05
-2.25891750173364e-05
-5.57981840584587e-05
7.06384430134534e-06
-4.78300712839196e-05
-1.04804226524525e-05
-3.12969869153577e-05
-3.10102791314004e-05
-2.40986887700576e-05
-2.86648738776356e-05
1.00700249595664e-05
-1.53357256160588e-05
-2.14620072635748e-05
2.02318728432605e-05
1.04121325215922e-05
-5.80016028727069e-05
-4.23232918881328e-05
-2.46714834791369e-05
-1.79005199544324e-05
-1.17734455005499e-05
-3.96233775651968e-05
-2.59780127256379e-05
-3.38216335373024e-05
-4.37323061874121e-05
-2.59898518451662e-05
-2.90289601581339e-05
-2.87477185282779e-05
-2.1659443376788e-05
-4.46509596547068e-05
-5.30697142051061e-05
-2.51105422458358e-05
-3.10579230735461e-05
-4.36495135019933e-06
-1.05427290109065e-05
-3.03636154964663e-06
-4.91868475304263e-05
-2.44713367092382e-05
-3.83825792424516e-05
-3.41263956640947e-05
-1.14655088120307e-05
-4.72983919477246e-05
-2.09701672042741e-05
-1.89667011671759e-05
-4.93677536295145e-05
-3.01058223211531e-05
-3.47652842389055e-05
-4.7779726485453e-05
-9.95321432041955e-06
-4.08534614806307e-05
-4.82628128638783e-05
-3.232725313739e-05
-9.51652208242014e-06
-6.52591278874589e-05
-1.89795222372256e-05
-3.74245232036333e-05
-3.31934180236992e-05
5.53226857149209e-06
-2.8894719391546e-05
-5.78294865543105e-05
-4.57305513938186e-05
-2.94097573075071e-05
-5.01786884805608e-05
-5.57355242887855e-06
-1.10044010149533e-05
-2.30372046084785e-05
-2.69797722617194e-05
-7.14513798939945e-05
-3.56045376263726e-05
-3.95020720561702e-05
-2.42360102427268e-05
3.12494268602362e-06
-8.81822931999551e-06
-1.72370663668951e-05
-8.86967196414118e-06
-2.83941586738547e-05
-1.50182090378052e-05
-4.82568889068445e-05
-3.1955510614078e-05
-5.57564751123314e-05
-4.15351208336711e-05
-1.36409241071832e-05
-1.96886337876515e-05
-1.9707705842366e-05
-6.9788683558627e-07
-4.10580530101031e-05
-3.25203870113286e-05
-3.95200544005243e-05
-4.65313691412065e-05
-1.89045655830086e-05
-4.51422281844471e-05
-1.95134839501641e-05
-2.5790091963601e-05
-2.44884213826379e-05
-1.89675044910226e-05
-1.65417515173268e-05
-2.7691002359762e-05
-1.26350832622206e-05
-4.26923474227505e-05
-4.38796105072406e-05
-3.13709493990874e-05
-3.78225889913336e-05
-2.15554047278806e-05
-5.02873688575564e-05
-2.60003592566474e-05
-3.23246664320757e-05
-3.49017860117207e-05
-2.38698735219239e-05
-1.46211217212452e-05
-2.5797153536689e-05
-5.47583948492639e-05
-8.95145912306569e-06
-4.75797869563292e-05
-1.83752048632405e-05
-9.97747900205157e-06
-2.18925660455101e-05
-2.30196908657617e-05
-5.28497246268723e-05
-4.25283417540836e-05
-3.61301531677504e-05
-4.96523895680932e-05
-1.75174404320593e-05
-1.25015953706669e-05
-1.10748628035088e-05
-3.39228194413152e-05
-7.19133821321055e-06
-2.36279331382434e-05
-1.97762503116009e-05
-4.30931521623292e-05
-7.02528580276573e-05
-1.90730229360378e-05
-5.1376412337158e-05
-3.90936298243256e-05
-4.53094724683821e-05
-5.27628820629736e-05
-4.9024426569297e-05
-3.27684336589159e-05
-2.14837975193171e-05
-3.63529539972865e-05
-1.42008261629222e-05
-1.62560875667733e-05
-5.48997106071154e-05
-3.59671480412859e-05
-1.71393872950856e-05
-3.28368170401289e-05
-2.86833000003528e-05
-4.51500866848157e-05
-1.2209395001737e-05
-6.65703017485721e-06
2.09473143645274e-06
-2.43616683538822e-05
-2.94748115560203e-05
-4.8274013766774e-05
-2.23214116884201e-05
-5.25379756411482e-05
-2.82394292734321e-05
-9.05277278874805e-06
-2.27996727547636e-05
-3.43544245381851e-05
-2.92062525877563e-05
-4.24694711850389e-05
1.32123227851026e-05
-2.69675301833115e-05
-8.55083202852908e-06
-3.14502731531884e-05
1.74998434930527e-05
-5.33010394820562e-05
-5.7717668604503e-05
-4.17200101205483e-05
-1.6081531116873e-05
-1.49553956206026e-05
-3.73110082083602e-05
-5.70285964261903e-05
-4.95478326645045e-05
-1.58048886832798e-05
-2.48100618480937e-05
-2.78482395377881e-05
-4.643292684188e-05
-3.59639330395486e-05
-2.00217774450903e-05
-3.46764623250225e-06
-4.49274514161295e-05
-3.41306490877191e-05
-2.08037535454495e-05
-2.93860875136671e-05
-7.17691167591879e-06
-2.87539838166595e-05
-2.54785679744411e-05
-1.18247725736955e-05
-2.2377143828771e-05
-4.03750783154733e-05
-2.55446196164264e-05
-3.76424764471509e-05
-3.2823681100566e-05
-2.4069273322142e-05
-3.32555150591808e-05
-1.31449259956464e-05
-1.36250358986377e-05
-3.25521142829561e-05
-2.59623330026751e-05
-3.64216614807967e-05
-3.00500430379811e-05
-2.45814985678099e-05
-3.22977814470944e-05
-2.51366955757937e-05
-1.29721397672491e-05
-4.16520283075751e-05
-2.12716473600918e-05
-5.12915929343361e-05
-1.98232315463547e-05
-4.39225123616756e-05
-7.56491286035726e-06
-2.0514145987667e-05
-5.69391440926666e-05
-2.59853987203936e-05
-4.51739047009545e-05
-1.60146378432691e-05
-1.41532099956403e-05
-3.06660929062052e-05
-3.04438873776309e-05
-2.20243388647279e-05
-3.74392247852892e-05
-3.8609307992116e-05
-1.75355305061052e-05
-5.12587983301197e-05
-5.14207368697127e-05
-3.76668080853309e-05
-2.35633314874814e-05
-2.40470314679908e-05
-3.99134376007213e-05
-4.52443701338136e-05
-1.38492920069766e-05
-2.67411627799409e-05
-3.11699641229701e-05
-1.59272029595164e-05
-1.23750586581901e-05
-4.84820530366161e-05
-3.88739865551424e-05
-4.01532153000323e-05
-4.656756238808e-05
-3.30850260355437e-05
-3.59277310133611e-05
-1.43799353911655e-05
-2.54310089833188e-05
-1.65202746312264e-05
-1.36851455482918e-05
-3.84436154600481e-05
-1.41661365863204e-05
-3.09706671093849e-05
1.50232431033697e-06
1.8721665595847e-06
-3.35037611535783e-05
-2.53400869616264e-05
-1.19016402679485e-05
-3.27406382639394e-06
-5.83727932719571e-06
-5.38309785626413e-05
-7.95302275753507e-06
-2.19303150903182e-05
-1.88057393322771e-05
-3.92419230180015e-05
-1.63292115987247e-05
-4.01160865191514e-05
-3.46188820659766e-05
-3.02871931415979e-05
-3.66912432183213e-05
-5.23544199771643e-05
3.07870141064061e-06
-1.16323858607689e-05
-1.3851705051535e-05
2.85111400100449e-06
-5.20863487493576e-05
-3.15206173736301e-05
-1.52931327563137e-05
-1.79908149662903e-05
-3.23671542601186e-05
-1.54129614174608e-05
-3.88519695720904e-05
-2.13093539423598e-05
-4.18633085953032e-05
-1.63339327603612e-05
-1.46386188523201e-06
1.90205433699782e-05
-1.60317726159154e-05
-2.73840561777574e-05
1.65373023301978e-05
5.02137459303183e-07
-1.83743940316291e-05
-5.97762287870247e-06
-1.88644467063555e-05
-7.01077827376229e-05
-3.03074571029972e-05
-2.65454861732521e-05
-1.73953357763086e-05
-2.6297689017908e-05
-5.61120351283724e-05
-5.26153710966489e-05
-7.90046879204334e-06
-2.49812665030051e-05
-2.51566304475413e-05
-3.50020636046091e-05
8.65053450655206e-06
-1.23877867254482e-05
-1.94637879009557e-05
-3.16061252946617e-06
-3.22811846070155e-05
-5.24386670518541e-05
-4.48598269476912e-05
-3.40944043770205e-05
-4.59453383830521e-06
-1.92419875431391e-05
-2.28870305997648e-05
-3.69259706499232e-05
-2.82378872440567e-05
-2.46230533462587e-05
-3.31080381121402e-05
-4.59253848085616e-05
-2.80742542063498e-05
-5.79934574928006e-05
-5.73371104045481e-05
-4.84044359834752e-05
-3.92397068094517e-05
-4.00425372715038e-05
-3.15549505641029e-05
-2.67904730168104e-05
-4.67558263788773e-05
-2.26280151391878e-05
-1.19361257391888e-05
-2.74306014436252e-05
-2.43399590327561e-05
-7.471574750736e-05
-2.28667786908669e-05
-1.89435827297325e-05
-2.10308523148705e-05
-5.53120101617488e-05
-4.95837103755488e-05
-1.98100157085639e-06
-2.34248789411244e-05
-2.89256165174572e-05
-4.84317381529066e-05
-2.27457109287722e-05
-3.48856733502754e-05
-2.37249241427603e-05
-3.60853417066212e-05
-4.63888517427517e-05
-7.433531898787e-05
-1.28330280025198e-05
-5.55052990051675e-05
-4.82355253285287e-05
-3.43962958162709e-05
-2.62571725444546e-05
-5.11578547311448e-05
-5.66166931396086e-05
-3.79641091990387e-05
-3.4120443928511e-05
-2.27371203070466e-05
-2.72367603660445e-05
-5.01091413127741e-05
-1.53506807398763e-05
-3.03899505673815e-05
-9.54278475474454e-06
-5.28301400745284e-05
-6.8960165408321e-06
-2.54247099932868e-05
-2.95572603694934e-05
-2.69812092031053e-05
-2.7640575339586e-05
-8.3086333364835e-06
-3.06926576110273e-05
-4.55922011770578e-05
-4.17970004471841e-05
-3.10307111155325e-05
-5.28594913248887e-05
-4.05164242121805e-05
-4.05792125456881e-05
-7.31192494789711e-05
-4.38157855447421e-05
-3.69277858174685e-05
-8.91815232036663e-06
-5.20936917426455e-05
-1.84769121901187e-05
-4.92128882251643e-05
-1.4537241673943e-05
-3.34132806566938e-05
6.5955292576708e-06
-5.64042311487766e-05
-5.20876117810174e-05
-3.60880596711551e-05
-4.23588970771643e-06
-1.11290529583933e-05
-1.46617982881623e-05
-4.19880041396955e-05
-1.87661870342481e-06
-3.14986922166937e-06
2.03125334284274e-05
-2.93408211318152e-05
-2.03688640371301e-05
-1.52350899027886e-05
-4.11177123462365e-05
-2.69402906853883e-05
-1.84034218212838e-05
-4.14479312949275e-05
-6.30943290891907e-05
-3.60891932020925e-05
-1.41732041159e-05
-3.56748737794806e-05
-4.69205562303522e-05
-9.15893665043455e-06
-3.20317235578843e-06
-1.1758869692221e-06
-3.52032570856262e-05
-3.99887106284025e-05
-1.64001957115886e-05
-2.70836030469812e-05
-5.86771023594234e-05
-3.14155002678169e-05
-1.36985487380059e-05
-1.57894209078903e-05
-2.4611688175197e-05
2.10901830713856e-07
-4.18513640938673e-05
-1.15357926959646e-05
-4.75162953517538e-05
-1.09040748337749e-05
-1.96060479885987e-06
-3.34559700203662e-05
-4.09823922456099e-05
-3.74923513114472e-05
-5.2037968588428e-05
-1.22947641443512e-05
1.2177024378825e-05
-3.96783434411631e-05
-2.44907218055035e-05
-1.20789679914274e-05
-5.22532103026633e-06
1.4633461050366e-05
-1.0132094698892e-05
-3.79831939167072e-05
-1.78678258185402e-05
7.93696559690156e-06
-1.91721509465635e-05
-4.22305541686972e-05
-3.94401872229756e-05
4.13610487933e-07
-7.7865761443919e-05
-2.67049359008047e-05
-6.29477091817083e-06
1.93783697085096e-05
-5.41116063026639e-05
-5.62350677386957e-05
-1.66918948253522e-05
-2.96838277206708e-05
-2.21277031857087e-05
-4.79725818454428e-05
-3.88592443562177e-06
-1.06637844505249e-05
-4.39861304457468e-05
-5.61362543075788e-06
-4.13689523397146e-05
-7.13368068651414e-05
-1.34796349397568e-05
-2.38332079863795e-05
-2.41102841049565e-05
-6.17433776471458e-05
-2.14111701981768e-05
-3.30266664386825e-05
-4.06177477507308e-05
-3.41417829480268e-05
-1.01724114999829e-06
-3.67419992873435e-05
-1.2643443685348e-05
-4.04148708217948e-05
-2.03187550604818e-05
-5.34450418055416e-05
-1.52551580547776e-05
-2.17043090578528e-05
-5.01793435008045e-05
-2.12635845109577e-05
-3.4972774548013e-05
-3.58336199626227e-05
-2.78325006891095e-05
-7.99682822943605e-06
-4.0892025639125e-05
-3.64493707029275e-05
-3.9560870924156e-05
-3.95524169048257e-05
-2.57226912085468e-05
-6.87293887831727e-06
-3.5236217514992e-05
-2.80173740163087e-05
-1.04030704548309e-05
-2.5582977700336e-05
-6.27886923743138e-05
-4.26148793794213e-05
-6.4274883572548e-05
-1.49149699740617e-05
-1.971903189895e-05
-3.47737899514408e-05
-7.01383169807074e-05
-1.74422955510851e-05
-4.44883286214712e-05
-4.64565914565637e-05
-3.64801833645136e-05
8.15998535094952e-06
-1.56049452631452e-05
8.33399707848661e-07
-2.26254452720495e-05
-3.65766417212369e-05
-5.90450494272657e-06
-4.34730437052929e-05
2.46805779214704e-06
-2.02204291398089e-05
-6.05566803754221e-06
-3.21528643377162e-05
-2.82961181519178e-05
9.90153510079714e-06
-2.86549992770753e-05
-2.83910793827473e-05
1.15679675352733e-06
-3.06369263726728e-05
-4.53449404685836e-06
-4.26758569415883e-05
-6.42188100446798e-05
-1.5341586679347e-05
-3.77879156538437e-05
-1.65092289103367e-05
-4.63810447108242e-05
-3.24524789958296e-05
-2.75859110504177e-05
-3.68744496699883e-05
-2.88495595645955e-05
-2.31828152669196e-05
-1.17337896719727e-05
-2.0339039538473e-05
-1.50410661216691e-05
-3.55973864174232e-05
-4.39197984705516e-05
-1.24235639905127e-05
-1.96226796057622e-05
-3.48753131813199e-06
-3.51637745748908e-05
2.94237716678996e-06
-4.13421900172863e-05
-2.91971209779806e-05
-4.49863141270817e-05
-4.72071015197136e-05
-5.07178336579364e-05
-2.4268907085997e-05
-9.02775874035868e-06
-2.8302353625811e-05
-3.35488492325773e-05
-2.07279375402962e-05
-4.66678110295239e-05
-2.82926714336261e-05
-3.32659222892791e-05
-3.98205980687244e-05
-5.21951979863628e-05
-4.81520922218735e-05
-4.54634322855855e-05
-1.7859457226951e-05
-2.61959030818376e-05
-2.31914684612269e-05
-6.10933217881386e-05
-5.36531352721549e-05
-2.63381803935834e-05
-4.65899816884287e-06
-3.66515171351602e-05
-1.48388747010663e-05
-3.60377537297478e-05
-3.18903364768169e-05
-6.8790126217158e-05
-3.10883058496078e-05
-3.9164883409625e-05
-2.84275153221449e-05
-3.05327790796659e-05
-1.89368653111748e-07
-3.62225107773295e-05
-2.95739831368997e-05
-1.70359827283988e-05
-1.69251082703567e-05
-3.06663164063425e-05
-4.39861538680187e-05
-5.11252068160744e-05
-4.30087528030521e-05
-4.52942633957193e-05
1.00241902553549e-05
-1.81744883504495e-05
-2.25069831344381e-05
-1.34707574323115e-05
-2.82189980022936e-05
-9.62504841191634e-06
-9.72760090258711e-06
-2.3111265155909e-05
-2.17723396171771e-05
-6.35468403418014e-05
-3.70275732649164e-05
-1.6668206168506e-05
-7.42830612144369e-05
-1.25994312206568e-05
-5.57649075078016e-05
-4.96934933149198e-05
-1.94818915662083e-05
-4.65347140497669e-05
-3.51013327256719e-05
-6.96877458643001e-06
-1.94294120768219e-05
-2.68436650102363e-05
-1.01052005273449e-05
-1.10451590685162e-05
-4.4467750940601e-06
-4.07953512047932e-05
-3.65717205601606e-05
-1.55984512169466e-05
-1.84565413138413e-05
1.12758375064454e-06
-2.08640170387597e-05
-4.00451840887211e-05
-5.96994881052412e-06
-3.56712786169291e-05
-1.75818960078536e-05
-4.14431473482824e-05
-3.24496340996484e-05
-3.51390624125064e-05
-7.78701536137788e-06
4.61266452933811e-06
-1.93724018363197e-05
-2.79297395143401e-05
-3.79328669728343e-05
-1.17775315830941e-05
1.05482450615441e-05
-2.39797899787323e-05
4.79231809147892e-06
-1.18742816346437e-05
-3.83801725808786e-05
-4.63760490848624e-05
-2.44532687385789e-05
-3.92326804712938e-05
-1.17792212750618e-05
-5.63253040034395e-05
-3.4855329922753e-05
-1.61970563598406e-05
-4.21085219571678e-05
-1.95685439851073e-05
-2.95065870311047e-05
-3.28977948071592e-05
-4.40826919516563e-05
-4.40979341598927e-05
-3.46998743008232e-05
-2.05526715861659e-05
-6.02090593037966e-05
-9.03020577618383e-06
-1.92975611311993e-05
-3.26332314982447e-05
-4.41308536010455e-05
-1.64347656301333e-05
-2.22967952398705e-05
-3.42222568793953e-05
-2.59167259595389e-05
-2.60155117789863e-05
-1.94093484092526e-05
-2.60882217459688e-05
-6.13750345591653e-05
-6.12924130625915e-05
-3.87854327564672e-05
-4.98266086167796e-05
-1.77722221023271e-05
-3.40508730716201e-06
-1.51817353121366e-05
-4.31744994209927e-05
-1.94146788824877e-05
-1.40653019262898e-05
-3.6206768732672e-05
-1.85741636273609e-05
-2.19851446053307e-05
-4.09502484377212e-05
-3.44073227483749e-05
2.49872480728032e-05
-3.07885562945549e-05
-4.29210592161606e-06
-5.45132751654155e-05
-1.54684344082328e-05
-3.36803591740594e-05
-5.63885043479625e-05
-1.97057068163323e-05
-1.85226516191355e-05
-6.5319541263641e-05
-3.71965266772669e-05
-3.86435125226564e-05
-5.88637384180403e-05
-4.91255780957026e-05
-2.51102029945584e-05
-4.02417154939945e-05
-1.60464426082306e-05
-2.2371505125626e-05
-1.91430558912616e-05
-6.73759925160052e-05
-7.36816778336416e-06
-5.09342704159594e-05
-1.59450470070259e-05
-5.02303625176097e-05
-2.65321992616785e-05
-5.02418793736019e-05
2.87863877852066e-06
-5.71660949693034e-05
-3.25083318272021e-05
-1.12242654848804e-05
-2.01288964431703e-05
-5.04781990114086e-05
-1.41112937484585e-05
-4.75070756015581e-06
-1.25159976101925e-05
-2.06775573923919e-05
-8.93967700859023e-07
-2.74201219220072e-05
-3.48836109631828e-05
-2.65837269016613e-05
-3.03584766643463e-05
-3.08520439736776e-05
-2.10488754249198e-05
-1.56618011033812e-05
-3.5446577139136e-05
-3.07028216550746e-05
-3.61579917684036e-05
-4.43629600375804e-05
-3.00690949493366e-05
-4.46589411457937e-05
-1.32974406174354e-05
-3.7893795779877e-05
-1.73588842134868e-05
-2.48404755081092e-05
-2.41073861005515e-05
-1.59237566661324e-05
-2.13193226365698e-05
-3.35264497828116e-05
-2.98518896146277e-05
5.1973838859794e-06
-1.64115208135817e-05
-3.33452892081003e-05
-2.85761748686598e-05
-3.02817188167783e-05
-2.37958115162563e-06
-4.05982636907121e-05
-4.2219141707745e-05
-4.0189336078122e-05
-4.65106912702324e-05
-2.8042966008382e-05
-3.36795567640345e-05
-6.38599895161427e-05
-4.62712641855422e-05
-4.41986637831034e-05
-3.84226535462591e-05
-5.87151569706384e-05
-1.96526757186455e-05
1.1151141804413e-06
2.49516065614533e-06
1.26945102815169e-05
-3.34499670451084e-05
-3.88770487716309e-05
-4.4899974847197e-05
-6.16014317614168e-05
8.37866696782443e-07
-1.31037361358773e-05
-2.04256076809681e-05
-2.14244876420063e-05
-1.63570766711882e-05
-3.459721900483e-05
-4.7184703328276e-06
-1.38615667749169e-05
8.13678262121151e-07
-3.15193297448391e-05
-1.060127978204e-05
-7.21028985526998e-05
-4.11121526662708e-06
-7.16954395987563e-05
-3.87281317823696e-05
-8.44456026200328e-06
-3.41681783458313e-05
-4.30926818196329e-05
-3.34594732389628e-05
-4.57997858175116e-05
-1.48975046077373e-06
-4.80995183005467e-05
-4.28147640811881e-05
-2.49831835113056e-05
-6.49115053700055e-06
-2.88470916998251e-05
-2.80849091625552e-05
-3.02337548822093e-05
-6.89219919897583e-05
-2.66195787307605e-05
-3.34191979348216e-05
-2.54198219013624e-05
-2.06366515772935e-05
-3.14416464835268e-05
-1.59120432670882e-05
-4.82260445056292e-05
-2.63018831914377e-05
-5.41885835470185e-05
-2.21796554712747e-05
-9.02208833595801e-06
-3.28372888791591e-05
-3.05395207042356e-05
-3.25502788905921e-05
-4.18492022596392e-05
-6.63859857998177e-06
-1.10025612389167e-05
-3.21639275840205e-05
9.76869649865469e-06
-4.62827795947334e-05
-6.60349742324554e-05
7.81147815449279e-06
-3.18860449874125e-05
-3.13545668963459e-05
-5.18834829517112e-05
-6.78198902311188e-05
-1.66039523038367e-05
-1.39955949200114e-05
-3.54098175263155e-05
-2.0092120818991e-05
-4.02229249914914e-05
-5.78811192471107e-05
-3.85198685500817e-05
-4.68054763793068e-05
-2.12497385384986e-05
-4.15478208389296e-05
-5.71042171101845e-05
-2.52776183319556e-05
-4.50697308340165e-05
-1.93359904448851e-05
-3.44667648649673e-05
-1.58951370430006e-05
-2.57168844188934e-05
-5.11031614091257e-05
-4.37398860176568e-05
-2.56990381943116e-05
-4.34094479435354e-05
-3.85457884823019e-05
-3.86990595750548e-05
-3.34877503650726e-05
-3.06886655977739e-05
-3.45060781603936e-05
-3.84765897203765e-05
-1.36615953670649e-05
-3.18250603115764e-05
-4.03635708359258e-05
-2.44154152879314e-05
-2.98794823831299e-05
-5.19447737129722e-05
-2.8682506948225e-05
-4.25065653979178e-05
-2.85216965410357e-05
-1.56630653792932e-05
-4.39460047996548e-05
-4.16631454462914e-05
-3.10159557843421e-05
-1.90515158012693e-05
-1.4043642230397e-05
-1.23921032412515e-05
-4.80365632554518e-05
9.24671897129767e-06
-5.6087696720299e-05
-5.02254132696436e-06
-2.96789407597135e-05
-4.39043614486898e-05
-2.90638074515739e-05
-4.66304626148196e-05
-5.00425446877365e-06
-2.93436436338447e-05
-5.69820168714967e-05
-3.69157854527345e-05
-6.83197978323483e-05
-3.40522116424929e-05
-3.39445331534017e-05
-1.71923271918175e-05
-2.8630123899346e-05
-3.45147236352794e-05
-3.4331804317213e-05
-2.45064991855422e-05
-2.05607740438579e-05
-1.48176700528312e-05
-3.17206948737701e-05
-3.61480771846799e-05
-4.73732402296632e-05
-1.40439803993789e-05
-4.85747364898454e-05
-2.48659701944029e-05
-2.60089104238701e-05
-2.40773406390544e-05
-3.38879502546647e-05
-1.87187803833194e-05
-1.78887286020608e-05
-3.05638909000316e-05
-4.02903305315984e-05
-4.61081535229098e-05
-7.70021859560659e-06
-3.03199507367734e-05
-2.05684428187487e-05
-3.61228132445327e-05
-3.50772490412911e-05
-3.08823954930358e-05
-1.04151649901473e-05
-2.65329421337577e-05
-2.81812794656199e-05
-2.29953299608528e-05
-2.23768620620087e-05
-3.70068753062419e-05
-4.94318838954408e-05
-1.75439537228114e-05
-4.98580037751515e-05
-2.0881489259971e-05
-1.46512592882545e-05
-3.10030976632995e-05
-1.05096243908223e-05
-3.01544758740055e-05
-4.73493871102384e-05
-1.50032700942638e-05
-1.06835741327232e-05
-2.35570079667771e-05
-9.52391548144287e-06
-3.16358424148562e-05
-4.43237064659614e-05
-1.84513563446854e-05
-1.77023657712619e-05
-3.58945973743648e-05
-2.38934118221463e-05
-1.54594133191802e-05
-3.11517894474878e-05
-1.40433140142178e-05
-1.78692661241401e-05
-4.97215576066374e-05
-3.27371475927706e-05
-3.75406982329691e-05
-5.07394540853473e-05
-2.44902652301369e-05
-3.62314138572142e-06
-3.52261867836829e-05
-5.1576844929178e-05
-4.58213951943377e-06
-1.0956937675064e-05
-2.789046121318e-05
-3.34758963348021e-05
-1.80548117824869e-05
-5.10546766972111e-05
-3.30074963380084e-05
-4.31793569248904e-05
-3.65781284389166e-05
1.76695534615226e-06
-1.35058882829563e-05
-3.50748303856363e-05
-1.63501698480236e-05
-2.03407133554638e-05
-4.22232207280034e-05
-6.18135354582944e-06
-1.45678466781378e-05
-3.86327084779656e-05
-4.47026027991478e-05
-3.14839039282724e-05
-3.76618889597176e-05
-4.18826404513934e-05
-5.85841644333361e-05
-1.63717127242442e-05
-5.87502263072985e-05
-1.01307220923728e-05
-6.06069951129346e-05
-2.93535218596135e-05
-2.82152185548978e-05
-4.6498989714862e-05
-3.32470744125815e-05
-6.14390903812745e-06
-3.29563869155729e-05
-2.360254682991e-05
-3.14499201285774e-05
-3.26713401956833e-05
-8.08530804990569e-06
-1.45169118326487e-05
-3.52511966988668e-05
-1.48181995698656e-05
-2.8027123283013e-05
-1.75360081369457e-05
-6.24602579288422e-05
-2.83627631377352e-05
-1.98301619377621e-05
-1.35383795111838e-05
-3.33944624721137e-05
-9.60458214235663e-06
-5.55682226365032e-05
-4.88163615388359e-05
-2.49924864158439e-05
-2.64696122781882e-05
-4.1745721615825e-05
-3.41835698922893e-05
-4.61012578074457e-06
-4.8936182028853e-05
-2.65139953974713e-05
-1.67601095489897e-05
-3.15376735201915e-05
-3.25654295257987e-05
-1.91860370219113e-05
-2.19426224765752e-05
-4.46168903910529e-05
-2.97419092311234e-05
-3.92994761663316e-05
2.48586752438537e-06
3.66087421691944e-06
-1.16291906696733e-06
-3.79431667350742e-05
-2.5626117410073e-05
-4.3787696365299e-05
-3.69227472108187e-05
-1.72864126814769e-05
-3.06932715125587e-05
-3.51466017990588e-05
-4.27170791060433e-05
-3.81972256369533e-06
-2.5615157496026e-05
1.15370859211461e-05
-2.34484485440169e-05
-4.34263064059325e-05
-3.0770304342181e-05
-2.71480451394449e-05
-6.01907422324394e-06
-6.68270261030779e-05
-3.41728492756956e-05
-5.32068761163495e-05
-2.70529052588591e-05
-5.49830691865911e-05
-6.69633525343215e-05
-4.01547494703934e-05
-9.69682794084239e-06
-6.66267615242561e-05
-2.97359166311811e-05
-1.08594228259011e-05
-2.32430368074454e-05
-1.019315984838e-05
-7.31337894168561e-05
-5.30025178324154e-05
-1.79334297776248e-05
-9.64326985669781e-06
-1.27107365219522e-05
-3.5189806587801e-05
-1.82783903636631e-05
-3.11570148885784e-05
-6.49881399582674e-05
-2.0885505563405e-05
-1.75591298687196e-05
-3.66253352930648e-05
-2.27422695791797e-05
-3.36132015601529e-06
-3.59764963753029e-05
-4.66410417153537e-05
-4.666144613659e-05
-2.06473866098815e-05
-5.09155262704061e-05
-1.9359587918461e-05
-4.93797930490013e-05
-1.47060820969417e-05
-4.25145305593732e-05
-3.5661770455473e-05
-5.58872778783754e-05
-3.23891471836024e-05
-3.31100985227754e-05
-1.51769790716383e-05
-6.89801867935817e-06
-3.69581429843447e-05
-2.646648138251e-05
-4.39605456444531e-05
-1.61171294163212e-05
-2.96338189026946e-05
-4.95135283674767e-06
-9.53056718671322e-06
-4.1698843114814e-05
-2.17832172789209e-05
-5.22939350765745e-05
-1.82286054682448e-05
-1.4655492890354e-05
-2.29980466932669e-05
-3.02550421524088e-05
-2.38149219004187e-05
-4.80979581406436e-05
-3.12771707362567e-05
-5.29712812395117e-05
-4.23881804780252e-05
-4.74693499788965e-05
-5.33199813761846e-05
-4.38310591802171e-06
-1.2038495266719e-05
-3.83664798733651e-05
-6.23516641766735e-05
-4.77165522958996e-05
-4.24743528345222e-05
-3.54500543271701e-05
-4.67832608548318e-05
-2.33308332169377e-05
-3.27250315529732e-05
-5.80175015027928e-05
-1.87629931708862e-05
-7.67082089150202e-06
-1.1606566311702e-05
-2.48068344820432e-05
-7.17794500084442e-05
-1.11048937526621e-05
-2.23063718077309e-05
-2.46732612179829e-05
