# Supplementary material for: Research on computational propagation and identification of mine microseismic signals based on deep learning
Source: PLoS One. 2025 Oct 22;20(10):e0334641. doi: 10.1371/journal.pone.0334641 (PMC12543183; doi:10.1371/journal.pone.0334641)
Supplement: S8 Data — (ZIP) [file pone.0334641.s008.zip › 000100900002816.xlsx_0.txt_24.txt.txt]

-3.53897191060174e-05
-4.74229358808008e-05
-3.86260940226812e-05
-4.9634097848269e-05
-1.64992011126898e-05
-2.71935642377217e-05
-4.92917895717383e-05
-5.27853314952405e-06
-3.77074047547833e-05
-3.77679072146253e-05
-3.98959948940908e-05
-4.94056734410215e-05
-3.11864970083382e-05
-4.75883519465776e-05
-7.35961502688861e-07
-1.56275590011633e-05
-1.58057193060073e-05
-2.80909361764692e-05
-4.56932912396454e-05
-3.43531513364886e-05
-4.46231993175965e-05
-3.77928849717907e-05
-6.88000911283607e-05
-1.53335893989658e-05
-2.98641651124999e-05
-3.84282533444331e-05
-3.40028427506451e-05
-2.87063059395025e-05
-3.72603249304563e-05
-4.27567729027104e-05
-4.11639469207141e-05
-2.5216925257105e-05
-7.17417279842269e-05
-1.61206771748102e-05
-2.03822634546514e-05
-1.34090388940714e-05
-9.82662588900177e-06
-2.93120098432569e-05
-4.26156750220273e-05
-1.28260139236342e-05
-2.26802560171467e-05
-5.43515219538975e-05
-1.22927284940125e-05
-4.12215973757027e-05
-1.17461217850084e-05
-2.5719408287848e-05
-2.62283041254521e-05
-1.55691816065326e-05
-6.082048231478e-05
-3.47792237192079e-05
-4.04688623935545e-05
-2.61775262971511e-05
-3.529407549543e-05
-1.8203261700512e-05
-3.34319129819618e-05
1.64326484026331e-05
-5.03542959930985e-05
-3.01022291510252e-05
-2.15060886209066e-05
-3.63827350036894e-05
-2.43457571503446e-05
-4.7209503861504e-05
-4.07670256220356e-05
-4.32085662674347e-05
-2.86039799099803e-05
-2.81278772605027e-05
-2.82839253306118e-05
4.62537561809136e-06
-3.50562494407649e-05
-2.05459654034651e-05
-1.60710578156463e-05
-3.76247251022795e-05
-4.70198957859224e-05
-6.37648749120834e-05
-5.07485002407705e-05
2.92768633078338e-07
-5.72443917242223e-05
-1.83230580863647e-05
-1.65493168712712e-05
-7.54381275839535e-06
-3.36026884422632e-05
-2.80632011942297e-05
-4.22714764917971e-05
-3.34353631986889e-05
9.28350869688865e-07
-2.06707518323745e-05
-3.09980912966059e-05
-2.02629274765986e-05
-1.94661622178595e-05
7.57340691703028e-06
-3.97956467207408e-05
-6.60065086701656e-05
-1.86170331148677e-05
-3.2638990316789e-05
-3.2159745612444e-05
-4.20844577040644e-05
4.31044325249657e-06
-4.63455183328703e-06
-6.54283857091074e-05
-5.82921642397961e-06
-2.58155446271856e-05
-2.30663905009643e-05
-3.07521668356285e-05
7.14545824955641e-08
-4.31651616006842e-05
-2.87023759843059e-05
-1.61731140495882e-05
-4.04592220165899e-06
-4.00154176382507e-05
-2.20950122269259e-05
-2.2375577930234e-05
-3.86838592238469e-05
-3.1592391674796e-05
-3.35987819528182e-05
-3.38773804899007e-05
-2.7604316606622e-05
-3.44528825157534e-05
-2.14755294217077e-05
-1.92911304795113e-05
-2.45000915852309e-05
-3.77871565739252e-05
1.50881038508075e-05
-3.41082614594276e-05
-7.84037431780358e-06
-9.54865701907213e-06
-2.18639237114468e-05
-3.7218197394415e-05
-3.34380746000611e-05
-2.33512873301363e-05
-4.50328352386158e-05
-2.36306448694219e-05
-3.58123404053588e-05
-2.4166439373831e-05
-2.89148921470613e-05
-1.24909756536264e-05
-6.27090448798518e-05
-4.97263204944655e-05
-3.18319629377149e-05
-3.73143281785837e-05
-2.29326429588228e-05
-3.68451516788671e-05
-1.5732977826392e-05
-5.13006400413713e-05
-1.17791894244496e-05
6.75963749533466e-06
-3.50437361386637e-05
-1.1284372632579e-05
-6.04534386703307e-06
-5.43251784753799e-05
-1.43110272004267e-05
3.62443402064429e-06
-2.25827958162854e-05
-4.71560979932712e-05
-3.36446562080024e-05
-2.19058393097158e-05
-3.94375501435712e-05
1.08426921957287e-06
-2.19632709421872e-05
-1.93381995839336e-05
-7.24960977043104e-06
-6.66023155547819e-06
-1.12839769195928e-05
-2.68129784290571e-05
-3.39204992850594e-05
-4.50029710477251e-05
-2.37600256975857e-05
-1.69197514174831e-05
-1.75123722474356e-05
-9.05007108291757e-06
-3.66726260955067e-05
-3.24094191314658e-05
-3.11455590038098e-05
-3.96080004725707e-05
-5.14897906703398e-05
-3.39840654644365e-05
-4.0677319122174e-05
-1.80670025240609e-05
-5.95844394558531e-05
-4.32054943355028e-05
1.48097021045244e-06
-4.98072394739214e-06
-2.6867084946652e-06
-7.15946001647565e-05
-3.48245714857307e-05
-2.58402479086628e-05
1.06671292296485e-05
-3.37868687607642e-05
7.79970468134035e-06
-8.26319593981159e-05
-3.56312244971993e-05
-6.20063121409734e-06
-2.85678311531713e-05
-6.55546534521106e-05
-2.86736444529996e-05
-4.75006709718482e-05
-4.95510786997963e-05
-6.20136218037679e-05
-4.09502992106638e-05
-4.21587348505373e-05
-4.98201961599331e-05
-2.98794079386096e-05
-7.51314254406368e-06
-2.16612816487401e-05
-2.08063017509976e-05
-3.35590913517685e-05
-3.05540626302442e-05
-2.03888780532977e-05
-2.14022556235597e-05
-1.39398918084406e-05
-3.32158422724075e-05
-5.6147285604471e-06
1.97232341879723e-06
-1.32810507190538e-05
-1.47863190398108e-05
-2.94549350584025e-05
-4.13291586519673e-05
-4.24296019220752e-05
-3.45432573742255e-05
-1.51162624419604e-05
-3.26112170182206e-05
-4.93117786801918e-05
-2.25697128588918e-06
-4.05322942753031e-05
-1.34278415948723e-05
-1.90732417202441e-05
-2.94096369670551e-05
-1.52695422224629e-05
-1.61706400586479e-05
-2.55967893968387e-05
-4.99374849223104e-05
-2.91877036282806e-05
-4.21061370851269e-05
-3.95323933525603e-05
-3.96256084013813e-05
-2.86720946847063e-05
-1.55507611674069e-05
-2.25091565075386e-06
-2.6844167498732e-05
-3.33562914842411e-05
-1.55253289047314e-05
-2.48470819525643e-05
-4.96446717267885e-05
-3.26876001976025e-05
-3.50729065750325e-05
-4.03865648082061e-05
-1.52391844837632e-05
-3.16707295216983e-05
-3.23966096005467e-05
-3.67443605928634e-05
-3.07174518974081e-05
-2.57726018086078e-05
-3.09927574584841e-05
-2.80263808617864e-05
-5.60925929903344e-05
-6.14105624822354e-05
-1.05558484640777e-05
-4.13861010912563e-05
-5.89690998179283e-05
-5.70887524247877e-05
-3.51484622029001e-06
-1.54397326815372e-05
-4.25703275736208e-05
-2.2217713742479e-05
-4.13074764634123e-05
9.04193690514134e-06
-6.14413636140731e-05
-3.14403629718202e-05
-7.36943564983276e-06
-3.34688446152023e-05
-4.70366430872278e-05
-2.25844351191527e-05
-5.36727918006039e-05
-3.82367939532602e-05
-3.26026870490154e-05
-1.83704288579837e-05
-1.41250940200239e-05
-1.98161634705717e-05
-3.98236232311131e-05
-5.11924909813348e-05
-3.84739735651148e-05
8.11317623732776e-06
-3.03698380620091e-05
-1.56638550420262e-05
-3.57175632204031e-05
-1.64581158895216e-05
3.60366460069934e-08
-2.95901322892982e-05
-2.10394850000333e-05
-4.64248281971911e-05
-5.01644215180013e-05
-1.39205810510071e-05
-4.84137355731744e-05
-1.97905414328244e-05
-4.98033382477523e-05
-1.76242458235811e-05
-5.76504756109734e-05
-2.21504685201492e-05
-5.25531345899038e-05
-4.16623503771495e-05
-3.59959184178644e-05
-1.47008366811723e-05
-2.96748918900149e-05
-2.17477505517918e-05
-5.06783755332233e-05
-2.26720541002626e-05
-4.72667141039236e-05
-2.40317447770043e-05
-4.39170120440246e-05
-1.62741985351558e-05
-4.40287417067878e-05
-4.02125072943884e-05
-2.79820369856085e-05
-3.39886753661713e-05
-2.33726950768351e-05
-2.7154664726573e-05
-1.95336677153911e-05
-5.94309741609707e-05
-4.98064707647285e-05
-3.67536613152455e-05
-1.85485423961342e-05
-6.25150825837179e-06
-2.48846209432553e-05
-3.88712745853502e-05
-1.77395684018999e-05
-3.39334672565334e-05
-8.88700842744084e-06
-1.50667132521674e-05
-2.89739142667825e-05
-2.38462945486817e-05
-1.98465615038159e-05
1.50015161711604e-06
-2.19790987486376e-05
-3.79530407514271e-05
-2.78611514708611e-05
-5.14640348096256e-05
-1.80719721072994e-05
-1.66585713370483e-05
-4.05637951688292e-05
-2.71225877544364e-05
6.62073619031127e-06
-6.0032038210199e-06
-5.25976214893181e-05
-1.03440441970097e-05
-4.25007054608431e-05
-2.62911826800036e-05
-4.44849654251503e-05
-5.55835665306594e-06
-4.86718613203701e-05
-4.03155314088108e-05
-3.75992621378005e-05
-2.81883510624957e-05
-4.40989743970358e-05
-6.14970062957331e-06
-6.77406525900689e-06
-4.34669536921716e-05
-2.67299265825119e-05
-3.76992541180953e-05
-6.08612321053702e-05
-3.23706956997034e-05
-2.44170262829517e-05
-1.5757362889833e-05
-2.56902162754883e-05
-4.54291002264453e-05
-1.85704499446362e-05
-2.29075305354893e-06
-5.30544350869652e-05
-4.55000612018499e-05
-3.05896635688081e-05
-1.99262766553372e-05
-3.35034771005954e-05
-1.44653936525117e-05
-4.10993189093508e-05
3.87178425742764e-06
-4.99090495549876e-05
-6.58384390920558e-05
-2.52017170834196e-05
-4.91709665662638e-05
-2.38393858669386e-05
-6.22991365485093e-05
-6.00177163759761e-05
-3.95717570348904e-05
-4.47986575175658e-05
-3.43528463658605e-05
-4.88819445219474e-05
-1.32002473844581e-05
-4.80273590950351e-05
-2.41600101122295e-05
-1.50264965235117e-05
-3.28685975812848e-05
-2.48175744192116e-05
-3.913882611682e-05
-3.60018809075404e-05
-4.01156579696054e-05
-5.1440101177079e-05
1.68697278707332e-06
-4.40304806638235e-05
-4.56981481070466e-05
-1.07352061313479e-05
-2.1746445367256e-05
-3.19915212522834e-05
1.12452450601397e-06
-1.98185305241897e-05
-3.98786611471083e-05
-5.80053338855929e-05
-1.76358459250143e-05
-6.08162236842506e-05
2.97783682085841e-06
-3.24379117991885e-05
-2.06274128809873e-05
-4.07299666702414e-07
-3.45517866147758e-05
-1.82219118522109e-05
-3.24558350610019e-05
-3.33591649490726e-05
-3.02054606845625e-05
-3.07814002321184e-05
-4.21436483310131e-05
-2.39744345884938e-05
-3.49331957265947e-05
-4.87645619714554e-05
-3.11727715206006e-05
-2.86880170362737e-05
-2.2825501037279e-05
-3.99027640495755e-05
-2.63829300003528e-05
-7.46075554269289e-06
-1.07214805555741e-05
-3.0282128162035e-05
-3.77467318918633e-05
-2.94227450504869e-05
-3.95663479086613e-05
-3.21485988818204e-05
-2.94503163353956e-05
-2.10509903692213e-05
-3.33069663705513e-05
-3.17078032179779e-05
-2.03153810141293e-05
-4.03790400874169e-05
-3.6874036277947e-05
-6.06173668151774e-05
-6.40897567914866e-05
-2.80062714480207e-05
-2.96927005052144e-05
-5.60987411682705e-05
-4.26935016200649e-06
-4.33637659674999e-05
-3.88351510224944e-05
-1.72255978980062e-05
-3.63147068876753e-05
-5.89447120599478e-05
-2.08868382737261e-06
-3.71587453574106e-05
-3.25545535732772e-05
-1.60975512243647e-05
-2.05904934608366e-06
4.09168604203176e-07
-1.3207379404104e-05
-3.67601202339013e-05
-8.38818445433792e-07
-2.92366878143434e-06
-1.56345702553704e-05
-1.71324974873776e-05
-2.56779406803463e-05
-3.97116307107426e-05
-2.32171603208007e-05
-3.56655361334777e-05
-2.49604466211355e-05
-3.61745218663514e-05
-2.23258479484694e-05
-3.95348437648037e-05
4.00842624210685e-06
-3.57585211505571e-05
-5.89857952369702e-05
-2.19736878465775e-05
-3.10423559473359e-05
-1.79919952473776e-05
-3.712314802091e-05
-2.93337509775215e-05
-2.50229090034947e-05
-5.30537612676076e-05
-4.02000472107957e-05
-1.78316194993108e-05
-2.9186300398727e-06
-2.31505287378207e-05
-7.62623882814525e-05
-1.64992234177676e-05
-2.7592139886498e-05
-4.85213922689053e-05
-4.36574897971391e-05
-4.01232044158699e-05
-5.49267348485279e-06
-1.40979217689757e-05
-1.26542818208479e-05
-4.66203087670414e-05
-1.33734057628813e-05
-5.9917434599597e-05
-6.01406495489755e-05
-4.19152080039872e-05
-3.28260928795728e-05
-1.84707672864467e-05
-2.06080906003825e-05
-1.96835225002018e-05
-1.80868336546076e-05
-2.51816912230032e-05
-4.68778130731548e-05
-4.96376931432333e-05
-3.82217259153758e-05
-4.15823706201238e-05
-3.12125581445576e-05
-2.86445544672856e-05
1.25663313581165e-05
-2.96977589803019e-05
-4.76656516112525e-05
-6.38470192586521e-05
2.21379007108138e-06
-2.49174890712157e-05
-2.27822236633446e-05
-3.51541478248761e-05
-3.49095204043508e-05
-1.88870762778614e-05
-4.97797965160049e-07
-3.33494941890006e-05
-3.55210273480325e-05
-4.3816965216841e-05
-4.10027197101757e-06
-8.33915918783322e-05
-5.97556025198145e-05
-1.4569822276412e-05
-4.55214211030202e-05
-3.57951525139276e-05
-3.80865375057063e-05
-1.16535356269888e-05
-4.98237756566358e-05
-2.82017061586381e-05
-2.35499675241382e-05
-4.34618502026463e-05
-3.3958761079185e-05
-2.61544642343064e-05
-3.68258447307352e-05
-9.88471413488925e-06
-3.92110940273851e-06
-3.48367946373008e-05
-3.78404097538788e-05
-1.23543090017961e-05
-2.71194813502665e-05
-2.16034004052901e-05
-3.36770092764259e-05
-4.70969029102442e-05
-1.0730088849091e-05
-2.25790611451132e-06
-4.77801002413858e-05
-3.24956922356912e-05
-8.81870123892325e-06
-4.05739484386387e-05
-3.26601149482689e-05
-3.1940488080943e-05
-5.21472553191631e-05
-2.01382340450558e-05
-3.91273403576618e-05
-4.58251692545964e-05
-1.2307580335715e-05
-1.05722831613371e-05
7.08614831380977e-06
-2.74695114290464e-05
-5.1692794775747e-05
-7.94720196799266e-06
-4.5233587981342e-05
-2.24344884907585e-05
-2.55577328433897e-05
-6.27427911186137e-05
-1.35291973941392e-05
-4.39828225434727e-05
-2.24339382797265e-05
-4.15810653533024e-05
-2.41227374727415e-05
-2.244931143041e-05
-1.39290435434261e-05
-3.14202721926191e-05
-3.5496557347119e-05
-3.70798165488778e-05
-3.08012601555097e-05
-2.62016000115208e-05
-2.2932198314752e-05
-2.54785605884554e-05
-1.77632068315368e-05
-4.69257410727867e-05
-9.8343306723311e-06
-1.80672946414642e-05
-4.24464306129301e-05
-3.44524153880015e-05
-1.59872341089671e-05
-2.13351006270579e-05
-3.04020709903052e-06
-4.49362938467636e-05
6.22083213301777e-07
-1.02616518742245e-05
-5.41271751424655e-05
-3.59213200974745e-05
-4.07085754865496e-05
-5.18430476318569e-05
-1.31224022070532e-05
-1.55058732472759e-05
-2.63652087952719e-05
-3.57926963269666e-05
-3.36026566007646e-05
-4.42095271992029e-05
-1.71191778037937e-05
-2.27592211679219e-05
-8.26240023289795e-06
-3.67270824381084e-05
-4.40554720055991e-05
-5.22710248608282e-05
-7.82941472610931e-06
-4.51305909850013e-06
-1.48368955338498e-05
-4.94363521631626e-05
-7.70921154765957e-06
-3.08466395437305e-05
-2.22031799272336e-05
-3.55487437268926e-05
-3.89301047201292e-05
-2.9263517903426e-05
-2.11134228607679e-05
-1.91269230073627e-05
-2.23881366428437e-05
-2.48838714722319e-05
-1.65493635299568e-05
-6.55334769015172e-05
-2.90480129835405e-05
-2.84433539941859e-05
-3.59914997318573e-05
-2.6151006397379e-05
1.78850836566084e-06
-3.35024333891531e-05
-2.13428803389181e-05
-2.53319973189516e-05
-1.96511850676424e-05
-3.694352458828e-05
-3.10182310536156e-05
2.25201862404129e-06
-4.12819371493807e-05
-2.54070945446115e-05
-4.88260331900608e-05
-5.19708410684752e-05
-5.24669237054685e-05
-1.94810891476955e-05
-2.16788576374345e-05
-2.42580435558109e-05
-2.833082917466e-05
-1.94048087765106e-05
-1.66326018050228e-05
-5.7628936251852e-05
-7.83277940926264e-05
-3.29065629093242e-06
-4.93284898055702e-05
-2.58463699580748e-05
-3.14068648176863e-05
-5.50566988046619e-06
-4.42850546312694e-05
-2.19198395959537e-05
-1.90296244043019e-05
-4.23473704595614e-05
-4.05080136908299e-05
-5.42088183046929e-05
-1.1238388714614e-05
-5.21974020501528e-05
-3.02966548791397e-05
-3.11599496172448e-05
-1.11759732603507e-05
-1.30072152501599e-05
-7.14639257263664e-06
-3.28574209167928e-05
-3.49456669434188e-05
-5.20756715115117e-05
-3.83278832057019e-05
-3.20046582121196e-05
-2.12858483058315e-05
-3.96109668693936e-05
-3.51990107361978e-05
-5.393409597431e-05
-2.51797310529402e-05
2.9425384843989e-06
-4.44713543020307e-05
-2.51276072219323e-05
-1.56555839339217e-05
-3.69236697426882e-05
-1.95803209349415e-05
4.23824007319847e-06
-4.70878564163516e-05
-2.42763931646257e-05
-4.91539049841285e-05
-2.2301632982547e-05
-3.63701884296937e-05
-5.80722472291395e-05
-1.2482246934836e-05
-3.76521013411988e-05
-7.23510233473048e-05
-6.80752321622815e-05
-1.50042393445592e-05
-3.27093105133865e-05
-3.36634606182836e-05
-2.02407865777372e-05
-2.82315087778493e-05
-6.82133832373435e-06
-4.95668324476573e-05
-3.60800381579402e-05
-3.44820564418332e-05
-3.38163400458753e-05
-2.58215615051212e-05
-2.14013373331217e-05
-3.58173034492233e-05
-3.29167064093293e-05
-2.32011396723876e-05
-2.96716075914262e-05
-3.12149669852647e-05
-5.36966040890233e-05
-3.8124194413121e-05
-3.94736046414242e-05
-1.68546606190538e-05
-2.76186055526408e-05
-3.25280924433505e-05
-2.55681527761212e-05
-8.48479772080926e-06
-5.32347125391547e-05
-4.03522086837994e-05
-5.44908971973644e-05
-2.1004863093148e-05
3.82500317745933e-07
-1.18237778824928e-05
-2.95214387811991e-05
-1.1055976016192e-05
-2.09364854211278e-06
-7.46250264227388e-06
-2.44991445921751e-05
-4.5518815969849e-06
-3.32952580852388e-05
-3.00022993488566e-05
-2.10777700920027e-05
-5.5492738503084e-05
-4.74356943566271e-05
-6.37813998811118e-06
-3.72275097063749e-05
-3.35708319576138e-05
-3.98396085907638e-05
-3.79383473249585e-05
5.15864127120242e-06
-1.54644372783403e-05
-2.15527599615712e-05
-2.30158920321193e-05
-2.43487277374954e-05
-4.39839718422725e-05
-3.59111824979196e-05
-4.48034566224805e-05
-6.1201871170316e-07
-4.15404806430101e-05
-4.85786941806545e-05
-3.75006215138073e-06
-4.86814384132736e-05
-8.07380172378224e-06
-2.74048791959767e-05
-2.21325809127314e-05
-1.8569541265832e-05
-8.42012309263889e-06
-2.25096342450754e-05
-5.36398356296746e-05
-2.51457349609103e-05
-4.00606147672776e-05
-4.41836867882777e-05
-5.40967602115607e-05
-2.68186997530843e-05
2.72083768038503e-06
-2.90348391174654e-05
-2.20646110747374e-05
-2.7263452927751e-05
-3.17193342789289e-05
-5.53767745588271e-05
-9.17687431141024e-05
-3.6120457931508e-05
-3.98069392550309e-05
3.90022586726314e-07
-1.25915919001169e-05
-5.78162501717588e-06
-2.86929294967372e-05
-3.46211727274586e-05
-8.72596737933105e-06
-2.82550721166293e-05
-4.66435959385882e-05
-4.29039722342608e-05
-3.29165593075417e-05
-1.68674938632941e-05
-4.84172849600763e-05
-4.44234669280801e-05
-2.03641227473907e-05
-6.11883369386469e-05
-9.51819133283323e-06
-2.41021416107016e-05
-1.44428879459739e-05
-1.27714341768134e-05
-3.43747712634808e-05
-2.72130409938462e-05
-3.24645262106125e-05
-4.34555621070989e-05
-4.14537987396317e-05
-5.75036861055844e-05
6.43249033773676e-06
-3.24532167945933e-05
-3.83416094290961e-05
-3.4141280485208e-05
-3.95512361514977e-05
-4.76488860734367e-05
-2.23213448146448e-05
-2.98047036624255e-05
-2.74308696176976e-05
-3.37214480739361e-05
-4.31440501860267e-05
-1.57752672679098e-05
-2.45288891401055e-05
-4.69559989133925e-05
-4.80312215026698e-05
-3.29106194776675e-05
-1.07232728082801e-05
-2.89829547958401e-05
-5.54572166684089e-05
-5.01462830754506e-05
-2.29271912435622e-05
-3.97399182708551e-05
-2.53349496432402e-05
-5.08728886360616e-05
-1.94669978645369e-05
-5.51118346154216e-05
-2.26742028367213e-05
-4.0109911904902e-05
-2.32842772712777e-05
-4.18327839592351e-05
-5.60187936164841e-05
-4.42914470962837e-05
-3.62473347308601e-05
-4.37554168021372e-05
-3.05596690871876e-05
-1.59569850459615e-05
-9.83838559242865e-06
1.32747893071287e-06
-1.9202379313179e-05
-3.8421717571561e-05
-2.50922189815569e-05
-3.34902673979602e-05
-4.02504919369872e-05
5.58828213788624e-07
-5.08630347633724e-05
1.89420058372609e-06
-1.21836287646249e-05
-3.17108237474285e-05
-2.08665192731431e-05
-1.75669367717254e-05
-3.17940573102173e-05
-3.15162488866047e-05
-3.7197387783551e-05
-4.48231269961245e-05
-3.10210005636569e-05
-3.37440912654234e-05
-3.92513978570225e-05
-3.05253795851712e-05
-3.50605773065765e-05
-5.38778013916305e-06
-3.3935549243703e-05
-3.54726952635937e-05
-5.49636080253633e-05
-1.78674730913839e-05
-3.07899683388007e-05
-1.51507325787704e-05
-2.14903863811397e-05
-1.76432937136806e-05
-3.57214789145884e-05
-3.04540321630802e-05
-2.40628478270503e-05
-2.97750996477401e-05
-3.18725730124892e-05
-4.85967805157091e-05
-4.59071784106014e-05
-3.54144749592838e-05
-2.6133549315421e-05
-4.10173972840854e-05
-5.35078098039004e-05
-4.49563234624615e-06
-3.23543436985542e-05
-4.73528280597756e-05
-3.25793937723291e-05
-4.28352766224464e-05
-3.43035615314082e-05
1.6441488659898e-06
-3.36434517447491e-05
-6.19892129668475e-05
-3.73965102795949e-05
-5.17900691296905e-05
-1.50031900764321e-05
-6.56881034183272e-05
1.82904107681391e-05
-4.49136433850036e-05
1.12640700587589e-05
-4.53558286051916e-05
-3.52342660591044e-05
-1.57913946623847e-05
-4.44003969826584e-05
-2.77935899884134e-05
-4.61375036885543e-05
-1.99565776505955e-05
-2.64623445309455e-05
-2.74948097113329e-05
-4.35060628624772e-05
-2.99297004162155e-05
-1.46399133687956e-05
-4.0575570202699e-05
-3.70598891136713e-05
-3.82748332977462e-05
-2.54364660678539e-05
-3.78545009871878e-05
-4.26568957825917e-05
-2.88382958842479e-05
-4.06558745889235e-06
-3.13965685392403e-05
-3.75055355626008e-05
-2.9665916480752e-05
-2.39981629008217e-05
-3.93469626021791e-05
-5.0903008946831e-06
-3.47992581391309e-05
-3.04250275050876e-05
-3.11138950522095e-05
-6.96434555669104e-05
-3.9229703067859e-05
-3.40824362033792e-05
-4.30700104795954e-05
-1.45388332809735e-05
-1.71697732569958e-05
-1.35348805714574e-05
-1.89695318688242e-05
-6.42756870603981e-05
-6.34408135496855e-05
-3.43673041673327e-05
-2.23942605196081e-05
-6.25491014702316e-05
-8.68202961768002e-06
-3.92464372265704e-05
-8.26282059833417e-06
-6.07011893633295e-05
-5.32105430930885e-05
-1.34599948587118e-05
-4.13932453978064e-05
-8.44544502903659e-06
-2.04558983325082e-05
-1.85978090915609e-05
-1.65206621856155e-05
-2.86705037841902e-06
-5.06863046880738e-05
-3.21996897701342e-05
-4.99664443688999e-05
-1.12966214369787e-05
-2.51539822400611e-05
-9.95280091111109e-06
-1.82890456774872e-05
-3.16938135660533e-05
-2.75613650981673e-05
-2.87790693247667e-05
-1.33076566565401e-05
-1.72429608846019e-05
-4.77298929671351e-05
-4.19067174888569e-05
-3.47944354654173e-05
-3.65710024908255e-05
-4.13292895999799e-05
-4.48973318916037e-05
-3.53670668762143e-05
-2.2639757517221e-05
-5.42859657328844e-05
-2.31865720493579e-05
-4.33144359544289e-05
-3.92061755634572e-05
-3.20239435345305e-05
-5.02191722026305e-05
-6.28388382686233e-05
-3.44438206881571e-05
-2.3193218467166e-05
-3.37194246788136e-05
-2.04725709296565e-05
-1.96095415529671e-05
1.88910559130704e-06
-1.63715585498709e-05
-1.62147697563915e-06
-3.32760617409592e-05
-1.53549225269934e-05
-1.68625807096926e-05
-1.50642500890096e-05
-4.8165828324116e-05
-2.52570393701097e-05
-1.75562324986198e-05
-4.97052880947715e-05
-2.49449717868308e-05
-2.94657472859481e-05
-3.78823314783527e-05
-2.76648049321157e-05
-1.65478441676485e-05
4.88626946388654e-06
-2.87444505431635e-05
-4.33932731613578e-05
-5.45602554504437e-05
-7.0169985584627e-06
1.50857113180123e-06
-4.53342302009812e-05
-1.49694847530909e-06
-3.53846119202336e-05
-5.58789760474986e-05
1.57426319425805e-05
-3.30588928362824e-05
-2.99240193914052e-05
-3.97687869066372e-05
-2.30548237919624e-05
-3.33792338659124e-05
-2.67944508130873e-05
-7.33146988629618e-06
-3.52153392582584e-05
-2.40930699060534e-05
-2.43473132963712e-05
-1.85123601319068e-05
-4.39484437269533e-05
-7.74187411694829e-06
-5.36298306573213e-05
-3.54987917854702e-05
-3.19810261107743e-05
-2.44798094038874e-05
-2.02925330916664e-05
-7.84962612678859e-06
-2.81260042746387e-05
-4.06013904280792e-06
-2.23982684448293e-05
-1.10468369319931e-05
-1.15053767545781e-05
-4.38029621958845e-05
-1.59702267501063e-05
-2.40700329713835e-05
-3.1199952517551e-05
-1.28150656577792e-05
-6.47983429594711e-06
-4.67822201256552e-05
-3.75197012005654e-05
-3.03584962138358e-05
-4.94635376235132e-05
-3.84284280482778e-05
-6.98605729307444e-05
-4.11609522368648e-05
-2.56289139295516e-05
-4.28831508094918e-05
-3.60338916709827e-05
-4.11314282940634e-05
-7.052631781096e-05
-2.66085357767754e-05
-4.24120456846273e-05
-2.96627020424532e-05
1.1569319844425e-05
-6.32154411074734e-06
-2.6214191952289e-05
-2.09389235401452e-05
-1.95182485580664e-05
-1.39635969577755e-05
-4.56908782196858e-05
-2.79141330736621e-05
-4.1722208184814e-05
-1.19177980701182e-05
-5.49005777815241e-05
-3.99611897289488e-05
-4.76127578188414e-05
-2.21734166644469e-05
-2.92319751111768e-05
-2.26454283557888e-05
-5.28606373363203e-05
-6.0033169828492e-05
6.42298896885254e-06
-1.04717162710375e-05
-2.73789234563071e-05
-4.40680346191247e-05
-3.9042795930325e-05
-5.20222459273891e-05
-3.87738937162321e-05
-2.97709480642382e-05
-2.71499801681696e-05
-4.02952150114217e-05
-3.0508347545125e-05
-5.49072751415676e-05
-4.27064205116658e-06
-3.81321623766082e-05
-3.6481695383525e-05
-4.47279029843169e-05
-4.21221649441644e-05
-4.97799450247738e-05
-2.73410240532131e-05
-1.98580134320751e-05
-3.80088948884022e-05
-3.65780073107651e-05
-2.00967966824704e-05
-2.19515312616787e-05
-2.9193790418681e-05
-1.41677946790295e-05
-1.93264551773579e-05
-2.85904033812692e-05
-3.90593192094436e-05
-6.33838374415338e-05
-1.22950187953074e-05
-6.58682421250828e-05
-3.16148999435074e-06
-3.37767656123507e-05
7.77306425270303e-07
-2.5288977750026e-05
-1.48325593508356e-06
-1.03158051720423e-05
-4.14040803925109e-05
-3.00453173528455e-05
-4.13040778301796e-05
-4.66482449071657e-05
3.81135732485018e-06
-2.81611443733027e-05
-2.56198972599119e-06
-4.49801994335926e-05
-2.93961259568073e-05
-8.8250095881514e-06
-1.04582799222748e-05
-1.09403240736011e-05
5.60716861033816e-06
-5.63286405142572e-05
-5.71144972660247e-05
-3.386845699239e-05
-3.52287600240296e-05
-5.79390611308505e-05
2.19023859174519e-06
-2.73610242869235e-05
-6.36688857942234e-05
-3.12650549533675e-05
5.70131258340743e-06
-2.34860808481339e-05
-1.15779993550483e-05
-3.2786147753746e-05
-2.10835800056911e-05
1.60973525312996e-05
-1.82497730044641e-05
-5.51821234158111e-05
-2.02358937099989e-05
-3.43855285081971e-05
-6.18525851325619e-05
-2.57668532621156e-05
-3.5055510930329e-05
-3.89150944560522e-05
-2.30376482027879e-05
-5.5217000234033e-06
-1.61211968539987e-05
-2.24936768783435e-06
-2.83595045635813e-05
-3.90973461767377e-05
-4.32521357950154e-05
-4.93662758959353e-05
-4.92009289348273e-05
-2.46152361372229e-05
-2.38934893960033e-05
-2.75285619610907e-05
-2.03108523283011e-05
-1.18958226274713e-05
-1.86404314924537e-05
-3.6402002901616e-05
-2.45982023360908e-05
-2.75006037280131e-05
-4.75369723335701e-05
-1.33696624612446e-05
-2.41419751094387e-05
-4.14296425344483e-05
-2.74467348575418e-05
-3.1691184282443e-05
-4.44823262132864e-05
-6.50470292771203e-05
-1.72715321596177e-06
-2.0490369254415e-05
-7.06598743383317e-07
-3.697190233165e-05
-1.40422660597121e-05
-2.49588003835558e-05
-6.99409141142807e-05
-4.68917607354721e-05
5.98217035229906e-07
-1.73114699167936e-05
-4.88660087535033e-05
-1.74145535690987e-05
-4.36843467294875e-05
-1.7050160751444e-05
-6.70915951554365e-05
-2.75660734025547e-05
-3.49658653193709e-05
4.35577000948735e-06
8.59604841089032e-06
-2.05403358371071e-05
-5.38054393439748e-05
-3.88678954611238e-05
-5.56929326082242e-05
-5.05643180032651e-05
-1.54839675997011e-05
-1.18529137373772e-05
-1.91109863389773e-05
-2.09093836595519e-05
-5.33704750262962e-06
-3.86580398013834e-05
-3.03338504652809e-05
-3.34101407062627e-05
-8.21416824923718e-05
-5.14759833417996e-06
-2.0003939845377e-05
-2.66518279189055e-05
-4.27764245890875e-05
-2.31407080955392e-05
-2.31868127860664e-05
-3.51390567412128e-05
2.48496925897412e-05
-4.80201816246108e-05
-5.28517206198453e-05
-2.519033342496e-05
-5.1701236059751e-05
-4.68023614640831e-05
-1.68106124372003e-05
-4.5618791330851e-05
-3.14941923617269e-05
-2.34437771454714e-05
-2.08805070313294e-05
-1.6233880254365e-05
-2.62608894450579e-05
-2.51726982943135e-05
-2.16253249100617e-05
-3.02399528568962e-05
-2.46075404330273e-05
-1.25917982403167e-05
-4.87816254397837e-05
-2.41191778083924e-05
-2.93933352254001e-05
-4.58930554919429e-05
-1.91907231575133e-05
-1.64655805024327e-05
-3.62720653481618e-05
2.22028482249029e-05
6.93421902002606e-06
-6.98952187797073e-06
-8.48726506749823e-07
-2.42054959607789e-05
-2.2437521811763e-05
-3.53459172733534e-05
-4.69290123702096e-05
-2.83253710158153e-05
-1.9794269962321e-05
-2.11635147368453e-05
-3.58194296375493e-05
-3.02554449048219e-05
-7.6665322504115e-06
-2.22919246964045e-05
-2.69283349923239e-05
6.25400642812137e-06
-3.18636951095289e-05
-1.01369228425599e-05
-2.662136367004e-05
-5.66766986357039e-05
-3.56666443793632e-05
-3.0477065529258e-05
-2.23867974199034e-05
-4.81123977365195e-05
-3.67898544024247e-05
7.46063013568274e-06
-2.73173163839147e-05
-1.65527757362411e-05
-4.78593406925624e-05
4.67706042086698e-07
-3.82478391006515e-05
-3.31233581190466e-05
-3.52744735319015e-05
-1.84021295203689e-05
-3.15036388585857e-05
1.41647219636808e-06
-1.79123267723858e-05
-1.63426448824495e-05
-3.16252709332112e-05
-3.43338376456959e-05
2.42430429654996e-05
-5.89676628838952e-05
-4.57649598676134e-05
-3.21173298845137e-05
-3.2441939128581e-05
-2.58424837852841e-05
-6.79446390384556e-05
-3.61661345879368e-05
-3.05178148377866e-05
-5.47515227607034e-05
-1.50961443442211e-05
-5.40140160432357e-05
-2.70318707569943e-05
-4.76839350342551e-05
-3.12469450782979e-05
-2.13937795139805e-05
-2.42053743481575e-05
-2.76803506108862e-05
-4.50836709252869e-05
-4.54082111315583e-05
-4.38921781327398e-05
-7.06653994656705e-05
-4.05616068248465e-05
5.062599755652e-06
-3.45823242848926e-05
-4.48907199274438e-05
-6.10015705362738e-05
-4.36418093540904e-05
-3.82587105951425e-05
-3.47526956569614e-05
-4.0019306008812e-05
-3.29802605607357e-05
-2.45685852086472e-05
-4.77740795972564e-05
-4.16687398401917e-05
-2.18729022875936e-05
-2.4644033752569e-05
-3.90510173479107e-05
-4.48096392485949e-05
-4.38146937974148e-05
-1.13577546175907e-05
-5.06798188990763e-05
-2.91391159420521e-05
-2.77008835378418e-05
-2.10947568068059e-05
-6.26952724428843e-05
-6.46902002022837e-05
-3.33914467195963e-05
-4.46469770165228e-05
-4.2405287022964e-05
-3.50952141307e-05
-3.27634272933404e-05
-3.27021130297655e-05
-3.69019371977128e-05
-2.40873030416287e-05
-3.88487803077219e-05
-5.25489407449836e-05
-4.3071169988992e-05
-6.09836119157877e-05
-3.9841676213434e-05
-2.87859295006815e-05
-3.30872003381097e-05
-1.97668541986615e-05
-2.41186829830877e-05
-1.18253650229985e-05
-7.15369766052379e-05
-2.43132204433878e-05
-6.03632413408361e-05
-1.58289584835146e-05
-1.74387845561636e-05
-1.55999088426389e-05
-4.09962929939302e-05
-1.23168479527692e-05
-3.23883979686789e-05
-3.42931535991929e-05
-4.10483430099318e-05
-5.28662009045509e-05
-4.11725607542939e-05
-1.19725719693778e-05
-3.36613344897484e-05
-3.84011447988393e-05
-3.20724293545835e-05
-4.714322943933e-05
-2.60571698235731e-05
-4.62515565576388e-05
1.56754400224153e-05
-4.1393576131482e-05
-2.33518375480221e-05
-8.66018840824416e-06
3.41899174951008e-07
-3.82899145932461e-05
-3.33542222591416e-05
-2.5772776131904e-05
-4.78481862341612e-05
9.15509118590937e-06
-3.46185797946659e-05
-3.88233568438673e-05
-5.19723571081627e-05
-1.98818811355206e-05
-4.94377335616771e-05
-5.74649962092794e-05
-1.15299832906326e-05
-3.9912370234598e-05
-3.56605172104299e-05
-2.98889745431775e-05
-1.26575856150836e-05
-3.80204643643798e-05
-3.72880847133936e-05
-4.11357560477639e-06
-6.29537590014065e-05
-2.28352504408802e-05
-3.89245490264008e-05
-3.74949236070228e-05
-2.29732569736719e-05
-3.31991800581273e-05
-7.18345228580694e-05
-2.32733693744681e-05
-2.22721176425416e-05
-2.85650969889587e-05
-5.00620925291123e-05
-4.94918216373295e-05
-2.2279652062428e-05
-3.20964791564089e-05
-4.07722752728226e-05
-3.38605484248301e-06
-1.4645515282002e-05
-2.76448939068188e-05
-3.42647425319392e-05
-3.90211557753339e-05
-2.54044126243938e-05
-3.47636409374193e-05
-2.45046062355513e-05
-2.00715965142795e-05
-1.5606177872744e-05
-1.92534069559178e-05
-3.89563930817146e-05
1.16496259713116e-05
-2.06747903991763e-05
-3.75603408952628e-05
-2.22017223459053e-05
-9.41468740711391e-06
-2.01854104074207e-05
-2.15480161497217e-05
-1.75651187269879e-05
-3.36960031456101e-05
-2.81854421879921e-05
-2.60763770466032e-05
-3.60118288652107e-05
-3.52881561761644e-05
-3.77225178700968e-05
-3.75621695788313e-05
-2.62228218498209e-05
-4.06708177492471e-05
-4.55957262683692e-05
-7.08859132911901e-05
-2.91639762431309e-05
-4.69468873010789e-05
-5.77325582693938e-06
-4.89080754891949e-05
-2.84085837351525e-05
-4.01845224089339e-05
-3.76361754805583e-05
-3.88613538353355e-05
-2.87638493756018e-05
-5.79671698141636e-05
-3.87288463638551e-05
-5.85681733449065e-05
-3.03323319546598e-05
-5.96068908592669e-06
-8.91679814078518e-06
-1.89692203213387e-05
-1.13372529773295e-05
-3.57912328448163e-05
-2.13074102455477e-05
-5.1006188778928e-05
-3.60624628136789e-05
-4.5845351810508e-05
-3.63227163513242e-05
-5.41932594730479e-05
-3.29592867138717e-05
-4.37258440524513e-05
-6.74624175551087e-05
-6.9678486492619e-06
-4.86769096417141e-05
-6.48284498662225e-05
-1.39534816397404e-05
-3.58791467724554e-05
-4.35502075852038e-05
-2.45996039525433e-05
-5.97874520184686e-05
-4.77893584382868e-05
7.45296960527068e-06
-6.32298526173031e-06
-2.37303805975061e-05
-2.8891824121437e-05
-4.91705511530216e-05
-1.92711248650716e-05
-8.72953890883602e-06
-3.40607375342654e-05
-3.66799590164105e-05
-2.86139352465938e-05
-1.7147994096386e-05
-3.33350611807735e-05
-1.07508332411781e-05
-2.57200454638477e-05
-1.62657697569686e-05
-1.58565521949659e-05
-3.82352596764306e-05
-5.75574931837711e-05
-3.31168684392063e-05
-2.2402453214329e-05
-2.42218570549942e-05
-1.19870641844189e-06
-3.59534345531926e-05
-3.0261894369788e-05
-9.59607184797058e-06
-1.44799934068034e-05
-6.05253717434241e-05
-1.65152762787892e-05
-2.66745965579308e-06
-4.10505128953261e-05
-1.92412798026586e-05
-2.15124425460207e-05
-4.41851714193502e-05
-3.63655419833484e-05
-2.4009077756844e-05
-6.61667615775996e-05
-1.83507566130322e-05
-4.49278618968484e-05
-5.00109399359474e-05
-1.70102053310151e-05
-5.93965322852343e-05
-1.27814630880682e-05
-3.83332963848393e-05
-2.53407300350618e-05
-2.44599239824986e-05
-4.96168177149032e-05
-2.02910613657143e-05
-5.42327069634415e-05
-1.35705956259797e-05
-4.32274593456164e-05
-1.08662131792304e-05
-1.05054936843893e-05
-3.68183389546372e-05
-1.34394920094698e-05
-2.25574282278087e-05
-6.16264105772862e-05
-1.08473186901748e-05
-1.15936618331709e-05
-1.76987972224028e-05
-3.13406215205092e-05
-1.82774919087929e-05
-3.13327748705966e-05
-2.14094138938751e-05
-2.83145410879698e-05
-3.70692542947284e-05
-3.10665147723458e-05
-1.86799887972997e-05
-1.29997778249056e-05
-2.25115779077968e-05
-2.68327789094695e-05
-1.25615534406722e-05
-2.54713061074381e-05
-4.66551186894409e-05
-4.05513927447679e-05
-1.46589239644802e-05
-4.41810593415473e-05
-2.117865290375e-05
-5.40177858075525e-05
-3.81778098193687e-05
-5.94509616612024e-05
-3.23898195008774e-05
-4.00795733770701e-05
-2.61491874745686e-05
-2.16060858185008e-05
2.50738291672246e-06
-6.44007691066109e-05
-4.59464289731785e-05
-2.27578848120521e-05
-4.34008910777331e-05
-3.92275149811882e-05
-3.57339722227952e-05
-1.36809797577841e-05
-5.37410620708305e-05
-3.10154224154577e-05
-7.99422652779787e-06
-3.22954654336664e-05
-4.02208565629172e-05
-2.76056205845118e-05
-1.44472451819091e-05
-1.3600277533057e-05
-3.24265528505172e-05
-1.25350240653338e-05
-2.63973691959219e-05
-2.73461843138953e-05
-3.84047976777267e-05
-3.27647565252396e-05
-1.12699015388985e-05
-4.00876869827062e-05
-1.62868254493155e-05
-3.96551762250999e-05
-1.37279876139051e-05
-3.11472913298069e-05
-3.28135518852451e-07
-4.47401603771264e-05
-4.61587700901649e-05
-3.50723654272823e-05
-3.57737855642715e-05
-3.54532825565861e-05
-5.65028884856666e-05
-2.20817164899566e-05
-2.6236773591745e-05
-2.86543617339701e-05
-2.44427409372975e-05
-2.95885111988722e-05
-1.47027209228887e-05
-2.82422995843501e-05
-3.51155433243825e-06
-2.65325019205423e-05
-2.82311769658164e-05
-4.79009741587904e-05
-3.22942517500601e-05
-1.31551724078721e-05
-3.19843009602731e-05
-4.35411635420944e-05
-1.54636526410637e-05
-6.13660521380068e-05
-5.9825295184272e-05
-5.24715730209096e-05
-4.28149543186105e-05
-5.63547941459181e-05
-4.13137205722819e-05
-2.90937056622125e-05
-1.71817319397811e-05
8.57230617299216e-06
-3.44155117262545e-05
-5.90959300867802e-06
-3.2647916825082e-05
-3.09248803598406e-05
-5.96082145197573e-05
-7.19727321479505e-06
-2.06089507221133e-05
-4.52982568089428e-05
-7.26857411058121e-06
-6.41010390285603e-05
-1.34219726200595e-05
-2.59842483507696e-05
-4.51689182760561e-05
-3.10513120274176e-05
-1.94989288798365e-05
-3.43231257739825e-05
-2.95239373645037e-05
-3.29246699770444e-05
-3.59529051154493e-05
-5.22737078525313e-05
-3.27735239124737e-05
-6.43101723305246e-07
-3.80824914414456e-06
-2.52431730231326e-05
-4.04942349167005e-05
-1.7476404105947e-05
-1.48376162971928e-05
-7.60997848305037e-05
-4.08285429960737e-05
-3.12931740447028e-05
-2.27367535182324e-05
-2.74611386505241e-05
-4.30436081931241e-05
-1.70749339247423e-05
-3.82573098225454e-05
-3.57103535841337e-05
-2.9504090188671e-06
-1.94203439297088e-05
-2.5739021519073e-05
-1.57133771626814e-05
-4.78088686541139e-06
-2.99324625474075e-05
-9.39664738910085e-06
-1.14491106208965e-05
-5.09112077317721e-05
-4.37515343867566e-05
-3.97283645941898e-06
-1.79941077379728e-05
-1.75628058399341e-05
-3.63121132243211e-05
-7.53268555243474e-07
-2.43649733411976e-05
-3.18680580216216e-07
2.1858217281012e-05
-3.47428717901725e-05
-5.3335638810489e-05
-6.14575728280804e-05
-3.052755798997e-05
-4.37338548336584e-05
-1.10646253780324e-05
-2.62325737625263e-05
-4.26038090957311e-05
-4.60536724159464e-05
-2.25776632554062e-05
-2.92826330692778e-05
-3.89437188670285e-05
-3.98935832303252e-05
-1.57848652363415e-05
-2.55458165036725e-05
-1.78048003524226e-05
-4.0231896570349e-05
-4.36350021251482e-05
-2.88306905840158e-05
-3.36227463876614e-05
-2.73052029653333e-05
-1.55270261753492e-05
-1.24778163319594e-05
9.08791334194824e-06
-1.81139418789461e-05
2.34983579327709e-05
-2.2040482078681e-05
-2.415935357023e-05
-4.85224245004447e-06
-4.87702086237472e-05
-2.19935028333171e-05
-3.76865060003679e-05
-3.66743148720414e-05
-5.19568866893958e-05
-1.46710143884475e-05
5.93233808535878e-06
-2.15130827420481e-05
-8.56013982319371e-06
-3.10873713138954e-05
-5.30911490793474e-05
-1.11012001042522e-05
2.46372897401302e-06
-3.46908134385318e-05
1.0873581291035e-05
-1.24908934748429e-05
-5.31854692924401e-05
-2.59968693748853e-05
-2.42775406356458e-05
-4.75314483947575e-05
-3.27241595284036e-05
-6.74458794123165e-05
-1.47110461001946e-05
-4.74234430282931e-05
-1.46349951038778e-05
-1.99030704542061e-05
-2.20536213374543e-05
-2.53385419455592e-05
-3.67990716637466e-05
-3.46596585212625e-05
-1.08765444404458e-07
-4.5403322906638e-05
-1.87627825309138e-05
3.09383506380591e-06
-4.07829569727951e-05
-3.60054546801077e-05
-5.48178997324578e-05
-5.32291604362694e-05
-8.74784596819953e-06
-3.76561302527286e-05
-5.21404435738962e-05
-2.18908619535275e-05
-5.47136115411136e-05
-6.15886356981971e-06
-2.03693988309985e-05
-7.14176513743825e-05
-3.42152876922328e-05
-3.74542162635997e-05
-3.28088910529962e-06
-5.72284852755019e-06
-5.13797433255212e-05
-1.56119778955593e-05
-2.03004423251743e-05
-3.22011580608329e-05
-3.21432003246557e-05
-5.09477667843258e-05
-3.02061340712668e-06
-2.33666520144951e-05
-4.14731904256584e-05
-2.07700579022817e-05
-4.04136083962446e-05
-2.18277925435904e-05
-3.03528427929159e-05
-1.49923593001737e-05
-1.36585645481875e-05
-2.94319122820406e-05
-2.55145910972391e-05
-1.61823655299777e-05
-9.9654862108596e-06
-2.09826061662801e-05
-1.53463302646518e-05
-2.7600829582326e-05
-4.26426232975124e-05
-2.99530467434643e-05
-2.53414386023527e-05
-2.84540866726234e-05
2.10238312380915e-06
-2.02457636220905e-05
-3.8760507072066e-05
-2.62236773027012e-05
-4.21476155537985e-06
-4.2280174363116e-05
-3.7188179749802e-05
-1.42192137216075e-05
-3.44474699610394e-05
-3.60202480742855e-05
-4.7349841657035e-05
-2.45438869686474e-05
-9.46719039828762e-06
-1.80776024211895e-05
-5.65431331225493e-05
-3.26130669506079e-05
-2.77475206883948e-05
-1.90094416616181e-05
-6.06229179454026e-05
-1.57755484571402e-05
-1.99409643264386e-05
-1.05125241712967e-05
-3.4650063999769e-05
-4.21365596580864e-05
-3.72444523994467e-05
-2.03020591203291e-05
-3.15510895529571e-05
-3.12588776621412e-05
-1.73329391779207e-05
-5.37576657889106e-06
-3.0525090921807e-05
-2.84348299350168e-05
-2.92505492181932e-05
-4.04892585195454e-05
-2.18448981791874e-05
-6.34856870883317e-05
-2.37700074200891e-05
-2.44244670384856e-05
-3.82269489196545e-05
-2.97559500312449e-05
-8.75492342684962e-06
-1.14962315605524e-05
-4.69492835192444e-05
-5.36851054685675e-05
-3.85137883417677e-05
-3.23996754971396e-05
-2.18515776119404e-06
-2.99801273654325e-05
-4.14923446798248e-05
2.49194663266966e-06
-3.01707190053254e-05
-2.38637055924692e-05
-3.93296761735111e-05
-4.30686684480871e-05
-9.06392187054065e-06
-4.6688506011037e-05
-2.88671233078358e-05
-6.35505263112097e-06
-2.12944174970384e-05
-3.67339042800331e-05
-6.11778181947522e-05
-2.50568853902995e-05
-4.07855395235715e-05
-3.9098444032115e-05
-5.23713819175152e-05
-2.2303463119837e-05
-3.00010455632145e-05
-2.90782146130047e-05
-3.59847388005129e-05
-1.28522736229695e-05
-2.90697747701839e-05
-4.55310568200523e-05
-2.89848979002081e-05
-4.47681089466928e-05
-4.5803541645133e-05
-2.88469706354475e-05
-1.14625480940718e-05
-1.5333421675902e-05
-3.78113034621939e-06
-1.41083728486005e-05
-4.19679958123406e-06
9.81612187569561e-06
-3.96215736725526e-05
-2.82299410043315e-05
-6.09610062389704e-05
-2.71884892249018e-05
-2.69038198916341e-05
-1.4079472915615e-05
-1.79988475974931e-05
-3.2999207015574e-05
-3.06262341913944e-05
-2.65660065090807e-05
3.25645660085853e-07
-1.96934385689885e-05
-2.0760242458416e-05
-4.12053616316479e-05
-2.31162093354698e-05
-5.15034955360686e-05
1.06460437177256e-05
-4.421826475263e-05
-5.60326278413547e-05
-5.37811207823367e-06
-9.92144051236176e-06
-3.28194847169706e-05
-1.74539125949103e-05
-2.97188796538174e-05
-5.10621856771883e-06
2.66917769128937e-06
-4.45277564293771e-05
-2.74136184560071e-05
-4.12723201841218e-05
-1.67847433031374e-05
-2.23699399048074e-05
-1.94830319543286e-05
-4.62005398083023e-05
-8.47356110380192e-05
-2.01796529539804e-05
-2.13592800739324e-05
-2.66478031809705e-05
-5.27177608859071e-05
-2.66372260882635e-05
-4.55824528484559e-05
-2.77685855990735e-05
-2.58823554508061e-05
-2.89707458236478e-05
-5.01497570003224e-05
-2.09363387910346e-05
-6.60628887246141e-05
-2.07444533894285e-05
-3.79235070027936e-05
-4.43310753654377e-05
-4.97426754960704e-05
-4.57118106802341e-05
-4.2781116315506e-05
-7.07667911874881e-06
1.30582409849717e-05
-4.7528673450899e-05
-4.8617300951848e-05
-3.56851819087466e-05
-4.76369023978663e-05
-3.75375946119091e-05
-2.43889186457045e-05
-2.48506830774671e-05
-4.38201934014103e-05
-2.37327845617208e-05
-2.64184327591182e-05
-1.36536136007033e-05
-3.19756428501268e-05
4.1342826691937e-06
-4.31724060031866e-05
-5.30149814379048e-05
-4.86497254574731e-05
-2.80454165588206e-05
2.32597000503827e-06
-3.5770001824548e-05
-3.84711487747267e-05
-3.12423580970237e-05
-2.68154922578613e-05
-5.33451241394206e-05
-5.40960961684594e-05
-5.23274541009801e-05
-4.26709287124178e-05
-5.47486803747534e-05
-3.10103855463004e-05
-3.39561886744586e-05
-1.75398122377959e-05
3.151797479192e-06
-1.81223310724078e-05
-4.06824714485284e-05
-3.00202716451615e-05
-5.30919264386152e-06
-3.27311801824428e-05
-8.60506477853309e-06
-1.72699191949758e-05
-2.23648128374225e-05
-4.51241841401195e-05
-2.52786244142473e-05
-4.10706041407912e-05
-1.96920660624065e-05
6.02870895565e-06
-4.33158737994535e-05
-2.63898160448851e-05
-3.35973873247548e-05
-3.58099192649154e-05
-3.18032603358613e-05
-1.9456076112705e-05
-4.22722261792631e-05
-2.93567322672203e-05
-4.30978361333525e-07
-2.17759301295653e-05
-1.89968489884026e-05
-2.26231918320709e-05
-3.98706174645736e-05
-2.25273863471884e-05
-5.18096210916941e-05
-1.70482787459445e-05
-2.49279355161949e-05
-1.69602903651492e-05
-3.25222901584377e-05
-2.88916135961912e-05
-3.35386129420358e-07
-1.67803264363e-05
-2.02532794266521e-05
-2.73071511237494e-05
-4.66314262496701e-05
-4.68867106369783e-05
-4.17981542929824e-05
-4.8436698886843e-05
-4.55098333926662e-05
-6.15563746353598e-06
-1.9328567783769e-05
-1.24807808336858e-05
-2.55480091195664e-05
-2.59375531616705e-05
-5.07680777937027e-05
-3.08952173662347e-05
-2.57464233785483e-05
-3.03886148313713e-05
-3.11128638973752e-05
-2.33686736584446e-05
-3.47950875606143e-05
-1.15941357807977e-05
-4.46127000240676e-05
-1.81627207081761e-05
-1.64151636143124e-05
-3.72949233292739e-05
-6.66715679201658e-05
-7.48438958598763e-06
-3.21062448389606e-05
-2.04478746691498e-05
-2.45669497127508e-05
-1.60303390535328e-05
-4.70707604552551e-05
-6.93376656585709e-05
-6.92482425838407e-05
-6.29220080718776e-05
-3.04687932058539e-05
-1.73140121729372e-05
-6.12946476255187e-06
-4.58685677602372e-05
-4.79548704579425e-05
-5.33138421646469e-05
-3.61361474720367e-05
6.98584378039704e-06
-2.62497266095525e-05
-2.38764542009422e-05
-3.92015398880774e-05
-2.24540330254295e-05
-5.99730133760132e-05
-3.28382347559595e-05
-3.39522504520016e-05
-2.50373531991699e-05
-2.9113477500966e-05
-3.73519947100485e-05
-1.04006169717016e-06
-3.02857215825185e-05
-4.38385103368822e-05
-3.9898959144613e-05
-9.028967025903e-06
-6.50277104262522e-05
-4.37488258119577e-05
-4.38009651775581e-05
-4.25871584978507e-05
-2.25998847411009e-05
-4.53262459516198e-05
-1.40933400965989e-05
-3.9912046468855e-05
-2.78712484847013e-05
-2.05486096923037e-05
-1.50886767683943e-05
-5.17348658575804e-06
-2.4841596643673e-05
-2.18232076791604e-05
-1.33884855101904e-05
-4.6927687710482e-05
-6.31867198829239e-05
-4.6548879460889e-05
-3.08366314968124e-05
-3.31106426248098e-05
-2.54039039076771e-05
-2.13013974218535e-05
-6.23003294840535e-05
-2.68450189433989e-05
-2.0246471655611e-05
-3.81572776046484e-05
-2.38679067091849e-05
-4.91433667137088e-05
-1.92488789452803e-05
-3.96776558523432e-05
-1.20247891114205e-05
-3.71519597387397e-05
-4.54828436745405e-05
-4.97127378828978e-05
-2.4269753670587e-05
-1.24556291802714e-05
-4.61284031194254e-05
-2.70479643759991e-05
-2.38229582661096e-05
-4.48273159366458e-05
-2.45850013549573e-05
-3.34427107082453e-05
-3.76662095589616e-05
-3.66660045525324e-05
-3.58663541862237e-05
-5.65161201696568e-05
-2.21517638477082e-05
-4.9671298981451e-05
-3.98681643831969e-05
-2.5784349466995e-05
-3.71500184508094e-05
-3.56957893555296e-05
-8.32585728369274e-06
-3.09438319145035e-05
-2.35538858417626e-05
-1.57798460519296e-05
-4.21880595134701e-05
-2.8764856958262e-05
-2.38560835095054e-05
-3.20875332035937e-05
-3.58089167788631e-05
-5.27380939870782e-05
-2.11633616956915e-05
-2.75345682684704e-05
-4.39753407671733e-05
-3.90142216351533e-05
-4.99420157147241e-05
-2.43212234047186e-05
-2.51015320316138e-05
-1.56523041669865e-05
-3.81122238125085e-05
-2.99092832428985e-05
-2.88994809078876e-05
2.20087142760637e-06
-3.85319218076229e-05
-3.33480270341388e-05
-5.46679644985149e-05
-6.3547466191892e-05
7.15919196983514e-06
-3.67319572883716e-05
-1.99371531517733e-05
-4.39235145492148e-05
-2.91098635724473e-05
-3.40916839504493e-05
-7.8341508186823e-06
-1.95476000244943e-05
-1.22965327558451e-05
-4.88662696373279e-05
-1.37127757231598e-05
-1.29861145600616e-05
-2.17258125983735e-05
-4.18600509587722e-05
-2.38987097397346e-05
-2.5299333856989e-05
-2.85715393781247e-05
-2.52248806052124e-05
-3.61094465188737e-05
-3.45775584832471e-05
-1.21921292734102e-05
-3.97150456859673e-05
-1.97411210804716e-05
2.24344389214592e-06
1.84775165983628e-05
-6.01353938091245e-05
-1.94445993342979e-05
-3.70343997083631e-05
-3.60154255903643e-05
-3.18950688731377e-05
-5.12452404789491e-05
-3.32792654574848e-05
-6.25482853552552e-05
-2.85832738922157e-05
-2.09395923989353e-05
-7.00585140178845e-05
-2.76661152154733e-05
-2.69563416908107e-05
-4.03211273833065e-05
-5.68834537723068e-05
-3.67823203642386e-05
-2.17706882635369e-05
-5.01231861488972e-05
-5.48982010207506e-05
-3.09568100380736e-06
-2.50428258027102e-05
-1.75105737121886e-05
-1.35415504270331e-05
-2.61833513656346e-05
-1.74661211986378e-05
-2.30004560079353e-06
-1.77914484587689e-05
-5.60584269159521e-05
-2.86997970401589e-05
-1.50058504905654e-06
-3.92042824673111e-05
-2.81355435322758e-05
-1.26657769874838e-05
-3.30315320781243e-06
-4.73690554055045e-05
-3.5303355347426e-05
-2.29488506741828e-06
-2.86410086680236e-05
-3.04179038238104e-05
-6.5533013020825e-06
-5.76654967719166e-05
-4.74581601455766e-05
-2.68926928754173e-05
-4.08907724882117e-05
-1.64275067645973e-05
-3.41683952734395e-05
-3.47976760671087e-05
-2.77771849106483e-05
-6.19713508529451e-05
-3.40737082647703e-05
-4.15586042891809e-05
-3.97818026353588e-05
-4.48130087010171e-05
-2.78913881499776e-05
-3.9362421132849e-05
-3.06971954771405e-05
-5.11742505583456e-05
-2.2864319743316e-05
-4.39092501921783e-05
-3.53662430357131e-05
-2.04602731902181e-05
-3.42513802541083e-05
-7.78449840062457e-06
-2.78564495365766e-05
-1.16690371810223e-05
-2.24925082032293e-05
-5.05003136282173e-05
-2.35143067393035e-05
-5.1230239034525e-05
-3.64201103866306e-05
-6.20089780611643e-05
-2.0348623929117e-05
-3.26964214181589e-05
-1.96665372238377e-05
-3.07364550882357e-05
-8.45547351863862e-06
-2.14385899271173e-05
-3.69490322205752e-05
-3.38300168609764e-05
-1.8418086496568e-05
-6.66267757534727e-06
-4.45059916453037e-05
-5.59723893591412e-06
-4.98352060512906e-05
-2.89852480739143e-05
-1.15962365992305e-05
-4.22786411477956e-05
-5.294108102031e-05
-3.01254607596401e-05
-2.7905926553207e-05
-1.55189761132387e-05
-4.62244483947488e-05
-1.25106564422016e-05
-1.06032312381284e-05
-3.49478583946217e-05
-1.03263062784318e-05
-1.27022309132539e-05
-2.14409504808402e-05
-5.05060166819154e-05
-1.48304871007316e-05
-9.75515052116869e-06
-4.04782688519331e-05
-3.76315218187312e-05
-4.38232839638721e-05
-6.06378063770744e-05
-4.07211091831876e-05
-2.38264919371915e-05
-4.32934711734578e-05
-2.61067748591291e-05
-5.32365267884269e-05
-2.748784821729e-05
-4.13441570130515e-05
-1.41298980948466e-06
-3.3100556626669e-05
-2.56696044074405e-05
-4.24581508554331e-05
-3.50988619825267e-05
-2.42210115969499e-05
-4.27319978854462e-05
-1.4210337763536e-05
-5.58931131303915e-05
-9.71635143009594e-06
-4.20921652415619e-05
-7.50062404688206e-05
-1.94836285202051e-05
-2.63512007208208e-05
-4.08000613241775e-05
-4.8173346650651e-05
-3.06209005317535e-05
-6.78877437602557e-05
-3.98063134513084e-05
-4.17606492802107e-05
-3.0760867162584e-05
-1.60316692168042e-05
-2.9175622986375e-05
-3.57201476453459e-05
-2.95900460473353e-05
-2.71704583191279e-05
-1.41849277771519e-05
-4.13961932192195e-05
-4.52702768873735e-05
-4.10462740893429e-05
-5.7569405255991e-05
-4.26496867694261e-06
-2.67540752845022e-05
-9.46683137235902e-06
-3.66446891764489e-05
-4.15056957281817e-05
-3.8760109629327e-05
-1.78934587141564e-05
-3.81108072537157e-05
-3.15020261341078e-05
-2.05237510071633e-05
-1.89989490628354e-05
-1.72720139617063e-05
-2.89416822325049e-05
-5.30687271363653e-05
-2.6123345991481e-05
-3.02489156351086e-05
-4.34560055692358e-05
-1.34598504907743e-05
-8.5908975290168e-05
-3.92415543718082e-05
-1.66017856566194e-05
-2.76960953314211e-05
-1.19128840610352e-05
8.83325012777497e-06
-3.73186397952653e-05
-3.95456624331593e-05
-1.45650974306232e-05
-1.91970957324978e-05
-5.43676457016036e-05
-4.27895791624654e-05
-2.90779446463301e-05
-2.92097302987671e-05
-4.41160872672864e-05
4.34219952036828e-06
-4.10739348351267e-05
-3.53709131270008e-05
-4.07866311441375e-05
-2.99903043775788e-05
-5.97587960172716e-05
-3.53318702024871e-05
-3.06735433181606e-05
-3.93758467504189e-05
-2.96746078715633e-05
-2.23523504699365e-05
-3.26799189189702e-05
3.863463678403e-06
-6.13663038977662e-06
-1.30037452471365e-05
-1.92737736286154e-05
-2.28817017424953e-05
-3.04027063446817e-05
-4.76858216381934e-05
-2.96503355922368e-05
-7.34136360353335e-05
-1.4698019851504e-05
-4.06420922810153e-05
-5.27278244024222e-05
-4.37934209374984e-05
-4.18510147360228e-05
-4.64106577918856e-05
-2.09729186098693e-05
-5.10018380007002e-06
-4.63934984773437e-05
-6.25983304689936e-05
-5.71171695800652e-05
-5.40867323721329e-06
-2.98927341567687e-05
-8.49287145604104e-06
-9.79116895668624e-06
-4.14280456452009e-05
-2.44164649302576e-05
-2.76695721053215e-05
-1.60965915872212e-05
-3.53857015838694e-05
-4.00283653143263e-05
-5.22247602480973e-05
-3.96343270559191e-05
-3.95477364386688e-05
-3.28495127568281e-05
-4.86664202754177e-05
-2.63616073247167e-05
-1.39419270361682e-05
-2.61152516017572e-05
-3.03320950408247e-05
-3.14753271386011e-05
-3.56082951668135e-05
-3.94810515205192e-05
-3.19915937532373e-05
-2.23988553193939e-05
-2.81786243318135e-05
-2.57213603366835e-05
-2.49904668213973e-05
-4.05731912509179e-05
-4.94250930953555e-05
-2.19905593472875e-05
-4.0831287778612e-05
-4.59179501244194e-05
-1.23289333596428e-05
-5.97100844711178e-05
-2.88179628887719e-05
-4.75184550896538e-05
-2.38691928041614e-05
-5.36449626807786e-05
-8.62452561101557e-06
-2.94339041528524e-05
-4.15992962258157e-05
-3.61223221822969e-05
-2.60153924544038e-05
-5.77917520970015e-05
-4.21023161454971e-06
-5.12756748834612e-05
-1.16763928988612e-05
-4.08294512427877e-05
-3.05792028971438e-05
-2.2670926260292e-05
-4.48553047829324e-05
-2.52342180873673e-05
-3.79292293787574e-05
-2.47529910643101e-05
-2.22022606309905e-05
-3.61804106013669e-05
-1.76806951319757e-05
-4.88812038058445e-05
-2.03033518304972e-05
-3.91179798008071e-05
-2.49159426551742e-05
-3.26875206722527e-05
-2.16662070325558e-05
-2.92704863022505e-05
-2.31994460083448e-05
-4.9274950013578e-05
-1.64473878010257e-05
-5.02810065749082e-05
-3.20751082578367e-05
-5.06837066880702e-05
-2.58727501003879e-05
-5.35831084503059e-05
-4.20747694632571e-05
-3.09491841510447e-05
-3.68234082810567e-05
-2.99189462046672e-05
-3.49114200908203e-05
-1.44605639025385e-05
-3.50713784053818e-05
-1.57813384505349e-06
-2.48304671236276e-05
-1.54437505548044e-05
-6.33487039319613e-05
-5.01120215501868e-05
-3.79955120103943e-05
-1.31103769236058e-05
-7.22881872649253e-06
-2.93264478774327e-05
-1.09780384117011e-05
-1.57588534112534e-05
-2.36692747636251e-05
-3.10924357210098e-05
-7.31920023331464e-06
-3.10808574648938e-05
1.22786020978454e-05
-2.5510220846642e-05
-2.24415398560904e-05
-4.77395903321927e-05
-4.55722096147547e-06
-4.42165665432607e-05
-3.01531975304637e-05
-3.34481767557883e-05
-5.27832092690549e-05
-5.42385048819519e-05
-2.58005958879606e-05
-5.62045021927877e-06
-2.74523721591769e-05
-4.12498908998058e-05
-2.45375446756561e-05
3.8541360461903e-06
-3.11334916526149e-05
-1.87069111867796e-05
-5.94539495357196e-05
-4.13687910158825e-05
-6.71949079665846e-06
-5.13677011887798e-05
-4.44377673147e-05
-3.22710923304546e-05
-2.54146350030675e-05
-2.98088066325017e-05
-3.19890749597781e-05
-4.8124180934411e-05
-1.43549389181353e-05
-3.75861719914533e-05
-1.95628848496959e-05
-8.66134472586801e-06
-5.10927837291031e-05
-2.4117785894082e-05
-3.43506399962567e-05
-1.52286873312603e-05
-5.04981505390688e-05
-3.25031648141114e-05
-2.63323165211583e-05
-6.09039838000621e-05
-3.15656317978084e-05
-1.51253875942625e-05
-1.88212386180194e-05
-2.82647883750198e-05
-1.95788619510158e-05
-3.42010387892423e-05
-7.27677013191248e-05
-1.29909244033535e-05
-1.09529369034431e-05
-2.03866475103799e-05
-3.94603040744633e-05
-1.65945827787639e-05
-2.10794356275665e-05
-4.97077615849649e-05
-1.06634056105584e-05
-5.37794395837428e-05
-2.32070962904841e-05
-1.69077746740659e-05
-2.61603476943015e-05
-2.77421799778886e-05
-2.82052531970315e-05
-4.86228171263406e-06
-4.26848295159268e-05
-4.009105544012e-05
-2.74046151106865e-05
-1.93579119490225e-05
-3.50351416788095e-05
-4.69366534808525e-05
-3.44771468215121e-05
-3.26668283632786e-05
-2.42336100862789e-05
-6.08491420131751e-05
-1.39223871761388e-05
-2.6944170118461e-05
-6.94740106856718e-05
-5.5781228505569e-05
-1.18590809896435e-05
-3.30829188361158e-05
-3.35997816659554e-06
-2.30235975717447e-05
-2.63641039237218e-06
-7.86592495956516e-06
-4.61160743026584e-05
-2.81248966367176e-05
-4.68651351490521e-05
-1.70776251724541e-05
3.34247106536114e-06
-3.01428416458664e-05
-3.90514134011706e-05
-8.91550594380029e-06
-4.62804017880425e-05
-3.67830845143956e-05
-3.59174856524672e-05
-3.69259059790268e-05
3.58400073315275e-06
-6.13048266241323e-05
6.70033991245437e-06
-1.77800504651891e-05
-3.95313844275028e-05
-2.60949326105551e-05
-5.08929542337675e-05
-1.74153230347577e-05
-2.59703753017282e-05
-2.33487169507606e-05
-6.19687144992471e-05
-2.84710022019826e-05
-2.16814553454256e-05
-4.99436392908728e-05
-2.27049437809894e-05
-4.09306620681032e-05
-4.57198961167412e-05
-1.53883595712047e-05
-3.00818513082161e-05
3.06192181045582e-06
-1.54694357455687e-05
-4.32832766024469e-05
-5.1529710792693e-05
-3.41185977925551e-05
-2.62041259068576e-05
-1.50023650426138e-05
-3.90598051551215e-06
-3.52587324871308e-05
-5.51763262838406e-05
-2.95981719394054e-05
-2.54981046225398e-05
-5.19174757824126e-06
-3.9876437380394e-05
-3.74165743872495e-05
4.0451152215009e-06
-2.94648518745741e-05
2.42675346494045e-06
-1.15638796088645e-05
-6.19802000956694e-05
-3.13135668781858e-05
-8.85491175750811e-06
-2.30081187194547e-05
-1.11013521851823e-05
-5.50948315742979e-05
-3.00452044487634e-05
-5.2068866557445e-05
-4.42436046890863e-05
-3.5410528695862e-05
-4.08365564842501e-05
4.89550830209195e-06
-3.68010945529465e-05
-3.35362721818132e-06
-9.44333033756533e-06
-3.58234279353809e-05
7.91205165766363e-06
-4.12822162746479e-05
-7.75365399096339e-06
-4.37441571568064e-05
-2.94252679515194e-05
-5.02473377145641e-05
7.65672224353734e-08
-5.4317580776393e-05
-1.09118764746316e-05
-4.23413475896242e-05
-2.91452591194394e-05
-5.36086145356629e-05
-3.16706856142613e-05
-2.88983337820004e-05
-2.89082561282102e-05
-2.29603325673379e-05
-4.59694528844527e-05
-3.34115396094382e-05
-1.10434843270088e-05
-4.2528448401273e-05
-1.25699367760863e-05
-4.51844128193127e-05
-1.30900789552198e-05
-3.91423669917931e-05
-3.3465475759231e-05
-1.78687394602393e-05
-1.55338594300218e-05
-1.10671364468131e-05
-2.53394628337988e-05
-2.56672461914734e-05
-2.13829791345575e-05
-4.05433029482415e-05
-9.83433693554159e-06
-2.94512682293216e-05
-2.7778350741003e-05
-1.52908112469895e-05
-2.04070383981336e-05
-1.86047608634483e-05
-6.07579039148042e-05
-4.51530742996205e-05
-1.01209640867544e-05
-2.98141949776269e-05
-5.13834606491406e-05
-3.02080718495763e-05
-5.00523921859962e-05
-3.34078654845295e-05
-3.52739097939862e-05
-3.91654083111757e-05
-2.09423804014182e-05
-1.12962450285349e-05
-2.73900373253752e-05
-4.03465290159397e-05
-6.56774125510813e-05
-1.22086581912772e-05
-2.47863082208308e-05
-1.04852494946851e-05
-2.01498584884635e-05
-3.66358069029585e-06
-2.14617138661287e-05
-1.84753695168889e-05
-2.01077512739436e-05
-6.53755578844499e-06
-5.34382684717351e-05
-3.5067156814324e-05
-5.17580616040225e-05
-4.5403422195888e-05
-6.04647014843336e-05
-5.14560063658333e-05
-2.51959039167779e-05
-7.08893397408157e-06
-2.36059126010103e-05
-4.98142519537249e-05
-5.3032672765524e-05
-3.0612993211643e-05
-3.21919894453922e-06
2.5520126750052e-07
-2.18286274969852e-05
-2.15346187443225e-05
-3.00898585458534e-05
-4.60667751612419e-05
-5.74327519180256e-06
-2.14995399959753e-05
-1.87619667559197e-06
-3.12030646567042e-05
1.58025373155658e-06
-1.46988136311589e-05
-4.32852212100767e-05
-3.81544967072589e-05
-3.48600077892062e-05
-3.45676115241331e-05
-7.02047105093119e-06
-2.87611073786831e-05
-2.39935168670306e-05
-2.14640739348777e-05
-2.88672730216608e-05
-4.08505897603119e-05
-4.85031944868632e-06
5.05253321060272e-06
-7.41312150488752e-06
-2.19001561482168e-05
-5.66133481838769e-05
-3.39919376353086e-05
-3.62849546027783e-05
-5.68083923329287e-05
-3.28758727750502e-05
-4.7552820909847e-05
-4.83680686064884e-05
-5.70207414543866e-05
-3.27785088308931e-05
-2.31828935640521e-05
-2.3613375596093e-05
-5.59301215874616e-05
-3.05653515217242e-05
-1.2137265031186e-05
-7.06248724635772e-05
-1.69310099792549e-05
-3.03015682049628e-05
-2.35848153294852e-05
-5.46945968480482e-05
-3.50359817925782e-05
-3.56624256372047e-05
-7.28679489862179e-05
-4.2063944981282e-05
-4.36860591519067e-05
-3.53355716305848e-05
-5.35758099364534e-05
-3.77564370133626e-05
-3.51881057479477e-05
-4.38964545769912e-05
-9.68839018539457e-06
-2.57764297606621e-05
-7.71198370065474e-05
-6.29291856269116e-05
-5.34359333657968e-05
-5.14582319185112e-06
-2.54804077525005e-05
-2.82672264220552e-05
-2.93144541702942e-05
-2.52943356123827e-05
5.46525692124481e-06
-1.73070304223479e-05
-1.38349054395468e-05
-3.46180018553404e-05
-1.58520914761204e-05
-3.1413867308101e-05
-3.21735787011823e-05
-5.52883178500622e-05
-2.42590624744242e-05
-4.37267914568422e-05
-4.20396456572539e-05
-2.98695917009327e-05
-2.88293761794805e-05
-2.08256131800676e-05
-3.22155830477209e-05
-8.4900607844161e-06
-3.42421301748199e-05
-3.01261220278539e-05
-1.41368000207694e-05
-8.83960209311532e-06
-1.8220466372576e-05
-2.4698290138851e-05
-1.41530831630742e-05
-4.54182242448787e-05
-3.63592563451989e-05
-3.8321113421887e-05
-1.23569685883564e-05
-3.91921610308819e-05
-3.20210868122677e-05
-3.88135335747135e-05
-4.46756674291077e-05
-1.27009031776706e-05
-2.66234226248731e-05
-3.49009000826829e-05
-5.04867808814635e-05
-2.48394393357929e-05
-3.59526746301717e-05
-5.69108721378379e-05
-4.31908109556531e-05
-1.01077565522035e-05
-6.15772876941816e-05
-5.07031258807239e-05
-2.98253011240328e-05
-5.11233533106602e-05
-4.37833067377371e-05
-5.71419291587395e-05
-2.43890870575964e-05
-2.65908465784288e-05
-1.43515267939531e-05
-4.65399855287262e-05
-5.55527244734405e-05
-2.53568798809356e-05
-4.07999684685329e-05
-5.1697776169875e-05
-4.86564459840887e-05
-2.93210416349769e-05
-1.31534675544285e-05
-4.92039071384949e-05
-4.70725876825433e-05
-9.25961653671348e-06
-4.172090556003e-05
-2.05612125563036e-05
-5.12856199770993e-05
-6.02723806883856e-05
-2.24072743181218e-05
-2.21797989682397e-05
-1.01619625769817e-05
-5.24547557635038e-05
-2.45347557316555e-05
-3.73413576029858e-05
-4.38638243453003e-05
-3.12251165894231e-05
-4.94353007319971e-05
-3.7279575531524e-05
-1.47429626526312e-05
-3.28768282940567e-05
-3.28345311036674e-05
-3.13255863196565e-05
-2.47000035962717e-05
-1.93255516158249e-05
-3.04506368120511e-05
-3.87939441466245e-05
-3.0432393870246e-05
-6.23765975016864e-05
-5.08846308978994e-05
-6.39867892532964e-05
-1.58969266077609e-05
-1.82519720957882e-05
-5.98372737218982e-05
-3.66762129792147e-06
-2.98565321268259e-05
-5.61556136603662e-05
-3.05663176786996e-05
-5.65896460435936e-05
-5.176122565109e-05
9.26812277356687e-06
-1.86070519322576e-05
-1.55708163814231e-05
-5.14217505252311e-05
-2.40036207907163e-05
-8.47631759774388e-06
-2.18696795906586e-05
-2.07163995126006e-05
-3.24059136777587e-05
-1.76301061805449e-05
5.21033012009643e-06
-3.09891778731203e-05
-4.31210786176019e-06
4.05164662056798e-06
-1.03428939282763e-05
-1.31636806330325e-05
-3.43394993350176e-05
-7.12253295287274e-06
-3.07036100882389e-05
-1.54048252259192e-05
-6.11453725781771e-05
-1.1791985723747e-05
-3.79013842037306e-05
1.08054849031583e-05
-3.43833277286903e-05
-1.35677884039446e-05
-2.17249790799562e-05
-2.87654619818859e-05
-4.23802890499844e-05
-2.18247481043724e-05
-2.33610718439946e-06
-2.46511009244916e-05
-4.78700878169214e-06
-3.94026771332646e-05
-1.6650003596657e-05
-4.39394345607221e-05
-2.65484650503407e-05
-2.16070004483458e-05
-3.99720742039627e-06
-3.79348737921142e-05
-2.30793275991625e-05
-3.68834485543754e-05
-2.01398083373612e-05
-3.57673594606646e-05
-3.66160750718521e-05
-5.41933404432154e-05
-3.55029792834738e-05
-3.45000959458232e-05
-2.11016873485545e-05
-3.29475357012446e-05
-5.34396347956742e-05
-1.94195861331496e-06
-3.04341606577823e-05
-2.40910232004203e-05
-4.21810006128465e-05
1.27918854454838e-05
-1.89046108328336e-05
-3.33229036934136e-05
-6.38810874145126e-05
-2.22044416672592e-05
-4.48017269294515e-05
-6.36570900475072e-06
-1.6139016443234e-05
-2.39578929588662e-05
-5.15561566930037e-05
-1.85633030712967e-05
-5.41904626265715e-05
-8.09531875825544e-06
-2.78602298527897e-05
-4.18920180130661e-05
-2.04904214744465e-05
-3.59309528413652e-05
-1.87061997250525e-05
-3.54269962779833e-05
-2.89706507422876e-05
-5.07716264885728e-05
-3.77581297183399e-05
-5.37903178843867e-05
-5.60662335823736e-05
-6.51195543715024e-05
-2.57818097912251e-05
-4.35011254819572e-05
-4.28779387390607e-05
-1.31496676242316e-05
-1.82441501387836e-05
-4.25351553548705e-05
-1.75249966601645e-05
-4.91803456825761e-05
-6.92154903496364e-05
-3.6307487957054e-05
-2.01448740519866e-05
-1.56334281041439e-05
-2.29507822393577e-05
-7.90429675850411e-06
6.49972978479013e-06
-9.0541092143453e-06
-3.96110001103006e-05
-2.13354104800101e-05
-2.22504901951124e-05
-2.72887258225616e-05
-2.0901250255944e-05
-3.22778754558387e-05
-1.31514490599003e-05
-9.52653081060421e-06
-3.00418880103703e-05
-2.36733540575658e-05
-3.62172739458633e-05
-1.90716505986589e-05
-3.86310838808103e-05
-6.30856332072194e-06
-4.26263282924564e-05
-5.30117481619245e-05
-4.47087974363427e-05
-3.15554502997837e-05
-5.29239010577749e-05
-2.97885688817943e-05
-2.82262236711692e-05
-2.08543923319374e-05
-1.8555578537928e-05
-2.44935405299396e-05
-3.16748790358275e-05
-5.61152549281001e-05
-4.53016564552918e-05
-4.01603483857935e-05
-4.47290565422363e-05
-2.9570444759626e-05
-4.30760007197648e-05
-5.71514112189009e-05
-2.97190120396416e-05
-2.26457448918278e-05
-1.39258384010974e-05
-3.43906622923274e-05
-2.23825733600718e-05
-3.04821632672595e-05
-8.41479682997188e-06
-4.37533182951753e-05
-2.2864542934143e-05
-3.7059781990883e-05
-1.78766490942466e-05
-4.31269859538396e-05
-3.79628056401745e-05
-1.39564685524027e-05
-1.36377425106448e-05
-2.32455713733838e-05
-6.89655838268654e-05
-4.92603949742144e-05
-1.05734935275001e-05
-3.34290196552142e-05
-2.84634783110182e-05
-4.00482801473563e-05
-3.2199343353203e-05
-2.75949093708635e-05
-2.63719113278031e-05
-1.0446838437673e-05
-3.98225930469437e-05
-2.11447443189729e-05
-2.87360309874932e-05
-3.28963365233219e-05
-2.22827875057258e-05
-3.12470148389466e-05
-4.15480935954276e-05
-3.756143659902e-05
-2.53322398748265e-05
-3.17744001399015e-05
-3.75888184088627e-05
-4.2980506282887e-05
-2.89365115230987e-05
-3.33580737339363e-05
-3.26988343727898e-05
-1.73105796405776e-05
-3.38232257513515e-05
-3.3043425960738e-05
-1.61585523063715e-05
-4.07412710814991e-05
-2.73566939023488e-05
-4.39238948737318e-05
-3.32822960007286e-05
-2.95137032913824e-05
-3.02091780123692e-05
-3.81645150476396e-05
-5.73419868025618e-06
-4.31417725181674e-05
-2.90866781934353e-05
-4.03372488667912e-05
-2.27792126059991e-05
-4.56598176321353e-05
-6.87317144891675e-05
-3.58935783784957e-05
-1.64219476691193e-05
-2.07866172027496e-05
-1.29788472386655e-05
-1.67872510226676e-06
-1.51566984063776e-05
-3.72826285222724e-05
-4.56361657827037e-05
-1.28124863172989e-05
-2.24326684320403e-05
-1.03635411693201e-05
-5.10300779012574e-05
-4.15814502500869e-05
-4.17095172618298e-05
-3.90589652085811e-05
-2.53446015549434e-05
-2.41290107004043e-05
-4.09079213612654e-05
-1.55344741827511e-05
1.60030659335163e-05
-2.94507123660728e-05
-2.54739246213274e-05
-2.80952175360613e-05
-2.99737760839771e-05
-3.59998924308693e-05
-9.15122447813396e-06
-4.46455636510533e-05
-3.06661774162576e-05
-5.92982150818678e-06
-2.20459558622113e-05
-2.29535546900828e-05
-1.14390156232425e-05
-3.45926537618226e-05
-3.4159701465015e-05
-3.50479772650919e-05
-4.23147836261765e-06
-2.69471921874143e-05
-4.17026524684442e-05
-1.29914225356574e-05
-3.11779574470914e-05
-9.60762593210943e-06
-1.80941055969846e-05
-5.16462071877297e-05
-3.06845532887027e-05
-3.0638497713292e-05
-5.53791740319546e-05
-3.90680038136119e-05
-2.7702062302694e-05
-3.02707483626784e-05
-5.20910621935459e-05
-4.29685640657907e-05
-1.12453061487039e-06
-1.17912081291769e-05
-4.14680223035567e-05
-1.86783866662473e-05
-2.16172063339182e-05
4.53889597124358e-06
-3.46581274982351e-05
-3.58728087526168e-05
3.44033062955494e-06
-2.40632839799814e-05
-6.44400352153368e-05
-4.23863986482448e-05
-4.74710870585307e-05
-5.85379027246564e-05
8.28438739847308e-06
-1.1037259763094e-05
-2.79198631353349e-05
-9.903893568324e-06
-1.67917959338868e-05
-2.62796226245661e-05
-4.88655436319414e-05
-2.61934057093805e-05
-1.24222321171265e-05
-3.21608780045313e-05
-1.51905942252826e-05
-1.60051949180562e-05
-3.17582797532805e-05
-2.16943633996124e-05
1.60971730786247e-05
-3.7487693289875e-05
-2.13876814098837e-06
-8.19367050690655e-06
-3.54392856004548e-05
-6.97788575073716e-05
-3.51526278988413e-05
-2.71245047168442e-05
-4.95432972117822e-05
-1.84203656983133e-05
1.35556118678212e-07
-1.34192914243879e-05
-4.51641272208464e-05
-1.69094296795026e-05
-2.30598970239265e-05
-2.92282338248945e-05
1.08648659946032e-05
-2.45726854901091e-05
-3.85845847854023e-05
-3.87920362203733e-05
-6.69485485558824e-05
-2.05062955587904e-05
-2.13327988511251e-05
-2.07394430387026e-05
-1.64834347790468e-05
-5.46161692500228e-05
-4.80359966216713e-05
-6.04974807005404e-05
-3.83216308140729e-05
-1.39229207968263e-05
-3.48739381258395e-05
-4.08998374371327e-05
-1.79239914701862e-05
-2.92067643935262e-05
-2.29750116039892e-05
-1.70798164594627e-05
-1.997868445397e-05
-3.26149585098818e-05
-2.12071873741127e-05
-4.43979505426827e-05
-3.95327067652555e-05
-2.97298093300194e-05
7.60375600943928e-07
-1.92429886010431e-05
-3.09316985451204e-05
-9.91117453080428e-06
-3.45508328008685e-05
-1.48733180434362e-05
-1.88461268805605e-06
-2.33024702651651e-05
-1.17902185275847e-05
-1.34038522499861e-05
-4.33006450146221e-05
-2.55357117046793e-05
-2.23538398473083e-05
-2.61126460481644e-05
-4.20370561706415e-05
-2.01145944279941e-05
-3.67792494925379e-05
-2.94108844838921e-05
-7.57345562582312e-06
-7.04969983913111e-05
-4.0306261636e-05
-4.75125278328476e-05
-4.16111307954694e-05
-3.12882983150834e-05
-3.25490448541097e-05
-1.35461500330408e-05
-4.15673011149267e-05
-3.83085276583872e-05
-4.29014801638225e-05
-5.82982827205553e-05
-4.0797869719761e-05
-4.03108371504432e-05
-9.9428072922666e-06
-3.89708618309748e-05
-2.37794293636155e-05
-2.13004323662196e-05
-1.14479359076545e-05
-4.97269810080676e-05
-2.34295745017177e-05
-2.39555319473062e-05
4.72662871614251e-06
-1.89470704428262e-05
-1.64680048556598e-05
-5.90946789200739e-05
-4.91073508350018e-05
-3.04861864376972e-05
-1.26901267329701e-05
-4.20208825450363e-05
-2.12271611510744e-05
-4.97058616844775e-05
-2.67887883468424e-05
-4.78914136520095e-05
-1.16038881968205e-05
-2.83964747006792e-05
-5.81589531671017e-06
-1.29904320465156e-05
-3.3448503942345e-05
-2.06798031825387e-06
-2.97466827837856e-05
-4.81741294375749e-05
-8.39794974370269e-05
-4.33127819734845e-05
-2.085862934613e-05
-5.23734077221943e-05
-4.31149918260867e-05
-3.13159502041048e-05
-1.95030548538948e-05
-2.0757184010701e-05
-1.1723555558258e-05
-2.28157396699315e-05
-5.56348234672232e-05
-1.60631279760682e-05
-2.62136145762597e-05
-2.41729481482805e-05
-1.75838880615278e-05
-3.39290221898677e-05
-3.75017819428359e-05
-3.46747670069791e-05
-3.60489989261111e-05
-1.51018706299248e-05
-4.13799241570128e-05
-4.67929738632776e-05
-5.37500794988733e-05
6.19802527241886e-06
-2.1497278737159e-05
-4.34128324273954e-05
-3.15652203794076e-06
-5.17832621305178e-05
-6.42739034704205e-06
-1.3017246644058e-05
-2.65947723202149e-05
-3.65868080136457e-05
-1.60523754731635e-05
-3.33937662006781e-05
-1.92942190343586e-05
-4.51645619754686e-05
-3.23292499171091e-06
4.15978339010499e-06
-1.4840586076168e-05
-1.02057610947642e-05
-9.87652957610291e-06
-2.61367929983797e-05
-9.67445478198824e-06
-3.43396458564586e-05
-7.39055207172774e-06
-1.56673131063908e-05
-3.79488054369197e-05
-1.24943964074138e-05
-1.89662168288315e-05
-3.15283639850045e-05
-3.28677343430484e-05
-3.34309765225464e-05
-4.15822040411347e-05
-3.27677883235478e-05
-5.9477699586029e-05
-3.34620691176967e-05
-5.48888286118256e-05
-4.17832569122208e-05
-2.32482559566932e-05
-1.54247735738224e-05
-4.29592586588634e-05
-7.06554502375102e-05
-1.94966184775813e-05
5.77030220660416e-06
-3.40550569125659e-05
-2.82359039203432e-06
-1.57410989224523e-05
-6.91046194552073e-05
-1.59123759746547e-05
-5.31040605720071e-06
-2.82156191088103e-05
-9.49039566284708e-06
-4.67595705104592e-05
-3.48129125513457e-05
-1.9027782371847e-05
-5.03897702689315e-05
-4.73085616845488e-05
-6.51801402678369e-06
-3.67036525662442e-05
-4.88736702534159e-05
-2.34429766276169e-05
-4.27619332095144e-05
-3.15002757206121e-05
-6.35525023382337e-06
-5.09690540851128e-06
-4.76449601638812e-05
-4.73531680823979e-05
-3.66495476786301e-05
-1.18998149684278e-05
-4.90976513950428e-05
-4.22983308924492e-05
-4.12462888440339e-05
-2.6401168504696e-05
-2.14262513937556e-05
-5.32613325414888e-05
-4.84599965674354e-05
-1.7933424418668e-05
-2.02964663903524e-06
-4.41891785257049e-06
-2.6215140952864e-05
-2.48622500086787e-05
-1.69637032990326e-05
-1.25287302534933e-05
-5.47385422195434e-06
-5.29843788141037e-05
-2.81270787144876e-05
8.19893040187132e-06
-5.48150262700757e-05
-2.96145180016979e-06
-4.54626377040426e-05
-2.45211210084347e-05
1.4986773222129e-05
-3.92034896484448e-05
-3.51842314609842e-05
-3.041520153541e-06
-8.46767859860883e-06
-4.77313609345576e-06
-5.0727354193249e-06
-5.13879069067028e-05
-1.79980755284955e-05
-1.68355843991362e-05
-2.75245835088683e-05
-2.71771360501517e-05
-4.20886788622506e-05
-5.7132597609516e-05
-2.31313430931714e-05
-6.2847826189011e-05
-3.576334945909e-05
-2.12556322876229e-05
-3.19801009065647e-05
-5.39999023562438e-06
-5.76838792801715e-05
-1.84324481492229e-06
-4.68996295068942e-06
-2.02775711948104e-05
-3.64180241261502e-05
-2.46623713434765e-05
-3.66603928134069e-05
-6.87335552126181e-05
-1.97294006050559e-05
-3.61986531149284e-05
-2.79604478159766e-05
-2.27478904460186e-05
-3.00002391566599e-05
-2.06467021696029e-05
-3.29696793028618e-05
-1.79159701889631e-05
-2.58097438671661e-05
-2.79163910609397e-05
-1.06333600066686e-05
-2.29071406339208e-05
-4.32046706247811e-05
-4.40761672390261e-05
-2.73845573274674e-05
-3.41711775817296e-05
-6.10823071273756e-05
-1.46490381604207e-05
-4.63818846413862e-05
-2.83793061323191e-05
-2.78913727334874e-05
6.40041841694514e-06
-4.45562999112754e-05
-2.67557504425612e-05
-2.35236259807339e-05
-5.03289831768477e-05
-2.4610630074073e-05
-2.66028546115736e-05
-2.78666252559303e-05
-1.32711478236132e-05
2.57346639010144e-06
-3.65769412607599e-05
2.23157616011227e-06
-4.20370312763984e-05
-2.84358991989606e-05
-3.30994659152643e-05
-4.07538850934034e-05
-2.70519489016237e-05
-3.19028935097297e-05
-3.55967086365205e-05
-1.87340291335712e-05
-1.25869151244143e-05
-5.15349350546753e-05
-4.72215477955137e-05
-2.27736978611187e-05
3.85756290141879e-06
-8.5951443493528e-06
-6.67106257756817e-05
-3.84072400524425e-05
-8.07240158145191e-06
-1.6365666004178e-05
-4.62838806167057e-05
-4.94808006048183e-05
-5.17110905505437e-05
-2.39449527144214e-05
-4.43860475857534e-05
-3.87695603591394e-05
-2.82915213427943e-05
-1.81032638750243e-05
-4.21550472428603e-05
-4.28147793545172e-05
-2.98913152942304e-05
-1.71320043499203e-05
1.68927165593273e-06
-8.86688257933262e-07
-2.42357481912335e-05
-4.11213960571294e-05
-3.95524680651178e-05
-1.58310340750971e-05
-5.01928824980938e-05
-2.54192520757828e-05
-5.58972421425523e-05
-4.97699301924845e-05
-2.28112689024863e-05
-4.67825785997348e-05
-3.98021754149992e-05
-1.19752812361199e-05
-1.64617462145632e-05
-6.1370980924515e-05
-6.76607971919629e-05
-8.93639739698836e-05
-4.05453824801857e-05
-3.89080896997694e-05
-1.85070254710971e-05
2.6099372692766e-06
3.98845641060237e-06
-3.93706254562487e-05
-1.83228256996455e-05
-2.91233503458732e-05
-3.68086956224294e-05
-3.48075212735713e-05
-3.95682530576587e-05
-1.27688537231946e-05
-1.61815776838394e-05
-0.000103626797131005
-6.42856074701211e-06
-2.91996903195629e-05
-3.45040886963796e-05
-4.38225099192895e-05
-5.13581813588445e-05
-3.47049678693246e-05
3.02439428434278e-06
-3.06196852829232e-06
-1.12024769684287e-05
-4.18361441326361e-05
-6.31407177316585e-05
-4.32922680926342e-05
-3.80730119703376e-05
-1.13058673491367e-05
-2.11467296880324e-05
-4.12965714517718e-05
-4.20641369052755e-05
1.44344386981514e-05
-3.59974412482996e-05
-1.03369936149059e-05
-4.7705713539849e-05
-4.1404365717891e-05
-4.37085763175077e-05
-2.02210907576725e-05
-2.61171781005952e-05
-2.5975208698384e-05
-1.40663599338709e-05
-4.13842878486502e-05
-4.40355279482675e-05
-3.12035803180325e-05
-3.29191785147777e-05
-5.69205541636564e-05
-2.09503283384022e-05
-1.50652041628386e-05
-3.8955509680245e-05
-2.26438807919087e-05
-1.1842064355213e-05
-2.59339749136204e-05
-1.72700644625269e-06
-5.39437361065039e-05
-3.72439744017255e-05
-1.0703756282879e-05
-2.43903642957632e-05
-4.1936325242586e-05
-2.23448758499778e-05
-1.91223752354779e-05
-3.77354577754733e-05
-3.47460139334994e-05
-2.77781027109836e-05
-4.51361674747683e-05
-2.94228156340557e-05
5.43348439897162e-06
-1.03308794394121e-05
-4.01645682850043e-05
-3.1727647772839e-05
-5.2495362378575e-06
-7.7882073469497e-06
-2.00994480755418e-05
-3.79146356031784e-05
-1.95485178379747e-05
-4.04082705121817e-05
-3.37877622436235e-05
-2.70691011980379e-05
-2.06153487760167e-05
-1.03128393846426e-05
-4.39267540342155e-05
-1.2229941749936e-05
-3.40940602114271e-05
-3.84518190386927e-05
-5.03089564602705e-05
-2.78999250029863e-05
-7.06828263008262e-06
-1.76658283342345e-05
-5.40124755672587e-05
-2.55481083960599e-05
-1.53517863155826e-05
-4.77688288541704e-05
-2.77322882734401e-05
-1.27277485853902e-05
-1.28496999184257e-05
-6.35725455510149e-05
-1.03723993487879e-05
-4.4030861118473e-05
-2.04153521144935e-05
-1.83126633677509e-06
2.20532955644054e-06
-2.03088332056542e-05
-1.7291166491899e-05
-1.90545658674106e-05
-3.13157999573521e-05
-3.01775484577707e-05
-3.90394180585261e-05
-3.53919796248988e-05
-6.49410658219707e-05
-3.78446949574046e-05
-2.9881771454403e-05
-2.71537816053695e-05
-8.58237911849966e-06
-4.4783886303286e-05
-2.17070289030929e-05
-5.85825709205856e-06
-2.37027289552288e-05
-4.20259806269687e-05
-2.72481836585831e-05
-4.29635180293045e-05
-2.54166522632486e-05
-1.35083334079594e-05
-7.31051176433937e-05
-4.1555726190834e-05
-2.00983221226778e-05
-4.76866319335267e-05
-5.31987572879736e-05
-3.55509849253504e-05
-5.20069929709695e-05
-1.82793785221592e-05
-9.22420850334078e-06
-2.21651185229757e-05
-2.69477157998686e-06
-6.41056285892737e-05
-1.31865026411892e-05
-4.01434465824548e-05
-2.06553877466588e-05
-4.3214389611269e-05
-1.44153199287703e-05
-8.26046874877952e-05
-3.1069586673036e-05
-2.12187299885676e-05
-2.09532743257844e-05
-2.43336412477334e-06
-1.32805172370924e-05
-1.565231544495e-05
-2.4772672461634e-05
-1.89242370950792e-05
-1.81692966083166e-05
6.10463476409652e-06
6.3403981808875e-06
-3.73047606120448e-06
-3.18816461142088e-05
-3.2285545218354e-05
-5.03068397883946e-05
-2.93192958391503e-05
-5.44572355340864e-06
-9.89971056338594e-06
-5.80322401442515e-05
-6.16063555487022e-05
-4.08525464808521e-05
-4.33738928483095e-05
-4.94231327875402e-05
-2.36993040601719e-05
-5.57149905759089e-05
-6.56773788455435e-05
-3.2965241146681e-05
-5.92494757205319e-05
-2.21116044590556e-05
-1.50344074382122e-05
-5.70272505237702e-05
-2.08885244045698e-05
-1.6560210219566e-05
-2.44131179486318e-05
-1.60731242221779e-05
-2.2254976058045e-05
-9.79090348421294e-06
1.52897453634939e-06
-7.39499689315246e-06
-3.72692134209253e-05
-5.34143977333076e-05
-5.64350514472873e-05
-1.7729207703565e-05
-1.02794722293533e-05
-4.47873326326912e-06
-6.55331903326335e-06
-3.64997486232162e-05
-4.65466958859778e-05
-1.28065083820647e-05
-1.85328771273025e-05
-2.93153454556977e-05
-5.68756705162669e-05
-3.86577398258483e-05
-8.60112915614956e-06
-4.20177630600824e-05
-2.99663048710276e-05
-4.47306177608269e-05
-2.60338660418844e-05
-1.85894909543548e-05
-2.96614183853813e-05
-3.30743069956426e-05
-3.82779138232563e-05
-1.01481449054381e-05
-2.41496624398012e-05
-1.75364908220572e-05
-3.02286902741111e-05
-4.74811881359999e-05
-3.19357011041513e-05
-7.18632451247709e-06
-4.53253176093039e-05
-3.49371257834925e-05
-5.05498807539583e-05
-6.45090430345728e-05
-2.37219827256011e-05
-2.67835544095711e-05
-1.22479660063463e-05
-8.27494886344896e-06
-2.90057643196232e-05
-2.47962030485695e-05
-2.35216481647516e-05
-8.5440059722869e-06
-1.82051196444878e-05
-1.56030773612152e-05
-3.28488940884366e-05
-4.37065620388204e-05
-1.43692333157381e-05
-3.70230116686173e-05
-1.38716651242482e-05
-2.18319761500104e-05
-6.36997675503221e-05
-5.41999722381768e-06
-4.25716158561883e-05
-1.05533894299705e-05
-4.04924893484911e-05
-1.77083001527213e-05
-2.29575187410343e-05
-3.46282741104751e-05
-2.74403276694958e-05
-4.81249113558093e-05
-2.89041719653845e-05
-2.82688385529303e-05
-3.6556552412681e-05
-4.11661138840435e-05
-1.33184950283737e-05
-2.85790985137189e-05
-3.35243201535041e-05
-2.26553010708793e-05
-4.60734626018654e-05
-4.14907258476391e-05
-4.13592667095003e-05
-1.97486081815939e-05
-1.59813976247836e-05
-1.75058093972514e-05
-2.67419349392435e-05
-4.35159096922004e-05
-4.2438263048953e-05
-4.13686191529492e-05
-1.38575164569002e-05
-5.9559410422519e-05
-4.10601745007694e-05
-4.22045158686924e-05
-1.70999101583941e-05
-2.88898950124521e-05
-3.51544206688958e-05
-5.18799653613695e-06
-2.58495540426292e-05
-3.9796178488599e-05
-3.03766994206366e-05
-2.15350225330241e-05
-5.39710315351469e-05
-4.59389343634775e-05
-1.24949412137428e-05
-7.12179352825195e-06
-1.25039096232963e-05
-4.00814974436291e-05
-3.91534889229572e-05
-3.18650310376935e-05
-8.6070647094453e-06
-3.0952406120343e-05
-4.61750063320501e-05
-2.80953340858145e-05
-1.02093371498447e-05
-3.71050860936506e-05
-2.90336172097723e-05
-3.47891916875301e-06
-4.69223987807589e-05
-3.93812776421056e-05
-3.61910486994118e-05
-2.51213501120673e-05
-2.01336137296888e-05
-1.31115595967167e-05
-1.1531572075431e-05
-1.85394539612885e-05
-4.56392269092508e-05
-9.02895064135605e-06
5.67804071030503e-06
-2.11895675843388e-05
-2.23755423970797e-05
-1.59416723614513e-05
-1.35059343050173e-05
-5.27277908409875e-05
-2.14691075537876e-05
-6.1699976119949e-05
-9.57170985257731e-06
-5.22913264487632e-05
-8.19865370037871e-06
-2.60771193028462e-05
-2.90903806172242e-05
-2.96935638160328e-05
-2.17294219188996e-05
-1.61135523940144e-05
-2.63875374369928e-05
-1.74827955769564e-05
-3.71691566906461e-05
-1.01299424447929e-05
-3.47360425229567e-05
-6.44473754003003e-05
-3.14170233264608e-06
-3.74300503805189e-05
-2.85359052818443e-05
-6.8469311531517e-06
-3.20139576380685e-05
1.02348144334836e-05
-1.15802142283178e-05
-5.18940765470876e-05
-1.51511163965646e-05
-5.64090612608232e-06
-2.38307753192044e-05
-2.5082135423447e-06
-2.58289217285035e-05
-8.14724998054177e-06
-4.65884956915197e-05
-3.82832039485188e-05
-4.9353714568601e-05
-3.17028501699575e-05
-2.92915402097119e-05
-2.17975440703527e-05
-2.16149450147018e-05
-2.57675644303912e-05
-2.08082444384867e-05
-1.23647334728929e-05
-1.17375527263733e-05
-4.39674845386846e-05
-2.78554781434793e-05
-3.25302211257887e-05
-3.88622043465332e-05
-1.80076735562493e-05
-5.08865943896071e-05
-5.71397061207586e-05
-3.12608178374494e-05
-2.60328261253201e-05
-4.03959568772663e-05
-2.03892256057413e-05
-5.12915567134241e-05
-2.74142134690155e-05
-3.62585337541129e-05
-1.16820827452091e-05
-2.88293276613613e-05
-3.56102859078785e-05
-1.26823635603892e-05
-3.1784732694871e-05
-3.17015722866712e-05
-3.26375961032646e-05
-5.50926513426209e-05
-5.9418539743319e-06
-3.73024181629028e-05
-4.09102001865245e-05
-2.76514959370034e-05
-1.6833359734674e-05
-5.21253567378721e-05
-2.18332345520892e-05
-6.17838429115417e-05
-3.00189820860191e-05
-3.03701004797428e-05
-3.85276446216847e-05
-6.65187349297419e-06
-3.13312708843637e-05
-2.91567481932921e-05
-2.90221641096193e-05
-4.61028368266356e-05
-2.44335801003013e-05
-4.61366536629369e-05
-1.45431525098221e-05
-3.37477894563738e-05
-2.98267115987454e-05
-4.62150654619148e-05
-1.44488550508864e-05
-2.21241297005466e-05
-3.1437387737339e-05
-3.97196915051752e-06
-2.09324081476905e-05
1.00073737491853e-05
-5.01244856450928e-05
-1.80649501414873e-05
-4.29750636656686e-05
-1.77466562505229e-05
-1.56094935294829e-05
-3.79218103757974e-05
-4.03111765482603e-05
-2.95049391011194e-06
-1.53395599410339e-05
-2.95198415352095e-05
-4.33909398374896e-06
-3.27777015927483e-05
-5.97222969367147e-06
-2.89074860445254e-05
-1.06123415435412e-05
-2.60028980946406e-05
-2.02386725305377e-05
-4.01210673612946e-05
-4.1406901447117e-05
-1.57969104731059e-05
-1.71224134993272e-05
-2.97544424782776e-05
-5.59848306616727e-06
-5.66169856838463e-05
-1.20944377798741e-05
-3.96455482723891e-05
-5.35481006279031e-05
-4.84506577569247e-05
-1.05788042981532e-05
-3.40081090005908e-05
-3.17394297492301e-05
-1.65766616933663e-05
-3.12160183609002e-05
-1.28170016265286e-05
-1.630898333447e-05
-8.09230022450131e-06
-2.84213160327619e-05
-3.90117475979668e-05
-7.70892881910417e-06
-2.63391220672209e-05
-2.89071787189472e-05
-1.25080060461961e-05
-5.98965362550074e-06
-4.57776621868036e-05
-5.42786704292041e-05
-2.40886873008869e-05
-2.40069253596786e-05
-4.35371854944709e-05
-3.72982128976078e-05
9.21214462935604e-07
-4.66902697867609e-05
-2.94003800328649e-05
-2.35825995837176e-05
1.68239837956488e-06
-1.23927195033192e-05
-4.69367395008065e-05
-2.67026044431536e-05
-2.31745196971392e-05
-5.5114401054637e-05
-4.63184582745653e-05
-2.05818960911967e-05
-3.04040366033347e-05
-2.78571835196123e-05
-2.85906735559914e-05
-3.84166654578808e-05
-2.40764016997248e-05
-4.80079801037001e-05
-2.98521164210287e-05
-3.16025534650878e-05
-1.28095689211798e-05
-6.89364994370653e-06
-1.05083439135181e-05
-1.01565894558818e-05
-3.63405867707567e-05
-5.761828870591e-05
-2.76433061940752e-05
-5.4017600610568e-05
-3.73782843061429e-05
-3.54059653575438e-05
-5.74645971750933e-05
-6.95699935985347e-06
-3.57966630878729e-05
-4.09154085866871e-05
-4.39965380383567e-05
-2.17107625126171e-05
-2.88798412132768e-05
-3.4118192106724e-05
-2.11595296392373e-05
-2.83109202867725e-05
1.71391128689105e-06
-2.65980504061613e-05
-1.87648872045493e-05
-3.33137006826791e-05
-2.53117599354593e-05
-5.10879319263643e-05
-4.67015135984031e-05
-3.5901696368971e-05
-3.88877161943498e-05
-2.71047378283447e-05
-6.01263532903729e-05
1.60260125101977e-06
2.73651516061027e-06
-4.24243469400057e-05
-3.46226447121024e-05
-2.62061564784146e-05
-2.0151702721638e-05
-1.29386338185637e-05
1.35453473955429e-05
-3.48462576457887e-05
-1.22806127807197e-05
-1.33049968148841e-05
-2.46754619741987e-05
-2.65785941904316e-05
-1.317257821042e-05
-1.41375013092497e-05
-1.10228056834071e-05
-5.36257260225973e-05
-2.57443877701008e-05
-3.70905200826764e-05
-3.12169916455068e-05
-2.01969406880351e-05
-2.95756717226541e-05
-2.59934352070118e-05
-2.7414491958554e-05
-3.74705612303995e-05
-3.749226071098e-05
-8.68071117791317e-06
-4.51294901934529e-05
-2.66781286901785e-05
-1.76414450442729e-05
-2.49787356071384e-05
-2.82109432578838e-05
-3.36386917387964e-05
-3.59904923547934e-05
-3.12094996542734e-05
-3.45404880705939e-05
-3.2758266735833e-06
-6.59547326571691e-05
-2.11619681535631e-05
-1.84576612139623e-05
-2.67433433745201e-05
-1.98224827941855e-05
-3.53877729997494e-05
-4.57990852889186e-05
-1.64227633873e-05
-4.41843406860742e-05
-2.72386611101419e-05
-2.26329592004994e-05
-4.88348759277281e-05
-1.88387217333533e-05
-4.1584038862785e-05
-1.1850422279073e-05
-1.75957501595963e-05
-3.62584048673638e-05
-4.28328250601385e-05
-5.99115245569838e-05
-3.43480993574667e-05
-4.6409221650138e-05
-4.38462745553482e-05
-3.83546843119445e-05
-4.69236878002109e-05
-5.95396248486898e-05
-7.12892347564616e-05
-4.08283074393188e-05
-6.93193648985437e-05
-3.51121950423513e-05
-5.46572096471838e-06
-3.0769644856305e-05
-2.74149574517009e-05
-3.53846644102894e-05
-2.82906155286156e-05
-4.48050795975881e-05
-5.8404885387693e-05
-6.19031816587759e-05
-1.88894577640826e-05
-4.22426097684408e-05
-5.17814469283221e-05
-4.94007368138917e-05
-3.60483978885764e-05
-4.36060669465149e-05
-6.14281276920629e-05
-9.51512423264894e-06
-5.76032906651216e-05
-4.10693032995392e-05
-7.01104058990083e-06
-3.72080608153003e-05
-1.39539815088481e-06
-3.52069272156723e-05
-4.17054573538826e-05
-1.47071278218096e-05
-4.0489976891748e-05
-3.04649256505148e-05
-4.62203899729632e-05
2.37498586647949e-06
-4.61967474010037e-05
-2.68769018468106e-05
-5.1847094147207e-06
-2.78473727709225e-05
-3.19989999050298e-05
-2.76200896627974e-06
-3.98521798087008e-05
-2.35792905240219e-05
-2.76946377530281e-05
5.12821300949813e-06
-3.98453062524573e-05
-2.82963425395043e-05
-4.61214857961617e-05
-2.11181474704414e-05
-2.25177790269247e-05
-8.91354707163917e-06
-6.20224081650387e-05
-3.64527426911896e-05
-2.93806954098694e-05
-1.23559824940843e-05
-4.0918610497204e-06
-2.80435649059536e-05
-4.25297946084829e-05
-3.82908379658401e-06
-4.09073407241554e-05
-2.63584600459091e-05
-2.27460820900393e-05
-4.44027465747324e-05
-6.83687074768383e-05
-5.17708438523841e-06
-4.66269213813862e-05
-5.02589643969338e-05
-2.34427016272681e-05
-2.32829402134192e-05
3.83156657025853e-06
-2.58960930212497e-05
-6.96829578632812e-05
-2.50240290751967e-05
-3.61331437253274e-05
-2.30403292909374e-05
-4.63033361914776e-06
-2.17897028868875e-05
-3.22509385374093e-05
-2.96097884732369e-05
7.54389999445069e-06
-3.05208822565388e-05
-2.47066860125523e-05
-1.25038610851352e-05
-2.81549203252963e-05
-1.13932022558492e-05
-4.24149606169122e-05
-2.90471650200016e-05
-1.24750084425053e-05
-2.42611618658839e-05
-3.36810503590622e-05
-3.94038725137975e-05
-5.75319362268007e-05
-2.4123008435894e-05
-1.8657423821084e-05
-3.31759320310069e-05
-2.30879367202092e-05
-3.46350590217033e-05
-4.81071948034273e-05
-3.11842379043663e-05
-4.20838301353784e-05
-3.48988615062829e-05
-1.95942095134631e-05
-2.42517751119693e-05
-1.79613567933492e-05
1.67026791289557e-05
-1.31786775592499e-05
-2.57517509727941e-05
-1.63891334376232e-05
-4.33874053160704e-05
-4.02443306736891e-05
-1.37157172709871e-05
-5.3345633039877e-05
-3.11001745165115e-05
-1.12276409208468e-05
-4.53062490215688e-05
-3.83346024645383e-05
-3.64226828646823e-05
-3.07132231045827e-05
-2.63437012005568e-05
-1.63080790358297e-05
-5.2823302689564e-06
-3.77541671707551e-05
-2.92252853667007e-05
-2.80926439827626e-05
-2.49292713437239e-05
-6.68733874961545e-05
-5.36451018439055e-05
-3.04756247804915e-05
-2.22685174874236e-05
-4.7392206181829e-05
-1.072957762361e-05
-1.84156273069947e-05
-1.83518106355759e-05
-5.14379749112406e-06
-5.14384836846248e-05
-3.60582141539801e-05
-3.4560881238539e-05
-3.24413971754596e-06
-2.84288146068849e-05
-4.80931069014754e-05
-1.72307542727049e-05
-2.90143215985759e-05
-5.03893567980009e-05
-9.82407191621287e-06
-4.30180937418606e-05
-3.32139013778327e-05
-4.5067088673924e-05
-4.89921630231902e-05
-9.11008284959248e-06
-1.74870117537802e-05
-3.50658553065615e-05
-1.84427911454716e-05
-3.44448907613848e-05
-4.2723874337384e-05
-1.00602245289405e-05
-2.89370339683434e-05
-3.59971040177141e-05
-1.75210216257651e-05
1.88680667232598e-05
-3.72584757931734e-05
-3.80886380211973e-05
-4.39287424860272e-05
-1.93254754498641e-05
-1.73918577127639e-05
-2.52079654140068e-05
-2.86299995248985e-05
-1.61893759826276e-05
-2.45789337811679e-05
-2.16834791543506e-05
-1.858401274586e-05
-1.45875505574997e-05
-5.15140807015809e-05
-3.13442579388832e-05
-4.12008875138511e-05
-6.61464236250534e-06
-4.45983802470846e-05
-3.74466352587926e-05
-5.53816100652377e-05
-4.48884317050561e-05
-1.22507600591091e-05
-3.43156869922014e-05
-5.60195110188411e-05
-1.79087601000068e-05
-3.06937332415839e-05
-3.83377793764398e-06
-7.91331543759564e-05
3.47912689882449e-06
-4.7376734774559e-05
-2.65662118146473e-05
-6.46021973063564e-05
-4.50810200985827e-06
-3.71401948208615e-05
-7.51890595217233e-07
-1.93308156174323e-05
-4.38076319115651e-05
-2.18660145229838e-05
-5.52320125899083e-05
-4.9803919703801e-05
-5.0622848108689e-05
-1.68325651804845e-05
-5.27433959215941e-05
-2.49076958403443e-05
-1.81134863863447e-05
-3.07635089741858e-05
-1.65754052194799e-05
-2.28616451424447e-05
-5.93714008131429e-05
-1.40020495919078e-05
-4.74346624513873e-06
-1.85954084687762e-05
-3.8272442064543e-05
-1.55050246041574e-05
-1.51281581304921e-05
-5.94632817497195e-05
-4.17067586171422e-05
-2.52014306472141e-05
2.9624371648536e-06
-3.03182247893824e-05
-2.81095719361077e-05
-1.20184747568848e-05
-3.35486149155459e-05
-3.59132542274618e-05
-3.76401260915326e-05
-5.69838221394039e-05
-2.09821568877269e-05
-3.58461629764891e-05
-1.6455151700215e-05
-2.09495838063699e-05
-3.34057327389437e-05
-2.14707956437204e-05
-3.87306905422423e-05
-2.74679068606759e-05
4.02236015281131e-07
-3.03165414664274e-05
-2.29660009344137e-05
5.24584289491232e-06
-2.77394880971947e-05
-2.90116784082341e-05
-5.00446938354783e-05
-2.70623137427695e-05
-4.7417320350727e-05
-1.30756052486362e-05
-2.91107472580974e-05
-3.45453958105029e-05
-4.88926389473302e-05
-4.21418208538988e-05
-5.62371075965465e-05
-7.80622837375425e-05
-1.80553545505022e-05
-1.12248603611282e-05
-4.43761149872558e-05
-3.98406536662921e-05
-3.93989470939949e-05
-3.03084326800484e-05
-6.75528955633228e-05
-4.1696286804228e-05
-5.68197997613172e-05
-3.20474291922815e-05
-4.59420523843596e-06
-1.36301574701269e-05
-1.71604343327412e-05
-2.92245071708461e-05
-5.68886003523005e-05
-4.79108816340091e-05
1.15658127447785e-05
-9.30435364583859e-06
-2.9203035462742e-05
-3.52084997777938e-05
-1.05883433028514e-05
-5.48363529990233e-05
1.59457275552578e-05
-1.47370902379279e-05
-3.2266914395027e-05
-5.03216834333814e-05
-2.94478831648473e-05
7.53423526480872e-07
-5.72953671557993e-05
-1.83122994219507e-05
1.50045953705196e-06
-4.70947128951302e-05
-4.49791618616671e-05
-3.81936037304578e-05
-1.22814543023008e-05
-4.61102480404693e-06
-2.44979858744096e-05
-1.751374166292e-05
-2.32672767896931e-05
-4.52611240655854e-05
-2.97880428060313e-05
-6.21118437339251e-05
-1.11356297233447e-05
-2.94497207305514e-05
-4.26558040269388e-05
-4.34800706496437e-05
-2.50511422934663e-05
-3.41617012892331e-05
-3.30053279497063e-05
-1.523419964953e-05
-1.73195126698527e-05
-2.85820668551463e-05
-4.78437772427665e-05
-3.32979914726097e-05
-2.70843756378626e-05
-2.69404709199662e-05
-1.45590004559123e-05
-2.12184904279057e-05
-3.41660076834005e-05
-1.32491455332466e-05
-3.4363699032363e-05
-2.92098108441368e-05
-4.29680143315226e-06
-4.78176906343793e-05
-2.50517612235832e-05
-3.32887628720405e-05
-3.89230092757685e-05
-2.83306085724457e-05
-4.92738721462377e-05
-1.15338450776262e-05
-4.32768257035983e-05
-1.10318822218915e-05
-2.90122718325415e-05
-5.39520546592067e-05
-2.48311898732055e-05
-3.40801854802569e-05
7.42196755183354e-07
-5.3967422537465e-05
5.36840234346758e-06
-3.0359345817903e-05
-3.49412532020154e-05
-2.14147516737905e-05
-1.12225876154881e-05
-1.02147293665651e-05
-2.23845817144992e-05
-5.44419701730361e-05
-2.13033527719504e-05
-2.20868960897153e-05
-3.03381224910518e-05
-2.64326139645658e-05
-3.50619728029869e-05
-3.19010385478944e-05
-4.18843644510416e-05
-1.92944277886572e-05
-4.14001382627387e-05
-1.91246753761311e-05
-4.8205118809313e-05
-3.10478204051226e-05
9.95711672030218e-06
-1.08446088382933e-05
-3.27315126543092e-05
-5.15324080347352e-05
-1.31449986378116e-05
-2.21804899088773e-05
-3.03044425233642e-05
-2.54275151511216e-05
-7.34404897634764e-06
-1.36770249023241e-05
-3.11410736226814e-05
-3.13958899313896e-05
-1.6118011206762e-05
-6.88424951564326e-06
-2.1610524851174e-05
-2.62996674269837e-05
-2.67525149697381e-05
-4.71232867665271e-05
-4.67890105935874e-05
-1.09386274463002e-06
-3.05136287479033e-05
-1.43490448218768e-05
-2.18333960848191e-05
-4.40605130605951e-05
-3.0062245467117e-05
-5.17700260530919e-05
2.03711081925451e-05
-3.50983244451434e-05
-4.25004395256337e-05
-4.40464391830145e-05
-4.95450188358528e-05
-3.51002886173981e-05
-2.55834847962528e-05
-3.58446192231551e-05
-4.84021815835908e-05
-3.58748900673113e-05
-4.26176152343283e-05
-4.98297125132555e-05
-1.14787706375177e-05
-1.65763067913663e-05
-3.47484562024339e-05
-4.54952807521989e-05
-4.72765522254387e-07
-3.2018852786769e-05
-1.4734399423021e-05
-2.27376666772546e-05
-1.8768939427418e-05
-2.32506968346798e-05
-3.30749310276758e-05
-3.90812366412216e-05
-1.74158003233991e-05
-6.30538020894991e-06
-1.99330593427636e-05
-4.43142970293823e-05
-1.64131645689505e-05
-4.03745671695655e-05
-4.24316983209984e-05
-3.27320858677417e-05
-1.02340958381809e-05
-1.06717986294947e-05
-4.08658958689291e-05
-4.77603783368461e-06
-1.2205641372116e-05
-1.66307269629887e-05
-1.05493789229269e-05
-8.21607373878662e-06
-5.57780348679863e-05
-4.59872424299677e-05
-4.00722215626977e-05
-2.17546984160722e-05
-7.27662064495395e-05
-5.12002678477124e-05
-8.54588303801851e-06
-3.39381841175233e-05
-2.14987381613482e-05
-2.29930164398802e-05
-3.21973462601338e-05
-3.12566518528385e-05
-1.95102376051058e-05
-5.12587220015642e-05
-8.61974846963144e-06
-2.51454636232279e-05
-3.36150379570111e-05
-1.88313998242504e-05
-4.34181065998959e-05
-4.29130701602865e-05
-4.92023674917927e-05
-2.80026844445424e-05
-4.00178888797432e-05
-3.08349711800485e-05
-1.75944814078818e-05
-2.38725616152646e-05
-2.00366886538318e-05
-2.80385015718409e-05
-4.56258749607279e-05
-7.42857177707072e-05
4.45312445742587e-06
-3.67518435866078e-05
-2.64682549369682e-05
-1.53368295625722e-05
-4.32130254943283e-05
-3.82382786696665e-05
-2.58862637574345e-05
-3.75532575517356e-05
-2.2836243399431e-05
-9.2933230250856e-06
-3.25760328010667e-05
-2.77655987823951e-05
-2.86694494460213e-05
-1.83599169759743e-05
1.05647719919264e-05
-2.04079656903981e-05
-4.01843014816794e-05
-3.3012217491464e-05
-3.50869419388655e-05
-4.57328886152644e-05
-2.88631498471894e-05
-2.03518229868477e-05
-4.93654822372915e-05
-6.19591616503958e-06
-2.1576651458835e-05
-6.26816918258353e-06
-2.4476007977307e-05
-5.00526397207072e-05
-4.48453127952459e-05
-4.12173610672823e-05
-2.87555396151983e-05
-3.40172776770224e-05
-3.39128685094e-05
-9.900066031624e-06
-2.45182140783067e-05
1.85169003430057e-06
-1.70698080697593e-05
-1.32573549989368e-05
-1.66036055476733e-05
-4.06202496601855e-05
-1.09656781193497e-05
-2.20833263265424e-05
-3.33671936230782e-05
-3.14465553574848e-05
-1.8407788847211e-06
-5.18477902994562e-05
-2.63481578496156e-05
-2.84944839331675e-05
-3.50473435135986e-05
-3.2241765920532e-05
-1.1459318620862e-05
-1.83142666408398e-05
9.17996405804717e-06
-5.74002309529847e-05
-7.38874246521556e-08
-2.11611358803432e-05
-8.0163213760858e-06
-4.14055092419222e-05
-1.79639129003265e-05
-4.8721808052895e-05
-3.63215867958805e-05
-6.63283606764627e-05
-6.1880932457757e-05
-7.98476503570421e-06
-1.00131362119958e-05
-1.4568125475167e-05
1.77656568129735e-05
-1.84287031569069e-05
-3.15680502718766e-05
-2.32012966432394e-05
-7.07110371568997e-05
-3.83548453846749e-05
-5.0581017992634e-05
-7.02447685327999e-06
-2.63984356101867e-05
-3.87450353224121e-05
2.31007452018226e-05
-2.53002083603697e-05
-1.34165842309091e-05
-2.83670264586224e-05
-5.27863296646299e-05
-5.64458654551799e-05
-2.36477817827634e-05
-3.2804398252785e-05
-3.61859772881648e-05
-3.4582235457418e-05
-3.45122959946302e-05
-2.34858919074171e-05
-5.93884330159549e-05
-5.62438499465956e-05
-4.82631992637745e-05
-5.8516894577336e-05
-1.37720387546191e-05
-1.9451691966451e-05
-2.86441415078615e-05
-1.50107587701125e-05
-3.87008467739127e-05
-8.96177468485899e-06
-3.98146061439506e-05
-4.53149393544072e-05
-3.54140037080222e-05
-3.05403295431803e-05
-4.90570190492424e-05
-2.23682290269273e-05
-1.53478851705776e-05
-1.57799697144488e-05
-3.1680204381605e-05
-6.39754023180679e-05
-3.17782787057382e-05
-3.25021598885999e-05
-6.27725302989809e-06
-3.04189344119987e-05
-3.81668044722637e-05
-2.58182944712466e-05
-1.54867184820472e-05
-3.76243313352506e-05
-1.20742273495828e-05
-3.31690243292408e-05
-3.81052341135572e-05
-2.65962872688487e-05
-4.91441803903083e-05
-1.20620382607146e-05
-3.71821412264768e-05
-3.85000427454844e-05
-3.59154269599341e-05
-2.74532158494475e-05
-3.81684144248318e-05
-4.31100491948086e-05
-5.37529138082822e-05
-1.94899100403737e-05
-3.19519215313775e-05
-2.26057509921228e-05
-4.40212035604443e-05
-3.78981278353999e-06
-2.89199531010764e-05
-1.62422918866094e-05
-5.68913740970008e-05
-3.46869312068989e-05
-7.3087388651529e-06
1.52715705243556e-06
-8.97374831011809e-06
-3.77071443689348e-05
-2.9627236649561e-05
-1.6146118189008e-05
-1.60778499962639e-05
-3.21170571115002e-05
-3.0333001601542e-05
-5.13112181205946e-05
-9.98464197603455e-06
-1.60096510970874e-05
-4.1096930902652e-05
-3.19010329679149e-05
-2.85452378385665e-05
-5.36196245018677e-05
-1.35636161264156e-05
-6.58837089036413e-06
-1.15996540897039e-05
-4.99293472638735e-05
-2.49246711648038e-05
-2.12330116799989e-05
-4.8996274104112e-05
-3.55613697640695e-05
-3.88362724558849e-06
-3.77947135636365e-05
1.45894696157805e-05
-2.815192647844e-05
-4.14232747365559e-05
-3.04421139474389e-05
-4.0488591479127e-05
-2.28668301271129e-05
-3.36441812640372e-05
-1.31282831633303e-05
4.86335119801052e-07
-1.14570684380498e-05
-5.64120002894464e-05
-2.86769613906741e-05
-3.86139102770825e-05
-8.28430351150098e-06
-4.06188414089523e-05
-2.70132513887359e-05
-2.83416329685188e-05
-2.54857510955377e-05
-3.37857746388679e-05
-3.81102431694042e-05
-6.01943294556431e-05
1.02906920372606e-06
-1.11630804331362e-05
-2.88246401003364e-05
-4.27430398890245e-05
-2.36091321794311e-05
-4.66098592546669e-05
-2.96822984466614e-06
-1.22499012410163e-05
-2.34009267595734e-05
-1.0008977495348e-05
-7.16047148383748e-05
-4.23035546917042e-05
-2.60569675541146e-05
-2.37206924551276e-05
-2.15615034542973e-05
-1.15628882487522e-05
-3.2006163185394e-05
-2.36739307689143e-05
-1.93848325283242e-05
-1.52307421745341e-05
-6.54500106508498e-05
-3.8084952265267e-05
-2.96350346242126e-05
-3.67647827720951e-05
-3.43916523923849e-05
-1.79411464963438e-05
-3.68262786876294e-05
-2.07778102728845e-06
-4.27095770079953e-05
-1.67118712415176e-05
-3.08026402789706e-05
-9.66426402621523e-06
-2.02458787927441e-05
-8.21493330905642e-06
-3.4697150515217e-05
-3.28979449707389e-05
-6.25978769603979e-06
-3.72559913764762e-05
-2.14262057446675e-05
-1.80102185804197e-05
-3.57094713622471e-05
-3.31526520747468e-05
-3.8000742459447e-06
-1.15713318018522e-05
-2.85095434735594e-05
-3.02532701836315e-05
-4.90833696842489e-05
-5.16070142373998e-05
1.29610926670731e-06
-1.34733188510795e-06
-2.98405595194405e-05
-3.31665556285042e-05
-4.85076511188708e-05
-4.18650407062697e-05
-8.23242078527298e-06
-5.06502168281949e-05
-1.76593509413571e-05
-1.13361169875643e-05
-2.83567571270668e-06
-1.21771338339531e-05
-3.7340345242898e-05
-2.73595066521296e-05
1.896460370338e-05
1.62082705155937e-06
-3.3363739211045e-05
-3.15393707315156e-05
-5.42904390233189e-06
-1.38514138104991e-05
8.23036153375368e-06
-4.41441262186937e-05
-3.0429791102943e-05
-9.4574330877536e-06
-5.35516872120657e-05
-3.84988172401998e-05
-2.79388966618284e-05
-6.26553299560162e-06
-3.44390237015492e-05
-1.15842334600311e-05
2.58867785121515e-05
-3.67771072683435e-05
-3.80638736734955e-05
-8.47015165961568e-05
-3.2866998989891e-05
-9.6785945556799e-06
-2.01667428440753e-05
-2.90128843392678e-05
-3.64557339105887e-05
-1.59241797673897e-05
-1.1007942850405e-05
-2.33566461692857e-05
-2.77721471903004e-05
-1.86883719424814e-05
-2.52894416644953e-05
-3.0738797018969e-05
-2.69386616533998e-05
-7.18207026826253e-06
-4.17120418941531e-05
-2.79528301602529e-05
-1.28057647897229e-05
-1.549668267175e-05
-2.98530242920939e-05
-2.34264948462424e-05
-1.30271996217825e-05
-5.03788135140614e-05
-3.07388314303478e-05
-4.07217178352443e-05
-4.51757523297397e-05
-2.24731606546777e-05
-3.82559959417937e-05
-4.38830713706768e-05
-2.73658461507001e-05
-4.17571582658974e-05
-5.12183295260659e-05
-6.17610445278324e-05
-1.16969744320838e-05
-3.17184009903522e-05
-5.2626817611649e-05
-7.99279430084272e-06
-3.66067908897617e-05
-4.31662649174495e-05
-4.95604998306707e-05
-3.14241170464554e-05
-2.36792359052644e-05
-3.71595150027263e-05
-2.93686027738678e-05
-3.03891554908186e-05
3.18545555472317e-06
-4.06132359292773e-05
-3.69333448684064e-05
-1.86672865241606e-05
-4.75090424989316e-05
-1.06221950591983e-05
-4.57862188975222e-05
-1.59249046910755e-05
-2.41529418301708e-05
-2.62849800697635e-05
-2.18348105639122e-05
-3.92477142468742e-05
-4.10646885791613e-05
-5.94499767669663e-06
-9.81809404849972e-06
-4.06574554219516e-05
-3.19976157165418e-05
-1.58346768986918e-05
-5.48546415074742e-05
-3.25210940713219e-05
-5.18280152203683e-05
-4.17104016523005e-05
-2.1955364081758e-05
-3.58541836480325e-05
-3.53433095786094e-05
5.41674385959862e-06
7.73867717970382e-06
-5.38725612118702e-06
-4.42363370103087e-06
-3.61982882458878e-05
-3.48842127210841e-05
5.76462720953757e-06
-2.36548846916799e-05
-3.95325351903235e-05
-2.30266613889947e-05
-2.80556386305247e-05
-7.24839304663804e-06
-2.51561350468014e-05
-1.06386222899592e-05
-8.46372669841385e-06
-3.75794569006962e-05
-2.24147373300957e-05
-2.60183991525918e-05
-1.16097267145333e-05
-4.35667261610131e-05
-4.20695666258209e-05
-4.67302387987207e-05
2.77656500016985e-07
-2.47276979657547e-05
-4.25139414029789e-05
-4.66279454172168e-05
-2.45036391977586e-05
-6.12205809264143e-06
-4.44578059074951e-05
-5.07290682156549e-05
-3.53678475694016e-05
-3.88669311081215e-05
-2.68725024281549e-05
-2.39240324075643e-05
-1.66846742802844e-05
-5.0390803558356e-05
1.49549623959084e-05
-6.09869765690313e-05
-1.7262862762383e-05
-2.03719024840118e-05
-2.66260588850872e-05
-2.56589462834237e-05
-4.5263221143064e-05
-6.35416780734409e-05
-3.16125896147841e-05
-4.59347260744829e-05
-1.11011259564838e-05
-3.63319343725354e-05
-1.79251040007002e-05
-1.6350796387382e-05
-1.67675664213697e-06
-1.56424849297764e-05
-6.24060627032362e-06
-3.39079302419181e-06
-3.00327279426265e-05
-4.60085411451067e-05
-2.04989879887487e-05
-2.46802971439387e-05
-2.98837154316344e-05
-3.69730552787811e-05
-3.41152570272119e-05
-2.59588712371965e-05
-4.16151802101606e-05
1.66131848474206e-05
-3.56686680470121e-05
-3.46640954044591e-05
-1.52152465633698e-05
-4.52483596922633e-05
-4.56550818758482e-05
-3.1196789452806e-05
-2.01863026624599e-05
-2.86880162874311e-05
-4.48564061976187e-05
-3.45183505998341e-05
-2.1811368138381e-05
3.34348978599301e-06
-3.94634398897418e-05
-2.39708772374584e-05
-2.22638506671144e-05
-2.75237168865964e-05
-3.92567691801834e-05
-6.19078363758651e-05
-2.80300931022234e-05
-1.84803288938974e-05
-4.19964820698093e-05
-2.54848027652393e-05
-2.98598119728327e-05
-3.74863229431823e-05
-2.71089015882956e-05
-2.09080399646825e-05
-3.12926624009317e-05
-5.35152778338863e-05
-1.14480656829409e-05
-2.90683226260096e-05
-6.57495022758682e-06
-5.54519589350411e-05
-2.94655523523533e-05
-5.37900081335209e-05
-2.5198310842876e-05
-3.63874255156241e-05
-3.42067647900186e-05
-2.07158476123519e-05
-1.30757227142429e-05
-1.53070481090387e-05
-2.420053985777e-05
-4.80495938399075e-05
1.37178932284589e-06
-4.65588805787548e-05
-3.67616893527205e-05
-1.63361748774471e-05
-5.60212095120874e-05
-1.0585515822484e-05
-1.029045830287e-05
-4.38805369793219e-05
-2.65868348053392e-05
7.65109124916431e-06
-6.09520547062963e-05
-3.31107146356681e-05
-1.7126092339512e-05
-2.58541474129816e-05
-4.84813481498904e-05
-2.78926621926403e-05
-4.97247684492233e-06
-3.63583044166713e-05
-6.32888970234411e-05
-2.63011675088353e-05
-1.59418662043273e-05
-1.83421933748355e-05
-2.14798209305013e-05
-1.61031803205159e-05
-2.14740006389957e-05
-4.12006289519886e-06
-3.1581242927687e-05
-3.21855379265914e-05
-2.24604514390778e-05
-3.46107664113738e-05
-2.08156194602077e-06
-2.27304626284009e-05
-5.34102254494349e-05
-4.11594153499412e-05
-8.47604146061705e-06
-2.58165816121368e-05
-2.03117392778609e-05
-4.16194396679058e-05
-5.68325608494222e-05
-2.19604513247787e-05
-3.59549440716247e-05
-2.70860590672084e-05
-1.22838601236943e-05
-2.83680844161482e-05
-3.49184134118377e-05
-3.14501547431395e-05
-1.23855401403888e-05
7.00099409035375e-06
-5.46283888176841e-05
-1.80174675447681e-05
-1.73564636892886e-05
-4.26314843491062e-05
-7.95008410366481e-06
-1.87622071748094e-05
-4.92497753575406e-05
-3.70995150118909e-05
-2.14710073586985e-05
-2.76531913360314e-05
-1.72635351390335e-05
-2.40498113150379e-05
-2.68905272249548e-05
-3.18615245219262e-05
-3.90247955451053e-05
2.32304767172125e-06
-1.09867219315086e-05
-4.08069627628149e-05
2.07926301992701e-05
8.83118471978751e-06
-2.04238253522961e-05
-1.19711417786272e-06
-2.28662887006109e-05
-3.56317535868468e-05
-3.41314891519917e-05
-8.11670288602513e-06
-3.78653944158093e-05
-5.68970526115018e-05
-3.40818814847674e-05
-1.717706420825e-05
1.25202448713205e-05
-1.20461507167378e-05
-3.2077393835251e-05
-1.07168592846861e-05
-1.96055122135094e-05
-2.58718954518189e-05
-3.19535858802527e-05
2.56567547607021e-07
-1.87769177424241e-05
-3.54236236276867e-05
-1.05181241214934e-05
-2.46736916202433e-05
-2.01780379830098e-05
-4.21890822379348e-05
-1.4127302765083e-05
-8.22051863017223e-06
-4.04609127679457e-05
-3.59299965661753e-05
-3.44182992459506e-05
-7.43898802824848e-06
-3.63853457655623e-05
-6.13702955317805e-06
-1.48599535384414e-05
-2.56111675909305e-05
-1.74096699062873e-05
-4.08252477440865e-05
-6.98526020971939e-06
1.78321548557514e-05
-2.54300003693834e-05
-3.43217241011939e-05
-2.08324039371607e-06
-3.04200833435777e-05
-5.26414400479776e-05
-3.06640882142887e-05
-2.53457061294235e-05
-1.53332002801099e-05
-5.34757762776063e-05
-2.5041906551807e-05
-7.22253020060334e-05
-1.8549996454567e-05
-2.26222945588954e-06
-5.03140512494061e-06
-4.40900374109559e-05
-4.5897330481959e-05
-3.75599933008997e-05
-3.29089553843228e-05
-9.32234966377897e-06
-2.13121908888205e-05
7.21451464824348e-07
-1.98549193677853e-05
-3.12633702073778e-05
-4.08390024473011e-05
3.34428886850339e-06
-2.75712801991722e-05
-4.707290884661e-05
-5.97497635767759e-05
-3.46204985846935e-05
-2.89850723841373e-05
-2.07071316130089e-05
-5.40020464838609e-06
-2.24730248683201e-05
-3.13585794066125e-05
-3.78628150809855e-05
-2.33464954830103e-05
-6.72557076666971e-05
-1.58754060176907e-05
-4.7674738742162e-05
-5.30458111126823e-05
-4.928963466316e-05
-3.87022537343241e-05
-5.68662800645889e-05
-3.17912459202337e-05
-2.09113463263801e-05
9.43215467541511e-06
-3.17885555054769e-05
-1.60966587895032e-05
-2.54930388021945e-05
-3.84082652087006e-07
-3.67206148595859e-06
