# Supplementary material for: Research on computational propagation and identification of mine microseismic signals based on deep learning
Source: PLoS One. 2025 Oct 22;20(10):e0334641. doi: 10.1371/journal.pone.0334641 (PMC12543183; doi:10.1371/journal.pone.0334641)
Supplement: S8 Data — (ZIP) [file pone.0334641.s008.zip › 000100900002817.xlsx_0.txt_24.txt.txt]

-3.22675817899561e-05
-1.43797152606066e-05
-3.51831195526016e-05
-2.61185069635769e-05
-6.54034323044464e-05
-3.22356091135666e-05
-3.44492390398372e-05
-4.85478638731084e-05
-1.96614325304063e-05
-2.19899543203053e-05
-1.57992127815942e-05
-3.56737881780184e-05
-3.60165668925478e-05
5.76766942988595e-06
-3.32859124931745e-05
-1.98258222284882e-05
-4.95981400904945e-05
-2.44976505659891e-05
-2.9318851209523e-05
-4.65972426277701e-05
-5.82780428701556e-05
-2.46431238418369e-05
-2.11036917385267e-05
-3.62809691660558e-05
-3.64359207944188e-05
-1.03959972894032e-05
-2.48227184193142e-05
-1.82762043058989e-05
-3.22283451985021e-05
-2.08227425564695e-05
-2.28289191703207e-05
-3.77339399676418e-05
-1.48364044919645e-05
-3.87931620602397e-05
-3.63919836335564e-05
-3.53253808006736e-05
-4.02998932772517e-05
-2.28846711510125e-05
-3.93950826666357e-05
-1.37322321842179e-05
-2.93773052217227e-05
-2.74662064928132e-05
-3.85931193077073e-05
-3.20887366659923e-05
-4.87083196000309e-05
-3.87550630631137e-05
-5.07577782827913e-05
-4.05228997058622e-05
-3.42806417000994e-05
-3.43665724888623e-05
-2.8700767112896e-05
-3.2269413752604e-05
-4.22258323495153e-05
-5.93435703018745e-05
-4.58162456118259e-05
-3.109055062359e-05
-3.74759685126232e-05
-3.34397233938071e-05
-2.04453948288152e-05
-2.54791113470042e-05
-4.13354252449748e-05
-4.38791546582776e-05
-4.24338143771814e-05
6.10658371789676e-06
-2.20032519803971e-05
-2.85328126675903e-05
7.36307561997539e-07
-4.10959226220913e-05
-2.10161858409482e-05
5.60216314494036e-06
-2.06692647944648e-05
-2.5142381430728e-05
-2.87974845501999e-05
-4.6790678506979e-05
-2.69550479483471e-05
-1.86660127877385e-05
-3.44526475536189e-05
-4.97742792422024e-05
-4.40512957079948e-05
-5.12876215771478e-05
-6.26516802104043e-05
-3.56631889486933e-05
-3.01583818432622e-05
-4.66516962178059e-05
-2.8945922102691e-05
-1.34373973920004e-05
-5.13323863523323e-05
-3.68950680650147e-05
-3.85849789412127e-05
-2.39008625891506e-05
-1.84341964064435e-05
6.09825292930024e-06
-6.48003387616073e-05
2.43089008417469e-06
-2.27289366835321e-05
-5.7693859691001e-05
-3.29837581946907e-05
-1.63197403757162e-05
-5.76440462249014e-05
-4.58267002763838e-05
-3.86954731475529e-05
-3.38422515614414e-05
-3.30860937613324e-05
-5.22216024448411e-05
-3.12534895471506e-05
-1.72874464960306e-05
-4.94998777359956e-05
-9.97113715671923e-06
-2.44175960170383e-05
-2.25186736742681e-05
-3.63288893871268e-05
-2.8848323185053e-05
-1.6839604688647e-05
-3.43270082685049e-05
-5.66440711243478e-05
-5.23101384173462e-05
-1.04439887497143e-05
-6.50421533283175e-05
-4.02150517766999e-05
-2.54424979209802e-05
-1.47036320790334e-05
-6.77877382198232e-05
-2.17200512678709e-05
-1.09738185421054e-05
-4.75330484779839e-05
-5.04093304300167e-05
-1.16096057782765e-05
-6.27568158240242e-05
-2.98982595164611e-05
1.71336416917269e-06
-1.35223445097609e-05
-3.58779870161145e-05
-2.70946866006633e-05
-4.00832947080928e-05
-2.26311229229673e-05
-1.15918774555194e-05
-5.32232231678868e-06
-5.44904396231923e-05
-3.64208943227379e-05
-3.76797501156695e-05
-1.52389449829477e-05
-4.23684335581423e-05
-3.15228151851719e-05
-3.64902829191848e-05
-4.10342204346363e-05
-2.19024829423318e-05
-5.31025731957422e-05
-3.47267349843986e-05
-6.15075628193632e-05
-5.32717333178772e-06
-4.21108044864892e-05
-4.40435073142443e-05
-3.94341258827437e-05
-2.02540132451933e-05
-3.46198067445898e-05
-5.01562542031402e-05
-3.24612029963895e-05
-6.22974581596527e-05
-8.40141847514558e-07
-3.51162446947775e-05
-4.73620466071519e-05
-2.04472785566612e-05
-6.06792750775845e-06
-1.29120994125893e-05
-1.8102435584349e-05
-4.53342002899837e-05
-1.35225224979732e-05
-2.99415229078688e-05
-1.32492439743487e-05
-3.87857622382892e-05
-2.97450546240329e-05
-2.50639453783726e-05
-3.53923814861167e-05
-3.62708766399779e-05
-2.44538750076487e-05
-1.95762570672827e-05
-3.10105862841013e-05
-2.91267503644258e-05
-2.21265736838264e-05
-2.53087158568248e-05
-1.84853709974905e-05
-4.77662464969733e-05
2.83503862758769e-06
-1.99675911355728e-05
-2.04547778046342e-05
-5.33528450184266e-05
-4.24890840133562e-05
-9.98185089335401e-06
-2.13246890616946e-05
-3.04256556094256e-05
-2.98120377351137e-05
-2.3800030627453e-05
-5.80096848599232e-05
-3.62211115317991e-05
-1.12008135564097e-05
-3.90406370899873e-05
-3.63609537184517e-05
-2.08393223590563e-05
-3.91998924555804e-05
1.92747303453822e-05
-2.54618172221913e-05
-3.79602741120151e-05
-4.09658004782199e-05
-1.28531211731795e-05
1.16105398814492e-05
-8.207623400175e-06
-3.92014733937813e-05
-3.98721054538344e-05
-1.9638310206638e-05
-3.51058905061562e-05
5.03421133750333e-06
-1.14051023961489e-05
-3.26935335881796e-05
-2.89185132583301e-05
-2.55423124049333e-05
-4.74303307709918e-05
-1.34838064812197e-05
-3.77070530289652e-05
-1.29442113214972e-05
-3.24979608401654e-05
-2.33192856224834e-05
-6.82583120685773e-06
-3.08880009590919e-05
-8.85650024107294e-06
-5.50692892193458e-05
-3.07097269812556e-05
-3.14649961821572e-05
-2.69089199908718e-05
-5.67355237498067e-05
-4.57632002085097e-06
-3.76801358548086e-05
-3.8237755535426e-05
-2.21633521904972e-05
-2.35062714329152e-05
-4.68718674366073e-05
-3.07432341229736e-05
-3.3895326214345e-05
-4.85875144608399e-05
-1.82660945899668e-05
-3.99668890616618e-05
-2.39421647887013e-05
-3.03767838555856e-05
-2.24465485636318e-05
-4.35659579598443e-05
-4.00077311144636e-06
-5.6353729039623e-06
-1.15104387059896e-05
-3.17924832376944e-05
-3.82993456998878e-05
-3.25888465720041e-05
2.84900463271192e-06
-2.16052249602039e-05
-4.95330672343804e-05
-7.20312452926582e-05
-3.49198795744367e-05
-7.6443101520484e-06
-4.32350999154729e-05
-3.23314842063439e-05
-4.65927502039094e-05
-4.0974677364116e-05
1.41605072057441e-06
-1.81485029841341e-06
-4.60971964903346e-05
-2.15650212309351e-05
-2.72286736848498e-05
-2.61817547494958e-05
-3.39058405787297e-05
-3.75271900341848e-05
-1.09770717144539e-05
-5.09571330530248e-05
-1.50052221844225e-05
-2.32920199862969e-05
-4.69839881339203e-05
-1.88958078637116e-05
-3.60699936133799e-05
-2.20886187186648e-05
-1.55342230430383e-05
-1.95222871333029e-05
-4.88840599837062e-05
-2.3864242330555e-05
-1.70299227459199e-05
-4.46737798859642e-05
-2.69206633359537e-05
6.55995109139701e-06
-2.70232584017244e-05
-4.02246857641136e-05
-7.95798741230918e-06
-1.68136333501476e-05
-1.61083287134649e-05
-2.89534921858127e-05
-5.88249731422679e-05
-4.96432264112119e-05
-1.21311271385158e-05
-3.11864597883717e-05
-3.185861985562e-05
-7.3322529729688e-05
-2.37933593720031e-05
-2.45866159082928e-05
-3.53812384799463e-05
-3.01212766426083e-05
-2.2859883450342e-06
-6.03894187874937e-05
-1.75450178440306e-05
-2.29210002666197e-05
-2.58531500649781e-05
2.39831281906774e-06
-2.49244015648629e-05
-2.53371706262966e-05
-3.73284443380381e-05
-6.51322083616083e-05
-3.18533888210805e-05
-3.24444345148657e-05
-5.42406240934457e-05
-4.42108508927403e-05
2.64174350709693e-06
-1.78510659606715e-05
-5.11503443658162e-05
-3.37137082970212e-05
-1.62578687215052e-05
-5.16091108426854e-06
-3.74576637445378e-05
-2.86481176191973e-05
-1.41570054879064e-05
-2.61229672674151e-05
-1.54190219314632e-05
-1.66663666155139e-05
-3.46284290052573e-05
-3.39878215059144e-05
-3.18469091538197e-05
-2.73021715876135e-05
-2.01486765611753e-05
-1.97141040517454e-06
-2.95852519677807e-05
-3.00899828190203e-05
-2.05477874485216e-05
-6.62929167712118e-05
-5.30437830942473e-05
-3.3147358263737e-05
-2.54147996626522e-05
-1.65156005973812e-05
-1.13573880256487e-05
-4.62948176052229e-06
-3.91652758784755e-05
-4.49640417354857e-06
-3.05300366680679e-05
-2.8028049463867e-05
-4.20288015687184e-05
-4.50594724822524e-05
-3.72792834863234e-05
-3.98352823080366e-05
-1.39089242692591e-06
-4.73525688601872e-05
8.54328938570253e-06
-4.4960212095806e-05
-3.23746122712986e-05
-1.32540066323681e-05
1.47746586069622e-05
-1.97589046936295e-05
-5.86993780360669e-05
-2.5680116356345e-05
-2.57672091389443e-05
-6.18767888073875e-06
-4.0033492465883e-05
-2.26173870023632e-05
-2.49958609624634e-05
-4.85409393512225e-05
-4.32143871774073e-05
-2.54498035581925e-05
-1.9762757394448e-06
-2.39054414550367e-05
-2.63320141400145e-05
-5.94771585305247e-05
-3.9955537331991e-05
-2.65747986767623e-05
-1.18415634635513e-05
-5.95292286015327e-05
-5.03088361398067e-05
2.51566055253319e-06
-4.97085519756089e-05
-3.2901033051032e-06
-9.9654347668084e-06
-2.80940160973216e-06
-6.20627786061957e-05
-1.13746641073721e-05
-4.29210638379701e-05
-6.69420409705293e-05
6.14143437445371e-06
-1.50698973314543e-05
-2.75604710002939e-05
-3.68764796990987e-05
-3.86313848076303e-05
-1.48695426224123e-05
-2.43192647609979e-05
-3.04921484849952e-05
-3.83161489370565e-05
-2.97991285768577e-05
-4.0698051191249e-05
-2.4841453863038e-05
-6.21623008980087e-05
-2.42105373192094e-05
-2.76102771561815e-05
-1.50877125872379e-06
-1.84164308760291e-05
-2.80650606596474e-05
-2.20839093871248e-05
-3.5805986842135e-05
-2.45782016583323e-05
-2.526806438339e-05
-3.50536571153512e-05
2.82574428902529e-06
-9.9754711389098e-07
-5.43802650730843e-05
-2.96638664088477e-05
-3.35682490581646e-05
-8.91246985867069e-06
-4.94137113660907e-05
-5.98060939313634e-05
-1.26466406590842e-05
-1.96304202993448e-05
-1.03613177601774e-05
-3.2613218301194e-05
-1.68123550803525e-06
-3.66997768940363e-05
-3.32757239335173e-05
-2.41805081813337e-05
-2.73213783647452e-05
-2.14873925889814e-05
-2.7527162489154e-05
-7.4945688862026e-06
-2.69288788984467e-05
-2.80046630889916e-05
-3.19351583490503e-05
-3.65837084192928e-05
-2.85628000244198e-05
-1.50923415593682e-05
-3.16133599507646e-05
-5.2936373246373e-05
-1.18739805770241e-05
-9.17413289764048e-06
-9.01851917123675e-06
-3.33799154934395e-05
-1.69767073772191e-05
-2.18138525333264e-05
-5.00263905982843e-05
-1.0244020116289e-05
-1.190968571156e-05
-5.77344293205167e-07
-5.55896660183692e-05
-1.91911395536674e-05
-5.04514870330194e-05
-2.39845604707598e-05
-3.75668544781854e-05
-3.64192504854652e-05
-4.21805550132041e-05
-3.02762255627373e-05
-2.97907942222414e-05
-1.4992682449857e-05
-4.04047416280978e-05
-4.19809557036623e-05
-2.38813937714566e-05
-1.87150318188206e-05
-2.92586801190773e-05
-1.42346497040879e-05
-1.24260639279443e-05
-4.90240298140286e-05
-1.51781078539911e-05
-5.87729449058012e-05
-2.69527758053004e-05
4.42359821608065e-06
-4.20325783715405e-05
-4.16312312622705e-05
-5.12934977148409e-05
-2.86752696476856e-05
-4.70584475872471e-05
-5.47993499397799e-05
-4.84315580652176e-05
-2.17362381266463e-05
-6.94256237230586e-05
-9.73618949472016e-06
-6.06006063697502e-05
-4.32022187669053e-05
8.05575254797107e-06
-5.15853199153101e-05
-1.16237471420237e-05
-1.22469601748315e-05
-1.96862604724848e-05
-4.54494236715134e-05
-3.07938605560208e-05
-3.30024830612791e-05
-4.31632143242003e-05
-3.97684407058377e-05
-3.65618335793262e-05
-2.9726018170731e-05
-3.21440576233486e-05
-3.62150845180503e-05
-3.13211653481482e-05
-2.50058666906161e-05
-3.81525287862606e-05
-5.29651891244429e-05
-3.54586861077057e-05
4.05903974672944e-06
-1.1551573840388e-05
-2.4203631711276e-05
-2.35496049202055e-05
-4.00872911494431e-05
-4.27154104774042e-05
-1.99802564098255e-05
-2.70145434471646e-05
-2.57083730525991e-05
-7.83555790515821e-06
-4.61868376701477e-05
-3.42430438169126e-05
-1.50650274669282e-05
-5.82138023997747e-05
-3.21821770004738e-05
-6.50836400112723e-05
-6.04763533000775e-06
-1.72391637068416e-05
-3.84311712282785e-05
-3.25895059583773e-05
-4.28000644115593e-05
-3.03686147434481e-05
-2.43260587479148e-05
-1.63593687567686e-05
-6.22267507474275e-06
-2.9944076308191e-05
-3.56788393186882e-05
-3.47035998324783e-05
-2.93576097974185e-05
-3.39320830422345e-05
-3.19535882358784e-05
-4.53692160172122e-05
-4.71612893283307e-05
-4.04282381170142e-05
-7.75650788924824e-05
-1.658093408186e-05
-2.64218755526927e-05
-4.21422559250683e-05
-2.1967477590272e-05
-2.63781181672543e-05
-1.91455049474263e-05
-2.142757537748e-05
-2.83844148662656e-05
-1.68380695169108e-05
-3.36132846641267e-05
-1.32637668102936e-05
2.08949037635922e-07
-2.80213329362818e-05
-3.07686965798616e-05
-2.45347500247464e-05
-4.57893923125791e-05
-2.02092530014388e-05
-2.26583113015411e-05
-3.66634619851872e-05
-1.80019459541274e-05
-4.5263991994268e-05
-3.05935995171713e-05
-1.20553151599834e-05
-2.22471348568726e-05
-7.11634524603011e-05
-2.97655139066264e-05
-1.15680685602794e-05
-5.42867862186059e-05
-3.77555573090939e-05
-3.30519137065831e-05
-3.17326940352557e-05
-3.71253903936558e-05
-2.21302665246986e-05
-1.53870974115637e-05
-3.85882646494273e-05
-3.0221920859439e-05
-7.56408702377924e-06
-3.23089906698904e-05
-2.43039918037049e-05
-1.42300160343547e-05
-3.64538801273095e-05
-3.44726916628727e-05
-3.10019906080226e-05
5.27761060982197e-06
-3.39709644139649e-05
-1.11904179114437e-05
-1.3650863007694e-05
-3.23485931583848e-05
-1.01765020342552e-05
-2.28168851879843e-05
-2.14596665431306e-05
-2.93408787123623e-05
-3.17235408144065e-05
-1.3852496775753e-05
-1.00408743917963e-05
-5.49554088953516e-05
-2.86269930640758e-05
-3.14764237975772e-05
-2.03038044740771e-05
-4.26397938138239e-05
-3.50859466510618e-05
-7.22449447285742e-06
-3.97101466950889e-05
-5.21778390454005e-05
-1.05540123386521e-05
-2.47729730858538e-05
-8.9942720055417e-06
-2.69714761906326e-05
-2.33520709332261e-05
-2.66986615838566e-05
-4.00424632950941e-05
-1.04557771890484e-05
-5.60294015229282e-05
-2.63815342587124e-05
-4.28579812032508e-05
-1.70330851678122e-05
-2.93269985765794e-05
-4.21426965797016e-05
-3.48107503338108e-05
-2.74745050791644e-05
-4.91031276514869e-05
2.22273243387147e-06
1.15649520895209e-05
-2.36408268325948e-05
-3.84733241391404e-05
-3.06448834039879e-05
-4.47934768841301e-05
-1.94052320651515e-05
-1.50155703655422e-05
-2.64723652847399e-05
-2.19160585585435e-05
-6.46162047522098e-05
-4.31824301489186e-05
-3.80481968954855e-05
-6.72116782328783e-05
-1.75044342767189e-05
-2.83949095957826e-05
-3.20112541560581e-05
-1.99236111296192e-05
-3.43215396368139e-05
-5.61162410598267e-05
-2.95273166261565e-05
-2.48327801066708e-05
-4.15678369473604e-05
-2.47782175432542e-05
-2.42098347008716e-05
-1.98489920243198e-05
-1.61116276128203e-05
-2.6739676119791e-05
-3.13294094403735e-05
-4.28816040197975e-05
-3.09226772951784e-05
-3.83135015366717e-05
-2.13535544131735e-05
-2.54674431470631e-06
-2.06973651770537e-05
-3.23511886936422e-05
-2.92035698834737e-05
-5.9514409042771e-08
2.08591831058699e-06
-3.47663421125365e-05
-2.50577669612279e-07
-1.83278899794016e-05
-6.60811092766138e-05
-2.86709674426174e-05
-2.77453022592102e-05
-3.72283392080964e-05
-4.58931761321482e-05
-4.12257311255106e-05
-1.01209894785974e-05
-5.02173676339938e-05
-4.8663441264982e-05
4.43465761308861e-06
-2.51162467627671e-05
-2.85476447155468e-05
-4.0092975894439e-05
-3.54264169849146e-05
-5.97589357886464e-05
-2.46201375085215e-05
-7.77514211171023e-06
-2.96082357313413e-05
2.07953670138112e-06
-5.91241082303268e-05
-5.59861678313695e-05
1.4985704544009e-05
-4.18259051650645e-05
-3.18723844258756e-05
-2.25877207090644e-05
-4.88235013665639e-05
-2.65823117959481e-05
-1.81603014225552e-05
-3.10703270278028e-05
-3.37642870003359e-05
-5.0188607639304e-05
-3.57400999846381e-05
-4.90177938634839e-05
-1.33768482984306e-05
-3.99422137119625e-05
-1.61351393809989e-05
-3.15145371867373e-05
-1.69609634765585e-05
-4.21869524737157e-05
-3.32764606996924e-05
-1.73552951994103e-05
-2.16102733623172e-05
-1.25281170398579e-05
-3.16555526177094e-05
-1.22419804707382e-05
-1.54518219458746e-05
-4.42932730204815e-05
-2.73630431568726e-05
2.14445724847074e-05
-4.02126120678069e-05
-3.62283466091729e-05
2.89873667529021e-05
-3.7217630518962e-05
-2.89709706435583e-05
-3.50282613292356e-05
-2.60501056377525e-05
-1.36344071189667e-05
4.49223334175984e-06
-5.60802427442606e-05
-1.53844381341e-05
-1.31936035410741e-05
-5.96701593312876e-05
-4.70559834357654e-05
-5.10695093165784e-05
-2.6757134119275e-05
-3.95485764012651e-05
-1.02840254469285e-05
-3.73671315187156e-05
-3.13781343387844e-05
-3.70014884629653e-05
-3.96741249655475e-05
-1.39041823235764e-05
-2.49372839560904e-05
-1.73120149264999e-05
-4.62667350434366e-05
-1.01485553493017e-05
-3.64868815662103e-05
-3.86757769460097e-05
-3.7487033917436e-05
-1.37184924549899e-05
-1.88862058402395e-05
-5.20098311860252e-05
-2.389959361381e-05
-4.45367744282873e-05
-4.49003572613959e-05
-3.06923185676452e-05
-1.90567727592002e-05
-3.8853485815068e-05
-4.29446916706761e-05
-3.5191352818543e-05
-3.28339794137857e-05
-8.96097890165742e-06
-3.44330605809635e-05
-1.2638544341312e-05
-4.16843240192559e-05
-1.86408736015675e-05
-4.50724184532282e-05
-3.28872595804597e-06
-5.56111750980607e-05
-2.9622238150223e-05
-2.59069717507547e-05
-4.66950946237522e-05
-2.47213492839952e-05
-1.62797446084809e-05
-1.93412121120861e-05
-4.85243036482206e-05
-1.26274917470919e-05
-4.10334638189094e-05
-4.4574764870552e-05
-1.0606274806299e-05
-1.76363131098207e-05
-1.95565395349622e-05
-3.28508653053306e-05
-2.24858310217859e-05
-4.21442335857496e-05
-1.20998509717483e-05
-4.8621574326467e-05
-1.12780262712875e-05
-1.50783539361411e-05
-2.63396794532187e-05
-3.86749495506447e-05
-6.89215707850423e-05
-2.26177434229799e-05
-3.72954242250244e-05
-3.24526978543787e-05
-3.36385796875964e-05
-4.07036607255213e-05
-5.73434510610658e-05
-1.84088462402343e-05
-3.37409141812457e-06
-4.3489670424236e-06
-1.73574630340773e-05
-2.10511208511887e-05
-5.49934397826876e-05
-4.81457204385776e-05
-3.73725184237762e-05
-2.21067076954285e-05
-2.19706652731229e-05
-2.04673060843836e-05
-3.21503139020536e-05
-1.68772911903611e-05
-1.61056698985402e-05
-4.31774080428283e-05
-3.88862967469136e-05
-5.7599372758784e-05
-3.75041741356192e-05
-3.95622144524829e-05
-2.71367334069328e-05
-9.32797691587564e-06
-4.22861834339049e-05
-1.37201414290255e-05
-2.78955856199663e-05
-3.48135441580043e-05
-1.36092720217521e-05
-2.11213254920602e-05
-2.13202038815969e-05
-4.17135193169498e-05
2.75845057684991e-06
-1.59670058835554e-05
-3.04549020446955e-05
-2.41145570900314e-05
-2.06120857238782e-05
-3.71613391676438e-05
-1.84235048995698e-05
-3.2049264776133e-05
-1.68887029111475e-05
-5.44766268188004e-05
-2.010613972375e-05
-3.37343650677924e-05
-5.10515018297916e-05
-2.61737104791462e-05
-1.81036797519105e-05
-1.51761897791607e-05
-2.86731816209326e-05
-3.71708046759171e-05
-1.72108869572365e-05
-2.83107520565601e-05
-2.36955415596946e-05
-1.45217323259586e-05
-4.87588891631521e-05
4.82546668894029e-06
-4.58500962220576e-05
-5.23439485364445e-05
-3.55533930346772e-05
-2.41766896276261e-05
-3.34865659199508e-05
-5.17727004608157e-05
-6.61579237719256e-05
-3.53059590871465e-05
-2.34475071369676e-05
-4.42860025126079e-05
-8.88725094019382e-06
-2.82048940153255e-05
-2.27064266546796e-05
1.0333382786795e-05
2.0923361127665e-06
-3.92528306928452e-05
-4.35548522402197e-05
-5.1494029739948e-05
-4.37777745502444e-05
-6.74931071463603e-06
-8.24426299522688e-06
-4.50104091793416e-05
-2.09334986405319e-05
-2.57360761859239e-05
-2.17585658060127e-05
-3.78494260878013e-05
-2.48165006944411e-05
-3.60616442705244e-05
-2.59099643507699e-05
-4.29075744149635e-05
4.22173656159287e-06
-1.06566888385578e-05
-5.61214677493481e-06
2.40572752025366e-06
-4.07731608015761e-05
-5.11645183954332e-06
-6.33169215105557e-06
-5.84779363459507e-05
-3.12606951009428e-05
-5.13928265065072e-05
-5.73398320994836e-05
-6.13905267118824e-05
-6.28693083890198e-05
-2.69655470139961e-05
-3.20902399086003e-05
-7.77660393216397e-06
-2.86584866957474e-05
-5.21183742481125e-05
-1.59581841731536e-05
-3.18265503279343e-05
-2.63328324752277e-05
-2.1618820566431e-05
-6.47857731273849e-05
-2.3253758712625e-05
-3.04364678112405e-05
-2.93982075227266e-05
-3.62640067727943e-05
-4.21708443079465e-05
-3.65550453340577e-05
-1.21784238336725e-05
-4.91611519709954e-05
-2.86554956091948e-05
-2.24614718661871e-05
-2.8932771532051e-05
-5.12070342699722e-05
-4.13383567404989e-05
-5.8938950319812e-05
-3.76941816867505e-05
-1.729748702276e-05
-4.18876949680934e-05
-5.62133562405511e-05
-2.84466811860904e-05
-9.25438445575287e-06
-3.62763421674764e-05
-1.93625164179867e-05
-4.46119721437936e-05
-3.62953210189565e-05
-3.49276572743556e-05
-1.10536596691333e-05
-2.47714656707369e-05
-3.36947562168695e-05
-2.38424442893081e-05
-3.36866767970432e-05
-5.76282814898971e-05
-4.79235053591066e-05
-4.05050701745345e-05
-3.88401242736721e-05
-1.54198581609393e-05
-2.95517945168522e-05
-6.20097604182646e-05
-1.71533579832845e-05
-1.03159897621098e-05
-3.46952216530843e-05
-4.25932198144828e-05
-5.12709617748829e-05
-2.57335712652954e-05
-1.46027881105104e-05
-5.43731506800595e-05
8.14873810099979e-06
-3.44421754786762e-05
1.87551840074178e-06
-5.68377052578899e-05
-2.5043258537053e-05
-3.53641350985549e-05
-4.11984215980992e-05
-4.12401004610374e-05
-2.29759061510375e-05
-4.03976432445112e-05
-3.88417331305515e-06
-3.15106588107414e-05
-5.03410318131254e-05
-1.98204675267251e-05
-1.8423314128627e-06
-3.20480607571797e-05
-3.50657974647466e-05
-3.2236160769547e-05
-3.93022720721253e-05
-3.32669519866309e-05
-4.0375636002718e-05
-2.30514547393937e-05
-5.16395809529515e-05
-3.53028158032703e-05
-4.27262588626594e-05
-6.70594689088546e-05
-4.07727681098065e-05
-5.74678528314192e-05
-2.95234974061249e-05
-3.00975496854494e-05
-6.80696028938989e-06
-2.33137250080798e-05
-3.05519749179185e-05
-2.23506727051737e-05
-4.76570995786148e-05
-3.30928697640145e-05
-5.19955016315906e-05
-3.0213490607228e-05
-2.02412640433735e-05
-4.31047263962231e-05
-4.06827721037506e-05
-1.66995328655268e-05
-4.53456714226668e-05
-2.38346341745813e-05
-2.3997352584711e-05
-3.50608324994225e-05
-4.19719256599393e-05
-2.12636745734468e-05
-5.15486704719283e-05
-1.14764190268011e-05
-6.1562458569951e-05
-3.68830231568105e-05
-1.54850843333845e-05
-2.87066228266658e-05
-3.26390239387532e-05
-5.68265427217043e-05
-3.47390127910375e-06
9.89108945547752e-06
-1.10748989175844e-05
-4.0717606016385e-05
-3.22508813255341e-05
-3.03693110389404e-05
-6.11946417656142e-05
-5.55158906153457e-05
1.55886976037379e-05
-1.18940611472673e-05
-2.03407820651e-05
-4.24254881943443e-06
-1.88257172461518e-05
-1.324839059467e-05
-5.48928722589778e-05
-2.32698808657202e-05
4.28821102584286e-06
-1.6948251107338e-05
-2.29305192974821e-05
-2.08230150936115e-05
-6.12799587130409e-05
-1.76822757426851e-05
-3.76337726644055e-05
-1.30218906866692e-05
-4.7513358575863e-05
1.3855406440301e-06
-8.79286767604485e-06
-5.62555055833851e-06
-2.24236873489782e-05
-1.71689215989564e-05
-2.27260600394089e-06
-4.30849475300292e-05
-3.49203134427585e-05
-3.31373033948117e-05
1.66759285111619e-05
-3.75523382473792e-05
-1.44134736006198e-05
-7.11469301507896e-05
-2.38639352654792e-05
-1.27522860407707e-05
-2.96447922317904e-05
-4.56496142026796e-05
-1.34414926842774e-05
-3.16535800563381e-05
-5.46503361841017e-06
-5.89701925851436e-05
-1.54980311772299e-05
-4.66589308808735e-05
-1.34964151262094e-05
-3.78181457825197e-05
-4.20009728294473e-05
-3.69848957740261e-05
-4.61487639642534e-05
-3.05689455412639e-05
1.99922406452945e-06
-2.62261189503528e-05
6.76904673443111e-07
-3.20425549679151e-05
-3.82863383504171e-05
-4.62303685598624e-05
-2.92437644548888e-05
-1.69057815349644e-05
-5.65922806557972e-05
-4.70005649033233e-05
-2.56234826807749e-05
-1.23116028470689e-05
-2.68563264419331e-06
-3.81086567444835e-05
-3.069630333888e-05
-2.71379436136938e-05
-4.17823184198095e-05
-3.45729958569856e-05
-2.34105197440608e-05
-8.87072972986352e-05
-4.7043437134441e-05
-3.4114225032688e-05
8.82442783412677e-06
-2.99179725539112e-05
-2.33002182272379e-05
-1.27811088609501e-05
-2.6422671902064e-05
-1.7702150081112e-05
-4.98627930419745e-05
-3.09844012161832e-05
-3.87756887061263e-05
-3.20409286961598e-05
-2.60882740627724e-05
-2.20467615963668e-05
-4.33235848499592e-05
-5.69513223666223e-05
-4.71238903465387e-05
-5.19094768849227e-05
-3.11780856979099e-05
-3.41986918117324e-05
-5.03196602568332e-05
-5.10277683172394e-05
-5.29224549300748e-05
-2.32261084475028e-05
-5.21051027718947e-05
-4.39607840176741e-05
-3.40975884259508e-05
-4.05263726816257e-05
-4.75165352088405e-05
-4.29730146232393e-05
-4.79657057839723e-05
-3.54445325929346e-05
8.72874355805194e-08
-4.06576135062589e-05
-3.44454390607175e-05
-1.90929268382586e-05
-2.929900716499e-05
-2.44102264019938e-05
-8.60318542707233e-06
-3.85730227655955e-05
-2.02895019067065e-05
-5.14423935522768e-05
-1.60148622488444e-05
-1.52324754640862e-05
-5.0988244108229e-05
-3.54497136401598e-05
-3.64946525880106e-05
-1.14783139391034e-05
-2.20336935430107e-05
-2.05653948380005e-05
-5.74745195139798e-05
-2.09880272243582e-05
1.52352626115659e-05
-3.64978938932994e-05
-1.45323382691813e-06
1.15825714371292e-05
-9.78970479670335e-06
-5.91267515549065e-05
-2.45001784554275e-05
1.51830089652687e-05
-1.58837420214594e-05
-3.45483499321986e-05
-3.54523537238344e-05
-2.28508902185461e-05
-1.46015941172707e-05
-1.83635232778742e-05
-3.6165967260289e-05
-3.81379710602341e-05
-7.29929524745064e-05
-3.64705939574089e-05
-4.24315979451081e-05
-5.30135343662432e-05
4.64069234544518e-06
-1.32268533740254e-05
-3.33506065697207e-05
-1.85985297177177e-05
-1.56682579289899e-05
-1.35077128734154e-05
2.50179371710005e-06
-1.31697950888809e-05
-5.16313459566641e-05
-2.69942415956382e-05
-5.32358385574331e-05
-3.65299041995655e-05
-3.29513969532258e-05
-2.89303249434309e-06
-4.1244739524604e-05
-4.52522580395692e-05
-3.25697322646589e-05
-2.76408517244918e-05
-2.84610344586872e-05
-5.69492525419146e-05
-3.8582556159054e-05
-1.45897247706331e-05
-2.74360959557968e-05
-3.5796844983029e-05
-1.18129240714565e-05
-1.53228031573509e-05
-5.63773212329079e-05
-3.07356250322557e-05
-6.18334577488363e-05
-3.52395543120162e-05
-4.88897960996705e-05
-5.62246410645717e-05
-1.64172519210203e-05
-8.9304870469046e-06
-5.15247434612093e-05
-1.47488043376103e-05
-3.44891583149732e-05
-2.44024317188456e-05
-2.83344453924028e-05
-2.80241996551282e-05
-4.45695564459329e-05
-7.72534995811396e-05
-1.65209371478174e-05
-1.70165976361389e-05
-2.85772455034688e-05
-4.95804448815111e-05
-4.78029782843357e-05
-3.39110613165572e-05
-2.21166454643355e-05
-4.03643831686514e-05
-5.12599718966397e-05
-3.59507965275755e-06
-2.87329586362708e-05
-2.61108927499647e-05
-9.28211384639155e-06
-4.10598619511776e-05
-5.06943700592448e-05
-2.06470061692591e-05
-8.87900033149532e-06
-2.55572329265421e-05
-1.17003254434942e-06
-3.25454035412717e-05
-3.7970174715543e-05
-4.16928888459701e-05
-1.60695122771655e-05
-1.91338287224528e-05
-3.76595341576164e-05
-3.21757870063724e-05
-5.21616842380681e-05
-1.89902249894314e-05
-2.49204695077955e-05
-3.74461209232152e-05
-3.72399298342338e-05
-1.20057461359773e-05
-3.00565402749067e-05
1.44064608970603e-07
-4.30945740142487e-05
-7.04023530602861e-05
-5.48237066623011e-05
-6.21981332924201e-06
-4.40364105787462e-05
-1.36142611361534e-05
3.03891105080244e-05
-3.44491902621177e-05
-6.5328179128624e-05
-2.83856325570024e-05
-3.30554398959514e-05
-5.30993894943669e-05
-3.29764922222894e-05
-4.3574719524573e-05
-3.9704907974639e-05
-2.40327705638646e-05
-3.34846199747114e-05
-2.00538073801697e-05
-4.55165129508837e-05
-3.11125290869354e-05
-5.00900117434007e-06
-3.45591058295168e-05
-3.86497477093942e-05
-1.30351870964193e-05
-4.93807586981359e-06
-2.6418493436499e-05
-3.38492130229977e-05
-3.02948587632216e-05
-1.63399743704651e-05
3.70510840833898e-06
-2.9771207974513e-05
-2.21460421073337e-05
-3.32669571835208e-05
-5.14467209754958e-05
-1.34239013766424e-05
-3.62249456367467e-05
-3.88634603243806e-05
-3.4907463473422e-05
-7.51438947773875e-06
-4.96207049900789e-05
-2.43526996488222e-05
-3.76249984405973e-05
-4.41374724660572e-05
-3.87498990799681e-05
-7.88571621537914e-06
-1.23281848450199e-05
-6.11533702321073e-05
-2.25439580308189e-05
-3.61679270625109e-05
-4.69831574617783e-05
-3.5839796911695e-05
-6.44843812948338e-05
-4.60592601195868e-05
-3.3503053769033e-05
-1.52738014381976e-05
-2.46920435887293e-05
-3.67432811808718e-05
-7.32664952426504e-06
-4.5405533897963e-05
-2.41425685809756e-05
-2.53598404956711e-05
-4.0048456516581e-05
-5.19124222455198e-05
-3.62384144338099e-05
-1.37896741776122e-05
-3.54897435982195e-05
-2.97942666942818e-05
-2.28222068721129e-05
-6.3292574908471e-06
-7.5377626855427e-06
-1.45338639756065e-05
-1.58831441986396e-05
-2.93663385428311e-05
-3.04902523632004e-05
-3.60788276173706e-05
-2.82530220175016e-05
-3.09950231206598e-05
-4.54501980888589e-05
-2.00880040593805e-05
-5.2201106250538e-05
-7.57965021076381e-07
-6.06809182457525e-05
-1.78837078037305e-05
-3.45749782747492e-05
-3.48003533759783e-05
-2.57897261824386e-05
-4.9408659325745e-05
-2.68854899466434e-05
-2.99364764165748e-05
-4.408791188287e-05
-2.53730057123499e-05
-1.90359993701084e-05
-6.25860313934495e-05
-3.6522614647667e-05
-3.44143097200413e-05
-3.59939965291932e-05
-1.13971862182815e-05
-4.67277559252026e-05
-2.1226535191864e-05
-3.20034959049061e-05
-2.37973905802941e-05
-3.11111778685265e-05
-4.35623340440711e-05
-3.28955308710427e-05
-1.11396185440704e-05
-3.25459266980351e-05
-5.10744682320882e-05
-1.53005622176085e-05
-1.91389570441569e-05
-1.21151666822222e-05
-2.39801454719567e-05
-2.58870531970166e-05
-3.72440118026471e-05
-4.30847109885276e-05
-4.17721610637592e-05
-1.22244250425829e-05
-2.91291106052409e-05
-3.46070365302963e-05
-2.06002371820122e-05
-2.74035530032312e-05
-4.11026502924875e-05
-2.96363460334272e-05
-5.54440267948398e-05
-3.92062641916624e-05
-1.20285407059646e-05
-3.27142484684268e-05
-3.0736882007547e-05
-4.92790824438158e-05
-2.14239726082447e-05
-2.5207681392309e-05
-4.58844137296607e-05
4.63849867471538e-07
-2.75534823838614e-05
-5.03821160454523e-05
9.67643288490309e-07
-6.04174682842446e-06
-2.52607992724396e-05
-1.83675386189266e-05
-3.70721477647579e-05
9.00863596751562e-06
-1.25745114200804e-06
-6.2662509212348e-06
-3.08048218939434e-05
-2.17676668268544e-05
3.45037799147785e-06
-4.68770083510461e-05
-2.86883801871861e-05
-1.91036699586234e-05
-3.21941868624344e-06
5.2828001036836e-06
-4.52778676355948e-05
-4.01956353942357e-05
-3.5885366922861e-05
-3.34843086146656e-05
-4.68521199479472e-05
-9.24150484309539e-06
-1.24828438318383e-05
-2.37538698940855e-05
-3.33762159593502e-05
-9.29256963237984e-06
-2.56388997045987e-05
-3.62778374290523e-05
-2.34627002314852e-05
5.26049225126655e-06
-3.03069696564555e-05
-1.82067508758527e-05
-3.85577174598337e-05
-2.93745421887015e-05
-1.60587591403432e-05
-1.84016593133586e-05
-4.79670806707725e-05
-3.82918220070965e-05
-3.61293955710795e-06
-9.83601363530246e-06
-2.44098215521713e-05
-4.23709099122895e-05
-1.49130626007921e-05
-3.15288252964685e-05
-5.05672013099549e-05
-3.43122733073985e-05
-7.84529069256343e-06
-1.15068092226045e-05
-2.92442826346636e-05
-1.23892639996277e-05
-2.38607239519712e-05
-3.83449461109369e-05
-2.38590084397703e-05
-3.30261389258453e-05
-4.11551297068768e-05
-5.92618959421815e-05
-1.78729942025554e-05
-4.24290036621346e-05
-2.11632399304237e-05
-3.309749641041e-05
-3.36718330771063e-05
-1.46481431626124e-05
-3.28081498954437e-05
-3.27099411417816e-05
-2.26689390182591e-05
-4.12924702535686e-05
-1.22323625572777e-05
-4.6854647464189e-05
-4.06124476119203e-05
-7.2328737374929e-06
-8.98114052214043e-06
-7.4045113409492e-06
1.6179703516498e-05
-3.37085477109837e-05
1.58196147263753e-05
-4.13513917306305e-05
-1.2121982188093e-05
-3.46324090029852e-05
-5.3763262470519e-05
-5.66400961249178e-05
-3.08583806426061e-05
1.4378680762481e-06
-3.17825380278283e-05
-1.51361546424201e-05
-2.38923711029769e-06
-5.08065809729587e-05
-2.15016746283314e-05
-4.9098783963503e-05
-5.00153811885466e-05
-3.85420021699491e-05
-4.44196124960258e-05
-2.23408905248406e-05
-3.31104934639117e-05
-4.1863568502504e-07
-1.04211213899619e-05
-4.18169046405986e-05
-4.88229693109175e-05
-3.11459592170571e-05
-1.04029445610157e-05
-3.04732406874564e-05
-4.18860506825677e-05
-3.62105192891159e-05
-2.68458049075466e-05
-4.01716084048288e-05
-2.48294612031571e-05
-7.0510539357942e-05
-2.86752829854832e-05
-2.22463925931891e-05
-4.51907793332778e-05
-3.73004854571533e-05
-2.60449008776497e-05
-1.26058204310013e-05
-2.11208928315861e-05
-4.70958544472283e-05
-2.15480821535239e-05
-2.00835965717631e-05
-3.22793869457661e-05
-1.43054307211474e-05
-9.797738779885e-06
-1.6216003118221e-05
-3.69851077690513e-05
8.46464652572839e-06
-4.21940860685347e-05
-1.4007861879332e-05
-2.54666426024496e-05
-5.1571371677862e-05
-3.48967480425108e-05
-3.86287984885943e-05
-4.57200796182182e-05
-2.19448193419057e-05
-4.5017036675694e-05
-2.24951351366657e-05
-2.29475111145008e-05
-4.68572129246961e-05
2.65601854624568e-06
-2.8186294936851e-05
-3.34802525795556e-05
1.3775882258847e-07
-4.2395231485772e-05
-5.06772670915833e-05
-1.60602756823432e-05
-1.37595332822895e-05
-2.88291961638006e-05
-2.69191723235229e-05
-3.11685749598067e-05
-4.96120123558288e-05
-3.90381859724523e-05
-2.67868084095853e-05
-3.13948048873846e-05
-2.00277868405399e-05
-2.59992945432355e-05
-6.00662066078131e-05
-3.0133002068163e-05
-2.8428959080972e-05
-5.54519296974621e-05
-4.5035968816286e-05
-3.93798749043112e-05
-5.27315930769557e-05
-5.7027168663064e-05
-3.95879000822265e-05
7.16748180342829e-07
-2.84839296355195e-05
-1.97118460926329e-05
-4.98708315104212e-05
-1.95829313907507e-05
-4.07627092645168e-05
-3.36925676705126e-05
-6.3236627984012e-06
9.2389631689098e-06
-3.44557857492468e-05
-8.27978038965908e-06
-2.84364310861283e-05
-2.20100141254271e-06
-1.52643903194061e-05
-2.34753596849823e-05
-3.9388031370141e-05
-3.03604524262195e-05
-3.98188644550548e-05
-1.02374124963789e-05
-2.21263188011435e-05
-3.99457902234534e-05
-3.06740649548157e-05
-2.96233969320306e-05
-1.38117774905625e-05
-8.07631715643195e-06
-2.03137473730341e-05
-1.21415316124582e-05
-4.98427151591742e-06
-4.63596283563927e-05
-4.09190007695299e-05
-2.96996491253482e-05
-7.05930106143135e-05
-3.45471498878198e-05
-2.55187832328309e-05
-8.22487356353757e-06
-3.18017155443997e-05
-5.15723764945685e-05
-1.66210182146076e-05
-3.65691385668841e-05
-5.66249893484441e-06
-1.06741411226154e-05
-2.08596073561896e-05
-3.91163307171432e-05
-1.96449418592892e-05
-2.0425126272013e-05
-1.62221601137093e-05
-1.11868490807996e-05
-5.19693654415375e-05
-3.68359049924347e-05
-1.93356333409549e-05
-3.14766389499877e-05
-2.42536827590814e-05
-2.42844891736323e-05
-2.77748826467307e-05
-3.33047331143206e-05
-1.81990606994175e-05
-4.36791280371766e-05
-1.74525177312343e-05
-1.05325661595705e-05
-3.08152977317921e-05
1.35182634774097e-05
-1.81883656849706e-05
-2.96481235577287e-05
-3.92043302570394e-05
-5.17837119278028e-05
-4.22270084020505e-05
-2.06310408795868e-05
-2.3324174399873e-05
1.1782102703854e-05
-3.4687653694539e-05
-1.49791681632564e-05
-1.801516562663e-05
-1.46849117409449e-05
-7.15817790354038e-06
-3.665707343111e-05
-5.64073001954126e-05
-3.99905530574849e-05
-2.83269205054106e-05
-6.23273945495754e-05
-2.95754518318604e-05
-6.33141059808558e-06
-2.52710549243512e-05
-2.85372550613194e-05
-1.59050752778173e-05
1.77473532335933e-05
-3.53209936988959e-05
-3.22099578439678e-05
-1.00435606363727e-05
-2.15728870002083e-06
-2.62159604903612e-05
-3.16630008312525e-05
-4.32086338504021e-05
-3.58475246249261e-05
-5.05391445409444e-05
-6.22485516720021e-05
-5.03532178521957e-06
-4.24471404755626e-05
-8.32631402028082e-06
-1.94103559764831e-05
-4.08629419134957e-05
-3.88713207138428e-05
-4.2309523022652e-05
-4.12423172045652e-05
-5.59023011456374e-05
-3.86319704060473e-05
-3.87360792810973e-05
-1.7599862357455e-05
-4.9451962334725e-05
-3.09688122377897e-05
-2.42503856445965e-05
-2.91801061003777e-05
-2.69298610973526e-06
-3.48688666157503e-05
-1.5680764234459e-05
-2.42645867890103e-05
-8.15980258063973e-05
-4.9358053022311e-05
-3.13486516280547e-05
-3.08909742000592e-05
-3.07271287901604e-05
-2.94462553620583e-05
-3.06770163608965e-05
-1.3434567681288e-05
-5.11724102668826e-05
-3.00779015229603e-05
-2.459000016851e-05
-4.01702250967268e-05
-3.94239130352686e-05
-4.20741000313723e-05
-5.09070184349396e-05
-3.66318511124537e-05
-5.55733185454716e-06
-1.79749237970553e-05
-1.91237923373415e-05
-2.15758741013914e-05
-2.95103143603674e-05
-2.03986717516022e-05
-1.73159749029916e-05
6.27298625487009e-06
-2.12856424108076e-05
-4.76839104121288e-05
-1.3849385121746e-05
-2.98902287524404e-05
-3.46076687419716e-05
-3.21377401993215e-05
-7.79454107635638e-06
-3.25616672660779e-05
-3.58951338813826e-05
-2.4699591965922e-05
-4.78607236505303e-05
-3.27202700418679e-05
-4.97211689813603e-05
-3.2729607904102e-05
-1.77407420020873e-05
-4.19452671200141e-05
4.57807308644196e-06
-9.17196470921836e-06
-2.82420439340273e-05
-1.75366618714078e-05
-1.66817065600544e-05
-1.0708104677735e-05
-1.48998916932258e-05
-6.15289483198548e-05
-2.67781629878443e-05
-2.83480465173028e-05
-2.37536485129761e-05
-4.39455264429391e-05
-3.80313842115675e-05
-3.89278532003982e-05
-5.18053306582314e-05
-4.67012883092471e-05
-1.62915749162732e-06
-1.3445635770479e-05
-9.29389028207462e-06
-3.18352519301328e-05
-2.5902046918724e-05
-4.59915911719516e-05
-1.53681668762437e-05
-1.59380780684748e-05
-2.55247291524702e-05
-1.52200851493851e-05
-2.60501830940666e-05
-2.4738410297709e-05
-4.99478159910206e-06
-3.24869050864411e-05
-1.02400737392499e-05
-5.67066321169685e-06
-5.53746103444841e-05
-4.99409770465492e-05
-2.36639402948053e-06
-1.49904701256406e-05
-3.46603671948632e-05
-2.34813471906109e-05
-1.50956694815504e-05
-1.57608919619828e-05
-3.43628074874773e-05
-6.53485651753469e-06
-3.66381781353647e-05
-3.9941249209737e-05
2.19276694130799e-05
-4.14273500301818e-05
-8.06019841093769e-06
-4.35882063167656e-05
-2.0112055425046e-05
-5.73506152283793e-05
-3.91073930637407e-05
-2.18022139576581e-05
-4.49694113193225e-05
-5.13231308579124e-05
-2.5701754965465e-05
-1.38859697167443e-05
-4.8806413690577e-05
-3.58181549359348e-05
-3.61927963706537e-05
-5.17101916846388e-05
-4.89403088216289e-05
-3.10366999235832e-05
-1.12614353544144e-05
-3.26534267869534e-05
-1.34403213516006e-05
-5.97587208134023e-05
8.53804663458032e-06
-5.82561025669099e-05
-2.30685157043622e-05
-3.90672738936519e-05
-1.69903928574805e-05
-4.30843777662239e-05
-3.15826285683439e-05
-2.08902782314768e-05
-4.43125362654723e-05
-4.34913713945246e-05
-1.30105259356928e-05
-1.96871475293826e-06
-3.72054584527558e-05
-4.35257034931663e-05
-1.82249264603489e-05
-5.40865238851033e-05
-1.57713626489474e-05
-3.05222040442179e-05
-1.09204386231475e-05
-6.88808349414533e-06
-9.21013915483922e-06
-4.30151078758585e-05
-4.69862101660996e-05
-2.26505363858341e-05
9.2565177063912e-06
-5.59737617340685e-06
-4.66091840648705e-05
-5.0864976336083e-06
-5.29558630598014e-05
-2.3936218485111e-05
-1.54826120657365e-05
-2.06631000623792e-05
-5.38481092472265e-05
-1.51399811713507e-05
-1.69118988129005e-05
-5.38261985246569e-05
-2.98524936788464e-05
-2.83941815362386e-05
-1.47068476575151e-05
-4.84494051089425e-05
-2.31835830213341e-05
-3.55266169184547e-05
-2.60475736200586e-05
-2.53860359977266e-05
-2.33640471834483e-05
-4.17081484957134e-05
-2.25978952668706e-05
-3.12826653987258e-05
-1.64182001451748e-05
-1.9681600999906e-05
-1.76673463992522e-05
-2.74440830452464e-05
3.88592694859109e-06
-1.99047596727499e-05
-3.78053244921204e-05
-2.62985769913926e-05
-1.90894238736886e-05
-1.09921012074182e-05
-2.71027274747174e-05
-4.36909357414895e-05
-2.46720353831014e-05
-7.92996324477348e-06
-5.56874371074874e-05
-3.168708282196e-05
-4.29791424292211e-05
-1.80386724672341e-05
-6.26818355603777e-06
-2.56241608212411e-05
-4.08608995275878e-05
-2.61561500357968e-05
-3.42978999671357e-05
-2.14735128741473e-06
-3.03193255215781e-05
-2.49822490423017e-05
-1.65009379758117e-05
-3.49611592086383e-05
-1.75247338808195e-05
-1.65070520425941e-05
-1.07164895947592e-05
-3.25504254686936e-05
-2.84350528769086e-05
-2.7122806554499e-05
-5.49489577641695e-05
-1.90224293283384e-05
1.66025279667125e-05
-3.29142574871474e-05
-2.35674728756482e-05
4.16927291503672e-06
-3.22828229543338e-05
-2.55574487821706e-05
-4.12165060524613e-05
-3.22976848497339e-05
-1.48619662018801e-05
-4.40745344149472e-05
-4.35763917680034e-05
-2.17980701438057e-05
-1.7477499410938e-05
-3.22098411854324e-05
-3.50819110820586e-05
-3.81288239098396e-05
-3.84117553239824e-05
-8.95755862908559e-06
-3.84127795318209e-05
-8.44962386817181e-06
-2.49836322771142e-05
-3.41369732196976e-05
-1.32878036343639e-05
-3.57550737359437e-05
-2.47226258911036e-05
-3.0642003745071e-05
-6.2892957726738e-05
-1.51016688196042e-05
-5.21698779252252e-05
-4.2199906708917e-05
-1.80109304020073e-05
-5.69489933288391e-05
-2.30157045093483e-05
-2.6808087567985e-05
-3.52213749433056e-05
1.1354909957449e-05
-2.73951729790255e-05
-3.68787453054534e-05
-2.66814321886509e-05
-6.28005362767436e-06
-2.89169771501793e-05
-3.61385597475057e-05
-4.6407386530011e-05
-3.28823935390042e-05
-3.48371810634044e-05
-5.95445355444558e-05
-2.3471978669118e-05
-3.02264250519167e-05
-2.43082233141774e-05
-4.39063639664856e-05
-3.03115461321666e-05
-2.53195556898223e-05
-3.41324639464136e-05
-2.40229015430845e-05
-8.31428723316274e-06
-2.34443109063618e-05
-1.73203639956497e-05
-3.06939066685918e-05
-4.50787343948033e-05
-5.24830754136593e-05
-2.11716150290861e-05
-3.99985693084254e-05
-4.68487623954932e-05
-2.74719646413092e-05
-3.39899577214892e-05
-2.0734583405945e-05
-1.54195324157107e-05
-6.13341920641457e-05
-3.67252939571079e-05
-9.59807807020906e-06
-4.39916442874668e-05
-3.09725539913063e-05
-1.4423306149005e-05
-2.54731020846275e-06
-2.55329292275565e-05
-3.49136215022373e-05
-4.20264571786211e-05
-1.11843344953132e-05
-4.83011955734952e-05
-1.42816163237021e-05
-1.09280805085046e-05
-3.84095724030238e-05
-3.25809078060181e-05
-3.79532394682427e-05
-1.55849048316513e-05
-3.6523664694557e-05
-4.26188688225995e-05
-6.75897866397834e-05
-2.86550956551126e-05
-2.66828390125782e-05
-1.56542218819238e-05
-3.98870208932597e-05
-1.3432872252932e-05
-1.68971445198246e-05
-3.01956318259614e-05
3.72059338509804e-06
-5.53293978387411e-05
-1.97055370991919e-05
8.8237100578024e-06
-3.14122093230053e-05
-5.03099423390749e-05
-1.30178778306689e-05
-4.03121147249387e-05
-3.01053562998595e-05
-5.60621417684753e-05
-4.73063767055257e-06
-4.28146957098194e-06
-4.49620109187652e-05
-2.36196135442754e-05
-2.732720017702e-05
-5.51662280858672e-05
-5.65118957924204e-05
-3.08216463338692e-05
-3.17495306845068e-05
-5.04492965067001e-05
-4.79045012011391e-05
-2.98541766213405e-05
-2.00639698849332e-05
-2.88895228138509e-05
-7.72996427308683e-06
-4.23413045689123e-05
-2.02971715502139e-05
-4.42291422838569e-05
-5.44086037495769e-05
-5.71591756380944e-05
9.66960643183183e-06
-3.2816922766579e-05
-3.97870472221574e-05
-1.91307503448314e-06
-4.45073971857214e-05
-4.18751436158098e-05
-2.82775869932206e-05
-6.20129689466214e-05
-4.01109111093907e-05
-4.12113722639966e-05
-3.796055281814e-05
-3.45165035886564e-05
-3.69554946456327e-05
-1.51457188986773e-05
-2.33966953716069e-05
-1.99500961810048e-05
-2.66945160945278e-05
-1.33887123722176e-05
-2.57456994812693e-05
-1.77456631141576e-05
-3.29750060579908e-05
-3.05472573283923e-05
-4.33319166271084e-05
-1.82166055201924e-05
-1.9172854828554e-06
-4.97800801704171e-05
-2.15500349824969e-05
-1.14253691088233e-05
-4.00780052255774e-05
-3.14159342788166e-05
1.64310137184612e-05
-3.47812448291474e-05
-4.49644294084135e-06
-3.11235644174406e-05
-1.82461289435461e-05
-3.29545031800653e-05
-3.1040532523898e-05
-2.98783708549299e-05
-1.44011375409941e-05
-3.5196585162414e-05
-4.80832207075469e-05
-2.41246957800263e-05
-5.823150545339e-05
-4.82178076482456e-05
-5.5780773497059e-05
-3.62850890624726e-05
-2.23313010579013e-05
-5.93310618363936e-05
-1.60064393164153e-05
-2.3828300059442e-05
-2.20784290017934e-05
-1.15530287293813e-05
7.03977532891672e-07
-1.62441051140601e-06
-3.49094444094606e-05
-1.61111943799496e-05
-4.63137148720699e-05
-6.77679679689873e-05
-2.44636912282802e-05
-1.1007629754523e-05
-1.02393215430062e-05
-7.70433772119497e-05
-3.52241050000722e-05
-4.03447517575446e-05
-2.78997718459062e-05
-3.2723714746145e-05
-3.92836164687832e-05
2.08466394862058e-05
-4.02041655966921e-05
-3.93108801537135e-05
-9.56585215547212e-06
-2.95014022012618e-05
-2.61705515052747e-05
-2.56136669952974e-05
-5.47120394447997e-05
-4.71911522486444e-05
-4.30150416425161e-05
-6.81862325723284e-05
-2.50235875249311e-05
-2.84437634637712e-05
-5.45029978299284e-05
-3.33046742635035e-05
-9.84430449473293e-06
-1.43865867840511e-05
-1.42725918951039e-05
-2.10982006714678e-05
-1.62380883830048e-05
-1.30049517283974e-05
-4.83276025946128e-05
-4.5515797510164e-05
-3.60493798048412e-05
-1.8004581799991e-05
-2.97002320388204e-05
-3.82199756093195e-05
-1.54862003523849e-05
4.97755178423272e-06
-2.20831898635442e-05
-6.85244649692054e-05
-2.23021373116027e-05
-1.07467469302446e-05
-2.76807169075353e-05
-2.552342820751e-05
5.90374265834524e-07
-2.91291160398343e-05
-1.54591380469113e-05
-2.58272664470932e-05
6.1127417649758e-06
-3.07854229327513e-05
-2.5322872285823e-05
-1.47145303275484e-05
-1.18852028343479e-05
-1.60762198953351e-06
-4.54460052308756e-05
-2.98351887661889e-05
-2.8188169642249e-05
-1.86344440764603e-05
-1.74107422615463e-05
-1.19080243021957e-05
-3.6694081465347e-05
-1.84266593851857e-05
-2.11958706659818e-05
-2.36147767902134e-05
2.49845132657826e-06
-2.63467766196541e-05
-6.79163557060875e-06
-5.98440400231233e-05
-1.05902960073125e-05
-6.21691678581302e-06
-4.53017834630966e-05
-1.35462748540141e-05
-3.52677894673978e-05
-1.1335199512723e-05
-2.55161804316851e-05
-2.53129786508858e-05
-3.37434920428846e-05
-3.71774313549034e-05
-2.36250789952469e-05
-4.34581092917535e-05
-3.30860903573167e-05
-2.1384987713068e-05
-3.19442781115661e-05
-1.63150132500895e-05
-4.6207828917831e-05
-1.28841271498596e-05
-4.30065907482943e-06
-9.8863510607931e-06
-3.52767266859818e-05
-4.82555821509608e-05
-4.12113150771088e-05
-3.66211368915863e-05
-4.94420316810749e-05
-2.38880601596695e-05
-2.2349970660555e-05
-4.06693666359524e-05
-3.77943330509369e-05
-8.01668410348856e-06
-2.68540513470725e-06
-3.4704671061773e-05
-6.5407453671087e-05
-3.4611622059864e-05
-5.11084605504599e-05
-3.16626671485243e-05
-1.02469552875442e-05
-3.32535693300636e-05
-6.45739211429589e-05
-2.59180825116038e-05
-4.38621775295976e-05
-3.86303401358189e-05
-4.15510609533987e-05
-2.89151284714574e-05
-3.27239200538393e-05
-2.68559447124585e-05
-3.81683953122671e-05
6.94607565612331e-06
-4.56039253706036e-05
-8.65900629405543e-06
-3.41030521357397e-06
-4.12851986279903e-05
-2.75488529790539e-06
-5.316442785089e-05
-2.88635730242116e-05
-3.05504403073784e-05
-1.41203164727151e-06
-4.38553845536177e-05
-4.3854242146201e-05
-1.43280364400183e-05
-2.8048076189045e-05
-2.86745242339273e-05
-1.14939468838675e-05
-1.20904036833957e-05
-1.67641851545104e-05
-1.06817045038576e-05
-1.22112271847436e-05
-4.16950423203111e-06
-2.69273141464045e-06
-2.41158515261866e-05
-2.43733484019971e-05
-3.36747909178074e-05
-4.04352923222558e-05
-5.59046152544183e-05
-2.57697785805495e-05
-3.56122743636007e-05
-4.55804481742311e-05
-1.64025946683542e-05
-3.58055945000257e-05
-4.76923868037931e-05
-4.80671110630387e-05
-4.20572093719852e-05
-2.14897079379943e-05
-3.00947569849068e-05
-5.68895017927602e-05
-2.23920605420145e-06
-3.62464208925224e-05
-1.42787387171079e-05
-5.48937865575926e-05
-2.03433667108482e-05
-4.13116930656835e-05
-2.94537986278713e-05
-5.56533756795049e-05
-4.49815175615402e-05
-3.89058395806446e-05
-2.4733666592667e-05
-2.9732237644743e-05
-2.31543343679231e-05
-4.16173718886652e-05
-2.29636423597051e-05
-1.19475072788985e-06
-3.81199008757689e-05
-5.02344352720785e-05
-3.82497659688807e-05
-4.11288716303594e-05
-3.97932322123628e-05
-4.00327979477822e-06
-4.64743811465749e-05
-5.5539386311271e-05
-1.90995509471848e-05
-1.2060273077428e-06
-1.81531805913889e-05
-3.63257893838845e-05
-3.56815242351639e-05
-9.63990790829821e-06
-6.33306056043449e-05
-4.07053944421479e-05
-3.27094814472287e-05
-3.823118250548e-05
-3.12663721956416e-06
-3.26235924921089e-05
-4.17412197446631e-05
-3.56424574210308e-05
-1.24925924669008e-05
-3.54025543010659e-05
-2.633927982948e-05
-5.95648530782002e-05
-3.01935167927749e-05
-5.89661764300302e-05
-3.88771861760375e-05
-3.24041304865576e-05
-4.55110944089952e-05
-2.61571377973558e-05
-5.55436760446912e-05
-4.01954323979727e-05
-1.88087711146991e-05
-2.19143190243916e-05
-3.45741445845085e-05
-2.30223494596535e-05
-3.17948161849026e-05
-2.79349025315938e-05
4.51193637937191e-06
-6.3275195869289e-05
-2.30533193216476e-05
-2.68877670281464e-05
-5.07439210459781e-05
1.41915855710072e-05
-6.2405111991837e-05
-4.46522355377226e-05
-8.76255013073181e-06
-3.73058916807734e-05
-6.58774315732483e-05
-2.10571491893448e-05
-4.25368678128667e-05
2.77035210866907e-07
-1.51888653892312e-05
-1.73935533027931e-05
-3.76625329784707e-05
-3.98082042706491e-06
-4.05601750725288e-05
-4.29366642568372e-05
-1.998588087958e-05
-4.56239276643511e-05
-4.03437036481448e-05
-2.28197265519906e-05
-6.25074672537242e-05
-3.60086536298169e-05
-1.7905977001568e-05
-4.95018816848863e-05
-2.45498235149517e-05
-1.39526425473193e-06
-2.66591515013647e-05
-2.79640174439965e-05
-4.37717014397041e-05
-2.35076310470657e-05
-3.46293170280196e-05
-5.1084381590897e-05
-8.70174694613248e-06
-5.34685415573601e-05
-3.85447967151525e-05
-2.62108228994492e-05
-1.94336444077351e-05
-1.10868951012113e-05
-2.94356938182949e-05
-4.62890478294325e-06
-3.45203549707505e-05
-3.30367635277278e-05
-3.38945943278304e-05
-3.44512931697756e-05
-1.22519574182829e-05
-4.24245323508496e-06
1.52233224855633e-06
-3.43969687977614e-05
-4.68381617630528e-05
-2.31990635929145e-05
-2.47983558539056e-05
-2.1358089129744e-05
-3.43893698488547e-05
-2.30226838640218e-05
-2.16627853840411e-05
-2.73613585467644e-05
-5.37731609860207e-06
-2.23946909372432e-05
-3.06649375673431e-05
-2.67062053239098e-05
-2.17361803098451e-05
-2.20685197603486e-05
-4.48985578590878e-05
-3.93604247578403e-05
-3.04789665763975e-05
-3.99802918795522e-05
-3.19489465879675e-05
-5.0448732352118e-05
-5.62377884797706e-05
-3.25987419799246e-05
-2.98048229104543e-05
-2.07664781007407e-05
-5.23984839980004e-05
-2.23505355148591e-05
-3.56967331791539e-05
1.79876633980844e-05
-1.79190864060044e-05
-5.91771293313657e-05
-2.23338680856637e-05
-4.66583408212241e-05
7.19242878033757e-06
-1.59769709933853e-05
-3.88969770047897e-05
-2.16431238635073e-05
-1.24773346551131e-05
-4.28691754836269e-05
-3.6963175312527e-05
-4.90253295791677e-05
-4.13445112478266e-05
-2.33133277424881e-05
-3.65003056961028e-05
-3.33905494123789e-05
-2.50790926609325e-05
-3.87217894567013e-05
-1.82628189892496e-05
-3.09726151352294e-05
-2.78688266082636e-06
-3.24538398575345e-05
2.75103259878331e-06
-6.75581513879558e-05
5.61029072396603e-06
-1.87703442627836e-05
-1.17892651957132e-05
-3.00472561879912e-05
-3.81730983289434e-05
-2.11611738711134e-05
-6.88014153234802e-05
-3.36105887932482e-05
-2.58960250356922e-05
-6.01612406601677e-06
-3.31190717027689e-05
-4.3454141579148e-05
-1.87888675479692e-05
-1.78139478859929e-05
-3.54598828857359e-05
-4.04615499385928e-05
-4.37066333141197e-05
-6.10851924067772e-05
-3.55791035961045e-05
-3.47418456071255e-05
-3.02505962730702e-05
-3.73157411246675e-05
-1.88159503375574e-05
-2.99862937468999e-05
-1.50925664380938e-05
-6.72128478885204e-06
-2.98257595847823e-05
-6.52528148778853e-05
-1.79780259445712e-05
-4.86255438211024e-06
-1.81899154072372e-05
-2.39178923353896e-05
-1.95320746336503e-05
6.08094355969138e-06
-3.67443659188369e-05
-4.97139194597656e-05
-9.3791642371726e-06
-2.96138232247811e-06
-1.61147129724489e-05
-1.35238444502001e-05
-2.7603575092448e-05
-5.45626509894838e-06
-1.79860397027279e-05
-3.8966126194927e-05
-2.50799239654481e-05
-3.98006906884978e-05
-3.6993404941382e-06
-3.09254759907196e-05
-5.29343705949891e-05
-5.66952662369134e-06
-4.55572684279127e-05
-1.10672725784109e-05
-2.88225451270725e-05
-3.77448168095212e-05
-5.2811455765303e-05
-2.00777592288264e-05
-4.26121464043847e-05
-5.10595862657677e-05
-3.65171532184705e-05
-6.07912857266688e-05
-1.94029119635009e-05
-2.74288773845493e-05
-9.55648882799954e-06
-9.59953447206578e-06
6.380273019684e-06
-1.22757170447179e-05
-4.30777536896525e-05
-4.05832725143759e-05
2.11394277089585e-06
-4.35882836669161e-05
-5.29402590432943e-05
-3.64260984292478e-05
-2.06020659002562e-05
-5.86525174962913e-06
2.36560865714866e-05
-2.02332229804797e-05
-3.64186842319875e-05
-9.93337205743551e-06
-2.19161265493424e-06
-6.62749043371638e-06
-4.6678523507091e-05
-1.0643685647864e-05
-2.69835421616737e-05
-3.63126247783208e-05
-3.78675145490909e-05
-3.01221430877891e-05
-1.26877077806973e-05
-1.58605596805481e-05
-5.19787527635445e-05
-3.94998973306964e-05
-3.29032801475343e-05
-2.55744354461687e-05
-2.00532021313662e-05
-4.23632993244021e-05
-4.0210943744252e-05
-2.50206076769627e-05
-4.74521803801697e-05
-5.49637757672991e-05
-2.69966064818748e-05
-4.37383458279662e-05
-6.00211665602461e-05
-1.30298958045548e-05
-4.47924675671249e-06
-3.31234827108796e-05
-3.08538401735722e-05
-2.90154486218955e-05
-3.70095276843611e-05
6.38005896291019e-06
-1.17314966107492e-05
-2.3026208263873e-05
-4.76445576254221e-05
-3.49808958652039e-05
-5.57236333309748e-05
-9.92074300891178e-06
-4.94993300178774e-05
-1.58276969901879e-05
-2.53850435044076e-05
-2.0101720866781e-05
-3.52518041296226e-05
-3.48445480615439e-05
3.94671070666466e-06
-4.6289002842256e-05
-2.62329582997976e-05
-1.05937071666143e-05
-4.17980029842154e-05
-2.64048896396e-05
-3.98530645734189e-06
-5.45280573053135e-05
-5.82333649715198e-05
-2.37881049809547e-05
-3.2449597252214e-05
-1.73794531526043e-05
-1.42621632075842e-05
-3.71193069106495e-05
-4.26791095265055e-05
-4.02354386397181e-07
8.59812645221151e-06
2.54541470259497e-06
1.76078938797936e-06
-3.03508821110513e-05
-2.7548390390784e-05
-2.24066579312769e-05
-3.84372851918512e-05
-2.18102531562011e-05
-7.12756002835652e-05
-1.52565846229882e-05
-3.1368669626328e-05
-2.14349764273747e-05
-2.50119851697728e-05
-9.09140476650044e-06
-2.90946029992434e-05
-2.70401965427e-05
-2.69553700159045e-05
-1.82152412548311e-05
-4.23941884424219e-05
-3.2984334312732e-05
-3.72213370294535e-05
-4.54250996403077e-05
-2.06420604495584e-05
-3.3691356897267e-05
1.31766020996756e-06
-3.62770698560027e-05
6.57665246563818e-06
-3.44282110923328e-05
-3.79877400845515e-05
-1.05844071765638e-05
-2.71599979026523e-05
-4.71974655906954e-05
-1.38230433644058e-06
4.61967726315688e-06
-1.62892441045412e-05
-2.59054949056606e-05
-1.90790101534533e-05
-2.53240881027427e-05
-1.42154378804952e-05
-5.46408804949931e-05
1.4640223591868e-05
-7.69289992102209e-07
-3.7945170897976e-05
-4.54071283553108e-05
-3.15395163742303e-05
-1.55983919036305e-05
-5.24755035880708e-05
-5.9771284317328e-05
-1.98238521111876e-05
-2.68948822547079e-05
-2.91332671230332e-05
-6.06204946328611e-05
-2.72725694530547e-05
-2.80361369243233e-05
-3.13867232363982e-05
-8.67999306145907e-06
-1.47049708604353e-05
-3.1756161209484e-05
-2.33649983307357e-05
5.69549120853327e-06
-1.07010586754873e-05
-1.93127449141922e-05
-2.06424472338138e-05
-3.13754944226648e-05
-4.9806516054276e-05
-3.66354449775133e-05
-4.3055127216686e-05
-2.41416877516653e-05
-2.81439804833027e-05
-2.8568564646464e-05
-5.16044556327964e-05
1.12616262606396e-05
-2.07515184520107e-05
-4.22653548619736e-05
-2.51195161574373e-05
-1.12987343264416e-05
-5.36412255694251e-05
-3.57310634172975e-05
-2.55070401355332e-05
-4.60469184800266e-05
-3.12589639243539e-05
-2.75457314791366e-05
-4.73820151967233e-05
-1.9561469016066e-05
-3.01646908881603e-05
-5.94206910068713e-05
-3.12070403534554e-05
-7.72405304919522e-06
-2.97293176620406e-05
-3.74978996891292e-05
-3.63404260585413e-05
-1.75347825660421e-05
-4.69876163225436e-05
-2.92765639308481e-05
-2.56553746858251e-05
-2.84444848928273e-05
-5.16771244621119e-05
-4.57826296913824e-06
-2.14369574028632e-05
-4.83598130503799e-05
-3.37070563392908e-05
-5.09398845587675e-05
1.18515365368434e-06
-1.07510032144508e-05
-1.92313926526868e-05
-3.47980021200891e-05
-2.64207322664463e-05
-2.03248396616991e-05
-4.19103585099595e-05
-3.22756598472644e-05
-2.4870269825539e-05
-4.81304662572062e-05
-2.63191843395395e-05
-2.99845380158724e-05
-1.29125624524288e-05
-4.73431357065284e-05
-5.35201817022042e-05
-9.3996227319951e-06
-4.27268460109282e-05
-3.61840199159439e-05
-1.52248290088761e-05
-1.70263834926222e-05
-4.20439046803767e-05
-3.85912982209917e-05
-3.27599590590718e-05
-2.8779321325096e-05
-5.46007599917991e-05
-4.77575611915665e-05
-2.43604068973769e-05
-2.56098999013121e-05
-5.35646101019702e-05
-2.51905148282678e-05
-3.24381104406257e-05
-9.96501281797422e-06
-3.50430294154928e-05
-9.15354500794022e-06
-1.10882841980272e-05
-6.17581031211914e-06
-1.28118196390798e-05
-5.55352733413194e-05
-1.40716374346611e-05
-3.06258946019749e-05
-7.92569813777274e-06
-3.01342554666079e-05
6.38620744214379e-06
-7.4529913759881e-07
-1.86751221178652e-05
-4.30392565862236e-05
-5.11199628183387e-05
-2.56998386762312e-05
-4.6056116486908e-05
-7.81552051399978e-05
-3.04190172698576e-05
-2.04933565918967e-06
-3.31925272565085e-05
-2.33355927502241e-05
-2.87698737495479e-05
-4.29217955713082e-05
-2.73227842619097e-05
-3.94717098842505e-05
-4.05687823779948e-05
-1.88211709023337e-05
-2.28890774068457e-06
-2.19217366161793e-06
-2.7377289838606e-05
-3.88761380902578e-06
-2.12333642993592e-05
-2.21663518737633e-05
-3.14876264537901e-05
-4.12070537023647e-05
-1.28266342755757e-05
-5.16599667400373e-06
-3.72501937847686e-05
-1.0144314796188e-05
-1.11505603869748e-05
-5.68470729104402e-05
-3.03349252833443e-05
-1.59151247591372e-05
-2.34428995177181e-05
-4.18720051091843e-05
-1.2607229061624e-05
-4.21423153818929e-05
-3.24650818054778e-05
-3.90450697181637e-05
-3.9470024274505e-05
-1.60907988040228e-05
-3.48395223656455e-05
-4.03282855347619e-05
-5.44626985943618e-05
-4.85692509142472e-05
-1.99446672919083e-05
-2.30501972776447e-05
-4.87409687322743e-05
-4.34941892385132e-05
-2.36574153184377e-06
-4.57135430942775e-05
1.55529526422649e-05
-2.13166975573869e-05
-3.3658081367739e-05
-1.22460340787011e-06
-2.57966695967954e-05
-1.97027715780751e-05
-2.45041917098617e-06
-4.3281045381689e-05
-4.67866542940962e-05
-1.53182738205639e-05
-4.54740669629572e-05
-3.60753508489472e-05
-1.88051864853174e-05
-3.87377785363016e-05
-3.26743234058782e-05
-2.97260750665136e-05
-2.82202411200776e-05
-6.25337619466315e-06
-2.5747830228467e-05
-1.35967913663995e-05
-1.96849665465457e-05
-3.41465298120908e-05
-3.16336176425654e-05
-3.26171939737444e-05
-2.35991764050568e-05
-6.29657558561603e-05
-4.07498934054995e-05
-1.53816361494754e-06
-2.43401972078945e-05
-1.00445422150883e-05
-4.9368182492876e-05
-5.26194861223732e-05
-5.20979372815994e-05
-2.03684146118544e-05
-4.95047229545861e-05
-2.00343730441093e-05
-1.24991559997118e-05
-3.51399672593942e-05
-1.41038630364327e-05
-1.33235116454229e-05
-1.71656932958718e-05
-3.73025910696552e-05
-5.0593778462142e-05
-3.83483850057854e-05
-4.69164883359144e-06
-5.03257072087101e-05
-1.1009107592005e-05
-1.80550767868656e-05
-2.89179526469326e-05
-1.78458973610987e-05
-1.23843514199016e-05
-4.44680446855062e-05
-2.49458233363803e-05
-1.55666281776445e-05
-4.38163997621978e-05
-1.44899778955136e-05
-5.87801369178121e-06
-2.41329984649308e-05
-4.13516510249412e-05
-4.8707386555802e-05
-2.32524063129025e-05
-5.03386828275661e-05
-2.43267602053826e-05
-1.14412506153052e-05
-2.84224779545284e-06
-2.72607676021386e-06
-3.77886468257949e-05
-4.99030906400897e-05
-3.85575094278177e-05
-3.16204691175854e-05
-4.80437840695027e-05
-4.85289756655597e-06
-2.98180463722151e-06
-3.76839340365543e-05
-2.71272665767774e-05
-4.81788920312366e-05
-2.52461530388081e-05
-3.96748275997935e-05
-2.8665171075238e-05
-1.38422856986802e-05
-2.51299676521546e-05
-8.76963553234664e-07
-4.7527659281942e-05
-1.84108146535788e-05
-2.65444892942414e-05
-2.8332861024724e-05
-1.92427342983764e-05
-4.01062068822299e-05
-3.57997790768213e-05
6.22675204153808e-06
-7.72525097532484e-06
-5.89857063071834e-05
-3.62064335383647e-05
-7.43917625941128e-06
-4.62486776801071e-06
-3.77587464214429e-05
8.22673985487357e-06
-4.69683651714965e-05
-2.55795111925589e-05
-3.01994651021294e-05
-3.17463735545904e-05
-1.30495015207077e-05
-4.87961751085038e-05
-4.64727441865849e-05
-1.8378654946322e-05
-5.22047603740697e-05
-1.9687856214123e-05
-4.06376096144576e-05
-3.79049945528326e-05
-4.32555641219041e-05
-4.22701751112321e-05
-1.758616773585e-05
-4.02132907816599e-05
-3.28107412038082e-05
-4.36434617615475e-05
-4.96432407639446e-05
1.06192668895488e-05
-3.6374987740853e-05
-3.01983429197489e-05
-1.0623521833183e-05
-2.39496054900129e-05
-5.56145232908245e-06
-5.28437467851989e-05
-2.66419650041331e-05
-2.99097497035698e-05
-4.30714557890445e-06
-4.53377003367022e-05
-1.36353216286115e-05
-5.05532709210569e-05
-6.26318495692049e-05
-1.04166509759853e-05
-4.19693234731389e-05
-3.81000850309018e-05
-3.24101149995507e-05
-4.52294068900195e-05
-2.63919128716241e-05
-1.11792526114005e-06
-9.50038631599378e-06
-1.88606285492286e-05
-2.8754714498747e-05
-3.45869438007862e-05
-2.81402404926164e-05
-3.35316251012313e-05
-5.56233591560682e-05
-2.34632674293867e-05
-4.80128380917164e-05
-1.26926685172159e-05
-3.31965004351364e-05
-1.70985974540913e-05
-2.73701134296663e-05
-2.48301915023719e-05
-4.16955417842139e-05
-3.06617915710543e-05
-3.39950409881403e-05
-7.99823730430143e-05
-3.57986220828306e-05
-4.63976283310039e-05
-2.17798969775935e-05
-3.93155707208707e-05
-2.21148488783023e-05
-2.7201205853088e-05
-8.98684232412118e-06
-2.20667392732163e-05
-3.39681194721589e-05
-1.14538360359734e-05
-3.83604194667155e-05
7.09401455448827e-06
-5.02123419282351e-05
-3.69806077000193e-05
-5.90344162610736e-05
-2.37715127596592e-05
-4.48135040209295e-05
-5.99225752562323e-05
-4.03595234507454e-05
-4.41819464558317e-05
-2.70025796299099e-06
-4.7760400031754e-05
-1.61014315472986e-05
-4.99658282623631e-05
-2.61804877525902e-06
-1.42651680110015e-05
-1.21851011845857e-05
-4.00096666548112e-05
-4.46389719131404e-05
-4.38549868163248e-05
-2.59936707916102e-05
-9.59486532460721e-07
-2.95424707254443e-05
-3.76484802309568e-05
-1.75929488523662e-05
-4.37054453848957e-05
-5.03523829726871e-05
-2.2845551052108e-05
-1.06382614723077e-05
-2.38117017887064e-05
-4.31150768502501e-05
-4.43820192471329e-05
-3.9230313218957e-05
-4.22368943635806e-05
-3.02681286837011e-05
-1.81803183161266e-05
-3.36758616286795e-05
-2.70094277145155e-05
-1.59884630946646e-05
-2.92966211986634e-06
7.88934730088849e-06
-4.73585324346416e-05
-4.09000997352298e-05
4.1547977883957e-06
-5.96659961989603e-05
-2.41115298513202e-05
-1.39464047431361e-06
-2.89415899716958e-05
-5.53879494760653e-05
-7.64473765832672e-06
-4.5142720869032e-05
-4.01211957140958e-05
-1.0070505360973e-05
-1.8166170776111e-05
-1.3268690721116e-05
-3.11818100052547e-05
-2.07769622563789e-05
-4.44112387672008e-05
-3.02861126547224e-05
-2.20138046895795e-05
-2.09663303624717e-05
-3.78129362945992e-05
-1.43929220705443e-05
-2.62912755142113e-05
-4.86234143378884e-05
-2.63562588621473e-05
-4.50658129294872e-05
-5.29101058006422e-05
-3.47796390056405e-05
-4.38796162906665e-05
-3.21118008100359e-05
-1.45123467635777e-05
-4.86238005250949e-05
-1.37468916820456e-05
-3.54471746696435e-05
-6.80483030359908e-05
-1.56878072217875e-05
-3.012080349306e-05
-2.69937279434334e-05
-3.75832767872528e-05
-2.45824030511692e-05
-1.40935781304903e-05
-4.82749725575352e-05
-2.19348272771985e-05
-2.5485844444139e-05
-8.37290570434819e-06
3.72868142063819e-06
-5.3548253157507e-05
-4.21314067511777e-05
-2.13920458629732e-05
-4.99578143224573e-05
-1.17957654784734e-05
9.3855996858336e-06
-4.12168416301387e-05
-2.96096005697561e-05
-6.76018987338157e-05
-1.92412140207839e-05
-5.09779448763296e-05
-1.80041045696785e-06
-8.44434701103538e-06
-4.14911361309495e-05
-2.6249792759502e-05
-2.71167275630754e-05
-2.75665443291923e-05
-3.13151809233393e-05
-1.64283480359314e-05
-4.40901865328003e-05
-1.94839400853261e-05
2.64338379050602e-05
-2.18315477633021e-05
-8.95236694224076e-06
9.59919001298394e-06
-2.33272782224544e-05
-5.17551320317503e-05
-1.41336098741495e-05
-3.07400923869051e-05
-2.50560392464555e-05
8.81212081094769e-07
-1.19122465696515e-05
-3.34962459370517e-05
-6.4147822616663e-05
-5.65357597271952e-05
-3.87076191784995e-05
-6.41522907196489e-05
-2.41885182458624e-05
-5.56981377696726e-06
-6.22897347156362e-05
-1.66768739074451e-05
-2.0371795649625e-05
-2.35140239653265e-05
-6.16479756089285e-06
-2.34437477652523e-05
-3.13074405803882e-05
-4.43402398642834e-05
-3.59219649152578e-05
-1.8313242787743e-05
-4.44106577772019e-05
-2.34591468541056e-05
-4.19430172525755e-05
-5.09982427008787e-05
-3.50851156724969e-05
-4.34769652625004e-05
-2.80795520631898e-05
-3.36692429756387e-05
-1.8953242331931e-05
-8.20802203433787e-06
-4.2130264047173e-05
1.42956517631973e-05
-4.27267992399333e-05
-2.76882567070364e-05
-3.13978456886401e-05
1.18521829901896e-06
-5.8435684706098e-05
-2.21672681069127e-05
-3.41572475520083e-05
-6.51196570699115e-05
-2.62369961193471e-05
-3.45950068163592e-05
-1.31279370114329e-05
2.08174867039055e-06
-2.01587744862199e-05
-3.80174937900833e-05
-2.65861599667385e-05
-2.55957742640785e-05
-1.16250444988943e-05
-2.64438162567297e-05
-2.07147555209825e-05
-2.5085322186088e-05
-3.42099434017551e-05
-2.48077145765499e-05
-4.61769654883235e-05
-7.0139091836713e-06
-2.21941568059704e-05
-2.23714691988023e-05
-2.97739563861062e-05
-1.68938803625836e-05
-1.61656687539919e-05
-6.23984978962288e-06
-8.08988903036824e-06
-1.24068733821469e-05
-1.09353653634214e-05
-5.22027896444098e-05
-1.00728882218731e-05
-3.18895933182536e-05
-3.27450934760819e-05
-1.69475230625438e-05
-4.11793036603759e-05
-3.94649557811913e-06
-3.10180886917816e-05
-2.76437310763288e-05
-3.85200484239833e-05
-1.14089683726624e-05
-3.36597798441228e-05
-8.69985624954693e-06
-2.04182949601266e-05
-4.1885486173272e-06
-3.17242443500547e-05
-1.41567267659408e-05
-5.30064790638004e-05
-2.92494490424304e-05
-2.96994965055603e-05
-3.237857228907e-05
-3.72006661724167e-05
-4.44335469170191e-05
-2.45530226702069e-05
-1.51778541350837e-05
-6.93760868726454e-05
-4.3926718194555e-05
-2.52323932461209e-05
-4.01693190410393e-05
-2.83065875706768e-05
-4.16629270606592e-05
-2.88462101640411e-05
-4.5685907171053e-05
-9.96851171117219e-06
-2.71059355296003e-05
-5.77881799213522e-05
3.98024099085818e-06
-4.25614494638961e-05
-1.61333091311556e-05
1.36149084570001e-06
-2.04940690159306e-05
-4.70741084648884e-05
-3.76032765263067e-05
-2.10725381663437e-05
-4.61867515389453e-06
-4.36019563740264e-05
-4.81953879068096e-05
-4.06403217310233e-05
-2.73771380820562e-05
-8.44690580085884e-07
3.79069148859616e-06
-2.12225969023083e-05
-4.20310756083844e-06
-3.07962334246622e-05
-1.06570910032271e-05
-3.03884452573358e-05
-5.23107770529978e-06
-2.12770823236779e-05
-1.81229359741322e-05
-4.49697093147484e-06
-3.56149353805075e-05
-3.99929647210703e-05
-2.41169092432772e-05
-3.53396753856426e-05
-1.23060082833149e-05
-3.98214392604877e-05
2.29687727543534e-07
-2.55217576357966e-05
-4.02629400121206e-05
-1.94303449855595e-05
-1.99088095787121e-05
-3.59341754305947e-05
-4.27557805420133e-05
-2.5548900447949e-05
-3.9278200667689e-05
-2.81633312130773e-05
-7.84228313873437e-06
-3.44792587701505e-05
-5.85071614797822e-05
-3.8482123831719e-05
-4.25580627680295e-05
-1.60519048500206e-05
-3.44619224943664e-05
-4.98433342598675e-05
-1.34949936523438e-05
-2.40157765258597e-05
-1.80784160768168e-05
-6.05188869312536e-06
-3.10455854683404e-05
-4.09422854248136e-05
-4.43648818098323e-05
-1.58755294081042e-05
-8.27767456948088e-06
-3.19461955475168e-05
-1.27541866085533e-05
-2.72697529417105e-05
-5.41270859539687e-05
-1.55783564415218e-05
-3.05586714768811e-05
-4.75449334797419e-05
-3.89817221578802e-05
-4.16287783591007e-05
-3.8658766289684e-05
-3.93330083677843e-05
-3.3822665115835e-05
-1.86395956449771e-05
-2.40522328069399e-05
-4.24620711269917e-05
-3.13503160529564e-05
-1.23706448800811e-06
-1.41577479007539e-05
1.59942404586068e-05
-6.36609946526234e-05
-4.82479784136358e-05
-8.87763284442065e-06
3.37808143747813e-06
-2.51330547790162e-05
-6.83132562933244e-06
-3.03752606781533e-05
-3.76019880193604e-05
-4.72644618517317e-05
-2.71476132007812e-05
-4.81873438939413e-05
-2.27676422659175e-05
-2.57898264165175e-05
-9.15397502056196e-06
-5.50774786209136e-05
-7.86530913188281e-05
-3.55488248681547e-05
1.44138747114387e-06
-4.8644824454962e-05
-2.75853629877352e-05
-3.96225888198323e-05
-3.58876483851908e-05
-3.59382405262435e-05
-1.93437109436157e-05
-5.53621933786694e-05
-3.54354692013458e-05
1.98323225234784e-06
-1.67991820880343e-05
-5.8143696770048e-05
-1.00589444147723e-05
-3.85640481963388e-05
-1.45244493445887e-05
-2.44212406138783e-05
-1.52330476597089e-05
-1.42154409688345e-05
-1.27428358076679e-05
-3.57160256445906e-05
-2.69406701112694e-05
-4.00578250805075e-05
-2.57818173141292e-05
-3.77792991451366e-05
-3.77299659097706e-05
1.33105496732025e-05
-2.42068550830118e-05
-1.52546766886532e-05
-3.21248691270711e-05
-4.74139995244651e-05
-3.35112145118373e-05
-2.71301789699722e-05
-1.95695438925571e-05
-3.03370071240505e-05
-1.24602495127566e-06
-3.79009917267383e-05
-3.02937448994962e-05
-2.47479698538859e-05
-4.6611259054708e-05
-3.50565148726815e-05
-8.95274724412627e-06
-3.13416905542803e-05
-1.32756462259547e-05
-7.67611901787263e-06
-1.32159016210472e-05
-3.85199494166785e-05
-1.40348281626476e-05
-2.55220428845987e-05
-6.66048559405543e-05
-4.12201636453759e-05
-2.47665014162849e-05
-3.44099926429009e-05
-3.73844127264842e-05
-1.96876311665023e-05
-2.75142913779794e-05
-4.22358795185993e-05
-4.07251416656861e-06
-3.84635276468927e-05
-3.99003546853395e-05
-3.15979227663238e-05
-7.54747924701062e-05
-1.18297701483714e-05
-4.61572673911075e-05
-2.54541236886831e-05
-7.14253092963686e-06
-1.58414365950174e-05
-5.06644188917377e-07
1.3293109887989e-06
-1.2775354564329e-05
-6.54678003070451e-05
-3.80524527849659e-05
-3.94263757267024e-05
-3.196792557833e-05
-1.94191838580512e-05
-3.60050587988199e-05
-1.97938494298206e-05
9.14478180734007e-06
-3.11644507978678e-05
-3.65983896439787e-05
-3.57230920943369e-05
-1.58222586615285e-05
-4.89362717563182e-05
-1.86134062860862e-05
-3.62543121186346e-05
-2.87154804672506e-06
-1.37449525112285e-05
-1.40676292604064e-05
-5.2107928610488e-05
-2.67024391574109e-05
-2.61675430934491e-05
-2.42260378968742e-05
-3.19131839563618e-05
-5.65492536315027e-05
-3.5857442656251e-05
-5.40469859410446e-05
-1.17282731433216e-05
-4.34576275508037e-05
-2.44216578796665e-05
-4.42223879694179e-05
-4.8552075438298e-05
-3.8661076361197e-05
-1.71439277498065e-05
-3.33466160946259e-05
-3.99892783227743e-05
-2.35861392036343e-05
-1.28700074862668e-06
-3.28942134486605e-05
-2.09675526827043e-05
-3.79387435354369e-05
-4.53750138567234e-05
-2.04405920642644e-05
-2.26690690700314e-05
-2.8432590183471e-05
-9.87347643102437e-06
-1.26181481911389e-05
-3.8871145274644e-05
-2.2926904000987e-05
-3.47310560480177e-05
-2.68128591702086e-05
-2.17997072402529e-05
-6.34888866857571e-05
-3.13694746634194e-05
-4.39096794323972e-05
-5.32757947601455e-05
-3.642654207614e-05
-1.56530845866375e-05
-3.81767499698207e-05
-3.492734492323e-05
2.69023542939017e-06
-2.42508462320297e-05
-4.85314913762289e-05
-4.82606770603125e-05
-4.93093833566887e-05
-2.27249041669692e-05
-6.64205694549273e-05
-4.73193894453319e-05
-1.8854254761955e-05
-2.52738359194313e-05
-2.54566709679914e-05
-3.27609666781206e-05
-7.7984767035981e-05
-1.62043196583187e-05
5.73600907732255e-06
-6.08978670487646e-05
-4.99754535874547e-05
-4.09462507402183e-05
-2.10571662829573e-05
-8.58481300268851e-05
-2.86325800622809e-05
-1.95914615038326e-05
-4.06002806822206e-05
-9.46026740913375e-06
4.40690436782172e-06
-1.87818200449952e-05
-1.17503990290793e-05
-4.9929958624953e-05
-2.43412071441869e-05
-9.08480088344537e-06
-4.32252294367216e-05
-1.81420983277898e-05
4.80693812555851e-06
-2.35867444862673e-05
-4.18637641781258e-05
-2.57768693142282e-05
-2.58692349739679e-05
-4.61042814596359e-05
-3.33163718812646e-05
-1.13868945432032e-05
-3.24203264312369e-05
-3.69289205637524e-05
-4.88731579289217e-05
-3.88297861691863e-05
-2.59292687004004e-05
-2.16810078316367e-05
-7.687710638157e-06
-1.69916275816291e-05
-4.8266681119545e-05
-2.64055695685191e-05
-3.01853524570365e-05
-1.60485600856557e-05
-4.43525412335014e-05
-2.77103594742893e-05
-1.43686000561002e-05
-1.54972856586464e-05
-4.40334665453736e-05
3.42625473367406e-07
-6.92998650668206e-06
-4.16145930716008e-05
-5.0829832998872e-05
-2.93193241264089e-05
-1.87260696075308e-05
-4.23975554212308e-05
-5.56863871006019e-05
-2.48660697429701e-05
-1.21311527442193e-05
-1.28155509020279e-05
1.22488578065983e-05
-1.50681278552546e-05
-2.36046359264509e-05
-3.8191067433926e-05
-2.52992153703762e-05
-8.2480423231161e-06
-1.05906252893135e-06
-3.77604991316556e-05
-2.30762415914863e-05
-2.06959704348159e-05
-3.05301693413456e-05
-5.2142560546486e-05
-6.02299884599042e-06
-3.41806455482655e-05
-1.48652600119951e-05
-2.28537243346061e-05
-4.65138051992869e-05
-2.38390121814677e-05
-2.87135192222156e-05
-3.02073225350353e-05
-3.44082655098766e-05
-2.8802150541138e-05
-4.88422194135937e-05
-1.54007888314425e-05
-3.06261930033622e-05
-6.83042385987256e-05
-3.39343571563488e-05
-5.16081936215355e-05
-3.67369952621941e-05
-6.13817087096863e-05
-2.24191880682503e-05
-2.03850783506265e-05
-1.4345066479188e-05
-2.2595320418018e-05
-4.94166490278797e-05
-3.96522603246743e-05
-3.14696449682739e-05
-3.90353751408994e-05
-2.08575585642401e-05
-3.44139934597462e-05
-3.791349344652e-05
-4.65007003723135e-05
-1.37179690913224e-05
-2.22603300147267e-05
-4.30609037347432e-05
-2.83142272811681e-05
-2.96822557869345e-05
-4.60332534691719e-05
-5.12744998294289e-05
-2.93583471637497e-06
-5.31840128364668e-05
-1.1010088548654e-05
-2.4281719550883e-05
-5.5153136657543e-05
-1.33303512219784e-05
-2.63447296463702e-05
-2.30025708796458e-05
-5.01188914812089e-05
-2.71602070130232e-05
-4.88562642819971e-05
-2.55451427282918e-05
-2.60446417143522e-05
-1.50358889580269e-05
-3.94508929874261e-05
-4.8124811864783e-05
-4.91467620634614e-05
-5.20346200691135e-05
-4.81400442946409e-05
-8.94871432220346e-06
-4.89242387893447e-05
-5.22774797593617e-05
-4.82204229830595e-05
-3.47816092296936e-05
-1.52473870355015e-05
-3.43199090121631e-05
-2.47789789085403e-05
-2.5579889080958e-05
-3.26379229344153e-05
-3.73592747650044e-05
-4.06290998001524e-05
-5.64413208300529e-06
-3.10673586219443e-05
-4.20908468679391e-05
-2.5214435969199e-05
-1.64304993631555e-05
-3.00934633389794e-05
-2.38170730835807e-05
-2.580390851851e-05
-1.63113108316762e-05
-2.41533882355428e-06
-2.77686905322302e-06
-2.9092904445549e-05
-2.14081635573585e-05
-3.31969484246515e-05
-1.62395527112773e-05
-4.53198951306601e-05
-4.03198265736652e-05
-2.12613366843978e-05
-2.92857870650131e-05
-2.5023169501723e-05
-2.89128265314578e-05
-3.85190596437969e-05
-4.18569354212767e-05
-3.38078741774513e-05
-1.83766176936738e-05
-1.53579772618757e-05
-2.83768764692266e-05
-1.93564372512187e-05
-4.51141228506847e-05
-1.97608558861119e-05
-5.62161245796593e-06
-4.08807506661891e-05
-3.32851684365072e-05
-3.51069958855731e-05
-9.35406681159739e-06
-4.3573315759707e-05
-2.63360976751061e-05
-2.54566895880186e-05
-3.63733930938394e-05
-2.63535005104288e-05
-2.36345319210197e-06
-3.46619811449956e-05
-2.81502095740198e-05
2.0413582099873e-05
-2.1753695146304e-05
-3.42127059388596e-05
-2.11463374910921e-05
-3.68984389709938e-05
-2.30657626165924e-05
-1.67350092252544e-05
3.24693238659105e-06
-3.0670959548719e-06
-5.70355269520445e-05
2.12500130951643e-06
3.03150587315416e-06
-5.82205530142224e-05
-2.79359874454817e-05
-2.65466726498195e-05
-3.75585579731303e-05
-4.79439539508785e-05
-3.77703260989432e-05
-1.84390392697549e-05
-6.04672124909961e-05
-2.528466391665e-05
-4.00707093400588e-05
-3.68137014325364e-05
-1.78126177772158e-05
-1.38173342958528e-05
-2.50668496054867e-05
-1.66085206762805e-05
-1.86659240890835e-05
5.61800228903605e-06
-6.9606611377378e-05
-4.09289515147125e-06
-1.8468137031577e-05
-4.96937966526866e-05
-2.95214205372384e-05
-1.40550621828097e-05
-1.21262115822184e-05
-2.32066677340351e-05
-2.72793036072943e-05
-2.82022743648025e-05
-4.13415218663564e-05
-4.44789031773703e-05
-4.4529262431516e-05
-2.7642167136928e-06
-2.77270530217233e-05
-6.3071855987172e-05
-3.0974244151813e-05
-1.11772031042006e-05
-2.93334565517819e-05
-6.56725925290983e-05
-3.48472031836152e-06
-4.25040840758767e-05
-4.01595634411871e-05
-2.32418861956082e-05
-2.14964905254555e-05
-1.91464670155314e-05
-4.75069084086565e-05
-1.57503854126794e-05
-4.41216494235214e-05
-3.04054036426587e-05
-5.32673318181411e-05
-2.04663891061619e-05
-2.21011412864559e-05
-4.25244427164367e-05
-1.13286951418536e-05
-7.0373260335195e-06
-1.15824690333846e-05
-2.53860509113418e-05
-2.27530318387037e-05
-3.25565943058249e-05
-2.78920651907937e-05
1.00866842085627e-05
1.96371694418728e-05
-4.10315820564744e-05
-4.34261391942697e-05
-5.68210487839583e-07
-3.0730335799194e-05
-6.28731952276471e-05
-3.15621136599491e-05
-1.00400480769943e-05
-5.7247054876765e-05
1.03859379333435e-05
-2.44741655859106e-05
-4.06969772950981e-05
-2.26314586837968e-05
-9.51040514798576e-06
-2.10773587094402e-05
-2.21709279586903e-05
-3.6436644738897e-05
5.65210450549774e-06
-1.49424957827515e-05
-8.20906833039554e-06
-1.85805608018983e-05
-5.29250856016151e-05
-2.21577813490974e-05
-5.95086848344085e-07
-7.82508281932931e-06
-4.44679515430502e-05
-3.49716615571796e-05
-5.05659268963416e-05
-4.05908971890797e-05
-2.63681312670558e-05
-1.26723553664972e-05
-4.41100598714038e-05
-2.01116326502824e-05
-6.59259623356919e-05
-2.47036910401656e-05
-4.02427193460303e-05
-2.2390604085794e-05
-3.97906919235683e-05
-3.75599093913681e-05
-1.08135127597833e-05
-4.43473998847212e-05
-3.53422540079805e-05
-4.93355012144791e-05
-2.10974849533048e-05
-3.23206501648297e-05
-2.96781128346643e-05
-2.44146628996279e-05
-1.93263072517387e-05
-2.98616637623093e-05
-5.81141067806872e-05
-9.27553155126003e-07
-3.81945710784209e-05
-1.91968072235244e-05
-3.07814186578321e-05
-3.9217179098525e-05
-2.75163013164038e-05
-6.18348558746069e-06
-1.95888133717202e-05
-3.6177959908239e-05
-4.34029380377268e-05
-2.4659475767046e-05
-1.62584293263861e-05
-3.56487453711297e-05
-5.92167834248011e-05
-4.11530033390477e-05
-5.72249323971681e-06
-4.68284178156464e-05
-5.19817771604651e-05
-2.67523398351891e-05
-2.40543387117584e-05
-5.97116140123458e-05
-8.65049146941434e-06
-3.13287197027162e-05
-5.49403905472388e-05
-2.08208218751688e-06
-4.82322023446654e-05
-4.60498944206478e-05
-2.40238626804252e-05
-1.18102549074436e-05
-1.48751937650769e-05
-2.88554649916033e-05
-1.65881705505038e-05
-4.92538936016314e-05
-2.84742284399942e-05
-1.59918330562493e-05
-5.15831646424616e-05
-2.49200637718615e-05
-1.56614961162141e-05
-6.51646066418891e-05
-4.78597466282099e-05
-2.95877484408269e-05
-3.57331379866518e-05
-4.38766306748029e-05
-3.19986859790967e-05
-1.45420447785663e-05
-1.03134667252671e-05
-3.94753000423566e-05
-7.36679645338288e-06
-2.15829472104457e-05
-7.00495634495941e-05
-1.60285373386337e-05
-1.39445474044337e-05
-1.40551057117731e-05
-2.54796729598138e-05
-3.54057831962311e-05
-2.26584002004026e-06
-3.68060974955654e-05
-3.36779086305368e-06
-3.43023534839384e-05
-2.53204819072705e-05
-1.62761733230498e-05
-3.49406786282506e-05
-3.87839440590332e-05
-5.72050060034454e-05
-1.02914900971866e-05
-4.10785262040748e-05
-9.52840126753839e-06
-1.84795816623376e-06
-4.06456677704341e-05
-3.36204167997479e-05
-3.17260937201652e-05
-1.50771391581946e-05
-2.53724325135692e-05
-2.33556553646529e-05
2.12614288893608e-07
-4.34752454928783e-05
-4.75304789530323e-05
-2.35744954962268e-05
-3.80289117181149e-05
-1.63398359033196e-05
-5.70967407644882e-05
-2.43685103227241e-05
-3.795349858586e-05
-2.19213536771047e-05
-5.00559204528502e-05
-4.42719831796077e-05
-3.72554946168858e-05
1.98044708120011e-06
-2.80649514738837e-05
-2.74996634085264e-05
-5.18915952259319e-05
-2.97697607312651e-05
2.04209847857816e-05
-2.49669560052066e-05
2.4667227594065e-06
-4.70068658339378e-06
-4.02110563379533e-05
-3.66412656714934e-05
-5.03180720536892e-05
-5.08004993343926e-05
-9.56537810358886e-06
-3.99797483188463e-05
-6.45708111607032e-05
-2.94448768013581e-05
-1.41138854660326e-05
-6.85548452439566e-05
-5.25299285977741e-07
-1.95846919632814e-05
-5.87858472122046e-05
-3.02908318506402e-05
-3.92867031589993e-05
-1.85735855437446e-05
-2.64857963684138e-05
-4.01769791610792e-05
-7.02326419654244e-05
-4.50162324529376e-05
-4.32289103041318e-05
-1.44029462802535e-05
-4.25231779524058e-05
-3.54200540916931e-05
-3.39059488978417e-05
-3.01676121117903e-05
-4.2286684197694e-05
-2.91922628551197e-05
-2.16185385031181e-05
8.10970621989775e-06
-5.88523896533175e-06
-1.36202957756292e-05
-2.84525332934399e-05
-5.38163833147977e-05
-2.14327233702153e-05
-2.22573039786313e-05
-6.60560927447184e-05
-2.09134657231683e-05
-2.29342531242872e-05
-4.25785745920545e-05
-2.54809491174807e-05
-4.63224735155157e-05
-2.20357428558401e-05
-2.81166292362479e-05
-3.84290606835764e-05
-8.19075841768777e-06
-1.77430224921637e-05
-1.976668926966e-05
-1.67612189209984e-06
-5.95626471034038e-05
-4.4505527852283e-05
-3.88545891522866e-05
-3.03027114922747e-05
-2.73407458049663e-06
-2.16019200773185e-05
-2.68082585828873e-05
-3.51836055535565e-05
-4.57482673024485e-05
-4.77883499222001e-05
-4.93513479495788e-05
-3.83926842593882e-05
-2.25305569062552e-05
-2.08988784252743e-05
-1.98864417113704e-05
-2.48159520007499e-05
-5.17084568330791e-05
-1.61529770478871e-05
-1.84155043464182e-05
-2.94270367370993e-05
-2.8754939450717e-05
-5.24876255592825e-05
-4.964268168333e-05
-3.53910892276896e-05
-4.51001296925752e-05
-2.48155666864785e-05
1.62897175523807e-05
-3.28059474658865e-05
-3.85687602836935e-05
-4.63639047862387e-05
-1.99834263285723e-05
-3.18074788927104e-05
-5.73600265566154e-05
-1.63020140292523e-05
-1.52402557343093e-05
-4.00373982262434e-05
-5.46098792312249e-05
-6.5663648047689e-05
-1.8251117460124e-05
-2.06150356605564e-05
-3.5631170457211e-05
-4.39841686242143e-05
-2.10017457344858e-05
-5.52398080021604e-05
-2.19967910125865e-06
-1.4885763862538e-05
-4.96388392194132e-06
-2.26537944612383e-05
-1.59625317936481e-05
-3.95229240824505e-05
-5.63487500183608e-05
-1.97009731751194e-05
-3.05305336914465e-05
-1.71175460375116e-05
-3.11662568089379e-05
-2.27623397250117e-05
-4.05642528322496e-05
-4.72093568256526e-06
-4.66578978732228e-05
-2.49939895382813e-05
1.23118908139362e-06
-4.75419069465339e-05
-1.43399185837152e-05
3.23260426659553e-06
-2.31274083430337e-05
-1.57825797474407e-05
-9.81480471068062e-06
-3.36080127718557e-05
-7.10098932792736e-05
-4.22278675303937e-05
-3.26075968450994e-05
-2.12844886821083e-05
-2.27441077523609e-05
-3.44356327148101e-05
-3.52819923706909e-05
-3.54510124252558e-05
-2.37736176247097e-05
-4.25296143722184e-06
-4.23295442014583e-05
-4.33653821492968e-05
-3.79976626160474e-05
-3.15215021623094e-05
-3.29948835363253e-05
-3.5836749784543e-05
-1.15356029668647e-05
-1.1080044842345e-05
1.55684159045611e-06
-3.3485527697868e-05
-1.76189544167931e-05
-3.33161136714509e-05
-5.81759719891898e-05
-4.33690249132649e-05
-3.54331712122014e-05
-3.85550660657925e-05
-3.51700583656112e-05
-5.10103131370145e-05
-2.95340631929497e-05
-1.08229568523649e-05
-2.85067502939508e-05
-5.08115788668775e-05
-1.17564606488621e-05
3.79411511604694e-06
-2.27084291179948e-05
-3.69121085961844e-05
-3.78755964210741e-05
-9.72967581685584e-06
-2.08654256739361e-05
-3.43524541514208e-05
-3.04810466114157e-05
-3.16778509081068e-05
-3.78958238087817e-05
-3.07626197730431e-05
-3.49555054603118e-05
-3.60075110207969e-05
7.25919850330396e-06
-3.00175158136518e-05
-6.89521772481708e-06
-4.53615444991215e-05
-2.29544105826269e-05
-3.57275295979385e-05
-2.41190899710384e-05
-2.00509964588155e-05
-4.56563503988554e-06
7.36372717368197e-07
-2.30899094090738e-05
-3.2204339565296e-05
-3.28374240087338e-05
-4.51492299868164e-05
-3.07604854707363e-05
-2.72655710742318e-05
-3.70427468370242e-05
-3.29035940674791e-05
-4.4926667936462e-05
-3.44444179464286e-05
-4.86799582420361e-05
-4.7673708710603e-05
4.35535028521199e-06
-5.29395227628237e-05
-3.1420549465938e-05
-6.10134355422484e-05
-2.52449232485598e-05
-4.66394183184241e-05
-2.76989481214225e-05
-4.61107537190604e-05
-5.60448301971322e-05
-2.46196557877696e-05
-7.35338543520618e-05
-3.84780112672885e-05
-4.60041156990583e-05
-2.79030702732967e-05
-2.93068518890206e-05
-4.5990276397041e-05
-4.24299133941256e-05
-1.54298445103738e-05
-4.04900800038661e-05
-2.87989795246845e-05
-1.6471970653611e-05
-3.70430012576799e-05
-2.57889909849209e-05
-2.88973522720428e-05
-2.87469774216731e-05
-5.59922347225453e-05
-2.75905013612438e-05
-1.16893139693002e-05
-4.08562399512524e-05
-3.61908206438093e-05
2.79693718242259e-06
-1.33856442318011e-05
-4.16599112101766e-05
-3.52255243803736e-05
-2.76036819876875e-05
-7.20204898034508e-05
5.16374980372238e-06
-2.92418670392455e-05
-4.13761531361932e-05
-3.65380723670273e-05
-2.55317410861503e-05
-5.07523190077837e-05
-4.10387069091303e-05
-1.05920553704632e-05
-5.74365169519715e-05
-1.18021984230036e-05
-4.53922798652365e-05
-2.2177677989663e-05
-6.56337621251825e-05
-2.79319667135671e-05
-3.41623481964437e-05
-2.88616333893707e-05
-4.88615418738573e-05
-4.29902521714175e-05
-3.70712250893371e-05
-5.36299189944319e-05
-3.27779005882869e-05
-2.84947393000627e-05
-1.20793075365588e-05
-3.40543354268203e-05
-2.4188803872623e-05
-2.82621171857074e-05
-2.40292856091454e-05
-5.94501574162285e-05
-3.51425242938274e-05
-3.50883040127748e-05
-6.42054123975276e-05
-1.57071944307675e-05
-3.21223884867872e-05
-2.77896898984711e-05
-5.16313218237889e-05
-3.12396262673189e-05
1.1861146191197e-05
-2.64182093357622e-05
1.15822069709005e-05
-2.25978737310148e-05
-2.10464981312994e-05
-2.6824358280904e-05
-5.62542580346305e-05
-1.825332448093e-05
-3.37197191562337e-05
-3.31517265137987e-05
-3.06774438299596e-05
-1.26711757189576e-05
-3.76838895285838e-05
-3.6789596812766e-05
-2.53078361703094e-06
-2.10021512174871e-05
-4.36707563741528e-05
-3.06591690485501e-05
-3.71948013832936e-05
-2.46125476633197e-05
-5.75254682210172e-05
-2.08184496081798e-05
-4.98649766088889e-05
-3.11886873323887e-05
-3.46362086426969e-05
-3.6593530832501e-06
-4.30517933328119e-05
-1.7825223563899e-05
-5.01679925767588e-05
-3.59902059665882e-06
-2.66673150626825e-05
-1.13453016289974e-05
-3.61893544769534e-05
-3.97098975916121e-05
-1.6850299797009e-05
-1.24596947096785e-05
-3.48911678395867e-05
-1.87745849428765e-05
-4.47398097383991e-05
-6.35307590208487e-05
-8.98979080083474e-06
-5.60543897634003e-05
-2.40538245769581e-05
-8.31266324530974e-06
-5.66240029489565e-05
-4.44230136554102e-05
-4.9621411535196e-05
-4.93948012472998e-05
-3.76352111047192e-06
-6.84322407751985e-05
-7.19664669391684e-06
-8.06383820010167e-05
-3.87893066813776e-05
-2.40851404483844e-05
-3.70163811816287e-05
-5.10384736379784e-06
-4.16602542286278e-05
-7.05918384540591e-05
-1.41031420980705e-05
-3.40846366441552e-05
-1.48894544882745e-05
-5.35435351227153e-05
-4.52323985573371e-05
-4.95658440255551e-05
-2.88479616623632e-05
-2.99960972895621e-05
-8.13759095270026e-06
-1.19068589125636e-05
-4.50309551595224e-05
-4.22172960545937e-05
-1.36222481437316e-05
-5.44601034238664e-06
-4.56425136571684e-05
-4.22283114830375e-05
-1.14773053966451e-05
-3.50606037217202e-05
-5.84915787472907e-05
-5.98667859288445e-05
-9.11862947530832e-06
-3.43861333264533e-05
-3.04005693472303e-05
-1.73665828782061e-05
-5.63515894150199e-05
-7.4936549932127e-06
4.77438737628631e-06
-5.2834659713025e-05
-2.32191970399845e-05
-1.53455843243917e-05
-2.93583065255502e-05
3.33380861889475e-06
-1.81612348857464e-05
-1.64630089882111e-05
-4.33953686791048e-05
-2.58976890899779e-05
-2.236550489493e-05
-4.26821953350401e-05
-2.76543947981973e-05
-6.00397395241617e-06
-2.61183242030033e-05
1.0884211189685e-05
-3.39976240306717e-05
-4.28341096542495e-05
-3.05217867327139e-05
-1.97540350560635e-05
-5.11458019102758e-05
-2.98858916911227e-06
-6.43231454844379e-05
-3.40150435187662e-05
-2.21893394895503e-05
-1.35507988974099e-05
-5.95319581754729e-05
-2.04197421589706e-05
-1.57025638661333e-05
-2.38810658835481e-05
-1.17122934701948e-05
-1.32413457591292e-05
-2.5363104269276e-05
-3.51216102908549e-05
-3.12160533360462e-05
-6.21375723412749e-05
-2.82881543967938e-05
-3.75899543825402e-05
-4.34353954620278e-05
-3.21636863864503e-05
-2.61605266815202e-05
-1.32251169148295e-05
-2.63616291964216e-05
-3.28825570316326e-05
-8.10682392793514e-06
-3.30358008040266e-05
-5.22052262593737e-05
-3.79455941688576e-05
-3.73698019897871e-05
-2.78856290339404e-06
-2.01422552169062e-05
-1.58054975601206e-05
-4.18134699419281e-05
-4.87954838467885e-05
-4.40895973473863e-05
-2.30868506791993e-05
-7.54351966841639e-06
-2.27559832266001e-05
-3.0342600774286e-05
-5.6349290432047e-05
-1.58904392358551e-05
-2.48979930562065e-06
-4.49828063457006e-05
-4.80177026196827e-05
-5.20609216532589e-05
-2.04034027811234e-05
-2.80848192262806e-05
-2.11082798099818e-05
8.56704027276337e-07
-9.53162190647103e-06
-3.54484101718084e-05
-2.5815376389259e-05
-5.71469835380542e-05
-5.37858197154385e-05
-5.09208878334485e-05
-3.19819796291977e-05
-5.23186964489489e-05
-1.60605132426235e-05
-4.62851120717051e-05
-1.8776046691519e-05
-4.24464388339428e-05
-3.21558490528453e-05
-2.84828417476698e-05
-3.29843922618731e-05
-1.35836884015978e-05
-2.83501599129113e-05
-2.47966687015939e-05
-2.44769719163586e-05
-5.9717616880296e-05
-5.8135290941736e-05
-1.26881668514284e-05
-4.34925117109361e-05
-1.30638462180247e-05
-1.2320547100485e-05
9.57299457191979e-06
-4.03273593356558e-05
-2.19952596167556e-05
-4.17729786523081e-05
-1.52056353680291e-05
-5.78317832647692e-05
-1.33871610116043e-05
-1.54784172733449e-05
-5.51733994228156e-05
-1.24395756676813e-05
-3.41625462570752e-05
-2.5902702386e-05
-7.54270282101218e-07
-1.94643665999761e-05
-4.66543090556059e-05
-6.81868089491904e-05
-2.75231837921904e-05
-3.68650907516404e-05
-2.64793668803365e-05
-3.39585129043656e-05
-1.09453038683871e-06
-2.62426764786373e-05
-4.89394183937309e-05
-3.52584647985076e-06
-3.46179833266282e-05
-3.22548865353961e-05
-4.60079210366026e-05
-2.14656338362699e-05
-3.58322750689346e-05
-2.48852486967243e-05
-1.23605164906614e-05
-1.69079901324934e-05
-1.49146072924651e-05
-3.12426908989794e-05
-3.15208193803087e-05
-1.35050036467364e-05
-1.62566512426412e-05
-5.1471358870503e-05
-2.98680541329393e-05
-1.79138864955347e-05
-2.62150418690092e-05
-3.9841644736552e-05
-2.87798777775264e-05
-5.01055490430069e-05
-3.78945508948578e-05
-4.53951602102027e-05
-1.98011565372126e-05
-2.78800987979589e-05
-5.29180721616153e-05
-3.63682058883117e-05
-5.85950294608895e-05
-1.94804463302976e-05
-1.1823356227275e-05
-3.10865140182652e-05
-4.03643438609167e-05
-5.62975225818441e-05
-2.79376401196579e-05
-1.71152124113791e-05
-3.40472722362583e-05
-4.62151450169334e-05
-2.29804653542227e-05
-4.8808113139186e-05
-3.04621237108676e-05
-8.96386613547916e-06
-1.275459495423e-05
-6.47804617450866e-05
-2.83014503959422e-05
-2.2017341467161e-05
-6.57734275085587e-05
-2.58626256282691e-05
-1.66710875102017e-05
-1.04745519190812e-05
-4.04402651741737e-05
-3.6093100061323e-05
-2.65198775525927e-05
8.56354698036481e-06
-3.22832575754483e-05
-5.94378313176229e-05
-3.08921624152207e-05
-2.71974666796328e-05
-4.5646379352053e-05
-3.89644947715417e-05
-9.55737500182051e-06
-3.22330086078143e-05
-3.48777603525675e-05
-3.66141399941336e-05
-3.38654478196557e-05
-4.27905289409867e-05
-4.24330478123814e-05
-2.47116086280632e-05
-2.78575480549202e-05
-2.74517812796956e-05
-2.13781505605835e-05
-6.53748849814569e-05
-4.00357035397452e-05
-5.02912724863547e-05
-3.48866035476469e-05
-1.60814374966211e-05
-9.80476096782654e-06
-3.80754840525447e-05
-2.29124978729936e-05
-2.75936460281943e-05
-5.43139428743702e-05
-4.42002770577532e-05
-3.64937847814354e-05
-3.99952706495063e-05
-1.9516509940454e-05
-2.02849447167948e-05
7.99997614343287e-06
-2.46349993586547e-06
-9.54495843765175e-06
-2.33725257681782e-05
-2.85555086292102e-05
-6.63303135753001e-05
-1.52893045239405e-05
-4.38952858692596e-05
-4.33353867106145e-05
-3.32897787904802e-05
-3.76050220341917e-05
-3.92197529781821e-05
-1.90856385913666e-05
-3.38245354815461e-05
-3.43289787948167e-05
-2.6504258711449e-05
-2.32207089630494e-05
-4.08461604717328e-05
-2.29801317222149e-05
-4.46260956804211e-05
-4.25511029205681e-05
-3.9795788190082e-05
-3.44607954193587e-05
-2.182232959268e-05
-1.41798554962057e-05
-2.81701366864274e-05
-1.59749088574268e-05
-2.01991071038664e-05
-2.26516365829133e-05
-4.46068480159466e-05
-4.01231647169173e-05
-3.79164681953601e-05
-3.36214583006833e-05
-2.935605702204e-05
-3.93890871561935e-05
-5.31735485336221e-05
-2.8329048094397e-05
-5.09828735111013e-06
-3.36606111349673e-05
-2.70995970015836e-05
-3.87326119022972e-05
-1.3622944398574e-05
-4.3429082872261e-05
-4.28288308713738e-05
-1.74823337163702e-05
-1.84961250688504e-05
-5.13289138465626e-05
-4.05201177030321e-05
-1.34275489218029e-05
-5.68148080111009e-05
-1.72227603876721e-05
-1.3120819570016e-05
-2.20944964002736e-05
-3.01754916410476e-05
-1.22909080265345e-05
-3.41937043040141e-05
6.79569553887121e-06
-1.07469565910957e-05
-1.79528285708229e-05
-1.7306775785047e-05
-4.76320117069661e-05
-4.37338225933061e-05
-3.35289563499029e-05
-2.0387258941992e-05
-1.18001947378605e-05
-1.43433976994529e-05
-5.33208371710992e-06
-1.4168436358554e-05
-2.08206609575841e-05
-3.47883438524904e-05
-2.07729414053299e-05
-4.02911778175361e-06
-3.06889407022849e-05
-3.63113956871748e-05
-1.23740062828745e-05
-5.26515346808136e-05
-1.98558793489515e-05
-2.78023000972686e-05
-4.08617596629965e-05
-2.08325839019157e-05
-3.44335388168782e-05
-1.51674212826629e-05
-3.71618470437208e-05
-1.69809851346668e-05
-3.08940444213203e-05
-2.3464534206662e-05
-3.1394931526528e-05
-4.5339081702186e-05
-7.37183295085174e-06
-2.52160655859731e-05
-2.26993486543904e-05
-8.22773217022251e-06
-3.49534991538514e-05
-2.47420676737431e-05
-4.25614609365362e-05
-3.12768909351006e-05
-5.9476116899379e-05
-1.4581208421476e-05
-4.21245201341636e-05
-5.34117695346474e-05
-2.82922750872789e-05
-4.36020031084231e-05
-3.03566649073688e-05
-1.01687480370225e-05
-1.9377384425521e-05
-3.49908431643272e-05
-4.16737530382871e-05
-1.49121493134484e-05
-1.17243515232028e-05
-1.08974824158616e-05
-4.11961813635708e-05
-2.79934657360517e-05
-4.50468554489549e-06
-2.8474485306492e-05
-3.45051875422368e-05
-3.81723338549545e-05
-6.66349745626463e-06
-9.70071028341437e-06
-3.51509333245112e-05
-2.58169541204508e-05
-3.66237883487186e-05
-2.599225120764e-05
-2.11662621943801e-05
-2.6749936506189e-05
-5.50159161983389e-06
-2.45275179822254e-05
-5.5129039908287e-05
-3.57145718294037e-05
-4.92486648403846e-06
-3.00005737157436e-05
-1.01693056544857e-05
-3.06314306335236e-05
-4.42984934400306e-05
-4.45492453915378e-05
-2.63730764136299e-05
-1.77471307130904e-05
-4.53745032866118e-05
-3.29771593843232e-06
-4.38943519681927e-05
-1.15890075092716e-05
-1.80732066220132e-05
3.52519588192182e-06
-1.01369640736356e-05
-3.99530625262094e-05
-1.47323689017579e-05
-1.4937603188917e-05
-3.7352366184956e-05
-5.38166509746097e-05
-2.09479623071997e-05
-4.32849683825381e-05
-9.20050264191322e-06
-2.19012542157139e-05
-4.79974571244102e-05
-8.49960385113869e-06
-2.03314673419842e-05
-3.77871789488945e-05
-1.56968097320041e-05
-3.89786820086211e-05
-1.30825495986439e-05
-2.03783053152728e-05
-2.69387594149752e-05
-2.45705262846056e-05
-4.7699921440427e-05
-2.22652915651891e-05
-8.50408936069884e-05
-2.35060719168269e-05
-1.99048558117448e-05
-4.25866915184609e-05
-2.28456298888066e-05
-4.38117255404552e-05
-6.71081090519079e-05
-1.66675801495066e-06
-2.54804992169958e-05
-2.67351575301176e-05
-5.97952382590387e-05
-4.29938646249239e-05
-1.28051083751191e-05
-2.67947262761209e-05
-2.4455920239081e-05
-1.14963390936728e-05
-2.59902522365549e-05
-4.09002952263141e-05
-3.26568372773736e-05
-1.80488993892014e-05
-2.93122013754233e-05
-1.49062892736628e-05
-4.02796148835227e-05
-1.16020934265029e-05
-4.50527623032452e-06
-2.33146724882321e-05
-4.4689486983032e-05
-4.67853440388955e-05
-2.23336033495001e-05
4.08186553526245e-07
-3.39600899344764e-05
-1.46517545262423e-05
-4.58017356227899e-05
-4.2025796645321e-05
-2.71959759447029e-05
-6.449101215988e-05
-3.74397900732794e-05
-2.07704258678405e-05
-1.14373150924905e-05
-4.17452413160543e-05
-2.4607289640762e-05
-4.44882506273171e-05
-2.44468416739183e-05
-1.46247232127364e-05
-1.91598815937592e-05
-2.68538812155603e-05
1.37135085919284e-05
-5.40291880585004e-05
-4.59661671664225e-05
-3.44058459523541e-06
-3.66041294700938e-05
-2.26389422379509e-06
-3.7064455493519e-05
4.21928971618789e-06
-1.39268896186899e-05
-3.95298353060013e-05
-1.75057476419989e-05
-2.84668299940325e-06
-3.86875078334686e-05
-4.96783637798433e-05
-2.94233164304903e-05
-1.88674254058731e-05
-2.22594738667713e-05
-2.79980306037216e-05
-5.06702909613722e-05
-1.4235816801347e-05
-2.5867543302077e-05
-3.088828094408e-05
-6.98299193725e-06
-2.01153699121629e-05
-6.09304952073174e-05
-6.67517338778509e-06
-6.33684313606617e-06
-3.11184160212843e-05
1.03289421765818e-05
-3.84441196104153e-05
-3.50707554386483e-05
-4.14516338851175e-05
-3.57274625336254e-05
-4.98587079004891e-05
-2.13475796696328e-05
-3.58617769150404e-05
1.12064233131306e-05
-2.12458589413011e-05
-4.83593063724259e-05
-3.54648331191142e-05
-2.76159339400333e-05
-3.89898145369137e-05
-2.53958454621637e-05
-3.61330406543206e-05
-1.23566369866853e-05
-2.93331165488927e-05
-3.066400055701e-05
-2.12246440757829e-05
-2.04462382828183e-05
-4.43519040537086e-05
-3.99549208994209e-05
-3.28651906107576e-05
-4.62664806735884e-05
-4.60416712165015e-05
-4.9179880279261e-05
-3.00760985472065e-05
-4.46792563714926e-05
-1.61149396330855e-05
-1.06388160530209e-05
-3.3085225667993e-05
-6.05554198419458e-06
-4.25760757835013e-06
-4.46298851275362e-05
-1.6596984740577e-05
-7.47313448079644e-06
-2.69775162823685e-05
-3.96300425388022e-05
-3.49825994768023e-05
-2.71179592166993e-05
-7.73785341874279e-06
-2.18129158177324e-05
-1.20716239129024e-05
-3.42445101346055e-05
-3.510666809745e-05
-3.02345572803128e-05
-2.32641503512673e-05
-3.88081618348428e-05
-2.43230150406511e-05
-2.92837763071311e-05
-5.02593202887942e-05
-1.54303530157428e-05
-3.02323842046273e-05
-3.7096015817162e-05
-1.90749829309236e-05
-6.26728082892082e-05
-3.96919863363669e-05
-3.71383306341453e-05
-2.24484437616546e-05
-1.88919033116149e-05
-6.37340835699124e-06
-1.74247225811831e-05
-4.29563400132623e-05
-3.40136492571174e-05
4.36291682017622e-05
-4.06835890119973e-05
-1.68999437255225e-05
-1.69130135946442e-05
-3.61970480199166e-05
-2.87473731073048e-05
-5.5732185335078e-05
-4.59844145029457e-05
-2.99959281461838e-05
-3.92256604324492e-05
-2.19181729523115e-05
-3.38416980101425e-05
-1.38114248085543e-05
-5.43101267016571e-05
-4.79311894870616e-05
-4.04673567387338e-05
-2.78838961830084e-05
-3.08959398160164e-05
-2.37795023676307e-05
-1.50083326083209e-05
-3.69464376206653e-05
-2.00673023076887e-05
-4.64672354882443e-06
-2.78707067501479e-05
-2.63839338049679e-05
-9.32230846815924e-06
-1.92659637652699e-05
-3.67429083712857e-05
8.10951245478255e-07
-2.23969898076355e-05
-1.72124394942011e-05
-1.50184015949388e-05
-4.22292204786252e-05
-4.38515962508522e-05
-4.52841777374978e-05
-4.59004453989769e-05
-5.62752909087406e-05
3.57113927648707e-06
-1.86981819680185e-07
-3.03164778070547e-05
-3.01667554880415e-05
-4.21793583890486e-05
-4.44016924236857e-05
-5.59711512015688e-05
-1.86814350314132e-05
-7.51031750946809e-05
1.7566915247691e-06
-4.14955292485212e-05
-4.67131758508999e-05
-9.41144999057351e-06
-5.2750546501376e-05
-3.54801294075613e-05
-3.49777675753019e-05
-3.79269221411395e-05
-6.39390883375608e-06
-1.99598289206199e-05
4.6714206976478e-06
-2.89950162364245e-05
-3.88790143624733e-05
-4.31509688803982e-05
-3.99962643509464e-05
-1.42179949006372e-05
-7.79837642325084e-05
-1.51615411044168e-05
2.67415815739623e-06
-1.1782632904494e-05
-2.3987701968032e-05
7.16561127073367e-06
-2.15699109677528e-05
-4.26615315193427e-05
-2.45224520578262e-05
-2.16837558381937e-05
-4.73323413811821e-05
-3.75309090496475e-05
-1.22927974440877e-05
-1.73989942863232e-05
-1.1492378038718e-05
-4.09745616884684e-05
-3.49317094980476e-05
-6.83166869493442e-05
-2.15825712134704e-05
-2.57279890323147e-05
-2.70030485943187e-05
-3.10849663014226e-05
-5.18849270143903e-05
-4.92641685444889e-05
-5.25666199738806e-05
-2.85437342239454e-05
-4.22640354278012e-05
-4.15042848535549e-05
-3.43314515181342e-05
-1.75146328780821e-05
-2.11196064583433e-05
-2.09934331462343e-05
-1.35367665980753e-05
-5.76034556017389e-05
1.6506521001091e-05
-3.88496656402524e-05
-5.10868753475079e-05
-4.1821764293602e-05
-4.36030465790855e-05
-3.70741340694085e-05
-1.26737467370395e-05
-3.66525901969645e-05
-5.20555857744371e-05
-3.74299618952427e-05
-1.39273969162487e-05
-1.31018290839729e-05
-4.26604257749404e-05
-2.91164219680766e-05
-1.01309010886576e-05
-3.68833959076273e-05
-2.59108959330075e-05
-6.88820600721824e-06
-1.94138977941174e-05
-4.60913167254059e-05
-4.50665955117452e-05
-4.994620819516e-05
-3.86439240584534e-05
-3.89372117326428e-05
-3.01536280113687e-05
-3.49515784808316e-06
-2.58289612007969e-06
-2.85777665273831e-05
-4.12227619349124e-05
6.57861657900322e-07
-2.50415436284531e-05
-4.3469790999076e-05
-5.26613341653175e-05
-3.86719201464411e-05
-2.95891547639619e-05
-3.0151973005962e-05
-2.29906204128464e-05
-2.47130480251025e-05
-3.73631033417645e-05
-3.88916617711098e-05
-4.10691903542247e-05
-7.45999178370889e-06
-3.94996699985953e-05
-3.57042681886309e-05
-5.46224986922026e-05
-3.29683034903878e-05
-3.53804334680761e-05
-3.32067592210865e-05
3.03004281760056e-06
-4.24055372519255e-05
-2.61753791787942e-05
-3.93785216908737e-05
-3.61443773986962e-05
-2.86006489951208e-05
-3.59200341723284e-05
-2.99667899901703e-05
-3.01524732203185e-05
-3.37184887902301e-05
-4.08450360864302e-05
-2.86180204713709e-05
-3.85936222647086e-05
-1.18119582936517e-05
-3.85736467491517e-05
-4.95894882769899e-05
-2.53216912049756e-05
-2.72581352274609e-05
-5.93977659239726e-05
-4.14082627144799e-05
-2.08623488814298e-05
-2.58426283754694e-05
-2.60583075748082e-05
-2.42778217855612e-05
-2.42240623155057e-05
3.09668435274214e-06
-3.14291290421194e-05
-3.02912190426291e-05
-3.80849470236519e-05
-1.24195832572243e-05
1.81167289131273e-06
-3.38234601890644e-05
-2.61087907176956e-05
-4.00157195800649e-05
-3.04362071814356e-05
-3.9884054554549e-05
-2.46625928733992e-05
-3.04983114001154e-05
-3.02147986827829e-05
-3.40521334895434e-05
-1.7782053636735e-05
-4.59698647798731e-05
-5.43431949168785e-05
-4.42561206225625e-05
-1.83070592229465e-05
-2.11298065645904e-05
-6.11493627123997e-05
-4.66254051538944e-05
-3.26205946783055e-05
-4.39010011787568e-05
-3.29301018196562e-05
-5.27696109578754e-05
-3.43588197976491e-05
-3.79159142254133e-06
5.57908794924836e-06
-6.09677621215711e-05
-4.89175734833048e-05
-3.66654904035005e-05
-3.73638617248806e-05
-2.92378309762064e-05
4.17277648812893e-07
-7.17508526719009e-05
-1.23739372183123e-05
-3.81054767574301e-05
-5.26863797003424e-05
-2.76225142552135e-05
-2.74068752310167e-05
-3.98571912044035e-05
-2.46478176553448e-05
-1.25051075487167e-05
-1.50901902576835e-05
7.67944835899086e-06
-6.89274344317812e-05
-3.1913760555061e-05
-1.19763939315549e-05
-1.58451929799847e-05
-3.37868600923835e-05
-4.08676799442638e-05
-3.86420124435895e-05
-1.0386441202323e-06
-1.39403590939548e-05
-2.18543741068261e-05
-5.35111276932366e-05
-2.92054936160328e-05
-2.860243546355e-05
-4.7065539025074e-05
-3.29315971627779e-05
-6.00173805659476e-05
-3.87365379355656e-05
-3.25108688037086e-05
-2.75024513168246e-05
-1.85301183463625e-05
-2.45042902447871e-05
-2.3170858876297e-05
-1.07196042085992e-05
-5.90683942299498e-05
-6.27377452197939e-05
-2.74181351505749e-05
-3.27219075488516e-05
-3.3313919705809e-05
-4.19576390539898e-05
-3.92984833563089e-05
-1.56894966654629e-05
-5.79454966810545e-05
-2.45375589617363e-05
-2.03751361431529e-05
-1.91347479585767e-05
-2.21001404173593e-05
-3.99528175138406e-05
8.70674440855162e-06
-1.3280170668834e-05
-5.29893149868388e-05
-4.21490742313902e-05
-3.14204522833623e-05
-3.2879841947937e-05
-4.41581104982195e-05
-2.17528191308593e-05
-1.27691328742385e-05
-1.06669261621037e-05
-1.14999672463329e-05
-5.43662839908721e-06
-1.25123398397841e-05
-2.64073167279478e-05
-2.57113812660296e-06
-2.34850809691415e-05
-3.01618529354562e-05
-2.89956874688272e-05
-4.66718028798793e-06
-3.47373716768704e-05
-3.30433982389506e-05
-2.86955304239986e-05
-1.40297830585922e-05
-4.36329939504557e-06
-2.3862800873642e-05
-5.16584591390068e-05
-3.84657470961025e-05
-1.94751762272621e-05
-2.46765413227255e-05
-1.67607695167206e-05
-2.96858141463151e-05
-2.85936023721524e-05
6.04023858327026e-06
-4.08829109134291e-05
-2.62728086474776e-05
-1.91555495127193e-05
-2.15630745179125e-05
-6.49011085927323e-05
-1.32822703304452e-05
-3.03910634446406e-05
-1.46049468008399e-05
-3.74747327784441e-05
-2.16067969989902e-05
-2.42279355001009e-05
-4.11531040869975e-05
-4.07170782782778e-05
-1.47868663966401e-05
-2.31509566596581e-05
-3.38918200161672e-05
-9.09110818432881e-06
-3.93818533219406e-05
-1.63177378581278e-05
-5.11376874679968e-05
-4.87454003666031e-05
-5.38992895421283e-05
2.21894943970704e-05
-4.40348809113183e-05
-1.46001099568511e-05
-1.01645394459971e-05
-6.51962594877636e-05
-3.26571790385533e-05
-4.04608397429337e-05
-1.45490252280397e-05
-1.78440622589658e-05
4.21066974104243e-06
-6.99808301319328e-06
-1.70355268697547e-05
-3.63292540122199e-05
1.37322810553755e-05
-1.35759757883188e-05
-3.8898659970674e-06
-1.76969982822649e-05
-2.78066204637317e-05
-1.22526618410903e-05
-2.38693535393688e-05
-1.45267656534701e-05
-2.59629495380361e-05
5.31782097784492e-06
-4.53843072931912e-05
-5.51216071984397e-05
-5.27420944421504e-05
-2.1943055540611e-05
-5.38501343928136e-05
-4.44486198939919e-05
-4.56250571545314e-05
-3.38160290784002e-05
-3.32562793733537e-05
-1.7591395901691e-05
-2.28419743310287e-05
-1.54183684131946e-05
-7.21321790341139e-06
-8.93123383983345e-06
-4.54128600747789e-05
-1.83793707980478e-05
-1.92118399512978e-05
-3.31390703010874e-05
-4.05705867318092e-05
-3.77250235734156e-05
-3.22677510923881e-05
-4.44320311879956e-05
-3.15623070214699e-05
-3.88158832538027e-05
-3.55560774360627e-05
-1.38091591745675e-05
-4.59685073554476e-05
-1.02123244683261e-05
-4.77856404684406e-05
-3.10378437741895e-05
-2.51345013006462e-05
-2.15878384885422e-05
-4.64138212272891e-05
-2.87844548220323e-05
-1.76394480390249e-05
-3.66288299920482e-05
-3.27968451435118e-05
-2.77375743170231e-05
-1.44839450091433e-05
-2.0739440719082e-05
-1.62276907023954e-05
-2.08596037754227e-05
-1.79292231423615e-05
-1.99836373143179e-05
-3.47228538697858e-05
-2.12032131753976e-05
-2.28668483566124e-05
-4.58430329035783e-05
-2.45876636175193e-05
-3.31559462827829e-05
-3.96198458652769e-05
-9.03614128373837e-06
-3.93184382343949e-05
-2.66834076966177e-05
-3.35878428670625e-05
-3.95892611555506e-05
-3.352821378717e-05
-5.02994445531403e-05
-3.59004462076338e-05
-6.06392525902045e-05
-6.05203188471391e-05
-1.42155885783497e-05
-2.6544454954884e-05
-4.25822479168535e-05
-5.71088598151256e-05
-5.39986916992206e-05
-2.28460435026631e-05
-5.9831342148054e-05
-2.53515903640663e-05
-2.47436833552614e-05
1.49907948460567e-05
-2.20506930118892e-05
-4.69344969801591e-05
-1.875120311365e-05
-7.80701034349549e-05
-9.60995070033312e-06
-2.81856607240635e-05
-2.72215026718295e-05
-2.68153101272995e-05
-3.14221909668169e-05
-1.47964360033007e-05
-4.05610241155469e-06
-4.10917843968624e-05
-7.96717290158477e-06
-2.70559564283342e-05
-4.21026414257978e-05
-2.07123187273701e-05
-3.9406026723921e-06
-3.96254606081937e-05
3.05650906178516e-06
-4.33383186702812e-05
-2.78283099056285e-05
-2.28238242581159e-05
3.84332016770716e-06
-2.35463674555577e-05
-1.09524510748025e-05
-1.96612412018798e-05
-3.21183729253757e-05
-3.31457839113278e-05
-3.78800545979399e-05
-2.43139983421368e-05
-3.25758484631713e-05
-3.24210479748583e-05
-2.72084939103354e-05
-3.32543481865078e-05
-3.11400471707283e-05
-1.61082189504391e-05
-2.53058594846701e-05
-1.51335971311789e-05
-1.54739486948614e-05
-1.42683609626717e-05
-3.58428261008604e-05
-4.05266182282165e-05
-4.93045346948856e-05
-9.16696361631423e-06
-4.33444376568772e-05
-4.65952318014463e-05
-2.46200666432577e-05
-4.21775301689583e-05
-1.82900406068707e-05
-1.12262576679989e-05
-2.886415985874e-05
-1.30198175616299e-05
-4.46176180029302e-05
-4.1563458922604e-05
-3.27903078166488e-05
-2.02894011960975e-05
-4.22600515211229e-05
-1.80252693493484e-05
-3.93763791713836e-05
-3.88248335628938e-05
-1.790373963703e-05
-5.03767919171566e-05
-3.15456711821281e-05
-2.25631520398718e-05
-2.65176177549712e-05
-5.87787280643731e-05
-1.9103429379202e-05
-4.19703739777821e-05
-1.38454008365505e-05
-2.41484886185048e-05
-2.73802126693081e-05
-2.7502318078679e-05
-4.18744402672081e-05
1.67664188682286e-05
-3.7010510360829e-05
-4.14848674515441e-05
-2.15563728690894e-05
-8.98593012658587e-06
-2.13729597625519e-05
-3.68796493907199e-05
-5.93330881488323e-05
-2.58863355238004e-05
-5.65069081384629e-05
-2.71363900998929e-05
-2.12597850731433e-05
-3.03350328321445e-05
-2.58235786940417e-05
-3.82544094610829e-05
-5.51536437727249e-05
-3.35161318061055e-05
-4.81467221923144e-05
-4.90765289052905e-05
-2.28696472266713e-05
-9.87198539734236e-06
-4.63139015888794e-05
-1.10313548964802e-05
-3.58728812325732e-05
-2.72137442683352e-05
-5.76984285489952e-06
