# Supplementary material for: Research on computational propagation and identification of mine microseismic signals based on deep learning
Source: PLoS One. 2025 Oct 22;20(10):e0334641. doi: 10.1371/journal.pone.0334641 (PMC12543183; doi:10.1371/journal.pone.0334641)
Supplement: S8 Data — (ZIP) [file pone.0334641.s008.zip › 000100900002818.xlsx_0.txt_24.txt.txt]

-1.90584824431138e-05
6.37038361341033e-06
-2.25847409085977e-05
-3.51843721101139e-05
-3.07216078334419e-05
3.29932828462133e-06
-4.03260338526656e-05
-2.0243204634702e-05
-2.06928686081598e-05
-4.75539023565811e-05
-4.51427623466754e-05
-5.4626341100754e-05
-1.98706371892171e-05
-1.44528948091218e-05
-4.11457931731779e-05
5.76495682212422e-06
-1.65432014300666e-05
-4.46007238748864e-05
-3.33286545258912e-05
-5.19271447573699e-05
-5.32537212732929e-05
-3.481797482745e-05
-2.32959657357893e-05
-2.2547295505593e-05
-2.91433464495172e-05
-3.35263652742868e-05
-5.01423546415144e-05
-4.14684303834649e-05
-2.96178136427352e-05
-8.56400117039766e-06
3.92294270299654e-06
-3.67242631595449e-05
1.54713556278782e-05
-2.12077384784462e-05
-1.79922889312334e-05
-3.89033577311086e-05
-4.59756328851263e-05
-1.98910467569611e-05
-1.63526372909888e-05
-1.92423068201122e-05
-3.13039520893574e-05
-4.55077290244942e-05
-3.87245063534505e-05
-3.35354662504121e-05
-3.30071110171479e-05
-2.62851890971596e-05
-2.96861927534782e-05
-1.73436024318997e-05
-1.92859126358528e-05
-6.76220472266394e-05
-5.06078097203385e-06
-2.65569426974325e-05
-4.34986791442182e-05
-2.57544733921751e-05
-2.06186567428913e-05
-1.12438552519725e-05
-4.02240314358011e-05
-1.90419355573853e-05
-3.15139237709449e-05
-5.37271566696996e-05
-2.61990828028299e-05
-2.09231960931261e-06
-7.6459772995545e-06
-5.51240144467833e-05
-1.86723884967404e-05
-4.36357990184885e-05
-1.97148504757272e-05
-2.4617669573189e-05
-6.97452617653016e-05
-2.552017310194e-05
-3.18895720295086e-05
-3.04949935276349e-05
-4.35198743327532e-05
-5.52819830689646e-05
-5.59060067608237e-05
-4.25161385949229e-05
-1.43731233566064e-05
-3.75457555736131e-05
-3.34139076265229e-05
-4.79832390210364e-05
-4.86079679458712e-05
-3.27582474303084e-05
-8.42392609886017e-06
-2.41526466306441e-05
-3.48801365794168e-05
-5.7812878506142e-05
-5.46178335638261e-06
-3.10886727492406e-05
-3.30414900614741e-05
-2.47711462571594e-05
-2.53137024729312e-05
-3.44122359092159e-05
-1.24365480539507e-05
-3.81526333552246e-05
-5.38228801824045e-05
-3.17066358965679e-05
-5.31524754686148e-05
-3.41854958812155e-05
-1.35804452752329e-05
-1.39032054996463e-05
-5.15833835050171e-05
-8.65474810326394e-06
-4.42976838464854e-05
-1.66071775372513e-05
-5.87696521602755e-06
-3.53700013961267e-05
-2.45547050331969e-05
-2.34867728771239e-05
-1.56920579864357e-05
-1.12285025777052e-05
-5.13906823021339e-05
-4.06765125939237e-05
-4.19618864325033e-05
-2.39417647753306e-05
-4.54481406120353e-05
-3.83405395938013e-05
-2.28812338829248e-05
-4.91723725506805e-05
-2.95570101954726e-05
-2.71494891457527e-05
-2.77057097837179e-05
-3.65503605823475e-05
-5.44855490758668e-05
-2.10036588267464e-05
-3.30760118656708e-05
-2.60030980845481e-05
-4.09167931641171e-05
-1.46063558265604e-05
-5.06599911834949e-05
-5.09136425308267e-05
-2.35956902288289e-05
-1.77287060728106e-05
-1.79827628511692e-05
-1.94878789447287e-05
-5.02755749167066e-05
-4.58199717100866e-05
-1.64673508179561e-05
-3.01026206749597e-05
-1.37968078307716e-05
-4.90731456631149e-05
-4.9111783749039e-06
-5.43687523408877e-05
-3.38007437108593e-05
-5.17613844421978e-05
-2.23256087497356e-05
-4.38697137727158e-05
-2.8201082602903e-05
-3.47517744234907e-05
-2.7730424129822e-05
-2.3657246994852e-05
-5.98906179399844e-05
-3.00010137867064e-05
-3.33683993885258e-05
-3.39309182667794e-05
-2.10770805758114e-06
-4.68667267493616e-05
-2.89039044854272e-05
-1.89358730779801e-05
-1.86316034147968e-05
-3.16324104828815e-05
-2.14370046466068e-05
-1.10671789776209e-05
-1.01897428976621e-05
-1.68342479893908e-05
-6.5860838403669e-05
-2.74792783417153e-05
-3.16111696061689e-05
-3.58117498549275e-05
-3.74186021627939e-05
-1.22379225769107e-05
-1.97161564228566e-05
9.73039266556179e-06
-5.61982617868132e-05
-4.60164712344563e-05
-2.70032081342028e-05
-2.84126437947703e-05
-2.07090142973121e-05
-4.71179012919196e-05
-4.29264522955833e-05
-5.89927377621594e-05
-9.74541644210794e-06
-3.05633240086679e-05
-4.15508717076654e-05
-3.62995500547893e-05
-5.62246126511146e-05
-1.42959065814194e-05
8.06124821707453e-06
-4.46582586454562e-05
-1.35113973074012e-05
-2.29264071527362e-05
-4.74250527886964e-05
-2.67337636612773e-05
-5.09259810308649e-05
-3.98110972985718e-05
-3.87834367772015e-05
5.53521858908737e-06
-1.15479408150763e-05
-4.74494402898541e-05
-1.0733934516036e-05
-1.63178631992041e-05
-1.13255755413513e-05
-2.85001824618053e-05
8.04176846063457e-06
-4.70164700330346e-05
-4.23445302094634e-05
-6.84581537531817e-05
-9.87372796214278e-06
-3.01252270091849e-06
-3.04102607107096e-05
-3.33318977800415e-05
-1.20300165224244e-05
-4.50946626700458e-05
-2.55807112048944e-05
-3.08185474368591e-05
-1.25978423982036e-05
-1.64756176870496e-05
-2.89755095692762e-05
-3.52753502176439e-05
-7.23996214174496e-05
-3.40394375854197e-05
-5.09285323888448e-05
-2.29513861046994e-05
-4.13046381478166e-05
-4.04429661479832e-05
-6.05143240735748e-05
4.90245930317689e-07
-2.21061623321968e-05
-4.95615083224775e-05
-2.86131968930099e-05
-7.15800417120522e-05
5.91052686921982e-07
-1.93162916328148e-05
-3.78950579651461e-05
-3.13237844408608e-05
-7.010764699737e-05
-6.30744382402418e-05
-6.23069578255286e-05
-2.02149169561567e-05
-4.33873934617795e-05
-4.04779935486601e-05
-3.16235636061173e-05
-1.35783263407702e-05
-6.43769122316445e-06
-9.77984331478991e-06
-1.58407243338157e-05
-4.01339497233175e-05
-7.58789086740686e-06
-2.09459837744173e-05
6.75511885645299e-06
-1.91574417914409e-05
-1.40478436622089e-05
-1.98937513857077e-05
-3.35007731361306e-05
-2.50776857309334e-05
-2.71215992259718e-05
-6.29779913267271e-05
-4.0589177825436e-05
-2.91036803659332e-05
-3.69912186817162e-05
-2.29845843805895e-05
6.01753279147689e-06
-4.17372891395974e-05
-2.81164452690924e-05
-4.27706521114731e-06
-1.87538273456365e-06
-2.82901211927165e-05
-9.48488623355284e-06
-2.6146172657719e-05
-4.34909890159238e-05
-4.09961647778365e-06
-1.48272279196656e-05
-4.79389420329721e-05
-7.04958569798284e-07
-2.17639706100204e-05
-2.78600703892385e-05
-3.26714146118744e-05
-2.06909229746185e-06
-1.99742140769433e-05
-4.11402991196063e-05
-1.77075003244058e-05
-2.25082780762276e-05
-1.56837537613446e-05
-3.35682705187778e-05
-3.26319426974598e-05
1.18531839109388e-05
-1.5556236025318e-05
-4.99754976794718e-05
-1.46242136570563e-05
-4.79087323316944e-05
-1.48888557937848e-05
-5.13352408287652e-05
-1.20788338341345e-05
-7.92022252650003e-06
-1.0977138338486e-05
-5.76455170913153e-05
1.2689691439589e-05
-5.2212509588425e-06
-4.4822233781601e-05
-3.96143350784091e-05
-4.63354850008005e-05
-2.82872341254124e-05
-3.91458887449459e-06
-1.76889253404994e-05
-3.33430588532331e-05
-1.70979989720152e-05
-4.16925561211167e-05
-3.01619992721953e-05
-4.14510251117617e-05
-4.21060594486858e-05
-4.12775954114322e-05
-2.7216394895353e-05
-1.26081022596153e-05
-2.6671789937793e-05
-1.02504612075291e-05
-2.16955243942454e-05
-3.97214277846195e-06
-4.26061385272641e-05
-3.01396944109302e-05
-4.520848882462e-05
-3.54681434464341e-05
5.07315809822982e-07
-4.74622441212042e-05
-2.05410177619287e-05
7.44868005573927e-07
-2.0167564456795e-05
-1.65297555512003e-05
7.60205160050881e-06
-1.00881773087061e-05
-4.1874523109023e-05
-6.29389356792604e-05
-8.32418151436611e-06
-3.29772323034935e-05
-4.06352256531327e-05
-4.9732369399331e-05
-2.97141349635058e-05
-3.9319036272e-05
-3.680807179033e-05
-3.59637121606726e-05
-4.71191698334739e-05
1.53234929715871e-05
-3.33461208041752e-05
-2.86148800547375e-06
-2.57546927389457e-05
-2.71307214487611e-06
9.70983733923742e-06
-8.90683866137781e-06
-1.76940777707749e-05
-2.50460044882355e-05
-2.05505565249576e-05
-1.66213466223844e-05
-2.3933674084245e-05
-2.48724876138055e-05
-1.61544249080218e-05
-2.88443579127249e-05
-6.61850097249609e-05
1.36545776163891e-05
1.20341494812598e-05
-1.73959758915201e-05
-4.07402485010953e-05
-1.62594940866285e-05
-7.73433599399545e-05
-3.27759569948792e-05
-4.20727294384564e-05
-4.1995407644559e-05
-1.76984263994812e-05
-1.49053971695748e-05
-2.24782941061601e-05
-4.45204989062437e-05
-2.92959021652877e-05
-3.45003942739821e-05
-5.98145181990424e-05
-3.34733582413412e-05
-2.30845365991752e-05
-5.17090495197992e-05
-5.84561494863694e-05
-1.20364897856669e-05
-5.04957695977598e-05
-3.98928654041601e-05
-4.61845419190875e-05
-4.95005879809486e-05
-4.59026675996554e-05
-5.89227231268046e-05
-9.30968165389874e-06
-1.00572004509572e-05
3.10541398600063e-07
-2.74033624956929e-05
-4.1955707129267e-05
-3.56333441073771e-05
-3.95815718104857e-05
-4.55584303178657e-05
-1.26635703823526e-05
-6.09366489824457e-05
-3.87162356724504e-05
-2.29203122275243e-05
-5.56256712053728e-06
-2.48654289115026e-05
-3.40073352972236e-05
-4.57378124808674e-05
-6.30799127158377e-05
-4.3434083810015e-06
-2.16442145178787e-05
-3.24537795413504e-05
-3.53525873465083e-05
-3.32398991610705e-05
-5.10539313297761e-05
-2.3063727649714e-05
-3.61234277530855e-05
-3.51292687925661e-05
-1.4175376138045e-05
-9.81392594343114e-06
-7.89461187286294e-05
-5.91798097246536e-05
-7.61360042214738e-06
-4.41677676981698e-05
-4.60416677401994e-06
-2.99278889072891e-05
-2.3906899242727e-05
-1.94056554392967e-05
-5.54951893299667e-05
-4.2283801256432e-05
-4.67373408225839e-06
-2.48618691257946e-05
-1.42910824184214e-05
-2.72502562763227e-05
-2.34090486561475e-05
-2.75353489018002e-05
-3.23704055931235e-05
-2.45452553005968e-05
-1.41644029413016e-05
-3.02762774963813e-05
-4.37346314147941e-05
-5.77678024545826e-05
-3.1187888615761e-05
-1.64794607004223e-05
-1.75770553467468e-05
-5.04622012425745e-05
-4.10809407821369e-05
-4.67796563407259e-06
-4.57349215203e-05
-3.99777615130871e-05
-4.01110704686873e-05
-2.09864063619387e-05
-2.48250894232085e-05
-1.26831594561787e-05
7.33686079832492e-06
-1.45203185150649e-05
-2.13976233085127e-06
-1.44402776020503e-05
-6.11109341063279e-06
-3.09840419639932e-06
-1.52597165268576e-05
-7.72807734526832e-06
-1.63761708458775e-05
-5.23419934796761e-05
-3.32632780209776e-05
6.53663247832616e-06
-2.70174363739331e-05
-4.80274621805968e-05
-5.25488915426693e-05
-1.04913480249138e-05
-2.92681754522922e-05
-3.64461377072485e-05
-4.12408957161062e-05
-1.35808782784457e-06
-4.55474775746621e-05
-6.67951320461102e-06
-3.4689482251629e-05
-3.43476383599606e-05
-3.74204308733409e-05
-2.94088772430179e-05
-6.52425265494137e-06
-3.37035564131505e-05
-6.4709110963202e-05
-2.71666385743224e-05
-8.37850182925302e-06
-3.54404878435354e-05
-1.15625373713829e-05
-2.51058999429286e-05
-3.77438984206389e-05
-3.895112077576e-05
-8.18859030826267e-05
-3.30419783883988e-05
-9.12171528288605e-06
-3.14647950891581e-05
-1.20091857287365e-05
-2.28491075228657e-07
-5.10418156327233e-05
-3.11266476577507e-05
-5.78480574707655e-05
-2.76002974384479e-05
-1.04954319925429e-05
-3.94846191817458e-05
-3.16167861523044e-05
-2.58691270457935e-05
-1.71770883322098e-05
-2.76181710209034e-05
1.80049408489154e-05
-2.10447698370859e-05
-4.1121359080889e-05
-2.9520958779935e-05
-5.28136995980668e-05
-5.10824765887788e-07
-2.17433105575589e-05
-2.32288017069663e-05
-1.06372065801587e-05
-3.61455853278394e-05
-3.98026875468188e-05
-3.70955660130699e-05
-4.44014145117497e-05
-3.99442028754183e-05
-4.89026292588382e-05
-3.53273982223038e-05
-2.19130646365149e-05
-3.24338956254302e-05
-6.81876109953864e-05
-3.34724650782313e-05
-4.79866058153825e-05
3.00202706439128e-06
-3.27278813832233e-05
-1.29118724611144e-05
9.81668265151443e-07
-9.25137929938929e-06
-2.08022348550703e-05
-1.14685396622843e-05
-2.61402388317852e-05
-5.92421088986023e-05
-4.82233847856131e-05
-1.93182938558617e-05
5.09100694564206e-07
-3.89176047961575e-05
-3.34142788573327e-05
-4.69141492692505e-05
-6.77526255622962e-06
-1.135682076265e-05
-6.01974914623782e-05
-4.59065249928059e-05
-6.88230883365091e-06
-2.02063762264495e-05
-2.1978976309841e-05
6.08118679334175e-06
-2.47521746330277e-05
-3.41618232709232e-06
-6.16944646446623e-05
-4.53946952940353e-05
5.03269116393953e-06
-4.63934718771383e-05
-1.62172396709966e-05
-3.06699355734885e-05
-6.08123985576787e-05
-3.75197142703753e-05
-4.09687355114622e-05
-1.58839115881901e-05
-3.20877478865171e-05
4.15586190303501e-06
-3.83986566798352e-05
-1.3834743203845e-05
-4.23338422270082e-07
-3.21135077711962e-05
-5.6831757917864e-05
-8.53579617085273e-05
2.14399406039054e-05
-4.16616517721875e-05
-2.67747978403117e-05
-6.52367190751645e-05
-1.20331021181808e-05
-4.19840636752143e-05
-2.70095524318972e-05
-5.96777731858198e-05
-6.87108079334617e-05
-1.38317920368597e-05
-4.50094563210078e-05
-6.54180957398601e-05
-3.26685664637984e-05
-3.93446544487068e-05
-6.42024264080126e-05
-1.93326190826368e-05
-9.3213940465333e-06
-4.244654767842e-05
-3.56281035871106e-05
-2.77836878864076e-05
-1.54926440168239e-05
-5.02386415207462e-05
-2.62076212432358e-05
-4.535817471042e-05
-2.58312317261665e-05
-3.23502623939039e-05
-3.8491540642735e-05
-5.53184944147638e-05
-3.5804426335286e-05
-3.98762443754482e-05
-2.07371837115643e-05
1.18622935202633e-05
-3.17460567754197e-05
-1.06403134335872e-06
-3.47575588193788e-05
-1.1678598390194e-05
-2.7440695261832e-05
-3.15897278310077e-05
-2.8549819648898e-05
-2.03131071429526e-05
-4.01069197442031e-05
-4.9879640031087e-05
-3.99652290373532e-05
-4.26206544705922e-05
1.19259365380146e-05
-2.22774255885825e-05
-3.32385658714362e-05
-1.13485047410455e-05
-5.3047916331698e-05
-1.83600105199523e-05
-1.31546352598551e-05
-4.74126261266044e-05
-3.59306693181521e-05
-3.48430142844692e-05
-3.22311844569417e-05
-4.17518794299072e-05
-1.70343861108439e-05
-6.89502414769891e-05
-2.44780062211623e-05
-2.12268966668848e-05
-4.45421113695917e-05
-3.45513005918779e-05
-2.80745225039191e-05
-1.0070357155409e-05
-4.78209530977192e-05
-5.32343107266377e-05
-4.87820582115357e-05
-3.212063772574e-05
-1.18726299559254e-05
-5.55744552349618e-05
-4.72696328411485e-05
-1.06200713888294e-05
1.23402832513132e-05
-2.33091293092088e-05
-3.04884921045461e-05
-1.11977486372478e-05
-3.06157520882389e-05
-3.81756130800806e-05
-1.21357006237577e-05
-4.463325929377e-05
-2.75400463718864e-05
-5.56680931981544e-05
-3.02266772533618e-05
-2.14273310493643e-05
-1.55724032173259e-05
-2.0555710166701e-05
-1.60016909167148e-06
4.4491062834751e-06
-2.04419993965961e-05
-4.60479081318461e-05
-2.76720693892927e-05
-2.47730159255723e-05
-4.83393212088299e-05
-2.4585011344848e-05
-2.41054096390786e-05
1.40389357260518e-05
-6.12797068769859e-06
-1.2949222570712e-05
-1.35059936376121e-05
-4.23279800486613e-05
-1.80744884238924e-05
-3.09340425732532e-05
-1.37362892325658e-05
-4.83217984049449e-05
-3.51709311978853e-05
-4.66743974003591e-05
-1.26865223034055e-05
-4.68957889679467e-05
-3.93657359982912e-05
-6.36205391319589e-05
-1.10981566256069e-05
-1.1337637109157e-05
-3.08790535934187e-05
-2.22212683873457e-05
-4.1817591547182e-05
-3.15705237524123e-05
-1.06960109173447e-05
-1.25542947696833e-05
-5.53537943588516e-06
-4.73162432988975e-05
-3.93057823567471e-05
-4.21066695686409e-05
-1.74446023450266e-05
-5.28531958228963e-05
-4.81209535971702e-05
-2.9707537465141e-05
-2.03827214333642e-05
-2.51098910247336e-05
-5.21735514206789e-05
-1.25452074372835e-05
-6.42187856863332e-05
-4.74168235478634e-05
-4.67083930714818e-05
-3.84304302863513e-05
-1.91975835833251e-05
-5.18590133787424e-05
-3.43749071072366e-05
4.3299656139184e-06
-2.20995129200335e-05
-3.67911844495508e-05
-3.91539751920722e-05
-4.76253365796714e-05
-2.41978133186749e-05
-2.04445815835944e-05
-3.98794366220646e-05
-1.62401489449199e-05
-2.18583687870595e-05
-2.19766909030173e-05
-2.20309162674603e-05
-4.10414571713349e-05
-1.64835359422863e-05
-3.66052451297592e-05
-3.12089154156866e-05
-5.44752062906514e-05
-4.63061028369978e-05
-2.42919111153787e-05
-6.63480913483776e-05
-2.24778043865637e-05
-2.19550138818517e-05
-1.91831819813604e-05
-4.82867096605496e-05
-4.98621595345245e-05
-1.77579316033391e-05
-1.49717355872161e-05
-1.86137003915069e-05
-3.52753869934036e-05
-2.97279924819454e-05
-2.0144049223937e-05
-4.82200248371474e-05
-4.19860421520946e-05
-4.72425935955248e-05
-4.90697305421768e-05
-4.52518062585263e-05
-5.53789071879908e-05
-3.99323742726363e-05
-3.24452503990327e-05
-5.26141960082575e-05
-1.44612769493151e-05
-1.17071251471295e-05
-3.21959724584609e-05
-2.49912205269372e-05
1.21173952147263e-05
-1.26099467019283e-05
-5.66379540989288e-05
-3.30451067877595e-05
-5.30761393048626e-05
-4.7248030435936e-05
-2.15143266820076e-05
-3.86354006631569e-05
-2.49758226056798e-05
-4.99650223192524e-05
8.17982486345295e-06
-2.31499430493611e-05
-4.23709486549051e-05
-2.8817469931425e-05
-1.13651665381741e-05
-1.65104310238974e-05
-2.19843391627874e-05
-3.10967870328801e-05
-3.33512250675953e-05
-1.38361349518195e-05
-2.946435520724e-05
-9.09973324886239e-06
-5.51191889723689e-05
-3.52737092582034e-05
-7.35278453401894e-06
-1.4835929433424e-05
-4.13579167616501e-05
-2.82545794374939e-05
-5.60733604063835e-05
-3.10282262681818e-05
-2.22040938636411e-05
-4.23539794239192e-05
-3.37263269143989e-05
-1.62551942846684e-05
-4.37520699497355e-05
-2.962526813677e-05
-1.97981053350622e-05
-3.50596132904389e-05
-5.43057934769761e-05
-1.25216926562335e-05
-8.31201804394131e-05
-4.35694947761771e-05
-5.34980241350417e-05
-2.58326939711585e-05
-8.20025416210927e-07
-4.32833470360763e-05
-8.84229121784995e-07
-3.96030077591258e-05
-5.29212993723168e-05
-1.08912355381413e-05
-2.88701659879014e-05
-6.47944714551693e-06
-2.99552914013162e-05
-1.28957604524017e-05
-3.02639781033869e-05
-4.09503621581416e-05
-1.27692795238284e-05
-6.31701226211712e-05
-2.01323706092687e-06
-6.75685597065866e-06
-3.02771805702569e-05
-3.1451190413652e-06
-3.27697982664777e-05
-3.23172687714043e-05
-4.37950843340792e-05
-2.89829803017575e-06
-8.83751895450011e-06
-1.98305409548205e-05
3.46813213377199e-06
1.22422893160852e-06
-4.71490459589795e-05
-2.43526284874409e-05
2.27199607031235e-05
-5.17727159989909e-05
-2.19478104226781e-05
-2.16662568276407e-05
-2.41000438608335e-05
-5.59208930633496e-05
-4.07577047073009e-05
-4.23823304327697e-05
-3.13784710357731e-05
-5.06732713824274e-05
-1.45364936854942e-05
-1.87316907821735e-05
-1.3967187963487e-05
-3.62413584080421e-05
-2.1222942038876e-05
-6.24331545062762e-06
-4.97189469448806e-05
-8.49288213582793e-06
-1.72694692689833e-05
-3.77388382613272e-05
-6.67885591714151e-05
-3.19291087388345e-05
-4.6181447826547e-05
-3.77968324583522e-05
-3.60311363392521e-05
-7.57000597833401e-06
-3.55837896866213e-05
-3.18638245774248e-05
-2.18690335069733e-05
-2.380690287743e-05
-2.03765589310642e-05
-1.94264235759273e-05
-7.5946682977391e-05
-2.42018349999591e-05
-2.43798792249924e-05
-2.37225214408409e-05
-1.88232881760011e-06
-3.41167544840309e-05
-5.04272112383429e-05
-3.40569645367714e-05
-6.86886155038818e-05
-1.63541191636296e-05
2.4210060483543e-06
-2.91963849953935e-05
-2.44200028164476e-05
-3.41251189887345e-05
1.79379313938545e-07
-1.57542903970721e-05
2.26585504874004e-06
-3.3512578911746e-05
-4.62821131982308e-05
-4.96053956349969e-05
-7.32919212878528e-05
-4.47468992120512e-05
-2.03313313132549e-05
-2.8374519908576e-05
-2.34194665910882e-05
-2.77147944063887e-05
-4.35394229162617e-05
-2.81253443576322e-05
-2.23606862046357e-05
-2.71793980863047e-05
-4.53611197775157e-05
-2.12103972976779e-05
-3.78651232570287e-05
-5.50554062198301e-05
-3.86697265629483e-05
-3.63824721868406e-05
-3.76721456978793e-05
7.26630458308204e-06
-3.19130840945895e-05
8.35958627114926e-06
-3.59075663589207e-05
-1.31021311492806e-05
-3.49498228056049e-05
-2.98617472604597e-06
-1.95345555582899e-05
-8.58221537063896e-06
2.43933897412948e-06
1.15160722946177e-05
-3.94507407757456e-05
-3.67428897708237e-05
-4.52804143224172e-05
-2.78838405872413e-05
-2.49785670020237e-05
-2.43381565187699e-05
-3.11170493611671e-05
-2.19838989848922e-05
-2.69993702173221e-05
-1.71479603092892e-05
-3.4775035468493e-05
-2.31883517991625e-05
-2.33077135308856e-05
-1.96180132349216e-05
-4.66522719435103e-05
1.55495252255699e-05
-2.24733042052809e-05
-2.07395456955269e-05
-9.86484987263307e-06
-9.32897737941579e-06
-1.93091469363028e-05
-1.66955000743156e-05
-1.66888278901547e-05
-1.30399448956426e-05
-2.96118573140718e-05
-2.77142432102006e-05
-3.07894872340926e-05
-2.88619458387247e-05
-1.24966363294605e-05
-4.06963639089237e-05
-5.97224505660988e-05
-4.7566370728378e-05
-3.0387429316837e-05
-1.41585019230538e-06
-3.44931677585351e-05
-2.61942258603338e-05
1.6375405114253e-06
-4.99838002733479e-05
-1.84816441721367e-05
-1.97019976856155e-05
-5.85535699961604e-05
-2.81353541664751e-05
-3.7144251258292e-05
-2.51474495538358e-05
-1.08779400342766e-05
-4.22744927381855e-05
-4.33361133924251e-05
-3.40472733920442e-05
-2.36404216481219e-05
-2.57624290774302e-05
-2.46933225376622e-05
-2.41753458382595e-05
-2.85941201885991e-05
-3.74432386208552e-05
-5.62116302855344e-05
-4.37956632486834e-05
-2.76200303523514e-05
-4.36764401892962e-05
-4.11475066755072e-05
-6.37898915528255e-05
-4.25075615802774e-05
-4.31244372019997e-05
-6.47455146124782e-05
-8.79272719291509e-06
-2.70093499801433e-05
-2.94554699667048e-05
-4.00176026645626e-05
-2.37349275977543e-05
-8.76492630569623e-06
-6.11216484864434e-05
-3.98393227499585e-05
-5.00074882519517e-05
-2.77141694312471e-05
-2.00516549838405e-05
-4.32673302019496e-05
-4.57348047669244e-06
-2.29217679559967e-05
-3.58401277582568e-05
-3.76001088897923e-05
-4.05910865530339e-05
-2.50219059015985e-05
-3.3662640090002e-05
2.72618163933579e-06
-1.64852404038818e-05
1.29282700704176e-06
-3.48649197551276e-05
-2.03361313075321e-06
-3.26415213977876e-05
-5.14456089322143e-05
-1.04164860629385e-05
-5.64280752119257e-05
-3.0792635304682e-05
-2.071103719155e-05
-4.02160827155909e-05
-5.70805070453982e-05
-5.1401491268491e-05
-3.04916465217296e-05
-1.41172459633688e-05
-2.56067723435434e-05
-3.4404314476873e-05
-4.74226417749144e-05
-2.7086877671968e-05
-4.43089641370992e-05
-1.6945077685752e-05
-2.48433904548186e-05
-6.44380190459184e-05
-2.99055568855811e-05
-3.07551089499428e-05
-4.2799989135098e-05
-4.40425233989205e-05
-3.83445151353546e-05
-1.81914871142672e-05
-2.67487570263722e-05
-3.14702154445845e-05
-1.22816758562348e-05
-3.54461762045547e-05
-1.02703268637935e-05
-4.38370223255676e-05
-3.13062531827346e-05
-3.20175572486128e-05
-2.56255821690993e-05
-3.13006889720339e-05
-1.38256347272936e-05
-3.93938524866519e-05
-3.77042367401837e-05
-3.4607512807067e-05
-3.17992883452685e-05
-5.26271770608012e-05
-4.48247860311334e-05
-9.5372195506968e-06
-4.68485297423863e-05
-1.6409826085306e-05
-4.86371523172472e-06
-9.94419855331115e-06
-4.43360390449953e-05
-2.11076753756894e-05
-3.57229012318822e-05
-5.14636299152633e-05
-1.81047893049303e-05
-2.90412917922009e-05
-3.74683644572037e-05
-2.40504240531243e-05
-3.70826086137125e-05
-5.39800057829051e-05
-3.3254722632334e-05
-4.99115623650739e-06
-4.96363322552916e-06
-1.55612104900949e-05
1.84985442113866e-06
-5.73478236629945e-05
-4.65967778639066e-05
-6.59003641410276e-06
-6.92151404873013e-06
-4.53168505964112e-05
-2.49229430567349e-05
3.16693894404737e-06
-4.23845819263912e-05
-3.38804425492332e-05
-4.08409457164648e-05
4.31919861097725e-06
-4.87660934458702e-05
-2.00486333861392e-05
-3.04014384059946e-05
-2.62821451025038e-05
-1.18804992265221e-05
-3.33231152582341e-05
-2.432207106285e-05
-4.89540175131366e-05
-1.70425142130546e-05
-4.94716234540644e-06
-3.25196632683576e-05
-3.82415896601906e-05
-3.39375354052653e-05
-1.06956000103188e-05
-1.431626963529e-05
-3.46069768699779e-06
-3.81201161394113e-05
-3.87375001122535e-05
-5.46904134939434e-05
-4.27755556929991e-05
-2.74220341475406e-05
-3.32953988483538e-05
-5.78388546333158e-05
-3.55734552697955e-05
1.14078096258206e-05
-1.69338109570008e-05
2.51626951600791e-07
-3.3371353347929e-05
-2.05453618098312e-06
-6.90913777916151e-05
-2.3271909423361e-05
-2.23808161171743e-05
-4.52498141960121e-05
-2.88936154992912e-05
-1.67804266534651e-05
-1.98131251895882e-05
-5.32034744013325e-05
-2.1516885479688e-05
-3.92785188645048e-05
-1.82951899035092e-05
-3.03782578023039e-05
-1.98243186875928e-05
-8.85367087232669e-06
-4.87574115514562e-06
-1.51422063315938e-05
-3.00266758391399e-05
-1.77158041202061e-05
1.36665822044689e-06
2.08073912948333e-06
-1.32583606989777e-05
-1.60559527274437e-05
-3.49664463718915e-05
-5.1963687870914e-06
-7.92971678626026e-06
-2.55542641388209e-05
-1.62973733915845e-05
-2.38338226854517e-05
-6.08072236623178e-05
-4.26672315671854e-05
-4.12011360440505e-05
-4.42977588616889e-05
-1.08204765062014e-05
-4.80150298100051e-05
-1.0490010035271e-05
-4.94089011960615e-05
-2.06533837303844e-05
-3.25386070255887e-05
-1.85558070220145e-06
-3.12174237074869e-05
-5.78638941889046e-05
-4.12460946070088e-05
-1.26072852237398e-05
-1.06669601774804e-05
-1.80643121906824e-05
-4.30997629481274e-05
-4.17103794248903e-05
-7.22627866443157e-05
-4.65330462236791e-05
-5.10968342597327e-05
-4.12009978810099e-05
-1.84206012415975e-05
-3.81096427748418e-06
-3.09917049129157e-05
2.83251602370633e-06
-3.40095703105893e-05
-3.50771030210988e-05
-2.82842746413196e-05
-5.70406957831496e-05
-4.24069597175946e-05
-1.23831167924401e-05
-4.94252443214246e-05
-5.20383096618145e-05
-4.64756553555825e-05
-5.21911244189441e-05
-6.81299633148695e-06
-3.95837042380686e-05
-5.66189351114605e-05
-3.80619490081597e-05
-3.26536503356665e-05
-5.14589386349259e-05
-5.09499839102979e-05
-1.02621231719917e-05
-6.8947836988148e-05
1.2981601142081e-05
-1.61192345629219e-05
-3.74942814328039e-05
-2.2648402681292e-05
-1.64075900756754e-05
-1.57579507207011e-05
-6.09566505897057e-05
-1.82464149817236e-05
-3.45193365312348e-05
-2.93664059345139e-05
-2.24281568830459e-05
-4.72383500042649e-05
-5.48497855703136e-05
-3.93183319895894e-05
-1.37345949068443e-05
-3.60116222778606e-05
1.52147788769313e-05
-2.41532160165494e-05
-2.30144236654383e-05
2.05801090441939e-05
-1.38403763028433e-05
-3.36474991396076e-05
-4.19421703551659e-05
-1.86851499633978e-05
4.92017001472061e-06
-1.79168846351247e-05
-3.998236690509e-05
-3.19562667033742e-05
-2.25511197865188e-05
-1.26081004820607e-08
4.88415461241364e-07
-1.83572941557446e-05
-3.10661747317887e-05
-2.03753725155871e-05
9.55777949151106e-06
-3.77989155981356e-05
-3.64363471677498e-05
-3.19668990193291e-05
-1.92394893388596e-05
-5.08602223931196e-05
-2.58823595234937e-05
-3.29648286581596e-05
-4.04034103948778e-05
-3.34902163682217e-05
-4.56815442971442e-05
-4.92738904833779e-05
-4.69394047488816e-05
-1.6170736406344e-05
-4.11768836740994e-05
-3.09156661842389e-05
-3.59664507177459e-05
-1.51649455139994e-05
-5.62065311341192e-05
-6.93038363969846e-05
-7.96656803493802e-06
-4.60232883110348e-05
8.22390559014169e-07
-3.10087006599196e-05
-3.33532296852304e-05
-1.90920072981735e-05
-1.35715497002936e-05
-3.68958859164148e-05
-1.9510812338243e-05
-5.98027398957813e-05
-2.88551073054237e-05
-5.32427251205313e-05
-2.54884895900833e-05
-1.27073957502496e-05
-4.59732751220027e-05
-4.36490706139248e-05
-1.77408163290513e-05
-2.88356131914369e-05
-3.80869703338545e-05
-1.58033717882352e-05
-2.40213067198744e-05
-4.20106378635621e-05
-3.44038006015008e-05
-1.98715793665382e-05
-1.62059242692569e-05
-3.50770156180561e-05
-1.88473174186054e-07
-3.23196833834651e-05
-2.03796105316366e-06
-2.24968755517161e-06
-4.39994173146751e-05
-2.74818431510527e-05
-1.99412751174091e-05
-1.72887969781827e-05
-2.14320558317023e-05
9.97123569147113e-08
-1.93208905357374e-05
-7.14818148074174e-06
-2.56231654399833e-05
-4.02121004366851e-05
-2.72934884660023e-05
-2.6519934450119e-05
-2.57302717200806e-05
-3.52546359639126e-05
-5.53765477064454e-05
-1.19197948764472e-05
-5.48134511777672e-06
-3.96470380839486e-05
-6.46421047820253e-05
-2.75025449514234e-05
4.37656103732639e-07
-2.52937840071059e-05
-4.05046049466224e-05
-3.51641328537327e-05
-4.01277158976879e-05
-2.07964285392633e-05
-4.68904191022882e-06
-1.1678812851706e-05
-3.33922059921952e-05
-5.86488708362194e-05
-2.98663771511557e-05
-3.34223813057242e-05
-3.26404261780468e-05
-1.76594685980524e-05
-3.66497741135282e-05
-1.00292843946459e-05
-4.00664378471474e-05
-2.89835969843311e-05
-3.00119925637514e-05
-3.65856269481005e-05
-3.12227838239795e-05
-4.33940352096844e-05
-3.185353403417e-05
-2.34519466569101e-05
-3.53209475861612e-05
-1.9591792847015e-05
-8.40646272792439e-06
-1.03015417147061e-05
-2.03073816788705e-05
-1.41376361391136e-05
-3.60715086733859e-05
5.91130289592975e-06
-2.49699745995024e-05
-6.13065724486778e-05
-3.70222749722727e-05
4.00324831623253e-06
-2.59190685854453e-05
-6.74379165547028e-05
-6.64127617276355e-05
-3.73868209483851e-05
-2.98178073229519e-05
-2.49031788241094e-05
-2.13155971009701e-05
-3.80648193614634e-05
-4.28247676798038e-05
-5.48060242376559e-05
-2.50752304246885e-05
-4.48654927632593e-05
-2.50145646028041e-05
-4.37989369871084e-05
-2.97436823329921e-05
-1.94594750668751e-05
-3.34617235335412e-05
-1.2184977034142e-05
-3.59304728515303e-05
-4.20818230836309e-05
-2.88541695756642e-05
-4.82991722712401e-05
-6.70427068081205e-06
-2.87082115098036e-05
-5.29773619538776e-06
-2.90052872681674e-05
-2.46979725829112e-05
-6.11374322237475e-06
-4.76728571253884e-05
-3.16263922808483e-05
-2.25745225346019e-05
-2.96281203912775e-05
-2.62150020241208e-05
-1.62692156681988e-05
-2.35549376310712e-05
-1.57260422880978e-05
-2.71515585759665e-05
-1.36890104198424e-05
-4.051804797103e-05
-3.19336908256651e-05
-3.15083574529574e-05
-7.19639187482767e-06
-2.49053882242017e-05
-5.18627997699297e-05
9.08817301858485e-06
-4.85001731848143e-05
-4.33402746416834e-05
-1.81271571486819e-05
-1.94920617815357e-05
-2.78697920298603e-05
-5.87249516738197e-05
-4.62578253346709e-05
-5.64077807736089e-05
-8.96445014193369e-06
-5.01342314667693e-05
-1.31484848959819e-05
-1.82732974417366e-05
-3.05636686102602e-05
-2.54587024710056e-05
-1.93530895606528e-05
-1.71983627633827e-05
-1.44178671502127e-05
-6.7427671020046e-05
8.75553198606594e-07
-5.39036966850673e-05
-4.75934272730288e-05
-4.26825272844195e-05
-2.16526522808118e-05
-5.21679755605424e-05
-2.99087299945874e-05
-4.85536975603965e-05
-2.28490777707905e-05
-1.57704244597295e-05
-1.29200034830007e-05
-3.40422514316113e-05
-4.70420351778676e-05
-8.44698571255508e-06
-4.90605507659304e-05
-2.2320461520163e-05
-1.26279710492421e-05
-1.4646037417324e-05
-1.85459561949e-05
-4.41047582311166e-06
-2.64748242771367e-05
-2.85987435540501e-06
-1.91045384801785e-05
-4.07794035673884e-05
-1.95124006110251e-05
-5.43328690053982e-06
-1.51289944054354e-05
-1.45920473316161e-05
-2.82546187490014e-05
-3.13826491473105e-05
-3.27175809009466e-05
-3.05213713612592e-05
-3.26085985101262e-05
-2.15242618626004e-05
-8.80365929982717e-06
-2.93714614938384e-05
-2.5354742318907e-05
-5.96554844565337e-05
-4.89106672131623e-05
-2.0133124004194e-06
-1.7653639360541e-05
-4.68290295986049e-05
-8.91679369313109e-06
-3.08880981201661e-05
-4.58874307356959e-05
-2.10442237951899e-05
-3.87473571995204e-05
-1.89010298870835e-05
-2.01978635784818e-06
-3.56385018987108e-05
-3.32415638155935e-05
-5.74054931631977e-05
9.9340271250181e-07
-6.48748508556937e-05
1.93563830833641e-05
-2.14901620040534e-05
-1.49398672614281e-05
-1.5054601145827e-05
-2.59614841189958e-05
-4.5055689915726e-05
-1.0273087432662e-05
-1.67808400654092e-05
-1.68310262139639e-05
-3.50400150609755e-05
-1.61722596710328e-05
-3.24828990282854e-05
-3.26326412021779e-05
-2.65024969484525e-06
-2.71800604706163e-05
6.08430643112072e-06
-4.55780777707042e-05
-3.35317587401237e-05
-4.47589322038772e-05
-4.6624350145733e-05
-3.47014329336789e-05
-3.00959748810083e-05
-3.5725025462815e-05
-3.36807708318377e-05
-4.84410039530954e-05
-4.5503763007507e-05
-1.22191394631417e-05
-2.5364526197365e-05
-3.95408093825572e-05
-2.16388501754868e-05
-4.37332907549681e-05
-3.61628155542314e-05
-2.18986926540217e-05
-2.70474975448596e-05
-2.54463926816345e-05
-4.34679997129374e-05
-2.6126246363987e-05
-1.08898429256353e-05
-3.04300827675887e-05
4.03429762413715e-06
-5.44578042906306e-05
-3.73610958487784e-05
-3.65698396916229e-05
-5.74877444886594e-07
-3.57493750431861e-05
-4.42894159883289e-05
-5.03417430807922e-05
-1.38333237205098e-05
-1.67099373478319e-05
-5.05234913656416e-05
-4.81073496193208e-05
-2.94744586484854e-05
-3.21903040349955e-05
-3.34871178322177e-05
-3.21037339581985e-06
-5.35282058083496e-05
-4.20949350514982e-06
-3.30668733404511e-05
-1.84605944243911e-06
-8.58686778349841e-06
-3.53030631394175e-05
-5.1947245101297e-06
-5.8880842840365e-05
-3.3600762607293e-05
-3.33848456464851e-05
-2.44708501625973e-05
-7.62995243452199e-05
-3.03032717652336e-05
-6.45453506531898e-06
-4.24391810741965e-05
-1.95196133713459e-05
-2.90875621645097e-05
-4.28356716668294e-05
-1.32113863614035e-05
-6.26289323278883e-05
-4.74919400418284e-05
-3.20823985207935e-05
-5.30338924151093e-05
4.27828243572837e-06
-6.25601268830772e-05
-2.36794937313278e-05
-2.89933478970515e-05
1.91032422579552e-06
-4.5325573671211e-05
-5.43550206815357e-05
-1.14983426726866e-05
-3.8938824633774e-05
-2.43084195195942e-05
-2.23395624738706e-05
-1.20073060340255e-05
-2.48535170302026e-06
7.29659872345519e-06
-2.59524786776464e-05
-3.34609579110586e-05
-2.47091435036376e-05
-1.73902295163253e-05
-2.23060422702192e-05
-2.01791458129879e-05
-4.25367654731871e-05
-5.19757866787867e-05
-6.24622089937099e-05
-5.8144551551076e-05
-2.41429376446545e-05
-4.44397025068196e-05
-4.1141642151735e-05
-4.38880315009677e-05
-2.7079383967754e-05
-4.65436634903818e-05
-7.4679149139252e-05
-2.07030619302706e-05
-1.88658711867266e-05
-4.9595773404309e-06
-3.84481037052909e-05
-1.24924247323331e-05
-2.34820386132237e-05
-3.9791184076463e-05
-2.04459696192734e-05
-3.06153121160496e-05
-2.0438402264526e-06
-8.24536680078829e-06
-2.19861839359009e-05
-2.59024019441902e-05
-4.49152697836959e-05
-2.14695371974808e-05
-2.14261702060349e-05
-2.18795005947387e-05
-1.87586863240205e-05
-4.20123828860485e-05
-4.11673287757882e-05
-3.23679241312848e-05
-6.0036552232806e-05
-3.15435419873726e-05
-8.90639977084857e-06
-5.08995919554845e-05
-4.9362304383822e-05
-1.56934758074201e-05
-2.35493349978709e-05
-2.56934975876106e-05
-2.44804063622504e-05
-3.93753776587574e-05
-4.16171997425895e-05
-1.28064279228609e-05
-3.1232206249252e-05
-7.80639131218606e-05
-3.25652330396263e-05
-2.90568146110658e-05
-2.31978565452464e-05
-4.82645640791283e-05
-1.59526755680898e-05
-5.07764213479184e-05
-6.6882979444753e-06
-4.30749210759664e-05
-2.35106925916157e-05
-2.5251892887144e-05
-6.00931496144183e-05
-1.7700796216654e-05
-2.46255187823801e-05
-5.49339737504767e-05
-2.92261244119908e-05
-2.55717870133798e-05
-1.90688911498015e-05
-3.39894743585863e-05
-3.51898870866125e-05
-4.48265053192085e-05
-4.07201732389682e-05
-5.53699789238213e-05
-4.87499581812801e-05
-2.90080444442255e-05
-4.98161182315057e-05
-1.14118575180583e-05
-3.50610867113933e-05
-5.14234127926358e-05
-3.22729513243492e-05
-3.29912021518195e-05
-2.90125919778504e-05
-2.9884741412209e-05
-3.23460350769193e-05
-8.94413360101789e-06
-2.20151755260428e-05
-4.13097989312758e-05
-4.2373164611755e-05
-5.06566124156299e-05
-2.70509360991552e-06
-2.52476220799309e-05
-2.48435214584603e-05
-3.58103733972498e-05
-2.09934230516472e-05
-4.2540085548948e-05
-1.70149209700662e-05
-2.53012303741552e-05
-1.35076959326529e-05
-2.19422269346819e-05
-6.69552030712005e-05
-2.43334019746485e-05
-3.78651861756311e-05
-2.89842086667323e-05
-3.81155127973052e-05
-2.90875999422484e-05
-7.80820406820114e-06
1.8440804098959e-06
1.04311670110102e-05
-2.58979252007023e-05
-4.51932963909971e-05
-3.01911942507539e-05
-2.11353977049143e-05
-5.46666698763218e-05
-1.45100462940414e-05
-2.76375205798015e-05
-3.37267927566433e-05
-3.99575756431431e-05
-2.74410883534316e-05
-1.0038614454924e-05
-3.41243689089101e-05
-3.94237929244205e-05
-3.87748318500184e-05
-3.83065451310585e-05
-2.26285679469666e-05
-3.06723979430468e-05
-2.27443402423712e-05
5.12158084730337e-06
-2.66776865202712e-05
-1.82918994799233e-05
-3.28365794079903e-05
-4.44498284980093e-05
-4.70729121614769e-05
-5.09995141802186e-05
-1.52260731826669e-05
-5.22032711570949e-05
-1.22023290013509e-05
-3.18092994723594e-05
-1.5487305713647e-05
-2.51090206446721e-05
-6.48111316782704e-05
-1.83232991680634e-05
-2.92847340035973e-05
-2.20179937403738e-05
-4.946926864308e-05
-1.75288171247434e-05
-4.20652018874206e-05
-1.15422680153361e-05
-2.14670349365652e-05
-1.97379563985728e-05
-4.57319137423817e-05
-6.34165409441803e-06
-3.5945498430459e-05
-3.72976425779505e-05
-2.13870231213904e-05
-2.41055152743194e-05
-2.95747966117174e-05
-1.52882407426923e-05
-1.9435895236303e-05
-4.1686045160473e-05
-2.27823687842665e-05
-2.0230097887571e-05
-2.35216838572926e-05
-1.22487139735327e-05
-1.4408327221906e-05
-1.87503102867105e-05
-4.26418045867769e-05
-2.66940697319495e-06
-3.14117017911995e-05
-3.82408537644597e-05
-1.05365262805438e-05
-2.53564284497877e-05
-5.29883292349656e-05
-3.60066512734388e-05
-4.40364524788071e-05
-5.02551001311077e-05
-2.53448142099901e-05
-5.65960440897721e-05
-7.79919047795525e-06
-3.09762331200536e-05
-3.84940838384349e-05
-5.20820352077416e-05
-4.14744324988165e-05
-6.11973811600935e-08
-1.37812828380511e-05
-5.13305902053268e-05
-2.16784510792923e-05
-1.37078487339074e-05
-5.5296128101273e-05
-3.47799703347885e-05
-7.66903613388676e-06
-7.4096680654053e-05
-4.57761681482893e-05
-6.00053469107334e-06
-2.97600421030315e-06
-2.49553189461165e-05
-4.09475122092625e-06
-3.80838239177009e-05
-3.72359182126051e-05
-3.22563167440125e-05
-2.08415125535363e-05
-3.93523183947291e-05
-2.26872544476798e-05
-4.33123359490011e-05
-7.23962737468962e-07
-5.69562176124916e-05
-9.46481145814244e-06
-6.27689995368147e-06
-4.70699600207328e-05
-1.66078987407495e-05
-1.77291557220685e-05
-3.58990177045448e-05
-1.77853246602612e-05
-3.18638460893688e-05
-1.97848811386737e-05
-4.21182058104606e-05
-5.15910817817541e-05
-1.27538554572461e-05
-7.17298492972868e-06
-3.92959417115828e-05
-5.38979759498073e-05
-3.86072289831871e-05
-3.13300723926232e-05
-3.3237792309532e-05
-5.85024454647144e-05
-4.2113756111578e-05
-2.55903470428674e-05
-3.81372164643345e-05
-2.49189802307936e-05
-2.43000505717415e-05
-4.57924838298116e-05
-5.09853587527965e-05
-1.2610363254073e-05
-5.86561256900111e-05
-4.56326078515492e-06
-2.28094407542053e-05
-1.10355115659927e-05
-3.77971028273513e-05
-2.34400089009562e-05
-3.00561399180526e-05
-1.3974857474076e-05
6.77954608991248e-06
-2.1949440297758e-05
-5.45953184735308e-05
-4.04991446783486e-05
-7.42616747966639e-06
-1.53309863852427e-05
-5.63817894835509e-05
3.42528355625756e-06
-2.81506322675886e-05
-2.44344313746379e-05
-2.43160979901438e-05
-2.56888860201342e-05
-1.89063303169995e-05
-3.05313546432462e-05
-4.34497038421152e-05
-4.46733589207802e-05
-2.60361099188209e-05
-6.22310741241853e-06
-5.12370936640102e-05
-1.95518844027901e-05
-2.83482022326476e-05
-9.79470706408906e-06
-3.21807466682429e-05
-2.32971360333745e-05
-3.99705654356274e-05
-3.93629874548724e-05
-1.00825647097772e-05
-1.55487704812535e-06
-2.69931886759863e-05
-5.58283527389736e-05
-4.99300023587746e-06
-1.49079268529155e-05
-1.47741078792676e-05
-1.16791687526437e-05
-2.97804075255697e-05
-1.88100040203042e-05
-4.41543579193158e-05
-4.38740307823901e-05
-6.79634550301921e-05
1.10935995947504e-05
-3.71987033562252e-05
-3.47515061609763e-05
-5.58234876661132e-05
-1.22820628826914e-06
-1.29437586247585e-05
-2.29938141285657e-05
-1.62222572249458e-05
-3.79713746533226e-05
-4.00634867095782e-05
-3.37870092773359e-05
-3.60426419805375e-05
-1.27587095636674e-05
-2.70793552719593e-05
-1.21612553138023e-05
-1.51930581890725e-05
-2.45972104005985e-05
-5.16801464681886e-05
-2.91267643042943e-05
-1.67958361598801e-05
-3.09487859971591e-05
-5.22672765104668e-05
-2.08276565892888e-05
-2.78325034124947e-05
-5.27063216172063e-06
-1.00551893580429e-05
-2.56371215029479e-06
-1.88130993610027e-05
-2.87249523463311e-05
-1.33962139890619e-05
-1.42711841071315e-05
-2.26373448963058e-05
-2.57060417605614e-05
-1.498492654142e-05
-3.04233209021855e-05
-3.83742866366877e-05
-4.13759061078603e-05
-5.04890659136094e-05
-3.75138667443793e-05
-2.33675905600258e-05
-8.51080725772722e-05
-2.03127950085704e-05
-3.76829800965383e-05
7.51129189118439e-06
-3.84508546168643e-05
-4.8044538317848e-05
-4.99670860017144e-05
-5.05971637051505e-05
-3.56349583392033e-05
-7.07785430332181e-06
-8.10797653534996e-06
-3.03451393390979e-05
-3.82746863072597e-05
-2.26003418591453e-05
-5.65548669386912e-05
-3.59251510022507e-05
-2.28673362655767e-05
-6.09299643532155e-05
1.17458338816782e-05
-4.01178329358561e-05
-3.8019879654206e-08
-4.82991989101717e-06
-2.33016989327911e-05
-4.56507629634206e-05
-2.53853314906093e-05
-2.16451511987221e-05
-4.94466074779944e-05
1.41535686673425e-06
-2.34426297879033e-05
-6.61490398409701e-05
-5.15416283370027e-05
-5.44848602239301e-05
-4.42051987619906e-05
-5.48959299344942e-05
-3.06773429314227e-05
4.03158750872195e-06
-3.77186215668522e-05
-3.77533463357405e-05
-3.61330518003126e-05
-3.84802674385022e-05
-4.09262343877366e-05
-2.55591260882719e-05
-1.6172382981209e-05
-4.23333061574409e-05
-4.29125436875265e-05
-5.71508559564364e-05
-4.63209405815035e-05
-2.40996272131872e-05
-3.63319476016467e-05
-1.13717816153822e-05
-3.36072434580813e-06
-3.13374522384909e-05
2.21504850750443e-05
-4.69418533992697e-05
-4.51505335480081e-05
-2.87629015284177e-05
-3.08039732695168e-05
-2.89509710155572e-05
-5.69147959476127e-05
-3.40307992539024e-05
-2.92986691232651e-05
-1.55133736359955e-05
-3.17359131903487e-05
-2.55327653572716e-05
-2.33027380583935e-05
-2.37260669511448e-06
-3.93444978022193e-05
-7.41340912713118e-05
-9.13683983027522e-06
-2.47151700738452e-05
-2.1874291722983e-05
-2.06127703164874e-05
-2.81457928985043e-05
-2.94713563418649e-05
-4.65509446271168e-05
-2.58577068446639e-05
-1.53221206043232e-05
-3.3729564004228e-06
-3.9671509917058e-05
-5.42700615878134e-05
-4.33470184969824e-05
-3.95987886029408e-05
-3.40492897115039e-05
-2.8537029319083e-05
-1.66849904653027e-05
-2.59697902550818e-05
-3.5074172542682e-05
-5.6832768397116e-05
-9.28821066596481e-06
-2.65295659092697e-05
-2.65242513353847e-05
-2.70000103824434e-06
-1.17404545573761e-05
-3.1096198068782e-05
-5.1420540039645e-05
-6.56903374962263e-05
2.7828889539794e-07
-6.63790243139242e-05
-4.18490520361357e-05
-1.6065468222553e-05
-3.02031376014757e-05
-4.99827403634112e-05
-5.98711433282265e-05
-7.42562783211605e-05
-3.43640849098893e-05
-1.8047609311976e-07
1.01519422913896e-06
-1.41526432077328e-05
-1.62062107510346e-05
-3.07742079726718e-05
-7.00725468008582e-05
-1.77018036411867e-05
-4.88580004639141e-05
-2.98599950716764e-05
-3.51835074681331e-05
-5.37623124252831e-05
-2.89022254650904e-05
-1.13862982857655e-05
-6.78154257258945e-05
-4.70375731096527e-05
-1.94365474016815e-05
-4.93057716216417e-05
2.96635785097187e-06
-1.68627892036677e-05
-1.26957714180512e-05
-3.1253397699121e-05
-2.59265810546573e-05
-3.74926892345932e-05
-1.93436633343192e-05
-6.67421056759454e-05
-3.02870698626602e-05
-2.69515052248641e-05
-4.12356815637531e-05
-3.63953309389429e-05
-2.4750659142116e-05
-2.36600948513182e-05
-3.60989072956519e-05
-4.34897626443926e-05
-5.20395600912806e-05
-1.70414419654587e-05
-1.2181845992474e-05
-1.16484178708129e-05
-3.03560294910835e-05
-1.39906392897336e-05
-3.63603625972131e-05
-3.43169475392434e-05
-3.4129221764652e-05
-3.93006994267934e-05
-4.66998084617927e-05
-4.85469042133176e-05
-5.37370118895961e-05
-7.40029705087957e-06
-4.19363175799993e-05
-4.09315007287449e-05
-1.99730982036497e-05
-1.74084926974965e-05
-2.16429659093246e-05
-4.41632076713038e-05
-5.71715831225798e-06
-2.86852604515525e-05
-3.32858322538996e-05
-4.94155707339426e-05
-1.6539921718792e-05
-1.91585823632593e-05
-6.19780573309072e-06
-4.01369501062019e-05
-4.16395156010499e-05
-1.3730858563531e-06
-3.9403468487568e-05
-4.56248815688183e-05
-2.50787398925477e-05
5.48208423085726e-06
9.53072256119696e-06
-1.84119783962106e-05
-3.17902701669555e-05
-4.52986280520825e-05
-1.24423442012015e-05
-9.49480758801107e-06
-2.25972763984189e-05
-3.9802372036469e-05
-1.30760716483615e-05
-3.62563695838188e-05
-1.99364812683489e-05
-1.66203064973922e-05
-1.09928632874228e-05
-4.00312573503043e-05
-4.99390434163949e-05
-4.19579655072598e-05
-6.08385470867198e-06
-3.23471087653653e-05
-2.78930903997463e-05
-2.58929222965316e-05
-2.3054456215984e-05
-3.37577988260917e-05
-5.29043946546161e-05
-3.84190689605583e-05
-4.69588334443773e-05
-3.0944093053975e-05
-4.9206838255424e-06
-5.68077169084687e-06
-1.59623736896345e-05
-2.39697358968138e-05
-1.97879592314479e-05
-3.58300752749379e-05
-1.64887836499885e-05
-4.13669525727327e-05
-2.0812953931403e-05
-5.93088374614394e-05
-4.58918352969615e-05
-1.33083943703983e-05
-3.01612899806306e-05
-3.45816787541708e-05
-2.02526607766877e-05
-3.70616237544594e-05
-4.85571931845562e-05
-4.27445810352995e-05
-6.60283986971393e-06
-3.04890705116343e-05
-7.34326123477411e-05
-3.07599817686532e-05
-1.019840591077e-05
-2.2965163924899e-05
-2.4448241539312e-05
-1.62816965878658e-05
6.38426798561246e-06
-2.39960440381002e-05
-4.17899679781511e-05
-2.24565945759345e-05
-1.58212985072144e-05
-2.59683134712537e-05
-3.45903750726049e-05
-4.60344869785092e-05
-2.97788745364024e-05
-5.38410001763538e-05
1.04948295131633e-06
-2.54899796935356e-05
-3.87982758124136e-05
1.07868909650469e-05
-1.89907843117242e-05
-5.67989520710452e-05
-4.39567694894188e-05
-1.92437558631242e-05
-2.39402865251649e-05
-2.66403697013099e-05
-5.66396176510144e-06
-1.93364524284799e-05
-2.55383287978075e-05
-4.58914559511508e-05
-3.9217288112882e-05
-3.34338273637553e-05
-2.02564882895283e-05
8.96446342138053e-06
-9.70064598527697e-06
-5.62629780755333e-06
-4.68046944372019e-05
-2.59936098491421e-05
-3.55578764195571e-05
-4.06680075218434e-05
-2.95445457287462e-05
-2.22589528505939e-05
-5.0444588305732e-05
-9.70013836193328e-06
-3.18390248288131e-05
-4.78764910391653e-05
-1.49641874703567e-05
-3.10798123322658e-05
-5.49770231459322e-05
-3.80587009836727e-05
-3.29446241866533e-05
-2.84307650491069e-05
-6.696441298793e-05
-3.90658061786257e-05
-1.41355111271686e-05
-1.61405986810163e-05
-3.737912489159e-05
-5.9646672045731e-05
-3.44100950046615e-05
1.38821406992972e-07
-7.30571703794863e-06
-3.39213916580169e-05
-1.44278117232395e-05
-3.72942230602131e-05
-3.19761382177581e-05
-3.32963755007296e-05
-2.52750436946567e-05
-1.29922582860158e-05
-7.65279262987712e-05
4.39244047460952e-06
-2.43643657109839e-05
-6.30243900956688e-06
-4.25200263619568e-05
-4.43347272150457e-05
-3.28085315734828e-05
-3.61347342258973e-05
-5.02923043623306e-05
-1.99192054281169e-05
-4.60059107474724e-05
-4.71122140590746e-05
-4.74804112729597e-05
-1.42703909270696e-05
-1.48795040156108e-05
-5.35121929704814e-05
-2.17076239744541e-05
-5.68814256693179e-05
-7.09750493919198e-06
-2.52133586412313e-05
-1.68460541592726e-05
-1.76156999054289e-05
-3.66727939513867e-05
5.83941773863871e-06
-4.09498162922944e-05
-4.10482709255475e-05
-6.60161347153994e-06
-3.39002862075007e-05
-7.03150652254271e-05
-2.76156182146836e-05
-1.08403610501289e-05
-1.18135829385084e-05
-5.20980015914092e-05
-1.23018950983458e-05
-1.29011146504722e-05
-7.36074854061994e-06
-1.36285666393672e-05
-3.90015259673976e-05
-4.73528192875475e-05
-5.21781015351815e-05
-5.17702947003836e-05
3.9768675760439e-06
-4.30487024803813e-05
-2.07745424442908e-05
-2.30400109163902e-05
-3.92856354564907e-05
8.95287847010444e-06
-5.1452349523966e-06
-2.90695715426532e-05
3.31659216858949e-06
-6.81780566347716e-05
-3.6311224788842e-05
-8.74463218285294e-06
-3.80645542603286e-05
-3.45421436269546e-05
-2.57892001051981e-05
-6.54526297203716e-05
-5.69153476665381e-06
-2.46395796857525e-05
9.89142296385348e-07
-2.38939335715298e-05
-1.53455374767143e-06
-3.45341096365713e-05
-4.5949388819296e-05
-3.66945697820453e-05
-5.79801778901367e-05
-1.39043227326009e-05
-2.59248279844098e-05
-2.63156419133128e-05
-3.53158246724107e-05
-3.12294458344416e-05
-2.28995728261883e-05
-3.29100527653915e-05
-2.86701695843161e-06
-2.54656712515617e-06
-4.30441296452781e-05
-3.27883111446832e-05
-1.07770004673161e-05
-2.7014140039636e-05
-2.2010080584751e-05
-4.57061496665593e-05
-1.6555878429817e-05
8.81338209976617e-07
7.07773287602632e-06
-5.26120288027113e-05
-4.20012386225121e-05
-3.31074919687612e-05
-2.39358154633178e-05
-3.21849900120257e-05
-1.89478663212654e-05
-6.11547824408628e-05
-5.24617705295427e-05
-3.35080148280975e-05
-3.05695443871558e-05
-4.48870246096569e-05
-3.91111577768665e-05
-5.84323179388367e-06
-3.69155267028088e-05
-1.54579426113639e-05
-1.96045709158568e-05
-2.9229579958197e-05
-3.35324807010768e-05
-1.82663778922987e-06
-4.13250502120849e-05
-3.90904201418199e-05
-5.25070774703479e-05
-2.11728062667458e-05
-1.5774819258042e-05
-4.41409970016442e-05
-2.70636359365738e-05
-4.14534752583158e-05
5.91004585160041e-06
-4.82485212424174e-05
-4.55771302635458e-05
-4.33764776154499e-05
-1.74487997452097e-05
-2.5060820507823e-05
-5.52316409164384e-05
-4.32717385556311e-05
-2.61450527219099e-05
-3.43189844170328e-05
-1.71878444686344e-05
-1.97909913378786e-05
-4.85063922411978e-05
-5.56205269256628e-05
-3.11534234169204e-05
-4.15601547564167e-05
-4.65511502656755e-05
-4.09819535435462e-05
-4.61957549952502e-05
-1.82165640982935e-05
-4.55618905749705e-05
-3.06159758384746e-05
-3.47692866441824e-05
-4.09910195357675e-05
-4.40824162998543e-05
-3.13151859327745e-05
-5.17780821572073e-05
-2.94682458656243e-05
-3.53595912445896e-05
-1.52171426755019e-05
-3.53575849681256e-05
-1.92668260704351e-05
-2.48779582949973e-05
-5.33471677290125e-05
-1.29816825776486e-05
-4.00930690024902e-05
-1.36984350646588e-05
-4.5255990777528e-05
-5.43026268912089e-05
-2.31816830888722e-05
-2.310443719395e-05
5.02639107981709e-07
-1.50439494240676e-05
-4.11065721512355e-05
-3.73153896942286e-05
-3.208819859434e-05
-2.45867714964711e-05
-2.16095362064402e-05
-2.98212681738762e-05
-1.1351109490966e-05
-3.68457743351432e-05
-4.76681332002235e-05
-2.58504862521221e-05
-3.8934459351099e-05
-5.93670969764504e-05
-2.14308349562676e-05
-2.02363645022857e-06
-2.574093905657e-05
-1.16407370036493e-06
-3.94428069445351e-05
-2.74417167571941e-05
-3.90734209006878e-05
-1.04367889119469e-05
-3.96671115965526e-05
-4.5287125973475e-05
-8.42809141303862e-06
-2.80975273608834e-05
-1.79288367476173e-05
-2.24112564471365e-05
-4.8430151484879e-05
-5.89625879414102e-06
-2.01852821994724e-05
-1.25785760592195e-05
-5.44575670600563e-05
-6.23780128679108e-06
-5.44685344830777e-05
-6.38215477832715e-05
-1.09683069979225e-05
-1.95291107244499e-05
-6.68064245993813e-05
-4.09780002770326e-05
-2.82953378225768e-05
-2.83753463781701e-05
-4.19651882128532e-05
-3.62024205089491e-05
-5.12408323366513e-05
-4.24990980146957e-05
-2.13440897903002e-05
-2.42749488059101e-05
-3.20158209437665e-05
-3.1766481458689e-05
-3.54312733957028e-05
-2.57816335897934e-05
-5.06176683814913e-05
-4.02976825409687e-05
-2.10827406243854e-05
1.48091355608977e-05
-3.30839543011317e-05
-2.4546101663909e-05
-3.48046461370897e-06
-2.17700495157522e-05
-4.51034228345465e-05
-8.95857331159182e-06
-2.62784354274322e-05
-1.36880888786576e-05
-2.25105670296306e-05
4.70195760535486e-06
-1.67648712680894e-05
-2.41030180136874e-05
1.4507211923975e-06
-4.38724203272062e-05
-5.08847568465887e-05
-6.19459189354519e-06
-1.34821209544345e-05
-2.83721677595958e-05
-4.0711186059059e-05
-2.97554676645104e-05
-2.94041587089706e-05
-3.80140686863221e-05
-2.03726607471305e-05
-2.30949817418872e-05
-1.3098547295203e-05
-3.66827759690977e-05
-3.06016367844812e-05
-2.63510618633124e-05
-3.48794623213737e-05
-3.24590335150045e-05
-2.44056343468333e-05
-3.39936452810392e-05
-3.48019732311145e-05
-6.93528361117863e-06
-5.68002160834541e-05
2.7396187509255e-06
-1.14574863293804e-05
-2.7097516254293e-05
8.16489628516382e-06
-5.3377978218684e-05
-1.71364424463271e-05
-1.02382308267493e-05
-3.38088276130351e-05
-1.07297478197028e-05
-6.57636721408632e-05
1.47854135919286e-05
-2.01483516952029e-05
-7.81636732211812e-06
-4.30044204743381e-05
-5.55414617944534e-05
-1.96596237755376e-05
-7.2186659832646e-05
-4.0515181245497e-05
-4.34698647599931e-05
-3.67678775217537e-05
-1.84315345429294e-05
-1.32850094060922e-05
-3.22962855482293e-05
-4.75963091065705e-05
-1.43682133170054e-05
-2.62391488191726e-05
-2.09268753548023e-05
-1.9433224997792e-05
-2.85291144006443e-05
-2.59183068480715e-05
-1.31422659584656e-05
-7.77968025093841e-06
-3.14298157283087e-05
-7.86683069746255e-06
-3.70263053743301e-05
-1.75527365570154e-05
-2.76855814452643e-05
-2.1204717738952e-05
-3.39320960024728e-05
-6.14915371125144e-06
-7.74423865314863e-05
-2.95331457632786e-05
-4.99336456679529e-05
-2.90514402919904e-05
-8.85596023556329e-06
-5.48542717081378e-05
-1.24289108698536e-05
-4.03577432537108e-05
-4.12299641955942e-05
-4.68295925095904e-05
-4.8754379433483e-05
-6.19563505616759e-05
-4.60120951831284e-05
-2.74097520562597e-05
-2.78492628024976e-05
-3.65221151247616e-05
-3.88591891571403e-05
-6.83378719786556e-06
-2.1552435620694e-05
-3.94820327742268e-05
-2.20347081906604e-05
-1.09265289115528e-05
-1.17614901703212e-05
2.02452921614191e-05
-3.93073238734655e-05
5.15357460783937e-06
-2.52513887107179e-05
-3.64611583771352e-05
-3.3950347889606e-05
-4.13085385710417e-05
-2.54534632630349e-05
-1.98353166542163e-05
-2.02501643260003e-05
-2.58256527654965e-05
-2.1513635859436e-05
-2.51571877057705e-05
-1.78079263364512e-05
-2.70430774076389e-05
-4.53477813311228e-05
-3.56543608818872e-05
-3.34844280990791e-05
-2.25544260758595e-05
-3.86014273786252e-05
-2.9484317333988e-05
-3.80601723392278e-05
-4.73577852069331e-05
-1.01894250218772e-05
1.22297021114118e-06
-4.6289453621534e-05
-5.06225854113853e-06
-2.14823096556107e-05
4.73736124893901e-06
-4.86634764522613e-05
-3.00153774743e-05
-2.99340294749795e-05
-3.29608700140693e-05
-1.15639307301392e-05
-1.07590657598587e-05
-7.38597713920199e-05
-1.90650486738723e-05
-8.06092926120457e-06
-7.17248176368642e-06
-5.25445727991904e-05
-4.16892906941857e-05
-2.82371944414289e-05
-1.500884710949e-05
-9.41571784162023e-05
-6.9422020376387e-05
-4.59249727025463e-05
-2.39733988872281e-05
-1.7962992606766e-05
-1.04351334947298e-05
-1.39407707077597e-05
-4.99702784517016e-05
-2.17808295436053e-05
-5.13001668134551e-05
2.20396929212085e-06
-3.19681053323677e-05
-2.83754416636225e-05
8.34660861450439e-06
-3.18550582436399e-05
-3.55562425237488e-05
-2.81656000787892e-05
-4.47598589364114e-06
-2.24542403244679e-05
-4.09412563851908e-05
-3.43106710602993e-05
-4.70554508864154e-05
-5.54734560541228e-05
-3.30593562027191e-05
-3.4354573095868e-05
-5.9619747949591e-07
-4.6560620537426e-05
-4.47317444843826e-05
-4.6023294731287e-05
-5.83406949219837e-06
-2.80973355578659e-05
-7.33375809579769e-06
-3.47819271439282e-05
-1.82993509264104e-05
-2.51952560737135e-05
-1.8181953739945e-05
-4.60693836796527e-06
-3.11669789657179e-05
-5.14214802161724e-05
-4.1309516546661e-05
-3.27164852441997e-05
-4.29976054604905e-05
-1.32219513231608e-05
-2.43870246247113e-05
-1.05431626363197e-05
-9.10970209693837e-06
-4.2933356920521e-05
-4.23005097253645e-05
-6.27701010748718e-06
-2.65762386661508e-05
-2.57687633496004e-05
-2.97604371509087e-05
-2.01397164634539e-05
-2.12724325559645e-05
-1.01661254173057e-05
-3.95254721379669e-05
-2.97681876143493e-05
-4.48509348840448e-05
-3.48932377419334e-05
-1.61205072006513e-05
-2.21002499022466e-05
-1.92708222086935e-05
-3.6406598779396e-05
-4.98467700598956e-05
-3.83175504356541e-05
-2.79878440850932e-05
-9.05073258249621e-06
-3.66515741700918e-05
-2.26478972976628e-05
-2.79503230597608e-05
-2.0174653173598e-05
-1.76130078562897e-05
-2.62182098326527e-05
-1.17711946034308e-05
-2.62310131756619e-06
-5.75838337349431e-05
-4.7972990003987e-05
-2.05859726582245e-05
-2.80586218329502e-05
-2.51016478121018e-05
-3.74773592431068e-05
-4.22983500010125e-05
-5.38053062187954e-05
-1.10607304209025e-05
-1.77157202645818e-05
-4.74514574987181e-05
1.63400759755885e-05
-6.00945635666545e-05
-3.15021554432998e-05
-5.8318953979042e-05
-3.69181688759287e-05
-3.49888752630434e-06
-3.25797627287246e-05
-3.68641019568069e-05
-4.61937134906518e-05
-2.6721649337438e-05
-3.50238560776367e-05
-3.15285512863893e-05
-1.81960604195275e-06
-2.40836881041306e-05
-2.2251918517738e-05
-3.49398873330381e-05
-4.04395861476474e-05
-4.5417043742624e-05
-3.62052435250925e-05
-1.93668305806655e-05
-2.18229051829403e-05
-6.21010389470354e-05
-5.66738565400729e-05
-1.97483154698979e-05
-2.2472830850981e-05
-3.49649630975197e-05
-2.25767794786853e-05
-3.44172711328757e-05
-2.95903217015087e-05
-1.33950311766357e-05
-2.78516448165359e-06
-4.14450507556794e-05
-5.15652817633192e-05
-5.72231630043121e-05
-1.09072966615142e-05
-5.5367191146418e-05
-1.98397836698521e-05
-3.07682471953357e-05
-8.25084349117318e-05
-2.85796429642378e-05
-2.62308277457714e-05
1.27777378526595e-05
3.42059581082896e-06
-4.58547987227394e-06
-5.0261446410177e-05
-2.68098378495119e-05
-2.68286861778659e-05
-3.04438565127408e-05
-4.25586324975792e-05
-3.25899861362938e-05
-4.63186670297233e-05
-4.68305247655832e-05
-5.70706005666297e-05
-5.33670958645753e-05
-1.25498602332482e-05
-3.69949715443701e-05
-3.53906447298551e-05
-6.53702687526802e-05
-9.97824084733621e-06
-2.10812811808163e-05
-2.21000633886612e-05
-4.53469023083951e-05
-4.45675129656393e-05
-3.95611124259455e-05
-3.64065959257698e-05
-2.27464832453006e-05
-5.42185091026424e-05
-7.84214878476305e-06
-3.19217722295612e-05
-4.90568623126429e-05
-6.15779232701166e-06
-2.68990216313936e-05
-5.16366230284421e-05
-2.89804433125599e-05
-1.67684374307368e-05
-1.50219991765725e-05
-2.16904931867965e-05
-1.06330918037174e-05
-4.62648581390806e-05
-3.63077055715336e-05
-2.19167013707528e-05
-1.2713296886356e-05
-2.15978390073768e-05
-2.89595050930191e-05
-6.68679805167402e-06
-1.33697900792444e-05
-6.05733285303621e-05
-4.74203607394138e-05
-7.69308075255306e-06
-4.23853644473801e-05
-4.30049106410861e-05
-5.50953712586965e-05
-3.75976575148792e-05
-2.38465692976801e-05
-9.75663881833966e-06
-3.01979648657851e-05
-3.49294053659919e-05
-2.6722876915369e-05
-5.60927213603513e-05
-1.83700302128596e-05
-2.37308519548957e-05
-3.30288927175949e-05
-6.90817164827526e-07
-5.31240103414554e-06
-1.6967828025063e-06
-6.76820219017616e-05
-2.68756195145e-05
1.50914571725173e-05
-1.08647853269087e-05
-2.84495388786704e-05
-4.89763367018424e-05
-4.30747768982853e-05
-2.75174929477275e-05
-1.45803687346362e-05
-3.56012405319313e-05
-1.19745631643566e-05
-9.57188741921135e-06
-3.55594298410761e-05
-2.49145138151554e-05
-3.07618408437812e-05
-5.00401709620054e-05
-4.8789428601881e-05
-3.32411374391251e-05
-4.92998785974056e-05
-4.10224862264061e-06
-5.09947923133548e-05
-5.55059913910945e-06
-4.12788732337946e-06
-2.67501496625908e-05
-3.65640372228968e-05
-3.43486077139909e-05
-2.22405130425329e-05
-4.22939566077236e-05
-5.43436650196632e-05
-3.39398467065001e-05
-1.91572033745525e-05
-5.40123343180848e-06
-4.46908260601685e-05
-4.27649866424027e-05
-1.47695851900772e-05
-8.2294703081469e-06
-7.60943556093871e-06
-4.19892865476431e-05
-3.28564951714562e-05
-7.50901536800687e-05
-6.70714130178852e-06
-1.08838211950468e-05
-4.17194552737136e-06
1.58696399975704e-06
-3.16624955651232e-05
-2.26235207034524e-05
-7.39906351789123e-06
-3.40219415180368e-05
-7.16298203771852e-05
-3.86306299706174e-05
-2.72763992506533e-05
-4.25271077768758e-05
-4.55083884960641e-05
-1.58264699958848e-05
-3.70712647261428e-05
-6.56336506852724e-06
-2.61134207159036e-06
-2.42602996291073e-05
-5.46734885487071e-05
-3.07583273856091e-05
-1.11742124881841e-05
-3.01666366274574e-05
-1.42121316297389e-05
-1.7335326791547e-05
-3.47704700525688e-05
-5.50405783750916e-05
-6.64529218697634e-05
-2.11690284930986e-05
-3.41143396409606e-05
-4.43539093924117e-05
-2.19381799568774e-05
5.18161858668936e-06
-3.59104825517019e-05
-5.90322546783518e-05
-8.03999263045386e-05
-2.05567977326467e-05
3.19469881310664e-07
-1.18111417789254e-05
-1.66355610879778e-05
-2.38758870374767e-05
-4.13005270949777e-06
-1.44189653252801e-05
-5.9112344252048e-05
2.54839979128884e-08
-6.12668023144295e-06
-1.41846973790324e-05
-2.08346500741532e-05
-4.91646003261728e-05
-5.41106260313061e-05
4.59855908502466e-06
1.31608436487632e-06
-1.03613512454579e-05
-3.64605886828012e-05
-5.61782986643169e-05
-7.65987110807144e-06
-1.93247500296445e-05
-2.49023084997611e-05
-9.70301057679837e-06
-2.50108081838633e-05
-3.38315752201788e-05
-2.13411049010158e-05
-4.57621793763684e-05
-2.93038166023668e-05
-7.70654562888375e-05
-6.21818728008555e-05
-6.06226126073846e-08
-5.40122481889782e-05
-2.00578194212838e-05
-5.38433531948722e-05
2.30010343765675e-06
-4.48207242587809e-05
-1.97916666426602e-05
-1.36045439458607e-05
-4.66726633002048e-06
-1.26205666323216e-05
-3.63854503478049e-05
-4.7648790901868e-05
-4.34915985159915e-05
-8.37614356478853e-06
-4.66087096747041e-05
-4.99651688056806e-05
-2.82805429728591e-05
-2.50910345499216e-05
-5.11399689754368e-05
-3.6110047501979e-05
-2.8506332873344e-05
-5.53625138902309e-05
-4.72075723900135e-05
-3.09841957088353e-05
-2.42300283820698e-05
-1.18606146893617e-05
-3.73990643292294e-05
-4.75609386520183e-05
-4.42009657666518e-05
-2.05323296345498e-05
7.0602000853564e-06
-3.60416404834504e-05
-1.22474370462253e-05
-2.57820576251141e-05
-2.39344675626858e-05
-1.99845397613509e-05
-5.45107297841034e-05
-2.74191263627131e-05
8.34216144129533e-06
-5.05757170907504e-05
-3.14511992132446e-05
-1.02160587102425e-05
-4.07576422627936e-05
1.22637684014034e-05
-5.25913895808353e-05
-2.50880270997387e-05
-2.38144234886084e-05
-5.93129090651213e-05
-3.3622019198581e-05
-3.22204967905071e-05
-1.18281964492872e-05
-2.40543908548834e-05
-5.33686433757855e-05
-1.64115520394782e-05
3.92106284226636e-06
8.16111103949873e-07
-3.34854553523194e-05
1.2829124726196e-06
-2.86355432587621e-05
-4.30432139239229e-05
-1.56773534609048e-05
-3.37443382941231e-05
-5.12118493666268e-05
-9.31505507394297e-06
-1.72473935505289e-05
-1.31719683587509e-05
-1.59451874413104e-05
-4.33439826995504e-05
-5.34889014566768e-05
-2.62355980464986e-05
-5.86429534801457e-05
-1.84192790268479e-05
-1.53563032917178e-05
-5.02962544562663e-06
-9.98892507059885e-06
-2.30614435687967e-05
-3.47485476924474e-06
-2.25005250324004e-05
-4.26044936037933e-05
-4.42039727060474e-05
-5.65846538416083e-05
-4.05618085646696e-05
-5.79041466417799e-07
7.12434934427565e-06
-4.91219910944311e-05
-1.41991167592422e-05
-1.93528791080987e-05
-3.71129798567525e-05
-1.47912848170393e-05
-3.45829495618562e-05
-3.69894291704325e-05
-2.46736949560997e-05
-2.9272596183498e-05
-4.28034486403577e-05
1.48792767947334e-06
-3.36103669926009e-05
-4.17350284273823e-05
-2.29539898888093e-05
-4.34137956509397e-05
-1.77380600884384e-05
-4.94394661815016e-05
-4.3523355890844e-05
-4.33869449531145e-05
-8.84749659791257e-06
-4.53194239530732e-05
-9.10069512566312e-06
-8.56788463053631e-06
-2.57028664398815e-05
-3.27029850346581e-05
-3.70802039943961e-05
-8.55577058992572e-06
-2.74569231588337e-05
8.7432175785263e-06
-4.38384325752943e-05
-1.73762952875933e-05
-1.15799619773499e-05
-2.15202198246588e-05
-5.863768476518e-05
-2.96050974406258e-05
-3.6325636043287e-05
-4.33980886634294e-05
-3.05493429445007e-05
-3.56992893689667e-05
1.66726810810523e-06
-3.80284627288311e-05
-2.37257421320979e-05
-9.08946972429094e-06
-5.38417477700303e-05
-4.96958613340024e-05
-3.24755416762059e-05
-3.66572092855175e-05
-1.44356237156208e-05
-1.01486753209987e-05
-1.33896041476864e-05
9.07272373405917e-07
-3.83373924528093e-05
-2.33326740687418e-05
-1.25011897102675e-05
-2.76771477097443e-05
-5.06689271106944e-05
-5.01383362701959e-05
-6.4632363281181e-05
-6.24850271635159e-05
-2.47224145112769e-05
-3.17900928438379e-05
-2.81824093532916e-05
-2.45463925240333e-05
4.14137355577534e-07
-5.64012200549565e-05
-2.56975932334835e-05
-8.06464642270521e-05
-4.78645488827546e-05
-4.81760825713389e-05
-1.06873146551691e-05
-2.82092053012963e-05
-4.83088379180488e-05
-3.45291654673654e-05
-5.6485148866204e-05
-6.76754808036294e-05
-7.24381395670538e-06
-1.25074578087862e-05
-4.98877163019056e-05
-1.34534635430617e-05
-2.62663962146548e-05
9.12856949448553e-06
-2.71645734696081e-05
-2.46568196053742e-05
-3.49402556194922e-05
-4.43503284761629e-05
-1.64192554621038e-05
-1.9202332170629e-05
-2.93332156376683e-05
-3.87352487212705e-05
-3.82431728722144e-05
-7.79770192208181e-06
-6.22006364297411e-06
-5.32787351110617e-05
-5.37363168272848e-05
-1.72038132475433e-05
3.79883988015515e-06
-3.43927082835578e-05
-2.44838026404968e-05
-3.23381426544429e-05
-1.60399530986323e-05
-3.38383761920295e-05
-3.16974283197977e-05
-3.26321588855922e-05
-3.86646675882249e-05
-2.17935127332273e-05
8.29813415292187e-06
-2.28103024132416e-05
-1.77188215263651e-05
-1.85549717778403e-05
-8.01213955170816e-06
2.07931645507075e-05
-2.36619656268233e-05
-2.28602156869445e-05
-3.42151996600003e-05
-7.96405573410747e-05
-1.9549558761718e-05
-2.14422821524735e-05
-3.0110556270901e-05
-1.96474714587879e-06
3.12241267569529e-05
-3.70455332076926e-05
-1.87632094225596e-05
-2.47901046491548e-05
3.73890985393998e-06
4.98340300594792e-06
7.24852786497801e-06
-1.17171012776835e-05
-1.13717766656226e-05
-4.90060956772894e-05
-4.33507484406948e-05
-1.29469111026957e-05
-2.70173824737199e-05
-2.56383740375885e-05
-3.38690142723416e-05
-2.19141958585151e-05
-3.34347598566377e-05
-1.76187124129653e-05
-3.11504360945226e-05
-1.27430004543187e-05
-2.82675852231061e-05
1.18444896338532e-05
-4.76390444360271e-05
-4.11775166481607e-05
-4.65689875743015e-05
-3.62035045833077e-05
-4.216743712841e-05
-5.40409989907848e-05
-1.10497222474555e-05
-2.87458290729435e-05
-4.17551787961134e-05
-4.50698270173494e-05
-2.20349324383178e-05
-4.3013944123972e-05
-1.81332785082341e-05
-4.56193451434325e-05
-6.79680820609994e-05
-4.14229689952408e-05
-2.38184706704679e-05
-1.92540274975422e-05
-2.51508689369686e-05
-4.79270294512194e-05
-4.83983058338949e-05
-1.12624832445108e-05
-5.62312241219969e-05
8.6586838125171e-06
-1.49051802924779e-05
-2.65127260575516e-05
-8.7946515254588e-06
-4.49138298383768e-05
-3.74502866456392e-05
-3.72020507904481e-05
-3.54698581419632e-05
-2.53402766924335e-05
-2.56781386083336e-05
-1.99347807735167e-05
-4.51913084111106e-05
-1.74748268023294e-05
-3.34116748841888e-05
-4.72146692601829e-06
-7.05507799279741e-05
-6.97251819954214e-06
-5.37816111360894e-05
-5.30989665527095e-05
-3.60899925900801e-06
-5.60661736896146e-05
-1.01326874028557e-05
-4.96439370146022e-05
-2.12268941834769e-05
-1.24912730839181e-05
-4.8595614451038e-05
-1.4475902212965e-05
-6.25834074231098e-05
-2.29486899080256e-05
-4.84180042162345e-05
-1.29616728203183e-05
-2.71682741084348e-05
-2.23253869027153e-05
-2.74566937434761e-05
-5.417218223335e-05
-3.30889467943005e-05
-1.61876460263529e-05
-2.36450560789968e-05
-3.82740177433668e-05
1.6825124420977e-05
-3.27644318916979e-05
-8.83017724157229e-06
-2.89460367537703e-05
-2.86733119707755e-05
-5.2955757512229e-05
-2.33511691377836e-06
-1.11783003712377e-05
-5.11536255964967e-05
-3.51980898495975e-05
-2.55825713249025e-05
-3.86141958785799e-05
-4.65897203718522e-05
-3.70515100146636e-06
-2.66259551863726e-05
-3.96875983055581e-05
-3.71798741560653e-05
-2.06256137896521e-05
-2.10707309122301e-05
-4.99124215513516e-05
-2.59408981212854e-05
-3.15791384954289e-05
4.64203726768015e-06
5.84676581391821e-06
-1.24402170383374e-05
-9.00105907482145e-06
-2.02001468202163e-05
-3.22502375029577e-05
-1.03089179416982e-05
-2.87105103784822e-05
-1.2147863256193e-05
-5.21550118344506e-05
-2.34389734646328e-05
-1.92208621670082e-05
-6.29123976331576e-05
-3.76351232414462e-05
-2.43600457004982e-05
-2.37678272873449e-05
-3.68992444374552e-05
-3.02728303687672e-05
-1.72922751913155e-05
-2.37634960023034e-05
-4.45199204236401e-05
-4.81419495142535e-05
1.05861215331672e-05
-8.40665073869108e-05
-2.95851223780968e-05
-1.94125940531315e-05
5.70786404960187e-06
-1.97095841181048e-05
-1.41103279842494e-05
-3.06862905957406e-05
-5.34728532295072e-05
-1.41235453754771e-05
-5.19598379499185e-05
-2.03525758617892e-05
-5.10453740026046e-05
-2.66138871651365e-05
-2.92549295272091e-05
-5.0115404851235e-07
8.72746921319979e-06
-1.72286831796297e-05
-6.85629771092022e-05
-1.03107550912911e-06
-4.66457087743126e-05
-5.31677680523124e-05
-1.49755604644323e-05
-3.15917201436973e-05
-4.63895137931033e-05
-2.16656427987757e-05
-3.90861951936907e-05
-2.22922290133579e-05
-1.4766330190108e-05
-2.97569940338129e-05
-3.2378641497377e-05
-4.94254249247193e-06
-2.70909558597163e-05
-4.82151756196144e-05
-2.42308604492472e-05
-5.37864667376351e-05
-3.08053703398106e-05
-3.27281613881568e-06
-2.00643158786114e-05
-3.51554407000362e-05
-2.88986649645744e-05
-2.63877348933879e-05
-4.44208516661235e-05
-1.81898698679541e-05
-4.83033936590848e-05
-3.45134614057313e-05
-6.78960654417392e-06
-2.2340947698798e-05
-1.64403889006511e-05
-6.42282355001832e-05
-5.75043390859248e-05
-4.31765044297689e-05
-4.15669967176861e-05
-4.8843112479759e-05
-8.63902622636401e-06
-5.05676196564141e-05
-2.33478211718224e-05
-1.92639000987205e-05
-6.26376955060889e-05
-2.63907848768315e-05
-4.95752760303807e-05
-3.7714978022362e-05
-3.82306674630048e-06
-2.38197118395483e-05
-2.09990332232918e-05
-2.42860799467698e-05
-2.99190699996093e-05
-1.40000907112198e-05
7.15467415373526e-07
-3.25604578706425e-05
-4.23720648815913e-05
-3.14598181705058e-05
-3.84628929583451e-05
-2.89715775911649e-05
-1.40358866942119e-05
-4.6149098052734e-06
-3.23067661608402e-05
-1.83943369857453e-05
-3.60564128349085e-05
-3.8994176844591e-05
-3.94781009990277e-05
-4.29734648416486e-05
-5.25689533500414e-05
-4.35800933050032e-05
-2.26039400273614e-05
-3.67731391904438e-05
-1.56697488829379e-05
-6.97753442829955e-05
-5.21574040054887e-05
-4.84951306253303e-05
-1.99346544023707e-05
-2.43464000139506e-05
-2.80677214817954e-05
-4.18552802340524e-05
1.46421097015093e-05
-1.08529020360951e-07
-2.70622226505462e-05
-1.26954396358265e-05
-4.92470939415949e-06
-7.13974067589935e-06
-3.50038681567663e-05
-2.12775100203901e-05
-3.71945129392948e-05
-5.00755195084915e-05
-2.19916152459347e-05
-4.75387739966749e-05
-2.90851519069949e-05
-6.25248963686008e-05
-4.31351868034991e-05
-8.48940396908257e-06
-3.73642606721504e-05
-1.46376394428326e-05
2.36199465414176e-06
-3.65433432968684e-05
-2.0801669480242e-05
-4.89100800658794e-05
-2.37046325425357e-05
-2.64384922558051e-06
-4.89363780900947e-05
-2.8179288376632e-05
-7.31072778752903e-05
-2.84625240577635e-05
-4.57750410954753e-05
-6.42157158922486e-05
-6.91804933921568e-05
-5.90345449055044e-05
-1.04354570520027e-05
-2.69185099310089e-05
1.09034770324565e-05
-2.02165461375791e-05
-1.40085702243637e-05
-4.98520876391214e-06
-3.34444638210496e-05
-2.92148787361678e-05
-4.10287744684134e-05
-2.56298693983503e-05
4.09848958286356e-06
-2.51347205339877e-05
-1.09154323531312e-05
-6.49792989277033e-06
-3.96963041586442e-05
-4.59772408401584e-05
-1.85948160956109e-05
-3.66777935089539e-05
-1.24840806568446e-05
-3.0544571146583e-05
-4.08903082947721e-05
-4.27738713504511e-05
-3.77369910567976e-05
-1.94904711082384e-05
-3.71473632728889e-05
-2.24992814119117e-05
-3.60622931244904e-05
-6.54764515656409e-06
-2.64136040799755e-05
-2.52250094169627e-05
1.4654031007515e-05
-3.18612774590465e-05
-3.42688948841282e-05
-1.59059060949915e-05
-2.86995402768526e-05
-2.87267100372258e-05
-3.60449184181317e-05
-4.30504985885884e-06
9.08283955189235e-08
-3.82692827716214e-05
-1.65370972681242e-05
-1.32690567469101e-05
-2.5516137154833e-05
-1.09373253878577e-05
-3.39898945526954e-05
-3.10383742743259e-05
-3.4845649172012e-05
-2.72633713120662e-05
-7.923553742438e-06
-4.22936900438202e-05
-1.96097058787972e-05
-3.31783704330284e-06
-3.59837882310557e-05
-3.8288563063652e-05
-3.77406083835056e-05
-3.16143229737258e-05
-2.29831676561536e-05
-3.65579502776647e-05
-3.69768255594289e-05
-5.94292980615357e-05
-3.85118699456474e-05
-3.8753178791663e-05
-3.11644785618956e-05
-3.21867552445681e-05
-3.58929342553045e-05
7.90935872056403e-07
7.32865211323789e-08
-3.55189832601224e-05
-3.1301531303031e-05
-2.85909007441511e-07
-4.15647522248645e-05
-1.15365810588038e-05
-2.77747766589934e-05
-2.16077580908922e-05
-3.67295362730395e-05
-3.94910331307704e-05
-5.76311241122263e-05
-1.12150092450253e-05
-5.50208360117808e-05
-2.57364873759756e-06
-4.09660896690021e-05
-5.06947577874772e-05
-2.06891117317203e-05
-3.99258261716471e-05
-2.23744921667425e-05
-4.59818909374869e-05
1.93479235428111e-06
-1.04063256133135e-05
-2.95508879922849e-05
-1.10527598639126e-05
-3.41013305763513e-05
-2.26385501932503e-05
-2.19768247907212e-05
-3.08615679373065e-05
-3.26932243994631e-05
-3.04265771563874e-05
-2.30291855048708e-05
-9.99610419581616e-06
-3.41980071100663e-05
-3.54334338012972e-05
-3.00003100217499e-05
-4.16794660115904e-05
-3.10974089118457e-05
-2.9032708494011e-05
-2.30055736300835e-05
2.76295720621261e-07
-3.21201269145352e-05
-3.04075673805699e-05
-6.10101011602062e-05
-2.69938388660025e-05
-3.1175819823061e-05
-1.40617875284855e-05
-4.01300454546467e-05
-8.01959901726035e-06
-2.57951040039841e-05
-1.28781553190358e-05
-3.79055072807557e-05
-3.09043972481644e-05
-1.47165147667504e-05
-3.35049573663522e-05
-2.86611546615968e-05
-5.51810053660503e-05
-2.18165657927072e-05
-4.7266887527702e-05
-1.43339446537035e-05
-2.83755273706173e-05
-1.69086705435158e-05
-4.11761690495109e-05
-3.79852955048673e-05
-3.34220866466557e-05
-1.72442393423622e-05
-6.40694484230327e-05
-3.31228280531679e-07
-3.07525792788677e-05
-5.36370002723106e-05
-6.84411142946106e-05
-4.39737429847635e-05
-4.9906213945826e-05
-5.98763873312824e-05
-1.6004036849391e-05
-2.60983244885333e-05
-4.43337239391955e-05
-3.92403567576821e-05
-1.17029757614927e-05
-3.63022462716298e-05
-4.06057885482444e-05
-1.12031169631176e-05
-2.65080372203945e-05
-4.9419809486533e-05
-5.30021830876134e-05
-4.2537389358252e-05
-2.0779838427249e-05
-3.36891483928299e-05
-4.08699339561275e-05
6.40551853274112e-06
-6.59420047835202e-05
-5.10204295982663e-05
-1.02241272517494e-05
-4.53562514852137e-05
-3.4712136301506e-05
-5.87658075531528e-05
-4.37795703818515e-05
-5.53943594699821e-05
-2.47789130109937e-05
-3.0383509946332e-05
-2.40665562464974e-05
-3.59065355792127e-05
-3.93774729335778e-05
-1.96076732221952e-05
-1.97947116971603e-05
-5.64902745011202e-05
-2.02772937911052e-05
-4.2910373910237e-05
-4.17283111187888e-05
-8.98769240403898e-06
-1.63884260744816e-05
3.32560456325558e-07
-2.29511305851198e-05
-2.5544713140506e-05
-4.42819538713424e-05
-3.28366407586781e-05
-2.01916471526545e-05
-7.33311649259015e-05
-7.32648473518069e-06
-4.79570920596882e-05
-3.26603773360747e-05
-4.70956472130494e-05
-6.52896572328998e-05
-3.76307845977788e-05
-5.3950462936662e-05
-5.76065993658823e-05
-2.04068530385845e-05
-5.57260475470331e-05
-6.51362898871128e-05
-4.59950603878209e-05
-1.19539336135214e-05
-2.21936621939078e-05
-2.85784334744892e-05
-3.1447091133537e-05
-2.6638573596507e-05
-4.99260845125101e-06
-3.4293607089874e-05
-3.48654391498106e-05
-2.56706054105039e-05
-1.2621436845536e-05
-7.41283655900607e-06
-2.986645774414e-05
-1.17211113461348e-05
-5.18824068620572e-05
-2.06767823538972e-05
-2.53567485932695e-05
-7.57509661916839e-06
-2.64995495901471e-05
-2.8664527568548e-05
-3.88565052315748e-05
-3.29740501213197e-05
-3.66853096190115e-05
-3.81976741326405e-05
-9.82634021441288e-06
-5.50130241205669e-05
-2.60688475952626e-05
-3.78447730105322e-05
-3.18462688227798e-05
-3.08654807208636e-05
-4.5019410062337e-05
-3.59949686418486e-05
-6.01533893192574e-05
-3.28048875364512e-05
-2.84577478828459e-05
-4.42870169749401e-06
-1.77322402293418e-05
-3.76734564873108e-05
-4.5012339685502e-05
-1.11457923619099e-05
-2.76227856066285e-05
3.57958746212588e-06
-4.36945400023503e-05
-1.75638893732922e-05
-3.6496642962743e-05
-7.72786058637967e-05
-4.26749273816508e-05
1.78069452002128e-06
-4.79020373062892e-05
-5.44093355017217e-05
-2.61462484949403e-05
-3.03242349452342e-05
2.14836465607021e-06
-3.16161390752018e-05
-7.66408233490735e-05
-1.10323974547694e-06
-2.32696778885388e-05
-2.98675442387563e-05
-6.18967567011101e-05
-5.00484356420182e-05
-2.75029096489592e-05
-8.24641100461047e-06
-4.18001791516342e-05
-1.72952540596271e-05
-3.12428835977633e-05
-4.24920229976359e-05
-8.53119220080969e-05
-5.21114798135319e-05
-1.93221742695335e-05
-2.68006214207101e-05
-3.71398438369989e-05
-3.75001777759328e-05
-2.55465147874793e-05
-1.85726280172343e-05
-5.67864046128577e-05
-2.29814360484488e-05
-3.21183578651846e-05
-2.67715823845748e-05
-1.77097456895624e-05
-4.37211683417325e-05
-2.76794722876291e-05
-5.15385691093579e-05
-5.5650130249597e-05
-3.50586824579041e-05
-2.44659954468372e-05
-5.33340073096064e-05
-4.47156251410641e-05
-3.17145844213449e-05
-3.70433684678632e-05
-3.26291504047385e-05
-3.30020381400699e-05
-8.73418026065975e-06
-5.37326849283839e-05
-6.455642011135e-05
-3.55531053254301e-05
-6.20641807827014e-05
-1.1883409284788e-06
-7.86964310543628e-05
-2.23740134602882e-05
-4.24695612925109e-05
-2.82652791125356e-05
-5.08490837251447e-05
-2.65019382200659e-05
-1.20014806044543e-05
-4.93875377118755e-05
-2.35750864420295e-05
-2.9060752204302e-05
-3.40555047507464e-05
-5.75712862438946e-05
-3.13514945165573e-05
-1.48251546985398e-05
-4.31321394951678e-05
-3.29770262584262e-05
-3.22162359921913e-05
-5.63629404712216e-05
-5.86182934659435e-05
-2.31250937030052e-05
-4.04241593473646e-05
-6.77949361986425e-05
-1.07894423571604e-05
-5.24518293210663e-05
-4.5672441169357e-05
-1.61624609336927e-05
1.00158582513263e-05
-4.86199419751512e-05
-1.3331016029693e-05
-3.61789795492599e-05
-4.66070946990341e-05
-7.06848776786255e-06
-3.58914546341113e-05
-2.63746935551434e-05
-5.26936675027686e-05
-3.64380466331185e-05
-3.52212093376562e-05
-5.78685548548414e-05
-8.27329841623128e-06
-4.29685499841705e-05
-6.29798716395004e-05
-4.33596156563101e-05
-5.67830794739526e-05
-5.2283862747806e-05
-1.7774411609832e-05
-2.3890604540911e-05
-2.03437717467173e-05
1.29001368666181e-05
-1.52125546388647e-05
-2.41937694963847e-05
-5.79682606371603e-05
-4.2367111449321e-05
-2.43820847372478e-05
-3.20199711943817e-05
-2.51074337891551e-05
-4.7911425125487e-05
-4.43815365006056e-05
-3.31214976448825e-05
-1.4819433313526e-05
-6.10112542412199e-05
-6.46093000715321e-05
-2.91004619824232e-05
-4.57134043361831e-05
-3.16576767274113e-05
-1.7556362260099e-05
-5.98157704857544e-05
-7.39484548522801e-05
-2.65931061323768e-07
-4.21072069035159e-05
-4.92426129249706e-05
-2.11531788003742e-05
-2.74015558875526e-05
-1.11564733191851e-06
-5.09742761400989e-05
-6.01511626038775e-05
-4.12042348390674e-05
-7.04679943909711e-05
-7.02599950071541e-05
-3.69673108505158e-05
-5.92949855838694e-05
-5.57707157363071e-05
-3.21561959117826e-05
-1.15285514176119e-06
-1.38476868337842e-05
-5.25069232702597e-05
-4.54664984759619e-05
-4.1024019343307e-05
-2.29800627554847e-05
-3.39507642697636e-05
-5.68959094055831e-05
-5.57362047016768e-05
-2.58287007380049e-05
-7.17922777263861e-05
-7.30250705503999e-05
-5.76022836702079e-05
-3.69082385527776e-05
-1.75442650381444e-05
-4.30494797964204e-05
-2.74362582739771e-05
-4.61401348379648e-05
-3.43035916058935e-05
-5.41894543620821e-05
-5.64364584345334e-05
-1.6474042176156e-05
-1.3019832243243e-05
-3.10480659072928e-05
-3.36800357884058e-05
-2.30462281979832e-05
-5.86944047301233e-05
-7.27475393513993e-06
-5.91306597842619e-05
-5.49530370816929e-05
-3.7149192397618e-05
-1.93212334302883e-05
-3.04964697939661e-05
-3.36628031759583e-05
-4.21795078642171e-05
-5.09936120253616e-05
-3.39318623306821e-05
-4.840595388053e-05
-4.65714751511132e-05
-1.70438776134609e-05
-4.50936431723586e-05
-4.19107127796034e-05
-2.49483932043362e-05
-3.4906089224585e-05
-2.44903182702197e-05
-3.31361631868598e-05
-7.03840994395597e-05
-3.22123206736537e-06
-5.89843914651305e-05
-3.33285399346463e-05
-3.17252760395857e-05
-2.57165317619248e-05
-1.82586493975958e-05
-7.13750897956619e-05
-2.56595890791108e-05
-4.55008178319393e-05
-5.93750277754944e-05
-6.81724307414986e-05
-3.68201921184748e-05
-2.62647406062327e-05
-2.27884673941719e-05
-1.93295004379136e-05
-1.85701333270875e-05
-4.95436505795896e-05
-2.68367975797513e-05
-2.62093437913874e-05
-3.06636881564144e-05
-2.6533369753696e-05
-3.49898222285059e-05
-5.67634943462859e-05
-2.7600504105938e-05
-2.86393931749522e-05
-2.08371468230101e-05
-4.37125695559061e-05
-4.17420638208445e-05
-7.49577611933317e-06
-8.41821058736429e-06
-2.72295897293085e-05
-4.09639882890182e-05
-5.07421011138192e-05
-1.38406828310739e-05
-1.68277712497987e-05
-6.92540796559437e-05
-5.57785244322312e-05
-2.43314678276111e-05
-8.2889484453592e-06
-5.17808070605533e-05
9.52524954279387e-06
-3.69554311238491e-05
-5.66491763062047e-05
-5.9855402919116e-05
-3.30801823475853e-05
-2.55201864765102e-05
-4.54676935336011e-05
-5.59105843106666e-05
-1.98981217414333e-05
-2.58655406582934e-05
-2.20245287761517e-05
6.22805839212167e-08
-3.18865555191095e-05
-1.78625276845822e-05
-4.46352709767389e-05
-2.6236055824462e-05
-1.63449728583211e-05
-5.5201097226458e-05
-5.0542222235024e-05
-3.00445732405037e-05
-2.05020889128735e-05
-2.31877284441958e-05
-4.70392681243434e-05
-2.14948889068014e-05
-4.8150707679465e-05
-4.07406672485104e-05
-4.58581853304351e-06
-4.85147078936879e-05
-2.44602259420622e-05
-2.5598706162943e-05
-2.9019167709213e-05
-4.90756080283617e-05
-4.10440834641265e-05
-1.55201525971581e-05
-2.88524098519533e-05
-3.20292833342506e-05
-5.68908832313328e-05
-3.12902892689666e-05
-3.33577686308373e-05
-4.20471272896074e-05
-3.41065629157943e-05
-6.16367594865122e-05
-3.71708337616769e-05
-3.39211114390413e-05
-3.145505049801e-05
-4.62990870257279e-05
-4.9161099703713e-05
-5.96666006722881e-05
-1.63253969047958e-05
-6.77824504332766e-05
-4.84703311691577e-05
-4.92045206971358e-05
-4.89140514183603e-05
-1.14956095660457e-05
-5.64763700284466e-05
-3.34626020004709e-05
-3.16191639204245e-05
-4.66390559059137e-05
-1.45796750457002e-05
-3.48484586248402e-05
-2.77985250934288e-05
-2.63305117939821e-05
-6.28349328416135e-05
-1.8478964600373e-05
-1.0965094216713e-05
-3.59894057528584e-05
-2.80206502623297e-05
-3.00195943974717e-05
-6.40016440113022e-05
2.69643882601088e-06
-2.3645226717499e-05
-4.69290150623655e-05
-4.58963197932187e-05
-4.08332389121018e-05
-2.83888755729208e-05
-6.45413313272635e-05
3.63464782262091e-06
-3.71195350532813e-05
-6.37716032417494e-05
-1.33758464422607e-05
-4.24606012184086e-05
-2.62522135165129e-05
-4.24134418031592e-05
-1.67503580820717e-05
-6.5788547577893e-05
-3.8900552367269e-05
-5.93175455285351e-05
-5.47304648188042e-05
7.99291727295731e-06
-2.59434695809516e-05
-3.48318014460001e-05
-1.853653796455e-05
-1.26953932413258e-05
-4.22501164208099e-06
-6.90701223333105e-05
-1.8286779720015e-05
-4.11712734781652e-05
-3.12265576976299e-05
-4.71174198462188e-05
-4.17273330774252e-05
-5.54485715340038e-05
-3.45308934895584e-05
-2.44327047247024e-05
-4.26390362397831e-05
-1.49590095488899e-05
-5.41983264256647e-05
-4.19436417704958e-05
-2.73383240278045e-05
-3.04742404152556e-05
-6.4352828449191e-05
-8.27753079909572e-06
-1.16976446963872e-05
-1.96358551289339e-05
-3.5906617101958e-05
-4.10204857599421e-05
-3.55042027759235e-05
-2.51709067843271e-05
-3.90812529659271e-05
-2.78279175197606e-05
-5.11626255448043e-05
-4.18646911778145e-05
-5.06123434167858e-05
-4.84285558910964e-05
-3.23788121351467e-05
-3.66064715593227e-05
-3.59528715173489e-05
-4.15318951356767e-05
-2.83491446361989e-05
-4.06255596795257e-05
-4.89565241846016e-05
-5.01431294930039e-05
-3.95067807219963e-05
-4.27400553886116e-05
-5.00010189678043e-05
-3.9956955000546e-05
-4.38650080137631e-05
-1.83448273471442e-05
-1.50632293212715e-05
-1.61476114882686e-05
-2.05916446788107e-05
-7.32814824015203e-05
-3.51623668579181e-05
-2.64172064237073e-05
1.0603096359962e-05
-1.92400691762254e-05
-5.13336933988941e-05
8.49036624295527e-06
-2.27714447418598e-05
-3.78804517013233e-05
-3.96353300455772e-05
-2.1282579498934e-05
-5.44899779947127e-05
-5.19827901063614e-05
-2.58333695263205e-05
-3.487105007071e-05
-6.1644149030239e-05
-3.34862781022391e-05
-4.45934915614078e-05
-5.03493868492526e-05
-4.76323037399642e-06
-3.20291007040917e-05
-3.35623197850395e-05
-2.71263421021309e-05
-4.76591482682982e-05
-1.33494932437256e-05
-3.9124220471092e-05
-5.39472568389769e-05
-5.08952296453627e-05
-3.17503733460817e-05
-2.43590356145763e-05
-2.21150867393935e-05
9.47480122766953e-06
-2.53752556035305e-05
-7.26177140122471e-06
-2.46471210468033e-05
-2.05886857568716e-05
-3.80053577061382e-05
-4.3001239221431e-05
-6.15524383891614e-06
3.95398464924683e-06
-3.05352100450384e-05
-4.4713477190857e-05
-1.47497149884026e-05
-3.34983829600378e-05
-4.90548633940457e-05
-2.23197912270702e-05
-5.6732229173768e-05
-1.04413621859346e-05
-3.08884175535187e-05
-4.64255259974054e-05
-1.44132832691461e-05
-4.46648247902391e-05
-4.60988380008647e-05
-2.21051040529643e-05
-2.38901663854429e-05
-3.57625877399967e-05
-3.99580375227236e-05
-1.03441994655303e-05
-6.93250196037521e-05
-5.66610331144294e-05
-4.52215353579296e-05
-3.86498734551871e-05
-3.48472523208119e-05
-2.42838077294072e-05
-4.86409475128947e-05
-5.35204099209673e-05
-4.37337352227621e-05
-8.67420475683633e-05
-5.11008607453614e-05
-3.10329751112279e-05
-3.8358975350209e-05
-2.11620850477609e-05
-2.78085394511239e-05
-1.46370177865413e-06
-3.95100088727871e-05
-2.85703062916837e-05
-6.34481224767923e-05
-2.24003863894654e-05
-2.21951771209981e-05
-1.53208310728574e-05
-3.06885379029781e-05
-3.42253058896418e-05
-3.4309681871198e-05
-6.43488486461535e-05
-1.83274147375971e-05
-5.25087078209285e-05
-6.46848047125178e-05
-2.00496926826893e-05
-2.2590820341017e-05
-1.20776437042396e-05
-3.21217872851409e-05
-6.40717832845479e-05
-1.84196490013863e-05
-1.22629580241189e-05
-3.6448987226992e-05
-2.2833666590357e-05
-1.49089604277045e-05
-2.30862533718091e-05
-6.93139115776533e-05
-2.61338748778317e-05
-8.62752786087815e-06
-3.48983945724595e-05
-1.90805197438739e-05
-3.855530470501e-05
-2.16993240525506e-05
-3.99605203277712e-05
-2.9903033709929e-05
-1.47966531603105e-05
-3.63530598040083e-05
-3.56554219429064e-05
-2.38705288175353e-05
-4.43820327215234e-05
-3.145273153682e-05
-4.2885524193031e-05
-4.80302323568669e-05
-5.58112829356901e-05
-3.00595313233711e-05
-4.98571055132047e-05
-4.43424612207559e-05
-4.77584456027127e-05
-4.47130942084294e-05
-3.43100403724032e-05
-3.78697597309423e-06
-3.43858544238749e-05
-1.6262167847442e-05
-3.30733753160727e-05
-4.37679679163411e-05
-5.47687076409795e-05
-2.92105715382236e-05
-1.95917386314954e-05
-3.4000898777214e-05
-4.79105346042261e-05
-4.04798817063686e-05
-3.50655346498068e-05
-3.30917210923475e-05
-5.02341972153949e-05
-3.087121828454e-05
-2.8050508908719e-05
-2.77279506189174e-05
-3.66323124869893e-05
-4.67530281871225e-05
-5.68585402944298e-05
-4.99212120308948e-05
-1.14319584829891e-05
-2.11523184613064e-05
-1.53450008703071e-05
-5.51871744261089e-05
-7.92754501588654e-05
-4.76045354758006e-05
-2.49861367731558e-05
-2.83604688530084e-06
-6.41815552063005e-05
-1.81698064591654e-05
-2.66078942152744e-05
-6.67791986649841e-05
-4.66871215007271e-05
-3.2487650448611e-05
-3.75875823523084e-06
-7.90948136092599e-05
-5.20564601272171e-05
-6.5078898530962e-05
-3.74782114938787e-05
-3.8391893836693e-05
-6.50897670454176e-05
-5.42107043828797e-05
-2.77589421599434e-05
-3.30004159034963e-05
-2.22079064820093e-05
-4.47103029118913e-05
1.053425230502e-05
-2.61997385824489e-05
-1.61157690507411e-05
-5.19264501523376e-05
-2.89651344131594e-05
-2.60296203361135e-05
-1.78543494231915e-05
-2.89835368160226e-05
-3.2683062386865e-05
-7.28570988242294e-06
-3.98180170671461e-05
-3.30082976387725e-05
-2.45919829663443e-05
-4.01633847742211e-05
-4.51517232851031e-05
-3.64156001129469e-05
-2.66107948150433e-05
-3.88340341136979e-05
-2.56680796994849e-05
-1.95654793780964e-05
-1.76946536066989e-05
-1.18517752852192e-05
-3.06980945659314e-05
-6.95140723487666e-05
-5.53148457345867e-05
-2.83024954019679e-05
-4.31790079168793e-05
-5.51683695818099e-05
-3.76977330734558e-05
-1.02799149368583e-05
-2.70882594719101e-05
-4.02099365174125e-05
-2.51548089360426e-05
-2.35425047500012e-05
-1.07541919162106e-05
-4.32162190590805e-06
-1.81781105016658e-05
-2.88543908816248e-05
-8.56239640769281e-06
-6.28143783197463e-05
-3.09981957009139e-05
-1.14665640662959e-05
-2.5783757580599e-05
-7.96569172787287e-06
-4.37964088824315e-05
-1.19417978622656e-05
-3.28198196136999e-05
-3.43061830276959e-05
-5.30134254451793e-05
-3.00768342966019e-05
-4.38566668058048e-05
-2.21946704754197e-05
-4.01483095641762e-05
-6.71728672800233e-05
-2.1978592354612e-05
-2.57357297151797e-05
-2.35691674037317e-05
-5.19756581595885e-05
-4.0266088254651e-05
-3.7547198896657e-06
-8.41914129262102e-05
-5.08055360119416e-05
-9.62651800726526e-06
-3.36890141346696e-05
-3.13747841717515e-05
-1.4959359342092e-05
-5.29893034383709e-05
-4.1920633391422e-05
-3.5491552333672e-05
-5.29875805091429e-05
-5.39479482368123e-05
1.14443049450761e-06
-5.68959590249841e-05
-4.18454492094439e-05
-2.06386250910222e-05
-2.56134744305618e-05
-2.71735635413292e-05
-5.2295657344805e-05
-2.44417591958803e-05
-5.91875949619693e-05
-2.99645218556513e-05
-2.01680112442497e-05
-4.36389880122305e-05
-4.26358177041622e-05
-2.53587517893202e-05
-3.49194178967989e-05
-1.48941563369889e-05
-5.61549642655518e-05
-3.80963003770818e-05
-5.53471934206989e-05
-4.36324889434554e-05
-3.8611508121924e-05
-5.42775654068748e-05
-3.16763784406651e-06
-6.33592329647249e-05
-4.94624855781824e-05
-2.77176006800218e-05
-3.0786929868508e-05
-4.3466776164822e-05
-2.72547381440974e-05
-5.69830755393635e-05
-2.02660972739866e-05
-4.24367868144341e-05
-9.85150193156641e-06
-2.56584912679176e-05
-3.09674709543051e-05
-2.76401496554532e-05
-2.58083803594492e-05
-5.38203005501003e-05
-2.0238842573948e-05
-2.51003400231764e-05
-2.1325547183827e-05
-1.69185439024336e-05
-4.91342869380419e-05
-2.44069525189019e-05
-2.84096960246824e-07
-4.35914345601437e-05
-2.89001490128279e-05
-2.57203949148805e-05
-4.11295480902346e-05
-3.07068838313613e-05
-2.05208139576383e-05
-4.06832663573312e-05
-9.85920746644078e-06
-5.02732566429265e-05
-3.27002033667907e-05
-3.03519143773474e-05
-3.19162847001407e-05
-1.53621464619387e-06
-1.64838943121902e-05
-6.29468087678553e-05
-1.91950509367939e-05
-2.92110806969431e-05
-2.14114074223859e-05
-6.10320745924331e-05
-1.382108976186e-05
-4.53538206994612e-05
-2.96796704413087e-05
-2.80065575777077e-05
-2.34695819244049e-05
-2.34659771379476e-05
-3.69954927653646e-05
-3.53679512897914e-05
-3.74492025923964e-05
-7.50682556099893e-06
-3.42642326321902e-05
-1.17526506780894e-05
-6.02996109230412e-05
-2.1676354431535e-05
-1.74288067475561e-05
-3.24076933907693e-05
-5.75324626472915e-05
-3.04862757358027e-05
-2.12770796910186e-05
-3.51388291027344e-05
-5.00436048311933e-05
-2.59219053982437e-05
-4.16259927264034e-05
-4.85880937382443e-06
-1.38380856943072e-05
-3.81358916997824e-05
-6.9076980561802e-06
-3.33353328593414e-05
-3.46676678627965e-05
-1.89500208382708e-05
-1.14904560240874e-05
-1.35628956596108e-05
-4.77138178883049e-05
-3.23431736481576e-05
-1.47665237167009e-05
-5.45126354720414e-05
-3.39467786810231e-05
-2.85642321479288e-05
-6.77183958500532e-05
-4.45493198251168e-05
-3.55207911319222e-05
-2.71037450508253e-05
-4.23975637089578e-05
-3.28584831034976e-05
-3.76586179054033e-05
-7.21025272541081e-05
-3.45543529287274e-05
-4.70936852345499e-05
-1.36958528849374e-05
-4.21837416707745e-05
-3.14045715867012e-05
-2.85376520607283e-05
-5.28212873898781e-05
-4.8571448425977e-05
-4.58227551320568e-07
-2.58163766679309e-05
-2.50869096345808e-05
-5.34777941880176e-06
5.0173268119727e-06
-1.98951914582525e-05
-3.2084142625311e-05
-3.96035305542457e-05
-5.59490258173875e-06
-5.70110017761908e-05
1.49740494663374e-05
-3.55225764103007e-05
-2.57475790003998e-05
-5.81450306470883e-05
-2.49860652687088e-05
-4.32308551304941e-05
-3.61504533078653e-05
-3.75443464287055e-05
-1.02163277843368e-05
-3.38976310236379e-05
-3.84801648959306e-05
-3.006448380121e-05
-3.55191080637032e-05
-2.45176916258921e-05
-3.19416626570335e-05
-4.68407776278148e-05
-7.69035387166838e-06
-2.85875293601124e-05
-5.99992016107909e-05
-1.69216818221153e-05
-3.0326466263092e-05
-2.82611324691189e-05
-2.24606663822475e-05
-4.9901560735875e-05
-4.40782966523169e-05
-3.85488400539029e-05
-2.95561727198051e-05
-1.98361973754376e-05
-3.33766182684876e-05
-9.73401677039107e-06
-6.23925604978658e-05
-4.86757997420066e-05
-7.49844149041757e-05
-2.45878480719261e-05
-4.54459158324344e-05
-5.95693404048464e-05
-7.32500277245471e-06
-3.06853143607805e-05
-2.86244564356026e-05
-3.53007539038812e-05
-3.24524800510225e-06
-3.56119083176354e-05
2.11839847181529e-06
-5.03399638235788e-05
-6.83883857419248e-05
-2.39735795113488e-05
-4.84158203202765e-05
-5.44450333287201e-06
-4.68918415737036e-06
-3.99018719095714e-05
-5.43824961173748e-05
-1.54037905749931e-06
-5.50185311301523e-05
-2.83857673341221e-05
-2.26168688176384e-05
-4.9677464471502e-05
-3.05260280051971e-05
-2.25003386666215e-05
-1.53188040774015e-06
-5.22053195367627e-05
-8.85501897239024e-06
-2.36924872029465e-05
8.21945574427464e-06
-4.06241940858151e-05
-3.23712959841587e-05
-5.1803098945772e-05
-1.10924472597653e-05
-3.57214933904596e-05
-8.3273900094034e-05
-5.0923945948421e-05
-5.90537582104796e-05
-4.43072095930106e-05
-2.13314044561465e-05
-5.84741911459642e-05
-3.66527829698159e-05
3.89940156632903e-07
-2.30339181765916e-05
-2.50994146373642e-05
-4.00554430782585e-05
-2.23442265137342e-05
-4.37555690315591e-05
-2.73091890933589e-05
-3.91128164252521e-05
-6.62629625991186e-06
-2.21233954607691e-05
-4.22006566491005e-05
-6.29008723595535e-05
-1.75808312846486e-06
-3.26309663902169e-05
-5.00063842340167e-05
-3.84445907881943e-05
-1.85753412112308e-05
-6.14468826133766e-05
-4.24792288143085e-05
-3.01561538568222e-05
-4.51986269558231e-05
-3.77060943286437e-05
-5.62133385985052e-05
-3.18077170225435e-06
8.37918710493198e-07
-1.583183689267e-05
-7.27422534099604e-06
-1.5580648555857e-05
-3.63993436657563e-05
-1.51562667139448e-05
-4.72368001265398e-05
-4.62903245948837e-05
-3.05034948864273e-05
-4.3506345663399e-05
-2.15030164899624e-05
-3.22397596623968e-05
-3.62877929973859e-05
-3.69491918571537e-05
-9.57777530439025e-06
-2.17757443840843e-05
-1.98208045671752e-05
-6.15808481381208e-05
-4.18537412582797e-05
-3.97763372475134e-05
-5.21504396881613e-06
-4.64831851077352e-05
-4.84055112418355e-05
-5.60924743004942e-05
-4.1169789596819e-05
-1.98875756307104e-05
-4.88862848534542e-05
-1.15972624404764e-05
-4.45574600615942e-05
-6.14686781761783e-05
-3.37184748503439e-05
-3.73832119939645e-05
-5.25813062390475e-05
-5.27663127854385e-05
-3.93043537202573e-05
-3.20103445007994e-05
-6.14549973210217e-05
-5.76285971251964e-05
-1.22512196161081e-05
-1.57554857016204e-05
-4.84804868195859e-05
-3.77830387142649e-05
-5.25737238577186e-05
-3.4804019924228e-05
-3.30764686308181e-05
-1.58516093633685e-05
-2.63614854455847e-05
-1.16159492414611e-05
-1.13363173885998e-05
4.92900105198086e-06
-3.50471628179931e-05
-4.03338530029583e-05
-5.19242052778537e-05
-2.20241240153466e-05
-2.67996564179357e-05
-6.78151222275762e-05
-2.45431156532313e-05
-4.78285781452213e-05
-3.65967853611444e-05
-2.02145893634768e-05
-7.19341506032734e-05
-5.25574199243246e-05
-6.04001550714319e-05
-3.85690296306751e-05
-1.1256829486611e-05
-6.10872284947319e-05
-3.40669293087301e-05
-3.43908028921141e-05
-4.90976587958231e-05
-4.79183841654224e-05
-4.46075104889388e-05
-4.03467225593097e-05
-4.07741203856404e-05
-3.02303662309993e-05
-1.28320926748885e-05
-4.07847548003733e-05
-5.34536953643554e-05
-2.52900093925248e-05
-1.30030355817787e-05
-2.21387451908932e-05
-4.26628690944203e-05
-4.27679225428203e-05
-3.98227943397996e-05
-3.14535897073606e-05
-4.89199969481003e-05
-1.88909741545057e-05
5.1076025297902e-07
-2.60065438773921e-05
-5.715119964448e-05
-5.30904968681535e-05
-1.30228151910304e-05
-3.09961063993963e-05
-5.78617197498689e-05
-5.19275864199243e-05
-2.08262299835702e-05
-2.70118498337105e-05
-2.31461496353782e-05
-6.56830751384823e-05
-3.29140177572647e-05
-4.31785832150026e-05
-2.81476598862492e-05
-4.05755167361253e-05
-2.98405167743329e-05
-4.38360537636782e-05
1.41833384035988e-05
-4.14786410158614e-05
-1.07203643115714e-05
-3.17746576757007e-05
-9.15897499514835e-06
-3.77359025498493e-05
-2.9671053639664e-05
-1.95494686011324e-05
-5.07328376434928e-06
-3.10483023299403e-05
-2.05711972139189e-05
-1.91127416928284e-05
-1.59107354343499e-05
-3.26808507971905e-05
-3.72238004160694e-05
-4.93352009071961e-05
-5.06229566824431e-05
-4.5544968409719e-05
-6.94636863088668e-05
-5.06842313094531e-05
-3.42975575334232e-05
-4.20367465401692e-06
-1.96559101245128e-05
-3.52373599599672e-05
-4.2036961651255e-05
-1.83481177655398e-05
-3.56796499933441e-05
-3.89629675658396e-05
-7.54699680307855e-06
-4.2617754836593e-05
1.12998452899825e-06
-2.81367366981993e-05
-1.60109644844696e-05
-4.9910465959793e-05
-1.03311249162053e-05
-2.71826677502949e-05
-1.8856376744723e-05
-3.93829247326849e-05
-2.9757251671837e-05
-3.3019459821788e-05
-2.46030275897237e-05
-1.65870731429908e-05
-3.74504055675388e-05
-6.14963602970768e-05
-1.11525425075717e-05
-1.01480388437287e-05
-1.77133732259696e-05
-6.08461204311873e-05
-3.79349795215357e-05
-4.51646150783521e-05
-3.42231132684214e-05
-3.24544673736109e-05
-4.91169159478993e-05
-2.18157064594487e-05
-3.51466200031659e-05
1.0981040234354e-06
-1.99329764539368e-05
-4.47614593457554e-05
-3.32233705152619e-05
-4.07343043447336e-05
-4.51679960308073e-05
-4.11377299134007e-05
-1.79919021141296e-05
-1.3877178990259e-05
-5.85910588279274e-05
-2.68304280974396e-05
-4.08124715523544e-05
-7.11431655048621e-05
-2.01747019774977e-05
-3.06044558242813e-05
-2.78433291950557e-05
-2.95807226032018e-05
-4.30391553907047e-05
-7.31696715170852e-06
-2.78424265794948e-05
-1.89383968318314e-05
-7.94652682780475e-06
-3.68439334479481e-05
-6.97663897863879e-05
-1.8118055530488e-05
-1.77426046666218e-05
-5.37288991327724e-05
-3.9011640869796e-05
-7.47031329552947e-05
-3.62672108396248e-05
-2.81514429065573e-05
-2.41421903577161e-05
-3.40965105049028e-05
-4.85723803417254e-05
-1.96393367397098e-05
-4.93658937434034e-05
-4.64245462386728e-05
-5.19794519534202e-05
-3.15538013530474e-05
-5.38426840724208e-05
-8.26378273987075e-05
-2.98454654896632e-05
-1.52749496568605e-05
-1.16158497534936e-05
-2.85240975760415e-07
-2.24125343988751e-05
-2.52285902235617e-05
-4.94839893911004e-05
-3.78661271440224e-05
-1.39610099009109e-05
-2.85100282169005e-05
-1.20088841115307e-05
-6.18971582281225e-06
-5.06103455816643e-05
-4.50680313413449e-05
-2.27834744683737e-05
-3.41191944570221e-05
-3.0285276175658e-05
-3.5346856747992e-05
-3.91242142930343e-05
-9.33342079176691e-05
-5.25337623417832e-05
-3.20113361993536e-05
-2.99785151923643e-05
-5.55402751628605e-05
-5.48447680517139e-05
-6.30886406978929e-05
-5.38284460014466e-05
-2.33373766838774e-05
-5.16249421472921e-05
-2.71076309676967e-05
-5.70190136085587e-05
-4.09618906562935e-05
-4.00311980355435e-05
-3.33577550250577e-05
-2.74266270815279e-05
-6.30407594615272e-05
-2.20402521939559e-05
-4.45369806454598e-06
-2.41990032650954e-05
-1.74316250564337e-05
-6.05919962986254e-05
-7.14282425631488e-05
-2.00093346851252e-05
-1.0522169915771e-06
-2.9527553253293e-05
-2.242021029173e-05
-3.26412693157204e-05
-5.12186966292317e-06
-5.77788180487195e-05
-3.67509637475326e-05
-4.94870676556723e-05
-6.51283826391358e-05
-2.57827656741101e-05
9.68091894253101e-06
-5.80696632159953e-06
-2.6152794199783e-05
-5.94756327892375e-05
-4.28653798806603e-05
-3.41795522530888e-05
4.52644679180594e-06
-3.33140237439254e-05
-5.70110298421227e-05
-4.64700429449486e-05
-4.36572804749633e-05
-1.99701786010592e-05
-2.84271313763521e-05
-1.93961234459845e-05
-7.0282674970375e-05
-4.36036083642799e-05
-2.86248669496625e-05
-2.65367506606994e-05
-1.46797331431155e-05
-1.46389153622813e-05
-3.77562025435929e-05
-4.28139013566507e-05
-1.24281807360204e-05
-2.95822790093424e-05
-3.39444355160698e-05
-4.20876242819764e-05
-1.14992848079324e-05
-3.88535067073745e-05
-4.25454188178208e-05
-2.9630320839275e-05
-3.0372793468087e-05
-4.10970522145227e-05
-3.7972798645025e-05
-5.03539118067426e-05
-6.60895031476816e-06
-7.1760964291178e-06
-4.30454542807195e-05
-3.43174233492869e-05
-3.12083312461277e-05
-7.08105371773397e-05
-3.97547927918892e-05
-2.62691747395478e-05
-5.90171524415017e-05
-3.21205647272497e-05
-1.31903983540351e-05
-3.32209356004603e-05
-5.36478517914091e-05
-1.58548397729725e-05
-3.59685994414562e-05
-3.84801616642442e-05
-4.8543883849566e-05
-5.4168007393056e-05
-4.04830166314196e-05
-7.89818394772827e-06
-3.42564354059276e-05
-2.34420714561345e-05
-3.39167372645605e-05
-3.65523878519098e-05
-4.32586501690197e-05
-4.98698198936573e-05
5.96698318100778e-06
-1.2474882264327e-05
-3.69491140101958e-05
-3.71824978169052e-05
-4.49266485999002e-05
-3.30909902950405e-05
-6.22885623228927e-05
-4.7347488080095e-05
-4.09023562485865e-05
-2.81900462377368e-05
-4.66706412765049e-05
-4.59327633608004e-06
-2.35148035118524e-06
-3.78940337574691e-05
-2.78148845613981e-05
-4.86101229512045e-05
-3.79266856357945e-05
-5.00196310912614e-05
-3.24437648132957e-05
-2.1423278363924e-05
-3.75216399743868e-05
-3.20716819109398e-05
-2.45118170063772e-05
-2.08347657989609e-05
-3.57542303704357e-05
-6.05165005372447e-06
-6.15592372982828e-05
-3.93415514992401e-05
-3.18951524561002e-05
-4.34534065348326e-05
-3.68170427074471e-05
-2.48505524734644e-05
-3.08637786912424e-05
-2.19671976563066e-05
-2.66178858555255e-05
-3.62062301959511e-05
-7.40089481272742e-05
-5.68488292167564e-05
-2.78561250343996e-05
-1.44930260987399e-05
-2.57312856221026e-05
-4.9594481163114e-05
-7.03539194428503e-05
-2.96668517794548e-05
-2.22154205763467e-05
1.50693143901015e-05
-2.11777363561479e-05
-1.78903271753418e-05
-1.15475822813207e-05
-4.311721618944e-05
-3.09352798579414e-05
-4.31831416714552e-05
1.07054891833189e-05
-1.19830025872427e-05
-2.00542079486899e-05
-6.84353759933938e-05
-4.91220232753204e-05
-2.90494822081662e-05
-2.20591960041998e-05
-1.99386915593287e-05
-5.45973878362902e-05
-1.63524586681788e-05
-2.50240738173388e-05
-4.52256409080584e-05
-2.40215587481396e-05
-3.1286752073158e-05
-4.60328209089991e-05
-2.76956617741106e-05
-2.18738097044327e-06
-6.45498847876923e-05
-3.49553427716574e-05
-8.18805063784884e-06
-4.90558725002172e-05
-4.44786098572367e-05
-4.30891271855567e-05
-2.69760286834977e-05
-7.75488610402326e-06
-5.82046183269592e-05
-2.68039164244565e-05
-1.40802920830223e-05
-1.65785499295911e-05
-3.38081469597983e-05
-1.67035205443518e-05
-3.33095701785913e-05
-9.20684191465464e-06
5.05665760165983e-06
-7.33970889616966e-06
-1.79968046232127e-05
-1.07606671389805e-05
-5.85040798399789e-05
-2.93525946845113e-05
-4.0553977514839e-05
-3.09274042457193e-05
-3.88596283724273e-05
-3.31650928560778e-05
-4.88305144983715e-05
-3.29292594216912e-05
-5.48099591951941e-05
-6.60030294777316e-05
-2.05710221516733e-05
-5.28866997674116e-05
-1.98647807047805e-05
-1.50314637432935e-06
-6.49122092280757e-05
-4.85136712770397e-05
-6.73294665042114e-05
-2.53567275489302e-05
-1.54748097068603e-05
-4.38278484593752e-05
-2.32439074285238e-05
-3.88825260077416e-05
-2.64629859820055e-05
-6.23130298462351e-06
-6.12652511946813e-05
-5.20566886209823e-05
-3.07075729367228e-05
-6.12504395471982e-05
-1.73913488551378e-05
-5.6142220827212e-05
-4.95574407142323e-05
-3.60724575950663e-05
-1.94950155065005e-05
-2.69430893892176e-05
-5.67664032634849e-05
-1.24878729599044e-05
-2.86700539286321e-05
-3.64935477534753e-05
-4.95723076517111e-05
-2.92398645959051e-05
-1.1818784307603e-05
-2.62741128222115e-05
-5.94090122099825e-06
8.7885268999164e-06
-1.51382465727191e-05
-5.65503557569038e-05
-2.76095496569702e-05
-1.85776477697892e-05
-3.19377662714228e-05
-7.13149251830086e-06
2.47901740214293e-06
-2.46646827025639e-05
-4.06717250211119e-05
-5.22530027549476e-05
-2.54822771311876e-05
-2.9957675608787e-05
-2.36978386432898e-05
-4.64767848377715e-05
-1.23287094141421e-06
-3.65450439090088e-05
-5.24855415961454e-05
-3.32214055633916e-06
-2.62526090548234e-05
-3.80560470596198e-05
-2.32688900443403e-05
-2.62121709432694e-05
-4.21765648933654e-05
-5.68866937309549e-05
-1.6587203411575e-05
-1.70827221285106e-05
-1.88061030537206e-05
-3.95675447334138e-05
-2.3973718406111e-05
-3.36706371507578e-05
-3.80857707740069e-05
-4.04966791885871e-05
-4.4938318406078e-05
-6.44662201534178e-05
-4.10126618666826e-05
-4.59092804590286e-05
-4.56426474666999e-05
-1.66606201308022e-06
-8.32478255640294e-06
-5.21544426481524e-05
-4.38363208248513e-05
-4.67896203543593e-05
-2.01899527434282e-05
-4.4130491349408e-05
-1.6956033767886e-05
-5.00776082485498e-05
-3.77799327342114e-05
-4.85614111266311e-05
-4.11991589871008e-05
-3.54434450477397e-05
-8.91896238230789e-05
-4.27549167888784e-05
-2.07719650912278e-05
-3.70108291557023e-05
-4.64359791225985e-05
-3.66019159902756e-05
-6.05771074859671e-05
-4.90666792111801e-05
-1.22377119734459e-05
-2.17008503249303e-05
-3.38801529437489e-05
-3.87307662781878e-05
-3.89986252691784e-05
-2.17098679912777e-05
-3.4277491056466e-05
-3.79651546881972e-05
-4.95892398309726e-05
-4.9771617231208e-05
-4.6503631041044e-05
-4.2532461299122e-05
-5.34205952996802e-05
-4.0871155941884e-05
-1.77842973132786e-05
-3.12939353657941e-05
2.30251819136849e-06
-4.58897613846438e-05
-1.08307570609173e-05
-5.84890611761705e-05
-1.11719897772513e-05
-4.20270716731682e-05
-1.77591823000426e-05
-3.04859532710122e-05
-5.69519507524764e-05
-2.82518867082449e-05
-5.82207591291362e-05
-4.35766435566763e-05
-1.23562586314428e-05
-4.63952387734331e-05
-4.74919617439333e-05
-2.63409571846673e-05
-5.79277581018995e-05
-4.52120261507905e-05
-3.21932344865024e-05
-3.58884534121017e-05
-2.8491491351079e-05
-6.25083945623966e-05
-3.60739837397351e-05
-3.54450570367336e-05
-3.38800102205452e-05
-3.80974116516738e-07
-1.4556912001486e-05
-5.71498826242921e-05
-3.59519331378566e-05
-7.05854687965936e-05
-5.34448599465768e-05
-2.94326396655412e-05
-2.86130576054526e-05
-2.52338281798025e-05
-2.6085608139852e-05
-2.68649152477815e-05
-4.12495863272036e-05
-5.23113073966425e-05
-5.94824012317302e-05
1.61724165044231e-06
-3.43033478615189e-05
-4.81666956188818e-05
-4.64753954735722e-05
-2.21102674826949e-05
-2.93432948872969e-05
-7.88196844476657e-05
-5.25436675579392e-05
-6.12544033781251e-05
-4.04068875382849e-05
-2.40646684696968e-05
-3.20083089950521e-05
-2.94024364149709e-05
-7.24885332409694e-05
-2.62550933629261e-05
-2.04242947769035e-05
-2.45304782392785e-05
-2.69194638426891e-05
-1.82426560801153e-05
-4.9902018702703e-05
-9.83305455125784e-06
-5.0544583105777e-05
-4.25296919987081e-05
-3.33596565741357e-05
-6.54602545951761e-05
-4.48905463469697e-05
-4.6440214426416e-06
-3.44500049001686e-05
-5.8305973229251e-05
-6.07576916089657e-05
-3.89234178344924e-05
-4.80488922681922e-06
-4.65507357998711e-05
1.24023343578652e-05
-1.69578149525371e-05
-5.48264634827706e-05
-3.24952060699539e-05
-3.30984228392232e-05
-2.76775371925224e-05
-1.52315052434406e-05
-1.56656717747291e-05
-2.89530062269261e-05
-9.27263690411593e-06
-2.25000829471224e-05
-2.81992053839547e-05
-3.36428281220671e-05
-3.1724715809867e-05
-3.0132004095506e-05
-2.62231903671908e-05
-4.68909141931148e-05
-3.50638472878389e-05
-1.9734616774648e-05
-2.81938424808563e-05
-3.30600839249328e-05
-4.71565249213871e-05
-2.19748870298392e-05
-1.67052270036099e-05
-2.66793446130104e-05
-2.79394831269168e-05
-3.06014070627695e-05
-3.84834113162299e-05
-7.2383340000315e-05
-4.16112554758384e-05
-1.99791471100895e-05
-2.12894764589694e-05
-6.46121097478782e-05
-1.54990796291036e-05
-1.92503232373514e-05
-3.9034351126679e-05
-1.78716288809397e-05
-2.90907956492208e-05
-3.52357923228533e-05
-5.3781158301862e-05
-4.18645036006768e-05
-2.31410609732069e-05
-4.58480976244336e-05
-4.18065703328358e-05
-2.94278128936258e-05
-6.43868852148968e-05
-5.7310906688727e-05
-1.97974736349447e-05
-1.57702878624939e-05
-3.55055414184118e-05
-3.76992041172642e-05
-5.87037734155314e-05
-1.61610200625214e-05
-4.63852895163943e-05
-5.72150921143486e-05
-3.9569791934339e-05
-1.8084754411412e-05
-3.87587795312922e-05
-7.86085719409594e-06
-2.17050056700374e-05
-3.16972005496851e-05
-2.77275284086886e-05
-1.53306591054885e-05
-3.03321967653472e-05
-4.44207359725749e-05
-2.12271849210387e-05
-3.83800665269678e-05
-1.61233894749155e-05
-4.76045541106528e-05
-3.10362977545597e-05
-3.00996660629268e-05
-1.06133805998715e-05
-2.10329178174022e-05
-2.64042607943974e-05
-4.55686353377816e-05
-3.27290574729459e-05
-3.29645693365389e-05
-3.98622266768102e-05
-4.83429423100223e-05
-2.98039048037059e-05
-6.58246075414873e-05
-3.64268948269277e-05
-3.72271728451695e-05
-4.3893204426718e-05
-5.14699835785115e-05
-3.46535760544392e-05
-5.61708721828918e-05
-5.22385243478932e-05
-3.6999314482881e-05
-5.26964082640019e-05
-4.32645741588057e-05
-4.14189794394304e-05
-5.69954549489346e-05
-1.05470754601507e-05
-3.14625992690029e-05
-5.43293088141166e-05
-3.38642136811356e-05
-4.083852854401e-05
-4.948742203189e-05
-5.22836823365571e-05
-4.17512974861368e-05
-2.33053610990758e-05
-2.95563407276458e-05
-1.89211497719209e-05
-2.27201688048409e-05
-1.37861660260362e-05
-4.97019109401647e-05
-6.62351472716339e-05
-5.36720679520668e-06
-3.836757444117e-05
-5.83730496553296e-05
-3.19851508704046e-05
-2.50919347965572e-05
-4.69364939655146e-05
-4.36538929964678e-05
-4.41798313700895e-05
-2.47830962731007e-05
-3.90008155301366e-05
-1.56098947784681e-05
-2.45250553498348e-05
-3.48061542170872e-05
-1.96364062216616e-05
-3.00473296735868e-05
-5.71436852773769e-05
-3.29727467277263e-05
-5.5283654948256e-05
-4.72233430662944e-05
-9.39633724451303e-06
