# Supplementary material for: Research on computational propagation and identification of mine microseismic signals based on deep learning
Source: PLoS One. 2025 Oct 22;20(10):e0334641. doi: 10.1371/journal.pone.0334641 (PMC12543183; doi:10.1371/journal.pone.0334641)
Supplement: S8 Data — (ZIP) [file pone.0334641.s008.zip › 000100900002819.xlsx_0.txt_24.txt.txt]

-7.67667778146735e-06
-3.34833051419931e-06
-6.79125718044975e-05
-1.1423891897977e-05
-5.7332846569324e-05
-2.2051802413021e-05
-5.88597858420621e-05
-3.61124041633712e-05
-4.64072988425211e-05
-8.13405931366033e-05
-6.17351523854655e-05
-1.45523994754914e-05
-1.65879781137956e-05
-5.40395239735443e-06
-2.68367868702674e-05
-2.56509893198112e-05
-2.83119850117967e-05
-4.13761845856542e-05
-3.30093997692391e-05
-3.78873185197429e-05
-6.36739211007339e-05
-1.24672265452853e-06
-4.00981000770002e-05
-5.33922555869378e-05
-8.25164735904086e-06
-3.40094519112213e-05
-3.46619583427476e-05
-3.1579229291215e-05
-2.84454454460031e-05
-2.46055415579674e-05
-2.33776409255456e-06
-1.84957161692919e-05
-3.5638504867062e-05
-4.617136741533e-05
-3.44384000692496e-05
-5.20543703383756e-05
3.7510712232886e-06
-5.73823473572038e-05
-3.04625605034281e-05
-4.7013195650968e-05
-4.64572296240959e-05
-2.8720443165592e-05
-4.7685193584367e-05
-2.83810179716468e-05
-3.99098121340791e-05
-3.04041344193848e-05
-1.8534930631567e-05
-4.02939853646035e-05
-3.21975877763037e-05
-2.8680824853856e-05
-1.50088147315292e-05
-6.62963910410708e-05
-1.97765949279533e-05
-4.05367017968423e-05
-4.59688035116628e-05
-4.35409232354516e-05
-1.67916479755354e-05
-2.56830930412821e-05
-1.62623130515145e-05
-4.62774626276592e-05
-4.57226926482433e-05
-4.80911577256943e-05
-3.57361889474681e-05
-4.2538389363551e-05
-1.82228433384321e-05
-4.14949302273854e-05
-1.67898914650115e-05
-2.66979598453994e-05
-2.05258072732806e-05
-6.11450854597334e-05
4.04746096654285e-07
-4.67079852275288e-05
-4.03120349499267e-05
-4.70422445898572e-05
-3.25426654266958e-05
-5.90667106144616e-05
-2.71606037435468e-05
-1.00913708129463e-05
-4.99845627650672e-05
-1.6948860850083e-05
-9.18460161228143e-06
-3.23468983918727e-05
-2.40088409597418e-05
-1.88231429771718e-05
-2.36315157847166e-05
-1.84078092217118e-05
-3.1623163807546e-05
-9.6944336251538e-06
-5.00933658085743e-05
-5.42141688097634e-05
-1.32445904175936e-05
-4.37267157559401e-05
-2.94511413877315e-05
-2.12381481510386e-05
-4.56372565775312e-05
-2.40866072662708e-05
-5.73724087782325e-05
-1.63244340409595e-05
-3.35868758605415e-05
-4.43874267505345e-05
-1.69826749747879e-05
-6.14408608719281e-05
-2.99575081859146e-05
-4.6457894991604e-05
-2.16448711718794e-05
-1.34962057668533e-05
-1.26039360096376e-05
-3.02411676555135e-05
-1.24140209378468e-06
-8.75243336635305e-06
-2.70186858260929e-05
-6.29786463810394e-05
-2.41136971318056e-05
-3.42773298264779e-05
-2.37667122808811e-05
-5.00364500416104e-05
-3.03361610062976e-05
-3.23542468211532e-05
-9.94314587506656e-06
-1.65112092333743e-05
-9.84852852202359e-07
-4.39324112002387e-05
-3.39636288023911e-05
-3.79360851821144e-06
-4.66978742880046e-05
-2.9264347842118e-05
-3.79785541025128e-05
-5.32594995073924e-05
-4.62397346598683e-05
-4.71649664617026e-05
-4.33296609223547e-05
-1.18755704631483e-05
-1.22538439795501e-05
-4.92965506565673e-05
-5.47347121166362e-05
-2.86276667427186e-05
-1.86549220888631e-05
-2.16648771063905e-05
-3.15548253722201e-05
-1.00890801665698e-05
-2.66140133973346e-05
-3.43962179259598e-05
-4.84612361223824e-05
-1.66348905043914e-05
-3.48897315006831e-05
-1.50725643025069e-05
-5.44050580604814e-05
-3.05660591676395e-05
-5.4359620718354e-05
-5.56503041690707e-05
-2.83165668187866e-05
-2.48609424934068e-05
-3.40956953679157e-05
-5.0438230733135e-05
-2.40986754809332e-05
-5.32437963166626e-05
-2.46334384584289e-05
-2.25178819845715e-05
-4.35316328627627e-05
-3.65677067021015e-05
-2.53073804022935e-05
-4.85109728352786e-05
-2.4081218889359e-05
-1.72674421488365e-05
-3.26378674281131e-05
-6.77044272181996e-05
-5.37108824208991e-05
-5.40320460496307e-05
8.45618719226089e-06
-4.0912770891513e-05
-2.54653111852983e-05
-4.29235300553514e-05
-5.55882914193105e-05
-5.67338718777083e-07
-4.1128619358998e-05
-2.73195288729218e-05
-4.5171102305711e-05
-3.02093334159028e-05
-4.93170210412549e-05
-1.9493672452748e-05
-3.25281901247869e-05
-5.52594873060503e-05
-3.33652217372408e-05
-3.99002863841219e-05
-5.72603518805029e-05
-5.39507027427609e-05
-6.91187379976622e-05
-5.72880070222473e-06
-3.73082087896855e-05
-4.11041407539558e-06
7.61201704527704e-06
-4.71330684232963e-05
-2.95174909590439e-05
-3.4151366904768e-05
-3.28235581297245e-05
-2.2422784813827e-05
-1.78428288677102e-05
-3.44565612464538e-05
-2.04776556050735e-05
-2.81610813898309e-05
-3.63346927858524e-05
-5.36497792373352e-05
-3.06276710305039e-05
-1.73980848326385e-05
-4.90559459056171e-05
-4.40458573800921e-05
-1.20611064962357e-05
-5.31589115990418e-05
-2.23901185685229e-05
-2.49611993143431e-05
-2.44004357510104e-05
-3.36955743590986e-05
-2.51415456334623e-05
-4.05806105509777e-05
-2.66185831173293e-05
-2.91948665329773e-05
-3.23670806632734e-05
-4.94110863789023e-05
-3.61093171819052e-05
-4.87697059884747e-05
1.7407115584814e-06
-4.65732684526294e-05
-4.45139463509024e-05
-5.11025396158882e-05
-3.56834391500529e-05
-3.76723062740096e-05
-2.9635619684458e-05
-3.25887568241135e-05
-5.02801160802171e-05
-1.91129474679796e-05
-4.89305488044623e-05
-2.42158178942847e-05
-4.24867190116033e-05
-4.52673798827839e-05
-5.55543125551498e-05
-7.58386600877682e-06
-7.43031525149595e-05
-4.04940838711642e-05
-7.61853482775301e-06
-5.16329658539379e-05
-2.81387033339457e-05
-1.23557550254226e-05
-1.40941069380268e-05
-2.39260695555134e-05
-1.63462576084534e-05
-2.96682728718993e-05
-1.77309679352411e-05
-2.68346034650819e-06
-4.5683560363947e-05
-4.67957728981729e-05
-4.31855617121873e-05
-4.6576329990309e-05
-4.78189661654658e-05
-3.47065107529656e-05
-9.50276924199809e-05
-5.29435344547573e-05
-3.49093810134723e-05
-8.62219836823615e-05
-5.75509466979291e-05
-5.5556140304139e-05
-3.69214991336707e-05
-2.80428693332078e-06
-2.95547523033449e-05
-3.47140469923781e-05
-5.23503666130444e-05
-2.16336246089365e-05
-1.60616822114148e-05
-3.12736021580809e-05
-2.16099189082976e-05
-3.74423593207387e-05
-4.43638835967601e-05
-6.11557590603314e-05
-4.15139755884255e-05
-2.85692846287329e-05
-3.2304158973628e-05
-3.46560749622457e-05
-5.90060574670036e-05
-1.12252816270815e-05
-5.40543280718281e-05
-2.9696924899922e-05
-6.17441007201947e-05
-2.17307325241646e-05
-4.25972267769188e-05
-1.99434837538857e-05
-2.42444857721235e-05
-2.875289731881e-05
4.87626628289944e-06
-3.17078305590558e-05
-5.66768862155033e-05
-3.64301003068238e-05
-5.56773823482639e-05
-4.29059187234003e-05
-5.17403345953283e-05
-2.15206233142604e-05
-1.4154644611483e-05
-2.94599035356326e-05
-4.31342663302659e-05
-5.27164611655677e-05
-3.93446331173231e-05
-5.08196156772599e-05
-3.33468331281557e-05
-3.58832182445169e-05
-5.20886698348139e-05
-1.89714772712388e-05
-4.33160360602496e-05
-8.92579439639195e-06
-4.86209822703161e-05
-3.80927047618396e-05
-2.47626968624884e-05
-4.74030301794285e-05
-3.15072917104001e-05
-4.10880029518601e-06
-2.38959428262689e-05
-4.52835492191286e-05
-3.60684474786789e-05
-2.49902504980636e-05
-3.23268282079537e-05
-1.94576540156377e-05
-3.55118815612687e-05
-3.01978884481399e-05
-3.11335015545159e-05
-2.02779954308275e-05
-1.99752157341185e-05
1.25396416082105e-05
-2.32795033270837e-05
-1.90669787861713e-05
-3.17665369746922e-05
-3.97514585380274e-05
-4.18595625598708e-05
-8.19633883662189e-06
-2.5855749297292e-05
-5.17780995158233e-05
-4.3017015538513e-05
-5.13650790232698e-05
-2.43428366697425e-05
-2.58353579368663e-05
-4.33844448308433e-05
-4.93480581273376e-05
-3.45800137092147e-06
-1.36727264821696e-05
-2.67812723553715e-05
-3.41891653266501e-05
-7.08204409085658e-05
-2.6367647673041e-05
-2.05929946636435e-06
-4.90401304773626e-05
-1.11190411434881e-05
-2.31023995399327e-05
-3.46006239347485e-05
-2.95333071597636e-05
-4.54552587925251e-05
-3.49605778018301e-05
-2.58506025276742e-05
-3.00710718515957e-05
-3.70690021413709e-05
-2.33777580687745e-05
-1.80989683294415e-05
-3.0597046753023e-05
-1.45744171601351e-05
-3.48169525615399e-05
-3.32705010458349e-05
-2.58840538539586e-05
-3.07036061764101e-05
-2.31177146922771e-05
-3.23474717885651e-05
-4.81119585477087e-05
-5.84052154093625e-05
-2.38880799056886e-05
-7.28807465688729e-06
-3.31723166259293e-05
-2.23768330537529e-05
-3.01886992523138e-05
-3.44091239443255e-05
-3.58886270119997e-05
-2.30056972356173e-05
-1.62880945489153e-06
-4.50347468453675e-05
-3.25165764074567e-05
-7.00083368370673e-06
-2.05849692395116e-05
-1.83483417345143e-05
-5.25239506067556e-05
-2.71261479619718e-05
-4.33472276067618e-05
-4.68152811415736e-05
-3.11233617112156e-05
-9.83125118779636e-06
-2.33564693146307e-05
-3.78555664033825e-05
-1.12843790395131e-05
-2.48003519433566e-05
-3.7542074809098e-05
-2.28840997779442e-05
-1.48635539475175e-05
-3.70425712294274e-05
-3.11437773133333e-05
-4.76922585648874e-05
-3.79046994181069e-05
-5.29164612340983e-05
-2.65257739627098e-05
-1.05048428379883e-05
-4.97306151954561e-05
6.27290253156184e-06
-2.19538163401659e-05
-2.55251535103661e-05
-3.48285229573502e-05
-3.69583735653541e-05
-7.88296804878692e-05
-4.98280689603284e-05
-2.73248767073713e-05
-1.99078448191067e-05
-5.57713398532336e-05
-6.64478972877065e-05
-2.51881217560902e-05
-3.34090257092241e-05
-4.22026714871925e-05
-4.27401481644099e-05
-4.09531955620917e-05
-2.25528738396705e-05
5.72532517390455e-06
-3.21634924134981e-05
-1.38368278200802e-05
-2.53396774221964e-05
-2.4056514473796e-05
-9.7682850368062e-06
-4.12622161571623e-05
-6.72131942038463e-05
-1.20585254435756e-05
-1.74104057066388e-05
-5.16305643403121e-05
-4.26965167467841e-05
-9.15900158198738e-06
2.27359920726103e-06
-2.29230541315292e-05
-1.90782118285583e-05
-1.96722480339711e-05
-4.4856943996062e-05
-4.37909367354904e-05
-1.42784561104614e-05
-3.99312015276514e-05
-2.22037880837613e-06
-3.12031968135763e-05
-3.37709094175615e-05
-1.8025957229892e-05
-4.28683340385892e-05
-2.96944574485682e-05
-2.82171860576184e-05
5.09312200290452e-07
-1.49744492148515e-05
-4.94063670650608e-05
-2.16196331341644e-05
-1.7842044811374e-05
-2.87793686133991e-05
-3.17075892210653e-05
-3.78365768726997e-05
-3.4477482581517e-05
1.55870894454463e-05
-2.74681707495968e-05
-2.76085911714785e-05
-2.06245588960233e-05
-4.44898367202988e-05
-3.82899072100766e-05
-6.76400420034573e-06
-3.01807395701542e-05
-3.54230369483685e-05
-4.88064432607978e-05
-1.10635415957185e-05
-2.78287104492049e-05
-4.92142419464953e-06
-3.71944760992835e-05
-1.3152434503515e-05
-2.50230591611938e-05
-1.83053989591627e-05
-2.57711890283804e-05
-2.00287836427804e-05
-2.25250658312104e-05
-4.39784293146001e-05
-1.0558164253139e-05
-1.34905005830234e-05
1.05894249787557e-05
-1.66807248562479e-05
-2.24694395916613e-05
-2.62554180269341e-05
-3.39747898199925e-05
-4.14623665776996e-05
-3.51988697335457e-05
-3.86647250145645e-05
-6.63459981107194e-06
-3.06137075835423e-05
-5.17457661456715e-05
-9.09226980321057e-06
-1.66631405578573e-05
-2.8482578512861e-05
-5.38785681929731e-05
-1.2881848132638e-05
-2.7253608982144e-05
-2.1822015648589e-05
-4.38243020779431e-06
-2.15588745387853e-05
-3.64672993974954e-05
-6.45967942971193e-05
3.87015320598198e-06
-4.33694047759742e-05
-2.74880564996379e-05
-3.52989200657268e-05
-6.68691758927552e-06
-4.92895845693078e-05
-5.25207448799208e-05
-2.32960244404685e-05
-3.61945991194316e-05
-1.30067319335087e-05
-3.94058947066652e-05
-4.42216476219312e-05
-1.53603927749335e-05
-3.71249536768154e-05
-5.26645181900226e-05
-3.42764633292912e-05
-1.89639219393023e-05
-2.49641197511268e-05
-3.60772593834846e-05
-2.75243534402833e-05
-2.00711870126751e-05
-3.1385890782155e-06
-3.20667596880287e-05
-3.04101900775405e-05
-2.39954377090695e-05
-5.09613292722587e-05
-2.75545963130492e-05
-3.05949260807975e-05
-3.18933752045e-05
-1.76323928041848e-05
-3.62694140191793e-05
-2.07160793974893e-05
1.68174848388962e-06
-2.47243869981125e-06
-4.77081360315122e-05
4.3231658833992e-07
-5.33367034190893e-05
-3.4427531541595e-05
-4.04030886295713e-05
-4.31574599633733e-05
-3.76239765645102e-05
-3.621371620343e-05
-3.39292860376999e-05
-6.18339341064438e-05
-4.93181104297074e-05
-8.69812835938554e-06
-1.3319000743867e-05
-1.20772388892883e-06
-4.24099056165889e-05
-1.24101640112428e-05
-3.84826673572843e-05
-2.23705461947669e-05
-2.80483877295021e-06
-2.65884474755409e-05
-2.64435677012593e-05
-6.19018626380671e-06
-3.96738997920391e-05
-5.04048435954139e-05
-6.38926444354768e-06
-4.42022938489207e-05
-1.53173109764865e-05
-3.27107952835497e-05
-2.25237717332139e-05
-2.11576406746562e-05
-1.3851345747934e-05
-4.57229770202614e-05
-1.55472545253671e-05
-2.98721815210279e-05
-5.65718032676566e-05
-1.90755929274072e-05
-3.04300490384679e-05
-1.86037557535921e-05
-5.66436797442189e-06
-5.3491520932885e-06
-2.3659972137938e-05
-4.59772723288065e-05
-1.7364305496224e-05
-4.21602899616105e-05
-3.06481531083802e-05
-3.63798025774455e-05
-3.95515160330549e-05
-3.12254494039024e-05
-5.04913531840942e-05
-4.81777145671388e-05
-3.91821404205401e-05
-5.22036524826429e-05
-4.64751083897865e-05
-3.11732641307807e-05
-4.57678996770767e-05
-4.28790130135391e-05
-2.6700491923194e-05
-1.30640956468696e-05
-1.13973128059601e-05
-4.62359399548234e-05
-5.04544074067116e-05
-2.98239519121812e-05
-2.7446609799908e-05
-3.5974265459812e-05
-1.63406057933604e-05
-4.48664042140079e-05
-3.639911108334e-05
-2.15025444810551e-06
-3.64479277285467e-05
-1.56000522232277e-05
-1.31499369082047e-05
-5.34205085286881e-06
-3.37773177546107e-05
-4.95652681514824e-05
-1.46469320879243e-05
-6.21929485099985e-05
-3.92308715951029e-05
-2.93810742702933e-05
-3.41260623546572e-05
6.51170488222387e-06
-4.25853170952986e-05
-5.52177754908294e-05
-4.76611134363779e-05
-2.6558692425984e-05
-3.86009165096506e-05
-4.17900300720826e-05
-2.69807440120866e-05
-4.94966790330339e-05
-3.17787753985319e-05
-4.93093604510726e-05
-1.96058367008155e-05
-4.45844005675618e-05
-3.02595336899997e-05
-2.7268791281448e-05
-2.31073223231459e-05
-4.4180422113382e-05
-4.02120317233744e-05
-4.46116608352565e-05
-5.68393889440426e-05
-1.99796904565659e-05
-4.37742344937532e-05
-4.47148478114166e-05
-5.57654013237735e-05
-3.12074228027929e-05
-3.68810959978354e-05
-4.35779232145016e-05
-1.56808125422169e-05
-1.51553625805847e-05
-1.8061442791729e-05
-3.9411062075292e-05
2.10234914984988e-06
-3.07888302944256e-05
-2.17790533306686e-05
-6.76030108787578e-06
-3.1241169709189e-05
-2.66609820264535e-05
-4.92576751278896e-05
-2.08464492257157e-06
-5.42789740888926e-05
-3.19365974859646e-05
-2.16731416142545e-05
-2.12109491887026e-05
-2.94311807739502e-05
-2.71937887931109e-05
-6.1973395536854e-05
-5.13104119294636e-05
-4.14845115832828e-05
-3.54342762427321e-05
-5.60492959035533e-05
-1.35295162476991e-05
-3.75944920059302e-05
-2.37635167726052e-06
-4.49639770283274e-05
-3.64986838811084e-05
-5.31872085849283e-05
-6.7425303845436e-05
-1.65515657542159e-05
-2.6467653228365e-05
-1.93155686046712e-05
-2.01565237262269e-05
-1.02973515083142e-06
-5.53637230461756e-05
-1.44974864484642e-06
-2.87716284936628e-05
-4.91923351008346e-05
-3.22976598806913e-05
-3.17737145895336e-05
-1.60210011569452e-06
-4.2855908982645e-05
-2.17291240126149e-05
-4.78009560516434e-05
-2.02012693058887e-05
-2.05840808875844e-05
-2.03371046220419e-05
-1.3117715617822e-05
-2.19468992544428e-05
-1.51784303913854e-05
-2.44720713057236e-05
-2.45892389626901e-07
-2.68038280680619e-05
-2.32599947452354e-05
-2.122945465261e-05
-4.21471842744558e-05
-1.72196520014948e-05
-2.54536036070669e-05
-6.35071860628358e-05
-1.28706650657805e-05
-3.84457282392669e-05
-7.65193841133261e-06
-4.68176653481088e-05
-2.73846627860639e-05
-8.55379224732741e-06
-7.83293456494788e-06
-3.18812461429265e-05
-4.6227233288559e-05
-4.19300474815149e-05
-1.61622306273282e-05
-3.00270838194744e-05
-3.66848117857683e-05
-2.59049542201976e-05
-1.92236980293681e-05
-3.15446029931115e-05
-2.3267688803463e-05
-1.74118111811017e-05
-3.43008172434328e-05
-4.67650994218468e-05
-5.65675541619299e-05
-3.99241526113362e-05
-1.74575511363917e-05
-6.48115065076479e-05
-2.55833397089759e-05
-3.50569329040367e-05
-5.2710338616058e-05
-2.4525424928291e-05
-2.29968742227867e-05
-6.19936432585103e-06
-1.02774880048015e-05
1.82133974622278e-06
-2.57213423301531e-05
-5.7840494248201e-06
-3.5220099255587e-05
-2.51009463955692e-05
-3.77264209660641e-05
-5.43919346831377e-05
-2.58006210803195e-05
-3.1230844240399e-05
-2.86098122327465e-05
-3.35378031956933e-05
-1.36943181038639e-05
-1.40002703577924e-05
-3.65565479737322e-05
-2.62156211618387e-05
-2.12236963476985e-05
-1.47697125689728e-05
1.02141912233973e-05
-4.72176755164555e-05
-2.18221654108455e-05
-2.33976331355683e-05
-2.67766668385743e-05
1.51030499627051e-05
-2.77079055135681e-05
-5.36827577308288e-05
-3.50940872599096e-05
-2.81116906569864e-05
-3.34830998624521e-05
-5.27947079333435e-05
-1.25339758282457e-05
-4.37151967861533e-05
-2.35129004168724e-05
-2.50874397183355e-05
-3.0673567777347e-05
-4.21416979897757e-05
-4.1263723004104e-05
-3.15221570104757e-05
-3.52447068219529e-05
-4.21224891520121e-05
-2.50288561784577e-05
-4.75309285159022e-05
-2.12037576907747e-05
-3.03666590685034e-05
-2.29211612798601e-05
-3.71318320848996e-05
-4.77125340014433e-06
1.87557345713444e-05
-2.0894291353002e-05
-2.66734015169107e-05
-4.21248537257375e-05
-5.90052143282127e-05
-3.32082103072865e-05
-1.19178192402266e-05
-2.90358383222439e-05
-3.51018897443422e-05
3.19109955207601e-06
-4.75409124491552e-05
-3.56247038850022e-05
-1.72427562584215e-05
-3.54393297968273e-05
-5.20456214481635e-06
-2.89092559675084e-05
-2.26451775981671e-05
-2.70300171508999e-05
-1.10616022682663e-05
-3.17112779846295e-05
-2.29327125512494e-07
-2.18932401873974e-05
-3.86411481621326e-05
-5.50983118744697e-05
-2.89918890957438e-05
-3.5852586955804e-05
-1.38458778114542e-05
-1.78799574554448e-05
-2.89761034394578e-05
-1.39152697760032e-05
-1.67734921917743e-05
-2.90375695919219e-05
-4.00418728625e-05
-4.96330507429e-05
-3.94164806858189e-05
-3.98367942946469e-05
-2.05943350568392e-05
-2.5044905612977e-05
-5.03998914763927e-05
-1.22793803093947e-05
-3.99953092396607e-05
4.69176103609204e-06
-3.57643675850262e-05
-3.57462473678206e-05
-4.90241129285157e-05
-1.26720584219753e-05
-4.99514654744722e-05
-4.51539820463665e-05
-2.70680329345975e-05
-5.18725990368838e-05
2.44887395788374e-06
-3.87765064013287e-05
-4.11202939512039e-05
-1.75871439518297e-05
-2.27794961659614e-05
-1.92895844617479e-05
-3.4606081216723e-05
-4.68954515398846e-05
-2.94795254695275e-05
-2.30057732435876e-05
-2.65820173603707e-05
-3.01880264236804e-05
-4.01117877928533e-05
-2.49922540756753e-05
-3.34210978153021e-05
-3.79668111981875e-05
-5.95949076484493e-05
-3.69364056264738e-05
-1.11579214066908e-05
-3.23659532258487e-05
-1.06860775225981e-05
-5.04370041826694e-05
-3.92265574100854e-05
-2.07457383690907e-05
4.26849283978145e-06
-2.55894947424071e-05
-4.94807195367617e-05
-4.79754825022223e-06
-3.59800507073013e-05
-1.47935062588961e-05
-2.06168817303599e-05
-3.63648158255146e-05
-9.23215468386948e-06
-4.75126881687336e-05
-3.67220127168568e-05
-4.17425010633781e-05
-4.01299480762089e-05
-2.87893844844867e-05
-2.97368095854699e-05
-6.36720444550513e-06
-4.11288952104539e-05
-6.81247987913254e-06
-5.22025408216908e-05
-2.89610639544967e-05
-6.48309313195507e-05
-3.24065892916934e-05
-2.86717169134119e-05
-4.57969791669897e-05
3.47375995266245e-07
-1.09104361445814e-05
-2.68379840525153e-05
-4.13099692416015e-05
-4.95447693570997e-05
-2.12761573123491e-05
-1.40185809379504e-05
-4.49876403554001e-05
-4.76916524470208e-05
-3.14020144323926e-06
-1.74778567295732e-05
-4.96760389105564e-05
-1.62576906885923e-05
-3.67256834827167e-05
-1.87335409667555e-05
-1.29411114227082e-05
-9.15405302043907e-06
-3.67381869289574e-05
-4.14733450202128e-05
-2.18014543001009e-05
-1.08688441683815e-05
-1.58289855460661e-05
-3.56049301923568e-05
-4.43849648740924e-05
-1.70727700314452e-05
-5.12095548227732e-05
-1.94039110309712e-07
-3.26418081529038e-05
-3.64630191169302e-05
-3.74725451228517e-05
-9.83127679727011e-06
-4.72733469242294e-05
-4.47164433909542e-05
-2.48544106863409e-05
-2.78804479212804e-05
-2.80317337146492e-05
-1.75290439625118e-05
-2.61426820630294e-05
-4.22764621459366e-05
-3.12808194512403e-05
-1.42591936702131e-05
-3.96132641724586e-05
-3.67380769365011e-05
-2.87328670582224e-05
-1.29540432156698e-06
7.52525818829017e-06
-1.68037215826549e-05
-2.69907946476583e-05
-4.81416559691843e-05
-5.34640498554794e-05
-1.53791382045952e-05
3.58258161887389e-06
-2.09130191276159e-05
-3.60629789215429e-05
5.43979892444004e-06
-1.1136962556053e-05
-3.34979734405491e-05
-2.71597650462823e-05
-2.24711825408359e-05
-3.3064245677683e-05
-5.71780471318058e-05
-5.28999343304524e-05
9.41264899659899e-07
-3.30065248792393e-05
-3.33332440691029e-05
-3.81015126982254e-05
-1.41043678102493e-05
-5.80844472917049e-05
-1.79786393591666e-06
-2.90853509189883e-05
-1.04752208918876e-05
-1.69250613693687e-05
-2.41532185678013e-05
-2.62597411655402e-05
-1.72441420555695e-05
-3.86980069514447e-05
-1.12316897774591e-05
-2.90661491225533e-05
-3.53522571782234e-05
-4.74046001752073e-05
-4.059590540368e-05
-3.49385129530218e-05
-2.31275279604714e-05
-3.01009161776086e-05
-2.91907267149307e-05
-4.69001180270116e-05
-2.92909349485042e-06
-3.62927542272084e-05
2.47912258801688e-06
-3.49702815886512e-05
-4.81020442828075e-06
-6.41070669305431e-05
-3.93202416183485e-05
-2.06205875730063e-05
-6.08486433905986e-05
-2.94268482876323e-05
-5.31475115966448e-05
-1.71346180619958e-05
-4.50905483381668e-05
-3.09270613415286e-05
-5.09913543426066e-05
-2.84187305784452e-05
-4.43223352752263e-05
-3.74039510689727e-05
-5.98734053110198e-05
-4.73167264727543e-05
-2.87861011095187e-05
-3.00560023721473e-06
-2.26132965951354e-05
-2.17037930210146e-05
-4.0001838337667e-05
-7.17352415721571e-06
-6.72810591343927e-05
-1.1749037392302e-05
-3.36859142928811e-05
-8.30810802505453e-06
-1.84347879787469e-05
-4.22077106275383e-05
-3.66920877292591e-05
-5.17584064872593e-05
-3.0747586210373e-05
-1.80449317113505e-05
-4.49447637409017e-05
-4.43245597099961e-05
-5.48108607119795e-05
-5.13678781891809e-05
-4.04411281712696e-06
1.00481090911714e-05
-3.53962476044795e-05
-5.854233475363e-05
-3.36010083822623e-05
-2.33877900487372e-05
-1.92001010647432e-05
-3.27314887181611e-05
-1.84281056311965e-05
-3.3345219178237e-05
-3.46061465958856e-05
-6.35607070804574e-05
-1.84469458421254e-05
-1.91355860963363e-05
-2.60871114413718e-05
-1.20567027040138e-05
-6.01014743286915e-05
-1.92701732513216e-05
-3.93861736104016e-05
-3.94155661856289e-05
-4.49067585258373e-05
-4.0432196639285e-05
-1.43300816673187e-05
-2.29923973008375e-05
-9.75126079158938e-06
-3.44609807179495e-05
-4.00525031521315e-05
-5.39436646322662e-05
-2.70372004504777e-05
-3.52948878463656e-05
-3.48502267438331e-05
-6.10425946025876e-05
-2.66351451828078e-05
-4.81992522339861e-05
-3.44499051933226e-05
-4.79272109106488e-05
1.00106680717165e-05
-4.15158986473614e-05
-2.73260294207563e-05
3.2760940883277e-06
-4.81099090760274e-06
-2.55376878157362e-05
-8.80076230881939e-06
-4.52737394605593e-05
-2.67969238922031e-05
-3.84891007054121e-05
-6.54909550452761e-05
1.98165697568267e-05
-2.13247937231873e-05
2.56433872578564e-05
-2.32606787717372e-05
-3.98969562686507e-05
-9.27739977589307e-06
-3.64243667289155e-05
-4.25870065955935e-05
-3.22341906495476e-05
2.271450431811e-06
2.15884324699796e-05
-4.61922009694546e-05
-1.90199600786381e-05
-4.93264958817469e-05
-4.40760702107702e-05
-2.81660376860019e-05
-3.29335708496199e-05
-1.24527002396976e-05
-3.2626008422241e-05
-4.54777202167126e-05
-2.15699203483494e-05
-1.74597563779528e-05
-7.57427900377182e-06
-7.22261930951273e-06
-6.0884208600267e-05
-3.82188828638048e-05
-2.7222187559741e-05
-2.41628500253941e-05
-2.15695409845004e-05
-4.41948816669886e-05
-3.07932291314987e-05
-2.81606562003044e-05
-3.06971931690587e-05
-5.10877406078056e-05
-3.78575292542919e-05
-7.07619756059002e-06
-1.58980821143709e-05
-3.90658650704105e-05
-3.83943092331351e-05
-1.72500700954581e-05
-2.36040724327114e-05
-3.40497511127407e-05
-6.11132418680852e-05
1.02347513931841e-05
-3.72411619671366e-05
-3.54004843410365e-05
-3.61735258096987e-05
-1.93329128275305e-05
-5.3540069047704e-05
-3.27909318798591e-05
-1.861962362279e-05
-3.43924908111467e-05
-2.78960861772555e-05
-3.79545510000906e-05
-3.79984028184939e-05
-2.69258036787494e-05
4.11514831173549e-06
-2.89641576861242e-05
1.51147770228018e-05
-4.51055480059538e-05
-2.72647370227191e-05
-3.04421307116553e-05
-3.33602138821748e-05
-2.98441306372998e-05
-1.0242549033765e-05
-1.8649409112231e-05
-4.05686145067411e-05
-1.38206033588475e-05
-6.66827563520556e-05
-3.56875074140757e-05
-3.71703186355761e-05
-2.32828387236772e-05
-7.19926825827857e-05
-1.79889248034595e-05
-4.78879339943354e-05
-3.22873542681568e-05
-2.27851667140437e-05
-3.45475481044446e-05
-4.27707517755689e-05
-3.4778339559518e-05
-4.52129724604237e-05
-4.94203777174554e-05
-4.11167847403703e-05
-2.72156817759661e-05
-1.65442780674724e-05
-2.79709330337201e-05
-3.64132219342478e-05
-1.92487824963662e-05
-1.82477986386607e-05
-3.65250186441304e-05
-2.47096581211595e-05
-3.42908079532297e-05
3.5572748013339e-06
-2.39960885622928e-05
-2.74234185303325e-05
-1.72116760073352e-05
-1.7327671800696e-05
-6.17709685900294e-05
-4.3277606014541e-05
-3.15646745989946e-05
-4.06398774848887e-05
-1.88599663235146e-05
-3.86954994624791e-05
-1.79767866153803e-05
-3.11551049552557e-05
-5.72143853851991e-05
-2.91788335854641e-05
-1.60410830613082e-05
-2.27296676530402e-05
-3.99038497990465e-05
-3.32056967793638e-05
-1.71440202815922e-05
-2.77264348742523e-05
-7.40498185399154e-05
8.14265702595501e-07
-2.67600036073228e-05
-6.63207869438917e-05
-3.40096700239275e-05
-2.9919743869838e-05
-7.12511321009367e-06
-1.75776633876269e-05
5.94631545525077e-06
-2.24917553019245e-05
-3.41272840890321e-05
-2.03433228215577e-05
-3.65778357051916e-05
-1.40252101606854e-05
-1.19588518068079e-05
-3.76622495127942e-05
-3.74660532029416e-05
-1.59685707183675e-05
-1.28008200551479e-05
-2.33698459343424e-05
-4.62762866688202e-05
-2.43960459811609e-05
-5.10273149169565e-05
-4.44396372659157e-05
-5.5936751622665e-06
-4.46394515496257e-05
-3.66780132734137e-05
-2.1571663538961e-06
-4.34541701515487e-05
-1.27192720312679e-05
-5.19706544077167e-05
3.73829799324959e-06
-5.47763358024769e-05
-5.73590410306415e-06
-1.36494859953897e-05
-2.01883570371922e-05
-2.56213891402866e-05
-4.368682788669e-05
-4.37127969932189e-05
-1.49315150939779e-05
-2.68922734416973e-05
-1.50136389679269e-05
-3.57681856554559e-05
-2.42292981353689e-05
6.32081413324406e-07
-6.18792851643631e-05
-1.52320266630434e-05
8.48368122796502e-06
-9.26305447506343e-08
1.58694176736649e-06
-1.33214444886056e-06
-3.28725483703249e-05
-4.86935312163422e-05
-7.0413697984635e-05
-1.71872064645804e-05
-3.83938275521801e-05
-2.56830529384103e-06
-3.68121812826142e-05
8.70353390691945e-06
-1.74395679532163e-05
4.22328680679367e-06
-2.72353046201867e-05
-2.04961844301048e-05
4.69798175727286e-07
-2.83022857021692e-05
2.38159854880343e-07
-4.9812435197016e-05
-1.95117637808915e-05
-3.71742009640982e-05
-3.02491009253362e-05
-5.69587653259373e-05
-1.07818102754828e-05
-1.9978748058654e-05
-8.68455767340327e-05
-5.44548226548775e-05
-1.34688585065885e-05
-2.71525198497089e-05
-2.42160309673332e-05
-2.43123808557167e-05
-2.63984857878688e-05
-2.59309110949901e-05
-3.434378345172e-05
-2.77572983040885e-06
-3.26130134628355e-05
-4.7829443080865e-05
-3.47410111382087e-05
-2.40161819231362e-05
-1.19124366658591e-05
-2.75659212150248e-05
-1.43563336301019e-05
-3.23713360534617e-05
-3.72064810501802e-05
-4.15693449527504e-05
-5.48554584876303e-05
-1.1648312598312e-05
-2.75487511806437e-05
-1.80560374833134e-05
-1.52170737820329e-05
-5.02328479327143e-05
-2.73360674785667e-05
-2.20841175611458e-05
-3.22203139415945e-05
-3.92606403156607e-05
-8.34213320575952e-06
-6.98756250393433e-06
-3.02264622105742e-05
-6.1664511923351e-05
-4.77324292842561e-05
-2.33171861628272e-05
-2.4570019691736e-05
-2.73425681890643e-05
-5.08573170531322e-05
-2.29898324345298e-06
-1.78807556534529e-05
-3.54852405102593e-05
-1.26079741676696e-05
-3.6560481476816e-05
-3.05320307210217e-05
-3.19762110526604e-05
-3.26218736467197e-05
-3.33816001546105e-05
-4.21286720609766e-05
-2.69754012140129e-05
-5.37390364274237e-05
-7.28789632184215e-05
-4.55918247898624e-05
-2.79907153636676e-05
-1.3394283666672e-05
-4.79596800021309e-05
2.49617945994866e-06
8.38230103426362e-07
-3.43426096641199e-05
-2.62179342690243e-05
-5.70395740960507e-05
-2.69047149512552e-05
-7.19132942031836e-06
-1.19968056498531e-05
-1.07437221207904e-05
1.5278758336813e-06
5.96564422530543e-06
-2.10717561610055e-05
-5.26750144378608e-05
-3.56041223146822e-05
7.02012697306062e-06
-4.42505850380159e-05
-8.18123098534178e-06
1.31268376507669e-05
-2.58626077494182e-05
-1.73893950385772e-05
-3.47790544346178e-05
-5.58478479552202e-05
-3.73006828233475e-05
-3.38912442255558e-05
-2.69559314886755e-05
-6.28030596659427e-05
-2.89437256298349e-05
-1.30055874041605e-05
1.31262921566361e-05
-3.1509212068595e-05
-3.16499443018265e-05
-1.39272069696838e-05
-2.82294236253809e-05
-2.67287788366556e-05
-7.93861452480878e-05
-2.58254988005439e-05
-2.37742375544477e-05
-2.77304357839169e-05
-2.2860299223064e-05
-3.67446759522019e-05
-3.46317496792294e-05
-4.61102127145017e-05
-7.05144809279679e-06
-2.9527063426726e-05
-4.61045932945281e-05
-4.21495012218009e-05
-4.68108489843865e-05
-2.79557117853783e-05
-3.76474039729435e-05
-4.56929202870676e-05
-3.69534990610885e-05
-5.70298364531417e-05
-3.96757500551984e-05
-8.99458335028204e-06
-1.67330420163988e-05
-2.29666912229604e-05
-5.75078902269337e-05
-5.14535140690864e-05
-4.09981584213747e-05
-2.10689026475664e-05
-1.75162773313993e-05
5.4526688170741e-07
-2.8965959670939e-05
-3.36627578685539e-05
-1.08584554131608e-05
-4.40031142351429e-05
-2.66098660550105e-05
-5.19736882964611e-05
-4.57219251093014e-06
-9.77333692319931e-06
-6.7175221009816e-05
-2.05964906047968e-05
-1.0982889046605e-05
-2.14129788265808e-05
-4.08796009466159e-06
-1.87066974345636e-05
-2.16954500197259e-05
-7.15403550627517e-05
-8.3448616292895e-06
2.49022287058869e-06
-4.51100213620158e-05
-1.48343568674794e-05
-2.97257644068537e-05
-2.04784688880065e-05
-3.46524543707618e-05
-2.4889125682417e-05
-2.80575229340782e-05
-4.57169318524344e-05
-2.48635279980599e-06
-4.01244533241956e-05
-2.64405170247577e-05
-3.83541898962413e-05
-4.30301614077856e-05
-2.83187076869816e-05
-5.18643469630227e-05
-2.65007150985636e-05
-9.42155587476767e-06
-2.36612479374745e-05
-2.55874543930855e-05
-3.4073574027358e-06
-3.69394381929995e-05
-2.26405542451642e-05
-2.23688903411553e-05
-3.5226675496755e-05
-2.54814355944212e-05
-1.35528394581103e-05
-3.59086420582585e-05
-5.06215506475231e-05
-1.83602461726358e-05
-2.70728731452028e-05
-4.47300193921186e-05
-4.01499469408858e-05
-6.07882785479403e-06
-2.27948932490256e-05
-6.95695340313754e-05
5.14976590802059e-06
-1.4445571535165e-05
-1.30026229945429e-05
-3.79709464819402e-05
-9.55078063058517e-06
-2.97897199099906e-05
3.38042294030466e-06
-4.08280146398625e-05
-2.77406953202657e-05
-4.68190558587257e-05
-1.82897756865329e-05
-1.30313570457392e-05
-2.48250790011656e-06
-1.88390853204539e-05
-5.08451638755326e-05
-2.36528259378269e-05
-3.29469310896632e-05
-9.83573318969659e-06
-2.90954690287949e-05
-4.7684036536161e-05
-3.39080681883645e-05
-2.08187477531694e-05
-5.43293291802112e-05
-2.10753103874198e-05
-4.21726880461033e-05
-2.47846025037531e-05
-3.40825472986603e-05
-3.69450223783848e-05
-7.59441240729561e-05
1.13448577782825e-05
-1.16533107588176e-05
-7.19169251684133e-06
-2.12501732411133e-05
-2.27900024138085e-05
-4.17021158413524e-05
-5.0404383260258e-05
-2.31433067243853e-05
-2.72258395128852e-05
-5.17175344792409e-06
-3.09170117379125e-05
-5.30570508163624e-05
-5.4631470976338e-05
-1.96564078044046e-05
-2.71610141294863e-05
-7.13787475419335e-05
-2.42294836149054e-05
-4.10650705483769e-05
-4.66685991537282e-05
-6.45397117569323e-05
-4.18233683713822e-05
2.32021551681929e-06
-1.54663172137619e-05
-3.49816686073313e-05
-3.81143908659212e-05
-3.30576934315624e-05
-1.53610765501037e-05
-1.68079417255376e-06
-6.47765539869965e-06
-4.47051280503348e-05
-9.89798467759242e-06
-6.58515865650756e-06
-9.83962893373619e-06
-4.91795231620087e-05
-7.48274298960446e-06
-2.79088628665555e-05
-1.2104612555496e-05
-2.93381642005946e-05
-5.24856880359924e-05
-5.44309233870157e-05
-8.28713241939479e-06
-2.23498986026049e-05
-4.4772492556573e-05
-2.23912655104513e-05
-3.68241664821118e-05
-1.22694253095106e-05
-3.00307215092849e-05
-3.23817541608424e-05
-2.36681880621265e-05
-6.44163987185185e-05
-2.43692967161234e-05
-3.42425494124929e-05
-3.90557833363457e-05
-4.40349169964971e-05
-4.37729514759821e-05
-2.02176996977808e-05
-2.87739038958829e-05
-2.84551891182158e-05
-1.26757509809905e-05
-3.15879586481019e-05
-1.27461014652963e-05
-2.50717933984949e-05
-1.29589659324697e-05
-3.32047096650886e-06
-2.2879863145164e-05
-4.0531986123378e-05
-3.82368695495405e-05
-3.11530344632709e-05
4.56411876221591e-06
3.90319916430174e-07
-2.85203370675566e-05
-5.1163383349555e-05
-2.70797289518963e-05
-4.54055408159707e-05
-2.84613083624294e-05
-3.09685793227292e-05
-1.71639783130298e-05
-3.84039184916912e-05
-1.47092275579509e-05
-2.3857830737233e-05
-3.75281459709843e-05
-2.0281117226415e-05
-4.27559689863849e-05
-4.44478348549596e-05
-1.87468850710876e-05
9.52749343720355e-07
-3.30500348600991e-05
-1.21493040439689e-05
-2.17421692798128e-05
-4.18108700908283e-05
-4.35112478942644e-05
-9.21511386086684e-06
-5.20275701112474e-05
-2.00116338327562e-05
-2.41401242507638e-05
-1.53872066048554e-05
-3.29150076568126e-05
-5.4445723531314e-05
-2.2143368482928e-05
-6.73479374796626e-06
-3.87967841329122e-05
-3.5900281515938e-05
-2.50075615373848e-05
-1.56608252576826e-05
-4.79515770146434e-05
-2.35119503551158e-05
-4.98161127436801e-05
-2.36821718596341e-05
-2.58996713260348e-05
1.09956497354257e-05
2.29643374264701e-05
-1.49410962733154e-05
-3.4332564094276e-05
-2.20006047501976e-05
3.97181564318601e-06
-2.25371681492914e-05
-2.4110242853503e-05
2.00691445413182e-05
-1.76021222750761e-05
-1.14100561105585e-05
-2.28203889628962e-05
-1.88242763312664e-05
-6.25895587293716e-06
-1.91388030820268e-05
-4.40064999861564e-05
-1.38159128768149e-05
-1.65959182340599e-05
-4.21531240354666e-05
-2.85641841655802e-05
-2.62204206554928e-05
-2.8262552854849e-05
-3.95812610479487e-05
-3.81354915682592e-05
-4.9927037548006e-05
-2.74786613442462e-05
-1.94183499874658e-05
-4.83909084055131e-05
-2.68300830389558e-05
1.18146104139501e-05
-9.25145473668765e-06
-4.20021438076584e-05
-2.33115327836106e-05
-1.40555078384779e-05
1.72914810783551e-05
-4.80447132776015e-05
-4.21762272381247e-05
-8.70373836968654e-06
-5.27099849014583e-05
-2.31921555098479e-05
-3.7340395634408e-05
-3.69869609846409e-05
-3.84176867682378e-05
-3.47383700089871e-05
-7.86681597572129e-06
-4.05769473007968e-05
-3.95331343579038e-05
-3.0801082587222e-05
-2.94180746835069e-05
-2.15209643312445e-05
-2.57935953776196e-05
-2.88689605483259e-05
-2.95074015818266e-05
-2.84616155942724e-05
-4.44429819834434e-05
-5.51146593025898e-05
-3.97062920485581e-05
-1.61015316770974e-05
-4.82214213348606e-05
-3.43448778771544e-05
-2.4240940983204e-06
-4.81700732205501e-05
-4.0350359222735e-05
-3.53109595327099e-05
-2.70675234629212e-05
-7.35588068875162e-06
-4.62459840536275e-05
-3.19592548082469e-05
-3.66398437370661e-05
-3.83144880893878e-05
-1.65493755663679e-05
-3.52708513856775e-05
-2.04595169076085e-06
2.27465858886843e-05
-4.22269805087674e-05
-3.25253132807851e-05
-3.2468275096322e-05
-3.91741657195559e-05
-4.18992927404888e-05
-1.61313931068179e-05
-1.81438836171354e-05
-2.42004040899571e-05
-4.42689632175323e-05
-3.62269382709765e-05
-7.29578790412001e-06
-3.70895071567717e-05
-1.2034358965225e-05
-1.00032693705329e-05
-3.70720580660115e-05
-5.51733773180777e-05
-1.78469439534183e-05
-3.3823956930679e-05
-3.46942509540558e-05
-2.93852004784201e-05
-3.02363238739683e-05
-5.97788843061096e-05
-1.87597194761644e-05
-2.06938565874518e-05
-4.54401502828796e-05
-3.46188112951388e-05
-4.08053924965113e-05
-1.2747245204588e-05
-1.53960492840606e-05
-2.17372680003746e-05
1.61175529524389e-06
-1.2603876319153e-05
-2.89602027354309e-05
-9.46619548879574e-06
-3.92852716044705e-05
-1.21902255456328e-05
-4.34097017933145e-05
-2.93581421806013e-05
-4.94719614363676e-05
-1.65567618088693e-05
-2.86101068259968e-05
-2.55719631174026e-05
-7.95510817873663e-05
-4.95419222981414e-05
-4.00375686197166e-05
-1.84585569382799e-05
-1.93085137054812e-05
-2.80640684269707e-05
-6.23120411633967e-06
-2.75448225231979e-05
-3.61196020518056e-05
-1.56856999287082e-05
-3.15995914433414e-05
-8.08118544595814e-06
-4.58463467889296e-05
-3.22642834457476e-05
-3.31263917957406e-05
7.51085738442679e-06
-4.03857929183578e-05
-8.82234326436892e-06
-3.42342218752971e-05
-3.85273316464677e-05
-3.66995597705043e-05
-3.45114522494084e-05
-1.41165412669744e-05
-1.46864874612839e-05
-4.94030847819763e-05
-2.09483048961956e-06
-4.77339297678906e-05
-2.26142243244144e-05
-1.4649472280645e-05
-7.93691264999985e-06
-2.98167709736102e-05
-5.33325857674869e-05
-1.95173628265337e-05
-1.67881776978443e-05
-3.12155641758205e-05
-3.44936870913241e-05
-3.94456128475837e-05
-3.2848330701784e-05
-3.26976966050526e-05
-3.02002022436473e-05
-1.41697764433796e-05
-4.070606616428e-05
-4.97184665221881e-05
-2.66772857376002e-05
-1.33606851810296e-05
-3.15284994157064e-05
-2.09445877781917e-05
-3.53225881333773e-05
-2.76960368060318e-05
-3.1724168147891e-05
-2.90720422718373e-05
-1.76031168657036e-05
-6.88703488979751e-05
-3.50377352680092e-05
8.6188412748421e-06
-2.82995891533256e-05
-3.695935141052e-05
-1.64405469864417e-05
-4.47331106192683e-05
4.33419025480772e-06
-4.19334854514135e-05
1.3986015292034e-05
-3.0881138948959e-05
-3.38051574314875e-05
-1.19657362388534e-05
-1.63639999647096e-05
-9.28865782324232e-06
-4.65305120607766e-05
-4.30215942443693e-05
-2.98135690486107e-05
-4.44253374552329e-05
-2.5832735003257e-05
-2.99754265173473e-05
-9.68474766946535e-06
-3.63925557308014e-05
-4.64509232855514e-05
-3.87551495348404e-05
2.68260480809431e-06
-2.85840097490254e-05
-1.55139992946063e-05
-1.8739861746369e-05
9.56167176007248e-06
-1.11011941843904e-05
-4.79168467838435e-05
-1.77663438128032e-05
-3.48478212912106e-05
-2.64827757516947e-05
7.47355151108374e-06
-2.94046600450507e-05
-1.55986083835055e-05
-3.9777254221437e-05
-2.44737843257974e-05
-1.3788106369789e-05
-3.25105785751404e-05
-2.62641208562369e-05
-3.80575419045601e-06
-2.86849931203186e-05
-4.49746250692072e-05
-3.15788732042182e-05
-3.12589225344629e-05
-3.18010298778869e-05
-4.40903811917103e-05
-2.82063106110613e-05
-1.2427176377668e-05
-2.10454223436337e-05
-3.05383189345486e-05
-7.63876662244368e-05
-7.88643926536687e-05
-4.88184370383274e-05
-2.85696152344045e-05
-4.64640812056094e-05
-3.54635170815892e-05
-1.23736917866771e-05
-1.12099248544222e-05
-4.57952431341332e-05
-4.70208142409015e-05
-4.00836058338901e-05
-1.40884107094667e-05
-2.45824963107171e-05
-7.15253828488665e-05
-3.00933982554739e-05
-4.75385315406062e-05
-2.25107934631022e-05
-3.20895582252201e-05
-2.68878771376004e-05
-1.11378103492321e-05
-1.50967969519475e-05
-3.54013130503393e-05
-2.89520773554368e-05
-4.5674825647086e-05
-5.45974569942464e-05
-1.60478638648243e-05
-4.25158868327625e-05
-1.70688324323758e-05
-2.94608229957464e-05
-2.72617927036715e-05
-5.00203131867737e-05
-3.12641972479945e-05
1.24806231868686e-06
-3.30851632057871e-05
-2.12373553191901e-05
1.22466087018974e-05
-3.04359273946586e-05
-3.40186800857829e-05
8.33964928328935e-06
-9.20463920225467e-06
-3.95151954750408e-05
-4.11858562729126e-05
-4.41845318288485e-05
-2.75622127592801e-05
-4.70208310536919e-05
-4.54008082619843e-05
-7.57824368761917e-06
-3.43941071284547e-05
-3.38348333342001e-05
9.53388384025873e-06
-3.12345949322561e-05
-5.50725669756131e-05
-3.77985605339544e-05
-2.9933637160847e-05
-4.97271533277732e-05
-1.642744731333e-05
-4.21585350228474e-05
-4.47773941440525e-05
-4.90505487131427e-05
-3.49023989145178e-05
-3.3021771120635e-05
-3.50736599305321e-05
-3.56833632201066e-05
-2.29356803200233e-05
5.24529328919288e-06
-3.39711225446894e-05
-2.25398119495719e-05
-8.08001821778869e-06
-2.32354190680568e-05
-1.6540664665933e-06
-1.61814388009635e-05
-1.73912723150272e-05
-4.15387570603429e-05
-7.43900411736403e-06
-1.49964608418178e-05
-2.44876196582074e-05
-2.85438294595857e-05
-2.8493130094544e-05
-4.7315797191412e-06
-1.89635481450619e-05
-2.53247488238083e-05
-3.86139188382706e-05
-3.84813951727479e-05
-8.44071897858375e-08
-4.68703480702421e-05
-4.61982998805623e-05
-5.9728047556764e-05
-2.11373938145729e-05
-5.91242670644765e-05
-7.25645034365453e-05
-2.19775658294522e-05
-2.04810591584769e-06
-4.02668711866884e-05
3.93951421574093e-06
-3.09431934824127e-05
-1.17080633738102e-05
-4.28832316797306e-05
-2.0548269335254e-05
-3.52438985366819e-05
-5.17374206635825e-05
-3.2072950957371e-05
-1.95422187319994e-05
-4.39063448390462e-05
-3.52547552836247e-05
-6.577691047252e-07
-2.16995558154483e-05
-3.79282238492562e-05
-1.6313646830234e-05
-6.27077494670861e-05
-2.04833340637242e-05
-1.48862420467953e-05
4.42382337604017e-06
-2.40820923588313e-05
-4.30253099684384e-05
-2.03252831122648e-05
-1.88282349155394e-05
-7.8252679549561e-05
1.10130835993991e-06
-3.25817687042938e-05
-1.09426672720835e-05
-3.6077286462541e-05
-6.32959667595359e-05
8.48853604360686e-06
-5.39661448718636e-06
-2.23447913415468e-05
-3.64958398436683e-05
-4.43481744115877e-05
-3.78724482906283e-05
-1.40941438354699e-05
-2.08599557192776e-05
-4.49272423516255e-05
-1.38074685806146e-05
-1.4251281569928e-05
-2.81610385087272e-05
-3.26218454504818e-05
-4.14349469114541e-05
-2.08885181645777e-05
-2.23629061470125e-05
-4.23462067261673e-05
-3.9496064201655e-05
-1.13798724679116e-06
-3.21841814166361e-05
-4.61384478949987e-05
-4.19914914179064e-05
-3.21490915144243e-05
-2.75861756532224e-05
-4.41932047305876e-05
-1.00528230331571e-05
-1.90741321684951e-05
-6.2364492077314e-05
-3.07773666254366e-05
-4.61796691613928e-05
-1.43472173921277e-05
4.48367995708104e-07
-6.28563056238985e-05
-4.59485216838355e-05
-4.49127919317267e-05
-1.56156382261444e-06
-7.17844832324731e-06
-3.61531391481247e-05
-1.2725016877383e-05
-2.00907891633329e-05
-2.85682819831722e-05
-2.26590278544752e-05
-5.68452007569352e-05
-2.36531267354262e-05
-6.52446527915605e-06
-2.01790343080342e-05
-2.61890640609586e-05
-2.94833344572479e-05
-1.71301007470531e-05
-2.68982827971227e-05
-3.82626904316104e-05
-1.74375594107754e-05
-2.96802678912794e-05
-1.28561588465194e-05
-3.15366663928828e-05
-5.11795918482962e-06
-6.06988385511528e-05
-2.55328524246211e-05
-3.89015937992133e-06
-5.28145736431679e-05
-3.29648166237753e-05
-4.43802091366135e-05
-1.4615396129366e-05
-2.12203377180783e-05
-6.33220821062566e-06
-2.71352310675122e-05
-3.47649112518755e-05
-2.40468717694544e-05
-4.69151087203058e-05
-3.86333855282989e-05
-1.03986935065425e-05
-4.75999830514421e-05
-2.21934345433759e-05
-2.92555514512427e-05
-2.1666778338053e-05
-4.60230424799359e-05
-1.97951588740517e-05
-5.39131567668726e-05
2.00267819106268e-05
-1.09235510662171e-05
-6.07558382605772e-06
-3.40135361216719e-05
-2.12392785082636e-05
-5.10683814350436e-05
-8.90293822288837e-06
-6.92796109854609e-05
-4.82193449928959e-05
-6.1076887524047e-05
-1.46142413661141e-05
-9.9374852336044e-07
-1.54595311255538e-05
-4.77900720981924e-05
-3.20130388863222e-05
-2.89055429680743e-05
-3.16480349741879e-05
-2.58053498241998e-05
-5.0167215202087e-05
-3.40611304491498e-05
-2.9099176185115e-05
-2.12352505069623e-07
-3.87443355655467e-05
-4.35143411023762e-05
-3.04461444464867e-05
-4.28205159391505e-05
-1.75879687720683e-05
-1.96418349147623e-05
-2.03508878053357e-05
-3.72158850711175e-05
-2.65153114072649e-05
-3.58593007159573e-05
-1.8739009930699e-05
-3.0933914815046e-05
-3.82618938375648e-05
-1.38068083397955e-05
-3.696555102338e-05
-1.14144329230548e-05
-2.22310464819092e-05
-2.77572923318719e-05
-4.45353891872095e-05
-2.7892384953231e-05
-9.77330039602618e-06
-4.60008828420701e-05
-4.41539077260121e-05
-1.29612283624765e-05
-3.74982817023648e-05
-2.40986160351105e-05
-2.24711303554938e-05
-1.90232539617909e-05
-2.18537057382825e-05
-5.72247598168608e-05
-3.45016735835936e-05
-1.99787277641832e-05
-4.55121848447412e-05
-4.41840995943056e-05
-1.52508027214158e-05
-4.41825696470934e-05
-1.43360626473167e-05
-3.76039477187577e-05
-4.0945850325557e-05
-1.14602164075916e-05
-1.74709807574235e-05
-4.81631093037948e-05
-2.48150376556491e-05
-3.4258744665787e-05
-3.43243702270992e-05
-2.22331362886593e-05
-2.62302330140866e-05
-2.6363515858923e-05
-4.53803951064004e-05
-3.27851728902639e-05
-2.67293599655538e-05
-3.14542225397468e-05
-4.47040687386705e-05
-1.23581488222842e-05
-3.90437330511195e-05
-5.32721896680088e-06
-3.23663069605059e-05
-3.20392538212086e-05
-2.80844172926971e-05
-1.22834318828307e-05
-5.20633545854438e-05
-5.46890436450269e-05
-2.2033949151842e-05
-7.18084023067118e-06
-3.28301646612431e-05
-4.34741253031148e-05
-5.38700505769088e-05
-2.22116743610587e-05
-6.65028185760438e-06
-1.91202593527422e-05
4.7088166464491e-06
-4.43604429469283e-05
-3.28435365959433e-05
-4.89554393873689e-05
-3.12434013244948e-05
-4.80670376200022e-05
-4.58794784049161e-05
-3.40055881669564e-05
-2.20054574504348e-05
-5.08673154363529e-05
-2.40277787762216e-05
-5.36667651492015e-05
-3.57145559536972e-05
-3.04906227921001e-05
-8.1627015670325e-05
-3.37634231092287e-05
-2.20993936190191e-05
-4.75431126942484e-05
-5.00377508040188e-05
-3.07084094420096e-05
-3.55724784429013e-05
-3.43319505272679e-06
-1.5127181170693e-05
-5.51283801327065e-05
-3.13982674367585e-05
-1.98066663753955e-05
-1.53173378578668e-05
-5.68180653475732e-05
-3.75637378544253e-05
-4.20728747695314e-05
-3.41575231849671e-05
-3.96952253313757e-05
-3.26217336737391e-05
-3.24231873629717e-06
-2.75861380903285e-05
-4.05707954446291e-05
-2.61282993691422e-05
-4.17839956766767e-05
-5.83988084200195e-05
-4.14840726937439e-05
-8.39389200338497e-06
-1.39843133202087e-05
-1.95369073877988e-05
-4.58164402206111e-05
-9.53788118683682e-06
-2.65348332006268e-05
-2.77473596355861e-05
5.13578862934164e-06
-3.71997079462223e-05
-2.71523218121386e-05
-4.84374846746703e-05
-1.30268934944015e-05
-4.94689350482881e-05
-5.96417919714298e-05
-3.1722515189712e-05
-2.89506684106766e-05
2.70840794946217e-06
-2.76260347577301e-05
-6.02889787586914e-06
-3.09347164948813e-05
-6.38059400907271e-06
-4.36925718493952e-05
-2.6198604506835e-05
-4.01556288947326e-05
-4.47130269491529e-05
-2.51663885577134e-05
-2.34811846536286e-05
2.95027175567571e-06
-2.2005582597697e-05
-3.93684287960489e-05
-4.48689568382681e-05
-1.96075774237591e-05
-3.2117771019117e-05
-3.51857785848271e-05
-4.71535843436952e-05
-3.36820131981703e-05
-2.37428257361969e-05
-3.42172040991998e-05
-4.95975268831657e-05
-2.37453940062894e-05
-2.54897430597565e-05
-3.29362764397543e-05
-2.39076108606546e-05
-1.98058755041044e-05
-1.72234507954928e-05
-2.60434094254679e-05
-3.23871433641376e-05
-4.06121903604087e-05
-4.58269458942084e-05
-2.83171564442856e-05
-2.16533498122623e-05
-9.42288904053948e-06
-2.78687476316285e-05
-3.27742147800417e-05
-2.73259233591326e-05
-3.35190372938942e-06
-5.04281595637535e-05
-2.08960174789969e-05
-5.22761348395069e-05
-1.05699470584451e-05
-2.96915800122198e-05
-6.85514757213941e-06
-4.56383685507814e-05
-3.41766200980314e-05
-1.72435714155942e-07
-1.03796072881891e-05
-3.09231048840434e-05
-3.11349935578968e-05
-3.27542924927691e-05
-3.1565814689147e-05
-1.45881657270628e-05
-2.01228617480253e-05
1.85847369923074e-06
9.26762126120542e-06
-4.89582633363871e-05
-2.93877054627932e-05
-3.94872666760046e-05
-1.79011976955523e-05
-3.54508924642259e-05
-4.12152552962965e-05
-2.15789262911026e-05
-2.70513434578257e-05
2.80063734159486e-05
-3.48852102829148e-05
-4.23135381730481e-05
-1.73817028428107e-05
-2.67917553146753e-05
-3.48886194487087e-05
-3.35436399433782e-05
-3.70568871414557e-05
-3.03191198183114e-05
-4.42530962245244e-05
-3.07942714525767e-05
-2.43825714419519e-05
-2.86762046641548e-05
-2.14118159979285e-05
-2.64440451171117e-05
-1.11482377706048e-05
-2.38502282626018e-05
-3.07627880053837e-05
-2.37388983500022e-05
-1.04481679066035e-05
6.69121101184002e-07
-6.43713818029285e-05
-2.36377962001265e-05
-1.25594849702854e-05
2.825534029431e-06
-4.7504480123458e-05
-3.30807933196012e-05
-3.73659397058946e-05
-4.12658230609129e-05
-6.27583906109317e-05
-3.81580778705319e-05
-4.56905118025842e-05
-1.99449723956091e-05
-2.91117411254453e-05
-4.27486408619952e-05
-2.69814527691569e-05
-1.40978628256479e-05
-5.49398031658576e-06
-5.22486288472349e-05
-1.8006401209342e-05
-4.64156635737779e-05
-4.03260914008595e-05
-5.21370516390505e-05
-2.77337616584513e-05
-1.74885873902199e-06
-2.7088265412231e-05
9.82549971985504e-06
-1.51824654379057e-05
-8.2061205890101e-06
-4.96514668137185e-05
-2.78354292007384e-05
-2.94521856234359e-05
-6.02564131380353e-05
-4.70097090877257e-05
-4.63292087724582e-05
-1.99827095236492e-05
-2.83835487445559e-05
-3.13371403543877e-05
-2.44398428541364e-05
-3.06522564620284e-05
-2.75399292246442e-05
-1.64736525011695e-05
-1.80761618489749e-05
-2.22800101180864e-05
-2.62596321449349e-05
-2.43219897886412e-05
-9.09974618071091e-06
-6.03113676998995e-05
-2.51031672466139e-05
-3.60979508019704e-05
-6.30256159019642e-05
-4.7108427969793e-05
-1.12868415555689e-05
-5.32125180331858e-05
-7.30601636384724e-05
-2.22366490131988e-05
-2.89020172352369e-05
-5.54481045718483e-05
6.89860386468419e-06
1.110636991658e-06
-5.0852952505275e-05
-4.79966482272603e-06
-3.03791473348565e-05
-2.37615942032875e-05
-3.92919086971023e-05
-3.8283446330603e-05
-5.35205046023398e-05
-2.00923961112279e-05
-2.43842175863342e-05
-3.99965740127287e-05
-1.69847866033548e-05
-1.68756855710683e-05
-2.30292019617776e-05
-7.06157441263756e-06
-3.13147890840689e-05
-2.33386311141941e-05
-1.9690768321746e-05
-3.80141219203601e-05
-1.93100850081865e-05
-3.47352935371493e-05
-4.34534894163301e-05
-4.00478652837307e-05
-2.0799973190053e-05
-3.9807629679778e-05
-4.20703625875116e-05
-4.85926940148485e-05
-5.31883259828352e-05
-5.09610121785634e-05
-4.07619414618899e-05
-5.50165440098824e-05
-1.86131880376167e-05
-3.21947417460979e-05
-6.89716952099362e-06
-2.39405300649143e-05
-2.15980333164284e-05
-4.67710712375054e-05
-5.95499025300817e-05
-2.56871147398877e-05
-3.64401280873314e-06
-2.93162813107774e-05
-1.0075797472548e-06
-5.2249130232185e-05
-4.41673542661537e-05
-4.12741347122232e-05
-2.06919573074407e-05
-3.89569908190182e-05
-4.87799164086371e-05
-6.61663568590781e-05
-1.38531322367181e-05
-5.03127903661428e-05
-5.05567702698227e-05
-4.55319130622639e-05
-3.04686163634889e-05
-2.03876832454146e-05
-3.44061175851133e-05
-2.32808804844329e-05
1.76597275983891e-05
-2.50430321757755e-05
-1.09993846358398e-05
-1.35801869086068e-05
-2.62381557327811e-05
-2.18055842226643e-05
-4.58249453482276e-05
-2.46134395513224e-05
-5.06017288450267e-05
-2.64139697116229e-05
-5.76488378619624e-05
-6.26374997747053e-05
-2.67644112651494e-06
-4.09474411208489e-05
-7.10382350682181e-05
-4.84943495813463e-05
-3.34849095156331e-05
-5.52535714057023e-05
-3.69646650472703e-05
-3.25703148459821e-05
-4.85884012103596e-05
-4.53154615715942e-05
-1.12657136536315e-05
-2.01000408632247e-05
-3.60386098916289e-05
-1.84977751582681e-05
-5.76489419462936e-06
-2.71966660697326e-05
-1.84083382983436e-05
-3.99770313710549e-05
-5.46606468105479e-05
-2.33356617252732e-05
-1.70868779259147e-05
-3.26282960200711e-05
-4.49145843851013e-05
-4.25916562023809e-05
-5.22457639097669e-05
-3.89028825980362e-05
-3.9738989774419e-05
-6.02421648370398e-05
-9.12284339660862e-06
-2.06207495565473e-05
-3.91786389557586e-05
-1.15231141534688e-05
-1.99606705689273e-05
-4.07552649614945e-05
-4.83159454775515e-05
-4.23952822364882e-05
-3.12759853959442e-05
-2.81080940603919e-05
-3.60876536438692e-05
-5.2494905434548e-05
-2.3419279356502e-05
-2.92426326704327e-05
-5.13305008962508e-05
-3.19533714940651e-05
-3.95978329168411e-05
-3.1575277365684e-05
-2.47389672730387e-05
-3.06113574496225e-05
-2.07958912421153e-05
2.89179479735252e-05
-1.43443268413239e-05
-3.95675752085182e-05
-3.11889987409584e-05
-2.76938810961504e-05
-2.54397386924526e-05
-5.26806306803084e-05
-2.59891758949588e-05
-5.45156009578221e-05
-3.81306562711635e-05
-1.07776516869704e-05
-5.13508313157155e-05
-2.26650056391572e-06
-6.02048054800395e-05
-1.39588438921815e-05
-2.93801510399901e-05
-2.18498040269131e-05
-5.24654650443415e-06
-2.11342911046231e-05
-2.57372048053499e-05
7.65764760403859e-07
-4.63710191967692e-05
-4.83811095503872e-05
-6.14820762559179e-05
-4.10881494845238e-05
-3.36491291957433e-05
-4.78551584809373e-05
-5.20475766548269e-05
-4.70131910995216e-05
-8.21360021800123e-06
-1.43899116461791e-05
-1.46166851430329e-05
-2.95651767915337e-05
-1.46194233781221e-05
-2.00376378452522e-05
-4.78736013079317e-05
-7.18007549387393e-06
-4.20661936550317e-05
-1.0385097466431e-05
-5.5940024478579e-06
-3.70326342317642e-05
-4.95623374800226e-05
4.44495648594052e-06
-1.00719161061888e-05
-1.71827942804566e-05
-2.03746725061325e-05
-3.42789480772203e-05
-3.87483476285316e-05
-2.68749151809952e-05
-2.24450563715355e-05
-3.14023547809732e-05
-6.53634264562362e-05
-2.8642987410588e-05
-3.29367933034841e-05
-2.84256024984313e-05
-5.45288806940039e-05
-2.29809588783707e-05
-3.39350774522584e-05
-3.2248391457122e-05
-6.24293320564778e-06
-4.07282399909981e-05
-9.60065663428862e-06
-4.70366798093198e-05
-2.93198817877713e-05
-4.13057202306854e-05
-3.52999445140598e-05
-5.22673683855971e-05
-4.46570560571837e-05
-1.32682886731687e-05
-1.84242454375516e-05
-1.04914681772003e-05
-1.25341597906172e-05
-4.67114113961454e-05
-2.20928682195749e-05
-4.56503268263136e-05
-1.83385055006279e-05
-1.98910910351475e-05
-4.13794132929576e-05
-5.06380971309917e-05
-2.23568421282703e-05
-1.49170662032525e-05
-1.63285226965467e-05
-2.35064967651613e-05
-4.86403080255718e-05
-3.36960694459203e-05
-3.47396211101887e-05
-4.79742445972699e-05
-3.99770415299052e-05
-1.74364547420929e-05
-3.2778636671595e-06
-2.45955280603128e-05
-4.80390574910908e-05
-3.73745416297558e-05
-1.18941360487619e-05
-2.80453100379315e-05
-1.19106335873238e-05
-1.74904560186193e-05
-2.24214819059048e-05
-3.48842977901952e-05
-3.41612809907698e-05
-2.55629526489415e-05
-1.60601105138784e-05
-1.41894870321542e-05
-3.68665039018661e-05
-2.51558774165226e-05
1.07246473354594e-05
-6.84932143583124e-06
-4.47984176384182e-05
-3.26659577648174e-05
-2.95575602142986e-05
-9.01188152818655e-06
-4.43399289034104e-05
-3.71117682429046e-05
-4.74179388586051e-05
-5.45209711537999e-05
-3.18601723884779e-05
-1.38273641782774e-05
-1.9934265833885e-05
1.61253724721443e-05
-3.69502516648971e-05
-4.10159081455223e-05
-3.25861830439649e-05
-2.69679092345616e-05
-2.99089480192244e-05
-3.02257106972483e-07
-5.8028859144476e-05
-3.70378179032219e-05
-3.69320347020428e-05
-3.32604430216305e-06
6.58438082332339e-08
-4.12971203492069e-05
-3.20075280929759e-06
-1.98824170378452e-05
-3.45099761579989e-05
-9.43520490374801e-06
-2.16706044385763e-05
3.61271110164743e-06
-1.80096933608564e-05
-3.38999907232761e-05
-1.22064382290389e-06
-3.04981232656605e-06
-3.19557389774813e-05
-4.77431955273246e-05
-1.49420945499753e-05
-5.82836113632049e-05
-9.10142333671137e-06
-4.62247032461026e-05
-2.5241117256845e-05
-2.96729182168742e-05
-3.64848599148403e-05
-1.24354286470619e-06
-3.35635524948466e-05
-2.52751430533897e-05
-7.94795777802823e-06
-2.29636274037008e-05
-4.00897809976782e-05
-6.74692399772472e-05
-1.56165423495646e-05
-3.80638170945545e-05
-2.72626584310272e-05
-2.50654896608237e-05
-3.11086307377846e-05
-5.88925081577395e-05
-2.78885086266019e-05
1.23155178055662e-06
1.72099746837046e-05
-2.25947655630866e-05
-1.79840872770123e-05
-4.32351086705802e-05
-3.16512718229834e-06
-3.88466152138161e-05
-3.13203342662228e-05
-2.85164439788908e-05
-3.0231138036385e-05
-1.94628979428386e-05
-2.79838184659293e-05
-6.77794854218911e-05
-3.78829368997303e-05
-3.75457433370006e-05
-5.96716816220916e-05
-2.40303171985341e-05
-2.19109596595402e-05
-3.56872848442076e-05
-3.67347497281165e-05
-3.36719805877505e-05
-2.8117816479403e-05
-3.47698612237644e-05
-6.49990604902634e-05
-2.87384204397269e-05
-4.28579012713808e-05
-4.86410622875066e-05
-4.99296681231932e-05
-3.3983051910184e-05
1.94533389127462e-06
-6.5691155682832e-05
-2.73920647945078e-05
-1.7628245314008e-05
-4.4082865540586e-05
-2.81960440285367e-05
-4.07002671226293e-05
-3.64169953363016e-05
-2.41704498080604e-05
-4.9480352726544e-05
-3.06480851689295e-05
-2.61708592900636e-05
-4.11088992208475e-05
-2.78448700171313e-05
-3.42756517719959e-05
-4.5891887420111e-05
-2.19644314962747e-05
-3.14582094221296e-05
-3.25818470751528e-05
-1.93651735297101e-05
-8.3245301222748e-06
-1.65982884124689e-05
-1.68489178053693e-05
-2.75385534542233e-05
-3.40637095914447e-06
-3.27848096954924e-05
-5.63982348886112e-05
-1.31497560367929e-05
-8.19419537131773e-06
-1.43722385865482e-05
-1.41678670599921e-05
-3.19643727446759e-05
-2.05349374512327e-05
-2.35512869570151e-05
-2.84850963782427e-05
-3.4843160369111e-05
-1.88337259193304e-05
-4.99962627562021e-05
-7.20207421920363e-06
-5.2908547663758e-05
-4.88519727111204e-05
-2.80557883834765e-05
-3.17480589460822e-05
-3.64358451201452e-05
-5.974964698718e-06
-4.30112616755011e-05
-9.19376155271698e-06
-3.10671073900802e-05
6.43725049661507e-06
-4.49858749261955e-05
1.74985210968717e-05
-3.9038448345242e-05
-3.45326382991446e-05
-3.0795189454846e-05
-2.68797958736833e-05
-2.72636149212667e-05
-2.63496973634949e-05
-3.29676373445399e-05
-1.44633599390371e-05
-4.0981722134952e-05
-2.8995443046404e-05
-1.84946372418249e-05
-3.56805118177886e-05
2.99656716035587e-06
-2.3285934880796e-05
-4.86767475728804e-06
-2.70252327382477e-05
-3.976258638659e-05
-4.75188852136014e-05
-4.10794863298628e-05
-1.97882355001011e-05
-1.26978136244058e-05
-1.22380644497953e-05
-1.95914998530241e-05
-4.45580786285192e-05
-3.49232408018226e-05
-4.31083203374352e-05
-1.41703827507652e-05
-1.34800254846322e-05
-2.49147442926906e-05
-3.3906515220764e-05
-1.33508667068107e-05
-4.25755649623015e-05
-7.0415292199677e-06
-2.78122540365293e-05
-3.84644180034536e-05
-2.77015702567202e-05
-2.91947363930133e-05
-2.28103134501557e-05
-4.23774319698489e-06
-3.42514123405473e-05
-3.88626363720285e-05
-4.05977640464572e-05
-3.59210082051839e-05
-3.40799182377835e-05
-3.85393522694601e-05
-2.34399689354442e-05
-7.16181219802149e-05
-2.44096440586502e-05
-1.63065084443949e-05
-3.66838646747692e-05
-7.87836672824574e-06
-4.03081636324952e-05
-3.76699906804249e-05
-6.06102396439495e-06
-9.07629093871153e-07
-2.48267723170953e-05
-2.06064863482519e-05
4.28377040131773e-06
-2.06289068603583e-05
-3.28967670303465e-05
-2.78374961447823e-05
-1.72073312984542e-05
-1.24911652728141e-05
-3.67299993760832e-05
-5.04870578668242e-05
-9.97984486464936e-06
-7.19403024275277e-06
-4.58450729361e-05
-3.52870196448173e-05
-1.35664438746882e-05
-2.1233078793255e-05
-1.1457095732732e-05
-3.61987183769626e-05
-3.12974493697414e-05
-9.3635016155574e-06
3.56919707173175e-05
-2.18280558417184e-05
-2.59344285920801e-05
-2.03616090494927e-05
-2.66445153424469e-05
-4.84055286173408e-05
-1.12472658808826e-05
-1.09182779472623e-05
-3.37724433953636e-05
-4.81623951569691e-05
-3.25102041989863e-05
-6.86356957118396e-05
-4.39881797797739e-05
-3.59551268327204e-05
-2.44896587138933e-05
-2.46644580710411e-05
-2.6436031554809e-05
-5.71889615134599e-05
-1.31603083199783e-05
-2.91302123036364e-05
-2.42435993196976e-05
-5.48934208243352e-05
-4.38608916177747e-05
-2.74702055301649e-05
-2.96958585947401e-05
-4.389599136544e-05
-5.39654984458732e-05
-8.69811362741487e-06
-1.54719996090702e-05
-2.50633916961496e-05
-3.18359624874803e-05
-5.84857352277359e-05
-1.18034162468517e-05
-4.76083870901523e-05
-1.90817250334855e-05
-4.03571607533506e-05
-4.22579298766973e-05
-9.90549172795792e-06
-4.02795513065808e-05
-4.91105644623772e-05
-3.78526592232493e-05
-3.84086484565885e-05
-9.16510309867489e-06
-4.94095695212492e-05
-2.82096172808891e-07
-2.69204706686381e-06
-5.45686489754586e-06
-3.26197472781995e-05
-3.80372993555042e-05
-2.42853729556761e-05
-6.49979105775428e-05
-1.00790400150912e-05
-4.03958752129871e-06
-6.22099698432781e-05
-7.30011772638816e-06
-3.8557790993857e-05
-1.12764146028454e-05
-6.09459914277503e-05
-2.79412743475799e-05
-3.6424031384045e-05
-5.04092572220841e-05
-3.48524531537416e-05
-6.02232139432737e-05
3.8816888977678e-06
-2.91830836547922e-05
-7.30649620469015e-06
2.80468012570759e-06
-4.50274166010437e-05
-4.9382386262315e-05
-2.83312328474337e-05
-3.98311293478628e-05
-3.50351797894949e-05
8.8313607259669e-07
-4.22661650017166e-05
-5.11460257988708e-05
-3.88507420448899e-05
-3.56214244959422e-05
-4.59643432532981e-05
-3.7139718721067e-05
-4.06269089036951e-05
-3.25240205981192e-05
-1.93502554853436e-05
-4.09456719761632e-05
-8.59065379542666e-06
-4.33555543992647e-05
-2.07337064401651e-05
-2.10150757439428e-05
-9.79044987941326e-06
-3.89791735569398e-05
-5.21542019880509e-05
-3.79023703260661e-05
-4.30699487227509e-05
-2.53591816737488e-05
-3.18183499061644e-05
-2.88248406342995e-05
-3.655922368589e-05
-3.06711173582158e-05
-4.43249756386505e-05
-4.23009693567216e-05
-3.089265671223e-05
-1.66905468802066e-05
-4.55009925085739e-05
-3.79149266659263e-05
-6.20969956083074e-05
-3.97849874399139e-05
-1.41346174194791e-05
-2.12617990200572e-05
-1.47720376087509e-05
-2.09889642540491e-05
-2.78330027152632e-05
-3.70843605946072e-05
-2.68263972654458e-05
2.14408715326848e-06
-2.25137761537626e-05
-3.41499919034825e-05
-4.41758418171831e-05
-8.97644533898817e-06
-3.17303686156742e-05
-3.20672127348288e-05
-2.54456073586139e-05
-5.83606968283904e-06
-2.10656604494591e-05
-1.91732225861901e-05
-2.49185773639677e-05
-5.45404586158125e-05
2.35385374156558e-05
-2.4846936127863e-05
-4.76157975588063e-05
-4.52453104795338e-06
1.17978140789084e-05
-3.45134361459993e-05
-1.34177993550218e-05
-1.95962498017038e-05
-3.00057391319387e-05
1.6183514068631e-05
-3.86223573460759e-05
-6.01603908681511e-05
-3.64974226195242e-05
-4.04076271089787e-05
-2.21451722187086e-05
-4.38776427872073e-05
-2.53076538133676e-05
-1.86467592477982e-05
-2.03138038643019e-05
-5.88153052180049e-05
-6.19867093208084e-06
-2.44469305654743e-05
-3.35197165910108e-05
-1.19740729137147e-05
-2.30762821634321e-05
-4.82738690683252e-05
-2.43053822289375e-05
-1.60942433853785e-05
-1.42935721135625e-05
-5.20846190866414e-05
1.04606407419237e-05
-5.53685204494352e-05
-3.36248192193789e-05
-2.49894891522947e-05
-4.81014709756657e-05
-1.42101717241047e-05
-3.15973412036102e-05
-2.90038057677216e-05
-5.45809229750452e-05
-4.17611396537653e-05
-1.6887591752826e-05
-4.2815929939821e-05
-1.13945550626761e-05
-1.45948499350237e-05
-1.54493674112634e-05
-5.18290641526709e-05
-3.12299744150593e-05
-6.68858146372183e-06
-4.92630811742977e-05
-4.44221670432745e-05
-5.51193269898903e-05
-3.42889917477101e-05
-3.62895247975218e-05
-2.58435892345101e-05
-3.89076774956365e-05
1.68443803784118e-06
-3.34875483633651e-05
-4.12637457026862e-05
-2.50624491681129e-05
-3.02370275348656e-05
-2.37210755609568e-05
-5.27223473608446e-05
-2.48753808437632e-05
-3.75597185347518e-05
-3.87900570709806e-05
-1.32773396637748e-05
-8.64752962094488e-06
-3.85248535437789e-05
-2.92300982479824e-05
3.32841748826045e-06
-2.75054860263045e-05
-1.48966456481476e-05
-5.07490560837441e-05
-4.88998595493805e-05
-3.07187110504568e-05
-3.73199054506487e-05
-1.04434365675019e-05
-2.15013123404463e-05
-3.57824182029162e-05
-2.43753817682162e-05
-4.03371492945435e-05
-2.99924872624747e-05
-3.47290146427353e-05
-2.65192609529886e-05
-4.02745734261674e-05
-2.14145200976051e-05
-2.29926728079096e-05
-4.69857472849102e-05
-4.2111517555361e-05
-3.04004545237028e-05
-2.55523127141479e-05
-8.77448197843648e-06
-2.01805452803838e-06
-2.90443274675398e-05
-2.45730207008077e-05
-6.07859492598464e-05
-6.33527574493397e-05
-1.55444587804914e-05
-6.7374453020607e-06
-7.99230102534222e-06
-3.36746038579395e-05
-3.61657767162405e-05
-1.42057966524315e-06
-1.71051960805752e-05
-2.53371073140567e-06
-3.1875856129507e-05
-3.41920198054099e-05
-3.89198570139774e-05
-5.09358478774142e-05
-3.27569715121932e-05
-2.4581830607312e-05
-3.58414189989111e-05
-2.12086573097925e-05
-1.13659772633559e-05
-4.26771533258691e-05
-5.8172921934945e-05
-7.29776690349461e-05
-9.30666240405499e-06
-5.61549263442798e-06
-3.76516966444011e-05
-5.0874570804386e-05
-2.24117216823278e-05
-2.19621942076305e-05
-3.55693874774773e-05
-6.30883611332612e-05
-1.28270352244057e-05
-4.23315579983694e-05
-5.05294354613352e-05
-3.61249734723625e-05
-2.30224429519618e-05
5.69824588831076e-07
-2.19045291712835e-05
-1.73165216823511e-05
-1.62131996556604e-05
-4.53898263596021e-05
-3.94875492065631e-05
-2.22983012689418e-05
-7.80826576348402e-07
-1.92502298922622e-05
-2.18480849444182e-05
-2.34939893691575e-05
-2.24005031097707e-05
-1.93697282549899e-05
4.15447299633907e-06
-2.93320355704706e-05
-2.57448361027523e-05
-2.72138741738416e-05
3.02691797741315e-06
-2.83783103953149e-05
-3.48378911458288e-05
-3.66074916104487e-05
-4.90207285487688e-05
-3.40672604743139e-05
-2.56388030695431e-05
-2.97884904764248e-05
-1.48351276764469e-05
-4.40881733397553e-05
-2.17527817036642e-05
-4.16672300386142e-05
-1.96178715155273e-05
-3.91166362456489e-05
5.9467022929622e-06
-4.77360023374569e-05
-1.81666701593703e-05
-5.12721165634752e-05
-1.11542485726971e-05
-4.40621910807455e-05
-6.49022350683797e-05
-6.86670782477246e-06
-2.08621128623547e-05
-1.46993274054888e-05
-3.06345881561754e-05
-4.96987312561578e-05
-5.73762664081036e-05
-4.57148814412038e-05
-3.04334266320089e-05
-3.78401864519244e-05
-2.06913541015949e-05
-4.03288010617591e-05
-3.01559094774527e-05
-2.94667293274257e-05
-3.18838692778009e-05
-4.49149068132405e-05
2.13057987514483e-06
-1.95034596805649e-05
-4.22624721298886e-05
-2.40533775184156e-05
-4.42721189376596e-05
-4.21859062511354e-05
-4.66382685135541e-05
-4.53136591123685e-05
-2.24662068457579e-05
-2.6981538012809e-05
-5.1019936477564e-05
-2.07579494042541e-05
-2.02402964787996e-05
-2.55812968292627e-05
-2.53899529881446e-05
-2.35578255822392e-05
-4.49610466147289e-05
-1.97827727401514e-05
-4.66702881017578e-05
-3.51229152577036e-05
-4.38625535789167e-05
-2.99285451535708e-05
-3.50929248832749e-05
-1.72567797417421e-05
-4.26082715051005e-05
-4.96047781102479e-05
-1.87670912558432e-05
-4.30710696139549e-05
-4.37613009820501e-05
-3.37042545180722e-05
-3.5397681496363e-05
-4.13616677906837e-05
-6.43988329834567e-05
-3.26147569733332e-05
-1.60312037900188e-05
-7.42992309707709e-06
-9.37939718280148e-07
-1.3479612164933e-05
-4.26276144043653e-05
1.14776714810466e-05
-3.02925508175507e-05
-1.93968213177034e-05
-5.94205478015496e-05
-5.09462370626175e-05
-4.3735975020662e-05
-4.63919039152273e-05
-3.39777911975447e-05
4.32070293270197e-06
-3.49055663929303e-05
-1.0810898603016e-05
-3.0361350960886e-05
-3.32309750645558e-05
-4.03375849418551e-05
-1.06070084029203e-05
-2.96863211629922e-05
-4.03627019594518e-05
-6.94584351950857e-05
-5.30473413923346e-05
-2.07450624777295e-05
-1.95194929673238e-05
-3.85424339705359e-05
-4.28513211515481e-05
-4.07765891597943e-05
-4.37122201920989e-05
-5.71886276167999e-05
-1.26004438512076e-05
-2.95627315191718e-05
-4.73115022821477e-05
-2.31371551848425e-05
-2.79748842271141e-05
-2.5875739825614e-05
-6.34351828640287e-05
-3.93889387501586e-05
-1.98718987051917e-05
-3.3287675591385e-05
-2.5661278089859e-05
-3.7793128228319e-05
-4.23203556738299e-05
-2.44157920507283e-05
2.49167204546564e-06
-1.98734728119943e-05
1.89077614288726e-05
-2.430484559072e-05
-3.53618425723747e-05
-3.28612851393654e-05
-1.64193729298746e-05
-2.1706755885996e-05
-7.44846697647282e-05
-1.33515532656806e-05
-6.98731002472059e-06
-2.64059188748035e-05
5.12653366788678e-06
-3.50172669964417e-05
-2.52062344681621e-05
-4.24989103420939e-05
-2.46819896334527e-05
-4.56764207936091e-05
-1.9260237280959e-05
-4.83648745587039e-05
-4.31549003164888e-05
-1.99247381885484e-06
-4.76413195733581e-05
-3.95175239960024e-05
-3.81587822465037e-06
-3.34422658041341e-05
-5.92752798859664e-06
-4.3323933412295e-05
-4.69605769685584e-05
-1.97051347521915e-05
-3.74057062118428e-05
-1.88592649798878e-05
-4.47011449488655e-05
-2.60575622244164e-05
-2.6925657734304e-05
-3.11805002513934e-05
4.85870958404598e-06
-2.77348128737181e-05
-3.79130509039932e-05
-6.80635855722672e-05
-6.64835720747013e-06
-1.92892788818405e-05
-4.61323513928774e-05
-2.9931747158794e-05
-2.02146791312182e-05
-2.49421114224003e-05
-2.39855575765683e-05
-2.21361348771927e-05
-1.77329766593463e-05
-1.76569372328888e-05
-4.80913397777341e-05
-1.08531454905398e-05
-3.09086302275319e-05
2.6683278265576e-07
-3.8146647080904e-05
-6.42951448289781e-05
-1.16623603015448e-05
-3.30751494164422e-05
-2.19793405721711e-05
-3.33194786573211e-05
-3.20321510544503e-05
-2.89613147805887e-05
-3.37135097410239e-05
-8.53754473163882e-06
-4.44425683496215e-05
-1.89759415358973e-05
-4.16238663574236e-05
-1.63032531869682e-05
-2.5980439445858e-05
-4.13873568246829e-05
-1.56354970442781e-05
-4.494355573923e-05
-1.73764548591217e-05
-5.72792839105863e-05
-4.40134286034913e-05
7.50898259139992e-06
-2.8201716898931e-05
-1.68475456483206e-05
-8.48974516657441e-06
-2.02658093392486e-05
-2.30403090633445e-05
-4.59750493410691e-05
-8.39046005098175e-06
-3.72155732996466e-05
-3.58531582643072e-05
-4.73625441696866e-05
-2.89437488207536e-05
-3.03468182108772e-05
1.54191934020775e-05
-4.53943914083897e-05
-2.17604446365479e-05
-3.52656235640728e-05
-5.97370713864614e-05
-2.78998824455742e-05
-1.49262221318533e-05
-9.92263920453481e-06
-5.76727114905434e-05
-1.13479162776303e-05
-3.54430455847618e-05
-4.63951183584705e-05
-2.02921570671212e-05
-5.31446378098674e-05
-6.55620106142816e-07
-1.74493839173189e-05
-1.27476034548422e-05
-3.28544869599332e-05
-4.08226927256233e-05
-2.83013150952369e-05
-3.29134018497172e-05
-2.54791672820875e-05
-1.9935390096495e-05
-6.83693465189391e-06
-3.62523167154105e-05
-3.11464070519968e-05
-7.80550603481746e-06
-2.21243273493144e-05
-1.68212446870408e-05
-8.64536474254171e-06
-1.71922012386482e-05
-2.4389431294652e-05
-3.71823228507384e-05
-1.67378297238212e-05
-4.7932322032226e-05
-3.63628993001792e-05
-3.6539136650981e-05
-1.3833248878475e-05
-1.51517455155073e-05
-1.57013427087922e-05
-3.92449732067718e-05
1.99709964370717e-06
-2.44528195753849e-05
-2.43240915924918e-05
-2.69976121819282e-05
-2.51705438243653e-05
-7.83106891655758e-06
-8.41885891460266e-06
-5.25269637543624e-05
-1.65909821636314e-05
-4.974983994312e-06
-3.54554045977441e-05
-1.21184760777703e-06
-3.92228910298111e-05
-2.01217967862884e-05
-2.19464108619465e-05
-6.38322086247979e-06
-1.59090411150958e-05
-1.04168350074642e-05
-5.20372193300306e-05
-1.13819399577734e-05
-1.84549956658828e-05
-5.83147646413273e-05
-1.59505840314857e-05
-3.43958874261898e-05
-2.49395844906038e-05
-5.34019269119619e-05
-4.31420758336925e-05
-6.70718115478613e-05
3.98560543115969e-06
-3.24314362557291e-05
-1.58718854898551e-05
-3.67202145428473e-06
-6.92591316347285e-05
-3.36130250687381e-05
-1.53370515410903e-05
-2.3452678009643e-05
-3.32638424767656e-05
-2.33437918152672e-05
-6.07175181312575e-05
-2.73729827311865e-05
-2.67075067958994e-05
-2.6247869835713e-05
-3.72253925649366e-05
-3.91438198884707e-05
-7.01765221172757e-05
-1.41441994753365e-05
-3.0872183382547e-05
-6.05904209910947e-05
-8.50218413368512e-06
-1.08345760866053e-05
-4.95397444657376e-05
-3.90576859830743e-05
-3.76195645694182e-05
-3.72082136118985e-05
-2.32600367618173e-05
-4.13036078234676e-05
-2.36582624393676e-05
-4.89186784025805e-06
-4.47124063403227e-05
2.81935072614473e-05
-1.98261023202802e-05
-3.08810858214742e-05
-2.94087546563688e-06
-2.19538277892518e-05
-4.48162242072782e-05
7.76906239642664e-06
-2.0319017935991e-05
-1.40944287557554e-05
-2.33950372430746e-05
-3.18568024766403e-05
-2.74551137873172e-05
-2.97763792901611e-05
-4.85307287960059e-05
-2.9204529738116e-05
-2.29774569314684e-05
-4.38460655047082e-05
-5.20067222640016e-05
-2.18463610976338e-05
-1.05491037553436e-05
-5.6936876832738e-05
-4.2039420288481e-05
-1.95686326470794e-05
-3.05863207741035e-05
-3.85992306799324e-05
-5.38811048081053e-05
-3.50430871681576e-05
-2.38949339766072e-05
-2.21612591045169e-05
-3.7446102312907e-05
-2.10377937117825e-05
-2.23492036186398e-06
-7.07704109815719e-06
-2.52320451201215e-05
-2.73068409079014e-05
-5.3538020391611e-06
-2.4122696134093e-05
-2.47713786229315e-05
-2.41449621502603e-05
-2.67578183586879e-05
-2.34002513219917e-05
-6.77386611528008e-05
-2.82536159415307e-05
-4.94436791817031e-05
-1.31846168343919e-05
-4.85158807685107e-05
-9.14008578242075e-07
-5.08411439759546e-05
-3.14842518275387e-05
-1.91032834444661e-05
-4.58905413164394e-06
-2.13208223600475e-05
-1.39514724410258e-05
-3.35851980036882e-05
-3.29421749669626e-05
-3.66429272895665e-05
-1.09868506124395e-05
-3.58722199065695e-05
-3.82586725477655e-05
-2.77271034634382e-05
-5.94962580111453e-05
-3.82859149421582e-05
-1.34998666421283e-05
-1.53513754922009e-05
-1.48977515956259e-05
-2.03442109591119e-05
7.53639712454939e-06
-4.01470279742685e-05
-3.20328482999167e-05
-5.44218358713939e-06
-3.99755966295667e-05
-3.34957934356708e-05
-2.31114203764777e-05
-2.89216666982537e-05
-3.58702983560777e-05
-3.78751057411393e-05
9.21176454773153e-07
-1.84784752981273e-05
-3.09326020460007e-05
6.15949071496635e-06
-2.62942528540215e-05
-3.21867776669082e-05
1.85338351333274e-06
-3.57606064008965e-05
-6.04208809326956e-05
-2.65879701698603e-05
-4.69280000309985e-05
-2.16074558289755e-05
-2.13011273411938e-05
-4.34647145884718e-05
-2.73204748734826e-05
-3.040299983555e-05
-9.69581913178619e-06
-4.41925001702101e-05
-2.92474691510693e-05
-4.35689208442396e-05
-3.01972671337575e-05
-3.45968207536265e-05
-2.56812675239767e-05
-4.93538964581868e-06
-4.43963529077957e-05
-4.25641177787367e-05
-4.39291362069475e-05
-2.3339201393998e-05
-1.05345259749292e-05
-1.96786470917844e-05
-5.27840611406843e-05
-6.59567120826808e-05
-3.49795469078258e-05
-5.37723335922445e-05
-1.45582537753468e-05
-5.02530259280873e-05
-4.90267088083528e-05
-1.2139134735771e-05
-1.81368066762702e-05
-4.02748495918091e-05
-4.35951158186233e-05
-1.38741753712535e-05
-1.49795206872242e-05
-3.63105049032707e-06
-1.53562305460152e-05
-5.43165074502314e-06
-6.24748185942851e-05
-3.01076090693e-05
-2.04210615169515e-05
-2.05766332390143e-05
-1.44901325663734e-05
-2.09682283442726e-05
-3.14249997725478e-05
-2.58283001252901e-05
1.71865805741232e-06
-2.36334989436345e-05
-2.43833149807664e-05
5.10680859718946e-06
6.49214643065064e-06
-4.45011696976401e-05
-1.39220571535952e-05
-4.63174786148935e-05
5.21427873343815e-07
-2.68008601691344e-05
-2.47325091098839e-05
-2.69857227165268e-05
-7.31036933008873e-05
-1.6209014185231e-05
-2.61680656727531e-05
-4.48716059168605e-05
-2.35381526909579e-05
-4.50765555522428e-05
-1.53525468443044e-05
1.49961972878765e-05
-1.62645771019787e-06
-1.85746504907739e-05
-2.48701509463079e-05
-3.13858092936336e-05
-1.90612999817733e-05
-1.18879043555743e-05
-1.70971609776933e-05
-1.22533191062637e-05
-3.41672462629806e-05
-2.268127363899e-05
-1.77737504072543e-05
-2.85975512699987e-05
3.70343114309076e-06
-4.19679270898732e-05
-2.78434899134549e-05
-2.89458646866218e-05
-1.87190631521594e-05
-4.21428882456305e-05
-3.24246400872697e-05
-3.57129516420552e-05
-4.7263384469026e-05
-4.28143305856402e-05
-4.96883489396388e-05
-1.36058321316845e-05
-1.10864709236944e-05
-3.54450333186905e-05
-6.25786146413409e-05
-4.97702849019191e-06
-4.29036913975382e-05
-5.07641593343615e-05
-1.35482820234201e-05
-2.8101436277633e-05
-4.24622587754998e-05
-3.35541714351652e-05
2.90897791393819e-07
-3.62779908442165e-05
-2.88810991928429e-05
-2.46198677853868e-05
-5.14166393770583e-05
-4.71102267281769e-05
-5.03089831829011e-05
-3.47192247633054e-05
-2.63207324981082e-05
-1.99651067989596e-05
-1.30253293364628e-05
-1.60125367281412e-05
-1.48129092477715e-05
9.86570905915098e-06
-2.74490176536079e-05
-3.34904739677546e-05
-3.68840360747845e-05
-1.94923979858816e-05
-4.85245191033626e-05
-3.40721283367499e-05
-7.74696716814494e-06
-3.14419017233956e-05
-1.27169906284624e-06
-2.96583642676881e-05
-3.89977474718561e-06
-2.84349728864057e-05
-3.92683002029011e-05
-4.08119653005397e-05
-3.74345508227323e-05
-3.77793222325577e-05
-1.84958998876641e-05
-2.04366148174711e-05
-2.17814854213772e-05
-1.90932511478555e-05
-4.25506197762888e-05
-6.4180580109234e-05
-3.46855622997496e-05
-2.85588274030512e-05
3.34264568481116e-06
-1.77837369581278e-05
-2.14611327234509e-05
-5.71736712521201e-05
-4.97770830434808e-05
-5.16129397590436e-05
-5.34695839758686e-05
-4.51477072194124e-05
-2.98114476721079e-05
-1.40397493063459e-05
-5.76903983048225e-05
-2.44050730586951e-05
-8.82787714856534e-06
-4.50319423864838e-05
-1.58066595947252e-05
1.05937754213945e-05
3.74751954767768e-06
-2.70474299881408e-05
-4.00662082070886e-05
-1.65905693633598e-05
-2.32409866496796e-05
-1.6519316344193e-05
-3.21111491606387e-05
-2.72260095873391e-05
-3.18383548886025e-05
-1.19926970556364e-05
-2.5927056640719e-05
-3.74106853861305e-05
-2.21045636131298e-05
-4.51154294476456e-05
-3.15600931420908e-05
-3.29843619003786e-05
-3.82497444387729e-05
-2.80670967569762e-05
-2.39223719242404e-05
-9.22581663281191e-06
-4.72507396589213e-05
-1.44859995044573e-05
-2.38764690983203e-06
-3.41356921024093e-05
-4.46981618791085e-05
-3.12742245339668e-05
5.42480180844159e-06
-3.94425043342689e-05
-5.44299982657541e-05
-1.51842461938137e-05
-2.99080626150725e-05
-5.54119138731308e-05
-1.82135305096338e-05
-3.16847371579743e-05
-3.32141847070276e-05
-1.99145271056059e-05
-3.08811420676201e-05
-8.67295866567625e-06
-3.67552040569773e-05
-3.20173014494831e-05
-3.22431600598775e-05
-3.33713653427158e-05
-4.80789252714433e-05
-4.58923413378019e-05
-2.52272889561207e-05
-1.92873728562382e-05
-2.61025917450321e-05
-4.22516855937591e-05
-3.89663806266653e-05
-5.81134830044193e-05
-3.84412457758945e-05
-2.50338789908296e-05
-4.86310166748991e-05
-6.80608023084825e-05
-1.67932548463367e-05
-2.95778843030963e-05
-4.7089239178475e-05
-7.66159622454854e-06
-4.13046409239337e-05
-2.59441689357716e-05
-2.93210666468948e-05
-4.32943724376385e-05
-2.8970682440772e-05
-2.354109126132e-05
-5.56949812571367e-05
-3.19175651102807e-06
-4.64473808946742e-05
-3.59545826231142e-05
-2.70587643026272e-05
-2.49591247706252e-06
-2.87292795787518e-05
-1.09249791439068e-05
-4.1406284087974e-05
-7.98252591563815e-06
-4.03958502180898e-05
-1.49989479227306e-05
-8.69057671417318e-06
-5.50549757477734e-05
-4.6104184750184e-05
-2.41522738916322e-05
-1.33143389207108e-05
-4.50715492715772e-05
-2.15430134952762e-05
-4.18074710318304e-05
-1.56283311527244e-05
-4.1343475370309e-05
-5.32293379766072e-05
-7.64805284227191e-06
-1.81184435413667e-05
-2.10238969945529e-05
-5.76185840928539e-05
-2.95137177690816e-05
-2.97846632259818e-05
-3.9814640807063e-05
-2.57201227988825e-05
-3.36794859195036e-05
-2.70197488368185e-05
-1.57173772439685e-05
-4.46412728903546e-05
-4.71026470364905e-05
-2.71336379713893e-05
-2.67451655874875e-05
-2.53141090520868e-05
-4.2372638003753e-05
-2.64196681173946e-05
-3.84233808512518e-05
-2.31762124162473e-05
-3.01299611964971e-05
-4.4111909533918e-05
-3.80377929990875e-05
-6.92394042250381e-05
-1.13708665701229e-05
-3.18178016793566e-05
-3.284606069915e-05
-3.78076684679447e-05
-2.44557410717194e-05
-3.84541874906213e-05
-2.67498535668031e-05
-1.70839514454196e-06
-2.70302292231289e-05
-4.30855005259208e-05
-3.70682540966882e-05
-3.40509160813737e-05
-5.28551797886501e-05
-2.17673681282276e-05
-2.09468826776623e-05
-7.67071795608107e-05
-2.12108433942579e-05
-2.11815562619254e-05
-4.78672648002882e-05
-4.65220767368137e-05
-1.44992652601191e-05
-2.28405567166292e-05
-3.59655280563706e-05
-4.67186215542145e-05
-1.02835368099606e-05
-5.25607412901056e-06
-4.25977977311983e-05
-5.04136134903349e-06
-4.94420781158458e-05
-2.40248919644718e-05
-4.87986235522937e-06
-2.60255196196744e-05
-6.96953445463007e-05
-1.54345407248045e-05
-5.55341356261791e-05
-4.73881412684815e-05
-1.10670046561655e-05
-4.91347688959817e-05
-1.6413114705529e-05
-9.40958806015281e-06
-2.28349110069527e-05
-3.29769325947808e-05
-3.53145500925222e-05
-1.12602230834671e-05
-5.00070604744826e-05
-2.41702236281082e-05
-1.95185106132567e-05
-3.62373448122762e-05
2.18295745557994e-06
-6.15479216685191e-05
-3.23335304531018e-05
-3.35632671995853e-05
-1.66609929785572e-05
-4.8954223578953e-05
-3.30561766331714e-05
-1.85115621105276e-05
-4.23210127323932e-05
-3.31622683380299e-05
1.02486536773769e-05
1.70756217801845e-06
-4.31795951497699e-05
-6.04300658116288e-05
-3.17585488239255e-05
-4.18555834464111e-05
-1.5781101653854e-05
-2.09510235744288e-05
-5.47886208914816e-05
1.32475733094572e-07
-2.83647232868257e-05
-3.28443805568525e-05
-4.47860571955744e-05
-3.00112197063398e-05
-5.35666594348358e-05
2.02643642468812e-06
-2.1973489933801e-05
-3.44773377531092e-05
-4.61671693286403e-05
-3.42939776020354e-05
-1.77600187600843e-05
-2.18034991354945e-05
-4.24220614566548e-05
-1.98018037608631e-05
-3.26692877115052e-05
-2.01095914164312e-05
-2.56572371865341e-05
9.02803303570354e-06
-3.22769189954327e-05
-4.19977083876267e-05
-3.84128757494403e-05
-5.16033041102912e-05
-5.75324911990976e-05
-1.51599314433237e-05
-2.6458038614249e-05
-2.81556650330621e-05
-5.6001428842777e-05
-2.97098011167781e-05
-2.04516180691974e-05
-3.74884848091596e-05
-3.28067864380201e-05
-2.82113785671031e-05
-2.04635763359696e-05
-1.8868708314762e-05
-1.69959539247205e-05
-3.75652183424133e-05
-4.52604113093908e-05
-4.0258946559547e-05
-4.91755490017648e-05
-3.44947420625898e-05
-4.35362266971665e-05
-2.01528070904714e-05
-3.77921883181773e-05
-3.33172841417612e-05
-3.04886561757226e-05
-2.9212589028005e-05
-4.2349955782346e-05
-6.22808343727386e-05
-1.65596502753974e-05
-1.44870980054783e-05
-6.26167205548298e-05
-6.05547999832687e-05
-5.48775473153113e-05
-4.19580535026685e-05
-4.7444455032908e-05
-4.90618888469442e-05
-2.90932183826584e-05
-1.42119478311161e-05
-5.49926962190295e-05
-2.61785632182783e-05
-5.79663734626601e-05
-4.26179641347643e-05
-2.30257498343235e-05
-3.26881128944512e-05
-2.47846702735594e-05
-3.11027972358313e-05
-4.14984911334127e-05
-1.77413402605463e-05
-4.09225552417171e-05
-2.934816923666e-05
-4.23603244344521e-05
-2.48937442574717e-05
-1.60489820220299e-05
-7.57713867468532e-06
-3.79260651214435e-05
-1.48044676880297e-05
5.94736361141099e-06
-4.71799282002003e-05
-3.67824215886494e-05
-3.96931726977144e-05
-2.86138822694832e-05
-4.50659299696586e-05
-3.77274969706871e-05
-2.82132491696236e-05
-1.1328450177406e-05
-4.02274571224545e-05
-3.799686082628e-05
-3.98687421143982e-05
-2.76629654844163e-05
-2.79804271425654e-05
-1.103904793382e-05
-3.33576106780905e-05
-2.2194307155896e-06
-2.93935724033646e-05
-2.21017004552887e-05
-1.22948608404135e-05
-1.21521035140043e-05
-3.28110314331685e-05
-5.17712662943406e-05
-2.21706348535036e-05
-1.92229756959486e-06
-2.55619033957074e-05
-5.77805303330178e-05
-2.34476345883976e-05
-7.51253189940972e-05
-4.35508005323377e-05
-5.69376621654107e-05
-2.54235051458161e-05
-7.2024214707291e-06
-2.54247834852403e-05
-3.94498347637656e-05
-4.38269514952817e-05
-3.93088106578329e-05
-2.16121931092482e-05
-1.11606670249872e-05
-3.52144831336309e-05
-3.75814437028051e-05
-5.26599328939147e-05
-3.77721351330482e-05
-1.90600388070759e-05
-4.64464354545317e-05
-3.02644520100781e-05
-3.47916770131532e-05
-7.51868835828659e-05
-2.09968084438289e-05
-3.56484388098124e-05
-2.43709847718394e-05
-1.4319044920865e-05
-2.81381221066977e-05
1.35908317389618e-06
-2.97466789975606e-05
-4.6577579146237e-05
-4.13566538985506e-05
-2.64803989196291e-05
-6.69074115094389e-05
-4.82392099020763e-05
-4.37229191330557e-05
-3.57671487648292e-05
-2.89560618429056e-05
-2.63695895339001e-05
-1.5271117952818e-05
-3.14797413045921e-05
-3.10900441607817e-05
-2.03225991333734e-05
-4.98863876723777e-05
-4.00040865558802e-05
-1.86075729779269e-05
-3.24340907955805e-05
-1.82009802792523e-05
-1.47665170699031e-05
-3.59369246083222e-06
-1.27815339115841e-05
-7.36562204811385e-05
-4.96278965537422e-05
-1.23870308681067e-05
-2.80615788000504e-05
-5.47586756955774e-05
-3.91578526971474e-05
-3.13960649626094e-05
-6.97721643064027e-06
-7.91639969096454e-05
-1.87667836039849e-05
-4.53070632854918e-05
-3.69912731844946e-05
-2.92946380089754e-05
-4.66196520032795e-05
-1.42208668755749e-05
-3.7302152473446e-05
-2.64055071591442e-05
-5.33888505957358e-05
-5.99787029734747e-05
-3.95664711255771e-05
-5.0288367542227e-05
-1.80688709882161e-05
-1.37953138713055e-05
-2.57458178734504e-05
-8.553284388414e-06
-3.1797548232026e-05
-1.98522046705231e-05
-1.30145096785125e-05
-3.06047019760972e-05
-3.10751870981559e-05
-5.11293647665172e-05
-3.55592271877548e-05
-4.26481643151486e-05
-4.09673028056092e-05
-5.19196101685395e-06
3.73485823879804e-07
-1.82263788379266e-05
-5.19000314090741e-05
-1.09904671368763e-05
-9.50863132887977e-06
-4.31997909793458e-05
-3.54836942926947e-05
-5.06754534244302e-05
-2.0540292040073e-05
-4.7701333479597e-05
-3.73328372779439e-05
-7.11961428291812e-06
-3.34288813806855e-05
-2.57484022923583e-05
-3.24222409429522e-05
-2.16338957024674e-05
-1.61397718131592e-05
-3.65227717537682e-05
-4.11249990729375e-05
-4.82919795685104e-05
-1.38508035373177e-05
-5.17013572009378e-05
-1.05051524030081e-06
-3.56441420802708e-05
-3.20808433922437e-05
-2.91825605258938e-05
-3.35811193229327e-05
-5.84750510052416e-05
-4.12993270662012e-05
-1.3808088853081e-05
-1.06710222518909e-05
-4.46345361797549e-05
-1.95354051421082e-05
-4.45303208666951e-05
-2.54371168842393e-05
-5.39685769789252e-06
-4.02486950368222e-05
-5.37581665945203e-05
-4.56723781970004e-05
-4.07725138643492e-05
-3.10448435133138e-05
-1.26688776342059e-05
-5.20459290148624e-05
-5.09033109178611e-05
1.33346600688628e-06
-3.04691120629894e-05
-2.80149496726169e-05
-2.17907058659135e-05
-5.31374580864195e-05
-3.67951420147993e-05
-4.04926801910766e-05
-2.76562988999679e-05
-6.26460253574004e-05
-2.78757360238111e-05
-3.04318166566895e-05
-6.14338363026735e-05
-1.66032228684602e-05
-2.79441269742804e-05
-3.84518349391526e-05
-1.85240226456295e-05
-3.17995372665586e-05
-5.76916024560367e-05
-6.44767555397215e-05
-3.98477019248878e-05
-3.88455308073693e-05
-3.08347922523819e-05
-2.11972969679404e-05
-4.57514492563419e-05
-3.09614608141044e-05
-9.06422002666403e-06
-3.71717989833098e-05
-3.56194129542974e-05
-8.64378436283925e-06
-6.28527258276108e-05
-4.53234632586561e-05
-2.63494132891379e-05
-1.6035251194087e-05
-1.83458259218653e-05
-1.52685473578101e-05
-5.64900223141006e-05
-2.63051136086756e-05
-2.31068462229144e-05
-1.17571174202124e-05
-4.15145265152251e-05
-2.50437108789665e-05
-3.64603237241135e-05
-3.42490011078339e-05
-4.2055823764265e-05
1.33238524519392e-05
-5.1747311998038e-05
-3.75845031780047e-05
-5.15247155714312e-05
-5.64401937008682e-05
4.37903516736327e-06
-2.43284275002182e-06
-6.52293169259376e-05
-5.97520181955722e-06
-4.00621969215911e-05
-4.23281204920823e-05
-5.36876681272009e-05
-4.46398092438996e-05
-3.55082065973514e-05
-2.59866077744406e-05
-1.63147293179859e-05
-2.88103772878342e-05
-3.94648655665998e-05
-4.67156620826571e-05
-1.87956286981847e-05
-3.09671717332978e-05
-1.92934126633989e-05
-5.56344301821115e-05
-4.12253777938238e-05
-1.72494943238507e-05
-3.54097175250191e-05
-1.86661046818936e-05
-2.89548923750144e-05
-2.51921752461776e-05
-5.37472740719436e-05
-1.44852872568001e-05
-4.8498242119367e-05
-4.10194210855119e-05
-2.50065904494704e-05
-5.92932864218216e-05
-3.77282074833861e-05
-5.59710426309941e-06
-5.52955897647642e-05
-3.99607108088695e-05
-6.55538066948896e-05
-4.78130416450081e-05
-4.77621599861273e-05
-5.39492097425439e-05
-4.02065915274686e-05
-3.22846714784885e-05
-5.22408491941632e-05
-1.96174108418755e-05
-2.81525120594702e-05
-2.01460711795471e-05
-1.75525336451551e-05
-6.46829185627402e-05
-1.82159410561349e-06
-1.96396461812348e-05
-3.68736161450791e-05
-3.01761435413219e-05
-1.28786147229696e-05
-6.77018822191511e-05
-4.15834580098477e-05
-4.08951575565801e-05
-4.72624764399693e-05
-6.77147815995415e-05
5.0793325976971e-07
-4.16312957986654e-05
-2.39128187702475e-05
-4.8685730217785e-05
-3.22960145187907e-05
-3.39463999550541e-05
-2.76157464848436e-05
-3.58717109895951e-05
-4.54277766304548e-05
-2.75434769290279e-05
-1.87045440738362e-05
-2.36237393480718e-05
4.19132445401777e-07
-3.84343444722769e-05
-2.32531711830647e-05
-3.36303026644585e-05
-1.4897830916176e-05
-4.33203155052202e-05
-3.46586285554509e-05
-4.8167816908399e-05
-3.25876603269874e-05
-3.94783597102737e-05
-3.28458696858504e-06
-3.83281997955641e-05
-2.65028518732152e-05
-3.32767629074296e-05
-2.02831694110844e-05
-3.12181339937486e-05
-2.73044199317741e-05
-3.12450711956876e-05
-2.08141412984984e-05
3.30977801638986e-06
-2.44031860011507e-05
-1.80886236021106e-05
-3.1653858048505e-05
-2.73343770394096e-05
-3.08758098081271e-05
-4.85077089649466e-05
-2.76054493876284e-05
-5.14546468742069e-05
-4.95000500243939e-05
-4.42042296557008e-05
-1.4067322103282e-05
-1.42299960365432e-05
-1.5406361851691e-05
-4.14466226480046e-05
-2.25437464227895e-05
-3.46710024647681e-05
-3.70634504038853e-05
-1.71229568920408e-05
-5.02087735943733e-05
-6.74231917323321e-05
-2.010140974681e-05
-2.92276787301382e-05
2.29259363725061e-06
-5.03248204856801e-06
-4.77167298868775e-05
-2.0271402893591e-05
-2.28623641141994e-05
-2.69979473169493e-05
-6.17144146747986e-05
-3.73561352147823e-05
-5.05216995324338e-05
-3.1488998962562e-05
-1.96045502905198e-06
9.20591187337208e-06
-4.30634545851505e-05
6.80807660588343e-06
-2.72819903137885e-05
-4.62565187130013e-05
-1.36484500964932e-05
-4.48094771698786e-06
-1.81709281686353e-05
-1.08909215800978e-05
-1.0390162926788e-06
-4.87093178577574e-05
-3.14252911132515e-05
-1.84345993904056e-05
-5.84480586105347e-05
-2.89927528165452e-05
-2.1988995289879e-06
-1.19690479561983e-05
-3.18820527984483e-05
-4.42806031219862e-05
-2.1064123364921e-05
-7.6379361314602e-06
2.0478983192531e-05
-6.05399848233142e-05
-2.9714683102956e-05
-1.52436426783645e-05
-3.76586739816563e-05
-2.81588143245974e-05
-4.3552854508492e-05
-1.1051632267947e-05
-1.89283009302243e-05
-2.95708792530368e-05
-1.65652287122109e-05
-6.44947539386017e-05
-3.07182021193529e-05
-3.8144379837652e-05
-3.89002457169151e-05
-4.18405124567615e-05
-1.83577692534002e-05
-5.80161811316997e-05
-2.57029116034497e-05
-2.25742215697567e-06
-2.03278595662753e-05
-2.19834618547429e-05
-4.06231395465818e-05
-2.26679204088982e-05
-3.1808629948962e-05
-7.90450212303485e-06
-4.73125200446136e-05
-3.90055361312122e-05
-1.61404276908674e-05
-4.30011614837635e-05
-2.37087398612216e-05
-4.46454015544738e-05
-4.7794762935028e-05
-2.87748020328075e-05
-1.55364854448068e-05
-4.13626781329744e-05
-3.32197452124706e-06
-2.95869540271662e-05
-2.00106270271114e-05
-4.04984831007708e-05
-2.95244583876842e-05
-2.67232644341276e-05
-2.08264516725705e-05
-4.92396074388412e-05
-2.95372476500765e-05
-4.70858360681641e-06
-3.73151737764166e-05
-2.37194784711099e-05
-2.58886290607087e-05
-1.18517236261374e-05
-4.49509874728017e-05
-4.72145543110378e-05
-5.54266634613059e-05
4.63324088952541e-06
-1.35300937466981e-05
-6.25799468429006e-05
-6.64913552366531e-05
-2.65369402521701e-05
-2.96401849635156e-05
-4.1011641014548e-05
-3.18696300105525e-05
-3.44235554342845e-05
-1.14319568011063e-05
-2.53728714178642e-05
-5.50913904883712e-05
-4.12147625235179e-05
-3.27133792868075e-05
-3.42337645906343e-05
-4.32088768038916e-05
-3.42490733730197e-05
-1.97251786048461e-05
-4.26416315430834e-05
-3.93101530978584e-05
-3.62039427676544e-05
-2.41876712944694e-05
-6.47757208917338e-05
-2.02954761572077e-05
-2.8176580184649e-05
-6.08815221128691e-05
-1.90028812330778e-05
-4.09727152715874e-05
-3.84401878228528e-05
-3.35580210513841e-05
-4.33670305669886e-05
-3.01294018094278e-05
-1.54940250707628e-05
-2.59620108418187e-05
-5.5007211801909e-05
-6.6596543478357e-05
-5.6917426207498e-05
5.43060452241683e-06
-3.87537853650872e-05
-2.03880420297798e-05
-4.9235871868062e-05
-3.4993918941462e-06
-2.31023158977825e-05
-1.36932763231271e-05
-4.90144872256682e-05
-2.19546856639281e-05
8.08341097849107e-06
-1.86712140355963e-05
-1.33738667183895e-05
-3.06949697761456e-05
-4.82883131278386e-05
-2.99943974060465e-05
-2.87559530202417e-05
-4.09828599487204e-05
-4.28242959428368e-05
-3.50930980991815e-05
-2.68450575485555e-05
-4.37976051165889e-05
-3.29159709583409e-05
-3.60691597543208e-05
5.92365907852512e-06
-9.41162703897239e-06
-2.65571884247146e-05
-3.93174131391409e-05
-4.57567763081113e-05
-4.61680253336554e-05
-3.91076520045899e-05
-2.75045266808696e-05
-3.67426297943991e-05
-4.24166239367147e-05
-3.57411522439545e-05
-3.13518695267507e-05
-3.6044980413365e-05
-1.96073881997157e-05
-1.02111823585271e-05
-2.66897483034425e-06
-3.31844381642901e-05
-2.5027169410183e-05
-9.07147152230208e-06
-3.31964469029036e-05
-2.3607061211696e-05
-5.67786458211875e-05
8.84113945587977e-06
-2.51750741670502e-05
-3.46416068056075e-05
-1.54401700719017e-05
-1.42941677104055e-05
-2.63286763727641e-05
-3.93639386520601e-05
-3.46966006929432e-05
-3.22753165524853e-05
-3.40830837842895e-05
-3.71599870852147e-05
-6.22120460930087e-05
-4.29431426086306e-05
-5.20631551863265e-05
-1.20025188821452e-05
-3.71405959598187e-06
-3.85881748345404e-05
-1.82773111023297e-05
-4.47898102608293e-05
-3.07033509933506e-05
-4.14918078793821e-05
-4.43431173914658e-05
-1.02862280564451e-05
-3.11216259838572e-05
-3.40256812801004e-05
-5.0035287549069e-05
-5.07646361691522e-05
-2.55850673655906e-05
-3.01437742512384e-05
-4.54668115314465e-05
-4.66393479593634e-06
-1.75162787961841e-05
-3.7137479365935e-05
-3.09063894802946e-05
-5.00460044810967e-05
-2.59458340993286e-05
-1.51335861928413e-05
-3.5510891720986e-05
-1.46041301204903e-05
-3.54444263214481e-05
-4.4968135565731e-05
2.27199102447765e-05
1.15150761215385e-05
-3.39527642742515e-05
-1.19689307138103e-05
-5.87365239554864e-05
-3.69873132521628e-05
-5.64038274149947e-05
-2.25679145520413e-05
-1.12941088870004e-05
-4.92362914711086e-06
-4.06146775032239e-05
-3.31619975384509e-05
-4.11511536365002e-05
-7.35322367049836e-05
-3.37797503668714e-05
-5.18253426631794e-05
-2.88393187513538e-05
-1.45704050326649e-05
-1.77442905986861e-05
-2.67939904244909e-05
-4.74996786442003e-05
-3.39284369338128e-05
-1.77384779902116e-05
-4.03593651288714e-05
-3.38412047137262e-05
-3.88973065863174e-05
-1.84623511306917e-05
-1.00543320675265e-05
-4.0723397302672e-05
-1.71906569528728e-05
-2.03663217775332e-05
-3.73325478186902e-05
-3.5490118497255e-05
-3.19120724110049e-05
-4.83477432094227e-05
-1.41004760096042e-05
-1.95386857661047e-05
-4.85350453827545e-05
-2.1719506277674e-05
-4.07173744046611e-05
-2.61926832320169e-05
-2.7228043413428e-05
-2.10316563167931e-05
-3.08378484382317e-05
-3.89042366029084e-05
-9.33892331178696e-06
-2.24649167281254e-07
-8.93584204260866e-06
-4.07587015496127e-05
-3.63911128889584e-05
-1.57538753647787e-05
-3.94958007568863e-05
-3.55873106072554e-05
-5.38029972485962e-06
-7.0308167521631e-06
-5.72345291875403e-05
-1.30417324217396e-05
-5.11932244720698e-05
-1.41071309389185e-05
-1.13419164432777e-05
-2.79441684935176e-05
1.93975447167378e-05
-2.18419007346055e-05
-1.51086109709729e-05
-3.36992614919602e-05
-2.40824243747769e-05
-2.66710405958881e-05
4.92273341546237e-06
-3.74495978620423e-05
-2.97595180132629e-05
-2.14687868016591e-05
-3.11789087548343e-05
-9.12090563965167e-06
-2.55809569498387e-05
-4.8932774255527e-05
-3.91707635861473e-05
-4.47114866268162e-05
-4.72104953919478e-06
-1.19258741655646e-05
-3.49199550743311e-05
-6.95105068531761e-05
-6.38328937370199e-05
-4.25272984846699e-05
2.12502696590446e-05
-4.29406332930134e-05
-6.43475308518107e-05
-4.92325557881443e-05
-2.47011972249686e-05
-5.88496756775043e-05
-5.33046375589468e-05
-5.1112412485915e-05
-2.62291520795956e-05
-3.51341040458997e-05
-3.40094199254337e-05
-3.60842821042964e-05
-4.23452429463105e-06
-3.00825587940878e-05
-3.70207507026736e-05
-2.59274350889986e-05
-4.14572116243913e-05
-1.50047300862351e-05
-1.16208996761165e-06
-2.4220700548997e-05
-2.86525603681928e-05
-1.12124140234934e-05
-3.12326759876262e-05
-4.63723593176072e-05
-4.38009835735903e-05
-2.50256826078228e-05
-3.09032602911328e-05
-1.43334203120328e-05
-5.08801196774677e-05
-3.92879216637916e-05
4.81993129324609e-06
-2.7575104440932e-06
-2.27791845042254e-05
-3.7526118168759e-06
6.64396280414934e-06
-3.36599854853668e-05
-2.33384414592723e-05
-6.54604970254913e-05
-2.38476112506273e-05
-2.96266051262426e-05
-4.68572683552659e-05
-2.99501178658951e-05
-3.6429607759721e-05
-1.20542010731791e-05
-8.30381286334669e-06
-2.84843126867131e-05
-1.95069298276236e-05
-2.81240458177283e-05
-4.46653556034157e-05
-4.16305307928303e-05
-4.44396672324652e-06
-1.40930783668481e-05
-5.44724585457524e-05
-6.308844991691e-05
-2.6396427599633e-05
-2.3649085293121e-05
-1.68252940132623e-05
3.88730047555186e-06
-5.26389615341295e-06
-3.07922210304666e-05
-4.31202107128644e-05
-4.31171213781156e-05
-3.56864336318212e-05
-1.09317883266498e-05
-1.24366254989914e-05
-1.85465712954244e-05
-1.10160676817693e-05
-1.70021281709611e-05
-2.70604149347675e-05
-4.67255678072188e-05
-5.17959915962964e-05
-4.58770653183658e-05
-2.8807871887755e-05
-3.15215804930155e-05
-2.32641626908846e-05
-1.07788362378463e-05
-1.04226935382799e-05
-2.08605524226613e-05
-4.98388850867761e-05
-2.49409628854537e-05
-8.78284748494564e-06
-4.68765110159206e-05
-4.8238105235358e-05
-3.69998745533186e-05
-2.35450717592964e-05
-2.54937205951775e-05
-1.08175051675006e-05
-5.69202067264604e-05
-3.39137382995983e-05
-3.99347639079915e-05
-4.76624702417125e-05
-4.22171458922851e-05
-1.07108366289496e-05
-2.96192389243504e-05
-3.68221419874476e-05
-1.81953783614434e-05
-5.18423108071192e-05
-1.28072143069739e-05
-2.18134195061844e-05
-2.86703155340926e-05
-5.1483399068157e-05
-5.09606064532366e-05
-3.45074629686501e-05
-4.07502689609878e-05
-4.89018314338847e-05
-6.55302537234497e-05
-2.25895303864948e-05
-5.04146632610622e-05
-4.57367877538838e-05
-2.62618180717953e-05
-2.00506367436153e-05
-4.73750123230338e-05
-1.46465345341576e-05
-1.83158483055471e-05
-8.06115358123471e-06
-2.56516524584086e-05
-3.13903569721073e-05
-1.52676022384907e-05
-2.73206686311415e-05
-2.10677656690402e-07
4.86801787079281e-07
-1.45341068053136e-05
-3.34883661823354e-06
-2.26142363406743e-05
-1.8336066561206e-05
-7.24459012241321e-06
-1.65193115178216e-05
-2.6814558010805e-05
-2.78522561128448e-05
-3.10240407570476e-05
-1.1736990052025e-05
-5.12250949063783e-05
-4.72600350182461e-05
-7.39899183176076e-07
-2.06151960786712e-05
-2.88260497848552e-05
-3.62695011066676e-05
-1.58538386468651e-05
-3.4214086844055e-05
-1.09859718951399e-05
-3.39681719398769e-05
-2.52023697143434e-05
-3.40000510759549e-05
-2.16912875229057e-05
-4.76232337450955e-05
-2.48911385711082e-05
-3.48477314653643e-05
-5.14172563554707e-05
-1.38420257752133e-05
-2.38257826371894e-05
-1.81380426284698e-05
8.17978013784775e-07
-3.70985346656448e-05
-2.04953223899186e-05
-9.14028134540658e-07
-2.10709719424485e-05
-6.26080628806776e-05
-2.19664484103459e-05
-4.65751385343045e-05
-3.82314198939076e-05
-2.17503644885869e-05
-3.47449079757923e-05
-4.3592751833133e-05
-3.10499968849669e-05
3.54032674167452e-06
1.09710013492209e-05
-3.66021269665163e-05
-5.19244044191796e-05
-3.58533296206104e-05
8.3672112026897e-06
-2.74873411816128e-05
-3.52708977848552e-05
-1.3363866750932e-05
-3.52812367733249e-05
-2.729131172339e-05
-3.69661843842917e-05
-1.87949606967423e-05
-1.97836573071709e-05
-2.57293275454146e-05
-4.20686787694624e-05
-2.54655530427801e-05
-7.11905733184095e-06
-3.15273648315336e-05
-2.17305002635294e-05
-1.99739005031478e-05
-7.00135957634529e-05
-1.42897731343742e-05
7.0661300815202e-06
-2.62683567819751e-05
-1.9311844168019e-05
-6.33357270670081e-06
-1.81958229409067e-05
-2.37998409741143e-05
-5.24777276542191e-05
-6.30753338985014e-05
-3.7840735369069e-05
-8.10221256236407e-06
-2.45849140752e-05
-1.41682785934209e-05
-2.8513582424001e-05
-5.43435688434896e-05
-4.34367270496312e-06
-2.34863153759535e-05
-6.03973172875968e-05
-3.75531684877516e-05
-1.90607357696617e-05
-2.36278768171938e-05
-6.73788785172404e-06
-2.16797359118547e-05
-3.927141158983e-05
-1.73150072778124e-05
-3.24784269830243e-05
-2.72570204832117e-05
-1.42620525386861e-05
-2.83457795186034e-05
-4.59076927755664e-05
-3.22101528492103e-05
-2.84822720196921e-05
-5.13916879843627e-06
-6.60811921502497e-05
-4.07107952288051e-06
-5.3683497819044e-05
-2.17506510022039e-05
-4.03883312876886e-05
-1.6150247457286e-05
-5.49917047168853e-05
-6.55866859429578e-05
-3.4050770878366e-05
-3.44995233289792e-06
-3.88216483245609e-05
-3.3968587707056e-05
-1.74709101365458e-05
-2.69379446406447e-05
-3.40302687376001e-05
-1.37694731204558e-05
-2.24608518219243e-05
-1.011787218842e-05
-2.45174987089701e-05
2.52906008550335e-06
-3.37477864650577e-05
-3.65176401254127e-05
-2.01759667144064e-05
-1.71609521016346e-05
-3.32555200134573e-06
-5.00812816172068e-06
1.04029989344548e-05
-4.77324978631905e-05
-1.45217076554373e-05
-4.90514737269875e-05
-8.94677715599757e-06
-1.13034413514749e-05
-6.77330609777382e-06
-1.49100730301412e-05
-4.32538244471327e-06
-2.18704773039228e-05
-2.1568526732059e-05
-6.70952596645424e-05
-9.57392248469035e-06
-3.9829532173766e-05
-2.56961829804188e-05
-4.84530122818753e-05
-2.00915338682697e-05
-1.47865892750531e-05
-3.56988186501482e-05
-5.38569628821932e-05
-5.01933993613155e-05
-4.04024166543066e-05
-2.71466875881136e-05
-4.0840879662228e-05
-2.40760674468995e-05
-6.55268122495494e-05
-2.52773307046537e-05
-3.68939716775111e-05
-2.20775140473447e-06
-5.28294628193784e-05
-6.86925608076858e-05
-2.90846801288548e-05
-2.96136205323641e-05
-3.64552128719613e-05
-6.14200477885018e-05
-2.60058960310726e-05
-4.64707143476438e-05
-7.80504952790551e-06
-5.2017788719251e-06
-2.68955268264457e-05
-1.23799414729691e-05
-3.70009223318046e-05
-1.48419597510679e-05
-3.61864857657793e-05
-1.87626030633377e-05
-6.44852092697012e-05
-4.63624064578537e-05
-3.33195545884388e-05
-1.23750506571481e-05
-2.90269785454461e-05
-3.65579665491223e-05
-2.15930112099002e-05
-2.03013616566073e-05
-2.44261190280032e-05
-1.63431727850959e-05
-2.16381673944891e-05
-2.70931230946371e-05
-5.35186553301882e-05
-3.7881708440597e-05
-3.35723675066009e-05
-6.89587082152716e-06
-4.29567164772545e-05
-1.74820190464252e-05
-6.6851948476528e-06
-2.18526666994364e-05
-1.99363175978797e-05
-4.3347453812953e-05
-8.17290298696467e-06
-5.23079677510431e-05
-1.47101165265117e-05
-6.01696250718928e-05
-4.4660787446475e-05
-1.40311244891289e-05
-1.16294005564348e-05
-2.4286673013873e-05
-3.24205033984843e-05
-1.85199722456429e-05
-3.85763608273375e-05
-4.11549719856181e-05
-9.0105584175936e-06
-3.37518977241287e-05
-3.79109953937605e-05
-1.97396932462947e-05
-3.78027837312802e-05
-3.92987589906298e-05
-1.57037189699006e-05
-4.25708145734384e-05
-1.94360314705618e-05
-4.99039186741405e-05
-1.20933870969327e-06
1.76700802884529e-05
-4.60541937704215e-05
-3.13582552823372e-05
-1.62467092153666e-05
-3.70950621679394e-05
-5.86992334953509e-05
-6.27417837859274e-05
-4.74279162307721e-05
-2.49286378755264e-05
-5.72810386125064e-05
-1.51325202410193e-05
-5.98994784610393e-05
-3.62041734395313e-05
-1.49961395489579e-05
-2.31635271757608e-05
-1.73349485327812e-05
-2.52262785989149e-05
-3.13139958777226e-05
-3.04707693925749e-05
-2.98229296327499e-05
-3.48868957729515e-05
-9.60367105734372e-07
-4.28617764454506e-05
-4.92372532325218e-05
-3.84032867898866e-05
-1.75719372036353e-05
-2.22653938077909e-05
-4.050168684289e-05
-2.23414222695609e-05
-2.67908514459082e-05
-3.25872588413749e-05
-2.03402869738499e-05
-2.67297740637695e-05
-5.67118458002338e-06
-2.63792568928539e-05
-3.86091623654304e-05
-4.26945333032395e-05
-2.67117511497679e-05
-3.28924897274768e-05
-3.48541111194372e-05
-1.23050061123712e-05
-4.81328950502397e-05
-2.59245202259866e-05
-8.0624666299689e-06
-4.51249623630363e-05
-3.22809069686562e-05
-1.50036368813544e-05
-6.2318461083081e-05
-3.73838768855854e-05
-2.22973682450579e-05
-2.21437218517365e-05
-1.8565712562978e-05
-1.91009480826121e-05
-2.65637972716866e-05
-2.78564351723615e-05
-2.20904136708624e-05
-5.5833831627806e-05
-2.20045339566595e-05
-2.22327246401385e-05
-1.82817305893188e-05
-1.81186868978415e-05
-3.14858536573795e-05
-3.98286050752563e-05
-3.7659281138226e-05
-4.99078891812441e-05
1.77323279414615e-06
-4.57155236604093e-05
-2.92147745971436e-05
-3.03450249874055e-05
-4.92994333869998e-05
-3.8046869573361e-05
-4.10562271641865e-05
-1.84250068343492e-05
-3.41869704454105e-05
-4.05608117413831e-05
-1.88897919692205e-05
-3.35066668155904e-05
-3.14134464989905e-05
-1.96221335749605e-05
-5.44875001840138e-05
-2.5751440880352e-05
-4.32428063911314e-05
-3.89927232597189e-05
-2.85557743113885e-05
-4.99154794712574e-05
-2.98309198518571e-05
-1.7486631990007e-05
-3.42499974484344e-05
-4.39150965105538e-05
-2.01950609055189e-05
-1.12239321303526e-05
-2.37339070899897e-05
-1.94017358536223e-05
-5.49520925528184e-05
-1.05169626130433e-05
-3.80383268215382e-05
-3.68473317796462e-05
-1.73151444585976e-06
-3.94623377968107e-05
-6.357029008941e-05
-1.41748639740162e-05
-3.15963244482725e-05
-3.73067597308372e-05
-2.39840618088872e-05
-2.08625459874687e-05
-2.57666371270156e-05
-2.90867597012398e-05
-7.02262461852052e-06
-7.62111933841833e-06
1.72727980406502e-05
-1.96347235348475e-05
-2.38468575228779e-05
-3.75339891145001e-06
-2.40613587122332e-05
-6.88445120306304e-06
-3.74067538644364e-05
-4.98842473483794e-05
-1.5308304886041e-05
-2.13222463061621e-05
-3.48107337145312e-05
-5.84198849269491e-05
-3.24759511692952e-05
-2.37540506132107e-05
-5.38389537224796e-05
-4.47668575359766e-05
-3.6124167872742e-05
3.54369930878306e-06
-9.32072081807162e-06
-1.08443206359588e-05
-3.94950604297127e-05
-3.03313028333633e-05
-2.60759605786987e-05
-2.27928792845851e-05
2.41698617855998e-06
-2.15199308544843e-05
-1.41268267554149e-05
-5.49587826850107e-07
-3.37629810838106e-05
-3.30549702807331e-05
-4.88036081423629e-05
-1.55659105236348e-05
-3.89429497424718e-05
-3.74300309771582e-05
-2.85405505523385e-05
-4.60668923957597e-05
-3.2877123622561e-05
-6.82638519650643e-05
-4.63179015721987e-05
-1.34524816381283e-05
-1.30148085525692e-05
-3.96021934766672e-05
-5.25219960322667e-05
-3.4225677334762e-05
-3.37156652345541e-05
-1.7747144799458e-05
-1.5149766290193e-05
-4.21832852548888e-05
-2.59799054611105e-05
1.96970489176453e-05
-2.42778353955743e-05
-1.7216286854026e-07
-2.36594614800213e-05
-3.55244916275943e-05
-1.93580028458239e-05
-2.26298299656937e-05
-1.60173095080329e-05
-3.3221943899908e-05
-5.3118855489947e-05
-4.29622276525869e-05
-5.23575340461905e-05
-1.28992285732317e-05
-4.98929389558461e-05
-3.52315954380034e-05
-3.08818444462044e-05
-5.13214269304224e-05
-4.25395795549489e-05
-2.23175766815209e-05
-4.7734486874918e-05
-3.37772183702443e-05
-4.14666507425098e-05
-3.88528458874527e-05
-1.73266556466429e-05
-4.76489140782189e-05
-2.0031843210553e-05
-3.26781785932456e-05
-2.1487055733922e-05
-3.75465185015315e-05
-2.27882690754804e-05
-2.12220621874952e-05
-2.67235800873276e-05
-2.90719650194014e-05
-3.37603870210313e-05
-3.04821667423298e-05
-1.70690576231194e-05
-1.59557134907459e-05
5.54600386477457e-06
-3.77538966648294e-05
-1.76308836360485e-05
-1.23942270092899e-05
-4.29113997328851e-05
-5.74731438899152e-05
-2.90949855004859e-05
-5.68591329021489e-05
-5.53556855916138e-06
-3.2163183775605e-05
-6.55576369162464e-05
-4.38762554078165e-05
-3.52863333308958e-05
-2.16621612389875e-05
-2.13306037589375e-05
-5.49748385559949e-05
-3.35644452250976e-05
-4.17539229391648e-05
-2.76017396856904e-05
-5.13811256342669e-05
-3.42246456913715e-06
-1.070175045403e-05
-3.23310845375997e-05
-1.18125800834802e-05
-1.99484455275808e-05
-2.31774052550721e-05
-3.70192415184766e-05
-5.81039540414164e-05
-4.67548043677543e-05
-3.05409483520889e-05
-5.12279033187065e-05
-2.85885384848499e-05
-5.49570254578009e-05
-4.69764832661182e-05
-3.78934839103244e-05
-2.87632986086651e-05
-3.13877842838079e-05
-1.67093304740469e-05
-3.67014515311113e-05
-3.81909470135884e-05
-3.67103630121315e-05
-3.06551008726238e-05
-2.19419899721627e-05
-5.25361325935456e-05
-6.36032328257131e-05
-3.13556502660339e-05
-2.43173917552473e-05
-2.22638959791407e-05
-2.49052294688544e-05
-5.79521036209558e-05
-3.29473291305929e-05
-4.71824839800657e-05
-4.51601528023505e-05
-3.14767856442418e-05
-9.5168907966158e-06
-4.89483340085481e-05
-2.63050953811392e-05
-2.73311430327998e-05
-3.37476773646836e-05
-6.47660381457412e-05
-5.65322719938541e-06
-6.97504751557131e-06
-4.20212926731371e-05
-2.51692853397154e-05
-3.19001790073931e-05
-2.28404680779273e-05
-3.01592452907029e-05
2.28904531557591e-07
-3.4040410099522e-05
-5.64232309671721e-05
-2.13452842661849e-05
-2.38061077961957e-05
-4.49731252954067e-05
-3.95894405592987e-05
-4.948702155859e-05
-2.25375712315699e-05
-1.67889072087069e-05
-4.32486961401741e-06
1.46733480895392e-05
-8.8740755170068e-06
-3.6249454408346e-05
-3.69970512333162e-05
-2.879133061292e-05
-2.89451103361184e-05
-2.48710029884109e-05
-2.65914391108489e-05
-3.31606625648547e-05
-3.24616012565389e-05
-2.47343706857139e-05
1.02079040655383e-05
-2.60464273838614e-05
8.6918983911625e-06
9.35586347919444e-07
-1.08999327215441e-05
-3.50168832949601e-05
9.50056605050673e-06
-4.2541523081912e-05
-3.45596441873745e-05
-1.000070695772e-05
1.07045316188799e-05
-1.75871828980743e-05
