# Supplementary material for: Research on computational propagation and identification of mine microseismic signals based on deep learning
Source: PLoS One. 2025 Oct 22;20(10):e0334641. doi: 10.1371/journal.pone.0334641 (PMC12543183; doi:10.1371/journal.pone.0334641)
Supplement: S8 Data — (ZIP) [file pone.0334641.s008.zip › 000100900002820.xlsx_0.txt_24.txt.txt]

-1.57314100788661e-05
-1.93117089206445e-06
-3.15145659317726e-05
-6.76820007760853e-05
-8.25441751066522e-06
-2.32645225094665e-05
-2.85599304926704e-05
-1.35279501091701e-05
-2.75964935993341e-05
-4.85091190085954e-05
-1.19288026826342e-05
-4.68779627361773e-05
-1.01222867094291e-05
-1.03540769138101e-05
-5.51547639306587e-05
-5.32664355251791e-05
3.69377242000115e-06
-2.60118170928557e-05
-5.11636563042469e-05
-1.18672646102525e-05
-5.57453373932974e-05
-4.47784334484124e-05
-6.14701759665062e-05
-4.8206232850584e-05
-2.61381957202995e-05
-2.86185884933107e-05
-3.58413406961939e-05
-2.28881725992693e-05
-6.0745492309112e-05
-1.97831883133252e-05
-3.75880984240778e-05
-5.31189604438144e-06
-1.11873980238191e-05
-4.23725251405017e-05
-2.18663313170754e-05
-3.85174690694708e-05
-3.20108879627945e-05
-1.0573623987278e-05
-2.86444670154294e-05
-3.79810546247149e-05
-6.10254767749296e-06
-1.64083718880723e-05
-4.66091205820425e-05
-2.20432150743081e-05
-3.36559651776043e-05
-4.27689326839258e-05
-1.36852055211508e-05
-1.72336738584011e-05
7.83892451873597e-06
-3.18008394753541e-05
-7.2007773222656e-06
-1.96097815134068e-05
-2.94490055281921e-05
-5.08978684180541e-05
-3.64341370702738e-06
-2.8950806870415e-05
-1.55931724912159e-05
-4.57478524056988e-05
-2.53242838499809e-05
-3.43682643795328e-05
-3.72949832993892e-05
-2.42211601136229e-05
-4.103121700891e-05
-2.97180420672883e-05
-3.00199512394848e-05
-7.86102718639862e-06
-2.91886806962396e-05
-2.95309307307274e-05
-2.75483041438344e-05
-3.31552100065107e-05
-2.7687796446906e-05
-4.4602451237901e-05
6.45502145607382e-06
-3.61978295454625e-05
-3.00072321582794e-05
-4.0988819430034e-05
-5.02119745036265e-05
-4.83751565055583e-05
-1.25254216502129e-05
-2.63749390553112e-05
-8.87780262468637e-06
-1.57171301740017e-05
-5.5610385697158e-06
-2.26241046892356e-05
-5.84772946159823e-05
-3.78002045649943e-05
-1.85933768012824e-05
-2.95401016196645e-05
-4.25221323150081e-05
-6.1769122649444e-06
-4.31573055651984e-05
-1.90315477900311e-05
-3.02716440173622e-05
-3.12537333652621e-05
-5.08461584958817e-05
-4.2633597746814e-05
-4.6375524059195e-05
-2.51779351741989e-05
-5.43827050524936e-05
-4.51242013069575e-06
-3.01938992498554e-05
-2.45848627464623e-05
-2.14353305175145e-05
1.72949792951519e-05
-1.14139492689511e-05
-1.74349329023779e-05
-1.20623597457316e-05
-1.5343394814282e-05
-4.44376185952542e-05
-3.39031092395072e-05
-2.75244171613905e-05
-4.40220922769021e-05
-3.90982867805863e-05
-2.70994158999789e-05
-5.80821231905765e-05
-9.62723149825989e-05
-1.38619460275744e-05
-4.21564826434998e-07
4.09300686587778e-06
-1.02702312790513e-05
-5.39475309168535e-05
-2.96133751776176e-05
-1.47629874561258e-05
-2.36250692357659e-05
1.68423834601147e-05
-4.48492612555977e-05
-2.32548089844455e-06
-2.72459330465126e-06
-1.21831548506944e-05
-1.74700045232046e-06
-2.09114247796984e-05
-1.28879843082803e-05
-3.60144726527952e-05
-3.22004435137746e-05
-8.78543115236715e-06
-1.95971176178142e-05
-5.42954508248139e-05
-2.4730242592884e-05
-2.92221710307045e-05
-4.46516444251437e-05
-3.8845432347163e-05
-3.6187946355293e-05
-2.60795921237162e-05
-5.0442410618829e-05
-5.58345557579852e-05
-3.63196011704566e-05
1.15544194411056e-05
-3.74004681273879e-05
-3.27431935721988e-05
-3.13527019401617e-05
-6.91176625967052e-05
-3.41087870337797e-05
-3.395093547292e-05
-2.68167286283467e-05
-7.40682764842811e-05
-8.16325540855111e-05
-1.59637489095958e-05
-3.41916174088025e-05
-5.69256418184441e-05
1.19589959653936e-05
-2.88203577703451e-05
-2.29638549366766e-05
-4.96930377116808e-05
-3.66640845449421e-05
-3.46942576856983e-05
-2.41354634382995e-05
-7.77945944056398e-06
-3.46370737916878e-05
-1.51393706156285e-05
-2.59548952455791e-05
-3.01196634839846e-05
-2.22618808559306e-05
-3.2827761141824e-05
-3.27180189008474e-05
-3.52969819872165e-05
-3.91441212508494e-05
-5.11548622008701e-05
-4.809431254045e-06
-3.55163258733695e-05
1.40440361860243e-06
1.6132715365012e-06
-4.52034589148879e-05
-3.71880354885281e-05
-2.57089857123701e-05
-3.33102835733181e-05
-5.42810156491586e-05
-2.67896341779265e-05
-6.05280486308983e-06
-1.64844372125236e-05
-4.58439901289584e-08
-2.16824043949159e-05
-2.90802569488859e-05
-1.91645605684484e-05
-5.30963426263391e-05
-5.19335823192747e-05
-1.31594016944462e-05
-3.82250782772113e-05
-3.04576181871855e-05
-5.83673379753419e-05
-2.19420268743802e-05
-2.91183764358882e-05
-2.27762640739968e-05
-3.01948208040284e-05
-1.6858563314595e-05
-1.95748151761607e-05
-4.14398994590408e-07
-1.33174223326557e-05
-1.4216342062864e-05
-5.71746526956081e-05
-1.78515704923547e-05
-1.98321440222207e-06
-1.70354188222135e-05
-3.18128520209669e-05
-2.83674945482039e-05
-4.13673891314498e-05
-3.16536296393072e-05
-4.35291803423729e-05
-1.50259070277976e-05
-2.77010092501782e-05
-5.81580957779903e-07
-2.21035451953686e-05
-7.88336555203038e-06
-3.60649220177541e-05
-3.09712149509337e-05
-3.19008178325412e-05
-2.09913839346191e-05
-1.93667444833529e-05
-3.53564522571083e-05
-3.07637033376839e-05
-4.10493674999192e-05
-3.1198708667241e-05
-4.04873256349082e-05
-2.02368239578729e-05
-1.9141525303637e-05
-1.35925865533281e-05
-3.94477565930801e-05
-2.74242338651322e-05
-3.88351005472737e-06
-1.70962323541905e-05
-6.21276015468671e-06
-1.01591602456005e-05
-2.99350881975039e-05
-2.39784353828115e-05
-3.20553164728531e-05
-1.92304881162813e-05
-1.52791218583472e-06
-2.14260193563253e-05
-4.83815018260369e-05
-2.90518106881688e-05
-3.98944396616583e-05
-3.20210429126448e-05
-1.93645756465618e-05
-2.31595553924918e-05
-2.62977075253083e-05
-2.09815788453436e-05
-4.06646276385008e-05
-9.91239832055651e-06
-3.89766595155944e-05
-2.51108770197854e-05
-5.21984843977244e-05
-4.52721320491832e-05
-3.02014070558291e-05
-4.94127197067496e-05
-4.33967250117292e-05
-3.75302057847825e-05
-4.62078704161406e-05
-1.25821087621687e-05
7.62507129119931e-06
-1.58642565909032e-05
-3.75773220043698e-05
-3.66120403696289e-05
-5.95360105626621e-05
-5.34615882470466e-05
-6.76264814205833e-05
-2.52121525713542e-05
-3.80282076679155e-05
-1.38192246618356e-05
-8.81066725262238e-05
-5.12270124703793e-05
-5.05546394467998e-05
-6.1223251214174e-05
-9.42945654094723e-06
-3.35059224012135e-05
-2.24055327644511e-05
-1.45120812106122e-06
-4.92062059421021e-05
-1.89152427058246e-05
-3.72994421757771e-05
-1.91606696184579e-05
-3.32236007456738e-05
-1.31429899665609e-05
-5.82377387418672e-05
-3.63769207528867e-05
-3.01279162691923e-05
-3.13861312366723e-05
-4.12242531245551e-05
-4.65380191482143e-05
-5.2018694551494e-05
-6.37204892892339e-05
-3.20658513184063e-05
-7.55908066527783e-05
-1.62618589706235e-05
-5.41802453194704e-06
-1.58610043509086e-05
-3.77201735171567e-05
-9.75870384455347e-06
-1.42901801628081e-05
-1.48940258501764e-05
-3.019701024402e-05
-8.05388966580934e-06
7.98340618085852e-07
-2.94339415036948e-05
-5.21050380401013e-05
-5.33682941578484e-05
-3.84434226121229e-05
-2.47355798293515e-05
-4.83114345741852e-05
1.36929696344698e-05
-5.69392638353711e-05
-3.70612880915478e-05
-4.78395330157871e-05
-4.44642858699917e-05
-1.35624069823379e-05
-4.14783757171055e-05
-4.08239222777533e-05
-4.69492458647561e-05
-2.00635571967258e-05
-2.59644778138286e-05
-4.76146995542301e-05
-3.31379092446037e-05
-3.3289533717552e-05
-4.53355800091865e-05
-2.0856616694776e-05
-1.7648201859553e-05
-3.61312115997462e-05
-3.31171909242536e-05
-3.54362472906619e-05
-2.89968084505317e-05
-7.11578149765192e-06
-3.6549908178853e-05
-3.79767340411718e-05
-5.30647805072003e-05
-4.07561040828579e-05
-4.47718663752761e-05
-2.79314567671873e-05
-1.33973200507604e-05
-3.89828554679986e-05
-1.87390398580462e-05
-1.27956766786805e-06
-3.37114374511264e-05
-1.01000804675363e-05
-2.94070226674823e-05
-4.44452014650031e-05
-2.88950500612549e-05
-3.29278681810009e-05
-2.85699541668587e-05
-1.33755166017822e-05
-4.68500940053624e-05
-5.77774516503297e-05
-4.64859219990309e-05
-2.82807349575247e-05
-6.19165863230047e-05
-4.058558872389e-05
2.15045247945287e-07
-1.88936580066695e-05
-4.77019607667774e-05
-1.69219720014116e-05
-4.20902618747896e-05
2.20835068134136e-08
-3.88112235697947e-05
-4.65070949447127e-05
-3.98347925175151e-05
-2.77977216842824e-05
-3.27276168685129e-05
-5.06123255876205e-06
-1.04645139185408e-05
-4.42397561781863e-05
-1.27547625022413e-05
-6.28073903877534e-05
-2.59909852270347e-05
-2.14187082534972e-05
-3.22384234777722e-05
-3.37398614740817e-05
-6.23547986769807e-05
-7.79360464234788e-06
-3.54240951137601e-05
-2.54734450868632e-05
-2.62994018623924e-05
-5.42871097914966e-05
-2.70134635754024e-05
-4.62763437008414e-05
-1.1744789021121e-05
-4.32883843219147e-05
-4.18449197287042e-05
-5.2599170111558e-06
-2.12198082699968e-05
-2.45196748900896e-05
-1.6792108031356e-05
-2.69652601804248e-05
-1.37687419165654e-05
-3.87187448774768e-05
-2.87536115599622e-05
-4.0298835389508e-05
-4.11420829044065e-05
-4.49465150815433e-05
-4.69355190141666e-05
-1.01245974293618e-05
-2.86082332976513e-05
-5.04939082371457e-05
-3.76284527512472e-05
-2.96438469319966e-05
-5.62655382548339e-05
-2.3942233883158e-05
-3.36934684904005e-05
-1.88342712030038e-05
-4.65378906583101e-05
-9.39236914471003e-06
-2.51047657955394e-05
-1.77179470115952e-05
1.91850129594497e-05
-4.35984783064847e-05
-6.09295021838702e-05
-2.7732339010603e-05
-3.03450775789311e-05
-1.23157108934691e-05
-1.44925979635069e-05
-1.91856484042958e-05
-1.23007595506229e-05
-2.14503055276328e-05
5.20242919072828e-06
-9.25237271697932e-06
-3.52068663472137e-05
-4.3783155686002e-05
-3.14872974920694e-05
-2.75009359483381e-05
-1.13814195336629e-05
-4.35018681416935e-05
-4.07106117259297e-05
-1.91049195510232e-05
-2.51600944187873e-05
-3.03313701954789e-05
-2.53657672168226e-05
-5.55509590602105e-05
-2.65349003496081e-05
-3.45454688064581e-05
-6.60137472662642e-06
-1.82921601913446e-05
-4.36657691986914e-05
-2.38667546869568e-05
-9.67766013032105e-06
-2.06022946599732e-05
-2.54275826349963e-05
-2.22707766408882e-05
-5.30426005474893e-06
-2.23410385855499e-05
-3.68505836982145e-05
-2.8209708373047e-05
-1.41458370033061e-05
-2.57121190960481e-05
-7.95717824073434e-05
-5.04324746953406e-05
-4.38958416212571e-06
-2.5381161057116e-05
-5.5395342232124e-05
-4.52004817436778e-05
-2.25939772356037e-05
-3.17753649377358e-05
-4.32315796774135e-05
-3.91099642744605e-05
-1.18931718765507e-05
-1.80949533872754e-05
-3.31139742937393e-05
-4.06088127056092e-05
-3.05981681819139e-05
-2.59093465801227e-05
-3.30368662239416e-05
-2.81416893939084e-05
-4.69651507164732e-05
-4.10380298160202e-05
6.62218842513221e-06
-2.68002262817642e-05
-2.05240075880008e-05
-2.3154769307739e-05
-4.94411659626983e-05
-4.27205641856549e-05
-3.67365277033664e-05
-3.31462168840945e-05
-3.15086935431327e-05
-4.39828232440231e-05
-3.80251123951956e-05
-1.93710088544471e-06
-2.2487168330549e-05
-3.12856155078682e-05
-2.4466173081294e-05
-5.48115082333059e-05
-4.11465350134908e-06
-4.17295944263101e-05
-3.68727025448441e-05
-3.18438887241201e-05
-2.19806954505531e-05
-3.68637647169037e-05
-4.32339990029102e-05
-3.35677601910397e-05
-7.27885804311517e-06
-2.6961794643155e-05
-5.14366536693418e-06
-3.43391704491218e-05
-1.72672925277972e-05
-5.5923167430114e-06
-4.02591248510265e-05
-4.15655866097809e-05
-5.08207457938784e-05
-3.27965272881169e-05
-3.5718912706072e-05
-1.38060025619295e-05
4.53868140088396e-06
-2.50154985315578e-05
-3.46091874686661e-05
-2.22879267399928e-05
-2.97114374785002e-05
-3.31014214397815e-05
-3.74019769954198e-05
-1.65679116341725e-05
-7.87472285896071e-06
-5.37787423826546e-05
-3.27121468452714e-05
-2.85392516354122e-05
-5.63235873248144e-05
-3.41060157643652e-05
-1.9934530229717e-05
-3.07306799820328e-05
-5.25594578251355e-05
-2.35704638446318e-05
-1.09397818505394e-05
-3.34513767564865e-05
-3.35856942620495e-05
-4.58547269623431e-05
-2.35417834928664e-05
-5.07419549570957e-05
-3.22314483449676e-05
-5.27999449349276e-06
-9.20636689610812e-06
-5.51049323151824e-05
-4.837296137442e-05
-8.21946424314484e-06
-3.49469912868353e-05
-2.77174613527599e-05
-2.48560198920047e-05
-6.30309863531468e-05
-6.83403642807464e-05
-5.27115737385577e-05
-5.22612507717649e-05
-3.17833947379075e-05
-3.92232439328154e-05
-2.80491537691715e-05
-1.9133034244129e-05
-9.61877161388242e-06
-3.01866575154969e-05
-3.7019983686777e-05
-1.7189697273126e-05
-4.0652951445077e-05
-2.56087514934934e-05
-1.17557862892748e-05
-4.49307129848214e-05
-3.47796556020313e-05
-5.02754363779581e-05
-1.54755261089737e-05
-1.3762345617211e-05
-5.88684425362255e-05
-1.41106763593877e-05
-2.91516327241411e-05
-6.91783954693802e-05
-4.28057084936143e-05
-2.84605701102477e-05
1.21219820026021e-05
-4.18572160047378e-05
-1.49914345087765e-05
-9.21564768544747e-06
-2.27735390823598e-05
-5.97465518320987e-06
-3.25824824359187e-05
-1.66682821104977e-05
-2.41517672113323e-05
-3.60003556535394e-05
-3.49771164238844e-05
-2.03423624968491e-05
-3.63583502231124e-05
-4.17124934213731e-05
-3.04175292384717e-05
-5.23035063446784e-05
1.84153759309526e-06
-2.84339635593578e-05
-4.80580236510148e-05
-3.89342371641216e-05
-3.25487769495765e-05
-2.49004040386e-05
-3.97048808878729e-05
-2.24574744893369e-05
-6.14678079003325e-06
-5.43644372489548e-05
-4.44737166207525e-05
-2.10372422229236e-05
7.9866963751526e-06
-4.89297385003966e-05
-2.41153353252947e-05
-2.4321793749121e-05
-4.56821901875598e-05
-2.20623097661168e-05
-6.09119757777363e-05
-7.77584253452991e-06
-2.66315151413899e-05
-2.46891062408793e-05
-1.31545780831874e-06
-6.23956612052496e-05
-2.65884038015539e-05
-8.28658524624958e-06
-3.68995568878707e-05
-2.47883687752043e-05
-3.4281750543439e-05
-1.5087925468595e-05
-4.06274829750276e-05
-3.70109440299176e-05
-4.63060528475093e-05
-5.0219310490925e-05
-2.59543003145832e-05
-2.52022782387752e-05
-6.67961387938454e-06
-4.02313559303737e-05
-3.10030962320626e-05
-3.7531011021476e-05
-2.24302055666429e-05
-4.45189692828165e-05
-3.44299681952916e-05
-2.38483049279669e-05
-3.85035589525711e-05
-2.338619037469e-05
-3.18516693397188e-05
-3.85648315314605e-05
-1.71121117998605e-05
-8.58338596857706e-06
-2.11949743377768e-05
-4.12399831123926e-05
-4.43394404140936e-05
-1.40337517257361e-05
-5.30571440452519e-05
-2.87095057660651e-05
-3.71288671729451e-05
-1.21540285737047e-05
-8.63757365313339e-06
-3.91958815052683e-05
-2.76596510001829e-05
-3.63598852607636e-05
-2.38242037459761e-05
-3.66750351275309e-05
-3.12729524745026e-05
-4.31883361061466e-05
-4.39465418258808e-05
1.10474183376073e-05
-2.47655185314527e-05
-5.60080018026229e-05
-2.95867086967917e-05
-2.50860316375353e-05
-4.58129837103463e-05
-4.09071335524902e-05
-5.12692428883422e-05
-5.37694072131913e-05
-1.62186515701632e-05
-5.85797815609497e-05
1.4388681212951e-07
-3.13720653256384e-05
-3.83907902717184e-05
-2.45068436403619e-05
-1.95707574716566e-05
-2.68687142841681e-05
-4.60677252699136e-05
-3.09118991687557e-05
1.70575715377574e-05
-4.00722002249808e-05
-6.51460087633998e-06
4.51579566072563e-07
-3.35911831685569e-05
-9.06535469707307e-06
-5.90012550690084e-05
-6.74662889002607e-06
-5.20424396476642e-05
-1.84637561502528e-05
-5.25131114687291e-05
-3.03932979391253e-05
-3.04740492845619e-05
-4.11626257009011e-05
-3.17864962796032e-05
-4.61184621419338e-05
-3.76984466288819e-05
-3.30368194066394e-05
-6.92486474946753e-05
-6.91387583791889e-06
-3.3989012260679e-05
-4.76388605869148e-05
-3.18653309311626e-05
-2.34446165636213e-05
-8.13078439936489e-05
-2.55360717628639e-05
-4.11019694306966e-05
-2.11681429723371e-05
-1.7923231975498e-05
-3.17028951742311e-05
-5.70923597786637e-05
-3.00164263562329e-05
-9.66738384898677e-06
-3.29044154071827e-05
-1.25483769382166e-05
-4.87968280654761e-05
-3.60564741342489e-05
-1.85040128916586e-05
-8.486310217268e-06
-3.9304655815699e-05
-3.60210281167017e-05
3.97203726288764e-06
-1.67320666610824e-05
-3.37877680508187e-05
-3.64279953003635e-05
-4.77921087552091e-05
-4.12868909361014e-05
-1.86680732210506e-05
-2.13397193746756e-05
-8.45755594836309e-06
-3.89709025831334e-05
-3.50930663484379e-05
-6.48452222950321e-05
-5.25770115188311e-05
-1.51336212183734e-05
-6.11650952363086e-05
-6.08540705260879e-05
-8.34293137879704e-06
-2.17045936599973e-05
-1.54051316574583e-05
-5.79499819369782e-05
-3.36934258901948e-05
-3.59374812090786e-05
-2.16965543924589e-05
-1.81570307838307e-05
-6.33940540944384e-06
-7.51346609923281e-05
-2.17162305462143e-05
-3.3320672962049e-05
-1.15400817076697e-05
-2.25370073047808e-05
-3.37526836329534e-06
-4.49568043404977e-05
-1.29321647376057e-05
-2.05241182019418e-05
-4.68341204768144e-05
-4.52755224293154e-05
-4.05864591068494e-05
-5.62764308211479e-05
-3.76872234253336e-05
-6.61669922487977e-05
-2.29597041914675e-05
6.59650270355144e-06
-2.15273826036759e-05
-3.69473302139515e-05
-4.27878550482812e-05
-8.89661085190036e-05
-2.47710557816068e-05
-2.85547060416872e-05
-3.01190366048554e-05
2.54286372518226e-06
-1.95552754551693e-05
-7.38896830393421e-06
-2.61487899195981e-05
-5.39216247792997e-05
-2.41975174034831e-05
1.18293311926174e-06
-7.16465620669181e-06
-8.38937547803138e-06
-7.00838728867145e-05
-3.78962819765614e-05
-1.03455389758459e-05
-7.50104774407084e-05
-3.6048186357111e-05
-1.71980924726303e-05
-6.56466036451156e-05
-1.35462522636772e-05
-1.70467096781441e-05
-3.2792895857861e-05
-2.18093764942012e-05
-1.98567767548105e-05
-2.76701353547332e-05
-4.18731027267099e-05
-7.94265621820678e-05
-4.34269035698953e-05
-9.84406553692291e-06
-2.41118880416034e-05
-4.89913221628276e-05
-8.40106058906125e-06
-5.19881875640851e-05
-3.1036420124692e-05
-3.88695700059906e-05
-6.8251209313472e-05
-3.85635661279701e-05
-2.82668664689423e-05
-4.73446073455557e-05
-1.55651458909254e-05
-3.31731093612068e-05
-2.45198183234225e-05
-2.04867618695689e-05
-4.41037890390199e-05
-4.01299787464237e-05
-6.97613992446231e-06
-2.62326983101672e-05
-1.63809476829029e-05
-4.55615634452619e-05
-4.57840589048576e-05
-3.50418766933526e-05
-1.99732540190148e-05
-1.01978519368836e-05
9.93228679809571e-06
-1.5772747452523e-05
-9.39903475259907e-06
-4.67127001930131e-05
-7.85487930808233e-06
-3.21228602702547e-05
-5.38931326510231e-05
-5.70822665143044e-05
-5.85434127174858e-05
-1.14735711543181e-05
-1.95726599128631e-05
-5.07195435295216e-05
-1.97241190882607e-05
-2.97080814097712e-06
-3.74620179756999e-05
-1.02518141121109e-05
-1.53020298408774e-05
1.01977268616342e-05
-4.21105858589615e-05
4.09254746046811e-06
-5.8034248496655e-06
-3.08200668704693e-05
-6.98203200516722e-05
-3.99421731197304e-05
-3.77797038962027e-05
-3.05740493523745e-05
-5.671935391278e-05
-2.13066829051898e-05
-1.93352358488399e-05
-1.59528063659607e-05
-5.46035408978864e-05
-2.17901118500857e-05
-3.94625881468999e-05
-4.77192205417533e-05
-5.2158844021669e-05
-1.5763440149837e-05
-2.9575989099345e-05
-1.01484767987309e-05
-1.11399196017116e-05
-1.47230004426299e-05
-5.69175801116364e-05
-7.21274790795228e-06
-4.7265053756711e-05
-1.63390953839552e-10
-1.68240788415786e-05
-3.31699643645242e-05
-3.91444535248205e-05
-1.23465764626835e-05
-3.86384831329616e-05
-6.41029754840108e-05
-4.82148561177172e-05
-3.55066936282334e-06
-4.04719772642733e-05
-2.93910077031027e-05
-1.69940491244014e-05
-6.31743586805813e-05
-2.36197163170815e-05
-2.40399261977525e-05
-3.09156509376581e-05
-1.79002764660623e-05
-3.70440669918296e-05
-3.82079095542872e-05
-2.6634550774588e-05
-1.44780145985261e-05
-2.85627195400519e-05
-1.2757153817442e-06
-2.48838973502244e-05
-3.76744019340639e-05
-4.22327790816385e-05
-8.83676783640831e-06
-4.32687605369159e-05
-3.58131551148409e-05
1.02201725334669e-05
-2.76875363651134e-05
-4.59484084075361e-05
9.15106506571408e-06
-2.75710796388227e-05
-2.06681037656245e-05
-4.50277063677173e-05
-1.05059342335955e-05
-3.02437122682351e-05
-2.42820385352323e-05
-1.81322182809073e-05
-2.88142378142371e-05
-2.51222434927053e-05
-7.02511188430659e-05
-2.94718651955177e-05
-4.59581616604908e-05
-2.0815642721932e-05
-1.86611719362791e-05
-6.33099316389343e-05
-4.60963494834582e-05
-2.15535931711879e-05
-8.57509517083844e-06
-1.89926347809106e-05
-5.06303803099174e-05
-4.43751272122581e-05
-2.53127476387404e-05
-1.79063122097057e-05
-1.1467068994725e-05
3.79851294207076e-06
-4.68897099410745e-05
-3.94531523237645e-05
-5.49337851698733e-06
-2.73428097537546e-05
-1.20011738441607e-05
-5.79211823467591e-05
-2.20048604203891e-05
-5.85612207158085e-05
4.39066520895583e-06
-2.47501706768968e-05
-1.63449707821943e-05
-2.7923473662081e-05
-2.80273714583805e-05
-4.4111866221426e-05
-3.89164150020257e-05
-2.98724130857832e-05
-1.5223056557639e-05
-1.84266257233261e-05
-3.79976080299482e-05
-1.86402732934235e-05
-1.59594268765458e-05
-7.11862685977553e-05
-1.33672754380784e-05
-3.95093476888962e-05
-4.00851779099207e-05
-3.23002321163985e-05
-1.84815515884211e-05
5.14125829657926e-06
1.21096977961066e-05
-4.52399608991085e-05
-3.33593583152546e-05
-2.76837712983701e-05
-2.25149856508514e-05
-2.87468640585865e-05
-2.25749469993577e-05
-1.6631538723662e-05
-7.27090912039487e-05
-2.617342939741e-05
-5.97880197156321e-05
-1.92654004118533e-05
5.68964260757553e-06
-2.38633484117162e-05
-4.58325803085859e-05
-3.79225924650946e-05
-5.45324469013386e-05
-1.44524536596069e-05
-6.69556302077761e-05
-3.28270429423345e-05
-2.838756394456e-05
-5.98427593550146e-05
-3.59785201383933e-05
-5.46443759532639e-05
-4.14275013656071e-05
-4.02970737233521e-05
-3.9909559490011e-05
-1.02304633876731e-05
-1.65899681409299e-05
-1.94183043024864e-05
-3.63346933706893e-05
-4.32997031594599e-05
-5.51461628611116e-05
-9.5880039385244e-06
-4.23277758227254e-05
-3.69955092722657e-05
-3.49675549045817e-05
-3.0703277407238e-05
-2.62579175331882e-05
-1.10213435444558e-05
-1.28139773695951e-05
-4.96210703759569e-05
-1.62002613149585e-07
-2.83805152217433e-05
-6.61635505123995e-05
-5.83997075715764e-05
-7.88741943179912e-06
-2.17168862019806e-05
-3.04417826491241e-05
-3.14688421326753e-05
-2.61709868978387e-05
-1.07603179985553e-05
-2.89680320088641e-05
-4.3258387255695e-05
-1.13863916267884e-05
-1.31315274000513e-05
-3.78047894733432e-05
-1.14360959916428e-05
-6.06117166078756e-05
-4.44620126695404e-05
-5.66068009959854e-05
-4.59902360270923e-05
-1.09538630450134e-06
-4.15137448652468e-05
-4.62500755921796e-05
-4.16167096135349e-05
-2.5511993282728e-05
-1.84098809031547e-05
-4.3583474095029e-06
-1.78095598972987e-05
-2.822488087527e-05
-4.58764666543988e-05
-3.65081871933035e-05
-4.04749797898613e-07
-4.40503311039708e-06
-2.73028650616686e-05
2.63943054389999e-06
-3.01048220539302e-05
-2.42236723879523e-05
-5.19781398264664e-05
-2.9617579543658e-05
-4.35523962542741e-05
-2.96938912257189e-05
-3.69872435792615e-05
-2.51376820008484e-05
-2.89977058425782e-05
-3.82742462063588e-05
-6.36613736310703e-05
-2.57630622064412e-05
-2.20784721196994e-05
-5.87784169871634e-05
-1.80572008282257e-05
-3.2699104941553e-05
-5.58393322555929e-07
-1.2853460727056e-05
-5.09397679111018e-06
-3.87259108570943e-05
-1.23974634604477e-05
-4.70975815870967e-05
-3.73336262479763e-06
-3.20056614739782e-05
-1.61340654109899e-05
-4.7506244711047e-05
-2.78765221545489e-05
-3.74885438661442e-05
-2.85961984209781e-05
-1.42635955028931e-05
-3.08254128608497e-05
-2.68657718897988e-05
-2.97819948211131e-05
5.61802578128464e-06
-5.46653022127893e-05
4.48899853990683e-06
-2.81537593718203e-05
-3.4281674134976e-05
-5.82327569177824e-05
4.89244626084118e-06
-3.42547687910715e-05
2.16366544486291e-05
4.4915970425303e-06
-3.51574186528501e-05
-4.37530041149615e-05
-1.55130707793418e-05
3.77239435700565e-06
-3.70874322878302e-05
-3.17915711567984e-05
-2.06843760872664e-05
-1.65280878419765e-05
-3.82023151393262e-05
-2.2867834759059e-05
-1.56729757646017e-06
-2.54593667106842e-05
-3.42216188521385e-05
-5.17727664892528e-05
-2.56764625782058e-05
-5.54039813497141e-05
-3.84525221180737e-05
-2.31987818987044e-05
-3.42365743209748e-05
-3.05301355012403e-05
-1.56924332153085e-05
-6.98678112968216e-05
-2.19963429308828e-05
-8.49463238019769e-06
-3.95280828698595e-05
-1.69955871568656e-05
-5.31681232201234e-05
-5.34016302592917e-05
-1.41761471029578e-05
-1.98030480636824e-05
-7.23158696187872e-05
-3.63795726085654e-05
-3.01088411568056e-05
-2.24168821951872e-05
-6.54603136516943e-05
-2.36690041956202e-05
-4.33192469034367e-05
-4.40909580232963e-05
-3.69424436849547e-05
-5.88681699326335e-05
-3.63319723271896e-05
-4.32506406325385e-05
-1.04695948344351e-05
-4.80283465936329e-05
-3.27581226134935e-05
-3.13188327287951e-05
-2.42485477220799e-05
-2.8383482274398e-05
-2.6426769286003e-05
-3.16407467667397e-05
-3.3781792175653e-05
-3.21963869407641e-05
-1.13456081902029e-05
-2.38930763159133e-05
-5.49004079724436e-05
-3.26110675035185e-05
-4.29059809041831e-05
-2.78341897620328e-05
-2.62601832838834e-05
-1.09098096802435e-05
-5.54858040124647e-05
-1.06054194707618e-05
-2.12074651542748e-05
-6.96264701367812e-06
-2.98026527729007e-05
-3.07572882580409e-05
-2.01768904034444e-05
-2.4841837843572e-05
-4.75173601514304e-05
-4.33253622098744e-05
-4.48537895086831e-05
-2.93575569609341e-05
-5.02340699945609e-05
-3.70452310772281e-05
-2.33813589700359e-05
-1.39260143971293e-05
-6.89069820083537e-05
-3.55563068092432e-05
-1.20254368036113e-05
-2.69131994268633e-06
1.96684967496413e-06
-3.334139692577e-05
-3.17605325728173e-05
-2.97219386759212e-05
-4.63469933583644e-05
-2.23794119407024e-05
-2.45618356713841e-05
-6.30105100214783e-05
-4.0966224642501e-05
-4.35076546005886e-05
-3.19605307600882e-05
-5.33331684298644e-05
-9.73746459297632e-06
-2.89589178715197e-05
-4.43237368047771e-05
-2.19779116637784e-05
-6.01743632253224e-05
-4.86430967046523e-05
-3.98164841351673e-05
3.4740660118244e-06
-6.51540493694405e-05
-4.05842150224455e-05
-1.28797068875919e-05
-3.3442508929652e-05
-5.18232544540882e-05
-3.49177410555637e-05
-4.03243929098538e-05
-4.93266146731714e-05
-3.27277643662742e-05
-3.73407002277362e-05
-3.80984513704834e-05
-3.42196789949624e-05
-4.45322540912706e-05
-2.3941536129416e-05
-2.92824875290194e-05
-5.20685500896837e-06
-3.05197219860621e-05
-3.4386718437293e-05
-6.1154922246297e-05
-3.16605734221427e-05
1.92085870817113e-06
-1.89642978321446e-05
-2.35416485340883e-05
-5.70049458418735e-05
-2.0738624680425e-05
-4.17082498233904e-05
-4.56370355022285e-05
-2.68371664711164e-05
-2.11947566490746e-05
5.52862067840172e-06
-3.62565582787801e-05
-6.26653584051757e-06
-2.21208602228936e-05
-5.00344132632681e-05
-2.02745438428719e-05
-3.65329249154e-05
-4.29275272152991e-05
-2.85431078316524e-07
-5.50139094123866e-05
-2.4924186501056e-05
-2.99401149708862e-05
-2.21977524910526e-05
-7.00576116733204e-06
-1.58537876970766e-05
-2.32606263832994e-05
-3.64116995997745e-05
-2.28668900767288e-05
-2.23654287223252e-05
-3.81284826362381e-05
-5.12049570566343e-06
-1.43708775942365e-05
-4.19828480007067e-05
-6.2072651220232e-05
-1.18336634135353e-05
-4.9089492232255e-05
-4.47592100731376e-05
-2.03793369333746e-05
-1.86616675823171e-05
-2.83769023006541e-05
-2.51352499411314e-05
-3.02882987998174e-05
-7.11383492333253e-06
-3.72603974915035e-05
-2.58449470080488e-05
-4.00633066071807e-05
-2.47811645997388e-05
-4.90492260039837e-05
-4.95218582240551e-05
-1.79475590915849e-05
-3.82380249423584e-05
-2.14376603993779e-05
-3.49718834960115e-05
-9.06612262661538e-07
-3.20711480516485e-05
-1.90077303914709e-05
-3.2768205135217e-05
-3.03182632824892e-05
-4.02071470582411e-05
-2.6392780362107e-05
-3.14086326126666e-05
-1.82762750069707e-05
-3.27837455240843e-05
-5.8183332709588e-06
-2.97002070443261e-05
-5.7160237717101e-05
-4.43282588913493e-05
-1.43299233481184e-05
-3.02100696024294e-05
-5.14942916221927e-05
-5.00203244329757e-05
-2.1197693215836e-05
-1.42823683308742e-05
-4.43605327136867e-05
-2.49027512715808e-05
7.03813642396446e-06
-2.90658677911411e-05
-5.82948700731405e-06
-1.69066561409608e-05
2.38505944392856e-05
-1.99207040468792e-05
-4.78167606716592e-05
-4.83464373920004e-05
-1.65046420007055e-05
-3.03297235873847e-05
-3.69871497396936e-05
-3.46014141384281e-05
-2.22603217075401e-05
-4.1753354799475e-05
-3.48052140821593e-05
-2.92893750741883e-05
-5.53592084705481e-05
-4.68241456314248e-05
-3.94835072674903e-05
-3.82049878827791e-05
-5.18494139844656e-05
-1.87766673306422e-05
-3.00621023415892e-05
-6.82204224357611e-05
-3.32263513305562e-05
-4.11717784302266e-05
-3.59284441006845e-05
-1.1971228987227e-05
-3.80061089833728e-05
-1.01633715555692e-05
-5.00173806238656e-05
-3.70834395352115e-05
-1.7221477341784e-05
-3.15479916007663e-05
-4.01334173050165e-05
-2.64583130864114e-05
-3.46586001093616e-05
-2.30007168602716e-05
-2.49373805378291e-05
-4.01443223785283e-05
-2.18040262136103e-05
-4.14101783129824e-05
-1.02456033972036e-05
-3.75190702020574e-05
-5.41471183706491e-05
-6.57744256236261e-06
-4.36923654716603e-05
-4.82651137820104e-05
-3.6795114716432e-05
-1.96270161027004e-05
6.60394762913002e-07
-2.26204168938123e-05
-8.08856271812213e-06
-2.34343165570073e-05
-5.14211843460937e-05
-1.32864168080662e-05
-2.69511619843252e-05
-2.11579946937158e-05
-4.18733176325134e-05
-3.57970043628364e-05
-2.08347165833615e-05
-2.29114139521277e-05
-1.92659098624468e-05
-2.83268885996748e-05
-1.24394721116012e-05
-2.0939219467075e-05
-7.35018153647949e-06
-2.87705514675918e-05
-4.22264319419576e-05
-1.11253982077643e-05
-1.21379669688396e-05
-6.30444007873265e-05
-4.08563208056231e-05
-4.41947682464843e-05
-3.98834385059306e-05
-2.08128660662513e-05
-2.32017780769759e-05
-2.80143659862736e-05
-2.69443689642075e-05
-2.7971296536935e-05
-6.94650473107863e-05
-3.61715726806475e-05
-5.20832341396091e-05
-3.16620292607668e-05
-1.07911848913025e-05
-4.82304460224617e-05
-3.11708291585763e-05
-3.52124342032422e-05
-2.89694685136415e-05
-5.47197520763982e-05
-2.28934977477204e-05
-2.89938913863506e-05
-7.03075065455691e-05
-6.93567696132828e-05
-4.65036234210696e-05
-3.68020592836411e-05
-5.45433003727228e-05
-3.86388640934835e-05
-2.26230849660657e-05
-6.41338807876865e-05
-1.76658402998225e-05
-4.5163450142437e-05
-6.74425411749605e-05
1.78584732308377e-06
-5.6150126442618e-05
-3.47645548590679e-05
-3.65647617108983e-05
-2.53111681912771e-05
-1.31032474206352e-05
-4.40556265668444e-05
1.37239546713546e-06
-6.03883512251669e-05
-6.91626469260467e-05
-2.62301207138345e-05
-1.20625115653941e-05
-3.20353299302237e-05
-1.19397538314573e-05
-3.48082480767475e-05
-3.64666975424516e-05
-3.46363887485216e-05
-4.18974840358513e-05
-6.66705658369411e-05
-2.6834680277341e-05
-1.75702840442426e-05
-3.30769392267088e-05
-1.52650845671564e-05
-2.07317266155255e-05
-9.68524326130562e-06
1.82869290709813e-06
-4.27406321775795e-05
-2.33012009720765e-05
-4.59648403884443e-05
-4.36886651440145e-05
-4.63527075328288e-05
-3.59693169206925e-05
-5.44145855053897e-06
-2.09013651159178e-05
-1.40815243024074e-05
-2.26963593456786e-05
-5.40259579870694e-05
-1.4024004873137e-05
3.92509443973374e-06
8.31393342824167e-06
-3.84165979108001e-05
-2.077852299539e-05
-3.83197436337482e-05
-1.85784627780119e-05
-3.98730619278896e-06
-2.19083787156403e-05
-4.87455453341212e-06
-3.78177659075371e-05
-4.31163557141363e-05
-4.07245737348295e-06
-1.09090947033237e-05
-1.86729283374335e-05
-4.56753239914568e-05
-2.80509918324518e-05
-3.48171433048038e-05
-4.90240349818542e-05
-2.57659920029661e-05
-3.31639279845201e-05
-2.84940213503979e-05
-1.72850184740267e-05
-2.14063242863888e-05
-2.86091304611999e-05
-5.32558443913384e-05
-4.21993350814804e-05
-6.64753275038574e-05
-3.08561180083264e-05
-2.08749681452662e-05
-2.64382354871601e-05
-4.1976001908013e-05
-2.30616629164436e-05
-3.40182524758946e-05
-2.60250680717976e-05
-2.44417346178797e-05
-5.35484648462063e-05
-2.35684338754222e-05
-1.24867562318031e-05
-3.94719880668774e-05
-2.9237548315495e-05
-4.76928074764421e-05
-1.68908793710683e-05
-3.69884899243269e-05
-1.09216311408934e-05
-4.94579107182678e-05
-3.72493622021456e-05
-1.18319767971674e-05
-2.41014991331114e-05
-4.49011358588934e-05
-6.18905433975228e-05
-2.85581808227387e-05
-3.71427371368095e-05
-2.62709933416726e-05
-2.85888815517049e-05
-3.50926004085964e-05
-3.87916278344693e-05
-3.91720065232766e-05
-2.85808865015649e-05
-1.88609381482835e-05
9.63710231723564e-06
-3.01266029234756e-05
-9.60064394208365e-06
-6.28921908165851e-05
-1.92819340839228e-05
-2.41655200521601e-05
-1.64040763339167e-05
-3.6837092049501e-05
-1.39788363685261e-05
-3.72171713562427e-06
-1.26245767543179e-05
-2.79546645181816e-05
-3.47095092491425e-05
-4.25666997665835e-05
-3.32270268973459e-05
-4.65347817431779e-05
-2.41502669682288e-05
-9.4248236937041e-06
-4.98612132712028e-05
-3.04504787526235e-05
-3.21601067228418e-05
-6.28357339033268e-05
-4.11576191003037e-05
-3.79398464888408e-05
-2.67705210666699e-05
-3.82464974069951e-05
-2.65319742422935e-05
-4.57650258906049e-05
-1.64813182239937e-05
-5.80682576571396e-05
-5.00968032803339e-05
-4.44408373961193e-05
-1.69031316067894e-05
1.18166447930802e-06
-2.61681390053213e-05
-5.07074059523507e-05
-1.98757327146507e-05
-4.55888328192874e-05
-3.30529829554034e-05
-3.58314185376584e-05
-3.73160244571886e-05
-2.23072156380007e-05
-3.26906141503868e-05
-3.59463274845983e-05
-1.74039050881415e-05
-4.64180946178548e-05
-3.52756912848352e-05
-3.13935823362656e-05
3.00594237300104e-06
-4.97527639787636e-05
3.99579449766058e-06
-3.18353840678166e-05
-4.36137432432201e-05
-1.45914332314655e-05
-3.85774628733811e-05
-2.13120178213369e-05
-5.32572327861482e-05
-1.7935323619211e-05
-2.31742253462826e-05
-6.51988579631273e-05
-2.22002198255314e-05
-3.56333332281168e-05
-2.30924937449602e-05
-2.14439393787201e-05
-4.66926685000115e-05
-3.77954182021551e-05
-2.37772109019272e-05
-1.81287012353723e-05
-1.33712615584219e-05
-3.16722620508833e-05
-3.0538165343673e-05
-1.62859777634443e-05
-4.5429483637881e-05
-9.55464179748975e-06
-1.66358863150156e-05
-3.65538135930969e-05
-7.99373287424023e-06
-4.73649309653549e-05
-3.19171748614009e-05
-5.23642272988166e-05
-9.11211407248189e-06
-5.09002274063349e-05
-1.64646269705474e-05
-3.38519374621637e-05
-2.94566297703092e-05
-3.06684101813664e-05
-4.91941609058145e-05
-4.80017296365998e-05
-2.55302843427421e-05
-3.11026209398529e-05
-4.82828764684414e-05
-5.68628239391059e-05
-6.44624698636463e-06
-2.82848599576481e-05
-2.63133517613942e-05
-2.23453928024509e-05
-5.08809026669668e-05
-1.86409410848232e-05
-4.42207406112631e-05
-5.59431453183797e-05
-2.84660255440939e-05
-2.53474893085304e-05
-4.03160738543878e-05
-3.71332880762205e-05
-5.03293296606907e-05
-3.49536915327957e-05
-3.59393961970765e-05
-4.35101343199598e-05
-1.43250101597503e-05
-5.65258630709134e-06
-1.88952336700113e-05
-2.53154758032712e-05
-4.72691638041147e-05
-9.61287453130295e-06
-1.69653730994455e-05
-2.52913221481825e-05
-4.20410672314434e-05
-3.44683770010033e-05
-2.19596636385835e-05
-2.62309433683092e-05
-3.01245886331987e-05
-1.51590627834506e-05
-2.68112487839729e-05
-6.58029287563937e-05
-4.01009162029849e-05
-3.97126051970941e-05
-3.30872799923752e-05
-1.34881553116981e-05
-3.14984500289612e-05
-3.30461866762178e-05
-5.79635114501458e-05
-1.51525796193518e-05
-1.78909987252042e-05
-4.85891080579391e-05
-4.03499129448417e-05
-3.79952976329152e-05
-5.21076226979658e-05
-1.97870667729231e-05
-3.49828614347128e-05
-4.38523319144585e-05
-3.25420148600754e-05
-4.06264054741868e-05
-2.28001776623039e-05
3.50543664004223e-06
-2.25641458647158e-05
-4.73497377844449e-05
-2.56101923035055e-05
-4.26066373490941e-05
-4.31211691307817e-05
-1.21872024131054e-05
-2.77007046287781e-05
-5.94983944553405e-05
-4.78334263210481e-05
-1.1570064190112e-05
-3.51792750950826e-05
-1.11490902151817e-05
-3.01289110917482e-05
-4.35219844835177e-05
-2.6535242642417e-05
-4.97640617981837e-06
-2.24078147651783e-05
-4.80411407495835e-05
-2.35009501339606e-05
-3.39127476747664e-05
-1.5855549622718e-05
-2.94504888717552e-05
-1.63181275974461e-05
-2.66769910659657e-05
-3.72825682335115e-05
7.23960357476479e-06
-1.0124014516114e-05
-6.26646261072445e-05
-3.24603073010541e-05
-2.02340853504549e-05
-3.92969147890728e-05
-2.11415234194169e-05
-5.42587345309885e-06
-3.84278917469939e-06
-4.73052628636621e-05
-4.7444265412703e-05
-3.94967605459263e-05
-4.9653904569132e-05
-3.63046696308867e-05
-3.94442599013589e-05
-4.33901332634769e-05
-5.63447854955777e-05
-2.70456421454623e-05
-3.79053292716991e-05
-7.31922452314355e-06
-3.31499108196862e-05
-4.8715540369009e-05
-2.66705947738854e-05
-3.46606135984575e-05
-9.12571804452009e-06
-4.46098807778745e-06
-3.43392462105453e-05
-6.36341018434186e-05
-4.46691276961041e-05
-3.73009838451718e-05
-3.45813018192433e-05
-3.15079055217904e-05
-2.52925103158184e-05
-4.97193463763298e-05
-7.0999452835272e-06
-2.01265992069372e-06
-3.27013124758908e-05
-3.24205711613431e-05
-6.74727175313153e-05
-4.48303281325469e-05
-3.3964031004543e-05
-1.30677682011262e-06
-2.32313216908525e-05
-2.36213250375207e-05
-3.70390134763907e-05
-4.96894307984251e-05
-6.75171355110977e-05
-2.62230731545327e-05
-2.47950382441725e-05
-5.59437531923892e-05
-2.41122023516387e-05
-5.51099406542702e-06
-3.65299193984125e-05
-6.2682833529793e-05
-3.41078649682778e-05
-2.29014765709855e-05
-3.809844957458e-05
-1.74320827240158e-05
-3.95083543828043e-05
-1.52112542788454e-05
-4.59332676841179e-05
-4.25024099532027e-05
-2.32609234927026e-05
-4.1908025269406e-05
-5.92877536148919e-05
-1.25256359180599e-05
-1.58523915070064e-05
-3.31248345675253e-05
-2.04771493604783e-05
-1.31337545313481e-05
-2.37603878297585e-05
-3.15513324729155e-05
-3.60863741708524e-05
-4.53914475181668e-05
-5.83999011079041e-05
-2.70834788142582e-05
6.10811605618814e-07
-3.56206409063644e-05
-3.49635182149829e-05
-3.89162677165309e-05
-8.40436814276785e-07
-1.66111105407014e-05
-2.88248890032711e-05
-5.44949360152388e-05
-1.08232136759633e-06
-1.37378798688782e-05
-2.529227726874e-05
-3.26677061905648e-05
-4.43861419587852e-05
-5.19610427361462e-05
-1.82471611775558e-05
-2.52602998039255e-05
-6.70094074428238e-05
-1.03935366950597e-05
-4.1452363571467e-05
3.01706330318449e-06
-2.92670079489312e-05
-2.59946192498068e-05
-6.25575173235807e-05
4.04916102408269e-07
-9.28714344249993e-06
-3.6408888297401e-05
-4.26458315714088e-05
-2.69534979277789e-05
-3.93743567646459e-06
-4.90735264890018e-05
-5.39345856160797e-05
-4.94757434539296e-05
-1.38976808128892e-05
-2.54211148979352e-05
-2.42417940812924e-05
-2.64404910932993e-05
-5.04534460948097e-05
-4.56159686277612e-05
-4.56185914140668e-05
-1.27383137170871e-05
-2.57843223791423e-05
-2.22437173969764e-05
-5.00426260197968e-05
-2.10095278873473e-05
-2.88199156418438e-05
-3.058188033508e-05
-3.90543229970225e-05
-2.26122164738987e-05
1.85694581332166e-06
-4.88130530486473e-05
-4.46399179105736e-05
-3.72256113881251e-05
-4.45075323749e-05
-1.75339227536102e-05
-5.18584048847852e-05
-4.10585475901809e-05
-2.11062546231708e-05
-2.21845802886568e-05
1.41380605145739e-06
-2.99315236210365e-05
-3.77742902510194e-05
-2.12236989148408e-05
-3.58139512198585e-05
-4.68508996113231e-05
1.35430333453954e-05
-3.20985424004958e-05
-3.34422982970307e-05
-4.87479253305065e-05
-4.87931291442522e-05
-4.05298092329108e-05
-1.85044652142342e-05
-1.91815000437305e-05
-2.77958746322664e-05
-1.8857327653407e-05
-4.23951509819391e-05
-1.74095432227837e-08
6.36104395411991e-07
-2.70223279295615e-05
-4.22800773776569e-05
-4.07531416131122e-05
-2.71027482519449e-05
-3.10789013078953e-05
-2.91527097877809e-05
-2.59312781995058e-05
-3.92308999793538e-05
-3.08806031763349e-05
-4.08725106206478e-05
-2.97456602728589e-05
-5.89572746461194e-06
-3.28221032590138e-05
-2.96856380387113e-05
-4.86118112761613e-06
-4.83119016044966e-06
-2.02812776713355e-05
-3.77669139353914e-05
-1.41703838050633e-05
-4.24252430922298e-05
-3.69986891842664e-05
-4.9995429200059e-05
-3.67255927793382e-05
-2.33629897320376e-05
-3.83013768215026e-05
-1.11733545705349e-05
-1.42400419549053e-05
-3.97397615773187e-05
8.05105554265699e-06
-5.41255063946377e-05
-4.96255267953989e-05
-4.79705078359514e-05
-1.22910694246216e-05
-2.44923936303201e-05
-2.88290321445417e-05
5.43213145472335e-06
-5.70279147595072e-06
-2.103177505435e-05
-3.07055396894023e-05
-4.12870226154051e-05
-1.39363957747085e-05
-2.37952538602239e-05
-3.51736880197541e-05
-4.30943120222843e-05
-3.08208189594102e-05
-1.22227775902388e-05
-1.52864772990498e-05
-3.77261853953056e-05
-3.16428374063789e-05
-2.98581344895603e-05
-8.43221074794242e-06
-2.78721943530958e-05
-1.54697952557465e-05
-6.69183748254329e-06
-2.5216895178005e-05
-2.17375744845547e-05
-3.53794085275366e-05
-2.82277154522532e-05
-2.84513172449706e-05
-2.03306559290161e-05
-1.81357946857687e-05
-4.15380092884152e-05
-6.2751437677917e-05
-5.54043310236852e-05
7.54944241593571e-06
-1.16997113743576e-05
-4.43244389048494e-05
-1.57728683196859e-05
-2.55407588206138e-05
-5.58641844055984e-05
-2.77545019677522e-05
-1.34408273232662e-06
8.22957523948628e-06
-3.94834638115908e-06
-2.71122088244952e-05
-3.37060546228059e-05
-1.82707014934056e-05
-4.50463453220068e-05
-5.18700331413467e-05
-2.30815685433775e-05
-2.28284383481694e-05
-2.94076365923942e-05
-3.44668247361057e-05
-3.79030096611984e-05
-3.56716168887523e-05
-3.3186448564798e-05
-2.98907236045543e-05
-2.51245417234046e-05
-3.60178861348278e-05
-2.97717722667888e-05
-2.78042750370013e-05
-2.38339993436529e-05
-2.08219598485075e-05
-3.45821087134622e-05
-2.74313900799969e-05
-4.18412614209513e-05
-8.10958064814533e-06
-1.7788183485802e-05
-5.16437921384271e-05
-2.42519542824722e-05
-5.76022204130519e-05
-5.03588204181225e-05
-2.54040129672007e-05
-4.32370963665529e-05
-6.14043673017686e-05
-2.29292493807722e-05
-4.15045666092219e-05
-7.90712010997463e-06
-2.27819092896575e-05
-2.19053243919902e-05
-4.03016650560172e-05
-4.29970473619262e-05
-2.84196759750055e-05
-2.3971789507393e-05
-3.9901147258603e-05
-1.06097121517517e-05
-3.22107112137207e-05
-6.30856392725793e-06
-5.96228268078257e-05
-5.20714501030944e-05
-3.28127952505633e-05
-3.23023788020588e-05
-2.63416734513259e-05
-3.29412393362924e-05
-1.79013747400568e-05
-6.28404444663016e-05
-6.45058330066235e-06
-6.28778547974144e-06
-4.80916493377033e-05
-7.47802223390073e-06
-4.35819449004481e-05
-4.26638667782588e-05
-3.23317079561052e-05
-2.41801829162298e-05
-2.91194034901174e-05
-3.98997440787969e-05
-4.27113279202179e-05
-3.81944426373283e-06
-2.59611748622512e-05
-4.76253840978322e-05
-3.81403993714152e-05
-1.10248151106263e-05
-2.68291859186055e-05
-2.72318504896553e-05
-2.2752994208245e-05
-4.06198927595186e-05
-3.58730364087697e-05
-3.13908576935016e-05
-3.82255428190583e-05
-5.37473774403289e-05
-6.83553441025838e-05
-2.34101792978157e-05
-1.47296115104898e-05
-3.65941954932003e-05
-2.98083878649772e-05
-2.16155811999198e-05
-3.59939521381367e-05
-2.62209866497988e-05
-3.68792399278869e-05
2.13244065766647e-05
-3.71628984930215e-05
-5.69700642738538e-05
-2.37659574884325e-05
-3.23227473407502e-05
-6.03949881442555e-05
-5.52284362398936e-05
-4.68155569861946e-05
1.36970596016374e-05
-3.04121915333053e-05
-3.06515452864233e-05
-3.39692636512622e-05
-4.21788850147011e-06
-1.15290246279508e-05
-2.80688376147901e-05
-1.87636034141488e-05
-2.52274607302007e-05
-2.70364181409092e-05
-1.73723396159961e-05
-4.08964115279966e-05
-1.2515739625664e-05
-8.49538379946139e-05
-1.71788808981164e-05
7.99357397792226e-06
7.27258296260941e-07
1.97512958400874e-05
-2.58253509304742e-05
-4.14998687602713e-06
-1.98514430056988e-05
-2.50266402128224e-05
-1.25479015248367e-05
-3.32197076476776e-05
-1.20213436400339e-05
-2.50035188511427e-05
-2.36592735806794e-05
-3.50253350676749e-05
-1.95709434734477e-05
-1.76687826815978e-05
-3.44787298099805e-05
-3.50842636633423e-06
-4.2124109084979e-05
-3.49907661572367e-06
-4.06510962409539e-05
-2.48791885362436e-05
-1.1163524868143e-05
-3.78671867394179e-05
-4.03423981790132e-05
-4.24958844564831e-05
-1.18261626163733e-05
-4.11340807490458e-05
-1.97323008421952e-05
-6.34057879224142e-05
-4.23969969877968e-05
-3.70816802512049e-05
-1.61960467525778e-05
-2.76381965134097e-05
-1.7280484807174e-05
-2.02207855167226e-05
-3.10046523640508e-05
-1.04427590461677e-05
-4.21689353856362e-05
-3.38313665494369e-05
-6.16249302968941e-05
-1.13157530837912e-05
-2.40902584994612e-05
-5.10448652419776e-05
1.14633651372976e-06
-1.11728426051451e-05
-2.97008493283128e-05
-2.45620801026137e-05
-2.9863080596906e-05
-6.67833941943097e-05
-2.58349069420642e-05
-2.52880666659825e-05
-4.38763230310831e-05
-5.44740016584945e-05
-4.91497459284656e-06
-3.97634406262322e-05
-3.79240949805128e-05
-2.80828281918613e-05
3.54011916886343e-06
-2.68004490441642e-05
-3.15399486101203e-05
-4.16367559020142e-05
-1.34471919301366e-05
-2.02374574221475e-05
7.56938811022753e-06
-4.51323200373202e-05
-3.05400073319675e-05
-1.44976430151336e-05
-8.32448639470171e-06
-4.82961435525093e-05
-1.42640650189742e-05
-2.36621598159813e-05
-2.2118223358475e-05
-5.39664995865039e-05
-4.43337307105918e-05
-4.0516220976174e-05
-3.91191174783864e-05
-2.77370259385202e-05
-4.72155364224641e-05
-3.19516042207148e-05
-5.17811253701614e-05
-5.82499247085362e-05
-2.2731505555944e-05
-1.63916219808007e-05
-1.09017734117775e-05
-4.05140335144244e-05
-2.80730497283143e-05
-2.69805112913335e-05
-5.89552384633894e-05
-1.3587923076013e-05
-1.71100592591225e-05
-4.48953083700219e-05
-9.74717230935642e-06
-2.33565046099266e-05
-3.44687807785736e-05
-1.84261878905053e-05
-3.37077222063886e-05
-5.07431950093734e-05
-3.0845549364244e-05
-3.79160367126978e-05
-1.40095711278619e-05
-2.78708988936503e-05
-3.10207667777965e-05
-2.64209726699314e-05
-2.37652639097552e-05
-3.39979110581405e-05
-1.7390997697029e-05
-1.91543839776454e-05
-3.46001485814185e-05
-1.84607416465908e-05
-1.05911116765892e-05
-6.29131663363993e-05
-5.78316200355341e-05
-4.56265330930099e-05
-4.30997724075348e-05
-2.22859963430958e-05
-3.38991626495852e-05
-2.42914075453932e-05
-3.1584943802604e-05
-3.29551955325612e-05
-1.59276345506772e-05
-2.9128084519335e-05
-3.06343765545055e-05
-2.21574072090279e-06
-1.29406142389725e-05
-3.36897575820082e-05
-3.07336974088544e-05
-1.65405963745867e-05
-1.93847166499816e-05
-5.95914388019591e-06
-3.14600146639296e-05
-1.25119776123321e-05
-1.97305451113009e-05
-2.47270904626849e-05
-7.75448538495401e-05
-2.3479079051087e-06
-9.38192414349413e-06
-4.25527599278158e-05
-2.89557930110053e-05
-2.32950707023487e-05
-2.62437169719785e-05
-2.39579152366558e-05
-3.57326629913041e-05
-4.93644058371688e-05
-2.95381489556481e-05
-3.22418591013157e-05
-3.70021955537161e-05
-2.74641662060805e-05
-1.75261806038131e-05
-4.52771259820753e-05
-3.14985205271458e-05
-3.7455482420318e-05
-3.31588139550668e-05
-5.51491903527608e-05
-5.32374749455095e-05
-5.93648767808233e-05
-5.63771821736452e-05
-1.78785020209611e-05
-5.16559432115669e-05
-7.39388406482093e-05
-4.26150874436527e-05
-2.39798926613055e-05
-4.50351117323495e-05
-1.87201890532084e-05
-4.47235323917911e-05
-3.69052228355474e-05
-3.04855187266435e-05
-8.2642151342629e-06
-3.33677135148614e-06
-2.95595169814287e-05
-1.93242252763729e-05
-3.1720941605142e-05
-2.67478504121526e-05
-3.30353833518935e-05
-2.91603722666103e-05
-5.47378311517974e-05
-2.104690459826e-05
-4.92047525706014e-06
-2.29287584362507e-05
-1.14821418741292e-05
-2.95535969138107e-06
-5.46175750403146e-05
-3.87978144417765e-05
-1.20126002186898e-05
-1.27362545549744e-05
-4.63545984759598e-05
-4.81937703549638e-05
-1.06784131188763e-05
-4.38277059073061e-05
-3.01246406767374e-05
-2.24802227333928e-05
-3.99905987583478e-05
-4.65949540808056e-05
-1.51133252249713e-05
-1.20473010475997e-05
-3.01015684971614e-05
-4.99696229095541e-05
-3.36750126854326e-05
-3.46074925246076e-05
-5.18858044486032e-05
-2.24882294980743e-05
2.50749519496428e-05
-7.83141243558735e-06
-3.99831876285479e-05
-2.01921133194001e-05
-6.00161643095533e-05
-2.12037466154834e-05
-6.06180967037982e-05
-7.33778861485042e-05
-1.58689358920001e-05
-3.75569003151275e-05
-5.28148090685722e-05
-5.68396318356896e-05
-3.35114525296162e-05
-4.23176158743605e-06
-4.82171731970484e-05
-7.57428396112957e-06
-3.49895320308466e-05
5.35160833165468e-07
1.11881717479635e-06
-1.30302964821077e-05
-6.93391747492589e-06
1.57966043521899e-06
2.08688401531739e-06
-3.96859729284937e-05
-5.05972525146906e-05
-1.57137178180646e-05
-5.73256938731837e-05
-5.16819413536503e-05
-5.32133494925468e-05
-2.46148377031624e-05
-3.27234510566904e-05
-2.47137708274873e-05
-2.97802654410427e-05
-2.80074810402472e-06
-3.76311189305761e-05
-5.52942240001071e-05
-3.09895935091811e-05
-2.21898380966257e-05
-4.32506625832917e-05
-3.76387825035348e-05
-2.37796804916423e-05
-2.11942037764381e-05
-3.68797088341358e-05
-2.70652860197866e-05
-5.56513252018235e-05
-1.09355100912084e-05
-1.86188200625119e-05
-2.67072962026219e-05
-8.00666289645159e-05
-2.5607915661768e-05
-3.34035015333821e-05
-3.37935899135652e-05
-9.42468126290354e-06
-3.62978500113638e-05
-2.85456212771642e-05
-4.34943272367566e-05
-3.3211095956353e-05
-3.65657074614463e-05
-3.52833848538345e-05
-6.68668100127127e-05
-1.45505106789179e-05
-2.71555599561249e-05
-1.39879115881254e-05
-3.42708058004018e-05
-2.57092026550612e-05
-3.63260642597736e-05
-3.68198134225248e-05
-3.01062979385321e-06
-4.36907806143798e-05
-4.78135293835834e-05
-1.80360431031204e-05
-4.0649522436154e-05
-4.99464082879038e-05
-5.25636220159627e-05
-3.59241696039273e-05
-4.69863521790694e-05
-5.45147841621787e-05
-1.79334045992436e-05
-3.40449347262619e-05
-1.90789861606493e-05
-2.1274147729871e-05
-3.80570674475694e-05
-2.55436483219039e-05
-5.40261482805818e-06
-2.6069014986663e-05
-2.08439819056288e-05
-3.4531545786956e-05
-2.62377016682578e-05
-3.02351155017482e-05
-2.21805863585487e-05
-1.06313456980429e-05
-3.74169303078382e-05
1.29464583841471e-05
-1.17885268459952e-05
-4.85212867329358e-05
-4.75216174679808e-05
-6.20422580151111e-05
-3.52931911543226e-05
-2.79645492018523e-05
-3.82870099735962e-05
-1.70814957669127e-05
-4.36910721566538e-05
-3.64506816889761e-05
-1.61218240293891e-05
-3.89963224767357e-05
-3.4822369680032e-05
-1.43956794585523e-05
-2.53461616538056e-05
-4.29304521618027e-05
-4.42824272967001e-05
-5.04474928424309e-05
-2.09106233255626e-05
-2.7376372219033e-05
-3.52350675039895e-05
-4.19246565582735e-05
-3.77629089487511e-05
-4.08281976457035e-05
-4.17500694868371e-06
-2.99148013561699e-05
-5.37410957424225e-06
-6.61812448276651e-05
-9.30713543543551e-06
-3.83574323616984e-05
-2.88457331518732e-05
-2.22998851384631e-05
-3.66455438236604e-05
-3.02220642457371e-05
-1.52890292064049e-05
-3.36672456217569e-05
-2.04313418846874e-05
-3.97751999877122e-05
-2.60207211152579e-05
-1.49443167014603e-05
-3.65729526706432e-05
-2.06670323915897e-05
-8.03886073242187e-06
-6.537306646786e-05
-4.03213661079434e-05
-1.79933398158624e-05
-2.64362599538581e-05
-2.90488454001154e-05
-7.5890814332514e-07
-7.07757976333702e-05
-2.03802890988137e-05
-3.52822600782049e-05
-1.64559122127016e-05
-4.8719454117389e-05
-1.27188710220119e-05
-4.92451889569507e-05
-1.81206644838364e-05
-2.27077014731925e-05
-6.4233082904225e-06
-1.33062547583486e-05
-3.29704904567419e-05
-2.54397638207047e-05
-2.5547845674027e-05
-3.84712798576445e-05
-8.75201738232954e-06
-2.64929664022112e-05
-4.47553891690219e-05
-1.92727193298034e-05
-6.57394802485281e-06
-3.09509902403596e-05
-3.52660701009858e-05
-1.25232029789568e-05
-2.84763074811875e-05
-1.30731911413355e-05
-2.20310804760941e-05
-3.49010840086867e-05
-1.67563058228562e-05
2.05997934485442e-05
-2.62558245619967e-05
-3.59202844282767e-05
-2.19532724033452e-05
-1.52884125377121e-05
-3.93077585040308e-05
-2.88291155433928e-05
-2.67488708238491e-06
-1.81873995363625e-05
-5.30176180483121e-05
-6.10801195155933e-06
-2.72162665916365e-05
-1.06220678352965e-05
-2.19186723693506e-05
1.37545803457003e-05
-4.50169562898627e-05
-2.088518165983e-05
-2.76897614468856e-05
-6.33480442869646e-05
-4.38371774624793e-05
-2.86338329008296e-05
-1.92204231659335e-05
-2.15669434132792e-05
-3.67439201067156e-05
-3.50890501636289e-05
-2.58668097504592e-05
-3.43533178049291e-06
-3.25454710921132e-05
-1.58302699854745e-05
-4.40619705341315e-05
-1.65370339297583e-05
-4.06336482830701e-05
-4.35087913173722e-05
-2.51302800510164e-05
-1.49074094957589e-05
-2.8873561525208e-05
-1.03844201924078e-05
-4.62941268473045e-05
-2.89347610666782e-06
-2.89484661883305e-05
-3.9380219418089e-05
-4.94996133811127e-05
-5.10341661249732e-05
-1.58456429630858e-05
-4.83841514816772e-05
-5.02042521302599e-05
-1.71372691144145e-05
-3.45814010203928e-05
-5.11786475442995e-05
-2.59140244407468e-06
-5.37785815347745e-05
-3.51430843521694e-05
-3.72843504195552e-05
-4.93929476902086e-05
-1.67422422513065e-05
-2.10243654689336e-05
-1.4357775341403e-05
-3.94389717934792e-05
-4.16063111312359e-06
-2.94453730037347e-05
-2.29020312594343e-05
-3.93678387909887e-05
-5.75372630123776e-05
-4.26115228231165e-05
-4.66108429132772e-05
-1.79021132985012e-05
-9.97615717135423e-06
-3.52398333083517e-05
-6.00305601699593e-06
-6.40739577789958e-05
-1.54230609843981e-05
-3.93791221117322e-05
-1.70699972406344e-05
-1.93954442228408e-05
-7.68572000942748e-06
-3.87728344835358e-05
-3.80156483857249e-05
-4.14716070386193e-05
2.94355807294832e-06
-3.37645635077108e-05
-3.20688841996085e-05
3.82611864843054e-06
-1.27556140463198e-05
-2.98511699379318e-05
-1.63169487553941e-05
-1.43652294130519e-05
-2.58600601604192e-05
-4.22951186892276e-05
-3.77369619342535e-06
-1.52122727432161e-05
-4.95233752013143e-05
-1.62318175775415e-06
-1.43955994935332e-05
-2.41240484369292e-05
-3.2311718194697e-05
-2.4958206864488e-05
-3.30195166101876e-05
-4.62283846669928e-05
-2.83419355435907e-05
-9.79552825554346e-06
-5.39474907304136e-05
-4.99490084534e-05
-3.05213107650094e-05
-3.08544063482169e-05
-4.06340771789918e-05
-2.87551859837208e-05
-5.44742627424052e-05
-3.58844183231846e-05
-4.32541448183077e-05
-3.34777824015663e-05
-2.1636654001257e-05
-1.92169678115594e-05
-2.268876412135e-05
-4.26116367594767e-05
-1.43584272474176e-05
-4.38930857928805e-05
-3.05632042082594e-05
-2.38086061588323e-05
-1.05480702511834e-05
-2.08515098030336e-05
-4.43499010111232e-05
-5.16441994301534e-05
-7.20344634000512e-05
-4.4817802573881e-05
-3.78200944426945e-05
-2.26658306164507e-05
-2.17229483518115e-05
-3.23729172423142e-05
-2.67869808477537e-05
-3.36269423444755e-05
-2.22601002228891e-05
-5.63376081016848e-05
-5.01130195254179e-05
-3.13233283944452e-05
-2.70975383414418e-05
-1.25373898921948e-05
-4.60631871903284e-05
-1.24716284007369e-05
-5.23911309924599e-05
-3.39281656885259e-05
-2.83729620527353e-05
-3.74458219353727e-05
-4.7374196530502e-05
-3.97682960873945e-05
-2.04623887152476e-05
-3.8200832597494e-05
-5.84029214749815e-05
-3.14985122005195e-05
-2.82692761710282e-05
1.45129631274237e-05
-3.43865234541388e-05
-3.35316384174456e-05
-4.37702989053895e-05
-1.95170159943911e-05
-4.75219796440313e-06
-4.57403093907123e-05
-1.86750603466607e-05
-3.53784678093151e-05
-2.7413661382974e-05
-5.58582585206491e-05
-2.26393994922282e-05
-2.80052935030697e-05
-3.56058022824205e-05
-2.8145571799145e-05
-2.69494373144324e-05
-2.82704899164416e-05
-1.94810123939662e-05
-8.37961775058599e-06
4.87109797692938e-06
-1.9959295197834e-05
-4.05991368895494e-05
-1.48700248890336e-05
-4.26611281744056e-05
-1.97064327563483e-05
2.33589142721813e-07
-2.62740274036602e-05
-2.56472493443153e-05
-4.65102869962082e-05
-3.04843747247456e-05
-4.47671788927279e-05
-4.00538343146564e-05
-2.62339977946167e-05
-4.51817219425677e-05
-2.06746154291791e-05
-1.97987717664053e-05
-5.72422606761861e-05
-4.04582335889771e-05
-3.88489461702747e-05
-3.88767878825747e-05
-6.4339400808681e-05
-3.53504526563137e-05
-3.59667843252514e-05
-1.78081525607034e-05
-1.75844666670252e-05
-6.80511738533448e-05
-1.37457172519616e-05
-3.11176237468725e-05
-8.15897369347409e-06
-4.50077874943984e-05
-4.58638285081792e-05
-3.38285677306949e-05
-5.67312104813555e-06
3.84299545793964e-06
-2.46550771199698e-05
-2.47656860006559e-05
-4.78872234222447e-05
-8.28389844258504e-06
-4.13686951390131e-05
-3.54550220820823e-05
-3.43666216893673e-05
-3.62674311540475e-05
-4.80114240534694e-05
-5.24810237307279e-05
-3.74057108406673e-05
-5.31223027903456e-05
-8.60762524827847e-06
-1.04946555352629e-05
-4.41492446790677e-05
-5.96722007473477e-05
-4.85345815301238e-06
-3.08609500244316e-05
-4.30182926288886e-05
-2.26231396352489e-05
-2.78606442141996e-05
-8.22096485977245e-06
-2.53247449656625e-05
-3.07659164256702e-05
-4.21094697651672e-05
-1.16863121903329e-05
-2.24749931881977e-05
-4.04203962200154e-05
-1.86946532903954e-05
-3.83927272941076e-05
-3.28100791723418e-05
-4.96281416289422e-05
-3.70957003718839e-05
-2.71105375855266e-05
-3.01660685498483e-05
-8.27001141150682e-07
1.7922089970165e-07
-3.75673035251029e-05
-8.72891420619388e-06
-3.64687192482509e-05
-3.15185295839203e-05
-3.56845177521816e-05
-2.89548805962524e-06
-2.72955877486614e-05
-1.46987744204086e-05
-2.73107499500965e-05
-1.2003361911919e-05
-2.52353308936691e-05
5.99596564446292e-06
-6.95428793190481e-06
-1.68279606592466e-05
-4.17523399044435e-05
-3.9914249386539e-05
-2.07163082821893e-05
-2.73189988968108e-05
-7.12181982092708e-06
-1.99713774826662e-05
-1.55945783811902e-05
-2.95703725338079e-05
-3.84925870047747e-05
-1.67522917342624e-05
-3.97309337235057e-05
-5.56032876147836e-06
-3.53765643066038e-05
-1.16936733866931e-05
-3.91612664184562e-05
-3.12872225934984e-05
-2.53919826964082e-05
-2.01093458478789e-05
-1.82261331174868e-05
-3.55316831185096e-05
-4.11984611296545e-05
-1.50877646304768e-05
-2.43800748717794e-05
-1.63282594632887e-05
-4.7142224433718e-06
-2.10221735939584e-05
4.06758436790059e-07
-3.54931437326647e-05
-2.2815909387647e-05
-1.06532188275194e-05
-8.19088751543756e-06
-3.36529972533545e-05
-5.2252670783434e-05
-2.11295293020887e-05
-6.15802369084136e-05
-3.49861750096329e-05
-3.94177031849539e-05
-2.43099646215566e-05
-3.35756219792644e-05
-1.44984293665428e-05
-2.79028119201703e-05
-5.5317286724414e-05
-1.39748355628274e-05
7.96904068657366e-06
-3.47503783123247e-05
-1.20144115518367e-05
-3.92065926989269e-05
-5.48266508208622e-05
-3.46594673071853e-05
-4.11154854182418e-05
-2.19013564654084e-06
-4.72606685121703e-05
6.21349997562527e-06
-1.00158765093862e-05
-2.38897382322829e-05
-1.82815534702864e-05
-4.36850020691479e-05
-5.3279438779163e-05
1.25683784551478e-06
-3.59591860099827e-05
-2.3027279545258e-05
-5.10381910391009e-05
5.09873373801493e-06
-5.32960814145822e-05
-4.72254203435655e-05
1.1219589547206e-06
-3.28639533077384e-05
-1.09256644531899e-05
-4.13672336051963e-05
2.79514281892758e-06
-5.28533557621054e-06
-2.83164045607306e-05
-4.388887060883e-05
-2.45857479782301e-05
-3.88432788201128e-05
-2.70097952268671e-05
-2.52961050509973e-05
-3.6118747885927e-06
-4.75979359391014e-05
-4.27164187029397e-05
-8.1349761886723e-06
-5.63205431443298e-05
-1.12048861633927e-05
1.25478379911559e-06
-4.93941307308921e-05
-2.4651770999631e-05
-2.11162101693904e-05
-2.67540728708871e-05
-4.51575689942879e-05
-2.48591129592456e-05
-3.96668328327948e-05
-2.1498823143105e-05
-9.31524097488613e-06
-3.76585480825369e-05
-2.00801229194045e-05
-1.5238127768275e-05
-3.67909034383981e-06
-2.79847636363967e-05
-4.55407317766996e-05
-6.02096810173588e-05
-3.2101008492228e-05
-2.04766896801375e-05
9.21250010492279e-07
-4.98648627606346e-05
-5.00340686019049e-05
-2.46156527078999e-05
-6.26472841783684e-05
-5.58197822818554e-05
5.61968561670086e-06
-2.74243028135162e-05
-2.75172538440388e-05
-8.12936888384107e-06
-4.32077707197864e-05
-1.36709005703391e-05
-1.94178335520853e-05
-4.96958148284653e-05
-3.87403005354606e-05
-3.42239173662104e-05
-1.82870969497498e-05
-2.77105837208592e-05
-5.37392738957328e-05
-3.22269981027485e-07
-3.88306261073765e-05
-2.1315283540481e-05
1.26198569252029e-05
-1.53563880906209e-05
-2.95171071946717e-05
-2.60026429030292e-05
-2.38017615744994e-05
-3.6866743686593e-05
-1.83044963588234e-05
-4.30338929756099e-05
-4.19646013461748e-05
-5.51089959736586e-05
-4.86854724737095e-05
7.31131946209325e-06
-1.0915662303755e-05
-2.43569021884825e-05
-3.63114083697588e-05
-2.57468717508528e-05
-5.17980004902825e-05
-4.07669956856388e-05
-3.88785731933956e-05
-1.48113181100236e-05
-3.07429998865069e-05
-1.95123666421191e-05
-6.78734213951135e-05
-6.90068670888201e-05
-3.44213970034967e-05
-4.51255874485822e-05
-3.86952215954832e-05
-3.68340721492599e-05
-3.62782722133571e-05
-1.72333816667731e-05
-6.76185096404824e-05
-6.01417025053003e-05
-3.82259925581007e-05
-2.7059717974095e-05
-1.05939297800112e-05
-8.72281270131718e-06
-5.11327897109307e-05
-5.05616109067682e-05
-1.02100297805035e-05
-3.40724989161071e-05
-3.69127812802489e-05
-2.2504096961398e-05
-2.88275810078057e-05
-2.13705252385716e-05
-2.3565253481323e-05
-2.38753020768305e-05
-5.13173283822198e-05
-6.70994435258421e-06
-2.79576032515264e-05
-4.09638350052741e-05
-1.64017478150104e-05
-3.67730760520671e-05
-4.31611219210361e-05
-4.77207399316767e-05
-3.15447569887672e-05
-3.46385746155879e-05
-3.04269816291841e-05
-6.52633771641637e-06
-4.15961908806229e-05
-2.59467486381337e-05
-7.73924737376128e-06
-2.09795662469312e-05
-2.65247701059414e-05
-3.85623685466083e-05
-2.7501510993624e-05
-5.81006756892208e-06
-5.44582230264554e-05
-3.32802115970812e-05
-3.63409169859209e-05
-3.67817650260596e-05
-9.77084604101752e-06
-5.87667626901795e-06
-1.77725233283085e-05
-4.20974336338756e-05
-3.57354473869111e-05
-3.64597702536946e-05
-1.66063163750682e-05
-2.09614117407884e-05
-2.55876641367063e-05
-3.13752527869548e-05
-1.32434093986427e-05
-1.46362409484681e-05
-7.62134763548507e-06
-5.43128814475047e-05
-8.79671632705082e-06
-2.09298152486629e-05
-3.75541451027215e-05
-1.36542185716952e-05
-3.45699335127732e-05
-6.99150752545502e-05
-2.85770883531641e-05
-1.45104697134179e-05
-1.52276393424385e-05
-1.59676488010597e-05
-2.64418439797724e-05
-4.24374708366025e-05
-4.67330616989411e-05
-3.25088787195968e-05
-3.96078821635216e-05
-7.23501244022427e-06
-5.35482615841273e-05
-2.50069051008987e-05
-3.75546075223937e-05
-4.14825482243736e-05
-2.89687648878491e-05
-9.01712175763619e-06
-2.23012409861714e-05
-2.51059632055199e-05
-1.85375876831187e-05
-1.2986457057499e-05
-6.14165200472093e-05
-2.56637134999205e-05
-1.83754641276052e-05
-4.03530249095624e-05
1.45546856369617e-05
-1.28659567969113e-05
-4.42352700718102e-05
-2.27540961923494e-05
4.96217861145368e-06
-2.30394160578562e-05
-2.91333179374078e-05
-2.82036301024422e-05
-3.77894429380425e-05
-3.26181317704138e-05
-4.1716556123633e-05
-1.2676225052904e-05
-3.43795057734212e-05
-2.15882195580794e-05
-4.31553306091117e-05
1.06191518764159e-05
-1.83812403365111e-05
-4.7171230994098e-06
-3.8146957687265e-05
-3.93781214793379e-05
-5.33459442702389e-05
-1.31319054955868e-05
-2.71303088666763e-05
8.59030265372873e-06
-5.55064425761572e-05
-3.03443946820681e-05
-9.92014487917129e-06
-4.27510918474929e-05
-2.13848725445243e-05
-1.14741912645829e-05
-2.75736684911447e-05
-3.75260488539201e-05
-3.49083814178579e-05
-1.05940121469534e-05
-4.60030522521798e-05
-2.27738577790393e-05
-2.77475191361171e-05
-3.73047615086996e-05
-1.24074923396044e-05
-3.39115149464072e-05
-2.03070812630264e-05
-3.94737895219284e-05
-4.87857982456647e-05
-2.61393739908112e-05
-2.97249984320218e-05
-1.08042108267133e-05
-3.13536135858495e-05
-2.66191859615481e-05
-1.56703505345265e-05
-3.75893785081066e-05
-2.89896811877063e-05
-2.7078394050738e-05
-2.20067660987559e-05
-3.00510939826657e-05
-1.69730290525943e-05
-2.8241169516178e-05
1.68365438521094e-06
-4.93831694542481e-05
-5.41056540915739e-05
-1.2921290457988e-05
-2.34535494497292e-05
-7.19480726212429e-05
-2.47313249866214e-05
-6.2873483860925e-05
-2.43877025949245e-05
-4.34680782614561e-05
-7.01770724074788e-05
-3.25845653557899e-05
-4.86575324929892e-05
1.53276337666064e-05
-1.1837211094751e-05
-2.20285011176295e-05
-3.46288726090902e-05
-3.75000836079204e-05
-2.09234211992599e-05
9.28801477560978e-06
-6.02565435496281e-05
-2.73882293648985e-05
-5.60614761621172e-05
-3.73867415778315e-05
-6.90417323522862e-06
7.85854580843545e-06
-4.88546374135334e-05
-4.22293683614303e-05
-2.70848961319992e-06
-4.38032610863529e-05
-4.49384134867018e-05
-4.2041209712172e-05
-1.25368090312473e-05
-5.58292734929041e-05
-1.71948938828014e-05
-3.03034358441201e-05
3.84438347317213e-06
-5.39545117519015e-05
-3.35121775247616e-05
-1.4252315504112e-05
-1.24565367161488e-05
-2.44944491385849e-05
-2.91953668590017e-05
-1.65838849090521e-05
-2.99793792574224e-05
-4.79945961279525e-05
-3.31176903454217e-05
-5.04655419844563e-05
-2.21689128328356e-05
-5.16195752091088e-05
-2.70597397305956e-05
-3.8270475049107e-05
-2.77649531266005e-06
-3.918189754336e-05
-3.8840299150666e-05
-2.20978263810784e-05
-3.21579309868225e-05
-5.23351321072463e-05
-1.50335070519745e-05
-4.57597826693646e-05
-4.47123734838514e-05
-5.65365513479554e-05
-1.23426956198812e-05
-3.38604490281233e-05
-7.88091822939912e-06
-2.02966597091367e-05
-6.12216714014725e-05
-3.28034341053972e-05
-2.95104202452107e-05
-2.43996522177146e-05
-9.49837098790212e-06
-3.22100787692239e-05
-3.21410029876677e-05
1.19439849524276e-05
-4.13654722192869e-05
-2.60978560400769e-05
-5.58939185202179e-05
-2.04050784292056e-05
-2.79731044922765e-05
-2.23071200939539e-05
-1.57418192749758e-05
-5.04769883200439e-05
-1.16621227488256e-05
-7.16620445955224e-06
-6.04988647565247e-05
-5.99534408420508e-05
-3.85676773927818e-05
-5.32160737122937e-05
-2.60645464496584e-05
-5.08537384855002e-05
-1.66740782356687e-05
-3.76569648631933e-05
-4.92627063944715e-05
-2.19596545635062e-05
-2.07675427771336e-05
-5.42140146745345e-05
-5.57119846976949e-05
-3.72932679508612e-05
-3.77241466201216e-05
-3.67254226340696e-05
-1.29460072148568e-05
-1.5468912895532e-05
-1.14644590223377e-05
-7.95297302830111e-06
-4.1014313967758e-05
-1.22655878968612e-05
-3.45921434624847e-05
-3.05842706439159e-05
-1.23956277372677e-05
-2.3258707812113e-05
-2.81039803182151e-05
-3.04145807063865e-05
-4.86393027580874e-05
-1.6856674811234e-05
-3.19449124416509e-07
-1.81676748474206e-05
-2.07452879002497e-05
-4.20116343246085e-06
-1.26979189642693e-05
-8.94784321691148e-06
-3.57692927490375e-05
-5.60744532625078e-05
-2.84538738155013e-05
-1.36456746332306e-05
-3.11981925039413e-05
-1.69740307408032e-05
-4.26697550539748e-05
-4.98764089197084e-05
-2.27647961540211e-05
-5.27655779491165e-05
-2.29176808237197e-05
-1.45467518988624e-05
-2.36576474462794e-05
-2.89020638388116e-05
2.0630343368671e-05
-2.48068711864253e-05
-1.62407779177728e-05
-1.52389409009311e-05
-4.33531707789183e-05
-3.28706757030615e-05
-5.74882796414245e-05
-5.03814867306747e-08
-3.06610216704291e-05
-1.831260373522e-05
-2.60228709166814e-05
-4.52601208640088e-05
-2.59749770047356e-05
-5.11756837616164e-05
-7.42133735914108e-06
-4.39840853256858e-05
-9.04327651547381e-06
-4.42539505442667e-05
-3.73843029046822e-05
-5.01426696774925e-05
-7.45297299349532e-06
-1.22447512040567e-05
-1.13963659815233e-05
-3.52950601199992e-05
-4.74010310476744e-05
-3.17712110609894e-05
-1.41086041056086e-05
-2.05113869279347e-05
-1.97258979871492e-05
-3.63655072253281e-05
-4.95635572570124e-05
-1.76168737304655e-05
-3.77739555441783e-05
-6.39012657864903e-05
-5.93176470708096e-05
-6.93019333859716e-06
-2.54935182215197e-05
-4.24350111881284e-05
-4.00276819881518e-05
-1.92845857896774e-05
-1.8777074595299e-05
-3.31110071370738e-05
-2.6161532841824e-05
-1.34358031058215e-05
-4.33646579469635e-05
-3.04165269026272e-05
-2.06828876313007e-05
-4.34235707122609e-06
-4.85940785571952e-05
-2.4198352078871e-05
-2.39954270269502e-05
-2.12935853729902e-05
-3.1382931123564e-05
-4.47788960567353e-05
-3.57889632669995e-05
-3.47788038710167e-05
-4.18518289596939e-05
-2.36538619676158e-05
-2.29406204384199e-05
-1.62009394134107e-05
-4.21721569706142e-05
-1.92134650182319e-05
-3.2922110753864e-05
-4.39344753281556e-05
-2.49938406348264e-05
-1.01907679662199e-05
-1.91313463939075e-05
-8.67540602419332e-06
-4.37499697600428e-05
-1.92594577375602e-05
-2.44430674361602e-05
-6.99314123495232e-05
-4.91273746138364e-05
-5.84367517480861e-06
-3.40825050940944e-05
-9.97009487518839e-06
-1.35871153327662e-05
-5.02602551797458e-05
-7.56104180273114e-06
-4.69038216029952e-05
-3.21835780464005e-05
-2.91179725162971e-05
-1.28744957900896e-05
-4.39862346653788e-05
-1.17429583140388e-05
-9.91865204011179e-07
-1.79221840792489e-05
-2.18394211431806e-05
-4.75393859260904e-05
-6.24406705541795e-05
-7.24350050141988e-06
-2.31733458820281e-05
-3.76182654123058e-05
-2.21819288747304e-05
-2.86352919330095e-05
-4.2655935317826e-05
-2.8314753232571e-05
-4.65707883077907e-05
-2.53511540797456e-05
-1.00267079598885e-06
-3.99422589490507e-05
-2.06899719127568e-05
-2.31807594627647e-05
-3.742730929022e-05
-2.16055264293294e-05
-2.10602780876419e-05
-2.77246229328971e-05
-6.24303781449873e-05
-2.59602885157058e-05
-2.80961679632679e-05
-5.35382612515639e-05
-3.36935690626232e-05
-3.12037650350896e-05
-1.81995879117921e-05
-2.60116163762648e-05
-5.8495293806565e-05
-4.06802760081157e-05
-2.71916332274959e-05
-3.26857902149422e-05
-2.11590899710243e-05
-2.41823012315526e-05
-4.33667625184886e-05
-1.96662831539831e-05
-6.05685284363755e-05
-2.69677143979934e-05
-3.47740563673889e-05
-1.56797109340989e-05
-3.71188976488835e-05
-2.59213647229921e-06
-6.59491210965368e-07
-5.08924963857011e-05
-4.10513479746614e-06
-3.66262167669107e-05
-2.16170943640491e-05
-4.07280102108117e-05
-3.20430406569656e-05
-1.5034963412249e-05
-5.71222260597365e-05
-3.02033711028389e-05
-4.12563161773122e-05
-4.32258767685498e-05
-3.28948853356611e-05
-6.20517731823434e-05
5.23568155550215e-06
-1.59971932457404e-05
-1.60142326670265e-05
-6.00370667296329e-06
-2.70063266713827e-05
-3.01720721000793e-05
-1.62064716749698e-05
-2.73941078051862e-05
-5.27889990068909e-05
-3.39698807879205e-06
-4.50227187594973e-05
-3.94976879420612e-05
-1.59647308381109e-05
-2.10571144925775e-05
-6.41811201183848e-05
-2.45131996825459e-05
-4.98107114249458e-05
-2.75441475697142e-05
-3.65495532007618e-05
-7.23685705188911e-05
-2.16505556073522e-05
-2.28436873735815e-05
-2.25293669258896e-05
-3.10496629878083e-05
-3.15275734272225e-05
-6.24161779871661e-05
-2.34877821409852e-05
-1.93558638758978e-05
-2.04365751283662e-05
-3.46762734969446e-05
-1.32837185172317e-05
1.16107021243338e-05
-3.12243779754837e-05
-1.62185731831139e-05
-1.14783998505588e-05
-4.85265653850231e-05
-2.71420066425156e-05
-1.69953259451989e-05
-3.29014482560618e-05
-5.10649700414484e-05
-2.65880399492112e-05
-2.84692252628392e-05
-2.2925600741448e-05
-3.55349222264587e-05
-3.53064544049593e-05
-3.68599691976088e-05
-1.38990411928498e-05
-4.07491613119779e-05
-4.07188176754957e-05
-4.20569534108614e-05
-3.97797441703047e-05
-5.01646241921521e-05
-3.40697832914695e-05
-2.44829569317246e-05
-3.24148438430984e-05
-2.30992035475272e-05
-2.4712539137034e-05
-3.23570611530686e-05
-5.21439093118608e-05
-4.50208891399978e-05
-2.31359967170685e-05
-2.43161680257766e-05
-3.30892111815078e-05
-2.15115290495504e-05
-1.4408324982511e-05
-3.4271555533496e-05
-2.89820362518592e-05
-4.88125965328571e-05
-5.14214022969375e-05
-2.30851444437164e-05
-4.13563942551074e-05
-2.29844671390784e-05
-1.11841334740169e-05
1.86820360641667e-05
-8.45698049448984e-06
-2.80478559189195e-05
-1.15935071491758e-05
-2.34190765141904e-05
-2.68951221695121e-05
-3.42034867272438e-05
-1.2036810578603e-05
-2.32907791366034e-05
-2.05109409031942e-05
-5.23474736585645e-05
-1.77325833271047e-06
6.04987162446553e-07
-2.33885894855225e-05
-4.26134312492485e-05
-2.41764986376349e-05
-5.53845615272044e-05
-2.62838239224527e-05
-1.34776994758998e-05
-5.48132087419339e-05
-3.52125255003092e-05
-6.35374142161802e-05
-1.10001323260209e-05
-5.30078648317862e-05
-5.8144734040877e-05
-1.30106146105435e-05
-2.03893894377849e-05
-4.14062336981179e-05
-5.96763204783614e-05
-4.45729941283314e-05
-2.58756956472713e-05
-1.74016873871503e-05
-5.29167384435858e-05
-3.86426718485846e-05
-4.73407445133288e-05
-4.52189135375593e-05
-8.96302483168149e-06
-5.88033819298804e-05
-2.55200195411219e-05
-1.14527736778444e-05
-5.79510168467337e-06
-1.38813452001862e-05
-6.03290523703027e-05
-3.57206379149446e-05
-5.52662815465403e-05
-2.59077163086461e-05
-4.51061329490591e-05
-1.30165737443482e-05
-2.36822215979661e-05
-1.92297765007217e-05
-3.23258555345269e-05
-1.29589087993499e-05
-9.51962856850416e-06
-3.95029637021025e-05
-4.52383905463971e-05
-9.95503037765896e-06
-6.3709716100868e-05
-1.55338454588169e-05
-1.77091483895669e-06
-4.72491929226233e-05
-3.67246316026205e-05
-4.22525621988523e-05
-1.86245005844698e-05
-5.64090980295741e-05
-8.83679118724334e-06
-2.75471007700662e-05
-1.5898128124769e-05
-2.88136381109087e-05
-2.25668820784802e-05
-6.21527106827493e-06
-1.09875186386728e-05
-1.5455459020369e-05
-4.7283859418621e-05
-3.23883009964824e-05
-1.12898392601002e-05
-4.91960662923022e-05
-1.64933009550431e-05
-1.64027441823947e-05
-5.1041447733633e-05
-1.36004900483941e-05
-3.60244624747934e-05
-3.01822276131486e-05
-2.12077480359159e-05
-1.95627384974204e-05
-3.44197774902477e-05
2.94107138432987e-06
-1.66720242283003e-05
-3.21019981706682e-05
-3.18384873978612e-05
-4.70915739649118e-05
-2.79506463075188e-05
-3.0211283316811e-05
-2.12897237675038e-05
-3.57121964574279e-05
-5.72788721513451e-05
-7.9323309365579e-06
5.91019815103945e-06
-9.19121636275099e-06
-3.35998665407473e-05
-1.40210973133252e-05
-4.14539094186087e-05
-4.27068355560518e-05
-2.0218614147188e-05
-7.48739014147041e-05
1.17996567218803e-05
-6.84902157024647e-05
1.17795708795243e-05
-2.31296682017138e-05
-3.24096652412662e-05
-3.60875672216236e-05
-1.83958194748514e-05
-2.48980232310949e-05
1.65226696837932e-05
-3.76404007513347e-05
-6.22885037893507e-05
-5.10007215518668e-05
-4.66114066725735e-06
-3.33491431377446e-05
-3.95049802769433e-05
-1.16531837295521e-05
-3.80431063084166e-05
-2.75049744281366e-05
1.44018204211751e-05
-5.33884093123293e-05
-2.73805078144172e-05
-3.3548580814235e-06
-2.07510725256142e-05
-5.41199665798317e-05
-1.55533781544839e-05
-1.20888296214428e-05
-2.88979945147261e-05
-2.4232555583806e-05
-3.01353577791775e-05
-2.49824311081871e-05
-3.37162602960878e-05
-4.60506638142618e-05
-2.1106401701238e-05
-1.08272940540975e-05
-2.52568299810055e-05
-4.5696005629679e-05
-2.63951849225131e-05
-5.44711107596581e-06
-2.93146400725537e-05
-2.64430443206202e-05
-7.20095559691208e-05
-3.77165705957646e-05
6.65053409829403e-07
-3.65301278092705e-05
-3.23751581443064e-05
-1.39263963538744e-05
-3.84698364817707e-05
-2.12019202829302e-05
-8.82396438422344e-06
-4.16211885864967e-05
-2.69303017538676e-05
-2.75156166762085e-05
-4.71043934171748e-05
-1.66512914720104e-05
-1.04360254981262e-05
-4.81349208125575e-05
1.20113159090025e-05
-4.77679585947982e-05
-3.44373433052186e-05
-1.90049345801884e-05
-2.35234247655245e-05
-4.72205377433523e-05
-5.09426722843047e-06
-2.59059922379902e-05
-3.3906529025484e-05
-7.21587845573551e-05
-4.40595077190177e-05
-5.30150768331458e-05
-4.66059631640411e-05
-2.76372779257874e-05
-2.19730656404118e-05
-6.7878076269697e-05
-2.58720716157298e-05
-1.45722836678006e-05
5.27151995088787e-06
-2.24235262535112e-05
-2.6049433400526e-05
-1.7224264505106e-05
-4.23932980986813e-05
-3.76585578212518e-05
4.81592834869021e-06
-3.48908158708034e-05
-3.17889662159485e-05
-3.06512626723067e-05
-4.52079371035198e-05
-4.09657638764501e-05
-6.88001288678275e-06
-3.13546234401227e-06
-2.81026361500924e-05
-4.42713802552674e-05
-1.27330518107588e-05
-3.58694251277498e-05
-3.25821295748788e-05
-4.70123767998586e-05
-1.33628897802561e-05
-1.18362087236877e-05
-3.95743811835193e-05
-3.88158816759664e-05
-4.96430919547799e-05
-2.11999781349122e-05
8.49134368524646e-06
-1.92828173181178e-05
-2.22921256286457e-05
-6.43952583566548e-05
-4.89635207800263e-05
-3.49340254724326e-05
-5.53953566789593e-05
-5.48222325826242e-05
-3.74452877694099e-05
-3.73787763219774e-05
-2.87169795122733e-05
-2.92131856043929e-05
-2.53940163416536e-05
-3.09545611270026e-05
-1.97699414705011e-05
-2.28646961378122e-05
-2.16613002942814e-05
-2.18312495914425e-05
-2.65584255379592e-05
-2.34541217382977e-05
-5.25433863740886e-05
-1.29655292845974e-05
-3.29583197368128e-05
-3.70424924258634e-05
-7.75085687151071e-06
-3.1754321078832e-05
-1.38924804043752e-05
-6.63150916417463e-05
-2.93549895974982e-05
-3.69832017078768e-05
-6.94794402430802e-05
-5.82073595181166e-05
-3.43523423247747e-05
-2.45088060973013e-05
-2.95700921310487e-05
-4.28109219223258e-07
-2.895712742867e-05
-1.03695201437571e-05
-4.0065603317286e-05
-1.25870641456172e-05
-3.26361487986296e-05
-2.4372887428408e-05
-3.5145964525226e-05
-1.64872809633597e-05
-3.7334335970268e-05
-1.93823477661804e-05
-4.09787497391397e-05
-5.32030116686539e-05
-2.52916802331292e-05
9.53174636688021e-08
-3.79850193483716e-05
-3.38298425119242e-05
-8.50233216288201e-06
-5.5856031511343e-06
-1.85983716243858e-05
-2.25392248616306e-05
-1.91391602715447e-05
-4.16671886349874e-05
-3.437747787451e-05
-3.13182254375187e-05
-6.45552009835309e-05
-4.46544016205868e-05
-4.69224106002582e-05
-3.32269058493713e-05
-1.95399646072025e-05
-4.05198019356142e-05
-7.7071886882585e-05
-6.47625912590738e-06
-2.3247225011313e-05
-4.90369452635138e-05
-8.09665951131833e-06
-1.79386288044788e-05
-3.31140049220999e-05
-1.18426630535985e-05
-2.35032571014756e-05
-1.26843525602382e-05
-3.0476336867368e-05
-1.8159340521338e-05
-3.26096552654287e-05
-4.44549964196975e-05
-2.31865490771783e-05
1.14852979221444e-06
-1.57660405297347e-05
-5.06675558910925e-05
-6.61425035222815e-05
-1.88141696007107e-05
-5.79407774715554e-06
-1.03172631250767e-05
-1.99584679462358e-05
-3.02672395497139e-05
-3.26298408090001e-05
-1.09844202060143e-05
-6.45070905491905e-05
-1.65000209464635e-05
-1.40785955824637e-05
-7.09785380033346e-06
-4.04799298458714e-05
-2.77362455072748e-05
-3.00981931739245e-05
-5.54159024640421e-05
-3.70350735828732e-05
-8.55855856323623e-06
-5.11932568445054e-05
-2.55476317985107e-05
-3.52723688019721e-05
-1.68586106091074e-05
-4.88260595100226e-05
-4.5157020399618e-05
-1.57483097978493e-05
-4.50877094735433e-05
-9.8621267510759e-06
-6.09067178877776e-05
-1.22425267814266e-05
-2.73713114069968e-05
-2.13936356410314e-05
-2.94649874663867e-05
-2.76221287934034e-05
-1.40609071227182e-06
-4.62244376208295e-05
-3.34858725002388e-05
-3.01214241123607e-05
-2.8473871443712e-05
-2.68353569397791e-05
-5.62523939932068e-05
-1.00829071437955e-06
-1.05389048848781e-05
-2.78685942767474e-05
-6.9871683833334e-06
-9.073269836311e-08
-3.21140412956527e-05
-3.87423797433302e-05
-2.44706422396933e-05
-4.06206929253999e-05
2.42181849991646e-05
-4.93772591567473e-05
-3.00916339038572e-05
-2.59089008670512e-05
-3.25586756956592e-05
-4.06524212992457e-05
-2.73411969368158e-05
-2.65011031167256e-05
-1.97055567434583e-05
-3.53710019613019e-05
-2.59021608421523e-05
-2.72127363172236e-05
-7.92193367009006e-06
-2.86135236052923e-05
-1.82181198146432e-05
-2.81220682404801e-05
9.71673554007308e-06
-1.39943190040498e-05
-4.28252296425336e-05
-3.49158153726006e-05
-2.46850994089213e-05
-2.23662550850542e-05
-2.44267787074245e-05
-4.16741641192044e-05
-2.23011207735527e-05
-2.94737533543197e-05
-4.35762360692244e-05
-1.16416966625901e-05
-2.82643156090149e-05
-6.62435506806371e-06
-1.77086564180604e-05
-3.68313790770519e-05
-2.87295209261831e-05
-4.01333897758509e-05
-1.28342472443524e-05
-1.80113630208714e-05
-3.71230981395856e-05
-3.62935127100366e-05
-4.26969444516727e-05
-1.82306385739203e-05
-5.24841828617787e-05
-2.37310763087698e-05
-5.08670426654593e-05
-2.65508641224954e-05
-8.87954676960237e-07
-3.91479462388066e-05
-2.94480621418502e-05
-3.05733223209028e-05
-1.55474072845576e-05
-6.43746374476278e-05
-1.73031327816706e-05
-3.71001928650168e-05
-1.06033035159857e-05
-2.50400618941232e-05
-5.04881985095065e-05
-1.34104147536111e-05
-3.93905746839278e-05
-5.73650139863641e-05
-2.53705244036851e-05
-2.47221883509675e-05
-1.257056107147e-05
-1.88855266803432e-05
-3.1594242914034e-05
-3.43183567369103e-05
-4.16197356798032e-05
-6.40085842318812e-05
-1.2957522864118e-05
-3.44728886538898e-05
-2.3239737603894e-05
-1.59312464122291e-05
-4.11983349568276e-05
-5.11048646640219e-06
-4.07131700693037e-05
-2.33665093920704e-05
-3.55131172450319e-05
-7.48715590413098e-06
-3.67021927573586e-05
-4.20466592935492e-05
-3.14354504845209e-05
-9.85391376667902e-08
-2.47490050908489e-05
-5.04176331757597e-06
-3.7130442695316e-05
-3.84876885130952e-05
-5.04883449538053e-05
-4.4753391482571e-05
-2.63472656596092e-05
-6.89123225853692e-06
-3.10738982235405e-05
-5.26358791290161e-05
-3.08204046478013e-05
-3.66598104303968e-05
-2.39771672318831e-05
-4.2094405633673e-05
-2.9493895470291e-05
-4.70558471140669e-05
-2.73757549133608e-05
-3.61210271136598e-05
-2.35354818045146e-05
-1.46981610578676e-05
-2.75098814596992e-05
-2.72012258093858e-05
-4.22381984992178e-05
-5.30813272715463e-06
-7.51458524269573e-06
-2.66223576033576e-05
-2.43408558699787e-05
-5.43215431313238e-06
-3.53704853351198e-05
-1.28859369350169e-05
-4.83846665215145e-05
-6.19464782184845e-05
-4.33492338450461e-05
-3.27779249264179e-05
-1.95844302226739e-05
-1.90956073644879e-05
-2.11712530100507e-05
-2.39871355405884e-05
-3.75889498285921e-05
-6.15796799320484e-05
-2.86059795057238e-05
-3.67250805195459e-05
3.01846173271361e-06
8.31660593214775e-06
-2.49897793142396e-05
-4.14335175490797e-05
-5.92062500828796e-05
-1.34302648482109e-05
-1.23283841353664e-05
-1.60216708894937e-05
-4.9441249860902e-05
-6.6910771196668e-05
-2.67927576572096e-05
-5.0447703392002e-05
-7.88337989982956e-06
-3.48902453231758e-05
-4.06746639759792e-05
-1.44360978681719e-05
-5.28253033730703e-05
-2.81249235944534e-05
-5.58355989258121e-05
-4.45743648331597e-05
-3.62447858446818e-05
-3.00687934034484e-05
-1.60580114072214e-05
-3.84641232434593e-05
-7.46070386303543e-05
1.09955333460144e-05
-2.59380197412337e-05
-3.35406075622703e-05
-2.1225743878752e-05
-2.76094437721195e-05
-1.44189420711277e-05
-3.5128851723246e-05
-1.60877676559478e-05
-2.7542582701011e-05
-2.93144834736882e-05
-2.61366783616441e-05
-4.15030722045162e-05
-4.81279742838163e-05
-2.0137769169681e-05
-5.35237969851456e-05
-5.49298375647654e-05
-3.8070425143915e-05
-3.97397307184447e-05
-2.27937121630586e-05
-4.96217570117422e-05
-1.54743222264363e-05
-3.14315908471174e-05
1.72494805499518e-06
-3.65458163869941e-05
-5.61887575553895e-05
-4.46713190582127e-05
-4.64252028440337e-05
-1.26388650344878e-05
-1.15344354247813e-05
-1.65110906078359e-05
-1.40335716580218e-05
-9.83827795545667e-06
-2.05037569586036e-05
-1.73366863718186e-05
-4.73897198920355e-05
-1.97379970503346e-05
-2.2191057609616e-05
-2.24517628587198e-05
-5.23044716506394e-05
-1.58364497193295e-05
-2.40766148302121e-05
-3.48618273328719e-05
-4.44095124028941e-05
-9.53603498014434e-06
-6.42069469732236e-06
-4.25031305807465e-05
-2.7255938674266e-05
-3.21197089362668e-05
-2.74137767329508e-05
-4.59266671384904e-05
-2.34843880785546e-05
-3.20651668364184e-05
-3.25163422671692e-05
-4.11046135581819e-05
-1.65587596530237e-05
-4.90140220468041e-05
-2.51076718738993e-05
-6.34344843600373e-05
-5.06182218773149e-05
-4.22746497641662e-05
-3.36721440279409e-05
-3.79434494071639e-05
-5.94412397246096e-05
-3.13055884917142e-05
-6.04954807446203e-05
-1.25298315287712e-05
-3.94250317657578e-05
-2.7460883083465e-05
-4.22866986098482e-05
-1.58213270299662e-06
-2.12520778931033e-05
-3.2605588973979e-05
-5.3045352696453e-05
-4.31319215249958e-05
-6.0550377841565e-05
-4.10913316685348e-05
-4.21476392045823e-05
-2.52179739435907e-05
-2.46966461293818e-05
-4.11229731288569e-05
-2.27631248594445e-05
-6.5083765256812e-05
-2.44965723170735e-05
-1.78125347367008e-05
-2.95009446877135e-05
-2.50082778468976e-05
-4.72018476902452e-05
-1.73269035005513e-05
-3.59380714492512e-05
-5.21594196283709e-05
-5.04346275254395e-06
-7.10670643617603e-06
-1.9819366424274e-05
-8.37628473289164e-06
-3.43461016024468e-05
-4.71715885679513e-05
-4.9903793514256e-05
-1.83968723772904e-05
-3.28810885856955e-05
-4.97853081021397e-05
-4.06081210870269e-05
-3.50347331648017e-05
-4.14403928491914e-05
-5.40688922254255e-05
-3.70925128452038e-05
-5.10393799227646e-05
-4.08239907532148e-05
-3.11258857211549e-05
-2.43611397465566e-05
-6.48520636824958e-06
-3.4011714343336e-05
-3.21539310749082e-05
-2.82683837128191e-05
-2.33844430391609e-05
-2.62679531963212e-05
-2.90632851763617e-05
-8.69750149586195e-06
-3.91788415651106e-05
-3.39334022822621e-05
-4.89220692709996e-05
-3.91428224242214e-05
-3.12298109926937e-05
-1.59592178186409e-05
-3.92469023975142e-05
-3.64527328951221e-05
-5.6381845919766e-05
-1.54993681036378e-05
-3.66392860216781e-05
-5.45917961516244e-05
-1.75401366886129e-06
-3.66019123176847e-05
-1.52125503651566e-05
-1.72158487268009e-05
-1.89824304552519e-06
-7.37457580637311e-06
-3.339391021285e-05
-3.30952996510766e-05
-5.59955981710627e-06
-3.694981835541e-05
-4.65597207856648e-05
-1.26313184658082e-05
-5.53338535442647e-05
1.73038766335804e-06
-2.3348357001268e-05
-5.40296494110652e-05
-2.15697779144579e-05
-1.34144639370117e-05
-3.72356911126238e-05
-9.19206330933671e-06
-4.59577640446383e-05
-1.27094596449213e-05
-1.34666146444335e-05
-3.3333006818408e-05
-2.19148050315683e-05
-1.89887611773732e-05
-3.11547907391618e-05
-2.65913182447469e-05
-3.4798208226093e-05
-1.60098549741136e-05
-3.02387227007687e-06
-3.48933520960913e-05
-8.90649391141855e-06
-8.00472612663896e-06
-2.42481213936657e-05
-3.06756888843841e-05
-1.70889606278e-06
-1.52440570057292e-05
-1.19913995143037e-05
-2.29829289947294e-05
-4.1275872661333e-05
-2.76634393303778e-05
-1.67318480378521e-05
-4.97869359708407e-05
-6.5735010414445e-05
-1.87569466471642e-05
-5.18174176006506e-05
-2.12391906462388e-05
-4.06283783586818e-05
-1.92306211531504e-05
-6.2663286305267e-05
-5.18078938107819e-05
-3.71777581730499e-05
3.08593224077447e-07
-1.19182208814939e-05
-5.54535953059156e-06
-2.97617870356652e-05
-3.8597428096653e-05
-4.7034785808163e-05
-1.67525819856005e-05
-3.65431112904954e-05
-3.51353431268972e-05
-1.79515837389095e-05
-1.0758622218727e-05
-1.3880753759777e-05
-3.70320213631624e-06
-2.14120194614195e-05
-2.57598044264604e-07
-2.7100319043858e-05
-5.65895124442236e-05
-5.61502272893979e-05
-4.15789386861506e-05
-4.35150225386305e-05
-2.71236954769552e-05
-7.49514073205554e-05
-4.4385328469972e-05
-1.72685977856129e-05
-2.56931160702877e-05
-1.62396158699459e-05
-2.54749897990185e-05
-2.11852639757405e-06
-2.05707424855384e-05
-3.48221374543293e-05
-3.86884737900258e-05
-1.95937273903274e-05
-5.29806840138883e-05
-2.12956026043312e-05
-2.0684795335581e-05
-2.68402131402378e-05
-1.92182048765311e-05
-3.25892200395885e-05
-4.2043294505014e-05
-2.2778189711645e-05
-3.73313321976394e-05
-2.10061360535247e-05
-8.52180128440434e-06
-5.01130508795803e-05
-3.88928541595153e-05
-3.80814478976663e-05
-1.16285706303413e-05
-1.782381820684e-05
-2.94361925264154e-05
-2.00172504591662e-05
-2.67718124621156e-05
-4.88629170204966e-05
-4.9045899065445e-05
-3.18827585516047e-05
-9.80170390237261e-06
-5.93558748073278e-06
-2.6479466839003e-05
-1.64019689896704e-05
-3.90770536254425e-05
-3.66416868065022e-05
-1.83224539767971e-05
-3.39389909938256e-05
-3.11597266844395e-05
-8.58597137686715e-06
-1.91714445879473e-05
-3.39059635469022e-05
-3.5763766231578e-05
-3.08942517684682e-05
-3.7361583523128e-05
-1.21282498045201e-05
-4.95295693697409e-05
-4.7678114623543e-05
-1.29468746630864e-05
-3.30526012476962e-05
-2.88128323404023e-05
-4.56349808082851e-05
-2.85167787201754e-05
-3.44218695929137e-05
-2.59730973924383e-05
-1.60843459977038e-05
-2.47542143669251e-05
-4.31035759262469e-05
-4.21749162947062e-05
-3.41575550224842e-05
8.6248345346605e-06
-2.71446887885068e-05
-1.62697305593351e-05
-1.4786483800911e-05
-2.95960833203607e-05
-2.35374308988643e-05
-2.65444180687578e-05
3.40245997034624e-06
-2.15388221461457e-05
-5.62017137616353e-05
-1.97019689684758e-05
-4.77916041086752e-05
-5.42585598776816e-05
-3.00830558450904e-05
-3.59708644713124e-05
-2.02118091904526e-05
-2.74528525914709e-05
-2.79966426163028e-05
-1.739439561248e-05
-3.91701423098261e-05
-1.8731823383408e-06
7.33816357507843e-06
-2.23200347340282e-05
-1.80115809828109e-05
-3.45863743837761e-05
-2.71786707500165e-05
-3.07065756066328e-05
-2.53032489915761e-05
-5.34416135922418e-05
-3.53166854365661e-05
1.04652596854491e-06
-2.54332585036967e-05
-3.87726329937811e-05
-5.15799855180999e-05
-8.03902914549842e-06
-4.05816588455447e-05
-3.30335555336976e-05
-3.92142983215461e-05
-2.11547665629097e-05
-5.24413581879092e-06
-7.4639419951214e-05
-2.37699176121447e-05
-5.35652570724703e-06
-3.12266835906225e-05
-2.5836658257966e-05
-2.92539894309955e-05
5.40241623881628e-06
-4.93800484783711e-05
-1.08056802635995e-05
-6.16266274221029e-06
-4.10376018177061e-06
-3.69240570813827e-05
-1.6768987693062e-05
-3.66940703154628e-06
-2.22300126759805e-05
-6.3032410177972e-05
6.44676167472518e-06
-4.21844190431558e-05
-3.4844100145422e-05
-6.40744058204197e-06
3.00048393231988e-06
-2.75915817089286e-05
-8.09904697015964e-05
4.42554008970268e-06
-2.98432642285699e-05
-5.05396666051336e-05
-1.51311876950118e-05
-1.64920662060351e-05
-3.14808008775769e-05
-1.27167522791901e-05
-8.82868039933341e-06
-2.01112496947417e-05
-2.3858335650036e-08
-1.90552548460539e-05
-6.32835126271548e-05
-2.97513831844045e-05
-4.94872434423019e-05
-3.79217509837859e-05
-3.40735981361798e-05
-2.49092855301489e-05
-4.39912433223361e-05
-1.71811677239557e-05
-4.8786462918943e-05
-2.1326850149217e-05
-4.70828667687935e-05
-3.55646199354575e-05
-2.89457314901923e-05
-3.57551866324583e-05
-1.40146380889612e-05
-3.24247979623869e-05
-1.15015929533862e-05
-2.90539920189601e-05
-3.94971853421112e-05
-3.81701743290894e-05
-3.07795117266907e-05
-2.2458590571112e-05
-2.92050605833301e-05
-1.64214675244747e-05
-3.38665099489202e-05
-2.95123951066839e-05
-4.59732326688944e-06
1.31124946142874e-06
-4.00959278678075e-05
-2.51713924977289e-05
-2.5093076789087e-05
-4.1503916147043e-05
-1.87836134051719e-05
-2.09286349792817e-05
-2.93166000741093e-05
-3.90094595099856e-05
-3.66755851463462e-05
-4.69601042629102e-05
-5.94123743714925e-05
-3.13696721517081e-05
-4.24719515959234e-05
-6.48606055089665e-05
-2.62841448279156e-05
-2.70281489016885e-05
-1.13497290858236e-05
-3.82859907508227e-05
-4.55158484027716e-05
-5.65349215426413e-05
-1.59137594990407e-05
-2.45808444929329e-05
-2.89052418665354e-05
-2.43105277280537e-05
2.92540397678067e-06
-5.30375287410607e-06
-5.57515531475862e-05
-3.11837270113244e-05
-2.32802509907004e-05
-3.18240685278469e-05
-1.90639441815659e-05
-2.51681577298389e-05
-1.98642392303281e-05
-3.07795742951879e-05
-2.33982972184805e-05
-1.08989812570726e-05
-1.03706819506907e-05
-5.27307236802171e-05
-2.93535608796854e-05
-1.60154884035292e-05
-3.87054593448742e-05
-5.16991819940074e-05
-2.69879136010463e-05
-9.94512995563321e-06
-2.00521709377598e-05
-2.61259311134767e-05
-2.65350801530319e-05
-6.07433703816871e-05
-5.68762454447598e-06
-1.75253969280232e-05
-1.38906834902413e-05
-7.14942900581557e-06
-4.96624146527185e-05
-3.78437552162526e-05
-3.10270985421416e-05
-3.46633084653633e-05
-3.65472185123214e-05
6.14977558092027e-06
-5.79054223085494e-06
-5.60022665989053e-05
-4.68992059549957e-05
-3.79892672922536e-06
-2.27235886073592e-05
-1.3107587419208e-05
6.19903921183348e-06
-1.52031773485532e-05
-1.44193906103076e-05
-7.64955171517661e-05
-1.87026347393132e-05
-3.32261487947832e-05
-3.60212766849405e-05
-2.33241897633415e-05
-3.9899425144745e-05
-9.68230253878322e-06
-5.22842334506842e-05
-9.8770503565064e-06
-2.40817946113531e-05
-9.1757266831882e-06
-9.46584872928579e-06
-1.70670570811746e-05
-5.16283705699683e-05
-3.50376464618467e-05
-4.85199240956847e-05
-5.03338934967077e-05
-1.21438361146133e-05
-1.69978732611625e-05
-3.5004615021692e-05
-5.10965341491988e-05
-1.30564173589795e-06
-2.81799306469994e-05
-4.35798537026663e-06
-2.62323624549479e-05
-3.99079143240277e-05
-2.13275837026948e-05
-7.40803255100643e-05
-4.84132828100338e-05
-1.26814930506248e-05
-4.08559464591456e-05
-3.44244953397558e-05
-4.16538352597929e-05
-2.25278034672925e-05
-5.59479334880149e-05
-2.71980439459514e-05
-3.73200772590284e-05
-2.41262271804227e-05
2.25186790198148e-06
-5.6008741572644e-05
-3.33946927845895e-05
-1.36159420356426e-05
-2.85453346965964e-05
-3.02195307033109e-05
-3.00418589223634e-05
-2.62712585400503e-05
-5.13291145709992e-05
-4.69768505321827e-05
-1.22498337557928e-05
-2.73277632649935e-05
-2.72063154644522e-05
-3.44917002872279e-05
-4.9133947615638e-05
-4.40647446564628e-05
-2.54870946452087e-05
-4.91191110064439e-05
-7.97261578294075e-06
-4.83447898154989e-05
-3.24947044239637e-06
-3.76992632174378e-05
-1.77836471636779e-05
-5.01356115191339e-06
-3.65330273290891e-06
-1.02699539872101e-05
-2.49965753959737e-05
-3.24529468808321e-05
-3.30324906231665e-05
-3.79942182957008e-05
-2.1376123291534e-05
-2.68384333669959e-05
-1.78292036670592e-05
-4.26227776741662e-05
-2.36707424754221e-05
-2.00535002008844e-05
-1.3623579772865e-05
-2.45251691084737e-05
-1.91957164444099e-06
-1.36327950133736e-05
-1.64201730067489e-05
-4.99729477639767e-05
-1.61856766972144e-05
-3.68613605401966e-05
-1.46988654629038e-05
-3.04759155203793e-05
-1.96072532091235e-05
-2.64365488788599e-05
-3.16185196673469e-05
-4.71055760693837e-05
-1.69788121551982e-05
-9.76346316004941e-06
-4.29239351846082e-05
-1.32167619920515e-06
-3.72848690004464e-05
-2.17085147382924e-05
-3.05056789762856e-05
-4.98995224052953e-06
-6.66001154311813e-05
-4.78389418794468e-05
-6.28199683401341e-05
-1.26570433704517e-05
-8.43235945840088e-06
-7.81351160385234e-06
-1.23758711504978e-05
-1.8987334754829e-05
-5.00974639967903e-05
-2.74972449935547e-05
-2.69246682905565e-05
-3.90625731491786e-05
-3.82650731412401e-05
-2.25747252510878e-05
-2.00105731638495e-05
-3.36270560052811e-05
-2.93929302338289e-05
-3.65571033513346e-05
-7.17205329000684e-06
-1.8276668605265e-05
-7.76116343041539e-06
-5.30439861221927e-05
-2.10166995412009e-05
-4.69392973788829e-05
-9.57523805390365e-06
-5.63796960922186e-05
-3.92683436934121e-05
-8.74786545756285e-06
-2.91896834384449e-05
1.28760753013794e-05
-4.34107704967552e-05
-2.83894267941968e-05
-4.30609483960377e-05
-8.49008562063746e-06
-3.49377006986092e-05
-1.3024677724026e-05
-4.43481724655312e-05
-1.54174019426932e-05
-5.68258957675673e-05
-4.75838092603294e-05
-1.94187557977375e-05
-2.41061336063051e-05
-5.17032028690128e-05
-4.08465970979648e-05
-7.18934448305462e-05
-2.95974267915799e-05
-6.14341571286098e-05
-5.08662838450182e-05
-2.96308744438429e-05
-1.09624361115464e-06
-1.03578756506238e-05
-2.3440199244954e-05
-5.10451838577067e-05
-3.53746302755743e-05
-2.49760849981619e-05
1.54291078274539e-06
-2.2302278446452e-05
-4.86296286573243e-05
-2.12869042841705e-05
-5.29040228420035e-05
-5.44926918197733e-05
-3.99084944654124e-05
-1.54843424634538e-05
-2.36219626573629e-05
-1.73210070994475e-05
-1.8258496176653e-05
-6.28295296119515e-06
-4.33134984181584e-05
-2.77821298089245e-05
-5.98638841062946e-05
-4.78492700568463e-05
-4.66658625615384e-05
1.28999706917936e-05
-1.21997357764749e-05
-3.30477492532739e-05
-1.81470498633489e-05
-3.46973071696538e-05
-2.81966959663186e-05
-6.09364254932314e-06
-1.37315013034292e-05
-1.90346051287462e-05
-6.20436849143511e-06
-1.76798960880974e-05
-4.77452183184775e-05
-3.71707535929804e-05
-3.86769430393315e-05
-1.47389604998212e-05
-2.16671607130224e-05
-2.71338185225813e-05
-1.91943777789833e-05
-1.11333752777778e-05
-3.11612467665149e-05
-2.53556078036301e-05
-2.02115331108577e-05
-2.91563803591759e-05
-1.82056837614442e-05
-4.11519779403949e-05
-2.76484607118707e-05
-6.6378577972148e-05
7.79586194095328e-06
-1.93087802710671e-05
-3.37671336235075e-05
-3.10026438487276e-05
-4.40400517919678e-05
-4.80614699220787e-05
-5.9464716692754e-05
-1.00957233215405e-05
1.34534306032591e-05
-4.07788818564594e-05
-3.40639285353767e-05
-4.13180562762947e-05
-2.92566370185663e-05
-1.17786444291556e-05
-1.43174515806308e-05
-4.07797040604399e-05
-2.38427091772677e-05
-2.65284546173128e-05
-4.30590510190963e-06
-1.57603922712294e-05
-7.33413910395923e-06
-5.07916436171395e-06
-1.10952145157507e-05
-3.04665029587275e-05
-4.13395408245758e-05
-3.75840439466457e-05
-5.34781201881093e-05
-1.60839560392516e-05
4.48287391960246e-06
-2.81610076622071e-05
-5.61902557831009e-05
-3.33341549844873e-05
-1.78105584792587e-05
-4.19584073838131e-05
-2.75316453629165e-05
-1.37913932850919e-05
-2.60122924416959e-05
-5.1611670679941e-05
-3.55118486823956e-05
-7.38819499365004e-05
-2.61507893012731e-05
-9.01754387955332e-05
-3.43304655624644e-05
-1.79926211141345e-05
-3.07859774655154e-05
-2.76418096856618e-05
-1.27582245527852e-05
-1.28094484295412e-05
-2.53540642992156e-05
-4.7611422640463e-05
-2.90177889355313e-05
-1.08144787744759e-05
-1.01748560555059e-05
-1.49018570499756e-05
-1.23880669068882e-06
-4.10973126502344e-05
-3.02912785569466e-05
-1.64129486596563e-05
-4.92229314217188e-05
-5.47495396509226e-05
-1.83831384320955e-05
-4.38683668739335e-05
-6.36647105770723e-05
-1.90456273207801e-05
-7.20982470303153e-05
-1.52091766448134e-05
-2.02023941419004e-05
-6.13566561288902e-05
-6.60174194070146e-06
-3.4756588643489e-05
-1.73672748029871e-05
-1.54351709316799e-05
-2.27110214167298e-05
4.89131990350392e-06
-3.7240088244201e-05
-2.81107321163831e-05
-3.79393649005296e-05
-4.28216568871407e-05
1.66607075834323e-07
-5.32845040337333e-05
-2.72666057984472e-05
-4.54949531999855e-05
-1.36666614646197e-07
-1.03241286738174e-05
-4.05865281219687e-05
-2.1733345240502e-05
-3.35451054639227e-05
1.98580791715506e-05
-3.04303034799346e-05
-8.58136892504511e-06
-2.35762701475968e-05
-4.04743428940535e-05
-1.63043549791796e-05
-2.76544540127749e-05
-3.34637136272296e-05
-2.62574899787643e-05
-4.08043582492606e-05
-6.03250212938791e-05
-3.47849550880597e-05
-1.20594063891549e-05
-3.24573893136914e-05
-9.62872059166569e-06
-1.6491850664131e-05
-2.87012941542256e-05
-8.69275379574815e-06
-1.40674596131435e-05
-2.15920566031725e-05
-1.04538231011038e-05
-6.62609770329357e-06
-5.18497731832245e-05
-1.77697018995933e-05
-3.78722237254107e-05
-2.91999266838982e-05
-5.01413494937232e-05
-3.70890739981638e-05
-2.10107933657046e-05
-5.38177868699886e-06
-2.71163952051712e-05
-5.30839077030455e-05
-1.88095832591399e-05
-3.35768391275977e-05
-4.67394087276436e-06
-4.94708675022965e-05
-1.70389137508918e-05
9.53256540655658e-06
-1.72479592272353e-05
-2.64607198924125e-05
-4.80484769881823e-05
-3.57451653860536e-05
7.82407195630096e-06
-1.53012728330386e-05
-1.98516690774783e-05
-1.32826205804768e-05
-4.64211552204551e-05
-2.4750999587674e-05
-3.92651091350019e-06
-1.90481744031791e-05
-1.02759800860753e-05
-3.77568734820232e-05
-2.12511411219661e-05
-2.90071857176821e-05
-2.78385887988651e-05
-2.8530249736178e-05
-1.4006733736455e-05
-2.91514818933027e-05
-5.20428320431313e-05
-4.94304566660172e-05
-5.47872663455296e-06
-2.53168599324873e-05
-3.03419183180926e-05
-5.56815321656432e-05
-5.14852082219216e-05
-3.73398628211933e-05
-2.70821974460986e-05
-8.21579329815723e-06
-4.57226217769798e-05
-5.83933549924855e-05
-2.78723262055375e-05
-4.33079350136212e-05
-4.13835674908178e-05
-9.46781056932287e-06
-4.26676329156064e-05
-2.79510265325302e-05
-2.23633842431564e-05
-3.62310801926339e-05
-1.78385205549352e-05
-7.8724208576066e-06
-2.26931056650175e-05
-3.49000932758808e-05
-4.89870550904968e-05
-2.80585634211712e-05
-1.11306290548068e-05
-2.51392056163522e-05
-4.75224755667759e-05
-1.28009316943385e-05
-2.8693644476395e-05
-1.45349130407908e-05
-3.2372787882659e-05
-2.73073798618269e-05
-1.58538789466461e-05
-3.6108004985206e-05
-2.56676518256968e-05
-4.33959299491722e-05
-1.39993401897292e-05
-2.60138051230936e-05
-2.83904802546751e-05
-2.86461303224397e-05
-2.19782386821913e-05
-4.25344768909165e-05
-2.52909467684573e-05
-6.20067106141778e-05
-2.19957625067804e-05
-1.67090025353155e-05
-3.48847463110514e-05
-2.13615617243858e-05
-3.01764732653646e-05
-5.30243338615051e-05
-2.76474688339548e-05
-1.60162756873147e-05
-7.86183554593144e-06
-1.97875913390465e-05
-4.01188911051836e-05
-5.33232117705581e-05
-4.27944582500869e-05
-3.18381510449911e-05
-4.21677197058038e-06
-3.32618721663943e-05
-4.73220402710041e-05
-3.63249021962636e-05
-2.50248921023534e-05
9.04359387466854e-06
5.85461276945278e-06
-1.00675594652625e-05
-1.9077653161242e-05
1.90540640064556e-05
-5.76426862016273e-05
-1.73132061244529e-05
-2.9194426036962e-05
-3.92845095205507e-05
-2.18194193887031e-05
-4.06892970998635e-05
-8.88291177833975e-06
-2.22410073585687e-05
-3.3406855927654e-05
-1.93476764764035e-05
-5.6377695412761e-05
5.25110065659941e-07
-5.25412288667539e-05
-2.15799088867229e-05
-2.45334432141832e-05
-1.71172076899456e-05
-6.4225593992943e-05
-3.40956313812993e-05
-2.29721030807387e-05
-1.40937866595627e-05
-6.9983476282411e-06
-1.74107123287433e-05
-3.34501373597124e-05
-1.56986360117094e-05
-3.82900176393145e-05
-5.70856604729055e-05
-4.08195372920527e-05
-7.96727068172362e-05
-1.75749564666108e-05
-5.12069996221832e-05
-4.84726657476791e-05
-3.11380382128941e-05
-5.30028794979951e-05
-4.98706113578119e-05
-2.70288329820909e-05
-2.4496843989842e-05
-2.07386907898018e-05
2.46437740977286e-07
-2.90531572641975e-05
-9.97582373124036e-06
-3.63008716866064e-05
-1.02063972869903e-05
-1.08459239640316e-05
-4.62448083275947e-05
-2.82679848858764e-05
-1.87942494544704e-05
-4.28828533402805e-05
-4.27114102473453e-05
-2.16407583628987e-05
-3.22340443266834e-05
-2.81166908740095e-05
-2.86646689812973e-05
-4.12148473856728e-05
-3.78956617086156e-05
-6.90583821096217e-06
-2.44845620716273e-05
-2.03398407421094e-05
-3.40452812410881e-05
-3.16076111808577e-05
-5.83844985812047e-05
-3.13423397979026e-05
-5.31359874672291e-05
-3.26967319169196e-05
-4.72330943937227e-05
-5.06929810545058e-08
-1.12609141431627e-05
-2.91092442830597e-05
-4.09156704734121e-05
-3.52661391051721e-05
-2.39479644334629e-05
-4.32312760399376e-05
-2.09542465357778e-05
-3.14836675892221e-05
1.23014651627097e-05
-1.96851708887333e-05
-2.51189847972004e-05
-1.524826744421e-05
-5.1002143393484e-05
-4.51475843870257e-05
-5.82523761432356e-05
-3.48538126800619e-05
-1.39349210866455e-05
-6.1534730389641e-05
-2.83278732693236e-05
5.12640824195669e-06
-2.82216325147027e-05
-1.16782164746465e-05
-3.96224163702621e-05
-4.99474894073321e-05
-3.98408316382593e-05
-2.83639271588037e-05
-9.68789436777041e-06
-1.36954646517814e-05
-9.94888019870567e-06
-2.26599611502792e-05
1.26958535100148e-05
-3.99222842488638e-05
-4.32560414592749e-05
-3.28268843105666e-05
-5.95382088756842e-05
-3.3341608324564e-05
-4.41773889302184e-06
-4.6386802028486e-08
-2.79189437655561e-05
-3.74758976163776e-05
-3.39255395144101e-05
-2.39801615013068e-05
-2.08546371772934e-05
-3.31165595722999e-05
-2.51236322147859e-05
3.9679348935588e-06
-4.5499271309254e-05
-2.1124714548527e-05
4.26726492383395e-07
-1.84340374826157e-05
-4.11991427074051e-05
-3.88672624416122e-05
-2.87738005887153e-05
-1.64656393043011e-05
-5.07286168303344e-05
-3.81285512720205e-05
-5.72820872741101e-05
-1.75788404334832e-06
-1.64336863375879e-05
-7.64789459274029e-06
-4.17333337962278e-05
-3.38548392622245e-05
1.13525908122892e-05
-3.40894935981776e-05
-2.70506369622676e-05
-4.69900546842256e-06
-3.08147309947013e-05
-4.12409271299289e-05
-2.10405320982388e-05
-2.35592329405238e-05
-3.59116761985273e-05
-3.81542395570968e-05
-3.17791947815001e-05
-4.20046456131852e-05
-1.24392921165469e-06
-3.92724820569845e-05
-1.34215669293797e-05
-5.97094605147116e-05
-5.16084636533157e-05
-5.81290990225566e-05
-1.4433828488801e-05
-1.91749022167652e-05
-6.34763017312034e-06
-3.38913896806145e-05
-2.05805260427353e-05
-1.5670891006007e-05
-1.66856820161867e-05
-3.03857882212962e-05
-1.43933062605163e-05
-2.50358376651224e-06
-2.41535133112371e-05
-4.78411296738893e-05
-3.56624178337303e-05
-6.08674664836765e-05
-2.32390037445086e-05
-3.52123390908347e-05
-3.01334771623057e-05
-4.05470604690384e-05
-4.86176762940338e-05
-5.18416785481218e-05
-4.8023171312404e-05
-3.04922250872213e-05
-3.63085039937228e-05
-1.8128437265782e-05
-4.61697472956482e-05
-1.58558100956125e-05
-8.84798796640722e-06
-4.49669777831967e-05
-4.05557045973871e-05
-2.21859252571606e-05
-5.22963217073236e-06
-2.98462833781307e-05
-4.42726420753768e-05
-6.53974967885131e-06
-2.74780857500076e-05
-5.45186642001831e-05
-8.53728125766625e-06
-5.83974300969771e-05
-2.1976642155864e-05
-1.08123587957021e-05
-1.18176500687417e-05
-4.03765428468728e-05
-4.27288104230288e-05
-4.20881570302767e-06
-2.50830361624098e-05
-4.7704624093609e-05
-1.77306965073118e-05
-3.67902124703928e-05
-2.04116527869004e-05
1.66276540634666e-06
-2.23037293338349e-05
-4.41578832597517e-05
-4.8160059708431e-05
-3.02698837317447e-05
-1.35449066179268e-05
-4.49208195932071e-05
-3.25791015881693e-05
-2.27589450140489e-05
-1.73335840976228e-05
-5.17742287090427e-05
-4.15770623451462e-05
-4.30611779847154e-05
-2.08085195434421e-05
-2.15713873046884e-05
-2.17904033486765e-05
-6.71566769507828e-05
-3.08882694780576e-05
-6.99576904528185e-06
-3.00333170734124e-05
8.86033583953718e-07
-3.06668214566262e-05
-3.39892240435924e-05
9.67919525511074e-06
-1.22002827430365e-05
-3.63810273897047e-05
-3.58886529502767e-05
-3.49674558530565e-05
-2.84806863731639e-05
-1.51556468698618e-05
-6.94209113424626e-05
-2.51942748817615e-05
-8.73608396423107e-06
-3.7833759783651e-05
-1.06928736054794e-05
-3.39767659179511e-06
-1.81948226726651e-05
1.44353464178037e-06
-4.06006803173263e-05
-2.99762412475769e-05
-2.68653361799951e-05
-3.02758320255394e-05
-3.15261575877787e-05
-9.2134127232665e-06
-1.71285870571076e-05
-2.32722184667608e-05
-2.54841421150415e-05
-4.00126062471312e-05
-4.40249656994009e-06
-2.0574670820712e-05
-1.7738646981689e-06
-4.14811488439667e-05
-2.11653068059254e-05
-4.1077398717457e-05
-3.77369971019165e-05
-1.85482907994435e-05
-3.08445856778191e-05
-9.22318423966274e-06
-4.87227572084391e-05
-5.06451924510023e-05
-1.73050325000482e-05
-3.03403708054322e-05
-1.46078443719071e-05
6.88517371694056e-06
-1.93009714103078e-05
-1.63406845274983e-05
-1.63050417442465e-05
-3.3984561496794e-05
-3.294491266767e-05
-4.09615474840799e-05
-1.17317883943014e-06
-4.82555855812651e-06
-3.79773641047127e-05
-3.49471051193305e-05
-3.55707791426639e-05
-5.20427579693523e-05
-2.66472379662387e-06
-4.81074749989489e-05
-3.29804123505372e-05
-3.67627661229992e-05
-4.04983680659199e-05
-1.03719211391386e-05
-3.14624159200043e-05
-5.65131952437852e-05
-2.50438313395825e-05
-5.59063701681491e-05
-3.07933296548608e-05
-3.12669052945192e-05
-1.95591077788785e-05
-1.44807024069493e-05
-4.90872724264496e-05
-2.88759064568016e-05
3.09264316135744e-06
5.56816880006125e-07
-2.50113135900771e-05
-1.36387210824795e-05
-2.33501936769592e-06
-3.28321676048687e-05
-1.9958649551312e-05
-2.75554120768172e-05
-3.84332389201199e-05
-4.90397310159846e-05
-3.99610470750541e-05
-3.40452996680079e-05
-2.70208941522663e-05
-2.3404315997396e-05
-2.59562755852917e-05
-2.39375738059033e-05
-8.25045333703385e-06
-1.21359926267611e-05
-3.76770079327849e-06
5.27711830748846e-06
-4.47626616888156e-05
-2.03852279216897e-05
-3.78954111157785e-05
-2.2223239181442e-05
-1.17660306966525e-05
-1.65780976751611e-05
-3.79493687659372e-05
-3.27242386386522e-05
-1.12209644888671e-05
-3.94451197329392e-05
-2.39755422026558e-05
-4.3747322622883e-05
-3.8728948485417e-05
-4.90499042109992e-06
-4.04425863904687e-05
-3.74669939425241e-05
-3.78610245524996e-05
-5.38671900849398e-05
-3.36808773640455e-05
-8.96126165661791e-06
-3.16217702078141e-05
-2.725470690221e-05
-2.90797832649766e-05
-3.17708530938865e-05
-5.34628138972897e-05
2.82142671258469e-06
-1.0457690115349e-05
-5.5078977665319e-05
-2.13204189271717e-05
-4.7505634802089e-05
-4.27119405125576e-05
8.54541983930462e-07
-3.96371203299351e-05
-3.93685432331207e-05
-1.57790350610294e-05
-4.86714473376614e-05
-1.85664390506837e-05
-3.40904324888437e-05
-3.56235991770977e-05
-5.1962872359027e-05
-3.56153660757232e-05
-3.73472161416587e-05
-4.18540849950407e-05
-4.0239117198085e-05
-5.79702635697442e-05
-2.69700298638003e-05
-2.98986454646005e-05
-4.85785755589315e-05
-3.40632403370994e-05
-4.63476997149575e-05
-4.55827860604967e-05
-1.83327126014542e-05
-3.14319200515965e-05
-4.01469382576044e-05
-3.14092480016486e-05
-3.78765713131005e-05
-1.12647004794297e-05
-3.32209448762034e-06
-4.89591973883496e-05
-4.90784909168797e-05
-3.58132580861209e-05
-2.25394606351558e-05
5.91717258403987e-06
-5.46742585172493e-05
-1.43686617376167e-05
-1.50107121951239e-05
6.65046794818784e-06
-3.52185552554594e-05
-2.12224756040125e-05
-2.71981167213974e-05
-1.26687614695972e-05
-2.53385046953286e-05
-5.26656107519047e-05
-1.1339300935758e-05
-2.17351119063021e-05
-1.05363866660085e-05
-3.52477133996123e-05
-3.62898565026492e-05
-1.87291400728853e-05
-2.49246028518314e-05
-3.73529320485842e-05
-1.48778351020283e-05
-3.92960018839553e-05
-2.38409220551259e-05
-4.35450167459549e-05
-4.11374436443967e-05
-2.42988439891869e-05
-6.4716604796201e-05
-3.04733026615265e-05
-2.34179103682153e-05
-4.77287821142342e-05
-3.92125558979596e-05
-3.89109430013942e-05
-4.31465723100154e-05
-6.04320233098207e-07
-5.70757389642326e-06
-3.44662813023232e-05
-2.48198929248036e-05
-3.05807898489711e-05
-4.13979558316183e-05
-4.4422203145523e-06
-5.70723495137538e-05
-2.6279678479744e-05
-1.37943379084276e-05
-3.32222801841618e-05
-5.79372473302482e-06
-1.50135021552701e-05
-4.00547331070318e-05
-4.87268322661864e-05
-4.81106094220207e-05
-4.08569606933916e-05
-4.12590047233434e-05
-1.39388990005173e-05
-3.19381617199487e-05
-4.53732501687141e-05
-1.91713897809109e-07
-2.10922963638282e-05
-2.4396188491393e-05
-3.62447180665999e-05
-3.66478026013613e-05
-7.82835771300007e-06
-4.55134421706903e-05
-1.209662629673e-05
-3.33203787402811e-05
-2.33535156177754e-05
-1.58009280940843e-05
-1.35936805962195e-05
-4.01467964766579e-05
-2.40917807739531e-05
-5.95889301155161e-05
-2.55181216685183e-05
-4.33130328601158e-05
-2.00267666035938e-05
-2.74044759589383e-05
