# Supplementary material for: Research on computational propagation and identification of mine microseismic signals based on deep learning
Source: PLoS One. 2025 Oct 22;20(10):e0334641. doi: 10.1371/journal.pone.0334641 (PMC12543183; doi:10.1371/journal.pone.0334641)
Supplement: S8 Data — (ZIP) [file pone.0334641.s008.zip › 000100900002821.xlsx_0.txt_24.txt.txt]

-2.01624717198289e-05
-1.0587055239574e-05
-1.13744847782945e-05
-2.44399283024923e-05
-4.17932404181908e-05
-2.88093652963556e-05
-2.10786348192552e-05
-2.79797789016064e-05
-2.3062356960193e-05
-3.66322150190912e-05
-1.76862992969736e-05
-1.37089266248054e-05
-2.72370421387079e-05
-1.58569404261168e-05
-1.19317207485963e-05
-3.461147072107e-05
-3.98894223157151e-05
-2.093906960984e-05
-1.78871060656417e-05
-9.4905072685909e-06
-6.80836462305634e-05
-3.56878973716215e-05
-2.74771608721463e-05
-3.09617174626506e-05
-3.2104579884775e-05
-5.26757340618363e-05
-1.66262779198301e-05
1.5541481670889e-06
2.58605728685629e-06
-6.59256747901421e-05
-1.68517138404353e-05
-4.48831338419945e-06
-6.04779677492328e-05
-2.36657083623061e-05
-9.94634889763031e-06
-2.27313855483445e-05
-1.90614146380944e-05
-7.30261383278625e-06
-5.43542896014369e-05
-1.59119171115771e-05
-5.15001468066989e-05
-4.58225567090301e-05
-3.67287159898217e-05
-2.53283894185093e-05
-1.90066556898212e-05
-4.81870999984748e-06
-3.79955277558784e-05
-2.88414533956514e-05
-5.12167580703295e-05
-1.05715283282841e-05
-1.88529148445038e-05
3.22988782462682e-06
-9.63464668858264e-06
-1.2972771541422e-05
-5.10143349018907e-05
-1.74613082109946e-05
-3.48541376523284e-05
1.18514420467197e-05
-3.02889252181637e-05
-2.74327690936777e-05
-3.42204146774724e-05
-3.87769674751699e-05
-2.69373593430693e-05
-1.93276779621122e-05
-4.77324738378704e-05
-3.26737122189691e-05
-4.86514657424964e-05
-2.55205648231468e-05
-1.37888541545514e-05
-2.81498014826027e-05
-4.66253348127227e-06
-5.94683954472842e-05
-3.55237866649079e-05
-3.87828354561311e-05
-1.47456930100036e-05
-2.06385706331643e-05
-1.32532211823358e-05
-1.10923682560529e-05
-1.6567964740361e-05
-5.1890932764238e-05
-4.87113982362201e-05
-1.87377464094471e-05
-4.15720129390555e-06
-3.3201156577083e-05
-2.27020525883097e-05
-7.72330181019381e-06
-3.60217912946527e-05
-2.54501996016499e-05
-3.11342706170432e-05
-3.74126819582956e-05
-3.8853058912687e-05
-3.28436324774056e-06
-3.41267538102576e-05
-2.47406501116459e-05
-2.7112614040324e-05
-5.90582430212475e-06
-4.26321988403884e-05
-9.67889996364479e-06
-2.82399061268686e-05
-1.72578632555653e-05
-2.19355236340701e-05
-1.32688038948469e-05
-3.81211713968734e-05
-2.40465472657266e-05
-2.94225895641044e-05
-2.58083494044199e-05
-3.69810443617143e-05
-4.52283324496447e-05
-5.49622854687527e-05
-2.53614088942423e-05
-4.37824489402835e-05
-2.5345863310226e-05
-2.59268929489968e-05
-2.37844451761278e-06
-4.65824883457916e-05
-1.04651426168668e-05
-2.03587615780486e-05
-3.05337476915669e-05
-4.0415583536789e-05
-3.92871105561081e-06
-5.14489716652474e-05
-2.66339481113085e-05
-2.54146614509946e-05
-3.22028650799142e-06
-1.45180353323014e-05
-3.04658324745224e-05
-1.73659269470873e-05
-3.35245657135413e-05
4.0247315252621e-06
-1.9924220976687e-05
-3.92602220937578e-06
-2.24992916965662e-05
-2.71992973275916e-05
-2.1749123690363e-05
-1.69025266196201e-05
-4.28112142807994e-05
-3.9326707695388e-05
-8.16111843125893e-06
-2.22084175025412e-05
-1.29523850928187e-05
-6.05070502017901e-06
-3.59473861793512e-05
-5.65361075702439e-06
-1.60855506271032e-05
-5.29446479958001e-05
-2.31475376306531e-05
-2.8137434054744e-05
-2.09188665919559e-05
-6.48342992532975e-05
-3.85835390916603e-06
-2.57791868456194e-05
-2.75821141541377e-05
-3.21896741437985e-05
-2.9095636796973e-05
-6.30661342262997e-05
9.16741712950574e-06
-3.82983199495229e-05
-6.26201345294418e-05
-1.42627472888316e-05
-3.55757228538869e-05
-1.83533071708882e-05
-1.4032108612614e-05
-1.47478740581554e-05
1.29368451223904e-05
-2.21635430577734e-05
-2.65149655766075e-05
-5.23058001980737e-05
-2.23546799232943e-05
-1.21926870272866e-05
-3.12025014185268e-05
-1.16049359843767e-05
-5.08269557884136e-05
-1.38785265141714e-05
-3.95689138662582e-05
-4.1203718117402e-05
-1.96176556375409e-05
-2.4257556219555e-05
-4.09015602200069e-07
-3.22889198508959e-05
-5.27232552529072e-05
-3.19843564748258e-05
-3.5795823395514e-05
-2.12284060603855e-05
-1.42937959106257e-05
-3.51202954461495e-05
-2.66697407665032e-05
-2.02220413142427e-05
-2.16230364741831e-05
-2.42642881105468e-05
-6.56680158734077e-05
-6.05511962028884e-06
-4.53224044431761e-05
-8.86135563881547e-06
-4.6711859729027e-05
-2.16773175571234e-05
-3.49085603729638e-05
-5.32597941463115e-05
-3.94006006804583e-05
-3.94317579270525e-05
-4.73269346523851e-05
-2.05118086474935e-05
-2.71736240250521e-05
-5.13008342129794e-06
-2.04161424493886e-05
-2.59209288823818e-05
-2.95505433195204e-05
-4.68659737292429e-05
-1.14495125926938e-05
-2.62458882266187e-05
-2.75151359103938e-05
-2.0898555685448e-05
-2.71649084857998e-05
-8.56946144185968e-06
4.69717309981652e-06
-1.87454975567545e-05
-2.28564819276239e-05
-2.56383760427603e-05
-3.87932664582213e-05
-3.92807395218437e-06
-2.85579063807222e-05
-2.70797509355156e-05
-1.82159662895343e-05
-3.01170644938685e-05
-3.06516218644109e-05
-2.21393057137566e-05
-4.1789061624799e-05
-3.50505986684514e-05
-1.48237865990475e-05
-4.34346121796669e-05
-1.81534029502269e-05
-4.61522550319972e-05
-2.04980951391549e-05
-7.6064745551061e-06
-4.33860354475535e-05
-1.07125675318763e-05
-3.7291878697799e-05
-2.73792147086396e-05
1.7206698376986e-05
-4.1638002962696e-05
-4.57614100467624e-05
-2.01485426515981e-05
-3.9912668979068e-05
-6.67032640157948e-05
-2.42374367424053e-05
-4.63197397883182e-05
-1.30335277997273e-05
-3.56961643257051e-05
-5.62271876765678e-05
-3.41762586771325e-05
-3.43411087357479e-05
-4.22418745009219e-05
-2.03881953504467e-05
-2.04449615124124e-05
-1.5771394938616e-05
-3.94947842365868e-06
-4.56583619966058e-05
-4.41818542138808e-05
-2.09497187950562e-06
-2.3362463053551e-05
-2.96860908965741e-05
-3.44523651438488e-05
-1.29229463298545e-05
-9.45117105569351e-06
-3.40973924186459e-05
-4.31676444697332e-05
-1.55756634467228e-05
-1.8236765212307e-05
-3.24319725918613e-05
-3.83598910947587e-05
-2.71294221319343e-05
-4.84239051123625e-06
-3.8369657226614e-05
-4.04184192362716e-05
-7.60515033708159e-06
-3.78667480300787e-05
-6.2344945050833e-06
-1.50822837966882e-05
-2.17245994337046e-05
-2.36745110465194e-05
-2.87734389533439e-05
-2.92371238859657e-05
6.88297924092746e-06
-9.45595366133419e-06
-1.52528544284349e-05
-4.52695515750119e-05
-5.26727912423754e-06
-8.39199833201889e-06
-3.78563966289791e-05
-2.81489831738551e-05
-1.13790608391096e-05
-1.980574030999e-05
-8.030969278421e-06
-2.98444316253254e-05
-4.80443812904873e-05
-1.71729202363813e-05
-3.66866921567334e-05
-2.10345543229545e-05
-2.84506547806197e-05
-2.50896071906024e-05
-2.705050609794e-05
-1.62588514038654e-05
-2.89032535795385e-05
-2.80143111596391e-05
-4.1604342787724e-05
1.31002262973551e-05
-1.5202083491326e-05
-3.35129831233237e-05
-1.78786285273277e-05
-2.21769406165656e-05
-3.34218423730565e-05
-4.76782823923089e-05
-5.03758739521055e-05
-2.76855138264147e-05
-1.40896782746455e-05
-4.47995930174408e-05
-2.39035726086828e-05
-7.76493031610438e-06
1.40823957123158e-05
-2.48286309531567e-05
-3.24513773098578e-05
-4.23736006292558e-05
-1.64262414257915e-05
-2.60409007957497e-05
-5.31137017977868e-05
-6.71381467376208e-06
-3.24388912632723e-05
-2.12773474991872e-05
2.50146868245683e-05
-4.16314904514185e-05
-4.69601601234382e-05
-4.02199622102829e-05
-3.69007002405703e-05
-5.56990003353135e-05
2.80797336258234e-06
-1.7219818449007e-05
-4.62957377502378e-05
-4.3026459747353e-05
-1.15204676145806e-05
-3.73799351674704e-05
-2.39922873965559e-06
-2.40712926691434e-05
-6.43798698566326e-06
-4.16247623059174e-05
-2.27151290325337e-05
-1.81193423221899e-05
-3.04901013268415e-05
-2.73292945408052e-05
-5.23978214976699e-05
-3.14672406072637e-05
-1.7950768512304e-05
-1.99769220331279e-05
-1.5614320716326e-05
-4.44264338047443e-05
-2.25476502073935e-05
-3.67364668096312e-06
-3.31851445278202e-05
9.73687593499873e-06
-2.11173885224209e-05
-2.6744886352322e-05
-2.40552820802027e-05
-2.70344674639059e-06
-1.68257589233857e-05
-4.04506709469424e-05
-2.89817026715396e-05
-7.54454084938463e-06
-3.39178224719602e-05
-4.18800132576455e-05
-4.05601649328477e-06
-4.16946338588512e-05
-2.08267954819986e-05
-1.53987174908309e-05
-2.46134938829139e-05
-4.17038809842258e-05
5.50258824479227e-06
-4.95501378632531e-05
-4.67644316985332e-05
-2.75187379386093e-05
-4.6825974359757e-05
-7.81050659819757e-06
-1.94400072774779e-05
-2.05660947386024e-05
-3.34131371178967e-05
-7.08815968484282e-06
-4.64649908955655e-05
-3.25491447313071e-05
-6.55844572602425e-05
-1.97777112987079e-06
-2.13484130440927e-06
-5.11725908365653e-05
-5.2518010596145e-06
-4.11146989298557e-05
-2.69392798666682e-05
-2.77444635354756e-05
-6.15973414400074e-05
-3.60673713596452e-05
-2.29352788741292e-05
-2.65077994855945e-05
-4.32257530259428e-05
-3.56688639355101e-05
-2.77675068727615e-05
-2.71072862784921e-05
-2.14438989939348e-05
-1.47660370043245e-05
-2.32599771372276e-05
-4.21602772114207e-05
-3.01074363160051e-05
-1.84250728419133e-05
-2.65288070474768e-05
-2.6954647724607e-05
-1.46762367615973e-05
-4.38889772142255e-05
-6.43744555189492e-05
-1.97884682390138e-05
-2.73695855627203e-05
-4.92470943859891e-05
3.65863838860926e-06
-2.12240953000604e-05
-9.07747742325956e-06
-3.47618126972634e-05
-4.17238530155066e-05
-8.97160624303724e-06
-4.42451805079183e-05
-1.44481867643305e-05
-2.69554638735336e-05
-2.53901254984886e-05
-3.74034018588308e-05
-8.14993222938824e-06
-3.79037381844661e-05
-3.94348578946098e-05
-1.3647111947228e-05
-2.90279949923143e-05
-1.79081320632011e-05
-4.0833891728904e-05
-5.24905163757746e-05
-2.54325264262908e-05
-4.45664419748106e-05
-4.35663545410922e-05
-4.51111899462082e-05
-2.68743693688733e-05
-2.41000768517163e-05
-1.22293434066807e-05
-4.56881166205537e-05
-1.37276131906844e-05
-2.86063652847569e-05
-1.59967672645261e-05
-2.82809232683398e-05
-5.16413307082063e-06
-5.25958886418404e-05
-2.9461060739161e-05
-1.25678924824942e-05
-3.95902688264533e-05
-3.5784563811666e-05
-3.94291755792612e-05
-2.58453092921378e-05
3.35955515084286e-06
9.30361775733718e-06
-5.16011364033019e-05
-4.96192033266662e-06
-2.60383171562503e-05
-6.08302475518655e-06
-3.98127261511526e-05
-4.33041866236043e-05
-6.01444297721405e-06
-2.4018095176275e-05
-2.41748402699836e-05
-8.76461304741617e-06
-6.98925345449058e-06
5.9310708484407e-06
-3.75440585637511e-05
5.02241585304777e-06
-1.9338544007584e-05
-5.09472826136478e-05
-2.3265376413335e-05
-4.62876224589061e-05
-1.65955920981639e-05
-3.52577205976887e-05
-2.71668684424627e-05
-3.10251228982308e-05
-7.0028325589236e-05
-6.03591976762235e-05
-4.47911703850091e-07
-5.9577027622567e-05
-5.91170748796914e-05
-2.71998609562501e-05
-3.78852288505965e-05
-1.12847269567226e-05
-1.22914836897934e-05
7.18317936285808e-07
-3.4059080794589e-05
-2.30695561970537e-06
-2.37796489176629e-05
-2.70773323841236e-05
-3.02128928871358e-05
-1.0151462882987e-05
-4.25821568554657e-05
-5.4598271160689e-05
-9.05752284238513e-07
-7.12406895384579e-05
-3.75340632070705e-05
2.17795473032855e-06
-2.37246067634771e-05
-2.91260986233262e-05
-6.28284750900847e-05
-6.9474702362461e-06
-1.95273226209318e-07
-3.55525296322911e-05
-1.28902932057086e-05
-2.24214753023723e-05
-3.42318730407318e-05
-2.43310773619078e-05
-2.70379858584025e-05
-1.3498952268763e-05
-3.80945337470034e-05
-2.13784647627412e-05
-8.15758241546658e-06
-7.06820210895971e-05
-3.95426616392687e-05
-2.36032931236653e-05
-5.77561497285491e-05
-3.08116087431388e-05
-4.38971556438372e-05
-3.33034369753507e-05
-2.86745666908015e-05
-2.67161954900497e-05
-1.9070831554597e-05
-2.62609415844907e-05
-1.48209012220134e-05
-2.51887537685176e-05
-5.8289009299522e-05
-4.65607418013444e-05
-3.69020615764951e-05
-1.77584642902177e-05
-7.22238820759549e-06
-2.9458661670473e-05
-4.02130719397003e-05
8.66289467258731e-07
-5.16912887905961e-05
-5.79056855334858e-05
-2.86793252740556e-05
-2.34268596446196e-06
-1.08104815127528e-05
-1.84328502268388e-05
-4.54829622886962e-05
-4.2975768739362e-05
-6.36655513809254e-06
-6.06385730841335e-06
-3.26353387253688e-05
-4.1176737642896e-05
-1.76339212843052e-05
-2.59762642375101e-05
-1.79356707822766e-05
-2.94591508990258e-05
-3.59211866334361e-05
-3.53941731216121e-05
-4.03052052266075e-06
-3.06508140223812e-05
-3.52738885425535e-06
-1.50055570041665e-05
-4.67278559106717e-05
-6.42720208813771e-05
-3.93745033296509e-05
-2.35882880066169e-05
-3.63633531737181e-05
-2.74107876607945e-05
-3.35027298166043e-05
-2.81766321580821e-06
-4.04363257541488e-05
-4.87874074452105e-06
-6.62085465973049e-05
-1.25294921210259e-05
-1.08887732064437e-05
-3.83764303183328e-05
-2.00788120545871e-05
-3.11370539599844e-05
-1.6206831218672e-05
-4.16270343203945e-05
2.31127675801882e-07
-4.91222453960828e-05
-1.74682055834227e-05
-3.1402422250598e-05
-4.31523105036596e-05
-8.01198927937875e-06
-1.34896490249972e-05
-2.92489410730428e-05
-4.82342686664072e-05
-7.9748131616856e-06
-2.92429243901569e-05
-5.72038746126997e-05
-4.05174013171911e-05
-3.50783382210702e-05
-4.5591263462664e-05
-5.46046650826356e-06
-2.7552309564311e-05
-9.97289345449292e-06
-3.38851912628763e-05
-2.32639608964228e-05
-9.06749443182766e-07
-1.61311230045804e-05
-1.09878014376294e-05
-4.54252466171945e-05
-3.7485750877072e-05
-2.25630845840016e-05
-3.21907231853191e-05
-4.34722414090421e-05
-3.23571123665649e-05
-3.78050968671677e-05
-5.53280120940602e-05
-2.88762532819349e-05
-5.62212660902633e-05
-2.29286702781321e-05
-3.44820810673338e-05
-3.15156529180765e-05
-2.14927686527344e-06
-3.90773118321018e-05
-6.44523010630201e-05
-2.20335475097583e-05
-2.28747610307033e-05
-3.22700707762312e-05
-3.16780134998821e-05
-5.04504145888988e-05
-5.950435643486e-06
-6.44999622027617e-06
-3.07108128332308e-05
-1.22984448500536e-05
-3.30259350640083e-05
-3.11171784035756e-05
1.04919119790745e-06
-1.02594965269526e-06
-5.45256715045744e-06
-1.60847617326721e-05
-1.75504784994362e-05
-4.15927494356748e-05
-5.10603380227271e-06
-4.29950134545123e-05
-1.57245592812974e-05
-1.82841588800241e-05
-2.08211402379106e-05
-5.24620867026145e-05
-2.77477364556e-05
-3.07347392576406e-05
-2.3736213609997e-05
-1.22247245763385e-05
-2.39567863963018e-05
-2.04190343291491e-05
-6.1023400410086e-05
-8.30941073846755e-06
-1.8352979326854e-05
-4.15155895990134e-05
-6.11095614589591e-06
-1.21273772738875e-05
-2.94970282791364e-05
-4.84375503404459e-05
-5.10509619167123e-05
-3.06567761227586e-05
-1.78569781723684e-05
-3.63042813727396e-05
-1.03949394389737e-05
-5.83005953691013e-05
-2.93155040519375e-05
-4.07900026828498e-05
-2.71386894775048e-05
-2.39978675552425e-05
-3.4644520963716e-05
-3.00268934776761e-05
-3.53496412321833e-05
-1.46881644103242e-05
-5.4477165438589e-05
-2.8308929370106e-05
-2.03910877888737e-05
-4.98901575900357e-05
-3.18682232106016e-05
-3.78687873572457e-05
-3.3633559215576e-05
-5.78203535700331e-05
-4.94219083620054e-05
-2.61449127879588e-05
-6.58196483747781e-05
-2.38625475078192e-05
-1.94742118435848e-05
-7.29471716282033e-06
-5.74334990910254e-05
-5.45208769525808e-05
-3.83625419479178e-05
-3.24812175871775e-05
-8.02105576665811e-06
-2.23308627912126e-05
-3.25448005933264e-05
-4.63729573880933e-05
-3.41486731593192e-05
-1.46843987885584e-05
-1.49614249146259e-09
-3.69675955347844e-05
-4.6756767427481e-05
-2.30044984335115e-05
-3.56801087493861e-05
-4.57677216041185e-05
-2.03563201491327e-05
-2.35007852474595e-05
-4.41981796903212e-05
-4.58250202409835e-05
-1.03569130778244e-05
-2.38596560267425e-05
-2.34205459374522e-05
-2.83934666973048e-05
-2.94681096109278e-05
-5.5320320240023e-05
-1.40641716721276e-05
-1.62444828391682e-05
-1.89765392682975e-05
-3.97592263788233e-05
-2.01124002896611e-05
-3.8881281715138e-05
-3.87155780192792e-05
-3.05194004787759e-05
-2.41763425210653e-05
-3.35310231995568e-05
-3.71741582371636e-06
-2.53252800593648e-05
-4.58919410125959e-05
-3.32934698329263e-05
-3.78988678143746e-05
-5.76348054220267e-05
-5.10759096255483e-05
-1.68081875262173e-05
-3.08933478732178e-05
-3.00728819047269e-05
-4.7734922669519e-05
-2.84692671385538e-05
-2.60021405714337e-05
-2.22533853601198e-05
-4.22049078611519e-05
-2.72270831079921e-05
-1.00650089263491e-05
-5.22959885505636e-05
-3.51231633368449e-05
-3.93476599094626e-05
-4.41111432066003e-05
-2.96527250309244e-05
-5.63943085945566e-05
-2.44249037270424e-05
-1.02517017165423e-05
-2.91428556646511e-05
-3.07274887876989e-05
-7.78904078238971e-06
-3.9699796074927e-05
-4.539877881084e-05
-4.41360191670548e-06
-2.93076577169749e-05
-2.2672389285247e-05
-3.56465673328451e-05
-1.5017118827681e-05
-3.45204544764916e-05
-2.09282262645599e-05
-2.45597632973562e-05
-4.57297612666089e-05
-2.23955775955881e-05
-2.52238666477307e-05
1.81282902116636e-05
-3.32406997207369e-05
-1.63060929556633e-05
-4.51073084203492e-05
-2.30174004096792e-05
-3.20697161928254e-05
-1.42321572175494e-05
-4.84201076787463e-05
-2.03351622599025e-05
-5.97949709123251e-06
-2.48928493521488e-05
-4.34778788629258e-05
-3.02286448485922e-05
-1.62178779847677e-05
-1.96403924869313e-05
-2.68328576797234e-05
-4.67838220572313e-05
-3.25012852742807e-05
-4.94357484553235e-05
-1.28802226835892e-05
-3.25280088550833e-05
-2.17874992452822e-05
-4.07061116052697e-05
-1.65540571800339e-05
-2.49545005383739e-05
-7.3501087026748e-06
-4.47494164562786e-05
-2.3838532564483e-05
-3.56787639075873e-05
-5.15100626676567e-05
-4.67108570541556e-05
-2.66486738669016e-05
-2.05359201127703e-05
-3.02067687256426e-05
6.814316946272e-06
-3.18853187138235e-05
-3.02119308180975e-05
-2.22429923303624e-05
-2.82475344867493e-05
-1.91264032795709e-05
-3.35349492188106e-05
-2.63717649856438e-05
-1.07582773099398e-05
-4.02544951527321e-05
-1.86350425739215e-05
-2.53890714660555e-05
3.93132268974447e-06
-1.72509898041579e-05
-7.49697819005978e-06
-3.00739819359803e-05
-1.44415849615019e-05
-2.00041793549783e-05
-2.84798948864094e-05
-3.41467410504547e-05
-1.421840773154e-05
-2.79003671979188e-05
-1.11228354793934e-06
-1.72421824959553e-05
-1.61389420279737e-05
-1.93638604459798e-05
-3.21587398438362e-05
5.32092981204043e-06
-5.04719776893752e-05
-2.2248153480467e-05
-2.26306941420937e-05
-1.75955444739698e-05
-3.96511624709458e-05
-2.94166031653701e-05
-5.79782810248922e-06
-6.63011165552401e-05
-3.81055526132166e-05
9.59979266661319e-06
-5.5939970997506e-05
-2.83937772788895e-05
-3.10511280669739e-05
-1.25217030207282e-05
-2.54491394986901e-05
-1.50075656883572e-05
-3.04303315916384e-05
-4.70572208729995e-05
-2.77721599106843e-05
-2.20883043175979e-05
-3.80952628235393e-05
-2.75024544147975e-05
-2.84676243428729e-05
-1.75623478663909e-05
-1.88954001282932e-05
-5.46896087011572e-05
-5.22880563987486e-05
-3.62118320960025e-05
-2.15736150035613e-06
-1.5390096590565e-05
-1.01510841657412e-05
-2.83606312599545e-05
-3.00032140126534e-05
-4.51262651685992e-05
-3.74850468367686e-05
-3.09983042712566e-05
-2.95134414941311e-05
-2.35265399055057e-05
-3.40689750976937e-05
-1.78959391471989e-05
-2.21117620061905e-05
-9.92501391992333e-06
-4.31631127842783e-05
-3.67249847362621e-05
-4.07173736772355e-05
-3.16359813969361e-05
-4.40998246249095e-05
-3.02543196187058e-05
-2.32738709796544e-05
-3.27573147675319e-05
-4.66976229137263e-05
-4.15481022014919e-05
-5.21401023264428e-06
-2.59714687859494e-05
-2.87435095753378e-05
-1.79087750185652e-05
-5.18003160737707e-05
-2.2756606981875e-05
-5.40306835874888e-05
-2.50404604833644e-05
6.61948017719451e-06
-7.43344324971463e-06
-5.15004029138065e-06
-6.34886196985462e-05
-1.23432888681914e-05
-3.42499482491467e-05
-4.02348739184636e-05
-2.88176733553345e-05
-4.04751742933669e-05
-6.63934701402084e-06
-5.46454830648429e-05
-1.40883114989073e-05
-7.05203240952709e-05
1.48217833313913e-05
-2.14214849637825e-05
-5.49647902912652e-05
-1.73841398895731e-05
-5.5718606790858e-05
-8.14852857355503e-05
-5.30294102040505e-05
-4.85914659611566e-05
-1.20378161387243e-05
-4.51856125526694e-05
-2.8621184484066e-05
-4.21376163099047e-05
-2.38559627702315e-05
-2.66986477366686e-05
-5.82068897859953e-05
-1.30648227766313e-05
-1.64427138801153e-05
-2.48292792780839e-05
-7.73415487614863e-06
-2.87932076123381e-05
-2.86295649135832e-05
-2.75116481360308e-05
-5.7330759405754e-05
-4.5266139992823e-05
-6.04502546375608e-05
-2.38678590364405e-05
-4.57778865994024e-05
-4.72367220795562e-05
-4.04555236226667e-05
-1.08365646401435e-05
-4.63525450324912e-05
-2.07636798673147e-05
-1.59718801704268e-06
-1.71648045653769e-05
-5.67717322160521e-05
-2.49497486129527e-05
-3.8146118972777e-05
-4.39876138642812e-05
-7.19792699928077e-05
-3.50131754157314e-05
-2.55653228494522e-05
-3.53317318286986e-05
-3.47257396316508e-05
-3.94753170432033e-05
-2.78621786566017e-05
-2.93674108569346e-06
-2.67808682886513e-05
-2.05563327178929e-05
1.14263683268726e-05
-4.14442704448838e-05
-3.15419226932842e-05
-3.33990668292083e-05
-6.26168930283275e-05
-1.32055930495829e-05
-3.5877378842936e-05
-3.82362654272731e-05
-2.93486435308789e-05
-2.82767717813956e-05
-3.04923865915547e-05
-1.12567710910073e-05
-6.75229300166136e-06
-4.19335516444058e-05
3.81315283849232e-06
-2.58685197794275e-05
-4.32742177540956e-05
1.33537224538726e-05
-1.36587108192436e-05
-1.05524540363159e-05
-2.34286276925414e-05
-1.82941060075801e-05
-5.95037709573077e-06
-6.48311202336355e-06
-3.52574841509612e-05
-2.10145944896563e-05
-7.88771193983038e-06
-2.35390196733292e-05
-5.67735921495088e-05
-1.41500379543207e-05
-6.39496551304027e-07
1.52965271246956e-05
-4.73567826193202e-05
-3.08190687486858e-05
-3.09807939503403e-05
-4.34002183811489e-05
-1.93400844981407e-05
-4.2586012807031e-05
-8.31437972027918e-06
-3.46941451753577e-05
-5.20133424165457e-06
-3.74047893975948e-05
-3.75563254490552e-05
-2.64114775078193e-05
-3.41876908256987e-05
-3.32994701277047e-05
-3.39751619499655e-05
-2.61501932937638e-05
-3.45668981678533e-05
-6.34300568329298e-05
-3.16207421843112e-05
-1.84098814257128e-05
-2.2156875218267e-05
-4.89027255886394e-05
-1.43622855104009e-05
-4.63196039353707e-05
-2.03854887758705e-05
-1.95592502864494e-05
-3.65904738149847e-05
-4.83869974127709e-05
-2.23129602216863e-05
-2.69776156548652e-05
-3.03154604500106e-05
-2.16850932277406e-05
-1.36646252974557e-05
-1.48649566041552e-05
-7.11055575408272e-05
-2.31922404642876e-05
-3.02236781902082e-05
-2.21876374188478e-05
-6.25346140919607e-05
-5.44102864381631e-05
-5.18276633016706e-05
-8.9735702205796e-06
-2.84000201074088e-05
-1.91300236083524e-05
-2.43729994871553e-05
-4.95636289839666e-05
-2.27410030200892e-05
-3.83444186959239e-05
-2.51592550254512e-05
-2.40755003462979e-06
-2.91996167341529e-05
-4.86243499032789e-05
-2.0246224734074e-05
-2.83774281158819e-05
-9.58216910760434e-07
-3.40206228336176e-05
-1.15855251712451e-05
-4.2290424480535e-05
-3.33907470607713e-05
-2.87321132244078e-06
-3.17659057149829e-05
-1.77793799016078e-05
-1.75297114580137e-05
-4.29073923952707e-05
-4.59262228549383e-05
-1.98757111101294e-05
-3.47376767699015e-05
-4.80713841166681e-05
-5.1994715558183e-05
-1.0428267013219e-05
-9.1684241187856e-06
-6.94862623983798e-06
-2.94295356618592e-05
-1.50953130612686e-05
-1.18813720328841e-05
-2.34237055703198e-05
-3.67725629367094e-05
-3.71934975793736e-05
-2.32945821432928e-05
-6.31468487385091e-05
-3.82882984522564e-05
-3.33996265125566e-05
-5.27441331352624e-05
-4.01564244157592e-05
-2.35349765017696e-05
-4.13119280602502e-05
-2.37349280525046e-05
-4.65161555883804e-05
-5.39237046820662e-05
-1.13410641192012e-05
-3.0064874143875e-05
-5.43889613402367e-05
-2.19807299908755e-05
-4.2845109965967e-05
-2.37097865781166e-05
-3.9995452001616e-05
-3.85451671882223e-05
-1.25225313466784e-05
-1.03088832229424e-05
-3.79186186695711e-05
-3.1362528526754e-05
-5.33004672187043e-05
2.65299259449636e-06
-5.82195597907757e-05
-2.10170674017013e-05
-4.35850252083047e-05
-1.72599218575567e-05
-1.25129018539948e-05
-2.15686454219568e-05
-2.52139182183299e-05
-5.35650827640002e-05
-5.24699331578199e-05
-1.22357122184942e-05
-4.46341658232664e-05
-5.00572913279762e-05
-4.13547866728813e-06
1.85829708555896e-06
-1.64784573529922e-05
-5.46112493459401e-05
-2.6556924108104e-05
-4.68137836589905e-05
-6.44064205623075e-05
-3.57315596617321e-05
-3.11341842912618e-05
-1.40587760744441e-06
-7.24605880705386e-05
-1.18022756800371e-05
-2.99724808132074e-05
-4.71080303208044e-05
-5.22863622684755e-05
-4.52765158408167e-05
-1.21676394197395e-05
-2.0217067191411e-05
-2.45070157373905e-05
-5.71878565011355e-05
-2.41937925184045e-05
-1.15889574937139e-05
-1.4366225051059e-05
-1.76937431238124e-05
-1.72847939470128e-05
-3.56841476455852e-05
-3.29429928358995e-05
-2.0810992956184e-05
-2.32587706563446e-05
-2.04702029848591e-05
-7.13532440305869e-07
-1.42825629979168e-05
-2.24905425832064e-05
-3.45733483274505e-05
-1.50302233855637e-05
-2.23917612419825e-05
-5.09640327076603e-05
-3.34732908040784e-05
-2.88352331438644e-05
-6.31855971895958e-06
-1.29208048535842e-05
-2.44659307288692e-05
-4.13552745462049e-05
-1.97379086194982e-05
-2.38980419226469e-05
-3.13009188643936e-05
-1.74867620095805e-05
-9.50339503953179e-07
-3.40199672031485e-05
-1.23091162514795e-05
4.31719352129182e-06
-1.39511814006603e-05
-2.92830357254607e-05
-1.17289422011558e-05
-2.93779536655309e-05
-3.05841506886674e-05
-2.39578391962403e-05
-2.08441539889002e-05
-9.25932921660786e-06
-3.47550812051083e-05
-1.54934201354375e-05
-4.59769496135988e-05
-4.05467011969668e-05
-1.55305389211396e-05
-5.53267188221368e-05
-3.7280345623275e-05
-4.45822555584594e-05
-4.26309010941717e-05
-2.86490947290187e-05
-3.72362532726612e-05
-3.50800288788583e-05
8.81649347519122e-07
-2.99538347628553e-05
-1.16685546311667e-06
-1.50342407235861e-05
-4.91376897394593e-05
-3.0194835181997e-05
-4.54032812264279e-05
-4.35389973630166e-05
-2.67246441621115e-05
-2.82836642037903e-05
-1.60901731230173e-05
-2.83996148636046e-05
-6.26707554162908e-05
-1.42864944949817e-05
-3.69313502567605e-05
-7.94878047004256e-06
-3.94522686566026e-05
-4.80136700155325e-05
2.07304357512225e-06
-4.96683794378669e-05
-1.82779609710756e-05
-3.3932695229249e-05
-5.37473196291336e-05
-4.45958229042648e-05
-2.82343335509358e-05
-3.37041861570963e-05
-4.11350689415251e-05
3.57381907551607e-06
-1.56731187180755e-05
-3.39885805168831e-05
-3.41220994045968e-05
-6.640530274252e-05
-3.09200127912567e-05
-4.83758864062902e-05
-4.58538901784618e-05
-2.82612902927849e-05
-1.06624285553463e-05
-3.8114982816772e-05
-4.21836336199587e-06
-2.47962688586746e-05
-4.64476946493007e-05
-4.85212899685162e-05
-1.51346149808021e-05
4.7904038914543e-06
-1.58007355117779e-05
-1.09344756714362e-05
-3.61270211318145e-05
-8.45211423595478e-07
-3.86416090028894e-05
-4.86356342305845e-05
-2.56697701607107e-05
-3.52382358806565e-05
-1.76599806495092e-05
-3.69131727639778e-06
-3.11879372424289e-05
-4.4884609171255e-05
-4.34589323265862e-05
-3.29473665116926e-05
-3.54002126200569e-05
-4.1860235583977e-05
-5.27937835130032e-05
9.21247546280163e-06
-2.65253428783967e-05
-1.44369317652688e-05
-4.1144686133493e-05
-4.3010724423818e-05
-9.78028267244186e-06
-3.67120279557596e-05
-2.79156377180282e-05
-2.07154069287374e-05
-1.87081784186955e-05
-6.49301622630091e-06
-2.36687196957204e-05
1.35667734466658e-05
-4.24126197272314e-05
-1.8837130044611e-05
-3.62291990525237e-05
3.28967392081375e-06
-7.09052863965001e-05
-1.32778331991719e-05
-2.10360746365878e-05
-2.2044909512164e-05
-2.06229668674861e-05
-5.60791223243153e-05
-2.21751114994832e-05
-5.35516400539068e-05
-4.04351173518397e-05
-2.31609338115679e-05
-1.59612784546455e-05
-1.73025173373428e-05
-1.05993810464365e-05
-4.22555522796357e-05
-2.02440985440663e-05
-3.59124209321136e-05
-2.63493282825444e-05
1.38776826750333e-05
-2.4047518583957e-05
-2.63377666306817e-05
-4.50203114758239e-05
-1.6534923038103e-05
2.85336629240751e-06
-4.53937609478818e-05
-1.13680447842121e-05
-3.82361286134456e-05
-1.80366608918602e-05
-2.88409823138859e-05
-3.38071955610407e-05
-3.60761614651055e-05
-7.90257985550052e-06
-4.23109022126818e-05
-4.69696254296008e-06
-4.45360452937713e-06
-4.60965155668279e-05
-6.79924003682646e-05
-3.73453933951226e-05
-2.42439026044563e-05
-2.69386474319979e-05
-3.49745064103533e-05
-2.3336638355788e-05
-2.71268224556492e-05
-1.35179698329738e-05
-8.79719282742294e-06
-4.63559137407621e-05
-5.93646681334276e-06
-2.33494184779547e-05
-4.88513928827515e-05
-2.06570562399226e-05
-4.02475071841477e-05
-8.63589045399681e-06
-4.5586606346112e-05
-2.08687073422565e-05
-2.92922911038501e-05
-3.14942412284718e-05
-3.25213857195362e-05
-2.02451081792863e-05
-2.26830631550648e-05
-2.37545308902509e-05
-3.63983237058391e-05
-3.98753649968822e-05
-2.31528732827436e-05
-3.28956759883806e-05
-2.50487704271594e-05
-3.85379034154289e-05
-4.02734184556808e-05
-3.81974338661081e-05
-5.42598013690657e-05
-4.34919196193113e-05
-4.81186815949964e-05
-4.20824582253852e-05
-7.06685939511441e-05
-6.24289714550106e-05
-3.70192668276399e-05
-2.78488807684128e-05
-8.41462391754681e-06
-3.36625128689647e-05
-5.415480857092e-05
-8.46709872135461e-07
-3.5260226074799e-06
-4.07009545179943e-05
-1.35788436782779e-05
-2.04375614513602e-05
-2.79803387097862e-05
-2.99674522920063e-05
-2.58481130031787e-05
-5.35876732841391e-05
-2.65832623194339e-05
-1.72801198536773e-05
-5.47558186920668e-05
-6.01317859720433e-05
-1.86233186480773e-05
-2.89182721602942e-05
-3.28804025723401e-05
-3.28492706005645e-05
-2.06436705355696e-05
-4.48777339144518e-05
-1.13742750436916e-05
-3.88594971145843e-05
-3.74716004832029e-05
-2.48701384561931e-05
-1.7149662261282e-05
-3.10934220492523e-05
-5.51609705537e-05
-4.80444026765647e-05
-4.48272824981564e-05
-2.32883224179469e-05
-1.45067046002791e-05
-1.90057864878702e-05
-1.27156844999736e-05
-9.3931126681143e-06
-1.22107913266092e-05
-6.82511996007964e-05
-3.89872702145543e-05
-3.2074567565999e-05
-6.18853524414654e-05
-3.20271710457275e-05
1.08779775669885e-05
-1.89114223815009e-05
-3.79318136998505e-05
-1.71762603120411e-05
-7.01661220294252e-07
-5.7494564087343e-05
-1.20529969355189e-05
-2.57392077017183e-05
-3.59678394833409e-05
-9.70618443018584e-08
-5.37023466727127e-05
-4.37658083847622e-05
-3.08319925140525e-05
-4.41219836157208e-05
1.85625560305766e-05
-3.08413111251259e-05
-1.97847218998487e-05
-3.82222900912303e-05
-4.70457116154682e-05
-2.40883584409848e-05
-2.31076851954716e-05
-4.65858903707701e-05
-2.52799934520673e-05
-2.26311148176846e-05
-2.09315046149434e-05
-4.3117983443161e-05
-3.0010021610511e-05
-1.796269144759e-05
-3.10292990113381e-05
-3.92308226759067e-05
-2.43309614621818e-05
-2.86778560624504e-05
-2.10724612623657e-05
-4.30441407763311e-05
-2.97228645993502e-05
-2.47844442945597e-05
1.99463408329031e-06
-1.22420169173683e-05
-3.51810690753568e-05
-3.46746397691888e-05
-1.25960660463197e-05
-9.53981624690077e-06
-4.81046088396529e-05
-2.1538679366113e-05
-1.39334052808768e-05
-3.3190273763755e-05
-1.71668303374186e-05
-1.14955905380027e-05
-5.18648914685006e-05
-3.1721151936695e-05
-4.32935552497702e-05
-4.26602782088754e-05
-4.17060774372568e-05
-4.31283674413482e-05
-2.67766111377204e-05
-2.31061642103511e-05
6.82308422567267e-06
-4.42642158204366e-05
-4.31545960809539e-05
-2.1436369825136e-05
-1.18625193348488e-05
-1.9882676894042e-05
-1.11993469186593e-05
-4.14696536640019e-05
-3.31023633423713e-05
-1.39446506986341e-05
-3.8585501270513e-05
-1.6821491615526e-05
-2.80024325492826e-05
-4.32714441352184e-05
-2.15009387214938e-05
-3.32825742991953e-05
-2.61989857887942e-05
-2.49303873932364e-05
5.46096216675209e-06
-4.58540539233794e-05
-8.73355860496393e-06
-1.92378439914343e-05
-2.05128553276211e-05
-1.74647413853129e-05
-3.18145242672496e-05
-1.68394350360067e-05
-3.54589334532083e-05
-3.79651959559134e-05
-3.10477967620617e-05
-7.61404148932964e-06
-4.53147660740779e-05
-2.44202003024108e-05
-4.42818214499463e-05
-3.72377770194475e-05
-1.92979927752381e-05
-3.33922765062066e-05
-3.40257781990544e-05
-1.2528523150142e-05
-1.98320748296499e-05
-2.48836769921037e-05
-3.57150610379817e-05
-5.99986323998376e-05
-1.10848681546948e-05
-4.0699336881275e-05
-1.26027124700536e-06
-6.90816287620853e-07
-3.59115159477152e-05
-3.96401951700585e-05
-4.67622986771348e-05
-5.42264953318067e-05
-1.2492933237676e-05
-7.86787531125532e-05
-3.67065836336847e-05
1.43861054851643e-05
-3.74777495172063e-05
-3.46956378655045e-05
-1.62234538234593e-05
-2.39197609480669e-05
-3.69759447815426e-05
-4.66922172174433e-05
-4.78057812733694e-05
-4.52393725091723e-05
-4.31448897965151e-05
-4.41854952508383e-05
-1.26626638529899e-05
-3.61634455868099e-05
-2.85577281541846e-05
-2.53241280009261e-05
-4.95440108864371e-05
-4.14085039880437e-05
-2.30605256534425e-05
-3.31016614100973e-05
-3.35357291175283e-05
1.03611942618722e-05
-9.45662027423798e-06
-7.60086129734608e-06
-2.56394188546871e-05
-4.04503299884018e-05
-2.78667935848578e-05
-3.59165810254146e-05
1.02564455377594e-06
-2.1864998210427e-05
-1.43064688382664e-05
-2.39130246867556e-05
-1.03808520593194e-05
-1.82557964681418e-05
-1.55566729471968e-05
-2.33678942361102e-05
-3.46813252060091e-05
-1.50606931720229e-05
-3.42750094236021e-05
-3.25805102412253e-05
-1.39112139209322e-05
-4.30268772939384e-05
-2.47792541384158e-05
-7.84038366535072e-06
-2.50595707101198e-05
-2.99060944364263e-05
-2.35310372750715e-05
-3.82414214425967e-05
6.80885235234837e-07
2.67770036495557e-06
-2.46346534057268e-05
-1.24763962074522e-05
-1.57050673977324e-05
-5.01600836833664e-05
-3.84697274754493e-05
-5.05701014403495e-05
-8.66668976360278e-08
-6.91497888684955e-05
-5.3554595578593e-05
-1.70731454244728e-05
-2.43619169108783e-05
-3.26154979066913e-05
-4.93016582993782e-05
-3.17924252105422e-05
-3.27364305695428e-05
-3.28548406539879e-05
-4.56995312514871e-05
-9.60456750067168e-06
-4.68582425340167e-05
-2.69127589032938e-05
-3.07551671951975e-05
-2.42972375503769e-05
-3.69790742771827e-05
-1.18814833373341e-05
-2.50242159159335e-05
-1.69802640895515e-05
-8.82403055163824e-06
-4.6026951641556e-05
-2.70247803885173e-05
-6.24622652937672e-05
-1.35121524141382e-05
-3.37152336234365e-05
-5.29922094142169e-05
-4.45251408885664e-06
-1.55069926444684e-05
-3.20513090959493e-05
-2.91931061023933e-05
7.45699968222048e-06
-2.56325462043779e-05
-2.58762194482683e-05
-1.59557743032004e-05
-2.95881659309354e-05
-2.10720513670377e-05
-7.8286444892364e-05
-3.21798811013705e-05
-3.68980190177868e-06
1.82727007880877e-06
-3.2157380430573e-05
-2.19399402392334e-05
-3.54487539603073e-05
-1.16041828358898e-05
-3.550832010194e-05
-3.90945108003456e-05
-3.37847915619348e-06
-1.95180782881659e-05
-3.32783353580422e-05
-4.37661063414455e-05
-3.9435136636419e-05
-5.46953216574072e-05
-3.76499358102775e-05
-3.12822995847014e-05
-2.86914173792304e-05
-8.53679658606751e-06
-3.42787782521012e-05
-1.37090332298097e-05
-3.42648783596305e-05
-2.36875672175335e-05
-1.63628398615351e-05
-2.86287592829062e-05
-3.35591566052616e-05
-1.83598029800876e-05
-1.87742989570885e-05
-4.6001142171742e-05
-1.57260878495631e-05
-1.69537856124897e-05
-2.18465518789243e-05
-2.728592875553e-05
-3.45412669155198e-05
-3.09487632586653e-05
-3.89658090443176e-05
-1.21359012343741e-05
-4.42468450840318e-05
-3.12830316902845e-05
-3.68528112110541e-05
-4.28897575625154e-05
-5.18693004591676e-05
-1.11686974876631e-05
-8.86773657299904e-07
-3.46589395481147e-05
-2.42895494372752e-05
-1.74918292149338e-05
-2.87032773862613e-05
-2.18439592560812e-05
-4.06271458702075e-05
-1.63185102163344e-05
-3.99995612942873e-05
4.64173516404368e-06
-3.85822738242003e-05
-2.06247567171156e-05
-5.80492389523862e-05
-2.77060957063943e-05
-3.25481462913262e-05
-3.51703472043439e-05
-5.18284070455567e-05
-4.14131897687267e-05
-5.85797389458113e-05
-1.89327043490983e-05
-3.53847302729184e-05
-2.86736747048935e-05
-4.61119056818051e-05
-3.04858599303681e-05
-3.32090053314755e-05
-3.37606470083807e-05
-3.48065722315079e-05
-1.33896925037092e-05
-1.97704374471539e-06
-3.63258891040756e-05
-4.84741826043654e-05
-4.47545080994756e-05
-2.25242611889021e-05
-2.26125812579135e-05
-3.4202245029587e-05
-4.56039125834262e-05
-2.77761716992464e-05
-2.57613597270802e-05
-6.25356078961528e-05
-2.73236651576673e-05
-5.20028862393135e-05
-7.56316468560987e-06
-3.65483827640364e-05
-5.47466337836869e-05
-5.04088964559859e-05
-5.11493563800172e-05
-1.08248927377208e-05
-4.65685166063666e-05
-3.47906396447068e-05
-3.67242859798826e-06
-2.48977695291266e-05
-2.70944107648391e-05
-2.65079040773299e-05
-3.55924714629542e-05
-4.94455233320612e-05
-3.50017514478969e-05
-3.17330733660322e-05
-3.47435643726706e-05
-4.47161642981474e-05
-4.18006701040154e-05
-2.53727137901044e-05
-7.33030127962681e-06
-2.92248547049205e-05
-3.45044096335638e-05
6.97510057749319e-07
-1.99715703383915e-05
-1.06174317130674e-05
-4.87988405883347e-05
-2.25317351832519e-05
-2.49302501066902e-05
-6.93347142854027e-06
-4.92954245135869e-05
-3.38709851536956e-05
-1.01471948808931e-05
-3.48675798596103e-05
-2.69680951966353e-05
-2.23169304829418e-05
-6.43150010669113e-06
-6.04841005822135e-05
-3.09783359052332e-05
-2.69733283222919e-05
-2.83416718974696e-05
-4.94909218377025e-05
-2.4873617676827e-05
-1.55243890347804e-05
-3.79722619233995e-05
-3.88252006218277e-05
2.38345680747445e-05
-5.28447125358178e-05
-3.95450254124995e-05
-2.77127993726767e-05
-2.51460617042556e-05
-2.96147707241706e-05
-8.40634628401747e-06
-4.42634606814605e-05
-3.94516499843577e-05
-2.18096061802089e-05
-5.38661610473047e-05
-2.19959659154503e-05
-6.95738184889088e-05
-2.12944724244051e-05
-1.76815861533676e-05
-3.00290692525005e-05
-5.4432278183772e-05
-2.96850488621997e-05
-2.46922432914329e-05
-8.11979129499153e-06
-2.39873477769968e-05
-1.50481331963193e-05
-3.00409724066671e-05
-2.85527324559638e-05
-1.13425251095357e-05
-4.43611809408052e-05
-1.90004649624922e-05
-4.73695474622883e-05
-4.08708845097974e-05
-1.6165696263899e-05
-2.95580150912026e-05
-3.20122681808671e-05
-9.57843071993459e-06
-1.63635999269394e-05
-4.83270575483571e-06
-4.39357853647233e-05
-4.34410345898385e-05
-1.88871026557315e-05
-1.81334997890868e-05
-2.06808497225593e-06
-4.22403571085973e-05
-3.32632759888799e-05
-1.75686121037534e-05
-5.3011902248685e-05
-1.63375251698201e-05
-4.37200969110276e-05
-1.613283889913e-05
-3.35137607809333e-05
1.49691612123112e-05
-3.69403641597336e-05
-3.6233110089812e-05
-5.28336178690392e-05
-2.96040077050782e-05
-2.1716893840924e-06
-2.21095861073684e-05
3.04086186634113e-06
-2.54039031116421e-05
-1.28643535920034e-05
-4.29695674778785e-05
-2.09953312056952e-05
-1.36055175447719e-05
-4.75460080547617e-05
-2.61964454111142e-05
-1.36351592655782e-05
-4.97042409616333e-06
-1.40414055312383e-05
-5.39821963460963e-05
-5.74487283253454e-05
-2.47285391445727e-05
-4.89931583010407e-05
-1.98368182138567e-05
-3.0557529942462e-05
-7.09425009241097e-05
-4.88781750077834e-05
-3.78827335993748e-05
-1.57307177612813e-05
-2.73702024526162e-05
-5.1348268391014e-05
-3.79833135795734e-05
-4.5100449325652e-06
3.98352797749306e-07
-3.38068501005501e-05
-1.86090714500661e-05
-1.31001678637419e-05
-2.43571565663366e-05
-3.13184849531955e-05
-5.0036087216646e-05
-1.2119454528124e-05
-3.53603868565142e-05
-2.08339734337218e-05
-8.40115366817361e-06
-2.07078429020306e-05
-3.15646575454852e-05
-2.21172844378829e-05
-4.79983811429104e-05
-3.72307072377583e-05
-4.4682354200444e-06
-1.74364095915951e-06
1.42935957837651e-06
-2.19965712751016e-05
-2.04363406318148e-05
-4.14830057585154e-05
-2.93285885283214e-05
-3.74453338930104e-05
-1.90659508692001e-05
-2.94152259967021e-05
-6.527053656633e-06
-3.58100052629141e-05
-3.70974262878323e-05
-3.27884736338351e-05
-9.81003382016608e-06
-2.68997703451835e-05
-1.97074908329314e-05
-2.67648628105706e-05
-4.96555048833921e-05
-5.14188210920962e-05
-2.87884740489594e-06
-3.75151782962398e-05
-3.25530903119173e-05
-3.61757806648915e-05
-3.73168175969659e-05
-3.85898618576329e-05
-1.41369594466254e-05
-1.9246844686033e-05
-2.85934805388882e-05
-2.47381343968951e-05
-3.69281109561587e-05
-5.07311957422029e-06
-1.69298021010274e-05
-4.34948724988354e-05
-1.39061468513478e-05
-2.17496370924622e-05
-1.53183750132602e-05
-2.85462536278115e-05
-2.48782373632394e-05
-1.79633395316607e-05
-2.18508015409397e-05
-3.95119963316072e-05
-2.08905855240434e-05
-5.68146052976927e-05
-1.08529376136003e-05
-4.69310839613943e-05
-5.58420741963021e-05
-5.94007413163341e-05
-4.71303259871946e-05
-1.40675144611981e-05
-1.80594967810604e-05
-2.89205412889028e-05
-2.3744904703777e-05
-2.80154406748088e-05
-3.04463715232687e-05
-3.12893212733078e-05
-3.88091061106324e-05
-1.76254146310138e-05
-3.9415083831567e-05
-2.15018331790317e-05
-3.01541569088047e-05
-7.83690819966027e-06
-6.85332324240952e-05
-5.35788585130275e-05
-1.82703996450528e-05
3.62998996533437e-06
-2.30053820787505e-05
-5.09763447284832e-05
-4.70111667383113e-05
-4.41468616915567e-05
-2.23215562819161e-05
-4.63699512428149e-05
-1.19111389134781e-05
-3.0465416158899e-05
-3.02109980380088e-05
-7.98190944106069e-06
-1.36223864953414e-05
-2.89217673086918e-05
-1.17720802079495e-05
-3.32152240335396e-05
-1.17177711911075e-05
-2.06044362114875e-05
-2.02116466858234e-05
-1.99054796048348e-05
-1.64282301589877e-05
-4.21907301622993e-05
-4.48287659451338e-05
-4.11488440631701e-05
-1.63031729169794e-05
-3.42021794529154e-05
-3.73867224738901e-05
1.92026954530108e-05
3.45677919733324e-06
-1.97423459361782e-05
-4.77975429842301e-05
-2.92256008581206e-05
-2.78479236874589e-05
-3.43452695074057e-05
-3.81325456875383e-05
-5.33333216218422e-05
-1.25661952214276e-05
-1.00910685330842e-05
-5.09428562104102e-05
-4.25086965027493e-05
-2.92796342494463e-05
-4.52105342919201e-05
-2.65015480086697e-05
-1.70600551500159e-05
-3.20903102585411e-05
5.09964068343361e-06
-1.1760926598875e-05
-3.92995989178508e-05
-1.82212781846904e-05
-2.69879708478344e-05
-6.48771577611629e-05
-2.96658203785611e-05
-3.06282880503203e-05
-1.65889502673311e-05
-5.01105910602727e-05
-5.44401047153995e-05
-1.65519843593882e-05
-2.09024525736583e-05
-3.16465463840374e-05
-3.08281116996358e-05
-2.02830130323258e-05
-2.49686503383682e-05
-2.77219857460386e-05
-3.66957540183368e-05
-2.60426532606689e-05
-1.83805160548021e-05
-4.3770135884906e-05
-1.71985866290868e-05
-1.32666022752919e-05
-2.37822950424059e-05
-2.02147829246828e-05
-2.73050841762699e-05
-6.2867170727475e-06
-1.48511868418028e-05
-4.03065598432278e-05
-4.93111112669908e-05
-1.81358961904573e-05
-3.70063869976021e-05
-2.95528256129853e-05
-9.40063775308525e-07
6.01109311501429e-06
-4.12545762217375e-05
6.10616164599878e-07
-4.9427992520151e-05
-4.08106249400306e-05
-3.00611318202009e-05
-2.83804683952887e-05
-1.53880855817361e-05
-2.60482620094212e-05
-4.91448751667146e-05
-4.28160650430463e-05
-4.03659409894715e-05
-3.77959908540108e-05
-1.74744989848022e-05
-1.9854067558782e-05
-1.49823111197053e-05
-3.65312635020808e-05
-2.21753228063852e-05
-3.61487244507341e-05
-4.76452538054303e-05
-4.19671744396941e-05
-3.31832022973648e-05
-4.09680335063337e-05
-4.58314989126097e-05
-1.66591877985111e-05
-2.37752120390451e-06
-2.68237504908704e-05
-4.66083951472609e-05
-4.90114367277784e-05
-3.37351356765046e-05
-3.77047514844792e-05
-4.81781357280162e-05
-3.87803113747647e-05
-8.88877386081727e-06
-5.09130704355745e-05
-4.10784172104424e-05
4.24659305507041e-07
-3.09145788465156e-05
-3.65157256398598e-06
-2.28292682414595e-05
-4.57398843264842e-05
-5.42768139195576e-05
-3.26696109552531e-05
-1.18165613019706e-05
-6.42644362143965e-05
-3.41857151654233e-05
-3.94147978353973e-05
-2.26794621037235e-05
-3.11454265706488e-05
-1.64880938009749e-05
-2.90243337286265e-05
-2.60352062352707e-05
-4.50766209177682e-05
-3.66899452648701e-05
-5.00492212070928e-05
-5.36077540309992e-05
-2.23538699565267e-05
-5.65870744461019e-06
-4.70187614979283e-05
-2.50665390399864e-05
-2.30229760087069e-05
-3.75790904508433e-05
-4.45348620605853e-05
-1.40943501252498e-05
-5.31804671962934e-05
-1.48954829914858e-05
-5.08979941091075e-05
-3.06002554937829e-05
-3.4102670094855e-05
-3.56327263364253e-05
-4.80325200748726e-05
-2.00926836672104e-05
-2.59185325669837e-05
-8.1981976647044e-06
-1.36276733036948e-05
-3.30301443246586e-05
-3.6434709853338e-05
-2.45619386938651e-06
-4.17894573069655e-05
-4.83981258019562e-05
-1.79279186739672e-05
-5.97606604824234e-05
-1.62132231695556e-05
-2.34708911959748e-05
-2.32852611504011e-05
-3.88605089692941e-05
-4.1101259432081e-05
-1.09362957828428e-05
-1.26628132440923e-05
-5.99817722522834e-05
-1.43339972026773e-05
-8.79132933198112e-06
-3.56485324605474e-05
-1.68837516142741e-05
4.96483208550959e-06
-3.73111351959497e-05
-1.1148604799757e-05
-8.36940683422835e-06
9.34644127279176e-06
-1.24327499840607e-05
-1.5782540793504e-05
-1.05148705848505e-05
-3.08421880476489e-05
-4.66255833346059e-05
-5.06296472380635e-05
-4.64608321854979e-05
-1.20279534414567e-05
-1.5698550112661e-05
-2.56185513620088e-05
-3.65906259006955e-05
-4.28471429869444e-05
-1.922773041877e-05
-4.1842495055969e-05
-2.81680375178242e-05
-1.94803450020029e-05
-3.10493529242244e-05
-1.15704230285999e-05
-3.63046905250088e-05
-6.81349750899121e-06
-2.00360025213232e-05
-4.68410889747726e-05
-3.50708034302538e-05
-5.62493786126286e-06
-4.81651609524921e-05
-4.59055307594537e-05
-3.40385148335056e-05
-2.40147518330643e-05
-4.11305397405114e-05
-2.30023344205319e-05
-5.95191099396499e-05
-3.15934366214325e-05
-4.71357933822117e-05
-4.42850173598153e-05
-8.45349804762832e-06
-1.0994593921182e-05
-4.36537040049941e-05
-3.74146508488756e-05
-1.51363554730264e-05
-4.12491825985843e-05
-4.16504952552149e-05
-4.34617604267e-05
-4.05130994313546e-05
-3.31312186634703e-05
-2.99920003727954e-05
-5.07423931094397e-05
-1.30783756669722e-05
-1.39384024410904e-05
-7.53936569533384e-06
-3.47585529186631e-05
-4.56240034105868e-05
-4.13020124176981e-05
-1.3441198668004e-05
-2.8847500085476e-05
-2.27078726761758e-05
-2.90355606717446e-05
-1.49157826998252e-05
-4.59813220039846e-05
-3.11217922065994e-05
-2.66682586166531e-05
-4.39044462002382e-05
-1.1553024517648e-05
-1.15106832368247e-05
-3.41983985885496e-05
-3.20152299355228e-05
-2.99866090167743e-05
-3.60155888899633e-06
-4.06798439555614e-05
-3.42049235224246e-05
-1.5713200778654e-05
-1.53066577518449e-05
-2.11062400273579e-05
-2.12146053000183e-05
-5.47411516296086e-05
-3.16192150150411e-05
-4.67135932730661e-05
-2.23177393551808e-05
-3.7194752860414e-05
-2.16382559442621e-05
-2.90149423699595e-05
-2.54267595486667e-05
-1.04208684121929e-05
-4.1960343540768e-05
-3.57508933426048e-05
-1.64712821599879e-05
-5.65141033962005e-05
-1.68928565759474e-05
-2.5388413270348e-05
-3.13542417648523e-05
-2.34482873960238e-05
-1.42987358530904e-06
-7.64465909091511e-06
-5.51283000973693e-05
-1.44283700842035e-05
-5.65854093544293e-05
-2.17288484751425e-05
-3.98608267412142e-05
-2.93413676803444e-05
-1.21869134963364e-05
-6.39568906309532e-05
-1.83155188779805e-05
-2.97601697986951e-05
-1.0882823737437e-05
-2.80404903177404e-05
-3.0470767135297e-05
1.1974237854007e-05
-7.00518731641829e-06
-6.86551481638752e-06
-1.34850550475748e-05
-1.5816074364472e-05
-8.29832464875993e-06
-1.33687872305032e-05
-1.79744581268339e-05
-1.0273688896218e-05
-1.94533388241093e-05
-1.1005571551157e-05
8.71273538397984e-06
-2.64396380417881e-05
-3.39134604981573e-05
-7.26864920364397e-06
-4.09605001074258e-05
-4.27254594045077e-06
-2.50763664166036e-05
-2.32152767432245e-05
-1.7212363655043e-05
-2.06480548880843e-05
-4.50327349853888e-05
-2.09681419890329e-05
-1.83521053275895e-05
-2.41465663626279e-05
-1.10735656499116e-05
-1.57351658504342e-05
-1.76746406254581e-05
-2.41856189521649e-05
-5.03990952992088e-05
-4.3406807838076e-05
-4.49089089455171e-05
-5.58746866597928e-06
-1.41970005495587e-05
-2.57269268006604e-05
-1.98057273184233e-05
-3.46003892625435e-05
-3.74946402085045e-05
-2.50347965710435e-05
-3.46266582881702e-05
-4.81507765503328e-05
-2.69495699607607e-05
-4.54277841726063e-05
-3.94359673984214e-05
-1.32645618970728e-05
-1.5512630243647e-05
-1.74630329656501e-05
-2.68016705506573e-05
-4.35699520194258e-05
-3.45178983330866e-05
-3.13919113991138e-05
-2.49388276820877e-05
-5.72336645592041e-05
-6.07019811335586e-05
-2.4677976290104e-05
-2.03992974709782e-05
-3.93213545551888e-05
-1.86034777186932e-05
-3.92674188750105e-05
-1.80864406694e-05
-2.89958856975428e-05
-4.50135172221089e-05
-2.46361380047999e-05
-3.42384182261442e-05
-3.86008360033946e-05
-3.16767571882865e-05
-2.35064529203605e-06
-2.96614311364988e-05
-3.9792947559045e-05
-1.4465549753927e-05
-3.59306755366538e-05
-3.44065593617189e-05
-1.70643644850675e-05
3.05673563921329e-06
-2.89882181735171e-05
-4.74451533227674e-07
-2.56965227383659e-05
-2.95411928825315e-05
-4.13067357219021e-05
-1.82907790863213e-05
-6.63825605286591e-06
-3.69104512516807e-05
-1.92859870808943e-05
-1.49608514198679e-05
-2.44306892205077e-05
-3.98945668302794e-05
-1.10038960755586e-05
-5.87582277564228e-05
-1.08961214956361e-06
-3.3967579035611e-05
-3.54200810115154e-05
-4.406725905702e-05
-2.62318189076462e-05
-2.76162742161006e-05
-2.08518252568903e-05
-2.22246775534861e-05
-2.28949921029741e-05
-2.68955858329733e-05
-3.29568024540388e-05
-9.73326670205859e-06
-1.82194245528413e-05
-5.76108755372524e-05
-9.61540538290743e-06
-1.32679225500806e-05
-1.41550543338028e-06
-5.63661054679298e-05
-3.3591684783257e-05
-3.46614226479355e-05
-5.30702055428707e-05
-3.68934780540192e-05
-4.03999488352975e-05
-3.82358793671097e-05
-4.59793385815502e-05
-4.39083810523744e-05
-3.00516003507846e-05
-3.49173587532332e-05
-4.86512319212811e-05
-9.52763594463481e-07
-3.39186495504733e-05
-2.36219753360166e-05
-3.83941668741191e-05
-3.07324216263709e-05
-8.09370873702596e-06
-4.2788481680614e-05
-5.30865955077461e-05
-3.35322798205916e-05
-2.16169375105394e-05
-1.63472517690862e-05
-3.66933434328459e-05
-3.33742463386102e-05
-6.10568458338839e-05
-3.76128027647085e-05
-3.73902480495312e-05
-2.81241753024331e-05
-1.52319328288239e-05
-2.05740316105417e-05
-1.18768482964608e-05
-3.72465734975434e-05
-4.00241337095906e-06
-1.532601518026e-05
-2.95981334912366e-05
-1.61220816962669e-05
-3.10337004745607e-05
-7.87523702237107e-06
-7.11743671356569e-05
-2.22892984970156e-05
-2.82797004444117e-05
-3.70662316170147e-05
-3.39201304031268e-05
-5.63979607220177e-05
-1.50564395337255e-05
-1.18662657574968e-05
-5.60776164929151e-05
-8.45754177696346e-06
-3.40703860459661e-05
-9.15206979140328e-06
-4.63734777557419e-06
-4.35866198483614e-05
-1.68556718924049e-05
-5.60271498195816e-05
-2.13337210062009e-05
-5.34403228600742e-05
-3.73385089802086e-05
-3.74950738742247e-05
-5.73438495645866e-05
-2.7845471577591e-06
-2.17248910288047e-05
-2.87034204324632e-05
-5.68987515608882e-05
-1.99285459970709e-05
-3.39764030240816e-05
-3.85103300221963e-05
-5.41739487879515e-05
-2.41404082176131e-05
-3.30472027270686e-05
-3.75992167278876e-05
-4.86380197206221e-05
-7.26334652379531e-06
-4.06727533372905e-05
-4.43141998142807e-05
-3.84260505632412e-05
-1.47261627107243e-05
-6.31859457495751e-06
-2.53955372861178e-05
7.51344464744204e-06
-2.3839515864316e-05
-2.97330139998332e-05
-1.71834211733204e-05
-3.6480049664816e-05
-2.97239481283842e-05
-7.341183791192e-05
-7.1070255621544e-06
-3.6649372194018e-05
-1.16757861146643e-05
-9.94771354203446e-06
-4.19404759196503e-05
3.97869281276684e-06
-2.36153879159441e-05
-3.52949391958291e-05
-2.1943400773486e-05
-3.40193622762312e-05
-1.22339660603563e-05
-4.9401162018694e-05
-3.16776260295013e-05
-3.08784779724736e-05
-5.16559144404881e-05
5.68303623024602e-06
-3.23830592873134e-05
-4.03633402461737e-05
-3.7782101954369e-05
-4.5120585455896e-05
-5.31161474670657e-06
-4.01585113021266e-06
-1.48493142600647e-05
-4.27538109763053e-05
-2.13551177121717e-05
-4.13723810376978e-05
-1.0595724100773e-05
-3.39819626498981e-05
-1.44942193058673e-05
-2.91262245022811e-05
-5.23558025214715e-05
-1.12504130956432e-05
-3.46086114606038e-05
-1.21605920669793e-05
-3.03934936427636e-05
-4.12920936554079e-05
-4.0789876434818e-05
-5.19798391132816e-05
-1.47857561740238e-05
-2.55369261918401e-05
-4.59887045529572e-05
-1.89592098830689e-05
-3.60044583537325e-05
-1.13806203042873e-05
-1.68802982792298e-05
-2.40111956560091e-05
-1.09733606777115e-05
4.91949104198167e-06
-3.64355091241651e-05
-6.28818659102793e-05
-5.59914176329576e-05
2.62187608808821e-05
-3.41358998497007e-05
-2.41019569903468e-05
1.08570969934031e-05
-3.40971979790348e-05
-2.3995986200285e-05
-2.11052431341061e-05
-2.66783061450781e-05
-3.99604330792904e-06
-2.651957146277e-05
-4.25216965242045e-05
-4.74908717762189e-05
-1.05522782627849e-05
-3.25973133185077e-05
-3.33313643567484e-05
-2.38930226955915e-05
-8.42239338277351e-06
-3.43752642156918e-05
-1.11531366289482e-05
-1.5427451367146e-05
-1.65955058431696e-05
-2.7838070223743e-05
-3.71902452322231e-05
-4.0257176486195e-05
1.49522162374406e-06
-1.62002556172998e-05
-4.09518559276589e-05
-1.72957578489614e-05
-2.77789337451e-05
-3.19362823723301e-05
-3.60232091893779e-05
-2.65770755020954e-05
-3.94214088664829e-05
-2.8161250068e-05
-4.48812801898819e-05
-3.47482321952105e-05
-1.78054742855732e-05
-3.76949984282749e-05
-3.19785221622291e-05
-2.1892657481745e-05
-3.53094981847394e-05
-6.91118422801462e-05
-9.15289250588358e-06
-1.90515219156709e-05
-1.06730072074063e-05
-2.28409877415878e-05
-4.4689214682976e-05
-2.65819731105117e-05
-2.81380593284844e-05
-3.68507072828958e-05
-4.88882726351254e-05
-4.73896727062464e-05
-3.38863490404909e-05
-3.76149241684637e-05
-1.63918984210289e-05
-5.28348650565669e-07
-1.65247421256097e-05
-2.28532898230929e-06
1.21779235209244e-05
-4.89465161458217e-06
-2.9314896264369e-05
9.58540971341769e-06
-5.48343726426096e-05
-3.22435201893736e-05
-1.84064708404028e-05
-1.8757474654288e-05
-1.69426939147693e-05
-7.27263873296367e-05
-1.1339470381955e-05
-3.17811283362561e-05
-2.43663556944923e-05
-5.70917617397272e-05
-4.06358050644931e-05
-2.9957245766127e-05
-3.53997141092155e-05
-2.73009835356665e-05
-4.5427356438556e-05
-2.13801449758281e-05
-4.53270190397996e-05
-4.43577643815903e-05
-2.42961172425079e-05
-2.70183217225602e-05
-1.47352239795915e-05
-3.31146854492581e-05
-2.63370771194355e-05
-3.79916278593984e-05
-3.70392414937954e-05
-1.66292981625086e-05
-1.14561010951969e-05
-5.02558273198187e-05
-2.99195559025284e-05
-4.35408116414767e-05
-2.44302486109647e-05
-3.08004859925974e-05
-2.57951253179693e-05
-4.62030428996258e-05
-4.7247935437308e-05
-3.17240043006756e-05
-3.67379071005609e-05
-5.17069346541491e-07
-3.18140277118403e-05
-4.60835940891779e-05
-2.00621316258793e-05
-5.58977022396949e-05
-1.7785994194845e-05
-4.12416455679283e-05
-2.43539590736708e-05
9.83388818513598e-06
-2.14541690811433e-05
1.2950076793458e-06
-3.48794064891942e-05
-2.6010489406701e-05
-3.17249568434116e-05
-5.01275977491887e-05
-4.13967182923374e-05
-5.2615619709242e-06
-4.28958562404561e-05
-2.67719513658904e-05
-2.54825244740086e-05
-3.31722062919268e-05
-2.85256386291984e-05
-2.45189940382531e-05
-3.54619742295063e-05
4.21298749026747e-06
-2.66012381497507e-05
5.45316776355945e-06
-2.61810754083167e-05
-1.97592867409825e-05
-3.68088385019269e-05
-1.92491044533184e-05
-2.50020560476593e-05
-4.0169740063257e-05
-3.34768151198518e-05
-1.95287760517028e-05
-3.38773925695654e-05
-5.54582938008927e-05
-9.69144338406015e-06
-1.5792554980525e-05
-1.06787091971653e-05
-2.62934487431066e-05
-3.30810906853535e-05
-2.63225537567662e-05
-1.08753518537234e-05
-2.57424769394176e-05
-2.44575338239017e-05
6.44088019407927e-06
-6.20345174830322e-05
-3.82697845055193e-05
-1.77010429739174e-05
-4.60159739285927e-05
-4.76529435307731e-05
-3.21623331426456e-05
-5.09336247192793e-05
-1.54826119139447e-05
-3.38051222700173e-05
-5.44936623936259e-05
-1.65472052180426e-05
-4.03659269452402e-05
-3.08280037483749e-05
-2.97531149238265e-05
2.1384511021794e-06
-2.72287497196783e-06
-5.95204339112483e-05
-1.47812806210942e-05
-3.64480144750781e-05
-5.45110701340129e-05
-4.5243933984486e-05
3.94233871889913e-06
-7.01474740543431e-06
-3.92040500519938e-05
-1.16835501292175e-05
-3.8101284529715e-05
-4.31266662476036e-06
-3.61741887542485e-06
-1.46865618174171e-05
-4.02672170702512e-05
-3.09483230249582e-05
-2.54859153815903e-05
2.48214716152114e-05
-5.77814239384679e-05
-3.15514035370385e-05
-1.2720549270698e-05
-1.72582060505345e-05
-4.50848644406138e-05
-2.14463643960111e-05
-3.5900587264219e-05
-4.1685054932776e-05
-3.69758661491958e-05
-2.92705222184867e-05
-2.4037790284902e-05
-3.96460323833077e-05
-4.49811565579963e-05
-4.88850428800305e-06
-3.33634325039759e-05
-3.97797315648587e-05
-5.10068461469127e-05
-1.60190677784278e-05
-5.11982285544934e-05
-2.30166168848959e-05
-1.90017196179929e-05
-2.76310168448175e-06
-1.44005085941848e-05
-3.57427472491246e-05
-2.44219574783932e-05
-3.46856411012694e-05
-3.19907035537108e-05
-5.4660189631611e-05
-4.06886190708163e-05
-7.20548494504976e-05
-3.3177192423357e-05
-3.85365461381464e-05
-2.89324399095311e-05
-1.53995033090887e-05
9.66565953322769e-06
-1.04988941529287e-05
-2.6295112345423e-05
-3.9068429628554e-05
-1.5241329320705e-05
-4.26180807115889e-05
-3.54738214661499e-05
-1.02394228183346e-05
-3.37214794898542e-05
-3.37330597272817e-05
-3.21826042878777e-05
-2.60326230936827e-05
-2.73044236059975e-05
-4.44567001425761e-05
-1.79568240006206e-05
-2.559773597876e-05
-3.78254314837866e-05
-9.49196227158027e-06
-1.70276967625327e-05
-3.13404345129074e-05
-1.72019818513009e-05
-3.66213819626731e-05
-2.2364866084208e-05
4.07115759247703e-06
-6.23317145717614e-05
9.36616520573989e-07
-2.12596230820447e-05
-2.03491532881458e-05
-5.51067658762174e-05
-6.25894033048149e-05
-1.98522654654127e-05
-3.42451644474864e-05
-3.64953249992511e-05
-3.93475351364242e-05
-4.11721854440294e-05
-4.40497633586444e-05
-4.11585346352179e-05
-4.73440040577485e-05
-4.30819869921744e-05
-4.83258741358107e-06
-4.01908115295721e-06
-4.18886258209035e-05
-5.96326434573813e-06
-1.43623940257704e-05
-2.22468601750603e-05
-8.6148271408278e-06
-2.54127991528943e-05
-2.572444643783e-05
-5.5311685328971e-05
-3.08637161559627e-05
-2.59299321034666e-05
-2.09797284990985e-05
-3.32110346776154e-05
-2.63403201820113e-05
-1.90123678892576e-05
-3.24664339861129e-05
-3.70466571324236e-05
-2.98762055660001e-05
-1.77745854765204e-05
-2.65590394695034e-05
-1.18776615702019e-05
-3.41391058251421e-05
-2.58677247960982e-05
-2.79343793015261e-05
-1.43566916899534e-05
-3.77414738920983e-05
-3.77707693083359e-06
-3.81227218962968e-05
-3.21195835302301e-05
-7.41868955834557e-06
-5.18285505561799e-06
-3.85373725784047e-05
-5.33346315596153e-05
-3.49050403358323e-05
-1.76321774439616e-05
-2.24473807264763e-05
-4.93748678689754e-05
-1.06481531239684e-05
4.04749420680042e-06
-5.31816808568908e-05
-3.14134794625679e-06
-1.24490451155469e-05
-4.84952452029097e-05
-2.00964802638691e-05
-2.77388263473789e-06
-4.39237621480874e-06
-2.92212249874394e-05
-3.33921338979911e-05
-1.58993877129819e-05
-6.63307916941434e-05
-3.78780981415871e-05
-4.532977531511e-05
-3.88886351656577e-05
-2.78460568502252e-05
-2.13041005342218e-05
-3.87471899106574e-05
-4.88609012041569e-05
-3.54225496408478e-05
-1.51726419275449e-05
-3.51637152976817e-05
-4.73675808738813e-05
-4.28289863005462e-05
-3.70150437412799e-05
-6.36131629617151e-05
-1.50937322193473e-06
-2.77915175520129e-05
-3.17710469012285e-05
-3.23944939173645e-06
-3.12043858611728e-05
-1.40709708105663e-05
-3.32891613040273e-05
-2.1820930318724e-05
-4.28814600644394e-05
-5.74780016516539e-05
-3.15778374767322e-05
-3.83775995002213e-05
-6.86771914286224e-05
-1.84946555701132e-05
-4.96092401207991e-05
-2.73285285720996e-05
-2.76850138742241e-05
-4.00937887676395e-05
-4.05932665583312e-05
-5.76092231272343e-05
-2.92913537942854e-05
-2.11627937881983e-05
-4.31858029698966e-05
-3.1700678587795e-05
-2.45315874593883e-05
-2.53927874046295e-05
-4.21781313170283e-05
-3.20859849420224e-05
-3.58106820047923e-05
-6.06748021546436e-05
-2.68076864316427e-05
-2.78373154465526e-05
-5.66710391719659e-05
-3.01997168384284e-05
-2.74061030034027e-05
-3.29742627071308e-05
1.15102064971637e-05
-3.43183286353114e-05
-2.53635035516467e-05
-5.04239326000928e-05
-1.12124192670098e-05
-2.73732627277258e-05
-1.33839986602404e-05
-4.13723293865285e-06
-6.60946979351388e-05
-3.68824926368169e-05
-8.03462541154347e-07
-3.63754176257654e-05
-5.10476287123373e-05
-4.11677862334698e-05
7.10490688060189e-06
-5.55456392863801e-05
-3.61681229530386e-05
-3.89429233447491e-05
-3.93103981213796e-05
-3.32405578490382e-05
2.45173783273449e-05
-1.64375682412624e-05
-1.96582354519139e-05
3.60349655978272e-06
-2.67791094750777e-05
-1.58557023002398e-05
-3.40821949430201e-05
-4.24824190742357e-05
-9.28658118149165e-06
-2.93104703783438e-05
-6.85373557211095e-05
-4.13359643831809e-05
-2.89789259672996e-06
-2.86489630894059e-05
-3.88706196202252e-05
-2.66107044815092e-05
-2.55978180236479e-05
-1.29710885717129e-05
-3.82467050577909e-05
-2.76663450147917e-05
-4.44783216485789e-05
2.20923363010486e-06
-4.1000620136905e-05
-1.46341211633512e-05
-1.96080565055198e-05
-4.39422552647033e-06
-1.92607657759284e-05
-4.16415082504663e-05
-1.79365451817642e-05
-9.2300648360979e-06
1.34538867550581e-06
-2.18630285552201e-05
-2.06801216597286e-05
-5.67098942169158e-05
-3.03257412465957e-05
-4.43030392336617e-05
-1.8505443671833e-05
-4.82305900863941e-05
-4.01245014427594e-05
-2.71207867575235e-05
-3.34592796069146e-05
1.41976942955915e-05
-4.6829566012532e-05
2.55256051529386e-06
-3.72940608154523e-06
-3.1778269378471e-05
-2.87012021971067e-05
-2.52122374856648e-05
-1.84085889311799e-05
-1.08426361296947e-05
-4.2693831362462e-05
-1.77249343279894e-05
-4.13931675685451e-06
-2.54547532670602e-05
-2.37547868404974e-05
-4.638484478778e-05
-6.5165996993105e-06
-3.46297514183899e-05
-2.35302345759548e-05
-1.68737365600756e-05
-2.49000259925645e-05
-3.08938934047773e-05
-1.23054161233679e-05
-3.54268748075446e-05
-4.15435859189134e-05
-9.58282472110903e-06
-3.7372374859521e-05
-5.16487030863138e-05
-2.26558271204772e-05
-1.50670593257058e-05
-2.22583967199092e-06
-4.52574851488995e-05
-7.79716489346579e-07
-1.81250428613472e-05
-5.02157066879598e-06
-4.72551815750498e-05
-7.55722705467454e-06
-3.32580799237828e-05
-2.76649435520324e-05
-2.19566144509425e-05
-1.09557628589026e-05
-2.64523049606971e-05
-3.82599268335531e-05
-1.8526631766036e-05
-8.80714607645885e-06
-5.0771806358763e-05
-9.66996224154742e-06
-4.33923907667557e-05
-4.86719293663051e-05
-3.79954762216869e-05
-3.04187361671686e-05
-1.97357773176595e-05
-2.42989524615215e-05
-3.55228049480735e-05
-4.36259156574656e-05
-1.17496055945871e-05
-4.58266786975631e-05
-3.67039045751003e-05
-5.46936606596488e-05
-4.03858240418027e-05
-5.7036009166154e-05
-3.51024021425665e-05
-1.85622424336173e-05
-3.42831414762445e-05
-8.16697322676919e-06
-1.48235880911372e-05
-5.36075454297904e-05
-2.46949542733114e-05
-8.87717958625597e-06
-3.5237852787978e-05
-2.06929530776933e-05
-3.08142120896883e-05
-5.14146782557031e-05
8.67474104499363e-06
-3.10662782468024e-05
-4.1910816742751e-05
-2.81779574167498e-05
-3.02478741726451e-05
-8.42054886136615e-06
-2.13763379708311e-05
-3.39775353877225e-05
-1.05014977499183e-05
-1.95594545454508e-05
-2.99899240830607e-05
-2.47041039226187e-05
-2.03989733166508e-05
-6.36853756470164e-05
-4.76856298781827e-05
-4.13552119717664e-05
-2.66238980727189e-06
-1.62026101314172e-05
-1.8877944924781e-05
-3.04943765653978e-05
-1.89501205282593e-05
-1.46138543672092e-05
-1.01021786199215e-05
-2.18508230253773e-05
-2.55217056343513e-05
-3.66897971949781e-05
-4.84870173764085e-05
-5.24635106191791e-05
-3.94478722029e-05
-5.3666739423568e-05
-5.51245601921649e-05
-4.537874888504e-06
-5.20154413731659e-06
-5.61437202813057e-05
-1.85927311673925e-05
-3.44505081440329e-05
-3.59033029202972e-05
-1.96721284038766e-05
-3.72586673944179e-05
-2.78493667273971e-05
-6.73652274553069e-05
-2.97403907674268e-05
-2.4273943085779e-05
-2.8328856730253e-05
-4.97593890008273e-05
-4.78177313440892e-05
-9.06629390480748e-06
-4.17531720248488e-05
-6.48649040301763e-06
-1.2232953028726e-05
-4.84943755606978e-05
-4.21723051902375e-05
-5.34256048200997e-05
-1.9140491048211e-05
-5.02541920890904e-05
-4.91584781679806e-05
-3.01393064722932e-05
-3.16101942481321e-05
-2.0004947528306e-05
-2.48982041285908e-05
-3.22251657796472e-05
-3.41150967548805e-05
-3.03801658121421e-05
-6.78578324979959e-06
-1.14551487087256e-05
-5.59656841867565e-05
-2.61170198346537e-05
3.14600633476548e-06
-4.24975584131951e-05
-7.74105170183747e-06
-3.16717099471892e-05
-4.71445333254676e-05
-3.03765886785157e-05
-2.32269838023662e-06
-3.7166515134461e-05
-4.51044435471631e-05
-3.0275800686201e-05
-2.72169729943541e-05
-4.97939983402709e-05
-9.03541492607434e-06
-7.46794401729769e-06
-2.99807360904026e-05
-3.72702965686588e-05
1.03643403038773e-05
-3.76085844459304e-05
-3.65107969068542e-05
-3.50844712352069e-05
-4.50216924641696e-05
-1.80252063001345e-05
4.02111029380054e-06
-3.81961304623802e-06
-4.62440029283333e-05
-3.75691665544483e-05
-2.84648462433338e-05
-3.29906957108373e-05
-2.4992619775554e-05
4.7003223753172e-06
-3.96033038713846e-05
-1.4654366749947e-05
-2.20763388365823e-05
-2.93022734008837e-05
-2.9210706989537e-05
-1.24993638149996e-05
7.6488648652249e-06
-2.21741900242682e-05
-2.77518884287375e-05
-1.11654727749322e-05
-4.07536134262927e-05
-5.4688857778799e-05
-5.88064856228825e-05
-2.99667811136145e-05
-3.9545693860325e-05
-1.14994515120259e-05
-3.77791481753174e-06
-3.27026474141368e-05
-1.29724382494347e-05
1.41487352696694e-05
-2.97365538459367e-05
-2.0863519932099e-05
-1.54323698314169e-05
-3.08493154014847e-05
-3.38419552606055e-05
-3.33777603822983e-05
-2.88985315876906e-05
-3.95008798568002e-05
-1.68436281388133e-05
-6.61313883703051e-06
-5.59753864719972e-05
-2.14776748283755e-05
-2.39371368201531e-05
-5.02834187120456e-05
-2.86689101536469e-05
-3.46946651627801e-05
-2.34905163798462e-05
-2.95106716187732e-05
-1.73450214201286e-05
1.16390188287102e-05
-2.51562670142078e-05
-4.18306503906358e-05
-3.32017860981015e-05
-1.41708355139181e-05
-3.8664326679943e-05
-2.60051251516109e-05
-1.70805665406594e-05
-8.52237987568409e-06
-3.86497019267584e-05
-1.59808459688929e-05
-1.6645715059014e-05
-2.05151853478113e-05
-2.29756539530729e-05
-1.37448463463063e-05
-2.66368028390908e-05
-1.29822310913354e-05
-3.50500311283287e-05
-2.51073008869101e-05
-2.82889708082975e-05
-3.88380941613032e-05
-3.22494049522363e-05
-4.37376651305692e-05
-7.30357607552449e-06
-3.08416681348789e-05
-4.47932623041597e-05
-3.08072468676723e-05
-5.05609491932551e-05
-4.11329501560585e-05
-5.10888937561578e-05
-2.88908925410045e-05
-3.25230197234986e-05
-2.17089882251683e-05
-4.2000375319386e-05
-1.41558477886014e-05
-4.26348527856073e-05
-1.96404281383446e-05
-2.80178377415688e-05
-3.39911217669818e-05
-2.9503019974928e-05
-4.07732427507829e-05
-2.2260637359376e-05
-2.86927863695248e-05
-2.71832297690954e-05
-4.50182025703682e-05
-5.19953574525863e-05
-2.74861698391237e-06
6.60979179741937e-06
-3.85029037967382e-05
-4.25525265084835e-07
-9.23285218791266e-06
-3.02480258728722e-05
-1.37502814461373e-05
-1.73666608849545e-05
6.94428223429903e-06
-2.37059436793879e-05
-1.1687349125381e-05
-3.22479980863096e-05
-5.04219795971633e-05
-2.80116367309028e-05
-3.07968874570548e-05
-2.3873242039424e-05
1.22582606976351e-05
-4.5087582823616e-05
-8.19273424104335e-05
-4.20779282486822e-05
-4.15567566390295e-05
-2.78314470267348e-05
-1.42052410781345e-05
-5.32886116861038e-05
-4.37238184539497e-05
-2.40307325002631e-05
-3.08994504251154e-05
-3.38189215214207e-05
-5.02361673801427e-05
-1.49343227191204e-05
-4.91514425276896e-05
-1.53338827847134e-05
-3.01353601872553e-05
-1.1136176907545e-05
-1.44692000384101e-05
-2.11612676539447e-05
-3.8846341677438e-05
-2.54112041566018e-05
-4.58630811806077e-05
-4.65185169955371e-05
-1.48826264129141e-06
-3.09042827090056e-05
-5.38623540579118e-05
-4.58784611275273e-05
-5.76653717621168e-06
-3.66260064130458e-05
-2.08367571450364e-05
-2.21626710210843e-05
-2.05043473142186e-05
-2.33213305911671e-05
-4.93703116869629e-05
-1.88218372985289e-05
-7.61167361187747e-06
-1.85683364296442e-05
-4.26536288998176e-05
-6.40795996066651e-05
-2.7837350997596e-05
-3.57898835079097e-05
-2.1173342015757e-05
-5.17831424021654e-05
-1.5505229051072e-05
-3.23296379281733e-05
-4.55051659004234e-05
-4.42617415954497e-05
-5.96718255890714e-05
-4.33183910889286e-05
-2.90158235591416e-05
-3.5296476813016e-05
8.33705178084993e-07
-1.19242066352964e-05
-2.04415871151621e-05
-1.4248260628391e-05
-5.25125328574113e-05
-3.67476639870443e-05
-3.11104200387691e-05
-5.13952084182327e-05
-1.13844176178323e-05
-3.5225921400262e-05
-3.98441447313504e-05
-7.28161553095714e-05
-3.77378072993096e-05
-5.38129326786808e-05
-7.35027359848429e-06
-1.94186386395589e-05
6.39733498091407e-06
-2.62651218915738e-05
-2.85342728546174e-05
-7.50057287691851e-06
-2.50320187776992e-05
-1.1976464054579e-05
-3.09750540760035e-05
-1.59377869858131e-05
-4.63008756942539e-05
-4.94281595943764e-05
-3.83182492789839e-05
-3.76471111106323e-05
-6.36388222774468e-05
-1.0776518524697e-05
-4.56850176471122e-05
-2.16428460537714e-05
-1.1470349272723e-05
-1.50200231580477e-05
-1.83102473320213e-05
-3.03812069586222e-05
-1.93133816259336e-05
-3.09501084109334e-05
-2.4803943747892e-05
-1.85080553865642e-05
-3.13031324571061e-05
-3.31570254910057e-05
-5.77520500386169e-05
-4.91944293320701e-05
-3.9032141530983e-05
-8.55320931222001e-07
-4.49108664362953e-05
-1.9451393521434e-05
-1.99160979076907e-05
-7.57929491351814e-06
-1.53352677914962e-05
-5.42772614062353e-05
-3.52200813954927e-05
-1.07556166007553e-06
-1.96751174904689e-05
-2.87006271130092e-05
-2.15411459960632e-05
-4.03785516520837e-05
-3.92337423658075e-05
-2.11353383646202e-05
-2.61413967889164e-05
-1.91428741699731e-05
-2.67310972558452e-05
-1.46240476638493e-05
-4.18271718742198e-05
-3.64245563725235e-05
-1.46265354646435e-06
-3.06397038393551e-05
-4.10681211831637e-05
-3.43948022379856e-05
-2.07995474201509e-05
-1.10139712913196e-05
4.49754315991797e-06
-3.7410162416904e-05
-4.61083629574649e-05
-3.38916992346292e-05
-4.06121480390346e-05
-2.40247001692313e-05
-4.60488269897254e-05
-5.7701344070014e-05
-4.57009025342415e-05
-8.04575294287153e-06
-3.35368508115008e-05
-3.5795434787515e-05
-4.23371558371672e-05
-1.70465975234541e-05
-2.32473739069956e-05
-2.64637951696737e-05
-4.34760766180941e-05
-7.33667578358731e-06
-4.35732956564654e-05
-3.07900631955631e-05
-2.70660531404627e-05
-1.94408320001948e-05
-3.50252589186774e-05
-2.17173120770596e-05
-2.55128168288674e-05
-3.86472721643694e-05
-1.36565276114855e-05
-2.8695931427505e-05
-4.55158230275868e-05
-2.39597369088567e-05
-3.92177879811846e-05
-3.92542317937749e-05
-3.84078481702324e-05
3.27984382372529e-06
-4.53705338987533e-06
-1.1011041322518e-05
-3.66121276913891e-05
-4.60936375926045e-05
-2.62095648015601e-05
-3.04651366437143e-05
-1.88196303605483e-05
-6.13653786334918e-05
-5.39587415907885e-05
-3.78981994914868e-05
-3.17432801489764e-05
-9.68736173614784e-06
8.88438622699096e-06
-5.47240238855986e-05
-2.27397115180001e-05
-3.26077543022672e-05
-4.69643031852771e-05
-2.66816452695158e-05
-3.70950094117007e-05
6.88427660293853e-06
-2.19826560023449e-05
-1.08019366099455e-06
1.34014231379472e-05
-4.40888041716807e-05
-5.0975643865544e-05
-5.47089349128116e-05
-1.38804633273422e-05
-2.37976726764751e-05
-4.79046659304404e-05
-3.28386536679605e-05
-5.01986358402206e-06
-6.86058902299556e-06
-1.87999834404139e-05
-4.3878805698953e-05
-2.62904722345878e-05
-1.74240549671511e-05
-4.45989078270211e-05
-2.69543812084289e-06
-1.09709463759724e-05
-1.05276052131054e-05
-1.907718086881e-05
-3.11814588619838e-05
-3.52968961626323e-05
-5.05026591235938e-05
-4.5431008349963e-05
-2.85335705989045e-05
-3.80800422761539e-05
-6.45689008817848e-05
-9.94563983060907e-06
-4.65312904337767e-05
-4.4096395490691e-05
-1.92345926357673e-05
-4.86940493891478e-05
-1.99389198842278e-05
-2.06502557119009e-05
-2.04240121707126e-05
-7.42508272861784e-06
-2.16243633923018e-05
-3.50687653813185e-05
-4.24116727743201e-05
-2.58704270295985e-05
-1.41575227139702e-05
-2.63626358356918e-05
-3.07773078858541e-05
-3.88172346696535e-05
-1.00768206614755e-05
-2.76083934368079e-05
-7.55881566730525e-06
-3.92997216163599e-05
-3.1010479375704e-05
-4.03879212992769e-05
-7.77876759992217e-06
-3.78787908945001e-05
-2.67774874539942e-05
-2.39003714622202e-05
-4.37482725181179e-05
-4.22416406984184e-05
-4.28462382537011e-05
-4.07622933196881e-05
-1.05853615477353e-05
-3.18415081385375e-05
3.70270843772352e-06
-2.31870825712419e-05
-4.22315206507394e-05
-2.26843421038493e-05
-4.517899653537e-05
-3.58035232628725e-05
-1.53795112567216e-05
-2.89958706540903e-05
-3.38052139837112e-05
-4.35630514977281e-05
-3.63980685614658e-05
-1.55436494442006e-05
-1.22501917201265e-05
-5.24682209117331e-05
-2.73481478666288e-05
-2.8409242608878e-05
-5.12713674027391e-05
-3.22767005162394e-05
-1.71302062453808e-05
-3.67378484128469e-05
-5.47617499387182e-05
-2.55984252719502e-05
-3.46972144980001e-05
-2.83943316355632e-06
-1.75991468063956e-05
-5.05741170313996e-05
-2.34125917521327e-05
-4.3993798165398e-05
-3.45790690011127e-06
-1.6330869492608e-05
-2.93271978140641e-05
-2.92762918606155e-05
-1.91640790971707e-05
-2.02012425848339e-05
-5.25385909931643e-06
-5.50375179366709e-05
-1.08851017942638e-05
-2.77990180186257e-05
-2.66294858820796e-05
-1.35877300528124e-05
-4.84202848504704e-05
-3.43253415352771e-05
-3.14108772520762e-05
-2.80815227688327e-05
-3.97844869989327e-05
-2.74280012936187e-05
-4.08797377964284e-06
-3.10935499721581e-05
-2.5012733869894e-05
-2.53541451340818e-05
-2.69541729360094e-05
-4.76745466373047e-05
-3.09520357855361e-05
-1.98001277932313e-05
-2.50059075309738e-05
-4.37846483877129e-05
-1.58707872486883e-05
-5.00357088821955e-05
-4.8967798277724e-05
1.30955624819475e-05
-2.50739105331835e-05
-3.83520356919627e-05
-5.6654893947197e-06
-1.29198760101552e-05
-4.27676141327082e-05
-1.11048076191646e-05
-2.43429158187117e-05
-1.97988120963855e-05
-1.73197245209608e-05
-2.78648996757447e-05
-3.85475228519309e-05
-2.77707682487666e-05
-3.23776020474152e-05
-1.79553434949001e-05
-2.34595537350305e-05
-1.91708749920254e-05
-5.95261851028884e-05
-3.33274082833247e-05
-4.58816420368226e-05
-5.1975822663076e-06
-4.13843273338816e-05
-5.81133346020295e-05
-1.23572932862127e-05
-1.06947472457789e-05
-2.90249911710125e-05
-2.07913092460554e-05
-2.30525750850289e-05
-3.13303617317725e-05
-4.78438479445141e-05
-2.43135088225826e-05
-4.96944400679238e-05
-2.08454227791272e-05
-2.26837160633196e-05
-6.79077404211081e-06
-4.11840944921958e-05
-4.44434232460158e-05
-4.97920335190321e-05
-2.71431567519438e-05
-3.47688064397381e-05
-4.07556573382405e-05
-1.88746835668398e-05
-1.64901286227974e-05
-2.78988852111184e-05
2.31631342059763e-05
-1.30068889367189e-05
-2.09905426220273e-05
-3.68317385774472e-05
-3.82446810905338e-05
-1.98759178395855e-05
-1.1624102469831e-06
-4.21640792901378e-05
-1.97199992437252e-05
-2.08030278565056e-05
-2.81585034189266e-05
2.90362298584439e-06
-6.20018332887132e-06
-2.48989629282923e-05
-5.82265156948015e-05
-2.50315860544649e-05
-1.9036984332827e-05
-2.41680518380454e-05
-2.53195565418542e-05
-4.2898488386404e-05
-1.90752207817339e-05
-1.65851129488692e-05
3.18166301898551e-06
-4.22398724487919e-05
-4.4988646752302e-05
-2.91545138885687e-05
-2.46607361669365e-05
-2.62690839202638e-05
-2.07784330410933e-05
-2.56365068441371e-05
-4.62355646336059e-05
-4.13963475963337e-05
-1.35461902771042e-05
-3.25064625523292e-05
1.95455767027502e-05
-5.30952933811123e-05
-4.70342121594075e-06
-1.55222763769852e-05
-2.66669805587724e-05
-1.1323461687649e-05
-2.94506382089336e-05
-4.62391535064774e-05
-3.70190585041942e-05
-1.47105934270792e-05
-3.57928674113969e-05
-6.1891127905188e-05
-2.35320003186867e-05
-2.64116114647514e-05
-3.77491039838361e-05
-4.36682866296069e-05
-3.12462882129187e-05
-3.83225104464461e-06
-2.7384827205107e-05
-2.87166952683202e-05
-3.79999569015795e-05
-3.44631089474144e-05
-4.04283625544454e-05
-2.83881828023733e-05
-5.91515174801686e-05
-3.50080025062361e-05
-5.11821969478348e-05
-8.24218264430969e-06
-8.33686302053359e-06
-2.18623424830407e-05
-2.87092527102416e-05
-3.16439009049443e-05
-3.70605895979412e-05
-4.32812360188077e-05
-3.22099939129588e-05
-2.56412818777933e-05
-4.55346836115325e-05
-2.40890112401632e-05
-3.72894218460724e-05
-1.37107705843676e-05
6.4873294327977e-08
-2.90109338510053e-05
-4.62308908819857e-05
-2.48682753894847e-05
-2.91667716310847e-05
-2.83700850843381e-05
-4.4667806269011e-06
-4.07689078428864e-05
-7.46435888405869e-05
-4.6895820791434e-05
-4.52147946910489e-05
-4.33452802164651e-05
-2.24540690400148e-05
-2.57775339315368e-05
-1.30864492482895e-05
-4.96808242922231e-05
-2.63703254721743e-05
-6.57325055396917e-05
-3.921972354363e-05
-3.029709792844e-05
-3.85852327039385e-05
-2.95412358897309e-05
-1.43352665427164e-05
-4.51414224329009e-05
-4.38760662350227e-05
-5.16173693564716e-05
-4.50139099636603e-05
-4.15892217819409e-05
-2.01165617796301e-06
-1.36191030429431e-05
-2.0525619053549e-05
-1.80794995472118e-05
-2.39677126876255e-05
-4.38661671183524e-05
-2.60625780916552e-05
2.89381679198591e-06
-4.00875112379154e-05
-3.68199575462112e-05
-2.40675149782216e-05
-3.51178719663006e-05
-1.97086462687638e-05
-4.45092106079619e-05
-4.06127111541272e-05
-3.84225520213051e-05
-2.6195841097344e-05
-2.51076056216604e-05
-6.36155062880809e-06
-2.91948359470283e-05
-4.63060457014512e-05
-3.24789799283766e-05
-2.05480841995696e-05
-2.59507603698857e-05
-2.60413716153462e-05
-4.33895203713506e-05
7.44184315381915e-06
-5.36465179282521e-05
-1.32430869237916e-05
-2.5964350174578e-05
-3.08776530775618e-05
-1.45154687622102e-06
-4.96795782895937e-05
-2.76452925164533e-06
-2.07683817885962e-05
-2.7902796699995e-05
-2.66020526133661e-05
-3.34487801956267e-05
-5.09543304950366e-05
-3.36175522595325e-05
-4.13713298620255e-05
-2.45879879580673e-05
-1.72720962500441e-05
-3.64699901938019e-05
-2.35642704108486e-05
-1.79281720190762e-05
-2.23275917713081e-05
-3.15521973281905e-05
-1.27100522593437e-05
-2.15783539674382e-05
-3.16292518668968e-05
-1.8277231971937e-05
-5.58957213557866e-05
-4.30131091937352e-05
-2.21920268859564e-07
-3.20438948567496e-05
-2.50920022166686e-05
-4.39728347011843e-05
-2.25298719087418e-05
-2.64435079225939e-05
-3.57193452394845e-05
-2.7952483708423e-05
-5.36593759544204e-05
-2.06008404453979e-05
-2.9338703405699e-05
-4.65386992102422e-05
-1.45544963936099e-05
-1.79295542745087e-05
-2.4982266711667e-05
-4.78718058486775e-05
-3.08013247621017e-05
-1.85794622696838e-05
-1.92031825397194e-05
-2.17458804489344e-05
2.42243366058956e-05
-6.61458712224575e-05
-2.64117462399547e-05
-2.22098895349735e-05
-4.88711121146511e-05
-4.63697265302083e-05
-7.44392515219815e-05
-2.58378098735135e-05
-5.27996891824576e-06
-3.56269154960616e-05
-2.76893009486364e-05
-3.52423244575819e-05
-3.34393594816087e-05
-5.6347477952631e-05
-4.16095572689313e-05
-1.60557424070111e-05
-3.02207248582827e-05
-3.10847429274774e-05
-3.06436870255318e-05
5.94821349767918e-06
9.2417152494253e-06
-2.15350749516311e-05
-3.00064923371028e-05
-6.80017506174404e-05
-4.86292004089217e-05
-2.88106323580475e-05
-4.0693989043186e-05
-3.90437507010944e-05
-5.08469014654989e-05
-1.63093503377349e-05
-1.41266446778202e-05
-3.27286694814536e-05
8.08675851030898e-06
-2.07628894888925e-05
-1.37998748033656e-05
-2.41841011833572e-05
-5.05635437956358e-05
-6.85335219395492e-06
-4.07575501259184e-05
-4.56987502315982e-05
-4.07343728627393e-05
-2.17257701388931e-05
-2.04913200899338e-05
9.37950167045489e-07
-2.40651583779243e-05
-1.92295648768616e-05
-3.88205926125547e-05
-5.24067395878715e-05
-2.92195328712314e-05
-3.59913848736375e-05
-1.12467804340064e-05
-2.70905096940651e-05
-9.93876634741937e-06
-2.36129322040027e-05
-1.8583810511295e-05
-3.51830098670241e-05
-2.16074400755266e-05
-3.21979667063657e-05
-1.05903469948287e-05
-2.91157187584011e-05
-5.76856651906918e-06
-3.7407313545641e-05
-1.42740891802353e-05
-4.98373564692826e-05
-3.58106933385888e-05
-3.61723583180166e-05
-5.26608496872477e-05
5.54618493076658e-06
-1.79756336093424e-05
-2.66016043524253e-05
-5.77971847552271e-05
-4.04490136563496e-05
-1.46328327783892e-05
-3.32475627489369e-05
-4.17022907058872e-05
-5.40060747533146e-05
-6.55925614717617e-07
-4.42270075770286e-05
-3.07040985445035e-05
-1.21383670492156e-05
-5.55138312568165e-05
-4.32327289318392e-05
-6.01130317279347e-05
-2.98532558076349e-05
-3.7406048535158e-05
-4.04421550478769e-05
-3.90825500683641e-05
-4.3085476792538e-05
-5.11707706565676e-05
-1.18193030281671e-05
-4.54998613435953e-05
-1.16972860304516e-05
2.85780307295188e-06
-3.27219463349731e-05
-1.29435880253595e-05
-4.06013313026272e-05
-2.54753686344262e-05
-7.15194575283973e-06
-6.93760838738067e-05
-1.55976482604851e-05
-3.53420949440099e-05
-4.66836895152235e-05
-4.78591456851239e-05
-6.1119344117e-06
-4.03331521248404e-05
-6.77435132676541e-06
-1.35497533186392e-05
-5.20627171448929e-05
-4.84278309926476e-05
-6.11734303936396e-06
-2.58777958052175e-05
-1.97138082495525e-05
-5.46220011177408e-05
-3.40508809444699e-05
-4.47830461186369e-05
-3.58652561342763e-05
-3.76799490306153e-05
-2.95840537913801e-05
-6.55839392665028e-05
-3.96296642777562e-05
9.499418429152e-07
-2.12449994648602e-05
-4.49369722274274e-05
-6.28312994055663e-05
-2.44985266875726e-05
-3.95360339690653e-05
-2.2486391731289e-05
-2.60833745999841e-05
-3.1873988376242e-05
-2.26597334136088e-05
-3.15260673710739e-05
-3.95894962872261e-05
1.07492689682654e-06
-3.6407313423815e-05
-2.2015845553973e-05
-5.35788703498661e-05
-3.10797755998021e-05
-1.81480354260352e-05
-1.4061692676432e-05
-3.08327502510426e-05
-1.7193205965625e-05
-4.26420555213919e-05
-3.43956552957241e-05
-7.4280574560775e-06
-1.51668137709495e-05
-9.97193786406244e-06
-3.19835534352333e-05
-1.17471460981717e-05
-4.26470003357757e-05
-4.67277767279222e-05
-3.88370414807538e-05
-2.00127076491333e-05
-1.06606926605308e-05
-3.55547144925611e-05
-5.52536409446095e-05
-4.11656463370027e-05
-3.62826993997053e-05
-3.84801187406259e-05
-5.80212285109906e-05
-2.79365367069862e-05
-4.57512405624328e-05
-3.94829804531052e-05
-4.41482744778187e-05
-4.35386177860621e-05
-3.42257861188934e-05
-1.69150708265337e-05
-1.28833152009986e-05
-1.96774987023405e-05
-3.11788669879496e-05
-2.44790973024058e-05
-3.4769875457602e-05
-1.52917370322763e-05
-2.68686858550438e-05
-6.11006818656397e-05
-4.61961579275643e-05
-9.76484049800091e-06
-3.39044521119027e-05
-1.62970534356843e-05
-1.62515380033365e-05
-2.56828343509474e-05
-1.87548035794677e-05
-1.14803592378944e-05
-2.9686481082033e-05
-2.62749072796954e-05
-1.33064326598046e-05
-3.69553661150942e-05
-5.80299880516626e-05
-3.36762695367972e-05
-2.85831782162535e-05
1.15142050363376e-05
-4.8114371332012e-05
-2.85391449892969e-05
-2.49771758839493e-05
-2.42953809641495e-05
-4.47121470289707e-05
-4.53625549646137e-05
-2.5633728833428e-05
-1.62485260512467e-05
-2.70837136826103e-06
-1.29510207939861e-05
-3.13550190054247e-05
-8.07190726948971e-06
-3.79235961469943e-05
-2.3960640993357e-05
-2.74382854554945e-05
-1.79961700741705e-05
-5.01272200710776e-05
-2.26476490425227e-05
-5.93047049852973e-05
-6.52211298590682e-05
-3.40020724326314e-05
-2.67126831959459e-05
-4.04713611118185e-05
-9.57659822122925e-07
-2.48938772618352e-05
-4.82611249548408e-05
-1.71416358027039e-05
-3.76641468529339e-05
-4.2961228738839e-05
-2.50208777253437e-05
-1.22243443960572e-05
-2.54929516873322e-05
-1.83262231575149e-05
-1.05973430026621e-05
-3.5333930866993e-05
-3.68072172667109e-05
-3.54787201118777e-05
-3.25120016455085e-05
-4.45947886211594e-06
-3.72334131588146e-05
-1.75678850990601e-05
-2.95171523107335e-05
-1.98514309154528e-05
-2.13486505108099e-06
-4.41102069157803e-05
-4.71153875425017e-05
-5.10139404254146e-05
-1.46492857550929e-05
5.652208735574e-06
-2.74044664938786e-05
-3.09005481160456e-05
1.18863675545202e-05
-5.29992860391291e-06
-2.73947066723586e-05
-2.51568364640772e-05
-2.9579278472617e-05
-1.92482299466431e-05
-3.38857777267755e-05
-3.89799277449046e-05
-4.75728445273325e-05
-5.22552289042858e-05
-1.29651386314389e-05
-3.92806479868729e-05
-5.11799199200807e-05
-1.11215106476972e-05
-2.86214476668215e-05
-1.81596006460172e-05
-4.48354010016979e-05
-2.40445934481974e-05
-4.4722291908845e-05
-5.40007479810773e-05
-1.97300389945942e-05
4.6476698920929e-06
-3.98142078417068e-05
-2.64244425421898e-05
-3.86710660723135e-05
4.11835368245707e-06
-5.11568681090273e-05
-4.96499089243975e-05
-2.06640186921058e-05
-2.31232745718962e-05
-1.50179175307328e-05
-3.87487436821059e-05
-6.01403608806553e-05
-2.23583299222826e-05
1.12534014922271e-05
-1.24579914380243e-05
-3.95438544596456e-06
-1.13707143932461e-05
-2.11925390000421e-05
-6.19920526056862e-06
-4.31184605408327e-05
-2.85607135579179e-05
-3.23305480690864e-05
-1.81540289733065e-05
-2.2946835266325e-05
-4.486998551267e-05
-1.81216857617846e-05
-4.11367236020608e-05
-3.40809506946597e-05
1.34610535501002e-06
-3.0986991270546e-05
-1.10085838503632e-05
-3.34366863152095e-05
-3.09122583558621e-05
-1.43865807582561e-05
-3.86558492611039e-05
-2.80668466880287e-05
-3.69083122622204e-05
-2.02965173894888e-05
-5.16962821838925e-05
-1.86008011799576e-05
-5.46063288461354e-05
-4.31792567110732e-05
-1.09164194712378e-05
-3.6734511766811e-05
4.3225511233447e-06
-5.81154884653688e-05
-1.67178577187829e-05
-8.09802931870537e-06
-3.70270148639855e-05
-3.03145382808099e-05
-4.53045091695625e-05
-2.53873419629388e-05
-3.91298624178912e-05
-3.38344582626988e-05
-4.51911822826793e-05
-3.03783968140103e-05
-1.9418972034515e-05
-1.86145338928292e-05
-3.51526542412576e-05
-3.77734195020719e-05
-2.27208191031063e-05
-9.53230287019551e-06
-4.07263438338733e-05
-2.35374300100062e-05
-3.8038230241125e-05
-2.8003464472199e-05
-4.31541599712239e-05
-7.43528140222147e-06
-3.50345405079875e-05
-3.10804814011173e-05
-2.92109047602794e-05
-6.35762308564708e-05
-1.46044921176258e-05
-5.3140114949323e-07
-3.58900553013191e-05
-2.94329624253291e-05
-1.86677613493256e-05
-3.37865159288004e-05
-3.75228041691646e-05
8.02563462771933e-06
-2.03801713498602e-05
-5.74928123840549e-05
-3.39997251595641e-05
-3.63231160812499e-05
-3.30987622872934e-05
-4.56213888113546e-05
-4.47198669458083e-05
-2.67954560215341e-05
-2.53498016482182e-05
-3.18467863324957e-05
-2.60308145918908e-05
-3.30067167163254e-05
-3.41503127664836e-05
-3.5862764353683e-05
-3.04555674010943e-05
-4.43983621222933e-05
-3.25057103992282e-05
1.03291538091593e-07
-4.58699053022212e-05
-3.63469602353213e-05
-2.6431094301703e-05
-1.64633534455469e-05
-3.26248605028491e-06
-6.00552012694394e-06
-5.02755074157885e-05
-2.48378919028463e-05
-5.00410071939644e-05
-3.29704515083e-05
-2.30227802037285e-05
-5.92823478249483e-05
-5.10337404085811e-05
-3.35316959553823e-05
1.0998744103612e-05
-2.67498923640449e-05
-1.58149660397408e-05
-5.55138926164517e-05
-6.43304671790469e-05
-1.67606507454858e-05
-1.5292629504875e-05
-4.66766980993563e-05
-5.40594895163994e-06
-5.03532195023137e-05
1.5458296122874e-05
-2.79508283991074e-05
-2.06778765120648e-05
-4.85697124414695e-05
-2.24548241731679e-05
-2.49593202053754e-05
-1.23696527916122e-05
-1.60051147075885e-05
-6.73273222875652e-06
2.31470569995779e-06
-1.91923438048789e-05
-2.32062369450038e-05
-3.15602210938622e-05
-4.96436580220727e-05
-2.98779919402135e-05
-5.25951949365748e-05
-2.38090828534729e-05
-7.5813319419874e-06
-3.92480530189845e-05
-1.60639156543886e-05
-3.55334607290046e-05
-7.59073169600414e-06
-5.45557438977961e-05
-3.66960673856636e-05
-2.14261507364817e-05
-3.60245038669582e-05
-4.91961902775697e-05
-3.61425249921025e-05
-2.77909468743013e-05
-2.30212758413954e-05
-3.42677840257603e-05
-2.94695387185704e-05
-5.19209905324801e-05
3.60014583929027e-06
-3.28766878242882e-05
-2.80166733552875e-05
-4.54237508244559e-05
-3.16866934061059e-05
-2.55266527543627e-05
-2.08480984409841e-05
-9.30514234678726e-06
-3.21621029497594e-05
-2.89628610385849e-05
-3.12211775650032e-05
1.16004747529677e-06
-2.22811559685554e-05
-2.79047915757281e-05
-4.5072348828682e-05
-3.80802958770642e-05
-3.33541457523528e-05
-2.56601367010786e-05
-2.55494259124716e-05
-3.20050175013219e-05
-2.83051286657665e-05
-1.78930138137043e-05
-2.78114567784006e-05
-4.94909917675084e-05
-2.55474802129857e-05
-4.68391757583587e-05
-8.15997286930072e-07
-3.06356949355901e-05
-1.24241581867906e-05
-5.63277533486906e-06
-2.79941502780137e-05
-2.57426376976406e-05
-3.70385904273336e-05
-3.64832829899468e-05
-6.91794783012105e-06
-4.12586746098159e-05
-3.7349699624581e-05
-4.53701810531405e-06
-3.43868614765196e-05
-1.83059107104177e-05
-3.35632231929258e-05
-2.22667889694057e-05
-3.41823580972197e-05
-4.08652955554924e-05
-2.33130881315135e-05
-2.573030610212e-05
-2.68439595024718e-05
-4.42775835697411e-05
-6.11256862521816e-05
-2.86487863910891e-05
-4.77761851407576e-05
-3.04133682130061e-05
-3.28375168109459e-05
-1.31553794578572e-05
-3.75390296607524e-05
-4.33825189300271e-05
-3.00125653941472e-06
-3.17207659405362e-05
-5.66246927269201e-05
-3.00418856665431e-05
-3.01901064394608e-05
-5.39707592236306e-07
-1.30460493299175e-05
-2.8040285094718e-05
-5.05731719740645e-05
-2.8802104974186e-05
-3.89065776228492e-05
-6.06175964607952e-05
-2.20743784540211e-05
-2.79265604865604e-05
-3.66191674039712e-05
5.59259776039984e-06
-4.74210940752077e-05
-1.90107733553816e-05
-3.37812759543524e-05
-3.49753793395046e-05
-3.00746511616278e-05
-2.28122635926614e-05
-4.84553657483319e-05
-2.87357957980472e-05
-1.11599319467144e-05
-1.56774050393649e-05
-1.92335694294521e-05
-3.60193835789126e-05
-4.19073400588521e-05
-2.28844995147021e-05
-7.39395572422053e-05
-2.70783814244094e-05
-1.23995991415657e-05
-1.33316852195642e-05
-6.41460221661142e-05
-4.94278413419064e-05
-4.12003222527069e-05
-9.19908541465594e-06
-1.21165061744346e-05
-3.11878246183383e-05
-2.78485558802199e-05
-4.33689259778476e-05
-6.68572762896846e-05
-9.56540326434949e-06
-2.04444282930693e-05
-1.30108730536323e-05
-2.34686658859556e-05
-3.27918304724053e-05
-2.18699570732431e-05
-4.44208920931385e-05
-4.99168517806729e-05
-3.65797452627327e-06
-1.23946540755951e-05
-5.39591881110994e-05
-5.06230878553446e-05
-5.06632801200565e-05
-3.91966712914917e-05
-3.54509990830159e-05
-1.47891457998212e-05
-1.00890560714828e-05
-2.5231814268022e-05
-4.52651134196688e-05
-4.42524299106028e-05
-1.47983679329571e-05
-8.78494663582972e-06
-2.67174013122743e-05
-2.53587968309122e-05
-1.92640002244942e-06
-1.46571083478236e-05
3.35197886847162e-06
-1.12562160246159e-05
-4.90343646757106e-05
-3.05131198576724e-05
-4.49947726219335e-05
-6.21045990247089e-05
-1.17535841812789e-05
-1.57708624512279e-05
-3.5910074404467e-05
-5.16684077470168e-05
-3.8090750021131e-05
-4.29050766641023e-05
-1.84071805603596e-05
-6.47859986155144e-06
-8.15948401719921e-06
-1.96985083232124e-05
-2.88288540640828e-05
-1.80281191618037e-05
-1.50167824377137e-05
-2.65669035010121e-05
-4.09980165103132e-05
-3.60302549216344e-05
-1.80932940048715e-05
-1.11165902729162e-05
-6.29747544759334e-05
-4.06035505436196e-05
-2.45504231465175e-05
-2.50257062356656e-05
-1.19771701814782e-05
-2.94854464530356e-05
-5.08063343927396e-05
-1.95675334911332e-06
-2.54530645945359e-05
-5.4100953790356e-05
2.17774458519111e-06
-3.82926056044726e-05
-2.91113011284186e-05
-5.65032117444809e-05
-3.59392486333182e-05
-8.0096235462229e-06
-4.44964655550909e-05
-6.4309551685982e-05
-5.62916679820968e-05
-1.4287568492415e-05
-1.49356739351451e-05
-3.31766267991914e-05
-5.49893498457179e-05
-2.85213400674198e-05
-2.78970749045304e-05
-7.88643757084461e-07
-4.20325085451114e-06
-3.80538480453815e-05
-3.7664612555998e-05
-3.08436676003373e-05
-7.36796748993808e-06
-5.48441440855915e-05
-1.24744936764389e-05
-3.97310963396801e-05
-1.58167803774068e-05
-3.37564948052898e-05
-9.13633563355354e-06
-2.70114935555983e-05
-5.08578176054258e-05
-1.52328992591645e-05
-3.64767948160852e-05
-5.3182629069664e-05
-2.24061463083134e-05
1.5316586137999e-06
-2.66085313024419e-05
-4.84810561685489e-05
-1.99652359180936e-05
-3.57358063973786e-05
-3.73148455806169e-05
-4.59704527657909e-05
-5.4089229334861e-05
-2.68220309812281e-05
-2.72328030013095e-05
-3.1193109551532e-05
-2.95299759536056e-05
-1.77833226922526e-05
-1.89675692788282e-05
-1.46904622412454e-05
-6.05679542097222e-05
-3.39831067330809e-05
-3.4613399933663e-05
-4.11367507247217e-05
-4.54361752271861e-05
-5.4642991218109e-05
-1.93215797200344e-05
-2.17112858403669e-05
-2.80624968508881e-05
3.18891594975095e-06
-4.40395081876771e-05
-2.41689358982897e-05
3.49315130376501e-06
-3.54575204688878e-05
-1.05391579982219e-05
-4.95053587899118e-05
-3.03925613802527e-05
-1.86770345132772e-05
-6.14908045865002e-06
-3.36781308004503e-05
-2.84468753845522e-05
-3.43278473060474e-05
-1.65015063693853e-05
-2.58951573674539e-06
-1.90751227947116e-05
-1.35021765825991e-05
-2.38208246467909e-05
-3.65761163770959e-05
-4.29337846931301e-05
-3.78711272301951e-05
-3.86979003880668e-05
-3.32509469858763e-05
-3.99074870994159e-05
-3.26280342164697e-05
-4.8098874659521e-06
-3.2473874466101e-05
-6.96666018281315e-05
-3.68085978263359e-05
-1.51813452977059e-05
-1.40303423599706e-05
-1.97296775900711e-05
-3.98213708899608e-05
-7.0464476046538e-05
-2.84881104330472e-05
-3.77272828133697e-05
-2.28081968121814e-05
-1.31941903647479e-05
-4.16500997531437e-05
-2.15665415736132e-05
-2.37145865032406e-05
-3.97614833014696e-05
-2.15745120037411e-05
-9.72227052899606e-06
-3.38912577162819e-05
-4.10511843895301e-05
-3.28312926684721e-06
-3.77311782003547e-05
-4.22768631851802e-05
5.87839626296478e-07
-7.57375970604972e-05
-2.99164793125791e-05
-2.38251389220029e-05
-1.59176693796696e-05
-6.9519181619619e-06
-8.86084710340293e-06
-3.78230297202351e-05
-3.47669597312133e-05
-3.48411653045346e-05
-1.41039013172252e-05
6.5423660460755e-07
-4.74519607633409e-05
-5.04035997728438e-06
-1.19886812416137e-05
-1.29251888042712e-05
-1.45865997252716e-05
-4.79735936975825e-06
-3.64393643657097e-05
-2.34891861551757e-05
-2.35341965315888e-05
-1.43593563803258e-05
-4.28146519875428e-05
-2.23664799494011e-05
-7.24193425269504e-06
-3.47065146577061e-05
-4.92534269644131e-05
1.51794903347063e-05
-3.1285192987979e-05
-4.72983456534689e-05
-1.75527375893568e-05
-8.99523545651394e-06
-3.98206121708924e-05
3.89960509134182e-06
-3.16924205041313e-05
-2.76243658626013e-05
8.83443564225792e-06
-4.21778975536343e-05
-5.68411848537341e-05
-3.14965911098877e-05
-3.23283076648907e-05
-3.81876046973423e-05
-4.54173348724283e-05
-1.87354778859989e-05
-1.88936670812089e-05
-3.39171730057318e-05
-6.49606580059609e-06
-1.16235140877646e-05
-3.18779360624664e-05
-1.2771498681242e-05
-1.73859845737105e-05
-4.02050898972102e-05
-3.5590661453705e-05
-3.6471369894613e-05
-4.72774579184165e-05
-1.16182457264732e-05
-4.27279937060418e-05
-4.22794972509258e-05
-3.22155026010174e-05
-9.37118113162779e-06
-4.6698456201466e-05
-9.2024249014321e-06
-3.28489836756e-05
-2.21952566289754e-05
-3.60990475039251e-05
-8.54286211264113e-06
-4.86909375003013e-05
-3.27058257535327e-05
-4.98577473941041e-05
-3.67487360000512e-05
1.37835618539553e-05
-3.04160498064652e-05
-3.13608036839797e-05
-1.50259039643748e-05
-2.28178790321759e-05
-2.46526008303617e-06
-4.10942838106777e-05
-9.22374960805392e-06
-1.73089823979854e-05
-3.51255036017906e-05
-3.75381157631493e-05
-1.1277025167526e-05
-1.52014963843305e-05
-2.60135261521548e-05
-5.64052397146138e-05
-5.83425658033089e-06
-2.05379644894842e-05
-3.44929051318419e-05
-3.31787290491201e-05
-4.83289824052505e-05
-2.07054521853875e-05
-3.64480120187237e-05
-3.15808439670445e-05
-4.8075580321975e-05
-2.66546537697888e-05
-3.20230938206255e-05
-1.64339707912855e-05
-3.5836053850048e-05
-3.46361066390006e-05
-4.81240970586546e-05
-1.01772082384777e-05
-3.40560718690441e-05
-2.06478141544452e-05
-2.66945518935102e-05
-4.95257396880826e-05
-4.76291256776229e-05
-4.18478147979828e-05
-1.06304456608613e-05
-2.6266153137012e-05
-2.80547829310529e-05
-2.31996096005819e-05
-2.19787334727707e-05
-5.28871786422781e-05
-2.03787467325218e-06
-3.50661484010777e-05
-4.12658327155968e-05
-4.30882293720082e-05
-5.29762976165189e-05
-3.75320029401658e-05
-3.0409302557007e-05
-3.39031812452505e-05
-7.9374596373819e-06
-3.47456625485903e-05
-3.78395696247626e-05
-3.326997895517e-06
-2.68446521436697e-05
-4.69002748954938e-05
-7.0703990944582e-05
-8.87379658362891e-06
-3.88983964787228e-05
-2.76094879931752e-05
-1.77593870536138e-05
-1.86660915083128e-05
-5.24715492555504e-05
-5.27776238190464e-05
-4.11241102392804e-05
-6.01922874570016e-06
-1.75047860670798e-05
-7.25122084060852e-06
-3.98867861421668e-05
-5.72727365578486e-05
-3.24664088803137e-05
-3.25359895879239e-05
-2.34682502665411e-05
-1.61583146031359e-05
-1.47645807341418e-05
-3.69123939953476e-06
-1.40601692151792e-05
-5.1682741530588e-05
-1.68648866164198e-05
-3.92709241236057e-06
-2.08169332926218e-05
-3.04950629798208e-05
-7.09605458923151e-05
-4.25539667423094e-05
-1.28442500061302e-05
-5.39949786179397e-05
-2.60057935637045e-05
-1.32100454373264e-05
-2.05442226607081e-05
-4.0349034104356e-05
-2.45344718657131e-05
-3.81306237063693e-05
-1.70866156821023e-05
-1.50353410997593e-05
-2.74774943743828e-05
-2.47585948131875e-05
-3.26223951008939e-05
-3.9043759448303e-05
-3.60582499737656e-05
-4.38591973750342e-05
-1.90131636415265e-05
-8.04822435922982e-06
-1.16569554576442e-05
-1.57557532050978e-05
-3.86561147201043e-06
-4.85892954622109e-05
-6.80739139085209e-06
-4.83323654684258e-05
-4.42368055688941e-05
-3.01259151027477e-05
-3.89448847756493e-05
-4.69490891975169e-05
-3.55792844367874e-05
-5.57403569735535e-05
-1.72824034683068e-05
-3.78939279734153e-05
-1.57369041118958e-05
-6.13160267111821e-06
-2.73060628153592e-05
-4.23015789096303e-05
-3.22074211938321e-05
-3.8647108574072e-05
-3.76001278989553e-05
-4.28870319041887e-05
-9.41204782235078e-06
-9.79024131332332e-06
-2.30583321605627e-05
-1.3775273716577e-05
-4.08886867189139e-05
-2.84664266789841e-05
-4.17048984604572e-05
-1.25948884191489e-05
-4.38564352790834e-05
-1.00951902363547e-05
-5.41906901763006e-05
-3.33488398064267e-05
-1.4540121017447e-05
-3.28112516395391e-05
-2.79727164231477e-05
-8.54107837922109e-05
-1.77302733581448e-05
-1.73186719408912e-05
-5.05377098337662e-05
-4.99360873518823e-05
-2.97339960828653e-05
-3.37234542187854e-05
-1.12446326277758e-05
-2.0351871841669e-05
-5.34284180377851e-05
-1.69165914965632e-05
-1.52773155603846e-05
-3.00158974528015e-05
-5.53901542960324e-05
-1.49786060151855e-05
-4.61196663262502e-05
-6.65404404681997e-06
-2.12811180288971e-05
-4.64778684696545e-05
-2.17405366080475e-05
-1.31971560984313e-05
-9.2911361399634e-06
-1.43167199116957e-05
-1.07313768629155e-05
-3.82152572664357e-05
-2.78826363412369e-05
-2.26042573288486e-05
6.32696295050186e-07
-2.95183419297812e-05
-5.35427031105821e-05
-3.3937385804429e-05
-2.9565757733245e-05
-3.88315305945886e-05
-2.26731290460361e-05
-2.24096585676102e-05
-5.03418924020795e-05
-1.10975654679469e-05
-8.88435071723338e-06
-1.23091229201668e-05
-2.44026214930004e-05
-3.27874010836491e-05
-4.55706759541747e-06
-3.12896279946628e-05
-7.94078110107647e-06
-2.72814336722333e-05
-3.54129664129636e-05
-3.89054124712735e-05
-4.67479750137483e-05
-9.2262030073368e-06
-2.1246336971251e-05
-1.57000925714109e-05
-1.393836935865e-05
-7.02703729573546e-05
-3.20668497456862e-05
-2.23390262396741e-05
-5.18287616659962e-05
-3.26635019451331e-05
-2.78124212361288e-05
-4.0337281893497e-05
-4.1679059096851e-05
-1.82939200166e-05
-1.92357685962314e-05
-3.07869813226247e-05
-1.49324062820015e-05
-5.17375062969489e-06
3.96003948295362e-06
-2.66471329664311e-05
-5.69716224971005e-05
-3.43737767137517e-05
-5.7357235273718e-06
-3.24219522244745e-06
-4.7124858658356e-05
-1.73683381623363e-05
-3.371222383006e-05
-2.42786217165763e-05
-1.20034788141454e-05
-3.04851548702836e-05
-1.59439789921765e-05
-4.21844296572562e-06
-1.5240777490491e-05
-6.49954767572936e-06
-6.20948588075882e-05
-3.69287534537043e-05
2.59491095442124e-06
-3.89028593594556e-05
-3.14775593299065e-05
-2.18469985495697e-05
-2.26798891495382e-05
-3.31360758659381e-05
5.52164830388973e-07
-4.18172072947333e-05
-2.70759220430341e-05
-6.94311770409488e-05
-1.52255680066258e-05
-1.78568078268003e-05
-3.30476696777981e-05
-1.87414445833826e-05
-1.31979103598422e-05
-2.0524703310498e-05
-1.11005913206676e-05
-4.41562384248523e-05
3.38259951337439e-06
-1.48610746438565e-05
-4.75206339120813e-05
-1.82486110784403e-05
-8.18307682689999e-06
-3.69947626372407e-05
-2.08936383481447e-05
-1.91450450628427e-05
3.80254658023105e-06
-5.77660787645031e-05
-1.34090809764344e-05
-4.3397138235088e-05
-3.15078682887157e-05
-3.1168007725502e-05
-5.02745801149506e-06
-3.44986383853533e-05
-3.14477716317571e-05
-3.03764919630989e-05
-4.85717150435087e-06
-3.66902880032691e-05
-1.62324905988486e-05
-3.9984967086218e-05
-4.41699679943128e-05
-4.81513567950447e-05
-3.7637135014413e-05
-1.07655499352202e-05
-1.68022400088614e-05
-2.4584856194605e-05
-3.66140103711905e-05
-6.75133450307811e-05
-3.7394995979395e-05
-1.78426796050032e-06
-2.51805050355221e-05
-5.07649570246447e-05
-2.7824093474641e-05
-3.05502297870037e-06
-3.48006310398996e-05
-4.12953071220344e-05
9.44508532155848e-07
-5.67057216750125e-05
-5.65765204941032e-05
-2.86465349853726e-05
-2.08394727179928e-05
-4.32823944621119e-06
-2.31827682928345e-05
-1.7405978995689e-05
-5.31030759761562e-05
-5.12193770701132e-05
-1.25278769583006e-05
-2.98377989310318e-05
1.2176673327755e-05
-4.7174764754067e-05
-3.16234951855087e-05
-4.97364154421203e-05
-1.73157222418249e-05
-3.10918117499366e-05
-5.15506984974339e-05
-4.0501648001992e-05
-1.85075323028988e-05
-2.60771830238704e-05
-2.29721648002103e-05
-3.17950868896011e-05
-4.03986541095785e-05
-4.05454469953066e-05
-4.3074104116869e-05
-1.22008386914319e-05
-4.61334758326376e-05
-3.43460556169342e-05
-5.90754027718054e-06
-3.37058267861072e-05
-1.64528708034148e-05
-3.70342238847779e-05
-1.39428855078612e-05
-1.17579587186761e-05
-3.69891270728119e-05
-3.20152578370379e-05
-1.14805322712081e-05
-2.08398535615082e-05
-2.88254167795321e-05
-4.5132255177329e-05
-2.41971027744726e-05
1.06805571074378e-05
-4.14630999812497e-05
-1.11031426287622e-05
1.2552658397901e-05
-3.03351074634243e-05
-2.32825724659928e-05
-5.64821413741768e-05
-2.07007265684145e-05
1.9350655161095e-06
-4.32956177935552e-05
-2.35594745834978e-05
-6.37729208865141e-06
-2.68204090621712e-05
-3.42877726712093e-05
-3.62654939844741e-05
-3.20887011941162e-05
-3.80851861899003e-05
-2.6561803371548e-05
-6.59124171591999e-05
-1.44650084346224e-05
-3.96678318947825e-05
-2.25277043396634e-05
-2.88272681504722e-06
-8.59428808934707e-06
4.02661504489569e-06
-2.09594693048101e-05
1.59957979214776e-06
-5.22177206117073e-05
-2.80399452851848e-05
-2.52048561737273e-05
5.74118690335966e-06
-2.73303696031561e-05
-2.78794626477522e-05
-1.15796111954364e-05
-3.69401009505007e-05
-3.22222341221417e-05
-1.49991532940681e-05
-2.44243054962482e-05
-1.3603310486456e-05
-2.77781095977121e-05
-1.19392398830776e-05
-5.73665694432581e-05
-4.84860488726531e-05
-5.1102303393813e-05
-2.48981912609274e-05
6.60359022370312e-06
-2.81382662866621e-05
-6.44023556746463e-05
-3.7779062554129e-06
-3.04619290406126e-05
-5.41639015694748e-05
-3.03898098502799e-05
-1.81073035464801e-05
-3.01369425313299e-05
-3.08473482503088e-05
-4.55091134745614e-05
-7.79824103697899e-06
-2.26814761312726e-05
1.75686507352659e-06
-2.48685951473865e-05
-3.62023673092998e-05
-1.49136560301969e-05
-4.290686459616e-06
-1.42318847801909e-05
-2.01058523482487e-05
-4.60286229731007e-05
-6.59938553473604e-06
-2.60563601404172e-05
-2.82961782011298e-05
-3.0924687490184e-05
-4.81437115914493e-05
-4.71871623806306e-05
-1.97414882662492e-05
-3.02509394590962e-05
-2.17382181344618e-05
-1.62354731218423e-05
-2.675977535491e-05
-2.57897628827087e-05
-3.53474367698909e-05
-2.13479225720277e-05
-2.43636712699399e-05
-4.21886724639192e-05
-4.16775570931798e-05
-2.95117988712516e-05
-2.94387619991845e-05
-3.3470739280202e-05
-4.2561772829936e-05
-6.28264101752151e-05
-2.497514880673e-05
-6.56253927336707e-05
-2.55306311982546e-05
-1.94359700206623e-05
-1.17395777394745e-05
-4.90860594890473e-05
-3.53742241791713e-05
-7.1983457892396e-06
-5.21588787073458e-05
-3.96147890661197e-05
-7.65623329102138e-06
-5.52235568003923e-06
-4.0797729043976e-05
-5.19937780144225e-06
-3.63542552335368e-05
-1.68259069890755e-05
-5.93514082158525e-05
-2.37847263947849e-05
-6.52528891480836e-05
-1.94758710475602e-05
-3.63396751947411e-06
-2.7460962034591e-05
-5.50156207265227e-05
-2.47463789482728e-05
-2.46715594413933e-05
-2.54647628541262e-06
-2.34085239510209e-05
-6.52867426605127e-05
-3.81393744443035e-05
-3.53101440136219e-05
-1.6753385149505e-05
-2.0655411837529e-05
-2.569588241335e-05
-4.22897587212181e-05
-2.78396791027391e-05
-3.79827069729117e-05
-5.34255169043306e-05
-5.42975164725246e-05
-5.99796451175509e-05
-2.94684007519206e-05
-3.98619245875374e-05
-1.09206655290528e-05
-2.56608209567304e-05
-1.53810042966538e-05
-1.20356549182362e-05
-6.05531838977347e-05
-7.90126470128276e-06
-1.389510872609e-05
-3.63535329285201e-05
-1.26805607697583e-05
-2.706732960348e-05
-3.38826328641743e-05
-1.49908479968758e-05
-2.2394668800681e-06
-2.42751060860776e-05
-2.05480032590657e-05
-2.92117554108852e-05
-3.48522781736283e-05
-4.64583533807726e-05
-1.89760185626556e-05
-2.13060491399079e-05
-1.48790077250237e-05
-2.21409384938287e-05
-1.72766036668589e-05
-3.25614427583116e-05
-1.42371553453605e-05
-3.48134466779261e-05
-3.61080303082639e-05
-4.63576442501008e-05
8.75084290205162e-06
-5.57255980011807e-05
-1.34341856072957e-05
-2.69125419558564e-05
-3.83721180233979e-05
-2.28179514748462e-05
-2.26641800551556e-05
-7.44085176120232e-05
-2.17925275004919e-05
-5.55871330775442e-06
-1.39429433030759e-05
2.16259930788671e-05
-1.45788279116651e-05
-2.255909674122e-05
-4.22285512839174e-05
-2.03980169417092e-05
-4.11911030062342e-05
-3.71066456862083e-05
-3.53069832138266e-05
-5.9891266999899e-05
-3.71030035477258e-05
3.9812243026705e-06
-2.49471586308692e-05
-1.36921453272936e-05
-1.24143630240402e-05
-4.5550649716588e-05
2.25639904228318e-06
-2.25588045706789e-05
-2.00973349587159e-05
-2.44523761213203e-05
-3.95921239335869e-05
-1.56809287931723e-06
-2.20479642324316e-05
-4.46793061719138e-05
-3.31422489166249e-05
-8.41678729784321e-07
-2.81501675043269e-05
-3.95202580419918e-05
-2.50477004810424e-05
-3.36053292173203e-05
-6.0886550944223e-05
-6.69558359916216e-05
-3.65024743741628e-05
-3.83340420078086e-05
-2.55043367393241e-05
-4.64947409922324e-05
-4.85974055827678e-05
-3.46783822959372e-05
-3.66023576482827e-05
-7.7624895917456e-06
-2.9998971993516e-05
-2.60234032997637e-05
-1.7983497027672e-05
-2.11653595737226e-05
-4.2716660528465e-05
-2.88545341222018e-05
-3.84371265033986e-05
-5.49909993192951e-06
-1.53576805676038e-05
-3.0033999263369e-05
-2.4804787533516e-05
8.15642488270907e-06
-5.01242090223965e-05
-1.64501274153018e-05
-4.97033170254836e-05
-3.07415393765561e-05
-1.5062257927984e-05
4.37076517531038e-06
-2.38916366138143e-05
-7.01240617262775e-06
-2.15330747230745e-05
-8.36760611340026e-06
-1.08120484850884e-05
-4.70502404757198e-05
-2.34422164068441e-05
-1.14005115284397e-05
-3.92553689064254e-06
-3.02537782909381e-05
9.15646895179745e-06
-3.70247936356759e-05
-3.44793590971327e-05
-2.80010758647057e-05
-9.58663467736845e-06
-2.38252992479294e-05
-2.92187476635301e-05
-3.25773604864946e-05
-1.63441683976851e-05
-2.79648201293138e-05
-1.22824196055942e-05
-4.19241614418957e-05
6.55651073763169e-06
-1.49089435267811e-05
-3.62868906087484e-05
-2.9620755572639e-05
-4.22827425407737e-05
-3.01199020928501e-05
-5.45303636374983e-05
-3.02716297112007e-05
-3.17035981217316e-05
-2.53685500855854e-05
-4.72906830686966e-05
-2.32770715787571e-05
-1.57040606793193e-05
-1.74198936726722e-05
-1.79692607222985e-05
-3.28139022506197e-05
-1.06927213775425e-05
-2.19397174871199e-05
-1.45664065854605e-05
-3.83454299237897e-05
-3.11021800499752e-05
-3.83114552411415e-05
-1.70512049278368e-05
-1.89943099633345e-05
-2.33858116981237e-05
-1.1599338921047e-05
-2.88701544442413e-05
-3.07367009943324e-05
-2.61567997182087e-05
-9.96277100541047e-06
-4.16516737476822e-05
-4.18095758580754e-05
-4.63080628066176e-06
5.16212545637646e-06
-4.31084295165403e-05
-1.87881333044754e-05
-2.50980293941167e-05
-3.01593611263733e-05
-3.06844121022808e-05
-2.45519727024596e-05
-3.47064206896355e-05
-3.6184387628814e-05
-2.84825632124879e-05
-8.51764859174409e-06
-3.66823927951077e-05
-2.8881816925328e-05
-3.54517210310016e-05
-2.60089947680283e-05
-5.20310910776787e-05
-2.69014315122838e-05
-3.53048986374088e-05
-2.32828913027026e-05
-1.70565588727281e-05
-4.63564996293562e-05
-3.92371150223537e-05
-2.31518970152212e-05
-2.53748107616956e-05
-2.83640405287775e-05
-2.60859015259393e-05
-4.46859180608965e-05
-4.81621254938724e-05
-2.48830683349907e-05
-3.70510690817895e-05
-4.92860714132527e-05
-2.0203477497424e-05
-3.78090322682206e-05
-4.61216327442722e-05
-4.73199302736514e-05
-4.83033782433777e-05
-5.54199301016508e-05
-2.79939882707862e-05
-3.38139227394473e-05
-2.96507120618181e-05
-2.2525899025408e-05
-3.900134678944e-05
-2.66067020010756e-05
-2.78328427295838e-05
3.8477873985819e-07
-2.44543359221414e-05
-1.2797013020278e-05
-3.45788038326194e-07
-3.20867063958898e-05
-3.63750067366064e-05
-4.29154017673275e-05
-2.4631440230078e-05
-2.09550174436606e-05
-6.42968974340195e-05
-2.38962518595305e-05
5.21818192355893e-06
-2.71344477432364e-05
-5.19223950227572e-05
-1.77125556790479e-06
-3.50365051588478e-05
-2.48379477340845e-05
-3.84910216300094e-05
-3.16016562049449e-05
-4.35046694710298e-05
-1.45901568494791e-05
-3.3583972611672e-05
-4.68123493914189e-05
-2.08119988903812e-05
-3.45454700344408e-05
-2.78300477903001e-05
-2.79615725683487e-05
-3.85862505647634e-05
-3.58736358729283e-05
