# Supplementary material for: Research on computational propagation and identification of mine microseismic signals based on deep learning
Source: PLoS One. 2025 Oct 22;20(10):e0334641. doi: 10.1371/journal.pone.0334641 (PMC12543183; doi:10.1371/journal.pone.0334641)
Supplement: S8 Data — (ZIP) [file pone.0334641.s008.zip › 000100900002822.xlsx_0.txt_24.txt.txt]

-3.06003569391308e-05
-5.19634072817015e-05
-3.35651287718488e-05
-2.61827642255113e-05
-3.26852899910009e-05
-2.89462755962772e-05
-2.57331279427346e-05
-2.94232414434751e-07
-3.64372818498794e-05
-3.11799117366418e-05
-3.73629898853757e-05
-3.00052475016107e-05
-8.67150816475666e-06
-2.62786294701918e-06
-2.95698398581445e-05
-6.31150584193807e-05
-3.29820298472396e-05
-3.4211828402693e-05
-2.91536677400931e-05
-3.4867514753019e-05
-3.27872895015512e-05
-2.54333539121013e-05
-3.58554120838178e-06
-2.46763331763854e-05
-4.0740091036156e-05
-4.04771565986005e-05
-2.89331886855492e-05
-3.74619792781784e-05
-4.64998501371244e-05
-1.79265701642892e-05
-3.89427788504099e-05
-2.63012543687555e-05
-1.81490350856537e-05
-3.96242521180262e-05
-5.58683021563595e-05
-2.01878228425877e-05
-1.4790621906297e-05
-4.02390168916479e-05
2.69230416997063e-06
-3.22843259529391e-05
-3.84195315455542e-05
-2.86803606502659e-05
-3.91171696371097e-05
-2.56284107167381e-05
-2.06119497285543e-05
-2.84582139341899e-05
-1.59179333507844e-05
-3.23337998697782e-05
-3.85743003297919e-05
-3.70954587139712e-05
-3.12505121563303e-05
-3.0508696257504e-05
-3.69149928269538e-05
-3.17574394870519e-05
-2.70768860424628e-05
-4.81991582652753e-05
-4.1688475239683e-05
-3.68071489909665e-05
-2.84375517079224e-05
-2.8533478315773e-05
-3.77333106163697e-05
5.73450525488767e-06
-3.92237889670917e-05
-1.62810137960692e-05
-5.14272819461572e-06
-1.62512322923589e-05
-2.45800834706689e-05
-2.14834222078785e-05
-4.05912416037751e-05
-2.00480289646352e-05
-1.68891300621438e-05
-5.58854829874336e-05
-3.39062182034688e-05
2.80081324951837e-06
-2.44826320650093e-05
-1.38738623932086e-05
-3.72854678517417e-05
-5.11167193231177e-05
-2.52319505463351e-05
-4.13563147482528e-05
-3.56667055660938e-05
-4.73514441432881e-05
3.74304195341333e-06
-4.77035339949998e-05
-3.48662712688391e-05
1.08174766680829e-06
-2.99330094476244e-05
3.23636094468875e-05
-5.74663987892598e-05
-2.09194852072078e-05
-3.34101667141487e-05
-2.80892078954006e-05
-3.99733269311842e-05
-4.77523269777227e-05
-5.73642641304782e-05
-7.47526675685233e-06
-3.06775344800521e-05
-3.02683369488757e-05
-5.65724707967506e-05
-1.34444682082584e-05
-6.95684302117354e-06
-2.64813601946667e-05
-1.68820553074225e-05
-1.87050633024143e-05
-6.37237304874442e-05
-4.07147057905212e-05
-1.79661314707448e-05
-4.03512601906245e-05
-2.76407285905881e-05
-5.30155014548357e-05
-7.68672039930333e-06
-9.8800176106966e-06
6.73409226825493e-07
-2.15560671749212e-05
-3.8960596810229e-05
-1.06662069422406e-05
-3.94559015716672e-05
-3.69949464317414e-05
-5.88266574937099e-05
-4.31654708762303e-05
-1.09181614135924e-05
-3.80196132117503e-05
-2.15328193868672e-05
-5.27101182548544e-05
1.21193786159268e-05
-5.45486818363579e-05
-3.78067214799461e-05
-1.10780815896673e-05
-2.9379124760702e-05
-6.29736986819586e-05
-4.53416706707365e-05
-2.03907771984508e-05
-2.58505063568971e-05
-4.68923147026826e-05
-5.55307331337781e-05
1.43228681222779e-05
-5.56257812439962e-05
-3.66708869580311e-05
-1.6674296394054e-05
-1.32071306590348e-05
-2.84675497685243e-05
-1.85437772276023e-05
-2.80430564194291e-05
-7.20737026034089e-06
-2.82899301307183e-05
-4.19406940811276e-05
-4.54727993137247e-05
-2.29360658427434e-05
-2.9395070354474e-05
-2.03214114222335e-05
-3.16158703932322e-07
-5.64384194720658e-05
-6.01786577379592e-05
-3.59984184139805e-05
-1.89348767792734e-05
-3.76016148423964e-05
-4.78766005222489e-05
-3.12260601866679e-05
-5.07011613101831e-05
-1.22071683108045e-05
-3.1119784791535e-05
-3.59293300838788e-05
-3.79891453938177e-05
-2.12141337608051e-05
-3.92494816885114e-05
-3.11052388731799e-05
-3.71282980433484e-05
-2.74670281708626e-05
-3.29942292835938e-05
-5.32472663086004e-05
-2.78898173292346e-05
-3.70146276999429e-05
1.14161041266985e-05
-3.27434798702557e-05
-1.29136539351731e-05
-5.41164621044629e-05
-1.04730113006396e-05
-2.77716483484907e-05
-2.45163273593857e-05
-3.67344603232941e-05
-4.32359770032334e-05
-2.03232653230243e-05
-3.57856941169963e-05
-2.34939167985758e-05
-3.98728167706161e-05
-3.57113197942278e-05
-2.02959736747254e-05
-3.53743172534979e-05
-2.60813513988955e-05
2.78782411156956e-06
-2.28527727700574e-05
-4.72537758701247e-05
-2.79134757787534e-05
-2.15568580429966e-05
-1.30359575190072e-05
-1.71792432236972e-05
-2.75336494075641e-05
-1.4650310503944e-05
-7.00963891874306e-06
-2.96831098419436e-05
-2.56575327210261e-05
-3.86322268940671e-05
-2.8885113962701e-05
-3.82914989854531e-05
-4.22530485008987e-05
-2.5079858340586e-05
-2.08731954347773e-05
-1.7689847364814e-05
-3.85783948807955e-05
-4.35307401597021e-05
-2.34688362216277e-05
-4.12465106571653e-05
-4.38940374735904e-05
-3.82513255115323e-05
-2.79680197744543e-05
-3.40825613463819e-05
-7.88406403424807e-06
-5.05960786760798e-05
-7.84765127955182e-06
-3.6694068288063e-06
-2.05434501528867e-05
-7.94206779229523e-06
-3.32309046285217e-05
-1.64464152257981e-05
-2.22685865297743e-05
-5.62212390670561e-07
-5.72111496168548e-05
-3.57006142714761e-05
-5.75935395669747e-05
-3.88089591246183e-05
-4.23975461325369e-05
-5.36446712766006e-05
-1.8760847311639e-05
-1.71096609813569e-05
-4.34240060290143e-05
-4.24104972453563e-05
-5.65706062921624e-05
-3.5047460463029e-05
-4.24077963165846e-05
-2.93761752732798e-05
-3.38270134835269e-05
-3.37908095222626e-05
-4.44616136922988e-05
-3.95723387474418e-06
1.88673589177485e-06
-4.33701238979444e-06
-1.67809261410264e-05
-4.47939425809426e-05
-3.80157416259748e-05
-5.43081728878867e-05
1.11517777567786e-06
-4.16922833742534e-05
-4.04953643303721e-05
-5.71951704210359e-05
-4.91988439869717e-05
-7.18950513472334e-06
-3.58093243583485e-05
-2.26362796626715e-05
-3.12978254455684e-05
-3.8369487604295e-05
-3.7855540701147e-05
-1.8192234193858e-05
-2.93745133990842e-05
-3.68497870491989e-05
-4.28873825303886e-05
-1.7466693690297e-05
-5.24845612812776e-05
-3.68409971116101e-05
-3.06050075900967e-05
-3.87191944877397e-05
-5.14047514739732e-05
-1.74445875398409e-05
-3.26246805252005e-05
-2.79206613112227e-05
-3.06121471494072e-05
-1.9591132576244e-05
-8.62047750268118e-06
-4.21651235118122e-05
-4.28317292693159e-05
-3.02788170016042e-05
-3.33581892959042e-05
-4.18162534392123e-06
-2.86409732789955e-05
-3.29096841809991e-05
-4.09353910762691e-05
-3.39513129877071e-05
-3.85307496904118e-05
-1.91075819218922e-05
-1.13400284462282e-05
-9.96912465486997e-06
-8.26323032557689e-06
-1.12807139997536e-05
-2.91893285219987e-05
-1.84156885835232e-05
-3.09905964519923e-05
-1.55264010169892e-05
-1.43952311042258e-05
-4.73441518623155e-05
-3.77019784980511e-05
-3.77720792048662e-05
-2.00548183377623e-05
-5.98815788002473e-05
-5.16321662172897e-06
-7.4234100323288e-05
-2.69197759059242e-05
-5.91800373745237e-05
-3.3153670965182e-05
-4.12735918622798e-05
-1.34107613796576e-05
-1.9685775981551e-05
-4.09497080558279e-05
-3.04440935988402e-05
-4.2081052059261e-05
-3.6536433783449e-05
-1.17156057060525e-05
-3.25922577160481e-05
2.72060353016155e-06
-5.06780110025066e-05
-2.87439816008381e-05
-1.94966982222078e-05
-3.15246203071396e-05
-4.35349213809323e-05
-4.89999509767954e-05
-3.62673419756948e-05
-1.41045641398635e-05
-3.7865865840747e-05
-1.40468243963347e-05
-8.32738760046956e-06
-1.36317844051922e-05
-2.83235237148482e-05
-4.15854374892969e-05
-1.77795236080515e-05
-3.49142839200604e-06
9.74744613893072e-06
1.43752722234112e-05
1.64731001364231e-05
-4.3918490495754e-05
-3.30221985299591e-05
-2.57536679084542e-05
-3.33521630717976e-05
-1.99012363856218e-05
-4.67778864871677e-06
-1.12501496737808e-05
-2.03160658261061e-05
-2.30272207362544e-05
-2.34452268763004e-05
-1.97491950466528e-05
-5.76819886671926e-05
-3.88835720708743e-05
-4.09748218353905e-05
-1.17900094907027e-05
-3.39100195298313e-05
-2.73885740038726e-05
-3.06521617386688e-05
-4.8546693496441e-05
-2.44182446913138e-05
-5.15676538768555e-05
-3.16395750700464e-05
-1.73957441093908e-05
-3.14304412533591e-05
-2.879484300986e-05
-3.10648372172481e-05
-7.69994770874368e-06
-2.38589694522651e-05
-4.25167189887722e-05
-6.5496233519051e-05
-3.23453969181951e-05
-3.75520584855914e-05
-3.01292406673798e-05
-2.18537425953546e-05
-3.16939417294022e-05
-5.48407514415029e-05
-4.35787636264475e-05
-1.72518083365335e-05
-9.38221075880902e-06
-3.48250783472254e-05
-2.31045431635397e-05
-3.44925922697818e-05
-7.1567814197798e-06
-2.57709084295813e-05
-2.91727077782004e-05
-5.03067221532216e-05
-1.3404383200826e-05
-3.55052440665066e-05
-2.05211210575258e-05
-2.35254003088095e-05
-5.9715127559666e-05
-2.58943661546633e-05
-3.56289142839775e-05
-3.49835859872616e-05
-2.23819034719466e-05
-4.48210371286226e-05
-4.27231901106133e-05
-2.4855482460787e-05
-4.78459319919133e-05
-4.90430272679495e-05
-1.87038279439372e-05
-6.44637598232571e-05
-7.50450737339862e-06
-1.72427567883893e-05
-1.5105090936436e-05
-1.68663445483902e-05
-3.19757808053005e-05
-3.13879366720724e-05
-1.18408134860667e-05
-2.24736483493857e-05
-4.66669668027297e-05
-1.95031548011584e-05
-3.63588998122344e-05
-2.12146582960517e-05
-4.57991828940627e-05
-2.2405734636773e-05
-2.62307332550187e-06
-5.42070200968912e-06
-4.01765001905646e-05
-5.33015660132064e-05
-1.277831079975e-05
-6.57657691206053e-05
-1.35746825736624e-05
-2.32227712791481e-06
-4.98520447663033e-05
-1.15908533816509e-05
-5.03100992394691e-05
-1.08506025055485e-05
-2.92051708861373e-05
-1.76769377784053e-05
-2.98435834870675e-05
9.58229595734724e-07
-3.33024922559025e-05
-6.30651278529401e-05
-3.04233254519467e-05
-4.45112066234955e-05
-1.97246119836375e-05
-2.40733811238278e-05
-3.99420791805353e-05
-5.8419358288633e-06
-8.86991557293121e-05
-3.93585625608416e-05
-2.93389735388603e-05
-1.50965063133785e-05
-3.21119823778062e-05
-4.63840479496318e-06
-4.07298991706544e-05
-2.39262228652952e-05
7.32155478086101e-06
-4.90142799439703e-05
-2.0737282457845e-05
-1.57850874759672e-05
-2.18390802584571e-05
-3.00639682304073e-05
-5.6220218206533e-05
-5.74037865625026e-05
-2.72131958491049e-05
-2.47121898286528e-05
-6.57717843202718e-06
-2.00707334907748e-05
-3.52635912146746e-05
-1.88377370333815e-05
7.47291827763965e-07
-3.72599672789433e-05
-1.168760826583e-07
-8.64714762120691e-06
-1.03677083718007e-05
-3.93964739777235e-05
-1.52598768506787e-05
-5.49439392315474e-05
-5.25438079947018e-05
-4.61129221493567e-05
-3.36714727137764e-05
-1.19759459796021e-05
-2.60935462798726e-05
-2.99377385129643e-05
-1.24022385356814e-05
-4.47628274290517e-05
-4.62271228027771e-05
-3.1870145533866e-05
-2.55727017390809e-06
-1.04183330194944e-05
-3.78311964414665e-05
-2.0826025296197e-05
-2.85331011489075e-05
3.73227966600407e-06
-2.16599875740092e-05
-6.21013705150373e-05
-3.39764333023327e-05
-3.99259372092574e-05
-2.14809923147007e-05
-6.18347058539614e-05
-4.35118268475932e-05
-1.06755967930465e-05
-4.82161622563004e-05
-2.5381123196749e-05
-1.79782025102064e-05
-4.42453769311009e-05
-1.6037010652885e-05
-4.62234235758247e-05
-4.20307130574405e-06
-1.75425323126437e-05
-1.28553176474371e-05
-3.79383837810691e-05
-2.32076346002419e-05
-8.07200448386182e-07
1.33132829862446e-05
-4.02164615166616e-05
-3.36235511510559e-06
-2.15641476882651e-05
-4.19482074010585e-05
-2.50642847871921e-05
-1.149169611756e-05
-2.61900042197062e-05
-1.01546121131263e-06
-9.70197601683484e-06
-2.72569301623045e-05
-2.9664562157234e-05
-3.49791381247573e-05
-3.2379209922475e-05
-9.56408307129399e-06
-2.61351231659187e-05
-3.6020488476263e-05
-3.82857824864044e-05
-3.68504553373345e-05
-4.55114672893646e-05
-1.83923958617715e-05
-4.43697930933949e-05
-5.29568082707523e-05
-7.27128186287054e-05
-6.45904599210734e-05
-3.88511519210979e-05
-1.18099948858029e-06
-1.28432180549941e-05
-7.86070859383019e-06
-4.02629736987116e-05
-6.20480324375967e-05
-4.57752166115635e-05
-3.82301557781026e-05
-7.56725982717906e-07
-1.18460356053846e-05
-1.90544857302318e-05
-3.94529891119731e-06
-2.0601335035354e-05
-2.57728096192727e-05
-4.49053342453256e-05
-2.13712396151182e-05
-2.45561276016347e-05
-2.23432469923128e-05
-4.52009110990274e-06
-1.48393375791858e-05
-2.3780145613582e-05
-5.1619400001996e-05
-4.66091362963701e-05
-4.23303840746103e-05
-1.74317388737326e-05
-3.07565082905776e-05
-2.42117740256237e-05
2.72871197414759e-06
-4.40477754899406e-05
-1.90297305386641e-05
-4.71448842469589e-05
-2.03761239529892e-05
-4.30183298166278e-05
-4.35375951437988e-05
-1.3476527702706e-05
4.04788936175999e-06
-2.87333210237704e-05
-2.7312865651354e-05
-2.05632352153847e-05
1.59533718391807e-06
-4.03402058979147e-05
-3.7201888709715e-05
-6.88433821170524e-06
-6.87259124772117e-05
-3.95868052601273e-05
-6.35024990165691e-06
-3.68296822533776e-05
-2.43624982455198e-05
-2.58089179055718e-05
-3.54912541267399e-05
-1.95056159187622e-05
-2.90302920717548e-05
-2.1628791689215e-05
-2.66959778663388e-05
-1.05222927182201e-05
-1.78704667827489e-05
-2.97776670071995e-06
-2.52029852371393e-05
-1.45381718034758e-05
-2.89591670510416e-05
-5.95368710914083e-06
-3.46903859251168e-05
-4.36121123160876e-05
-3.2298465921009e-05
-3.72529514683827e-05
-3.84946624345819e-05
-4.49244710987545e-05
-4.08780317259407e-05
-1.80575566948657e-05
-7.16547920699122e-05
-2.44963867476001e-05
-3.91729315010523e-05
-1.8662840688225e-05
-3.85144349313721e-05
-5.00740673463381e-05
-2.09652429143582e-05
-3.7441282913909e-05
-2.55087885949673e-05
-4.69014749674301e-05
-4.14726618855893e-05
-1.92797230316318e-05
-5.2062380735959e-06
-5.54579951883333e-05
-4.2394157425925e-05
-2.65547495562061e-05
-2.31734833631144e-05
-2.19320782719381e-05
-3.7868551118413e-05
-2.73174964760178e-05
-4.47777313865063e-05
-1.72655503679135e-05
-1.4424385122601e-05
-4.18548467658632e-05
-5.97286305429977e-05
-4.45328867620572e-05
-4.17133818880224e-06
-3.25175836471309e-05
-3.3842518187777e-05
-6.12313441693475e-06
-3.95912707992379e-05
-4.82853242117747e-05
-3.2516094606966e-05
-2.43179319761836e-05
-1.72541362508149e-05
-2.65086806230539e-05
-5.17517120043648e-05
-3.36999058651422e-05
-2.1644994445537e-05
-2.61837126569495e-05
-3.12151679963341e-05
-1.24286332511881e-05
-5.71073507461525e-06
-3.51391146896213e-05
-3.72626416947246e-05
1.1169367915192e-06
-3.27666534388581e-05
-2.46275570828397e-05
-7.00838320267254e-06
-2.5691448373399e-05
-3.04886293390938e-05
-1.13927430127036e-05
-3.25029148212497e-05
-3.11150602035273e-05
-2.70175964096215e-05
-3.53845042235779e-05
-3.3220323702688e-05
-2.41339638692357e-05
-5.20329153578661e-05
-3.37971095345976e-05
-4.15287334227809e-05
-3.16705748171914e-05
-8.76239712818954e-06
-3.49101921763368e-05
-2.16743428219445e-05
-2.82681165644102e-05
-3.42323901539161e-05
-2.03023134866007e-05
-1.37395572984047e-05
8.67912756780867e-06
-3.9338016198858e-05
-7.71865278786604e-06
-1.93576515426224e-05
-7.24335480431184e-05
-2.68261866925088e-05
-8.83281149090351e-06
-8.50131607320433e-06
-4.19253640034585e-05
-3.15046515453096e-05
-5.00993476451519e-05
-3.80296874512984e-05
-2.85369360175512e-05
1.08108157437346e-05
-2.4086164337914e-05
-2.92982297659488e-05
-4.2843186247684e-05
-5.08106692454086e-06
-3.11245356939485e-05
-2.07867157360211e-05
-4.45634088314271e-05
-3.173139762915e-05
4.10791684942529e-07
-9.65106684884801e-06
-1.4121300348797e-05
-3.23518061454957e-05
-2.26365909779847e-05
-4.71007285925509e-05
-1.62011802703316e-05
-2.91168251523552e-05
-3.89085184977013e-05
-3.91088983412036e-05
-2.1798521695384e-05
-1.4482154505006e-05
-3.4820709269518e-05
-2.15588279688564e-05
-7.566054022873e-06
-2.08245862712216e-05
-4.19540923913095e-05
-3.57869736104857e-05
-2.48025747429269e-05
-2.0394234832968e-05
-3.81894613766865e-05
-9.65273477621994e-06
-4.92093523643949e-05
-2.43344841816159e-05
-2.97134551313249e-06
-1.64584066366762e-05
-2.32837602028151e-05
-3.33436037459204e-05
-1.65601456614286e-05
-1.57683201617958e-05
-2.37593490513358e-05
-5.40597074486632e-06
-2.93517656800042e-05
-5.32432501676937e-05
-6.9332978832123e-05
-3.94790636523491e-05
-2.28192022856586e-05
-3.61596907790312e-05
-2.80834161522505e-05
-5.24807231847357e-05
-2.46542686841826e-05
-3.05890330425862e-05
-3.92187532656483e-05
-2.38330716189177e-05
-4.30564878604929e-05
-3.03268292413123e-05
-4.68379185574573e-05
-1.80239931831394e-05
-1.81856197816933e-05
-1.06729399172348e-05
-5.28612568325733e-05
-4.23876578532549e-05
-5.99605701431122e-05
-6.29825059246187e-06
-3.37076504124175e-05
-2.70208452095274e-05
-2.17742950169852e-05
-2.68446136895267e-05
-9.7237142337688e-06
-4.90199486324611e-05
-3.78585438255587e-05
-1.12367392334821e-05
-1.18967981664546e-05
-1.99044623608872e-05
-3.70384555749726e-06
-1.86647271400124e-05
-5.68639627496952e-05
-1.06236073438902e-05
-3.49917855035847e-05
-3.05655099505973e-05
-4.42016924300006e-05
-2.04193955497688e-05
-3.23493945932602e-05
-6.76543413756761e-05
-3.14488738009938e-05
-4.61794394499614e-05
-2.99466539432174e-05
-4.67917459269004e-05
-3.43386074460657e-05
-6.93684535066032e-05
-3.99723446386266e-05
-3.53961638821988e-05
-2.04776128596987e-05
-2.14213248223379e-05
-2.22085677819232e-05
-1.08455073817257e-05
-2.62065865648427e-05
-2.39290597596645e-05
-2.06574818188311e-05
-5.33462603098416e-05
-7.33071261023192e-06
5.22557292957629e-06
-4.82935858064523e-05
-3.40851211125906e-05
-2.30460586002347e-05
-3.97376697455866e-05
-3.34464330328837e-05
-4.7644735316616e-05
2.59885563197684e-06
1.63563124539421e-06
-1.92837145254023e-05
-2.55243519651793e-05
-4.38203449990558e-05
-6.98018344338871e-07
-1.76959941102128e-05
-3.91728659862409e-05
-1.89046044875953e-06
-3.63872305823319e-05
-2.01271473260323e-05
-4.78042040575418e-05
-2.41518725044675e-05
-5.96348701644667e-05
-4.33422115198505e-05
-1.78584617066632e-05
-3.3005637943363e-05
-4.58554155873327e-05
-3.55493845278015e-05
-5.7608120867527e-05
-1.54568360953615e-05
-3.61697624707906e-05
-3.48159614786885e-05
-2.91865156349706e-05
-1.76618692937958e-05
-2.64546937919913e-05
-5.80075658066485e-05
-3.59201458527034e-05
-1.52032173924277e-05
-2.28544239059206e-05
-8.37315444308535e-06
-1.22550979656313e-05
-3.68605876940992e-05
-2.807140100716e-05
-2.05480014443103e-05
-3.76565368813006e-06
-6.0648351188216e-06
-2.03050966962996e-05
-3.47960985231291e-05
-3.59969028350161e-05
-3.43238181802626e-05
-1.42112819879435e-05
-3.05113116146488e-05
-2.84624303691708e-05
-7.00743717091181e-06
-2.29157135739085e-05
1.41812833035199e-06
-2.64274710082301e-05
-3.97154625251351e-05
-3.01404651888047e-05
-4.36239402823836e-05
-1.21396190474743e-05
-3.02281667212395e-05
-1.44553397857521e-05
-4.45563314867998e-05
-3.38761009482503e-05
-5.14679079816863e-05
-3.22176039011988e-05
-4.14169533559757e-06
-2.77898715929554e-05
-5.01298409779569e-05
-5.66210641105969e-05
-4.42854006428958e-05
-5.52747572140729e-05
-4.10514837146369e-05
-3.78078608221808e-05
-2.60375269213269e-05
-3.60669687989642e-05
-8.12490595446972e-06
-5.27867427418248e-05
-5.78557064889764e-05
-1.5280945050774e-05
1.8003615395298e-06
-1.06142802390491e-05
-3.68531175745578e-06
-2.9705428841155e-05
-6.15936808915082e-05
-1.78059047139628e-05
4.37617106386782e-06
-3.34496275423382e-05
-2.28792522362252e-05
-4.41184408890592e-05
-1.86958194646133e-05
-4.42268349669547e-06
-5.5131050768445e-05
-3.43144740309597e-05
-2.15010181714409e-05
-4.06740427808466e-05
-4.59947590769457e-05
-3.86124140095938e-05
-1.34514676784172e-05
-1.18946711428888e-05
-4.20299074332763e-05
-6.25377787707737e-06
-5.24151535288703e-05
-3.95581164395192e-05
-9.50561576035554e-06
-3.98407327279314e-05
-1.73584998022439e-05
-2.81487307260367e-05
-6.71025546352029e-05
-3.23010641601985e-05
-7.35973545025257e-06
-6.07409600074418e-05
-3.91502838206647e-05
-2.45365498195961e-05
-4.38851252822096e-05
-3.01030198247377e-05
-1.87041137317543e-05
-2.72420796117927e-05
-2.67737365145619e-05
-3.62222512803837e-05
-3.98703068383451e-05
-4.97498307733356e-05
-3.32657292372456e-05
-2.5496136554588e-05
-3.28348232583221e-05
-3.12350353685423e-05
-2.96847088292369e-05
4.84828325383413e-07
-2.13452112649765e-05
-3.0113569725593e-05
-1.51587503183744e-06
-4.21488221335529e-05
-5.84030712496381e-05
-3.37571069966049e-05
-7.46743371504224e-05
-4.63235754888963e-05
1.60492264253773e-05
-4.38088773004624e-05
-3.94817141600526e-05
-3.83169488272218e-05
-1.44607789801377e-05
-3.98060030309572e-09
-3.20298332627302e-05
-2.07911258621263e-05
-2.65077771247381e-05
-2.34480222305287e-05
-2.69225589069027e-05
-4.71289765824179e-05
-4.60654873363711e-05
-4.77282980186142e-05
-9.46962234700542e-06
-2.82272496069567e-05
-1.32444286938516e-05
-1.1713771247046e-05
7.22817694699255e-06
-2.9152575434396e-05
-8.49285995559514e-05
-3.19814463144541e-05
-1.6299893161007e-05
-7.04021200273682e-06
-5.12153821576874e-06
-2.45282969411095e-05
-3.48999788504143e-05
-2.13147947464253e-05
-9.3407974457895e-06
-5.55148882985289e-05
-1.95098834882115e-06
-4.9905133485557e-05
-4.9361788285989e-05
-1.59814992937153e-05
-2.56927314334474e-05
-3.16240443755086e-05
-3.5190698661021e-05
-3.00893597201903e-05
-9.01825752349923e-06
-9.24839815813707e-06
-3.39879351701878e-05
-6.63942132025452e-06
-5.25595005986075e-05
-1.86316081934468e-05
-1.57745241308152e-05
-2.0063900800801e-05
-2.53292843968656e-05
-2.34222207740377e-05
-2.69505338362537e-05
-1.47374248868376e-05
-4.10326132372638e-05
-1.90745695445246e-05
-2.63972755756125e-05
-4.38761721181114e-05
-5.44211185293321e-05
-4.48734452874433e-05
-1.6129542788926e-05
-1.13508827211004e-05
-3.27527121419133e-05
5.39952905859718e-10
-4.53417891563075e-05
-2.05588042410187e-05
-4.0421618317686e-05
-1.92225358770588e-05
-3.51866925710641e-06
-3.78443293842806e-05
-1.53789520614242e-05
-4.38811854286325e-05
-3.16299662101102e-05
-1.61697531166814e-05
-4.85756015194781e-05
-3.7963195283121e-05
-4.61290602796722e-05
-4.25730610006478e-05
-3.1729851498595e-05
-2.19095510119118e-05
-8.88824098620659e-06
-5.73662349036453e-05
-3.42745327573722e-05
-3.11460038323838e-05
-3.76182488844162e-05
9.33871823559773e-06
-4.43322575196971e-06
-8.64649288680025e-07
-4.96949011995317e-05
-9.45518966175908e-06
-4.46017747395068e-05
-1.10415688391042e-05
-1.31440268227694e-05
-4.27203790868672e-06
-2.55568226143339e-06
-2.53114347542938e-05
-4.82182483406569e-06
-3.73988069154246e-05
-4.63432596442147e-05
-3.85406010833147e-06
-2.57179118895739e-05
-1.7549002475161e-05
-1.375688741891e-05
-3.28890799532001e-05
-4.40855168209846e-05
-3.67147728788543e-05
-5.26440622029131e-05
-3.37857456240847e-05
-1.70166830772335e-05
-2.2813167839423e-05
1.71632691808471e-05
-1.00917305705711e-05
-1.40115342619911e-05
-1.75526424532646e-05
-4.47754168499525e-05
-3.34067277326418e-05
-2.60014730813963e-05
-4.741371139337e-05
-1.98833788792549e-05
-9.65667093999099e-06
-2.58795188268929e-05
-2.35110508965035e-05
-5.97996386089048e-06
-2.21494623329468e-05
5.08087684927393e-07
-2.25608083615076e-05
-5.78368646172827e-05
-1.97747893953457e-05
-7.19079861892441e-06
-2.758297109046e-05
-1.19714893561674e-05
-6.0835145449378e-05
-3.06365379616488e-05
-3.14403724834762e-05
5.72556379510127e-06
-5.58135604224244e-05
6.13518875224166e-06
-6.07983533449527e-05
-4.90361167049182e-05
-2.47608614117757e-05
-5.38373477723251e-05
-4.19304426666032e-05
-2.29599515849643e-05
1.78309857491862e-07
-5.8600077065404e-05
-5.6415754575717e-05
-4.45830250735025e-05
-2.84858929536835e-05
-3.44083302339025e-05
-2.07646377532062e-05
-3.16057002058165e-05
-3.54831337666098e-05
2.37838971974643e-05
-4.18387860744408e-05
-2.57083282294114e-05
-2.93829265856086e-05
-2.80412714109988e-05
-7.52632364131427e-06
-2.69996391989058e-05
-2.20898479245036e-05
-2.17154895146263e-05
-3.69854073134015e-05
-4.8999873426827e-05
-1.91760182816658e-05
-1.40748631015152e-05
-3.42354745382102e-05
-3.20887492316411e-05
-1.25387464777053e-05
-1.24908803969561e-05
-3.11253668204468e-05
-5.23364194537714e-05
-2.46116776273188e-05
-2.98054653516305e-05
-1.65179729087731e-05
-2.83850042105366e-05
-2.91487457777723e-05
-1.67399750372875e-05
-5.20042570590184e-06
-3.99781523131565e-05
6.8312446620373e-06
-4.63946714556923e-05
-5.00619075957667e-05
-2.86907559222296e-05
-1.88562578375528e-05
-2.47520459639173e-05
-4.48886573672417e-05
-4.01983260448824e-05
-4.44140040362636e-05
-2.24084455603494e-05
-5.3026539552602e-05
-5.70284776784535e-05
-2.50585909362588e-05
-1.48829414845695e-05
-5.37150241022728e-05
-4.06411899684854e-05
-4.52749308022377e-07
2.27091948155002e-07
-2.6306943644655e-05
-2.17606292388015e-05
-2.78761614941648e-05
-2.64665638209509e-05
-4.79827448828187e-05
-4.09943237279916e-05
-2.05220070101411e-05
-2.29993993481616e-05
-1.44822290634953e-05
-3.63230993692598e-05
-4.5269224068156e-05
-3.38214268045459e-05
-4.93829386609931e-05
-2.28637084840726e-05
-3.27732570624936e-06
-4.31066402601772e-06
-4.1368487507927e-05
-3.83755017766767e-05
-2.66813171243266e-05
-3.42010878950308e-05
-2.26318764722214e-05
-1.52164129300804e-05
-2.8262115120573e-05
-3.73769899507864e-05
-2.6100101637688e-05
-2.40323169641999e-05
-4.58083282827183e-05
-9.02707063183852e-06
-2.88839212235639e-05
-3.10539132878118e-05
-2.79956868058149e-05
-2.39789008161336e-05
-4.85051969719559e-06
-5.66217420408708e-05
-3.43417689998535e-05
-1.09796002205163e-05
-1.72514009909215e-05
-1.77495826031599e-05
-1.13141290203454e-05
-4.84564543207978e-05
-3.39926872335859e-05
-2.57334966120817e-05
-4.25060407108649e-05
-2.62514882904819e-05
-2.04448520401674e-05
-2.46137258651114e-05
1.44512931467581e-05
-4.59098079161202e-05
-3.17259897842735e-05
-2.1537809473687e-05
-2.03067500685157e-05
-1.64113293073539e-05
-1.18590545580462e-05
-4.25485496479927e-05
-3.94959657918361e-05
-7.73860176462288e-06
2.82085071580085e-07
-5.20320789003606e-05
-3.82695528118458e-05
-3.30114654987085e-05
-6.83305174356089e-05
-2.2698707634948e-05
-3.07246866022369e-05
-1.29653465295091e-05
-3.24655170154976e-05
-3.10557523463193e-06
-6.16000547693515e-05
-4.56092680457981e-05
-3.02671650858986e-05
-3.60397335140633e-05
-3.89988391061565e-05
-2.42503132527374e-05
1.2670931365696e-05
-3.46595192922734e-05
-3.09313229549765e-05
-1.62482914792271e-05
-2.26560790889419e-05
-1.52505872387442e-05
-6.00753890675124e-05
-2.99573034049855e-05
-1.65953659638489e-05
-3.88515913288343e-05
-6.34174285023729e-05
-1.18979148061394e-05
-2.14478496682635e-05
-2.8995561652069e-05
-2.00132945939088e-05
-5.89074999762878e-06
-4.65711346652799e-05
-1.49148345663056e-05
-1.54002808384657e-05
-5.1842462292519e-05
-4.88973095156734e-05
-5.10222480198478e-05
-1.34895637570042e-05
-2.71895611730054e-05
-3.28290772009389e-05
-5.43723914597498e-05
-8.89739920572482e-06
-1.20986712615161e-05
-5.33237486466278e-05
-1.30306179845009e-05
-1.14844526003756e-05
-1.34482962356379e-06
-6.99973848630936e-06
-4.58306510359014e-05
-8.21230443402555e-05
-3.12510182365926e-05
-1.79012411117171e-05
-4.61996013987746e-05
-1.10393323371588e-05
-8.85805954603308e-06
-4.92938280635369e-05
-1.30867413154138e-05
-2.18785061928063e-05
-3.46574081622856e-05
-2.54745287934403e-05
-4.58950415032887e-05
-5.5774877613194e-05
-3.26654203560955e-05
-8.86080882379165e-06
-5.92840017914852e-06
-2.4979360707803e-05
-3.59871563558893e-05
-3.90871273810254e-05
-2.63943344038692e-05
-3.70695439859095e-05
-3.8392591769641e-05
-3.14053619582646e-05
-4.46511783156594e-05
-3.09188376729861e-05
-1.34664237667641e-05
-1.56990680659203e-05
-4.99177076051261e-05
-1.6284871740961e-05
7.23909874974023e-08
-2.33111984644258e-05
-4.58728698708481e-05
-2.21842222058176e-05
-3.43751894468058e-05
-3.91273978460102e-05
-4.37875101612407e-05
-2.08890796361589e-05
-3.17261062022653e-05
-2.15152179283538e-05
-5.0653358075428e-05
-4.10074410376499e-05
-4.31917686738891e-05
-2.92916611439504e-05
-1.21118248278162e-05
-2.92665673676081e-05
-3.24961426691695e-05
-1.14845610710196e-05
-7.26981498834473e-05
-1.21308028615566e-05
-2.31533806526025e-05
-2.09244342202435e-05
-2.7613959230409e-05
-1.08048628484822e-05
-1.91866042157439e-05
-3.22285039165825e-05
-3.05607909389813e-05
-3.99375862943479e-05
-2.01722127514835e-05
-4.51749729164373e-05
4.40334010552632e-06
-5.84061784355422e-05
5.77835672205381e-06
-5.10407500568279e-05
-2.32643279097449e-05
-1.83594358289504e-05
-2.45851025400954e-05
-3.77730542968883e-05
-4.7689803997569e-05
-2.39484199480265e-05
-4.64339918900971e-05
-6.62874309806787e-05
-1.57313821856057e-05
-2.77968417881529e-05
-3.34287442886438e-05
-6.63436369759167e-05
-1.02717094094607e-05
-3.32968130578416e-05
-3.63406828905772e-05
-3.04818083405321e-05
-2.65553034706123e-05
-5.06789547886396e-05
-1.59442883587386e-05
-4.06478617369283e-05
-6.41282885820461e-05
-1.22735010223909e-05
-2.48159900346147e-05
-1.5248931380493e-05
-6.15519384955937e-05
-3.78751175055125e-05
-4.9349191106147e-05
-3.77177169127138e-05
-2.97923816687427e-05
-3.83731981596948e-05
-2.16970139158432e-05
-1.87478399709572e-05
-5.22819177250057e-05
-4.26154358871684e-05
-5.35271961531028e-05
-1.64439410622251e-05
-2.8186328107247e-05
-5.99480747009828e-05
-3.09901654992206e-05
-6.59979557685607e-06
-6.93786876924886e-06
-1.82376367747619e-05
-5.60945813380079e-05
-3.42236827623764e-05
-3.54499144194331e-05
-4.87866142506225e-06
-4.32076442062584e-05
-3.29964570747304e-05
-2.87675620407311e-05
-1.9847843760597e-05
-3.2006126333621e-05
-2.68416310160437e-05
-2.72083932902989e-05
-2.25988151849893e-05
-3.11399223593077e-05
-1.19791980442199e-05
-3.08855869268036e-05
-8.52043833099578e-06
-2.98695101678171e-05
-1.86299478906698e-05
-3.55176028850418e-05
-2.64432878214535e-05
-3.9437429960475e-05
-3.74131150630574e-05
-4.10386682033228e-05
-2.07587753984329e-05
-2.48121393813036e-05
-2.78911468847598e-05
-3.59176115202717e-05
-2.52971409167205e-05
-2.84991724419978e-05
-3.86796857338947e-05
-1.92963348616686e-05
-4.82058995750027e-05
-2.45930708135922e-05
-2.44570885004667e-05
-3.12751003649305e-05
-4.50479991446709e-05
-1.62852872707377e-05
-1.7643139764258e-05
1.18269700197338e-05
-6.63805133442246e-05
-4.27498019796761e-05
-2.58147613625592e-05
-5.19805946281543e-05
-4.33343864224531e-05
-1.42487670191143e-05
-2.4123303593811e-05
-3.62956820534454e-05
-4.33679486936205e-05
-3.01127225356578e-05
-2.26066748280658e-05
-5.08039473077795e-05
-4.89538451083845e-05
-3.42324360737964e-05
-7.23767233691647e-06
-2.90601690591522e-05
-1.90661589428251e-05
8.88410781739659e-06
-3.21609438731989e-05
-2.57251528007018e-05
-1.55651134292483e-05
-1.85010379785556e-05
-5.33111415295576e-05
-3.50984420998355e-05
-4.00481428944464e-05
-9.0994031453841e-06
-4.37530612158394e-05
-2.39644916816354e-07
-2.70981703473996e-05
-3.21715261568975e-05
-3.20985955659824e-05
-4.66403289625547e-05
-3.93631279431676e-05
-5.85661563392811e-05
-1.38520921617625e-05
-3.05228105679775e-05
-2.93498049353269e-05
-6.80221080563152e-05
-1.7892511618614e-05
-2.65903119613234e-05
-3.67604070802059e-05
-4.36356798304325e-05
-1.72325671535792e-06
-1.79624743913308e-05
-5.94827946010782e-05
-4.12129563696067e-06
-5.11275050855812e-05
-1.24889653940813e-05
-1.05093518683383e-05
-4.32823450595766e-05
-2.22659632539658e-05
-4.49577269326411e-05
-2.07229166386962e-05
-1.56371754086399e-05
-4.76810435154168e-05
-4.93977693887115e-05
-5.13075598852773e-06
2.04318520486269e-05
-4.17115983899476e-05
-5.11175620188378e-05
-1.87417380582248e-05
-4.18351565276537e-05
-3.04080401931118e-05
-1.5665261561003e-05
-4.75049054396887e-05
-2.29372356575346e-05
-3.8879228718864e-05
-5.17848286385821e-05
-3.13767823064174e-05
-4.77159294180185e-05
-1.66248398125169e-05
-1.86873043157644e-05
5.79532197149396e-07
-1.69147529089136e-05
-4.97455311397772e-05
-3.20728082371522e-05
-3.34648526065377e-05
-3.4518818816772e-05
-2.84038045508609e-05
-2.57451260185654e-05
-2.33013009395889e-05
-2.38988008390372e-05
-1.07079897983634e-05
-2.54364687364487e-05
-1.1515970687284e-05
-4.17290172343763e-05
-1.45488077761897e-05
-3.87637486355835e-05
-4.51697577960733e-05
-2.39359554942312e-05
-2.93971601336697e-05
-2.02754766651804e-05
-2.56805954601424e-05
-2.86781735753304e-05
-3.50563766245319e-05
-1.78355423457204e-05
-1.79355874366144e-05
-4.49426202736708e-05
-2.57160259353274e-05
-2.33439542994022e-05
-4.64706723407221e-05
-7.00692404381565e-06
4.86462845199551e-06
-3.6277472641836e-05
-1.47194184000711e-05
-4.78743650015806e-05
-4.9331216730538e-05
-7.19100452173754e-06
-7.56626870611434e-06
-3.82034559687627e-05
-3.32884096320043e-05
1.04825162861952e-05
-2.39413991429297e-05
-6.87823126914399e-05
-1.14796022328481e-05
-5.47067250450428e-05
-2.8276443510319e-05
-3.64772832913587e-05
-2.74093593621199e-05
-2.79049185812825e-05
-2.54805474021597e-05
-1.10001806923313e-05
-9.3551619331807e-06
-2.48258955658603e-05
-1.72939130227446e-05
-1.84471166156717e-05
-4.54017310605218e-05
-1.097611310738e-05
-3.23133472568532e-05
-7.21981639709828e-05
-5.43443248177052e-05
-9.27601343892863e-06
-1.4230837179356e-05
-4.41785672852545e-05
-5.0055095591699e-05
-3.95870978586456e-05
4.11926326918326e-06
-2.09448494470968e-05
-1.52322345467931e-05
-3.02478979479958e-05
-3.50364552666577e-05
-4.09370061706741e-05
-2.22016438841655e-05
-3.24232807277384e-05
-6.11251186899599e-05
-3.44532723205775e-05
-4.10256420350162e-05
4.44517516385054e-06
-3.93208408424755e-06
-1.91926345909907e-05
-1.3384334629518e-05
-4.32706808985196e-05
-1.38625166051148e-05
-3.26131432037411e-05
-2.96592606063913e-05
-3.08207647004903e-05
-6.64710625402787e-06
-1.76041847859716e-05
-4.90044565482504e-06
-9.90890767794668e-06
-5.87360150255926e-05
-1.10197177541556e-05
-5.54653067321631e-05
-2.82396351112519e-05
-4.55321280094508e-05
-2.78398241288012e-05
-5.02941413408631e-05
-7.49419240842387e-06
-2.04291351058966e-05
-3.88388260200534e-05
-4.53559767042965e-05
-5.52894921588455e-05
-2.49377647878452e-05
-1.95285181609652e-06
-9.82641943306829e-06
-1.21266534802313e-05
-1.88503869803635e-05
-2.6424841340422e-05
-3.59056797517431e-05
-4.85704168570429e-05
-2.31780514467868e-06
-3.32973514665587e-05
-2.63073648973068e-05
-5.02078701196171e-05
-5.18090751896831e-06
-3.78858848026806e-05
-4.15402909626918e-05
-4.94770532640762e-05
-1.89235744761706e-05
-4.5247244340743e-05
-2.31447106092094e-05
-2.15918204851023e-05
-4.03237540595099e-05
-2.69814658174016e-05
-2.49299465342091e-05
-8.27113964858863e-06
-2.31622783180382e-05
-6.68522272098826e-06
-3.64821410110536e-05
-1.61785042011579e-05
2.76547510878422e-06
-2.33042878749232e-05
-4.74768447453222e-05
-2.91958243041319e-05
-3.70315333090787e-05
-6.07668677495616e-05
-7.98616894918852e-05
-2.74082463041755e-05
-5.27914205094768e-05
-2.76674241073264e-05
-3.39771544022944e-05
-2.65651264371657e-05
-4.06398430294389e-05
-2.5593706314886e-05
-2.05794134917095e-05
-1.18320416339777e-05
-1.42805803043573e-05
-1.62838202477898e-05
-3.27084336528785e-05
-3.24873180022233e-05
-1.60736529489276e-05
-3.31945691455866e-05
-4.17324643687575e-05
-2.54592421079913e-05
7.60974473449769e-06
-1.82251363232177e-05
-2.35114407546977e-06
1.4177910579234e-05
5.5504927754254e-06
-1.78055195440427e-05
-4.14289817895345e-06
-2.78399812216479e-05
-8.20875992268327e-06
-4.36500276384636e-05
3.76788842729579e-06
9.26626557106183e-06
-2.77867962916268e-05
-1.32223301487614e-05
-4.50100716791868e-05
-4.94707004565671e-05
-1.94938815845786e-05
-1.03200042793638e-05
-3.05971004687903e-05
-3.83651643409754e-05
-3.20612814188235e-05
-7.32797252785798e-06
-3.04646877997619e-05
-3.70203536896367e-05
-6.28900612491313e-05
-3.80644195049014e-05
-3.15351070245929e-05
1.46570066443874e-05
-4.44819989110625e-05
-1.29430635688802e-05
-3.17340144252063e-05
-3.39284518065446e-05
-1.87364578681841e-06
-3.64552450223501e-05
-2.58597510030461e-05
-1.24404046518794e-05
1.2726725031425e-06
-6.14368854224022e-05
-4.91584291124115e-05
-3.1269993456443e-05
-5.02891504355023e-05
-1.61060828047575e-05
-7.1683732389166e-05
-2.86645207085663e-05
-2.36168888178411e-05
-6.1676416827727e-05
-2.29076945735594e-05
-4.0730237364036e-05
-3.04666729775796e-05
-2.23255606893556e-05
-3.03570754070394e-05
-4.47174929302048e-05
-5.50916838628803e-05
-3.06713172832326e-05
-5.09634627048333e-05
-1.60088812448445e-05
-2.30579210545721e-05
-5.20085477737159e-05
-4.50310100465576e-05
-1.18264683467609e-05
-6.16395745720777e-05
-2.6540427572303e-05
-4.5648437028212e-05
-3.91374135730164e-05
-2.41390114940197e-05
-1.83996811317611e-05
-3.68392833636681e-05
-4.51455240729191e-05
-1.65783049356127e-05
-2.23232857875208e-05
-8.73195699507439e-06
-1.41058291447403e-05
-1.7271354179844e-05
-1.2335051277897e-05
-1.04823144699254e-05
-3.220740793493e-05
-5.76944858371055e-05
-4.26898348446196e-05
-2.40558901519476e-05
-6.10217361584952e-05
-2.86646633630771e-05
-4.29701127250298e-05
-2.10441895286333e-05
-7.49572725093867e-05
-3.12035619254027e-05
-1.48630273854058e-05
-4.75358905936107e-05
-3.51235393953742e-05
-2.74662279551956e-05
-2.81173045735577e-05
-3.68234208574715e-05
-1.61929919125594e-05
-4.94838461801738e-05
-5.90006613656225e-05
-3.15267919640838e-05
1.67496842840174e-05
-5.5389505478427e-05
-9.68024739975352e-06
-2.81715599057683e-05
-4.44798401638761e-05
4.41259064053732e-06
-2.12565451965785e-05
4.58316327082422e-06
-3.68575803829428e-05
-1.16049241813229e-05
-2.95872187861134e-05
-1.6972901688574e-05
-2.52669147897584e-05
-3.49905863140802e-05
-3.45797278924461e-05
-2.80110929968682e-05
-3.01008031516427e-05
-7.82203768968725e-06
-2.08851680601771e-05
-2.01988562049465e-05
-3.09345866171046e-05
-4.40072500621003e-05
-2.32293795555013e-05
-1.56843538444432e-05
3.89004571470358e-07
-1.35589620115507e-05
3.49695950977596e-06
-3.97377898663698e-05
-1.64119520730525e-05
-3.56870179804682e-05
-5.61102986196926e-05
-3.986313617566e-05
-2.1977337896408e-05
-2.54879915936656e-05
-1.82620725050008e-05
-3.31539526914454e-05
-2.54657076423076e-05
-1.39675357142138e-06
-6.96152884083708e-05
-4.05358147087111e-05
-3.27063905410482e-06
-1.74627938800719e-05
-1.92784043432121e-05
-8.88984949014102e-06
-9.3422418867069e-06
-3.29911277253243e-05
-4.94420476695668e-05
-1.66654479657897e-05
-2.92382149107166e-05
-1.87757337858533e-05
-6.53036989882818e-05
-3.70210598231995e-06
5.80420770041071e-06
-2.37133922745959e-05
-1.12137585338891e-05
-3.10716960736802e-05
-1.18745874875122e-05
-3.04561398848855e-05
-1.14254100308371e-05
-5.01046236886187e-05
-3.92437354473217e-05
-4.77201042152675e-05
-6.72557980383763e-06
-1.3441236491889e-05
-3.04658294280211e-05
-3.93293350382733e-05
-1.89114691265444e-05
-4.73146388779154e-05
-3.10273707232222e-05
-3.03185543995526e-05
-4.61178465707179e-05
-2.00783790041447e-06
-3.42913359898273e-05
-4.89506709221902e-05
-6.85097897487098e-06
-1.39160750147157e-05
-8.06367414728884e-05
-2.29740045107986e-05
-2.78667246698122e-05
-3.78460872881231e-05
-2.89353388306152e-05
-3.03824495744963e-05
-3.54238559931576e-05
-2.57685735923775e-05
-2.18082489298019e-05
-2.64352348646964e-05
-3.99187174822779e-05
-5.14807419661487e-06
-1.04669858348754e-05
-1.83500887735689e-05
-3.10080968470824e-05
-4.38638720008848e-05
-5.71807282394635e-05
-6.7870131595293e-06
-2.06441963547173e-05
-2.12720482799419e-05
-4.94560224090268e-05
-3.23381511840236e-05
-2.80876415661719e-05
-3.78203207768709e-05
-3.75920870392547e-05
-2.07706469705071e-05
-3.65093379377592e-05
-4.46650844451995e-05
-3.76006969092778e-05
-2.11003638124467e-05
-2.16687990546671e-05
-5.1902934303431e-05
-9.77539059100996e-06
-4.62371301782813e-05
-1.86749176371596e-05
-4.56820255796054e-05
-4.07817876195457e-05
-7.3592802061173e-05
-1.54435500805524e-05
-1.1470049121044e-05
-4.96287881687945e-05
-4.65668002748749e-05
-4.02388115359552e-05
-2.43537231778341e-05
-5.47955731870322e-05
-5.93209684375856e-05
-1.64042853443864e-05
-3.92888118885311e-05
-2.44496972498289e-05
-3.47410183139504e-06
-1.4661464176082e-05
-4.58477348385739e-05
3.91281021435909e-07
-2.52270048660828e-05
-2.46719011970601e-05
-5.12333206789228e-05
-3.07040146308491e-05
-1.46145664883563e-05
-6.49883061595458e-06
-4.25274710252846e-05
-9.36190046941118e-07
-1.39397209209726e-05
-2.06279821476766e-05
-3.05027715325586e-05
-3.6188679963155e-05
-3.6881051330926e-05
-1.72235653479421e-05
-4.82611599741246e-05
-2.83637271522681e-05
-3.72378546881927e-05
-1.99592171126117e-05
-2.40729470274997e-05
-4.60853028009942e-05
-1.42139754497063e-05
-2.55033099665887e-05
-3.18409664697139e-05
-1.3068701619164e-05
-3.8293279346002e-05
-3.0843832181797e-05
-2.97791592962887e-05
-2.13278856565389e-05
-1.0577081732545e-05
-3.01989726168081e-05
-9.64902271850758e-06
-2.38013607562301e-05
-3.12985062068624e-05
-5.38524200717725e-05
-2.56749347208401e-05
-4.91253456635969e-05
-1.90696882339471e-05
-2.55485370535096e-05
-4.56827939022412e-06
-2.65808088526183e-05
-2.71292291971112e-05
-2.96673994107071e-05
-2.14580755005758e-05
-2.60210512041543e-05
-3.6822373930144e-05
-4.40113636655122e-05
-5.1826705665974e-05
-4.03078859033548e-05
-4.53516739426566e-05
-4.93207604175028e-05
-1.92044589682803e-05
-4.08783692578813e-05
-4.27567232658564e-05
-4.08706634764121e-05
-2.22826638651324e-05
-1.13522815989576e-05
-4.39337677349373e-05
-2.74884501446186e-05
-3.37338165353438e-05
-2.86252052715458e-05
-3.13992509697743e-05
-2.18007052039546e-05
-2.72850891557407e-05
-2.67359586214573e-05
-1.12440489821538e-05
-2.60487389458508e-05
-3.39820292174151e-05
-3.18775100116735e-05
-4.82825825041696e-05
-3.45870736390659e-05
-1.27568226695831e-05
-3.87435313268954e-05
-2.12724787039959e-05
-3.2553912307615e-05
7.81640790230039e-07
-3.91115334058081e-05
-3.57191905960104e-05
-3.80427522402602e-05
-4.40419975909417e-05
-3.088134514246e-05
-2.35947726525022e-05
-5.15258309265413e-05
4.0542859072916e-06
-3.26176081798775e-05
-6.90038935172603e-06
-4.10967025642238e-05
-3.27283457895658e-05
-2.809035487205e-05
-2.70827276199426e-05
-3.940639143021e-05
-5.68688103827041e-06
-1.35405460090222e-05
-5.68290116026345e-05
-2.11334276365203e-05
-2.48133618968163e-05
-4.65051905337462e-05
-3.07955473759635e-05
-4.34705019216382e-05
-1.41666654997394e-05
-2.05584268430256e-05
-3.74948017589163e-05
-2.42539942446596e-05
-2.50215212140976e-05
-3.88824273189627e-05
-2.47391902296501e-05
-2.4844289992727e-05
-5.04167115504329e-05
-2.03916436859345e-05
-3.86005009105895e-05
-3.54614679374796e-05
-2.15701913896611e-05
-2.87419283521072e-05
-3.63049680858095e-05
1.09457212107036e-05
-4.71571387823307e-05
-5.25715138498383e-06
-2.82599047888592e-05
-3.81570181618407e-05
-4.17221905521504e-05
-3.15273597399747e-05
-7.49876682675601e-06
-3.25705764682163e-05
-2.81735126898849e-05
-3.60231934937237e-05
5.66274402510403e-06
-4.92207909714476e-05
-3.64215231761355e-05
-1.73001946893034e-05
-2.64045926792861e-05
-3.82860820955396e-06
-3.78116273717164e-05
-1.452337383114e-06
-4.12788223415104e-05
-1.33523813140341e-05
-4.12166479310564e-05
-2.07234587299231e-05
-3.99744389394617e-05
-2.59189899923063e-05
-2.92100707968261e-05
-2.59429819478487e-05
-5.54683752495196e-05
-1.8288824492554e-05
-3.58401754555226e-05
-1.41059276778525e-05
4.83762914492943e-06
-4.76281580048061e-05
-5.19324203828264e-05
-3.69889580850234e-05
-3.44455908887692e-05
-3.90058396565142e-05
-1.93794893699692e-05
4.07676649778956e-06
-2.29406835953764e-05
-3.20809405700606e-05
-2.72903055988165e-05
-2.11575351961963e-05
-2.58782086246903e-05
-1.32824849263836e-05
-1.83923950786874e-05
-3.24136077717233e-05
-1.66714709360529e-05
-3.15852394112084e-05
-2.78017734782397e-05
-1.48659337085382e-05
-2.45211088284012e-05
-2.49272604578638e-05
-2.02306981671428e-05
-3.80903570368167e-05
-3.56701543279967e-05
-6.53992124196465e-05
-5.0224858125097e-05
-4.12857707211608e-05
-3.04362862133629e-05
-3.66291443295081e-05
-1.73378727583318e-05
-4.18559587612828e-05
-4.57792686913935e-05
-2.48390606994879e-05
-5.44094467111366e-05
-1.66351565171266e-05
-2.38831513086376e-05
-3.07227889254187e-05
-3.68727635572028e-06
-4.50185767646215e-05
-4.59690496023225e-05
-1.87757602555837e-05
-2.32228831952674e-05
-1.36665886270528e-05
-2.22403439634391e-05
-1.09242717949285e-05
-4.57405037813972e-05
-2.87591889757409e-05
-3.81329961935936e-05
-9.00963813457126e-06
-1.99752313251758e-05
-1.09201635199401e-05
-4.26921731820961e-05
-1.58629772105184e-05
-1.642865902146e-05
-4.7983120397533e-05
-4.96075091973553e-06
-2.14051499292673e-05
-2.48246575035539e-05
-3.1434093620228e-06
-2.20953305388947e-06
-1.56197891965763e-05
-1.91249436476e-05
-3.49819673744021e-05
-1.92032226368389e-05
-2.77152734534313e-05
-3.13313964171677e-05
-4.76712439928767e-05
-2.67114119789712e-05
-4.91729373717228e-06
-5.02680039121962e-05
-3.58693315815066e-05
-2.89394551073471e-05
-4.22547189630228e-05
-2.51954730705849e-05
1.06678056640704e-05
-2.85023015412649e-05
-1.62688490317479e-05
-3.77858930596307e-06
-2.4252907605601e-05
-1.54792406295072e-05
-1.82448934749576e-05
-2.59391423867134e-05
-3.40342968084243e-05
-1.8481878510307e-05
-2.26459768473677e-05
-1.11741773767566e-05
-4.75134673459693e-05
-4.19455377781185e-05
-2.9972212096108e-05
-7.2211831401042e-06
-8.85198989381205e-06
-1.11357962775795e-05
-7.26488936166075e-06
-2.39052060805576e-05
-2.84254772008475e-05
-9.6965356115186e-06
-1.79990381487499e-05
-3.33967075347725e-05
-3.76390425886031e-05
-3.50943490560314e-05
-3.20788957319412e-05
-6.13622888167498e-05
-2.2697450036296e-05
-2.03675172763489e-05
-1.15954419116284e-05
-3.38445143375244e-05
-1.30925314956201e-05
-5.66441003012891e-05
-3.36342620740389e-05
-3.61338508271391e-05
-2.67340772623763e-06
-2.18274786524823e-06
-3.22463692727851e-05
-2.08443455662936e-05
-7.38756862164547e-06
-3.42557744284569e-05
-7.56514512033854e-05
-7.36520450900707e-06
-1.90674386506808e-05
-2.87558039979503e-05
-1.55213837140067e-05
-2.08192942545267e-05
-3.86882194780101e-05
-4.08666004777559e-05
-6.16791329501166e-05
-4.87120493323905e-05
-3.1080724521508e-05
-1.52933211006439e-05
-1.86563057397971e-05
-2.00148627194205e-05
-2.0384687196598e-05
-4.42895514857066e-05
-1.92960522540257e-05
-3.71575989953939e-05
-1.2146445298842e-06
-4.08318169986288e-05
-3.89785466845567e-05
-4.27089162207566e-05
3.72277124388415e-06
-2.77911841046075e-05
-2.51971937879949e-05
-2.03170384454031e-05
-3.94287549272928e-05
-4.18670990815631e-05
-1.64084836865264e-05
-3.56557061547346e-05
-4.68874075198203e-07
-2.42944075337765e-05
-3.02429541821553e-05
-4.10316987113062e-05
-2.39239230764335e-05
-3.63803277956588e-05
-1.2534712542588e-05
-7.54877894076734e-05
-4.54826429607395e-05
-2.68233719265379e-05
-1.19134296992405e-05
-3.43819072224567e-05
-3.74763913547094e-05
-2.05530978360412e-05
-1.09870297566831e-05
5.13671803495717e-07
-3.27041779435525e-05
-3.11015122311729e-05
-4.49886098533019e-05
-4.53066125965539e-05
-5.25313817680585e-05
-1.2860240616786e-05
-3.17856424718685e-05
-4.59359978068972e-05
-4.10071085325138e-05
-3.28760646037524e-05
-9.20270863954103e-06
-5.91387869892758e-05
2.27839248177518e-06
-4.4126709552752e-05
-1.14891359317705e-05
-3.45808985343615e-05
-1.8511498536159e-05
-3.14548550616526e-05
-1.55784941512667e-05
5.65898007736562e-06
-2.73163285132555e-05
-4.59770773766315e-05
-3.08618072935438e-05
-2.44871566933302e-05
-3.21251793062219e-05
-5.95661652892594e-05
-3.75160118739221e-05
-9.32130943266627e-06
-3.71693110063702e-05
-7.13065616670431e-05
-5.90076970993795e-05
-2.88053241916906e-05
-1.74594478075518e-05
-4.41928356960126e-05
-4.60017588269073e-05
-1.31443012145306e-05
-1.40265326115107e-05
-6.15802826571737e-05
-2.49277879867886e-05
8.90443965575803e-06
-5.51540856167043e-05
-2.6816253280933e-05
-2.30186380597671e-05
-4.99154578910957e-05
-2.73272338115973e-05
-2.70214504868346e-05
-3.77697682939968e-05
-2.72670701314648e-05
-2.98825552497091e-05
-3.49324220120583e-05
-2.39123088768375e-05
-2.51287870851305e-05
-3.76416090751539e-05
-4.2853943615123e-05
-3.56410996161198e-05
-4.56633198897123e-05
-3.00824235620286e-05
-8.35079073752126e-06
-5.29775926471393e-05
-2.9735447633205e-05
-4.4833599961011e-05
-4.0498306039376e-05
-1.85567644796576e-05
-4.04555337894035e-05
-2.72608335047628e-05
-5.41748354468905e-05
-1.72127023716093e-05
-3.3638244131917e-05
-2.85263162484208e-05
-2.94815406694346e-05
-4.88944216160763e-05
-2.3803959892875e-05
-7.37817282718023e-06
-3.11682463400437e-05
6.7854976388012e-07
-2.76596508199475e-05
-5.96406581993539e-05
-2.87542676975398e-05
-4.15982179315242e-05
-4.14536018729113e-05
1.3793058072274e-05
-4.90872526312895e-05
-1.50974287729743e-05
-2.85606608382291e-05
-1.64336590715522e-05
-2.98115009182812e-05
-2.12535855266339e-05
-3.65130317098943e-05
-3.88803470026089e-05
-2.77032840521414e-05
-4.07940519220196e-05
-5.70869505936995e-05
-7.09477331761136e-05
-2.03332795984735e-05
-2.69198148716444e-05
-3.73843707146952e-05
-2.51742193699317e-05
-1.1071331229471e-05
-1.10531527343849e-06
-1.85867364864675e-05
-4.1677729322568e-05
-3.39168549524708e-05
-1.76549579228773e-05
-1.97886899766289e-05
-6.86263311267374e-05
-1.92554327494424e-05
-3.28498065325863e-05
-1.05481834489668e-05
-1.53483584381266e-05
-1.43009469323842e-05
-7.11507063049272e-06
-3.97002706028242e-05
-2.71771061522551e-05
-2.25663243414516e-06
-3.65421564829426e-05
-3.09406883455694e-05
-1.95482714042602e-05
-1.73395780760358e-05
-3.08606352935523e-05
-6.96248441349312e-06
-2.58200719738315e-05
-1.46322924183484e-05
-3.50974268937673e-05
-4.52236410425189e-05
-2.98066784187489e-05
-5.63796651184367e-05
-4.60311393393935e-05
-8.16798664552963e-08
-6.3886436625368e-05
-1.37253268998516e-06
-4.40768744193122e-05
-1.70291228482649e-05
-4.26428078906853e-05
-3.16872127915594e-05
-3.2340616475978e-05
-4.66789812918279e-05
-3.10212497883431e-05
-4.71180600033431e-05
-1.39174097314198e-05
-6.03719588571076e-05
-1.98851679329748e-05
-1.38275696428539e-05
-2.95327303861865e-05
-2.44735913157448e-05
-1.71567218672291e-05
-2.16570373836491e-05
-1.20546642693182e-05
-5.13917295278649e-05
-1.63331994032361e-05
-3.44311594742318e-05
-3.52779470482249e-05
-2.23073054576134e-05
-3.88926861627819e-05
-3.42079572152321e-05
-4.16717788708469e-05
-6.33369562874791e-06
-1.84969455874372e-05
-5.26188963107751e-05
-3.14307836536554e-05
1.23116313001396e-05
-5.56567524495702e-05
-3.95310921024891e-05
-4.19546517684312e-05
8.74280695921797e-07
-3.16882595078064e-05
-4.46816526433663e-05
-3.26067212445735e-05
-1.02482042836648e-05
-2.01841373717184e-06
-1.84294063400558e-05
-1.95314196444007e-05
-1.770748923162e-05
-3.37111636293033e-05
1.3471025428661e-05
-2.7952759780884e-05
-2.52679634769724e-05
-3.56025445974537e-05
9.17373040012128e-06
-3.94670240951971e-05
-1.54382585478848e-05
-4.72881131113903e-05
-6.11532540082058e-05
-2.82656229841468e-05
5.36925766885959e-06
-3.85301282599107e-05
-2.96831379534587e-05
-3.13006787751504e-05
-3.31297242845502e-05
-4.14757668664938e-05
-4.38763362206455e-05
-3.4608011644569e-05
-4.11975795394121e-05
-1.48630657186022e-05
-3.32053423811472e-05
-7.10355446239131e-06
-2.80269502268722e-05
-4.97062136598241e-05
-2.63726523587247e-05
-3.01612262627419e-05
-1.46546795362298e-05
-1.87327315231088e-06
-4.64652303064501e-05
-3.1977571251318e-05
-2.30569880142442e-06
-2.59441411705932e-05
-1.08281288435977e-05
-2.20352499152736e-05
2.30392685292388e-06
-2.23579616636902e-05
-2.32437986461414e-05
-2.53339236315944e-05
-1.10295317039729e-05
-6.17004650322619e-05
-3.44331119933419e-05
-3.28256183021505e-05
-3.05047839271467e-05
-4.56188077396609e-05
-1.85172905427952e-05
-4.39061357636461e-05
-2.24684741728314e-05
-2.09353933678707e-05
-4.91897955510115e-05
-2.81802743053394e-05
-5.24509277035726e-05
2.07838353451509e-05
-3.64006944432342e-06
-1.81352311691668e-05
-6.64186719424593e-05
-3.42770531704864e-05
-1.85793994648821e-05
-7.11404671347307e-05
-3.11004481074752e-05
-1.53234406643282e-05
-2.59301900026057e-05
-2.96416187734675e-05
-2.6055704065272e-05
5.96037927936895e-06
-2.90860712265179e-06
-1.72205670232015e-05
-5.04097459859631e-05
-4.1833775066263e-05
-4.68843312682997e-05
-1.48580688521486e-05
-4.37941351590426e-05
-1.25986433803039e-05
-1.61912952831093e-05
-5.27582937174463e-06
-2.56223908630828e-05
-2.06949860177613e-05
-4.26937884128122e-05
-4.17921015177048e-05
-2.95139672962969e-05
-3.60396079030574e-05
-5.50020875807234e-05
-1.59335233609641e-05
-1.64510808362971e-05
-4.58770836395279e-05
-1.14527146182013e-05
-1.43821371874139e-05
-2.58325110958419e-05
-1.54303864914134e-05
-4.00561432975988e-05
-4.18551469314957e-05
-2.99911671339526e-05
-6.9523182411696e-06
-1.5650190550884e-05
-6.09433819956213e-05
-1.60864477994351e-05
-1.61227596821194e-05
-1.33254993068238e-05
-7.53012635055296e-06
-1.84824474924009e-05
-3.14768532505957e-05
-5.21039083526809e-05
-3.71681400151112e-05
-2.47364499459376e-05
-4.72797039230557e-05
-7.20312762500057e-06
-2.89892328078315e-05
-3.47817835831735e-05
-4.53426414526584e-05
8.57640399944239e-06
-1.80880311422875e-05
-2.08667863979616e-06
-6.62622709673587e-05
-4.43455681927918e-05
-3.15508222497644e-05
-1.95137397278394e-05
-4.92944005928932e-05
-3.46075950543369e-05
-2.08642421360341e-06
-4.61409041907739e-05
-2.13161303899507e-05
-1.79751365738223e-05
-3.24750928918737e-05
-3.26548505314431e-05
-2.41549007225315e-05
-3.81200621208186e-05
-1.2855872721008e-05
-4.74295051022516e-05
-1.32441373953196e-05
-3.98324893056344e-05
-2.35847400960223e-05
-1.56711176286855e-05
-1.40255021552016e-05
-3.94262756588031e-05
-2.36559409217297e-05
-3.8184829529475e-05
-3.1372681878663e-05
-3.24348637770166e-05
-2.07098109763464e-05
-3.75103594872748e-05
-2.67902321209567e-05
-5.55758141629084e-05
-2.70378936819567e-05
-3.20404244741405e-05
-3.07087639120429e-05
-2.6319876250141e-05
-3.18074920363915e-05
-6.02297335493434e-05
-1.82981189914572e-05
-2.51849660498766e-05
-3.19461115900408e-05
-5.09243907058952e-05
-5.35299105242441e-05
-4.4889518712562e-05
-2.13491838076028e-05
-6.33648033155045e-06
-1.31807701619773e-05
-2.7789370669025e-05
-7.58789047752729e-06
-4.84246238753267e-05
-3.03817607706909e-05
-1.82125327489555e-05
-3.17761236101887e-05
-3.32238023536214e-05
-3.10114776906179e-05
-4.42744883619479e-05
-2.86297660827844e-06
-2.83525634721361e-05
-1.50194287556319e-05
-2.4740248807664e-05
-6.49934101390858e-05
-6.24597496411153e-05
-4.24166658473365e-05
-2.80028462510278e-05
-3.47649742600029e-05
-6.5326557248664e-05
-1.71503411423725e-05
-2.85028161163113e-05
-4.56111958637017e-05
-3.55515097963403e-05
-1.61893597606652e-05
-2.06634374686621e-05
-1.7359534084367e-05
-1.97041351504579e-05
-1.25814811474671e-05
-3.06824679220066e-05
-6.09260007106218e-06
-2.4163599729494e-05
-4.49297001952548e-05
-4.23771620568261e-05
-4.24143740706327e-05
-3.86707968745521e-05
-3.61332461035047e-05
-1.74921070635338e-05
-4.12408281594376e-05
-5.01019943346471e-05
-2.78477279699487e-05
-2.24918231132086e-05
-4.93720330142425e-05
-5.20311729227466e-05
-5.12420944338243e-05
-8.70850504098691e-06
-4.82549660479328e-05
-3.5463648711343e-05
-2.28226581643096e-05
-2.51301853374489e-05
-4.27647017632454e-05
-1.75656387336839e-06
-5.85214862686627e-05
-2.53877480159253e-05
-3.6759594445315e-05
-2.67432212520502e-05
-4.61087750621348e-06
-6.37766719874234e-05
-8.60135289420572e-06
-1.69377376743934e-05
-1.51556875951656e-05
2.50886957202636e-06
-3.41994818090479e-05
-2.68269472078067e-05
-2.23106441149098e-05
7.42769472812826e-06
-5.07140075420293e-05
-2.84957039710218e-05
-1.26383445332097e-05
-2.91843514729024e-05
-5.79330914679481e-05
-2.57343696809376e-05
-2.21264515430356e-05
-3.9267135916408e-05
-4.31136579305075e-05
2.07135271096754e-06
-3.16703392233585e-05
-4.06087924402764e-05
-3.59312858960438e-05
-3.88104994137797e-05
-4.6626116140633e-05
-3.23672755673532e-05
-4.49238649030103e-05
-4.0511217757555e-05
-1.46593085390179e-05
-3.24318065590027e-05
-8.90068242019793e-06
-2.57030031561474e-05
-6.83215086655595e-07
-6.61850945116226e-05
-4.13956015189465e-05
-4.3772392266116e-05
-4.7899021366153e-05
-2.15182171996434e-05
-1.35313442011544e-05
-3.60357554061101e-05
-9.027898366422e-06
-3.14358128757711e-05
-6.18562430413339e-05
-5.63916657312473e-05
-2.39267351857061e-05
-2.62412530185904e-05
-1.88084070128798e-05
-3.8370150921596e-05
-1.29774036624002e-05
-3.08188172640038e-05
-3.23531900241536e-05
-2.07088748178821e-05
-2.48682819666075e-05
-5.19241656565527e-05
-2.76575366370045e-05
-3.49578938363211e-05
-1.00939221197415e-05
-3.01555359635657e-05
-1.34578020196183e-05
-3.18981267529422e-05
-1.72573096846322e-05
-3.83404110195037e-05
-5.28058486642604e-05
-2.31335168130281e-05
-5.90040686011051e-05
-2.51880962579883e-05
-3.60096972033807e-05
-1.97445546257831e-05
-4.61974729257823e-05
-4.39134765149173e-05
1.14787596644665e-05
-2.78078980368012e-05
1.36629423095199e-06
-2.37695879577656e-05
-3.3881827412333e-05
-6.27792082793263e-05
-7.55069044499221e-06
-3.64793177422255e-05
-4.95464414117753e-05
-1.45887081944519e-05
-1.14987401792983e-05
-1.28859593073981e-05
-4.90055662791451e-05
-4.84010773717233e-05
-8.67780365384923e-06
-4.51625570257199e-05
-4.06670190755483e-05
-1.2361494493849e-05
-2.80617842771464e-05
-4.76264914772058e-05
-2.86985829060286e-05
-4.39609081246185e-05
-2.03900204042886e-05
-1.48763042500314e-05
-4.06413866502283e-05
-2.46648090209973e-05
-2.88377326674582e-05
-4.18210189280518e-05
-3.87448860976644e-05
-4.02865249029175e-05
-1.88896879860446e-05
-3.40891605189849e-05
-4.19821661721524e-05
-7.71143425136767e-05
-3.11639954427671e-05
-5.34031129784022e-05
-3.48280070810589e-07
-6.43495807175676e-06
-1.64939906974582e-05
-3.88326351305698e-05
-1.55452997106679e-06
-3.14995547765993e-05
-2.66142106265017e-05
-3.35645819111126e-05
-2.04275664807368e-05
-4.14138678900531e-05
-1.05882878954926e-05
-1.61508023747705e-05
-4.88175409140566e-05
-6.96503947761468e-06
-3.63941530962495e-05
-1.44018405868039e-05
-7.03736341237844e-05
-3.00447244508724e-05
-6.26804582303405e-05
-4.1224607755278e-05
-4.17778909844913e-05
-3.55386624255932e-05
-3.89164727148625e-05
-4.90525127810163e-06
-4.97756939556659e-05
-2.85694060777384e-05
-3.52195864105979e-05
-5.45316023474993e-05
-1.78283054181277e-05
-4.8501127070742e-05
-2.68321204900526e-05
-1.64846966222072e-05
-2.84950578061317e-05
-3.59782056691708e-05
-2.08404480563533e-05
-2.94442546792691e-05
-1.97452256623328e-05
-3.93427494944668e-05
-4.52823098752017e-05
-3.75417821580022e-05
-3.55135514665888e-05
-2.76932924257316e-05
-1.92210910303267e-05
-4.42211898488798e-05
-4.70906152103157e-05
-3.97656791508071e-05
-2.58871763280043e-05
-1.82240597000643e-05
-4.62087301820049e-05
-2.03007813964225e-05
-3.62066686747605e-05
-4.836621168656e-05
-4.66231830822306e-05
-5.04941228064178e-05
-3.19370481716302e-05
-3.26185832372575e-05
-2.88174251636174e-05
-5.94738710821903e-06
-3.87866208919864e-05
-5.79768134113182e-05
-2.41725711543795e-05
-2.12918900584265e-05
-7.03445834101139e-06
-2.62029715601919e-05
-3.85073389676125e-05
-2.16273429152955e-05
-5.83188417617884e-05
-4.41193410617242e-05
-4.40959471787451e-05
-2.72210384823014e-05
-4.96210875315106e-05
-5.81342437324635e-05
-1.81900806499801e-05
-1.57157138871266e-05
1.25215813419888e-05
-2.43734579672207e-05
-6.4061880731022e-05
-2.43219841899605e-05
-1.77939106652644e-05
-4.18514058124868e-05
-2.87804492057795e-05
-3.71171879272003e-05
-6.9356745317484e-05
-3.65110616661113e-05
-3.34670520041114e-05
-3.42821857404421e-05
-2.7796924870527e-05
-2.34290726523337e-05
-1.68658955615562e-05
-5.57980485705699e-05
-4.03728962368772e-05
-4.09360179007191e-05
-3.15033400935529e-05
-3.4694021071482e-05
-3.28640169587091e-05
-9.78484803919747e-06
-3.24591201929563e-06
-3.28282126726184e-05
-3.58609928213884e-05
-2.34227345841097e-05
-1.13821565151227e-05
-4.89710287486492e-05
-5.50267753935814e-05
-2.15217736772405e-05
-1.58378096381769e-05
-3.43773638678434e-05
-2.89051613000429e-05
-3.00414196700954e-05
3.07250246174158e-06
-1.87301921087795e-05
-6.00503273259797e-05
-2.67917574251254e-05
-4.14428790851435e-05
-7.35796255359271e-06
-4.05665011349496e-05
-2.09914533996926e-05
-3.58579423245066e-05
-3.08767507374915e-05
-3.01629629035636e-05
-4.82542947697559e-05
7.31545610626595e-07
-4.0400949437612e-05
-2.33938196094889e-06
-4.0755075789149e-05
-1.57776158333968e-05
-1.08496403201672e-06
4.42425271610162e-06
-1.28039971492383e-05
-2.66209980470246e-05
-3.44140858973809e-05
-2.91411000490655e-05
-1.3830271441805e-05
-1.43968303654177e-05
-2.208745294265e-05
-4.00659414022215e-05
-2.83597218992538e-05
-3.88144937035801e-05
-2.09706972986876e-05
-1.19710912033885e-05
-2.24446623917424e-05
-4.16166638692357e-05
-2.88354317631419e-05
-4.8000819951331e-05
-5.7589397786513e-05
-7.91115281264214e-06
-2.79696305382738e-05
-1.79456344102736e-05
-4.65546017583706e-05
-2.43033401822643e-05
-4.12866203900661e-05
-1.14777241655483e-05
-3.49706847322459e-05
-1.49914885529856e-05
-1.19831978975646e-05
-3.11037037731173e-05
-5.80705957505389e-05
-1.58222675825801e-05
-2.42395003351431e-05
-4.76662667085177e-05
-4.83734802585004e-05
-2.37616163687828e-05
-2.02237803358533e-05
-4.47413886891663e-05
-1.91146974904602e-06
-1.79713316018218e-05
-1.86354420979935e-05
-5.85841798608119e-05
-3.16906501845929e-05
-3.7115755474288e-05
-1.37534797706113e-05
-2.17719803255725e-05
-3.23423851708019e-05
-1.66529175892229e-05
-4.75691219587873e-05
-1.84085549981325e-05
-3.72726260474059e-06
-1.69530747349501e-05
-1.67554958868766e-05
-2.37280453683179e-05
-2.50989769759735e-05
-3.49580293709041e-05
-5.04422518765288e-05
-2.5438117787893e-05
-1.8192626782595e-05
-4.58508563000552e-05
-5.22099660504711e-05
-3.04432260134576e-05
-3.69015341774931e-05
-3.30912595146914e-05
-3.62093624496274e-05
-1.49017712279332e-05
-1.99731770017314e-05
-1.28728785001528e-05
-1.73876909883775e-05
-4.40677578862211e-05
-1.98130301800598e-05
-3.59507647364256e-05
-5.80138785333021e-05
-4.847484263423e-05
-5.05626542864613e-05
-3.92106508395402e-05
-6.26665006651617e-05
-5.25593483716394e-05
-7.70413349565302e-06
-4.21197694930188e-05
-5.14253181878666e-05
-5.34534224522064e-05
-4.74265048015215e-05
-1.33694741873216e-05
-6.3198236912403e-05
-2.15016529234073e-05
-4.58784829641862e-05
-6.07978238655489e-05
-2.5551685728874e-05
-2.87194879056472e-05
-1.80876287509726e-05
-1.07692423821015e-05
-6.09914370006437e-05
-3.50382899013033e-05
-2.35731819362391e-05
-1.17385755157767e-05
-3.40436230611926e-05
-4.86211397573557e-05
-2.43541177819899e-05
-2.65372284432672e-05
-5.03688650317194e-05
-3.47479631038856e-05
-4.61217470715937e-05
-3.31647973063611e-05
-2.63974848493014e-05
-4.44264317035717e-05
-2.43305800653723e-06
-4.17271673105738e-05
-2.88924837076342e-05
-5.81743401786726e-06
-2.38560359846302e-05
-3.98825663395454e-05
8.92683403611666e-07
-2.26492933553548e-05
-2.34877620350373e-05
-3.6456596285745e-05
-4.90533300961948e-07
-5.09681444093332e-05
-3.17194202533949e-05
-4.6950320951518e-05
-3.8202017795848e-05
-3.64431520554305e-05
-1.81112824806881e-05
-2.84674538542126e-05
1.06702033152338e-05
1.40909699424093e-05
1.53434410933216e-06
-4.57065935581146e-05
-3.92308782562717e-05
-5.09690619542496e-05
-4.60185234042322e-05
-1.09157142510237e-05
-1.72685931595276e-05
-4.2910003749653e-05
-4.08409569104579e-05
-4.5084764204223e-05
-2.93657520574843e-05
-2.31930567133309e-05
-3.2534944376347e-05
-1.45653529902493e-05
-3.88173290045247e-05
-3.11933570096454e-05
-6.24077955880096e-05
-1.17977755299716e-05
-5.1728760321801e-06
-4.03298945155317e-05
-3.16720673054928e-05
-3.83088329845014e-06
-6.19846927682642e-05
-3.92514575265889e-05
-8.24564664124904e-06
-8.27833496479014e-06
-1.23708951753087e-05
-1.50865497217599e-05
-2.1297992384286e-05
-4.85137213140312e-05
-4.58796675715716e-05
-2.97727568458443e-05
-4.04004599859493e-05
-1.89470264096236e-05
-5.99726942687316e-05
-3.0653772506945e-05
-5.36796664208913e-05
-8.398751199404e-05
-2.01223388193894e-05
-5.05795846265089e-05
-2.20822984137225e-05
-3.56705168796792e-05
-2.50189448240753e-05
-4.61047517045908e-05
-2.51270845208531e-05
-2.74627944179557e-05
-4.68886391010205e-05
-3.56238054729642e-05
-3.57037448786225e-05
5.74088568805514e-06
-2.70850088015616e-05
-4.00436330037828e-05
-3.49460790658455e-05
2.78733137240098e-06
-5.37072124071979e-07
-5.38084435302164e-05
-2.23596021190277e-05
-8.45381937436228e-06
-4.16176475500336e-05
-2.42381625807755e-05
-3.29059305320902e-05
7.66181588545338e-06
-1.23332205282023e-05
-1.56172601307734e-05
-2.45544321112621e-05
-2.21452821890421e-05
-4.55099845787262e-05
-3.6505040118483e-05
-1.31347246932386e-05
-5.50648696918069e-05
-2.89544796495431e-05
-4.17682961711088e-05
-5.77186305743591e-05
-5.4675040347901e-05
-1.1273956878886e-05
-2.59897840445158e-05
-1.82765854086125e-05
-3.07809234932536e-05
-2.44643681211671e-05
-2.09470813981129e-05
-2.58124381422821e-05
6.93185646336302e-06
-4.05344935247372e-05
-2.81979685018743e-05
-2.6840118666878e-05
-4.95084073645456e-05
-3.26236564570504e-05
-4.97200448293866e-06
-1.08401843216068e-05
-2.8583060213623e-05
-4.19468929152746e-05
-1.80182774369603e-05
-1.57405434767564e-05
-2.7760838788754e-05
-1.02224329785405e-05
-4.80460164957177e-07
-1.78297259344414e-05
-4.35609305544552e-05
-1.94825052424085e-05
-4.45752221938775e-05
-2.59436795005356e-05
-1.22454360978863e-05
-4.01255920748684e-06
-1.64315558686147e-05
-1.69124963208263e-05
-2.22055625964968e-05
-2.23148703468828e-05
-6.65803612610523e-05
-2.6677510402264e-05
-1.19359436354674e-05
-3.82593610588815e-05
-5.54524294502984e-05
-3.19690415944812e-05
-4.92755154568964e-05
-1.41677180503625e-05
-2.62678650532022e-05
-3.14367260268689e-05
-8.99986747999327e-06
-2.5598039075107e-05
-1.45015669268906e-05
-2.58447163857728e-05
-2.4151981158593e-05
-3.58961835240073e-06
-2.0950180255353e-05
-6.04809835840544e-05
-2.88656139353063e-05
1.45375837106632e-05
-3.50085588882225e-05
-3.57210658767658e-05
-5.12437438609285e-06
-1.21313420774032e-05
-2.40138700552219e-05
-4.78797096054935e-05
-3.53875736756229e-05
3.91818730871728e-06
-5.59742857252168e-05
-9.9605056512891e-06
-4.70473990717269e-05
-3.13755913449173e-05
-4.28129080725244e-05
-3.34522259681428e-05
-2.67816688706923e-05
-4.71919851759083e-05
-4.33066921359059e-05
-1.29864062284897e-05
-3.56631068554992e-05
-2.47355659359556e-05
-1.40526454818362e-05
-4.65710742131289e-05
-1.65429619953188e-05
-4.84395115410407e-06
-5.31508120845421e-05
-2.63841986126931e-05
-2.64455769248934e-05
-8.51019567453533e-06
-9.02506721260076e-06
-5.08287475734246e-05
-4.67974475326502e-05
-3.46019127815294e-05
-1.85404113138388e-05
-4.37805895130271e-05
-1.99112686902748e-05
-3.66773457288751e-05
-5.13936533077623e-05
-3.64274868401671e-05
-2.01804942450413e-05
-4.14207492273375e-05
-3.55464906514904e-05
-7.12092228237772e-05
-3.68084404348856e-06
-4.86914349672289e-05
-3.02913574288506e-05
-1.86436763606316e-05
-1.94991817217898e-05
-2.90174580770863e-05
-3.91478663624203e-05
-4.46756626887664e-05
-2.04201951414324e-05
-5.19254633788395e-05
-3.5150306688656e-06
-3.90375206616574e-05
-1.48422323104972e-05
-4.03884286769025e-05
-2.29230925548208e-05
-3.74495334175963e-05
-1.31722567076569e-05
-1.75745718757849e-05
-6.58116346414414e-05
-4.59323743523834e-05
-5.83329222694246e-05
-1.86980436316057e-05
-2.84343135323357e-05
-3.36365655853885e-05
-5.67130464953441e-05
-4.54641598117346e-05
-2.50528905470204e-05
-1.0727019538865e-05
-4.08198716348197e-05
-2.97459769132463e-05
-2.6660521641097e-05
-4.25678712798538e-05
-2.9328094454521e-05
-5.14035692368238e-05
-5.57409284679788e-06
-2.04028485479838e-05
-1.15476637011936e-05
-3.02122564162648e-05
-2.38284750950061e-05
-1.33086109245984e-05
-1.8677597158435e-05
-4.52878777784179e-05
-2.52665577167643e-05
-1.89928772746713e-05
-1.89656318712257e-05
-1.27021159760243e-05
-2.17935627633196e-05
-2.19148716145723e-05
-3.63116882191874e-05
-2.32523874570166e-05
-5.99509879152743e-05
-1.29284291194536e-05
-3.45794245165633e-05
-1.96297956792599e-05
-2.07847275736939e-05
-3.36706232644905e-05
-2.80945756532901e-05
-4.02108029464483e-05
-1.31671774747966e-05
-1.09129362116474e-05
-4.3493266029389e-05
1.0186776928791e-05
-6.3123182175865e-05
-3.30592425882197e-05
-6.05517788308331e-05
-2.76638270903956e-05
-4.15774923852099e-05
-5.38464892967405e-05
-5.41855965161983e-05
-3.29521764953075e-05
-4.84637031696857e-05
-2.06265164904744e-05
-1.30504217002642e-05
-3.16361980593922e-05
-3.40859470902188e-05
-4.27616634644945e-06
-2.13141346518205e-05
-1.11165827687492e-05
-2.83325415212201e-05
-2.47879117849327e-05
-3.29355542795845e-05
-4.63448028426415e-05
-1.12072798838426e-05
-4.26351815295117e-05
-3.21078850389488e-05
-2.2097413877012e-05
-3.56502044071387e-05
3.78608922994361e-06
-3.87480122978875e-05
4.60109871180975e-06
-3.56925897012701e-05
-3.17107596615775e-05
-4.54438897127725e-05
-1.78095179135276e-05
-1.16102413807005e-05
1.15648339928802e-06
-2.5165489714721e-05
-4.78088165512608e-05
-4.40817439007084e-05
-3.71059036575518e-06
-3.57267660544769e-05
-2.07077545583163e-05
-2.97890547693328e-05
-3.60010194668304e-05
-4.32282042778069e-05
-3.14083883688127e-05
-5.03917763293648e-05
-3.57389391313191e-05
-7.42350949167038e-06
-4.34146777891273e-05
-2.08069932814143e-05
-2.42755976822086e-05
-2.99090974330489e-05
-2.59083184602751e-05
-2.90789506624764e-06
-3.58408689984319e-05
-1.12629639377166e-05
-1.47348383177687e-05
-2.75680057044095e-05
-3.28321639182427e-05
-2.13283892309784e-05
-5.09935535286351e-05
-8.42137139500829e-07
-4.62048361276069e-05
-3.93477993903489e-05
7.19708028545775e-06
-3.37931614028032e-05
-1.86526608130006e-06
-2.10465978809221e-05
-3.70176166449508e-05
-2.88529398174653e-05
-3.71435892126844e-05
-5.26196354101888e-05
-4.6928612798041e-05
-1.82858244351617e-05
-9.88519395681865e-06
-4.63235944977032e-05
-4.68450212844535e-05
-3.12204849837397e-05
-3.54925967011121e-05
-5.10854753015265e-05
-4.55534386852247e-05
-5.13055324497204e-05
-1.51584154793342e-05
-2.55175051998575e-05
-1.60411862695633e-05
-2.31416444811912e-05
-2.44598985940513e-05
-3.15799014071809e-05
-3.54012989893971e-05
-9.98371143361373e-06
-2.28583166946022e-05
-3.97915033999491e-05
-5.59181258319397e-05
-3.58966878890253e-05
-8.99248774123487e-06
-3.04937858317996e-06
-5.08238912247546e-05
-2.44286992356902e-05
-3.83436799372242e-05
-1.9926715345918e-05
-4.6727202115904e-05
-5.17691655152929e-05
-1.90486543303907e-05
-3.92732049675018e-05
-4.22592076564424e-05
-2.87503931665333e-05
-2.77321905563469e-05
-1.49681076741898e-06
-1.52983718800143e-05
-2.00992474940149e-05
-1.79400583359321e-05
-2.36575830983157e-05
-2.47719260166886e-05
-1.6355847316448e-05
-1.28957420969575e-05
-4.19341647039341e-05
-6.53738708915998e-05
-3.30272909857704e-05
-3.48043029562903e-05
-4.33305841846842e-05
-4.0587204243378e-05
-2.15833887051923e-05
-2.5666116197839e-05
-2.68076530004987e-05
-3.28941879458292e-05
-1.88187825442504e-05
-5.44921647608741e-05
-4.37826606667657e-05
-5.08778816381377e-05
-3.9892174388848e-05
-3.6675722613138e-05
-1.57913154022928e-05
-1.24419011865194e-05
-1.44485831829045e-05
-5.54047564268524e-06
-2.50474906399198e-05
-4.7737937936381e-05
-5.51492481214224e-05
-2.24590021740967e-05
-1.95595144245943e-05
-2.31141799920701e-05
-3.33118309296117e-05
-2.17027020552432e-05
-3.64309420293615e-05
-1.90501840901914e-05
-3.91347622728632e-05
-1.28969074825983e-05
-4.62194536945316e-05
-2.47324147812258e-05
-1.95904123491024e-05
-3.89685521208636e-05
-2.05696494003959e-05
-7.81312985330576e-07
-3.42967152410813e-05
-2.74721261333717e-06
-2.94617508610647e-05
-4.0263386300092e-05
-4.9667180465431e-05
-1.71303263413735e-05
-4.66636062566674e-05
-5.32826499723415e-05
-4.51165984232906e-05
-5.30784088261355e-05
-1.85504091533883e-05
-3.98204683872763e-05
-5.65517792052365e-05
-5.40955218707199e-05
-3.3624847465448e-05
-2.047532943626e-05
-3.91549908862769e-05
-4.36600280763431e-05
-4.21412020645897e-05
-1.1229539871766e-06
-1.28509428586995e-05
4.69893202931755e-07
-4.21328543579441e-06
-3.94977466735468e-05
-1.59077494892727e-05
-3.6217774798987e-05
-3.00929956466459e-05
-1.12979557152134e-05
-5.6305907340159e-06
-2.38994801931203e-05
-2.35662028165786e-05
-2.03322847572865e-05
-4.80837931133711e-05
-4.65433665148037e-05
-4.18149766004119e-05
-9.23456408107018e-06
-1.58589071516107e-05
-2.31167882577702e-05
-1.21920314556134e-05
-1.11166456522842e-05
-3.52888567665108e-05
-4.0201941529581e-05
-3.40514426949025e-05
-4.53289928859514e-05
-4.42672211146109e-05
-3.239067984483e-05
-1.17884078350644e-05
-7.80137515598311e-06
-2.53965287434969e-05
-4.17807742299843e-05
-1.97743208791372e-05
-4.37415584794609e-05
-1.00303858947358e-06
-3.54441869852032e-05
-2.41118251926569e-05
-3.24453879648994e-05
-3.10734651306021e-05
-2.55817768754988e-05
-5.0908424768413e-05
-4.94961865301563e-05
-4.19971085182546e-05
-1.05378682533932e-05
-3.99032747178519e-05
-5.53042592427517e-06
-4.13193910211374e-05
-1.82974488778099e-05
-3.11214336251599e-05
-1.58125245960814e-05
-4.18323871630249e-05
-3.91132477078493e-05
-2.21307570974221e-05
-3.10063169618224e-05
-5.4580188879948e-05
-1.43724624618367e-05
-2.45756204757945e-05
-2.71622830269314e-05
1.29912034363817e-05
-4.21522159138367e-05
-5.2554270199588e-05
-1.66825057904698e-05
-3.4949715336474e-05
-1.60630359453603e-05
1.19605798881513e-05
-3.67243535058589e-05
-4.49756263640192e-05
-7.66664501711617e-07
-3.68402043558367e-06
-1.41745838284486e-05
-2.3883445165764e-05
6.11055599248205e-06
-2.68257222411389e-05
-3.53101024214318e-05
-1.86324697072898e-05
-3.8307353481449e-05
-5.38193407144878e-05
2.02620480326159e-05
-4.32555748205786e-05
-3.67312299394919e-05
-1.38861822599773e-05
-3.12680176323547e-05
-2.76463354442951e-05
-5.34956536532435e-05
-2.41833101565006e-05
-2.94560192255319e-05
-1.04026516402334e-05
-2.15023810395905e-05
-2.41776207107686e-05
-3.96583105723848e-05
-4.69619573671993e-05
-1.93295999059185e-05
-1.36709742490986e-05
-3.70221891712151e-05
-5.3591576763279e-05
-1.512903499386e-05
-1.37513443254849e-05
-5.29324610226896e-05
-1.08264832022684e-05
-2.77828274387024e-05
-2.35512705574966e-05
-9.16271085209108e-06
-2.42736899442081e-05
-1.77847234655012e-05
-5.82372540801341e-05
-2.85863468314027e-05
-4.00308683358814e-05
-2.33926101064042e-05
-3.79449650867597e-05
-1.18905648130762e-05
-1.50870385103085e-06
-1.32347961396378e-05
-3.17776551730878e-05
-3.53124625590368e-05
-3.17332607153781e-05
-3.94790108193454e-05
-4.57216136475087e-05
-2.3898685730469e-05
-3.17218430491852e-05
-3.29894375300052e-05
-2.27571765503711e-05
-2.16619527397139e-05
-5.53626705328951e-05
-7.20755619158872e-05
-2.15468551651773e-05
-4.06512793452451e-05
-2.49515443910904e-05
-1.60505951120896e-05
-2.96736342127745e-05
-4.12840611033077e-05
-3.61642905828926e-05
-3.90532797497494e-05
-5.16356345996501e-05
-2.03354355555835e-05
-3.73083991680757e-05
-2.52667406006967e-05
-1.76410107606821e-05
-3.54176984068375e-05
-1.83125395004747e-05
-2.66125404112864e-05
-1.02140179356198e-05
-3.94257076216295e-05
1.35679286206655e-06
-3.39378904339286e-05
-4.44531893737479e-05
-5.390583728162e-05
-5.17583870783057e-05
-8.90961190941825e-06
-1.40022670188783e-05
-3.20122958836092e-05
-3.89864958643535e-05
-6.80645839939477e-05
-6.45047567235168e-05
-2.71565293497983e-05
-3.63264743242635e-05
-3.2490034517306e-05
-3.93159181646911e-05
-2.80300970169938e-05
-3.61455604278293e-05
-2.38658468096476e-05
-2.95305172199185e-05
-1.25128169574416e-05
-4.06261596801482e-05
-1.56233949980438e-05
-1.70040194046206e-05
-5.04034706068071e-05
9.03425448220126e-06
-2.85425556970943e-05
-4.37697406329568e-05
-2.76503973471382e-05
-2.17244894931191e-05
-3.50254297796495e-05
-2.74856130197201e-05
-1.31781869334681e-05
-6.78225435142486e-05
-3.40088586991596e-05
-3.18298385568958e-05
-1.9977209936631e-05
-4.60206586526921e-05
-2.93782341479366e-05
-2.68396316320405e-05
-3.28948602235101e-05
-4.22273802113684e-05
-3.97375646716862e-05
-4.33247837015396e-05
-4.76535807644756e-05
-2.30139314778416e-05
-4.50495995952528e-05
-3.1145246491442e-05
-3.24985372990044e-05
-2.30668371236161e-05
-3.40168689633194e-05
-3.76553546704563e-05
-7.92637515174438e-06
-1.56168745234383e-05
-3.91750103791339e-05
-1.48472240960669e-05
-4.17037854096808e-05
-3.72795229231599e-05
-2.09575928595675e-05
-3.49828311546189e-05
-7.40378121476705e-05
-2.02679836465213e-05
-2.01675601078323e-05
-3.9153999166083e-05
-1.06654364953056e-05
-5.38584455763617e-05
-1.94016856442632e-05
1.00910043391705e-05
-8.72161272746289e-06
-1.88703250802733e-05
-1.93951895337505e-05
-2.08905993965924e-05
-2.859883971912e-05
-4.86870735892089e-05
-4.73549590671644e-05
-3.15298053269771e-05
-5.01054787289581e-06
-3.64850046187066e-05
-3.43980658512706e-05
-2.16511556162876e-05
-4.50345117323568e-05
-4.01619039672586e-05
-2.58123227934708e-05
-3.95158017798642e-05
-4.17557517573661e-05
-3.7062655839292e-06
-4.31645250572263e-05
-2.55394702676093e-05
-5.91540123596107e-05
-7.99644636552696e-05
-2.90249381624011e-05
-3.95097895525572e-05
-3.33176236423964e-05
-3.94048660707595e-05
-4.57960316180303e-05
-4.15178058998157e-05
-2.53260453208436e-05
-1.74160891790212e-05
-2.91068020129326e-05
-2.32205724972318e-05
-1.08388987261564e-05
-3.27962216751352e-05
-3.90640808227958e-05
-5.63731524867968e-05
-2.60953872609381e-05
-4.65847756027019e-07
-3.30290498998139e-05
-2.00803863871826e-05
-4.27138177839409e-05
-2.99398096494553e-05
-4.27044034878168e-05
-5.31294249468089e-05
-4.68234994852894e-05
-4.85856676499033e-05
-4.94905322824596e-05
-8.96588536136511e-06
-3.56148425116179e-05
-1.86951057227019e-05
5.41876759958292e-06
-4.45116219177664e-06
1.15647212863185e-06
-3.01760054980163e-05
-1.91728727886797e-05
-3.27974369728579e-05
-4.92376467792019e-05
-1.91336879760816e-05
-5.01563038845229e-05
-4.00762442451561e-05
-2.84868539241036e-05
-2.74799646340087e-05
-3.73145913470494e-05
-3.52964229328281e-05
-1.13431108825361e-06
-2.28880328397559e-06
-3.13588017027547e-05
-2.48049558579405e-05
-1.98781286323028e-05
-3.07700446372872e-05
-1.67257281743267e-05
-2.10462670861059e-05
-2.15414395291097e-05
-2.39433909966897e-05
-4.48030216244562e-05
-2.13086639482549e-06
-1.32934536106819e-05
-4.49176092520591e-05
-6.24134061803965e-06
-3.09690827842392e-05
-1.75222430834183e-05
-3.18251738884019e-05
-2.19872908327237e-05
-5.83886335261155e-05
-2.35206728301915e-05
-2.9703949864148e-05
-2.19816488057576e-05
-2.74964720957586e-06
-3.10481996233404e-05
-1.59524883650826e-05
-5.75607071888693e-05
-3.61768203203337e-05
-3.09450035519803e-05
-2.13786250831344e-05
-1.97651932283728e-05
-3.21845869383848e-05
-1.82915338216635e-05
-2.90609974534538e-05
-3.47624025474806e-05
-5.50954563963173e-05
-3.80875633003422e-05
-3.65051825132129e-05
-3.30372507017085e-05
-2.42494757918365e-05
-1.80497478630066e-05
-4.15098582299545e-05
-4.25465893797035e-05
-1.72265321130562e-05
-1.77204035568176e-05
-4.18783332986662e-05
-3.77172694651593e-05
-1.20182040401204e-05
-3.43823823183227e-05
-4.63108283794979e-05
-3.38703482711702e-05
-4.38258802465635e-05
-1.70583716513097e-05
-2.81158922806256e-05
-3.88548671007858e-05
-1.90105226200523e-05
-3.02039026278188e-05
-6.16983004160372e-06
-2.21504560174352e-05
-3.34417162161177e-05
-4.11975946346792e-05
-4.5775216140594e-05
-4.74528887875224e-05
-2.94665045241035e-05
-3.85740650724946e-05
-3.32739824054855e-05
-1.94907376160948e-05
-3.24143589953903e-05
-1.52543462279031e-05
-4.43589429256315e-05
-1.57251523833653e-05
-2.80221394837599e-05
-2.49959474992575e-05
-1.61189471350703e-05
-9.33452605194538e-06
-1.83421359645488e-05
-4.38098585455865e-05
-1.229411263175e-06
-3.40625376678913e-05
-2.28995529699814e-05
-3.74369490507505e-05
-4.22540341832325e-05
-5.12382189253887e-05
-5.55555215341282e-05
-1.86173251731094e-05
-1.9950751279007e-05
-1.20729232212545e-05
-2.67854280369573e-06
-3.98472878116969e-05
-1.98880589287894e-05
-4.25510207932538e-05
-2.64869744187728e-05
-1.72064451817426e-05
-1.34123355791496e-05
-2.87022517874004e-05
-3.37600966094528e-05
-3.51917215183703e-05
-6.92844244538219e-06
-2.22734945244793e-05
-2.45520442287031e-05
-3.41055385132505e-05
-4.97376376476215e-05
-6.00947468877925e-06
-3.57270609898245e-05
-4.97831332757529e-05
-1.8248289600614e-05
-4.72157305662334e-05
-1.87731686642471e-05
-1.18179374925606e-05
-1.83497180109628e-05
-3.8070453827513e-05
-6.02847644916612e-06
-3.70691881261536e-05
-3.00727355418653e-05
-2.45156808174941e-05
-2.3451982398166e-05
-3.16436726041114e-05
-7.55854235532267e-06
-3.95622599113551e-05
-5.41247830773368e-05
-1.22312502299641e-05
-3.95779920267834e-05
-4.6479804888565e-05
-2.55797979971461e-05
-1.28354047021066e-05
-5.22329748002942e-05
-2.84231902683031e-05
-5.18903221633136e-05
-4.99796754128545e-05
-4.22319565976824e-05
-1.71478437155836e-05
-2.92339364609329e-05
-3.74361432126704e-05
-2.93908683750257e-05
-5.15456795962399e-05
-4.75479552926273e-05
-4.09170516492846e-05
8.9506585933168e-06
-3.96750046642202e-05
-3.3767215404883e-05
-1.58281415933575e-05
-1.33240292986721e-05
-4.29852593771735e-05
-4.07025072771343e-05
-2.05520378909134e-05
-1.0717914710633e-05
-1.75376714634541e-05
-1.39620526756037e-05
-2.88544444430813e-05
-5.25898894888702e-05
-2.41894763538859e-05
-7.40290059986322e-06
-5.9771492851643e-07
-3.69463212196603e-05
2.48621328156721e-06
-5.84546134398444e-05
-2.44862013214207e-05
-3.47720744645872e-05
-4.35809655802617e-05
-1.42619604193937e-05
-1.27562231652484e-05
-2.24173921389673e-05
-2.54808784588927e-06
-2.82785441180333e-05
-2.63227059655521e-05
-9.18892551809901e-06
-1.08071039066558e-05
-1.34846882161617e-05
-1.97459539110583e-05
-3.72917393495557e-05
-4.160491964752e-05
-3.23956212308214e-05
-4.06618844743155e-05
-1.19437388568823e-05
-2.35471181194567e-05
1.27924793361769e-05
-2.75413427753774e-05
-1.67842556093997e-05
-3.98765198223453e-05
-2.06968321211765e-05
-4.64072591928346e-05
-4.72413640920352e-05
-4.46100800249338e-05
-3.6497790183077e-05
-3.5522910836423e-06
-3.78081574208908e-05
-3.5451340297003e-05
-2.2880247422599e-05
-3.52178278419696e-05
-1.61844256336322e-05
-3.17434870786651e-05
-1.49247520551106e-05
-1.75968134614405e-05
-3.37947618838196e-06
-1.6060400791925e-05
-5.10821348179502e-05
-5.28642946727575e-05
-2.86543673019376e-05
-2.89226624575854e-05
7.24561600603758e-07
-8.68092276693883e-06
-4.25838525927589e-05
-5.38560668501925e-05
-2.31550879045462e-05
-2.40851159794218e-05
-2.2254880149994e-05
-3.1145144628854e-05
-4.52057809365486e-05
-4.23873323881036e-05
-3.07295044091085e-05
-4.95283389404782e-05
-2.99039321088177e-05
-3.88492816011219e-06
-3.73639400152423e-05
-8.96505222219157e-06
-2.05357021574617e-05
-5.81079870985231e-05
-3.9427179276118e-05
-1.52539856373867e-05
-2.67792080593717e-05
-3.60901740951454e-05
-3.07740699709879e-05
-1.67149479673891e-05
-3.1925577436877e-05
-2.1748435912747e-05
5.8101698618385e-06
-2.66827298519097e-05
-2.61778789947127e-05
-2.75054754454527e-05
1.30703431985261e-05
-2.15737968405946e-05
-2.81030393590673e-05
-8.48995334148301e-06
-1.02254778532236e-06
-3.42691849767352e-05
-2.70291505882229e-05
-3.33646179044536e-05
-3.06096928765913e-05
-1.77383883580046e-05
-3.73176736454613e-05
3.90448434568021e-06
1.0840594498339e-06
-4.7169164898044e-05
-3.50272996908218e-05
-2.96955338035868e-05
-2.54640116605842e-05
-2.29681525858291e-05
-5.62307074858176e-05
-1.04028843282119e-05
-1.74737585795356e-05
-1.69243337383609e-05
-2.19778454165573e-05
-1.59166201772991e-05
-7.82254803235343e-06
-3.3357189119078e-05
6.61024303949828e-06
-1.0367121242679e-05
-4.48749407924993e-05
2.44044799281534e-05
-2.30180045008353e-05
-2.07409816581989e-05
-6.05921679317027e-06
-2.79725284435515e-05
-4.40470294151412e-05
-5.50926385308927e-06
-4.19184436725478e-05
-4.52555323438736e-05
-1.59653722203748e-05
-4.7548174980697e-05
-1.74066614024609e-05
-5.64203427228423e-05
-8.29293290033162e-06
-3.8476702923099e-05
-3.21721310646952e-05
-2.76886434158471e-05
-1.055006301545e-05
-3.86300680848711e-05
-2.17336820402323e-05
-2.18753740351429e-05
-3.71486258918169e-05
-2.23938188863215e-05
-3.33516969844828e-05
-4.88161498303498e-05
-3.33007885450423e-05
-3.73078488343458e-05
-4.9072419241093e-05
-2.80076582971852e-05
2.65372991606185e-06
2.45707809328638e-05
-2.42062586103766e-05
-4.80755551501416e-05
-6.93863873062602e-05
-4.35716013906788e-05
-3.18271089707287e-05
-5.31248646968957e-05
1.7904629263116e-05
-1.83445132965172e-05
-1.72125154965589e-05
-3.85400086166177e-05
-3.76079791015908e-05
-2.64435488689533e-05
-2.47753264859034e-05
-3.90708842803105e-05
1.91282626559476e-06
-2.44367369662153e-05
-1.56128574446702e-05
-7.92131122487831e-05
-3.71252145973425e-05
-3.84721047667117e-05
-3.00434822262282e-05
-3.14629031411467e-05
-4.47516830254864e-05
-2.46347110952439e-05
-4.76890932831482e-05
-1.59565090824148e-05
-8.3811721567854e-06
-3.30664225530474e-05
-5.51389938282241e-06
-4.30161324552239e-05
-4.00795987590663e-05
-4.62313983537062e-05
-5.59504863847781e-05
-4.56095390038638e-05
-3.13087501263324e-05
-4.54877120621274e-05
-3.08642672799565e-05
-4.72981746247347e-05
-8.18323558539668e-06
-2.00259990959095e-05
-2.69331441424297e-05
-4.52238632403753e-05
-1.17831920289083e-05
-5.07776320071992e-06
-7.59493834007207e-06
-1.96967651552172e-05
-2.52361524234222e-05
-2.71398350200041e-05
-5.17670669863171e-05
-1.25403585485734e-05
-1.55234699565023e-05
-4.43170746394284e-05
-3.74756234734026e-06
-2.38511240509844e-05
-3.35356291910177e-05
-4.93950321623113e-06
-2.6585780275504e-05
-4.89873100123986e-05
-3.23586583181083e-05
-1.16903520089329e-05
-1.90901099770495e-05
-3.34351014081123e-05
-1.5209788282233e-05
-3.50612717990423e-05
-5.04132101363047e-05
-1.27641052230704e-05
9.32587676129786e-07
-3.27716824018682e-05
-4.70224047257314e-05
-6.42817493002659e-05
-8.12925460155564e-06
-4.22484405471464e-05
-8.40122271885339e-06
-2.12966323319417e-05
-4.41385631332066e-05
-2.81198406913861e-05
6.25755926617327e-06
-3.22526579896282e-05
-3.73822152916788e-05
-1.59225800192486e-05
-5.47107128130568e-05
-2.53218530406506e-05
-1.11622770481774e-05
1.08584695674177e-05
-6.54118956133729e-05
-2.69601908769041e-05
-2.13918827714075e-05
-2.82834078397474e-05
-1.03303473214919e-05
-2.47587983793272e-05
-4.11655095936089e-05
-3.78213299102305e-05
-4.08104353124025e-05
-3.08983588279759e-05
-3.3752322767004e-05
-2.30881105162015e-05
-3.5959915037544e-05
-2.64625189462953e-05
-2.41248532088136e-05
-1.67118755640504e-05
-4.40011071224606e-05
-2.52377016450212e-05
-3.53715096753788e-05
8.028422195153e-07
-1.68569949015497e-05
-4.43017009000828e-05
-7.3243175657393e-06
-2.77332250956666e-05
-2.92465279565148e-05
-1.19710208151907e-05
-4.11485964974711e-05
-1.39710208363901e-05
-6.40618908253035e-05
-5.42041235876477e-05
-2.11158130113662e-05
-1.12808245800983e-05
-4.51876673192468e-05
-4.98359340815049e-05
-2.58028479877711e-05
-4.10780031053383e-05
-3.20890221588061e-05
-2.47530682463718e-05
-3.54380796627969e-05
-2.63812814258242e-05
-6.95305423336484e-05
-4.61293143897909e-05
-1.37023276403675e-05
6.17021356667929e-06
-2.5862952227909e-05
-2.42436227268381e-05
-4.5370299536472e-05
-3.43295712727992e-05
-3.08729174441861e-05
-3.6509847748894e-05
-2.45810693537686e-05
-2.71058652745112e-05
-2.00392024275125e-05
-3.40642669094112e-05
-2.84995711945491e-05
-5.40566068268236e-05
-2.96582981753492e-05
-2.70571571848609e-06
-1.33361046135933e-05
-2.83374667671137e-05
-1.60730400275506e-05
-2.57787743416391e-05
-1.70736552869852e-05
-5.55619982868508e-05
-2.70917150680324e-05
-3.39884939441871e-05
-1.95143092069257e-05
-2.32061777715444e-05
-5.00160540484437e-05
-2.5938856723386e-05
-9.87962163133076e-06
-1.36333683549961e-05
-3.19573647364569e-05
-4.38901324852455e-05
-5.89659621783192e-05
-4.93197298494929e-05
-3.29522055291896e-05
-2.85519192263382e-05
-1.71575983605955e-05
-7.45778361089095e-06
-2.55797783032039e-05
-5.9490507847264e-05
4.82040577069288e-06
-4.09147217173103e-05
-2.32871079764659e-05
-5.95671073333912e-05
-7.08546665561049e-05
-4.4335948547008e-06
-2.54273081743517e-05
-3.22712169614681e-05
-1.3949364343318e-05
-3.46056582859174e-05
-5.11370013824774e-05
-2.41988644554743e-05
-3.44931808939288e-05
-3.82063656685694e-05
-3.2403388066007e-06
-3.05727051812431e-05
-1.75789289512375e-05
-3.05507201304671e-05
-3.86317578052545e-05
-2.45541392196429e-05
-4.41914179738561e-05
-3.5178609304594e-05
-3.32334644957759e-05
-4.24414278093777e-06
-2.70047121641503e-05
-2.06127156713191e-05
-3.3931397717214e-05
-2.60850645982695e-05
-3.60894301746796e-05
-2.4286691780733e-05
-2.80690390161109e-05
-6.4451909376457e-05
-3.08439756004367e-05
-2.88069754509837e-05
-4.47350178842449e-05
-6.19383005443581e-05
-5.40975803808435e-05
-1.46931287035583e-05
-1.99198614979607e-05
-6.78864224442043e-07
-3.08054193467688e-05
-5.47302951856895e-05
-4.01504614177745e-05
-8.77904549666865e-06
-3.66668843548838e-05
-5.28209330373423e-05
-5.8003025455318e-06
-2.58399495349345e-05
-5.35761171637454e-05
-4.36750416268817e-05
-1.60584346774837e-05
-4.85749712987421e-05
-4.68227461722113e-05
-4.74883332757874e-05
-2.5006916352813e-05
-1.56033004406418e-05
-4.59864758905351e-05
-4.35314686115918e-05
-4.10988411741817e-05
-4.1634214290963e-05
-1.65907353690243e-05
-2.81140101574831e-05
-3.92063996679382e-05
-4.02379994121488e-05
-5.65670883181149e-05
-3.29328085214583e-05
-2.65936959870928e-05
-6.27935557698509e-05
-3.3389258885304e-05
-2.91830048225644e-05
-1.7232056699784e-05
-2.35887525427876e-05
9.21055615840801e-06
-3.00248209676399e-05
-5.14465646508139e-05
-3.12934488307765e-05
-2.12245988541413e-05
-2.35677260714594e-05
-2.43868399656236e-05
-7.63429079099693e-06
-1.01915535976377e-05
-1.46160825784051e-06
-5.47567823784235e-05
-2.05052206243104e-05
-1.26822613430679e-05
-7.32824033642466e-05
-3.47392882548523e-05
-3.30434057673313e-05
-2.46032851139945e-05
-4.0422673984345e-05
-1.29861569288251e-05
-2.97568460507758e-05
-3.18819944833685e-05
-3.7266193330807e-05
-3.02035111107406e-06
-3.54321156472557e-05
-4.08733199471889e-05
3.00735012449601e-06
-2.92993945241173e-05
-2.98102398330713e-05
-8.81763773663686e-07
-3.18670627821975e-05
-5.1317438326975e-05
-4.07090961959215e-05
5.57581084815817e-06
-2.08025581442551e-05
-4.53714060932244e-06
-1.29743792320678e-05
-3.15643492467544e-05
-3.95360686784253e-05
-4.28674561682744e-06
-3.58403334125633e-05
-3.34101246919298e-05
-1.67396044410382e-05
-2.7184778549186e-05
-9.41448514696041e-06
-1.47236052704943e-05
-2.4465515629461e-05
-5.3438135889455e-05
-2.83476837102426e-05
-2.28905174386441e-05
-1.54495823968315e-05
-3.0481279722661e-05
-2.31699846856682e-05
-2.39525560036093e-05
-5.58291918358361e-05
-1.11971381825143e-05
-2.88028970996857e-05
-4.23575125993141e-06
-2.61168573122954e-05
-2.82415006662981e-05
-2.16848820896689e-05
-3.88687504585798e-05
-3.04613631548333e-05
-3.20066084158903e-05
-1.44488863171698e-06
-4.00125578972726e-05
-1.38921341198102e-05
-2.26954136690656e-05
-4.65631805666466e-05
-3.5696604166037e-05
-3.22891861117083e-05
-2.03945530114867e-05
-3.92895663875866e-05
-4.96753476937909e-05
-3.79655058924677e-05
-2.99443261697536e-05
-4.04406773813066e-05
-2.54561137793068e-05
-3.20632463874835e-05
-3.81209188752692e-05
-5.5025888223502e-05
-3.35970406529822e-05
-3.77364945185602e-06
-3.53313869111638e-05
-3.02469368146401e-05
-1.51532630476031e-05
-6.68345342651938e-05
-2.86244390923595e-05
-2.35210973736071e-05
-5.36061449290715e-05
-2.30223695522929e-05
-3.85200967525935e-05
-4.08562982876995e-06
-3.31015587444792e-05
-3.21293424168794e-05
-2.08605919135478e-06
-1.39169848729273e-05
-3.10907913398671e-05
9.74497827155406e-07
-1.95370147111897e-05
-2.5356633923632e-05
-1.96497502687021e-05
-2.62676078350926e-05
-4.35172030532146e-05
-2.30109952467882e-05
-5.2461028228183e-05
-3.13239704277915e-05
-1.39780419347601e-05
-2.38627142697498e-05
-1.47289645580395e-05
-6.98463200005606e-05
-1.3851924248258e-05
-2.16283901599189e-05
-3.06756127119724e-05
-4.90340255004853e-05
-5.96948110103979e-05
-4.28107119527396e-05
-3.50773577977363e-05
-4.05630353065614e-05
-1.0532399816095e-05
-4.02147135596028e-05
-4.27900982494394e-05
-1.22610862410722e-05
2.22314231270032e-06
-3.68388944696213e-05
-5.58146341623422e-05
-1.44308598872023e-05
-2.40232973137087e-05
-2.77153937649381e-05
-2.18769499143814e-05
-2.11112805475752e-05
-1.17762899182526e-05
-3.43820656854817e-05
-2.93761280632672e-05
-3.81642192336253e-05
-1.25434124404998e-05
-2.9637490434984e-05
-2.53693665557605e-05
-3.82171167945484e-05
-4.96295643917857e-06
-1.89641398684939e-05
-3.90670625111625e-05
-2.70129352216764e-05
-2.13315388291085e-05
-3.43947195982129e-05
-3.56956697599448e-05
-2.5066856980319e-05
-3.25982696767887e-05
-1.15337062197715e-05
-2.13370427263797e-05
-3.71431212327149e-05
-1.29879277573955e-05
-3.47421777604623e-05
-5.4978190406062e-07
-2.8172874815059e-05
-2.77772375044424e-05
-6.89083762376479e-06
-1.46404362037794e-05
-2.36900812089842e-05
-3.54211518905141e-05
-5.76156549609449e-05
-3.28687569602702e-05
-3.51334580359563e-06
-2.52132743061892e-05
-3.26517284778218e-05
-3.72944037406977e-05
-2.85283140020924e-05
-3.16195639232926e-05
-1.67200560346025e-05
-1.92322480145026e-05
-3.00566593848753e-05
-3.26288086803412e-05
-1.9599056214326e-05
-4.67507125751286e-05
-1.91456750756444e-05
-1.59845723327199e-05
-2.54092618974642e-05
-4.53453860663848e-05
-2.84052295190868e-05
-2.27302395022897e-05
-4.81139891886542e-05
5.26763442539768e-06
-4.93911228042291e-05
-2.2722838329674e-05
-3.42073434302844e-05
-3.95635415435315e-05
-8.93248027070873e-06
-2.20463476098915e-05
-4.58762855430158e-05
-3.2907789593403e-05
-2.40065150045319e-06
-2.88208846824232e-05
-8.41813861312582e-06
-1.10522611654039e-05
-4.47079838809306e-06
8.6818716941813e-07
-4.75549868751791e-05
-3.29845006704991e-05
-5.08587669566037e-05
-1.82034619935476e-05
-6.37910952117464e-05
-1.59481530050723e-05
-2.96748534542329e-05
-2.26270989555963e-05
-1.57730552045822e-05
-3.44851025332493e-05
-1.41778252396072e-05
-3.65669387919011e-05
-1.25239006253614e-05
-3.59586683126351e-06
-5.44544051230307e-05
-2.24857240571068e-05
-4.62452058520345e-05
-1.74253614317246e-05
-1.57478125012755e-05
-2.5806997354715e-05
-2.10796663066409e-05
-4.01167766389699e-05
-4.00511789674637e-05
-3.58219650996215e-05
-3.48609780682228e-05
-5.68031533349921e-06
-6.39559849142232e-05
-2.442924480639e-05
-3.91771219450186e-05
-4.12817849375233e-05
-2.14237607826892e-05
-3.17153763373737e-05
-1.71042752889716e-05
-1.8479396088828e-05
3.09071849987057e-06
-4.92492602253008e-05
-6.4095411492289e-05
-5.3215446212796e-05
-2.38172169284004e-05
-1.95033904626491e-05
-3.51121648921394e-05
-4.32762930057481e-05
-2.08934821798626e-05
-3.00232181122496e-05
-2.17799711757506e-05
-2.36764376599683e-06
-2.27094941033228e-05
-2.41586962957106e-05
-2.19346446572467e-05
-4.14719634751671e-05
-1.02036379691197e-05
-3.70511223948302e-05
-3.80923305583798e-05
-2.00643652098185e-05
-2.07221080378558e-05
-3.5197674538115e-05
-5.17761478219936e-05
-6.54824752629033e-06
-4.69741227469891e-05
-1.217105942178e-05
-4.77373545597841e-05
-4.27038279702134e-05
-2.20091434224304e-05
-5.83898074110555e-05
-4.45175087012435e-05
-4.14488980495698e-05
-2.76045477168969e-05
-3.88569949734658e-05
-3.23313259537059e-05
-2.6891701935105e-06
-3.56318990974479e-05
-2.39727344868301e-05
-3.81257074892874e-05
-1.34182365925394e-05
-4.46904409576775e-05
-5.80193741926108e-05
-3.1908827316319e-05
-1.56065885680044e-05
-4.38760736412443e-05
-1.10964373490851e-05
-6.77461075604081e-05
-1.95452017475248e-05
-2.03148368143806e-05
-3.61221108226916e-05
-2.42034554522194e-05
-3.55358020326078e-05
-4.40746282520485e-05
-2.82469291846614e-05
-3.46383927073019e-05
2.06200507892452e-06
-5.0341806810433e-05
-2.44257969652843e-05
-2.65774842788197e-05
3.86350791801913e-06
-1.99935378866287e-05
-2.65966111185662e-05
-3.23726659162041e-05
-2.83225876700874e-05
-2.19422953136234e-05
-3.83203260456097e-05
-3.52844653583934e-05
-2.4455455949599e-05
-3.63914740232392e-05
-1.39474473411076e-05
-1.33944310491264e-05
-4.13597133505997e-05
-7.05173422554706e-05
-1.87536710796756e-05
-3.39995664580935e-05
-3.45687930041036e-05
-2.20097562339818e-05
-2.31676936618808e-05
-4.56620378289879e-05
-1.74746633009815e-05
-4.15551450942303e-06
-3.23433967244034e-05
-2.57109946569329e-05
-1.4757145405234e-05
-3.98258386017712e-05
-3.80895471078274e-05
-4.87917362391941e-05
-3.7883716502605e-05
-1.94401864826903e-05
9.41810392909136e-06
1.42205623490576e-05
-7.2015085535923e-06
-1.50409623265976e-06
-3.0278482937053e-05
-3.8135905164981e-05
-1.20268378625831e-05
-5.62878091916209e-05
-3.75402001995896e-05
-2.4896988365396e-05
-4.79240135912169e-05
-1.52097406898646e-05
-5.63606902085633e-06
-2.33362968258855e-05
-2.98252586891948e-05
-3.0667430293549e-05
-2.7610757987454e-05
-1.74509414762726e-05
-5.23830135534001e-06
-2.99092351811741e-05
-2.20792563716517e-05
-1.62844833137285e-05
-2.49147561787758e-05
-1.55797684565654e-05
-4.37099107522788e-05
-1.14116135766433e-05
-1.13721303933834e-05
-1.38265567192284e-05
-2.825061501948e-05
-1.97512419118315e-05
-2.37198683970966e-05
-1.08715329423284e-05
-1.02408834747608e-05
-2.26201399236663e-05
-2.01137793063308e-05
-3.79784271439536e-05
-3.54167150647432e-05
-5.34132592838901e-05
-3.33785762829842e-05
-3.16814774060434e-05
-2.29176844978833e-05
-1.62041588848177e-05
-1.63769628104773e-05
-1.63849380017115e-05
-2.39605015583376e-05
-1.26774573301898e-05
-3.3720565443429e-05
-4.37272087264524e-05
-3.44451306172884e-05
1.80058273840414e-06
-4.17898587272347e-05
-4.21121602910427e-05
-2.81538164807582e-06
-1.34166498234931e-05
-5.11539942653058e-05
-4.27144036800709e-05
-5.22478612869329e-05
-3.18860285377186e-05
-3.17342004532263e-05
-7.587412082896e-06
-2.95983226729681e-05
-8.81692643953368e-06
-3.10732554780548e-05
-5.07565833228324e-05
-9.52343566966311e-06
-5.0282331086005e-05
-2.7349097888626e-05
1.83699873311796e-05
9.07356547775919e-06
2.1241131164407e-07
-2.93726309329285e-05
-2.03858213275301e-05
-4.12092033364735e-05
-2.11149006511745e-05
-3.80767812376281e-05
-3.4921211424956e-05
-4.60453521160794e-05
-4.13906425656903e-05
-1.67907271134413e-05
-3.03427211527503e-05
-3.18686031166991e-05
-5.7341916100864e-05
-1.29739221053135e-05
-9.01793197672854e-06
-1.78494880811179e-05
-4.12330435422576e-05
-7.90014725811209e-06
-1.805599451686e-05
-3.70785996341065e-05
-2.96568407651546e-05
2.12458208597956e-06
-7.68986684458357e-07
-3.57893248852879e-05
-4.88728771076012e-05
-5.24277698336686e-05
-4.58108421211898e-05
-1.38878778790447e-05
-3.11857865004559e-05
-4.6087954329762e-05
-2.23665350054739e-05
2.4949979041531e-06
-3.1238093751088e-05
-2.73946446258926e-05
-2.8436927290685e-05
-4.00763597421408e-08
-2.73791700149668e-05
-2.60736588348146e-05
-2.48278172651599e-05
-2.84876562813038e-05
-4.55533288558125e-05
-2.90668396185494e-05
-4.05281773079146e-05
5.82183326106362e-06
-5.88357518698386e-05
-3.69802815525157e-05
-2.02670829769878e-05
-5.57802507792398e-05
-1.29850353073282e-05
-3.17485018966874e-05
-4.21664486191355e-05
-4.82329279501264e-06
-2.65329005149185e-05
-4.87133620505816e-05
-1.5709318912678e-06
-9.67565481219722e-06
-5.26349636508647e-05
-4.03497643226037e-05
-3.71518531992838e-06
-1.32761799932716e-05
-1.63768217499754e-05
-2.62630803133921e-05
-2.07925855713777e-05
-3.42252007603404e-05
-2.37168258509073e-05
-3.24082068602991e-05
-4.94806792772519e-05
-3.89848044705985e-05
-2.90988758156859e-05
-4.45414691544728e-05
-3.63819817252941e-05
-1.57024224702086e-05
-1.50273564797745e-05
-3.98519687235142e-05
-3.2480664894841e-05
-4.06782534838979e-05
-4.28567282227062e-05
-5.0923984576882e-05
-1.49175344697041e-05
-3.80199675690758e-05
-3.84297462084366e-05
-6.27468000297353e-05
-3.52988276199854e-05
-2.45266011672591e-05
3.62506522097187e-06
-3.17921153962034e-06
-8.02195904404819e-06
-7.06327399027837e-05
-3.53724859193938e-05
-1.54505019604509e-05
-2.19224634727664e-05
-2.29756053435992e-05
1.83565840704371e-07
-4.45788194320103e-05
-2.11713807550372e-05
-2.79579563496243e-05
-1.0354039103631e-05
-2.36819788289675e-05
-1.42006107856308e-05
-2.46100549220204e-05
-4.62090420102909e-05
-2.54541028735148e-05
-1.73491310545127e-05
-2.56516568257331e-05
-2.27415053352921e-05
-4.86754943461896e-05
-1.95748788991825e-05
-4.17199956580415e-05
-6.61739398150705e-05
-4.26200108770568e-05
-2.22123163641912e-05
-1.34752587795645e-05
-5.561924043397e-05
-7.53364677642165e-06
-3.96996646044463e-05
-4.08881181280276e-05
-1.87996458769849e-05
-3.32444817101803e-05
-4.25079706049452e-05
-3.3065350858507e-05
-1.17125477792008e-05
-4.29658036195338e-05
-9.59817197108888e-06
-2.00972330943893e-05
-2.07264994737007e-05
-5.47482430129748e-05
-7.12806073401165e-06
-2.02281030491672e-05
-4.31048596123365e-05
-4.58136780887293e-05
1.53213174524045e-05
-7.6505565874646e-05
-3.57616493835987e-05
-3.14676881603298e-05
-5.8865816310556e-05
-1.46395564771907e-05
-8.05406168802882e-06
-2.1336269772755e-05
-8.21951319147399e-06
-4.82976728268639e-05
-1.01618288501866e-05
-3.12031500783764e-05
-2.65448068552496e-05
-5.27223376342337e-05
-1.08321837316528e-05
-3.64578184229909e-05
-3.83490072048453e-05
-5.58877094740813e-05
-4.80080949633058e-05
-5.59949424212235e-05
-1.15549220553294e-05
-4.21826679033871e-05
-9.13396800650671e-06
3.28347798738423e-06
-1.34878328334843e-05
-2.80789700365999e-06
-1.43090087096353e-05
-4.4877018129071e-05
1.57272142460708e-05
-2.46974826080951e-05
-4.9605694795492e-05
-1.43685076948065e-05
-5.72248477406354e-05
-4.02519306246464e-05
-4.13235365146012e-05
-3.72256819096341e-05
-1.58862951088693e-05
-6.64054704262766e-06
-4.77229028206441e-06
4.54031916209327e-06
-7.0764429550407e-06
-3.15508771122083e-05
-1.16645375625737e-05
-1.97376035088907e-05
-1.69095314327941e-05
-3.83254275760444e-05
-3.5446464409142e-05
-2.77342420218094e-05
-1.90939563346066e-05
-3.19717363008469e-05
-4.35993201047254e-05
-1.62100280718378e-05
-2.0828414946151e-06
-4.31239055467848e-05
-5.83958087242256e-05
-2.5677353010989e-05
-5.19877900127956e-05
-3.79698617366559e-05
-4.98547684804285e-05
-5.12035754686145e-05
2.05591082185449e-06
-3.49507273490023e-05
-2.0514232696901e-05
-4.93257364007146e-05
-9.07985632692645e-06
-1.23038214274405e-06
-4.66456139938924e-05
-5.77879931271599e-05
-2.09802479324056e-05
-5.72116205097987e-05
-1.07912108821351e-07
-3.32815209812526e-05
-1.56001108025488e-05
-2.28490513500239e-05
-2.52500519410598e-05
-3.477431564026e-05
-3.27953921141389e-05
-9.76648282313091e-06
-2.39262898881867e-05
-3.65779382606561e-05
-2.42114927444676e-05
-1.99324850444848e-05
-3.485800927963e-05
-4.71273456097013e-05
-4.25893397554666e-05
-1.33678815616795e-05
-3.68246210364105e-05
-2.33968372478389e-05
-1.58918559152351e-05
1.19090674138744e-05
-1.67057605656953e-05
-3.64666336013531e-05
-1.83500155864284e-05
-3.31891043258752e-05
-4.72710301796365e-05
-3.68416165465511e-05
-1.31284680067195e-05
-2.49300478605904e-05
-1.33464148990192e-05
1.12271424476519e-06
8.14357924682887e-06
-3.46616430951595e-05
-5.53691443114262e-05
-3.53459955818771e-05
-1.60585359419238e-05
-3.98425008970227e-05
-2.64578225336064e-05
-6.20046331631761e-05
-5.64158769196241e-06
4.65762736277759e-06
-2.92201653268038e-05
-4.41370148348465e-05
-4.75973041438616e-05
-3.73247644370257e-06
-3.36098687455746e-05
-4.80010551690095e-05
-2.31899234305946e-05
-4.66955385190373e-05
-2.52850471412351e-05
-1.18719156633248e-05
-5.66086925139067e-05
-4.06963334785539e-05
-5.399027866057e-05
-4.43201743018006e-05
-5.8716916931693e-06
-2.92135894859034e-05
-3.18968035908477e-05
8.21715671276559e-07
-2.63175434219539e-05
-1.80224843677176e-05
-1.37731118171569e-05
-2.7036321782604e-05
-3.94036731785094e-05
-3.17037154376215e-05
-5.74444877676908e-05
-1.7350409023583e-05
-4.19892830729564e-05
-3.48590012698986e-05
-4.79530652081924e-05
-2.61924676736249e-05
-2.31197961198085e-05
-1.59784534974699e-05
-5.23841176603813e-05
-2.39142289567511e-05
-4.16143427056336e-05
-5.60604573159287e-05
-9.99495980200842e-06
-5.83518748792142e-05
-4.29028873262535e-05
-2.91163615697414e-05
-2.98799735018693e-05
-2.57678510061452e-05
2.29806254394337e-06
-2.54727335650696e-05
6.424234335728e-06
-2.35067301363479e-05
-1.43818797117039e-05
-7.26815415611905e-06
-1.79170500781294e-05
-1.17911156717845e-05
-6.20070221543576e-05
-5.38527276913406e-06
-3.40069715748312e-05
6.05864773994044e-07
-3.68567967891573e-05
-6.77138602394413e-06
-5.73482606620489e-05
-4.24330861809839e-05
-2.53678724974767e-05
-1.49512624637345e-05
-6.35593910103857e-05
-4.40918178778806e-05
-3.34731988598284e-05
-2.20413958114707e-05
-3.10874717455359e-05
-1.62586440383925e-05
6.01321989769931e-06
-2.31972696349791e-05
-3.45476895520723e-05
-2.31026277667116e-05
-2.91326772551757e-05
-1.5565758952574e-05
-3.47001837155037e-05
-9.70224249432768e-06
-2.61606230437635e-05
-1.16761132842569e-05
-2.18360729288602e-05
-3.72086331179432e-05
-3.71232953159263e-05
-2.02282852663242e-05
-1.80190668111614e-05
-1.25972776219916e-05
-2.8116752570113e-05
-4.02640762164799e-05
-1.38197896905996e-05
-1.96696772215054e-05
-2.63115219661563e-05
-3.55359932991702e-05
-2.87007279397899e-05
-2.6991712971986e-05
-1.91212926642487e-05
-2.77264601415218e-05
-5.54331801393172e-05
-9.82384085981455e-06
-1.4571972196183e-06
-6.81381691939099e-05
-8.95002885356969e-06
-4.13632298122339e-05
-3.40364429165123e-05
1.060709495923e-05
-2.51479504504158e-05
-3.06387855872469e-05
-4.85655646494145e-06
-3.93842928204992e-05
-1.86582828484714e-05
-2.73294708189836e-05
-3.07768500854124e-05
-4.65156907023529e-05
-3.97158528809569e-05
-4.67752166391508e-05
-1.98934735068427e-05
-3.05305763258568e-05
-4.76299687243665e-05
-5.42221926458068e-05
-9.88374382546903e-06
-3.4941163754824e-05
-4.46504116034029e-05
-1.02461804420103e-05
-5.55167278886818e-05
-3.40660509949117e-05
-4.80424786471652e-05
-3.47100303891415e-05
-9.21570896460055e-06
-2.30509957642627e-05
-3.75383982027791e-05
-4.69517657382171e-05
-2.59048486611598e-05
-7.64432282866146e-05
-3.3547343938071e-05
-3.3688280303036e-05
-2.199824146546e-05
-1.129096862566e-05
-4.21800687507857e-05
-1.92881648665756e-05
-3.06660665168834e-06
-6.28717034898706e-06
-3.61350451593496e-05
-4.11493759604462e-05
-4.25640484575574e-06
-6.74388002037328e-06
-5.72540774823592e-05
-6.46666285346291e-05
-4.8723127040823e-05
-1.49702151372063e-05
-2.88051006868147e-05
-5.64325197005486e-05
-1.39412097748426e-05
4.89517676300489e-07
-3.82714189713153e-05
-2.08133836683564e-05
-5.45631299292866e-05
-2.85860019461237e-07
-1.27267472011303e-05
-1.32581950971339e-05
5.2723740215733e-08
-2.16148383469371e-05
-1.90030590834935e-05
-1.32628192779449e-05
-1.21550651354648e-05
-2.65174477175448e-05
-4.59458177610555e-05
-4.01600505072955e-05
-3.75658172503165e-05
-2.12947133592324e-05
-3.0227530965502e-05
-4.45450163751122e-05
-4.11392189046827e-05
-2.11041331120047e-05
-9.01133797863918e-06
-4.27758112070409e-05
-1.32233167339518e-06
-5.90220923035381e-05
-2.75370927286785e-05
-1.27348662420794e-05
-2.3873504548607e-05
-3.05816815903371e-05
-1.11482052005678e-05
-1.84035774134951e-05
-1.27007918286156e-05
-6.2263366029009e-05
-2.62258423112794e-05
-6.23643303233197e-05
-3.35420088837151e-05
-2.54431311070371e-05
-5.6379905947116e-05
-2.59812644762555e-05
-1.37113251671415e-05
-1.36779857498812e-05
2.214356591337e-06
-3.72504568891002e-05
-4.47106547649275e-05
-2.80624330643407e-05
-1.45607885706451e-05
-1.61834460336044e-05
-4.33008442796414e-06
-2.41275431838249e-05
-2.20807860623856e-05
-2.4427156529332e-05
-2.88620486982e-05
-1.43047616535755e-05
-4.1056229583124e-05
-6.78921251669657e-05
-2.92060715260635e-05
-3.25426095696317e-05
-1.49952666348472e-05
-1.25919166885911e-05
-1.65749732113029e-05
-2.42998730684291e-05
-5.83653474393174e-05
-4.15431643853548e-05
-2.82019818101281e-05
-4.64884689848367e-05
-2.89938690086973e-05
-1.79451479848573e-05
-3.04009654720176e-05
5.47496853426498e-07
-8.06397605192459e-07
-4.19683279191453e-05
-2.46342643372339e-05
-3.11954532992529e-05
5.70539220401777e-06
-1.52348307636636e-05
-1.66638299206974e-05
-5.73484665682728e-05
-2.57632674258185e-05
-6.03880351160584e-05
-2.93981742200734e-05
-3.68785461487188e-05
-2.62877749763676e-05
-6.63867525145884e-06
-1.4940961091749e-05
-3.78351364208094e-05
-3.18757499721799e-05
-2.21774704377278e-05
-2.12817645372528e-05
-4.91966011455785e-05
-5.52415880657018e-05
-6.25386087675468e-05
-2.67356217505122e-05
-3.59384113636698e-05
-2.77971135133703e-05
-1.93843302552346e-05
-2.89473983748091e-05
-3.58756024724666e-05
-6.33768416252593e-05
-1.35956486154916e-05
-2.50735822118642e-05
8.68762731273642e-06
-2.95011147423331e-05
-3.8572213833168e-05
-1.46990311495327e-05
-6.18284606620098e-07
-2.49878169654741e-05
-1.46305111536933e-05
-2.68301762211832e-05
-3.01318704751136e-05
-4.59782405141551e-05
-3.36840514538522e-05
-3.87483021216447e-05
-3.2789321684146e-05
-4.40389422445174e-05
-2.51788085587105e-05
-3.82186873115119e-05
-4.26131303080521e-05
-2.84596116745219e-05
-2.94493445765109e-05
-2.48514773399472e-05
-2.66484110156695e-05
2.01355310356161e-05
-3.42172589103327e-05
-7.10991438011264e-06
-5.82219687216455e-06
-3.13078636870895e-05
-2.04127802702923e-07
-5.68167379550389e-05
-4.47820046308902e-05
-1.59756749195195e-06
-4.28764169552722e-06
-3.0846756614194e-07
9.66074999090885e-08
-3.34654654600791e-05
1.72696067002906e-06
-4.5123519830167e-05
-5.42550284572567e-05
-2.98401937739183e-05
-3.82323153284079e-05
-2.8687385498629e-05
-3.95120967629144e-05
-5.97822074108166e-06
-4.27310425537059e-05
-8.27023241657711e-06
-3.2509127370519e-05
-4.9377904521887e-05
-3.63739407632444e-05
-1.7058289077429e-05
-4.33068498670194e-05
-3.1620488098421e-05
-2.61773403064329e-05
-4.75009541995331e-05
-4.17171966064207e-05
-2.75634934991171e-05
-2.92320890241531e-05
-3.20602925248215e-06
-3.5649163893856e-06
-2.93491598474403e-05
-2.49837336929704e-05
-1.63579215055596e-05
-3.31409226142985e-05
-1.59631499858982e-05
-2.41592911010489e-05
-3.76344305101531e-05
-1.67579665584602e-05
-7.39686448477137e-05
-9.7507290039725e-06
-5.97996188290582e-05
-2.36109448152188e-05
-4.34816909246793e-05
-2.82318563102318e-05
-6.49027522797556e-05
-4.22860988003675e-05
