# Supplementary material for: Research on computational propagation and identification of mine microseismic signals based on deep learning
Source: PLoS One. 2025 Oct 22;20(10):e0334641. doi: 10.1371/journal.pone.0334641 (PMC12543183; doi:10.1371/journal.pone.0334641)
Supplement: S8 Data — (ZIP) [file pone.0334641.s008.zip › 000100900002823.xlsx_0.txt_24.txt.txt]

-4.95697928641889e-05
-6.53178439204112e-05
-2.89965704066641e-05
-2.96218944611384e-06
-2.83196035526143e-05
-7.17787337786798e-07
-6.12323588944286e-06
-2.49328053937627e-05
-3.24641135140426e-05
-3.63804072492947e-05
-2.02037458277841e-05
-1.93315211361975e-05
-1.41307043985333e-05
-2.57032593693205e-05
-3.20048944291677e-05
-3.05167177038159e-05
-2.94330559333084e-05
-4.9707207259191e-05
-1.53663145043693e-05
-1.87278920399329e-05
-1.51615556924463e-05
-1.65930593248181e-05
-1.6243746883023e-05
-4.38533676441382e-05
-3.38961389551075e-05
1.79442684200088e-05
-1.09717651457781e-05
-2.216055355379e-05
6.89643691005408e-06
-2.76132045045995e-05
-3.71304241867161e-05
-1.58751166191947e-05
-4.68343715683049e-05
-1.59885993205253e-05
-4.14220732517368e-05
-1.25368027515818e-05
-8.61305259215607e-06
-3.43575019776124e-05
-1.189586697174e-05
-3.62280208364608e-05
-3.84413345316569e-05
-5.3502139256067e-06
-1.15132796652544e-05
-1.04426844777296e-05
-3.25177147893706e-05
-1.93145157237916e-05
-2.07843034006035e-05
-3.23047478188639e-05
-1.94463026771209e-05
-4.86815296926569e-05
-3.70221624573427e-05
-1.64829113826964e-05
-2.68017996032901e-05
-3.10587941526688e-05
-2.54350592530903e-05
-3.69280074629485e-05
-5.58807013310047e-05
-4.47272712410503e-05
-3.15667062064619e-05
-4.15196058629955e-05
-4.61001077315656e-05
-1.68899181466821e-05
-4.55048689948583e-05
-4.67456629182869e-05
-1.47520797691894e-05
-8.82511162225688e-06
-3.87828818776738e-05
-3.05826443018011e-05
-2.72550944287734e-05
4.56752503108352e-07
4.49149247388169e-07
-1.04685208549854e-05
-5.18405968965188e-05
-3.06870742000927e-05
-2.60319072915584e-05
-2.9165579219089e-05
-5.41198864180028e-05
-2.00533332554991e-05
-2.66314414062704e-05
-5.03158305175069e-05
-3.7280428852756e-05
-2.72850346016976e-05
1.73266298266901e-05
-3.70827526828693e-05
-2.74475256110392e-05
-5.73160591310197e-05
-5.4389503085924e-05
-1.9814878443896e-05
1.16138741595455e-05
-1.62108963878267e-05
-3.87413994110789e-05
-2.832912972052e-05
-6.61577746539514e-05
-1.95638664154291e-05
-2.68159192611586e-05
-4.66611828505247e-05
-4.32381413226375e-05
-2.17154034114309e-05
-3.47350793104587e-05
-1.0340342869794e-05
-4.21670350228191e-05
-2.25876189987145e-05
-8.24889256385313e-06
-4.89297240485988e-05
-1.52002502755722e-05
-4.55766891458031e-05
-1.31885173213256e-05
-3.74138467265725e-05
-1.07025376935924e-05
-1.74043765615471e-05
-4.64412762784485e-05
-1.72177238563095e-05
-3.82562458550494e-05
-2.32667989212055e-06
-5.37343689703426e-05
-2.79184907420221e-05
3.42240819728299e-06
-5.21075211849028e-05
-2.16817634371808e-05
-3.05903597446028e-05
-2.73462656386063e-05
-1.50671093154475e-05
-6.12940900645099e-05
-3.7552664581265e-05
-5.08510174126528e-05
-8.42185110783193e-06
-5.80080689349632e-05
-3.58807996470097e-05
-4.22128848825528e-05
-2.54733765294674e-05
-3.29322351579625e-05
-4.44565062535685e-05
-2.82520435549267e-05
-1.99774781846458e-05
-3.72434493225501e-05
-3.9688755612519e-05
-3.03194524870368e-05
-3.26431359109364e-05
-1.53041138331445e-05
-1.86137882172081e-05
-7.7298082716955e-06
-3.31183606177373e-05
-2.06661771669979e-05
-3.79174089713045e-05
-1.27297866929199e-05
-2.30333497201456e-05
-3.86980089532123e-05
-3.32370910330586e-05
2.39089080758577e-06
-2.98271170167463e-05
-4.89641693290319e-05
-3.13443973114261e-05
-1.08114194502594e-05
-7.7535244762908e-06
-2.59915843078694e-05
-3.85688492980177e-05
-2.14670369669962e-05
-1.41745537129693e-05
3.3891827186832e-07
-1.97156527718659e-05
-1.73346855066878e-05
-3.08324119891206e-05
8.84114823618645e-06
-3.15406465129111e-05
-3.97051965655188e-05
-3.38599963073834e-05
8.84944559133812e-06
-2.63855061580899e-05
-6.12753504590074e-05
-2.73675801086009e-05
-4.30722234281325e-05
-5.62392882731049e-05
-1.24238909704936e-05
-1.86771572570116e-05
1.38558372172588e-05
-3.18271287787068e-05
-4.07786292845327e-05
-4.58057479276123e-05
-2.40386177877266e-05
-3.2490426719668e-05
-2.712489383863e-05
-2.74726421215538e-05
-2.96700830907041e-05
-4.14330572193044e-05
-5.63072058944252e-05
-2.40372718502493e-05
-3.14017007918628e-05
-3.02935649225233e-05
-4.75912134597831e-05
-2.41239535024399e-05
-1.35933987206068e-06
-2.75902051998133e-05
-2.39500593504887e-05
-3.82290671076192e-05
-7.68344760638267e-05
-4.84900663333578e-05
-3.22877562579047e-05
-1.08240957133054e-05
-4.64558685868758e-05
-6.27230431978984e-06
-3.326631683118e-05
-4.23217284300401e-05
-4.2939870949187e-06
-8.02907560871632e-06
-4.60592281423721e-05
-3.8160546694133e-05
-8.75503378973957e-06
-3.56424261537185e-05
-4.13709747218526e-05
-2.70015503040112e-05
-4.4688266314757e-05
-1.6795021227269e-05
-3.20507394287082e-05
-4.41464382919221e-05
-3.15351597794419e-05
-5.69720400175821e-05
-6.27642293976375e-05
-2.41923376289271e-05
-4.29126741868773e-05
-4.31764393000204e-05
-4.37886044368117e-05
-3.03237687190753e-05
-3.36021878268047e-05
-2.23115350752499e-05
-3.28529744337345e-05
-2.73101012221273e-05
-5.30817430936716e-05
-3.22376102130301e-05
-4.05524392460395e-05
-1.29822897370363e-05
-2.60097976252014e-05
-1.23351285044603e-05
-5.1941034843919e-05
1.72231246751617e-06
-2.44261632340099e-06
-3.32792203794662e-05
-2.04218605216172e-05
-3.81317073520568e-05
-4.06071471150677e-05
-3.79626344172785e-05
-5.35660436686228e-05
-5.61905654838038e-05
-4.62002382507865e-05
-3.83376045391854e-05
1.35944324661213e-05
1.98026922907963e-05
-1.25286575605017e-05
-2.79490700539855e-05
-1.93087320081456e-05
4.49244125563024e-06
-2.0283355891154e-05
-4.45419717540476e-05
-3.51265372860595e-05
-2.23650400056538e-05
-2.82664175835525e-05
-1.2319386840555e-05
-3.97010102030533e-05
-3.56760267151186e-05
-7.02826820096023e-05
-1.96744187038227e-05
-3.87896134965194e-05
-6.36598106673599e-05
-3.92682441250454e-05
-3.97928351035005e-05
-2.95881025782413e-05
-4.88519885479672e-05
-1.31757642174312e-05
-2.705046391578e-05
-2.52943674402666e-05
-4.66259606324196e-05
-2.15090339289102e-06
-3.82995761352473e-05
-2.63073033668026e-05
-2.62134517919959e-05
-3.04797098546812e-05
-3.57569542779831e-05
-6.44240027035922e-05
-3.03086381548395e-05
-8.05286155042873e-05
-1.0747527767432e-05
-3.21232375165067e-05
-3.97298870843112e-05
-4.46677572060047e-05
-3.63084749213447e-05
-6.36777239547699e-06
-4.907499685861e-05
-5.59419783019626e-05
-4.50467585158327e-06
-2.29386361562619e-05
-2.57887578832758e-05
-5.17360262475761e-05
-2.4976147531544e-06
-2.89141130546824e-05
-2.62239186679284e-05
-1.12754716116666e-05
-5.80327570698266e-05
-2.27125158589902e-05
-2.02461102970392e-05
-4.02224459816077e-05
-3.33466902219571e-05
-1.82059795647239e-05
-2.10328114233025e-05
-3.78325371196959e-05
-3.62633022199111e-05
-4.95253964499921e-05
-1.90630336455468e-05
-3.20206102532e-05
-2.97893968521929e-05
-3.20910472877055e-05
-4.39635222462669e-05
-4.60462668948222e-05
-3.70566713304618e-05
-2.2304898419695e-05
-5.83745641920935e-05
-2.83466945485382e-05
-3.62239669312917e-05
-3.17605944812645e-05
-2.79214663475247e-05
-1.83683291767822e-05
-6.35135956620949e-05
-3.79301129539472e-05
-2.51224620577518e-05
-1.89476920182465e-05
-4.52168102982634e-05
-4.82250459299104e-05
-2.64532534587476e-05
-1.45907611104917e-05
-2.63887614907476e-06
-5.13939822051202e-05
-4.23625969147571e-06
-1.85663143709346e-05
-1.56596949412238e-05
-4.38354484959717e-05
-2.65920790981992e-05
-3.91972013047129e-05
-1.10831692333396e-05
-4.07835657650984e-05
-4.99300643485436e-06
5.52144578336065e-06
-5.74625324092944e-05
-7.01888898774233e-06
-2.52231933448659e-05
-2.04234343205745e-05
-8.74709013006349e-06
-3.00758031300059e-05
-2.88111716009564e-05
-4.27799220733329e-05
-6.64143062156822e-05
2.07281744692411e-06
-2.76046277429122e-05
-2.0030280560434e-05
2.02472826262096e-06
-3.58897256529399e-05
-4.96601743643474e-06
-1.94489823460947e-05
-2.27728676257791e-05
-2.12086170353679e-05
-4.20512748866511e-05
-4.31276066913393e-05
-4.38128615937272e-05
-1.50451561182205e-05
-3.66329387899448e-05
-4.96330095845452e-05
-1.54046830243426e-05
-1.44901859746438e-05
-2.73911711519043e-05
-4.06284379261279e-05
-3.77842053997617e-05
-2.18382665309937e-05
-3.28007129118818e-05
-3.7439386043909e-05
-1.79157426487006e-05
-1.26392837513366e-05
-1.12648674382448e-05
-5.74387706095202e-05
-3.84828360448741e-05
-2.42881741183965e-05
-2.42424549460392e-05
-1.71731909269668e-05
-2.78376668562468e-05
-4.19667953784701e-05
-3.11272691747299e-05
-4.28823210936924e-05
-1.04802294892974e-05
-3.29176172123897e-05
-1.49390544522959e-05
-8.78053495793869e-06
-4.00752785842354e-05
1.8898285104543e-06
-1.58129617583567e-05
-2.59593870595224e-05
-3.69098157673058e-05
-2.9067167298687e-05
-1.76474305276821e-05
-2.36313947189234e-05
-4.45059800543043e-05
-5.59888440218921e-05
-2.11428733020768e-05
-1.63306639768042e-05
-4.18730571967688e-05
-3.30492291439266e-05
-3.93604378891553e-05
-2.22125565186625e-05
-1.92221743772616e-05
-2.69374782610146e-05
-1.35517563817601e-05
-2.71178918951269e-05
-1.95103064948035e-05
-7.57770981143172e-05
-3.36936841993025e-06
-1.41260199845979e-05
-4.03726809177576e-05
-4.56193756161184e-05
-6.62539213413317e-06
-5.66081907462585e-05
-3.64453532410675e-05
-2.41726169026769e-05
-4.96569427488085e-05
-2.73512185584156e-05
-1.62683359651897e-05
-3.08548029943442e-05
-4.07234510068343e-05
-4.63083697810763e-05
-2.00889622407139e-05
-3.98540084050253e-05
-5.72389153595893e-05
-4.20926292888626e-05
-7.62207615641788e-06
-4.7084585870566e-05
-1.7259264165711e-05
-1.56036634731776e-05
-1.69837980568601e-05
6.53475284079413e-06
-6.80486589087434e-05
-4.50746582467013e-05
-3.38415312329685e-05
-2.28918393822917e-05
-2.8224850488138e-05
-3.19891287256173e-05
-3.12386334558072e-05
-4.4976157843182e-05
-1.62090814548198e-05
-2.89270942766641e-05
-4.05161524897019e-05
-2.52572347392251e-05
-2.515561674805e-05
-6.42186276589191e-06
4.00876843647286e-06
-5.22145250959872e-05
-3.06849464844762e-05
-3.54060996962858e-05
-3.3650393100158e-06
-2.90886314873495e-05
-4.35049738720791e-05
-3.12672243622671e-05
-4.81122172911307e-05
-3.52920637568587e-05
-3.33020337361197e-05
-4.03104020930122e-05
-1.97721918206483e-05
-4.58865258585451e-05
-4.77223889542906e-05
-6.44474133157109e-05
-4.10557934932333e-05
-3.60675685434205e-05
-3.59658432010741e-05
-3.80044283553736e-05
-1.28127295749804e-05
-4.71059315746713e-05
-3.25348859482367e-05
-2.06377261749367e-05
-3.85461208824395e-05
-3.32491112448326e-05
-1.88047889894589e-05
2.73279985681314e-06
-3.41184113332734e-05
-3.24878451415849e-05
-3.63640240364183e-05
-2.47459035929337e-05
-4.56614291606598e-05
-2.36264107966989e-05
1.28014560762433e-06
-5.09556745926782e-05
-7.1741498069506e-06
1.77044242254697e-05
-3.61124092627485e-05
-5.41927882917999e-05
-2.5277819436323e-05
-3.80543856445561e-05
-3.13705953562382e-05
-2.7671764097719e-05
-5.11881265982237e-06
-4.16635021401561e-05
-4.05218973327576e-05
-5.29380078172574e-05
-3.77476742359795e-05
-5.34367576335259e-05
-4.08679326576204e-05
-2.18408518990669e-05
-3.33775841354148e-05
-4.21888071192479e-05
-3.75942185560099e-05
-3.8799738944875e-05
-3.21144299239061e-05
-3.71401621759995e-05
-2.59735606348693e-05
-4.49178333565391e-06
-2.21553503732442e-05
-7.61452479649723e-06
-3.87368457155676e-05
-6.28692429423382e-06
-2.98566516865278e-05
-3.95326801066051e-05
-1.30258171625747e-05
-5.9346422941347e-05
-1.56677581849503e-05
-6.31100598158357e-05
-3.84952338013812e-05
-4.00539970510878e-05
1.20459577151224e-05
-4.75061497899665e-05
-1.97808833829571e-05
-2.53403379000405e-05
-5.05500003220328e-05
-3.55643287213671e-05
-4.6601544186127e-05
-4.55159815563279e-05
-2.03469040395721e-05
-1.0414792481464e-05
-2.14016183142505e-05
-2.29358876035075e-05
8.25603929534196e-07
-1.56988725231275e-05
-4.87746519624967e-05
-1.76388362040781e-05
-1.84991012336626e-05
-4.1274213538495e-06
-5.03492275926664e-05
-1.97644076387579e-05
-5.57171416698753e-05
-1.24452260073639e-05
-3.15022099684137e-05
-4.18699662635464e-05
-4.11176040338992e-05
-5.6385517001498e-05
-4.8152606516009e-05
-5.2620032791713e-05
-4.95547922665616e-05
-4.74966126987306e-05
-3.16342832113616e-05
-2.13480857674519e-05
-2.55322061445507e-06
-2.18502934265375e-05
-5.52435768537375e-05
-7.31655155788913e-05
-1.26288561126021e-05
-5.54499218093108e-05
1.5785287609107e-06
-2.2069343431475e-05
-3.55213805306189e-05
-1.46247259849577e-05
-4.74326758848077e-05
-1.8629740665113e-06
-1.35338305288226e-06
-3.29616394164977e-05
-4.04400672091554e-05
-2.41643222813011e-05
-2.79951878497071e-06
-4.52901200356471e-05
-6.30270601617285e-06
-4.1260934911674e-05
-2.73252108045067e-05
-2.33411086349909e-05
-3.02794270517429e-05
3.83601918798082e-06
-5.52186647980133e-05
-1.59389802733911e-05
-3.04803373832196e-05
-9.98548851275203e-06
-2.76578683106483e-05
-3.56319025789131e-05
-3.15763566837167e-05
-2.28222954468615e-05
-6.55318003362978e-06
-1.31710973974736e-05
-3.19806454553919e-05
-4.48629936245825e-05
-5.23229416268324e-05
-4.89909132263391e-05
1.48691766541874e-06
-2.75893037458072e-05
-3.23764159452131e-05
-1.66552779556911e-05
-1.18200532409445e-05
-8.44467165253925e-06
-3.78121847530928e-05
3.48296713919636e-07
-5.65737364263696e-05
-1.20756700884158e-05
-4.99579929014063e-06
-2.96686627397815e-05
-3.7590996260434e-05
-6.82105693502908e-06
-2.87375894766925e-05
-1.97760791721989e-05
-4.85677219680722e-05
-1.23705852351508e-05
-4.69921871374888e-06
-3.89458957019386e-05
-3.8827123932683e-05
-2.40624065788535e-05
-3.6021407703639e-05
-2.88710783982319e-05
-4.7723653786154e-05
-2.81016935436655e-05
6.74437462422743e-07
-2.7167044353684e-05
-1.62916811954555e-05
-3.46314068084756e-05
-4.4881334035676e-05
-2.52777699929019e-05
-1.53926232398405e-05
-3.72673914959719e-05
-4.28865554998429e-05
-2.0360380827362e-05
-5.17968311710307e-05
-1.70888796124275e-05
-5.25824592058275e-05
-6.23804925789295e-06
-7.24228584475517e-06
-1.08512979271972e-05
-5.7972443666507e-05
-2.71558014878208e-05
-4.36469448680175e-05
-4.89469885851624e-05
3.07893055272187e-06
-2.83726010320092e-05
-4.93782251466815e-05
-5.00469128035392e-05
-1.3796003531902e-05
-2.05144511053428e-05
-9.85464401993056e-06
-5.59960539091762e-05
-3.8293502994139e-05
-2.23321768172205e-05
-3.43456396313463e-05
-3.18188174542875e-05
-3.96880467842798e-05
-2.32928557354532e-05
-4.21442516997094e-05
-3.16789493113307e-05
-2.74528056856111e-05
-1.10363993882654e-05
-2.54064905791294e-05
-2.98142679544727e-05
-3.98264632853877e-05
-3.77241726830388e-05
-3.00709100556747e-05
-3.71466047329734e-05
-9.07526050141975e-06
-2.67182666547381e-05
-4.11170788188351e-05
-3.16378589012128e-05
-2.89123052614169e-05
-4.47776517632214e-06
-5.47294686301563e-06
-4.70448813547465e-05
-5.09417965282197e-05
-2.56598176184283e-05
-2.85814026536853e-05
-1.88364793876596e-05
-1.60723435097444e-06
-1.16419729679099e-05
-2.588350835615e-05
-2.28423623058946e-05
-2.99818977701919e-05
-2.54519619133279e-05
-1.46623389097181e-05
-1.84736881680067e-05
-4.69498920335236e-05
-4.95613128904574e-05
-4.88461777752484e-06
-3.15488088348513e-05
-1.41972424535988e-05
-1.06489674553092e-05
-3.488035282436e-05
-3.26143858229082e-05
-1.62362655166567e-05
-3.19567265427255e-05
-5.13854315792854e-05
-5.35141944053279e-05
-2.62827692645952e-05
-2.48270348474485e-05
-1.67595720969447e-05
-3.60429365046558e-05
2.58047560189057e-06
-2.29981269443071e-05
-4.90443930638995e-05
-3.57458574440364e-05
-2.98203652666335e-05
-5.31331972060693e-05
-3.40424346134159e-05
1.24175486738694e-07
-2.28950359480924e-05
-3.46784039083961e-05
-9.95288409701067e-06
-6.21088762301891e-06
6.55747697384846e-06
-2.84121575816737e-05
-8.65062495988771e-06
-1.21947823826664e-05
-1.99593276815932e-05
-5.44214827587684e-05
-4.04799510699284e-05
-3.0126158909919e-05
-1.08852058624641e-05
-9.35203998642289e-06
-5.69102150379374e-05
-2.5751325597997e-05
-3.46092362639852e-05
-6.15464263015416e-05
-5.31715679721905e-05
-2.12347999833639e-05
-1.86280363210145e-05
-5.85331684013035e-05
-1.75347648623545e-05
-3.27245636523164e-05
-3.98780910386943e-05
-2.11015781626274e-05
-8.38591343485574e-06
-9.9991067957451e-06
-2.1658618110761e-05
-3.75886851086601e-05
-2.96881543453289e-05
-1.29209616765843e-05
-3.38110345162223e-05
-3.04389747397998e-05
-3.41188213090988e-05
-2.92098308742112e-05
-4.16461831457864e-05
3.76601956728246e-06
-1.78379331921961e-05
-4.11923532991993e-05
-2.57273868434817e-05
-3.13315104248238e-06
-3.05791636221464e-05
-7.4415210325028e-06
-2.1715908093949e-05
-2.69093956742628e-05
-4.06336388480678e-05
-4.01479125721587e-05
-2.82958933710258e-05
-3.27568670984931e-05
-3.957568579043e-05
-3.81385718723872e-05
-1.07852508880617e-05
-3.95338599698448e-05
-5.46725886819551e-05
-3.31006294825355e-05
-1.77456235258289e-05
-6.04029944359263e-05
-3.16356904219998e-05
-2.06358798161142e-05
-1.27323512986813e-05
-1.53104562629759e-05
-2.97551950882348e-05
-4.65720582067297e-05
-4.0451310232694e-05
-2.1055476623746e-05
-4.26821263127943e-05
-1.67346803982885e-05
-9.2155626198934e-06
-2.07777073544227e-05
-2.13368451523475e-05
2.09552040138995e-06
-3.15605481848831e-05
-5.41666795887267e-05
-4.74952611661235e-05
1.78550241187301e-06
-9.4517661655164e-06
-3.1147480707094e-05
-2.1408312302639e-05
-3.40706647627867e-05
-2.73422066122699e-05
-1.98931338569983e-05
-3.28962525856142e-05
-2.92978021917259e-05
-2.30602864555779e-05
-4.74477258340614e-05
-5.04625911602909e-05
-5.02011353485383e-05
-2.1461510884433e-05
-3.00320454589347e-05
-2.98472908332731e-05
-2.31457423536687e-05
-4.06527496785927e-05
-3.21869160640571e-05
-2.00205386260751e-05
-4.03617447125076e-05
-1.31559439333436e-05
-7.89704895557359e-07
-3.64457814863176e-05
-4.96611883565483e-05
-1.0341335101012e-05
-2.03351715372548e-05
-9.24888877919486e-06
-4.88065148488541e-05
-2.9035504450213e-05
-2.80254836717292e-05
-1.55943327499977e-05
-3.33825465256893e-05
-2.80823349631082e-05
-4.42043633124453e-06
-3.84224049753536e-05
-2.14171735693176e-05
-1.85503637383486e-05
-3.53154686305598e-05
-3.37196550120503e-05
-1.58739504462974e-05
-4.03151287102255e-05
-2.34011085411687e-05
-3.80888639026073e-05
5.27900376313949e-07
-5.5148340357125e-05
-1.16613052183361e-05
-1.63100309278945e-05
-3.47701904227717e-05
-1.14681363516311e-05
-7.90176997070722e-06
-2.31728824675713e-05
-4.75953575414449e-05
-2.97705944365958e-05
-5.07933453244543e-06
-6.06063482060975e-05
-5.453699720474e-06
-4.2448146545236e-05
-4.14212200721071e-05
-1.00020963637699e-05
-3.43076415541815e-06
-5.76293408282401e-06
-2.95881271136248e-05
-1.9363457752055e-05
-2.28309709234281e-05
-4.37622950349481e-05
-2.56110482311666e-05
-1.45253852757231e-05
-2.15575731802195e-05
-2.67673740426858e-05
-6.03971648019336e-05
-3.31223215429071e-05
-4.94806211264045e-05
-3.46783260887777e-05
-3.87065073316116e-05
-5.02891814580468e-05
-3.72693820161675e-05
-2.09037476544794e-05
-2.30282027715435e-05
-4.19522426928034e-05
-3.54240829941716e-05
6.40990987958156e-06
-1.15263737537079e-05
-3.20291207005867e-05
-4.56759478809538e-06
-5.77225924301271e-06
-5.80510482172597e-05
-1.97158739298686e-05
-3.31757669563435e-05
-4.57922327246552e-05
-3.37441256147951e-05
-2.78953788714726e-05
-3.18829105207469e-05
-3.11269681138647e-05
-3.05066858364683e-05
-2.85335664569927e-05
-3.09960607930793e-05
-3.35298237592746e-05
-4.38428814775094e-05
-5.81386055660266e-05
-1.19862870928197e-05
-3.01447884926899e-05
-1.99725616348178e-05
-4.3482509771222e-05
-3.34583164568609e-05
-3.59859365839937e-05
-3.48931513734576e-05
-1.17623507053153e-05
-4.88967604993519e-05
-3.46767518974489e-05
9.26668291465317e-06
-2.57222350544362e-05
-2.51687187383116e-05
-6.85147667435615e-05
-2.92744197405581e-05
-1.30616327020625e-05
-1.37419658711964e-05
1.40300766820531e-05
-4.05217947267758e-05
-5.39698098082767e-05
-4.14111116688885e-05
-2.91495421026189e-05
-3.60733297115705e-05
-3.40543668921252e-05
-3.77669871899873e-05
1.59072077804739e-05
-4.95581965528555e-05
-4.50112624909698e-05
-2.43997295332141e-05
-6.91692310189272e-05
-1.82389614239775e-05
-3.37076333237105e-05
-1.73298300524412e-05
-3.77433652292649e-05
-7.48281528448778e-06
6.71082645997322e-06
-3.8539511636757e-05
-2.60109547679158e-05
-2.40357366747256e-05
-1.58886079180566e-05
-2.6569861010868e-05
-1.69392591038672e-05
-2.08857922752221e-05
-4.89290641962142e-06
-1.1454705608692e-05
2.99505186151762e-06
5.33200937052719e-07
-5.77603661895527e-07
-4.61407262002249e-05
-1.4385404571531e-05
-8.89856915335421e-06
-2.80361370627946e-05
-3.21514571966981e-05
-8.74990181760448e-06
-5.94655547400103e-05
-4.95761382677196e-05
-2.05838216336666e-05
-3.69628446079017e-05
-4.89191595001688e-05
-2.67422473144169e-05
-1.54762313171919e-05
-3.91201711385672e-05
-2.63053331131735e-05
-4.48128493370232e-05
-1.62374282905214e-05
-2.99061335226941e-05
-2.77734898994224e-05
-7.08784921701459e-06
-4.52843557250419e-05
-4.64090516139764e-05
-6.32528607312257e-06
-5.95442861071879e-05
-4.40917392779213e-05
-3.4325086130464e-05
-3.51512266849755e-05
-4.02008780920374e-05
-3.60706499630827e-05
-4.14605798613227e-05
-7.51451663865812e-06
-1.75172004467439e-05
-7.37958619988473e-07
-4.59466782239979e-05
-4.0624691834451e-05
-4.22217315988823e-05
-1.4692486285784e-05
-7.88489622567661e-06
-5.31548439529799e-05
-3.75342455260324e-05
-2.81263598789004e-05
-5.02230415674881e-05
-3.79572708587217e-05
-4.97819597825894e-05
-1.43476574215306e-05
-5.99412332544532e-05
-1.83354187243661e-05
-5.09349049586243e-05
-1.64769405200176e-05
-2.75835040971924e-05
-9.36492779366531e-06
-3.00797903892299e-05
-1.52411643795296e-05
-1.49265864391831e-05
-2.14622533114163e-05
-1.64001986460139e-05
-1.13928835998174e-05
-9.43055589270567e-06
-2.59228407442548e-05
-4.34151969363718e-05
-2.58443011763969e-05
-3.09843769363639e-05
-3.92747918325727e-05
-3.43886017142313e-05
-2.84874442527184e-05
-1.36872246623595e-05
-4.88938109649261e-05
-5.18768944316574e-05
-2.53889485742559e-05
-3.56829292976707e-05
-1.19734943525258e-05
-5.23413113062725e-05
-1.85417675290981e-05
-1.10834172244466e-05
-3.61632744149771e-05
-4.23916750171389e-05
-3.33345210226148e-06
-3.34676410994217e-05
-3.9704098218912e-05
-6.29349053838159e-05
-1.06390861156126e-05
-5.09869676928651e-05
-5.74280960693111e-05
-4.2346029344668e-05
-2.11824009534485e-05
-7.46932354388811e-06
-3.1679489491391e-05
-6.09949782691244e-05
-5.12505712745659e-05
-2.48003599314825e-05
-4.24447647801266e-05
-6.04305880512525e-05
-5.01461592404276e-05
-8.63392394321589e-06
-1.68146978637579e-05
-3.79511091805428e-05
-3.81538048663642e-05
-4.40547803010651e-05
-3.60338684950458e-05
1.30348435568838e-05
-2.86184585502655e-05
-2.02020943850013e-05
-3.88701519876442e-05
-4.3456356939886e-05
-5.14353837650641e-05
-4.3602862236813e-05
-1.52275385184153e-05
-4.62866355904406e-05
-7.00864304608526e-05
-3.79912740452291e-05
2.06784787333877e-05
-1.52319333042829e-05
-9.45558392416627e-06
-1.44862083524707e-05
-3.92108469821334e-05
-3.11036426229814e-05
-3.93014350868286e-05
-5.33281699777612e-05
-2.23866991907917e-05
-3.14205993573938e-05
-3.10667800092884e-05
-3.46758009313253e-05
-2.52627123085649e-05
-2.15748501424786e-05
1.00258989988794e-05
-2.88281329077664e-05
-2.99308485577933e-05
-1.59712013326674e-05
-2.02490554264076e-05
-4.19666372002485e-05
-1.85785457356468e-05
-2.39347197327538e-05
-4.53537229460316e-05
-2.34674593132064e-05
-6.3286180458724e-05
-4.30896651951799e-05
-1.03965208877687e-05
-4.38585940393786e-05
-2.98478290212669e-05
-2.64908424544598e-05
-5.33884814704987e-05
-4.14073167608962e-05
-2.79134300502216e-05
-3.42001443116354e-05
-1.33685992883345e-05
-5.11692204493207e-05
-1.06363150972655e-05
-1.15006396752231e-05
-9.17228665750554e-06
-2.03515554178153e-05
-2.52069190931809e-05
-8.15051533894022e-07
-2.05466533902901e-05
-3.94039654663463e-05
-2.41057543386743e-05
-4.19387410229658e-05
-4.5188675892533e-05
-3.2732037657467e-05
-2.94923579820847e-05
-4.64075358146641e-05
-5.01028122025467e-05
-6.24828232833099e-05
-1.12146666251664e-05
-3.94755335276454e-05
-4.59596209171753e-05
-3.29028738747857e-05
-2.49828407662884e-05
-1.86961763774756e-05
-5.05920310286946e-05
-1.38406486010281e-05
-1.22858974859479e-05
-1.20681389245512e-05
-7.82623218266421e-06
3.41771062856282e-06
-4.43591507982784e-05
-5.95306049052242e-05
-1.60180347067719e-05
-2.86065560594862e-05
-2.94046888337982e-06
-6.32006518714391e-05
-3.80747511445849e-05
-2.44072205075146e-05
-3.41541519219337e-05
-2.32680293133459e-05
-1.14940515182317e-05
-6.21687713645508e-06
-4.00296635283731e-05
-2.49185436902259e-05
-4.60619118918636e-05
-3.29046039756664e-05
-1.2003484990971e-05
-9.11811575135592e-06
-2.43792577751336e-05
-9.65764933745226e-07
-3.19273470533086e-05
-3.17480867261694e-05
-3.51490731808702e-05
-3.08184781624166e-05
-4.59277449735532e-05
-3.00029832218853e-05
-3.65305918717497e-05
-3.56381593996685e-05
-3.66091926702597e-05
-1.17245895799983e-05
-1.43936362379005e-05
-1.94914423699387e-05
-5.73850993610493e-05
-3.69484900684711e-05
-4.56057446289626e-05
-3.42256886505921e-05
-2.67570900828002e-05
-3.99114218881318e-06
2.98046829124315e-05
-3.17305127174469e-05
-3.74195071682453e-05
-2.56534504474968e-05
-1.28091375894047e-05
-4.16824505262018e-05
-2.94651066297315e-05
-5.09899475588819e-06
-2.09671002909227e-05
-4.14122476774762e-05
-1.19292079066226e-05
-2.71051800089958e-05
-2.92380223269002e-05
-1.58125913240715e-06
4.30202760146798e-06
-2.15531036942582e-05
-3.71500111563763e-05
-4.30784332592764e-05
-5.24597420289819e-05
-1.53527776517533e-05
-2.27917305475013e-05
-1.09395026607823e-05
-1.78720742392996e-05
-2.66705838294451e-05
-1.83506830427459e-05
-7.16763395434824e-05
-2.07867268630072e-05
-3.42284728455069e-05
-5.32893567081922e-05
-2.37022675508587e-05
-1.03644326800256e-05
-3.61313951514197e-05
-4.96962309429737e-05
-5.39190524095081e-05
-4.20295211592294e-06
-3.95719433998822e-05
-2.4597283656598e-05
-2.32833116040881e-05
-4.65637582105014e-05
-5.67835510419938e-06
-1.57643510066281e-05
-5.26154519985554e-05
-4.13156232035289e-05
-4.6974866457095e-05
-3.65472736943125e-05
-1.37329938565962e-05
-3.29866773470452e-05
-3.53800374356784e-05
-2.67251725811704e-05
-3.68838878634748e-05
-1.00715088492144e-05
-2.33884799286299e-05
-3.57912014905919e-05
-4.42863331281146e-05
-1.88700525706922e-05
-4.0026945086718e-05
-3.83043449351931e-05
-2.54600371969468e-05
-3.15599919421922e-05
-2.61470647805645e-05
-2.50555608533751e-05
-2.74244991878072e-05
-3.71874366992079e-05
-2.10220479582076e-05
-1.61177222252471e-05
-1.69845693148532e-05
-2.25500486276235e-05
-2.38301389594247e-05
-1.10105573827417e-05
-2.34659807393409e-05
-5.43186473917018e-06
-3.68791555815951e-05
-2.49948313372572e-05
-4.81172209872016e-05
-1.3162880473664e-05
-2.34723967805303e-05
-2.4673861296225e-05
-1.26872404114867e-05
-6.04363855637579e-06
-3.72459226620301e-05
-2.91211385952514e-05
-2.94374159069648e-05
-4.55944687670643e-05
-3.76756539973394e-05
-5.47365623040546e-05
-3.95759507966926e-05
-3.01635653940195e-05
-2.86981269522802e-05
-2.90716481811528e-05
-1.40897944110344e-05
-2.35724279266379e-05
-2.97370563778288e-05
5.67031171007033e-06
-1.28450652186232e-05
-2.94802526460049e-05
-1.0985917798516e-05
-4.05915418540318e-05
-3.40741275513214e-05
-6.0347764932713e-06
-2.25394848965011e-05
2.61498227487952e-06
-5.20256182905994e-05
-5.30277591328634e-05
-3.37045763394807e-05
-1.03109371302465e-05
-2.86557060196436e-05
-5.48205872276004e-05
-3.50845429822167e-05
-2.98205002106164e-05
-3.27055124114632e-05
-2.0401691328865e-05
-7.55496359907409e-05
-5.55757534661251e-05
-4.19485318102643e-05
-2.37478998828973e-05
-2.00738167821606e-05
-2.05268846445626e-05
-1.20019560845577e-05
-2.8988481159661e-05
-3.25847697289215e-05
-2.39208355881957e-05
-6.70077731072491e-05
-4.75793921368752e-05
-2.56116863265091e-05
-3.1734401267291e-05
-2.52825253579192e-05
-2.65270141984796e-05
-4.13342347846421e-05
-4.6698851229988e-05
-4.75977821152174e-05
-3.51094181887167e-05
-1.56677476560379e-05
-6.13521490649514e-05
-2.27768014801328e-05
-6.47035644702609e-05
-4.63523618859435e-05
-3.47163511696231e-05
-2.34420675483816e-05
-5.80100928100334e-05
-2.82390606684872e-05
-3.33101608834536e-05
-9.60692684849378e-06
-4.01062565983151e-05
-1.12886063487782e-05
-2.42051287420535e-05
-7.20443601659848e-05
-3.37931350244958e-05
-3.67121838680521e-05
-3.14917705646115e-05
-4.21749060054607e-05
-2.79162242739926e-05
-3.54572288548947e-05
-4.26050780735185e-05
-1.57646729276204e-05
-2.81225476308394e-05
-2.81627430666151e-05
-3.50062938860139e-05
-3.54316392499071e-05
-3.36473410983681e-05
-5.31509307470741e-05
-3.9676226918904e-05
-1.07043101490226e-05
-3.59732472006211e-05
-2.98382150898985e-05
-3.54664742642407e-05
-1.47073464985325e-05
5.68727239314874e-06
-4.60741475624316e-05
-3.09970725929756e-05
-6.86377017491079e-05
-3.12727996133638e-05
-2.59709200242426e-06
-5.23945553123776e-06
-1.58012946497222e-05
-2.82897452411427e-05
-3.48707039353574e-05
-4.86637109123294e-05
-2.24924237606511e-05
-5.31531249699108e-05
-1.09713943706327e-05
-3.5332604642531e-05
-4.1848172572238e-05
-1.88696337681665e-05
-3.27144067716159e-05
-2.20827231571163e-06
-4.10495249556538e-05
-2.58822984402423e-05
-4.84131570612189e-05
-3.23176706230569e-05
-2.5146581515003e-05
-4.18562505602815e-05
-2.17235156814614e-05
-4.51607773538236e-05
-4.55868909822289e-05
-3.4198209433447e-05
-4.11944762342127e-05
-5.15499052871325e-05
-4.00622866259359e-05
5.41551390010897e-07
-3.36257242803924e-05
-1.37967181194253e-05
-2.1034461883934e-05
4.97044614999858e-07
-3.66675822069546e-05
-5.00832263584028e-05
-3.47112166464011e-05
-2.57903230093243e-05
-3.45865145060893e-05
-4.29024894087772e-05
-3.40336176372708e-05
-3.90521411533826e-05
-1.66705420429103e-05
-9.46954897187909e-06
-2.24813683879564e-05
-4.48216132964628e-05
-2.16753137969081e-05
-3.89547990708679e-05
-2.16345329280074e-05
-3.40035202386964e-05
-2.87692788708634e-05
-1.8328177639535e-05
-2.5501156811648e-05
-4.03466136732324e-05
-1.53932195854898e-05
-2.40067525746084e-05
-5.19083782595239e-05
-1.56630228094219e-05
-5.59306297714193e-05
-7.09144730322524e-06
-2.50261792076272e-05
-3.20666081513152e-05
6.85000653679289e-06
-2.36936602593745e-05
-5.48795238638835e-05
-2.36880139845542e-07
-3.99332963993881e-05
-2.38786124974724e-05
-5.19401779565212e-05
-3.30626606018328e-05
-3.60384680193988e-05
-5.1228849762132e-05
-2.04669231693124e-05
-5.31569187274533e-05
-3.98294881455836e-05
-1.05065416539462e-05
-5.61324558712612e-05
-2.42812522347417e-05
1.15232939994542e-05
-5.46106773717911e-05
-1.92331061209067e-05
-2.07797178551107e-05
-4.11049068709582e-05
1.13112728998773e-05
-2.51201026679094e-05
-1.71517248219059e-05
-2.82826276190979e-05
-4.91582956806255e-06
-6.74468327039522e-06
-5.05116953920743e-06
-3.85788789325773e-05
-1.61621825202292e-05
-3.15668909501397e-05
-1.92617331877195e-05
-2.68958935090168e-05
-2.9366414974661e-05
-3.58219348175051e-05
-4.27128161170658e-05
-4.21860130429621e-05
-3.89898743416817e-05
-4.10050605316708e-05
-5.29961284232913e-06
-4.01882892859722e-05
-3.01181404705782e-05
-8.69469204287761e-06
-5.31552498903996e-05
-3.94974668812054e-05
-2.68922243055067e-05
-4.62584242747857e-05
-2.36265738319404e-05
-2.22553007027938e-05
-2.78071178317856e-05
-4.64763370662005e-05
-5.39762987904319e-05
-1.47959257493883e-05
-1.84140760765548e-05
-4.43381930173853e-05
-1.47132669311838e-05
-4.33070150472673e-05
-4.91287664728773e-05
-3.0254788060988e-05
-3.66553326492293e-05
-3.35509314252066e-05
-5.12923439917067e-05
-2.64196891160866e-05
1.07656384621873e-06
-2.5181837069818e-05
-3.48784063295105e-05
-7.40039351045076e-05
-6.22405206807187e-05
-4.44958409624451e-05
-4.56711601042523e-05
-2.3804060013238e-05
-2.78953342814413e-05
-3.81779609237674e-05
-3.99753685831614e-05
-2.09478778851066e-05
-3.75726394234453e-05
-5.13861972485076e-05
-1.69426411579325e-05
-1.89175362860401e-05
-3.19555239477112e-05
-2.89428483296842e-05
-5.19910748858164e-05
-4.52833578614248e-05
-3.94023077815189e-05
-1.44453924553189e-05
8.13845279845198e-06
-4.38872066808422e-05
-2.21655167334719e-05
-2.94257037871564e-05
-3.30954326978337e-05
-1.86689451585162e-05
-4.35352931598733e-05
-2.11029528944572e-05
1.97644578900969e-06
-4.26900494608946e-05
-1.34930700034182e-05
-3.21672224487928e-05
-2.90946612901948e-05
-3.71195471853647e-05
-2.80120067382533e-05
-1.18925403701803e-05
-4.50623467103599e-06
-1.96987612709248e-05
-4.31941593170308e-05
-5.43375398422347e-05
-3.94332911667261e-05
-5.97484778804331e-05
-4.95671463838854e-05
-3.69323823789861e-06
-4.21392590956225e-05
-2.14999841577385e-05
-2.18860264346459e-05
-4.13400716155194e-05
-1.54232604066714e-05
-7.35926442485917e-05
-5.33365385037045e-05
-2.51128254369842e-05
-3.01578318531433e-05
-5.35633354699632e-05
-5.28154703365854e-05
-1.26634094048904e-06
-1.67408013369647e-05
-6.85246368035104e-05
-2.78191564238688e-05
-2.72768788926131e-06
-3.61288867607845e-05
-3.87039832099447e-05
-2.76423542889906e-06
-5.19796136011454e-05
-3.34267049383358e-05
-2.62711864442105e-05
-5.24880125187872e-05
-3.22775125865352e-05
-3.00133746098823e-05
-3.04738124551475e-05
-4.98933599415586e-05
-5.47816550911762e-06
-2.31033766351118e-05
7.17225804603166e-06
-4.5685621313451e-05
-1.40789449541305e-05
-1.35152138552881e-05
-3.50747615943944e-05
-1.54013694787475e-05
-1.8945092017466e-05
-5.5363200908715e-05
-1.5496505826398e-05
-1.14535728722004e-05
-2.75623802920685e-05
-1.91173588057559e-05
-1.25658854082635e-05
-4.21517102548357e-05
-6.08378055326718e-05
-1.67063224358717e-05
-1.17718486368716e-05
-3.83350178504004e-05
-1.21168699028236e-05
-3.8288852262027e-05
-1.83467114789632e-05
-2.60640207760025e-05
-2.20363866107126e-05
-2.96949815421283e-05
1.67008783819681e-06
-3.05504268430281e-05
-5.12679082086051e-05
-2.29977384635988e-05
-4.90942715540577e-05
-4.21951306238297e-05
-3.23519185008903e-05
-6.96648744581643e-06
-5.90135668118698e-05
-5.67150528403322e-05
-4.12320465658109e-05
-3.26809098800747e-05
-4.09335688893103e-05
-2.9064033834037e-05
-2.15595878366256e-05
-1.94639258744913e-05
-8.44139985614127e-06
-3.0149629423665e-05
-3.91175887543479e-05
-2.85290301414753e-05
-3.06119548121569e-05
-4.35425004243363e-05
-5.14406920390633e-05
-2.59152975387824e-05
-4.06450348926455e-05
-2.88354811760408e-05
-4.9440405695861e-05
-8.06410267342732e-05
-3.30229383203044e-05
-1.5489222560234e-05
-2.75144740844475e-05
-4.83533016465533e-05
-1.52308752850843e-05
-5.02342017874887e-05
-5.14194246217953e-05
-3.77860566736389e-05
-3.68392535447255e-05
1.03792578373322e-05
-4.35883611869865e-05
2.58559451295186e-06
-7.64957557562319e-05
-1.88492333406505e-05
-4.46693872603398e-05
-1.60094407528885e-05
-2.58548603356854e-05
-2.41679274609165e-05
-4.74613572789587e-05
-5.6824289766634e-05
-1.56223431933299e-05
-3.0954792424445e-05
-2.50150501562267e-05
-4.21519590435408e-05
-3.62794314779642e-05
-5.2841373710374e-05
-1.64514405730208e-05
-6.16729193940394e-05
-3.43352819305322e-05
-3.4435119512024e-05
-3.60370868702135e-05
-3.36966644775821e-05
-6.12142775839476e-05
-2.82616444602468e-05
-4.30264264483971e-05
-4.5852390737861e-05
-1.30994404624901e-05
-3.57430546410105e-05
-1.62674879726408e-05
-3.44878793723405e-05
-4.82432275408265e-05
-7.21234329441747e-06
-2.37789319088868e-05
-3.15994843750588e-05
-2.74051773014615e-05
-3.52889392812889e-05
-4.83496876560629e-05
-2.81845169634288e-05
-3.77943204845714e-05
-2.49964140942637e-05
-1.14572549938901e-05
-6.26839624058471e-05
-3.38038624118862e-05
-1.81604132923597e-05
-7.50952894381116e-06
-2.74725597318461e-05
-8.97192232757134e-06
-5.2736014985858e-05
-5.61373006463826e-05
-2.67948163025681e-05
-3.36552019089022e-05
-9.87303173992631e-06
-3.35914240734517e-06
-3.13471654665025e-05
-1.71205042590039e-05
-2.6428326256249e-05
-4.87022936563534e-05
-3.21706716051143e-05
-2.85272726240851e-05
-2.35617727864782e-05
-1.25905679982792e-05
-4.94772997215112e-05
-4.34744211304605e-05
-2.09954352074955e-05
-1.17273667085404e-05
-1.02843825794423e-05
-3.28147927022265e-05
-1.53295740169375e-05
-4.4806695208199e-05
-4.46431843177562e-05
-4.83557997243202e-05
-3.12685115050244e-05
-2.95346628677805e-05
-2.03320508836017e-05
-5.85238389342445e-05
-1.85517378703364e-05
-3.80514325674377e-05
-3.39242279250015e-05
-1.04247554932758e-05
2.9062685465804e-05
-2.12680038837202e-05
-4.64439582982988e-05
-6.02868537390557e-05
-2.62346145340091e-05
-2.65156657504634e-05
-2.67807036399029e-05
-1.63418579549066e-05
-1.43944290428621e-05
-5.50024605275462e-05
-3.28538038969095e-05
-2.42475639720537e-05
-2.56570749497736e-05
-3.42613891348226e-05
-8.48637141374017e-06
-2.65237654427856e-05
-2.21107248003566e-05
-4.24846658440603e-05
-1.03632249522271e-05
-7.90735550047112e-06
-3.04538977651483e-05
-1.15179672242545e-05
-3.2850793511168e-05
-2.72529143605005e-05
-3.88695952170751e-05
-1.11092155793375e-05
-2.70576070976086e-05
-6.00950949367086e-05
-4.97529763601152e-05
-1.96205023267016e-05
-2.95769187724257e-05
-5.42444840307887e-05
-3.76379179700361e-05
-5.05949899347167e-05
-2.79903186938305e-05
-4.40062205641988e-05
-2.11292314688764e-05
1.75373532732578e-06
1.33892881009887e-05
-1.97506277604731e-05
-4.28006660931325e-05
-4.03761662794324e-05
-3.94498262842211e-06
-2.05927697975048e-05
-4.02160079828486e-05
-3.74649326894774e-05
-1.64338982067437e-05
-5.37650028026741e-05
-6.10495538538963e-05
-3.28903805255638e-05
-2.75841398736332e-05
-2.85454599251772e-05
-4.29470180970753e-05
-4.33116358758577e-05
-2.17890505321113e-05
-2.98620886693517e-05
1.52405598686524e-06
-2.49515810198639e-05
-7.43521524221056e-06
-1.99246971512143e-05
-3.14743318877417e-05
-2.50253812427189e-05
-5.02079390779846e-05
-4.88221391047599e-05
-1.81846046472381e-05
-3.37085876579846e-05
-3.84043786025788e-05
-2.7175001519892e-05
-7.03789978481885e-06
-2.29520461496825e-05
-4.93013273164778e-05
-6.61419288907737e-05
-4.27576135276468e-05
7.22962047825549e-06
-1.2788949933839e-05
-3.94070410963095e-06
-4.01742523126301e-05
-5.22278919542808e-05
-2.93251013857095e-05
-3.97291248810717e-05
-1.63729209803182e-05
-1.91556124009482e-05
-5.63672083961184e-05
-2.1308173298025e-05
3.41732411206291e-06
-2.66502024987274e-05
-4.05200543277465e-05
-5.69088747087045e-05
-2.76947833906551e-05
-1.4536500744153e-05
-2.43431660938707e-05
-4.35862129329712e-05
-2.96476835180668e-05
-5.26830094375283e-05
-4.94721179672047e-06
-2.87157193742793e-05
-2.19740860236131e-05
-1.70850998295844e-05
-5.71138553458185e-05
-7.29023087876511e-06
-4.03551301648012e-05
-4.20444976409746e-05
-4.15939369055589e-05
-6.80400718744242e-06
-4.12499460169315e-05
-3.22915407176182e-05
-4.44772093301238e-05
-4.40493135436915e-05
-3.45112150350673e-05
-3.920441994412e-05
-2.31796727336397e-05
-4.80117107735154e-05
-2.21239964937814e-05
-7.30058586958108e-06
-4.84982846737941e-05
-3.85562289761072e-05
4.43286464117955e-06
-1.22871444842225e-05
-3.1545347350449e-05
-2.72750840614926e-05
-5.4325244664714e-05
-5.2444456866519e-05
-1.91281441079683e-05
-7.27914393847927e-06
-2.93769253062898e-05
-5.98767538604543e-05
-2.29665811419807e-05
-1.68549605961114e-05
-1.72130415703491e-05
-3.15389305527882e-05
-2.85847531949349e-05
-1.8580283819187e-05
-1.51410887503268e-05
-1.03189887967473e-06
1.47281582509788e-06
-1.48113870321797e-05
-2.4219444799478e-05
-5.33772755010264e-06
-5.27760450560588e-05
-1.89965906036709e-05
-3.6590826442348e-05
-3.03929549866424e-05
-5.43205664869655e-05
-2.80489036339617e-05
-1.60486706861591e-05
-4.32456257202212e-05
-8.18252913595413e-06
-1.16755121370628e-07
-4.66756508649545e-05
-5.31900880048365e-05
-4.7016429827559e-05
-3.33761835384657e-05
-3.33982920539011e-05
-1.79291144173675e-05
-9.89120738618809e-06
-2.048683825196e-05
-1.51516327944205e-05
-3.03709753984154e-05
-8.78497966328591e-06
-1.79499472109494e-05
-4.77316061654537e-05
-4.18139114016444e-05
-7.37250924909572e-05
-4.18320486424341e-05
-4.2911570009667e-05
-1.95247597288928e-05
-5.61377237549495e-05
-1.10849005908913e-05
-5.23356550917004e-05
-8.11048583175058e-06
-3.10827230417301e-05
-1.82405134092663e-05
-3.03701006442483e-05
-5.18980240088546e-05
4.64647995461598e-07
-5.56537504001782e-05
-4.34890149837335e-05
-1.26263837583848e-05
-3.02843269897579e-05
-3.21960899464773e-05
-2.0328577009417e-05
-6.18330688922677e-05
-3.3322709887473e-05
-2.20150872741339e-05
-1.53014530944968e-05
-2.85596642752895e-05
6.36888510607255e-06
-4.40014501815317e-05
-2.37902011227964e-05
-6.98345748746335e-05
-4.35731406609387e-05
-5.93253540148925e-05
3.09277432389449e-06
-2.81816400472323e-05
-3.9768937681055e-05
-1.73114890316635e-05
-1.35687939002876e-05
-2.38815089030619e-05
-3.00675464679474e-05
-2.52265173016846e-05
-5.41888299527832e-05
-1.45842763327192e-05
-2.976205380233e-05
-5.27487457170363e-05
-3.92930390767333e-05
-1.10909714078012e-05
-1.54815315835633e-05
-3.65697825725559e-05
-3.13728441923315e-05
-2.82410444078547e-05
-6.52052036790373e-06
-2.29952095616014e-05
-4.01193140431999e-05
-3.10980638806408e-05
-1.17289953888548e-05
-3.4268031683514e-05
-4.46399440840449e-05
-1.98971156075267e-05
-1.89901472807417e-05
-2.98005195855007e-05
-2.51500760658552e-05
-4.08228280203383e-05
-3.7780114984472e-05
-5.24836072085695e-05
-4.24713574449911e-05
-2.14244418459549e-05
-3.96745875696519e-05
-4.24411110430539e-05
-3.89113541068565e-05
-3.54865943723491e-05
-4.87574259449601e-05
-3.13350741353314e-05
-1.43402221938884e-05
-3.10594838922879e-05
-3.51528203262139e-06
-2.45908888621719e-05
-3.40770471954931e-05
-4.6883717743912e-05
-3.1596833708553e-05
-2.03621146162835e-05
-1.5203845170293e-05
1.36968957427339e-05
3.25586185663605e-06
-4.51333259623129e-05
-8.8688814324409e-06
-2.00239765583179e-05
-2.4511565655307e-05
-2.06538485752591e-05
-3.9387364670944e-05
-5.54000690450141e-05
-1.6781767977468e-05
-2.52859670222949e-05
-3.22424102030701e-05
-4.46156228010582e-05
-5.82793724688347e-05
-6.15876936180929e-05
-1.01924774869689e-05
-4.27560227331847e-05
-8.64906845215014e-06
-3.58907090589032e-05
-5.38953942007707e-05
-2.00071999010984e-05
3.68010108383952e-06
-1.68681234169756e-05
-4.13297205170991e-06
-8.20585146029493e-06
-1.65893952371117e-05
-9.49593708184199e-06
-4.84109337343059e-05
-4.42593150046381e-05
-1.65317952984634e-05
1.70924389138931e-07
-1.60475205221975e-05
-3.12429808960432e-05
-1.87629428765535e-05
-3.31328149565276e-05
-2.49131938083557e-05
-2.64719926576661e-05
-4.87687682364263e-05
-2.65149065865679e-05
-5.28385847621844e-05
-2.74651622638544e-05
-3.74487992353362e-05
-3.08679824289929e-05
-5.52646720661779e-05
-2.59054444918544e-05
-1.11037084198932e-05
-2.77117510365025e-05
-2.74944722286527e-05
-2.01419546398272e-05
-1.61852498375931e-05
-2.74864420931576e-05
-5.25046773820732e-05
-2.07672036488294e-05
-1.29559280032486e-05
-5.01299706706905e-05
-3.40191578166213e-05
-3.57777204812701e-05
-2.81939741432233e-05
-2.96543124686048e-05
-1.79561947983956e-05
-3.75814607522711e-05
-4.52409050706747e-05
-3.75659400111903e-05
-1.01046800566158e-05
-2.89031309643547e-05
-2.03662445505337e-05
9.92860191349008e-07
-2.97771270894908e-05
-1.14604201067518e-05
-3.23632414719385e-07
-2.14728167023187e-05
-2.90313574181797e-05
-2.88632883392799e-05
-1.15808126084329e-05
-1.61433665874354e-05
1.2295974690761e-05
-3.91630764723657e-05
-1.79697717679868e-05
-1.2974267569402e-05
-5.035393354372e-05
-5.31414501227926e-05
-1.5633826743898e-05
-6.71589981516121e-06
-4.42148431354208e-05
-2.30661061077579e-05
-5.57986337718072e-05
-1.84675292549071e-05
8.93219769071948e-06
-5.719503337675e-05
-2.0457289692847e-05
-4.19264335703852e-05
-1.91239985292613e-05
-2.54560744579799e-05
-4.46572170485467e-05
-1.34283341923078e-05
-7.97044742739939e-05
-3.32027390046948e-05
-5.04754570491212e-05
-2.06133452557386e-05
-3.22970562222949e-05
-5.30034766177682e-06
-5.49168031554929e-05
-2.89542669830145e-05
-1.96660915292023e-06
-3.92674953578181e-05
-1.83755037005316e-06
-4.36256385167822e-05
-6.94727636544658e-05
-2.59504268763688e-05
-6.16860020176763e-05
-5.08336782075585e-05
-1.21527948990162e-05
-1.55338558775673e-05
-2.6183482402129e-05
-4.39216889749271e-05
-3.32072345993316e-05
-5.52059062270527e-05
-4.23446465973505e-05
-4.33242516553062e-05
-3.75230960819845e-05
-3.20942130120293e-05
-1.53075555291764e-05
-9.26132061879621e-06
-4.48273272407947e-05
-3.17673339642483e-05
-2.49530978074178e-05
-1.35601194468752e-05
-4.23287710924893e-05
-2.42637323739472e-05
-1.70762502398449e-05
-1.92628825154638e-05
-4.19602743909598e-05
-2.66396976196113e-05
-2.74578151827312e-05
-3.5485381648744e-05
-3.09287703207452e-05
-1.17161878302027e-05
-2.80615855445423e-05
-4.47329664511813e-05
-6.69945808834366e-06
1.13239427216017e-05
-4.06836878412499e-05
-3.3748254051131e-05
-3.84389523429029e-05
-2.53622040542878e-05
-3.56188863368921e-05
-1.45475291431754e-05
-3.21273267707791e-05
-5.95825585060019e-05
-2.31367223101945e-05
-3.23915525762266e-05
-2.5431849885409e-05
-1.58508950836096e-05
-1.78893764212838e-05
-3.94573781439391e-05
1.56018821816509e-05
-4.52928953988367e-05
-6.31084729648292e-05
-7.87106980901487e-06
1.30125721749119e-05
8.07983955349525e-07
-3.06275437331789e-05
-4.19617639436375e-05
-4.04486032348967e-05
-4.93616631400146e-05
-5.19789713425122e-06
1.40342702685243e-05
1.29210383619153e-05
-6.54274536725056e-05
-1.08510411930674e-05
-2.58549815462759e-05
-5.27663908182361e-05
-5.55270903313793e-05
-4.96414822785295e-05
-3.10253725353591e-05
-5.16530832206069e-05
-6.40346808495771e-05
-4.78301179597435e-05
-3.78821519714733e-05
-3.29360312767487e-05
-1.78607941451777e-05
-4.89455924362293e-05
-5.76005721595691e-05
-1.98613083008613e-05
-5.68381680089899e-06
-3.07080481347527e-05
-1.41489158743949e-05
-6.04625921536174e-05
-4.42435508959641e-05
-5.27747090179509e-06
-5.48576887992482e-05
6.37913256425307e-06
-2.42004658094546e-05
-4.79277126917724e-07
-3.94488103878443e-05
-4.38697017897049e-05
-5.56824845972592e-05
-4.39314647850764e-05
-2.98447528846305e-05
-4.49299878874242e-05
-4.09253465601903e-05
-3.82406397234074e-05
-4.0509182196117e-05
-3.16457300319666e-05
-2.99729195955625e-06
-1.57032881546363e-05
-4.08786112467864e-05
-4.34714152853378e-05
3.07524351798481e-06
-2.07173471983798e-05
-5.66196996725449e-05
-1.27155373861441e-05
-1.85632235520518e-05
-2.0604996850391e-05
-1.45304286460108e-05
-4.94372765450646e-05
1.26152057501667e-05
-1.80763527367664e-05
-2.29885007374001e-05
-2.18451361281132e-05
-4.46843311275745e-05
-5.75441027502366e-05
-4.08775113319816e-05
-2.25889473574384e-05
-3.17483150323774e-05
-4.7952238024152e-05
-2.08775654786327e-05
-2.31576269742952e-06
-3.69756093183284e-05
-9.10261848757201e-06
-5.84921862246962e-05
-3.12569442139717e-05
-7.79574052928083e-06
-2.11967331283691e-05
-5.60331034807485e-05
-2.38302147069103e-05
-3.43287979140843e-05
-4.84794324167942e-05
-5.1193329367858e-05
-6.18186339935727e-06
-2.42169866194107e-05
-3.28095697527153e-05
-6.14723602664146e-06
-3.29384287874814e-05
-5.71771289044431e-05
-3.50375984344598e-05
1.34395660880743e-06
-1.60298891903248e-05
-1.91371063617905e-05
-5.15436270816352e-05
-1.61906391861435e-05
-1.11776147888775e-05
-5.31603558256242e-05
-3.6903022002774e-05
6.7931193962537e-06
-3.76559104037107e-05
-3.61941271109045e-05
-3.16660662689921e-05
-1.54081153645899e-05
-6.49565991413176e-05
-2.27948847705756e-05
-4.54903654718983e-05
-4.67560019970364e-05
-5.56515639705774e-05
-2.82060060267971e-05
-5.50325625227313e-05
-1.62039655358527e-05
-3.10047924217954e-05
-2.84838854720299e-05
-5.9797503612245e-05
-5.52383293641413e-05
-3.42425126347467e-05
-3.25666195748721e-05
2.35202424044392e-06
-1.03429680410675e-05
-1.87917548562239e-05
-2.68628777773954e-05
-4.31817987447519e-05
-2.86453926454412e-05
-2.01967169205097e-05
3.09166240772195e-06
-3.90349688860821e-05
-2.99101691090377e-05
-1.26985253149424e-05
-2.26681442228347e-05
-3.12120991168144e-05
-4.69389063177866e-05
-2.79224256973114e-05
5.07862045325403e-06
-1.79442658397534e-05
-2.59447562568449e-05
-3.73886081987651e-05
-1.17564136921033e-05
-2.1789819946914e-05
-8.93174987636462e-06
-1.53597957255265e-05
-1.70732109221569e-05
-4.42439757118337e-05
-5.07870387861509e-05
-2.4815900959433e-05
-1.08907192293974e-05
-1.25459195386775e-05
-3.17798940686571e-05
-3.62193555127649e-05
-2.74543245666224e-05
-1.71043736276275e-05
-2.83228336189401e-06
-4.22804059293878e-05
-1.95737328407477e-05
-2.51878383285559e-05
-1.73786273030341e-05
-5.39305778212511e-05
-3.83576729627429e-05
-2.89333370410208e-05
-4.30191283462014e-05
-4.42911472882441e-05
-2.88109869043214e-05
-6.64830157106785e-05
-2.39829815648672e-05
-2.15002626736018e-05
-3.19375973710759e-05
-5.47611251675294e-05
-4.81114086208982e-05
-1.04848240825654e-05
-3.53218340860378e-05
-2.40298880287191e-05
-3.36302956994764e-05
-1.53653746161792e-05
-1.68589809030744e-05
-4.4798377780093e-05
-2.13041161143499e-05
-1.9116789002552e-05
-2.75130617016324e-05
-4.50710091508967e-05
-4.59390190980449e-05
-3.88511442432456e-05
-2.44143116910856e-05
-4.54007591163594e-05
-2.48859576291191e-05
-1.55423934057658e-05
-3.47545520485351e-05
-1.94280071673962e-05
-7.03408993407487e-05
-2.8431865671869e-06
1.01446499518624e-07
-5.87749977138735e-05
3.50598375709734e-06
-1.66896982543837e-05
-5.25351730807733e-05
-6.63801853012718e-05
-5.02597531746476e-05
-1.72294077927193e-05
-3.70089455804895e-05
-2.74084949775696e-05
-1.24733502614583e-05
-4.55254531014152e-05
-4.57404526580886e-05
-4.69127642807605e-05
-9.57946483604246e-06
-5.02104075721244e-05
-2.39101206626287e-05
-1.96104648993019e-05
-3.24839804812541e-05
-4.96310482293948e-05
-1.4641973145862e-05
-2.77901744617596e-05
-2.78895501943392e-05
-4.34630159095912e-05
-1.98967769143831e-05
-2.62944068054567e-05
-1.31620578222312e-05
-3.45279857949317e-05
-1.27560066120772e-05
-6.35172672799128e-06
-3.71210046523353e-05
-4.34470587410538e-05
-2.30824338832173e-05
-3.68595239156278e-05
-3.28227996701291e-05
-4.70869650453371e-05
-2.90629016761825e-05
-5.18457204094796e-05
-4.84573125593253e-05
-2.62316624246026e-05
-2.47899813189082e-05
-3.47271829253507e-05
-5.17179918940032e-05
-4.05640083804407e-05
-1.33920971522855e-05
-7.08266621471174e-05
-2.26932158251483e-05
-4.6160697947848e-05
-9.34548692644093e-06
-3.67866659434093e-05
-3.21709596739511e-05
-2.75615376862812e-05
-2.00901809698342e-05
-3.34754955315403e-05
-1.94082652753645e-05
-5.85973590720032e-05
-3.91911027325393e-05
1.50879762896903e-05
-1.25481019468248e-05
-5.18922976569608e-05
-1.21342237093455e-05
-5.00157018448021e-05
-4.58084117086623e-05
-4.35084448478366e-05
-6.96123775789591e-05
-1.19212675698647e-05
-2.70879197219501e-05
-2.4771615643886e-05
-5.39302814813001e-05
-1.10495856749156e-05
-2.17934833489022e-05
-1.15030859335402e-05
-4.84067833814712e-05
-2.68343109885172e-05
-3.63370113314014e-05
-3.25387911631675e-05
-1.71102614554065e-05
-4.54739019190017e-05
-6.0818451840038e-05
-4.72707197806261e-08
-7.31131964370175e-06
-4.59999046160306e-05
-1.65264760365967e-05
-2.74312321375107e-05
-3.58232057816984e-05
-4.5775262561953e-06
-2.96182808549629e-05
-2.39386399795934e-06
-3.24986605792258e-05
-5.90120206992655e-05
-2.78311437943747e-05
-6.19858336950056e-05
-2.14105922836896e-07
-1.34621155453486e-05
-3.6632109248065e-06
5.72332857859909e-06
-4.7414862753384e-05
-3.378276720868e-05
2.85671979656664e-06
-4.05220853625985e-05
-1.85362218807912e-05
-7.14737187142735e-06
-3.6952512767436e-05
-4.63500141550843e-05
-2.32464342026884e-05
-2.46754339230298e-05
-4.40374730564131e-05
-3.01927802321253e-05
-2.36566394202674e-05
-2.95115382507062e-05
-1.60105746558324e-05
-4.30479981308028e-05
-2.29876469238686e-05
1.39040431933604e-05
-2.62985043464418e-05
-2.73415176250724e-05
-4.36073959628611e-05
-3.61430999251346e-05
-3.38896267577105e-05
-4.60605689318387e-05
-1.69515555010121e-05
-5.3680466328056e-05
-3.48284058012065e-05
-2.41585745577853e-05
-3.52901230013007e-05
-4.93058917279347e-05
-2.50273125710267e-05
-2.98708399681016e-05
-4.02289863457447e-05
-4.43241203578138e-05
-2.11318789608249e-05
-2.90882490577633e-05
-4.14339678996521e-05
-9.09159400398463e-06
-3.9863448269285e-05
-1.9437784605224e-05
-2.84531786783399e-05
-4.11778640142601e-05
-2.08717604161862e-05
-6.12594146130831e-05
-3.82598298742317e-05
-4.21546651035717e-05
-3.92628197666569e-05
-1.15441854700051e-05
-1.22791653989401e-05
-2.21386156313511e-05
-3.77122523061264e-05
-5.90832716436707e-05
-3.82384150440205e-05
-3.9659711747376e-05
-2.41389064285275e-05
7.79189892463574e-07
-1.92061522704017e-05
-2.98587337199687e-05
-5.10972864881521e-05
-2.50370952960684e-05
-1.84608226582375e-06
-5.38533567110003e-05
-4.47320547270082e-05
-6.53645437946719e-05
-4.00556927365985e-05
-9.84332681317884e-06
-5.115174717342e-05
-6.27020637083736e-05
-3.3187365936918e-05
-4.45946663897148e-05
-1.10033534201033e-05
-4.14571408644051e-05
-3.39007442194295e-05
-3.04840086468564e-05
-3.04503257186865e-05
-3.60982574839394e-05
-4.41849713038657e-05
-4.60441536815695e-05
-4.59243217132241e-05
-7.19224965139233e-05
-2.30676509450836e-05
-5.85572867176132e-05
1.32162928366304e-06
-1.06915240114533e-05
-3.94213219367225e-05
-5.38612529724666e-05
-2.80523501197946e-05
-4.17922139324824e-05
-4.56367994746645e-05
-4.36866650432036e-05
-3.11320004979448e-05
-5.61536274073247e-06
-2.62261896084279e-05
-2.38805612306321e-05
8.69333347654426e-07
-2.34883888105569e-05
-3.01971744851934e-05
-3.45806136875708e-05
-2.39678376152168e-05
-4.65254079490552e-05
-5.53185629772965e-05
-8.59454201262209e-06
-2.75751646938962e-05
-1.83269621021933e-05
-3.1135107947885e-05
-6.48204207345053e-05
-4.73982655687483e-05
-6.0039771385909e-05
-2.44685462750886e-05
-3.52416237420439e-05
-6.55608208646295e-06
-3.79938297790444e-05
-2.52605708745752e-05
-1.62476808303662e-05
4.9595926494858e-06
-1.92429913724172e-05
-3.29623149991494e-05
-3.84744852162534e-05
-7.44441219388738e-06
-3.96251017030184e-05
-1.61249058287788e-05
-4.98282218603759e-05
-3.62678053547477e-05
8.09103729629305e-06
-1.83888206161757e-05
-2.9794515721212e-06
-4.35465110009904e-05
-1.29159101899427e-05
-1.49788870635672e-05
-3.30915878281364e-05
-3.8013878930561e-05
-2.27410230890874e-05
-4.36472223018614e-05
-4.23383644446365e-05
-2.66060339781169e-05
-1.453612174475e-07
-1.93168394792227e-05
-3.34506357868436e-05
-3.10510650924633e-05
-2.11530040648274e-05
-1.7007614236441e-05
-2.00970746478007e-05
-4.24623186968028e-05
-4.5744665707291e-05
-4.62621337035236e-05
-1.69334736506385e-05
-4.9549182293885e-05
7.42920946832398e-06
-1.05871980747439e-05
-1.62649250182983e-05
-2.17761216678043e-05
-1.94872687376361e-05
-5.61916877627242e-05
-6.02014378403328e-06
-2.40618986214145e-05
-6.15426557027598e-05
-2.15604034987395e-06
-3.05534695975133e-05
-3.85190285895665e-05
-5.60101658781005e-05
-5.32798386315345e-05
-3.2841110909947e-05
-3.93139808512211e-05
-5.26581128084382e-05
-3.86065526548513e-05
-3.43200053374817e-05
-3.09745095761162e-05
-2.18660855532818e-05
-3.63565926347768e-05
-2.64462587537741e-05
1.21208214277626e-06
-2.49774022094213e-05
-1.13727238647216e-05
-3.96063604996985e-05
-5.96614975663104e-06
-1.98395633392732e-05
-2.47815878547788e-05
-3.53485350102352e-05
-6.38527890894172e-05
-1.58419522856274e-05
-3.78387583574658e-05
-4.09599129033543e-05
-5.16493827881664e-05
-1.12643469481696e-05
-3.78455966988942e-05
-4.55814170753081e-05
-3.5595093783682e-06
1.98367006214717e-06
-4.13038849634532e-05
-2.09847872691287e-05
-4.08499894363036e-05
-3.89075324031579e-05
-5.65088711448545e-05
-2.53668483179088e-05
-9.18903570260484e-06
-4.47682213677314e-06
-2.28005585951952e-05
-4.09906073656297e-05
-1.84029339139003e-05
-4.7945011302953e-05
-2.14344618364102e-05
-4.10335545096535e-05
-2.32856030966543e-05
-5.34356455548845e-06
-2.95269019022688e-05
-6.19527032698706e-05
-5.02282065963974e-05
-2.68293141359914e-05
-1.6342174813566e-05
-2.31414053766726e-06
-1.67583859739503e-05
-3.61063230160905e-05
-3.94475069992109e-05
-6.21435259453936e-05
-3.15678772509711e-05
-4.50930590619577e-05
-1.65927229797205e-05
-1.45008583498386e-05
-4.67602190467596e-05
-4.19322820763817e-05
-1.64549637771323e-05
-3.85558447158113e-05
-3.97412470787343e-05
-1.39800477797044e-05
-2.78062194073034e-05
-3.79641938907447e-05
-1.73082109596651e-05
-8.62991191104271e-06
-1.78848230436929e-05
-3.85197033302327e-05
-6.36678918515958e-05
-2.34436488863883e-05
-4.13416075901064e-05
-1.56787614081835e-05
-1.76487538141785e-05
-2.07571765636183e-05
-4.22977915306201e-05
-3.01643188545857e-05
-2.47228908485646e-05
-2.28459945483329e-05
-4.59633715495717e-05
3.42549735031074e-07
-3.08296497932332e-05
-3.79713943728805e-05
-6.10998166617372e-06
-2.15774567243943e-05
-2.65352002245271e-05
-2.07179946359418e-05
-3.45207243843066e-05
-1.73671699991297e-05
-3.22307475305201e-05
-1.77330674829773e-05
-3.5315066538917e-05
-1.20942765176023e-05
-1.98129065674148e-05
-4.37022724822837e-05
-2.26326002639055e-05
-3.77441360966559e-05
-2.67828370592678e-05
-3.46801245304274e-05
-1.1931761667267e-05
6.65585247372506e-06
-1.05736848948202e-05
-3.69261949723039e-05
-3.84332978925867e-05
-4.8378557666119e-05
-2.3838230130145e-05
-3.53557305124441e-05
-4.98624273311207e-05
-3.11357569160318e-05
-2.08230480235671e-05
-2.78648644708153e-05
-4.10206994114881e-05
-6.51498525048341e-05
-4.82589570535384e-05
1.81299800643228e-07
-3.69938062581743e-06
-4.76891278388702e-05
-2.84700897711238e-05
-4.91660228407419e-05
-1.61824701735709e-05
-1.53808054154259e-05
-3.23947342214391e-05
-1.84652847323539e-05
-1.0748981721593e-05
-1.64767721275518e-05
-3.8428229961978e-05
-1.49266689304754e-05
-4.92878301249094e-05
-1.4341968561601e-05
4.6268980391431e-06
-4.11971558266628e-05
-4.27012162638923e-05
-3.44932334431038e-05
-2.66339947366421e-05
-2.0561936351939e-05
-2.72155708387685e-05
-6.00590587374059e-05
-1.15157370547536e-05
-1.77619769998447e-05
3.50093022480746e-06
-3.26171945200532e-05
-3.01708646258309e-05
-4.76961734707707e-05
-3.15725013492603e-05
-3.12558467787049e-05
-1.76451684374473e-05
-2.72590586073243e-05
-4.68349209802487e-05
-4.29530685990723e-05
-3.35754540809526e-05
-1.67896668149911e-05
-8.22457067201185e-06
-3.81379458176706e-05
-2.05316227568067e-05
-2.79835850829906e-05
-2.87100121758256e-05
-2.96273135637931e-05
-3.92146502676852e-05
-1.80626987756365e-05
-2.34532515409899e-05
-5.95786143986534e-06
-1.45079931435954e-06
-2.38007302752408e-05
-2.08339046321852e-05
-3.40291493439152e-05
-3.19573066970353e-05
-3.43847865350084e-05
-2.06925323642805e-05
-1.49969442022863e-05
-4.37016324740694e-05
-1.4445573049466e-05
-4.97492138831426e-06
-3.0922188737982e-05
-3.61897509565491e-05
-3.49960221190678e-05
-4.66833978454326e-05
-1.8306170610645e-05
4.87788293840529e-06
1.21136536961411e-05
-1.61373378364998e-05
-4.34401706522872e-05
-3.99949372893601e-05
-5.20215380621651e-05
-8.23083232249229e-06
-3.09163253094949e-05
-3.75340432827813e-05
4.58432439794836e-06
-2.36129867865131e-05
-5.31836585496373e-05
-1.66395741313869e-05
-2.839738219659e-05
-8.5882430622316e-06
-7.42113992784071e-05
-2.65295308868945e-05
-1.31793258038033e-05
-3.68441628009421e-05
-6.35110097893714e-05
-1.37137476972277e-05
-1.77076044754932e-05
-3.63492989848093e-05
-1.88385459448312e-05
-6.29083232871239e-05
-3.35983686107387e-05
-4.68055479061923e-05
-2.69891720168625e-05
-1.4972050356659e-05
-3.261883127871e-05
-4.08038658890989e-05
-2.35871572390631e-05
-6.29966856719762e-05
-5.27304339125937e-05
-3.1562719039353e-05
-1.72045079389777e-05
-4.02345511304927e-05
-3.84323923292919e-05
-1.52164715689944e-05
-3.79544225875524e-05
-2.76890327327655e-05
-3.66758019289097e-05
-5.26437847471336e-05
-1.61549502827941e-05
-3.5591184549081e-05
-3.70961766699644e-05
-1.27326102730778e-05
-4.20728987933864e-05
-3.09735492698522e-05
-6.39560640603135e-06
-2.44054629553596e-05
-1.65065074380436e-05
-3.46185457617314e-05
-1.81694475008963e-05
-3.8633144353694e-05
-6.65631149896388e-05
-1.50461785007022e-05
-2.65208756976256e-05
-5.84232166550543e-05
1.4550385108831e-05
-3.43912583408705e-06
-3.91175352388793e-05
-1.50148747241648e-05
-2.64076783075984e-05
-2.8054791223863e-05
-4.2697105180586e-05
1.802414491834e-06
-5.37298760769044e-05
-3.83976575293143e-05
-1.79227011082025e-05
-1.17605821742986e-05
-1.62436202312252e-05
-2.17853441455559e-05
-3.62183872887003e-05
-3.31490646322943e-05
-2.95950104780762e-05
1.56192231385e-06
-5.49960999641001e-05
-3.35800664076791e-05
-2.79286647426784e-05
-4.84574667466353e-05
-3.54641155336251e-05
-9.10361437645014e-06
-3.92830860450419e-05
-6.43785394613389e-06
-3.10695903933542e-05
-1.74842325931892e-05
-2.60004163102877e-05
-2.05601405614878e-05
-2.14440634178417e-05
-1.1953887937704e-05
-3.18198829393893e-05
-3.83933871355924e-05
-6.01089859983786e-06
-3.37756625300739e-05
-2.5006338406033e-05
-5.8218431900335e-06
-4.2654524582791e-05
-5.72927995978079e-05
-6.18273002292039e-05
-2.72418664487732e-05
-2.45072527854082e-05
-2.34236340443655e-05
-4.35325271547507e-05
-3.69286456713716e-05
-3.13490255030744e-05
-1.65040611341834e-05
-1.35242753637796e-05
-3.99468572544057e-05
-7.088077800035e-06
-1.02483907276267e-05
-2.31514936646678e-05
-2.86823223996152e-05
-1.99643464504582e-05
-4.50285136965925e-05
-4.42514006042736e-05
-3.31518743397806e-05
-1.87681802477413e-05
-5.13396119189669e-05
1.06116232830978e-06
-1.32048558270214e-05
-1.42371011072931e-05
-2.03730332724833e-05
-1.62668459075386e-05
-3.87042783942276e-05
-9.40633223815836e-06
-1.60907632523413e-05
-5.31771375139515e-05
-3.97491590074398e-05
-2.38307010364146e-05
-3.33694949931126e-05
-4.70436070076214e-05
-8.02598566883864e-06
-2.67662086807598e-05
-4.94305314161165e-05
-2.32410768345679e-07
-3.25972333483963e-05
-5.09383287630449e-05
-2.54136638490675e-05
-1.89058061908249e-05
-5.75961092348108e-05
-7.05842577066279e-05
-6.3616324356624e-05
-2.26839156415794e-05
-1.89353462626743e-05
-9.06348419180219e-06
2.17451048717714e-06
-1.34694547762564e-05
-1.39585247746145e-05
-4.58420458314615e-05
-2.66768012770014e-05
-4.54028476247232e-05
-3.18522802110086e-05
-3.21711938671535e-05
-1.61683191305598e-05
-4.24906737843609e-06
-1.54650999504483e-05
-2.23390527761366e-05
-1.24241550929989e-05
-5.99634380547767e-05
-3.11236541056208e-05
-3.73614581900743e-05
-3.30260381950928e-05
-2.08598662406425e-05
-3.22540526917712e-05
-2.52104875845067e-05
-4.07953718078885e-05
-5.33090932835443e-05
-4.50307650472912e-05
-4.263474340493e-05
-1.91584364113993e-05
-2.91353954910589e-05
-1.02771793295642e-05
-2.22583010001113e-05
-1.21821101077785e-06
-2.73824795312381e-05
-2.90692504878675e-05
-2.88534837235528e-05
-4.01902910096522e-05
-6.42360051312971e-06
-1.7762775738472e-05
-3.8739052258084e-05
-1.84579573328267e-05
-3.04335477552876e-05
-4.87587609028811e-05
-4.60174726795849e-05
-2.16866797519287e-05
-3.6088286341434e-06
-3.04872423929993e-05
-2.90653606986219e-05
-5.50736415008833e-05
-4.61232630550712e-05
-3.82062256932749e-05
6.24696282607689e-06
-2.25409521094053e-05
-2.54228063876671e-05
-3.82650617498906e-05
1.79999073138093e-06
-3.09132248880145e-05
-3.76520341711122e-05
-5.1963132755634e-05
-3.84294558153068e-05
-4.59808069893088e-05
-1.54508997618421e-05
-2.41435835131241e-05
-2.71588429909443e-05
-2.91569298863229e-05
-3.81346490570957e-05
-4.24466840083759e-05
-3.43434738458226e-05
-1.14943150538488e-06
-2.40449641204517e-05
-2.36269556884814e-05
-3.97652670194523e-06
-4.89358973799769e-05
-4.14308805768306e-05
-5.46160973684319e-05
9.84557951470284e-06
-2.17677866227502e-05
-4.34202551335792e-05
-2.11558823910914e-05
-2.14150230546635e-05
-4.37270216804207e-05
-5.3304266333106e-05
-5.77486278260139e-05
-4.61839799805035e-05
-4.23630076538056e-05
-6.19680789583277e-05
-3.32306458837946e-05
-2.48212800896549e-05
-3.72569111166249e-05
-3.61119798558803e-05
-5.16140338440411e-05
-2.75727111858443e-06
-7.99097608123921e-06
1.85148022796176e-05
1.85497846317758e-06
-1.84876212034593e-05
-1.3081977186884e-05
-3.60191661946943e-05
-4.24257687285076e-05
-4.85867086855261e-05
-3.6649629703321e-05
-1.47335860268533e-05
-4.4945168626718e-05
-4.3434111420183e-05
-3.65800559525562e-05
-2.87329416056902e-05
-2.6252855612544e-05
-6.26417399486533e-06
-2.16965052520471e-05
-3.21722532168016e-05
-4.13097761731359e-05
-2.44609347096549e-05
-4.53192040790265e-05
-6.97969259517289e-05
-1.70991888264602e-05
-2.02962053748313e-05
-3.26287826343394e-05
-2.14938305229754e-05
-2.1208936002043e-05
-3.45687749534776e-05
-4.22204220486407e-05
-4.39553598794579e-05
-3.87442947421957e-05
-1.77103011185878e-05
1.57678775547612e-05
-3.09202376980062e-05
-1.64618573344612e-05
-4.25302986850904e-05
-3.25003942092518e-05
-7.13809222122044e-06
-7.01107399287333e-06
-3.00933638694237e-05
-4.39420204634838e-05
-2.78227019532588e-05
-4.78457695926149e-05
-1.94637494891385e-05
-2.49537931168121e-05
-4.8422589629105e-05
-2.80188150028912e-05
-3.25854469140717e-05
-5.58856174557886e-05
-1.0650857202955e-07
-2.34289191808839e-05
-3.82514452931419e-05
-1.70601801928031e-05
-5.05901851689682e-05
-1.62283174543304e-05
-1.81943437342437e-05
-4.1109610740156e-05
-2.58212504214172e-05
-1.63339243691473e-05
-8.80195754305065e-06
-2.8850324797367e-05
1.30268565252639e-05
-4.72606241964206e-05
-2.40893507522037e-05
-4.0279109208297e-06
-3.66675777597717e-05
-2.33681029836949e-05
-4.1139394425621e-05
-2.02184871564088e-05
-1.84250643785946e-05
-1.83216679296791e-05
-5.52449211579274e-05
3.43379208888867e-06
-2.29933262426331e-05
-3.37122760108471e-05
-3.30124131480774e-05
-3.52870627323737e-05
-4.46391737308618e-05
-4.09390084821724e-06
-2.53320494847532e-05
-3.37470671866825e-05
-3.90439774845547e-05
-2.90865108452571e-05
-5.92478998648956e-06
1.36171067397958e-05
-1.73451345455731e-05
-4.62336821682058e-05
-1.91869414952517e-05
-6.76806988057192e-05
-5.35653257939303e-06
-5.1663957332228e-05
-3.50798697680008e-05
-1.5625373111614e-05
-3.15941176962975e-05
-2.7559956705891e-05
-2.52590763369803e-05
-1.81282208822563e-05
-4.14807327559068e-05
-2.17760029743642e-05
-3.02313921671799e-05
-2.03464739288772e-05
-6.59227513486159e-06
-2.81564445535342e-06
-3.60957225509674e-05
-5.05527274252139e-05
-5.12573311497692e-05
-3.8374067298626e-05
-4.86215085985583e-05
-2.24261652360179e-05
-2.07063530000125e-05
-4.54927142271192e-05
-5.003836125052e-05
-5.74224223631688e-06
-3.10496952996433e-05
-2.94093894766455e-05
-2.44433149323486e-05
-2.33853650452568e-05
-1.47801346332389e-05
-3.61674602195747e-05
-2.43397438041333e-05
-2.53431866450651e-05
-3.55095900042893e-05
-5.07790422339104e-05
4.25102914552812e-06
-2.21851652755127e-05
-4.50814945271456e-05
-1.00984628541465e-05
-2.4629810038413e-05
-1.76413623469247e-05
-4.53337533004275e-05
-1.95724663406767e-05
-2.56125593735713e-05
-3.56325538587932e-05
-5.5009515665473e-05
-5.49423078410613e-05
-2.8684319187745e-05
-2.70033114070993e-05
-4.95878583265123e-05
-3.15224267121178e-05
-1.51469807991925e-05
-1.13048249813571e-05
-3.27958018315935e-05
-6.55524663092523e-05
-2.70788445749915e-05
-3.07874528399789e-05
-5.50635514502219e-05
-6.60352300600761e-05
-3.25071882689004e-05
-8.95413685043738e-07
-4.54703895733295e-05
-1.5511090629654e-05
4.872000290001e-06
-4.94319190600675e-05
-3.75676345929366e-05
-4.46728685308065e-05
-2.55058295893212e-05
1.43452902911066e-05
-3.66325942555182e-05
-1.04242274780867e-05
-4.53046144813328e-05
-1.54533472719838e-05
-3.26969981677555e-05
-1.83135402378748e-05
-3.01617040306067e-05
-6.30716500829511e-05
-4.28793586785734e-05
-1.0005579489368e-05
-4.65313900129896e-05
-1.65961177241693e-05
-2.5689430430263e-05
-4.46191167487753e-05
-3.58928830262465e-05
-4.82743459329934e-05
-1.91840840446968e-05
-5.67114601575202e-05
-2.48113129499286e-05
-3.68781276541874e-05
-2.40201407673757e-05
-1.33063331007795e-05
-2.472099334856e-05
-2.87615650634613e-05
-3.60215674082542e-05
-9.51241763720969e-06
-2.36687377123885e-05
-2.48891487503875e-05
-4.09783032922029e-05
-4.01301156572954e-05
-2.33311420351699e-05
-1.52659530373825e-06
-6.01552007418409e-06
-4.51846412469344e-05
-2.77525967105813e-06
-4.93913564564277e-05
-4.77206568924045e-05
-2.15029422543181e-05
-3.98489628546014e-05
-4.14278364350539e-05
-9.66915407652614e-05
-3.6352473451672e-05
-1.87534094520009e-05
-7.33477732511199e-06
-1.72856301689802e-06
-1.25296732463099e-05
-2.62542432823319e-05
1.41872553645939e-05
-8.58223234523034e-06
-1.55796629400603e-05
-4.44140178795272e-05
-2.06111232804608e-05
-2.61890447389642e-05
-1.36183661868912e-05
-1.75188036868572e-05
-3.88587791402446e-05
-3.55840354847047e-05
-2.98073071738396e-05
-5.76466925712005e-05
-6.19555379813292e-05
-3.85885743232344e-05
-3.59989077815516e-05
-6.18074715803319e-05
-5.00894515357144e-05
-1.92969197035086e-05
-2.67267162163753e-05
-1.75090109099253e-06
-2.20182211079474e-06
-2.51850179256284e-05
-1.99590031410865e-05
-3.73667396324017e-05
-3.84348021149983e-05
-3.74116871833134e-05
-2.83338878939915e-05
-3.63320146650047e-05
-3.31304038917096e-05
-6.06720213974831e-05
-3.49637500528412e-05
-3.94007230820456e-05
-1.66054416897404e-05
-1.68792216270898e-05
-5.05575443791992e-05
-7.10516127276992e-06
-1.51297004069924e-05
-1.10357504679401e-05
-3.11809571261811e-05
-8.19232476381125e-06
-3.59709107951813e-05
-3.32685327678714e-05
-3.66145780070084e-05
-3.08129816605466e-05
-4.73942610684529e-05
-1.39865088039427e-05
-2.26013949811991e-05
-1.19036820364712e-05
-3.04345889835723e-05
-3.44841146304511e-05
-4.15825662075812e-05
-9.93996975317906e-06
-3.7936804757601e-05
-3.6748562503973e-05
-4.30714790264472e-05
-3.25836582168099e-05
-1.2818912588129e-05
-6.77381824663222e-05
-3.27508853692167e-05
-1.9880064279482e-05
-3.14417116984209e-05
-4.51109625811062e-05
-4.37055731015185e-05
-4.76507807627381e-05
-2.28739089743138e-05
-5.12311079257143e-05
-7.28322556966302e-05
-4.99497520250526e-05
-2.9947041786249e-05
-1.72763069109328e-05
-2.37704667188284e-05
-4.09432501108537e-05
-4.83763601796468e-05
-3.89019474139805e-05
-4.20855018722569e-05
-3.37080321619868e-05
-1.04897926046159e-05
-1.58066417754655e-05
-3.21001151227975e-05
-6.11382880758753e-05
-1.03831173929979e-05
-1.699665796877e-05
-2.27970522805985e-05
5.02295315778529e-06
-7.34283570642039e-05
-3.03342879760275e-05
-7.40071428865387e-06
-2.09117810389202e-05
-3.44587572883797e-05
-2.81600915046529e-05
1.19695133511116e-05
-2.33351675251108e-05
-2.28516907908343e-05
-1.15961395872444e-05
-2.69881221474392e-05
-5.48049228011271e-05
-2.61135309726791e-05
-4.41708221864246e-05
-2.1283253573178e-05
-1.83614110427577e-05
-9.68774921921655e-06
-2.35522471136031e-05
-4.77764474165018e-05
-4.26456816662905e-05
-1.79395391431432e-05
-1.99063259613288e-05
-1.43136678565945e-05
-3.42777332848041e-07
-2.14406681181065e-05
-3.66422062740417e-05
-3.57162851356798e-05
-2.31555272169426e-05
-5.82322299798256e-05
-5.30019882378261e-05
-2.79286945921233e-05
-2.24709917530242e-05
-5.9556469857388e-05
-3.18362146683825e-05
-5.05703189621361e-05
-1.92574482923913e-05
-3.29163991246188e-05
-5.2819430714005e-05
-5.13379530902254e-05
-5.82211267804905e-05
-1.58106115594781e-05
-7.19237000480797e-06
-4.30782376658562e-05
-3.19540541754812e-06
-3.30056985488835e-05
-2.17866140041385e-06
-4.98599498752476e-05
-3.52795291156659e-05
-4.39700309081499e-05
-2.28464596946193e-05
-3.91199515461405e-05
-4.18136922615962e-05
-2.15360643566394e-05
-3.42245271764347e-05
-6.26880139251866e-05
-1.01313013599701e-05
-3.84872367153106e-05
-4.08412544836561e-05
-4.93378665053667e-05
-3.68789404950865e-05
-3.69597942858381e-05
-3.59971816078782e-05
-4.87200887509262e-06
-2.27438300800045e-05
-4.27410497290478e-05
-1.97527930679712e-05
-3.36873718610551e-05
-2.86699040323492e-05
-6.85653915851381e-05
-4.77868199700617e-06
-3.41800658598515e-05
-5.7207871942087e-05
-3.85282837877802e-05
-6.71298638793019e-06
-1.21987796523436e-05
-5.53644863404536e-05
-2.13913863924485e-05
-1.75941348514142e-05
-1.85046018980024e-05
-5.26859986471302e-05
-5.85441914904495e-05
-3.34322397030966e-05
-2.00300288535223e-05
-2.07953805984199e-05
-2.33810576732349e-05
-2.32511276169532e-05
-2.31520154004475e-05
-2.03127821208037e-05
-6.0279225343536e-05
-5.89125100935912e-06
-1.3811854875479e-05
-1.23786785227155e-05
-1.99977763890743e-05
-2.92924719020976e-05
-3.93285934224488e-05
-3.7622744826377e-05
-5.67409247575505e-05
-3.28381222300763e-05
-1.36378964079708e-05
-6.36339778247488e-05
6.00354436415292e-06
-1.05545328024141e-05
-4.15497555171079e-06
1.20141015927879e-05
-2.70168623198648e-05
-3.97752693716279e-05
-6.19160428215646e-05
-2.29907529330395e-05
-3.55359643863875e-05
-1.13482882149117e-05
-2.9244459763072e-05
-4.70531310595731e-05
-3.94684214564243e-05
-5.20720633668746e-05
-4.46466806205934e-05
-3.63132587345158e-05
-2.61643999039549e-05
-1.89368373433553e-05
-2.4282729185231e-05
-4.87127108212612e-05
-1.54864215844356e-05
-1.0781137402249e-05
-7.66845486116919e-06
-2.69596937067747e-05
-1.9988564812967e-05
-3.34823010431092e-05
-4.43473013858643e-05
-3.87422375207511e-05
-1.50795127889869e-05
-4.92370260147247e-06
-1.81260937132743e-05
-2.50579744338922e-05
-5.64477687226671e-05
-6.21042594200265e-05
-4.4350144714278e-05
-5.43371474366992e-05
-1.78341991596256e-05
-2.94510583652021e-06
-1.64742277223965e-05
-7.65058891934776e-05
-3.03900002078622e-05
-1.54946876275286e-05
-1.12137495174775e-05
-2.58908832634199e-05
-2.56456339687395e-05
-4.67781005070132e-05
-4.28072321592329e-05
-1.69551131149322e-05
-1.82386943679409e-05
-2.3229834722337e-05
-5.49483127642191e-05
-3.27737172658781e-05
-7.3490229093279e-06
-5.01312166717483e-05
-1.81993914871153e-05
-5.29039909335357e-05
-3.38312261177236e-05
-3.23466114337273e-06
-2.76389101705178e-05
-7.52468992335313e-07
-4.19383673361689e-05
-3.44803795811346e-05
9.89845978201541e-06
-1.64244812009095e-05
-3.59366279377051e-05
6.26586438411973e-06
-4.62229800278984e-05
-3.31686071501343e-05
-3.37932356296727e-05
-3.51888512657426e-05
-1.73615127695834e-05
-4.99359413894139e-05
-3.86294478991935e-05
-3.26162741418596e-05
-6.18597347342683e-05
-4.07986411074297e-05
-4.43024614238471e-05
-3.05271730784381e-05
-3.83372636843022e-05
-3.27034445327851e-05
-2.47958949302578e-05
-6.62382081469141e-05
-8.25401415759926e-06
-5.95074782640249e-06
-5.95279220591373e-05
-3.54386664435395e-05
-4.18161665641128e-05
-4.41010025177017e-05
-2.54816301335028e-05
-5.88789747491488e-05
-3.3992458192681e-05
-1.15487311856747e-05
-4.63624577898691e-05
-7.91678375382571e-06
-2.88750523553786e-05
-4.73186499949058e-05
-1.41842364215027e-05
-3.25451488017542e-05
-3.52907866694655e-05
-3.28003868273797e-05
-4.05577976413709e-05
-3.18964077082567e-05
-1.98908871095258e-05
-2.54673892286921e-05
-4.8592341942573e-05
-3.77938647989301e-05
-1.44664788899819e-05
-6.95391401014801e-05
-1.32845847786802e-05
-1.62178957416646e-05
-3.0763832706402e-05
-4.04926369416001e-05
-2.72885638829009e-05
-5.20281832155961e-05
-7.19070799226034e-05
-4.75059716566018e-05
5.30549159290111e-06
-3.04521594171922e-05
-2.09576859068564e-05
-3.22300426815202e-05
3.62319689371355e-06
-1.27648059644963e-05
-3.48627013199396e-05
-5.2996296031756e-05
-2.55834818738684e-05
-3.34430556791629e-05
-9.58843322258461e-06
6.68619874853601e-06
-2.53352523063614e-05
-2.32763245479658e-05
-2.62866739776849e-05
-2.0397290579666e-05
-3.22695426106821e-05
-5.91850795000896e-05
-1.51596994375804e-05
-1.25667962765259e-05
-1.81554190996372e-05
-2.84752588657149e-05
-2.23476882726411e-05
-1.98575389093418e-05
-2.34882595947426e-05
-3.34654115392367e-05
-4.24138026560344e-05
-4.83497431065464e-05
-1.60210432797024e-05
-1.60870105447442e-05
-5.11916527882233e-05
-2.45976236526582e-05
-4.1603051692672e-05
-3.62577734440438e-05
-6.60326681047899e-05
-1.20641149309543e-05
-3.86881219404006e-06
-8.58321049825945e-06
-2.58383606098343e-05
-2.65564870623677e-05
-5.00620681306511e-05
-2.59038859292973e-05
-4.01428381572103e-05
-2.36452414200235e-05
-9.69782177802675e-06
-2.76413205587685e-05
-3.72487143221172e-05
-4.83197439339833e-05
-3.29063181543461e-05
-2.61795173977286e-05
-2.07042059587882e-06
-5.83611653706052e-06
-4.58815032659264e-05
-1.41394053379939e-05
2.88608926052081e-06
-2.03375647843973e-05
-5.98016148049208e-05
-4.31545006605274e-05
-2.07706527307052e-05
-6.48254841200745e-05
-3.92203747015405e-05
-1.85322011271249e-05
-6.30887517860645e-06
-2.88866686060209e-05
-2.83469949076124e-05
-5.59394347858081e-05
-3.9763262717505e-05
-4.34088652153978e-05
-1.24871310831549e-05
-5.81771023978857e-05
-2.69139874128297e-05
-1.84444845054166e-05
-1.45315956376823e-05
-1.72157506691295e-05
-2.32255888945934e-05
-7.31231169098267e-05
-1.53724314132335e-05
-2.9893237053998e-05
-4.11236888521062e-05
-1.35528170386762e-05
-4.61352183814539e-05
-6.71799648562387e-05
6.14318746996249e-06
-2.42524820100017e-05
-3.59557920368685e-05
-1.64675521543095e-05
-5.47678481258379e-06
-6.23984449829617e-05
-6.02216371577931e-05
-3.54673449127912e-05
-3.75595688467043e-05
-4.36240688899101e-05
-1.81452533136085e-05
-3.10808764568552e-05
-2.08303320759264e-05
-8.65450084260387e-06
-8.49256454795338e-06
-2.87194412661097e-05
-3.81094307697749e-05
-3.70700336125021e-05
-2.88339648492221e-05
-2.28800005037383e-05
-4.27716607818973e-05
-4.60726560975707e-05
-6.70557068492825e-05
-2.10961812237889e-05
1.22324165207033e-05
-1.12336806231097e-05
-5.83272307492982e-05
-3.20194166765426e-05
-5.4095155862735e-05
-3.12624659228877e-05
-2.10250315974651e-05
-1.61513403694938e-05
-4.55596242409154e-06
-9.03240098753254e-06
-1.94177895010706e-05
-9.66777371705431e-06
-4.87520949526494e-05
-4.66446363671787e-05
-1.96646113055155e-05
-2.10480056058704e-05
-2.38745067986563e-05
-4.93642562701811e-05
-2.18538465930672e-05
2.85709330536998e-06
-1.29393903837871e-05
-3.19011692836788e-05
-7.63495577219651e-06
-5.62681780919364e-05
-2.06455386136624e-05
-3.70823472095387e-05
-2.66959404243682e-05
-2.79326565705322e-05
-8.40299494190623e-06
-1.34994552897026e-05
-1.49390211432136e-05
-4.71313004863783e-05
-2.33809455280877e-05
-3.19750128190565e-05
-5.47959560643301e-05
-1.26977019219658e-05
-4.0907875188818e-05
-3.30159619430548e-05
-3.37811979641533e-05
-2.79455894464038e-05
-4.38651963176542e-05
-5.1049331396068e-05
-1.30321059351577e-05
-4.90877390061736e-05
-3.65981088338587e-05
-3.09254169122465e-05
-3.56325103629823e-05
-2.34713160181687e-05
-6.11681365700258e-06
-6.03805382602156e-05
-1.99141098956622e-05
-4.80594279474594e-05
-2.4129443643087e-05
-8.05616580819223e-06
-2.11517141073284e-05
-4.2431793678566e-05
-3.99182778696902e-05
-1.12680450648901e-05
-2.68873349921421e-05
-1.63897152367815e-05
-2.89061575127335e-05
-2.19061331342721e-05
-3.89083546592083e-05
-1.94793232523967e-05
-8.95888187579939e-06
-2.22956785306482e-05
1.49936333024283e-05
-4.26314710178762e-05
-2.44795554865833e-05
-2.73519700639468e-05
-7.44493788898236e-06
-1.36415068092227e-05
-2.37600065581229e-05
-3.07627634503446e-05
-6.4235793693813e-05
-5.50840526821656e-05
-4.3571133839656e-05
-1.3792884339278e-05
-2.16668661585439e-05
-3.72745416005443e-05
-2.20979804614833e-05
-3.2210923514726e-05
-2.75488072198306e-05
-2.09711206134399e-05
-1.49870960633913e-05
-3.09413721572887e-05
-2.30460158333599e-05
-7.16571013027127e-06
-4.88785920142283e-05
-6.69456062692116e-05
-4.72319835375781e-05
-2.46146755297592e-05
-2.09086291632783e-05
-3.58394217392798e-05
-6.1326180511153e-05
-2.68060734196764e-05
-1.48195393961784e-05
-4.55246934142158e-05
-1.9557691175857e-05
7.85982116754128e-06
-5.2804872855513e-05
-3.80637879637388e-05
-1.47853330461228e-05
-4.32189692912531e-06
-1.80890491705692e-05
-1.36895641657371e-05
-3.0900992266033e-05
-8.94473255881577e-06
-1.08632596002317e-05
-2.95551426256817e-05
-7.2517741482485e-05
-2.97306763468572e-05
-3.8119302077071e-05
-4.49164018410721e-05
-2.99677300812104e-05
-3.48960104344908e-05
-4.78501521584561e-05
-3.55453949100948e-05
-3.52168210421229e-05
-4.68737965904823e-05
-2.38288745562389e-05
-3.54663032887948e-05
-7.41862314218785e-06
-2.14474320937658e-05
-1.37603406745109e-05
-5.68299499037016e-05
-2.88371671620723e-06
-3.28418833907467e-05
-3.71354154883984e-05
-4.49097471811048e-05
-2.37184936891246e-05
1.5484903489939e-05
-2.9175542680834e-05
-1.57799705188955e-05
-3.52493941199491e-05
-1.12395998558601e-05
-5.43252395444229e-05
-5.67968283324808e-05
-4.26448140803286e-06
6.44070209161454e-06
-3.89236017143897e-05
-3.63384592495955e-05
-4.85101010059884e-05
-6.8432658961042e-05
-2.89995708461991e-05
-3.76645817593094e-05
-2.54745501104688e-05
-2.13896211638516e-05
-2.17349141355995e-05
-5.59357678307166e-05
-4.10751216439752e-05
-2.67665853640442e-05
-1.35821053824959e-05
-4.40321648983788e-05
-2.09258744465035e-05
1.37540354804823e-05
-4.15712963666815e-05
-1.79281668637311e-06
-2.01766670271699e-05
-5.74775278648196e-05
-5.09508559102478e-05
-1.75057805807485e-05
-1.91311360502446e-05
-7.90907034571911e-06
-3.98183059753857e-05
-2.95200842216066e-05
-2.92191227582781e-05
-4.61044588022479e-05
-3.28002805818573e-05
-7.21484291042937e-05
-1.67017704849676e-05
-3.58611010504692e-05
-3.8004194042547e-05
-6.49799016809743e-05
-2.34690416147639e-05
-1.4718819729038e-05
-4.00650962576871e-05
-2.9145192373714e-05
-3.24391768164332e-05
-3.15684051763508e-05
-2.984275698207e-05
-2.17458471427363e-05
-7.41518480644807e-05
-6.38930274978924e-05
-4.9903641641322e-05
-2.72187772844365e-05
-1.71723834745768e-05
-1.28652036902267e-05
-1.1119114106042e-05
-4.25836730726095e-05
-1.71395235602677e-05
5.36596437987359e-06
-1.26670803478846e-05
-1.73028918972163e-05
-4.53548483977535e-05
-2.28992211479665e-05
-2.63570042356083e-05
-2.24549275903889e-05
-4.27559703404068e-05
-2.58009445434257e-05
-3.1933096333894e-05
-5.48316500471094e-05
-1.01681228000977e-05
-1.86123471356183e-05
-3.55023582360781e-05
-4.70496234471088e-05
-1.51757355453396e-05
-3.11592040541754e-05
-1.05925970271379e-05
-7.49729201525203e-05
-3.85391035502738e-05
-4.24290810128809e-05
8.49875262261407e-06
-1.9106387745594e-05
-2.81426183787737e-05
-3.51692856514349e-05
3.86235920230715e-06
-2.14467534281508e-05
-6.80101802291145e-06
-2.08079107530797e-05
-2.88974767627891e-05
8.02885947863971e-07
-3.82806815289052e-05
-2.97178786757138e-05
-2.71553837643817e-05
-2.84139189122906e-05
-3.37821346563095e-05
-4.11037600797568e-05
-2.32731430596081e-05
-3.24781576821338e-05
-1.40041205182481e-05
-3.40448875189633e-05
-5.46380069946219e-05
-8.4447029584464e-05
-1.21776920053802e-05
-3.92917920386536e-05
-3.53055904977308e-05
-3.21027436402306e-05
-1.88422566274913e-05
-1.10592590056741e-05
-1.4956571823259e-05
-1.29985113119986e-05
-1.62764683012496e-05
-5.2948817828086e-05
-2.45118378250613e-05
-2.49819652670015e-05
-3.04244814961393e-05
-3.15579938766683e-05
-2.50288457856073e-05
-2.66294550458764e-05
-3.93185481993327e-06
-1.531774776368e-05
-6.33486745934841e-06
-4.06088100986024e-06
-4.00974289732496e-05
-5.68334084585023e-05
-5.6529586526112e-05
-8.14267733503752e-06
-4.1645425945916e-05
-2.16186154511986e-05
-3.66241089080059e-05
-7.28830527457297e-06
-3.88630905661053e-05
-2.0641216551222e-05
-2.16794748831576e-05
-4.10630918358526e-05
-4.90953726701902e-05
-1.57744039945686e-05
-3.7392359794328e-05
-3.66601127452535e-05
-2.78162164256209e-05
-2.16650393623349e-05
-6.644785069401e-05
-2.39074029651843e-05
-1.53249660021663e-05
4.32378486918416e-06
-2.58954816075209e-05
-2.95265008488809e-05
-2.42908854659607e-05
-3.9078684307392e-05
-7.5243423832091e-05
-4.91586863778515e-05
-5.78334795257622e-05
-4.77004545011469e-05
-5.08384120150585e-05
-1.62209247676022e-05
-6.22893869113213e-05
-1.83122068420585e-05
-1.59411892419002e-05
-1.06648735282046e-05
-2.60139809301673e-05
-2.77023126503203e-05
-1.42034461713263e-05
5.4282521616361e-06
-3.86061929090343e-05
-1.58602310225516e-05
-2.57684039822451e-05
-3.28183320860252e-05
-3.34894413108032e-05
-1.81914653022477e-05
-1.09066072091943e-05
-3.39494102761174e-05
-6.20041910514931e-05
-1.21175225984871e-05
-3.95280974416338e-05
-3.58255612727179e-05
-2.90745709578988e-05
-2.49685761745049e-05
-3.802691045236e-05
-1.10004612947803e-05
-2.23899724661659e-05
-6.45660547065363e-06
-5.03627924378612e-05
-3.35287979282271e-05
-4.88099964540362e-05
-3.44903940959158e-05
-5.38995093511997e-05
-3.52558574356357e-06
-3.4083543160558e-05
-6.46181357586738e-05
-1.77734473673142e-05
-4.9835711827634e-05
-2.4623739085217e-05
-2.94597235561819e-05
-1.55805850462792e-05
-4.72487930305579e-05
-2.77361694810198e-05
-1.2178315572451e-05
-2.50853147967093e-05
-3.69418938819464e-05
-2.36433166147459e-05
-1.44333133828095e-05
-3.53096995654986e-05
4.09680824285349e-06
-2.33943347863825e-05
-3.73898257590976e-05
-2.04296547631803e-05
-2.8548582413683e-05
-3.40551536279545e-05
-5.83593531032356e-06
5.31157779149615e-06
-3.4153672383435e-05
-2.80436551719723e-05
-3.82707811653167e-05
-2.58229092512617e-05
-5.17553175750439e-05
-4.16704277525271e-05
-4.76418363485848e-05
4.6556948016713e-06
-3.62701390811593e-05
-2.49760196204228e-05
-9.17122407276534e-06
-4.15163009873279e-05
-3.84110813738193e-05
-2.6578988426035e-05
8.09240446010096e-06
-1.14124724902756e-05
-5.00040279464322e-05
-2.60794605344694e-05
-4.3099525147026e-05
-2.74626971016011e-05
-2.49440421836666e-05
-5.26725317740516e-05
-2.09064974016881e-05
-5.70407348347788e-06
-4.33292299713743e-05
-4.64201719158173e-05
-4.19667092582399e-05
-2.94552067212455e-06
-6.280423434998e-05
-1.62543785747204e-05
-1.82408014318362e-05
-4.8607240824392e-05
-4.19384598050266e-05
-1.80530444049642e-05
-3.9359259999076e-05
-3.81326789751101e-05
-7.01426211608754e-06
-5.30265451380573e-05
-2.88158637275443e-05
-2.95871757693979e-05
-3.07150389037472e-05
-2.63923776157289e-05
-5.81772937634168e-05
-5.79466874831191e-06
-3.68691906724306e-05
-2.70135989125873e-05
-1.67568533692674e-05
-4.53532878344147e-06
-3.23555173133242e-05
-3.39689909097937e-05
-3.8748102700631e-05
-2.40516239586669e-05
-2.97927550918789e-05
-3.5265726765285e-05
-3.45297278855966e-05
-1.61734123588431e-05
-3.73802512871784e-05
-3.21299426511552e-05
-3.75594513331464e-05
-4.87914594400437e-05
-2.85899251967989e-05
-4.05618330392025e-05
-3.42097799760981e-05
-3.25556055011419e-05
-2.45465228627413e-05
-3.6270530094276e-05
-3.39579279966969e-05
-1.84770645117272e-05
-2.94241544652497e-05
-1.62265084183613e-05
-3.5266000477864e-06
-2.77280497987156e-05
-2.5232871898287e-05
-3.36575874412053e-06
-5.67106249525095e-05
-4.00996182960132e-05
-6.68960537572666e-05
-6.8188424944136e-05
-2.97705862400973e-05
-6.23771075663357e-05
-2.43685567407783e-05
-3.86867141276378e-05
-1.49945660390069e-05
-3.88732466348936e-05
-1.37761791824099e-05
-4.14877700106352e-05
-1.48703232980519e-05
-4.41767893425225e-05
-4.52059311104242e-05
-2.57151921445225e-05
-4.89619515659106e-05
-4.18573239184404e-05
-2.24729483090262e-06
-2.3651366641868e-05
-2.87400498663652e-05
-9.70666781639599e-06
-4.16106075444504e-05
-4.08293957813719e-05
-5.29496942257288e-05
-2.9181559279796e-05
-1.99360310439842e-05
-2.26404791582038e-05
-3.9290441778864e-05
-3.51488043921352e-05
-3.91930863678148e-05
-1.50807433108832e-05
-2.51634245050028e-05
-2.67933284941806e-05
-1.99056339497239e-05
-2.30972669131437e-05
-5.27209997631358e-05
-2.86653122664144e-05
-3.95891563706615e-05
-4.83234463563222e-05
-3.37070468102112e-05
-3.87653295985161e-05
-3.26623734296186e-05
-1.06706731194287e-05
-1.19923136996977e-05
-2.86471312916088e-05
-6.07203098279771e-05
-2.89971194915634e-05
-2.77142473789887e-05
-6.20847320340662e-05
-3.86649147425152e-05
-2.36920666377038e-05
-2.06806245840061e-05
-6.47989018382841e-05
-2.6244518766793e-05
-3.29067434660567e-07
-1.69465336288124e-05
-3.82672353184487e-05
-2.01423688689525e-05
1.9535679177034e-05
-2.61028524575456e-05
-4.08428414666112e-05
-1.25281483995773e-05
-5.4151554200913e-05
-3.55891156540012e-05
-2.94031959472143e-05
-9.54163697288559e-06
1.8433992737433e-06
-3.97430775544568e-05
-4.1908877501886e-05
-3.07625089888788e-05
-1.26489978697563e-05
-1.480297443351e-05
-3.31669499564279e-05
-7.84517704553203e-06
-3.31055687504279e-05
-1.13279017692877e-05
-2.09061416231533e-05
1.02347260349765e-05
-5.75384110254577e-05
-3.06315834334725e-05
-4.56667227651297e-05
-4.37287820584496e-05
-2.16864866376898e-05
-2.48845818634504e-05
-4.23143165878057e-05
-4.86100774161605e-05
-6.82703825806275e-05
-1.35374479197359e-05
-2.23567281765958e-05
-4.71993354633787e-05
-1.56778976354756e-05
-1.87698739812051e-05
-2.29983910604241e-05
5.72509904273591e-06
-3.96041761126081e-05
-1.90594539804488e-05
-3.74257181309395e-05
-1.25914781814863e-05
-3.73515673443207e-05
-2.35827890629233e-05
-2.54728484049663e-05
-5.88682518734908e-05
-2.61729926415351e-05
-4.39922385064127e-05
-4.96311244283471e-05
-3.34452928008479e-05
-1.68835776303001e-05
-8.76063068418611e-06
-2.55843245095303e-05
-1.25017336673621e-05
-3.54614450503394e-06
-3.47070364260183e-05
-2.17678231973166e-05
-3.8050608123953e-05
-1.85848072443308e-05
-6.85850261401882e-06
-5.61216069513668e-05
-2.60289911796155e-05
-1.40491926968845e-05
-4.93566410268259e-05
-2.68819620993474e-05
-2.34632492596786e-05
-6.21674612815284e-05
-3.74344893617546e-05
-4.43174739666893e-05
-4.10354983218272e-05
-5.14044684749775e-05
-3.01564508161502e-05
-3.08540526197376e-05
-1.28069125796821e-05
-3.08520316373762e-05
-3.82315338843409e-05
-3.67813012615074e-05
-1.91067140175778e-05
-6.79927257303997e-05
-4.10920613166412e-05
-3.03596794072599e-05
-5.46725575321632e-05
-3.28941554016854e-05
-6.0229589475664e-05
-3.27348054895258e-05
-3.41783446061197e-05
-6.82691576469328e-05
-5.27770025000921e-05
-1.64865206398424e-05
-4.65279229630222e-05
-5.99256829415042e-05
-3.04911836828434e-05
-2.57629963930637e-05
-2.29839741049979e-05
5.34839173753404e-06
-1.77291409712655e-05
-8.76180616053889e-06
1.31878455125343e-06
-1.03909933580217e-05
-1.60143201415323e-05
-2.49803822325612e-05
-5.23711326803459e-05
-3.69225792827837e-05
-5.44209735519683e-05
-1.14432454259406e-05
-4.21413155677141e-05
-3.24805856448047e-05
-8.68402272528454e-06
-2.1120542349043e-05
-2.6272472786007e-05
-1.22368643081648e-05
-1.81634053399235e-05
7.98156231785727e-06
-2.04081361690755e-05
-1.95154317076545e-05
-3.19719056491884e-05
-1.11756418893076e-05
-4.28429154197629e-05
-1.16718431170022e-06
-3.61664991484862e-06
-6.90208545997194e-06
-2.07498220535423e-05
-2.14533138432931e-05
-3.00260797398026e-05
-3.79704439100132e-05
-6.40206585518393e-06
-3.6935074910225e-05
-2.56296487310559e-05
-2.3860728509379e-05
-1.89594725159135e-05
3.42618096881218e-07
-4.43406120178683e-05
-6.89641383620854e-05
1.05665408270364e-05
-4.46724345093818e-05
-2.33162967829295e-05
-4.13025571119098e-05
-2.3159806948121e-05
-4.71035409535335e-05
-2.70796184809226e-05
-4.8239673111444e-05
-2.41220623924523e-05
-2.0396514204721e-05
-2.99272395932545e-05
-3.11475595682026e-05
-3.58394939356617e-05
-4.8830971932514e-05
-2.91438889808436e-05
-2.49612917549394e-05
-2.41337306944313e-05
-4.9337381705728e-05
-3.67622025723708e-05
-1.28640004518041e-05
-1.70392265434418e-05
-5.47808020583348e-05
-2.32739168464926e-05
-3.10851591345439e-05
-2.92559402114616e-05
-2.971154952032e-05
-4.90599971680089e-05
-4.02166444854767e-05
-6.25585415983466e-05
-4.10163102946262e-05
-2.7502835451447e-05
-1.97365669650909e-05
-4.60959977917893e-05
-2.53797645795171e-05
-4.09580587889236e-05
-2.24711938532151e-05
-2.549765013501e-05
-3.3675490392437e-05
-4.90681896123717e-05
-1.33210924660766e-05
-3.71341575354365e-05
-3.89678129068923e-05
-3.76522158352581e-05
-2.86493447665675e-05
-1.12879331866495e-05
-1.3503882061473e-05
5.36228283840812e-06
-1.89027151929288e-05
-5.29439467820244e-05
-3.04475548504766e-05
-3.4686915810643e-05
-4.47082130262343e-05
-3.19145555137028e-05
-2.18648274336092e-05
-5.64912801219461e-05
-7.55103901129374e-06
-1.80618969356006e-05
-5.17454797657719e-05
-3.88444076975368e-05
-3.92011336453187e-05
-3.68977532170854e-05
-4.77689172643612e-05
-1.88913256050795e-05
-4.04373293140395e-05
-1.07006147783589e-05
-3.64443150263321e-05
-3.75104448821682e-05
-3.69509224433093e-05
-2.41991338682551e-06
-5.03327151374158e-05
-2.88370490081036e-05
-3.84633967044208e-05
-4.38585589654479e-05
-3.94915428425646e-05
-1.76953291819529e-05
-2.04427304438682e-05
-3.66446864381778e-05
-3.36749523168761e-05
-1.9257136792734e-06
-4.06133531435195e-06
-6.51074640780814e-05
-5.17265203415235e-05
-2.93162357828862e-05
-9.45930849584886e-06
-2.50576666907178e-05
-2.4963198219119e-05
-5.67999617174079e-05
-3.61207868211021e-05
-4.24510965076236e-05
-1.25088893177846e-05
-2.56008663601533e-05
-4.36471812698676e-05
-5.06636318816907e-05
1.15591949517369e-06
-4.14855579627571e-05
-1.76584938084495e-05
-4.63706266142209e-05
-4.61767737435785e-05
-2.46204478311586e-05
-9.63944823129152e-06
-4.06166306757388e-05
-3.27340926867901e-05
-1.36751813406435e-05
-3.15682326958582e-05
-1.211504846406e-05
-4.37325167508116e-05
-3.85352407337372e-05
-4.78958297335225e-05
-4.48948946272523e-05
-2.93897343281992e-05
-1.8054013768539e-05
-1.53741383084467e-05
-5.58074818651312e-05
-4.43897778693462e-05
-4.6188327253155e-05
-3.67667279806415e-05
-2.18102178219548e-05
-7.68316522512754e-06
-2.78703041073659e-05
-4.36683252718374e-05
-2.99872596545715e-05
-3.00128174910882e-05
-1.9505416767942e-05
-2.92219463845911e-05
-2.09931839171727e-05
-1.01795689249845e-05
-5.10614733880587e-05
-3.79064734232995e-05
-4.32919024894848e-05
-2.89174727805361e-05
-1.24609930174069e-05
-2.92742034391186e-05
-3.16266413592205e-05
-1.5507825245949e-05
-1.36463509084609e-05
-1.55000942408476e-05
-4.48316827342488e-05
-3.80651551411576e-05
-1.03833407311331e-06
-7.31564102365915e-06
-1.66112641510171e-05
-2.50554504733907e-05
-1.26324815024774e-05
-3.90403975642031e-05
-2.46366194105035e-05
-6.56530546690791e-06
-3.66240485497599e-05
-3.1494505231298e-05
-3.56368383320146e-05
-3.48969250123918e-05
-2.49084934542003e-05
-4.24244341541677e-05
-3.85182828099319e-05
-2.55432711326366e-06
-3.96632745942776e-05
-3.46038518273198e-05
-3.69571424163931e-05
-2.73227773560695e-05
-7.7387557038094e-06
-3.21377319722685e-06
-7.4162892757328e-06
-3.22900498526142e-05
-3.03248882552053e-05
-1.30474110790332e-05
-2.3686042031692e-05
-7.74895863751126e-06
-5.07661223155675e-05
-1.45027597198456e-05
-5.74056196837621e-05
-1.5147143397271e-05
-4.43736259161704e-05
-6.76843825826003e-05
-5.27270001742473e-05
3.19316841472108e-06
-4.00145825506045e-05
1.23959037394616e-06
-2.92391534016467e-05
1.53580237532013e-06
-2.22615946690045e-05
-3.65456828424685e-05
-1.82039596252223e-05
-2.92949028564538e-05
-3.21473291258627e-05
-2.49602252053182e-05
-2.66389876040612e-05
-3.18288328667169e-05
-2.22490169591724e-05
-2.68999239135731e-05
-7.40089688811172e-06
-3.11087051279129e-05
-1.41062957139867e-05
-3.80962439282744e-05
-8.18504879750886e-06
-5.76979491966775e-05
-1.9354638181476e-05
-4.042549147551e-05
-1.11022362778511e-05
-1.89541716707983e-05
-4.92069836615273e-05
-8.09859181495747e-07
-3.67769092051294e-05
-1.95094756978981e-05
-5.7582452755392e-08
-1.26855041728509e-05
-4.76430544345665e-05
-5.56245481608218e-05
-3.406116249804e-05
-2.07858662715455e-05
-2.49535315778379e-05
-5.24421131677836e-05
-4.63083781511238e-05
-3.58378253612886e-05
-4.26269032479912e-05
-5.51413158365605e-05
-2.95780949787624e-05
-2.90882904241741e-05
-4.24443065123647e-07
-3.79403821807884e-05
-4.93058243470646e-05
-4.06802796153808e-05
2.47220642216505e-06
4.03873111569871e-06
-5.25547652714717e-05
-6.70380103137416e-06
-3.34066426833797e-05
1.44211064636415e-06
-5.24759627786291e-05
-3.33381535592224e-05
-3.1690267669529e-05
-4.81228112432976e-05
-1.36015643331645e-05
-2.21369575088528e-05
-4.00016710050666e-05
-4.72551803399691e-05
-3.9630729206109e-05
-1.57256943120276e-05
-1.92020452017569e-05
-2.35113136310788e-05
-3.91982709197076e-05
-6.68927826374861e-06
-2.63205322643752e-05
2.32925175909496e-08
-3.14759439715855e-05
-2.37376987262495e-05
-4.27224753091018e-05
5.27521897341105e-06
-3.8878275644902e-05
-1.42507626694085e-05
-4.67626796640237e-05
-1.88934642775773e-05
-5.53469020513018e-05
-2.58507717830774e-05
-3.84127129166996e-05
-4.00956124538775e-05
7.07697640516778e-06
-3.72119705694056e-05
-3.37177857150797e-05
-4.47907309218867e-05
-2.17726649142405e-05
-2.29893240394022e-05
-2.46722103670651e-05
-4.03969473969857e-05
-1.09506758488471e-05
-5.15734298976858e-05
-3.34692300391869e-05
-5.23087026813628e-05
-7.04928370179467e-06
-3.10958722479808e-05
-1.15026287867781e-05
-3.35210235895862e-05
-3.32970320864938e-05
-9.0104020668874e-06
-3.76586553062635e-05
-5.72098784667307e-05
-1.60927883588596e-05
-1.51452100768261e-05
-3.00605721030605e-05
-4.76521868835651e-05
-4.04907701029381e-05
-3.36907247875494e-05
-3.62128252554389e-05
-1.22719834675508e-05
-1.52668016946966e-05
9.73329643433764e-07
-2.86533344973349e-05
-2.18562044070502e-05
-1.78496536006958e-05
-4.0009077597616e-05
-4.42043136123716e-05
-4.14461238835417e-05
-5.08931280916484e-05
-7.7015855895673e-06
-2.67567899801658e-05
-2.05133564069064e-05
-6.7894319245707e-06
-3.47463247036547e-05
-3.27086996337944e-05
-6.05053792635712e-05
-1.97515487955002e-05
-6.82792485985906e-05
-5.00054093698483e-05
-3.98149904905397e-05
6.31137850062733e-07
-4.84811631161538e-05
4.34610891061145e-07
-3.97572886412888e-05
-4.05435233357906e-05
-5.77891110943527e-06
-2.64265724295601e-05
-2.76412206945356e-05
-1.89354992538488e-05
-4.067321469096e-05
-1.98165952142703e-05
-1.38740804546728e-05
-2.70024684074611e-05
6.12298866509031e-06
-5.65236900992697e-05
-6.20011086177897e-05
-5.86971591560825e-05
-2.58105748566646e-05
-4.27228482746108e-06
-7.15501657067237e-05
-1.50709574362176e-05
-3.82011270515703e-05
-3.29429433087003e-05
-5.71208369939495e-05
-2.7662664965965e-05
-2.99412991760897e-05
-2.85434755367249e-05
5.61159253527304e-07
6.72342353632005e-07
-4.71791001790554e-05
-3.93034648980401e-05
-2.6452641691468e-05
-6.84110907654012e-05
-3.41670652758903e-06
-1.67926546165625e-06
-2.91932455423538e-05
-1.55262691676743e-05
-4.74738446464429e-06
-2.84405507687292e-05
-1.81094024083835e-05
-4.24766928904264e-05
-7.10511798256787e-06
-2.76612373778644e-05
-3.58607085446652e-05
-5.29195747984933e-05
-1.90828589272049e-05
-7.28174596511459e-05
-1.02993443153596e-06
-3.8815932097792e-05
-3.23186579988633e-05
-1.58762183013986e-05
-4.87337839903254e-05
-1.66918934345533e-05
-4.3479954115624e-05
6.30110374941414e-06
-5.31118362278388e-05
-1.96516366894113e-05
-2.40318899348722e-05
-1.0535822278671e-05
-2.27442648843369e-05
-2.30181696433707e-05
-6.29111638873817e-05
-3.5746613549018e-05
-1.10135030349214e-05
-2.74228813218474e-06
-2.31583756759506e-05
-9.88679052319018e-06
-2.07002748293746e-05
-2.29631399277021e-05
-1.75870301556968e-05
-2.50413266022466e-05
-1.99487405722539e-05
-9.14398557993749e-06
-1.32991827386031e-05
-2.43810969820646e-05
-3.56149094875556e-07
-4.61058138347084e-05
-4.79854067818947e-05
-3.84093801692008e-06
-3.11759168225309e-05
-5.74157699503745e-05
-3.19359432051705e-05
-3.89700730243998e-05
-1.50356903361145e-05
-2.7438634109168e-05
-5.64864319786395e-05
-5.9282947105433e-05
-3.00727658993652e-05
-2.21755718066141e-05
-3.24047890105942e-05
-2.66844392723915e-05
-4.58208607267246e-05
-3.94506961286838e-06
-2.00319255519643e-05
-6.09662258748617e-06
-1.68309881311884e-05
-9.86556364430767e-06
-1.17104451285607e-05
-5.01051562793154e-05
-2.8399692871025e-05
-6.25618026419279e-05
-2.66894647677773e-05
-2.29389642380353e-05
-4.23011624843939e-05
-1.53140329074557e-05
-1.44790684813963e-05
-5.33960704887614e-05
-1.89603805725655e-05
-3.3558915772477e-05
-2.26577013193182e-05
-4.35837366219462e-05
-5.13065346352139e-05
-4.33942624421738e-05
-3.30280078112029e-05
-4.06875148057876e-05
-3.66702376313049e-05
-4.78926027780005e-05
-6.78228486562594e-06
-2.09973433763284e-05
-1.85430500139974e-05
-2.51210814658745e-05
-3.8472698452815e-05
-2.78766359572832e-05
-1.11435073495603e-05
-3.10366596713146e-05
-1.07052753801468e-05
-2.99244080839227e-05
-2.57417041832157e-05
-7.62245386653015e-06
-1.25842171491168e-05
-3.50101634783339e-05
-4.3980069603358e-05
-1.51501394483547e-05
-1.32479254350696e-05
-7.24312516866921e-06
-3.68972657066494e-05
-3.03600412248112e-05
-3.96242623379821e-05
-2.31406000207249e-05
-2.71915586437972e-05
-6.12238140169623e-05
-4.04872293225273e-05
-2.80717625852206e-05
-4.78079853870503e-05
-4.44227209198372e-05
-4.46619873927456e-05
-4.29409393239411e-05
-3.15971326147891e-05
-4.16247891001794e-05
-2.00043872958e-05
-2.98042943830098e-05
-4.20864942848665e-05
-2.79227902812923e-07
-3.57142001115453e-05
-5.24834632400745e-05
8.18347960613098e-06
-1.41373919514052e-05
-3.25446901326411e-05
-1.96369670183084e-05
-3.41031069270889e-05
-3.01462250154645e-05
-1.21314386786644e-05
-1.01398300053127e-05
-2.26944163613884e-05
-1.54825615406544e-06
-1.60090467815471e-05
-3.94195480769425e-05
-1.65719599376781e-05
-1.60051636665722e-05
-1.50456024593271e-06
-1.86272844987388e-05
-2.84398842160721e-05
-2.56530130290969e-05
-1.78686868782095e-05
-5.61683635357071e-06
-7.75327122966149e-06
-3.3745807941924e-05
-4.70810174864163e-05
-2.01568802311068e-05
-1.93706354750421e-05
-3.07922143696897e-05
-1.49085304760298e-05
-4.40918119950296e-05
-4.12153262558676e-05
-1.90440368571618e-05
-2.36810231160143e-05
-2.04948062138997e-05
-2.58154256620345e-05
-1.38391220732047e-05
-1.89007299440816e-05
-1.51456684700111e-05
1.72952394116233e-05
5.26209932857635e-06
-1.87006369092594e-05
-2.8545482846492e-05
-5.85054982299725e-05
-3.95797778285798e-05
3.90735025200004e-06
-1.9580746551154e-05
-2.70576530731382e-05
-6.03180786486662e-05
-2.14150257146593e-05
-1.24892510943153e-05
-2.54526779095206e-05
-1.92467762231894e-05
-2.18921972686761e-05
-5.18767652712073e-06
-2.68154687327222e-05
-4.6869630893952e-05
-5.78105109187762e-05
-3.96687011521186e-05
-2.20717437683168e-05
-4.11754812556494e-05
-3.34652780440244e-06
-3.70641682650393e-05
-2.05951943776719e-05
-1.41100421606411e-06
-4.63937011116254e-05
6.93263930043627e-07
-4.87592222045994e-05
-3.82101346342432e-05
-3.06907434865002e-05
-1.34858818447215e-05
2.1194238834367e-07
-2.79916222310352e-05
-2.02351136059479e-05
-4.31768551833363e-05
-2.6738195826986e-05
-4.28971497516825e-05
-3.63803930242003e-05
-1.43910428663564e-05
-1.60310192281752e-06
-2.98667691521195e-05
-3.96148022410061e-05
-1.55546512140319e-05
-2.39184623740421e-05
-3.2072316291544e-05
-4.18190534374223e-05
-3.4694116709212e-05
-2.37845473639355e-05
-2.52189618400904e-05
-4.10930814317874e-05
-1.5604387016435e-05
-1.21951831393652e-05
-1.52394063972151e-05
-4.11247916651982e-05
-3.01796742172633e-05
-3.05179767687166e-05
-3.45327779067711e-05
-1.76175188643684e-05
-4.10063589584558e-05
-5.61860574593062e-05
-1.05825685219143e-05
-3.32472778615715e-05
-3.33656971814652e-05
-3.74769562732316e-05
-4.78733834675083e-05
-2.22705058231853e-05
-1.58082682591477e-05
-3.96629020823564e-05
-4.5338412748733e-05
-2.87808910100939e-05
-3.2996099886547e-06
-3.21422227459267e-05
-4.80282464423641e-05
-5.05850608875033e-05
-1.67119254956835e-06
-5.2133813189681e-05
-8.5698029736863e-06
-3.67936353913332e-05
-5.50200937958756e-05
1.24933770652173e-05
-2.47086078409989e-05
-1.82068837441233e-05
-5.80212381808283e-05
-4.55628091697856e-05
-3.97551921314341e-05
-3.58756081640479e-05
-2.3883830499283e-05
-4.18461749117081e-05
-8.2900859120772e-06
-3.65860029910961e-05
-2.8400046208798e-05
-3.63099808129179e-05
-2.81959979463617e-05
-3.43703700963092e-05
-2.1025160709414e-05
-4.09819179910514e-05
-1.938462138446e-05
-4.49291280607933e-05
-1.51482782488803e-05
-6.04765500599812e-05
-3.21006235810587e-05
-3.44788324863231e-05
-1.37269077994862e-05
-5.72179683870829e-05
-3.50790243721646e-05
-3.46126807596227e-05
-4.58574587692075e-05
-3.09787021908572e-05
-2.88287406351946e-05
-3.08854939655853e-05
-3.89999781233399e-05
-1.84959646364299e-05
-2.4434812544671e-05
-2.92209002185513e-05
-4.9284886063563e-06
-3.59381850217632e-05
-1.54421090253529e-05
-6.88938116366768e-06
-3.35489287827924e-05
5.66058337421012e-07
-2.2190510767204e-05
-4.41236762183187e-05
-4.41770672428396e-05
-2.89410578558571e-05
-3.3560704658439e-05
-5.10888664212863e-05
-3.69892618346271e-05
-2.18928872426577e-05
-3.44896972728741e-05
-2.77947825809791e-05
-1.94462418532159e-05
-6.03840367366553e-05
-1.3115879891557e-05
-4.72747873099299e-05
-2.27580215210719e-06
-3.23044102148753e-05
-4.16705292402524e-05
-4.31683524862352e-05
-4.87361117041678e-05
-4.90934690537958e-05
-1.15496401887907e-05
1.7667221967172e-05
-2.32858189512696e-05
-5.14276505633557e-05
-2.69725048770527e-05
-5.39938276860524e-05
-4.1220760747323e-05
-3.37611537928402e-05
-4.91206705689012e-05
-4.53612937664438e-05
-2.24303110447604e-05
-3.26091863709822e-05
-1.39093184033013e-05
1.74396098656428e-05
-3.71010372602551e-05
-4.51485824606212e-05
-2.53303680102519e-05
-2.63784780666292e-05
-3.90368149947502e-05
-5.18466951284214e-05
-3.12443129617272e-05
-3.25569111072008e-05
-1.13383563055203e-05
-2.37064331926826e-05
-3.73491898254953e-05
-3.71451245853259e-05
-3.15297392166197e-05
-3.17177530531493e-05
-1.69226405857297e-05
-5.27457902541369e-05
-2.63956830577396e-05
3.07303132342297e-05
-3.40558228159899e-05
-2.54429483724584e-05
-1.67237745043201e-05
-5.57983802933822e-06
-3.07866174027448e-05
-5.46466335601976e-05
-8.71422999328091e-06
-9.4957807732322e-06
-8.53865457258147e-06
-1.84224223507107e-05
-3.04303333925291e-05
-2.89816522453292e-05
-2.79001262826488e-05
-3.91356062155785e-05
-3.20863790047308e-05
-1.06010986057939e-05
-3.55001071248991e-05
-1.86979386311705e-05
-5.72752654990208e-05
-2.82158902462851e-05
1.06805521187322e-05
-2.82055320320114e-05
-4.71489938237175e-05
-2.4960581157876e-05
-5.24575253604573e-05
-2.61860185631018e-05
-1.79877780871772e-05
-2.89668390157078e-05
-2.99055557731833e-05
-3.56934796460369e-05
1.23002370201442e-05
-6.57882616349352e-05
-5.02856397545715e-05
-2.56983190665826e-05
-4.60583205778395e-05
-2.78070398150719e-05
-5.24581865464104e-05
-3.76620118839778e-05
-2.4999545919663e-05
-4.27823255406592e-05
-3.1944186785454e-05
-2.80810066739106e-05
-3.83642027230033e-05
-3.73328875175679e-05
-2.01858700611434e-05
-5.1951987871048e-05
-5.12437542857091e-05
-3.44743630589905e-05
-1.47217635022763e-05
-2.73479603894783e-05
-3.47150979924208e-05
-4.79683676346772e-05
-4.92662024213787e-05
-8.4384233513658e-06
-6.40461697942809e-05
-4.3663957587568e-05
1.41243290053791e-05
-1.82157479084105e-05
-3.55532532921596e-05
-4.32143735430272e-05
-1.63914138651078e-05
-3.38481024893753e-05
-4.97117790735674e-05
-5.39249820686344e-05
-3.85670098473417e-05
-3.31500702449545e-06
-9.2989736455536e-06
-9.05532959145489e-05
-3.05630577883118e-05
-4.42696069909721e-05
-3.93790108463251e-05
-2.59130120946211e-05
-3.03884281243291e-05
-3.48736882955995e-05
-3.42166267099679e-05
-4.62550755796049e-05
-2.47964894058818e-05
-2.41568420620517e-05
-3.6083771082934e-05
-3.43314871522163e-05
-2.77672378556236e-05
-2.68331918842251e-05
-3.84201962007857e-05
1.81145693408752e-05
-4.52408678950797e-07
-2.26082231376125e-05
-3.85541880705282e-05
-6.68072792508734e-05
-4.68326591958609e-05
-2.15440386031045e-05
-4.71111917053504e-05
-3.40576384932959e-05
-1.30018390237547e-05
-3.1062974256547e-05
-1.29386173248965e-05
-2.51509915237371e-05
-4.70108160205653e-06
-3.67707106277896e-05
-1.78375346532259e-05
-1.13176230897032e-05
-2.02177177265816e-05
-2.02918567225736e-05
-4.72794376759499e-05
-1.60870361053225e-05
-1.18555904788825e-05
-1.54461912815786e-05
-2.26373901729071e-05
-5.67687909952676e-05
-3.04424889425641e-05
-1.29433592654177e-05
-2.71402494112205e-05
-1.92153289370818e-05
-3.42438526512425e-05
-6.32398267345033e-05
-4.99679492356442e-05
-5.7102827342813e-05
-2.81834019953744e-05
-3.99755649981805e-05
-1.62009527393474e-05
-1.67083952737108e-05
-1.26866624129869e-05
-1.82819959892327e-05
-3.45425452690457e-05
-4.16914675150429e-05
-8.89839207589616e-06
-4.34624590105161e-05
-6.15450322756319e-05
1.27064053433729e-05
-2.9641315353333e-05
-2.67622054671838e-05
1.88232801238328e-06
-3.11792375745643e-05
-1.33455559342633e-05
-5.42423635699841e-05
-3.60730703630471e-05
-1.70704156001764e-05
-4.30161349443343e-05
-4.78413818309533e-05
-8.42800809139523e-06
-1.02160661082567e-05
-4.7962242136846e-05
-3.44632131344086e-05
-1.63294695519719e-05
-1.47336622145758e-05
-3.5155419158614e-05
-2.09237521597022e-05
-5.23797704214105e-05
-5.54375889307762e-05
-3.42950831705419e-05
-4.28229905049211e-05
5.11771203964042e-06
-7.10115620415947e-06
-4.07981587257199e-05
-1.03529727965765e-05
-1.9411460953426e-06
-4.59219665174094e-05
-9.42508755615571e-06
-4.04432366819344e-05
-4.82435237674973e-05
-2.14654371175508e-05
-2.21708766332245e-05
-3.22503663550142e-05
-3.45806430482147e-05
-8.51084750170508e-06
-1.65322298879033e-05
-5.8382678032812e-05
-4.9912739261426e-06
-4.0855172196931e-05
-3.33881142624967e-05
-4.46848707022335e-05
-2.85181335358774e-05
-1.35557289809727e-05
-3.70255234851064e-05
-5.05862075360273e-05
-2.84659002205827e-05
-5.16450848770013e-05
-1.99071523081397e-05
-3.99377780774146e-05
-2.84622600176158e-05
-5.17299013130398e-05
-2.49053681308983e-05
-4.69580321245222e-05
-4.38941242394307e-05
-3.36325277132627e-05
-3.83096035090907e-05
-2.47643241427843e-05
-1.70616183847091e-05
-2.52788776707049e-05
-3.9860069139891e-05
-3.46557785239529e-05
-3.77104673514381e-05
-7.08784621716829e-07
-3.43852647635682e-05
-3.55046993777638e-05
-7.85856911031453e-06
-3.84898011744632e-05
-3.79911707384069e-05
-4.30937770842183e-05
-1.84798011960739e-05
-2.32509689119197e-05
-2.18677591920994e-05
-4.24093974290253e-05
-1.54855083604276e-05
-2.39507060622922e-05
-1.68302814988427e-05
-2.32533267589724e-05
-1.54212458578359e-05
-2.63410660293811e-05
-4.36788239573629e-05
-2.59945123747467e-05
-1.748232093444e-05
-1.07399886386158e-06
-4.10270660743419e-05
-5.3756505249214e-05
-2.83529244466007e-05
-2.8521841281491e-06
-4.52420463239559e-05
-4.22748166598042e-06
