# Supplementary material for: Research on computational propagation and identification of mine microseismic signals based on deep learning
Source: PLoS One. 2025 Oct 22;20(10):e0334641. doi: 10.1371/journal.pone.0334641 (PMC12543183; doi:10.1371/journal.pone.0334641)
Supplement: S8 Data — (ZIP) [file pone.0334641.s008.zip › 000100900002824.xlsx_0.txt_24.txt.txt]

-2.51415998700085e-05
-2.2530167673937e-05
-2.43235293298274e-05
-2.9150911590581e-05
-1.77544654638089e-05
-4.05631085446961e-05
-2.69148981475638e-05
-5.86794783049803e-05
-5.25420164701409e-05
-2.34306542737126e-05
-1.03085523248144e-05
-2.80939878723706e-05
-1.49303232661223e-05
-1.74489249083002e-05
-4.59953753932575e-05
-2.67856749718627e-05
-1.63279275230545e-05
-4.27311882229485e-05
-5.74215570107134e-05
-5.56577668241372e-05
-4.11846127222667e-05
-5.10440346865135e-05
-3.1937598193932e-05
-4.27556080372445e-05
-3.99363010827278e-05
-3.13767482111704e-05
-9.57899836555428e-06
-5.01494011929951e-05
-1.57863442169288e-05
-2.93295170174335e-05
-4.28482993380205e-05
3.40011160928255e-06
-2.47363540828987e-05
-1.31328782887001e-05
-1.8546624783607e-05
-2.17943273418826e-05
-6.32574442392046e-05
-2.44569999734227e-05
-2.43291373607032e-05
-2.24017463216186e-05
-3.68383637245938e-05
-4.58434225523498e-05
-3.57980249527445e-05
-6.07811956185309e-06
-1.10421173216877e-05
9.52303339056082e-06
-4.42398555134659e-07
-5.47805286607273e-05
-6.07191469946448e-05
-3.64887124858074e-05
-9.32507173835523e-06
-4.93570537232771e-05
-6.49079595785851e-05
-5.09958438891102e-05
-1.17898504211776e-05
-5.12527026788167e-05
-1.85546156129821e-05
-2.84722222309252e-05
5.38382251881107e-06
-3.40911827353156e-05
-3.87395212326818e-05
-4.99237707385441e-05
-2.3975935061227e-05
-3.42004674374279e-05
-2.58757260154492e-05
-4.37289409785256e-05
-4.6763993868863e-05
-3.7841345597672e-05
-1.86023795904166e-05
-3.48588104845574e-05
-1.52505639184958e-05
-3.85349440853677e-05
-3.61209912716193e-05
-5.45098439979243e-05
-3.40266515553339e-05
-1.98542385348033e-05
-3.82443911985561e-05
-4.80562751576933e-05
-6.15679486192923e-05
-6.82351281658166e-06
-3.52850417096361e-05
-2.63461643433354e-05
-5.83407750126175e-05
-3.52507010205396e-05
-2.27000125002449e-05
-6.43985435631564e-06
-2.63042762842827e-05
-1.22724796411503e-05
-2.17141506398071e-05
-4.28384915461976e-05
-3.33024448978169e-05
-2.62741432655437e-05
-3.90437168881547e-05
-6.42440443026159e-05
-4.66931624489282e-05
-3.21856450477667e-05
-5.14256440460098e-05
-3.27454501415843e-05
-2.28919182886815e-05
-2.35815288302701e-05
-3.31895188160432e-05
-5.45789314780256e-05
-3.5461947708524e-05
-2.43840780879519e-05
-3.30216668821102e-05
-4.51565203348262e-05
-4.87055953972637e-05
-2.84807676848409e-05
-3.26141127730532e-05
-1.59820209524655e-05
-2.93572920835668e-05
-2.51660053778288e-05
-2.07866375789051e-05
-3.1749212926446e-05
-9.70888940379128e-06
-9.48107797692385e-06
-9.29790024771091e-06
-4.78596058506832e-05
-1.1273529215617e-06
-3.97450406946645e-05
-1.99461634605519e-05
-5.14891525678729e-05
-2.04905265319074e-05
-4.45397568397998e-05
-5.56614578817861e-05
-3.85637937548819e-05
-3.60238887399686e-05
-1.3566674268752e-05
-7.01710323499179e-05
-1.91617958763624e-05
-4.48962710941377e-05
-8.20019679650788e-06
-3.61337835398179e-05
-1.55745575752244e-05
-4.69364196291049e-05
-2.4069500375142e-05
5.179846182248e-06
-1.78451841020803e-05
5.42549746397883e-06
-1.18102348218128e-05
-8.92329913287577e-06
-1.82803025938667e-05
-2.2092170607221e-05
-3.75984786317383e-05
-6.8119743610563e-06
-4.93301879519023e-05
-7.00639757010731e-07
-5.2603564738825e-05
-3.90165390197291e-05
-3.59441544373063e-05
-2.06502952968016e-05
-1.12920282816324e-05
-2.47791736200648e-05
-3.43423741296052e-05
-4.86877815776159e-05
-5.2519789635201e-05
-2.20351727721374e-05
-5.41258357822079e-06
-5.56516995948278e-05
-3.80422716106373e-05
-1.36134049354464e-05
-1.90311675768352e-05
-1.37461112380165e-06
-4.02022230106133e-05
-3.74160307628653e-05
-3.9672070071895e-05
1.07197579332417e-05
-3.59469489403365e-05
-3.62683088201536e-05
-3.75607357352167e-05
-2.60906328778546e-05
-1.34479529906591e-05
-2.95219674401626e-05
-3.68980739046214e-05
-2.22452533105035e-05
-3.08302628994198e-05
1.28929732472421e-05
-4.95469508063901e-05
-3.03730603955383e-05
-2.33182225499656e-05
-1.27557471966322e-05
-3.65549150519479e-05
-6.80412278190402e-06
-4.29426141894987e-05
-5.35895326931841e-05
-5.70684021717931e-05
-1.03254278315345e-05
-2.5406675160659e-05
3.59819736322989e-06
-2.63340209898306e-05
-1.96934965909083e-05
-3.25499550291042e-05
-2.43866796093451e-05
-4.38537749330395e-05
-4.12811284728281e-05
-4.02402164274152e-05
-1.82132253313926e-05
-2.23437996225536e-05
-4.63803788563106e-05
-8.4040889173965e-06
-5.51293637645973e-05
-1.5302489068812e-05
-4.11131781126862e-05
-3.04025102868821e-05
-4.7717289933235e-05
-8.68689742598043e-06
-1.119688292835e-05
-4.29017970715523e-05
-3.42751294219889e-05
-3.99180990465266e-05
-4.01872254779344e-05
-3.13951883824643e-05
9.45810110016035e-07
-4.28123637966048e-05
-1.71659361630605e-05
-7.90467950473869e-06
-2.50399088456179e-05
-1.88731910576779e-05
-2.67021421336679e-05
-2.56941869809201e-05
-3.97626063820747e-05
-2.95579736677105e-05
-3.75435087815727e-05
-1.21855649362511e-05
-2.72370596221265e-05
-2.28949898248469e-05
-5.20483083677911e-05
-1.17369641463203e-05
-1.1289685444313e-05
-2.22397624365162e-05
-7.14381801837034e-06
-1.92126352269014e-05
-2.3863809607656e-05
-3.31776550198263e-05
-3.3767106557128e-05
-0.000104229247100931
-3.12477922152976e-05
-9.84588049614754e-06
-2.5574243214504e-05
-2.10221261193123e-05
-1.96302176201005e-05
-2.25809484574508e-05
-4.39335799738608e-05
-4.85400187850232e-05
-3.40912524631714e-05
-4.16049645009797e-05
-5.3904466465938e-05
-5.09846659414131e-05
-8.41576258555143e-06
-2.33146793550889e-05
-5.0245547091153e-05
-1.51851884792502e-05
-2.56473803828205e-05
-1.44485426112973e-05
-1.4125682680095e-05
-2.61762533981542e-05
-4.73257477402337e-06
-7.57108566994196e-06
-5.20182243535972e-05
-1.19277809005363e-05
-5.59878832425134e-05
-2.5009739508786e-05
-2.42749877363646e-05
-6.26775042209461e-05
-1.16309094354433e-05
-3.10772359048756e-05
-5.37033120691041e-05
-4.36264961257125e-05
-1.3400396604948e-05
-2.75352700785055e-05
-2.27112088683429e-05
-6.62359322789901e-05
-2.90637981749565e-05
-2.20826444157013e-05
-1.99170957560668e-05
1.60021225464265e-06
-2.84736587611961e-05
-4.04505268306672e-05
-2.17597848284565e-05
-2.28110294195074e-05
2.48893971691072e-06
-1.40939380945087e-05
-4.26517796049486e-05
-3.55643224719415e-05
-1.96763897255164e-05
-3.62421264006972e-05
-2.13775189657529e-05
-3.16031928454977e-05
-3.05118622861385e-05
-1.87166434280246e-05
-5.38815672457749e-05
-8.7553722217848e-06
-1.56432651611082e-05
-3.24547592503702e-05
-2.11557241350172e-05
-4.25714717149541e-05
-3.17272070463471e-05
-6.48958268298363e-06
-4.92393469554147e-05
-1.57551270090301e-05
-5.38532379514239e-05
-3.58800945529936e-06
-1.63173066671981e-05
-2.19353274990893e-05
-3.51408346036379e-05
-3.27217615513882e-05
-3.5174317932039e-05
-2.59262574165173e-05
-4.71094568764498e-05
-1.9178803859662e-05
-4.24445091943205e-05
-4.98322802895257e-05
-2.32842342871336e-05
-5.61734006404398e-05
-1.81894450131509e-05
-2.12410449270572e-05
-5.68443858567492e-06
-2.91127148589871e-05
-5.9771928143322e-05
-9.14967130201266e-06
-3.27043464674994e-05
-5.20528312529183e-05
-2.29373385318633e-05
-3.3573511020714e-05
-3.71513670592074e-05
-2.22622854704465e-05
-3.68917424196462e-05
-3.51918890134547e-05
-1.45705492393539e-05
-1.81543896718936e-05
-6.02909245783511e-05
-1.82640251086882e-05
1.42997968282805e-05
-3.26413892985956e-05
-5.80915113392154e-05
-3.95375053329051e-05
-4.40703780665599e-05
-1.05204742381728e-05
-1.71753642039381e-05
-4.17076436516063e-05
-4.8734950877359e-05
-4.71424968107016e-05
-7.58225607664286e-05
-1.46978236804236e-05
-5.9705304682399e-05
-4.34477076152791e-05
-4.02644376219497e-05
-1.92916095660822e-05
-7.06827484658109e-06
-2.64060584282488e-05
-4.93074872688486e-05
-4.53560168748993e-05
-2.23514026474576e-06
7.03496924173257e-06
-1.47433580634778e-05
5.04650007402587e-06
-2.02631482990134e-05
-3.32796331123279e-05
-1.99622673416505e-05
-2.39519506050646e-05
-5.58270164958393e-06
-3.0364138686611e-05
-4.62495138742731e-05
-2.42612080112292e-05
-3.50171542827709e-05
-3.95649917117333e-05
-3.76045894577806e-05
-1.86691688718884e-05
-4.7505587622606e-05
-2.00450111288189e-05
-4.96241379161021e-05
-3.35090264042269e-05
-4.3793772125221e-05
-2.08064337973838e-06
-4.08832239352332e-05
-4.37401759637656e-05
-1.47977753582285e-05
-1.55454468673578e-05
-8.46863425982481e-06
-6.30604583356418e-06
-2.41233364202588e-05
-3.36577886377199e-05
-2.79621526318161e-05
-2.52912746349124e-05
-9.18668286786217e-06
5.0742270392522e-06
-3.55602433667578e-05
-2.07521381601294e-05
-1.87554883232553e-06
-5.49351914523103e-05
-3.32664856331659e-05
-6.10179535443988e-05
-1.73675143888301e-05
-1.8215147799497e-05
-1.72919461109074e-05
-1.66756630124438e-05
-2.75559758341815e-05
-2.78624288903447e-05
-4.49324124745556e-05
-3.38894076143034e-05
-2.21453334217599e-05
-5.06198209589814e-05
-4.68927221743948e-05
-4.96406500296802e-05
-2.88508311486662e-05
-3.86684182838016e-06
-5.20139700816874e-05
-2.05428450956556e-05
-5.17782265978229e-05
-2.74855121046966e-05
-4.3427898019726e-05
-2.846783405769e-05
-5.55442237807395e-06
-5.24818350749082e-06
-2.76031923114626e-05
-4.56676065046571e-06
-4.98826567811754e-05
-5.64508008902695e-05
-3.45048254780284e-05
-6.64386665043684e-05
-4.16512722787139e-05
-1.80076046195917e-05
-1.71274869430832e-05
-4.83292598117481e-05
-1.81051340801136e-05
-2.36874915673745e-05
-1.51759734489313e-05
-1.66217641119982e-05
-4.19862099676016e-05
-1.73043891152985e-05
-4.79512720992661e-05
-1.96656444132755e-05
-1.73152625954609e-05
-2.67793200298601e-05
-1.09441490001753e-05
9.71963610929734e-06
-8.48857469556907e-06
-5.8213861978587e-05
-2.25400409392855e-05
-2.19206881413838e-05
-2.93036422080825e-05
-3.75115584293401e-05
-2.84783217422299e-06
-1.48153913675423e-05
-2.33363384376061e-05
-3.61004162512554e-05
-3.04891022802544e-05
-2.04281642071043e-05
-1.7413462460414e-05
-2.46964015608508e-05
-1.70209111631426e-05
-3.50900644887528e-05
-1.81965694369235e-05
-3.22223171181116e-05
-3.18083052961021e-05
5.64765337597626e-06
-4.02382690284108e-05
-3.11110969398832e-05
-4.00403639206635e-05
-2.05384781729611e-05
-1.18908364822932e-05
2.32832842303367e-06
6.72845290211659e-06
-3.13084293798585e-05
-4.05102732997567e-05
-2.22727355214026e-05
-3.70556044360407e-05
-1.75603320041192e-05
-2.447891430007e-06
-6.62492394332669e-06
-3.95407531889484e-05
-5.29895085908618e-05
-4.03683270543104e-05
-4.0342448247022e-05
-2.36823528335785e-05
-2.41261279256459e-05
-1.87665143524302e-05
-4.90099414825172e-05
-8.07914582268788e-06
-4.58491310299652e-05
-5.25170270459285e-05
-4.26051022310102e-05
-4.60452065978762e-05
-1.62508075622063e-05
-3.4075574861416e-05
-6.12466550526485e-06
-3.87433488854383e-05
-4.85672506060438e-05
-5.30601794573241e-05
-3.36663497880708e-05
-1.87985110034217e-05
-6.10467512715957e-05
-3.38469539618842e-05
-5.11819646630589e-05
-2.49185771801797e-05
-3.15636817990488e-05
-2.29917176511863e-05
-2.6334286264256e-05
-2.86487233639388e-05
-3.38045395003111e-05
-1.67891269293449e-05
-5.18536940145423e-05
-4.17495908788224e-05
-5.53675487386158e-05
-3.43136249109606e-05
-6.12721922241585e-05
-2.59141689668371e-05
-3.5123989115112e-05
-5.01605295631776e-06
-2.75326743393352e-05
-1.27579248169689e-05
-3.29561277043994e-05
-3.05119328718795e-05
-2.81592175074946e-05
-6.38812847008595e-05
-2.83337220934967e-05
-3.30609487697761e-05
-4.24761417469678e-05
-3.78380615460124e-05
-6.40248608871565e-06
-3.05330201357112e-05
-5.45345593976081e-05
-2.68763296937666e-05
-5.32205965280328e-05
-1.73792117182945e-05
-5.02256312591658e-05
-3.23807482217202e-05
-1.10385952373065e-05
-2.47553665589149e-05
1.18537927752498e-06
-4.20527962195841e-05
-1.72384510699764e-05
-1.97973876267707e-05
-3.40436536028965e-05
-1.65910143239162e-05
-6.19076797615468e-05
-3.36598556505798e-05
-1.42000696470401e-06
-3.34599630902336e-05
5.13745010111513e-06
-3.45655418348852e-05
-1.48588302482021e-05
-2.5688236591247e-05
-4.4086282754106e-05
-1.99573486830562e-05
-1.79520380495249e-05
-4.28102398466494e-05
-1.80897583048662e-06
-1.20234611236698e-05
-2.73573900959888e-05
-4.25017115646335e-05
-1.35062161486167e-05
-2.4181130844096e-05
-4.86072016455913e-05
-5.03789649169673e-05
-3.45106565635024e-05
-3.47433349584146e-05
-1.85829577087781e-05
-1.10185333803237e-05
-6.46965908556954e-06
-3.84921290306186e-05
-1.5630389722541e-05
-5.24398090359497e-05
-2.5938179128653e-05
5.70945333791435e-06
-2.68853090578086e-05
-1.19313563873962e-05
-3.50938350838013e-05
-5.52792362306538e-05
-2.47453250027446e-05
-2.6668286636464e-05
-9.97124955742583e-06
-3.26727326028464e-05
-2.9240737685288e-05
-2.26283578674115e-05
-3.59054982449104e-05
-3.14009081393492e-05
-2.81849297671976e-05
-3.34677615261028e-05
-5.36223804401437e-05
-9.51617098325491e-07
-1.7795490857233e-05
-5.12076523899368e-05
-3.00432270917833e-05
-3.76319275418854e-05
-2.78722005643098e-05
-3.08633513701723e-05
-6.77515952040801e-05
-2.54560357673809e-05
-6.97175411035672e-06
-3.23903062471934e-05
-2.44651202890057e-05
-5.51121167421642e-05
-7.59298488043563e-05
-5.01432837037125e-05
-2.46539708848108e-05
-3.82380858028147e-05
-3.40265150946083e-05
-2.69598585257101e-06
-3.59704278828814e-05
-2.0097469622852e-05
-2.83079583070732e-05
-3.58382321739955e-05
-9.32147840145977e-06
-2.63485254610627e-05
-2.47952542820915e-05
-4.55615350359701e-06
-1.89953311518725e-05
-3.17003647659815e-05
-4.17580798812272e-05
-2.22843395263871e-05
-1.95060966472854e-05
1.44783166896368e-05
-6.71723657323396e-05
-1.65354429795479e-05
-1.39983487441872e-05
-4.3625237480632e-05
-2.55972702367022e-05
-6.40586290676158e-06
-4.12015071970026e-05
-5.06434218984723e-06
-3.13047224930223e-05
-6.07888390917676e-06
-1.52500634657958e-05
-3.2722438285787e-05
-5.34398963127371e-05
-3.44510793254061e-06
-3.16986208100447e-05
1.25317474127848e-06
-3.01839678908583e-05
-1.5178280163635e-05
-7.30288389181509e-05
-1.95985195958785e-05
-2.41884119272602e-05
9.98262101718737e-06
-4.80822150400621e-05
-1.22303071255762e-05
-5.0489421932245e-05
-3.5282057460494e-05
-3.98940601270715e-05
-4.22402734744983e-05
-3.14108462427772e-05
-2.70092281500998e-05
-3.47102593757366e-05
-4.25039071459939e-05
-5.29997094487516e-05
-5.26792807565754e-06
-2.80429650265958e-05
-3.39706324321088e-05
-4.94799780044971e-05
-2.16568534011466e-05
-1.96699266910017e-05
-2.12041376690212e-05
-3.54578205818576e-05
-4.47830284961086e-05
-4.55977195253294e-05
-7.68581345783793e-05
-2.87388644175751e-05
-2.68813559256592e-05
-2.76553822966529e-05
-3.00647156815692e-05
-4.75078747775006e-05
-4.05488010322144e-05
-6.49499651284161e-05
-5.0137167422117e-05
-2.76946275524993e-05
-1.71729342870732e-05
-2.01901903897561e-05
-5.61766943184625e-05
-3.07420462250236e-05
1.76633983499722e-05
-2.50180864941391e-05
-4.71629706887113e-05
-3.57915635508842e-05
-3.82267227191952e-05
-1.58841524944231e-05
-4.03884155252432e-05
-4.23323251702308e-05
-3.91293645219592e-05
-3.92205134135363e-05
-2.24378445505138e-05
-2.01957513252872e-05
-4.15570024160866e-06
-6.92964349700649e-06
-5.42407210709896e-05
-1.15310388741878e-05
-3.38562477750999e-05
-3.73227762671696e-05
-1.34892568345045e-05
-1.68659928092203e-05
-6.84694866531952e-06
-7.28144403914192e-05
-2.22405855184273e-05
-3.32525514851872e-05
-2.16509371910153e-06
-1.56460088337162e-05
-1.86407061156274e-05
-4.06675985600956e-05
-4.18925368269605e-05
-9.76337338330128e-06
-2.19179497087334e-05
-1.23241010722996e-05
-1.33759185589418e-05
-2.38909908472888e-05
-4.92783414079786e-05
-1.32330371945369e-05
-3.31510660091288e-05
-2.01940375441154e-05
-4.41312514574492e-05
-2.75495753476451e-05
-4.7667161888512e-05
-2.99024479448277e-05
-3.37193007563713e-05
-7.05369512354743e-06
-5.8439968067843e-06
-2.80636524317437e-05
-2.68688115304231e-05
-4.77851236163263e-05
-2.29252268879284e-05
-3.18696639201486e-05
-1.17989024461279e-05
-1.37204155642037e-05
-2.05028465635907e-05
1.44316281646047e-06
-2.40677694822046e-05
-1.51893743391121e-06
-7.81094096457299e-06
-4.92605556132119e-05
-4.36064008228466e-05
-6.42744991784007e-05
-4.34963280378951e-05
-3.38976478734213e-05
-1.85676710859068e-05
-4.04259607722937e-05
-1.9797187443484e-05
-4.4332062811e-05
-4.65186477916053e-05
-1.0997977678239e-05
-5.79884148263379e-05
-6.03471346150508e-06
-2.07230787683694e-05
-1.82140387939069e-05
9.50186253642353e-06
-2.6388363991411e-05
-3.87692084339047e-05
-1.39870554543867e-05
-4.95357854722642e-05
2.64340673779785e-06
-1.87924185735595e-05
-5.02556799768666e-05
-3.67051092646186e-05
-4.42632972679165e-05
-5.15665727540711e-05
-1.06883048983722e-05
-2.42334089238636e-05
-8.80134603397712e-06
-2.1340307465128e-05
-5.19760231131656e-06
-5.94309466195333e-05
-2.20891598269124e-05
-2.80159822360992e-05
-4.46897410901739e-05
-3.66775609983337e-05
-5.2065074538194e-05
-1.50084506140239e-05
-2.69719804940217e-05
-3.52195664201184e-05
-1.81018198172178e-05
-1.14150744288019e-05
-4.95973887132791e-05
-4.10309311855096e-05
-1.61214786836401e-06
-2.17970145739148e-05
-1.91147675401991e-05
-5.50336140295265e-05
-2.31397585546063e-06
-3.33553402569143e-05
-4.07749591159318e-05
-2.95646665088452e-05
-4.67269297160582e-05
-3.09886263054221e-05
-1.82898449857502e-05
-4.00850888700613e-05
-2.93899620980502e-05
6.42591643402468e-07
-1.59384295118088e-05
-3.0749332877347e-05
-3.74982412779894e-05
-2.08131304151974e-05
2.93770688215324e-06
-2.137239890281e-05
-3.38541767821168e-05
-3.49489129842921e-05
-1.51327140640703e-05
-3.95424291176818e-05
-2.04020650961829e-06
-3.50165370929512e-05
-2.57839263908559e-05
-1.48939695609638e-05
-8.33107570948326e-06
-1.72216349385587e-05
-4.8915514214076e-05
-5.34682442935472e-05
7.88694711822635e-06
-2.08480238217202e-05
-5.98321857729902e-05
-5.80094836620015e-05
-7.66730314448139e-06
-2.53626555413386e-05
-4.73222944879445e-05
-2.67746581148343e-05
-3.11513982858966e-05
-1.11775721725858e-05
-3.40528613458064e-05
-2.44831257797669e-05
-3.18736983804772e-05
-5.85098076501474e-05
-1.32882241423133e-05
-3.65174378664363e-05
-5.65052392243866e-05
-3.80415683297097e-05
-2.99959624369054e-05
-2.45906273767952e-05
-1.55266510217036e-05
-3.89829940246491e-05
-5.27905670023982e-05
-4.32843443934768e-06
-1.86625988739364e-05
-2.54341609539299e-05
-5.41242810507122e-06
-1.32180380793816e-06
-4.93850446871189e-05
-2.92690143720492e-05
-3.72732855165446e-05
2.16479290049657e-05
-3.71148094145004e-05
4.97874150786148e-06
-4.6836140511131e-05
-3.09898483842725e-05
2.86188345364783e-05
-6.00707956417406e-05
-5.27315631527799e-05
-2.13685941102353e-05
-9.35086988575784e-06
-3.37888435998104e-05
-1.31662699918302e-05
-3.64550107351047e-05
-4.10604106508956e-05
-2.67286451446997e-05
-4.37114654346665e-05
-3.54219976813553e-05
-2.46741462333871e-05
-3.50293436190719e-05
-6.84429721294342e-06
-1.80196001490629e-05
4.0414299231039e-07
-1.97620515938413e-05
-5.60590555518625e-05
-5.13314431940874e-05
-2.72366074256002e-05
-2.69506220252977e-05
-3.24056793563971e-05
-2.27418551511047e-05
-1.99474909463025e-05
-3.22927562010422e-05
-5.13971629315832e-05
-1.87993832463622e-05
-3.32410704700857e-05
-1.36467047806266e-05
-1.73630995894516e-05
-1.96549626601811e-05
-3.6624231241391e-05
-5.33731450232733e-05
-7.16647855657668e-05
-9.61372472618091e-06
-5.12497644515622e-05
-7.17092196830487e-05
-1.66107728986085e-05
-2.49664147997059e-05
-4.56574612937097e-05
-6.18687069045626e-05
-2.43069690138599e-05
-5.06062920449802e-06
-6.38654263862121e-05
1.23277510943186e-05
-2.63238881641759e-05
-5.95400777449689e-05
-3.46768857611117e-05
-1.66172367238782e-05
-2.81040626264849e-05
-2.0696364921929e-05
-1.79909690434548e-05
-5.41247286983308e-05
-3.62900618082384e-05
-2.54327425142932e-05
-2.36006524597579e-05
-3.16364307246194e-05
-4.28161188778007e-05
-2.72997667216016e-05
-1.08254409208623e-05
-2.16473326460896e-05
1.71268277443331e-06
-5.03134188975059e-05
-1.81353420272768e-05
-3.31453721361454e-06
-4.01655262009513e-05
-5.10934453370555e-05
-6.34206159041496e-05
-5.00505621008939e-06
-3.22789686885029e-05
-2.48715197629851e-05
-5.86397307931253e-05
-4.113389557718e-05
-6.47039263494209e-05
1.04461587793852e-05
-2.03166140383553e-05
-6.253850406537e-07
-4.59629285917367e-05
-4.40130797786766e-05
-2.81277763468942e-05
-5.38455185259181e-05
-2.66002450265362e-05
-8.21552001815094e-06
-4.20881940158063e-05
-3.11769931186947e-05
-3.35051453604607e-05
-1.26079472307262e-05
-2.92736460493846e-05
-3.58684492330124e-05
-3.77026335883173e-05
-4.98323334463385e-05
-2.45340198598613e-05
-2.26046216214805e-05
-3.33241846037304e-05
-1.13678738725123e-05
-1.9559839862451e-05
-2.16541008266652e-05
-2.91208246839671e-05
-6.22774844524513e-06
-2.46324114549266e-05
-2.73390864704312e-05
-7.09552413946114e-05
-2.95390134402027e-05
-3.5495595013001e-05
-5.23124176546857e-05
-3.1573465654969e-05
6.8694287989801e-06
-1.67835690962267e-05
-3.8757979884647e-05
-5.4940845953647e-05
-5.99804749616989e-05
6.5413749201822e-06
-1.38122241292337e-05
-2.16587826054106e-05
-4.98142364258064e-05
-1.67201664886816e-05
-2.83246525959825e-05
-4.25173805543288e-05
1.91666323791811e-06
-2.80998565849529e-05
-4.0149656357283e-05
-1.93881435406211e-05
-1.94721966663427e-05
-1.95825893217135e-05
-2.30934054191181e-05
-5.11395315004236e-05
-2.18255592024794e-05
-1.00498543672541e-05
-2.59038838787916e-05
-2.01603224250724e-05
-4.93790043682996e-05
-5.74412178890765e-05
-2.89454348885868e-05
-4.91763341458121e-05
-5.45589077897006e-05
-5.56005169441592e-06
-6.49252674724014e-06
-1.95246363944154e-05
-3.00813258849612e-05
-2.1718026648235e-05
-1.66645794253271e-05
-4.05318227587941e-05
-3.72528004158409e-05
-3.67038144930909e-05
-2.98811716596139e-05
-2.67253504035393e-05
-4.05944583331151e-05
-2.9367012192393e-05
-3.37183911264563e-05
-1.05786233064758e-06
-5.93536358205408e-06
-3.94717931928862e-05
-2.03231270807043e-05
-3.32642434992167e-05
-1.95453073655886e-05
-2.39393892535146e-05
-1.48305311534633e-05
2.63693607487875e-05
-2.30352175171096e-05
-4.77062730608628e-05
-4.56543654415036e-05
-3.04591144225554e-05
-2.01089207483469e-05
-3.1076770414872e-05
-4.05751330896296e-05
-1.93110343893798e-05
-4.39416373972536e-05
-1.16369442089754e-05
-3.21725068369978e-05
-1.63026472726455e-05
-1.96291669150836e-05
-3.98077748679312e-05
-5.40496829445537e-05
-3.74124707651659e-05
7.42595532716827e-06
-4.55887453567274e-05
-2.03970210401812e-05
-2.03978102865272e-05
-4.37084230198022e-05
-3.60034760767034e-05
-6.38015565975e-05
-6.38890829579833e-05
-5.11022164698706e-05
-6.77397452417361e-06
-4.19091810692364e-05
-1.92349927017326e-05
-3.37627025021025e-05
-7.24972721914638e-05
-2.73054809208919e-05
-1.56325470442267e-05
-3.49924951821055e-05
-1.44681530729947e-05
-2.23680631033355e-05
-8.86020236239053e-06
-3.9937760112879e-05
-5.09366046638333e-05
-3.04034208718567e-05
-3.537791164434e-05
-2.98711928032616e-05
-2.31223106990807e-05
-5.05536076979802e-05
-1.54674490716164e-05
-6.88485909453513e-05
-3.73968804882165e-05
-2.7580170738073e-05
-4.85648930438991e-05
-4.6840477543423e-05
-1.4352122560234e-05
1.87303675329038e-06
-1.00139734557843e-05
-1.56451100253163e-05
-4.45787219964312e-05
-4.38036678565089e-05
-2.37248644512315e-05
-3.10855599609849e-05
-4.04502215740943e-05
-3.4726843126406e-05
-8.61138784385702e-06
-2.34383277385732e-05
-3.46943813411451e-05
-6.23946629872872e-06
-2.69932000364867e-05
-2.46480204195178e-05
-3.28039940295607e-05
-1.09239049012158e-05
-7.06949368187071e-07
-1.84685883823133e-05
-4.00082181139028e-05
-4.76338871830823e-05
-1.97434603242578e-05
-2.8987095145744e-05
-2.20733327815405e-05
-5.60568107594938e-05
-4.02754434585127e-05
-3.56990633952426e-05
-4.62617002358729e-05
-2.6452916766553e-05
-5.16338146133702e-05
9.81266471203327e-06
-3.48351251076023e-05
-3.16248458846947e-05
-3.30596142381029e-05
-6.14522975217351e-05
-2.74813361444182e-05
1.21070346693806e-06
-3.44653717086505e-05
-5.55977949941984e-05
8.46155587332505e-06
-2.09704817071973e-05
-2.07904825813056e-05
-3.28375656136536e-05
-7.07701159219732e-06
-4.70484072329061e-05
-2.09469402206321e-05
-8.6304570520739e-06
-2.03105940822383e-05
-2.8112436640478e-05
-4.93986917178743e-05
-3.21126925782991e-05
-1.09905769646117e-05
-3.65026839083957e-05
-4.04809531528626e-05
-4.67167617223065e-05
-2.44734571313568e-05
-3.69100650638595e-05
-4.64644061704805e-05
-3.54122831570361e-05
-2.3921025934101e-05
-2.97112852773012e-05
-1.21334080714828e-05
-1.45215234406548e-05
-2.22561089121864e-05
-2.38152231803327e-05
-2.62629156327073e-05
-4.47796953631425e-05
-3.80846747794671e-05
-4.10165896732032e-05
-4.37460214770046e-06
-3.56457292989394e-05
-3.79196561989867e-05
-2.03373306072275e-05
-2.9282660909228e-05
-4.87604828810473e-06
-3.14984580722347e-05
-1.9596589611288e-05
-1.40814868292702e-05
-2.40715285609667e-05
-1.32307884115047e-05
-4.14109657976561e-05
-1.87910649002126e-05
-6.86453793883822e-05
-3.44478417958209e-05
-4.1236073846649e-05
-2.35604171855541e-05
-3.91284987346363e-05
-5.3696156218216e-05
-3.33798374479241e-05
-2.63859735335541e-05
-2.78230653589482e-05
-2.9213311720571e-06
-1.89261162724951e-05
-1.99282790735201e-05
-2.69124053545564e-05
-1.80985652679818e-05
-5.10067786745633e-05
-3.29732635904021e-06
-3.18102903702542e-05
-4.12670715724803e-05
-2.07978999140776e-05
-2.99744590712894e-05
-1.65147980720906e-05
4.29564148251427e-06
-2.33256490596905e-05
-1.50778636175253e-05
-3.5081230513343e-05
-1.83510492373727e-05
-2.07164153980725e-05
-2.3132088692636e-05
-2.8166496947057e-05
-5.19353519107255e-05
-2.09377715560687e-05
-2.88144789602708e-05
-1.86285033302391e-05
-4.04543679622602e-05
-1.87436387399759e-05
-2.42290669249179e-05
-4.54211745437076e-05
-1.08993977840675e-05
-2.74184991129687e-05
-3.29623745390536e-05
-2.01601634782471e-05
-2.50589874960967e-05
-2.18726739588617e-05
2.87048725674336e-06
-3.94491160227863e-05
-2.85709354654943e-05
-2.09415335842813e-05
-5.76670128242918e-05
-1.18938236463973e-05
-3.61081772339435e-05
-4.33541807519584e-05
-2.25833377188084e-05
-3.65241534094069e-05
-1.51063112005147e-05
-3.17355905105402e-05
-3.5487952615221e-05
-3.02370968599303e-05
-2.66557007499189e-05
-3.66935449574293e-05
-1.24521685128807e-05
-4.30606146172361e-05
-2.84532352675653e-05
-7.21532709150332e-06
-4.77040642436361e-05
-9.83493438385928e-06
-1.46032748045911e-05
-2.05265885006496e-05
-2.68794053666244e-05
-4.15830514652545e-05
-2.64486910569749e-05
-5.46642496026794e-05
-5.94106224869139e-08
-6.01576992013289e-05
-1.30852572341773e-05
-3.78063651930798e-05
-1.67459193746332e-05
-5.68453877223433e-05
-6.41469091802881e-05
-5.46051181652756e-05
-3.56226625089186e-05
-2.04169673165698e-05
-2.41194733334834e-05
-1.39712893771142e-05
-2.2427333128411e-05
-2.41015647965619e-05
-7.03210761197058e-05
-4.93730086673448e-05
-4.57244896101594e-05
-3.00358059106622e-05
-2.26681833770777e-05
-2.5053407777025e-05
-2.9668987869001e-05
-4.46201581203891e-05
-6.71410183727258e-05
-3.62305216530411e-05
-2.03327948547715e-05
-2.44045335415482e-05
5.80953978032084e-06
-2.39436426175442e-05
-1.85532055526956e-05
-3.90311854382629e-05
-4.22555631183341e-05
-4.91784131893468e-05
-3.25700541648201e-05
-5.90621405636017e-05
-4.08249011715665e-05
-6.67424536230546e-05
-2.78706836565552e-05
-1.12185016302803e-06
-3.8568270413894e-05
-4.17482757111976e-05
-3.00775206176894e-05
-1.2038200669839e-06
-2.33137688539468e-05
-3.99274539475647e-05
-1.66598520485644e-05
-2.99671900643908e-05
-8.45091024960816e-06
-9.90451317700798e-06
-1.74536315777616e-05
-2.84089691912969e-05
-3.5079196982814e-05
-3.69681167683906e-05
-3.89814050289552e-05
-3.58587377661259e-05
-3.13854955740066e-05
-1.99329217065211e-05
-2.87914070334309e-05
-2.44443376969779e-05
-4.80067688965443e-05
-2.63311982342035e-05
-4.15043618603036e-05
-1.53405454837949e-05
-1.46741927041134e-05
-3.31926699419354e-05
-5.24446626321377e-05
-5.58404669453086e-05
-4.29601079524093e-05
-2.46350323225303e-05
-1.91321608414482e-05
-1.74486421005409e-05
-3.92451013686991e-05
-2.36159617033914e-05
-1.12977245755937e-05
-6.90675168254149e-07
-3.52813706063244e-05
-2.56401033768985e-05
-1.65124878424191e-05
-1.43869481678298e-05
-1.85723009128207e-05
-3.56952161685513e-05
-2.91266359952423e-05
-3.93681610865597e-05
-3.69159318306969e-05
-2.63087308658166e-05
-1.53877312945823e-05
-1.88539361619985e-05
-3.35108398897839e-05
-5.99893901946495e-05
-3.10256120853728e-05
-1.0802475102575e-05
-6.08642732379747e-05
-6.99910691497254e-06
-3.88579075245628e-05
-3.55374071021491e-05
-2.84522723828048e-05
-1.28301653576519e-05
-2.9873765508081e-05
-4.9451170443389e-05
-4.42312406774347e-05
-3.44394872601111e-05
-3.84072885695472e-05
-1.36124049969208e-05
-5.01286460118644e-05
-1.42353220123313e-05
-2.40812511735713e-05
-1.79012465403868e-05
-1.65975554669886e-05
-2.65432960341305e-05
-2.83147169520384e-05
-5.7758322052016e-05
-2.91070598454379e-05
-1.91462375806845e-05
-2.32987016877815e-05
-2.18035446032638e-05
-5.10744423426985e-05
-1.54173886227753e-05
-7.34462798984495e-05
-1.71273771847809e-05
-4.00662917074767e-05
-4.80091405260966e-05
-3.81549960580102e-05
-4.11048705095658e-05
1.48197501616867e-07
-1.3324412984136e-05
-2.77542674018685e-05
-1.63580120241797e-05
-2.23865659141861e-05
-3.12353438965698e-05
-1.97203827457253e-05
-3.26546219702772e-05
-7.85896948835598e-06
-3.73168690425377e-05
-2.32111145246884e-05
5.59455568393538e-06
-6.11755455754519e-05
-4.61648035891368e-05
-3.18107174271877e-05
-3.67866397932008e-05
-1.8675458956305e-05
7.82808268947631e-06
-2.70404767296377e-05
-2.74563296876405e-05
-2.34838883250163e-05
-2.06373117114462e-05
-4.81226352861754e-05
-3.03671274616943e-05
-4.57981204152937e-05
-2.87634463421771e-05
-3.14154222100554e-05
-5.88115118245958e-05
-3.22704607151145e-05
-4.82186840411055e-05
-2.09885303442777e-05
-4.24046307434349e-05
-3.09262171379274e-05
1.36021430748579e-06
-2.08122066084241e-05
-2.60176458947377e-05
-3.07833339758713e-05
-8.68112584909478e-06
-2.30639447104969e-05
-1.51866312247504e-05
-5.08427755115314e-05
-3.92506809725632e-05
-5.42202763360649e-05
-4.23726952559103e-05
-2.09920712564326e-05
-3.50555694097965e-05
7.96282302303932e-06
-2.12929067787449e-05
-3.98005691434811e-05
-1.84557198705055e-05
1.02886135931531e-05
-3.41841168941781e-05
-4.59811264699184e-05
-3.82922591475662e-05
-1.84441060317122e-05
-3.31424830542413e-05
-1.67213041961215e-05
-6.46489860384435e-05
-2.89672633409938e-05
-2.69099189057868e-05
-3.18656186935381e-05
-1.07968768842824e-05
-4.26670029516576e-05
-4.73486145375433e-05
-4.02025733863352e-05
-5.58415488586415e-05
-3.11601884384236e-05
-4.92160748816331e-05
-2.64676318285615e-05
-4.51258106771606e-05
-3.34726475131641e-05
-3.61018255688716e-05
-2.17490597589405e-05
-4.25700356777214e-05
-3.77537885594126e-05
-1.60528873847332e-05
-3.0167709185262e-05
-5.77488741565799e-05
-1.12057518285813e-05
-3.87464085105595e-05
2.26644473554259e-06
-6.29145335525852e-05
-3.07980322794134e-05
-5.29987098971677e-05
4.73891006829401e-07
-2.19159563706748e-05
-2.49068949325964e-05
-3.56746831067584e-05
-2.03886809536946e-06
-1.38853194367111e-05
-2.06489441121897e-05
-3.29317486668827e-05
-4.56387451020866e-06
-4.7095778378076e-05
-2.96407756933511e-05
-4.01641011330813e-05
-3.97959786951036e-05
-1.13545565301366e-05
-2.22827562081004e-05
-2.10140900594801e-05
-5.87946285323148e-05
-3.55831277987123e-05
-1.63257097403113e-05
-1.77483238587168e-05
-6.23384499709628e-06
-2.19152130735496e-05
-2.7042634007286e-05
-1.61733312618713e-05
-2.79684809103058e-05
-4.84576673965282e-05
-1.84388436963754e-05
-3.7250759379505e-05
-1.87470673195147e-05
-5.37094249146986e-05
-3.45840443291143e-05
5.23839652272415e-06
-4.23607781700613e-05
-4.70823365366067e-05
-3.38101612511572e-06
-7.73608853871404e-06
-1.10242994581657e-05
-3.90952233840459e-05
-3.86208175696306e-05
3.01266602928388e-06
-6.799920612244e-05
-1.97956575260932e-05
7.3080219957096e-06
-1.01743596791925e-05
-2.55931196360961e-05
-2.60914264052828e-06
-3.03509449379435e-05
-4.38196564984522e-05
1.57638762922228e-06
-1.73899468649417e-05
-3.90803914625391e-05
-1.5499763635329e-05
-1.0808514645135e-05
-3.81654292509771e-05
-2.85125076419742e-05
-9.45133702874876e-06
-3.33800120348945e-05
-3.54519455517819e-05
-2.83721591952235e-05
-2.5141317022149e-05
2.87625133776446e-05
-2.82009430221573e-05
-6.4466511939598e-05
-2.9332280002376e-05
-3.54601090911783e-05
-3.13007876300747e-05
-7.1607976161344e-06
-1.05628736404494e-05
-1.94097906156676e-05
-2.27801782495963e-05
-4.78440828164994e-05
-4.40580413194983e-05
1.5488698413967e-06
-2.56863880246409e-05
-4.19252694791793e-05
-2.04061957956408e-05
-3.01464204245733e-05
-2.53971749893341e-06
6.95649174848503e-07
-6.51980377530035e-05
-3.25927737482459e-05
-5.62767383558056e-05
-6.15517241024858e-05
-4.04953635869674e-05
-2.88429435458898e-05
-5.00703217868326e-05
-1.89916323052824e-05
4.87538464969858e-07
-1.59766216225952e-05
-3.21115650332108e-05
-3.17338794838765e-05
-6.51371962210055e-05
-5.7715767734014e-05
3.43876380899686e-06
-4.01492741939775e-05
-1.56964539094537e-05
-3.72733571502745e-05
-6.63230981632396e-05
-3.33688621663395e-05
-3.43968270004802e-05
-3.55828067275749e-05
-4.61159897443433e-05
-4.44012002344389e-05
-3.92573518998783e-05
-4.54864849319073e-05
-6.62351095416152e-05
-5.34746069162169e-05
-3.01977038193885e-05
-4.38734652601981e-05
-5.84522062265749e-05
-2.17550278162679e-05
-1.68535072312945e-05
-2.64932474819841e-05
-1.69400137571166e-05
-9.01935467923706e-06
-5.14048129061519e-05
-4.58742332628079e-05
-4.13618535903033e-05
-4.31332790526262e-05
-2.17500766356206e-05
-4.15896278235166e-06
-2.12477580558406e-05
-4.15838557724436e-05
1.13279507720919e-05
-1.10570660794421e-05
-2.43690983556663e-05
-4.71440749008289e-05
-3.70572364629684e-05
-4.59055179046329e-05
-3.56196339887928e-05
-2.36453642524588e-05
-6.88178415047373e-06
-3.87945060596956e-05
-5.53240580743718e-05
-2.80022133574938e-05
-7.654561111085e-06
-1.6185660046564e-05
-2.85382965494244e-05
-1.99596937328701e-06
-5.34264751334216e-05
-1.09417227797804e-05
-3.40004383020905e-05
-2.71673602822125e-05
-2.98701076889321e-05
-6.74386046966931e-05
3.32465341470417e-06
-3.37269395828712e-05
-2.60450574575582e-05
-3.21243810398434e-05
-3.94709628930542e-05
-2.00371213037878e-05
-2.71664702690255e-05
-7.74611920615301e-06
-3.22173759097658e-05
-4.1575283721127e-05
-3.21063904840507e-05
-2.02908342903383e-05
-5.03358614450348e-05
-8.21493053092374e-06
-3.01989171053371e-05
-2.28745684354041e-05
-3.3448750035945e-05
-3.05807152358812e-05
-1.693391481188e-05
-2.26680996392683e-05
-3.97051659967803e-06
-3.47003958140594e-05
-2.75783390092608e-05
-1.48589057486629e-05
-1.35002189513695e-05
-1.80183845222811e-05
-3.11914072353842e-05
-1.9969105067182e-05
-2.8231178618251e-05
-3.16227751899509e-05
-4.63185127411765e-05
-1.86770532471456e-06
-5.08122440325218e-05
-4.21104010387074e-05
-4.8361115241388e-05
-2.15649630616597e-05
-9.2135359495111e-06
-1.8740646025534e-05
-4.2173580398303e-05
-4.31775609020553e-05
-3.0914234045295e-05
-9.12882505499682e-06
-4.49960543220181e-05
-5.26866283360234e-05
-5.04266269913423e-05
-3.52638686606008e-05
-2.1564217217907e-06
-3.78049452339334e-06
-2.58819271542523e-05
-2.6760787783118e-05
-4.85803357660829e-05
-2.63702299053459e-05
-2.74732330456852e-05
-1.44164857156188e-05
-2.88549107496732e-05
-3.31385469417282e-05
-7.24983021078805e-06
-4.18632051597148e-05
-3.915731992241e-05
-1.93752037584853e-05
-5.45982790439948e-05
-5.02538843114561e-05
-1.71099877497643e-05
-3.53168418286532e-05
-2.90673993726439e-05
-4.80128294409718e-05
-5.05748721504171e-06
-4.36142109129261e-05
-4.01853550361421e-05
-3.32890771654456e-05
-2.2610417893157e-05
-2.79398569878759e-05
-2.07892105141893e-05
-5.04674232741804e-05
-3.64281069659795e-05
-3.78836385252155e-05
-4.34125577673449e-05
-1.58709842480558e-05
-3.34210333352119e-05
-2.69584243209425e-05
-2.68218773359851e-05
-1.40934747812826e-05
-1.74151425877689e-05
-5.12906611212758e-06
-3.28111851736976e-05
4.7347000437607e-06
-3.02955299154314e-05
-5.27721743607141e-05
-3.30169124690592e-05
-4.35264315542524e-05
-4.77962055585412e-06
-1.95638954920633e-05
-2.61879699694683e-05
-1.25525278833908e-06
-4.34940966888946e-05
-4.25348670392121e-05
-3.35249082930056e-05
-6.23455082805517e-05
-8.2448187732983e-06
-1.92730451730298e-05
-2.70174250491943e-05
-2.49775290759076e-05
-3.07314176096688e-05
-1.76709888630429e-05
-3.5607583902334e-05
-6.81695144399979e-06
-3.76173083869769e-05
-2.80453115900542e-05
-2.38691501974198e-05
-3.83550690662079e-05
-2.31133095136601e-05
-1.89507719677073e-05
3.51200648944122e-06
-2.43466471076699e-05
-5.60475782886171e-05
-2.93901478523096e-05
-2.66038053833871e-05
-4.85949737338654e-05
-3.87389249600356e-05
-7.07510537703551e-06
-5.16930245131138e-05
-4.17926997680031e-05
-1.71613602037862e-05
-1.21378251158513e-05
-2.84785809264997e-05
-2.1587148101492e-05
-2.83322372114624e-05
-2.88579528534354e-07
-2.92398230060088e-05
-3.49752241674651e-05
-2.50289182726923e-05
-9.19131376372189e-06
-1.85477676889466e-05
-2.95697378477224e-05
-4.55574349916512e-05
3.35515338909835e-06
-3.36767491976333e-05
-3.15262454557945e-05
-3.99244612772898e-05
-2.01652270385048e-05
-3.25910446043931e-05
-2.27626295029757e-05
-3.2762934533178e-05
-2.86747866225946e-05
-1.68914467081216e-05
-4.15633628796617e-05
-6.05190433409042e-05
-3.1166556782146e-05
-1.76014112741528e-05
-1.29878269582118e-06
-3.64192318237523e-05
-2.10753246945915e-05
-1.31732880474925e-05
-2.44784904980947e-05
-2.84413850828564e-05
-7.59895711322571e-06
-1.09076978454351e-05
-3.75543788637848e-05
-2.90156596866953e-05
-2.17744247679601e-05
-6.27489694771486e-05
-7.65739934255032e-06
-3.84486608431652e-05
-5.23795864857635e-05
-6.02612809967177e-05
-4.11648197478004e-05
-2.12872468662378e-05
-4.06017375149574e-05
-4.0471033148285e-05
-3.21707486785764e-05
-4.63414763150479e-05
-3.17487906592191e-05
-1.75260992633758e-05
-2.81705304031799e-05
-8.09275871556852e-06
-4.03759956912941e-05
-3.00420382434208e-05
-1.6696531181253e-05
-4.93367106690928e-06
-2.1569085324501e-05
-3.67944077707436e-05
-2.01901795338352e-05
-1.42158369828778e-06
-3.35366089663197e-05
-2.44857423917971e-05
-2.25830199250234e-05
-2.57478163006188e-05
-7.09801069540411e-06
-4.29509258308816e-05
-3.86896168449493e-05
-5.73609254949038e-05
-1.47573787106956e-05
3.74861070651947e-06
-3.82212613470122e-05
-3.40567456201777e-05
-3.22249833236367e-05
-3.88996050301572e-05
-1.88562770432487e-05
-1.8424646429171e-06
-3.0975370587303e-05
-2.74721288811844e-05
-3.42100158063283e-05
-3.85393631586753e-05
-3.55149754634537e-05
8.37394586656301e-06
-2.72450697757806e-05
-2.4844958299658e-05
-4.1332365223756e-05
-4.36586090014067e-05
-4.36928554068839e-05
-1.2070813376036e-05
-6.547413966772e-05
-3.23354235773534e-05
-2.80112906879933e-05
-4.79450054480745e-05
-3.35703922880804e-05
-4.26137555551895e-05
-2.63661930864101e-05
-3.32455213771499e-05
9.53963586793043e-06
-2.35572397552679e-05
8.73500823354084e-06
-2.62924774665506e-05
-4.07530745961906e-05
-1.23221683691393e-05
-4.04251684011536e-05
-1.41243730158217e-05
-1.75879670680108e-05
-2.26924588979211e-05
-6.53966662844179e-05
-2.84611416395414e-05
-3.86801563052596e-05
-4.32632003753176e-05
-2.24398747257405e-05
-5.46831560407016e-05
-6.97112546526595e-05
-4.23168707586907e-05
-1.36715280455499e-05
-2.96659491503816e-05
-2.52221996054722e-05
-3.50651615302909e-05
-3.65110268136871e-05
-3.33426874246432e-05
1.00219086716327e-05
-1.5896642710575e-05
-1.71322453332238e-05
-5.60585412107618e-05
-3.12364855081677e-05
-2.92119277068828e-05
-3.05353409498218e-05
-2.14048923706558e-05
-1.56633240636719e-05
-5.91058492179439e-06
-1.36742895931569e-05
-3.28079038608992e-05
-3.65979005277323e-05
-2.38030228937487e-05
-1.65334374790319e-05
-5.90920879580041e-05
-6.6174608303748e-05
-3.78370798037533e-05
-2.14472513285387e-05
-4.1564966513141e-05
-5.53824003971924e-05
-4.15929766942139e-05
-4.66584781240222e-05
-3.22212444456022e-05
-3.13313984617477e-05
-2.91630050917487e-05
-4.85604386945552e-05
-3.50162894679418e-05
-1.97753938100916e-05
-5.46079374478291e-05
-2.01790077573356e-05
-4.41250046172875e-05
-4.26418287574906e-06
-4.53289938392955e-05
-5.20290143380799e-05
-2.41168402512909e-05
-2.58555218205528e-05
-2.95410103280105e-05
-2.81428613616691e-05
-3.96455637392038e-05
-5.23170000060758e-05
-2.44377316061976e-05
-4.79663179338789e-05
-1.77685250758884e-05
-2.80163224252285e-05
-3.43072433108301e-05
-1.26370933211733e-05
-2.72959799885994e-05
-2.7483737598644e-05
-4.17218992531918e-05
-4.92405270455667e-05
-3.39005277927219e-06
-2.5661778021238e-05
-7.30784616024506e-06
-2.85454874802798e-05
-6.21258126201674e-05
-2.44906062080435e-05
-4.50411247929601e-05
-2.08282543605924e-05
-1.6225037236828e-05
-2.44527430595883e-05
-2.54284773226914e-05
-2.629147258824e-05
-2.45663321004793e-05
-2.5080768194806e-05
-3.63164286643738e-05
-3.03850603456758e-05
-1.32415164659477e-05
-4.02610670776559e-05
1.74957317335805e-05
-5.03413525514622e-06
-3.97241889628437e-05
-2.936752395917e-05
-4.30124830878037e-05
-4.98807071626865e-05
-5.34519960155135e-05
-2.2728754762716e-05
-4.80693082186561e-05
-4.5447662221808e-05
-7.98063854247195e-06
-2.00080822660739e-05
-3.00485631864289e-05
-1.20407541979822e-05
-2.46900090610198e-05
-2.61130500109516e-05
2.13360031701364e-06
-9.70370812993889e-06
-3.63754336626617e-05
-4.6242079812444e-05
-5.23341624656956e-05
-4.54609189693826e-05
-7.49492254777098e-06
-5.42291640307025e-05
-5.21311108120108e-05
-4.96154176673453e-05
-3.37331860722485e-05
-1.33687422971823e-05
-4.6050515332394e-05
-2.41824732112385e-05
-5.78681072991293e-05
-3.82622002990643e-05
-4.22598605423342e-05
-3.09958221266065e-05
-3.60553683578224e-05
-2.22879156792742e-05
-2.97503344487979e-05
-4.86387217692812e-05
-4.58646531480565e-05
-2.36896147310791e-05
-1.65544275407485e-05
-1.57433122346391e-05
1.00198661120937e-05
-3.69535833546158e-05
-3.2628843397596e-05
-1.88809685287649e-05
-4.30578815889235e-05
-6.46606110743726e-05
-1.51446624054799e-05
-3.46918245601543e-05
-3.70047857064247e-05
-3.70546594197733e-05
-9.44504401744679e-07
-3.02565627525502e-05
-4.49395163029907e-06
-4.83316263213981e-05
-2.23526191963838e-05
-3.49252502206688e-06
-3.61828335201773e-05
-3.7141872509469e-06
-2.28513541219405e-05
-2.84929155257612e-05
-5.73324825971241e-05
-3.15018760479861e-05
-3.30349512419617e-05
-2.08256420448979e-05
-9.95629365515995e-07
-2.72435198935491e-05
-3.42811803603424e-05
-4.12291849173494e-05
-3.10939947768353e-05
-4.03461575048067e-05
-1.25553087022558e-05
-5.82006608360293e-06
7.8648359819751e-06
-3.8156573912782e-05
-2.96028424846845e-05
-3.17171957116488e-05
-2.04280148581213e-05
-3.40472895495704e-05
-4.63675572572063e-05
-2.94750082702321e-05
-1.73469688439546e-05
-1.27547452865299e-05
-6.00789872278314e-06
-3.93652637670313e-05
-4.87160173520074e-05
-2.45981131751478e-05
-6.2038292735066e-05
-2.54664140859139e-05
-1.30290880985688e-05
-2.953710995165e-05
-3.63386684121895e-05
-4.11590180802141e-06
-5.96006924975234e-05
-5.04913919366784e-05
-1.67247606682412e-05
-2.69707353651276e-05
-3.72305448303626e-05
-7.71002453772357e-05
-4.51099336833239e-05
-5.63750592639621e-05
-2.46039380202632e-05
-2.75596910755315e-05
-4.0066840320253e-05
-1.78925670665726e-05
-1.03416927258855e-05
-3.19492594494822e-05
-2.30783167368085e-05
-1.80324343765508e-05
-2.30855098596786e-05
-9.54817843279553e-06
-1.5843255849483e-05
-2.57384808164769e-05
-5.38626784647007e-05
-3.17855835959932e-05
-3.72281765947753e-05
-2.40253606863253e-05
-5.89232989722918e-05
-8.71432850325636e-06
-3.37172179392946e-05
-9.67923845741922e-06
-6.40161645992956e-05
-2.9303886572094e-05
-5.02613351328761e-05
-5.63719701403524e-05
-2.75544622434112e-05
-7.12000615849184e-05
-3.16315814761454e-05
-4.42321433513468e-05
-3.84317265111944e-05
-4.41221458714592e-05
4.28845187783648e-06
-3.81831217794102e-05
-4.49912855698158e-05
-1.57520526204937e-05
-6.41739896605931e-05
-2.66322104148621e-05
-1.98025874892843e-05
-3.44549279908342e-05
-3.72102172517253e-05
-2.3702916450528e-06
-4.55598863714728e-05
1.34666541282541e-05
-1.62023938696182e-05
-3.51224377685819e-05
-4.41702664438097e-05
-2.12305910181784e-05
-2.52869572803795e-05
-5.34159145427742e-05
1.04186284429541e-05
-2.86510685213026e-05
-2.19711260753273e-05
-4.4660632135728e-05
-5.50870469380932e-06
-4.05671799471017e-05
-1.94818030524984e-05
5.14104579139684e-06
-2.48933090716507e-05
-5.14495647780683e-05
-1.37055548142998e-05
-1.92493071252511e-05
-3.47359273429331e-05
-6.54844507123876e-05
-1.83216424696136e-05
-3.17786111606758e-05
-5.02909209085719e-05
-2.1767188718758e-05
-3.50730133898764e-05
-3.57065559261423e-05
1.82307774830615e-05
-4.33450103673764e-05
-4.73734606963385e-05
-2.96989000224461e-05
-6.26784434646798e-05
-3.86770548100304e-05
-6.91163621917265e-06
-3.28030353387534e-05
-3.19415149722395e-05
-2.7236628203387e-05
-2.48964714686249e-05
-4.05942755842115e-06
-1.49137176901346e-05
-2.53693826590261e-05
-4.23100027527993e-05
-7.05606324373265e-07
-3.00295054068402e-05
-2.36495189338014e-05
-4.42059379370334e-05
-3.94548868354599e-05
-4.50550411094852e-05
-5.53272543905805e-06
-2.22639096782558e-05
-2.48086693409025e-05
-2.92882590873995e-05
-4.4523121548161e-05
-1.59133325492007e-05
2.10398836416048e-06
-3.63422438629983e-05
-3.13172004289359e-05
-5.49320957080994e-05
-3.12852602019108e-05
-4.85730756763322e-05
-4.62456341102627e-05
-5.48564914010468e-05
-2.23680102609178e-05
-1.36476370339625e-05
-1.88146268063787e-05
-5.54799050386117e-05
-5.16134507610263e-05
-1.27644835092895e-05
-2.69900798337071e-05
-2.18130111457133e-05
-4.03690565829575e-05
-5.30200155695586e-05
-4.29654305646466e-05
-3.83556222518965e-05
-5.62027970911885e-05
-4.48720730000714e-05
-1.32477784009881e-05
-4.20852000881978e-05
-3.96179213272587e-05
-2.27160007027035e-05
-3.93411745548747e-05
-5.66474623024231e-05
-3.03557576176398e-05
-8.59093167510512e-06
-2.20401327707053e-05
-2.24277133842627e-05
-3.21976764091003e-05
-1.32457132718019e-05
-4.77911065320079e-05
-9.6985803127175e-06
-1.5339208206419e-05
-1.86780647978644e-05
-4.59936357130127e-05
-2.52889821963725e-05
-1.93588220005584e-05
-3.72940770482837e-05
1.33360118360861e-06
-3.31680344691797e-05
-5.37743053090776e-05
-2.57777602414812e-05
-2.97151604841023e-05
-2.25380282890726e-05
-9.34414183614098e-06
-2.61820033274506e-05
-1.41871277939088e-05
-1.50513589525715e-05
-5.76544715946311e-05
-6.17543769653602e-05
-5.00942080141271e-06
-3.68282556117708e-05
-3.68556660011102e-05
-3.10788191432737e-05
-1.42455058478573e-05
-4.76189836905258e-05
-6.02408188724217e-05
-2.45240015786368e-06
-1.76116744451037e-05
-1.95812988684038e-05
-3.32919317103004e-05
-3.37911188491836e-05
-4.48353897930942e-07
-6.52568302255724e-06
-4.93306209055499e-05
-3.27224054114353e-05
-3.96818623001828e-05
-2.24522394391844e-05
-4.66016606823255e-05
-2.55284521452657e-05
-3.02950365697342e-05
-3.24156373070006e-05
-3.17460700465162e-05
-3.59728156640277e-05
-4.56404586504721e-05
-1.93772926317131e-05
-4.32057914332953e-05
-4.97732237211752e-05
-1.18691087673361e-05
-5.19227235730394e-05
-5.18602176070906e-05
-2.87283037395747e-05
-4.44561430551826e-05
-3.06728969098779e-05
-9.22611049289957e-06
-1.30917500742991e-05
-2.67593832208353e-05
-1.80630463944367e-05
-2.30286214344835e-05
-3.50131888240372e-05
-4.26851619895762e-05
-2.95556480098258e-05
-7.50816382496856e-06
3.64489311006384e-06
-3.05877740773348e-05
-3.46058998667649e-05
-2.20612327977529e-05
-3.37165929291198e-05
-4.37526480834146e-05
-2.53383940597409e-05
-6.4221259985504e-05
-3.00775723156506e-05
-2.08339002322978e-05
-3.95663550109091e-05
7.54712491843041e-06
-3.00956902196417e-05
-1.43713610658757e-05
-2.15285817926074e-05
-5.02767788182548e-05
-3.10517939842915e-05
-5.01596230100489e-05
-5.93516287284579e-05
-1.63984031925496e-05
-2.37722621435077e-05
7.49225029028197e-06
-3.7550191473133e-05
-6.72988250467311e-05
-5.24075353197586e-05
1.4345209812231e-05
-4.33553351127858e-05
-3.08687937044964e-05
-2.32078928837545e-05
-3.08274774178763e-05
-4.23907674041996e-05
-4.52583555972822e-05
-2.11745415400282e-05
-1.09371400679392e-05
-1.119905305123e-05
-4.5842937365925e-05
-6.49497075539475e-05
-4.13677031148675e-05
-3.30667762855517e-05
-4.95104319960756e-05
-3.41551546983846e-05
-2.9298982833866e-05
-5.65334644605362e-05
-3.31921129159624e-06
-2.80236087314327e-05
-4.85091015605582e-05
-1.93239484523969e-05
-4.64242771372513e-05
4.56841901531909e-07
-3.20612592055667e-05
-1.48070609399721e-05
-3.39136884746167e-05
9.45216979158006e-06
-1.43206767726876e-05
-3.54732128909593e-05
-3.39982234928212e-05
-1.91320393015882e-05
-5.58540934717078e-06
-2.18550742312559e-05
-2.84583267566752e-05
-5.09870946356432e-05
-1.57827269086563e-05
-5.83867959199309e-06
-3.96333047677787e-05
-2.34312560309813e-05
-1.5793142166231e-05
-4.60643504137605e-05
-2.10984302191225e-05
1.78737644223654e-06
-5.6579363120486e-05
-3.47815433979837e-05
-2.43643823440247e-05
-2.50867614771677e-05
-1.97334516412684e-05
-2.95273228660834e-05
-2.76886319560518e-05
-4.66546717528218e-05
-3.84115077691043e-05
-4.13010192571354e-05
-5.68375107012215e-06
-3.92477244655797e-05
-1.96771221215455e-05
-3.59847086052737e-05
-3.48312529293254e-05
-3.32815157377074e-05
-4.19004774024202e-05
-3.50724311888627e-05
7.55916543695441e-06
-2.1636700003078e-05
-6.98835241233471e-05
-2.64454433706624e-05
-4.11646795749416e-05
-5.45713537280272e-05
-1.86305494078903e-05
-3.30809834580563e-05
-3.46086086852586e-05
-3.90560184971255e-05
-1.50836558245305e-05
-2.64761783443784e-05
-8.02736521998932e-06
-1.70286792790425e-05
-4.08367974421563e-05
-2.80903278299602e-05
-5.88992031680515e-05
-2.40085613506374e-05
-4.91766864796033e-05
-4.55454150300738e-05
-1.68520799362563e-05
-2.12929555256225e-05
-3.03021849226013e-05
-3.76393681363792e-06
-2.63253707590504e-05
-2.13080712286839e-05
-3.36511570536678e-05
-3.83190262336059e-05
-3.04643708218158e-05
-3.79589106465875e-05
1.27336532403309e-05
-4.23082140392038e-05
-1.90579224116889e-05
-3.55935811088433e-05
-2.51663166204348e-05
-3.40692768749619e-05
-4.43877743442566e-05
7.83211928735141e-06
-2.06413052304882e-05
-2.35576818086956e-05
-2.86057280759167e-05
-4.55979046652785e-05
-4.98363348589454e-05
-2.15742458613929e-05
-5.35016744195254e-05
-2.99429933001194e-05
-2.47596826918522e-05
-6.41495258848592e-05
-2.44943748453053e-05
-4.79611883377218e-08
-4.91450859465112e-05
-1.98701348951443e-05
-1.92572740848994e-05
-1.20538285239073e-05
-9.15405048710632e-06
7.53616727873866e-06
-2.86089380325243e-05
-4.26126799565917e-05
-4.64671148115941e-06
-4.59224189815645e-05
-2.92940354091916e-05
-2.24979304884652e-05
-2.82814407216832e-05
-2.55836523176812e-05
-1.44171294896951e-05
-1.16584788971291e-05
-3.30622100321795e-05
-5.16377668673619e-05
-3.76108427398619e-05
-3.31897174353936e-05
-1.59494612297988e-05
-3.26240549880313e-05
1.03633708876158e-05
-3.06453967760161e-05
-1.69330481412838e-05
-4.78078879024039e-05
-2.361027755018e-05
-5.83183434480678e-05
-1.91116837057089e-05
-4.89017780234787e-05
-3.38782949351474e-05
-2.96278852180113e-05
-5.28924223567796e-05
-3.20883825031011e-05
-2.62533881212856e-05
-1.59199849854446e-05
-3.14378540644394e-05
-2.3360434785847e-05
-1.02101062924562e-05
-2.36851883296343e-05
-1.9041385032611e-05
-2.73219820418676e-05
-2.41516949493465e-05
-4.39562563118368e-05
-5.22804550902275e-05
-5.15564409771272e-05
-8.8300912887511e-06
-1.76693387145941e-05
-5.1382904616242e-05
-4.39811164878661e-05
-1.82544716750474e-05
-7.72251470641635e-05
-4.15048702178302e-06
-2.90725816297722e-05
-3.49444015604872e-05
-5.16068472149823e-05
-2.42431602012716e-05
-2.1792099157427e-05
-3.13224831233311e-05
-5.33385280225137e-05
-4.1967849682553e-05
-1.01381501488111e-05
-2.68575605063064e-05
-9.86974131647679e-06
-9.79738113969228e-06
-2.39101524973056e-05
-2.54815289449462e-05
-3.15380351992637e-05
-2.82948163264521e-05
-1.87055526152927e-05
-3.79606553470853e-05
-3.64052973040415e-05
-2.73648355174123e-05
-3.0790259235277e-05
-3.51244657576566e-05
-3.90339358300893e-05
-4.96862851944345e-05
-2.88117916096332e-05
-3.93682173364452e-05
-2.58252766625141e-05
-2.04807673949499e-05
-2.06526748845399e-05
2.67624313254194e-06
-3.24175863966486e-05
-3.09557392799584e-05
-3.64651850030785e-05
-4.50286542136119e-05
-2.38152602391503e-05
-3.71787276750783e-05
-2.6844710647915e-05
-1.28975966009148e-05
-4.50281340743814e-06
-2.78769787250572e-05
-6.47268621199241e-05
-4.58311511236322e-05
-2.93253760172185e-05
-4.31585415118273e-05
-2.28830278618867e-05
-2.43421004354269e-05
-6.60896868924282e-05
-1.39327459532621e-05
-1.94719466339013e-05
-6.73604837757796e-05
-7.09759685662784e-05
-1.72662981807479e-05
-4.2483054072945e-05
-3.69298389308639e-05
-6.72204588819038e-06
-3.176793611524e-05
-1.53543689424883e-05
-3.5926342106806e-05
-2.91521254604791e-05
-4.88081996624298e-05
-1.59831123595046e-05
-2.00459514920894e-05
-3.2536785206144e-05
-1.01913799215654e-05
-4.85004395883129e-05
-8.19705018902356e-05
-7.41887566321901e-06
-2.72028655832704e-05
-2.34963572302243e-05
-2.56172229795221e-05
-1.91472594472574e-05
-3.8877492795053e-05
-2.77734846437891e-05
-3.13749884126424e-05
-3.87888147405221e-05
-3.1114311576295e-05
-7.54739054492855e-06
-1.19039084570573e-05
1.55876714441587e-05
-4.0572938804781e-05
-5.02246582292576e-05
-3.49160407974239e-05
-3.92257897933293e-05
-3.94454036679349e-05
-2.60343113657971e-05
-3.82512515360043e-05
-1.65522895491064e-05
-7.340228330344e-06
-2.66734379680207e-05
-4.22325752009568e-05
-2.71004914547486e-05
-7.39095664375458e-06
-2.46236386112081e-05
-6.37283949961186e-06
-5.29630362300154e-05
-9.28884246789002e-06
-3.18207235574373e-06
7.8782514876534e-07
-1.49063839823298e-05
-1.5843226032651e-05
-1.17465507486173e-05
-2.43791816695234e-05
-1.24445896748331e-05
-4.56092380396737e-05
-2.34069544126121e-05
-5.77093810567712e-05
-2.38441878550458e-05
-3.98662406313687e-05
-4.1691281998429e-05
-1.99627772788712e-05
-1.42217609775229e-05
-3.39444765074723e-05
-4.62840303895194e-05
-2.94046973850225e-05
-1.99573002392743e-05
-2.81567698208091e-05
-1.40706714142706e-05
-3.40387897604087e-05
-1.52522602946222e-05
-2.63244738308146e-05
-5.48150958938175e-05
-3.76311135044714e-05
-2.77247616980685e-05
-3.16775223661312e-05
-5.50001686963085e-05
-3.73075769008534e-05
-2.8384444964819e-05
-3.97872420472154e-07
-1.62054281233918e-05
-3.99995706454235e-05
-2.87394255557384e-05
-3.74740063933767e-05
-1.15375733842697e-05
-3.23582903430184e-05
-1.99467377874242e-05
-4.46964309693415e-05
-3.93380583666801e-05
-9.92992886683939e-06
-5.84499546620015e-05
-3.87110033958401e-05
-3.37382133698877e-05
5.6729940113498e-06
-2.39228618985891e-05
-2.33394736412186e-05
-3.83254168594557e-05
-9.37347220174789e-06
-3.16251654247773e-05
-3.46931237554414e-05
-3.92886320476568e-05
-3.97012312068293e-05
-4.63826858681033e-05
-6.24298009422874e-06
-2.16657505995885e-05
-3.34484044250097e-05
-1.63510279372977e-06
-1.64260721871986e-05
-3.48607300948422e-05
-1.86835646644128e-05
-4.1130007290776e-05
-9.48514942833441e-06
-1.56385514532273e-05
-4.68001902422143e-05
-2.15816262093809e-05
-4.11580430864002e-05
-2.48162895922092e-05
-2.73073528907985e-05
-4.1530690424026e-05
-2.65133859809357e-05
-3.86238984625479e-05
-2.64436876435125e-05
-1.50244754027813e-05
-2.03003003664764e-05
-2.05328505410736e-06
-3.66143780039198e-05
-5.2150869704774e-05
-4.02403259720997e-05
-2.75795144647093e-05
-6.06661810011973e-05
-2.71514203037667e-05
-2.56111237878967e-06
-3.74613541183984e-05
6.69580850245899e-07
-4.37139066785652e-05
-6.89016574140117e-05
-2.49364480896345e-05
-3.62828212543038e-05
-3.95100351162361e-05
-5.44889356101143e-05
-3.06153759000627e-05
-1.63410826205327e-05
-2.7721016439461e-05
-5.65864015449981e-05
-2.1816649870799e-05
4.25649509133692e-06
-4.63373481598099e-05
1.0464422424744e-05
-4.24973758646107e-05
-3.23232453706152e-05
-5.63324663797836e-05
-3.27859022147534e-05
-2.17665227601182e-05
-1.77821637729127e-05
-4.81990891020708e-05
6.86345494548989e-06
-1.8704184587553e-05
-1.59049583655142e-05
-3.49772836582758e-07
-3.47865263726166e-05
-1.38041652431685e-06
-4.56658644086559e-05
-4.04777359387135e-05
-3.1102036465205e-05
-1.21719164624187e-05
-7.70676582500005e-06
-1.60217553650101e-05
-1.17669808797918e-05
-3.65066975094421e-06
-5.836823881588e-05
-3.4332773079426e-05
-4.50865343967831e-05
-6.21569239376933e-06
-4.57296408943588e-05
-1.4626667075673e-05
-7.12200404285919e-06
-9.62111611725386e-06
-4.86100745309463e-05
-4.13223035296411e-05
-2.23933808750947e-05
-2.53759707609353e-05
-2.86850293488175e-05
-1.01212168140534e-05
-2.73005623874361e-05
-3.7008914027581e-05
-2.82106885701092e-05
-2.55060178256251e-05
-8.32441389166379e-06
-5.52540247730952e-05
-4.51830671670218e-05
-4.65366910398408e-05
4.96072705079419e-06
-3.02385212945072e-05
-4.67845383751048e-05
-3.5503304795227e-05
-3.64800340834711e-06
-2.65045153947898e-05
-2.34314109632742e-05
-2.31780969851766e-05
-1.74906396230551e-05
-2.4632513832702e-05
-3.45417876437905e-05
-1.40694695550728e-05
-2.95212714961677e-05
-2.12979992533069e-05
-3.0549184458281e-05
-3.25293736077071e-05
-3.75216004547497e-05
-3.96070747039143e-05
-2.4604353789113e-05
-2.55362491096378e-05
-3.71857256437244e-05
-4.99089283364254e-05
-3.92884193785723e-05
-3.11301522796539e-05
-4.49894247287555e-05
-7.48318486166653e-05
-3.44765257011406e-05
-2.43909541413753e-05
6.17247280558686e-06
-2.92699798588153e-05
-6.05020576770738e-05
-4.48183911552932e-05
-4.94299127279829e-05
-7.91757065902066e-06
-3.35779018269005e-05
-1.32233298822404e-05
-2.48044308746222e-05
-4.67941868717198e-05
-5.39483653795017e-05
-2.82846236208713e-05
-5.55231050898873e-05
-1.32437656684514e-05
-3.46373973970101e-05
-1.38903731253131e-05
-5.10605315231174e-05
-2.49661731741164e-05
-1.35810341342448e-05
-4.75124324176601e-05
-4.08489689114793e-05
-1.10155472422125e-05
-2.51426363411512e-05
-3.27502324987334e-05
-2.9606480617263e-05
-1.4830902597544e-05
-9.49143465610797e-06
-5.83536701755957e-05
-4.05582590433647e-05
-2.92138354219075e-05
-2.92113937760702e-05
-4.32844038087035e-05
-4.24662405296292e-06
-3.26347081570655e-05
-3.03732828335995e-05
-1.65192074985575e-05
-2.05668028521355e-05
-3.14804676661121e-05
-2.24644277836028e-05
-2.46840474587794e-05
-2.18938698684778e-05
-6.44818596265426e-05
-1.51964180877079e-05
-3.57100647561452e-05
-3.56925153106172e-06
-3.83570067777399e-05
-3.24754646535672e-05
-1.95014158257887e-05
-3.06089166990972e-05
-1.5503453693762e-05
-2.64343865164117e-05
-2.65392965571518e-05
-1.34192979047503e-05
-2.72198454062525e-05
-3.78576223913544e-05
-1.06816885229275e-05
-4.34556260122211e-05
-3.40582006943264e-05
-3.61424246600214e-05
-4.96981255880427e-05
-1.62573880590454e-05
-3.83531715673892e-05
-2.89864934042668e-05
-1.10647111010014e-05
4.8055909604748e-06
-2.86865582050869e-05
-2.63586971856062e-05
-4.36953064339086e-05
-4.2511309760427e-05
-1.06650591675221e-05
-3.24776422168888e-05
-6.77343557752032e-06
-3.21978655212109e-05
-1.81569170414971e-05
-2.60474111435511e-05
-3.21061913626699e-05
-2.66900577845896e-05
-1.05222416721479e-05
-4.39683557068497e-05
-7.0289031281785e-05
-1.0732134399473e-05
-4.24732251192616e-05
-3.24879909490512e-05
-1.22710800144156e-08
-3.6675384656389e-05
-2.38433864603502e-05
4.43263286114574e-06
-1.24849311823438e-05
-1.36109763724601e-05
-3.74625895088937e-05
-3.57038988936495e-05
-1.99751887803069e-05
-1.58393233596876e-05
-2.82126089209978e-05
-3.32139221601666e-05
-4.08040758031339e-05
-4.01435596474635e-05
-4.45678013413445e-05
1.81562447215104e-05
-1.87885167474217e-05
-3.51392249175529e-05
-7.74763136997452e-06
-3.78192641164782e-05
-6.69468521501605e-05
-3.87145058865222e-05
-4.11709974517358e-05
-2.35623238465352e-05
-3.29445221557296e-05
1.66129115242999e-06
-2.50057410429047e-05
-2.33421810591423e-05
-1.6438365888305e-05
-5.1508774655407e-05
-1.88128568326904e-05
-3.78124317791588e-05
-4.2566898066457e-05
-4.41512081541562e-05
-6.78356452091733e-06
-1.60570737139607e-05
-3.53460403144934e-05
-4.51480890702136e-05
-1.52408406094509e-05
-1.99336775167621e-05
-3.14266936121095e-05
-2.54390500852826e-05
-4.53842111917211e-05
-2.88198788966428e-05
-3.36717965022367e-05
-4.59358505572915e-05
-1.32551943444129e-05
-2.5982115390497e-07
-2.44318266278073e-05
-4.55072781292269e-05
-4.01607956658819e-05
-2.61109270301523e-05
-4.86647361399001e-05
-3.04637594005344e-05
-2.32575656276344e-05
-4.58086074683656e-05
-4.71124162354958e-05
-4.04850321203108e-05
-5.5898236503518e-05
-4.34075242476411e-05
-4.89110835051763e-05
-2.52248374915434e-05
-2.21533017328054e-05
-2.14152711277266e-05
-3.61245904195386e-05
-2.23584926961926e-05
-4.92682705955163e-05
-4.79873354278535e-05
-1.18912750107826e-05
-2.26578984647313e-05
-5.28455567412498e-05
-5.29845017837188e-05
-2.80196051847205e-05
-2.21318239829206e-05
-4.79589482596193e-05
-5.60256877117242e-05
-2.56225901935079e-06
7.74208775401851e-06
-4.0101752910207e-05
-2.5168523349176e-05
-2.59745448452611e-05
-4.5126622971106e-05
-1.15281516950784e-05
-1.90669298132641e-05
-2.40855772599865e-05
-6.05709246075177e-05
-5.52801977843491e-05
-4.70939047724489e-05
-7.62820596973764e-05
-3.31172669745091e-05
-1.79914721949634e-05
-1.9606874605632e-05
-1.32433645658057e-05
-2.06085045816943e-05
-5.29056468404867e-05
-6.76053284689563e-06
-2.21723937086186e-05
-2.62373241186605e-05
-2.28692223983319e-05
-3.7332177917487e-05
-4.68838299440796e-05
-1.88890905959902e-05
-2.56499642864017e-05
-3.35242987876257e-05
-4.75294972876563e-05
4.71277665839382e-06
-4.40476676362338e-05
-4.30347739081751e-05
-2.4944311315919e-05
-3.89342661065359e-05
-2.84325750379859e-05
-3.36399692486565e-05
-4.60255822219382e-05
-6.10482024588874e-06
-3.84476635173272e-05
-2.35310697420307e-05
-3.98526854289521e-05
-4.06564344599571e-05
-4.52422498602696e-05
-1.07586680563745e-05
-2.35645001360341e-05
-2.92035442225731e-05
-1.75543279416618e-05
-3.05846009376472e-05
-2.90720490239191e-05
-4.14455072069919e-05
-1.42276708535049e-05
-2.39730516892123e-05
-4.51357502144423e-05
-5.84983242593921e-05
2.02594377149069e-06
-1.98307494432397e-05
-3.31201118444346e-05
-6.82677706504338e-06
-5.71966163695445e-06
-2.68021978133721e-05
-4.2904937166627e-05
-3.83013601614284e-05
-3.0483690998083e-05
-5.74609290068584e-06
-2.9332669774425e-05
-2.77678439800893e-05
-4.78801551299333e-05
-1.24671499481231e-05
-4.76455093366843e-05
-9.50565562061075e-06
-1.71962543815524e-05
-2.26170602700018e-05
-4.34198796298655e-05
-5.80302202141285e-05
-3.75922660432992e-05
-2.55062252095568e-05
-3.40923807821505e-05
-5.74977271234221e-05
6.00823126542115e-06
-1.48416095329444e-05
-3.53878590280304e-05
-2.06473328402865e-05
-2.66064719734882e-05
-4.45172194438768e-05
-1.52296904072432e-05
-1.72071182799196e-05
-6.42274088145677e-06
-3.00325730214747e-05
-5.50649091948015e-05
-2.66438771514849e-05
-3.48822859687955e-05
-1.87808022957403e-05
-1.81183527696323e-05
-2.64250931901659e-05
-3.10919933959883e-05
-1.47408293920003e-05
-3.20689352001624e-05
-4.73919827789491e-05
-5.50225302810093e-05
-3.50012966395929e-05
-4.70864192355905e-06
-3.89526047991729e-05
-5.23377772442691e-05
-3.39606610829426e-05
-2.3012376998713e-05
-5.2546675798681e-05
-2.30121718135915e-05
-5.39192632111108e-05
-2.12926278491766e-05
-6.64737427696941e-06
-4.75213632032586e-05
-4.7493619165873e-05
-2.157603215731e-05
-5.19617389535515e-05
-4.32095937936226e-05
-7.21207203533232e-06
-2.86260888116471e-05
-2.48771298064267e-05
-7.08146192064676e-05
-1.79796592594138e-05
-2.90573678688931e-05
-4.71266106271909e-05
-3.54715628418118e-05
-8.86353375752025e-07
-2.16384008904325e-05
-6.18302706896314e-05
-5.46608966719601e-05
-4.74294770844963e-05
-4.16583039860077e-05
-4.18948676424718e-05
-3.71674721418801e-05
-6.10956182088833e-05
-4.63095319460693e-05
-3.62580846073803e-05
-3.81183847783876e-05
-5.82078683927124e-05
-1.09906595003494e-05
2.38859741207277e-06
-2.47742067630888e-05
-4.99379680654518e-05
-1.3148127199531e-05
-2.20012027870291e-05
-5.93374606841467e-06
-6.78012667653134e-05
-3.92288512325585e-05
5.38386053543592e-06
-5.90179024875592e-05
-2.53189743782763e-05
-3.41260530805369e-05
-4.11763768811491e-05
-2.89512320320421e-05
-3.98281201711385e-05
-4.56806816632007e-05
-3.29019355144438e-05
-3.17855882478373e-05
8.63828980048281e-06
-4.53549161815067e-05
1.30620424554323e-06
-2.91024779256421e-05
-4.80925416626339e-05
-9.68399340301344e-06
-4.24513219353741e-05
-5.67146250447898e-05
-3.12364648447497e-05
-2.32445336973264e-05
-4.52086346856404e-05
-1.71181901843473e-05
-3.92557591083396e-05
-2.66265065694262e-05
-4.67616933666125e-05
-5.25299558096008e-05
-3.12406075309249e-05
-3.2317001595367e-05
-2.28389039223677e-05
-3.48873104272133e-05
-2.41420005644224e-05
-3.40696341608242e-05
-6.5303901721952e-06
9.67697052139388e-06
-1.02615632829492e-05
-3.84966319602569e-05
-4.75378096277497e-05
-8.70360470062391e-05
-2.45570038385129e-05
-2.95482257618336e-05
-5.34991550470785e-06
-2.44118923848223e-05
-3.83118717400847e-05
-2.63522784247867e-05
-3.38832621218462e-05
-5.72433191468669e-05
-2.79425169749494e-05
5.26702943554052e-06
-3.57966070414683e-05
-2.14576658234641e-05
-2.17170996398511e-05
-2.9156181793974e-05
-5.37072093433706e-05
-1.40203710496266e-05
-3.4686513389262e-05
-3.61079201130453e-05
-1.95402398840942e-05
-1.72388556540516e-05
-4.22389575529967e-05
-3.67776676998884e-05
-6.69870979594654e-06
-3.65572114378982e-05
-4.43692954715783e-05
-5.01507129316813e-05
-5.41172129820221e-05
-4.15249442620257e-05
-8.84027322476416e-06
6.51672467810173e-06
-4.88319340043707e-05
-4.51671979624576e-05
-2.97303116145517e-05
-7.7702014242187e-06
-6.9087396378514e-05
-5.61619416545376e-07
-5.94623056474207e-05
-6.04471745159991e-05
-6.65873631544352e-06
-4.20543055125605e-05
-5.20859578033364e-05
-4.89001571629086e-05
-2.98286331797837e-05
-4.27140628179966e-05
-3.00591661370118e-05
-4.22291264753734e-05
-3.92631460196503e-05
-5.3007506851182e-05
-2.07511252799539e-05
-2.80146803344908e-05
-1.60388617992535e-05
-1.83825343761109e-05
8.07969418862462e-06
-3.89873640240175e-05
-1.27893260993828e-05
-1.80803116010734e-05
-7.37627023992426e-06
-4.05280904192449e-05
-2.01385317068298e-05
-1.6068596467933e-05
-3.92089240362531e-05
-2.13840025492308e-05
-1.03016398322575e-05
-1.80500421535494e-05
-2.25612361809777e-05
-5.37312990216846e-05
-3.99139114366915e-05
-3.09791306626589e-05
-2.1457663968582e-05
-4.38608825925098e-05
-4.25682148347568e-05
-3.57509493507945e-05
-5.52963802782311e-05
-4.63819195353238e-05
-4.76497264802187e-05
-1.11706221565827e-05
-1.14996240603603e-05
-3.85729456098175e-05
-2.54710723349487e-05
-2.21613985107715e-05
1.18948989461162e-06
-2.66194617631989e-05
-2.20578088500632e-05
-1.79443556192612e-05
-4.2741070403398e-05
-5.39423718065004e-05
-2.12170081264849e-05
-3.39309783814726e-05
-3.23252295937941e-05
4.86362288460721e-07
-5.45462769172661e-05
-2.99976219203911e-05
-1.9397163028648e-05
-2.66211610905681e-05
-4.17973486606758e-05
-2.54760845268927e-05
-2.92780902037258e-05
-4.57852194615728e-05
-2.60156867372797e-05
-1.11837644837097e-05
-1.85676352903032e-05
-3.97728044408915e-05
-2.2875191132423e-05
-1.45994931220997e-05
-5.34578659471207e-05
-1.90745214310428e-05
-7.15020461794203e-06
-1.54004521163227e-05
-3.882290971022e-05
-4.52979805504198e-05
-1.81245397723576e-05
-2.11930942690245e-05
-2.29946592247845e-05
-3.23255805103843e-05
-1.37131872282603e-05
-5.93769550857864e-05
-2.94485336829772e-05
-5.88683171039768e-05
-3.14852516491546e-05
-4.83157272923339e-06
-6.81668599268163e-06
-1.18198058621838e-05
-4.09668768410999e-05
-2.39297957888325e-05
-5.15406694272649e-05
-3.55200463676616e-05
-3.00029282827111e-05
-5.93070423218527e-05
-2.30157418798538e-05
-1.42631022234768e-05
-4.95368899608848e-05
-3.25048893126113e-05
-3.6296761143722e-05
-7.06576452824127e-05
-1.77840225335627e-05
-4.76360173690712e-05
-1.54527728603493e-05
-3.36452182894345e-05
-1.59908602114287e-05
-1.96287500562098e-06
-2.1164558470137e-05
-2.03272691765095e-05
-2.78886960631218e-05
-4.53665116640181e-05
-1.10326350625583e-05
-2.34022101989189e-05
-2.73621060447069e-05
1.60459354498987e-06
-1.25394354632127e-05
-6.57094805641888e-06
-3.39498712075273e-05
-7.31461483167163e-06
-2.13806699882779e-05
-9.91076144403597e-06
-7.18019868298293e-05
3.3537398358753e-05
1.65584505456843e-05
-3.87616263258465e-06
-3.59857881764944e-05
-3.92107592244723e-05
-2.56877191585227e-05
-1.08616369028556e-05
-7.08484789983865e-05
-2.73631368393138e-05
2.46420842438674e-06
-2.83574985300251e-05
-4.24701747896639e-05
-3.20941688830538e-05
-4.59624406053223e-05
-6.55878083292963e-05
-9.20968910776912e-06
-2.59803420767348e-05
-5.34392513188456e-05
-2.39208695111622e-05
-6.12625590918672e-05
-3.9708128497734e-05
1.73776240920517e-05
-3.41383061868462e-05
-5.19755569741249e-05
-1.99499150071849e-05
-2.42607039190418e-05
-2.82177528662864e-05
-1.4163056833402e-05
-2.73896719099109e-05
9.91312817845139e-06
-2.5967444606127e-05
2.43790938488523e-06
-2.05525057724587e-05
-3.52117252335165e-05
-4.42552093114152e-05
-5.17881610314779e-05
-3.14671503585491e-05
-2.31177963013074e-05
-1.43605296100825e-05
-1.53947606261306e-05
-4.63631509084728e-05
-4.7096040900137e-05
-2.50381705717081e-05
-3.23759304799781e-05
-3.96193229891886e-05
-1.22167651091466e-05
-2.55574512493952e-05
-5.94848888760931e-05
-5.06149115419725e-05
-3.57322552928271e-05
-8.33850502174363e-06
-2.63577539101654e-05
-1.4197535711216e-05
-1.88952277088787e-05
-3.02427511891302e-05
3.21325428137644e-06
-4.78210561710377e-05
-3.87303613558111e-05
-1.61914072051724e-05
-3.71208201628049e-05
-2.22034886561894e-05
-2.48132557414393e-05
2.52200174735487e-05
-9.12951585658872e-06
-3.0680536102145e-05
-6.2747285516254e-05
-2.93698338138697e-05
-5.41711413885985e-06
-4.87652814318415e-05
-1.30810846619731e-06
-4.61510396640528e-05
-7.59388274776632e-06
-3.84168175045064e-05
-3.08043936374229e-05
-3.54654630012423e-05
-1.28098752339858e-05
-2.01124368442593e-05
-5.08199410370211e-05
-7.40743401034311e-06
-2.75763104313683e-05
-5.35591514382813e-05
-4.39699188357599e-05
-9.93450138080471e-06
-5.72482885169236e-05
-2.76585294030637e-05
-3.2994365439259e-05
6.59979368645047e-06
-3.41132670609129e-05
8.6932774348944e-07
-4.54705213005552e-05
-1.8983971630259e-05
-1.23087159802903e-05
-4.44687670511533e-05
-2.56967146940294e-05
-2.51967113339718e-05
-2.85476729161842e-05
-3.69489721619126e-05
-4.56379931036947e-05
-3.6341467841231e-05
-4.05797565233249e-05
-2.96805998742121e-05
-5.70556242141257e-06
-3.80024088439103e-06
-4.06400916857574e-05
-3.0037257869648e-05
2.58058982928229e-06
-4.03680118444033e-05
-2.84452233296589e-05
-3.6823904799314e-05
-3.64976283823375e-05
-3.97242200250842e-05
-8.07418707845801e-07
-2.95010018731759e-05
-2.00619364189645e-05
-1.22787296845441e-05
-2.34722129973951e-05
-2.74852214423104e-05
-3.61499615616266e-05
-4.43382010109139e-05
-1.88539252370404e-05
-2.09332714787497e-05
-2.81901923316913e-05
-3.41715690412557e-05
-1.9517582920195e-05
-3.81327423539877e-05
-1.20471956696891e-05
-2.43717523278561e-05
-1.99843237109543e-05
-2.82626015684384e-05
-3.58998562964236e-05
-1.75090847373938e-05
-3.1147297355007e-05
-3.96345755038026e-05
-3.8210940207081e-05
-7.12121466610629e-05
-3.08554422334677e-05
-2.11089551176818e-05
-2.84951959342503e-05
-3.19519450418067e-05
-2.44726412085189e-05
-3.40166628243784e-05
-2.30633136116713e-05
-2.36247615303914e-05
-2.70612358708381e-05
-1.17450142894245e-05
-8.25149134886139e-06
-3.67109985847172e-06
-2.987924600022e-05
-3.09684298949254e-05
-3.76610171706069e-05
-2.06980815933096e-05
-3.20323315999563e-06
-2.63966908047946e-05
-3.71583580520808e-05
-3.15756437551171e-05
-2.95561490771005e-05
-2.2915674377543e-05
-3.73861164345283e-05
-6.25844310551357e-05
-1.77617952420294e-05
-3.44442783937002e-05
-4.79928232224563e-05
-2.0669854922824e-05
-6.2875431659235e-05
-1.74515177365427e-05
-3.78068356497714e-05
-4.45339515380314e-05
-1.66200434380364e-05
-6.19623906817997e-05
-2.30295888542956e-05
-2.55978742103479e-05
-3.69543669810292e-05
-7.18187342705269e-06
-3.60838113489811e-05
-4.46106286050386e-05
-6.0704422916418e-05
-2.42846754417333e-05
-2.01673759595337e-05
-2.15288449847688e-05
-4.04332519403041e-05
-1.54432510153889e-05
-3.57199000399278e-05
-4.77564812125006e-05
-2.78009066612087e-05
-1.99654936238254e-05
-2.52502391119772e-05
-5.16983986398352e-06
-2.36475291429457e-05
-1.55108251488722e-05
-6.89159291078296e-05
-4.17257605304618e-05
-2.18474557137927e-05
-3.51510760116252e-05
-3.16001494634355e-05
-3.21689830712696e-05
-1.4141391272098e-05
-1.61866815223888e-05
-4.00485485403482e-05
-1.74104657305276e-05
1.57839072058e-05
-1.22275596899664e-05
-4.98404460269956e-05
-7.87575923073052e-06
-6.67925301508894e-05
-1.28677746684804e-05
-4.75248459938306e-05
-2.72227784046183e-06
-3.86551136920901e-06
-2.27398664887225e-05
-4.71095878782864e-05
-3.10265710870785e-05
-1.32685748828861e-05
-3.27408540842065e-05
-3.04501707610153e-05
-5.69291749940078e-05
-1.70607158880159e-05
-1.32096804868238e-05
-4.70213228902745e-05
-2.70328295068982e-05
-4.07230192322486e-05
-2.33599109215875e-05
-1.51630724389739e-05
-1.05833096058819e-06
-5.54734427180352e-05
-2.77564892880683e-05
-4.26355602172699e-05
7.56485605142338e-07
-2.46375949665236e-05
-2.22321425331712e-05
-6.08594643554764e-05
-2.6759889335474e-05
-1.70001648900876e-05
-9.21632807919787e-06
-1.17743393991693e-05
-2.99573902672505e-05
-3.09061939070267e-05
-2.21855428654504e-05
-3.08122750846315e-05
-1.67900516188457e-05
-4.35900341478654e-05
-1.97384075591303e-05
-6.11136386492092e-05
-4.63424177933664e-05
-1.83915882985955e-05
-5.56359916933346e-05
-4.95519113332862e-05
-7.92024139638097e-06
-5.54388916690065e-05
-2.45863921575829e-05
-1.37332240880936e-05
-9.22774820487479e-06
-3.48313177820891e-05
-5.06885764725733e-05
-4.76522793675623e-05
-1.96696605763855e-05
-2.69078197790502e-05
-5.2237295060198e-05
-1.61643444516469e-05
-4.6196238311071e-05
7.57562324082473e-06
-5.46731007345725e-05
-9.57470354721351e-06
-2.23162139966992e-05
-4.62033704965474e-05
-4.77309214751026e-05
-4.44862204821458e-05
-2.55900163407319e-05
-3.79268050653249e-05
-4.78352030479706e-05
-1.68263847048947e-05
-5.90986303521648e-06
-1.25665326735964e-05
-1.18259506441579e-05
-1.04934379220044e-05
-6.28651120975918e-07
-1.21937905160418e-05
-2.86071694540208e-05
-6.42461097095322e-06
-2.866778618837e-05
-5.22883001761842e-06
-2.41451426060743e-05
-4.49582034465504e-05
-4.04341614279792e-05
-4.20061388324896e-05
-2.99446592996077e-05
-1.82962123830867e-05
-3.69491846607773e-05
-1.66348273749543e-05
-4.1423965125744e-05
-7.02948997743831e-06
-7.77809130500137e-06
-4.77326707036343e-06
-4.19180119633726e-05
-6.97787739532467e-05
-2.07229176364818e-05
-2.646099779319e-05
-2.13317365366979e-05
2.40315051860327e-06
-1.4653613741703e-05
-2.42280984149048e-05
-1.19458786356003e-05
-1.61318471055079e-05
-5.13478458227058e-05
-3.4373447893105e-05
-3.10473150825601e-05
-3.31636008575573e-05
-3.97105689763343e-05
-1.05687344794361e-05
-4.35984847568542e-06
-1.47145264940726e-06
-2.05611130616946e-05
-4.18614282560026e-05
-1.19349976844235e-05
-3.18425149352477e-05
-3.66497727867513e-05
-3.59343095490853e-05
-4.40378031139162e-05
-5.53601976982877e-05
-5.67649899811436e-05
-2.8900140083282e-05
-6.26240062161237e-06
-4.81891588805667e-05
-2.86732463970421e-05
-4.09998160995158e-05
-4.66455847912579e-05
-2.44429115119964e-06
-3.77966782168134e-05
-3.74621145388168e-05
-4.56518664461653e-05
-2.90604823156282e-05
-3.50795225793204e-05
-2.26038787567988e-05
-1.40080274376279e-05
-2.72901027415218e-05
-1.9148009325907e-05
-3.05050879579447e-05
-1.26517063797814e-05
-4.10894279707944e-05
-6.41215274191389e-05
-3.90680294551374e-05
-1.50324309556328e-05
-3.17845541116233e-05
-3.48596900779086e-05
-2.00939708771964e-05
-3.54719649906164e-05
-4.381511946718e-06
-4.04183051857215e-05
-3.9623484107847e-05
-3.67996539731216e-05
-1.30759983114547e-05
-2.52336272236824e-05
-5.64258755937317e-05
-4.42695491925744e-05
-2.71880563452617e-05
-1.94520307908311e-05
-2.35032114474703e-06
-3.19624425669067e-05
-1.7994128127865e-05
-1.17744786612911e-05
-3.14300113345363e-05
-2.36461375455522e-05
-3.99255759581678e-06
-3.3151925929576e-05
-6.42030773377917e-05
-4.8723730542537e-05
-2.12475702185049e-05
-2.75399116873203e-05
-6.46872863600938e-06
-4.52104744753441e-07
-3.16609786487206e-05
-1.59006676773359e-05
-2.79201493439028e-05
-2.90671107873532e-05
-3.05111861368836e-05
-3.41056294259442e-05
-2.58092327595324e-05
-1.00046886287871e-05
-3.03776274830858e-05
-1.58893626035793e-05
-5.47530440870996e-05
-1.55981007715914e-05
-3.02262554532556e-05
-6.34014672577278e-06
-1.61216842103876e-05
-3.37475298500506e-05
-3.07969412329749e-05
-2.7346865135799e-05
-3.21948932378274e-05
-1.11136972017542e-05
-5.67611707778585e-05
-6.15809588263786e-05
-3.8507202254297e-05
-3.11538799112903e-05
-6.28831127013271e-05
-1.61751743657312e-05
-3.04609573190857e-05
-3.26582694251652e-05
-1.61331424492181e-05
-3.38385952601903e-05
-3.63442637769442e-05
-4.03832522259214e-05
-4.25690248514328e-05
-4.56342693168362e-06
-2.98937800233011e-05
-2.01380204157491e-06
-1.95109773655487e-05
-1.98471278223388e-05
-7.70401091802384e-07
-3.04372364534782e-05
-3.34341051955482e-05
-4.43942457574057e-05
-1.09164819732066e-05
-1.29012312171097e-05
-4.13397121190954e-05
-4.80504304746482e-05
-8.89089384572274e-06
-2.46783489708217e-05
-6.97327792534457e-05
-4.29152709317512e-05
-3.84038905439429e-05
-3.35027781381512e-05
-2.53407508649314e-05
-3.15285802170409e-05
-3.14891302872249e-05
-3.80854987670544e-05
-2.66953885473081e-05
-2.81914349619754e-05
-1.86325867475008e-05
-3.37791743409744e-05
-6.0760051880567e-05
-1.84793469744344e-05
-4.59041584427481e-06
-1.67950399473855e-05
-5.91515927035668e-05
-1.93303014126863e-05
-1.89095100063331e-05
-1.25548635146677e-05
-6.99230891181856e-06
-3.6797034544733e-05
-3.00154649639996e-05
-3.6990221107854e-05
-4.5436688035454e-06
8.92819934440544e-06
-4.3348822519143e-05
-2.6161775778348e-05
-3.38219083616711e-05
-2.65362144395078e-05
-4.12520943070451e-05
-3.83691930205569e-05
-3.38791810760901e-05
-8.16317676572781e-06
-2.85108684306601e-05
-3.07791136173138e-05
-6.21834227220819e-06
-3.45693976450685e-05
-1.90082956239678e-05
-1.48927088888671e-05
-1.44125648560082e-05
-4.01418393152095e-05
-1.43145277526143e-05
-1.10123008827769e-05
-3.82178640875039e-05
-2.80978840773097e-05
-3.32122545622764e-05
-2.16923236994837e-05
-2.69680699935722e-05
-1.644448567117e-05
-1.18858527782352e-05
-4.88873059144071e-05
-3.3713573879559e-05
-1.68901302925604e-05
-2.20408709362105e-05
-1.15609726319121e-05
-1.73304802418166e-05
-1.28279516011015e-05
-1.94075104091413e-05
-1.21674951227004e-05
-3.95005188618682e-05
-1.48829252094727e-05
-2.47778653301044e-05
4.55671096699853e-08
-5.58093422663493e-05
-4.114879973938e-05
-2.02754493122728e-05
-2.17813505137286e-05
1.34098954558842e-06
-4.08613727503508e-05
-5.58855836302308e-05
-3.38312459561023e-05
-4.02066283038138e-05
-3.66689259255743e-05
-1.38828389646693e-05
-3.75658866022519e-05
-2.74544124456256e-05
-3.28243659859306e-05
-8.71746135643676e-06
-5.54349237614982e-05
-5.30775478785539e-06
-3.30248199787653e-06
-1.57561378817768e-05
-8.15530538539527e-06
-3.27169205220986e-05
-5.1521096637129e-05
-2.47066851484112e-05
-1.02874658518313e-05
-1.90878195872302e-06
4.53657339995139e-06
-5.55935284643092e-05
-3.91078871297259e-05
-3.11304447558857e-05
-2.75698382966499e-05
-2.34991290479031e-05
-3.13290315351354e-05
-4.69165195484266e-05
-4.37722560522789e-05
-3.05098536372666e-05
-5.73433044887215e-05
-2.89042767336328e-05
-2.6299274712722e-05
-7.21104362633056e-06
-2.98763551854074e-05
-3.15967385363648e-05
-4.83747154164625e-05
-3.59794702034917e-05
-6.40935703327306e-05
-2.42952788058567e-05
-8.23940266624979e-06
-8.86345142662833e-06
-4.81580885460638e-05
-1.44831545030419e-05
-3.96697972402616e-05
-2.80238164324356e-05
-5.88003401051429e-05
-5.31868584450328e-05
-4.43914882171305e-05
-2.68615395678082e-05
-3.54403572697831e-05
-2.98466915495932e-05
-3.02795024129959e-05
-7.31051456827174e-05
-1.99820554080264e-05
-2.93449607933707e-05
-2.04379843951339e-05
-2.83531282603694e-05
-2.50882823001517e-05
-2.43675264687999e-05
-4.79590765216726e-05
-2.37200026128793e-05
-2.6709727007397e-05
-3.7290718099799e-05
-4.56316222766146e-05
-1.06177379157644e-05
-3.12380046014245e-05
-4.14833306786176e-05
-7.37852858124263e-06
-4.7759528638302e-05
-4.97932663117529e-05
-2.53803548376151e-05
-1.12067544978062e-05
2.00766638918533e-05
-1.86137250831148e-05
-3.42955684089517e-05
-5.24947555600321e-05
6.70621576882971e-06
-3.93774130609576e-05
-2.38353197513964e-05
-3.37356768140065e-05
-3.63456221678693e-05
-2.82944662951486e-05
-7.33996603077579e-06
-5.34591209952203e-05
-6.38701127140663e-05
-2.49449235746003e-05
-3.40488730237934e-05
-4.2463187011134e-05
-4.23308148820659e-05
4.22377010261484e-07
-4.54838694812357e-05
-3.41268285696032e-05
-2.88095343869094e-05
-3.93713338545125e-05
-5.121693960129e-05
-2.37623773816196e-05
-4.67212202488066e-05
-3.93440723353316e-05
-6.91412549262446e-05
-5.83324901286816e-06
-3.54064777743627e-05
-3.94320560866926e-05
-4.52996251138037e-05
-3.63073316608286e-05
-3.45502608405062e-05
-1.47047924420346e-05
8.95479277910576e-06
-1.60460779964725e-05
-5.27508440248426e-05
-2.86791003256351e-05
-2.70991651678739e-05
-3.4156221034994e-05
-2.61264199833261e-05
-1.7550930887473e-05
-3.26291845843361e-05
-2.08179773655593e-05
-7.65088133553482e-05
4.48000847090411e-06
-3.12124950820703e-05
-4.67297527933812e-06
-4.69916761872396e-05
-5.35209085540994e-05
-5.28584545952855e-05
-3.51294111716002e-05
-3.40690850952729e-05
-3.77773529979614e-05
-3.98216611472937e-05
-2.01017158866592e-05
-3.40805121673082e-05
-1.9303886538408e-05
-5.89011209306409e-06
-6.86642193467556e-06
-2.00351642189591e-05
-4.38604760790139e-05
-3.59477351989793e-06
-3.45149161428214e-05
-2.63217535841429e-06
-1.90327881617075e-05
-4.23146050672892e-05
-1.2573271914868e-06
-3.83091149399231e-05
-3.84919783018949e-05
-3.46920997476086e-05
-8.74505280816762e-06
2.20082887621247e-07
-1.4443465817117e-05
-5.81124213441691e-05
-4.43550963403619e-05
-2.03901500389589e-05
-4.72017033545928e-05
-5.44874671708444e-05
-2.65247799738503e-05
-3.22431425452688e-05
-2.59380907281012e-05
-2.78207395593212e-08
-3.60277767550473e-05
1.25931036778706e-05
-1.67316545864174e-05
-5.8145318355803e-05
-2.62076295386349e-05
-5.1603549415949e-06
-4.40417351265622e-05
-2.76672396232005e-05
-2.79035344439323e-05
-1.93136662465062e-05
-2.17659932105786e-05
-4.1978596429981e-05
-3.28812688114706e-05
-3.71881565739591e-05
-3.73590855285644e-05
-4.31109471832255e-05
-3.61737768280735e-05
-3.05906102861246e-05
-3.69490817941511e-05
-6.02657144477993e-06
-4.62591815347375e-05
-2.39600583867394e-05
-2.97588637726325e-05
-1.96501171834056e-05
-5.05994654484403e-05
-4.35785563356595e-05
-2.12510861367413e-05
-2.22375294497864e-05
-2.13973195581554e-05
-2.32451420671961e-05
-3.5467635832853e-05
-1.11684778320179e-05
-1.29250424928305e-05
-4.245418328483e-05
-5.47867711249585e-05
1.53248042088591e-06
-2.62173735098211e-06
-1.68357675960321e-05
-4.61507541309167e-05
-2.61711125040747e-05
-2.44108383299755e-05
-1.05843467581278e-06
-4.59511167679629e-05
6.7723943208988e-06
-1.3245801356177e-05
-4.31002184409802e-05
-2.12481249419645e-05
-2.78204038997932e-05
-1.69116788095683e-05
-1.4499604046328e-05
-2.18090067373914e-05
-4.56842200355006e-05
-8.59005577606846e-06
-1.052172133485e-05
1.14540663704285e-05
-4.66239683021938e-05
-2.12027639717859e-06
-2.87057916824284e-05
1.33672277970698e-06
-2.02422195385072e-05
-2.99373740250664e-05
-5.95993100972969e-06
-2.72867448490131e-05
-3.92626576143012e-05
-3.02010604887384e-05
-1.98835695294927e-05
-1.27852307937465e-05
-5.49152395914936e-06
-3.59454499250771e-05
-4.70123196915851e-05
-2.77298034984978e-05
-3.12164622790021e-05
-2.64806336573845e-05
-6.02531459788713e-06
-2.48050217669951e-05
-9.9173593708824e-06
-3.55974550896525e-05
-3.85234322195127e-05
-3.59658309184163e-05
-2.23472714914094e-05
-2.40426551298052e-05
-1.91749391981771e-05
-3.99374284786966e-05
-6.01137228746338e-06
-1.61567154149302e-05
-8.96738240879711e-06
-5.96097760145749e-05
-2.69320901352919e-05
-5.52093735024669e-05
-4.742959253492e-05
-3.9739679564582e-05
-5.48666409067113e-05
-7.22255883956969e-05
-4.40831776779002e-05
-4.89444133279301e-05
-2.62931369063762e-05
-5.83349922187998e-05
-3.84338824943207e-05
-3.03386171007479e-05
-2.69439598090998e-05
-8.83707110605702e-05
-5.51584197931576e-05
-1.63826155986061e-05
-1.54978908054161e-05
-1.62701129443722e-05
-2.20714654190368e-05
-4.07891721013727e-05
-3.37422868280919e-05
-3.40461680663945e-06
-1.41098881617339e-05
-2.87275529817033e-05
6.65053178972067e-06
-2.77618988662015e-05
-7.6848518370661e-06
-2.87604806849657e-05
-3.84498587642077e-05
-3.52149460908705e-05
-1.42364444071833e-05
-2.38320273299478e-05
-4.8069221495849e-06
-7.55748192729088e-06
-7.13114640395028e-06
-1.546791850039e-05
-1.78598832514413e-05
-2.93049191810828e-05
-3.56847428874512e-05
-1.49144199483957e-06
-2.43361430650874e-05
-1.28274455719612e-05
-1.98295996507278e-05
-1.29640354231499e-05
-3.19242420731812e-05
1.41637508672651e-06
-2.14754164136167e-05
-4.8645777581758e-05
-3.63626638460789e-05
-4.29067991890979e-05
-2.2846408847215e-05
-2.41996008886865e-05
-2.1611079207606e-05
-2.90677521745169e-05
-3.54720060401794e-05
-6.20632135873744e-05
-8.03015694320385e-06
-1.63597276019183e-05
-3.76202473727873e-05
-2.23981016270113e-05
-5.11961179929703e-05
-4.43490978748528e-05
-3.12053786321398e-05
-2.30418896625769e-05
-4.67920701631563e-05
-2.63467910050759e-05
-2.81457982495735e-05
-4.27381724604379e-05
-1.3757985160934e-05
-3.41322224059822e-05
-5.58922665548528e-05
-1.92021726374694e-05
-3.44916902157878e-05
-3.23036029302837e-05
-4.42589112969184e-05
-2.81655988761571e-05
-1.17957880985084e-05
-2.77192517887611e-05
-4.07092264664566e-05
-1.02459201544909e-05
-4.73131336489745e-05
-3.4021048327201e-05
-6.23371859483718e-05
-3.54679838668582e-05
-1.98872488771528e-05
-5.59753646098457e-05
-4.40685495397829e-05
-1.14717931342608e-05
-2.29254038467504e-05
-2.64201543987134e-05
-1.99667788218085e-05
-2.63934063990732e-05
-2.98283741467544e-06
-5.44986620046067e-06
-2.93266274522315e-05
-3.31753201314371e-05
-1.7638506579622e-05
-1.67881244896651e-05
-1.56439414294213e-05
-4.46201499620277e-05
-4.19217747554488e-05
-1.84618945783701e-05
-8.23646385370663e-06
-3.81811936405112e-06
-4.95266822185375e-05
-5.61536961737568e-05
-1.00284899122307e-05
-2.0016163607702e-05
-3.70268147226606e-05
-3.22945806271163e-05
-9.1130229900172e-06
-4.6186048868666e-05
-4.86199801348484e-05
-1.90617006167776e-05
-6.77803918838642e-05
-4.05102753873613e-05
-2.65472545415851e-05
-2.63517246026203e-05
-4.53899020081345e-05
-3.66564383398549e-05
-2.20112971258292e-05
-1.06438475592917e-05
1.42923510953543e-05
-2.54610976834749e-05
-4.91893212645268e-05
-2.92927602827476e-05
-1.15695171739376e-05
-2.75761832933956e-05
-1.03924746522817e-05
-3.97423776666164e-05
-4.39045919265936e-05
-2.89764884463191e-05
-2.97493373612869e-05
-1.80168735417627e-05
-4.02435406641275e-05
-1.62523357993919e-05
-1.14161942369437e-05
-3.20724588831512e-05
-1.33666081907141e-05
-6.03881196597841e-06
-5.74452208481366e-05
-3.35784165429866e-05
-3.98298660251054e-05
-3.94712705882314e-05
-2.95863761752106e-05
-6.35921074125239e-05
-3.14701317780231e-05
-1.45603143357859e-05
-4.81299192472759e-05
-1.87231043305812e-05
-2.75597349015018e-05
-3.26585855649888e-05
-3.80973224373598e-05
-3.04374310254577e-05
-3.36791971014788e-05
-4.33267366442574e-05
-2.13333659523501e-05
-2.01876142818924e-05
-2.06428568060426e-05
-8.51413493470059e-06
-3.11738783713619e-05
-2.70653998750698e-05
-3.92903958130109e-05
-5.27607196904499e-05
-3.15823490731946e-05
-2.17778728774383e-05
-2.49267122109194e-05
-2.86898166051219e-05
-3.81229374485087e-05
-1.58508614709118e-05
-1.88443268309902e-05
-3.36035806252567e-05
-2.96653333986446e-05
-1.30099208097325e-05
-1.43024418204022e-05
-1.98544743617244e-05
-2.56125703973536e-05
6.76440198795699e-06
-3.44943310037695e-05
-3.91453355116158e-05
-1.53999972889813e-05
-2.04638846057794e-05
-4.89781778699879e-05
-2.31801937459556e-05
-2.52115787254109e-05
-6.91916715142153e-05
-1.78140052215285e-05
2.7630060250596e-07
-2.94339211104195e-05
-2.29559198540549e-05
1.96088426706773e-06
-2.80879933206285e-05
-1.40358432282315e-05
-1.65641770972391e-05
-5.53334013831024e-05
-3.58820702094252e-05
-2.29162189290749e-05
-5.68915803919848e-05
-5.67965636198755e-05
-3.24369153039827e-05
-2.89612827963013e-05
-3.29058323343567e-05
-4.64862894414424e-05
-1.96600873970238e-05
-2.71883111370102e-05
-2.25800621340563e-05
-3.06002173561511e-05
-4.14965113517111e-05
-4.21580012762032e-05
-1.02910069436972e-05
-2.3996387088156e-07
-6.51698770516524e-05
-5.75055094022427e-05
-2.63490203880553e-05
-3.35635570737454e-05
-5.69823582576932e-05
-4.946301316063e-05
-2.12060802184678e-05
-2.33998665422147e-05
-3.38880460187444e-05
-4.73381545997844e-06
-5.72150016586616e-05
-3.50710509927353e-05
-3.74169534121733e-05
-3.47632494999457e-05
2.6321663613836e-06
-4.42283061259137e-05
-5.49765009503265e-05
-1.91022519999275e-05
-2.03518369814613e-05
-2.60481984193364e-05
-3.48600621784022e-05
-2.90215614824626e-05
-1.11437883235247e-05
-3.47437785599083e-05
-4.2455299024137e-05
-1.56520712718631e-05
-4.29901693816133e-05
-2.59572590670724e-05
-4.66773406610437e-05
-2.87948570187206e-05
-2.48385753501443e-05
-2.55149831335491e-05
-2.86693926632621e-05
-5.45548242184678e-05
-3.63293352055409e-05
-1.83414112470541e-05
-4.88102115837367e-05
-3.652810443786e-05
-3.26371540319279e-05
-3.11408016300727e-05
-3.09476211031641e-05
-2.37501572706108e-05
-2.02951979798762e-05
-2.81661462935294e-05
-3.80925816480129e-05
-2.68377227416248e-05
5.04899401791115e-07
-3.5893370266601e-05
-4.85763235891011e-05
8.62339186562951e-06
1.21158032367424e-05
-3.31820281854847e-05
-3.35823226303016e-05
-2.1846124987774e-05
-4.49990222707655e-05
-3.70476597105591e-05
-3.87610066521299e-05
-2.69073876802941e-05
-5.71002834933686e-06
-5.37997678392912e-05
-2.11597484995002e-05
-5.35302969208529e-05
-4.79930657694226e-05
-2.5461946458899e-05
-1.61791896859988e-05
-1.42428744244904e-05
-4.68318262256675e-05
-4.44780981300059e-05
-1.64368372867253e-05
-3.80901076224396e-05
-3.62039935863041e-05
-2.49239247634649e-05
-2.68970757838248e-05
-3.15449934414317e-05
-3.41022394371831e-05
-3.5253711813978e-05
-2.4156086977269e-05
-3.08154800378555e-05
6.89865997145047e-06
1.88996821922231e-06
-2.63772136649386e-05
-2.82276500045363e-05
-2.98763224470547e-05
-7.78122725310387e-06
-2.38321931916808e-05
-3.93973221968834e-05
-5.2164703679987e-05
-2.59431518058545e-05
-2.02036056455746e-05
-1.7282521898167e-05
-3.89787745922163e-05
-5.0759515837773e-05
-4.90659595750442e-05
-1.04055584131231e-05
-5.93635149051769e-05
6.70201375911311e-06
-3.3771812852281e-05
-3.72558467860727e-05
-8.20770173457869e-06
-4.53353307100414e-06
-2.79187071115136e-05
-6.51547198749878e-05
-1.55833574425135e-05
-4.25675865682511e-05
-3.85207162497939e-05
-9.70748814857647e-06
-1.42167324562634e-05
-3.72762790063849e-05
-5.23778298503992e-05
-4.63599892709265e-06
-2.32705851663685e-05
-1.41166948049952e-05
-1.99366913568829e-05
-2.02497514320347e-05
-5.06280473626378e-05
-1.5362191662867e-05
-4.87937784165012e-05
-4.17294455496119e-05
-4.26971234409119e-05
-1.72566022365048e-06
-3.04418084269422e-05
-4.31877707284886e-05
-1.56726956450461e-05
-4.32068264572876e-05
-2.68495587290169e-05
-7.21446547577706e-06
-6.29018497530334e-05
-4.6643757982213e-05
-4.28802036074102e-05
2.75711778308914e-06
-5.4284066747528e-05
-2.54006675068259e-05
-2.21250305907246e-05
-2.89569700163146e-05
-2.57590482056563e-05
-4.89063496896516e-05
-2.7148073579947e-05
-4.83113549190464e-05
7.13069718815929e-06
-4.73380958259357e-05
-3.72168976981237e-05
-2.98435753221553e-05
-6.4200858265617e-06
-3.37618505146637e-05
-9.15067055357477e-06
-3.68980010614066e-05
-3.5492267089312e-05
-4.28491947293004e-05
-3.97289482676135e-05
-2.84202556499946e-05
-1.34662098746794e-05
-2.03475874026629e-05
-3.54670038581127e-05
3.26600897634718e-06
-2.64760402780306e-05
-3.13004361659645e-05
2.56961583595221e-05
-4.08620745850961e-05
-1.40540847241144e-06
-6.72364986089396e-08
-8.48269746756647e-06
-3.683283386496e-05
-3.41526048053391e-05
-1.85338245357821e-05
-7.8642161062896e-06
-3.41718707437472e-05
-1.52786991865752e-06
-3.38421348758149e-05
-3.12958944327148e-05
-3.82245124725788e-05
-3.15541017359111e-05
-1.78423685466061e-05
-3.36559210010962e-05
-5.45707575848396e-05
-2.96704562668391e-05
-1.10788583297397e-05
-4.05326310770823e-05
-1.02645304977084e-05
5.45365167095163e-07
-1.90781424962099e-05
-3.73273562866963e-05
-2.60398591331203e-05
-6.64715382543759e-05
-3.60272310027732e-05
-1.17981415897621e-05
2.58377218967095e-07
-3.90588363529161e-05
-2.3833515219732e-05
-3.00000620204138e-05
-2.70119635612059e-05
-3.33357816361779e-05
-2.54621018105338e-05
-3.50575116246039e-05
-3.0542486442722e-05
-3.76377135822765e-05
-4.74146510901613e-05
-5.10989226246874e-05
-5.12021881658129e-05
-9.00962958366301e-06
-1.94598405784572e-05
-4.60455249103031e-06
-3.71368233934916e-05
-1.37585269758434e-05
-5.27998495588883e-05
-2.70005515706898e-05
-6.33966361929008e-05
-4.49039758088793e-05
-4.73051993166617e-05
-1.88692550067504e-05
-2.7533053572655e-05
-3.50772605037064e-05
-1.65141807198329e-05
-3.34689530552098e-05
-3.98805009240833e-05
-8.66286877539833e-06
-3.64952392119318e-05
-7.23091066288191e-07
-6.05058234637957e-05
-3.01153700892972e-05
-4.75379645015565e-05
-1.96616213659778e-05
-2.84045673463062e-06
-2.66986667956461e-05
-2.84253647772493e-06
-4.27431302408126e-05
-1.34657430335173e-05
-4.02052841577847e-05
-3.97142790454679e-05
-2.84080264915242e-05
-6.07748604750633e-05
-4.38894481128258e-05
-2.42040687773537e-05
-2.96993254011054e-05
-2.5163706748743e-05
-3.39054756178583e-05
-4.44528664590143e-05
-1.15354278289242e-05
-1.01466598866479e-05
-3.9838925526362e-05
-3.91468093367358e-05
-5.40127120157057e-05
-2.41217401266816e-05
1.54318178716699e-05
-3.171691205213e-05
-2.87354143537915e-05
-7.92693819708292e-06
-4.15622769818413e-06
-3.51874310649484e-05
-1.54576500010194e-05
-2.3938164684909e-05
-3.66487402243965e-05
-2.39004123653382e-05
-2.77850386516208e-05
-4.57910977282406e-05
-6.84704909555787e-05
-5.7612118244744e-05
-1.69398253274099e-05
-1.01466936035509e-05
-5.91917713116387e-05
-3.44295282628704e-05
-4.41788656725993e-05
-7.52346311456437e-05
-2.95495276055598e-05
-3.27660380580707e-05
-2.30495170762686e-05
-7.64881776916439e-05
-2.53397809454142e-05
-1.32960305636691e-05
-2.46180016400561e-05
-1.24815920350842e-05
-3.97903131578109e-05
-3.01174337787642e-05
-3.13408692559276e-08
-3.8936876506405e-05
8.57377548884828e-06
-2.34814042271873e-05
-2.50802201706291e-05
-3.50787551129015e-05
-3.50843096424554e-05
-2.42223043428127e-05
-3.54780002479735e-05
-4.429036047355e-05
-5.19934128824964e-05
-3.14868674930082e-05
-9.80573188101156e-06
-5.22064449201143e-05
-6.61298130063082e-05
-3.87957202432524e-05
-2.29021093065815e-05
-3.47013347249957e-05
-1.43625945880948e-05
-3.85463141029074e-05
-1.33506398213623e-05
-4.2328567565609e-05
-2.9675308494728e-05
5.50081980657193e-06
-2.11918707851148e-05
-1.26295290690499e-05
-3.36296895341267e-05
-3.63149430424987e-05
-2.78973211806417e-05
-2.93382223294241e-05
-2.77000684802882e-05
-4.75130623698281e-05
-2.71023208574268e-05
-2.97008439889076e-05
-2.95408479543769e-05
-1.97832425957247e-05
-2.40942938322026e-05
-4.9473889169008e-05
-4.67451588736251e-05
-2.55363109546373e-05
-4.47745717211248e-05
-1.1563625907191e-05
-5.84399456709488e-06
-7.7821545106059e-06
-1.07226070682924e-05
-3.72984934127603e-05
-4.15289515199606e-05
-2.93170162250405e-05
-1.53773088782993e-05
-2.43813777389439e-05
-1.63406218401269e-05
-2.42009947970162e-05
-5.05270986027461e-05
-1.80241475727673e-05
-1.34772740014706e-05
-5.09224999668029e-05
3.67551865574025e-06
-1.87333701690848e-05
-2.47932817485166e-05
-3.3340550214786e-05
-4.34736063186396e-06
-3.16785989206108e-05
-3.75989592463601e-05
-9.007083206025e-06
-2.71895945439053e-05
-2.39461582275575e-05
-3.80745837764369e-05
-1.21691971292888e-05
-3.97155472008365e-05
-2.2431226710913e-05
-4.59584084936884e-05
-2.28832345146898e-05
-4.66833812612594e-05
-1.09904705121573e-05
-3.48473006709652e-05
-3.34005963226874e-05
-2.20520971971187e-05
-4.81503079003135e-05
-4.4876043749302e-05
1.04436873752808e-05
8.55248221018201e-06
-9.62122907624027e-06
-3.61553767129256e-05
-8.50156652269301e-06
-4.31939777390642e-05
-4.96752524446357e-05
-3.97561207745082e-05
-3.38723008307699e-05
-1.15945190573875e-05
-3.38615351171598e-06
-1.06782919674483e-05
-2.28152837170443e-05
-9.9217184804543e-06
-5.01661917452665e-05
-1.50679741343933e-05
2.75325889780381e-05
-1.61338710338348e-05
-8.45914940190486e-06
-2.28719733702026e-05
-6.06048690116126e-06
-2.20782495773487e-05
-2.11987398391568e-05
-6.48414997397598e-05
-1.92824205488247e-05
-4.22755285856217e-05
-4.73016986218048e-05
-9.92581482087446e-06
-4.91990462479641e-05
-3.57674394369124e-05
-2.93967131477515e-05
-1.30688838876618e-05
-2.76940391829076e-05
-2.19061080438721e-05
-3.47562081998e-05
-6.52009809526884e-05
-2.18899888441519e-05
-3.99456127343112e-05
-1.88026639581266e-06
-4.27704053972989e-05
-1.94467495534566e-05
-9.48525287455008e-06
-4.33170719875594e-05
-2.00479288786875e-05
-6.37350148448568e-06
-1.18778785538915e-05
-1.04082373101449e-05
-3.37298666394703e-05
-3.59163847131807e-05
-2.32907288383578e-05
-1.2321986777416e-05
-2.47501800130273e-05
-4.02899890358654e-05
-1.41787250311315e-05
-3.4454060265379e-05
7.62845456114894e-06
-3.86754879234735e-05
-3.12117613355806e-05
4.01775500429414e-06
-2.36662021487973e-05
-1.92798489868821e-05
-2.70822979399072e-05
-2.58810573575375e-05
-1.71056717376935e-05
-3.55290100475156e-05
-3.40056217888335e-05
-3.71566747118357e-05
-4.37867822608978e-05
-3.86081429365703e-05
1.5277072761906e-05
-3.73353214479313e-05
-4.08318034613808e-05
-4.04290706749036e-05
-3.38622226513942e-05
-2.55930651180921e-05
-3.79709655348735e-05
-7.88731740771778e-06
-2.52048738864737e-05
-1.33246366466412e-05
-1.76727580601313e-05
5.70390496153752e-06
-4.55021222206974e-05
-8.59304568007531e-06
-2.60092882173575e-07
-4.58719704694482e-05
-3.28202472276316e-05
-2.41922172368522e-05
-2.2387813430103e-05
-2.08505462940383e-05
-2.41581904570246e-05
-9.42390912819809e-06
-3.43281433229941e-05
-5.51746318244059e-05
-3.51717165079351e-05
-2.55421227277801e-05
-1.4849866444836e-05
-5.17624472876049e-05
-3.35518272412106e-05
-1.2503367857189e-05
-1.48256848543171e-05
-2.39945934789277e-05
-2.96541154259392e-05
-2.32335380378626e-06
-5.58114992190332e-05
-2.51060073906343e-05
-4.8924631705344e-05
-4.26787481857405e-05
-3.41117466543432e-05
-9.75009134644336e-06
-4.96676013340797e-05
-4.36866016248886e-05
-4.62763289632977e-05
-5.21659199332863e-05
-3.52754727989346e-05
-3.87512211743512e-05
-4.01466217107829e-05
-3.51554314690606e-05
-6.28010868144769e-05
-1.28815268918596e-05
-5.70229115353568e-06
-4.58267850740109e-06
-3.66805305439288e-05
-5.74091304812996e-05
-3.75592636713166e-05
-1.24871700780444e-05
-1.14108729074182e-05
-4.22982840476113e-05
-2.47598710166895e-05
-2.34461409651115e-05
-1.98455399479036e-05
-3.35399710245102e-05
-1.19933925078022e-05
-3.30770286641752e-05
-2.36155728047853e-05
-3.98383540043474e-05
-2.61716309694514e-05
-4.18442408729581e-05
-3.14349905555075e-05
-2.70549765893757e-05
-4.78374147600605e-05
-4.11785833593102e-06
-3.59826410469985e-05
-3.06040619801674e-05
-4.20299556389294e-05
-2.77705416925365e-05
-2.45425597110513e-05
-2.59402984069775e-05
-2.73538812485242e-05
-5.15975624553142e-05
-2.92038902247917e-05
-1.79770493398663e-05
-5.21845133392977e-05
-4.17451708715032e-05
-2.72898321862931e-05
-3.33985550010456e-05
-2.91306307203651e-05
-3.0868689809458e-05
-2.16647008829822e-05
-3.6168295255716e-05
-4.76827445753944e-05
-6.02470069064277e-06
-2.50434553056937e-06
-4.03284013394977e-05
-2.09096196468011e-05
-3.19680685775831e-05
-3.79980972034273e-05
2.13424437654425e-05
-8.26465513382631e-06
-2.3345835013576e-05
-9.17715824217214e-06
-1.92730650168531e-05
-6.29190216763316e-05
-2.8538694155415e-05
-3.92895228231307e-05
-5.26666479464676e-05
-2.95701170822602e-05
-1.68526272267663e-05
-3.48861784507574e-05
-9.1895250266946e-06
-1.9353397248156e-06
-3.05198778170048e-05
-2.15117487965653e-05
-2.69413570266331e-05
-3.89145773016487e-05
-5.29983085477198e-06
-1.76186050518843e-05
-4.62328698501297e-05
-4.68458979277536e-05
-2.56548001539147e-05
-3.99652228333949e-05
-8.5968509042125e-06
-1.22573039808314e-05
-5.95013018614018e-05
-5.87159121600955e-06
7.63156122431578e-07
-2.89792257027125e-05
-2.15607374950946e-05
-3.11555728574198e-05
1.22949054173647e-05
-2.77039430849401e-05
-3.19979012157086e-05
-4.59444827100178e-05
-2.62908733699329e-05
-3.91092790611114e-05
-3.07533080878295e-05
-2.29012916005762e-05
-1.54425908266125e-05
-2.4713024708873e-05
-1.70451658839892e-05
-3.59672344650841e-05
-2.24317964194648e-05
-2.21446994593215e-05
-1.80573082022871e-06
-7.42261179732334e-05
-2.52249470438602e-05
-3.21574007023579e-05
-4.18698992369796e-05
-4.19769497675552e-05
-5.63860792582215e-05
-4.71299377746365e-05
-2.57571507262433e-05
-4.98648036615478e-05
-4.19462865281833e-05
-3.30566849721842e-05
-3.4437959741036e-05
-3.86532182457373e-05
-4.53297237808878e-05
-2.70530408869414e-05
-2.07943395966341e-05
-2.97250374109074e-05
-2.61551165284396e-05
-3.71116280654841e-05
-5.22079845737055e-05
-8.32169825650439e-06
-3.9711592419202e-05
-3.77756843609783e-05
-2.57148120344618e-05
-4.32689759860636e-05
-2.29944146913532e-05
-2.03701581622879e-05
-3.77745750485235e-05
-5.67643562170922e-05
-1.41682059958047e-05
-1.0176321904398e-05
-2.33218781175764e-05
-3.01779436857743e-05
-3.20233560109699e-05
-3.06739312947181e-05
-1.44644322570036e-05
-1.07590205621675e-05
-2.32495792583972e-05
-2.17270754945911e-05
-5.0532659623048e-05
-5.24848464907574e-05
-1.67463391143715e-05
-1.70111085770999e-05
-2.48943249457747e-05
-1.34056952501479e-05
-3.32805487170236e-05
-2.29811714854601e-05
-2.92611678021261e-05
-3.29669195056261e-05
-3.51888193277699e-05
-3.1097709364632e-05
-2.47775712782375e-05
-3.18692018967031e-05
-5.35830161567273e-05
-3.17214374750967e-05
-1.05403661767429e-05
-4.4857273634611e-05
3.74768072114147e-06
-1.62173506641361e-05
-3.6241054389414e-05
-2.23468327645617e-05
-3.11243849851891e-05
-1.11786486309365e-05
-1.17041546963065e-05
-1.33983825516359e-05
-1.11376640938112e-05
-8.94246504940841e-07
-4.20239315306634e-05
-1.20651977178645e-05
-2.0258496862648e-05
-3.97460312598463e-05
-2.8896742888649e-05
-5.01985723750006e-05
-2.9601949866634e-05
-1.92143332800558e-05
-5.63468865767876e-05
-3.29934994087576e-05
-2.40194721905942e-05
-5.33971054637784e-05
2.3631659406024e-06
-5.47437904153126e-05
-2.564361937997e-05
-2.77597715927239e-05
-4.40238795876711e-05
-1.30404065711031e-05
-1.50167869038919e-05
-7.970796759208e-06
-2.09838990445858e-05
-5.09025526894458e-05
-4.27838916518906e-05
-2.92178512241896e-05
-1.28642782137267e-05
-2.63324338670597e-05
-2.61425456601375e-05
-1.46816563209344e-05
-5.23626244073522e-05
-1.19732304745559e-05
-2.07740781050878e-05
-3.18921586614533e-05
-2.9982971628062e-05
-3.52862988926519e-05
-1.20918491162771e-05
-4.55617904690648e-05
-3.44965316864095e-05
-1.22761734653509e-05
-4.88513345204705e-05
1.00968855714237e-05
-9.31211879595661e-07
-1.80329990316395e-05
-2.54218648837772e-05
-2.79335848677003e-05
-1.72262788656922e-05
-2.31460470614705e-05
-2.80982264090095e-05
-1.80164159205371e-05
-2.40751622158578e-05
-4.20020535118105e-05
-3.02222900033399e-05
-3.53256923835048e-05
-7.53976849394819e-06
-3.17008959400466e-05
-2.30216180685713e-05
-2.88155141570762e-05
-2.92945322216772e-05
-3.95755639172282e-05
-3.24842625584255e-05
-1.57935692171899e-05
-5.33277601443374e-06
-6.36919186360987e-06
-2.22180150371903e-05
-3.93658398346125e-05
-3.94931453753178e-07
-5.72881169405714e-05
-2.5186898633143e-05
-2.83059963464004e-05
-4.57249596235231e-05
-2.4685818949314e-05
-2.21000245838265e-05
-2.15928673123193e-06
-1.23883150089735e-05
-3.64527205667974e-05
-3.42498389020868e-05
-2.2747986968465e-05
-2.90722629172306e-06
-4.66903444984993e-05
-7.06811508514074e-05
-4.2427412492902e-05
-2.95354737477712e-05
-2.33697237746323e-05
-2.34356266458589e-05
-3.45233266248356e-05
-8.15490129337282e-06
-3.15756038705132e-05
-2.49535638897702e-05
-4.80460089600426e-05
-1.0243107494398e-05
-5.57161390351957e-05
-2.80600341396708e-05
-2.34340909518122e-05
-4.5700968769605e-05
-3.41364665159806e-05
-3.01554069697542e-05
-4.89119424814995e-06
-3.54319668892305e-05
-3.09324734049043e-05
-3.58502054580821e-05
-6.10411867361766e-05
-4.54530631187303e-05
-3.40511795572726e-05
-1.62603414060457e-05
-1.13852241194412e-05
-3.1018129229e-05
-4.86159871595775e-05
-4.51694818047545e-05
-4.86688056685199e-05
-2.55674714445744e-05
-4.2334106515583e-05
-3.93837341027586e-05
-1.20642597466195e-05
-4.19063818179062e-05
-4.29823141325051e-05
-1.42033798643052e-05
-4.70319908962592e-05
-3.63593818496527e-05
4.6976626586262e-06
-4.32800806198611e-05
-3.71101253924936e-05
9.49713406459271e-07
-2.34929715388134e-05
8.46266798607905e-06
-2.71820846352559e-05
-1.88690713286226e-05
-1.70723787208862e-05
-7.20700985891821e-06
-3.3775721867326e-05
9.70392012504014e-06
-2.19815340961987e-05
-1.97910143310653e-05
-3.88484005343909e-05
-2.55622299016095e-05
-5.97371955992765e-05
-7.18397189748993e-05
-1.99319640283023e-05
-6.72756656321561e-05
-3.75661540247459e-05
3.82540618672031e-06
-2.01558276524329e-05
-2.17109790084184e-05
-2.99405003213255e-05
-4.27649143196198e-07
-5.55202170698517e-05
-2.86587860759887e-05
-2.61107446717894e-05
-2.45748466893619e-05
-3.7105623790273e-05
-3.30284838430338e-05
-4.01854689156337e-05
-4.57747980307265e-05
-4.64184153993945e-06
-2.75838862378715e-05
-4.1473065193597e-05
-4.54764781423681e-05
-1.89014961715979e-05
-3.05951100952504e-05
-3.69694517064562e-05
-3.97056903963104e-05
-3.77985388838407e-05
-1.43944811842918e-05
-2.23528300289059e-05
-2.98155408138764e-05
-1.47429033686723e-05
-6.0857937462794e-05
-4.1941456315084e-05
-3.07092159288654e-05
-2.96707474546534e-05
-4.22903956213906e-05
4.08335279603875e-07
-2.70755528233499e-05
-4.96223002300955e-05
-3.75575570867616e-05
-1.08236877607764e-05
-4.37775756358477e-05
-3.2046632263866e-05
1.59559173603175e-06
-3.94881892277224e-05
-1.94063146301182e-05
-2.4021031281848e-05
-2.30283814785323e-05
-3.13128411848421e-05
-6.9676931270139e-06
-5.36563908270283e-05
8.28480019980524e-09
-8.94624278005657e-06
-5.47892545578661e-05
-5.74334194088708e-05
-2.21574306707821e-05
-1.45679148359967e-05
-6.18176243395004e-05
-4.34653505974424e-05
-2.24126040273877e-05
-3.04391911342324e-05
-2.80250506212622e-05
-2.63431003967947e-05
-2.10983360848698e-05
-3.5801996056062e-05
-9.94335263864266e-06
-1.1030332346582e-05
-3.26735726232676e-05
1.08406356796893e-05
-3.80979851075829e-05
-2.65759961882981e-05
-5.03505468631914e-05
-2.23881359321926e-05
-2.72527270190919e-05
-5.04259393850574e-05
-5.46142303284975e-05
-4.87942498561572e-05
-2.90568441561764e-05
-2.75552923921879e-05
-3.94229621038342e-05
-4.63310899002462e-05
-2.39450301560453e-05
-9.07026619180215e-06
-1.17508434444461e-05
-1.94622510282251e-05
-2.35640603911196e-05
-3.54078760582824e-05
-4.14454838257839e-05
-4.97130635571483e-05
-6.25626136817346e-05
-4.21638760133119e-05
-2.89610847452709e-05
-2.25257385960735e-05
-1.44222905590537e-05
-3.24991336165666e-05
-2.09881699759606e-05
-2.64378983699137e-05
-3.59063057683368e-05
-1.74267206662621e-05
-5.00430151218374e-05
-2.4194235553991e-05
6.2913573434206e-06
-3.83492606256668e-05
-2.44132606992925e-05
-6.73541812942821e-06
-2.4446236683063e-05
-4.86509168365048e-05
-1.92150358252145e-05
-4.67945719774129e-05
-1.85433583807188e-05
-3.04125550695446e-05
-9.91292220442339e-06
-1.63082272765344e-05
-2.71457439749938e-05
-2.77129550226224e-05
-2.80036967326335e-05
-4.96995880999425e-05
-6.26002515335127e-06
-6.94069198081467e-06
-2.70668540034637e-05
-1.17013945162718e-05
-2.0282086526612e-05
-5.07866175414568e-05
-2.08366333297944e-05
-2.8581722718166e-05
-4.08505525522387e-05
-2.54511363605669e-05
1.03538233780549e-05
-1.6744671303673e-05
-2.26377591042071e-05
-3.07298035152858e-05
-2.7080681794026e-05
-3.74765271186878e-05
-2.34051097091489e-05
-2.38962555656494e-05
-4.07040304076842e-05
-2.86690546984557e-05
-3.77682987389587e-05
-8.28281824792583e-06
-7.46522581700092e-06
-2.9716230118997e-05
-3.59405122103673e-05
-4.00896407368221e-05
-1.90957703971391e-05
-2.83002286095083e-05
-3.29314384803725e-05
-2.92821140260543e-05
-3.04862485591997e-05
-2.77171634157427e-05
-7.09391469341472e-05
-2.26408109997878e-05
-6.08558823985514e-05
-3.16666750343438e-05
-1.45054672149488e-05
-6.89535710470694e-07
-2.72512378514288e-05
-3.7689875361483e-05
-2.63640888202496e-05
-4.75242744253915e-05
-3.83523316492278e-05
-5.0791629267428e-05
-2.56976570003286e-05
-2.89251047630919e-05
-4.04299955021858e-05
-5.88860086731588e-05
-1.97195862820085e-05
-4.58634986955908e-05
-2.18631500067116e-05
-1.10231850638545e-05
-5.23192197819971e-05
1.03451717261864e-05
-1.44196671675577e-05
-4.69955903861745e-05
-4.77751622391369e-05
-1.13780409665415e-05
-2.37096138924647e-05
-4.65912291462506e-05
-2.96435347705763e-05
-2.65147148049163e-05
-1.46380204715324e-05
-1.4992864604266e-05
-2.56414873097458e-05
-2.833921031973e-05
-6.83682464145507e-06
