# Supplementary material for: Research on computational propagation and identification of mine microseismic signals based on deep learning
Source: PLoS One. 2025 Oct 22;20(10):e0334641. doi: 10.1371/journal.pone.0334641 (PMC12543183; doi:10.1371/journal.pone.0334641)
Supplement: S8 Data — (ZIP) [file pone.0334641.s008.zip › 000100900002825.xlsx_0.txt_24.txt.txt]

-3.14010317525886e-05
-5.2031676045272e-05
-5.05267905947997e-05
-1.79050831695984e-05
-4.31842998521838e-05
-2.08066830568173e-05
-3.02542527806512e-05
-1.82057297877767e-05
-2.46152645341032e-05
-2.5243877280389e-05
-5.45309987738747e-05
-2.42947419955479e-05
-4.52733620155387e-05
-1.20197030910053e-05
-2.39923174048364e-05
-2.19022963523877e-05
-3.65089450496457e-05
-1.32733849172851e-06
-6.56864994307843e-06
-2.35539692315971e-05
-8.69650110913173e-06
-4.59146350538906e-05
-5.88816854332982e-05
-1.88025890775502e-05
-4.64029163375283e-05
-1.79259500643621e-05
-4.46250825398468e-05
-2.8636983260646e-05
-5.23219336156753e-06
-2.39444393747705e-05
-5.55102023293841e-05
1.42081829591072e-05
-3.08738887298152e-07
-5.14413944425781e-05
-4.28862925189808e-05
-1.80658055030071e-05
-5.80811508190624e-05
-8.89980828515947e-06
-4.38504709850551e-05
-2.93695578242484e-05
-7.4123183692888e-05
-8.23468192425821e-06
-4.07644921543038e-05
-4.37239103266153e-06
-1.01760709510808e-05
-7.08214119308222e-07
-3.18924435765101e-05
-5.00898785779011e-05
-1.19814475789385e-05
-5.25122471255879e-05
-4.30017604418315e-05
-6.03031960191654e-05
-7.01578952900943e-05
-1.21498310613584e-05
-2.32204261479497e-05
-7.8265389030146e-06
-1.49595537921649e-05
-1.39286611537196e-05
-1.5510399303944e-05
-2.05666022182453e-05
-1.97237772822411e-05
-4.09619494812385e-05
-4.85190368785044e-05
-4.03276043295795e-05
-5.01217747321993e-06
-3.16574355134969e-05
-1.58215023666269e-05
-3.16470738142718e-05
-2.19172954317201e-05
-5.26244053501503e-05
-5.72222467356319e-05
-4.34373804244025e-05
3.02917058361658e-06
-3.68557745225491e-05
-3.22522925231687e-05
-4.92540726144716e-06
-4.85130947400426e-05
-2.01149660763279e-05
-1.36403987919868e-05
-8.11156564492441e-05
-4.08209774753747e-05
-8.9881856697892e-06
-1.01174205608704e-05
-3.99647448199331e-05
-2.02757393987479e-05
-4.61840208093555e-05
-1.57054249026933e-05
-1.38666813526627e-05
-2.22668987446083e-05
-3.13024097631275e-05
-6.79930810451477e-06
4.00409573764673e-06
-5.24614638154778e-06
-2.76079299158112e-05
-4.79358707050673e-05
-2.5368665463185e-05
3.08544174114224e-06
-1.9527612652917e-05
-4.37723677452222e-05
-4.54344391747215e-05
-2.37813847635573e-06
-4.6974794864373e-05
-4.2477563397796e-05
-2.4031872776509e-05
-4.87967794532663e-05
-3.97819442798762e-05
-1.21392216209251e-05
-6.18351435077322e-05
-2.15108534105732e-05
-4.21423988872689e-05
-6.61642394352091e-05
-3.74976842492089e-05
-2.37820318664199e-05
-1.10630721396962e-05
-8.14691452902118e-06
-4.2175831046345e-05
-2.36751282040345e-05
-2.45870762382762e-05
-2.01769687081031e-05
-3.95898044233421e-05
-3.90567432054608e-05
-3.72671346978942e-05
-4.38934576230364e-05
-1.45440916997821e-05
-2.01479582378167e-06
-4.88570071480704e-05
-2.34809655033561e-05
-2.73075376227262e-05
-3.23206149156397e-07
-2.37848856841915e-05
-4.50536363140579e-05
-1.27533020780532e-05
-2.38876136334199e-05
-2.2945351545047e-05
-2.81146251224595e-05
-3.3047345617783e-05
-1.9238006901147e-05
-2.48574269429209e-05
-2.99594666758149e-05
-4.02059790609591e-05
-3.69766923664485e-05
-9.59831772533732e-06
-4.17938068576988e-05
-1.94161452802991e-05
-1.80007428433274e-07
-2.93052908389201e-05
-1.01966014643143e-05
-1.27991978762154e-05
-4.86477965640395e-05
-2.00685059372181e-05
-5.10342509506494e-05
-3.31025644738431e-05
-3.00998456638297e-05
-2.01566744577577e-05
-1.41990084456941e-05
-2.203004357637e-05
5.34492024754489e-06
-4.91236545932228e-05
-5.13231607387322e-05
-5.47777842155897e-05
-1.2251605447652e-05
-4.47308641225467e-05
-4.19699265499075e-05
-4.97112275875508e-05
-2.20709590566232e-05
-3.93717166483393e-05
-2.23488916909312e-05
-3.16119461383169e-05
-5.15409225916717e-05
-3.18319231975587e-05
-1.71115690092653e-05
-3.55290883671847e-05
-5.94999731462712e-05
-2.13853145553231e-05
-2.27862902105199e-05
-1.25196705196006e-05
-2.71419689299094e-05
-2.16303530422817e-05
-8.31016096033255e-06
-6.1931994955154e-05
-9.06144913076407e-06
5.55947968463308e-06
-2.27587411781763e-05
-1.44455472487158e-05
-2.089781974526e-05
-3.7004587037597e-06
-4.92311581616254e-05
-3.73302918611956e-05
-4.36718509967085e-05
-3.50089726959661e-05
1.58826566264245e-05
-2.19691814607912e-06
-2.54928526437176e-05
-3.44599045336872e-05
-6.05769812078704e-05
-1.49181808242765e-05
-2.675120629902e-05
-2.17581142212622e-05
-3.89922092600594e-05
-3.70059392026447e-05
-3.68694651742378e-05
-2.12565650030325e-05
-2.41060054594276e-05
-3.21285234935708e-05
-2.49411167578703e-05
-6.83656284578232e-05
-2.76097639429613e-05
-1.77497049233126e-05
-2.58151344285295e-05
-2.96196391427117e-05
-2.97577607602344e-05
-2.15358287384262e-05
-4.22805288988254e-05
-3.04992464690493e-05
-1.80714995335971e-05
-4.48585589761017e-05
-4.45057113609372e-05
-2.96028445558829e-06
-2.79256039787255e-05
-2.90046021397876e-05
-3.00465990402659e-05
-2.52358568025206e-05
-2.13761034003902e-05
-3.33805642792554e-05
-1.83869747883706e-06
1.30963345285325e-05
-2.14590940722767e-05
2.87466936541941e-05
-4.30375000186821e-05
-4.13084395092306e-05
-2.26217626506741e-05
-5.37766969453856e-05
-1.41967976649383e-05
-2.49837587474376e-05
-2.54877707719539e-05
-2.11187361246114e-05
-3.54688931610098e-05
-4.82615006590779e-05
-3.25688847852806e-05
-1.72866786639253e-05
-5.43055768849218e-05
-4.17738774719899e-05
-6.32585308593886e-05
-5.01507827450576e-05
-2.57066776290307e-05
-5.6309658563787e-06
9.92594875742286e-06
-3.05776384856128e-05
-2.89593475866392e-05
-3.23704391393013e-05
-3.57136392012519e-05
-1.14190889837902e-05
-7.4120987432961e-05
-1.98650104608275e-05
-6.54157115029468e-05
-2.09893239912398e-05
-1.18940246344246e-05
-2.33777112183463e-05
-2.08556407043061e-05
-2.55653906128933e-05
-4.11215084371928e-06
-1.03865814315342e-05
1.21309216947849e-05
-6.37756251890932e-05
-1.4958765813957e-05
-1.55332869754779e-05
-3.71721172574642e-05
-4.23490041565989e-05
-3.40209901080638e-05
-4.26037550433381e-05
-1.9650466527308e-05
-2.62280182608987e-06
-3.58726411885143e-05
-2.78372372210729e-05
-4.61797292157283e-05
-5.58437779836153e-05
-2.43549996249535e-05
-3.65449977760296e-05
-2.92887786430511e-05
-1.96910063104473e-05
-2.97503005457702e-05
-2.15627271267585e-05
-5.5219589912611e-06
-4.61078229194104e-05
-5.22395261851389e-05
-4.45579449558577e-05
-1.87666140884217e-05
-2.23051026565642e-05
-1.38139439581962e-07
2.44681288685004e-05
-1.01775246435534e-05
-9.88757677090628e-06
-2.30079425770753e-05
-4.61936424132662e-05
-3.72722154034749e-05
-1.4753046590165e-05
-4.09294088449618e-05
-4.1894251868177e-06
-5.63292109709975e-05
-2.59343238181787e-05
-3.54742548606606e-05
-5.63552087812881e-05
-2.00565522829153e-05
-2.28900247490825e-05
-2.32335330791423e-05
-3.20740310816027e-05
-4.3567221695212e-05
-3.55454202915867e-05
-8.7636432512098e-06
-2.00036564222671e-05
-2.47938391604182e-05
-4.5695900463582e-05
-2.46105558153941e-05
-3.88733958481219e-05
-2.10724388194103e-05
-2.72144710796884e-05
-3.93650360619258e-05
-3.78707796973454e-05
-4.18367022566438e-05
-1.87623266472604e-05
-4.83657635154373e-05
-2.49035234608352e-05
-6.31998273472106e-05
-1.71208406311717e-05
-3.75141821679313e-05
-2.29720703572331e-05
-3.85486886908889e-05
-1.00417053233525e-06
-3.09015532664807e-05
-2.51243466882733e-05
-2.16599680222113e-05
-3.29683124724881e-05
-3.23645840097595e-05
-1.94305912109816e-05
-4.6047558186796e-05
-4.61828040830454e-05
-5.57190453946452e-05
-4.85345496041206e-05
-3.71824187824497e-05
-1.45043151721855e-05
-1.59315712784337e-05
-2.13247847291328e-05
-4.02344908898902e-05
-1.57917900306566e-05
-3.82934834319544e-05
-4.87405453629522e-05
-2.9971781511369e-05
-2.43072507238452e-05
-3.92997911644725e-05
-3.92806231110297e-05
-1.97021687493886e-05
-3.35871240288312e-05
-2.38158193399279e-05
-7.80165332486264e-06
-4.79128826217162e-05
-2.42195953694473e-05
-2.7802690048115e-05
-1.7706344314755e-05
-3.39706653651579e-05
-2.75383233824521e-05
-3.30826756558998e-05
-3.59449876713505e-05
-2.47708700082123e-05
-3.70904592756345e-05
-1.15903922660598e-05
-3.31241037249019e-05
-1.72559409043671e-05
-2.76897094360792e-05
-3.1030243323978e-05
-6.0486353213135e-05
-3.13144872826516e-05
-3.21554700006041e-05
-1.92034339618623e-05
3.31205530477461e-06
-4.39381650128033e-05
-3.19967349095559e-05
-5.469526881045e-05
-4.28774495355015e-05
-2.87303873004806e-05
-2.56341304363942e-05
-2.96283135918551e-05
-1.01743056438552e-05
-3.56128411826132e-05
-4.86790764035152e-05
1.86378494408284e-06
-3.60075021106834e-05
-1.56953136438567e-05
-4.60989461535196e-05
-5.59548055143051e-05
-2.99862173107659e-05
-2.42457931195728e-05
-1.56695352834989e-05
-1.16651430757751e-05
-9.96979003322497e-06
-2.44888041659633e-05
-1.92862672664458e-05
-1.67331215293631e-05
-3.52823834568738e-05
-3.39637754377538e-05
-3.76968191915414e-05
-5.61984779390808e-05
-2.36204560651088e-05
-2.58578144093931e-05
-2.81576049159074e-05
-1.09965507210619e-05
-3.57724513044023e-05
-1.24300836775163e-05
-4.38032563923083e-05
3.88443979725733e-07
-5.36867750861107e-05
-2.38917819151012e-05
-3.24229588252162e-05
-4.27305779228774e-05
-5.77982897777514e-06
-1.80344162315458e-05
-6.07279664915684e-05
-9.23263444927201e-06
-2.35733088085806e-05
-4.83989439344559e-07
-2.61321068365191e-05
2.10817732682015e-05
-4.83060327310937e-05
-2.37175497688263e-05
-2.00723719672233e-05
-2.47194301912622e-05
-1.07355032181876e-05
-7.76510170096217e-06
-3.72419655066112e-05
-4.52787614237393e-05
-1.38734362665635e-05
-4.65814953102672e-05
-2.61532364198113e-05
-4.50635277539518e-05
-3.82280900883249e-05
-1.60532168261241e-05
-3.80945689319769e-05
-2.57513136928317e-05
-8.12984936885718e-05
-2.79949041517647e-05
-1.4035584627059e-05
-6.07330112432843e-05
-3.19277430443295e-05
-5.72384679017565e-05
-1.9503829041767e-05
-2.61620438256185e-05
-1.73059443342411e-05
-2.93909289103193e-05
-9.95422489041806e-06
-1.9479070467899e-05
-2.651946613797e-05
-3.52822968778521e-05
-1.17707467289198e-05
-5.85188493846117e-05
3.01509533815229e-07
-6.38517030977082e-05
-2.61058221515365e-05
-1.08742751675688e-05
-1.03959388394141e-05
-2.374618921087e-05
-1.48669710093201e-05
-6.50409876170512e-05
-3.6956935693327e-05
-4.0002173701642e-05
-2.13126033543853e-05
-4.49014208001461e-05
-4.74074602276532e-05
-1.01068781748483e-05
1.2624918094551e-06
-1.68282678409457e-05
-3.97751899366596e-05
-5.75090757954379e-06
-3.07315944765722e-05
-3.36283922886741e-05
-2.74928395499914e-05
-1.95651383116186e-05
-2.00884920818781e-05
-3.8456780739159e-05
-2.15064269758157e-05
-3.64602815276409e-06
-5.04710557509813e-05
-2.29203727848833e-05
-2.30890370225343e-05
-3.87604209566387e-05
-4.67630891516569e-05
-1.93878810694068e-06
-3.04029155882021e-05
-1.43887592718956e-05
-9.45098069625035e-06
-4.38141058073197e-05
-1.05898237176225e-05
-2.11385738551425e-06
-3.24123932106665e-05
-4.15062823930679e-05
-4.0598870937318e-05
-2.9484055296965e-05
-3.64984510073826e-05
-3.20929155839987e-05
-2.75936196836285e-05
-1.80220408489e-05
-2.21486414741435e-05
-1.39791114214735e-05
-1.90589941812604e-05
1.26903777083936e-05
1.27532350795166e-06
-2.26015063629555e-05
-3.44606886175036e-05
-3.94844316234395e-05
-1.70000000304284e-05
-1.82513138247159e-05
-4.87943079727782e-05
-2.19709518627729e-06
-3.14506251946344e-05
-4.307364147413e-05
-4.29087563973638e-05
-5.57530417901303e-05
-4.35196999020867e-05
-4.14021756682138e-05
-1.41022798762144e-05
-3.03117855440409e-05
-1.36453575939767e-05
-1.71021415971764e-05
-3.1224353262959e-05
-3.14926689562842e-05
-3.62579947263771e-05
-3.24301228159348e-05
-3.89866358728356e-06
-4.1517681645682e-05
-3.91513920799016e-05
-2.5801502364875e-05
-4.51788322954613e-05
-6.10085527127209e-05
-4.13119027633238e-05
-3.83264859673216e-05
-3.09288072215614e-05
-1.17565587938307e-05
-4.69025197238925e-06
-4.64774065282048e-05
-2.66074245231544e-05
-1.49135314612095e-05
-6.44449169117785e-06
-2.7944848083529e-05
-4.85479964163004e-05
-2.89518325529911e-05
-4.80339754784425e-05
-2.35997480241523e-05
-2.15287009482581e-05
-5.70919459190873e-05
-3.54719206328972e-05
-3.82523462147818e-05
-4.80094295615863e-05
-4.78110575914427e-05
-3.06141912677495e-05
-3.1305740757262e-05
-3.33308791103215e-05
-4.12386440353985e-05
-4.13162092757131e-05
-1.0159856619893e-05
-4.52907472907764e-05
-1.67837811001275e-05
-4.19335298865388e-05
-4.48608748299814e-05
-3.24534620362084e-05
-1.04073955189329e-05
-3.56473611569667e-05
-4.7289283974088e-05
-3.58425757414733e-05
-5.08408203097328e-06
-1.09362821984664e-05
-5.60451122837889e-05
-1.35703530647603e-05
-1.02866155785104e-05
-2.84023718299264e-05
-6.27715327051087e-05
-4.36218661244184e-05
-2.59791846204222e-05
-1.09476800466069e-05
-2.66050380340324e-05
-1.04759671655597e-05
-4.59208978969794e-05
-6.28985498768352e-05
-1.81898531395694e-05
-2.86539158507124e-05
-2.72925013518758e-05
-3.96214661299047e-05
-1.06068419503203e-05
-3.59024461357988e-05
-2.19208310113261e-05
-6.50867235348027e-05
-6.67792971893191e-05
-3.24849731967444e-05
-3.32882729949134e-05
-4.21618445517722e-05
-4.49114733279749e-06
-1.07712301633837e-05
-4.33138303884949e-06
-1.19730325131035e-05
-4.51487522600196e-05
-5.15686853198859e-05
-2.05932518233237e-05
-6.02667616657602e-06
-6.54877255703867e-05
1.26270661004421e-05
-6.38146184419622e-06
-2.74145604559994e-05
-3.85730839293e-05
-6.51511565111616e-06
-2.21142300460712e-05
-6.18478820392708e-05
-1.50897761699199e-05
-6.99788508251299e-05
-1.3660634662319e-05
-2.57317988943126e-05
-6.298536564647e-05
-3.71877183326703e-05
-9.39208551869924e-06
-5.58907517848769e-05
-4.23040809034634e-05
-4.03260643562784e-05
-1.97899956669735e-05
-6.617908794759e-06
-2.79867070709524e-05
-1.95013926316721e-05
-3.62431649174271e-05
-2.1144328718501e-05
-1.81727381615074e-05
-3.95457757531539e-05
-5.52645221541497e-05
-6.3839997188778e-06
-1.96550809839645e-05
-4.18798981978753e-05
-1.81487756949301e-06
2.15423531153635e-06
-4.73110538339763e-05
-6.11787564949808e-05
-3.21890807412237e-05
-2.1586124730548e-05
-2.54129419124869e-05
-1.36635077454207e-06
-1.0645504297364e-05
-2.19471226828534e-05
-4.20676943688272e-05
-3.51863733282331e-05
-3.08495769905165e-05
-2.74383853066804e-05
-3.09023565182096e-05
-4.27317658332986e-05
-3.69043239093205e-05
-4.45603332027207e-05
-1.94499192723719e-05
-1.84070126372858e-05
-5.33607719271862e-05
-4.76139061049819e-05
-4.0061886912811e-05
-5.47293344503575e-05
-1.24973698551689e-05
-4.20864156866953e-05
-4.77462883313469e-06
-3.9301962070102e-05
-4.0801365636696e-05
-5.10893645820826e-05
-2.80678196525227e-05
-5.60488801300524e-05
-5.31881981931105e-05
-3.4648208919447e-05
-1.15357560389267e-05
-3.61201512679075e-06
-4.66925942371508e-05
-3.31444625896305e-05
-5.27235473182454e-05
-1.93123351287047e-05
6.03763032491684e-06
-7.06073878874916e-06
-2.56534659717718e-05
2.94795411967806e-06
-2.85297595796083e-05
-1.91586680376894e-05
-1.73233499649295e-05
-4.35093155998585e-05
-8.79786831864505e-06
-3.35792641701999e-05
-4.25527177424857e-05
-3.87084939589974e-05
-2.61896373307518e-05
-4.00193462441343e-05
-2.7711732554304e-05
-1.75929875318123e-05
3.20495833885733e-06
-2.39707352924608e-05
-2.24266808236075e-05
-4.01674429336296e-05
-2.58006432383448e-05
-1.75586413848494e-05
-1.25081474707551e-05
-2.11813706963789e-05
-4.35311616191082e-05
-1.49174374539989e-05
-4.07519037886809e-05
-3.22339127055197e-05
-2.65502419494463e-05
-3.98546112562513e-05
-1.83617772808938e-05
-3.00969256446556e-05
-1.37001277524397e-05
-2.50391613211422e-05
-1.41047511787581e-05
-1.31302065893012e-05
-5.71028913786629e-05
-3.1222530273299e-05
-1.15337856855706e-05
-4.87156141249289e-05
-2.96654313414961e-05
-1.41508066665722e-05
-1.82867350843704e-05
-1.35517778671974e-05
-3.86886493524127e-05
-1.48770495065193e-05
-3.40664446657813e-05
-2.35102688600985e-05
-1.59466054847719e-05
-3.81733812191778e-05
-1.32007382004351e-05
-1.47045166598178e-05
-2.17992729093972e-05
-1.16549542922887e-05
-1.60755245549252e-05
-8.57095465235918e-06
-2.73864522897701e-05
-6.88294839049002e-06
-1.36805571385556e-05
-4.5358159820403e-05
-1.9296055101563e-05
-2.17936975814392e-05
-3.51070898124389e-05
-1.11945773266207e-05
-4.51275256594665e-05
-2.12982378948604e-06
-6.94953448979378e-05
-2.43581878324638e-05
-2.9625780900916e-05
-3.5134870263031e-05
-4.86006575560518e-05
-1.51069231796952e-05
-2.72433124965021e-05
-8.06989378484889e-06
-5.27658013970241e-06
-4.19645499649638e-05
-3.02587314008389e-05
-5.40559321125001e-05
-1.04613904034539e-05
-3.55310116372118e-05
-2.18336521478291e-05
-1.57986072333281e-05
-2.1471102221668e-05
-4.68909924053557e-05
-3.85533362439618e-05
1.39567317797035e-05
-2.50177166591774e-05
-4.27713872391686e-05
-4.52376877222959e-05
-2.93507445345149e-05
-1.73774300966201e-05
-5.2862996693262e-05
-4.79502993600395e-05
-3.53633471821714e-05
1.3375560015259e-05
-2.89987526947623e-05
-3.43439621861783e-05
-4.98920005991424e-06
-3.7592258846053e-05
-6.08263196075486e-05
-3.82078052503123e-05
-2.21954995327109e-06
-3.61786302870668e-05
-5.12228105741254e-05
-5.28763365168404e-05
-9.08671205245848e-06
-1.905444316034e-05
-2.06066816735581e-05
-3.92306415341748e-05
-5.29491788200031e-06
-1.00669689553328e-05
-2.51546417339514e-05
-1.95698362141307e-05
-3.86977508976208e-05
-5.78342021853422e-06
-1.92429159835973e-05
-1.43203083407112e-05
-1.23847055682924e-05
-5.37219893258178e-05
1.29581476386452e-05
-4.69143257613252e-05
-1.96179566952176e-05
-2.28297400080178e-05
-2.53801346268999e-05
-1.9423535036919e-05
-6.52581031061859e-05
-3.49857199834482e-05
-1.85200933220362e-05
-1.15358986065853e-05
-3.4798181688955e-05
1.21755906738563e-06
-4.45195499969128e-05
1.0511437889734e-05
-1.04064234317644e-05
-5.8854262894831e-05
-7.56710302252278e-06
-3.43838750949817e-05
-2.33004835173734e-05
-2.02780913590006e-06
-2.07054228080348e-05
-4.04694613917602e-05
-2.68843442692897e-05
-6.73803839303406e-05
-5.65952122545441e-05
-4.10892950772323e-05
-2.52453422177729e-05
-2.74751322400535e-05
-3.99976743964839e-05
-2.96446677338348e-05
-3.94381288260649e-05
-1.99582056025079e-05
1.22004576006185e-05
-4.02401334457472e-05
-2.33524084785142e-05
-4.12747252057309e-05
-4.64670658470542e-05
-5.55523792323381e-05
-2.93632337138101e-05
-1.68397149551627e-05
-5.64944874283472e-05
-2.51027675851454e-05
-1.77188592204536e-05
-3.07344910270515e-05
-2.83513848198219e-05
-3.45394554296785e-06
-3.21992439304933e-05
-8.89419100235921e-06
-6.03373585459083e-05
-1.77327156499636e-05
-9.12103880825228e-06
-2.86776920337757e-06
-2.32450362681798e-05
-2.24993382629064e-05
-2.62397112972914e-05
-4.77154048501589e-05
-7.37704482787466e-06
-4.0016331065771e-05
-7.32208837138068e-05
-2.26756847854913e-05
-1.19462807451759e-05
-2.40788670866542e-05
-5.63754591806411e-06
-2.27132637454184e-05
-9.34497417414745e-06
-4.29898707764595e-06
-3.02029294174382e-05
-2.3831521522502e-05
-3.36738918909523e-06
-3.71543574268439e-05
-6.36002607990768e-05
-5.82210483847511e-05
-3.13958550908955e-06
-5.15903161128252e-05
1.48346677808083e-05
-3.28685578641916e-05
-5.41272205875991e-07
-4.83535594536788e-05
-2.38031590312832e-05
-1.20862079217572e-05
-3.42400654455283e-05
-1.53969473455848e-05
-6.77583581334016e-06
-6.03978709635791e-05
-3.41715905606473e-05
-4.32988426231239e-05
-4.46228060191784e-05
-5.07706257615705e-05
-2.92230514741422e-05
-4.29596989914565e-05
-2.63397039866357e-05
-4.06898031872589e-05
-2.33410755328154e-06
-2.87275256219927e-05
-5.63475944382786e-05
-3.40575962534432e-05
-4.69035382002633e-05
-9.50422601945009e-06
6.7873643702992e-06
-3.42736369090717e-05
-6.42351232979114e-05
-2.04754374073195e-05
-4.05040812325014e-05
-1.80677770071275e-05
-1.28651726216737e-05
-2.90767105941828e-05
-1.13944177069267e-05
-4.56695526379635e-05
-8.54316042203615e-06
-1.76541209476941e-05
-4.5550191235831e-05
-1.18789180236038e-05
-5.11817320589454e-05
-2.4429158782902e-06
-2.97245178510174e-05
-2.29172531060819e-05
-6.67044926684867e-05
-7.82824304943829e-06
-2.49507331027455e-05
-5.09663977203014e-05
-3.2193062979703e-05
-4.59560603915062e-05
-1.73517264619026e-05
-4.36801696311748e-05
-4.32251624512114e-05
-5.58491731097549e-05
-2.77126202781043e-05
-5.24065832909053e-05
-6.44813052967365e-05
-3.46060349713338e-05
-2.96042861950755e-05
-3.04514563868274e-05
-4.55601836150285e-05
-2.93387228736669e-05
1.62491404223072e-06
-4.0045505629021e-05
-2.01441586553162e-05
-4.22949496076238e-05
-3.88655410814481e-05
9.61062512233065e-06
-3.43515797757763e-05
-5.74785304661812e-06
-4.27468635430438e-05
-4.20780706113938e-05
-3.83165391060638e-05
-6.00255787962023e-05
-1.2090513299066e-06
-1.57163669856853e-05
-2.82709795679513e-05
-4.92090511166638e-05
-4.16898951658879e-05
-1.89068581171879e-05
-1.98437288472127e-05
-2.12059149297845e-05
-5.10453138156962e-05
-7.1201652859353e-06
1.94448110001938e-05
-3.051958012939e-05
-3.3248149489627e-05
-2.59039135248468e-05
-4.13079028080831e-05
-2.76308963550091e-05
-4.94539385100034e-05
-3.11008725661385e-05
-1.50917254212226e-05
-3.88897396009241e-05
-3.7555698719193e-05
-2.48350268358776e-05
-5.49758436414847e-05
-2.46582570906857e-05
-3.46040359941144e-05
-1.32988693335222e-05
-4.95782149786858e-05
-2.86059469399987e-05
-3.57050984287069e-05
-2.4394491448827e-05
-1.32133862654881e-05
-2.3358843374691e-05
-1.47109510021471e-05
-4.74657811234834e-05
-5.68919247643061e-05
-3.41805397021797e-05
-6.91816149788748e-06
-5.3912979155174e-05
-2.19678451928567e-05
-3.19683352860426e-05
-1.47452586638118e-05
-3.51184797057509e-05
-1.60011192812188e-05
-3.51192133320505e-05
-1.46987364752358e-05
-1.13830593666337e-05
-7.61015688990385e-06
-4.41618344425159e-05
-6.27862122028917e-06
-2.97340804991546e-05
-3.23685904396261e-05
-2.1337575269537e-05
-9.05925601016597e-06
1.5462698958619e-05
-3.10723690453898e-05
-4.84044729306283e-05
-4.94865855405206e-05
-2.44847304281344e-05
-3.45879142757508e-05
-2.6529237608196e-05
-5.08377856228477e-06
-2.61483599339414e-05
-4.20008720006015e-05
-3.44862283369285e-05
-5.05332706747837e-05
-4.31216195085971e-05
-3.35180525240503e-05
-3.89416199143391e-05
-3.52014834510991e-05
-2.06772637594645e-05
-5.66835349247197e-05
-2.99479289074224e-05
-5.66704020191245e-05
-6.21587277407345e-05
-1.77033432706694e-05
-2.59117073294512e-05
-4.47542488699314e-05
-1.81679753574066e-05
-4.6457744993554e-05
-2.7929343413983e-05
-4.47533649416563e-05
-3.87317890089036e-05
-3.00197696446121e-05
-4.25833222334533e-05
-4.76330108122253e-05
-3.90908096147116e-05
-3.23602594679088e-05
-6.56705867818137e-06
-2.73159205441673e-05
-2.08012420181418e-05
-5.46915514423433e-05
-4.23715318191981e-05
-3.05395337863673e-05
-1.51968281230674e-05
-1.55016175518482e-05
-3.01572566256545e-05
-4.04252487053232e-05
-3.52048254676921e-05
-3.31248109437467e-05
-5.4246291213036e-05
-1.8118596205566e-05
-9.13446585998185e-06
-2.72408954913781e-05
-4.45647658318637e-05
-2.77206554981324e-05
-4.6548638452519e-05
-2.37597838205402e-05
-2.69452074172689e-05
-2.41446118046842e-05
-1.07386236221695e-06
-4.87224397813221e-05
-1.40207371656004e-05
-1.19213673056025e-05
1.1348813885731e-06
-2.70082469686019e-05
-2.55798315731099e-05
-2.75185694958788e-05
-4.00863377874527e-05
-7.26314898657507e-06
-3.57649194290645e-05
-1.61468506954588e-05
-3.0565140395625e-05
-2.5296778775903e-05
-1.08884703020666e-05
-3.95392998782306e-05
-2.50979254055162e-05
-3.34775984508215e-05
-3.77097224454049e-05
-3.952918056671e-05
-6.25875726817078e-05
-2.44865259528678e-05
-3.29895288977713e-05
-2.85562573028082e-05
-1.47091397795417e-05
-4.03317361392832e-05
-1.96862868390364e-05
-3.64126091497611e-05
-3.28779840794783e-05
-2.92297686327909e-05
-4.88683201697143e-05
-1.74292967057328e-05
-1.57926860137596e-05
-4.15692832977732e-05
-8.35060185225385e-06
-1.12228357798432e-05
-3.35822241230472e-05
-3.86535748236718e-05
-4.40673835108369e-05
-2.78484325969404e-05
-5.06255786984517e-05
-3.72342777280994e-05
-5.57775839034518e-05
-3.91371986867966e-05
-5.54034257358351e-05
-9.30960667010917e-06
-2.32024050594041e-05
-6.68514618660567e-06
-1.78305890912464e-05
-6.94919128992578e-06
-1.68617185914166e-05
-1.22803140920282e-05
-3.2873437937711e-05
2.9344980838008e-06
-1.35007908132388e-05
-2.60642837475263e-05
-6.60388948917502e-05
-2.2317275648704e-05
-9.03610108826074e-06
-4.37382110462056e-05
-2.76800237060765e-05
-2.37736217653773e-05
-7.11962845644588e-06
1.20467295801622e-05
1.59411250540907e-05
-3.97498086803144e-05
-2.09189505769146e-05
-2.91611952023641e-05
-6.78822748505257e-05
-3.61855696841326e-05
-2.92177874846717e-05
1.0939410817176e-05
-5.68529791640331e-05
-1.47905617864415e-05
-5.41871380123967e-06
-1.7618031585107e-05
-1.19197625051484e-05
-5.23132288321042e-05
-3.07810759475453e-05
-3.14646467678662e-05
-2.42667549082977e-05
-2.27184123597722e-05
-2.12425125661938e-05
-5.10002418332954e-05
-5.20342800304312e-05
-3.53331186346092e-05
-4.70257206637362e-05
-3.77672540159047e-05
-3.44109185484025e-05
-3.38954522469911e-05
-2.73082046863175e-05
-5.62594383333691e-05
-2.90304649542396e-05
-4.41615636403578e-05
-1.98643989342461e-05
-3.6000381595581e-05
4.44282379356678e-06
-3.01483869003075e-05
-4.18864137530639e-05
2.38243736200949e-06
-1.72093663139501e-05
-1.48829326961313e-05
-4.83694979940672e-05
-2.6504890718441e-05
-2.02692987351927e-05
-4.03556670929865e-05
-2.20043747512388e-05
-3.38474205767374e-05
-4.5423628578651e-05
-2.61153794922322e-05
-4.0422574174338e-05
-3.21152093443001e-05
-2.9808733185274e-05
-1.13442520209552e-05
-4.08140801839838e-05
-1.82721670500402e-05
-1.47403579409082e-05
-2.09060544369117e-05
-4.09321182376283e-06
-2.71562056667256e-05
-4.36693339397868e-05
-3.72162394831515e-05
-1.02654831420362e-05
-3.3670408697242e-05
-3.5475374423087e-05
-2.33186848756438e-05
-5.22651863465147e-05
-4.64019762968767e-05
-5.26848847035827e-06
-6.78514899751745e-06
6.94236356184289e-06
-2.02401213565374e-05
-1.11757033608012e-05
-3.71858398411775e-05
-2.58641786011725e-05
-1.43781845954233e-05
-2.57267813676386e-05
-5.75018213428919e-05
-2.25973285421064e-05
-1.52840294462169e-05
-2.98589626341424e-05
-1.58229588431885e-05
-3.00935639442212e-05
-4.63945149944245e-05
-1.90941296875246e-05
-2.70215466457278e-05
-4.3104179480276e-05
-1.74994306444903e-05
-6.20228884943476e-05
-3.55784601103827e-05
-7.13708462810199e-06
-1.97346500157166e-05
-1.37439414849039e-05
-3.79812420920112e-05
-1.05406956134375e-05
-4.05949206765943e-05
-5.86886222183296e-05
-2.42290683841609e-05
-2.89609739083629e-05
-5.91521578911064e-05
-1.7291910474134e-05
-4.50414437090193e-05
-1.4278748503841e-05
-2.40973222899223e-05
-2.86674080890455e-05
-2.34590207766679e-05
-3.4451448758184e-05
-1.11446122616969e-05
3.62313734538167e-06
-5.08396492576038e-05
-1.11261244983532e-05
-1.95372145673589e-05
-7.27725994420123e-06
-3.86796573872838e-05
-3.50242262218109e-05
-1.07623478815551e-05
-3.37441339461609e-05
-1.56148631936372e-05
-1.89114309997055e-05
-3.56387671473666e-05
-2.71110002277102e-05
-3.38605476320465e-05
-3.66646130916812e-05
-4.25904135890423e-05
-2.7839282932067e-05
-3.80401174790651e-05
-1.89999865384346e-05
-5.18189113695239e-05
-1.66874829992877e-05
-2.38202281988537e-05
-2.47495613679625e-05
-1.93006636557576e-05
2.18323970208334e-06
-3.21664480486871e-05
-1.36047597923065e-05
-1.46140483394117e-05
-5.1554825747136e-05
-2.06084719291251e-05
-1.18163107208429e-05
-3.40829244726694e-05
-3.09148196509293e-05
-2.54226485841743e-05
-5.51061744665222e-06
-5.55164048809304e-05
-2.12760691779458e-05
-8.65047605295249e-06
-4.26675776750437e-05
-2.03573019694136e-05
-2.82199172231624e-05
-3.92254951798337e-05
-5.04282885382081e-05
-3.84528550727009e-05
-1.89547073831617e-05
-6.13930069492184e-06
-4.63790456039865e-05
-6.20913173752608e-05
-2.55298565860891e-05
-4.69425623826829e-05
-3.78686055038877e-05
-4.2790058488789e-05
-3.64029951969662e-05
-2.54763848494746e-05
-5.32337212815263e-05
-3.63914681698514e-05
-2.39201462014902e-05
-3.71399158816115e-05
2.16099416809901e-05
-3.05407847165252e-05
-3.64425581290249e-05
-2.61971426210935e-05
-2.00268529073587e-05
-4.04841009165849e-05
-8.39159743257226e-06
-4.49318803897239e-05
-3.17418615087403e-05
-4.74013494067399e-05
-3.44670214610454e-05
-2.94218406423108e-05
-2.45284481473494e-05
-3.07802136535893e-05
-2.05864187926615e-05
-3.81543480072534e-05
-3.14743730506815e-05
-5.85978824271783e-05
-1.71063327922285e-05
-3.71696107666884e-05
-3.82355601552553e-05
-3.25302576404491e-05
-2.73107257970913e-05
-2.79776870331542e-05
-2.056441458425e-05
-2.94285912108e-05
-5.11388895477356e-05
-1.26087509184553e-06
-4.62834621240563e-05
-1.22173818769927e-05
-1.74773097739835e-05
-2.01097571622499e-05
-4.85626685297439e-06
-5.19943362685821e-05
-2.4162411892735e-05
-3.59876102077997e-05
-1.66870488449902e-06
-3.39089123423984e-05
-4.42781938804271e-05
-3.28919323944756e-05
-4.44484553587254e-05
-3.6551020282578e-05
-2.42865706652293e-05
-3.89583968861175e-05
-2.06708378892665e-05
-1.98163647064028e-05
-3.83848422390468e-05
-2.61315121757071e-05
-3.51320983324301e-05
-2.83969393455545e-05
-2.3678184337153e-05
-1.03204372926555e-05
-2.03855343695809e-06
-5.09386730552495e-05
-3.37510090164666e-05
-2.55656838504895e-05
-1.36648035691438e-05
-2.56678383668452e-05
-4.45369240237094e-05
-2.27241129861914e-05
-4.96106542771779e-06
-2.36474981278404e-05
-2.13944416043244e-05
-2.78203845685056e-05
-4.44509646368318e-05
-5.23235383441813e-05
-4.30820166075616e-05
-5.04102724963797e-05
-3.17009959989625e-05
-1.99038337181496e-05
-2.69658041351645e-05
-2.65367220107014e-05
-3.6306816387902e-05
-2.835817120019e-05
2.35391483357484e-07
-3.79366754359251e-05
-3.91708060183996e-06
-1.64356442901634e-05
-8.77760010483701e-07
-1.97657445892573e-05
-4.95031441498143e-06
-3.13845558714152e-05
-1.80231029718913e-05
-4.12438043876022e-05
-4.40632517237852e-05
-4.72226262542918e-05
-3.5670539663883e-05
-4.56438675559296e-05
-2.30102573309603e-05
-4.54709636868108e-05
-2.94641305787621e-05
1.71342563768088e-05
-1.82622307999063e-05
-2.19126731558527e-05
-2.92700407423312e-05
-2.63258759855935e-05
1.09621927430502e-05
-1.90843120022225e-05
-3.22646783094283e-05
-4.2212930294576e-05
-2.56266763225116e-05
-5.94422196913438e-05
-4.63482478722323e-05
1.11685618074238e-05
-3.1564541574718e-05
-4.69449861765001e-05
-4.26903410936895e-05
-1.41824341652025e-05
-3.12782429507335e-05
-4.51596265041039e-05
-3.84652309316819e-05
-2.56926350154449e-05
-1.7918633408046e-05
-4.13415636985749e-05
-3.0416576824817e-05
-2.76080974232216e-05
-2.06404683839211e-05
-3.09408928017776e-05
-4.53603437859749e-05
-2.66100428530244e-05
-4.9949072195261e-06
-3.5125386361086e-06
-1.93225452303376e-05
-1.39649022849467e-05
-3.18020722420687e-05
-4.1935049291109e-05
9.86296284679702e-06
-4.8089292137649e-05
-5.50332374024398e-05
-2.9514542603728e-05
-2.0741040205189e-05
-5.56499594663397e-05
3.98169444213642e-06
-2.06640855259956e-05
7.78570192060981e-06
-5.84126455825242e-05
1.09077019897369e-05
-4.7654041246483e-05
-2.28947654099392e-05
-3.90444208714384e-05
-5.94979666815516e-06
-2.46554732038071e-05
-2.64710114449216e-05
-4.83374505561422e-05
-4.30145636246083e-05
-2.53107988449074e-05
-2.03648733328479e-05
-6.14087301696494e-05
-3.38193301834202e-05
-4.06944870576142e-05
4.71917408636787e-06
-3.82734417048124e-05
-2.50092704266673e-05
-2.38333707977203e-05
-3.73612620026371e-05
-3.27080505241017e-05
-4.03685179663159e-05
-2.14821595986281e-05
-2.68573107172323e-05
-2.87687763319296e-05
-2.36886199288822e-05
-2.6818611510168e-05
-3.59674240687781e-05
-5.02919087643707e-05
-4.24007741417097e-05
-3.86559627853748e-05
-2.30180656638495e-05
-1.0133103400562e-05
-3.36169960875695e-05
-6.50837688639457e-05
-4.00575812828746e-05
-3.47959669065218e-05
-1.73103472738378e-05
-4.02429197740399e-05
-5.18004787432706e-05
-4.29064695300899e-05
-2.23119950949751e-05
-3.47860549755294e-05
-4.63149589290987e-05
-4.22754873675493e-05
-4.51788935752936e-05
-7.32925608327337e-05
-2.82952058199999e-05
-5.92828521579648e-05
-3.21787355872556e-05
-1.99198330784687e-05
-2.05372585516427e-05
-3.46840162970689e-05
-4.57015867026987e-05
-3.9154916036511e-05
-2.94467766488783e-06
-5.52389872708023e-05
-4.15807376399696e-05
-3.9058113514143e-05
-1.76838068188331e-05
-4.68552911527873e-05
-6.75538463614495e-06
-7.24098424356692e-05
-4.08606686842483e-05
-4.09167043521831e-05
-5.47667593765836e-05
-3.43034148087652e-05
-3.66001778223726e-05
-4.14870783901959e-05
-1.70526216790311e-05
-6.37500914583005e-05
-4.37858600507659e-05
-5.46857145112676e-05
-3.00679640304796e-05
-4.73446665920593e-05
-3.09709867028568e-05
-4.60493488856489e-05
-1.219323588384e-05
-2.06363338294374e-05
-1.95054196525356e-05
-7.84372171546609e-05
-4.04490103577921e-05
-1.79337463976164e-05
-3.56146776619963e-05
-2.29488475102326e-05
-2.51372168981483e-05
-3.84405177453344e-05
3.26398351471678e-08
-5.28480884150847e-05
-3.63808667389552e-05
-2.90757707983906e-05
-3.97211678468714e-05
-2.51276781942973e-05
2.76646339120767e-06
-2.73100050195201e-05
-3.1541433388391e-05
-1.07006969567781e-05
-2.87141515166048e-05
-3.03323697534203e-05
-8.35511246923244e-06
-5.49646578665969e-06
-1.30744081272631e-05
-1.81324832673976e-05
-1.59352478922151e-06
-4.49497138913593e-05
-3.86600759369867e-05
6.97389370677229e-06
-3.90073912687883e-05
-2.1375900071347e-05
-7.74581369322508e-06
-2.02673424374561e-05
1.46141998672773e-05
-1.9709699917229e-05
-5.58603894080555e-05
-2.47150449925537e-06
-3.63308571583239e-05
-4.37884670226338e-05
-1.16445284448168e-05
-1.42878674634489e-05
-2.69978083344537e-06
-4.53605939097486e-05
-4.34082689366699e-06
-1.93626233038319e-05
-5.86704786384371e-05
-4.24386669742068e-05
7.82133619781384e-07
3.53107554880935e-06
-2.12983728703039e-05
-3.24074217145637e-05
-2.4758802426854e-05
-5.37036669764124e-05
-3.91533508523653e-06
-3.30518158954236e-05
-1.23513986459337e-05
-2.4559835485731e-05
-3.10321733743903e-05
-2.82381426282089e-05
-1.66302545781383e-05
-2.16401070954514e-05
1.27811405632617e-06
-1.26061132894515e-05
-2.61469843650154e-05
-1.65885817757967e-05
-2.16387745127032e-05
-3.57198402913568e-05
-2.07977717596246e-05
-3.02478668464741e-05
-1.9771032321787e-05
-3.01661368537831e-05
-4.27615649411509e-05
-3.28694672238651e-05
-2.57067497800138e-06
-1.4160382715707e-05
-1.68172660826931e-05
-4.28282871822227e-05
-1.7119429174587e-05
-2.20124063149385e-05
-3.48259607949937e-05
-2.60941586348392e-05
-1.17084728587084e-05
-2.31281143580655e-05
-4.58238349550545e-05
-3.379436455702e-05
-2.46773205710848e-05
-3.40418267317729e-05
-3.62351551340507e-05
-1.44782043917183e-05
3.16797207202215e-06
-2.61658078163168e-05
-2.46280926476734e-05
-2.22580020544465e-05
-6.17343983628136e-05
-1.85582387008344e-05
-2.74961262359789e-05
-4.52039801166198e-05
-3.39114971705636e-05
-1.02939132705618e-05
-4.95693398060176e-06
-4.57842370183435e-05
-4.88802875514376e-05
-2.48956887059609e-05
-2.70383279621088e-05
-3.52458957317745e-05
-2.64535228091652e-05
-1.31670296016937e-05
-3.3585528769287e-05
-1.8905528196854e-05
-3.56152285025975e-05
-3.92919695820391e-05
-2.86468968660931e-05
-5.44493966998401e-05
-2.97067022178903e-05
-3.12448367527658e-05
-3.92943030018353e-05
-1.96007683394121e-05
-2.03160559189036e-05
-9.18614726828607e-06
-6.7006726925546e-05
-1.99875209250661e-05
-1.29088222632701e-05
-2.81465749338992e-05
-3.11628654791657e-05
-3.30529668844355e-05
-4.68644161449115e-05
-3.59985534107778e-05
-2.96729564103027e-05
-1.43127845008751e-06
-7.02985862890206e-05
-4.62210062555083e-06
-6.27568152255273e-05
-1.98430715590353e-05
-1.94508917830842e-05
-4.89905910038131e-05
9.81942490808003e-06
-2.28629387356773e-05
-3.01933747382616e-05
-1.66282571448796e-05
-3.45829528091063e-05
-1.09492255376931e-05
-3.4148808293e-05
-4.67644794720204e-05
-5.59597377450808e-06
-5.50652273437613e-05
-3.81385899940859e-05
-2.85667796846197e-05
-2.00894465473065e-05
-4.4262390541014e-05
-4.4145951254848e-06
-3.68524731192266e-05
-2.16315821295404e-05
-1.96296265701318e-05
-1.20831896964914e-05
-3.4152754637308e-05
-2.88510806801015e-05
-5.00146608536706e-05
-2.0379806946982e-05
-1.80426124712017e-05
-2.03981935352148e-05
-3.30427964393202e-05
-1.5389336247804e-05
-9.14764976792403e-06
-1.22724920969626e-05
-5.27072541869688e-05
-3.45193806988734e-05
-2.98120126617045e-05
-7.10793391760756e-06
-9.84795105812452e-06
-5.73951466563507e-05
-2.33867997214432e-05
-3.18611286763767e-05
-3.29934537155304e-05
-9.23201612864443e-06
-2.00297266384479e-05
-1.33946624309781e-05
-1.37409909689007e-05
-1.67030844818061e-05
-5.28058453565809e-05
-4.3731625270385e-05
-2.89421978982061e-05
-5.66369100825929e-05
-8.87673425721885e-06
-4.04985169730244e-05
-1.52569709358028e-05
-1.21418251495623e-05
-1.25666831181859e-05
-3.64008431599069e-05
-9.15908482372049e-06
-3.10098874380565e-05
-1.64448284349572e-05
-3.64012695369554e-05
-4.20124423717472e-05
-3.43577762818736e-05
-2.54721016574477e-05
-4.6428976966531e-05
-2.14980495061042e-05
-2.79122909068263e-05
-4.24839916391812e-05
-3.80170899891822e-05
-1.69510797345154e-05
-4.96739440001084e-05
-4.75648040057253e-05
-5.11060210858882e-05
-1.92936690526803e-05
-3.42314343871098e-05
-1.1031957089845e-05
-2.80521263911353e-05
-3.62666772320357e-05
-4.13386378467507e-05
-3.19777956660337e-05
-1.56520979237966e-05
-2.72146400739496e-05
-2.54501742005501e-05
-4.46367957664521e-05
-3.29998555735112e-05
-3.19350723520015e-05
-1.23146445432567e-05
-4.82998113471987e-05
-3.61300757354053e-05
-3.58143000071799e-05
-8.03083023290944e-06
-3.79064147828843e-05
-3.2898661683645e-05
-5.06935078445098e-05
-3.71043120884733e-05
-2.62419056332551e-05
-4.04683110179842e-06
-9.2754275089051e-06
-4.68080937397904e-06
-3.28341128883024e-05
-2.88853973578336e-05
-3.86860785337953e-05
-2.3809274651396e-05
-3.38718524259903e-05
-8.89413490130652e-06
1.11130630763314e-05
-3.81190130767095e-05
-2.05472171443976e-05
-3.69564741274197e-05
-1.50737221368785e-05
-3.03449440081748e-05
-2.89616312874296e-05
-4.34954240471762e-05
-4.42941102980409e-05
-6.79906361769922e-05
-4.33208369106761e-05
-1.77778953358135e-05
-4.11805116862388e-05
-1.08543948857412e-06
-1.81103344422946e-05
-3.01653140641308e-05
-2.75777077159704e-05
-5.81006892023238e-07
-2.06774132328208e-05
-3.58984621191711e-05
-4.81744832055834e-05
-3.84059630674094e-05
-2.57526346702674e-05
-2.80153431197253e-05
-4.90689756381231e-05
-5.84723512838572e-05
-4.68080183292837e-05
-2.89527730296657e-06
-2.77392105420751e-06
-3.00585449775101e-05
-5.16648196185182e-05
8.82274668423191e-06
-4.03469677510657e-05
-5.05094303581223e-05
-2.16618893494763e-05
-2.29929867478612e-05
-3.24778892728139e-05
-4.19005374661743e-05
-1.004865179056e-05
-3.70963345374801e-05
-5.96662062508763e-05
-2.90884029906897e-05
-2.60318684133689e-05
-2.6362754494411e-05
-6.95569025186387e-06
-1.77813907108423e-05
-1.82541842600653e-05
-2.54181376277272e-05
-2.73207413302269e-05
-3.5371120312307e-05
-3.66978385915338e-05
-2.90551219560406e-05
-1.98337402403261e-06
-4.57812547643171e-05
-2.2353384243382e-05
-3.8749361134253e-05
-3.53210008240303e-05
-3.20492115450083e-05
-1.55248503383218e-05
-5.51346035882219e-05
-2.30702837333591e-05
-3.51826000767051e-05
-2.5154285571217e-05
-1.87369539741522e-05
-4.01509578234951e-05
-4.28918741953794e-05
1.0862612285778e-06
-3.08997524252242e-05
-2.97085181865164e-05
-1.52728923221173e-05
-4.37721974630023e-05
-5.67529124023052e-05
-1.85688023318879e-05
-1.58671597366151e-05
-3.3076846713805e-05
-3.2575786156878e-05
-2.42242203993933e-05
5.56246846763246e-06
-3.07085373735261e-05
-4.63049328927593e-05
-4.73649883973199e-05
-8.36036524554238e-06
-3.62820910315629e-05
-2.02054062128855e-05
-5.48981704310162e-05
-2.28804519170862e-05
-2.98603836431087e-05
-2.61308481702592e-05
-4.36866760004337e-05
-5.85436832937073e-05
-3.39656643477738e-05
-4.21628410519761e-05
-3.04555803314397e-05
-4.49294190970912e-05
-7.21375457005216e-06
-3.58284111092096e-05
-7.42444835875395e-05
-1.89021285631898e-05
-3.82480460420289e-06
-4.27661456518744e-05
-8.05891787019444e-06
-3.07432241030913e-06
-2.58093959936002e-05
-3.83079960669748e-05
-5.03260177769473e-05
-1.46465467758002e-05
-1.75940545425388e-05
-5.49488948868908e-05
-3.3150555349943e-05
-4.72254787146451e-05
-4.20706518578566e-05
-5.36880858171768e-05
-4.72066015595031e-05
-1.44295659499379e-05
-4.0213694200447e-05
-5.77390565136915e-05
-3.75332521009063e-05
-3.37259913736107e-05
-1.26847682183056e-05
-4.3749226126475e-05
-3.60235373687938e-05
-1.25890264555288e-05
-5.11291983579444e-05
-2.97725592124907e-05
-5.36674498879431e-05
-3.25503216482444e-05
-6.07975972334496e-05
-3.75543423169305e-05
-2.79937942997843e-05
-5.21979693240738e-05
-2.20074013566993e-05
-8.198994340222e-06
-2.99464699698267e-05
-2.867130623551e-05
-2.70699985200873e-05
-3.30216716488871e-05
2.36436553502877e-09
-5.79746455792569e-07
-2.67937659704668e-05
-3.42320919096033e-05
-2.14933429221114e-05
-2.55562984639787e-05
-3.69950106951257e-05
-3.58077772834423e-05
-1.77315444920029e-05
-8.30506237282467e-06
-4.32561868579354e-05
-4.50593064565352e-05
-4.71817671339161e-05
-6.88725235140255e-05
-2.5008227718016e-05
-2.63469626984324e-05
-2.15456661859422e-05
-3.18262876292395e-05
-2.38068631879835e-05
-4.90025106998526e-05
-2.78170159824284e-05
-3.09167238443317e-05
-2.34825551439175e-05
-2.18056302454377e-05
-1.20232387685121e-05
-1.06828297231118e-05
-5.5763657629133e-05
-3.67239298233196e-05
-3.84310991374299e-05
-2.33981506732938e-05
-2.53274332620096e-05
-1.9356173012223e-05
-5.03987911785545e-05
-2.22910489303342e-05
-3.08618725671282e-05
-3.05485552786249e-05
-3.74004329787207e-05
-2.36209417057354e-05
-4.90755325235428e-05
-5.20016436916769e-05
-3.38149299377482e-05
-3.91547565320291e-05
-2.55693192447937e-05
-3.18701941892919e-05
-1.19042242729559e-05
-2.23766724431572e-05
-5.08405957608709e-05
-3.19446143586831e-05
-2.47119635508891e-05
-1.50200241645758e-05
-3.60145576179946e-05
-1.27804871971333e-05
-6.19747998434827e-06
-3.02353523738164e-05
-1.72396244589963e-05
-4.64924422793219e-05
-5.0702456926422e-05
-2.84114913864939e-05
-5.92293433978186e-06
-3.82082899585885e-05
-2.41655940847463e-05
-2.34218171603215e-05
-3.22816870270522e-05
-2.48679529590305e-05
-9.81457854152211e-06
-3.16562554018116e-05
-5.32741616024335e-05
-4.18618988367906e-05
-8.54277782932771e-05
-2.9874601261436e-05
-9.7539010931628e-06
-9.9927676916182e-06
-4.0823517756785e-05
-5.48966791484047e-05
-3.73348125724045e-05
-8.58625283692509e-06
-9.77206353612076e-06
-2.08617734451681e-05
-5.10646084939033e-05
-7.12008556649265e-07
-2.70618077370327e-05
-4.92869840689324e-05
-3.4642557738717e-05
-4.33231952807153e-05
-4.16589014463491e-05
-2.54488197533641e-05
-2.87317553781258e-05
-3.60790107873421e-05
-3.67349550346917e-05
-5.60331682638482e-05
-3.85289430731952e-05
-2.51680811838353e-05
-9.94163946374242e-06
-1.45343119250998e-05
-2.70111451559886e-05
-2.22085995659517e-05
-2.5214789390586e-05
1.25765189859972e-05
-1.4513168669638e-05
-4.86124999884015e-05
-4.56313371712248e-05
-3.16514175310294e-05
-2.51430395733169e-05
-2.31776500129843e-05
-1.48308766643314e-05
-4.29368246960681e-05
-4.42268872953075e-05
-5.32076466084293e-05
-6.39547278196888e-05
-3.69126129942916e-05
-3.17101320085579e-05
-1.76755274156343e-05
-7.89234183550778e-07
-2.16855530236985e-05
-3.18348697359746e-05
-1.61228340575766e-06
-3.88836684593529e-05
-6.86969025259539e-05
-3.71692313322401e-05
-2.17205673251577e-05
-3.04645832280636e-05
-9.95113324005136e-06
-2.63022325563055e-05
-2.09174607817571e-05
-1.85192862868322e-05
-3.22881978164878e-05
-4.42044633794839e-05
-1.6839777036274e-05
-8.09497386701078e-06
-2.96690045371943e-05
-1.37717088502191e-05
-3.06690191726309e-05
-3.64364488898229e-05
-3.47032486655889e-05
-3.48488690642215e-05
-7.34443727390154e-06
-7.87579957545198e-06
-9.35305488112126e-07
-9.20803070513154e-06
-3.03391079239148e-05
-3.68126398423717e-05
-2.6112930006356e-05
-1.42727158060402e-05
-1.41611262920342e-05
-3.6340822483441e-05
-6.36800189470083e-06
-4.15699675950061e-05
-1.64639887098318e-05
-3.35830272753362e-05
-3.67771843745607e-05
-1.3996940975262e-05
-2.68121879357593e-05
-1.63505150752267e-05
9.29471875529656e-07
-3.53759250483167e-05
-1.56789759725449e-05
-2.84677003013539e-05
-1.44313107070085e-05
-4.58516187315418e-05
-4.07598415625795e-05
-4.92108373545093e-05
-2.66606562033169e-05
-2.03519089918127e-05
-7.98887020272877e-06
-3.44355220912589e-05
-4.91177937604197e-05
-5.75254379379372e-05
-5.69614353177731e-05
-2.2166990544889e-05
-3.16545301100098e-05
-3.09096112262323e-05
-1.50004660969367e-05
-5.67755207954041e-05
-4.45725480477478e-05
-3.33566318580142e-05
-4.68594280622532e-05
-3.5187351213976e-05
-1.11312095917396e-05
-3.36584392787256e-05
-4.75165178449392e-05
-2.48218339130746e-06
-2.04829955323823e-05
-2.32284245551327e-05
-1.45295878727673e-05
-9.20453327243699e-06
-1.65927347191834e-05
-2.13219171282302e-05
-3.51890625383631e-05
-4.78309931866913e-05
-4.39279403833568e-05
-2.8268897791788e-05
-1.86291512451446e-05
-5.9130632710418e-05
-1.8829540106276e-05
-3.60249594880865e-05
-3.31752833684178e-05
-2.65381361529073e-05
-1.74279063882222e-05
1.57617929019814e-05
-1.18512930784115e-05
-4.75462769359147e-05
-3.04954455320189e-05
-2.58572922099988e-05
-1.49956889805556e-05
-3.09641671808384e-05
-2.99219548022603e-05
-1.60609736743449e-05
-5.39274963838768e-05
-4.86635459024244e-05
-2.51586811572052e-05
-4.29229264235013e-05
-2.91763079058461e-05
-3.9505626422499e-05
-1.24779527582588e-05
-1.051883721474e-05
-1.88063977671949e-05
-1.19768113500254e-05
-4.0645304622439e-05
-3.26638520434513e-05
-2.83266808443767e-05
-2.31963103744932e-05
-5.43713140107686e-05
-2.83174017917471e-05
-3.91136352073041e-05
-1.96086078501888e-05
-1.88393913361068e-05
-2.12766060399336e-05
-1.40032736787516e-05
-4.30904663357715e-05
-3.78772712695513e-05
-4.05986994367451e-05
-3.8466252244175e-05
-3.23198188851326e-05
-4.27396798626314e-05
-2.71391493399171e-05
-7.0744301937043e-05
-3.01169176885494e-05
-2.35219284614252e-05
1.28236555501018e-05
-1.31561920713719e-05
-4.83485664830193e-05
-7.27452883435328e-06
-2.43393363100462e-05
-4.60475500182683e-05
-4.48840189568467e-05
-5.99634823194006e-05
-3.69244784849836e-05
-3.16456564378261e-05
-3.77858722047129e-05
-5.8254867889754e-05
-2.28385375371196e-06
-3.86858222639324e-05
-3.53268263126732e-05
-2.35749971838511e-05
-4.22799005582136e-05
-2.96660740424104e-05
-5.43820974046511e-05
-5.16636096267716e-05
-3.12746518142666e-05
-2.87938133146043e-05
-1.39350775750481e-05
-4.19908554679717e-05
-1.88527578013856e-05
-1.27361655953284e-05
-3.59966367789276e-05
-4.50162690024392e-05
-1.75346029883902e-05
-3.37197840900983e-05
-4.52223776854886e-05
-4.88800476318517e-05
-2.48223217386078e-05
-3.07976522020731e-05
-2.23068256116433e-05
-3.26153070143345e-05
-1.52849018266197e-05
-1.56304156719494e-05
-5.10377580240673e-05
-5.01129564764365e-05
-9.8208515718938e-06
9.46712998774675e-06
-1.19991797116437e-05
-4.30527417160356e-05
-2.78210713547396e-05
-8.1755540442497e-06
-2.97337960049645e-05
-2.44253920424101e-05
-2.68431982465284e-05
-2.64946158395942e-05
-3.87484364455439e-05
-2.30851550020315e-05
-2.34492766515276e-05
2.39476384532985e-05
-6.28046197863045e-05
-2.51893782547456e-05
-1.9776074210112e-05
-3.18298773200817e-05
-3.41033265537607e-05
-2.82110085919443e-05
-2.8213634281743e-05
-5.4889110494359e-05
-3.79625884052588e-05
-3.44828789494435e-05
-4.67908204723721e-05
-1.78574235052881e-05
-2.92743730247548e-05
-1.72486337997268e-05
-1.76193392686061e-05
-1.8786297906912e-05
-2.57499539934407e-05
-5.574939297333e-05
-3.25895695033858e-05
-1.61429661211221e-05
4.22386770754702e-06
-1.80859791441616e-05
-2.69190909620441e-05
-2.74476089782274e-05
-3.43852354783866e-05
-4.0391716095177e-05
-5.27103604393398e-05
-3.67614814605902e-05
-3.35054786336808e-05
-1.24796212279075e-05
-3.23368759238155e-05
-1.69540280324912e-05
-1.5091182934257e-05
-2.38150731815698e-05
-2.98923536619563e-05
1.85885535606187e-05
-3.02265421173139e-05
-1.69420444328744e-05
-6.22171146706109e-06
-3.22125506133927e-05
-8.35409333403533e-06
-5.96128638325286e-05
-8.68466526792703e-06
-4.88938350272321e-05
-3.46692942235202e-05
-3.5328406304883e-05
-1.00934996516753e-05
-2.38530970092829e-05
-5.34145972972149e-05
-5.21396151438361e-05
-5.51848002107406e-05
1.20367873722475e-05
-2.4535279005548e-05
-6.04570391901016e-05
-3.22067428625245e-05
-5.53443151610703e-05
-4.075161831044e-05
-2.28137004539344e-05
-3.08966026346137e-05
-4.23960552794982e-05
-3.0448420869496e-05
-3.74673972939195e-05
-3.44524533258781e-05
-4.8367988016759e-05
5.45996030160948e-06
-4.11041291765716e-05
-1.69130343029238e-05
-3.73083254037287e-05
-4.54730942953436e-05
-3.00412219862994e-05
-3.42573438363521e-05
-3.61375623667222e-05
-2.34863463509899e-05
-1.18834162907437e-05
-8.34182761450975e-06
-2.3154531148823e-05
-4.6799762949525e-05
-1.11159113852706e-05
-4.72930669895124e-05
-3.23512314340783e-05
1.34023367717597e-05
-4.83531871333199e-05
-3.66815635717632e-05
-1.66633180385792e-05
-3.83100612369371e-05
-1.34428292318968e-05
-4.85703622274987e-05
-2.43337734674333e-05
-2.81998644865442e-05
-1.97165524814637e-05
-1.83526107812758e-05
-3.84609780816129e-05
-1.26289846472482e-05
-1.11085339245484e-05
-5.29059201029152e-05
-2.79192992938333e-05
-6.05360654506215e-05
-2.55857955000261e-05
-1.94745466124095e-05
-3.32457977700313e-05
-4.21582019867075e-05
-2.89082956771709e-05
-3.34107219764492e-06
-5.28130685236279e-05
-2.01428033317997e-05
-3.74781150782802e-05
-4.60239026257892e-05
-1.18174207740706e-05
-1.27373157707474e-05
-1.68505068433087e-05
-9.88374786435243e-06
-3.71621575226481e-05
-1.16967962361967e-05
-2.01770541508279e-05
-4.14366265709374e-05
-3.62463854738924e-05
-2.21212763511691e-05
-6.78458433120549e-05
-2.99604720202002e-05
-2.88933376047168e-05
-1.86529200492914e-05
-3.31344992849938e-05
-1.64711509692085e-05
-6.10195052124419e-05
-2.93543677652656e-05
-3.26921586616897e-05
-4.61594290684494e-05
-3.60453237339157e-05
-3.22793921153978e-05
-4.33324508788606e-05
-6.15356639936473e-05
-3.33086955968259e-05
-2.65916434434231e-05
-3.67716461056006e-05
-3.2455927726251e-05
-8.0803825790566e-06
5.68099534232701e-06
-3.85444841899935e-05
-4.49212977876274e-05
-4.0824131394562e-05
-1.86005670437237e-05
-2.87764643846779e-05
9.61204239048091e-07
-2.86612652096731e-05
-4.72091800112761e-06
1.9975288264565e-06
-2.95109696556265e-05
-3.42588857993528e-05
-4.63477963171776e-05
-3.92200115159605e-05
-1.66528581665846e-05
-2.81097476654664e-05
-3.0170032817099e-05
-4.09789663167947e-05
-5.66807500975603e-05
-3.80362705412808e-05
-2.67850579309539e-05
-4.95726042194437e-05
-1.8261579531775e-05
-4.4084936531219e-05
-3.21573558198761e-05
1.57443596952126e-05
-2.32110505451258e-05
-4.45425151361302e-05
-3.01908200780391e-05
4.33663073951331e-06
-1.5423843149027e-05
-6.8826812685518e-05
-4.01161286565591e-05
-5.87362574670042e-05
-3.36441883376647e-05
-8.21621246164531e-06
-1.97605195458724e-05
-3.670246776708e-05
2.03096399651085e-06
-1.66701407302029e-05
-1.34369084364332e-05
-5.76944697966226e-05
-2.24344123788234e-05
-4.8013933009262e-05
-2.22266145356605e-05
-1.6951419835415e-05
-2.96849109574738e-05
-2.60124327548883e-06
9.11056840829779e-06
-3.46107812663704e-05
-1.5368758587509e-05
-4.07628988660826e-05
-6.78237822507673e-06
-2.55806388586849e-05
-2.49991210875216e-05
-2.89526447753322e-05
-2.54151827754231e-05
-4.24639232928068e-05
-2.9002424538517e-05
-4.8433677569538e-05
-1.77594871323117e-05
-1.57936123198292e-05
-6.48849028980009e-06
-3.30343365167526e-06
-3.25056340337894e-05
-2.12125251954281e-05
-5.50179197418709e-05
-2.49474189088241e-05
-9.8616639911779e-06
-3.33730115110358e-05
-3.22013767020077e-05
-1.76773032071441e-05
-3.55082449334553e-05
-6.85149368262814e-05
-2.93358322731732e-05
-4.15197376666007e-05
-3.37944620197377e-05
-3.40909597291855e-05
-4.04386886862188e-05
-3.51201769416963e-05
-1.36044085231359e-05
-4.4208008653896e-05
-2.91561968988501e-05
-3.36530717424954e-05
-5.40969599929252e-05
-3.58213396848991e-05
1.7048681217735e-05
-4.69410895414627e-05
-5.93230181411523e-05
-2.35200500985346e-05
-3.64668428460132e-05
-1.68689877506573e-05
-2.20286763193808e-05
-5.34626960346778e-05
-2.60242035647629e-05
-1.25092025703415e-05
-1.88618707837487e-05
2.446745983938e-06
-4.75907251927801e-05
-2.86790759453661e-05
-3.18547129866108e-05
-1.9506228740814e-05
-7.55950999482179e-06
-5.24389982390848e-05
-9.17375764886693e-06
-2.08169108272488e-05
-5.79551451029297e-05
-3.27015107257945e-05
-4.23444944529889e-05
-2.89979246078328e-05
-4.23808390242939e-05
-2.15615892006072e-05
-4.41415989019566e-05
-3.88359670658339e-05
-3.35824049557391e-05
-2.35793526472935e-05
-3.19203179004241e-05
-2.18420106909644e-06
-3.0368514769617e-05
-2.29300299102396e-05
-3.18019260127797e-06
-5.00330294842857e-05
-6.27608409213196e-05
-1.86811371687703e-05
-1.78233527072236e-05
-2.6807183318635e-05
-1.55460505989891e-05
-2.47174879841371e-05
-3.1536562218754e-05
-3.70170157465914e-05
-4.09273232120635e-05
-2.30226287593919e-05
-8.4439717510302e-06
-2.5338631251384e-05
-3.58227972755761e-05
-2.55529062015957e-05
-2.86056402009143e-05
-1.93316288676085e-05
-8.57788043309e-06
-3.07509809118832e-05
-1.20109662697217e-05
-2.23650182838827e-05
-4.4564395886384e-05
-4.09506952161537e-05
-3.83156866308778e-05
-4.9838576449425e-05
-2.26441048140629e-05
-7.0993012323443e-06
-3.7482503519696e-05
-3.28613428318503e-05
-4.31902609990476e-05
-2.24394221400706e-05
-4.89260067739802e-05
7.87028700003964e-06
-3.84547962522278e-05
-5.33836727019399e-05
-3.73602656960469e-05
-4.67669400432959e-05
-5.33946009964326e-05
-1.44327621080679e-05
1.03354506140349e-05
-1.27719055875238e-05
-2.84715004385516e-05
-3.82442188258146e-05
-2.22365843431271e-05
-1.87249573845024e-05
-2.21299781600715e-05
-4.54576293482942e-05
-4.8430571417675e-05
-4.97716579164652e-05
-5.84398771715564e-05
-2.24648083728041e-05
-1.14610499678659e-05
-2.54963161899525e-05
-3.26781034709607e-05
-2.42128897659516e-05
-2.67270946117791e-05
-2.51862045824848e-05
-6.89326575134109e-08
-2.95523967016606e-05
-5.23070112577767e-05
-2.5420279070943e-05
-2.24067706688186e-05
-2.08183187413624e-05
-3.99099087171873e-05
-2.71163756996078e-05
-5.75718610137407e-05
-2.16749046894858e-05
-2.96569877481604e-05
-1.91810929153888e-05
-4.06566821831911e-05
-4.66071122588076e-05
-5.28814615985733e-05
-3.67123726002187e-05
-3.6650382042987e-05
-5.52015706000877e-05
-1.74018715353965e-05
-8.73956534280034e-06
-3.4776809304974e-05
-3.29812084558749e-05
-6.91089237377567e-05
-2.63169208293594e-05
-1.65836660558226e-05
-3.23928151853245e-05
-4.2471377146565e-06
-2.60157160527915e-05
-4.30423643240715e-05
-4.7787093068333e-05
-9.38120440413335e-06
-5.73906521968338e-05
-1.0288880862042e-05
-1.95750173632932e-05
-4.5659382057906e-05
-2.13629999721373e-05
-1.4490396799749e-05
-4.12398881566235e-05
1.09470146024423e-05
-1.0987972995029e-05
-1.84827047645437e-05
-5.99024621047412e-05
-7.36704123937333e-06
-2.67459590998868e-05
-3.08701375751596e-05
-2.95523449469627e-05
-2.39618020219955e-05
-3.25473522029711e-05
-2.56315559515214e-05
-3.486364906652e-05
-3.68157073287145e-05
-2.78581592095839e-05
-4.47373071476828e-05
-3.58463683889672e-05
-9.25820195114941e-06
-2.67785690177285e-05
-3.59868599363815e-05
-3.1040723305516e-05
-3.47654377290748e-05
-3.00140734035004e-05
-1.80947191108749e-05
-4.71243365705131e-05
-2.29801530391375e-05
-6.21700453723902e-05
-5.29334558255865e-05
-2.44048856462965e-05
-4.31160855016408e-05
-3.7423202098074e-05
-4.50517576777108e-05
1.08999540195062e-06
-4.07502265742753e-05
-1.21378831018552e-05
-2.79518722661536e-05
-2.57330589943213e-05
-2.36400794645715e-05
-3.78430044548112e-05
-3.21141156367166e-05
4.90711379603253e-06
-5.7686994490047e-05
-2.38236691693471e-05
2.19647531333158e-06
-2.849969018317e-05
-2.79328495679433e-05
6.72635942150272e-07
2.25953766061453e-06
-1.70339909061505e-05
-3.41141616478027e-05
-4.71201710776613e-05
-3.71545422453338e-05
-3.34575127434995e-05
-5.20514056134689e-05
-2.99565369635655e-05
-5.92585505964006e-05
-2.46332234500686e-05
-5.18676020307574e-05
-3.98025310166733e-05
-3.55105609883038e-05
-2.92111689321365e-05
-5.61384671247126e-06
-4.23098606143422e-05
-2.70075643672612e-05
-4.26655253246102e-05
-2.61485455004111e-05
-3.48429067116232e-05
-4.12490286744154e-05
-2.66920970289322e-05
-2.98182923558649e-05
-3.68422358683191e-05
-3.19479420048126e-05
-3.48516920783901e-05
-3.13048865825542e-05
-3.31972537263818e-05
-3.43786192908198e-05
-1.39749245398392e-05
-4.65712491825722e-05
-1.8973791207324e-05
-4.98432849461329e-05
-3.67027407397341e-05
-1.8815277532774e-05
-4.76654137320634e-06
-1.05533784573075e-05
-3.80135846350923e-05
-1.5054280208096e-05
-1.92034772699811e-05
-2.96259914640566e-05
-3.67925371442614e-05
-8.07888553108196e-06
-5.88877256152634e-05
-4.18118989304481e-05
-3.52182114078358e-05
-4.51077390851385e-05
-2.74781057062676e-05
-7.97562752183653e-06
-3.92823875360587e-05
-5.62007404219324e-05
-2.04425024403178e-05
-3.28954986594606e-05
-4.29444539417258e-05
-3.68060838279531e-05
2.24402515984336e-06
6.58010669360448e-08
-1.82154020152847e-05
-1.83026841076372e-05
-7.86396266347125e-06
-3.21021729242012e-05
-2.2662784999528e-05
-3.43498376381134e-05
-1.19268870782449e-05
-3.88214383507925e-05
-4.82244484195637e-05
-3.35010487553357e-05
-2.12809302805041e-05
-4.77000525893884e-05
-4.27087130358917e-05
-4.5762203052369e-05
-8.14120779832746e-05
-3.73933988641987e-05
-2.23125350687198e-05
-2.18818338932999e-05
-3.42996018297337e-05
-3.84972647954429e-05
1.02096515758786e-05
7.29743676723588e-07
-1.20537142527443e-05
-3.24180543312588e-05
-2.45874430261968e-05
-7.77605468280358e-06
-1.47188823539364e-06
-4.1268675625962e-05
-2.66203051627834e-05
-4.44071399581291e-05
-2.80532364717315e-05
-3.43352354616539e-05
-5.47749613334315e-05
-1.63938824148276e-05
-8.84910962139555e-06
-8.33143942973881e-06
-1.19515109739717e-06
-2.63015606948935e-05
-3.07895336058943e-05
6.3907776481115e-06
-3.99744213502894e-05
-8.47880823110589e-06
-3.41189716048901e-05
-4.33578016166535e-06
-1.77627631333979e-05
-3.01012531444882e-05
-4.97848291616688e-05
-4.17216241167543e-05
-4.30150483618298e-05
-2.37354673355144e-05
-2.95317594449735e-05
-1.45688366747436e-05
-3.5810895943505e-05
-3.44184504741623e-05
-4.06676040197575e-05
-1.5962747235747e-05
-1.60822359023172e-05
-5.63074870719593e-06
-3.91711577558882e-05
-4.77053393102524e-05
-1.62935331753687e-05
-1.29119506425368e-05
-2.44670080273291e-05
-4.27555030905898e-05
-4.67944197135513e-05
-4.76375775377432e-05
-3.13857971858031e-05
-2.65554989235074e-05
-2.36814640869956e-05
-5.72873969273683e-05
-3.12616365524465e-05
-1.93784304856716e-05
-1.70051434137979e-05
-1.51394765890405e-05
-2.95430682515907e-05
-3.63240588104872e-05
-3.65815375042436e-06
-3.06650923543476e-05
-5.92246713693016e-05
-3.20669609314436e-05
-1.17410668821575e-05
-7.38526102862201e-05
-4.70844723968267e-05
-7.93495385873266e-06
-3.14454252726876e-06
-4.24028939497454e-05
-3.68038594345182e-05
-4.03042571231591e-05
-6.12274437816262e-06
-4.49105747423951e-05
-3.23265894606052e-05
-4.16398114310453e-05
-4.38024160705339e-05
-1.52133972625577e-05
-2.92070326027704e-05
-2.88943373138601e-05
-3.30295705658533e-05
-3.66262098618246e-05
-3.98275328640499e-05
-2.72272841698258e-05
-3.57758808615648e-05
-1.44651571160459e-05
-3.04741208712962e-05
-2.2902803743324e-05
-1.16164607403367e-05
-6.51074308220227e-05
-3.13574869917367e-05
-1.90965921763856e-05
-2.54384808272314e-05
-2.96100167884706e-05
-3.49764475347494e-05
-3.49581378250702e-05
-6.14435050684955e-06
-3.36156652176119e-05
-4.48196510313924e-05
-4.54176124618546e-05
-3.33292887757467e-05
-3.01048973370751e-05
-8.95251240763966e-06
-3.61279608159299e-05
-7.70721213384361e-06
-8.17486779239545e-06
-4.4358902391824e-05
-4.27110452492065e-05
-4.1181493336916e-05
-4.5450350725908e-05
-3.78386554345681e-06
-2.653634890201e-06
-4.59331155369028e-05
-1.85138339712489e-05
-3.21615272771585e-05
-4.65993907427396e-06
-4.00859574904303e-05
-4.68063365447705e-05
-2.70836330752848e-05
-3.08474124192769e-05
-2.24713459602822e-05
-5.13972402232386e-05
-5.91280328062859e-05
-1.60262207146418e-05
-2.11010326910341e-05
-1.35441102778845e-05
-4.26474400265503e-05
4.4582152081384e-06
-3.06375294374411e-05
-5.64077595201547e-05
-2.6003276701174e-05
-2.84448125330646e-05
-5.17823636854988e-05
-1.95965719545786e-05
-9.97062751936999e-06
-4.19913302607027e-05
-4.24830846567347e-05
-3.78281436725835e-05
-3.03020680415297e-05
-4.66761122697773e-05
-7.43493253870008e-06
-1.38736329756177e-05
-6.61452710845825e-06
-4.59124357791254e-05
-5.30707077594304e-05
1.80645234303399e-06
-3.13515418842621e-05
-1.71097442105415e-05
-3.53515594664225e-05
-3.49357080962846e-05
-4.25927536311213e-05
-3.54003863923047e-05
-5.00308389843999e-05
-3.09009375764918e-05
-4.99665569923841e-05
-2.74363605991257e-05
-3.76775410638544e-05
-3.60837432961866e-05
-6.66253759840635e-05
-1.68443155353449e-05
-2.77491847889511e-05
-3.09922992905141e-05
8.9998428881213e-06
-4.9121409583375e-06
-2.84788333811987e-05
-1.66705149200853e-05
-3.67963840867617e-05
-1.96304399666581e-05
-4.07879778031217e-05
-2.52434682035991e-05
-1.88997440712271e-05
-1.25269653525706e-05
-1.46141268088964e-05
-1.1548784325097e-05
-2.11610100608179e-05
-8.99465805081339e-06
-1.58357657500086e-05
-5.45727362986374e-05
-6.73967201468813e-06
-3.96331954193208e-05
-9.98533919826975e-06
-3.25464315619778e-05
-4.64738154826425e-05
-3.30834357234713e-05
-1.66517205741167e-05
-5.04388665561383e-05
-3.43946423872568e-05
-2.80170748314268e-05
-1.39255286116752e-05
-4.06696168289756e-05
-3.24684948259051e-05
-3.67814631424903e-05
-4.98536557265109e-05
-3.59200265199755e-05
-4.07365280525488e-05
-5.61953321667451e-05
-4.3323179644362e-05
-7.24936731456379e-06
-1.10522648548725e-05
-3.23310879774222e-05
-4.30765711622601e-05
-3.42296854107865e-05
-3.10398446248843e-05
-2.76434448550294e-05
6.67083778675485e-06
-3.11780840308059e-05
-5.14030968560845e-05
-4.99030889688338e-05
-9.92051434469571e-07
-2.72469445108813e-06
-3.37961673934095e-05
-1.23990256423918e-05
-6.57044436820597e-06
-4.34525525460737e-06
-9.7740739631911e-06
-3.95207149071011e-05
-3.01820700835815e-05
-5.13042210265764e-05
-3.34913255147114e-05
-4.64875713365839e-05
-2.11037223804083e-05
-4.27098771664414e-05
-4.07283006625739e-05
-3.05229686767886e-05
-1.23536586523012e-05
-2.75885383955261e-05
-3.07633527845286e-05
-2.32843582172156e-05
-4.30962333483244e-05
-3.19803736039555e-05
-4.98426468399777e-05
-3.88529731720118e-05
-5.24158701240973e-05
-3.22184026541094e-05
-9.80243661731364e-06
-2.00322756161057e-05
-1.41570946651545e-05
-2.66428676743386e-05
-6.03522292295301e-05
-4.23169799789525e-05
-4.98617685513607e-05
-1.5017471199843e-05
-9.57183246240146e-06
-2.71055545367723e-05
-1.15477031847927e-05
-1.37744125274324e-05
-1.01487959495958e-05
-3.01466181736748e-05
-4.34718477304214e-05
-5.40375874260931e-05
-4.07327667864143e-05
-1.85967405050429e-05
-3.03566318316218e-05
1.36675184334614e-05
-6.52948626140829e-06
-2.96301341409382e-05
-3.80753490594923e-05
-5.33282762175956e-05
-3.58877455298137e-05
-5.12017267576167e-05
-1.83607758075858e-05
-2.10006840820299e-05
-2.40968351002936e-06
-4.84475531389031e-05
9.62728309230662e-06
-1.85146174610304e-05
-2.71937339957072e-06
-1.73776350148738e-05
-2.03437019590946e-05
-4.96095575171123e-06
-2.53831815740879e-05
-2.34298284203645e-05
-4.68825072539776e-05
1.21422153941129e-05
-2.34897674582878e-05
-5.04621045082057e-05
-1.42805768920623e-05
-1.03235667807403e-05
3.38936379016299e-06
-7.32781355506187e-06
-1.99205733327734e-05
-2.16138426052617e-05
-2.95792280004301e-05
-1.85556520938772e-05
-4.32195210060905e-05
-4.49882686582975e-05
-5.26654922364649e-05
-1.79886944377389e-05
-5.91603486397199e-05
-3.7186920063354e-05
-5.78713473760751e-05
-3.78137413504439e-05
-9.46269377389766e-06
-3.48980276316355e-05
-4.22281475674863e-05
-1.59299597553727e-05
-2.83303715054265e-05
-3.44931084236541e-05
-3.95707498058242e-05
-3.74296535268161e-05
-4.59789028016136e-05
-1.96302520511378e-05
-6.17593406433734e-05
-3.21960973750232e-05
-5.85933500199292e-05
-3.7182777643762e-05
-4.3063504093743e-05
-3.34431159016049e-05
-4.46957198188462e-05
-1.65759915579068e-05
-1.34868812867828e-05
-4.86996721103398e-05
-4.88633593785948e-05
-1.66522554996846e-05
-2.62690750595662e-05
-6.96964469750081e-06
-4.02798599073479e-05
-2.14442827489616e-05
-2.18119370144514e-05
-1.02152676584848e-05
-2.02551845451517e-05
-1.19152763057324e-05
1.0007133562484e-05
-3.94578816026745e-05
-2.13522126075351e-06
-4.48514350758e-05
-1.95196025260746e-05
-3.5662298645648e-05
-1.97950313176756e-05
-1.40954181046953e-05
-8.56922038005448e-06
-5.83369744857155e-05
-1.4301744875787e-05
-2.92976512007999e-05
-6.34822451758179e-05
-3.24584156759927e-05
-5.20049631022592e-05
-3.47016141361777e-05
-6.08474316591272e-05
-6.41022013475919e-05
-8.60165535115489e-06
-4.55979622251148e-05
-2.3996104868477e-05
-4.25466094465999e-05
-4.72428104519751e-05
1.97187290691856e-05
1.11953538982665e-05
-7.89600527404354e-06
-1.82010687524676e-05
-2.50949363807406e-05
-5.21357917113453e-05
-1.74133838540946e-05
-4.22665113609671e-05
-2.15293017379498e-06
-1.17160504724812e-05
-4.80520615618599e-05
-2.85008229942649e-05
1.79076291032661e-07
-4.57878050043264e-05
-1.85736305469557e-05
-3.40236431478878e-05
-1.44855510620559e-05
-6.06157993224283e-06
-6.19621724152399e-06
-2.75438770670309e-05
-2.95690425044583e-05
-5.12700779520349e-05
-3.03510061558852e-05
-4.16181482027396e-05
-4.06524991489164e-06
-2.59415924408768e-05
-2.06799914868679e-05
-1.09667703386979e-05
-3.42251459423534e-05
-2.10135584183225e-05
-4.36202297036264e-05
-3.26112373113415e-05
1.03699623348998e-05
-1.70508186773185e-05
-5.84129107092178e-06
1.10633274261802e-05
-1.44820454313698e-05
-3.31784218872857e-06
-2.57202277961988e-05
-2.69108164281487e-05
-3.84312119951013e-05
-2.83186315629326e-05
-3.35540189128844e-05
-5.34875134165354e-05
-2.60575126794872e-06
3.72070879939936e-06
-3.01575603084077e-05
-5.03014212296607e-05
-2.50042263294669e-05
-7.44983273212332e-06
-2.6209335253629e-05
-1.12892217506521e-05
-6.19245495383154e-05
-3.64388608435114e-05
-8.11050642881364e-07
-1.7865032661366e-05
-1.477869331927e-05
-6.46535041458916e-05
-2.43581768567718e-05
-3.2610306576942e-05
-1.19958770000814e-05
-3.51777054007789e-05
-4.2256058931504e-05
-3.24394687080731e-05
-3.35770592779167e-05
-3.13674546742437e-05
-1.94100900045313e-05
-1.96542921690686e-05
-5.04602356458946e-05
1.63782703971676e-06
-2.01096725600186e-06
-1.97038714953766e-05
-2.21124535074448e-05
-1.37269499788398e-05
-3.62006560081487e-05
-3.69165977041831e-05
-1.58968218823287e-05
-1.70495031300245e-05
-2.91714098353145e-05
-5.03947561855333e-05
-4.71521814996824e-05
-4.47729135089504e-05
-2.09642797447359e-05
-4.13322020023045e-05
-1.23938841900202e-05
-6.32058540515091e-06
-1.96757538563944e-05
-2.90447801957746e-05
-1.46332936266021e-05
-5.80481094909099e-05
-1.63852388273519e-05
5.39076862931813e-06
-2.93142873809156e-05
-3.75809846722171e-05
-2.55602079978616e-05
-6.61265657340971e-05
-4.57598825212033e-05
-3.89785354322362e-05
-4.80430251201781e-05
-1.14355671372216e-05
-3.19352546591136e-05
-4.84640430142469e-05
-6.0453681655245e-05
-6.15022851417638e-05
-2.54336402209829e-05
-4.13922700864304e-05
-4.78191082059054e-05
-2.29252751139764e-05
-4.01823160069365e-05
-1.11559637332904e-05
-1.85742614226496e-06
-4.5805738792852e-05
-2.84232205632315e-05
-4.64124483765701e-05
-2.09350775563761e-05
-3.74573979473959e-05
1.47184904762136e-07
-2.97842068090838e-05
-3.75954092378643e-05
-2.36199873737239e-05
1.09133994754719e-05
-3.02935243967245e-05
-3.57615151525901e-05
-4.94191922735496e-05
-2.87696380187556e-05
-4.69847689200954e-05
-1.36455609956301e-05
-3.93840207949779e-05
-5.65445452903281e-05
-3.12731123302381e-05
-3.14034782508688e-05
-4.77195543805888e-05
-4.86820826189002e-05
-3.79907212665571e-05
-6.96132391703311e-06
-3.17198026717309e-05
-1.51492312749233e-05
-5.67161017087576e-05
-4.47499687366085e-05
-1.48978283352803e-05
-4.13361068303188e-05
-4.71679602955174e-05
-2.38578948817776e-05
-4.37671134769484e-05
-5.33679479180251e-05
-4.73391713984793e-05
-3.07237333134951e-05
-4.52432012268732e-05
-4.41389306800183e-05
-2.30773363771996e-05
-3.45278646277465e-05
-4.11441798154452e-05
-6.29635666104644e-05
-2.82415554578039e-05
-4.19079909877119e-05
-1.37385738178929e-05
-1.49744501929623e-05
-2.12497605332751e-05
2.74534043596566e-05
-4.9920977917216e-05
-3.82580884556017e-05
-1.93561334662816e-05
-4.05830902019249e-05
-4.7158767135087e-05
-4.064550362498e-05
-2.1721161511345e-05
-3.52057661458116e-05
-4.2510548260671e-05
7.97479991533749e-07
-3.69893863121206e-06
-1.87067658116314e-05
-4.43667395738929e-05
-1.01198110091427e-05
-7.42134525647703e-06
-2.59231603983907e-05
-5.76811677834803e-06
-4.04880860999282e-05
-2.36628051083787e-05
-2.68655094334127e-05
-8.49551217110953e-06
-4.85356079586613e-05
-2.24833168368907e-05
-3.76609113904315e-05
-8.57723113444219e-05
-5.04003561718278e-05
-4.5725343526553e-05
-2.69784588734053e-05
-2.03903296057882e-05
-2.54585938026301e-05
-2.17836015707761e-05
-3.8068025063405e-05
-3.50159801552627e-05
8.17949452815042e-06
-1.83731824624792e-05
-2.49673713889374e-05
-1.84305991381396e-05
-5.03533524524916e-05
-3.41780510489533e-05
-4.54585986926274e-05
-3.44374185156763e-05
-2.65293773484304e-05
-3.60405954563902e-05
-2.82931134406353e-05
-2.4225341204837e-05
-2.93541051210187e-05
-6.13025021872735e-05
-4.3260910625733e-05
-1.78984997992051e-05
-1.68339822358507e-05
-2.27433329755166e-05
-2.74611492065897e-05
-1.85222335398469e-05
-4.12742784202147e-05
-1.63016586840314e-05
-2.04512193829395e-05
-3.45123277967959e-05
-2.09770991602707e-05
-4.86908810123446e-05
-4.75377209158531e-05
-5.51480917699019e-05
-3.41697412366298e-05
-3.55462041075424e-05
-2.59794897561569e-05
-9.15631501632922e-06
-4.32226114596161e-05
-2.86130464143793e-05
-3.80968411292366e-05
-3.37895689980344e-05
-3.26853827533096e-05
-3.93571630185449e-05
-5.15491394831809e-05
-1.31882717811539e-05
-1.67027388368692e-05
-3.91411103555672e-05
-4.27066731448539e-05
-2.45625125996182e-05
-7.61051685344129e-06
-4.22568856340818e-05
-5.06638425119255e-05
-3.11460426767847e-05
-3.82279707426917e-05
-3.70713268239806e-05
-3.73512673122817e-05
-4.41572789912532e-05
-4.38001811229364e-05
-5.77765352918237e-06
-4.0668433609958e-05
-3.17444901588881e-05
-2.34563096735614e-05
-1.39110936002586e-05
-4.22701846766944e-05
-8.86136710600782e-06
-4.69193857493214e-05
-2.71559425432322e-05
-5.25427060418385e-05
-5.4645278958918e-05
-2.36732296055213e-05
-4.99741062712224e-05
-4.55298277676713e-05
-3.02891677854591e-05
-6.049873548818e-05
-4.87909817765145e-05
-4.45558810958056e-05
-1.32474627403778e-05
-4.62016434778266e-05
-3.61356046421045e-05
3.7592005838617e-07
-1.18559740764818e-05
-3.93513412739536e-05
2.03209456676667e-06
-2.0489990474366e-05
8.72546754014249e-06
-5.4088124280067e-05
-2.32323588602848e-05
-3.0986551844988e-05
-2.51239023918485e-05
-3.02108744476504e-05
-2.16322989164251e-05
-4.5822712235242e-05
-4.76325768214669e-05
-2.78634734332288e-05
-2.89699752077804e-05
-2.5123084415552e-05
-3.22536216654739e-05
-1.1028717724939e-05
-2.75582506691765e-05
-4.61197458082783e-05
-2.18574307780702e-05
-2.85175027788833e-05
-5.60282930340825e-05
-4.66083284711003e-05
-1.63046794353083e-05
-6.10007822028329e-05
-2.80653882382901e-05
2.14644989132267e-06
-6.12756397074145e-06
-2.57275770655296e-05
-1.24111926635555e-05
-5.59558959891935e-05
-5.43758326058472e-05
1.55106609275894e-05
-4.37438738610481e-05
-6.79564439800236e-05
-2.5157309097326e-05
-2.0632758746295e-05
-2.29323173995514e-05
-5.73931064311371e-05
-1.8483503079159e-05
-2.10406492396841e-05
-3.44201069047482e-05
-4.31537266763117e-05
-1.92593913721088e-05
1.4982362690316e-06
2.03258657362615e-05
-5.52891857326373e-05
-3.05412027522629e-05
-4.33545074672599e-05
-3.11356449435051e-05
-2.18737307453804e-05
-4.46871351871771e-05
-2.17137046688534e-05
-4.02334536690713e-05
9.29175613256966e-07
-4.85079336054441e-05
-3.23759289140929e-06
-5.8170620613192e-05
2.78101219616732e-06
-5.70969322176567e-05
-2.90033880569839e-05
-4.92421613620155e-05
-1.12462886388486e-05
-1.68433632085582e-05
-1.37785147742872e-05
-3.38383254754682e-06
-8.46809123433525e-06
-4.69137546921419e-05
-5.91376872932549e-05
-1.85572840458771e-05
-1.32435772102796e-05
-4.52196978016323e-05
-2.10551509499856e-05
-3.59866953367623e-06
-9.94644164017873e-06
-1.99626398293559e-05
-3.48333056361235e-05
-1.65914080978217e-05
-3.8813494581389e-05
-5.0795517113767e-06
-1.6672227343967e-06
-1.18265449676254e-05
-2.84897826094437e-05
-2.61756581199666e-05
-5.02230705281636e-05
-3.84456258714375e-05
1.27591159060828e-05
-1.79427443455055e-05
-2.62399478312822e-05
-3.11009160191368e-05
-1.38422768819921e-05
-3.77468822536753e-05
-5.44190208809149e-05
-4.41061729639202e-05
-1.90483191758017e-05
-1.53191101771174e-05
-2.29944687787589e-06
-2.77101024180386e-05
-3.18692005102085e-05
-2.39562081753585e-05
-3.83373572343711e-05
-1.41969590113027e-05
-2.20987440936063e-05
-5.82993155831263e-06
-3.83862726443773e-05
-6.0678885907868e-05
-2.87979987422399e-05
-3.90492233331733e-05
-1.04232354066017e-05
-5.13350383953342e-06
-4.31784218294522e-05
-4.0309484666933e-05
-4.45899190902269e-06
-2.51970276821927e-05
-1.60017670869297e-05
-4.30387505450398e-05
-3.73830624262702e-05
-3.28416965142758e-05
-1.83599697429749e-05
-3.00751894333386e-05
-1.83723140443984e-05
-3.38254157787017e-05
1.185101236734e-07
-3.80767035466387e-05
-4.83383623473698e-05
-3.44536427646165e-05
-7.18051032914132e-05
-2.6537473929371e-05
-3.20902482966256e-05
-1.3868309934182e-05
-3.16114952609863e-05
-5.82771694117413e-06
-1.59481503346946e-05
-1.93353189314084e-05
-1.33092539824562e-05
-4.4011936019185e-05
-3.04895944770845e-05
-8.83691090815155e-06
-2.45894698474882e-05
-1.44200465895041e-05
-5.38708441090451e-05
-3.75018916991281e-05
-3.34026284576322e-05
-3.84546685998652e-05
-1.00922930884294e-05
-4.09984924870852e-05
-4.00421263068717e-05
-2.25885785660839e-05
-2.67319615256379e-05
-3.85183661701584e-05
-2.21445082089243e-05
-9.95364435764908e-06
-4.33476071173782e-05
-2.38299341929532e-05
-5.3978468231146e-05
-3.77440250536502e-05
-4.23059535016453e-05
-3.41769857020063e-05
-5.37482149686201e-05
-3.48825640716477e-05
-3.48840243206144e-05
-4.20943194763916e-05
-5.21442783663093e-05
-4.82991011392485e-07
-6.8453534993611e-06
-3.48892039166961e-05
-2.84548346281561e-05
-2.69596227479321e-05
-3.46905969620711e-05
-3.38687835796193e-05
-5.02602286524782e-05
-1.69600602312919e-05
-2.49514657750126e-05
-7.04886839086092e-05
-3.08929969390827e-05
-3.49768806397209e-05
-5.37211077031174e-05
-2.27356860042499e-05
-1.84642319236147e-05
-4.30589902573229e-05
-6.03238870524608e-05
-2.4562143032871e-05
-2.56239461538538e-05
-5.16902228615185e-05
-3.23506390573771e-05
-2.99461461874292e-05
-3.22312709522162e-05
-5.2098502148016e-05
-3.16238681359351e-05
-1.47553695052042e-05
-5.83373989627968e-06
-2.73371337134784e-05
2.27436258842592e-08
-2.00457137264761e-05
-4.05037764011693e-05
-4.16053349989115e-05
-1.86951107000323e-05
-1.23212983373899e-05
-2.26817614311141e-05
-3.99811322731697e-05
-2.76602038013679e-05
-3.28966377811214e-05
-2.25080014972074e-05
-5.18661440577126e-05
-5.10548631793308e-05
-4.28897919833193e-05
-3.82041516797189e-05
1.51562030323991e-06
-6.21077445486033e-05
-1.75214721707955e-05
-2.92335059717055e-05
-2.42324453400836e-05
-2.67019915774196e-05
-5.30042234559985e-06
-2.68214894513223e-05
-8.18394955738918e-05
-3.06810184989297e-05
-4.25609771827613e-05
-1.58138210604367e-05
-3.33350538078544e-05
-2.52920138822691e-05
-4.50134199920435e-05
-2.98322831474567e-05
-1.99743023898427e-06
-2.6971684191406e-05
-1.56234468342465e-05
-5.4320742150205e-05
-3.91593511440115e-05
-3.27380137068977e-05
-2.86058202109545e-05
-3.09251253309958e-05
-1.75396338299618e-05
-3.17983030296202e-06
-3.19215281899971e-05
-1.63553455447732e-05
-2.58231803165198e-05
-2.45202568906032e-05
-5.1751920541642e-05
-3.46965195107093e-05
6.81578878661396e-06
-5.10108862737372e-05
-4.87924885910497e-05
-3.31566464620969e-05
-4.16592840715639e-05
-1.46439806092599e-05
-6.40586817278926e-06
-3.03059046097271e-05
-4.36433640501455e-05
-3.29366197997553e-05
-4.01611383500112e-05
-1.6638572598983e-05
-4.0800540435161e-05
-1.27748807360362e-05
-2.77965418941722e-05
-3.03511805875848e-05
-2.25433977594358e-05
-9.53297059801501e-06
-2.74240620256331e-05
-2.74997622902112e-05
-3.40937684679027e-05
-4.0464860528343e-05
-4.12695087508535e-05
-2.24753695207002e-05
-2.35461334034848e-05
-1.41083588332509e-05
-4.77688136631043e-05
-2.68953777129274e-05
-2.67417296004022e-05
-1.57750485375147e-05
-5.5684011427742e-05
-3.93162829573786e-05
-5.24612158801327e-05
-2.32793210017052e-05
-6.6871142849165e-05
-3.25468686832721e-05
-3.75085484640356e-05
-2.56211223039635e-05
-1.54004441526972e-05
-3.98356858421448e-06
-2.66278758248676e-05
-5.60195696416145e-05
-4.62969437543543e-05
-2.65090733816952e-05
-2.90802842866074e-05
-3.18159596665766e-05
-2.37097215323086e-05
-4.44588048384795e-05
-9.15249210015185e-06
-5.15403911802129e-05
-4.09518575688313e-05
-3.90538900937282e-05
-3.2448365716144e-05
-2.14437527806596e-05
-2.92180565622175e-06
-3.6924414013513e-05
-3.05079785612208e-05
-5.41971810108182e-05
1.29857865022024e-06
-1.06807214920204e-05
-4.07608666394696e-05
-6.51957255291435e-05
-3.5612222088787e-05
-1.029529206161e-07
-7.52963412235529e-06
-1.6967836887667e-05
-3.15479480315889e-05
-2.58192573105374e-05
-3.09099819265069e-06
-1.55665753345975e-05
-2.76242852216553e-05
-2.49495494417585e-05
-3.57496129876986e-05
-4.19367417997344e-05
-6.07693234467781e-05
-1.49561539618414e-05
-4.65757799002302e-05
1.63763327874419e-05
-3.27104966262726e-05
-4.6829781250759e-05
-5.41350886796232e-06
-2.43694574699912e-05
-1.81134029460217e-05
-2.63535553818947e-05
-3.00869093590737e-05
-4.2227970652861e-05
-1.51922168869079e-05
-5.27714151058022e-05
-3.8722718083143e-05
-3.69793008502876e-05
-7.16612564356466e-05
-3.26636342539769e-05
-3.20026978595061e-05
-3.20603726865064e-05
-5.96683932328168e-05
-1.3794220811565e-05
-1.89627185224093e-05
-4.90051650079662e-05
-3.3002894675151e-05
-3.3804801392831e-05
-1.28843534636303e-05
-3.63017739262929e-05
-2.50379416386596e-05
-2.59100419073679e-05
-3.29182409868546e-05
-4.27180216149132e-05
-5.26931854073238e-05
-2.79895186081887e-05
-9.77449395877698e-06
-3.07246805581506e-05
-1.68677033635205e-05
-3.50552123767033e-05
-5.91463566855642e-05
-4.47978709638615e-05
-4.35214988295737e-05
-1.87733228872474e-05
-4.21444359206822e-05
-1.01811365979628e-05
-1.44100187213682e-05
-1.6041233154474e-05
-1.76460997606129e-05
-2.58322490208462e-05
-5.0612517689002e-05
-1.08933895919533e-05
-3.95807074195713e-05
-3.6954128670537e-05
-3.04366277693579e-05
-6.55429291974233e-06
-5.16770214121103e-05
-2.13068330867448e-05
-5.20060840884728e-06
-2.27515683974301e-05
-8.9093785353883e-05
-4.33070303532928e-05
-1.25561900971194e-05
-1.73085312203271e-05
-3.70464391953005e-05
-3.39506847635262e-05
-2.85695668511409e-06
-3.9343768379613e-05
-4.87547054043911e-05
-1.53773811305528e-05
-4.22458004062925e-05
-2.94000315165784e-05
-3.87621482031818e-05
-6.1654816835392e-05
-2.61797524169446e-05
-4.68392918764532e-05
-3.89289738043388e-05
-3.70571225933973e-05
-4.19919602921004e-05
-3.00597325325693e-05
-6.2161653193568e-05
-1.53451260916438e-05
-4.46623987820952e-05
-3.38384306346157e-05
-4.12648185871332e-05
-3.36517962308049e-05
-1.68542031389809e-05
-3.68512176540716e-05
-5.57897893651437e-05
-3.25116357968838e-05
-4.11900349009587e-05
-1.08176124870189e-05
-5.69019606689756e-05
-2.23085874601822e-05
-2.30278912802724e-05
-2.71718273679061e-05
-5.2362111787008e-05
-5.44302031697725e-06
-1.7746965579056e-05
-6.26323435054391e-06
1.47211960202975e-05
-3.68518319648691e-05
-2.42956150864365e-05
-1.51324392853436e-05
-2.08371677190319e-05
-5.01822212269778e-05
-2.95676733817427e-05
-4.61297185669467e-05
-3.73310454584195e-05
-1.78042088679923e-05
-3.0866114880268e-05
5.22554308465393e-06
-4.86277723224881e-05
-9.82411257550105e-06
-1.91244886353318e-05
-4.61471630075852e-05
-3.21198721978286e-05
-1.54506056990976e-05
-5.34053227839745e-05
-1.92556801033532e-05
-4.7111212987879e-05
-5.95551345065824e-06
-3.35500866423034e-05
-4.62418022479552e-05
-3.48709301483235e-05
-1.25602070757132e-05
-1.57660933157028e-05
-3.30368959199445e-05
-4.95888759855635e-05
-3.41369372053485e-05
-3.91776511747786e-05
-1.5290622833944e-05
-1.70006070839119e-05
-2.9826658475183e-05
-1.31230377313247e-05
3.86490461908579e-06
-1.00040510927098e-05
-2.96611561642265e-05
-3.66586297756011e-05
-4.11268406157185e-05
-3.42642248964491e-05
-7.9617115866528e-06
1.04772972765395e-05
-4.59550286827175e-05
-3.81897584432986e-05
-1.21653837342379e-05
-3.55400617962093e-05
-3.74990256862351e-05
-5.6761428532449e-05
-3.79468595360691e-05
-3.73532777825395e-05
-3.04441451468379e-05
-5.04697026983324e-05
-3.10889316653032e-06
-2.79297968134095e-05
-2.7669383730373e-05
-4.22352428589951e-05
-2.61167892501201e-05
2.08206181571762e-06
-2.91672444033562e-05
-2.10853043463964e-05
-4.32583254463702e-05
-1.70792832295106e-05
8.84033275361576e-06
-5.11340680888964e-05
9.17253958072315e-06
-2.33849187904702e-05
-4.06497850881122e-05
-5.23758351604982e-05
-4.01294870030988e-05
-2.09055949178478e-05
-3.28099332273813e-05
-2.17171633219502e-05
-0.000107238444541723
-5.69090770741826e-05
-2.53561413312564e-05
-4.4203333086826e-05
-1.84865541601818e-05
-1.47815102980092e-05
-3.57076682812945e-05
-3.91997493803377e-05
-3.18863079554303e-05
-4.32416280775859e-05
-4.18035053313492e-05
-3.03513281886109e-05
-2.22687836034855e-05
-2.23660453194439e-05
-1.14907789735191e-05
-1.42967200337522e-05
-2.82824734461198e-05
-3.1974841259924e-05
-4.62991968190602e-05
-4.04166104010819e-05
-3.48896872808738e-05
-3.65613350314047e-05
-9.5371316370252e-07
-3.90023406570915e-05
-2.6345577975671e-05
-1.93925381511375e-05
-3.16854486216285e-05
3.57702153958772e-06
-2.32609584297887e-05
-3.19931903620483e-05
-2.61380275809095e-05
-6.41100136906254e-05
-5.51709540248457e-05
-2.87811209602291e-06
-4.35553559492221e-05
-2.21540693101373e-05
-1.54969425296245e-05
-2.65630212427027e-05
-2.20543230096042e-05
-3.30948095875776e-05
3.90329182808319e-06
-4.21652285299792e-05
-4.63468758693122e-05
-2.11358384960364e-05
-2.7255761684e-05
-4.21803489557637e-05
-3.15483474038838e-05
-5.35993244836198e-05
-2.44430908809903e-05
-2.05046445300951e-05
-5.71146967317186e-05
-4.93165015624387e-05
-3.26559941168242e-05
-3.19774872759288e-05
-4.57986676040248e-05
-2.45001800181417e-05
-7.02420584621249e-05
-2.60839698224533e-05
-1.25413732142045e-05
-4.38205277413938e-05
-2.94885634710108e-05
-3.22129997714058e-05
1.75456813852406e-06
2.56342573355742e-06
-7.64364754171543e-06
-3.17337315750617e-05
2.6671151278595e-05
-2.0559022452434e-05
-3.64871511230146e-05
-4.8646903632744e-05
-3.64113767161077e-05
-7.85018184779933e-06
-4.3943817367426e-05
-3.28744907680202e-05
-1.22470971963922e-05
-4.1522155004054e-05
-4.44128366237967e-05
-2.84014378993258e-05
-3.38154677751585e-05
-4.10362746388137e-05
-4.14358066232789e-06
-1.70855815273045e-05
-2.38118858815037e-05
-5.09172827193811e-05
-1.12263384639096e-05
-1.54087294734657e-05
-2.15900641058399e-05
-1.03403039308738e-05
-3.66776293740591e-06
-3.0489670831756e-05
-2.02255611066868e-05
-1.89767799022052e-05
-2.97943049216409e-05
-4.03852844851003e-05
-3.15336371679763e-05
-4.6919967703929e-05
-4.94347685657647e-05
3.62244240458244e-06
-3.37058534388371e-05
-2.90884582435202e-05
-5.71310406492534e-06
-5.1069229743207e-05
-3.22122651769806e-06
-4.31482859606859e-05
-1.11619030081038e-05
-3.91122924290779e-05
-3.38937917141246e-05
-2.72225922921585e-05
-3.41280315577997e-05
-3.04624209820603e-05
-2.35020292353633e-05
-2.42136661637289e-05
-3.48448458637099e-05
3.84404600609921e-06
-1.83839415554695e-05
-2.55436993303282e-05
-4.77823536859972e-05
-2.34150441306383e-05
-3.07669045159466e-05
-3.12590878025246e-05
-1.44636371261497e-05
-3.50431303482617e-05
-9.30207522201546e-06
-6.49817090043823e-05
-5.0667247206975e-05
7.871079140336e-06
-1.06984122884356e-05
-5.32875419040434e-05
-3.003355258802e-05
-4.81480741209086e-05
-4.60997792912899e-05
-7.78604689940148e-05
-5.11875732381873e-06
-3.11367018705072e-05
1.27785919111805e-05
-4.38473675545823e-06
-3.02592372065135e-05
-1.91455169893616e-05
-3.27984296894183e-05
-4.82649062418902e-05
-2.6235127710663e-05
-6.05379812197294e-06
-1.99883578057425e-05
-2.58256801288361e-05
-2.9587737411539e-05
-3.44104649785588e-05
-8.4737433861978e-06
-1.75734078255457e-05
-3.19749789433485e-05
-4.16488696694285e-05
-1.63555847213916e-05
-1.2758767118434e-05
-2.84639533159236e-05
-2.52096317985691e-05
-2.09141254811807e-05
-3.34112717897634e-05
-4.76029631761184e-05
-3.17376266809741e-05
-4.06980523857477e-05
-1.94616075308579e-05
-2.17100885510961e-05
-3.17876794750778e-05
-3.7278194698452e-05
-6.06307253281517e-05
-2.68876916370316e-05
-3.50456608909391e-05
-3.42340129685491e-05
-5.04611099885661e-05
-1.77278849365628e-05
-1.31743102848497e-05
-2.95067813603766e-05
-2.00152136822568e-05
-1.95766635563985e-05
-3.25721443596161e-05
-3.55061816626954e-06
-3.77318590413257e-05
-4.87815584187081e-05
-6.14195341585712e-05
-3.49697759752489e-05
-3.96246128028507e-05
-2.15584060355765e-05
-1.54594343515338e-05
-2.05798298569001e-05
-4.17700142206512e-05
-1.27744607479453e-05
-2.15505453452224e-05
-4.22505206309666e-05
-1.2980557446271e-05
-7.17942109248152e-05
-1.97696748327959e-05
-2.30025329386179e-05
-4.05930037306494e-05
-2.86693772655002e-05
-2.8454222349746e-05
-3.89079641301341e-05
-2.49922787140729e-05
-2.87739779537743e-05
-5.01245468414727e-05
-3.82886143542323e-05
-4.2562047029599e-05
-3.08404679561159e-05
-1.08543133189656e-05
-5.4276837331075e-05
-2.37813783941962e-05
-2.05150733440604e-05
-2.71194971649656e-05
-1.25482316388852e-05
-1.1883663907254e-05
-2.52819446693799e-05
-1.77601490415415e-05
-7.21027683337195e-05
-3.03702609911287e-05
-2.49843019627866e-05
-4.2689937993605e-05
-1.70975857215921e-05
-5.14415191736705e-06
-4.91199925966713e-05
-4.09187636206207e-05
-2.87635121336872e-05
-2.3457731464597e-05
-9.13870442230357e-06
-1.42073712017869e-05
-2.5801796620407e-05
-3.19390348435938e-05
-2.62104147743588e-05
-2.49891142513021e-05
-3.33422742739026e-05
-2.7980045158411e-05
-3.79387950603759e-05
-3.12233017739767e-05
-5.73530007888816e-05
-2.0655958023299e-05
-4.17357290656923e-05
-4.70432347267866e-05
2.02099159295117e-05
1.53595452554349e-06
-1.74382917004474e-05
-3.25564185095337e-05
-2.22492771908946e-05
-4.43118848208992e-05
-6.57844635754662e-05
-1.00657799883282e-05
-1.27291386445887e-05
-3.85826225837711e-05
-3.63578828074871e-05
-5.70870987597275e-05
-2.96974455172714e-05
-3.17232685707932e-05
-1.0034078960747e-05
-1.19705311326747e-05
-2.11191760434696e-05
-5.38056270600371e-05
-3.92661607146553e-05
-2.99348584050795e-05
-3.78496910459455e-05
-2.13971491758346e-05
-1.13655840845843e-05
-3.50407973908655e-05
-3.30591662175667e-05
-6.33075903147143e-05
-5.00650015386917e-06
-3.37145431154801e-05
-2.6282915074938e-05
-2.1796731603356e-05
-2.71198990351041e-05
-2.50322493677418e-05
3.49220933346225e-06
-5.58815351473521e-05
-4.76277735961704e-05
-3.12185673206185e-05
2.41007903436242e-06
-2.6474084072804e-05
-2.79328309772533e-05
1.06481293245718e-05
-3.2549620379078e-05
-6.3426672848588e-06
-7.6974281218671e-06
-3.52226629578824e-06
-5.02180922050465e-05
-2.83423346554984e-06
-2.92678303809509e-05
-2.52615460935827e-05
3.56410326376057e-06
-1.91915852725958e-05
-4.21659521462031e-05
-4.54998760870628e-05
-4.30490435087333e-05
-3.87546160617609e-05
-2.9492030835105e-05
-2.51226938520575e-05
-3.9492486059033e-05
-2.81819488831827e-05
-1.23914462481473e-05
-7.22452615623861e-06
-3.47439225533949e-05
-3.60291582316028e-05
-1.48259074175701e-05
-2.40854415855381e-05
-3.48859741136245e-05
-4.7576206741872e-05
-3.97253917545497e-05
-2.1433528122453e-05
-5.87117263440523e-05
-4.40635161541969e-05
-5.00467663364538e-05
-3.74771438644053e-05
-3.92989772896712e-05
3.78889288890652e-06
-6.7188625608462e-06
-3.69114902435094e-05
-1.69787243584995e-05
3.76062491751126e-06
-4.56407135979772e-05
-3.03439076548364e-05
-2.32736970093704e-05
-2.54759780823395e-05
-8.06825582012502e-06
-4.89688089025765e-05
-4.00030088424049e-05
-5.53926098180702e-05
-1.72494755538438e-05
-1.83004593522096e-05
9.95720235686392e-06
-4.81899070907561e-05
-3.48951407981244e-05
-2.84705831708734e-05
-6.39088172818689e-05
-2.86858676813694e-05
-5.1477967300318e-05
-2.32229829243439e-05
-3.59718416318005e-05
-4.44546152128693e-05
-2.6801500749712e-05
-1.75451676993063e-05
-2.14337310674705e-05
-1.67665953302926e-05
-2.77353203348907e-05
-3.58947172673687e-05
-3.48279076302041e-05
-5.61310744698624e-05
-3.98127241345125e-05
-3.77212505874985e-05
-4.17551915674195e-05
-4.22649151411367e-05
-3.70266895937042e-05
-2.92972864821628e-05
-3.64246864150584e-05
-3.36945885434409e-05
-1.71915219066737e-05
-1.57809114903804e-05
-9.38247849720791e-06
-3.37274398178977e-05
-3.47699114978022e-05
-4.36946704551967e-05
-3.70821659373903e-05
-7.42766705356075e-06
-5.5579798714537e-05
-2.33284047563803e-05
-2.55283093610845e-05
-2.32372984082208e-05
-2.42230550833219e-05
-3.31250291486662e-05
-4.01263334828503e-05
-1.24129053923538e-05
-1.93220398448916e-05
-7.5008921642292e-07
-1.46444386092136e-05
-4.10625180718379e-05
-2.86381841916827e-05
-1.23433427101398e-05
-4.3265123150262e-05
-2.39790460190295e-06
-5.07442933455255e-06
-1.76196260727352e-05
-3.53757991502588e-05
-3.65738771716538e-05
-4.99624087214815e-05
-2.16922929760642e-05
-3.00636003844674e-05
-3.35811497287252e-05
-4.37873340675121e-05
1.77969985670195e-05
-2.01263063646453e-05
1.01949436421568e-05
-5.07230607208741e-05
-2.2294942867133e-05
1.25933721185048e-05
-3.96627050783467e-05
-5.02817380632659e-05
-4.9399018908425e-05
-2.31723605982158e-05
-3.82028649365157e-05
-3.6072234363628e-05
-3.96311073309723e-05
-5.57083723981487e-06
-3.33348977332295e-05
-3.36931712873036e-05
-2.2737183215837e-05
-4.28414452162189e-07
-4.02903946030919e-05
-2.84140703561668e-05
-3.09367744465379e-05
-2.11248167174581e-05
-4.37343798678801e-05
-3.804499406074e-05
-1.2545368679067e-05
-3.78785699138576e-05
-6.25091976981937e-06
-1.84643067268992e-05
-2.20099611115051e-05
-1.04610683709361e-05
-3.86328898814881e-05
2.45535460741983e-05
-3.38312858000938e-05
-1.79080043040996e-05
1.12761079182208e-05
-2.92064327341896e-05
-2.62117277926186e-05
7.72122094752999e-06
-6.10580018306161e-05
-3.88560283885822e-05
6.4327895875101e-07
-3.23794632591626e-05
-2.70281683026681e-05
-3.07525568695662e-05
-2.71688976039892e-05
-3.88902185334594e-05
-1.83888455735397e-05
-2.60910265568055e-05
-4.0381556815829e-05
-2.15564359862496e-05
-2.1307467778184e-05
-3.74741509020141e-05
-3.19769001848081e-05
-4.42082239396824e-05
-3.61495254559237e-05
-1.51744339034759e-05
-3.56308332593231e-05
-2.82465666413372e-05
-8.28500787486511e-06
-1.52406158055823e-05
-3.0999465498755e-05
-3.19332708253514e-05
-1.61584101213744e-05
-1.88621377568431e-05
-5.60637045268379e-05
-3.68143771506196e-05
-2.89501873652924e-05
-5.09351818910339e-05
-3.2992267244117e-05
-2.71431718122593e-05
-4.41131223338692e-05
-3.68752845435701e-05
-3.38037241137968e-05
6.47630881733196e-08
-3.03170945549448e-06
-7.84030238757757e-06
-1.1950149007905e-05
-2.22739139285369e-05
-1.82948823150398e-05
-1.64388495656163e-05
-2.01622264729841e-05
-4.22885443708492e-05
-3.65139226470475e-05
-1.97886620646376e-05
-3.46524606378266e-05
-6.90233628995122e-05
-1.38749623872428e-05
-2.32783424149242e-05
-2.13508428599639e-05
-2.96464551832921e-05
-3.67116222294434e-05
-2.71770396913998e-05
-3.32772074136736e-05
-1.69442738469412e-05
-1.77667354563744e-06
-2.12465614698837e-05
-2.12710711624054e-05
-1.58182953892761e-06
-5.36915750191249e-05
-1.65280351757927e-05
-8.44559774399284e-06
-4.05156746466259e-05
-4.61654653811916e-05
7.99256972251839e-06
-2.40122193638193e-05
-3.60874657393847e-05
-4.42119262757387e-05
-1.22935760383182e-05
-1.55320298018023e-05
-5.90320602319967e-05
-1.72615981348149e-05
-4.676181529085e-05
-2.88285923870488e-05
-2.94453965650962e-05
-1.86744417613196e-05
-2.10870701106976e-05
-3.2684447407721e-05
-2.00121825102032e-05
-3.01663012596449e-05
-1.58145943953385e-05
-5.08452800477422e-05
-8.17039244992346e-06
-1.65364682575917e-05
-3.74509050240572e-05
-4.29148990583084e-05
-2.24887666984905e-05
-2.21344224829282e-05
-3.7320080936607e-05
-7.98853829412753e-07
-4.11600568203138e-05
-4.97237229644081e-06
-4.76907238597294e-05
-4.21339629173161e-05
-2.84367555565126e-05
-5.36172954386637e-06
-3.56624587637517e-05
-2.84956400699386e-05
-1.00920962499016e-05
-4.6002647245765e-05
-1.49888174862274e-05
-6.07486130858002e-05
-1.43231339126092e-05
-3.54953889617564e-05
-2.29953612717158e-05
-1.29383179355217e-05
-3.17727171348208e-05
-2.96915070983054e-05
-4.20697626019166e-05
-5.75143973319961e-05
-3.54477006651413e-05
-1.04063378049821e-05
-2.1988776868092e-05
-1.37490026670803e-05
-1.96229095692428e-05
4.6400412808435e-06
-4.5096305201944e-05
-3.63702205297883e-05
-3.08471774085901e-05
-3.39632953805961e-05
-9.00005855615403e-06
-3.77044794576197e-05
-3.76872580865777e-05
-4.22227222922759e-05
-3.67936766471069e-05
-2.97398694288647e-05
-4.13321873942251e-05
-3.6484573791876e-05
-1.42911833871053e-05
-2.64131190643591e-05
-6.18094428767035e-05
-1.73284305609996e-05
-4.77894735176295e-06
-1.24476874019627e-05
1.16272589313696e-05
-5.19470755999138e-06
-9.36513453800072e-06
-3.17884407668145e-05
-2.63606276570949e-05
-3.26449305219896e-05
-3.60255040707652e-06
-4.00022659592103e-05
-2.75273029310729e-05
-6.0428109437728e-05
-3.47127862071018e-05
-3.08681704140896e-05
-3.70560838579195e-05
-3.1830601961594e-05
-1.75070474531681e-05
-2.22248031081966e-05
-6.3812608390597e-06
-2.13903481111661e-05
-1.85354290106646e-06
-5.75985331754671e-05
-3.84851559533695e-05
-5.48758496316169e-06
-4.92728222668616e-05
-3.73179647303978e-05
-4.92267576475297e-05
-3.25585890263603e-05
-4.60923142777942e-05
-1.90633399662703e-05
-2.50569985102719e-05
2.97887237257166e-06
-3.10358792910327e-05
-6.22992193711983e-05
-2.26527504757708e-05
-2.8556773207802e-05
-3.80810629575603e-05
-3.64244471387619e-05
-2.8768843247429e-05
-4.35785423313314e-05
-2.53829968469091e-05
-2.20167188035291e-05
-2.32947935767191e-05
-3.31692713559259e-05
-1.90242730801272e-05
-4.71294220978484e-05
-2.22868532746695e-05
-8.18745288057933e-06
-1.68521402478779e-05
-3.78440817013224e-05
-2.76637450002123e-05
-3.47480692707149e-05
-6.46113814085151e-05
-2.68720369029191e-05
-1.26645972528941e-05
-6.56661348053314e-05
-5.4012315611264e-05
1.5913810159225e-05
-5.25471369514273e-05
-4.86788354824624e-05
-3.85520069755814e-05
-2.82553927080077e-05
-1.67418911695479e-05
-3.80137477418938e-05
-3.76978730024655e-05
-4.9432189659126e-05
-4.78483260612534e-05
-3.98509093585377e-05
-2.7591310959881e-05
-3.7973479525203e-05
-5.40472037624019e-05
-6.6073124724051e-05
-1.53266931402648e-05
-1.78247904864764e-05
-1.95495769926015e-05
4.30118156331986e-06
-1.36382508363026e-05
-3.41970659593618e-05
-3.24943494409835e-05
-1.69436221654162e-05
-2.85020082159671e-05
-7.97103458475942e-06
-6.32094705342497e-06
-2.11455758213045e-05
-7.51521428623058e-06
-3.67351303754976e-05
-5.71206053420107e-06
-2.36263307083522e-05
-3.18752834339709e-05
-1.00597543137599e-05
-1.95923324912084e-05
-3.36933980459975e-05
-6.39108716084712e-05
-3.06248654696825e-05
-2.77476902936781e-05
-2.87411802462773e-05
-3.08980674891593e-05
-6.42432441309056e-05
-4.80237211876966e-05
-2.06318265404592e-05
-5.18268032835081e-05
-5.15641324771736e-05
-3.55973269352021e-05
-3.70737375144958e-05
7.94952576577074e-06
-4.47137821524082e-05
-2.53130862684888e-05
-2.39945183906056e-05
-5.87071017117387e-05
-2.77608404335806e-05
-3.49886596354141e-05
-2.90472879543279e-05
-3.25004231610762e-05
-2.75916528965034e-05
-1.97417406287646e-05
-2.1051813441087e-05
-5.11539142380975e-05
-2.96563642597226e-05
-5.25664572006308e-05
-1.91678224557606e-05
-2.29654337839133e-05
-9.48473613544284e-06
-4.07757555827053e-05
1.44346175072897e-05
-4.64212864245482e-06
-3.01910875675168e-05
-2.05443425390091e-05
-1.54028355752431e-05
-3.92274481246152e-05
2.06035263846944e-06
-1.89197007164056e-05
-2.00510466581143e-05
-4.3134703568118e-05
-3.94126868907333e-05
-2.8355322684595e-05
-1.76446217654713e-05
-2.38995076568808e-05
-1.73217526067439e-05
-2.22346995638745e-05
-3.84878731279215e-05
-1.04719782313866e-05
3.97893319185796e-06
-1.46892599261141e-05
-1.30521526627824e-05
-6.63835135563636e-05
-4.29331630016402e-05
3.43933287862847e-06
-2.36062865041391e-05
-4.21215678322108e-05
-1.04905940909338e-05
5.0417854690002e-06
-3.30061021272076e-05
-3.42806530839047e-05
-2.64093669052046e-05
-3.4702997468393e-05
-6.4782448461109e-05
-4.94329604522363e-05
-3.75781891648993e-05
-1.15379519491116e-05
-5.67433085958369e-06
-3.27989754610938e-05
-2.75000803734633e-05
-4.52883900850867e-05
-4.3490160945098e-05
-4.2511226739943e-05
-5.64989639476419e-06
-2.54944237505661e-05
-6.99017659030342e-06
-3.56218824641028e-05
-2.00026649258005e-05
-4.44505049504216e-05
-1.79054875890489e-05
-4.16843528936193e-05
-3.37408190689357e-05
-1.74555139519558e-06
-2.5097327800675e-05
-2.4552695751828e-05
-4.61858728400946e-05
-1.9353054025914e-05
-1.49310167138255e-05
-4.72436400575477e-05
-4.37967690220453e-05
-2.66792423736953e-05
-3.82401493161144e-05
-2.42007451533449e-05
-2.34606245228399e-05
-2.96832141371234e-05
-2.47207880711064e-05
-3.58158384710784e-05
-3.5325663878004e-05
-2.12356328265025e-05
-2.19413635568083e-05
-5.05649351371122e-05
-1.923772893856e-05
-4.26689502643318e-05
-3.00603697013038e-05
-1.94766080293319e-05
-2.9045226482423e-05
-4.13470087441332e-05
-2.84437603005387e-05
-6.12432911210334e-05
-6.35668175698746e-05
-9.35261196974979e-06
-3.99997972198134e-05
-3.7814192895038e-05
-1.81010032751761e-05
-2.66045564985229e-05
-2.89648710445776e-05
-2.9944106695629e-05
-3.22533515731261e-05
-2.67857050106699e-05
-4.99279425670116e-05
-1.37366280914568e-05
-3.15079298685405e-05
-4.09034033478135e-05
-4.5648328926414e-05
-1.57435478193437e-05
-7.95695943287671e-06
-2.63337457420454e-05
-3.39850855560293e-05
-2.60361632535507e-05
-1.81476942319635e-05
-7.56322109117959e-05
-3.16299228385044e-05
-3.9147969851026e-05
-1.83464997415768e-05
-2.29012164647199e-05
-1.78787730075552e-05
1.2647194076942e-06
-3.1073810303639e-05
-3.81346657443134e-05
-1.47464045688925e-05
-3.65740302872753e-05
-3.16879847585664e-05
-8.38868455397678e-06
-6.92777069274872e-05
-2.91596507720865e-05
-2.82103495930098e-05
-4.20826190167811e-05
-3.58008574232762e-05
-6.78799194331501e-05
-5.81148250547862e-05
-2.81625761583658e-05
-3.06275971345426e-05
-2.13904329430831e-05
-1.37278230248636e-05
-5.8317201339413e-05
-3.39243615414637e-05
-5.9871225692887e-05
-3.20993774520365e-05
-3.50711159840382e-05
2.66671856428449e-06
-1.41851718263103e-05
-1.24189513061418e-05
-5.62642582237344e-06
-2.4881418116664e-05
-3.8332507583497e-05
-2.75931484786684e-05
-3.45621518047639e-05
-6.41633300313089e-06
-1.89590427810598e-05
-5.92611489502391e-05
-1.80569943557426e-05
-3.22207159021935e-06
-5.02104313748048e-05
-2.01294916238081e-05
-6.99238199369882e-06
-2.59849066617319e-05
-3.52057387845182e-05
-3.451952165169e-05
-2.06412869032146e-05
-3.10323675557193e-05
-1.71944498476383e-05
-1.73175787744068e-05
-5.9368238612369e-05
-4.48163709711344e-05
-3.90297932027027e-05
-5.04283682036167e-05
-8.59450608626236e-06
-3.73252052895823e-05
-2.71837756659192e-05
-8.03469337510842e-05
-3.14614988151303e-05
-1.29589550061003e-05
-3.23972643261532e-05
-3.28075118898025e-06
-2.58317320150935e-05
-6.04634166136474e-05
-3.15112597895389e-05
-4.02460599578062e-06
-1.65745079159049e-05
-2.28861522878167e-05
-2.00189398261221e-05
-1.74627366114291e-05
-2.05908025747085e-05
-3.91366011710468e-05
-2.22462766187546e-05
-8.11447867550722e-06
-2.87828854338346e-05
-2.73637089411508e-05
-3.78921855406115e-05
-3.66185694970697e-05
-2.34110004046997e-05
-1.31479464843801e-05
-2.10642291406497e-05
-2.44959716572021e-05
5.85308324923707e-06
-1.33013993633852e-05
-2.91027806224663e-05
-4.85766237388341e-05
-4.53787435118864e-05
-3.34644323454909e-05
-3.65661747500756e-05
-4.25051356228886e-05
-5.63937607474887e-05
-1.80207804863963e-05
-7.30365792978585e-06
-4.11528794895749e-05
-1.85145922615114e-05
-5.17896531141679e-05
-2.65973558657815e-05
-2.55556128904535e-05
-7.71347359664283e-06
-3.55578427155775e-05
-3.15860358716993e-05
-5.47724724742721e-06
-1.60851349632409e-05
-5.54857587762722e-05
-2.40453112211346e-05
4.0045355194057e-06
-2.51077675841903e-05
-1.29599450093499e-05
-2.06544977616227e-05
-4.43568851889033e-05
-3.28107079008258e-06
-4.27797899379281e-05
-5.45692585328181e-05
-5.42173897915302e-05
1.13163285341292e-06
-3.86609803522329e-05
-4.81320291055884e-05
-2.90074382961948e-05
-6.36513402182899e-05
-5.50823107931535e-05
-3.37017025697767e-05
-3.54966212163919e-05
-3.26248203997984e-05
-1.49681999387193e-05
-3.03659283001238e-05
-1.74301780558871e-05
-9.67955478525578e-06
-1.11921499849529e-05
-3.18770385633598e-05
-2.47203384110018e-05
-1.81753417545752e-05
-3.0385010537187e-05
-2.31090081681865e-05
-1.12090552153398e-05
-1.20692735077248e-06
-4.33609647929309e-05
-2.89582536251017e-05
-6.18394129622144e-06
-4.42568272645486e-05
-4.79182436709315e-05
-1.40766284094555e-05
-3.38868750667894e-05
-6.01756241782565e-05
-6.16473856515314e-06
-3.62736811108006e-05
-2.92216262085419e-05
-3.59181525001068e-05
-2.63571112014011e-05
-2.1157111219696e-05
-2.9919429221608e-05
-2.89989778404831e-05
-1.89310083889058e-05
-4.18090122216056e-05
-7.48462768647037e-05
-3.26362485898879e-05
-2.01239801017989e-05
-5.87768083704975e-05
-1.7264154711913e-05
-4.39206502821692e-05
-9.40167646541e-06
-2.64872859431786e-05
-1.90190572618746e-05
-3.53743062199605e-05
-4.92427177600855e-05
-3.11028678119629e-05
-1.98153209650611e-05
-1.17722827904784e-05
-2.03438564850291e-05
-3.79338309459408e-05
-2.1447602578022e-05
-2.00845521515621e-05
-3.45916977651163e-05
-2.31853870586813e-05
-5.23592516081723e-05
-1.79779174543777e-05
-3.56384915564203e-05
-7.62324497952254e-06
-3.09849737843217e-05
-2.13711566983312e-05
-2.67328824229306e-05
-7.46605034516889e-06
-2.98812943753185e-05
-2.53046985106476e-05
-5.14450078231701e-06
-4.27226194696118e-05
-2.80424614073448e-05
-2.68821645809226e-05
-1.81777196005454e-05
-3.79107645420964e-05
4.3738955457857e-06
-1.7397240016725e-05
-2.82336266758829e-05
-3.64890857463038e-05
-2.72462143562211e-05
-3.7177142120115e-05
-3.80299160200712e-05
-1.3714617296714e-05
-1.54678405197852e-05
-5.32835529056668e-05
-2.83322909935682e-05
-2.61062436671176e-05
-6.64234547063343e-05
-4.24623032229192e-05
-2.14359092769575e-05
-2.17642111927595e-05
-6.977686891065e-06
-2.87926585731332e-05
-2.6235427500778e-05
-1.01306732097436e-05
-4.4114077863799e-05
-4.06194933595634e-05
-3.33591722151923e-06
-1.91943720704124e-05
-1.39148954344744e-05
-3.91309340501479e-05
-1.41093201819093e-05
-4.69812821339624e-05
-2.65889786162641e-05
-3.74163562754084e-05
-1.47165738435124e-05
-5.09546799240329e-05
-3.12735439257401e-05
-1.42840634223712e-05
-4.146165280152e-05
-2.26374255198577e-05
-4.40750867112048e-05
-1.70616473250083e-05
-2.3731965551938e-05
-2.16139723463383e-05
-8.64019113338172e-06
-4.96318956433742e-05
-6.5950192318337e-06
-5.3169876674028e-05
-2.99084021970165e-05
-3.44623489131464e-05
-1.97041983210643e-05
-2.90973747815977e-05
-4.59360886490608e-05
-4.77609293311922e-05
-1.00932653839715e-05
-2.87210142782394e-05
-3.61810994388371e-06
-4.7602752948039e-05
-2.21488480059963e-05
-3.74314380429942e-05
-1.48070733300936e-05
-3.01840730195392e-05
-5.30995137197445e-05
-1.68334610300423e-05
-3.76866022514474e-05
-1.81297984486636e-05
-4.48541594847953e-05
-2.17838550307654e-05
-2.39374249797194e-05
-3.51866902561694e-05
-1.57458127387308e-05
-4.76406018934176e-05
-2.13275831813199e-05
-4.72082466042712e-05
-3.90739459829983e-05
-1.73347059734546e-05
1.64504156498857e-06
-2.36735283418561e-06
-3.54244041000507e-05
-1.40329603036911e-05
-2.28223740959595e-05
-1.2416123777144e-05
-3.06327819094122e-05
-3.07808233323654e-05
-4.48455789678162e-05
-7.90801497199701e-06
-2.35470081900758e-05
-3.20879192596201e-05
-2.70107120393279e-05
-2.9036459758855e-05
-2.17962381194708e-05
-1.38525146691269e-05
-1.19490759288325e-05
-1.82418223859897e-05
-4.49628643924535e-06
-1.64360381582934e-05
-2.55161870689422e-05
-3.60414793199989e-05
-7.3474719835785e-05
-4.84494575592e-05
-3.45194240543598e-05
-2.96062404468718e-05
-2.2894236381054e-05
-3.09658725664023e-05
-5.60176933530379e-05
-3.34108220838931e-05
-3.20817410534644e-05
8.83687486054962e-06
-3.54607266103397e-05
-1.93383872995941e-05
-2.43013615336543e-05
-1.4514656838893e-05
-3.24382991817592e-05
-3.41162224386618e-05
-3.3106021738309e-05
-5.26014547436035e-05
-6.875165556602e-05
1.41835207895224e-05
-5.2100822117181e-05
-1.49977200708962e-05
-5.59379283064641e-05
-4.84030005339983e-05
1.75400455897963e-05
-2.4342615789317e-05
-6.91553724045179e-05
-1.09657751349276e-05
-3.21442755894857e-05
-4.83154759928625e-05
-2.4138290525732e-05
9.16709526867664e-06
-2.02504191194143e-05
-2.35459353595309e-06
-5.29459158718061e-05
4.59084143171279e-06
-1.44678703087334e-05
-3.2444252344289e-05
-4.3735743486197e-05
-2.60595075530099e-05
-4.05574409593235e-05
-1.11023788030105e-05
-4.44030484742047e-05
-1.18386726518729e-05
-2.97494494194292e-05
-2.78578583037785e-05
-4.59782626136022e-05
-4.89965282435681e-05
-1.60637042303689e-05
-4.22725217767805e-05
-1.30124405763621e-05
-2.75003185929095e-05
-3.22048153152818e-05
-1.81763105922285e-05
-1.59472508756243e-05
-3.37245795779091e-05
-1.23514038001987e-05
-1.91117810159178e-05
-1.89172604408204e-06
-5.03571621610798e-05
-2.30199782655073e-05
-4.44280391475536e-05
-3.91792706812904e-05
2.75124312289758e-06
-4.35707796928208e-05
-2.78682247488992e-05
1.02608838620457e-05
-2.03023630530795e-05
-7.40673245556156e-05
-3.44337168582182e-05
-4.03010497999178e-06
-2.05086598143604e-05
-4.48074750431805e-05
-1.10861652216871e-05
-2.9085389017115e-05
-4.70414867788932e-05
-4.21314476688558e-05
-4.96634035987622e-05
-4.60045305334292e-05
-2.10011342221228e-05
-2.013994680288e-05
-1.1362259266584e-05
-4.06045554889333e-05
-2.08700276429213e-05
-3.87296594380448e-05
-6.8486611769671e-05
-2.62161996591121e-05
-3.93609222323526e-05
-2.35303042137315e-05
-3.12991826515637e-05
-2.2513429339146e-05
-1.1449011797413e-05
-4.12949326030713e-05
-5.63027625746811e-05
-3.13674688347992e-05
-3.33543183116278e-05
6.27420198723545e-06
-8.3840312506956e-06
-5.92248568809607e-05
-3.40745561168359e-05
-5.11187308047998e-05
-3.64960016271263e-05
-3.39494753590189e-05
-5.12762108440003e-06
-3.49269765863466e-05
-4.81832978050595e-05
-3.62130125522775e-05
-2.42200639270336e-05
-9.83092783057871e-06
-3.53867155604681e-05
-3.17883945317232e-05
-4.43010321148199e-05
-4.03650197130281e-05
-2.12704558325427e-05
-2.56925357517295e-05
-3.2042862775081e-05
-2.84971387201959e-05
-4.28067936293585e-05
-1.60359456391292e-05
-7.93987164946424e-05
-3.58166266136439e-05
-2.4935671935834e-05
-3.44951974520125e-05
-2.91247032304305e-05
-4.28033486523104e-05
-4.85530000773739e-05
3.79880505988123e-06
-2.84174863633202e-05
-5.41269721909853e-05
-1.8315539342e-05
-3.37985371589363e-05
-3.9159715760599e-05
-3.54555320538879e-05
-3.62735475438804e-05
-3.65676462979857e-05
-2.12397945124729e-05
-2.90982806412641e-05
-1.82745373869493e-05
-1.73387798735053e-05
-3.39248554673924e-05
-3.43915250407655e-05
-1.71969976423547e-05
-3.46594139107042e-05
-5.28637477270894e-05
-2.93132310747261e-05
-5.10729847268958e-05
-3.3765930347079e-05
-2.06635998485475e-05
-4.62648350698198e-05
-3.26764301100358e-05
-2.70090104993263e-05
-4.1737388734486e-05
-2.10462326232099e-05
-3.8769140889932e-05
-1.55413449144372e-05
-2.35656417803986e-05
-1.95079199413767e-05
-4.39695305834255e-05
-3.38805050153484e-05
-2.16703560100619e-05
-4.62591669880062e-05
-6.81025685967405e-06
-4.67163701777301e-05
-3.25579716892446e-05
-3.12084450419943e-05
-1.70868438602973e-05
-4.26773109839339e-05
-1.30461784342962e-05
-4.46622216954472e-05
-2.62057017327826e-05
-2.39481678048015e-05
-4.42940174305476e-05
-1.05296206864478e-05
-2.75435508552219e-06
-1.86740166928521e-05
-2.47571184320841e-06
-2.7893149603707e-05
-1.91786493466617e-05
-1.91061235802922e-05
-4.81116985938008e-06
-2.12295336355669e-05
-4.4961541034355e-05
-2.76574642713565e-05
-2.42633144395695e-05
-3.4866485024321e-05
-4.34164459074481e-05
-8.12046368307887e-06
-5.21141525659178e-05
-1.02139400144585e-05
-2.83533585744879e-05
-2.83368179917673e-05
-2.77079405750287e-05
-4.5842255336951e-05
-3.76509449896645e-05
-1.99557229508649e-05
-2.95868829140666e-05
-3.65808656824321e-05
-3.80867889962279e-05
-2.41689153620913e-05
-5.76056689040334e-05
-2.45057184869895e-06
-3.6110272196272e-05
-4.62138754134879e-05
-3.16079211280905e-05
-2.90730279658222e-06
-2.68734096945817e-05
-1.96877905086603e-05
-3.61808896968138e-05
-3.08399734506493e-05
-1.76665088760456e-06
-1.30629734333234e-05
-6.00555757716592e-05
-1.84524715780238e-05
-3.02131657534429e-05
-9.13207709667856e-06
-2.57671483200828e-05
-3.1256179633591e-05
-2.48256855495693e-05
-1.47340071797244e-06
-3.52463675130976e-05
-2.0815702068411e-05
-5.15195877605176e-05
-2.751635604416e-05
-1.54692066983301e-06
-4.48784998795352e-05
-2.61973863605262e-05
