# Supplementary material for: Research on computational propagation and identification of mine microseismic signals based on deep learning
Source: PLoS One. 2025 Oct 22;20(10):e0334641. doi: 10.1371/journal.pone.0334641 (PMC12543183; doi:10.1371/journal.pone.0334641)
Supplement: S8 Data — (ZIP) [file pone.0334641.s008.zip › 000100900002826.xlsx_0.txt_24.txt.txt]

-4.84675355859195e-05
-6.06961419189308e-05
-3.49806120217274e-05
-2.7461690493165e-05
-4.8323776692448e-05
-2.28901114220757e-05
-4.40592823821477e-05
-2.43132392361496e-05
-3.10225464275114e-05
-2.76933341803464e-05
-2.83459960356475e-05
-3.35542794285886e-05
-2.37455401154003e-05
-5.95556991415714e-05
-1.68911228437179e-05
-4.5389043216169e-05
-1.7111124285486e-05
-3.42747780887116e-05
-1.98004059602402e-05
-4.68327584029519e-05
-4.67016759427738e-05
-4.41400434325628e-05
-1.81805979935087e-05
-1.96016676130627e-05
-2.93132548650184e-05
-1.1528686498441e-05
-2.63647731504625e-05
-5.84060088532078e-05
-1.65555087367053e-05
-5.59098573086846e-05
-3.87071727117563e-05
-1.20883514267574e-05
-4.96581361856156e-05
-2.19024089543989e-05
-2.78364872820714e-05
-4.32971064930476e-05
-6.32660969247146e-05
-6.44562783562137e-06
-2.66664373876302e-05
-3.12667695157539e-06
-2.09118571063372e-05
-1.34582067754629e-05
-4.4834353896575e-05
-4.93030550389294e-05
-2.64343545516249e-05
-5.4324451833551e-05
-3.56159389949213e-05
-3.03883519807922e-05
-3.07272939133405e-05
-1.22740130650586e-05
-2.26597434607919e-05
-3.98430514350898e-05
-3.36541657750209e-05
-1.51720721134551e-05
-3.87298917771604e-05
-5.01919877237297e-05
-5.43991802438807e-05
-3.511488558244e-05
-1.80743692275323e-05
-3.87239205820924e-05
-4.13802291746344e-05
-3.25192211455802e-05
-4.57254854354848e-05
-2.99213253119073e-05
-6.31612930375871e-05
-1.02746394929236e-05
-1.42727568904527e-05
-1.44291851074789e-05
1.21888337257889e-05
-2.55793720777109e-05
-2.69921469573404e-05
-2.21552057381097e-05
-2.29544928235334e-05
-2.69769549938394e-05
-4.58038701942402e-05
-4.22940507572251e-05
-1.98019066171262e-05
-3.43077121976996e-05
-7.6026188039936e-06
-4.53395632399821e-05
-3.22536148258076e-05
-3.62894261095881e-05
-3.46187484474417e-05
-4.0916991204208e-05
-9.24322374706219e-05
-3.06760897065241e-05
-1.22488743578823e-05
-3.95939501540761e-05
-3.27249279509042e-05
-5.35096089901092e-05
-3.65062498071405e-05
-5.35591973905786e-06
-4.15657208494007e-05
-2.84492372276586e-05
-2.50824123678826e-05
-1.08491427350699e-05
-8.59005528858946e-08
-9.95407660403669e-06
-2.02836527044352e-05
-3.168741214877e-05
-2.76038876364076e-05
-5.16258610739306e-05
-3.78611714212646e-05
-3.28406346557963e-05
-2.63147602866262e-05
-1.64218868685972e-05
-2.39853584176707e-05
-5.76551830123469e-05
-8.67317371614771e-06
-3.7872925514308e-05
-4.74985034757244e-05
-1.57411428122973e-06
-1.46146953441475e-05
-4.71080793517838e-05
-3.25257490456821e-05
-1.76854100679789e-05
-4.18196064294982e-05
-5.46830313007527e-05
-2.87720607311832e-05
-2.23578943435643e-05
-3.30930644004798e-05
-3.6477812629517e-05
-3.39520001397048e-05
-1.84968568623885e-05
-2.36112827959954e-05
-4.80156420663282e-05
-2.12377843194845e-05
-2.55973362294154e-05
-5.0713791180762e-05
-2.44265876212135e-05
-2.18813141549515e-05
-2.55698771575474e-05
-2.26332878842831e-05
-4.90784660442014e-05
-2.39782058135691e-05
-5.45746257040173e-05
-3.30525903661887e-05
-4.88959418085961e-05
-1.31327018695311e-05
-5.18498494601093e-05
-1.50207888392155e-05
2.8220957670007e-06
-2.99570571937019e-05
-2.6169846441922e-05
-3.53203620042665e-05
-2.47827847647121e-05
-2.38313865475172e-05
-3.55448401838718e-05
-1.23823717579963e-05
-4.32009840537025e-05
-2.17301736856266e-05
-3.33528675164797e-05
-2.35840559421292e-05
1.82669302466947e-06
-2.46662876628084e-05
-3.33659935800669e-05
-3.67357881262081e-05
-2.04493621785846e-05
-3.29075416903007e-05
-2.62235802522893e-05
-6.73725739137617e-05
-3.76279024751284e-05
-3.27318901336479e-05
-3.32585282978491e-05
-4.40771099827546e-05
-4.33403109996957e-05
-3.86932093168358e-05
-3.63468210545571e-05
-1.49265919262469e-05
-9.03189593569314e-06
-2.6694898943236e-05
-2.88209877860616e-05
-9.49030960624698e-06
-4.59290844544999e-05
-1.56426515229737e-05
-1.71353465604531e-05
-4.444495606725e-05
-2.90621021586176e-05
-1.04473107572301e-05
-1.18354057760973e-05
7.79262718918617e-06
-3.74952767027949e-05
-1.87789697026696e-05
-3.08860168598986e-05
-1.86273218370507e-05
-2.2589436318922e-05
-4.62719347783562e-05
2.16202709320844e-06
-4.0332374982687e-05
-2.4738770551529e-05
-2.37559763753043e-05
-1.18538998471588e-05
-2.18274527531516e-05
-6.22370260535935e-06
-4.00381879126017e-05
-3.6617576931953e-05
-4.00854442480203e-05
5.68730564611041e-06
-7.17820924934182e-06
-6.09063321659163e-05
-4.58486165166969e-05
-1.06259906007651e-05
-5.06313710160422e-05
-4.2305141173129e-05
-2.57266769231434e-05
-3.02570929224775e-05
-1.30058841721283e-05
-2.94893572016511e-05
-1.61062649242396e-05
-3.27814839462768e-05
-6.06228850160597e-05
-3.75601303683371e-06
-4.39436526605459e-05
-4.06441824534811e-05
-4.09903211594685e-05
-3.63140485739227e-06
-2.4522252639762e-05
-3.59260802966744e-05
-3.73252441337443e-05
-1.17553001004963e-05
-4.63257245319498e-05
-3.98671687241875e-05
-4.69180280958789e-05
-2.97682084946201e-05
-2.96175140391546e-05
-2.53688926230651e-05
-4.09525757450482e-05
-3.06301280892724e-05
-6.87009758001773e-05
-3.09311464837736e-05
-2.96453933054195e-05
-5.93263722918643e-05
-1.51617810813794e-05
-3.66923175038109e-05
-1.80526963095761e-05
-4.86811964054996e-06
-3.00998061826451e-05
-1.03723774040793e-05
-1.40915135910053e-05
-2.4102717000234e-05
-6.33060747426549e-05
-6.61100619466368e-05
-6.95463521330981e-06
-2.06426721360895e-05
-8.29228607076041e-05
-1.62373795144784e-05
-3.44860508576211e-05
-1.41245915793225e-05
-4.19823671561166e-05
-3.6338491360035e-05
-5.92250231471e-06
-1.98700125462248e-05
-3.60648163358925e-05
-2.59142928417177e-05
-3.59638428865897e-05
-3.04758125468428e-05
-3.45113276222667e-05
-2.29292361453674e-05
-5.57072900578068e-05
-3.88489690005097e-06
-4.49130824116691e-05
-3.12240243905247e-05
-3.92362852870035e-05
-2.90460854578344e-05
9.94122456381672e-07
-3.36239421683049e-05
1.69535637253429e-06
-2.79645436973019e-05
-4.15667533992759e-05
-3.02467728255505e-05
1.41278609185303e-06
-3.41901529771692e-05
-6.1010692467712e-05
8.70978459799845e-06
-4.01992477994984e-05
-5.07432057263711e-05
-4.45955077202396e-05
-4.41983812991933e-05
-2.89237700649535e-05
-2.2899612198244e-06
-3.8528049654288e-05
-2.33646165322172e-05
-4.99991051572248e-05
-5.05668880344103e-05
-3.77247186561024e-05
-2.95563277255148e-05
3.25876513740668e-06
-1.40261375979619e-05
-2.63707407986329e-05
-4.87139408933144e-05
-1.71169217394276e-05
4.13463179004432e-07
-3.71328208573441e-05
-3.45203570453938e-05
-2.29020777555302e-05
-3.64414164124561e-05
-1.04447578326167e-05
-4.61008090322647e-05
-5.28585688734042e-05
-5.04120888965399e-05
-3.65860780647739e-06
-5.02430678236359e-05
-1.68215946988931e-05
-2.97058703422163e-05
-3.96669676291268e-05
-3.34986343856962e-05
-1.74507963705424e-05
-1.18074658239281e-05
-4.74666294698761e-05
-4.17536375303567e-05
-3.30546669130229e-05
-8.8616426902451e-06
-6.0396390747278e-05
-3.77862372440836e-05
-4.83845991181773e-05
-2.87612916470917e-05
-1.69133524769888e-05
-2.12809210087254e-05
-3.63159295898306e-05
-6.16260906958073e-05
-2.40841122536043e-05
-3.52676325177269e-05
-2.62976272321052e-05
5.00962354126359e-06
-2.57154326981361e-05
-5.59902148295342e-05
3.80812709171204e-06
-2.61286438299217e-05
-5.45887807280858e-05
-4.09090927595688e-05
-1.74463920828066e-05
-5.67249354056777e-05
-1.42547958169444e-05
-3.00143271005429e-05
-2.21482865503813e-05
-2.13963441986774e-05
-3.26177184510545e-05
-2.23686989057926e-05
-2.93376099529377e-05
-4.83723658225504e-05
-1.78979875371642e-05
-1.71080882909289e-05
-2.07176840508508e-05
-3.45460658230101e-05
-4.87282769051777e-05
-1.89692917542952e-05
-3.02350886089956e-05
-3.89360612137619e-05
-3.0392786392016e-05
-4.12011004674361e-05
-4.62342150406223e-05
-1.81197938502377e-05
-2.69927219624434e-05
-5.49266799861284e-05
-3.53777205802391e-05
-1.06966381462234e-05
-4.5435608111779e-06
-3.27654072545724e-05
-1.25402900007408e-05
-1.48463813077862e-05
-3.11852261819956e-05
-3.1939492469522e-05
-2.42338726956983e-05
-2.54382948742016e-05
-3.56443868430898e-05
-1.91196452562341e-05
4.81244146121938e-06
-3.24019018501535e-05
-1.56395465044362e-05
-5.11105175468735e-05
-5.46639006133894e-05
-2.73285389436558e-05
-3.68136469205737e-05
-3.04753914666863e-05
-3.90244455341442e-05
-1.46315322584651e-05
-1.70988563441085e-05
-3.49964695904799e-05
-4.49394125544962e-05
-4.05930927772489e-05
-1.64326534972453e-05
-2.52284658098805e-05
-4.84239040451655e-05
-3.02133645144447e-06
-1.4417875346101e-05
-2.47393106619298e-05
-5.27907958457163e-06
-2.29458349604225e-05
-3.53706075902668e-05
-2.59015038134028e-05
-3.7413216840501e-05
-5.06939186793332e-05
-3.30246676325327e-05
-3.21358424869469e-05
-3.37552191058925e-05
-3.80055704808953e-05
-4.07323876496623e-05
-4.80517694246863e-05
-2.46351521891836e-05
-4.46692173297408e-05
-3.02720677498289e-05
-5.59593136422015e-05
-1.88246615692407e-05
-2.8982718122525e-05
-2.12084579158827e-05
-1.47424098438292e-05
-5.29512348225345e-05
-3.9868157353645e-05
-3.40004479793145e-05
-2.4025333892376e-05
-4.4886392731444e-05
-6.46091206333072e-05
-1.14641036167894e-06
-5.58100181314397e-05
-2.01762173980543e-05
-3.81711624073262e-05
-2.24802618493104e-05
-5.10527610969269e-05
-4.25181047992709e-05
-5.32108330193574e-05
-1.63373229711394e-05
-5.70783410544076e-05
4.5449039148137e-06
-4.20385697609957e-05
-1.9233106265219e-05
-2.22071354039025e-05
-2.32972158460275e-05
-2.0890091627806e-05
-2.60843272558168e-05
-5.73448586842166e-05
-1.21531085551513e-05
-2.5465210570616e-05
-1.33947701961841e-05
-2.28106850937717e-05
-2.40277150232746e-05
-5.69143873351199e-05
-2.48127516391491e-05
-1.41097658661555e-06
-1.5518545397537e-05
-3.51366576822592e-05
-3.13100359849968e-05
-7.10745268122822e-05
-4.12333440671386e-05
-1.36461440988893e-05
-2.79425815988934e-05
-5.67156708434616e-05
-2.50447195358718e-05
-1.55022289168203e-05
-4.97168469963912e-05
-5.79355373270004e-05
-1.74094518911181e-05
-4.46911900396482e-05
-4.72566318488117e-05
-3.80487735758763e-05
-1.26975774128322e-05
-2.04597039373046e-05
-3.41223026258598e-05
-4.18117068887371e-05
-3.60170600713622e-05
-4.16484580089656e-05
-1.78360218672754e-05
-3.70511449801302e-05
-2.40872822519248e-05
-9.67874581985163e-06
-2.29046711123805e-05
-8.37649868712562e-06
-2.61673707074931e-05
-3.65039380004641e-05
-2.7370686763502e-05
-3.68597241184698e-05
-4.84549552825085e-05
-3.96660527514846e-05
-1.87685700855738e-05
-2.68770303062126e-05
-4.00705239129872e-05
-2.23838226010377e-05
-1.87879206171743e-05
-3.36174776749731e-05
-2.14109316209567e-05
-1.40572919785509e-05
-5.72731884593615e-06
-3.60706165663153e-05
-3.59604800983285e-05
-4.97577832267183e-05
-1.71894958103684e-05
-4.32379721729169e-05
8.65394414626389e-07
-2.41104385279023e-05
-4.13035427008201e-05
-3.92775030713378e-05
-2.18643592124173e-06
-4.54145165664197e-05
-2.05263083230213e-05
5.56605947975348e-06
-3.35144470768168e-05
3.97981068583312e-07
-2.74990626007377e-05
-2.43436376546957e-05
-4.27508555311057e-05
-3.28683596590912e-05
-3.31286627313505e-05
-5.03184768294425e-05
-1.13226202511269e-06
1.0065971149806e-05
-1.00201048768329e-05
-2.97427074002457e-05
-2.43836217943477e-05
-3.51622383878431e-05
-5.74125080361889e-05
-2.8667197785655e-05
-1.99730441888438e-05
1.48078249785921e-06
-1.50361616679263e-05
-2.89228295350833e-05
-1.59647465992408e-05
-1.86524667222548e-05
-4.4363952304428e-05
-2.23424125781124e-05
-1.38377898615807e-05
-1.87847738968162e-05
-2.89282861048555e-05
-2.34953801574692e-05
-4.24644863153789e-05
-9.86988817361406e-06
-3.97554788985885e-05
-1.94684094265889e-05
-5.74377521856535e-05
-3.33689968398821e-05
-2.55394152335778e-05
-4.06816096634605e-05
-1.59684968859847e-05
-2.8869431108396e-05
-2.51904236527117e-05
-2.3462983476862e-05
-1.82037210150208e-05
-1.81959158287655e-05
-4.78347268505205e-05
-2.00314523401169e-05
-4.9302609119717e-05
-2.33885073762564e-05
-4.70153428893032e-05
-2.22791485450936e-05
2.26943124609105e-06
-2.21854516387505e-05
-2.05224747471888e-05
-5.54843460757358e-05
-4.76203788108401e-05
-2.32596373719145e-05
-3.3379370757647e-05
-5.42401804193243e-06
-1.53581781043382e-05
-3.06839275426442e-05
-3.05083210028966e-05
-1.52561991299708e-05
-2.57394575709268e-05
-7.39512299558683e-05
-3.66465344045557e-05
-1.15638204016355e-05
-4.05589235330781e-05
5.62441742076236e-06
-3.84249909761787e-05
-3.32786709660415e-05
-1.93873935244178e-05
-3.16341122383774e-05
-2.91184230505652e-05
-5.2903666567219e-05
-4.58696107687667e-05
-2.06319555006458e-05
-4.23813016885936e-05
-3.67804862529106e-05
-3.64034403300128e-05
-2.88261224712992e-05
-4.03181187186994e-05
-1.97279532443961e-05
-3.734090679186e-05
-1.38390110839023e-05
-3.18586547739499e-05
-3.87875500897008e-05
-4.15638445917574e-05
-5.09010079970026e-05
-1.31416377842449e-05
-1.48713803701123e-06
-2.26618904064348e-07
-2.93481996814314e-05
-9.97623578880239e-06
-3.4523569315336e-05
-3.10214688364492e-05
-2.27144914354936e-05
-3.77071288495344e-05
-2.6739571673955e-05
-6.27638059243106e-05
-2.38824600141296e-05
-1.86514084814617e-05
-4.34912787610025e-06
-3.79626556718601e-05
-1.99369421018192e-05
-3.82947434402717e-05
-4.53399660443697e-05
-2.32586302418688e-05
-5.07706248974907e-05
-5.15858507153905e-05
-2.20440197927776e-05
-5.78575448068165e-06
-5.1258034023087e-05
-3.07588457657528e-05
-1.15246370020184e-05
-3.45845883764648e-05
5.61570100858707e-06
-3.09481651456169e-05
-1.19063306919953e-05
-4.26680734910054e-05
-2.18397244618415e-05
-1.59686821552857e-05
-1.59093359550552e-05
-1.21195216112009e-05
-1.82184616059675e-05
-2.15236921089967e-05
-3.9906002861807e-05
-1.73781598860618e-05
-8.3611485097938e-06
-4.14532724089426e-05
-1.26277597922411e-06
-1.97996421445902e-05
-2.82530009591594e-05
-3.51335920608169e-05
-2.55794643643912e-05
-1.13056207997515e-05
-1.81108666356315e-05
-3.71698314066004e-05
-7.69079447208721e-06
4.44570549636771e-06
-2.47618943537935e-05
-5.18600632470645e-05
-2.05251172203182e-05
3.64144000937572e-06
-7.02955965464657e-05
-6.00894844364019e-05
-3.85370341346277e-05
-3.85703673208055e-05
-1.46353416749125e-05
-2.01968554907258e-05
-4.56355615352077e-05
-5.84120271940428e-05
5.02876446787227e-06
-5.57784043722977e-05
-5.90899407084564e-05
-3.70032468627035e-05
-6.22322482023407e-05
-2.85885791861051e-05
-3.14759988459585e-05
-3.69161451979416e-05
-1.22178758954571e-05
-3.25211005545485e-05
-3.79334268194275e-06
-2.15510881154171e-05
-1.46383827537489e-05
-4.21693639476731e-05
-5.3911407703305e-05
6.10624410699658e-06
-1.90597621664119e-05
-4.22756539660904e-05
-4.28363321384354e-05
-3.40829005836308e-05
-4.59008293246064e-05
-3.45482013047104e-05
-3.68550542351115e-05
-2.94274035810492e-06
-3.61603720684298e-05
-3.77700437324758e-05
-5.98127087709179e-05
-1.27105621231705e-05
-3.47338114510076e-05
-4.27635440330389e-05
-1.91062146343653e-05
-1.33038903979361e-05
-4.61296039932379e-05
-2.1684228058693e-05
-4.00009015597454e-05
-3.42207042296359e-05
-2.31550901823611e-05
-6.88613943644137e-05
-4.53025473871209e-05
-5.90808383334838e-05
-2.73510069039241e-05
-6.11409641636974e-05
-1.15140537800754e-05
-2.71410504855761e-05
-1.98785670685279e-05
-1.38836422622766e-05
-3.79788593140344e-05
-2.23337813518699e-07
-1.45910883386654e-05
-1.07803649427683e-06
-3.38054629436989e-05
-3.11248180627523e-05
-3.79949370260092e-05
-1.45369198324929e-05
-2.25151058930844e-05
-7.34975597994249e-06
-4.11645391320669e-05
-2.29312549910919e-05
-2.94502748424903e-05
-4.56637137978638e-08
-1.49143954326548e-05
-2.29366663406856e-05
-1.64076969882719e-05
-3.61901583484502e-05
-1.32551492540879e-06
-1.64046763866558e-05
-3.14151089440213e-05
-1.86934127669993e-05
-3.00132992405938e-05
-3.55469901546033e-05
-1.26151090666615e-05
-1.60936799036731e-05
-1.7670202101265e-05
-5.46775617215033e-05
-1.89625194356331e-05
-1.52846982447533e-05
-3.9912321825922e-06
-1.89486805972048e-05
-2.83778326177239e-05
-6.16598970498052e-05
2.62253155995697e-06
-2.2345819901117e-05
-2.56963654992745e-06
-1.96484529260789e-06
-2.52759562787396e-05
-2.95517517886033e-06
-3.78507534196014e-05
-2.27203704875008e-05
6.4966348345893e-06
-5.66308885965803e-05
-4.26834388539706e-05
-1.10338880128836e-05
-3.98817208570451e-05
-2.52836918312202e-05
-4.20790717666489e-05
-1.67620535369088e-07
-3.08152484308082e-05
-2.45490181677695e-05
-4.2322570671193e-05
1.58482732158946e-05
-6.57503829711199e-06
-3.24414896415023e-05
-1.3952353622386e-05
-4.45679719244982e-05
-1.25605700971951e-05
-1.81552498433977e-05
-8.71613162837831e-06
-2.27418272536539e-05
-2.53633850076961e-05
-1.07278125577051e-05
-1.26147104608557e-05
-5.45763056128885e-05
-3.12327067265394e-05
-3.24068784728472e-05
-3.03496146834204e-05
-7.14685062591583e-05
-2.89246431403397e-05
-2.04220817764652e-05
-1.12790725976781e-05
-4.39917379021082e-05
1.06641165634325e-05
-6.61335969873332e-05
-3.11041803694202e-05
-3.86422390901283e-05
-3.61515914257541e-05
-3.68572371020844e-05
-3.91891954088584e-05
-2.30563211334868e-05
-2.2333010665609e-05
-8.32584842705969e-06
-4.63773405416567e-05
-5.90792776115885e-06
-4.15045253995179e-05
-4.46575027372977e-05
-6.40671251954737e-05
-4.1550238770561e-05
-3.59304368685809e-05
-2.88526682817334e-05
-5.5169506831335e-05
-3.07451526032492e-05
-3.47865850665186e-05
-6.27885728728071e-05
-4.57362161113274e-05
-2.14417422035546e-05
-3.67001352065702e-05
-2.54847696505847e-05
-4.23510960553047e-05
1.03080204979473e-06
-4.66554773175164e-05
-4.16047439634649e-05
-3.71260973754326e-05
-5.51602627264025e-05
-1.95969654760138e-05
-4.32622272686888e-05
-1.56679949881669e-05
-3.6850132559029e-05
-2.68098469434523e-05
-3.16098565387263e-05
-3.37894798984884e-05
-4.11394275825147e-05
-4.05223653187672e-05
-4.37818609917321e-05
-4.37660887941734e-05
-2.94349265931616e-05
-2.85150625562937e-05
-2.79256413680754e-05
-1.13048380616847e-06
-2.53822192929993e-05
-3.03884907406799e-05
-2.81437439475322e-05
-3.02381059827603e-05
-3.95728827011165e-05
-1.95252835851704e-05
-2.82212185686224e-05
1.7328426232181e-06
-3.82297264722473e-05
-1.83505860520972e-05
-3.71186104916292e-05
-1.53134971541828e-05
-5.62933709817214e-05
-2.55284154293593e-05
-2.27344370141018e-05
-4.89615858141285e-05
-3.73006592051934e-05
-3.7274767758317e-05
-2.71182778446538e-05
-4.23096713363274e-05
-2.9721899256624e-05
-4.03634646959339e-05
-2.29372489236071e-05
-2.03041836733881e-05
-3.69552805027235e-05
-2.50155300306257e-05
-1.9144786884194e-05
-1.28950218223287e-05
-3.17576281290747e-05
-1.84490664802751e-06
-4.22079301315523e-05
-4.46299787338421e-05
-3.0659809299083e-05
-2.41752669200645e-05
-2.09754843915104e-05
-3.15794508282718e-05
-1.54365105789539e-05
-3.09501441577577e-05
-4.52478402628625e-05
-4.35930856194154e-05
-1.82444787216389e-05
-2.34910421114204e-05
1.18115030185407e-06
7.69277452898398e-06
-2.14020843103077e-05
-3.96300939030598e-05
-3.42008491665992e-05
-2.96713908096549e-05
-1.3003265832695e-05
-3.79076237042103e-05
-3.4788840196077e-05
-2.88061639009529e-05
1.79905373011999e-05
-3.993312602549e-05
-1.44693966325449e-05
-3.25458837119355e-05
-2.4241857553388e-05
-3.38637861677956e-06
-3.7237751100728e-05
-3.73060565102857e-05
-4.83661705777126e-05
-4.81250640359428e-05
-2.73624114291557e-05
-6.10416802222175e-05
-2.54593732027823e-05
-3.66018173159133e-05
-3.62586110253025e-05
8.56931082296793e-07
-2.64104656818955e-05
-3.77493649945815e-05
-3.63286386811523e-05
1.21134310299789e-06
-6.11165592589028e-05
-9.30569561286992e-06
-3.52996789299941e-05
-3.34315005200004e-05
-2.89324205262614e-05
-3.33460056847319e-05
-8.16861354013032e-06
-3.51720415991006e-05
-4.48999033868107e-05
-4.78621899889719e-05
-2.79808863462843e-05
-3.36256814673042e-05
-1.74671749495379e-05
-4.24917803312546e-05
-2.01212514610962e-05
1.405924671349e-06
-3.18750710127827e-05
-2.3549769529585e-05
-3.00769166985227e-06
-5.98117264211598e-05
-1.61937308344506e-05
-2.67067202796261e-05
-2.46119159845816e-05
-3.48895909160742e-05
-3.6273029903619e-05
-1.6361899688721e-05
-1.07822375104695e-05
-2.7754415623689e-05
-3.85267282503161e-05
-3.83859520943822e-05
-3.59168871673559e-05
-2.10056121834239e-05
-2.50085443479079e-05
-1.93970252148801e-05
-3.47455637313205e-05
-7.08674012116556e-05
-1.02361256495039e-05
-7.61700403913798e-06
-1.94858545180741e-05
-4.0939183844164e-05
-3.05852433030426e-05
-1.38230434018404e-05
-6.34826422190559e-06
-1.98869617095762e-05
-3.80420283034901e-05
-6.62650198772419e-06
-4.58947715365865e-05
2.65204081583086e-05
-1.33786682147321e-05
-3.12234551104958e-05
-2.67904773099018e-05
-3.83599686555565e-05
-1.62466613253009e-05
-3.44951196208444e-05
-3.82683947066699e-05
-4.28275125462148e-05
-3.53685341850515e-05
-2.81695015055695e-05
-5.22597065284642e-05
-3.40810426207201e-05
-3.23768599746579e-06
-1.14422956575459e-05
-2.78838797060915e-05
-4.46544902861664e-05
-5.74361357265914e-05
-4.26917032460961e-05
-1.91554136723924e-05
-2.87967569603274e-05
-6.29433866229128e-05
-3.62013011235884e-05
-4.14969591977957e-05
-1.61163907841774e-05
-2.13826996287901e-05
-5.00813729807993e-05
-9.88543177642019e-06
-4.93128834808912e-05
-1.7539362378807e-05
-3.55163223244643e-05
-3.5635633396908e-05
-2.30139044094379e-05
-8.25564900751399e-06
-2.74115416906443e-05
1.42510050787281e-05
-3.32925483523026e-05
-5.85650575101651e-05
1.40248445527608e-07
1.73940791341678e-06
-1.65033990408139e-05
-1.51293637558076e-05
-3.94228835443228e-05
-5.59256247415839e-05
-5.80859359256579e-05
-1.88200030780434e-05
-1.46685535654582e-05
-1.47639571567046e-05
-2.75299835600587e-05
-3.18514345548922e-05
-3.32346363963576e-05
-1.96173459383531e-05
-1.51499319443667e-05
-2.15693885186226e-05
1.03786832987642e-05
-4.73681240948167e-06
-1.38882902147677e-05
-2.77772447562981e-05
-3.28559853789931e-05
-4.29071568702866e-05
-3.60001064891263e-05
-6.91453994335651e-05
-3.33962037564371e-05
-4.85897202112831e-05
-2.73763880962941e-05
-6.16703814805968e-06
-2.11396782595577e-05
-1.44417763870572e-05
-4.81165336326156e-05
1.18802493022581e-06
-6.57412457968512e-05
-1.13004896136381e-05
-4.9813888690682e-05
-3.57233859079952e-05
-1.4509088329594e-05
-1.86888784795651e-05
-3.62249504386039e-05
-4.8061166532008e-05
-2.63009013173444e-05
-1.54759370011909e-05
-3.85663346955034e-05
-4.21858547563442e-05
-2.61636008184542e-05
-5.5960171077019e-05
-2.20104546226483e-05
-2.05536961864031e-05
-2.34620726191657e-05
-3.07136971653269e-05
-4.33200759918773e-05
-3.8453682883788e-05
-3.69525785009483e-05
-2.62533807591409e-05
-5.40577458785871e-06
-1.28534804503824e-05
-3.46828727274506e-05
-1.12547906098032e-05
-3.96590742810402e-06
-1.22358310985134e-05
-1.08989311900207e-05
-4.3578274446532e-05
-2.97653289281597e-05
-3.64937854683885e-05
-9.93648938707207e-06
-1.93055865704234e-05
-5.06206917915626e-05
-2.80542347610196e-06
-6.73509671537231e-06
-2.04694061176453e-05
-1.02753809305689e-05
-2.8867100298782e-05
-5.75681256967392e-05
-3.66261798375397e-05
-1.18879835108178e-05
-5.17138658623083e-05
-5.82895946041329e-05
-4.07218263187846e-05
-2.2358095010403e-05
-6.89454303598468e-06
-1.06176744909669e-06
-2.61410916303208e-05
-7.28432302911832e-06
-2.87311399683673e-05
-3.92619210016625e-05
-1.0942667654607e-05
-4.6742644627604e-05
-3.74485266855631e-05
-2.67739791901246e-05
-2.45509840458861e-05
-3.40857653141731e-05
1.52151251054674e-06
-4.33161653775931e-05
-6.88790498465213e-06
-5.32836094216885e-05
-2.80110843258877e-05
-2.71418248012138e-05
-2.62781272687187e-05
-2.64554907185887e-05
-4.43759209859341e-05
-5.15304370010576e-05
-3.06595549753392e-05
-3.90890722403895e-05
-3.60475719333459e-05
-2.80355950813166e-06
-8.48374114229957e-06
-3.74740520787873e-06
-1.19655411977396e-05
-2.37768745209181e-05
-3.59914790484442e-05
-1.88032689881495e-05
-4.28675500943783e-05
-9.70025355969958e-06
-5.16552315484186e-05
-3.24890625138427e-05
-3.76799561960146e-05
-1.61493786827821e-05
-3.78113718215809e-05
-4.60808132150986e-05
-3.25578024548368e-05
-1.80376658732126e-05
-1.66185781855816e-05
-4.40201241098272e-05
-1.86035162341296e-05
-5.48018709438344e-05
7.8911544006584e-06
-2.95869738684919e-05
-3.28648816942163e-05
-1.43838787355055e-05
-3.20054294925122e-05
-7.62118464514883e-06
-3.46587947073056e-05
-1.79030694343383e-05
-4.69205928726311e-05
-4.38118252403373e-06
-1.9836366913209e-05
-1.99090707779006e-05
-2.65177333450711e-05
-1.2068311675951e-05
-7.31894002502623e-05
-2.81043362745965e-05
-2.65015331218882e-05
-4.92937287054844e-05
-3.8134926181216e-05
-2.64392334202734e-05
-1.59756577230655e-05
-1.05081224301654e-05
-1.21715686257675e-05
-4.17688568588303e-05
-2.09648989603363e-05
5.4703344635311e-06
-3.15161372287938e-05
-4.53798478766815e-05
-9.56357360611424e-06
-1.80320348980229e-05
-3.66358129863942e-05
-5.64536412247669e-05
-2.57218270169439e-05
2.30053484199298e-05
-2.3991885492281e-05
-2.7951816791705e-05
-2.91824891155887e-06
-5.2949090187232e-05
-5.21928265706912e-05
-8.37024934071727e-06
-5.21725619544082e-05
-6.53921787210642e-05
-2.61014764138563e-05
-2.20713093992908e-05
-3.33457341138741e-05
-8.76242474739255e-06
-5.15253584384165e-05
-2.55647339479631e-05
-1.83678699203081e-05
-1.92232294484044e-05
-2.54186441662646e-05
-1.61917333740787e-05
-2.00004237941535e-05
-6.60971127045038e-05
-4.42598104049385e-05
-1.20693136639346e-05
-6.06937438214877e-05
-1.62151089751128e-05
-5.39315958084607e-05
-1.6824882681904e-05
-4.81100863599271e-05
-2.88612830889213e-05
-1.69236106510764e-05
-5.90141295149914e-05
-6.98863047458138e-05
4.38551922380841e-06
-3.24787937545455e-05
-2.44483440247022e-07
-3.72711605442514e-05
-4.13866063778247e-05
-5.53245375621619e-05
-3.81479799845281e-05
-6.81841907831668e-05
-9.27957552908348e-05
-3.77171623164341e-05
-4.63705736498038e-05
-1.72648901644233e-05
-2.52303275141587e-05
-2.52065848137546e-05
-6.62606199844203e-05
-2.13635380738439e-05
9.74937625441042e-06
-3.53798619431032e-05
-2.11107617819918e-05
-3.67264720161899e-05
-3.18007680317544e-05
-1.59161707822525e-05
-1.64317094483244e-05
-1.65742850542948e-05
-3.24189011355811e-07
-6.22897642743113e-05
-1.90052538773786e-05
-5.69083291987577e-05
-4.57503841350489e-05
-5.26302504091057e-06
-3.86932942031533e-05
-8.23779761567131e-06
8.01333374732603e-07
-5.46741916503234e-05
-6.08584546521444e-05
-2.77378963825508e-05
-1.97538850045013e-05
-1.7706583719691e-05
-7.40166698350339e-06
-2.39898666934039e-05
-3.93346406106836e-05
-1.9516423994589e-05
-3.94066812442604e-05
-3.74999009691315e-06
-5.62233181969288e-05
-3.05742992608074e-05
-4.32950401571275e-05
5.6237815433537e-06
-1.33537004802826e-06
-4.13149413981963e-05
-3.11068769683864e-05
-2.54845316800909e-05
-5.49486825078846e-05
-4.79069007720237e-05
-2.53107800157275e-05
-3.33989628926967e-05
-2.08955428582377e-05
-3.04931849097433e-05
-1.75127987167642e-05
-3.99991700179849e-05
-4.62374658729258e-05
-1.90871591458564e-05
-3.54176981162914e-05
-2.91696849599614e-05
-2.87919654496945e-05
-4.26969235154377e-05
-5.71510452431478e-05
-2.05041497843304e-05
-3.00319800306537e-05
-1.28814831570781e-05
-4.50838345947369e-06
8.60477816900079e-06
-5.26620405506539e-05
-2.08167622762525e-05
-2.53933244754696e-05
-2.94369949191521e-05
-5.07267165516342e-05
-1.39128920656408e-05
-1.55063170857716e-05
-2.51591927432016e-06
-5.81563381405051e-05
1.19425884842037e-05
-1.86962563558851e-05
-2.44593217725076e-05
-4.32434080501322e-05
-7.46623384261722e-06
-5.91578804429995e-05
-1.10836496840901e-05
-6.51565473358206e-06
-3.99853404433119e-05
-1.3685152488314e-05
-9.01818501561278e-06
-2.37175517300231e-05
-2.84231665513605e-05
-1.36005834885346e-05
-3.85328543608957e-05
-4.27996724917907e-05
-3.94068586275686e-05
-2.32369669454346e-05
-4.51724542828438e-05
-5.69160883944386e-06
-2.63225755223939e-05
-4.3614075030146e-05
-4.53503313247378e-05
-3.47271013624417e-05
9.6217885875328e-06
-3.20262040970817e-05
-4.7077527636415e-05
-4.42180494084677e-05
-8.94418816393251e-06
-3.17985989956162e-05
-1.97480080234427e-05
1.72710989540478e-06
-8.62929656744554e-07
-4.52432331701886e-05
-3.2671149640308e-05
-2.06365474807599e-05
-6.01447640321821e-05
-1.3112024064026e-05
-4.01519219308471e-05
-5.26884072962616e-05
-4.23662606285849e-05
-2.50149339842276e-05
-5.6137343782974e-06
-1.24737196888668e-05
-3.27855298268842e-05
-4.61809905651051e-05
2.61640721865583e-06
-1.46593748414566e-05
-4.37932111478128e-05
-5.54563858603637e-05
-6.6448450425348e-05
-2.71618506849906e-05
-3.24818245404758e-05
-2.31772918023225e-05
-2.0343659483203e-05
-4.86524481483915e-05
-2.9345892782557e-05
-5.49139486795547e-05
-5.0869891369446e-06
-4.34467266934924e-05
-2.91434077875385e-05
-1.81035018124975e-05
-1.41466437684738e-05
-3.7035730507017e-05
-2.8404298343068e-05
-5.45072420941636e-05
-7.84869881723411e-06
-9.72674711476038e-06
-4.8729708791675e-05
-3.89791444134734e-05
-3.77439278607264e-05
-4.61901148937776e-05
-4.13777844689256e-06
-1.85711315916097e-05
-2.3699849457952e-05
-3.70925441553661e-05
-2.05140412274792e-05
-4.12087294842349e-05
-3.28930059921358e-05
-1.06245849877802e-05
-1.42059304459149e-05
-6.49077278980634e-05
-3.86145110058924e-05
-3.00882783584674e-05
-4.32834266574763e-05
5.50337238687611e-07
-3.77389389076607e-05
1.43856410651894e-06
-3.84246583503832e-05
-1.89792355966848e-05
-2.42120590881673e-05
-2.95264192972757e-05
-2.93252583080736e-05
-4.0803950354753e-05
-3.32716650105077e-05
-3.35995920260114e-05
-3.30316908613357e-05
-4.10790788973512e-05
-3.65477220016633e-05
-3.41694348266973e-05
-6.56438203448234e-05
-3.63934554705495e-05
-3.08723468932773e-05
-6.72242587833989e-05
-4.04772834143353e-05
-1.95699412948836e-05
3.71564795841889e-06
-1.21819048378735e-05
-2.77057155994301e-05
-4.97021926651525e-05
-1.52311106820571e-05
-2.23081928223144e-05
-2.02098848382519e-05
-2.55883176234183e-05
-4.15824066530627e-05
2.65217348727347e-05
3.25069255540545e-06
-3.64428739675067e-05
-4.99082548007779e-05
-4.81622754877709e-05
-2.50072786844474e-05
-1.90685665522144e-05
-1.74057597949148e-05
-2.00530265384772e-05
-3.75197730001926e-05
-6.10626314792487e-05
-4.81059150889201e-05
-2.90962895190119e-05
-4.77644357977906e-05
-5.81455283314717e-05
-3.47318184843331e-05
-3.7588672553781e-05
-3.82779831699719e-05
-3.31209611616347e-05
-1.36343683498903e-05
-3.66542553400617e-05
-7.17631511725019e-05
-2.94457843455475e-06
-4.49528196057781e-05
-3.1718509816743e-05
-5.79652271666994e-05
-4.31076676761108e-05
-1.77657609186035e-05
-2.79333685705523e-05
-1.67193482419867e-05
-5.69643512228736e-05
-4.10377970616558e-05
-2.36456974621194e-05
-5.80097886739324e-05
-4.430557116861e-05
-6.75124760195569e-05
-2.60821187382021e-05
-4.315128665588e-05
-2.16852976680685e-05
-6.44168402839239e-06
-3.25979348898635e-05
-1.52872125577218e-05
-1.31261124474137e-06
-4.03994005524729e-05
-1.87529387474533e-05
-2.35710945187599e-05
8.75523675153649e-06
-2.60476387649367e-05
-2.26516125917378e-05
-3.01152008962812e-05
-1.61408383987529e-05
-1.0627922816513e-05
-2.08985215068276e-05
-3.46054958566222e-05
-4.069573754141e-05
-3.30349758939964e-05
-1.75632598258746e-05
-3.56837647524243e-05
-2.03890213724626e-05
-3.29345258312892e-05
-2.32735168330666e-05
-1.60085808949253e-05
-6.36930134522469e-05
-3.69932712350474e-05
-1.03500175241083e-05
-6.66692628471599e-05
-9.23363526184559e-06
-2.29243389296319e-05
-2.87834831475236e-05
-2.59868108585973e-05
-6.7093864392301e-05
-1.16761122157324e-05
4.90188973209732e-06
-1.94784107986952e-05
-2.77865011390478e-05
-3.7666243181184e-05
-2.39407018777749e-05
2.98771542185134e-07
-1.79759544323823e-05
-1.34418010353271e-05
-2.65437098744494e-05
-2.49477797487673e-05
-2.78285418055104e-06
-5.9206629549561e-06
-2.44062102404807e-05
-3.62232953439233e-05
-2.09445389397618e-05
-3.31957418203324e-05
-5.4304738625592e-05
-2.2323617584071e-05
-2.82636257131084e-05
-3.45922479099272e-05
-1.75948309179486e-05
-2.45510387203677e-05
-2.36698465530731e-05
-2.51892929935672e-05
-7.63760646338486e-06
-4.35407277529035e-05
-2.61235857223371e-05
-4.61754791323675e-05
-2.59351353768936e-05
-5.65272147514909e-05
-2.08726109426709e-05
-4.34687191170899e-05
-1.84112194998198e-05
-3.77276304705277e-05
-1.57601612520278e-05
-2.06347612537284e-05
-3.30772852091523e-06
-2.0616213066131e-05
-5.3158085229001e-06
-4.29441315104677e-05
6.38015568617999e-06
-3.12146137070246e-05
-4.12037542634867e-05
-3.17686010625469e-05
-8.19598101124167e-06
-4.24103852879658e-05
-7.03298229072037e-06
4.39050210481692e-06
-1.0513921247198e-05
1.1616377754188e-05
-5.1946950666463e-05
-2.51331021925141e-05
-1.30648636250133e-05
-3.30485271569359e-05
-1.31452414178504e-05
-4.17838093826515e-05
-4.68370217891459e-05
-1.51704475589959e-05
-2.9919712859054e-06
-1.97350853389038e-05
-3.22482436837021e-05
-5.15986981052476e-05
-3.24200737868945e-05
-6.15368509135345e-06
8.95724088973194e-06
-1.43099396329042e-05
-2.11739603102139e-05
-2.36963550880013e-05
-2.21901250807549e-05
-1.93403160513334e-05
-1.74867192690466e-05
-1.64414284483121e-05
-9.62838035658199e-06
-5.85303254074369e-05
-1.44121216103049e-05
-1.03096603541029e-05
-2.83621512661068e-05
-6.40845511922219e-06
-3.79214601986127e-05
-3.11318970723304e-05
-2.68845007852375e-05
-2.23221022710309e-05
-3.93357486481389e-05
-5.24716819086469e-05
-1.52307806192292e-05
-2.83724012493229e-05
-8.25862759289986e-05
-3.56727168438496e-05
4.03040527836347e-06
-3.4832625351989e-06
-2.38695319061593e-05
-2.96410402582175e-05
-8.35119284161751e-06
-2.16759550250872e-05
-4.81787737599575e-05
-5.35986130765734e-05
-1.89659245493153e-05
-4.04787551367493e-06
-1.06720301516344e-05
-5.10929627967501e-05
-1.0205349615921e-05
-3.39117392262693e-05
-3.00461129500718e-05
-5.54308497536082e-06
-2.80153303967483e-05
-2.95745337270271e-05
-2.45322698326155e-05
-5.20902098904665e-05
-2.99175562643995e-05
-1.71777615590596e-05
-3.34739026563482e-05
-3.66321809167267e-05
-1.61954693596949e-05
-1.82766297487806e-05
-2.18922762477083e-05
7.12240510461213e-07
-3.83127747278654e-05
-4.46623575642719e-05
-2.47958830824156e-05
-1.47349472260972e-05
-3.67579459957815e-05
-4.16844834820009e-05
-2.01181996939876e-06
-4.63500399551624e-05
-2.69470614414855e-05
-5.83034535768453e-05
-3.5379190619266e-05
-1.10514070756881e-05
-2.36336476917152e-05
-2.65420499792587e-05
-1.5569261692999e-05
-2.14073623804562e-05
-4.41030146993293e-05
-1.94007033219839e-05
-3.31351325713675e-05
-1.8441878093326e-05
-2.14375888623083e-05
-3.63728984985263e-05
-4.20230918384451e-05
-1.04293127287288e-05
-6.12625903848651e-05
-3.00555811378324e-05
-3.36469320310027e-05
-2.57164459077449e-05
-1.95212544655159e-05
-5.80328226511776e-05
-4.59073208329238e-05
-1.78756535124473e-05
-4.77175106805671e-05
-2.52679010348083e-05
-1.1784071959309e-05
-4.57510545612985e-05
-4.42429279556739e-05
-6.17268884419685e-05
-2.79594475017369e-05
-4.20846714822432e-05
-6.93548193264488e-05
-3.97683170784632e-05
-6.94097172383448e-05
-4.6524938339635e-05
-3.92759784050248e-05
-4.38902220327397e-05
-1.91970061399769e-05
6.59271969737592e-07
-2.17683847426025e-05
-3.74111705053054e-05
-3.03689723094956e-05
-5.97568835237032e-05
-9.87554149190886e-06
-3.96068327700846e-05
7.99147900721157e-06
-3.11686438331786e-05
4.75358849246949e-06
-5.61466970225101e-05
-1.48203132655064e-05
-1.32081159163925e-05
-1.75118404908306e-06
-2.67715052612229e-05
-1.96062730442171e-05
-3.5182180353046e-05
-3.15793778623065e-05
-1.82605455986349e-05
1.57224400418957e-06
-1.22660907451008e-05
-2.86908835493678e-05
-5.40737439701717e-05
-3.99005562663087e-05
-2.71684543293619e-05
-3.24232768829841e-05
-7.55212729652796e-06
-4.16307423014781e-06
-1.22608777616698e-05
9.34355721006723e-07
-3.53768877081457e-05
-5.11734073836442e-06
-3.32388984267915e-05
-4.76239311124572e-05
-3.48436551493131e-05
-3.33845413513839e-05
-3.23466019805026e-05
-1.38892936667123e-05
1.35850179809196e-05
-2.85401743341985e-05
-5.38221479455023e-05
-7.09015800571498e-06
-2.25168948287679e-05
-3.39702829376609e-05
4.60101550243638e-06
-3.64677472658544e-05
-3.07348616044847e-05
-2.60949113081827e-05
-2.00753930162125e-05
-4.51557486207721e-05
-2.99653594340623e-05
-9.12648098226451e-06
-3.63739451060759e-05
8.01098948960545e-06
-4.8772522854154e-05
-4.69719511193664e-05
-1.30620517830211e-05
3.04935664014495e-06
-3.11939495517707e-05
-1.15748201921647e-06
-4.5851855736653e-05
-5.47579913198185e-05
-1.20594849481724e-05
-3.30909979932462e-05
-3.34824569369845e-05
-2.29895062561969e-05
-1.44908386083746e-05
-1.03427377414008e-05
-9.45695817241407e-06
-3.81374433751337e-05
-2.03706670125101e-05
2.56892145872052e-06
-2.95399919221002e-05
-2.23468312049765e-05
-2.28077755633819e-05
-3.51760112793012e-05
-1.23876181709949e-05
-2.35710047348484e-05
-3.27508639267049e-05
-1.00866616994011e-05
-4.20904091359234e-05
-3.50324213017332e-05
-2.45145816432064e-05
-4.89550533809293e-05
-2.8520112489906e-05
-3.46769514973694e-05
-3.52738912744535e-05
-2.82534310842106e-05
-2.0158275158484e-05
-3.86765405578987e-05
-2.83764519159791e-05
-3.06406330519894e-05
-5.08896208792829e-05
-3.1714705758591e-05
-2.44897658783936e-05
-1.68724092126895e-05
-6.89788167988881e-05
-3.05443891931934e-05
-3.63853387222363e-05
-2.90762503831135e-05
-3.66332860182429e-05
-2.35723495090295e-05
-6.02024690964333e-05
-1.69855206001838e-06
-4.50357735795768e-05
-3.35297225596442e-05
1.37624715816132e-06
2.71986582695095e-07
-2.24768955953085e-05
-3.12962816544424e-05
-1.86852020672966e-05
-4.64087918877022e-05
-1.71991271477608e-05
-4.32101918578975e-05
-5.61985605923527e-06
-3.8714145324739e-06
-1.18381464776623e-05
-2.78919223227532e-05
-1.3952741193575e-05
-4.6422487121533e-05
-4.3251303532232e-05
-2.52942656837963e-05
1.31763665044488e-06
-3.10717996269596e-05
-2.61894154600262e-05
-2.84040052500544e-05
-3.75606112958788e-05
-2.84588706986022e-05
-2.61731154242945e-05
-1.83349207790225e-05
-6.66510103911305e-06
-6.85793176239038e-05
-4.18587599538237e-05
2.41752224902275e-06
-4.19210911171361e-05
-1.73700630570309e-05
-1.80526101978802e-05
-6.89145739854345e-05
-4.87149312080887e-05
-2.158713752495e-05
-2.72218351220289e-05
-2.99352092028689e-05
-6.18906250726144e-05
-2.5728319710176e-05
-1.80916010619166e-05
4.58982665052188e-06
-3.99031368795305e-05
-4.88360780396603e-05
-2.20659180807132e-05
-3.7157563409041e-05
9.95515974612757e-06
-3.99215572530993e-05
-3.26205823662566e-05
-3.37519066439453e-05
-1.32041154691522e-05
-2.25933639556195e-05
-2.44123095534866e-05
-4.06347502137473e-05
-2.10356273971318e-05
-4.50109662068635e-05
4.61761126064317e-06
-4.62745101113738e-05
-1.73439806366494e-05
-4.5296329013564e-05
-6.13265327488006e-06
-3.57751088522343e-05
-5.69419651818717e-05
-3.36673640656708e-05
-4.36771284429307e-05
-3.8893588076814e-05
-3.17162900825553e-05
-2.3618077004204e-05
-3.76490917087322e-05
-8.69466223037097e-06
-3.49205065433234e-05
-4.85495820806928e-05
-2.82507971656264e-05
-4.97437038120605e-05
-4.29069450005694e-05
-4.88247898425154e-05
-2.76295908374979e-05
-4.22361834661858e-05
-3.94462497334813e-05
-5.31915702933075e-05
-4.53986952245095e-05
-2.86345325602602e-05
-2.55682415460364e-05
-3.01742578724422e-05
-3.21590057855697e-05
-4.81469101518261e-05
-4.56886695188944e-05
-1.81643521100783e-05
-2.41452640525257e-05
-3.35974653874585e-05
-3.20844839945483e-05
-4.09473836576273e-05
-1.20965005096902e-05
-3.15167824380447e-05
-2.39692956796902e-05
-5.08796411240931e-05
-1.29962207083838e-05
-6.52570578075452e-05
-3.20257240037819e-05
-4.24983847800883e-05
-5.18157237737806e-05
-4.86529798685497e-05
-2.91742725875702e-06
-3.00751298019651e-05
-2.07496932530129e-05
-4.66617951704234e-05
-6.40833779518434e-05
-1.95277686717241e-05
-2.04583828080587e-05
-2.84951040399958e-05
-2.80958595527186e-05
-2.72658894211454e-05
-3.70327053859457e-05
-4.31375801799309e-05
-2.29642351828868e-05
-3.63902496616592e-05
-4.0709067523815e-05
-4.35528933490317e-05
-2.46216375686227e-05
-7.77961485474798e-06
-3.71323254721902e-05
-4.33466340753662e-05
-3.64270623336556e-05
-3.57470176310713e-05
-4.56104186405935e-05
-3.4954931618898e-05
-2.96720193589394e-05
4.77177352328317e-06
-1.57728819019859e-05
-2.21487130722695e-05
-2.9064229696077e-05
-3.52425260660476e-05
-3.90252310638197e-05
-2.00314663310992e-06
1.51531478682256e-05
-2.5276101858691e-05
-8.83567078280297e-06
7.44722898395412e-06
-1.41488295740004e-05
-3.53787124907316e-05
4.1846908223205e-06
-3.96833783601026e-05
-2.75539090529498e-05
1.59142807445991e-05
-2.88652930644271e-05
-6.78671437165122e-06
-5.02958389161186e-05
-1.90768172672636e-05
2.27149345656998e-06
-6.04584142449709e-05
-2.85753103733093e-05
-3.08527463376977e-06
-1.05662540218041e-05
-3.4642839669522e-05
-3.74177640767913e-05
-3.47051136968239e-05
-1.64025551602925e-05
-2.29509788392111e-05
-5.15647497591747e-05
-2.15555957079599e-05
-3.45411224202186e-05
-6.83897853057219e-06
-2.05299697552832e-05
-1.61331263067094e-05
-2.07228592099507e-05
-3.73204508112016e-05
-3.51189976429689e-05
-1.40324715250317e-05
-3.4641483529202e-06
-5.37456670505782e-05
4.32484469064551e-06
-1.99505030210208e-05
-2.67591637627627e-05
-1.9093124884377e-05
-2.84031743345635e-05
-3.12680301946034e-05
-1.14405443845605e-05
-1.89200808489678e-05
-8.23422836606262e-06
-3.6002432703945e-05
-2.68118852483096e-05
-3.75695095513668e-05
-3.11756135896578e-05
-3.90465240644541e-05
-4.23286555969921e-07
-3.18215847926995e-05
-5.55398977287059e-05
-3.10818970331833e-05
-6.23805245136276e-05
-9.05885984138824e-06
-3.07848933156112e-05
-3.72345504882455e-05
-4.67238165712844e-06
-3.07109323488352e-05
-1.24006152715999e-05
-2.53486226804873e-05
-6.46434409694668e-06
-3.39948149482787e-05
-3.73339723260912e-05
-1.30256882767255e-05
-8.84030572337364e-06
-1.46536197085816e-05
-2.50937079070389e-05
6.62341465643381e-06
-2.589529521969e-05
-4.51051504624415e-05
-4.27767568460791e-05
-1.93156963081176e-06
-3.9940691595873e-05
-2.64252167454301e-05
-5.70459735390783e-05
-2.34678224097097e-05
-5.23250429404077e-05
-4.72730133115085e-05
-2.60084519830219e-05
-2.48907142024813e-05
-4.40769542290068e-05
-4.35034648051161e-06
-4.08939330870598e-05
1.79854255284284e-06
-2.02986482927203e-05
-3.15684967716769e-05
9.80812783304902e-06
-4.37415201986939e-05
-3.72332493586343e-05
-1.57324690394882e-05
-2.23994919855483e-05
-3.98350015618018e-05
-4.15799641448201e-05
-4.39714192817956e-05
-4.36099354218633e-05
-1.00412400091875e-05
2.66579290943013e-06
-1.45261131198447e-05
-2.6869951966236e-05
-3.51321419155392e-05
-3.03052051753808e-06
-4.89527873870753e-05
-2.27669335405535e-05
-1.35917962960317e-05
-3.66129248169122e-05
-5.5534751688238e-05
-1.5330957744627e-06
-3.87403583916023e-05
-1.32824221683148e-05
2.73457248852099e-05
-1.4284386756977e-05
-2.47176735240287e-05
-1.33405503407384e-05
-2.92241706828297e-05
-8.17018732147132e-06
-1.10462961598008e-05
-1.3226266997291e-05
-3.3335503159546e-05
-2.2633048737293e-05
-6.89324539751033e-06
-2.18605964965345e-05
-4.00759135811915e-05
-2.54231553588094e-05
-2.2539993188786e-05
-4.15065095172515e-06
-4.36784973130838e-05
-4.66569615580719e-05
-6.14558100291479e-05
-4.25810814559763e-05
-3.29194346328652e-05
-5.27014795810243e-06
-4.09464046678759e-05
-3.27478269520713e-05
-4.19168890199075e-05
-6.33159970185309e-05
-1.04432991434809e-05
-2.02965921577841e-05
-2.06784068772587e-05
-3.92642710915199e-05
-2.47534627865287e-05
5.70886410537381e-06
-1.23902346625986e-05
-3.49875569473828e-05
-3.51972194089829e-05
-2.98700247469739e-05
-1.03230786081749e-05
-3.87303453180164e-05
-4.03272181392615e-05
-3.234529426524e-05
-4.28571329372989e-05
-4.77104839280306e-05
-3.28594340366299e-05
-2.25117361982481e-05
-3.64800366019272e-05
-2.64440986269607e-05
-1.7183463155708e-05
-5.81982929270974e-05
-2.65130509229667e-05
6.76364479803757e-06
-7.10321785939499e-05
-4.53486348478818e-05
-1.01707466384085e-05
-2.17768336211397e-05
-5.64574651455484e-05
-3.32378303017588e-05
-2.88432816972336e-05
-4.35351614939781e-05
-1.54942691445161e-08
-5.46747069699328e-05
6.95770904329925e-06
-3.84094847434264e-05
-3.89970223814523e-05
-8.54106424787078e-06
-2.62360566440833e-05
-3.1718709316476e-05
-8.52886948127985e-06
-2.16261703670749e-05
-2.05987854465358e-05
-7.14849484154311e-06
-2.1045288370536e-05
-8.39370338197789e-06
-1.88650010769741e-06
-2.632227793703e-05
-4.61409180017814e-05
-3.44186104429903e-05
-3.78613268191219e-05
-3.99588272882421e-05
-4.20234268769353e-05
-3.19098900285304e-05
-1.6987047662543e-05
5.39204335716594e-06
-2.91642477774965e-05
-3.3889866963886e-05
-2.71777942385675e-05
-2.41604404259071e-05
-2.84090114509574e-05
-3.60478606960734e-05
-1.39684318410583e-05
-2.3160110489123e-05
-2.25695168981213e-05
-2.99123165832668e-05
-2.63195427092736e-05
-1.40241271211028e-05
-2.40073209104285e-05
-3.20099115326441e-05
-3.04453887181091e-05
-4.14413611852941e-05
-5.31520052814974e-05
-2.33205861570491e-06
-1.20007641886342e-05
-1.6100019642181e-05
-1.43197850324439e-05
-1.8228545057402e-05
-4.54369248710997e-05
-3.82794707957304e-05
-3.23737274033583e-05
-2.52557926125345e-05
-6.63973242484037e-06
-4.34465563312712e-05
-5.42844991904109e-05
-2.54494668839849e-05
-3.33930673805792e-05
-2.17136299228965e-05
-8.74771233154705e-06
-6.74102654935251e-05
-1.83264849630279e-05
-1.26944724891891e-05
-2.32731591365297e-05
-3.81368221119378e-05
-4.7250548333638e-05
-3.1614783592065e-05
-2.20257500602785e-05
-4.32879086875799e-05
-4.15545717931433e-05
-5.9534648238273e-05
-3.22997716679046e-05
-1.46027210851409e-05
-4.92647395029672e-05
-3.29107546407182e-05
-3.6235839142634e-05
-5.67522403800165e-05
-7.52049419723377e-06
-4.64657181909131e-05
-6.54198514955986e-05
-1.74371720868277e-05
1.86160036394974e-06
-3.9511838184512e-05
-2.93020642900522e-05
-2.79994211607649e-05
-2.40838845460052e-05
-4.14430432632728e-05
-2.82517975813386e-05
-5.69649896212773e-05
-1.08676626256115e-05
-3.39281968648966e-05
-1.14800022391001e-05
-3.40458646248533e-05
-2.48087749420922e-05
-3.16229309227106e-05
-1.59847711338293e-05
-1.12890842666937e-05
-1.1529879092536e-05
-1.73899721065477e-05
-6.48299689725353e-06
-1.45354525596317e-05
-5.77989003981671e-05
-4.13500935826253e-05
-4.14646449244186e-05
-8.69360792402707e-06
-2.88575870225164e-05
-2.00883825487739e-05
-5.04061122410293e-05
-5.13726684177884e-05
-5.84559569798288e-06
-2.11375813327937e-05
-5.03010664855143e-05
-2.85282626748518e-05
-2.41593945243491e-05
-3.83641235737605e-05
-3.61076581577439e-05
-4.57481270980252e-05
-4.08331624224165e-05
2.0419015667612e-05
-2.09799212594226e-05
-2.6626561926095e-05
-1.60046052876573e-05
-5.79984465663848e-06
-3.79495749927756e-05
-4.74267071593336e-06
-3.55102047752293e-05
-3.18740191044022e-05
-5.82221247889267e-05
-4.44169246413224e-05
-4.84339450277813e-05
-1.75439299608622e-05
-1.35857586758669e-05
-9.24269941610454e-06
-2.65676681709717e-05
-2.46344077719164e-06
-4.88330386645693e-05
-4.56349154537242e-05
-2.40842908412583e-05
-3.08419705377216e-05
-2.77787131365841e-05
-4.01895526072837e-05
-2.8938730035628e-05
-3.947982320245e-05
-2.79574433358361e-05
-1.80062316334548e-05
-2.37104232093819e-05
-4.18304592789307e-05
-2.33832880819349e-05
-8.23880198677528e-06
-4.29181292194272e-05
-8.49688618270718e-06
-9.03374601744262e-06
-4.34052685024838e-05
-2.8175838151972e-05
-1.32878340333853e-05
-6.40429948746089e-05
-4.62891893188298e-05
-4.89450783708707e-05
-8.43452765419452e-06
-3.37867546003388e-05
-4.52347069474738e-07
-1.91439362652831e-05
-3.79900778642229e-05
-3.81094356354281e-05
-3.30256350413444e-06
-4.09143813573241e-05
-4.43981220515763e-05
-6.29672735589143e-05
-2.06851122228367e-05
-9.34059691493522e-06
-3.7917464626033e-05
-3.16979029877624e-05
-6.0204367561912e-05
-2.4475735828934e-05
-3.31559291576119e-05
-1.87763719967451e-05
-4.63118481166852e-05
-2.18254912704736e-05
-5.34374287669568e-05
-2.11620139935463e-05
-2.62704031913079e-05
-3.5417274357033e-05
-4.08714769163922e-05
-2.36963978764249e-05
-3.97254179682756e-05
-3.84449628617081e-05
-4.94955866373448e-05
-1.98960982109825e-05
-1.76848127607704e-05
-1.43594793890357e-05
-5.47759810434239e-05
-6.45515854661298e-05
-2.3628224913581e-05
1.64915880221748e-05
-3.14910116609165e-05
-1.61779635296615e-05
-5.57665626913799e-05
-4.12157771137671e-05
-1.6740439743185e-05
-3.18333772686648e-05
-4.68914634410609e-05
-3.45675601425745e-05
-1.04406013901608e-05
-5.84806108601796e-05
-5.56053311158178e-05
-1.17531579583858e-05
-5.13342038583296e-05
-5.56362596057111e-05
-5.42221145550681e-05
-3.75043286436491e-05
-1.99676214352271e-05
-1.35262528609788e-05
-2.38615674923376e-05
-1.4113470328866e-05
-2.99694015678009e-05
-2.87699758907003e-05
8.40212814745459e-08
-2.50103729709676e-05
-1.3951866147508e-05
-6.91787427245754e-05
-4.65126001484096e-05
-2.08577072384982e-05
-1.51265665961685e-05
-5.33129109300406e-05
-4.22598516248528e-05
7.90417631595424e-06
-3.01598456637097e-05
-2.40881433046108e-05
-2.43446902707221e-05
-4.98357383930577e-05
-4.84993773322562e-05
-4.2954852232016e-06
-2.22897167187217e-05
-3.13123396117268e-05
-2.98317877436213e-06
-1.09507369825565e-05
-4.66251897530478e-05
-4.28284976501549e-05
-5.06193456326012e-05
-3.96679356306037e-06
-3.43472922541505e-05
-2.73526587427889e-05
-2.65654511121617e-05
-6.99738447293854e-05
-3.29357847346694e-05
-4.30026013073112e-05
1.26436929297501e-06
-3.43768503180511e-05
-3.53039009246345e-05
-4.42056908654311e-05
-3.3521605958861e-05
-1.07111237041486e-05
-5.18346619557716e-05
-2.07607658688615e-05
-1.97858427621891e-05
-1.62162189615616e-05
-3.92148738869535e-05
-1.0327961306656e-05
-4.21251890900087e-05
-3.50320694431281e-05
-3.75710532399624e-05
-1.17415739857669e-05
-3.10739515100455e-05
-2.5903238608188e-05
-2.53431350846177e-05
-1.54923780711483e-05
-2.00745479459208e-05
-5.23478572759997e-05
-1.44475928807004e-05
-2.4559639155714e-05
-4.35449140595314e-05
-2.52072778110341e-05
-3.11348330492498e-05
-4.77739425676901e-05
-2.43609028929277e-05
-4.57420541003764e-05
6.72860025287595e-08
-3.61989601848323e-05
-3.78269133920501e-05
-1.54636670685808e-05
-1.70659949508509e-05
-2.81872975066615e-05
-2.73083219727689e-05
-4.65890437941072e-05
-3.96449482705374e-06
-1.29422345962996e-05
-1.43962290029558e-05
-3.27947136622905e-05
-2.91355945967882e-05
-1.38514660611743e-05
-4.8571057026257e-05
-1.74954537021895e-05
-3.59863953127916e-05
-3.2291011508934e-05
-3.73475645233973e-05
-5.21129822214694e-05
-1.98303178284938e-05
-1.97404657583827e-05
-1.03148738688458e-05
-1.62131087216261e-05
-3.79537318071011e-05
-2.08056526769283e-05
-2.04388774163556e-05
-5.42673040353547e-06
-4.39275376901937e-06
-5.51469515179601e-05
-4.28740335439391e-05
-3.59158773031767e-05
-3.11439351255358e-05
-3.06711655026496e-05
-1.31901699890041e-05
-1.31278725457273e-05
-2.01592838875771e-05
-1.86561187479071e-05
-2.25148309869367e-05
-1.11683896388045e-05
-2.22091820883784e-05
-7.34579944805326e-05
-1.42196894858677e-05
-1.558282742804e-05
-1.64641094082135e-05
-2.85296893139056e-05
1.58341036461797e-06
-2.99687058523141e-05
-3.64512858579898e-05
-2.45249906143343e-05
-4.94595139578717e-05
-1.92814330075249e-05
-2.4285431877822e-05
-3.04712933521964e-07
-1.52414835096589e-05
-1.04718871020487e-05
-2.11744319435238e-05
-1.7230621354864e-05
-1.68956244820895e-05
-1.65843973555214e-05
-6.96551760381435e-05
-1.64186991809673e-05
-3.30405708433022e-05
1.81185970607728e-06
-7.75110153818028e-06
-1.64395358421869e-05
-4.49989222543444e-05
-1.71154646920013e-05
-2.12028065398457e-05
-3.2014133584112e-05
-4.10269880134485e-05
-6.29852190959724e-05
-4.39850805846482e-05
-5.09582211120363e-05
-5.11780469413557e-05
1.2356739247512e-06
-5.0378346316506e-05
-5.17993872393836e-05
-1.16712255083175e-05
-2.02276455948653e-05
-4.28057871325256e-05
-3.39620550199588e-05
-4.96528447982081e-05
-3.33959280130875e-05
-2.12303449954578e-05
-5.90579098145936e-06
-1.58427803793166e-05
-4.22020611688089e-05
-3.64111125789242e-05
-9.40770641910636e-06
-4.724313294848e-05
-1.74725454348332e-05
-3.0463949693844e-05
-2.6088247631326e-05
-1.47340726130784e-05
-2.31934222502474e-05
-2.21345966677939e-05
-3.15597286600501e-05
4.39400736991907e-06
-2.0029004952151e-05
-1.30138772626177e-05
-4.32094944133229e-05
-3.65535177355292e-05
-3.11757104378075e-05
-4.7205847102511e-05
-1.92156196268038e-05
-4.52187762578721e-05
-2.78576299045238e-05
-4.26174404520959e-05
-1.24739785620581e-05
-3.29001951234055e-05
-3.59427415251619e-05
-4.83733065734548e-05
-3.0235993573229e-05
-2.77485851334558e-05
-4.90897821641758e-05
-2.75641518220713e-05
-2.78551512586611e-05
-5.1383768573654e-06
-8.45391363373896e-06
-4.1297890881567e-05
-3.2754082307351e-05
-2.10884620066431e-05
-2.00220189815237e-05
2.7315163352578e-06
-4.46057752432055e-05
-4.09908890589e-06
-3.50580789051737e-05
-8.15564100318798e-06
-2.90479610692265e-05
-2.86018887888274e-05
-2.97173316208054e-05
-2.15578868372533e-05
-5.42368756230857e-05
-4.19609032214295e-05
-2.0861417366525e-05
-2.25172332248779e-05
-3.42620997825374e-05
-2.3423578060389e-05
-5.31467119768754e-05
-1.77321455665646e-05
-4.52528088843895e-05
-2.415524746574e-05
-2.07961366973058e-05
-2.20061557171631e-05
-4.78328348842193e-05
-3.15834727760072e-05
-4.37701804959953e-05
-5.47208154488926e-05
-2.56877285879611e-05
-3.22180154660929e-05
-3.93214550650147e-05
-3.97718493073676e-05
-4.71428747680766e-05
-1.61595183346673e-05
-2.62797190267997e-05
-4.50335753059895e-05
-2.19417729914157e-05
-2.34447285730428e-05
-2.24518228861482e-05
-2.27874082750759e-05
-2.7638388018743e-05
-3.62528825470685e-05
-1.25734773133239e-06
-1.14467279300559e-05
-3.3544501815212e-05
-3.50302840270959e-05
-2.75776128744683e-05
-3.00912986444321e-05
-1.06044541821766e-05
-2.91026847684807e-05
-1.40131716297548e-05
-1.4062985852563e-05
-1.47069977769038e-05
-1.80677941507003e-05
-5.40076880926424e-05
-3.76371233244825e-05
-3.50972402001709e-05
-7.41380298305165e-05
-4.4787422938264e-05
-1.42084418684983e-05
-6.80453126623443e-05
-2.42991119654072e-05
6.95909861749451e-06
-4.11744580046509e-05
-1.30974764602625e-05
-1.91693060977113e-05
-5.44125806210094e-05
-2.46227225047312e-06
-5.07982506911317e-05
-1.37909752719261e-05
-1.44461111739382e-05
-5.3083571702911e-05
-4.5117666592084e-05
-4.59633765895653e-05
-8.96374925609531e-06
-2.41668214620769e-05
9.73215415983322e-07
-2.02871928508034e-05
-3.03019133584582e-05
-3.11041191826243e-05
-2.14570187917986e-05
-3.43276959105245e-05
-2.97587010182133e-05
-4.12102830918365e-05
-6.97441449530836e-06
-2.4111500015759e-05
-4.40633135662729e-05
-6.73116814264452e-05
-9.68600839389361e-06
-5.1241859796608e-05
-2.85318343387061e-05
-2.49522875893295e-05
-3.96052465244509e-05
-2.21429466822028e-05
-1.91441872477838e-05
-6.678370452478e-05
-1.83450766467473e-05
-3.15656620618555e-05
-1.81189314015635e-05
-3.00482016340208e-05
-1.62213502838109e-05
-1.88292379113032e-05
8.69107640972193e-06
-3.27043098585705e-05
-2.77718310123697e-05
-4.95973120301844e-05
-1.77236180445443e-05
-8.05431133634073e-06
-4.35689161256103e-05
-6.43194861421373e-05
-2.44081721441356e-05
-4.90300828663905e-06
-2.88300396133263e-06
9.83005525687061e-06
-5.87251342819952e-05
-3.48001689408455e-05
-3.74238680144129e-05
-5.08276611445876e-06
-4.00648708953583e-05
-4.25689031751064e-05
-1.65479942735117e-05
-3.23242075318579e-05
-1.71075878948123e-07
-1.01654592294119e-05
-3.11368789945379e-05
-4.55984884943805e-05
-2.90898823227798e-05
-3.08350325667656e-05
-3.05568128217824e-05
-6.06727664720654e-05
-1.80851691275704e-05
-2.46567168410905e-05
-2.13914713923531e-05
-4.47447788804892e-05
-4.83804340109792e-05
-4.63109996581345e-05
-3.01087423579022e-05
-8.18787713353312e-06
-1.9669649683904e-05
-3.2563200189437e-05
-1.71800009672076e-05
-1.34196660856748e-05
-1.86287177268397e-05
1.85858447557394e-06
-1.45914477897013e-05
-2.19633674292233e-05
-1.53248958327771e-05
-4.87454986530663e-05
-2.78905030984723e-05
-2.10482752849035e-05
-1.381406619089e-05
-2.06181617861287e-05
-9.55342569535835e-06
-5.76018451028974e-05
-3.56130433702894e-05
-1.69476631787385e-05
-1.21898012738978e-05
-5.17925015840873e-05
-9.66497070017457e-06
-9.42106176891023e-06
-6.58742280818248e-05
-4.68739363345137e-05
-4.36433126402194e-05
-1.28195323537076e-05
3.00495186901947e-06
-1.85106241686996e-05
-2.26800368147489e-05
-4.14560009584006e-05
-4.06410788053632e-05
-2.33996418809059e-05
-6.07828046368793e-05
-2.95707000108534e-05
-2.99931851228758e-05
-3.64685633494835e-05
-4.64635639672602e-05
-6.57837306069441e-06
-2.59374172769322e-05
-4.058033459214e-05
-2.61869804428302e-05
-6.94896498692857e-06
-2.54226821640188e-05
-4.27050063523147e-05
-3.67980225256661e-05
-3.26113965886873e-05
-4.52821780269556e-05
-3.58873785852471e-05
-8.80400053680954e-06
-1.95480459383821e-06
-3.41978120064578e-05
-2.765720523117e-05
-2.38721976118247e-05
-5.88480109341282e-05
1.18977107413561e-06
-3.04335784110378e-05
-9.84098476226896e-06
-3.5645408699108e-05
-1.95072358988157e-05
-3.59873488035854e-05
-3.11295145760963e-05
-3.277195920475e-05
-1.77668238487478e-05
-1.71342695705196e-05
-2.81662151963868e-05
-4.67231792826047e-05
-1.45024623065886e-05
-3.21024161437046e-05
-4.00047526667019e-05
-3.64958126447887e-05
-1.76601922626912e-05
-4.00423920142667e-05
-4.17717114783691e-05
-1.63467342635389e-05
-4.37498944415172e-06
-4.83933254886089e-05
-4.55015510939979e-05
-6.00425182528702e-06
-3.25624989690416e-05
-1.64798683493564e-05
-2.94379575197202e-05
-3.78712438044702e-05
-9.85701502682815e-06
-6.7695125532801e-05
9.28992795707625e-07
-3.70999268808152e-05
-2.50804585266889e-05
7.38053113837228e-06
-5.9133325148853e-05
-2.14516807314382e-05
4.68193103492119e-07
-3.37015412011363e-05
1.22327940362659e-05
-3.85248184849142e-05
-2.10249454564586e-05
-5.74546416651516e-05
-5.79364693029063e-05
-1.2995385778371e-05
-4.95630026962232e-05
-3.75794271084936e-05
-4.59872087623583e-05
-3.83459270456224e-05
-3.62409336900167e-05
-4.32842176582113e-05
-2.39563661863747e-05
-5.40182069372704e-05
-2.60958188962524e-05
-2.50592765491261e-05
-4.82828266774868e-05
-3.44312866026442e-05
-2.49998032698354e-05
-5.05060837648406e-05
-3.22170370769884e-05
-4.25754315961432e-05
-5.54675329547787e-05
-3.59615050100065e-05
-1.85253012105885e-05
-3.21087196835407e-05
-8.00107339885002e-06
-2.49737383454886e-05
-2.40962399520583e-05
-1.57954012608615e-05
-3.47512880939603e-05
-2.49197067944548e-05
-1.22592731756517e-05
-2.84764487764087e-05
-1.22735180181484e-05
-3.6610572493488e-05
-3.55775798405459e-05
-3.44856223449661e-05
6.72573388560767e-06
-3.67742587927731e-05
-1.99852197810354e-05
-3.597423053028e-05
-4.01469903443023e-05
-1.47439459679686e-05
-2.79084613224407e-05
-1.40138394139042e-05
-4.62095042306293e-05
-1.40031680773536e-05
-8.25779478190391e-06
-5.21102683352001e-06
-1.68671091442849e-05
-2.9261189686491e-06
-2.24236538022384e-05
-3.68469298263055e-05
-2.28141564432634e-06
-3.12294512760596e-05
-2.35238494661871e-05
-3.3827707971263e-05
-5.29779888142847e-05
-2.30260144420226e-05
-2.35882842222943e-05
-1.8030494468671e-05
-6.96123191541374e-06
-6.80816142847389e-05
-1.50901148094971e-05
-7.22620094505567e-06
-2.1418836488539e-05
-2.56443012197176e-05
-3.13346021434161e-05
-3.19825670625142e-05
-4.02107824873809e-05
-4.29513306592417e-05
-2.29746361033482e-05
-1.78307598965917e-05
-1.647517230725e-05
-3.92668747654757e-05
-9.12897055178216e-06
-2.59634568713488e-05
-1.45712447947307e-05
-2.58058559504718e-05
-4.45634062822189e-05
2.1756614676793e-05
-4.83892603818749e-05
-4.60500869244111e-05
3.75912685347529e-06
4.12378569657842e-08
-4.2394280806376e-05
-1.6623828640367e-05
-4.24962635242748e-05
-1.87300237433279e-05
-5.46159534158682e-05
-4.20446842074451e-05
-2.96979915573864e-05
-1.83205692262876e-05
-2.30676908262275e-05
-2.84093362176466e-05
-3.17631165743323e-05
-1.72123626400261e-05
-1.55871759697214e-05
-3.11202294828533e-05
-2.9426710233604e-05
-2.23629732707754e-05
-7.61051514113893e-05
-4.89834308460558e-05
-1.21318149420361e-05
-2.63170388868908e-05
-2.50301540937677e-05
-4.2501145118592e-05
-3.33933193773704e-05
-2.83228780833744e-05
-3.34910858972326e-05
-4.67685006710436e-05
-5.39794529132035e-05
-1.0517206719768e-05
-2.87887738917154e-05
-7.50214477381967e-06
-1.34205016837446e-05
-2.2046603294593e-05
-2.50951474963652e-05
8.08573499232434e-06
-4.06943419689461e-05
-2.02964898596508e-05
-4.15927577400149e-05
-1.80676203031607e-05
-4.22961472542381e-05
2.38686488552721e-06
-1.663920208293e-05
-2.36223300277554e-05
-2.31691015230601e-05
-1.6763272648829e-05
-4.89517428946186e-05
-1.44245056033513e-05
-2.0608143297945e-05
-3.21937831187682e-05
-2.04592405126551e-05
-2.7493346195503e-05
-3.76672369615348e-05
-4.96468103229043e-05
-4.81717926313673e-05
-1.95703273326617e-05
-2.22945612152479e-05
-1.08360271853176e-05
-4.54722257833778e-05
-1.62309146476002e-05
-3.78896271140019e-05
1.25983728289622e-05
-5.67759421125718e-05
5.40933479194029e-06
-3.12539207933827e-05
-3.7215674753974e-05
7.85173323972935e-06
-3.78185067764769e-05
-2.23824257222919e-05
-2.33498635361469e-05
-4.01746544885568e-05
-2.92756360272416e-05
-4.46525117803637e-06
-7.57755598273546e-05
-2.77523505461568e-06
-2.61447711450707e-05
-2.34626193429105e-05
-1.30204326589993e-05
-3.12474212987054e-05
-5.88811708442965e-05
-4.315496424942e-05
-2.73659244126585e-05
-5.06785578003943e-05
-2.14095023646879e-05
-2.73832475037139e-05
-4.42740459942598e-05
-1.68361288558939e-06
-2.07216837407553e-05
-3.5943989098535e-05
-5.22278919010196e-05
-2.88501638615236e-05
-3.20165973537463e-05
-3.22649171528139e-05
-4.89014659255352e-05
-3.08703523763184e-05
-3.46567469867388e-05
1.16107320980577e-05
-2.37807022271357e-05
-3.29185911300103e-05
-3.85878227192509e-05
-2.22011762944871e-05
-2.83380087881398e-05
-7.60617106360335e-05
-4.9135506619591e-05
-1.58056943345183e-05
-2.44165387370342e-05
-2.82131543037617e-05
-6.58244742448236e-05
-5.76567845652511e-05
-3.23760434159166e-05
-4.43482413569672e-05
-4.292879665144e-05
-2.51361531412754e-05
-2.50694642580956e-05
-3.49605875257009e-05
-4.21826722925618e-05
-3.7716191425205e-06
-3.08424698806109e-05
-6.32241333562753e-05
-3.97143951174553e-05
-7.75626874342855e-06
-3.44578682604446e-05
-2.91212148503202e-05
-2.75263609531189e-06
-3.77391531188524e-05
-9.40671288927642e-06
-3.25551112316334e-05
-2.89445620382639e-05
-2.04550788492853e-05
-4.54997489475769e-05
-3.93015924173463e-05
-2.41682224118601e-05
-1.52204915820438e-05
-2.57501749200983e-05
-1.76827653053664e-05
-1.70754347442629e-05
-2.43117387011397e-05
-1.92581663586933e-05
-1.44881472964035e-05
-2.11947564075644e-05
-5.57029444554368e-06
-2.6950008412535e-05
-1.68584969877745e-05
-3.60371728749416e-05
-3.82290603089088e-05
-5.07393800729574e-05
-5.65778543445675e-05
-2.44761314886744e-05
-4.27588973480048e-05
-3.3662063306921e-05
-2.15098950912628e-05
-3.09588611302262e-05
-1.8792063762609e-05
-3.26799636776966e-05
-2.40609207983638e-05
-3.04491868994286e-05
-1.7097854219239e-05
-2.84481606426725e-05
-4.17656855266671e-06
-2.59154035013454e-05
-4.52658909223372e-05
-3.00062960087055e-06
-5.90070542586737e-05
-1.26664562169492e-05
-1.39704898468595e-06
-3.19243346260664e-05
-4.46373679786602e-05
-6.20825642795114e-05
-3.1595386170443e-05
-3.31357274335863e-05
-4.44235486355215e-05
-3.78910855876525e-05
-1.85369915697896e-05
-3.65859025668436e-05
-3.96210890506133e-05
-1.2947270240642e-05
-4.14856153003249e-05
-2.33736117085514e-05
1.54089905838166e-05
-4.89301681573088e-06
-3.37308821573946e-05
-2.15006635172225e-05
-3.47056548153166e-05
-3.95710708517821e-05
-1.32099928318901e-05
-1.12862564019227e-05
-3.98061821154681e-05
-2.79761870585674e-05
2.42798901147918e-06
-2.8010857648529e-06
-3.4212087621794e-05
-1.89037734462908e-05
-4.43009967671124e-05
-2.06942494112699e-05
-1.00826177443282e-05
-3.33387915022085e-05
-3.17090261631218e-05
-2.48295056548871e-05
-3.36250627094377e-05
-3.73192988200335e-05
-3.36338126593698e-05
-1.52941875240967e-05
3.75227729302804e-06
-3.82007192837922e-05
-6.50497932879303e-05
-3.81818189231017e-05
-3.44119557868806e-05
-3.30954368977925e-06
-2.33244407468974e-05
-3.96764822883118e-05
-2.08568595308563e-05
-2.65458170997265e-05
-6.23563885251462e-05
-3.07589865223609e-05
-3.24917148509143e-05
-2.88665320743433e-05
-1.32532845880269e-05
-5.00507109768027e-05
-1.85707665868847e-05
-2.08014123601579e-05
-3.57390895544313e-06
-2.07275163590402e-05
-2.69320594919612e-05
-1.41190095009865e-05
-2.12974807402377e-05
5.51859000968284e-06
-2.7804833461312e-05
-3.0560393107021e-05
-2.50577273345157e-05
-3.19948987638375e-05
-3.93107617163982e-05
-4.11148289496471e-05
-3.58245260637426e-05
-2.35788419869271e-05
-2.44205574504468e-05
-4.8566691290632e-06
-4.45818639070099e-05
-5.4545225402663e-05
-4.24206171308632e-05
-3.33811765535078e-05
-3.76039861527625e-06
-3.05390673433039e-05
-9.71603308988206e-06
-1.26071374933765e-05
-3.23403870910092e-05
-4.36767919171078e-05
-4.35288618506633e-05
-5.53539677906745e-05
-2.73087512117332e-05
-5.31792483316949e-05
2.11163135316378e-05
-1.65628125904007e-05
-3.22348353250432e-05
-2.90160336215883e-05
-5.26023898619261e-05
-3.73609474000924e-05
-3.54915433078552e-05
-4.56244671531425e-05
-3.67818489044215e-05
-3.20750188873939e-05
-4.02715739300535e-05
-2.27439778094137e-05
-5.64737174841343e-05
7.60074154957547e-06
-3.00409589446132e-05
-6.2129671967225e-05
-1.16723260207932e-05
-2.6540586458752e-05
-4.57236604933546e-05
-1.36210705151637e-05
-5.00571288802313e-06
-7.01550901297058e-05
-6.82271058466148e-05
-3.78943590793252e-05
-2.22988221957655e-05
-3.29823307934105e-05
-4.15813339671362e-05
-2.09859763209051e-05
-3.08144374772432e-05
-1.02680652850362e-05
-3.50023545422629e-05
-2.23670345970129e-05
-2.33662732547915e-05
-3.45190507296195e-05
-1.03166428299256e-05
-4.97180528185692e-05
-4.18228610533947e-05
-3.19976141516623e-05
-3.71537602278664e-05
-3.08436017279614e-05
-3.52589981411289e-05
-3.12758270861807e-05
-3.1800657211084e-05
-5.41711032539196e-05
-3.53919651454455e-05
-1.86830972998629e-05
-2.08650339240344e-05
-2.2218019899867e-05
-2.41806174831061e-05
-1.00314517587831e-05
-1.23053786859451e-05
-2.84882442045512e-05
-6.40151323964667e-05
-3.6416363170829e-05
-5.56721241812465e-05
-1.64438520909039e-05
-6.24073443161824e-06
-3.65470022678652e-05
-4.27687784722109e-05
-1.04771795107264e-05
-3.216181221239e-05
-2.51600247432977e-05
-1.74338348489766e-05
-3.41893426952153e-05
-2.26343605602347e-05
1.80605171042013e-05
-3.15780080206498e-06
-2.25111843668134e-05
-4.1124762234449e-05
2.21235502844941e-07
-2.32292611170935e-05
-4.80273731655076e-05
-9.15905825868899e-06
-4.00991816142147e-05
-1.17505959943568e-05
-3.74074369792704e-05
-1.36678595932409e-05
-1.22282735167508e-05
-5.35677160955788e-05
6.37667552777502e-06
-2.62163817916032e-05
-3.74935208124665e-05
-3.08619180369995e-05
-2.5974704909544e-05
-3.22840063749155e-05
-2.21570254113517e-05
5.61384270986078e-06
-6.25428309308056e-06
-2.36076571114475e-05
-2.05470553752167e-05
-2.03405938591553e-05
-5.62865376989947e-05
-2.77591405858169e-05
-3.65696979675248e-05
-5.69213990548796e-05
3.96235145134047e-06
-2.86407030960947e-05
-3.93751927117543e-05
-2.62006972744442e-05
5.53050828564386e-06
-6.3196074951692e-05
-4.39644130812094e-05
-2.65085357850739e-05
-4.78570339450626e-05
-1.10661575376542e-05
-2.84536851690922e-05
-8.55565433014625e-05
-1.42572859177332e-05
-1.76071937015976e-05
-1.51590275761561e-05
-2.6768830603659e-05
-4.68637051898559e-05
-3.22386389491217e-05
-4.53550652337876e-05
-5.12361158855593e-05
-3.78189433472e-05
-2.66872760089021e-05
-1.81135000057123e-05
-3.61070836289259e-05
-3.75103806468647e-05
-4.00748172513843e-05
-2.82278461304833e-05
-3.50407250068886e-05
-6.27517347095043e-05
-3.38417673642642e-05
-4.20814343702973e-05
-2.34510234872958e-05
-3.7853141057273e-05
-3.09350574477727e-05
-3.83269015432954e-05
-5.07049613594536e-05
-1.69616919833134e-05
-2.5410044388702e-05
-2.04783178852086e-05
-3.26346904752395e-05
-2.79763919630001e-05
-6.41973897686667e-05
-2.91549850969837e-05
-1.98309779633409e-05
2.18776789163502e-05
-1.47385242251433e-05
-2.97831055814061e-05
-3.63490773986468e-05
-2.2868570481884e-05
-3.40458600545472e-05
-3.00256059233597e-05
-1.65315789903358e-06
-2.79917147926392e-05
-4.57106619004601e-05
-2.80629652512922e-05
-1.01445110326474e-05
-3.26930095660589e-05
-6.56061062387607e-05
-4.49303249551629e-05
-2.79552700002937e-05
-3.31413769336977e-05
-3.72616306721151e-05
-4.68699773302665e-05
-3.86342316467555e-05
-3.54586057948065e-05
-4.9329122630519e-05
-3.17188949748241e-05
2.14321049589444e-06
-2.7105012018523e-05
-4.04020204985251e-05
-1.81099385354796e-05
-3.16929671692831e-05
-4.32591282526097e-05
-1.6087282411497e-05
-1.63826579320081e-05
-4.69664376772496e-05
-7.69147541732489e-07
-2.53066071688561e-05
-3.88004025888978e-05
-5.31367990598334e-05
-3.3615199720393e-06
-7.12593154013625e-05
-3.40249409571861e-05
-3.3368798618127e-05
-2.41490718759463e-05
-2.02594495622195e-05
-3.8809173052739e-05
-5.58438701822114e-05
-1.66291217245935e-05
-6.39050553650459e-05
-2.99849682493668e-05
-3.59627585784886e-05
-4.41685769915656e-05
-4.43338322364066e-05
-3.4202300945721e-05
-6.20686669003296e-05
-1.72593153890783e-05
-4.90486960475161e-05
-3.06011506412427e-05
-4.91060143044034e-05
6.34677925835851e-07
-4.10078203627449e-05
-1.12612478769837e-05
-6.50022742832911e-05
-5.04941528561735e-05
-2.7000739565571e-05
-3.37966111651451e-05
-2.30618510397893e-05
-5.04100086555109e-05
-3.32258270809564e-05
-4.12913055532328e-05
-4.59609138792649e-05
1.32047546268567e-06
-2.12190374152257e-05
-3.53609891991369e-05
-3.27338755174596e-05
-1.32750836626854e-05
-2.39144125035689e-05
-1.16875428010908e-05
-3.8398108325836e-05
-3.20769156283292e-05
-2.53751635822653e-05
-4.96484591162578e-05
-4.57423224721222e-05
-2.26159015116086e-05
-2.98658939773703e-05
-2.94551202306105e-05
-2.91658843990558e-05
-4.13615780644454e-05
-6.47762942842374e-06
-2.27101887160293e-05
-4.83746703764364e-05
-3.81747904541598e-05
-2.81162373178451e-05
-4.69571646833617e-05
-4.90044915775025e-05
-4.06134690426548e-05
-3.45521077433211e-05
-9.71429037860459e-06
-3.2023290043486e-05
-3.2366033382987e-05
-2.60123825950065e-05
-3.939738091828e-05
-9.72702920372362e-06
-6.89383232678678e-05
-4.24768939686395e-05
-1.08515313213705e-05
-2.85117753072689e-05
-5.4595021939608e-05
-1.95433710717052e-05
-4.47488829373165e-05
-2.30733382263977e-05
-1.49515478129636e-05
-3.97737759846574e-06
-2.03711634057798e-05
-4.40559519571534e-05
-1.59034128434569e-05
-4.03004558645143e-05
-2.6216389506925e-05
-2.55668723873987e-05
-7.76157176788545e-05
-1.64678657845386e-05
-2.02436039794706e-05
-3.41380207863747e-05
-1.78415271527279e-05
-1.94684212648826e-05
-1.93288105658917e-05
7.33075701876544e-06
-7.78199077923383e-06
-1.90298218210118e-05
-5.36232867266584e-05
-4.14450574338733e-05
-3.81981964664379e-05
-5.08766356984235e-05
-3.51117662884037e-05
-5.98002033454895e-05
-1.02473489720612e-05
-3.85941490346038e-05
-3.46479183983047e-05
-4.56362809233744e-06
-2.26018827474048e-05
-4.61234424209166e-05
-3.40749562138083e-05
-1.41710712809065e-05
-1.96748507025668e-05
-5.24160690946565e-05
-4.29405915379118e-05
-4.85733053746836e-05
-2.64593459102109e-05
-3.19971445773318e-05
-1.30796627096264e-05
-2.01174997066988e-05
-3.6258844662927e-05
-3.41316284316076e-05
-2.90242027060242e-05
-1.17095164478654e-05
-3.37911996156794e-05
-3.64680619136684e-05
-3.60172723743128e-05
-2.16153115427646e-05
-3.93924160030781e-05
-3.20844785902077e-05
-4.80298018766104e-05
-2.67252492039293e-05
-3.23505520391588e-05
-3.03570210980446e-05
-3.12554676160602e-05
7.99450302355299e-06
-3.38395168753993e-05
-4.71859572122012e-06
-3.39059029436147e-05
-4.57759000192789e-06
-4.0724804528583e-05
-6.19438713393907e-05
-2.84427017406596e-05
-2.63788628878276e-05
-4.71247495474325e-05
-2.62504598808937e-05
-3.22218461829001e-05
-3.78965834925475e-05
-2.34368394745981e-05
-4.22461393636043e-05
-3.05734224373239e-05
-2.00197210056516e-05
-1.5167511447598e-05
-5.03000324011926e-05
-3.54160326895018e-05
-6.57481611248497e-06
-4.79721710564549e-05
-7.89857039695516e-06
-2.97052757210978e-05
2.0958301934775e-06
-4.45342710575948e-05
-6.74300395589288e-05
-2.41453281960013e-05
-3.91441049045042e-05
-6.51367886108163e-06
-1.4468518460146e-05
-2.24503176691139e-05
-2.60783519394786e-05
-2.22518660269055e-05
-1.06949715571225e-05
-3.78715573485607e-05
-1.37626456952474e-05
-7.86517506812184e-06
-1.78754246219503e-05
-3.70105424380992e-05
-2.18722394692481e-05
-4.20405779706863e-05
-4.97354451360804e-05
-1.29005458249894e-05
-3.08060739652054e-06
-5.25786689539616e-05
-2.0064975945606e-05
-4.74313470901476e-05
-3.42340683700088e-05
-4.0995869262929e-05
-2.99990959536168e-05
-3.50314557949475e-05
-2.75254784518952e-05
-3.20624826312206e-05
-4.84632746892859e-05
-1.34974139873411e-05
-3.7712476774666e-05
-4.90680615569277e-05
-3.42548874402457e-06
-1.13753484306613e-05
-1.64093547529603e-05
-2.2240221694968e-05
-4.00842172886848e-06
-3.97583616595484e-05
-2.76536628575335e-05
-4.58707833747917e-05
-3.07355672168559e-05
-5.26905936857509e-05
-1.51274978808229e-05
-2.05619505037206e-05
-5.15890963495163e-05
-1.50400434401932e-05
-3.45945317836561e-05
-1.37173612006523e-05
-4.19818887031524e-05
-1.74863445200207e-05
-2.30492879654192e-05
-3.35780709267696e-05
-1.88782699730632e-05
-2.12529921774401e-05
-2.21958164147153e-05
-4.06879691860112e-05
-3.34348814911286e-05
-3.27018134026957e-05
-4.1064802903737e-05
-2.94776308040388e-05
-1.73325188610596e-05
-2.39342922525475e-05
-1.6552212315054e-05
-2.69114087061385e-05
-3.2963793862059e-05
-2.02048293883733e-05
-2.34943130575671e-05
-2.61946434421742e-05
-2.97192814910926e-05
-4.26574735212758e-05
-1.46404740658338e-05
-2.64979056502492e-05
-3.14344693507491e-05
-6.79377431418948e-07
-5.63604786810873e-05
-4.14275347670705e-05
-2.19400114507806e-05
-4.22524572954414e-05
-6.0985590931199e-06
-3.65344766937742e-05
-2.17498504677296e-05
-1.6263084215808e-05
-6.07058694879714e-05
-2.12755446159756e-05
-2.38398347344308e-05
-2.86874430272686e-05
-3.9580849322941e-05
-1.34513233924338e-05
-5.34159701825063e-05
-4.06956553188842e-05
-3.03461800229513e-05
-4.79222122079804e-05
-1.63977675696928e-05
-8.71868491186132e-06
-5.08764580925649e-05
-3.09037016049215e-05
-4.27310898936724e-05
-2.24031633366842e-05
-2.20866776278762e-05
-1.95130866378942e-05
-2.40806251992197e-05
-1.4251963342016e-05
-6.93523745148522e-06
-9.4772605822302e-06
-4.17376622024148e-05
-3.38095132257553e-05
-2.86956354998685e-05
-5.71288547716827e-05
-3.82495586253868e-05
-4.91981072232511e-05
-1.96176858292141e-05
-3.99956180705136e-05
-2.24914895228469e-05
-5.5804776645231e-06
-1.48290894686921e-05
-2.83939112539308e-05
-3.43016493071915e-05
-2.82875286185931e-05
-2.32359877427886e-05
-5.94372781867406e-05
-2.53178344063847e-05
-6.06884930415399e-05
-2.66518098967991e-05
-4.67891059895371e-06
-2.96361948298419e-05
-1.61294494086398e-05
-2.95928892735048e-05
-3.42151091876853e-05
-3.10058229172794e-05
-3.89788595637031e-05
-3.71680236135676e-05
-3.06896662600635e-05
-3.28193569035034e-05
-3.45024557487487e-05
-3.627964489105e-05
2.04050684935391e-06
-4.4536338512834e-06
-2.34223262163616e-05
-5.41492425296982e-06
-4.07570945094126e-05
-7.11822774818567e-06
-2.39839564759086e-05
-3.12713997324033e-05
-2.70278985809025e-05
-2.36441446403198e-05
-3.26528531535564e-05
-1.40020053218343e-05
-1.12959676055844e-05
-1.50211525156754e-05
-1.20753667859254e-05
-2.49884634395454e-05
-2.51364894190912e-05
-1.860335114476e-06
-8.68214559772558e-05
-4.4715393024113e-05
-1.00131434130801e-05
-2.79652641103739e-05
-3.23567215147999e-05
-5.53136280240762e-05
-4.3325505962394e-05
4.49492664839242e-06
-4.9178764640227e-05
-4.97657659823117e-05
-4.06049159900673e-05
-1.51951942087354e-05
-4.38353762357592e-05
-2.0440054335281e-05
-1.67434308109464e-05
-2.2687849775549e-05
-2.15114664235564e-05
-1.78411239048197e-05
-3.5589078217574e-05
-2.43967535995645e-05
-2.68383914964423e-05
-6.00200685156187e-05
-1.44913770658829e-05
-5.63057890808132e-05
-3.71167533913693e-05
-4.88182869797528e-05
-2.73708364312239e-05
-2.25074733283594e-05
-2.62338279367162e-05
-1.92417651652013e-05
1.71633078200298e-06
-4.37679547823174e-05
-4.0751869664887e-05
-2.42136234052521e-05
-2.81994399954316e-05
-4.09137592379316e-05
-8.20961457308542e-05
-2.82521930983526e-05
-1.24131934177848e-05
-3.58872829744853e-05
-2.29062228696851e-05
-4.0526151395911e-05
-1.88555916836029e-05
-3.3089099870039e-05
-3.2983690664551e-05
-2.38789516904894e-05
-4.24845479926674e-05
6.46864508160999e-06
-1.41209365585203e-05
-6.77845912264991e-05
-2.60685077487369e-05
-3.53405430860632e-05
-2.64098945742795e-05
-5.67371193209413e-05
-3.52563611850918e-05
-2.9051453062781e-05
-1.9148132443152e-05
1.11372418444116e-05
-3.62747929593574e-05
-4.0532035458592e-05
-5.12986884214462e-05
-3.95900444411961e-05
-3.23422609947195e-05
-3.48382267033955e-05
6.50067486985202e-06
-5.68691279432057e-05
-1.32322496215041e-05
-8.13113101880527e-06
-3.31670825398096e-05
-3.16474616491531e-05
1.53657931454066e-05
-4.64002193735404e-05
-6.5457929284863e-05
-4.07192756883182e-05
-5.48834516865596e-05
-5.61776383088824e-05
-4.58578066003356e-05
-7.32749866204286e-07
-3.4916186444667e-05
-2.68229254945153e-05
8.97851921635522e-06
-1.94288752688917e-05
-3.76497913580869e-05
-3.67900446316902e-05
-7.90899642501605e-06
-8.33999492385195e-06
-2.41922493610694e-05
-3.08266199718113e-05
-2.22251884199607e-05
-8.69219066795543e-06
-3.90522200378705e-05
-4.26335838838715e-05
-3.00772702553669e-05
-1.68729402271433e-05
-1.69444634624189e-05
-2.75166542164017e-05
-4.80286821948206e-05
-2.36194295502874e-05
-1.49213322085956e-05
-5.27134990999333e-05
-4.33565402292008e-05
-1.84987331607601e-05
-7.21258975356986e-05
-5.19542175904741e-05
-5.7875462327465e-05
-2.39667766222891e-05
-3.21616528925876e-05
-4.97478266927973e-05
-2.930254913559e-05
-4.09788556622049e-05
-3.31116628072954e-05
-4.85601710284531e-05
-3.53944214270184e-05
-5.40743670628049e-06
-4.65203275414343e-06
-3.65723567488153e-05
-1.30797153747824e-05
-1.49780896041214e-05
-1.81261234593069e-05
-1.31196643084688e-05
-1.23195745441031e-05
1.76580560680038e-06
-2.9198395923822e-05
-1.82689788650555e-05
-3.42501777830076e-05
-4.2603603242739e-05
-1.4583815934276e-05
-2.0017717298419e-06
-3.57885223723159e-05
-3.50663129396073e-05
-2.43937205899191e-05
-1.58572974874263e-05
-5.17316352544482e-05
-5.31921697609426e-06
-1.92878104072495e-05
-4.01319005227075e-05
-2.26938915777549e-05
-1.88198169354181e-05
-4.94852450141089e-05
-3.97454987945252e-05
-2.25100867795352e-05
-3.11346971552892e-05
-5.21038122917903e-05
-5.2241546484352e-05
-2.71927458764059e-05
-5.09043516900488e-05
-4.74551053809333e-05
-4.56631480281847e-05
-4.56560672286881e-05
-2.38311558463192e-05
-9.77300650508145e-06
-1.19954852276426e-06
-2.53578173191217e-05
-6.18224562052697e-05
-4.80382960609535e-05
-2.76010660105621e-05
-5.34051757280125e-05
-9.44349733253712e-06
-2.09857973165986e-05
-3.09309972950101e-05
4.7064266074654e-07
-3.33308011065744e-05
-2.71081564087581e-05
-1.5865288094004e-05
-4.70698286066708e-05
-2.0573449255878e-05
-2.98005277627377e-05
-1.50141276504914e-05
-5.972547054535e-05
-3.4702168011315e-05
-2.91640368058917e-05
-3.57584494408646e-05
-3.34357898567622e-05
-3.46755019398091e-05
-4.46988967417986e-05
-3.70995392609842e-05
-1.99431144847493e-05
-2.86394802391444e-05
-4.01536273641481e-05
-3.17987561636166e-05
-2.88000822653945e-05
-3.05604730505307e-05
-2.63791080956796e-05
-8.50031736306564e-06
-1.29153902973922e-05
-4.14921252433526e-05
-1.9427073628815e-05
-2.12729395330354e-05
-6.93794035272732e-05
-3.1567668033698e-05
-2.60434717750633e-05
-5.71317460092797e-05
-2.68524924477654e-05
-3.55366694763207e-05
-4.54753125142092e-05
-3.67204415146984e-05
-2.42921495806182e-05
-4.61613491068658e-05
-5.11741696234422e-05
-3.5783216604879e-06
-2.73586687000215e-05
5.06983685783117e-06
-3.61260465148868e-05
-6.25427240899826e-06
-3.69817536308094e-05
-3.48895059008439e-05
-1.94436735336529e-05
-1.28114253157069e-05
-4.45206984153116e-05
-3.71851917100988e-05
-4.18334704437127e-05
-3.06419072546015e-05
-2.4702544176254e-05
-3.0440888308994e-05
-7.60355276564234e-06
-2.23518854926196e-05
-1.15763452114298e-05
-1.32259283952597e-05
-5.33605826575389e-05
-2.21429529919174e-05
-1.76053505355137e-05
-2.39653389609909e-05
-3.96741653658428e-05
-1.4568624499308e-05
-8.25304436304792e-06
-5.2813782997217e-05
-5.21404924483384e-05
-5.11464179899905e-05
-3.93097878450374e-05
-2.18261315015469e-05
-1.38660261185676e-05
-6.23517443184785e-05
-4.88234289951142e-05
-4.04542099131786e-05
-3.63377453886976e-05
-4.55297746620174e-05
-3.75820170066537e-05
-4.59555108312345e-06
-5.71911489132461e-05
-5.65944070596498e-05
-4.7079993927537e-05
-3.02642415978391e-05
-4.25951668404877e-05
-4.38682266500055e-05
-4.23487917343776e-05
6.30289676182151e-06
-1.63805568324235e-05
-7.97279609833778e-06
-2.18365408126445e-05
-1.93334674008121e-05
-1.19050162096372e-05
-4.06839409682715e-05
-1.31508324427557e-05
-3.65080560434174e-05
-4.61705861224765e-05
-3.78020767719907e-05
-3.70829474478087e-05
-2.23580497589679e-05
-6.61942193202377e-05
-2.74212987944352e-05
-3.21557978431868e-05
-4.54995713605273e-05
-5.21543939272531e-07
-3.14016221221535e-05
-7.86946031731168e-06
-1.09608150256005e-05
-3.59952422319968e-05
-3.43915725902979e-05
-6.0051124498642e-05
-3.18501753141909e-05
-4.77027845845688e-05
-3.83902147334608e-05
-3.54369292323871e-05
-1.60375971520657e-05
-1.19992464605195e-05
3.50176564450317e-06
-1.50552653388917e-06
-1.18727120468077e-05
-9.6606648834457e-06
-5.61280274036238e-05
-3.31418633199869e-05
-4.6378827583969e-05
-7.14910599663788e-05
-8.29093085935392e-06
-3.29667637327564e-05
-3.15585316688192e-05
-2.98227796911925e-05
-3.88831473754222e-06
-8.67805167095541e-06
-1.25722129308322e-05
-2.2242490260719e-05
-1.28290006367411e-05
-1.3070801472951e-05
-2.8782610095204e-05
-4.65814697184986e-05
-2.53208624731749e-05
-3.23696563569514e-06
-2.34982229068513e-05
-1.66014560029566e-05
-1.47511874098532e-05
-4.76989875089784e-05
-3.42612600631208e-05
-3.53432560213068e-05
-2.07557946222038e-05
-1.20408804295331e-05
-3.21380567853431e-07
-4.96969346105154e-05
-1.16759393770137e-05
-3.3062598107386e-05
-3.09411071361218e-05
-3.94646956069969e-05
-8.41104831528779e-06
-3.62101427843075e-05
-2.78302478353802e-05
-8.11849895399113e-06
-2.78696674451619e-05
-2.32629827136838e-05
-4.0960880156747e-05
-2.94333015474114e-06
-4.75698425306376e-05
-4.81168137106393e-05
9.59543474679332e-06
-1.47660529539063e-05
-5.20264797492045e-05
-9.33389479914682e-06
-3.72258598366607e-05
-2.00245924483578e-05
-2.98253360676826e-05
-3.66527029362298e-05
-2.31080628437277e-05
-8.94257273642823e-06
-4.24072881001099e-05
-2.51525986790636e-05
-2.72876089415461e-05
-3.92393671539108e-05
-3.45133319045255e-05
-1.3226945256924e-05
-9.07068725010428e-06
-2.37633227017523e-05
-4.49589477223936e-05
-4.31185505378328e-06
-1.34441944815468e-05
-1.19311440490588e-05
-4.6580825223967e-05
-5.13784323670364e-05
6.43771019575483e-06
-1.908232897458e-05
-1.51367248002755e-05
-2.6301168683974e-05
-2.07543585977914e-05
-3.60956677104058e-05
-8.7939989636524e-06
-3.68837076797866e-05
-4.58960608095569e-05
6.03158775781506e-06
-4.57753204393474e-05
9.20140042218305e-07
-1.25367784211882e-05
-3.01738868429164e-05
-4.50749780626146e-05
-2.66562891712266e-05
-2.26539658363817e-05
-2.84600380056576e-05
-2.85574771626926e-05
-4.20632036332361e-05
-1.48157143773332e-05
-3.34666008782319e-05
-2.91460698062454e-05
-2.31677948499076e-05
-2.50244147118896e-05
-4.78001282471262e-05
-1.66252314582014e-05
-1.80535890475538e-05
-3.34370371112825e-05
-3.54854892485923e-05
-3.8030236741999e-05
-1.88189035755837e-05
-2.8014620812308e-05
-3.53058524104173e-05
-6.72273523133912e-06
-3.15199432797815e-05
-4.15718385140562e-05
-6.24895451322326e-06
-1.53830544539073e-05
-3.46104692751944e-05
-1.95232396516203e-05
-1.62826409303577e-05
-5.44881417379577e-05
-3.49652906461669e-05
-5.91485064738737e-05
-4.27093347515434e-05
-7.28346778984017e-06
-3.41926405663724e-05
-6.21344408237431e-05
-3.50956936979041e-05
-3.29618845077656e-05
-5.89892368466574e-05
-2.66967663933204e-05
-1.39766846941711e-05
-2.38922167918963e-05
-2.67179515910405e-05
-4.50612062615668e-05
-2.85712254031983e-05
-5.8730663950335e-06
-3.81189193012402e-05
-1.00242419484861e-05
-3.89083245889125e-05
-3.83656249983031e-05
-4.79273636446499e-05
-4.14182427956778e-05
-3.84556092901543e-05
-2.67649797268235e-05
-5.37212222940443e-05
-9.17688108804589e-06
-1.66799679398523e-05
-3.90419100074258e-05
-2.19268265567679e-05
-2.42643487773149e-05
-2.05883450483251e-05
-6.77476093042878e-05
1.56361835295074e-06
-3.26748616946519e-05
-1.54136241873184e-05
1.52253421859252e-05
-2.49464924228462e-05
-1.06861996027802e-05
-2.3307015117817e-05
-3.329835427063e-05
-5.07093245161836e-05
-3.04894062486641e-05
-2.32841857311229e-05
-5.59485655374443e-05
-4.38077095408074e-05
-2.27233159400968e-05
-3.45387296381378e-05
-4.68553841962808e-05
-5.53536600065201e-05
-2.63808465595027e-05
-4.02167025273817e-06
-2.94803006884658e-05
-4.1664679726993e-05
-4.06669327936883e-05
-2.65143635017974e-05
-1.29971049972428e-05
-2.55171800807256e-06
-4.63001121826377e-05
-4.08296926618662e-05
-3.14019587631916e-06
-4.17985186558793e-05
-3.19977381606129e-05
1.08991513207947e-05
1.01930071516396e-06
-2.28403685660779e-05
-2.43138255611741e-05
-3.04256644822418e-05
-2.7557837349462e-05
-3.95132199621721e-05
-6.27825969984178e-06
-4.87842253951808e-05
-2.94309471696278e-05
2.88944457255413e-06
-2.33268956137169e-05
-3.28446945630809e-05
-5.19158754107515e-05
-2.07171959322017e-05
-5.65032374126721e-06
-1.08809198396091e-05
-5.17038841854173e-05
-1.11804643961387e-05
-5.5382756977586e-05
1.04312906581837e-05
-3.40843612986812e-05
-4.04086368927404e-05
-3.10287369969612e-05
-4.80829563964033e-05
-2.58590540315908e-05
-6.51697802497413e-06
-3.22372480653388e-05
-3.43021494986441e-05
-1.06359234167277e-05
-3.48673248743357e-05
-2.96694978796165e-05
-4.3924707718931e-05
-1.59293204250829e-05
-1.53640854679769e-05
-3.30552074129195e-05
-3.0551502580549e-05
-3.1660037128753e-05
-5.32538865892392e-06
-5.56698087628443e-06
-2.12540805955562e-05
-2.6499102513631e-05
3.28363617045718e-07
-4.21308225530677e-05
-1.12786738475978e-05
-4.56428419472291e-05
-3.97127753373973e-05
-5.29563682017686e-05
-1.56409643808871e-05
-2.87214255347556e-05
-1.31095668472565e-05
-5.71962387609026e-05
-5.77549023161356e-05
-2.62332210145464e-05
-5.8853924665929e-06
-2.81133590715771e-05
-3.24098000780614e-05
-4.77868038171801e-05
-3.76151250784295e-05
-1.71685974616793e-05
-3.88440778153005e-06
-4.92907649047069e-05
-3.03887551792793e-05
-4.50557676094283e-05
-4.79359077740288e-05
-3.43679063689204e-05
-9.86264171101551e-06
-4.53829032306725e-05
-3.06286434082403e-05
-3.38521280137348e-05
-3.84462831413494e-05
-9.7664129371819e-06
-7.19808189688706e-06
-5.11325611465076e-05
-1.58011561907786e-05
-1.86554918604646e-05
-1.98693924240872e-05
-3.86849723738047e-05
-1.68727618424578e-05
-2.05726289426366e-05
-2.31624748092346e-05
-3.03977520252285e-05
-4.09868933475e-05
-1.58405610915401e-05
-3.33570624385066e-05
-1.66641083140524e-05
-4.13672364081058e-05
-4.02708079192952e-05
-2.24354292625303e-05
-1.82058115079569e-05
-2.3475360636742e-05
-1.67991666243635e-05
-2.60990484310055e-05
-2.39799876492441e-05
-5.32449970403735e-05
-2.1042929149735e-05
-2.29160882451922e-05
-4.73513409052492e-05
-2.5721347679405e-05
-2.77139091553884e-05
-4.02075989525965e-05
-6.16382396268828e-05
4.27819693581228e-06
-2.15264995807381e-05
-4.54015492926941e-05
-1.6937762943371e-05
-4.24874392693895e-05
-6.25739492663219e-06
-2.84831475720005e-05
-5.11693474359319e-05
-5.19982826283206e-06
-2.47016873377354e-05
-6.5435567973438e-05
-3.76295089832197e-05
-2.14465510308512e-05
-5.72266880415666e-05
-2.40463433886177e-05
-3.95938297916316e-05
-1.3706967918858e-05
-4.48776619711773e-05
-3.94451954407461e-05
-1.23530701308551e-05
-3.20647435147337e-05
-1.31914546636849e-05
-2.94904448551654e-05
-3.31397409391218e-05
-1.52646098789328e-05
-3.93518844962992e-05
-1.88371921811324e-05
-3.36164591720261e-05
-3.33139425673408e-05
-1.90562249564549e-05
-5.67594889019849e-05
-5.15028920514992e-05
-2.9997716927801e-05
-4.88671525987271e-05
-1.66311354909309e-05
-5.52891908684362e-05
-3.05117452128153e-05
-5.57017652960153e-05
-6.46789058629907e-05
-5.25109445141848e-05
-1.35876189280788e-05
-3.20122868638747e-05
-3.08700127830955e-05
-3.40546409892931e-05
-3.64171727017329e-05
-4.56547174441394e-05
-2.37591504564582e-05
-1.28765722786122e-05
-2.33105507857052e-05
-4.80893233446288e-05
-1.79366762842708e-05
-5.12950486040412e-05
-6.08552661163371e-05
-7.16523127011888e-05
-1.03108062129751e-05
-2.61946466317409e-05
-2.7422427943262e-05
-8.08652403011424e-06
-4.35067173502144e-05
-3.42173790683677e-05
-5.94780084073842e-05
-3.73407562749243e-05
-3.65594781398266e-05
-1.41038158781367e-05
-4.07209600990685e-05
-5.09558906549816e-05
-2.01314908418083e-05
-3.59615374671574e-05
-2.30081785847846e-05
-3.99865929667386e-05
-2.78740058582998e-05
-3.29532355798777e-05
-5.98115653578796e-05
-2.93265060665252e-05
-1.8230616331599e-05
-3.77143735922461e-05
-4.23892810705897e-05
-6.6217548808828e-05
-2.34603269581836e-05
-1.09513842530156e-05
-4.29151152868001e-05
-4.90133641246832e-05
-1.90601692556248e-05
-5.2008818231269e-05
-5.27914084560944e-05
-3.78172415164381e-05
-2.69835573738483e-05
-2.37914921398166e-05
-1.30100476997741e-05
-2.03910996194294e-05
-3.53478225662259e-05
-3.86468367869522e-05
-6.70158522616348e-05
-5.19620250149882e-05
-1.93269496699543e-05
-5.77675299747e-05
-3.29568064144501e-05
-3.26767601323199e-05
-3.41838425430248e-05
-3.11394162069779e-05
-1.74868637596527e-05
-2.66204921514372e-05
-5.02583977884831e-05
-3.81780833456037e-05
-1.04888174684964e-05
-4.32094351006732e-05
-6.04580023490652e-06
-2.61666994342963e-05
-3.41394028763725e-05
-5.10206414845283e-05
-2.65278170710407e-05
-2.50430546042354e-05
-5.35098443041778e-05
-3.46398988201301e-05
-5.7000610410352e-05
-2.67404532375876e-05
-2.29925550777481e-05
-1.99830110596823e-05
-2.24511706502472e-05
-3.73623948802594e-05
-2.90061058039582e-05
-4.09183361865447e-05
-1.41617495492303e-05
-2.06954853814088e-05
-2.75107157946522e-05
-1.05706964460344e-05
-5.52765885796296e-05
-3.76329326092465e-05
-3.98566575274539e-05
-2.65117159238069e-05
-4.46384152770715e-05
-4.76967327555371e-05
-6.31400105419754e-06
6.41586771312274e-06
-3.98677152234979e-05
-3.71820689344242e-05
-2.70351059936117e-06
-1.91031728272237e-05
-3.23886966751777e-05
-1.26689407121446e-05
-3.32169171704378e-05
-4.10183659934518e-05
-3.4261240610696e-05
-2.60258681090916e-05
-1.33059295321334e-05
-4.37850805151083e-05
-5.78502252913685e-05
-6.45795933542116e-09
-5.69556231770095e-05
-7.83529598137095e-06
-3.29614861962483e-05
-5.29327929008357e-05
-2.60487525346009e-05
-3.74046515570715e-05
-4.3111197271288e-05
-5.24255984669794e-05
-4.27548025213057e-05
-1.10006178033521e-05
-2.46212312999066e-05
-4.43248619255958e-05
-5.07728170680718e-05
-3.54618353068112e-05
-5.53963553207417e-05
-9.80829653402397e-06
-2.22825428002314e-05
-4.79781172501376e-05
-9.28481790104347e-06
-2.12941548973608e-05
-1.98575307254568e-05
-3.50914089031645e-05
-5.68686228437544e-05
-3.31894703667132e-05
-5.55941192530965e-06
-1.31587876785306e-05
2.13006027634399e-05
-6.7476716925135e-05
-3.6752499677563e-05
-1.91967621285993e-05
-7.49067895120962e-06
-2.13287689732273e-05
-3.3111952094822e-06
-5.6064665571587e-05
-5.59541562492566e-05
-3.59998436516049e-05
-3.51999048339729e-05
2.81431952751841e-06
-3.49485391447184e-05
-5.56270995134271e-05
-1.67100084540712e-05
-1.90591849614086e-05
-2.60067638086375e-05
-3.03920881812123e-05
-3.113062589341e-05
-3.10382732436227e-05
-5.97547940876147e-05
-5.90896081152473e-06
-1.4207047177394e-05
-4.70463551773214e-05
-2.37926155174497e-05
-3.27127028396902e-05
-3.41393336180273e-05
-3.32652312528099e-05
-2.72857886958264e-05
-4.63613567558353e-05
-4.77081097415469e-05
-3.39845888445225e-05
-2.72095988109901e-05
-3.63820203816214e-05
-5.05880004519942e-05
-2.27264428987521e-05
-3.52463270639616e-05
-1.61270399133878e-05
-4.15779962155478e-05
-1.97485010968259e-05
-2.74278160945603e-05
-4.92000509145073e-05
-3.74114489223502e-05
-2.9134053435059e-05
-5.70246663899214e-05
-1.33302005009212e-05
-7.39750088155182e-05
-7.21479067142503e-06
-6.02973183224493e-06
-3.89140335724495e-05
-3.38766891748513e-05
-3.0264785415462e-05
-4.7057144054509e-05
-1.65801633474352e-05
-1.94169704720263e-05
-2.29175027696705e-05
-1.79861648401695e-05
-4.70369560385024e-05
-2.45299743627435e-05
-4.98967396375973e-05
-3.92673418484487e-05
-4.96741399870005e-05
-2.8061614402232e-05
-2.6326423323868e-05
-3.54521451180457e-05
-4.70681146948788e-05
-2.20555091876028e-05
-1.12777305727102e-05
-2.26909382453822e-05
-8.70251757079305e-06
-1.34322998009604e-05
-1.94930901286094e-05
-4.23645087090559e-05
-4.41091877674705e-05
-2.9574089300569e-05
-2.16055514058597e-05
-2.29945694237262e-05
-1.04816991803824e-06
-7.41221777413839e-06
-4.13001078885876e-05
-5.21531924045543e-05
-2.01137262013448e-05
-3.58539787395128e-05
-8.23716122682384e-05
-1.94044670164527e-05
-1.28625302377491e-05
-3.28079775102932e-05
-2.76360445161553e-05
-3.64612320523577e-05
-9.21513071965363e-06
-3.82196269588733e-05
-1.28159852779031e-05
-4.02189496898894e-05
-2.83662349041909e-05
-1.20139245267532e-05
-5.31460955625216e-05
-3.37871083995159e-05
-3.98435327755716e-05
-5.38500208624043e-05
-2.1132193345024e-05
-2.81041245142761e-05
-3.23092237690969e-05
-4.72041326445492e-05
-3.26633020860392e-05
-3.38773061376997e-05
-2.12928989612918e-05
2.95955063889182e-06
-2.56160608138929e-05
-3.19008917999714e-05
-1.77320576340322e-05
-3.31394176843133e-05
-7.42034984231202e-06
-1.89480290551349e-05
-2.93205972595861e-05
-2.88433904439429e-05
-3.20257769650172e-05
-3.98297779856668e-05
-3.36928085503172e-05
-4.28473717391333e-05
-4.93083835641066e-05
-1.05438362933836e-05
-1.18589862950464e-05
-2.91274269934746e-05
-3.85078077279449e-05
-1.12793210249985e-05
-3.6420189638401e-05
-1.80170821117698e-05
-1.03762862393515e-05
-9.94932189147642e-06
-1.27332073500977e-05
-5.1982335168985e-05
-2.72384462943204e-05
-8.88587036850929e-06
-4.76358266463406e-05
-4.21599619708777e-05
5.1476931510218e-06
-2.59320884998453e-05
-1.70441958304264e-05
-1.73478325141608e-05
-3.27586350414054e-05
-1.81467338294971e-05
1.1114091442359e-06
-3.17600295936488e-05
-5.83001430943078e-05
-5.72109715126713e-05
-1.1502581590995e-05
-2.02735911981486e-05
-3.89237902945379e-05
-1.87562609920991e-05
-1.91985893646815e-05
-1.19851269459959e-05
-2.65769561189925e-05
-5.66352714323304e-05
-2.65102349161935e-05
-3.88904691939691e-05
-1.55088179854451e-05
-3.39181619879492e-05
-1.79572567558411e-05
-2.12053476943834e-05
-2.40845191385115e-05
-4.71003550958302e-06
-3.98194736232052e-05
-4.43884680994545e-05
-1.57630713672866e-05
-1.55019489903295e-05
-1.77603848990066e-05
-5.12141266064634e-05
-3.72918849151112e-05
-3.15448779186862e-05
-5.04433723263731e-05
-4.99029279484154e-05
-4.84487074683925e-05
-3.11917115305028e-05
-2.17389720095932e-05
-3.55201180752427e-05
-2.52510279279966e-05
-2.68053188313574e-05
-4.95239965015611e-05
-2.79686565501742e-05
-1.30608407439094e-05
-6.66838304901238e-05
-3.54342744951818e-06
-3.67571918600487e-05
-3.47665524967681e-05
-6.51011044316183e-05
-2.60557167396103e-05
-1.92577156485561e-05
-1.42520717191759e-05
-2.82835910922087e-05
-3.90412821093562e-05
-1.6230540132907e-05
-5.33037579296684e-06
-4.43655266992851e-05
-2.5327817524481e-05
-3.16994486989237e-05
-9.98396052836951e-06
-3.72856408087834e-05
-1.4253637448068e-05
-3.05720134511734e-05
-3.6964821093653e-05
-3.13239519932165e-05
-1.95105853493469e-05
-2.51278195886944e-05
-5.82626712716291e-05
-3.30653985288643e-05
-4.91370521453342e-05
-1.8685896341396e-05
-4.95821913397524e-05
-1.99440664865858e-05
-5.6995848689088e-05
-2.39879105527717e-05
-9.71004336604595e-06
-2.55187912415244e-05
-1.21749620712398e-06
-1.71794600624059e-05
-1.72935983246072e-05
-3.74295427973493e-05
-3.28503921327285e-05
-4.49723665167841e-05
-3.18963853913027e-05
-3.33328727484912e-05
-5.38076868648308e-05
-2.07892610624105e-05
-1.40638769968672e-05
-1.66819430772088e-05
-5.03277443020832e-05
-3.15817807604134e-05
-3.79314501474111e-05
-2.84882800756177e-05
-1.43350259611059e-06
-5.26404120301546e-05
-7.89007501613173e-06
5.84457385936298e-07
-1.325694046789e-05
-1.45558472988233e-05
1.0776627669292e-05
-1.93280333706092e-05
-3.23801724067485e-05
-5.21140701942832e-05
-1.63363823069099e-05
-4.03041238955156e-05
-3.66058378070032e-05
-5.44474501532285e-05
-3.2665325859179e-05
-4.69372881770248e-05
-2.6585686927241e-05
-3.50077754845335e-05
-5.66289786458478e-05
-2.03362834396685e-05
-6.73957741767846e-06
-2.16278309481242e-05
-5.38208228949807e-05
-3.56712956302084e-05
-4.16665169762704e-05
-4.64596897352027e-05
-5.3739491220814e-05
-6.27829642112867e-05
-3.23659309719695e-05
-2.8349214111418e-05
-3.03922362805223e-05
-2.76259423011719e-06
-5.98421767300912e-05
-5.59816657290904e-06
-2.07611523356981e-06
-2.18091722726059e-05
-4.84888852007804e-05
-2.4513524715423e-05
-4.31140032254661e-05
-6.94920936125054e-05
-3.7117582451825e-05
-1.85664753099583e-05
6.75527435675978e-06
-7.73595135708337e-06
-6.66150356682801e-05
-4.01646015392064e-05
-2.81994702866498e-05
-2.32740217387304e-05
-3.78400924643292e-05
-4.30764530194287e-05
-3.44726224142639e-05
-2.78631418071793e-05
-4.86407589177422e-05
-3.90301491348058e-05
-3.61236137806161e-05
2.04716735595514e-05
-2.74419702002452e-05
-3.16998445732283e-05
-4.66203305543214e-05
-1.95169569321668e-05
-4.82347015728301e-05
-4.19911706123108e-05
-3.5164100695868e-05
-3.27559819656794e-05
-5.41982227050403e-05
-2.19969380247418e-05
-3.81197447065525e-05
-2.20277986415888e-05
-3.50900673722531e-05
-7.34832027623172e-05
-1.23922526387471e-05
-5.127440398822e-05
-4.99907298952907e-05
-1.02313945583853e-05
-4.2247323852672e-05
-2.0768076909412e-05
-4.93582127838876e-05
-4.48205299837755e-05
-5.65881035991891e-05
-2.59628837575231e-05
-3.68138670612017e-05
-2.93546447313752e-05
-3.17418454977517e-05
-2.5902805533315e-05
-3.08842057260088e-05
-3.79258953637657e-05
-2.18326575497472e-05
-1.52958160491882e-05
-5.75438391969981e-05
-3.38486744917691e-05
-2.48416546482507e-05
-2.28311235252018e-05
-3.93194668011854e-05
-3.72753461370273e-05
-3.89043584039355e-05
-5.22239909217556e-06
-4.43001147883148e-05
-3.90849162551655e-05
-2.92874466890935e-05
-4.68573345464363e-05
-2.65542180455518e-05
-1.2793703011527e-05
-3.12406916566354e-05
-4.49802363233956e-05
-2.84817878183834e-05
-5.05904900272917e-05
-1.07332125710798e-05
-3.40847048449431e-05
-1.55132009685645e-05
-3.74734335658607e-05
-4.05440226371954e-05
7.04339186542542e-06
-5.65474161819428e-05
-2.64146287795045e-05
-1.07100909150277e-05
-4.52440144192142e-05
-1.58877841348713e-05
-5.11747389083837e-05
-2.37897272803162e-05
-1.0318120982383e-05
-3.27663220522542e-05
5.32643041156384e-06
-5.76591309277484e-05
-9.19581532147205e-06
-5.26153321669006e-06
-3.20761045104564e-05
-3.13310317234482e-05
-1.49859338066131e-05
-2.42970961228029e-05
-3.10664778235164e-05
-1.03515603960332e-05
-2.93043621701271e-05
-3.08265583392695e-05
-4.32061955580896e-05
-3.48572069661214e-05
-3.93408604413447e-05
-1.69359663755345e-05
-3.44489817701166e-05
-2.63429406477615e-05
-2.02562952666937e-05
-5.02923638808784e-05
-1.3326748156868e-06
-5.64274550819377e-05
-4.35704153261996e-05
-2.56451465746309e-05
-3.1540672936136e-05
-3.37728124243583e-05
-4.47500444557448e-05
-5.04706289581009e-05
-1.78042907509165e-05
-2.99948324463439e-06
-4.67322669026884e-05
-1.64653784947377e-05
-1.11872223484234e-05
-1.99246747558606e-05
-3.63343448208234e-05
-2.22682265157531e-05
-1.91786101351659e-05
-3.2041453959913e-05
-2.08235679346036e-05
-3.199540791256e-05
-3.48395112935845e-05
-2.18886055379314e-05
-4.94263707507151e-05
5.21402475176895e-06
-3.03057399706596e-05
-2.44557952163446e-05
-3.21320109258033e-05
-3.1160435010837e-05
-5.14587626824184e-05
-3.30729655286665e-05
-3.68686894702754e-05
-4.59721707861908e-05
-2.43681679661704e-05
-3.98004317462914e-05
-4.8566280268568e-05
-6.11891453947242e-05
-2.1144572745743e-05
8.52605655426692e-06
4.84950868585412e-07
-5.86143192670219e-05
-6.1555581641444e-05
8.01918777712243e-06
-3.33758218233071e-05
-3.41259699512138e-06
-7.06410168275011e-05
-2.811200850825e-05
1.15886479598929e-05
-5.16704430690237e-05
-2.67751545447357e-05
-2.36026235103597e-05
-1.40722702227079e-05
-4.40625102985146e-05
-5.59586037106711e-05
-4.43364230690487e-05
-3.48748604603418e-05
-3.47955401688903e-05
-3.19435125608852e-05
-2.83566555440137e-05
1.65041075927522e-05
-2.83262429270246e-05
-4.44923452121965e-05
-3.3115775974816e-05
-3.06061758325568e-05
-6.1492180836538e-05
-6.49220585905214e-05
-1.13047813313316e-05
-2.39318737320948e-05
-1.6402802309045e-05
-5.5962847420489e-05
-3.6588991277078e-05
-3.92202628770799e-05
-4.58526437245988e-05
-2.65093762738389e-05
-3.80741996195538e-05
5.30068775740701e-06
-3.1130880262959e-05
-2.55202848882989e-05
-1.80429970971036e-05
-1.73323811584309e-05
-5.1227424148654e-05
-1.11067108313781e-05
-3.11613387751585e-05
-1.08202188336818e-05
-2.07515382005964e-05
-1.58216176768648e-05
-3.9037640516955e-05
-1.51695955642794e-05
-5.63388484091674e-05
-3.77181554841147e-05
-2.74602948211839e-05
-2.64236176868616e-05
-4.47057635901666e-05
-1.75656774942034e-05
-2.40670175171839e-05
-3.60290244129967e-05
-8.95678396014054e-06
-2.01469021149066e-05
-7.31498200110051e-06
-4.09400620538709e-05
-1.83234018933173e-05
-1.39386219083016e-05
-3.40735118866183e-05
-2.99843568585277e-05
-1.63928752492336e-05
-3.76814237161786e-05
-4.34950687749725e-05
2.1063680059523e-06
-4.09621386388057e-05
-3.40494562171569e-05
-2.46212540910246e-05
-4.77829015537989e-05
-1.22341275722858e-06
-3.92144063265231e-05
-2.8564745822641e-05
-6.13426138447231e-05
-3.79615852724528e-05
-3.02485011187604e-05
-1.38593620815549e-05
-9.48384818991936e-06
-2.56699139907636e-05
-2.71160835511523e-05
-3.878219371299e-05
-2.69571014962289e-05
-5.97448908299853e-05
-2.50738579872945e-05
-8.14995080914941e-06
5.08657104295251e-07
1.48597543511255e-05
-2.57382667180482e-05
-1.16554960237408e-05
-1.99843265258249e-05
-3.40303498158554e-05
-2.17952965607449e-05
-3.92086929700914e-05
-1.72121509115197e-05
-1.03487394185102e-05
-6.0726254266293e-05
-3.29417943238343e-05
-1.72904731301828e-05
-3.57445692917442e-05
-3.25226560892406e-05
-1.66353860399998e-05
-3.15280827259866e-05
-2.7073017260011e-05
-4.04257548498775e-05
-2.74286521135541e-05
-2.67447247811985e-05
-2.33619984450153e-05
-2.74568832376304e-05
-1.99197414389686e-05
-2.45973941284954e-05
-6.97943384225279e-06
-2.77823149264213e-05
-3.80024383484671e-05
-2.34359689575471e-05
-5.17762009497152e-05
7.55740856445296e-06
-2.84727174079272e-05
-1.29042460412827e-05
-3.74248240849737e-06
-3.61538429457166e-05
-4.29226523849313e-05
-9.63650098355299e-06
-5.65309073755754e-05
-1.56956754753464e-05
-7.8615650553513e-05
-3.38338878353919e-05
-3.79926810112108e-05
-8.42155170924145e-06
-5.18488644274395e-05
-3.6028838388568e-05
-1.94447468055488e-05
-4.05841569733911e-05
-4.73666709467797e-05
-1.85311599704242e-05
-4.31088181105133e-05
-4.4569292490557e-05
-4.39902915102885e-05
-4.62982875599775e-05
-3.72125150652268e-05
-1.24979256267231e-05
-2.31222065329898e-05
-1.66238130704721e-05
-4.36077569083609e-05
-1.95964078381451e-05
-2.53379947457815e-05
1.23432423767228e-05
-6.838924210745e-06
-4.88857516170555e-05
-2.31855284435176e-05
-3.62851955791617e-05
-1.64668057703653e-05
-2.24781962347876e-05
-1.46745817828883e-05
-1.76787110462042e-05
-2.76637767142798e-05
-3.3408155478461e-05
-2.93937336824774e-05
-6.29658205855851e-06
-1.66369302608189e-05
-1.0247348369226e-05
-3.88058600876675e-05
-7.75777918882085e-05
-2.67888863233959e-05
5.21388368787172e-06
-4.6167225595799e-05
-2.1481099881246e-05
-5.54818521635039e-05
-4.48995979773624e-05
-1.5996632085205e-05
-1.33058780775407e-05
-4.65174083298465e-05
-3.39263195398725e-05
-1.46206932317109e-05
-4.77974205317924e-05
-2.00344971487123e-05
-5.75337437793623e-05
-4.98349219429126e-05
-8.93262193025945e-06
-3.440677665449e-05
-2.02538677506333e-05
-1.81904458426197e-05
-2.8550905205259e-05
-1.81004839947343e-05
-4.08566271044666e-05
-1.87365218368319e-05
-2.98546462360639e-05
-4.76073144307987e-05
-3.08079469714517e-05
-3.51846803990449e-05
-8.24518376953325e-06
-3.42349389849013e-05
-2.3528391509912e-05
-3.61348856579705e-05
-1.38397378722309e-05
-4.52584375254406e-05
-1.35402885676554e-05
-2.45395201643594e-05
-2.77364118109647e-05
-7.30840643211651e-06
-3.57109995199161e-05
-4.29614774083067e-05
-4.59264622887848e-05
-4.21446739215557e-05
-1.60683662300491e-05
-2.37751881062472e-05
-2.99130552968123e-05
-4.02030324879793e-05
-4.14275388517737e-05
1.7193172535644e-05
-2.86361331631674e-05
6.52497046123749e-06
-2.93263164094002e-05
-7.32484371637642e-05
-3.16589748594385e-05
-2.07182277193657e-05
-2.17543617165651e-05
-2.69919723885265e-05
-2.78214132340143e-06
-3.42597921338838e-05
-3.02816388413987e-05
-2.79026604206474e-05
-3.57026312545824e-05
-3.38660521546265e-05
-1.51815014950619e-05
-3.41841626781746e-05
-1.14060747802925e-05
-3.86383767383953e-05
-5.05210771584033e-06
-1.75786637099906e-05
-2.06363252058573e-05
-4.34740340721833e-05
-3.03523132558503e-05
-2.23834345697241e-05
-1.11103160384016e-05
-1.05099649148652e-05
-2.03277254879715e-06
1.52042187573427e-05
-3.23441009496129e-05
-3.71702142248407e-05
-1.06512206819926e-05
-1.32949145498126e-05
-4.12894386343585e-05
-4.53480938451392e-05
-2.03677023121237e-05
4.09409798563195e-06
-2.33925472051082e-05
-4.63682566784402e-05
-3.19183508084364e-05
-1.97594288593118e-05
-2.12024022955903e-05
-2.39306385329238e-05
-1.5702505119029e-05
-6.21767652577526e-06
-6.36448130398781e-05
-4.42264088131435e-05
-2.13248780894066e-05
-5.58565560473017e-06
-4.69658811902712e-05
-1.13442345381314e-05
-6.26434057023542e-05
-1.85498876786249e-05
-2.76934116174941e-05
-3.13063778871757e-05
-5.84586107800662e-05
-2.65297460411322e-05
-2.70386314959238e-05
-4.09594322603452e-05
-6.67041492098967e-05
-1.31536548068783e-05
-5.47773305828941e-05
-1.1547179251104e-05
-9.33724793984604e-06
-4.65567905852759e-05
-3.4545595030088e-05
-1.88035843797611e-05
-5.50529300697773e-05
-1.38737807450913e-05
-4.08045634574113e-06
-2.13864668757768e-05
-2.90926482058469e-05
-7.79576863338003e-06
-1.28069299745281e-05
7.30065073515801e-07
-2.69014900980698e-05
-4.52277340857151e-05
-3.24705774615679e-05
-1.81372872973789e-05
-2.46276706169444e-05
-1.78777689695168e-05
-4.45840083349074e-05
-5.68634177188192e-05
-7.27426175824721e-07
-3.43024845019153e-05
-4.10602156138617e-05
-5.21376592734759e-06
-1.5115998452746e-05
-4.00458322950367e-05
-4.98545123723907e-05
-3.92484416973485e-05
-4.16942603930057e-05
-3.66949646870167e-05
-4.82646929770454e-05
-4.43930469174023e-05
-2.55346943525548e-05
-3.77379361352098e-05
-5.50927826979904e-05
-2.15100036294096e-05
-4.77918782128027e-05
-3.20954203151708e-05
-1.75129692008534e-05
-3.13871245099997e-05
-1.55801720625293e-05
-2.51726401537276e-05
1.01328419867151e-05
-1.91948602106725e-05
-5.27824437700503e-05
-1.61040475658926e-05
-3.90308553652524e-05
-3.11675535341313e-05
-4.15698177518503e-05
-2.95507690044251e-05
-2.85721696624501e-05
-1.18932332840896e-05
-1.20047890223665e-05
-4.88881400420325e-05
-3.86414174291605e-05
-4.43718520952218e-05
-3.28187077128659e-05
-5.21231898117817e-05
-5.02072987961946e-05
-3.86967711782723e-05
-1.52634707204132e-05
-9.42052905269603e-06
-4.07286644391384e-05
-2.76842460784522e-05
-1.11033589863484e-05
-3.86043691589782e-05
-1.96488001689018e-05
-2.80146549899129e-05
-4.00275393083018e-05
-2.95326686940089e-05
-2.08419739999643e-05
-1.62093820793244e-05
-2.61228872350213e-05
-3.11602804239271e-05
-4.39440676974916e-05
-5.90644525536636e-05
-2.497733606825e-05
-9.67382550388959e-07
-7.10481558064836e-06
-9.32298643564771e-06
-1.51181930096746e-05
-1.5789309375453e-05
-2.01306583204305e-05
-3.21194370126138e-05
-2.61804787213733e-05
-1.82831362312245e-05
-6.22245963715328e-05
-4.12314425594182e-05
-1.86566629255088e-05
-3.99288519857535e-05
-4.1964853539335e-05
-2.26643720591994e-05
-1.49264870479958e-05
-1.39182376457922e-05
-3.33701012952227e-05
-8.33152799664275e-06
-2.07754729423169e-05
-3.55695589020521e-05
-1.42986481975283e-05
-4.63948265797722e-05
-2.45118987435084e-05
4.73628550468533e-07
-3.66365087981786e-05
-4.38382351586194e-06
-3.46902429711871e-05
-4.08183012453978e-05
-1.40581563303844e-05
-3.55679341568809e-05
-2.83004585164041e-05
-3.88511066777968e-05
-3.16551404206559e-05
-3.87141369716745e-05
-2.26649201428552e-05
-3.71322339259556e-05
-3.04360092046216e-05
-5.43272039201156e-05
-3.87722953828759e-05
-1.30845127833978e-05
-5.44965988080257e-05
-3.09422873974835e-05
-5.50398722717029e-05
-4.50522667698499e-05
-2.03516099801791e-05
-1.46432635337623e-05
-4.70977769491763e-05
-2.36364905019836e-05
-3.72813125097965e-05
-2.22621954915991e-05
-5.676843786503e-05
-2.85383626352713e-05
-1.83429450974198e-05
-3.15253133012655e-05
-2.10206383289415e-05
-1.36516636203741e-05
-6.55642335112845e-05
-1.80081012605281e-05
-2.26201787882455e-05
-1.88889260067104e-05
-2.18382832965682e-05
-1.77164661158202e-05
-4.16588720135091e-05
-2.31360690325855e-05
-3.63374998205006e-05
-3.17143665964456e-05
-1.71947674686892e-05
-3.19853199447902e-05
-9.6335997950136e-06
-2.17519318597696e-05
-4.24708193220109e-05
-1.00281151101614e-05
-4.43465624866754e-05
9.46045755004348e-06
-2.55987395272706e-05
-3.35465345427194e-05
-3.98106744144366e-05
-2.16405188762264e-05
-1.0907623388536e-05
-4.70438124253143e-05
