# Supplementary material for: Research on computational propagation and identification of mine microseismic signals based on deep learning
Source: PLoS One. 2025 Oct 22;20(10):e0334641. doi: 10.1371/journal.pone.0334641 (PMC12543183; doi:10.1371/journal.pone.0334641)
Supplement: S8 Data — (ZIP) [file pone.0334641.s008.zip › 000100900002827.xlsx_0.txt_24.txt.txt]

-4.84369823385898e-05
2.66808198857907e-06
-4.2178120429321e-05
-6.10705614198066e-05
-1.85242186642546e-05
-2.32490293704725e-05
-1.41748807939195e-05
-2.36969742413079e-05
-3.18174910925783e-05
-5.84573869663352e-06
-3.21577127263083e-05
-9.59034657826962e-06
-3.92534901519259e-05
-2.99043533511434e-05
-5.1128715194211e-05
-6.35858614234663e-05
-5.32111374032573e-05
-3.63997945011072e-05
-2.4549430318671e-05
-3.07344884789872e-05
-1.88736891684336e-05
-3.51605264253835e-05
-2.20002631624767e-06
-4.06991963481125e-05
-1.62715967070808e-05
-3.8851420265903e-05
-3.13855471131613e-05
-4.630240832687e-05
-4.10366599494968e-05
-3.02031482128581e-05
2.7207220955212e-06
-7.70143693822282e-05
-5.59547360728476e-05
-1.89038493841221e-05
-6.87557296379016e-06
2.54656227389121e-06
-3.73294728643094e-05
-2.94444794735717e-05
-3.05037831239701e-05
-3.05601904314676e-05
-4.12221632940194e-05
-3.55812185439289e-05
-2.03307410586726e-05
-2.76393518406558e-05
-1.39968155145464e-05
-3.7390184640726e-05
-2.268816699891e-05
-2.0127089640008e-05
-5.9967489795615e-05
-1.41530066251224e-05
-2.37884194301533e-05
-2.23591665917405e-05
-2.09222247759955e-05
-1.69868544401765e-05
-2.39244196484117e-05
-4.72789540062459e-05
-3.06289315932979e-05
-3.62117505268701e-05
-4.0192546100754e-06
-2.0871498825144e-05
-2.54446464091835e-05
-3.1616811168238e-05
-2.46296087219364e-05
-5.55603161820218e-05
-3.62234237849919e-05
-2.177476357382e-05
-5.81795018077704e-05
-2.2194419388636e-05
-4.85447222827109e-05
-2.58934104305927e-05
-4.01680194330425e-05
-2.43117723768111e-05
-1.15231854325712e-05
-2.96473958269025e-05
-3.2332784896047e-05
9.95166986525505e-06
-3.0387328501149e-05
-2.72360238077157e-06
-5.65653719053314e-05
-4.74594850884402e-05
-1.46190551186727e-05
-2.96432453059247e-05
-2.31507856800931e-05
-3.37934714744258e-05
-3.37474568696782e-05
-2.48875100363098e-05
-5.92759079284798e-05
-2.56046176525541e-05
-2.89130551331163e-05
-2.47184239330128e-05
-2.46410660779754e-05
-3.65844786414447e-05
-3.89880729730162e-05
-1.55777399968787e-05
6.96639090056556e-07
-2.54595934786574e-05
-3.68774726800216e-05
-3.27968522864518e-05
-3.30981349142601e-05
-5.2809727777257e-05
-2.28391129542068e-05
-2.55662690188508e-05
-3.25321913088372e-05
-2.29126287218154e-05
-2.59597205882617e-05
-2.37160161894737e-05
-3.3969444099664e-05
-5.6025430980728e-05
-3.2446092175313e-05
-5.3706363071781e-05
-9.07986841993661e-06
-6.83064744117739e-06
-8.9639674414895e-06
-3.09826549718125e-05
-4.21562513859111e-05
-2.05214313356895e-05
-5.11645353169189e-05
-3.11350597719964e-05
-1.49293356865857e-05
-3.98610952686352e-05
2.11418527242185e-06
-2.0523563146983e-05
-4.18945762634943e-05
-2.18964962913997e-05
-3.10824439371012e-05
-2.06628357387151e-05
-3.93892796065776e-05
-1.14698658810825e-06
-2.66840670959375e-05
-2.38937574056984e-05
-3.5887103843616e-05
-7.63724275291839e-06
-2.4751243194732e-05
-3.32544114351343e-05
-4.67568388370687e-05
-4.83970357525797e-05
-3.51906151705974e-05
-2.68346506662379e-05
-4.72095185271745e-05
-4.26867645586204e-05
-4.12791770497524e-05
-2.77373651023389e-05
-5.61876542642953e-05
-2.56816052763113e-05
-4.55085854730973e-05
-3.85953629167364e-05
-2.67664380043047e-05
-3.32236155254493e-05
-3.98050392427651e-05
-1.95648357273791e-05
-1.46967738032779e-05
-3.83925521302834e-05
-3.42055742890014e-07
-3.79958474592009e-05
-3.52151180681201e-05
-3.66868792690886e-05
-3.75217263769788e-05
-4.65556380791038e-05
-2.39966107311833e-05
-3.93695917235429e-05
-1.78368830186433e-05
-1.79823609319605e-05
-4.14621179828753e-05
-1.86456526743116e-05
-2.59608337017563e-05
-4.11454057584016e-05
-1.37320503374604e-05
-1.18401313003562e-05
-3.85176220185071e-05
-4.5923427984464e-05
-4.25502329993723e-05
-8.57372570735855e-06
-1.61682729980601e-05
-3.67556231019681e-05
7.97794517972565e-07
-2.40512173015017e-05
-2.57970127602139e-05
-4.4210956304679e-05
-2.86666491830093e-05
-3.6388851479653e-05
-4.22500241611161e-05
-4.51690982061603e-05
-6.98965582622344e-06
-3.32223763643012e-05
-2.00296457051106e-05
-3.61105069355131e-05
-1.25515727077565e-05
-4.00895907131181e-05
-4.07380391710272e-05
-3.77887012466202e-05
-4.07816493441665e-05
-5.95200618478486e-05
-2.71469827197471e-05
-4.12436411294039e-05
-3.95727822828164e-05
-1.23210549554451e-05
-2.6347318966158e-05
-2.37660002566651e-05
-4.35942817927284e-05
-6.10151444563821e-06
-4.80324037568739e-05
-4.92596191156913e-05
-4.60022689271225e-05
-3.05391560730739e-05
-2.43858371055244e-05
-2.96521265836552e-05
-4.19714800662832e-05
-3.10895991104824e-05
-6.10728081046912e-05
-9.69584796304188e-06
-1.85113209091231e-05
-3.11895747125855e-05
-5.19358852397712e-06
-5.98686272325555e-05
-5.89956687949384e-05
-2.45119868165953e-05
-6.7301496301267e-05
-1.64019662824998e-05
-4.88963043318955e-05
-2.8756125490163e-05
-2.54195574821006e-05
1.78150065256964e-06
-2.64142343805696e-05
-3.13151536063938e-05
-3.67919423822201e-05
-1.76104643982963e-05
6.87005035764238e-06
-8.31229197501429e-06
-2.88290572534923e-05
-2.18293957614023e-05
-1.43678399072217e-05
-3.41864044326e-05
-2.06205979272019e-05
-3.59441784026011e-05
-2.11836564751745e-05
-2.15673043224852e-05
-4.13325903754609e-05
-2.53358521992355e-05
-8.58209233415581e-05
-2.58052484111969e-05
-3.98896879507556e-05
-1.0227319987544e-05
-2.03099210688173e-05
-4.69327579181088e-05
-7.65636328962503e-05
-1.05107441695701e-05
-3.49945555899105e-05
-4.5357461707451e-05
-2.99025332833654e-05
-4.23016501942148e-05
-3.41016155199325e-05
-3.42971876078073e-05
-3.3570889735489e-05
-3.85178892221671e-05
-3.7000604131921e-05
-3.43405476191709e-05
-5.2668052797953e-05
-2.99712785542107e-05
-2.44775061059736e-05
-2.40491806529211e-05
-2.68513531595658e-05
-2.68362327239634e-05
-3.601178183591e-05
1.81555272100304e-06
-4.46368456691696e-05
-3.12983468640762e-05
-3.08023862653586e-05
-5.25187575920725e-05
-3.50140662780284e-05
-2.53894286747007e-05
-3.00298603984872e-05
-3.57379138725449e-05
-1.82840087038971e-05
-2.51990048234359e-05
-3.95009424017775e-05
-2.7754171852208e-05
-4.09354762220193e-05
-1.22083305473045e-05
-2.61712592663261e-05
-3.03243585128722e-06
-1.37653576342012e-05
-1.86290842244191e-05
-2.6158453682713e-05
-1.02902900030225e-05
-7.50441807142952e-06
-3.24780735602301e-05
-1.05466212643042e-05
-3.59817904855869e-05
-2.50977854331882e-05
-2.07340798962141e-05
-1.64077715474364e-05
-2.21162503066835e-05
-2.66560047210094e-05
-2.99732706126967e-05
-2.03661707616614e-05
-2.83729762995985e-05
-1.90741907441242e-05
-9.29316293504392e-06
-3.38001496044862e-05
-8.67138486338021e-06
-3.59550166420777e-05
-3.62987390047458e-05
-1.80772509047583e-05
-3.07337286689825e-05
-3.91130616248191e-05
-5.72863972937572e-05
-3.22196692673389e-05
-4.83891543331456e-05
-8.65474275733272e-06
-2.23239857599147e-05
-3.24342418783204e-05
-6.37911741982144e-05
-8.9480778939195e-06
-3.32867301065646e-05
-4.51032669873809e-05
-5.70867459268508e-05
9.64230350416496e-07
-4.72604558234064e-05
-3.82952207987768e-05
-1.87070061708269e-05
-5.67412465083077e-05
-1.549376426553e-05
-1.02263485198742e-05
-2.33840398362859e-06
-6.0993667515059e-05
-3.07187507368122e-05
-3.04958838535389e-05
-6.33456893238964e-06
-2.03633006663634e-05
-4.17959585184557e-05
-2.4864759985269e-05
-4.03472736472739e-05
-2.08361039529044e-05
-4.72331810760295e-05
-2.09394120205393e-05
-1.69652820126403e-05
-1.45798292176149e-05
-2.97282236006174e-05
-1.52839449069722e-05
-1.86534531441586e-05
-2.2919087066255e-05
-1.90435336013858e-05
-2.18732273903318e-05
-2.39138777109799e-05
1.24953753540827e-05
1.68725311362614e-05
-9.17585022131215e-06
-3.91487160820817e-05
-1.91244229515851e-05
-3.23332042816036e-05
-2.5466986573357e-05
-2.70082047694505e-05
-5.31763509969326e-05
-6.34691652687297e-05
-4.22311720848665e-05
-3.9845246328917e-05
-1.12670413066303e-06
-2.48925383417496e-05
-2.45565450526055e-05
-3.15728484910398e-05
-3.70572189721473e-05
-1.36534729626987e-05
-1.10584936202252e-05
-3.68332837243918e-05
-1.74644563674273e-05
-2.5590647038544e-05
-1.54492321220054e-05
-1.22349600313555e-05
-4.54355657126151e-05
-1.68900073838834e-05
-4.01632747555102e-05
-4.09442328070759e-05
-5.98333743623898e-06
-2.01443212350027e-05
-2.18424106200035e-05
-6.57612778376942e-06
-3.70047940096691e-05
1.05636990561304e-06
7.47761110583653e-06
-4.67317999351191e-05
-3.22583242628697e-05
-4.17723168388302e-05
-5.76552947976425e-05
-3.64206640282817e-05
-2.92812548404164e-05
-1.19612443355525e-05
-1.23535062239473e-05
-3.02384081418359e-05
-4.84741108296316e-05
-2.78054141773048e-05
-4.2067243033527e-06
4.10723430515246e-06
-2.33554265316198e-05
-2.68659992258499e-05
-1.93837983269949e-05
-3.55475700580252e-05
-4.09303982966352e-05
-4.47611466501951e-05
-4.9897092870106e-05
-2.47413212934777e-05
-1.01451407812357e-05
-2.88756319130656e-05
-3.75112067443094e-05
-2.21073317871216e-05
-1.2938581023497e-05
-1.11755861664458e-06
-4.04485092948937e-05
-2.6941242096457e-05
-3.28248573784477e-05
-3.36610771760626e-05
-3.71911467261579e-05
-2.49609460263314e-05
-5.11254742571696e-05
-4.84050938500579e-05
-5.23406139691961e-05
-2.57787463011174e-05
-3.36463854502554e-05
-2.18040992301644e-05
-4.29209214442942e-05
-6.33772764139017e-06
-2.3685260104553e-05
-1.5677362565445e-05
-1.26207677807221e-05
-9.86852793442305e-06
-4.80112578411512e-05
-1.81410813135315e-05
-3.53936646491726e-06
-1.51198322750067e-05
-4.11434938060144e-05
-7.47163769410875e-06
-3.29800127692181e-05
-3.6526856552924e-05
-6.47012303989447e-06
-3.2688620259057e-05
-1.20457048885567e-05
-3.67073164388835e-05
-4.25046110013818e-05
-3.10106878548322e-05
-1.61849088857478e-05
-8.62785433625851e-06
-4.88512586285633e-06
-2.0318706733241e-05
-3.6338405689794e-05
-2.73104839707691e-05
-3.33569255704616e-06
-1.84712519911179e-05
-8.59180987709525e-06
-3.34449498045466e-05
-5.6454967470824e-05
-4.92464456117594e-06
-4.01356998210018e-05
-2.51517375247292e-05
-7.03220474848852e-05
-2.96765654469723e-05
-4.31121191924962e-05
-3.34207289074724e-05
-1.20631243668131e-05
-1.70412807078562e-05
-7.20755694978051e-06
-2.07556444732177e-05
-3.24174112112672e-05
-1.88023468747069e-05
-7.89388180009466e-06
-1.48616746630292e-05
-2.80465913610651e-05
-1.98076631981221e-05
-5.56645462346602e-05
-3.03568825620423e-05
-4.94156036145288e-05
-1.53789639633085e-05
-2.24785189325018e-05
-9.71119833515067e-06
-6.19354405166853e-06
-2.92299706367562e-05
-2.18014843443747e-05
-1.85076701839108e-06
7.600339882591e-06
-5.69145776420208e-05
-2.81394500329126e-05
-5.82459736496543e-06
-2.42666404088346e-05
2.31615550202956e-06
-4.86523823844609e-05
-2.96605842185257e-05
-4.24576939542073e-05
-2.22614434261134e-05
-2.537122086e-05
-2.66958349849529e-05
-1.95660369210667e-05
-4.30431671668273e-05
-3.92389263551122e-05
-2.92793133002826e-05
-4.09718253692719e-05
-2.22023888937403e-05
-2.95765714022726e-05
-1.48531272122528e-05
-3.06557917289395e-05
-3.1092418445233e-05
-3.81858236153575e-05
-2.22535857251372e-05
-4.14385202114856e-05
-5.62316824650973e-05
-3.27849536816321e-05
-3.91908960476217e-05
-3.69781928881426e-05
-3.63646323423617e-05
-2.2587705241436e-05
-5.55874634982512e-05
-2.22127333114999e-05
-4.8671710852365e-06
-1.63940045977196e-05
-2.61226244147642e-05
-3.59971776685174e-06
-1.94027285150518e-05
-3.70147443564826e-05
-3.62964178964389e-05
-3.76357067572622e-05
-3.4284469771917e-05
-1.18171772386932e-06
-2.78065108550701e-05
-1.09844284099616e-05
-2.59440623543976e-05
-3.48452416696121e-05
-2.95739344330924e-06
-4.59736613916623e-05
-2.0295151701184e-05
-4.56248355608928e-05
-1.79097896804932e-05
-6.00737655732797e-05
-2.80102832940149e-05
-3.00242537086308e-06
5.18258961036255e-06
-7.13965611567574e-06
-4.51582332265491e-05
-4.63216931800319e-05
-2.05437566778215e-05
-1.6899115906492e-05
-3.47341594791073e-05
-5.58118049553813e-05
-2.38865097421887e-05
-1.02484061154785e-05
-3.4523493916699e-05
-2.58138535001661e-05
-1.78804085120811e-05
-1.3806346488064e-05
-4.43548334020952e-05
9.01549332635056e-06
-3.10561385393273e-05
-1.17570230260889e-05
-3.21787715842169e-05
-7.79918164880046e-05
-2.13718129780765e-05
-5.88758717790341e-05
-1.27067047917618e-05
-3.06387686210318e-05
8.32672190125079e-06
-7.83101775442316e-06
-3.62925861117513e-05
-4.33534720106678e-05
-4.88071651465281e-05
-2.06643164791385e-05
-2.02726913516024e-05
-2.51401962766156e-05
-3.08265559137581e-05
-1.53084387066053e-05
-3.18333379353947e-05
-2.35867881113848e-05
-6.11857388552539e-06
-3.59187906382402e-05
-4.9175183925583e-05
-3.55413471234345e-05
-3.40753369591733e-05
-3.19407858459677e-05
-2.9826768864453e-05
-7.57311074230712e-06
-3.93985922658477e-05
1.97459582730321e-05
-2.76427962728032e-05
-1.51473380790424e-05
-3.59152854285924e-05
-1.12859534858215e-05
-4.89133936843161e-05
-5.37467049046516e-05
-3.66335087461071e-05
-1.69592721022449e-05
-1.64658458965121e-05
-4.29423767556983e-05
-3.69303987492701e-05
-2.66422823612958e-05
-6.11585954702996e-05
-7.5153670833341e-05
-1.7417349567244e-05
-1.72025455286925e-05
1.22583280534898e-05
-9.22938940902466e-05
-6.1670071532783e-05
-2.34861375003449e-05
-1.75220552175523e-05
-3.87873207783643e-05
-3.38661493535579e-05
-7.52346272088255e-05
-1.58434476017078e-05
-2.36917266131745e-05
-1.39175139476897e-05
-2.17071315942273e-05
-1.79623607858971e-05
8.50122570559144e-07
-1.47191937468829e-05
-3.36715828704681e-05
-6.20868038867538e-05
-2.61872605190988e-05
-1.98580479038249e-05
-5.73934144077623e-05
-2.69203218750635e-05
-4.23022768711704e-05
-6.10269803910933e-06
-2.7522466397052e-05
-3.78734357975544e-05
-4.68721118049045e-05
-5.49132228088721e-05
-4.76790455188125e-05
-1.06326830233858e-05
-3.3781968773436e-05
-2.0900329193468e-05
-5.22126331496269e-05
-3.64566213842543e-05
-3.12265529411421e-05
-1.25132502896e-05
-2.52027926315442e-05
-5.01490315925952e-05
-1.38736730242586e-05
-1.50263426655422e-06
-1.54141681378749e-05
-2.3829263815288e-05
-5.14488389049899e-05
3.04402008632717e-05
-3.73492447423574e-05
-3.58349265153876e-05
-4.53997913397957e-05
-2.63602368570312e-05
-1.03087264714123e-05
-3.25937447947275e-05
-1.19677911738005e-05
-3.92910580128328e-05
-2.89843473134669e-05
-1.67704126581583e-05
-5.5522708455353e-05
-3.02200094259197e-05
-4.38391058681919e-05
4.57101442517797e-06
-3.64024614349873e-05
-3.56356628604633e-05
8.30404697104347e-06
1.70905824911045e-06
-3.70931153905434e-05
-4.83197630439909e-05
-7.43851255801366e-06
-2.83431024785826e-06
-3.07772289881597e-05
-3.2526548708895e-05
-2.96102088234227e-05
-4.00411969172017e-05
-3.11208906423701e-05
-2.18547364998406e-05
-4.66124965745832e-05
-1.77841166821418e-05
-3.83762047386565e-05
-1.82661817358165e-05
-4.02464435675555e-05
-1.18303057148496e-05
1.34679966802216e-05
-2.23415838133995e-05
-4.93584364658212e-05
-3.79996699879571e-05
-5.67806506664093e-06
-6.30602321834659e-05
-2.64767426789022e-05
-2.76835795886935e-06
-2.29728855900661e-05
-2.89127505156283e-05
-3.12946390526858e-05
-3.27041315008693e-05
-3.29089491634101e-05
-1.43534766975218e-05
-3.11997820894524e-05
-4.38596027594883e-05
-2.27843919682295e-05
-5.07616587615953e-05
-1.17527494866221e-05
-2.59615922810612e-05
-3.87090510189498e-05
-2.65210818664469e-05
-9.96266758112124e-06
-5.11166911012306e-05
-1.14781429125533e-05
-2.98355463723216e-05
-1.14272948683344e-06
2.70749592057211e-05
-5.09534023594853e-05
-4.34457200660812e-05
-2.52922333259688e-05
-2.09684542209556e-05
-5.23806557779181e-05
-2.00196916098817e-05
-3.04105507864102e-05
-3.32613060342168e-05
-4.03632041664952e-05
-1.51464827166913e-05
-3.26873275747864e-05
-4.30385041836353e-05
-2.2363523588122e-06
-2.04813513971027e-06
-2.11259668242543e-05
-3.74174636853989e-06
-1.72812795802094e-05
-2.96156785734188e-05
-8.32512869790565e-06
-2.52473344798354e-05
-3.91769070143142e-05
4.94710179647492e-06
-1.12097329071585e-05
-1.95101930819333e-06
-3.14658177866686e-05
-3.95177746057736e-05
-4.37135388511919e-05
-1.45469649685748e-05
-3.55922407088415e-05
-2.30316129235616e-05
-6.22443627158309e-05
-1.5187052319551e-05
8.74473016242239e-06
-4.66966813835096e-05
-1.12144220851391e-05
-1.80746435120938e-05
-3.66394664227611e-05
-1.64536369484189e-05
-5.60886201918425e-05
-1.01970981088131e-05
-2.80750650380994e-05
-2.58118287048579e-05
-3.98599542545033e-05
-2.99209283174443e-05
-5.01564795104658e-05
-4.77093951709778e-05
-2.81129838605535e-05
-5.32981715960771e-05
-1.66740043733645e-05
-3.63639713021659e-05
-4.22161459892803e-05
-3.71195820398118e-05
-3.39285171793485e-05
-2.48848650903438e-06
-4.34954669283839e-05
-4.33104289276068e-05
-2.33132437796944e-05
-1.17681910476424e-05
1.03837291793528e-05
-2.58768265604493e-05
-1.06757899606561e-05
1.10114325457029e-05
4.24739257401342e-06
-6.84457334447142e-05
-2.28637551689797e-05
-4.68603348391769e-05
-3.2496228521791e-05
-4.74746462353595e-05
-4.87482106636035e-05
-9.81810329728838e-06
-3.18315711156551e-05
-1.16709472810074e-05
-1.05282696348543e-05
-5.05028743400183e-05
-2.53890224695751e-05
3.38776086163201e-06
-4.44483239995962e-05
-5.36691800437827e-05
-3.29205039047697e-05
-1.79713423267264e-05
-6.49001725111509e-05
-1.75748859033704e-05
1.06190307191803e-05
-3.57772642947377e-05
-5.10432359255477e-05
-1.08296405520045e-05
-3.50296273213756e-05
-1.88322378653214e-05
-4.92061526111595e-05
-1.93578684661942e-05
-2.54539130150496e-05
-3.72667303917706e-05
-2.95780862525095e-05
-2.04158678848583e-05
-1.2106535935887e-05
-2.38408392386163e-05
-5.20810545370513e-05
-2.89410243238074e-05
-4.67441481177033e-05
-1.52395306315402e-05
-2.46929287535837e-05
-4.28853175311739e-05
-3.31949317501452e-05
-4.87100352289936e-05
-3.26613614278201e-05
-1.5143899124443e-05
-6.72323690326099e-05
-5.48764205865778e-05
-5.46140668672148e-05
-2.18688914081849e-05
-5.59476077633575e-05
-5.31624005305401e-05
-3.12460931405754e-05
-4.58677187218941e-06
-4.07864310681872e-05
-3.20074822147218e-05
-2.65729134380676e-05
-1.92718887997552e-05
-4.0286541833134e-05
-5.78776807362382e-06
-3.38012274915472e-05
-4.65299129516155e-05
-3.19890554373812e-05
-3.47093606341446e-05
-2.30216996878478e-05
-3.57342489907961e-05
-6.7679066723261e-05
-3.52596602044079e-05
-1.45937197011097e-05
-8.84023279326211e-06
-4.05021095307313e-06
-3.6612264471481e-05
-4.02550724375621e-05
-2.76335111694613e-05
-5.37010344166169e-05
-3.44904367371934e-05
-1.59598545477564e-05
-1.44427388034796e-05
-2.71060523602262e-05
-3.44721000828029e-05
-4.34981925901303e-06
-3.32858404452364e-05
-1.54585164748222e-05
-3.59965734380669e-05
-1.52574281777021e-05
-3.79273598174029e-05
-2.16529199286067e-05
-1.8991373888329e-05
8.13623745422851e-06
-3.48747543673359e-05
-3.32743547737025e-05
-3.60660354148387e-05
-1.51652304541813e-05
-3.29768024586336e-05
-1.7713229170448e-05
-4.29375451229911e-05
-4.40753232913911e-05
-3.1465916203416e-05
-3.37557691271179e-05
-6.44220933803013e-06
-4.69214534967386e-05
1.2537132446154e-05
-4.00832300517892e-05
-2.9948140093091e-05
-4.39902133044441e-05
-5.77115736445006e-05
-3.5993855864278e-05
-2.07981910673621e-05
-3.87247717095274e-05
-1.6760900589283e-05
-2.89369291520036e-06
2.31867938978194e-05
-5.39707501875874e-05
-4.16633598621602e-05
-2.36208845266217e-05
-4.00579655885658e-05
-1.27457667142275e-06
-2.43291851914718e-05
-2.21424184029329e-05
-4.4485666609573e-05
-1.27249815407694e-05
-8.03064111285127e-06
-2.26006937041937e-05
-3.4945672036356e-05
-3.49080996851222e-05
-4.87991196608567e-05
-5.29151979377377e-05
-4.28798829948123e-05
-3.39811866683288e-05
-2.70800347277712e-05
-2.65651430431442e-05
-2.76410700442757e-05
-6.09032296904424e-05
-2.29404804431658e-06
-1.5722970693767e-05
-2.00128234579339e-05
-4.5244720094143e-05
-2.56987967801327e-05
-3.03467626906399e-05
-5.66983121019892e-05
1.91741761370166e-05
-3.30889359202115e-05
-1.78465414869029e-06
-3.47232802300308e-05
-3.0678468139742e-05
-3.69809434129816e-05
-6.30096504429366e-06
-8.64494523693628e-06
1.68947629932267e-06
-2.44912339913649e-05
-2.22754209113768e-05
-3.30724500392792e-05
1.85543456953948e-06
-4.36901216752603e-05
-2.76547109776771e-05
-1.0309232759037e-05
-4.43653554146819e-05
-3.38215902425292e-05
-4.60516797593107e-05
-6.94248284256615e-06
-3.60502423682601e-05
-3.91844150080814e-05
-5.6407677628516e-05
-9.89362174007951e-06
-5.36971409569764e-05
-4.15385228521512e-05
-3.37322419861219e-05
-6.24818727728086e-06
-3.78684769337529e-05
-1.49148688152182e-05
-4.55152991077547e-05
-3.33605845537203e-05
-2.58915697152917e-05
-3.76095036057984e-05
-6.50446730053146e-05
-1.23629147657036e-05
-6.6677985894014e-05
-1.28626622733477e-05
-1.76579406290994e-05
-1.48891644024777e-05
-3.14817757688396e-05
-3.85112697352701e-05
-6.86438002986126e-05
-3.93657126451607e-05
-4.37854192872353e-05
-5.32782720409586e-05
-5.53294811345342e-05
-2.55929520037015e-05
-4.8452321775465e-05
-1.42896282463802e-05
-4.11214472944729e-05
-2.82155388005693e-05
-2.09187563591768e-05
-4.92030485015527e-06
-7.3062398845873e-06
-3.93256100640217e-05
-1.91151333175598e-05
-4.25867059720125e-05
-2.51620244681704e-05
-2.67191828261043e-05
-3.21137423218701e-05
-3.18246717231801e-05
3.50996789420459e-06
-1.11347621666303e-05
-5.36426679065828e-05
-4.12941719664609e-05
-4.16796132375335e-05
-1.37448464222091e-05
-2.37571299554529e-05
-3.08337271445297e-05
-1.0961875049063e-05
-3.20187276229276e-05
-2.68572243711552e-05
-2.47851083586923e-05
-4.33017070386511e-05
-3.80948554467185e-05
-2.22866708619795e-05
-5.01029347938247e-05
-4.28421791231132e-05
-9.79216619667476e-06
-1.46242998622139e-05
-1.3412686343021e-05
-2.84625130862467e-05
-3.46469615013872e-05
-1.98142243621744e-05
-2.72922823399234e-05
-1.21971247881284e-05
-2.92143012471196e-05
-1.56892711516119e-05
-3.0766234810627e-05
-2.79571384239347e-05
-2.97450125420242e-05
-7.95527348259699e-06
-3.93862983427789e-05
-2.61727607179217e-06
-2.9488319245481e-05
-3.2239924205425e-05
-5.31282635218179e-05
-4.27517897847403e-05
-4.60714772189918e-05
-4.30495503353108e-05
-7.32861079922735e-05
-3.06432389940953e-05
-9.17480217963558e-06
-1.15069755216812e-05
-5.62860660717872e-05
-3.83189253824847e-05
-3.06495854655872e-05
-2.6208995262016e-05
-2.05073315467002e-05
-8.70866805648249e-06
-5.29521092028396e-05
-5.51520178442362e-05
-2.22925350313281e-05
-1.38487308404914e-05
-9.55690168008419e-06
-3.49106264565484e-05
-2.30585245423892e-05
-1.63291497900337e-05
-2.80694383507197e-05
1.32106257297455e-05
-2.96192286471184e-05
-1.82482176821109e-05
-2.87139605885542e-05
-8.15374392858735e-06
-2.55012406951743e-05
-1.75643421952486e-05
-4.17745250570093e-05
-1.63778670513356e-06
-5.79244334258547e-05
-1.14772937791407e-05
-3.54502989031231e-05
-3.63467609792117e-05
-1.2331491287862e-05
-5.24889716872116e-05
-2.83294608212887e-05
-4.46190520770358e-05
-1.52389776148288e-05
-4.55044412726629e-05
-3.67706827325903e-05
1.02628008801503e-05
-2.21706543818539e-05
-3.58215160927154e-05
-1.86513706802472e-05
-1.62309008037177e-05
-5.6694147106082e-05
-3.11331713386631e-05
-1.63833112630831e-05
-5.33486007926899e-06
-4.76505255303439e-05
-3.22620795506734e-05
-5.84824605141743e-06
-5.34760178146854e-05
-3.54724342409948e-05
-1.11672260856957e-05
-3.22992956875436e-05
-2.22943156150401e-05
-2.3681731267779e-05
-2.0196522735285e-05
-2.91523287667148e-05
-3.51862208330149e-05
-3.77891164147142e-05
-4.00116808946547e-05
-2.92861985547548e-05
-4.46896547122841e-05
-2.99839579402686e-05
-4.51096084273321e-05
-4.33844069306864e-05
-3.31789026014434e-05
-1.56649859628235e-05
-9.75930025174316e-06
-1.35876402882206e-05
-2.55598670453236e-05
-3.05339692420398e-05
-1.82374007288749e-05
-4.62177258115006e-05
5.52713663690832e-06
-2.67624522299095e-05
-2.98109690828777e-05
-2.22068187171463e-05
-2.65463324195452e-05
-1.7260482688459e-05
-2.34174625485907e-05
-3.72502624413521e-05
-5.25384617233855e-05
2.11323715355253e-06
-1.91212400030539e-07
-3.81324260689685e-05
-2.76413295702412e-05
-9.97791847366284e-06
-2.10752992777656e-05
-1.09438222066627e-05
-4.43561742113838e-05
-2.16807073621882e-05
-3.01264629934658e-05
-8.86467132664373e-07
-3.77007319946279e-05
-4.51481993749126e-05
-4.37196173757134e-05
-3.53057864947262e-05
-2.46523204896905e-05
-2.20711728074215e-05
-9.22083805572921e-06
-4.69767297406631e-05
-4.372687367074e-05
-3.6342887930927e-05
1.63961824640426e-05
-1.32119995970885e-05
-5.39900464074737e-05
-2.23707051062683e-05
5.8554973323402e-08
-1.34252905349908e-05
-7.72887966233455e-06
-3.43785493497988e-05
-1.3526559095427e-05
-5.12821224359308e-05
-2.49895549648641e-05
-3.12101083397982e-06
-1.76132697323015e-05
-3.018654866241e-05
-1.69406305772781e-05
-2.23705147672824e-05
-2.78302275764714e-05
-3.67846928973508e-05
-4.71637787600376e-05
-3.38164061434079e-05
-2.065323162651e-05
-1.89271483001545e-05
-3.61767699020111e-05
-3.72350273469379e-05
-8.37645371172316e-06
-3.49256656343587e-05
3.9312718813241e-06
-5.00665208608e-05
-3.28137910468999e-05
-2.0918121509015e-05
-4.28793100842829e-05
-3.22372653387228e-05
-5.12064894538091e-05
-1.92297644288631e-05
-4.04102926340052e-05
-1.16532911755647e-05
-2.52771053913454e-05
-3.83746234753553e-05
-6.77923812448238e-07
-3.05731820885316e-05
-1.11492820985618e-05
-2.66206882359053e-05
-6.25590934683714e-05
-3.55134954240522e-05
-3.48643623859684e-05
-5.12757578047404e-06
-1.80280722427104e-05
-4.41213099000575e-05
-3.10619384061634e-05
-1.89895263655981e-05
1.00829135300403e-05
-3.13559916351915e-05
-6.20858766912223e-06
-4.74633202039797e-05
-1.88613368093049e-05
-2.99106459152139e-05
-2.12601532996417e-05
-1.86613137954369e-05
-1.24489651758928e-05
-4.99299556966748e-05
-5.13653744137589e-05
-1.35179052458953e-05
-2.64283815632065e-05
-2.47650123420928e-05
-1.65282527612706e-05
-3.35040666323454e-05
-1.11858869703851e-05
-1.61373581877542e-05
-1.90635342190847e-05
-3.18614867583573e-05
-5.16502105897288e-05
-3.39351990324189e-05
1.36028410932658e-06
-5.0865056521924e-05
-2.94633670749348e-05
-4.61758792993183e-05
-1.93022678975332e-05
-4.28777070601172e-05
-1.22136682083939e-05
-1.95503313298144e-05
-2.48627841079067e-05
-2.30388849890657e-05
-3.15155586333846e-05
-2.73080881308438e-07
-2.88938612654864e-05
-4.55897024140006e-05
-7.85647310607818e-05
-1.99211323535848e-05
-3.45240674224607e-05
-2.82711778774889e-05
-2.99121458662978e-05
-1.51538229284541e-05
-5.05221961823234e-05
-2.12656290741726e-05
-3.4619879638835e-05
-5.93225330516164e-05
-3.02491986716245e-05
-8.67889176707286e-06
-3.27646021007864e-05
-9.21926384924202e-07
-9.49901199907806e-06
-6.72865183071505e-05
-4.66655881206157e-05
-2.87993453249152e-05
-5.78395773943402e-05
-7.73537993663297e-06
-1.48035533957307e-05
-1.9319847822008e-05
-1.53177338287301e-05
-5.49364285252126e-05
-3.34953603519906e-05
-2.16853533587761e-05
-7.97339411686954e-06
-2.18683388328938e-05
-4.10010468616282e-05
-4.09035312492268e-05
-1.46453785881736e-05
-5.70470378483356e-05
-4.28975470848008e-05
-5.41897829598429e-05
-1.41941703243321e-06
-2.91163215646084e-06
2.12713980362683e-06
-3.35039235100097e-05
-3.23737018464034e-05
-4.13105916308353e-05
-4.88155060987845e-05
-3.32096928473145e-05
-4.94260400451289e-05
6.1706888702487e-06
1.39020242868917e-05
-5.18988474805729e-05
-2.27832419398296e-05
-3.49853117166076e-05
-3.73468306536128e-05
-3.75695447704039e-05
-2.71283607689405e-05
-3.26959187348406e-05
-2.14183645205479e-05
-1.1573673155578e-05
-3.34678626257867e-05
-1.12356831448405e-05
-2.96609381119369e-05
-2.78896302658385e-05
5.90634018567314e-06
2.19599075475223e-06
-3.88129347317318e-05
-1.89464239578009e-05
-2.19660671116262e-05
-3.83916548645649e-05
5.57165596468359e-06
-4.65699414247105e-05
-3.61171717248926e-05
-2.4752585480856e-05
-5.17362345985733e-06
-5.04646833570583e-05
-2.2292345548016e-05
-9.29396856811552e-06
-4.73102242537506e-05
-3.73331311785987e-05
-4.01970839984759e-05
-4.73387977206163e-05
-1.90303824373385e-05
-2.02416472630211e-05
-3.02534587087001e-05
-3.06522689942065e-05
-2.41062026142666e-05
-4.42470967981328e-05
-4.07041385711139e-05
-2.73772913361323e-05
-2.20811238735065e-05
-3.5572850073835e-05
-3.23175335935061e-05
-3.33704768762578e-05
-3.95471429734075e-05
-4.59752127697153e-05
-2.07695452029037e-05
-5.99658357026552e-05
-3.03310120042347e-05
-2.64769783467319e-06
5.29174862984077e-06
-4.83884180526186e-05
-2.6799233998711e-05
-3.56655952133484e-05
-2.12983370087808e-05
-3.01777765883283e-05
-2.75162474917994e-05
-2.48749287959673e-05
-1.89006629140577e-05
-4.17215563354473e-05
-6.40000470836696e-06
-4.06644799548292e-05
-3.06342602585232e-05
-4.33456808583235e-05
-1.78272751185751e-05
-2.60078597898319e-05
-1.16220635449545e-05
-3.76658106025944e-05
-4.43852921221869e-05
-2.31440065322712e-05
-1.94456397423537e-05
-6.92583720581346e-06
-1.38303259080237e-05
-2.73540767110411e-05
-4.72649452309876e-05
-4.73121395589615e-05
-5.81042769239155e-05
-2.00712555679912e-05
-2.26186778907255e-05
-3.75071063687745e-05
-5.74934603235539e-06
-4.37777068868963e-05
-1.74840398721367e-05
-5.47923177060691e-05
-4.42288065635463e-05
-7.04764940260142e-05
-4.07924050135431e-05
-2.24931862947689e-05
-9.96180596444088e-06
-3.55711008572415e-05
-4.19277721305395e-05
-2.9169471950553e-05
-7.0905456440831e-06
-2.64430325009633e-05
-5.31427371001365e-05
-9.14080152262876e-06
-3.604800602598e-05
-1.16738354144456e-05
-1.65772544407202e-05
-4.12386165619702e-05
-1.75838349924472e-05
-2.31977248224288e-06
-1.40928856327975e-05
-1.97009220896735e-05
-6.17836533431759e-05
-3.5579062831371e-05
-3.95674575719263e-05
-3.97922652600012e-05
-2.16635313082985e-05
-4.05748474468596e-06
-3.05448641668091e-05
-1.73562996660795e-06
-2.52927792363873e-05
-2.154115095517e-05
-2.03354345403797e-05
-3.98979870067218e-05
-3.06487349375081e-05
-3.95950017986114e-05
-2.77139419678823e-05
-4.94322931269743e-05
-6.21216342781917e-06
-2.45641968599691e-05
-2.06665047351042e-05
-3.89186546901151e-05
-2.52200021389797e-05
-4.47809569621536e-05
-3.78832475670557e-05
-2.09926089387245e-05
-3.88252351592778e-05
-3.77756787142917e-05
-2.22968010549158e-05
-4.45448650566457e-05
-4.33342264623411e-05
-4.33170454053065e-05
-2.03054434010833e-05
-1.92889489785013e-05
-3.82582360440302e-05
-4.34954674182098e-05
-1.19941395723301e-05
-5.16959645229704e-05
-4.04908295849488e-05
-3.56430781404493e-06
-2.49929205400554e-05
-2.15932185822838e-05
-2.5371438146878e-05
-4.08380641786091e-05
9.16561557697527e-06
-1.93847079217335e-05
-3.40625078755643e-05
-2.45770399047892e-05
-1.33142645984115e-05
-3.45720948816311e-05
-5.04004543985889e-05
-3.9848202207994e-05
-1.31717557774017e-05
-2.31685681846527e-05
-5.62539327086011e-05
-4.63169452227536e-05
-5.64582597424324e-05
-3.59905143217154e-05
-7.05898505358793e-06
-7.22040151566449e-05
-7.33700717722158e-06
-2.34175192791096e-05
-7.91376829016074e-06
-3.1513051013024e-05
-3.35083937316332e-05
3.04703701984714e-06
-2.8738393092426e-05
-4.56017238603348e-06
-2.66358619798131e-05
-4.91645711355596e-05
-2.3601409067835e-05
-1.74837284008401e-05
-1.72063350686634e-05
-2.85829508495947e-05
-3.03256703993685e-05
-3.58667333916409e-06
-2.45385059847162e-05
-6.19004353092373e-05
-3.88362593621251e-05
-4.93540881575908e-05
-2.4609691174558e-05
-2.65368996792464e-05
-5.21888171928288e-05
-5.59579536197403e-06
-2.3488645589356e-05
-1.26852506436638e-05
-3.52825794302241e-05
-4.69831876924135e-05
-2.132140887817e-05
-5.83663458561801e-05
-5.36752846634126e-05
-3.59143183613302e-05
-2.31310270390062e-05
-1.98393694159175e-05
-3.04406586741868e-05
-3.40332894055083e-05
-2.46854014307661e-05
-2.26041372845662e-05
-2.79844442168046e-05
-1.65208428721256e-05
-4.77630563894522e-05
-3.7656782413595e-05
-6.66028544639258e-06
-3.73646145098747e-05
-4.13485605304512e-05
-3.56963120572789e-05
-1.79408477991376e-05
-3.60237846698186e-05
-5.23604393970364e-05
-1.51095678024866e-05
-1.78035575433793e-05
-4.78024505519131e-05
-3.94090115522735e-05
-7.12538598456068e-06
-1.72232108177309e-05
-5.29342794750314e-05
1.28283728124562e-05
-3.53795099181516e-05
-1.53697953489156e-05
-1.73995889399694e-05
-3.31488927268983e-05
-2.75254108979863e-05
-3.33426527873771e-05
-1.00144437118632e-05
-4.88547180103317e-05
-5.7293515312774e-05
-4.14228015061555e-05
-3.34687804996589e-05
-1.94060090999326e-05
-2.24848513631289e-05
-3.5129370389848e-05
-4.69539036158506e-05
-3.4211397573921e-05
3.4553523612383e-06
-2.66905815679269e-05
-2.21556715667369e-05
-4.76519708984128e-05
-1.82159378304765e-05
-3.19316832546521e-05
-2.57729824131753e-05
-2.83373814297839e-05
-2.60919860129173e-05
-1.92881108903923e-05
-2.72400471372194e-05
-4.57108160258936e-05
-6.29129326735594e-05
-2.22252826477714e-05
-5.32455517306967e-05
-4.26834409258505e-06
-2.00658012396578e-05
-3.44272680507235e-05
-6.50841214951428e-05
-4.48431521168434e-05
-8.23159363469023e-06
-3.70343741336573e-06
-2.99829893047961e-05
-1.73573347619924e-05
-1.50720413388641e-05
-4.75421948365365e-05
-3.94488554360552e-05
-3.6019177766732e-05
-2.55280078255431e-05
-4.23732237070662e-05
-2.7755675521923e-05
-3.05583336975794e-05
-2.23795337528607e-05
-2.02074270158085e-05
-7.59452116317219e-06
-3.02433936676019e-05
-1.4156269342208e-05
-5.2412220211252e-05
-2.90698051619199e-05
-2.98739744685249e-05
-1.90873226740139e-05
-4.14948565476543e-05
-2.59439468557488e-05
-3.2355054901159e-05
-2.38753552339786e-05
-1.56011578453181e-05
-7.72199751996057e-06
-4.399601875316e-05
-4.21860536571582e-05
-3.14112498977591e-05
-4.80556120959974e-05
-4.727478237625e-05
-1.06458012595809e-05
-2.52231946542342e-05
-8.28641829933832e-06
-3.69089580702275e-05
-4.31865502547618e-05
1.31398435729951e-06
-1.83572468798204e-05
-3.81880913579417e-05
-5.29294429111849e-05
-2.94702936613852e-05
-2.12917919658013e-05
-1.80543406775499e-05
-6.38629522727125e-05
-2.00397175922357e-05
1.16575143852556e-05
-4.4397841928434e-05
-1.33649764209314e-05
6.61891090310022e-06
-3.24126888305679e-05
-7.47085052907837e-05
-3.87514291183558e-05
-2.21281563544581e-05
-2.69552564688801e-05
-1.46722601902136e-06
-4.52938935894265e-05
-4.27950761567082e-07
-1.87556610689479e-05
-3.08289053575081e-05
-2.30213201146762e-05
-3.87675164236503e-05
-7.26984026169428e-05
-3.73546751019233e-05
-1.51519883038423e-05
-5.24763540020365e-05
-3.2138209040477e-05
-5.30394226183558e-05
-1.0106465721355e-05
-1.40965218659885e-05
-4.87630091800384e-05
-3.71567195935523e-05
-2.1995511455149e-05
-4.79243455860066e-05
6.09352194781822e-06
-4.61982942045304e-06
-1.66959320197432e-05
-2.79530422047571e-05
-1.88789777178648e-05
-3.66276036568446e-05
-1.44223080479694e-05
-2.31864473837786e-05
-3.89416405890863e-05
-2.25211746139402e-05
-3.04855395562469e-05
-8.6193753892059e-06
3.38477902627455e-06
-5.90952975729083e-05
-3.27163656505649e-05
-4.49439701468399e-05
-5.0370268552348e-05
-2.96720632877893e-05
-7.63307621878162e-06
-5.90965447434139e-05
-5.28631364027681e-05
-3.03488823180931e-05
-2.01170729518381e-05
-4.11393470598853e-05
-2.28259431170631e-05
-2.63410200291196e-05
-5.72082632625035e-05
-2.23235272030888e-05
-3.57185837130088e-05
-3.99045224040524e-05
-2.16659497757155e-05
-4.53662409856345e-05
-4.33951403288236e-05
-4.2562330294886e-05
-3.05035380420505e-05
-6.90556917076791e-06
-3.98922657117618e-05
-3.73760388896561e-05
-7.24127699843681e-06
-2.61458555283572e-05
-4.96370936547374e-05
-3.96792771121409e-05
-1.26939805244271e-05
-1.06211856929478e-05
-3.54060357491692e-05
-2.1272395090282e-05
-3.61221894006548e-05
-3.18809652255837e-05
-3.85015183747888e-05
-5.95952819446894e-05
5.14144374725324e-06
-3.49787615387473e-05
-1.1810495762604e-05
-2.73031798408599e-05
-4.15298827395302e-05
-1.49091672490084e-05
5.21112598467794e-06
-3.21941092677307e-05
-1.44422412278313e-05
-1.61154103285653e-05
-2.16336488773119e-05
-2.29027283793474e-05
-1.43541040542953e-05
-6.41510205405907e-05
-2.6032386450756e-05
-1.6119296209102e-05
-4.93633139076371e-05
-4.20752099400595e-05
-4.81473944841084e-05
-3.41259761575616e-05
-3.49204703547449e-05
-4.74804268422833e-05
-2.64339178203939e-05
-7.22648753038074e-05
-3.93137395315496e-05
-2.18860758014113e-05
-2.95187601067338e-05
-2.72858757074568e-05
-1.49965706257035e-05
-1.97632089030584e-05
-2.60715871339968e-05
-2.62579269224398e-05
-3.83747611480315e-05
-2.94368764821825e-05
-5.12883900062434e-05
-5.44572718088301e-05
-5.25552254024542e-05
-4.12620726095269e-05
-5.23248981132077e-05
-6.39079073532137e-05
-6.61867312719524e-05
-1.6006165273828e-05
-2.00787223343741e-06
-1.99523428120631e-05
-2.89622110469486e-05
-3.39790900623696e-05
-2.34427892781916e-05
-5.60910629448995e-05
-5.06901019316584e-05
-2.34300523438665e-05
-4.41825560030434e-05
-3.25215048372959e-05
-2.56270402645122e-05
-2.78568399967664e-05
-4.9715609812513e-05
-1.77783512723014e-05
-7.12195333441823e-06
-2.5862725584063e-05
-4.41268879423102e-05
-2.79401282729861e-05
-4.42676332598463e-05
-3.6165932135303e-05
-5.38284026046064e-05
-8.61537914618669e-06
-5.85867491541046e-05
-1.99255820573964e-05
-2.25467095044499e-05
-4.55159104899447e-05
-3.82869185019431e-05
-1.41275794304064e-05
-3.72884790748263e-05
-4.25141965178429e-05
-3.53287175984205e-05
-9.77647008322508e-06
-3.17300114068077e-05
-3.12223648434848e-05
-4.78609933131879e-05
-2.73674003615318e-05
-4.83630592852358e-05
-1.63438747265059e-05
-3.77052624768406e-05
-4.90757668563063e-05
-2.31770493949213e-05
-5.43914181014676e-05
-2.7092690868551e-05
-2.81254781312899e-05
-2.5095997307077e-05
-3.87890607535464e-05
-4.42988675238046e-05
-3.03541262336741e-05
-2.18024564574246e-05
-2.88500755735257e-05
-3.65787237417655e-05
-1.71981164773413e-05
-2.74177790636905e-05
-1.27658345515801e-05
-5.81847730390537e-05
-1.49017918081267e-05
-4.19293890382872e-05
-2.06014923407498e-05
-6.0620722087809e-06
-3.28390112181337e-05
-1.92976870852584e-05
-3.21642299844199e-05
-2.34388560873204e-05
-1.57242273924925e-05
-2.00259667478598e-05
-1.85148997259444e-05
-4.52099158274456e-05
-3.0189428069461e-05
-5.47177775430286e-05
-4.3782406633944e-05
-5.96056026794624e-05
-3.0063904909511e-05
-3.79731553245377e-05
-3.2744219131952e-06
-3.13371563819553e-05
-1.35189806962262e-05
-7.33156021150836e-06
-3.42396046540094e-05
-4.64497537569502e-05
-5.50853927842951e-05
1.42406549111441e-05
-1.98201900298747e-05
-2.44367230585517e-05
-2.21582111946357e-05
-1.11573281851605e-05
2.14284862774463e-06
-3.92395315858552e-05
-1.59231778988626e-05
-1.9041495337839e-05
-2.7223991767963e-05
-4.00745418354028e-05
-3.00302461154592e-05
-4.49173062289181e-05
-2.33962825294673e-05
-2.44810331737554e-05
-3.12208364813277e-05
-2.630181007263e-05
-1.57763100021857e-05
-3.88246547336853e-05
-2.52006164867739e-05
-2.92359921205933e-05
-2.36550121180033e-05
-3.63232485253562e-05
-2.77780252262434e-05
-5.78108287770976e-05
-2.59105046434715e-05
-2.96448593757909e-05
-3.5551868420428e-06
-3.46557697820813e-05
-2.34422204763563e-05
-1.74871509373802e-06
-3.49201079241557e-05
-3.31032722822656e-05
-3.52739610291686e-05
-1.36871224984165e-05
-1.60745401081884e-05
-3.82304531532804e-05
-2.02102691192907e-05
-1.88783911499545e-05
-1.67227728172175e-05
-4.2323670319228e-05
-6.0214565061549e-05
-2.32041379420014e-05
-2.06160468134141e-05
-1.52832855124317e-05
-1.55172819725301e-05
-1.51100187533129e-05
-2.71551343780658e-05
-1.2296582590307e-05
-3.80897340602795e-05
-5.42194791596791e-05
-2.90701903530548e-05
-3.60014965773275e-05
-1.44108662650838e-05
-2.34039196276082e-05
-3.03244156574756e-05
-4.09307840252889e-05
-4.49651337277227e-05
-3.91784708071265e-05
-2.00631523189684e-05
-5.18893280068954e-05
-5.3774734739689e-05
-2.57838985088388e-05
-3.10905620400197e-05
-3.88996770631921e-05
-2.03595467451692e-05
-5.34201503759946e-05
-2.60813942017092e-05
-3.48487860632194e-05
4.0056365736668e-06
-3.23822104876434e-05
-4.64759939639162e-05
-3.44036275122164e-05
-3.20221980187556e-05
-1.57456611249649e-05
-2.51417482786731e-05
-1.86207656010707e-05
-3.36853309314203e-05
-2.9093244418837e-05
-5.05471051635e-05
-4.02224866754341e-05
-1.04838424221388e-05
-3.36849372008151e-05
-6.64341644559739e-05
-5.40233879333429e-05
-2.68923358146229e-05
-9.15454121210797e-06
1.56709256491744e-05
-3.13189781863438e-05
-3.07118453256168e-05
-2.24078076487661e-05
-8.66341969929311e-06
-1.43834080992396e-05
-1.9256052050287e-05
-2.54350005872164e-05
-2.19496746884406e-05
-3.38259566882755e-05
-3.29202877164164e-05
-1.3224648050376e-05
-2.32926511003846e-05
-3.53277894838041e-05
-5.93287096902591e-05
-6.74063662447509e-05
-2.08273652711417e-05
-4.54546788748874e-06
-4.10311876227971e-06
-1.92666152800826e-05
-6.36023578813919e-05
-1.16555177108826e-05
-3.21618625985867e-05
-3.06699998059337e-05
-2.87862412435185e-05
-3.62680411957336e-05
-3.35559567208281e-05
-2.72305747637776e-05
2.0139576974716e-05
-2.72792120882805e-05
-2.18625129910832e-05
-2.86816774813852e-05
-1.75294112931155e-05
-8.72180068562261e-06
-2.89633965753668e-05
-1.94986400689411e-05
-3.17090582673981e-05
-1.93791332673693e-05
-3.19682715499092e-05
-2.34691949110657e-05
-4.05363810021218e-05
-6.41830960356937e-05
-4.14163796962087e-05
-2.15348895436674e-05
-3.96256383614943e-05
-5.21432634273623e-06
-3.32390271028059e-05
-2.12328330438044e-05
-2.59623883979139e-05
-3.59200387428563e-05
-4.89253623707249e-05
-7.7311848658193e-06
-2.58200003823996e-05
-2.56027130166475e-05
-1.70331241057207e-05
-2.72553637351593e-05
-3.96741423208067e-05
-3.1817885303105e-05
-1.81351083184262e-05
1.56054518485608e-05
-1.6860401554599e-05
-3.30323788899357e-05
-4.70414687698825e-05
-4.18583414438935e-05
-2.2178649144313e-05
-2.33396002256079e-05
-2.10591560538857e-05
-2.99673458536253e-06
-2.92281316421863e-05
-6.08834488754912e-05
-2.42436606981114e-05
-3.42351730162994e-06
-1.33623984667704e-05
-5.71895137390832e-05
-2.89302029681362e-05
-9.27867361271149e-06
-3.21168589929426e-05
-2.5301858495167e-05
-4.06004257251196e-05
-2.4357089935442e-05
-1.38670447283479e-05
-1.63783150278442e-05
-3.32970945379254e-05
-2.20457832965209e-05
-3.27369287259794e-05
-4.53722740320288e-05
-3.34924331875539e-05
-3.34738854749756e-05
-4.94969204777312e-05
-5.84935395035681e-05
-2.77912533410295e-05
-1.68942563934812e-05
-3.52474748818038e-05
-2.44077707931736e-05
-3.01992757069008e-05
-4.21713828664477e-05
-2.87024115535331e-05
-4.34526431750937e-05
-1.39290877734824e-05
-3.37622181402492e-05
-2.63317812000639e-05
-3.30194727856005e-05
-7.54514935843016e-07
-3.72342135327067e-05
-2.39827823925783e-05
-2.2092692631895e-05
-2.6466111710226e-05
-6.2888609799222e-06
-4.08501523566837e-05
-3.44934983008797e-05
-3.72621578422658e-05
-4.12696442e-05
-6.81202532364131e-05
-1.7839989679926e-06
-4.37934043839082e-05
-2.06500531457429e-05
-3.13641285107897e-05
-2.20595868585544e-05
4.32784055122837e-06
-4.15642283859264e-05
-2.98546711717493e-05
-3.95331967976865e-05
-1.03519430809471e-05
-2.40379429660241e-05
-4.49254868984526e-05
-3.03722325060918e-05
-4.96316265072926e-05
-2.14833827585711e-05
-4.36317706387272e-05
-2.5390421936671e-05
-3.90299366613256e-05
-3.39165182608685e-05
-3.21854739198677e-05
-5.7723099680404e-05
-2.74988021998545e-05
-1.30586948180693e-05
-3.20779874076203e-05
-3.81349118605061e-05
-3.03916282360024e-05
-2.335881853089e-05
-3.89578335751584e-05
-2.19512341848286e-05
-2.95274567956193e-05
-5.20146840564017e-05
-1.28041771690641e-05
-1.44128294530899e-05
-3.29983274850033e-05
1.51974763635069e-05
-3.29761047478614e-05
-2.87275220508092e-05
-2.14225242538076e-05
-4.08170641549127e-05
-1.04315062473144e-05
-3.82016315292983e-05
-2.1606170570499e-05
-1.82880430789696e-05
-3.40527806370527e-05
-5.56142984424425e-05
-4.30105323018482e-05
-3.43255184926899e-05
-4.20564249167573e-05
-3.89058758681647e-05
8.42493711012221e-07
-4.59524859497988e-05
-3.85363539315794e-05
-5.73660139257542e-06
-1.71437213782099e-05
-4.45764869435554e-05
-1.95677431464001e-05
-3.88385913911662e-05
-5.69649774680803e-05
-1.39940919582562e-05
-1.86767787326001e-05
-3.616566635314e-05
-2.22626429757425e-05
-2.67983171898918e-05
-3.88765424211808e-05
-4.02166935999833e-05
-2.35521688480703e-05
-1.3472819238182e-05
-1.83178823301342e-05
-2.23484673677717e-05
-1.04500863650896e-05
-6.87700998318199e-05
-3.25415729026474e-05
-1.68159668141561e-05
-4.32686015740652e-05
-4.57709862014736e-05
-1.21375880108726e-05
-3.44646694704518e-05
-2.22830237540658e-05
-6.35285405003682e-06
-8.16124644234369e-06
-4.72489829867032e-06
-1.04187732561733e-05
-4.59708973852645e-05
-4.53614060549593e-06
-1.47369229526302e-05
-2.21591525511904e-05
-2.73332120625352e-05
-3.36805381207906e-05
-3.0884834944207e-05
-4.84489003053126e-05
-2.09851732535031e-05
-2.15212709014288e-05
7.29096533330456e-06
-2.6152332027309e-05
-8.13796795097314e-06
9.98260341939227e-06
-2.0921173776771e-05
-2.19797880155852e-05
-1.20508175181784e-05
4.90559043077398e-06
-6.58090009532424e-05
-2.66790694051594e-06
-3.62205428247634e-05
1.64833155640379e-07
-1.20843343355342e-05
-4.87842346225382e-05
-1.90776229713591e-05
-2.78395328636064e-05
-6.27640093296231e-05
-1.78365374125627e-05
-1.87076883891868e-05
-1.33732390554874e-05
-5.41100025029976e-05
5.4752031013498e-07
-2.44627602290777e-05
-2.54584842114252e-05
-3.5699230571268e-05
-4.10003081920715e-05
-5.12180541841878e-06
-3.67775070829936e-05
-2.0955312958771e-05
-4.66142511179109e-05
-4.96305055417261e-05
-4.16337320562109e-05
-3.52417822924117e-05
-4.44610722518477e-05
-3.55095539548967e-05
-3.35747986103796e-05
-2.0049669703323e-05
-2.4901434146703e-05
-4.71257336487012e-05
1.35647630916889e-05
-2.16324204700708e-05
-2.32668611514483e-05
-3.23784554599457e-05
-5.80807985175141e-05
-2.01900534185505e-05
-3.0746323707833e-05
-1.47061182745695e-05
-3.16627457180773e-05
-2.35485230587293e-05
-7.54263538923438e-05
-1.78203179136575e-05
4.22405257295423e-06
-3.73291886174688e-05
-4.31113157651208e-05
-1.21162172795988e-06
-2.95273645608294e-05
-5.54580291392515e-05
-3.19168085974433e-05
-8.20781137539817e-06
-2.24707757486112e-05
-3.47705066375579e-05
-3.37740847256732e-05
-3.30092550592521e-05
6.99196227935206e-06
-7.56539446474069e-05
-1.3242094883968e-05
-2.63115092529625e-05
-1.36478075642617e-05
-1.63693691597989e-05
-1.78156323899691e-05
-6.45783996358128e-06
-2.58595221504526e-05
-2.74748871956978e-05
-7.39122323369151e-05
-2.02403394078302e-05
-2.13728090470946e-05
-4.54474743400815e-05
-2.57617741443214e-05
-2.33597719547724e-05
-4.20062364599072e-05
-4.2066721173993e-05
-3.97608189116756e-05
-5.08061669926724e-06
-4.73241549041672e-05
-1.878187534034e-05
-1.28773391809318e-05
-6.25111775161949e-05
-2.75761565258015e-05
-3.68030178422188e-05
-5.0452620509567e-05
-2.95459859013852e-05
-3.71159065835166e-05
-3.75587205470353e-05
-3.10040196182238e-05
-9.49500668630221e-06
-2.45221197030245e-05
-7.17279031769025e-06
-4.95625015205836e-05
-2.9095137310364e-05
-1.61369713295484e-05
-3.91893845939661e-05
-1.0770623745803e-05
6.34486424995722e-06
-3.8068360386912e-05
-1.91690718909578e-05
-2.45660915011386e-06
-4.85850086547641e-05
-2.23229665424513e-05
-4.38999646476899e-05
-2.43319819783552e-05
-2.29348349071209e-05
-1.58582959537298e-05
-6.30625349430443e-05
-2.02476122324576e-05
-1.94110363639391e-05
-4.0779340380341e-05
-2.02818884987456e-05
-1.43188840269199e-05
-2.34959030383599e-05
-3.63044481888973e-05
-1.43683817590158e-05
-2.27823728148916e-05
1.37262934831887e-05
-1.39179597934296e-05
-4.17184527438142e-05
-4.09802926944053e-05
-2.76560293968206e-05
-9.77644233659478e-06
-2.33798362970452e-05
-5.38328909632896e-05
-2.55499863771715e-05
-1.95238606283865e-05
-5.63733879668112e-05
-2.8663474595669e-05
-5.80075913606454e-06
-1.87597684963703e-06
-5.38227026571615e-05
-2.63049791753202e-05
-7.63804419163149e-06
-3.31162633377142e-05
-2.77771781925186e-05
1.55808214551135e-06
-3.74536561799263e-05
-1.85762151951163e-05
-1.07418634363835e-05
-2.12528615827996e-05
-1.85269123893013e-05
-3.18162517278118e-05
-2.03635871985257e-05
-3.82510062306485e-05
-1.35312029056213e-05
-1.12661316893378e-06
-5.99018758840436e-06
-4.14940067903399e-05
-1.44924867226869e-05
-2.10534790205039e-05
-2.20558977420263e-05
-4.40659954018526e-05
-6.48336526614067e-05
-3.04866814083944e-05
-2.29089916899545e-05
-2.55936799647174e-05
-2.34039215967712e-05
-3.71318299693297e-05
-2.16567460799006e-05
-4.50385019983498e-05
-3.85760598448213e-05
-1.12606997600349e-05
-5.11083875603013e-05
-3.74672121016843e-05
-9.73342586705154e-06
-4.40492802915015e-05
-1.94113950573717e-05
-1.13859418821575e-05
-4.38304267802786e-05
-4.46155088970824e-06
-1.73802711939426e-05
-3.59579191384882e-05
-1.21429472965217e-05
-3.52043929317038e-05
-1.01564774219785e-05
-3.07826402713905e-05
-2.72592152857379e-05
-5.22440716741445e-05
-1.50070802126509e-05
-2.68507173215218e-05
-8.01815383872667e-06
-2.01633888357432e-05
-3.06941633031636e-05
-1.0733959012452e-05
-2.3406338959521e-05
-2.89877995329837e-05
-4.38118999719015e-06
-2.52092382090432e-05
-4.54152264389878e-06
-2.91549253949015e-05
-1.09211771244924e-05
-2.67557451391591e-05
-4.38435281105348e-05
-5.09459817079198e-05
-1.82197544767159e-05
-3.47863267097401e-05
-4.2201781194213e-05
-1.79365938510643e-05
-2.9940596352619e-05
2.62450027431762e-06
-3.59109088189204e-05
-3.43098684046079e-05
-4.43333797598379e-05
-3.89053814013192e-05
-3.19776493105991e-05
-2.46095920457814e-05
-1.49917349583549e-05
-1.70632220868364e-05
-1.58721804953642e-05
-4.64054813576417e-05
-2.48919854460884e-05
-2.04281819348169e-05
-2.03965617641474e-05
-3.22790685959054e-05
-1.85784149298717e-05
-3.10915183034274e-05
-7.22622041415549e-05
1.36522974857155e-05
-9.85924521839715e-06
-3.81871152164556e-05
-2.18316625747797e-05
-2.93442848281606e-05
-5.74567586927594e-06
-1.59769630394798e-05
-3.42149224215091e-05
-1.97445873133566e-05
-5.11255367101572e-05
-4.35821264623658e-05
-4.14562768620254e-05
1.00394420413589e-05
-1.93849687702989e-05
-9.87467712839299e-06
-1.48842638494281e-05
-4.74327187612963e-05
-2.11392673523015e-05
-4.90215002369437e-06
-5.76594085127682e-05
-4.64064098820084e-06
-4.46039297577476e-05
-4.66519528440744e-05
-3.24627372448239e-05
-3.66144600463596e-05
-5.16901227952214e-05
-5.37536664620828e-05
-5.91411549642536e-06
-2.56975510172564e-05
-3.33769465171068e-05
-1.82973465864359e-05
-4.7798823360878e-05
-5.89586814845559e-05
-1.3565179211916e-05
-5.23695049295128e-05
-1.59604829059474e-05
-4.82778019983301e-05
-6.65441030797873e-05
-2.52527920186104e-05
-3.15243439598304e-05
-2.29228104327852e-05
-3.636684306586e-05
-3.19533208245627e-05
-5.69515167875183e-05
-1.43204545374575e-05
-4.84678327220733e-05
-1.76326434098265e-05
-3.32687539362235e-05
-2.54524251852655e-05
-2.75451516623123e-05
-5.01911379737442e-05
-1.71650503570484e-05
-1.37884026047093e-05
-4.67188258776981e-05
-2.25094744745617e-05
-6.6231897935734e-06
-1.13234228866117e-05
-1.68825347221316e-05
-3.05532041618246e-05
-4.37732068282273e-05
-4.99460927150678e-05
-1.27990592280182e-05
-3.23524859543606e-05
-3.16700439069865e-05
-2.17622618270568e-05
-2.96149295244571e-05
-2.01347859188518e-05
-2.14999937062394e-05
-4.5251480297811e-05
2.32115212721189e-05
-3.08274339202776e-05
1.09037709220248e-05
-2.51377317840586e-05
-4.17467282105272e-06
-2.43604928588577e-05
-9.78028171259735e-06
-2.62485162090275e-05
-8.62442149759578e-06
-1.16874120216598e-05
-1.28589570652699e-05
-2.97185445726165e-05
-2.10134888422042e-05
-3.03102686526322e-05
-4.63258033264647e-05
-2.65939604507693e-05
-3.30007955447173e-05
-5.27711090122675e-05
-2.99864932115656e-05
-3.17238908933004e-05
-3.36349074077908e-05
9.00844897924188e-07
-4.20758480126853e-05
-9.96404595708057e-06
-3.34439268159666e-05
-2.73077146994792e-05
-2.70018031926514e-05
-2.14723646016937e-05
-6.97447371324239e-06
-3.13160790099942e-05
-1.95221473495317e-05
-5.76659194557684e-05
-1.27101654221672e-05
-4.61077437174145e-05
-2.2220144698485e-05
-2.51698420353884e-05
-2.35382356828421e-05
-3.9050824392512e-05
-2.08654056718225e-05
-3.09255293511913e-05
-1.67417550406792e-05
-1.79880581655923e-05
-2.77987158254799e-05
-9.8877871373295e-06
-3.39252162661498e-05
-6.34936004062811e-05
-2.43401587927008e-05
-1.9509722955386e-05
1.16364715951295e-05
-4.31631160447744e-05
-7.21730352968999e-06
-2.66255785665301e-05
-2.96880446489374e-05
-5.36864553787796e-07
-1.85315941273831e-05
-6.95372460330521e-05
-3.07818291172719e-05
-2.73268074002062e-05
-3.41522588486853e-05
-1.13737519522951e-05
-1.93218390996387e-05
6.69522163349474e-06
-3.8864912786607e-05
-5.93989113579764e-05
-5.06260797172587e-05
-4.52281167652329e-05
-2.54372971990031e-06
-6.32998778031929e-05
-3.83481494370659e-05
-4.01519811937418e-05
-2.41183720192268e-05
-6.79482619918715e-05
-2.41725111634338e-05
-6.53821462706155e-06
-1.32663918069804e-05
-2.46381513103617e-05
-1.72707102429908e-05
-6.18048042284231e-05
-3.44287498756361e-05
-2.86932981050114e-05
-3.1502204759991e-05
-5.32829744781808e-05
-2.89434529107124e-05
-3.38438846374312e-05
-3.51214601024574e-05
-5.49174693704788e-05
-5.8908448790993e-05
-4.71001847177515e-05
-3.20914444609501e-05
-2.34150914059264e-05
-2.667354657958e-05
-4.60179943862822e-05
-2.59569361231461e-05
-3.7141067246882e-05
-3.03826874112697e-05
-2.2683820682234e-05
-5.18009298732773e-05
-3.88973404598525e-05
-4.71047707665146e-05
-5.8549383318049e-07
7.40455907492589e-06
-5.49254600777976e-05
1.13816875190413e-05
-5.43834519008895e-05
-2.3648901638249e-05
-2.49613404604601e-05
-1.8207112812835e-05
-2.31076153222175e-05
-1.76014839110187e-05
-2.22249768719445e-05
-7.16888434016966e-05
-1.200750507153e-05
-2.70845282268845e-05
-5.13550403622016e-05
-6.72213509069858e-05
-1.65091785619095e-05
-1.89264508699715e-05
-4.45985125380294e-05
-4.84307288428322e-05
-4.99577871407721e-05
-3.6465302202552e-05
-1.2195422272452e-05
-2.83111521003276e-05
-3.52834512723574e-05
-4.22867568660524e-05
9.31641604443578e-06
-4.5720227945907e-05
-3.08470487213834e-05
-3.34830373685761e-05
3.28043463555075e-06
-4.85223394029725e-05
-5.06431364623645e-05
-3.35891324622921e-05
-4.75905010361115e-06
-2.94482281969435e-05
-5.77763564231776e-05
-2.41738248080348e-05
-2.00068754665844e-05
-2.12879277663165e-05
-3.09356025359751e-05
-1.02455799335758e-05
1.98664944746462e-06
-1.96576369039066e-05
-4.54616135198606e-05
-2.31531916566693e-05
-8.03053325891128e-06
-2.50188739129339e-05
-3.99682911009358e-05
-1.03782523142182e-05
-3.6241158197915e-05
-4.91859069556087e-05
-2.11129711740292e-05
-3.23654233137017e-05
-3.83924821472622e-05
-3.17378603276805e-05
-5.21121793684626e-05
-3.40037234354045e-05
-1.66272833517224e-06
-1.95960677321679e-05
-1.12318357204173e-05
-3.72092148280382e-05
-6.25299204439818e-05
-3.12647843993628e-05
6.09577557517871e-07
-2.52041238967837e-05
-4.34305101388981e-05
-2.56033780830693e-05
-3.67268230316011e-05
-5.12799485732099e-05
-3.29222825110353e-05
-4.88246628522987e-05
-2.29777227540049e-05
-4.22011402903719e-05
-1.57787386484648e-05
-2.97936756200513e-05
-2.84330304731108e-05
-6.80901456218733e-05
-2.25543908848094e-05
8.31924304507859e-06
-7.76062442535607e-06
-4.98350722504018e-05
-4.46087519707054e-05
-2.23533105236646e-05
-3.47483376569457e-05
-1.52357903460012e-05
-9.69154509550634e-06
-1.67782510519094e-05
-4.01823082516534e-05
-5.97400618807133e-05
-5.20803540113095e-05
4.89961049913255e-06
-5.12713784132134e-06
-3.67056456020597e-05
-3.306945191012e-05
-2.50265082290382e-05
-3.97459502830196e-05
-2.78604928029822e-05
-3.25398216965631e-05
-4.49284201091759e-05
-2.41829559741373e-05
-6.02056045145492e-05
-2.76960548407915e-05
-1.2601172238034e-05
-5.53824803348034e-05
-6.68736826354461e-05
-3.18572127835153e-05
-3.3639393341224e-05
-1.85527940213307e-05
-2.46409920574712e-06
-2.66688907990613e-05
-5.79578806703867e-05
-4.48438024933801e-05
-2.82547601351371e-05
5.17746493488623e-06
-4.66853036646884e-05
-3.95659539804742e-05
-2.91936350518394e-05
-2.48237146881995e-05
-1.71546094823223e-05
-1.47760616063998e-05
-1.79092047629366e-05
-2.56467051660321e-05
-1.1812570454417e-05
3.22792435940309e-05
-2.67428501024921e-05
-4.59178227899007e-05
3.80352575226724e-06
-3.707580945847e-05
-5.60635071923598e-05
-1.88687267612911e-05
-4.93084961014295e-05
-1.14934519775841e-05
-4.99022519311242e-05
-2.85900708078893e-05
-5.08392520004113e-05
-3.532739177711e-05
-2.67674196449517e-05
-4.81458887585904e-07
-4.5052160589503e-05
-2.31804732036776e-05
-2.36155096409101e-05
-4.22517597813184e-05
-3.89628639645111e-05
-7.84696750419043e-06
-2.65656027817494e-05
-3.07187361350228e-05
-4.18339186984694e-05
-3.36534805168442e-05
-2.12608799730187e-05
-1.8462759142847e-05
-3.25182541905614e-05
-3.33279240444741e-05
-8.96866298671615e-06
-2.45968947026608e-05
-8.10151053141243e-06
-7.98492277704814e-06
-2.52018047497188e-05
-4.60824309016505e-05
-5.06343619027625e-05
-3.21715500492618e-05
-2.48256588735421e-05
-3.29532540184723e-05
-3.18782731582631e-05
-3.87814581332172e-05
-3.95953914361883e-05
-4.2398196925256e-05
-1.96437641314194e-06
-4.74506994254149e-05
7.37221858817598e-06
-3.97067833898482e-05
-6.55725777615548e-05
-7.24894094593762e-06
-1.79094008379724e-05
-2.75639664941543e-05
-3.91408548886357e-05
-2.13436796182652e-05
-8.85777593335947e-06
-2.04966138669941e-05
-4.5018889729499e-05
-9.62772454811342e-06
-3.88858544457992e-05
-2.23933369502337e-05
-3.71346891153744e-05
-5.98463462463864e-05
-1.41987646358847e-05
-2.21997341627384e-05
-2.20258269054654e-05
-2.70660289326793e-05
-4.59517579904198e-05
-2.44993780211476e-05
-3.53744527795017e-05
-5.58532379035895e-05
-2.61475337849602e-05
-5.73110890800643e-05
-3.5924535911149e-05
-4.16994185620171e-05
-3.88929210404309e-05
-2.61102941314869e-05
-5.28498664793362e-06
-6.72271746899393e-07
-2.08395995016028e-05
-1.58872645431423e-05
-3.93856443188356e-05
-4.88844640447534e-05
-5.50280409775481e-05
-1.08324465393187e-05
-6.88835977043057e-05
-2.9968554077826e-05
-2.79181464784457e-05
-3.10741921787334e-05
-3.44942025048584e-05
-1.78968022450328e-05
-1.71475122189081e-05
-3.67617443406342e-05
-3.83644131602478e-05
-9.56876273231939e-06
-1.57582122399674e-05
-4.81597685990301e-06
-1.32647754340112e-05
-3.39384259665079e-05
-2.73839446039397e-05
-3.69967365501312e-05
-2.93989544289166e-05
-2.37857545969871e-05
-3.016565656015e-05
-4.21325991762786e-05
-3.1300527919066e-05
-3.17844236719486e-05
-5.37170960014836e-06
-1.71797886210824e-05
-3.94809227020935e-05
-9.61592752513857e-06
-2.37211725994834e-05
-3.69108162859494e-05
-5.65458799463591e-05
-1.79667463625209e-05
-3.87921565869267e-05
-6.07232205649343e-06
-5.41290873427415e-05
-1.86396995136758e-05
-4.76747963795313e-05
-3.14574051194841e-06
-2.59095635587029e-05
-5.29532489687898e-05
-3.29102504515625e-05
-1.04517609605759e-05
-1.06613209192274e-05
-4.14308145268649e-05
-5.55709650721947e-05
-2.25748195454384e-05
-3.40642102697916e-05
-2.75016912805469e-05
-5.16364851030054e-05
1.38937730721916e-05
-1.63464848956939e-05
-3.51251627021271e-05
-3.49405010120361e-05
-2.51254242533509e-05
-3.70192858631353e-05
-2.86977045386934e-05
-3.16829465207487e-05
-1.46727786995337e-05
-4.16502013293612e-05
-6.02976690121236e-05
-3.5053171130673e-05
-2.76017314951211e-05
-2.75592618961419e-05
-3.12654660572756e-05
-2.36779234839966e-05
-3.38712443527671e-05
-6.18173890000208e-05
-4.23628279848549e-05
-8.741332106537e-06
-2.08511053382175e-05
-2.02031205129242e-05
-1.57186217138956e-05
-2.64403757443672e-06
-5.1817748072731e-05
-3.64723251294802e-06
-5.92328950665689e-05
-2.71375255337639e-05
-3.61774694416672e-05
-1.59581667111954e-05
-3.9309683619906e-05
-3.82725399996814e-05
-1.82612134550437e-05
-2.80242074879711e-05
-3.64975869521938e-05
-2.71275326920577e-05
-1.71988625671949e-05
-5.0451858504228e-05
-3.73655528062958e-05
-3.98224063843038e-05
-7.52936108338349e-05
-9.34516751012754e-06
-1.47825663001287e-05
-1.31406613062894e-05
-6.37580241263042e-05
-3.94309540751868e-05
-1.95015884307678e-05
-4.09325124249818e-05
-2.99273266356983e-05
-8.85841943827257e-06
-5.12933200953049e-05
-1.23383443159013e-05
-2.08285126391525e-05
-1.91560295390159e-05
-3.40451461402692e-05
-4.52449651884376e-05
-3.42134073159274e-05
-3.0656675779692e-05
-3.58971939911052e-05
-4.01323328474751e-05
-7.16209584830017e-05
-2.56232777929777e-05
-1.61844611201628e-05
-3.45829946770143e-05
-5.47940503812817e-05
-3.07318411340095e-05
-7.39004601186411e-06
-3.90236237081414e-05
-2.87718443680545e-05
-1.42252677958938e-05
-1.82078079678327e-06
-3.91471997730166e-05
-4.57943208380809e-06
-2.00088115676179e-05
-3.71996291259308e-05
-1.81603200426608e-05
-3.54801667751283e-06
-5.31478812793929e-05
-6.30421724920087e-05
-2.42528347113175e-05
-3.77843559966141e-05
-4.04457632232801e-05
-3.20748973919519e-06
-4.92306139585396e-05
-2.51622572754308e-05
-4.36399116350497e-05
-3.37139472764229e-05
-3.77829968749532e-05
-1.48247915817468e-05
-7.97857982984117e-05
-3.18425986319616e-05
-1.13653133078537e-05
-1.70173351528329e-05
-3.83143425638248e-05
-4.2557327158513e-05
-1.7962175060075e-05
-4.00568235560432e-05
-2.50706541393932e-05
-7.14297206524605e-06
-3.16628321642295e-06
-5.59567631356076e-05
-3.74961748047859e-05
-2.04118919522762e-05
-3.66129262888463e-05
-2.23838520974435e-05
-6.39762608165997e-05
-3.81303550125697e-05
-3.0762856106184e-05
-3.07457950992135e-05
-6.2754333221411e-05
-2.70698710140869e-05
-4.15779868695257e-05
-1.03235021027567e-05
-4.80902188971474e-05
-3.70547117717183e-05
-1.04104722755988e-05
-1.18722777632142e-05
-1.82899051021026e-05
-2.51218380215494e-05
-4.1853667407884e-05
-3.22853626731914e-05
-4.02804146788436e-05
-4.0370743840364e-05
-3.83145491926491e-05
-5.83773228158751e-05
-3.49361321744034e-05
-5.60627747720124e-05
-4.88295532885775e-05
-2.5787061428218e-06
-3.41235455630362e-06
-2.71968060405482e-05
-3.40052524027648e-05
-4.001547673964e-05
-4.91982878222229e-06
-1.7463231562031e-05
-3.01265109269525e-05
-7.79968791959235e-06
-2.90597304849772e-05
-4.0717163354932e-05
-5.62643978524511e-05
4.2660314991214e-06
-4.19048130074774e-05
-1.85353327144786e-05
-1.0953198762954e-05
-5.67453445525443e-05
-3.73001855657255e-05
-3.47546666972463e-05
-2.96058626361038e-06
-3.48114314148103e-05
-2.54889725434223e-05
5.41770898824313e-06
-4.9983430264531e-05
-2.68607859095106e-05
-2.77360717420965e-05
-2.40736381693659e-05
-4.13839623245199e-05
-6.69689050572131e-05
-4.38836439982456e-05
-5.89046570997958e-06
-1.60711544512239e-05
-2.71141840813835e-05
-2.88985687958611e-05
-3.43175044272396e-05
-8.89570981008143e-06
-2.43308824755137e-05
-3.47618321250728e-05
-2.20326390841513e-05
-4.53312097444088e-05
-5.08891510950838e-05
-3.78742270155249e-06
-7.02816328713806e-05
-2.4032061035962e-05
-1.34938502875302e-05
-2.68759928937506e-05
-5.48751973292151e-05
-3.05329101394033e-05
-3.71851935299893e-05
-3.83643380208049e-05
-2.74846812629117e-05
-6.95939676496602e-05
-2.66854979471857e-05
-5.23135537512844e-06
-6.53423931950375e-05
-2.95644981292631e-05
-2.12867210247853e-05
-1.80005062491761e-05
-2.97295428819055e-05
-1.14987363261507e-05
-2.72561035683866e-05
-3.22366760448267e-05
-3.63018025998254e-05
-7.2966988166985e-05
-2.94394935630616e-05
-1.78745307773941e-05
5.39058330655024e-06
-4.15723336054435e-05
-3.42479781726387e-05
-2.98974822258152e-05
-2.66096587688182e-05
-3.27031363207389e-05
-3.46983876594639e-05
-7.08848696368765e-05
-2.58161639682955e-05
-1.81245081747334e-05
-6.56817319559546e-05
-1.89732188174721e-05
-2.28470945825425e-05
-2.32514820462074e-05
-2.52801878562876e-06
-2.26195837180966e-05
-1.746223403945e-05
-1.86552226401356e-05
-2.01852289497924e-05
-8.94473017768648e-06
-4.69837967144025e-05
-5.13405184666436e-05
-1.76701190433761e-05
-3.63479962173428e-05
-5.02634388100261e-05
-6.75305819635726e-06
-2.20241207690495e-05
-4.69698057138472e-05
-3.68514130947834e-07
-5.25741198161933e-05
-4.1857962740575e-05
-4.84926042494102e-05
-4.41106007975444e-05
-4.42100278839072e-05
-3.99144220217838e-05
-1.08718575244122e-05
-1.71477662464741e-05
-1.87243276453349e-05
-2.64335445303461e-05
-3.54461513606618e-06
6.88722085534902e-06
-4.72215301567924e-06
-2.03718189895179e-05
-8.15231309631928e-07
-2.99709144305513e-05
-1.11257488832373e-05
-1.32858116547722e-05
-1.27614890818492e-05
-3.60416937173905e-05
-7.78219172263359e-05
-1.02954394449401e-05
-5.2841966198356e-05
-3.49030855390918e-05
-3.80208288035654e-05
-5.17720674145946e-05
-4.66031254916941e-05
-5.0778838436061e-05
-2.70730802275223e-05
-5.04657879063615e-05
-1.34119294064188e-05
-3.39961422234151e-05
-5.73212207736482e-05
-3.61860462299397e-05
-5.18663684687834e-06
-2.96997193599614e-05
-2.72488654804179e-05
4.47355339298326e-06
-3.45286721809972e-05
-4.08282303193211e-05
-3.4509309085684e-05
-2.83352134298238e-05
-5.31293866290682e-05
-3.11788739138623e-05
-1.54888353674146e-05
-3.19422785507365e-05
-5.55426184710603e-05
-1.51150117737454e-05
-2.02407986235094e-05
-4.3194303065661e-05
-1.22927915959649e-05
-1.22456322899272e-05
-5.68774279492205e-05
-3.1798149485718e-05
-2.23207715067154e-05
-2.55187990875506e-05
-2.56562201130825e-05
-1.82745142032346e-05
3.07978354106225e-06
-2.32500400561453e-05
-1.83381461940097e-05
-5.64580949272397e-05
-2.94870936112811e-05
-3.33299249990588e-05
-3.31816644022502e-05
-2.63875535529493e-05
-4.40008311198416e-05
-5.24021084764087e-05
-6.36013026458769e-05
-2.15662468818781e-05
-3.2642518223024e-05
-1.35909901808443e-05
-3.50419624310929e-05
-3.4852735434518e-05
-3.75760025002594e-05
-2.32141052115935e-05
-3.8065996176779e-05
-2.16234552478737e-05
-2.70552460138114e-05
-1.60557311515013e-05
-5.25837234027776e-06
-4.74344513670486e-05
-4.64410925250334e-05
-2.1098520186738e-05
-3.72182327162047e-05
-6.28810494826687e-05
-4.51346405842683e-05
-7.27549661103377e-05
-4.95411220414779e-05
-2.26706522775472e-05
-2.26273644197178e-05
-2.06840234037054e-05
-4.36083677741595e-05
-3.99829036399869e-05
-3.33817254534132e-05
-5.17226366468524e-06
9.97142684116771e-07
-4.25684224641269e-05
-1.55499529898777e-05
-3.43050692991819e-05
-1.80102957637338e-05
-2.81044063165943e-05
2.31780686168125e-07
-1.66761146026311e-05
-4.73226749348895e-05
-6.03456473916206e-05
-2.9805001756872e-05
-1.39396706373643e-05
-3.78989830201062e-05
-4.25591389092198e-05
-1.01419893266744e-05
-1.11826222385684e-05
-2.03862669613422e-05
-2.30353135672635e-05
-2.44660195781171e-05
-2.18367956723545e-05
-3.58671769240067e-05
-2.56983801615143e-05
-2.95664331306217e-05
-1.59718898488707e-05
-4.50443284790802e-05
-2.05027527075656e-05
-2.76347386245033e-05
-5.75818749338396e-05
-6.79305336931703e-06
-2.90451507877477e-05
-2.65356919427013e-05
-1.87095296950564e-05
-4.73552067732012e-05
-1.72038061908102e-05
-2.99025069259044e-05
-2.4751744734861e-05
-3.32336280366003e-07
-3.33177625460267e-05
-4.77634275905189e-05
-5.0501277761109e-05
-3.77601234684583e-05
-3.00123349780586e-05
-6.75644019969629e-05
-5.31724174953681e-05
-2.17243557574491e-05
-2.9542491674599e-05
-2.85347334685902e-05
-2.6194811394214e-05
-3.23605667932506e-05
-3.37487479475587e-05
-1.44911576309328e-05
-4.53738257814183e-05
-4.49593375405555e-05
-4.04115879140813e-05
-3.13266109372304e-05
-2.38854746524165e-05
-3.85492184168595e-05
-1.99873200882768e-05
-4.10927085176575e-05
-4.45591565655892e-05
-4.61941164289278e-05
-4.43582515328148e-05
-5.01143690158886e-05
-3.32383962870556e-06
-3.61476451872913e-05
-4.22705699557145e-05
-2.51206390154571e-05
-2.09421889178019e-05
-4.51108361070434e-05
-3.90783992225961e-05
-1.94723889168252e-05
-7.20859449422866e-05
-2.74241830738893e-05
-3.25401715716908e-05
-3.57280612332075e-05
-2.6066020313105e-05
-2.5208354993697e-05
-3.58343080989444e-05
-2.67911936851621e-05
-2.7926223568281e-05
-4.4198521391424e-05
-2.73751572248886e-05
-3.4346084209823e-05
-1.99462984857198e-05
-1.75602793992691e-05
-2.29311779184422e-05
-2.74034109787106e-05
-1.83862479768148e-05
-1.80745545971204e-05
-5.56234000846347e-05
-3.87584034084348e-05
-1.36649296648817e-05
-2.48537312083837e-05
-5.08587670023595e-05
-3.31070251609956e-05
-3.65110270785118e-05
-4.90058850244193e-05
-4.58272450730764e-05
-5.23338809567899e-05
-5.24677857788676e-05
-1.64999720268134e-05
-2.45625214190022e-05
-3.06851758796549e-05
-2.27762788780083e-06
-1.23317512912953e-05
-2.44848301269497e-05
-9.54259035741538e-07
-3.86858517047477e-05
-3.45049012057796e-05
-4.76371289582963e-05
-5.17666335596465e-05
-3.07619916369726e-05
-5.56983599202738e-05
1.55534074720157e-06
-5.04558293074948e-05
-3.99911679832073e-05
-1.09427141571022e-05
-3.38296574253652e-05
-3.1571529213132e-05
-4.00958090568425e-05
-1.48624487249424e-05
2.37845750384813e-06
-4.75593547399223e-06
-5.80343387765795e-05
-1.90640582998424e-05
-3.81974888150739e-05
-1.34540427312383e-05
-2.46341092106073e-05
-3.01299562219127e-05
-2.57906126641986e-05
-2.83523097256304e-05
-3.04206374979845e-05
-2.65109261036263e-05
-1.6734314587809e-05
-4.94050203216277e-05
-2.94944688878137e-05
-4.35107240087755e-05
-2.17555616234438e-06
-2.65302286144089e-05
-3.55981302562409e-06
-3.6093173457749e-05
-2.72605790830096e-05
-3.6116812372501e-05
-1.6822745239179e-05
-3.32615989257605e-05
-1.16298055433418e-05
-1.33444888388237e-05
-2.98955024960768e-05
-3.76281063562234e-05
-5.12241570738558e-05
-4.78912749086532e-05
-3.10965874740401e-05
-4.28414567639385e-05
-1.45464352876348e-05
-4.95960599466507e-05
-4.04631314152553e-05
-7.065081275186e-05
-5.90595588109664e-05
-6.58187941569809e-05
-5.36939789768398e-05
-3.2704749311338e-06
-2.73696573708824e-05
-2.39671667309509e-05
-1.94100453851623e-05
-2.52579037545269e-05
-3.67893458994366e-05
-3.08941653760374e-05
-8.58547762942574e-06
-2.4453406851814e-05
-1.72795750188785e-05
-3.07254442256465e-05
-4.18992597976743e-05
-4.07732493719093e-05
-1.95258433327586e-05
-6.85207993838041e-05
-1.73261510692535e-05
-3.37125084100192e-05
-1.55005366370577e-05
-6.60007623297707e-05
-3.92211318039025e-05
-1.79337406175846e-05
-1.74808352151637e-05
-3.90429426579968e-05
-2.66177951836907e-05
-3.18940212884047e-05
-2.64726703603509e-05
-4.09981841404254e-05
-2.93768155870491e-05
-7.72283591795028e-06
-3.69886992014811e-05
-2.3485699195524e-05
-2.14285750256863e-05
-4.26435189555455e-05
-2.85801468418587e-05
-2.39413281108794e-05
-5.5799934340768e-05
-2.58700215133369e-05
-2.35194362337133e-05
-1.35091333326651e-05
-8.75695098228345e-06
1.64639199507287e-06
-3.30138860321314e-05
-2.31131550111124e-05
-2.69967326991864e-05
-1.97712819138797e-05
-3.78039444424023e-05
-2.20795935393348e-05
-3.43723341530893e-05
-1.84327875659456e-05
-5.71113551088518e-06
-1.82602997488422e-05
-3.2255237272245e-05
-4.82511070592821e-05
-3.83127516125313e-05
-1.28245550790011e-05
-2.63828706810388e-05
-1.94740638381278e-05
-2.77722724314206e-05
-6.61401340644111e-05
-4.90126603287887e-05
-7.11270613745283e-06
-2.90150418967042e-05
-3.3402308911159e-05
-3.21460095392711e-05
-2.29275718036841e-06
-1.14272146568152e-05
-1.37480398898773e-05
-1.82143453737558e-05
-4.99770453228069e-05
-2.40646608046424e-05
-3.73253418364808e-05
-2.30768765750615e-05
-3.15440265753811e-05
-3.83255296984426e-05
-1.98721259652011e-05
-3.68550877438664e-05
-3.24507602595436e-05
-4.647761972875e-05
-2.35272261931918e-05
-3.01961572005037e-05
-3.96505422671746e-05
-6.31399178147194e-05
-3.79022716153635e-05
-6.65532560272714e-05
-2.55013875241669e-05
-2.80261508824031e-05
-1.67852831996143e-05
-4.28507372513284e-05
-4.82865659311191e-05
-1.59974466731388e-05
-4.35943474326572e-05
-1.11358643123287e-05
-3.59767898132626e-05
-3.24333472999234e-05
-2.03071784574989e-05
-1.63350994493168e-05
-3.33988853976725e-05
-3.47210053575889e-05
1.24529371560674e-05
-3.13706893572603e-05
-2.071146615563e-05
-1.12148390044303e-05
-3.07570852989859e-05
-8.8844268307646e-06
-2.14981021228466e-05
-3.28010236852989e-05
-4.69298596242983e-05
-2.40632449119882e-06
-3.26892005982199e-05
-2.32913716885812e-05
-1.48080713694335e-05
-3.77156148698255e-05
3.76073707957101e-06
-2.38652267061127e-05
-4.63624528733477e-05
8.09023277956486e-06
-2.65865493359449e-05
-3.96564112198969e-05
-7.54339680809102e-05
-3.41630275814781e-05
-1.80476905503359e-05
-3.60489157488419e-05
-5.37549792157519e-05
-3.42192671271763e-05
-3.02445378503607e-05
-2.87212056963243e-05
-2.90583975595856e-05
-3.74521645672762e-05
-1.94286031575502e-05
-2.25942104001107e-05
-2.64830047443411e-05
-3.94549605771879e-05
-2.51950070914465e-05
-2.772046599709e-05
-4.53413518683444e-05
-9.8466385019017e-06
7.03934995829587e-06
-5.00350227619549e-05
-2.3905930624818e-05
-8.18984682850906e-06
-3.35933290970734e-05
-1.74704470008983e-05
-2.22277953526813e-05
-1.36219367620286e-05
-1.41577905051613e-05
-1.23884171181833e-05
-1.94457872923383e-05
-3.50462179731583e-05
-1.71756671512376e-05
-1.16298327200668e-05
-3.19246845950869e-05
-2.53848520433511e-05
-1.71315928728302e-05
-4.13609055159677e-05
-1.22772543302061e-05
-1.74231799351584e-05
-1.35318542109508e-05
-4.57611536062868e-05
-1.33480025620258e-05
-3.3134943912829e-05
-6.88033732205465e-05
-4.66805967872895e-05
-9.95323816908197e-06
-4.14215356994356e-05
-1.4303480986039e-05
-4.72519668590149e-05
-3.34095861193469e-05
-4.35935632056594e-05
-2.76416544796043e-05
-4.37828521183031e-05
-4.24966348203087e-05
-2.09227344196988e-05
-2.11326802138587e-05
-2.56011657142582e-05
-2.97802473272471e-05
-3.12231867211378e-05
-8.39518098143986e-05
-5.1618290425811e-05
-4.29319511691553e-05
-3.72424555571025e-06
-3.40164736691635e-05
-4.45962663531138e-05
-1.97199990236907e-05
-5.75004645610317e-05
-2.91323808315897e-05
-3.8258287856622e-05
-4.24198354299091e-05
-3.84316526486842e-05
-8.87568979604637e-06
-3.46766182775334e-05
-8.21964755206039e-06
-5.49717124601953e-05
-3.0141231812358e-05
-2.26692307009507e-05
-3.64997499015631e-05
-2.78530442032718e-05
-2.20663794197386e-05
-3.53862439709805e-05
-1.35865494899366e-05
-3.01697086031802e-05
-5.29191566408871e-05
-2.63574362234489e-05
-3.63168914425889e-05
-3.06663613510241e-05
-3.27333463472547e-05
-2.74888144256204e-05
-1.19338842705545e-05
-2.45129560875253e-05
-2.83357642622997e-05
-4.94453448305222e-05
-4.76359508490881e-05
-6.03309592448068e-05
-4.63947131929028e-05
-2.7177145142496e-05
-3.74304582288788e-05
-3.01795755347185e-05
-1.04116647984925e-05
-5.32068343303304e-05
-3.817522578228e-05
-4.64186784365557e-06
-2.75307749887745e-05
-5.84135243343552e-05
-3.99715285416427e-05
-4.71870910883613e-05
-4.33521513715268e-05
-7.39222836240224e-06
-2.74701073644438e-05
-1.97836059298583e-05
-3.5215889479342e-06
-5.06554255398432e-05
-4.62968272952654e-05
-1.33290715391433e-05
-2.37892187367441e-05
-6.56990464605968e-05
-2.31212852735038e-05
-4.00995769836777e-05
-1.93025265994884e-05
-6.26348319196359e-05
-3.84612976042614e-05
-6.20141884510348e-05
-1.18062252354649e-05
-2.92444523556298e-05
-2.29138802418568e-05
-6.40002998253412e-05
-2.65331519861545e-05
-2.41617794906609e-05
-8.0448836215913e-05
-2.70016398440711e-05
-4.60464592252189e-05
-6.59461004244581e-05
-5.15430570210922e-05
-6.27016268218153e-05
-3.37256150380854e-05
-1.33479372269099e-05
-3.24818894857052e-05
-2.69312714406461e-05
-3.98974746681898e-05
3.38718791190585e-05
-2.46350756380215e-05
-4.54990233097463e-05
-5.31426828181321e-05
-6.04432032345962e-05
-3.88911017522701e-05
-3.63562456289869e-05
-2.7336473420396e-05
-2.43605725656571e-05
-1.68037312823519e-05
-2.88637619252665e-05
-4.40823722960076e-05
-4.38130164460445e-05
4.63700788205224e-06
-2.41347577732202e-05
-3.33391445812579e-05
-2.2336974872976e-05
2.97554168653686e-06
-2.26791328991932e-05
-3.13499377534621e-05
-4.75211238007005e-06
-4.6327261668714e-05
-3.71759573986496e-05
-4.89041231548637e-05
-5.2041727490096e-05
-4.04424852143862e-05
-3.48681976894178e-05
-2.30029284372495e-05
-4.18318262926963e-05
-5.5790513633439e-05
-6.51269659471704e-05
-4.53982409578955e-05
-5.0750695230838e-05
-4.42698291714235e-05
-1.79879568138652e-05
-2.33258803263631e-05
-4.90052998838536e-05
-2.90741110301416e-05
-5.1355081085443e-05
-2.99057652780852e-05
-3.57449893130838e-05
-5.37305724726961e-05
-4.63057034923229e-05
-3.59697330562627e-05
-1.0085136276774e-05
-2.18998453268663e-05
-3.44472064506105e-05
-1.6144330611795e-05
-3.13293183186297e-05
-2.90663886377781e-05
-2.54038661677454e-05
-3.53495370021963e-05
-2.95149247387814e-05
-1.70785016358434e-05
-1.82825762482672e-05
-1.28526499572964e-05
-2.67464723319994e-05
-2.72957892469256e-05
-2.49404027399442e-05
-2.78367970928993e-05
-5.13274672798845e-05
-4.47194384230999e-05
6.98953762675368e-06
-5.41573530904317e-05
-2.39905005472229e-05
5.24379784904582e-06
-2.3147034544839e-05
-3.3732563412141e-05
-3.08399743269575e-05
-4.05646191021212e-05
-9.33277040965128e-06
-1.24116065788298e-05
-2.26631219264341e-05
3.14796761921128e-05
-1.86353731814482e-05
-1.67353140354439e-05
-5.40265806526925e-05
-2.06351976150042e-05
-1.52982544596331e-05
-1.36980029832448e-05
-2.36980972750792e-05
-2.3553575094832e-05
-5.06082575452361e-05
-3.1107808866566e-05
-7.82175235210276e-06
-4.42162769747699e-05
-1.85539169179609e-05
-1.05193794823763e-05
-3.40463118135997e-05
-4.77022319744764e-05
-3.3220934320561e-05
-1.69479417400604e-05
-4.05552171122717e-05
-1.61885053515155e-05
-1.04581595807967e-05
-5.4310658193617e-06
-5.23903548393319e-05
-3.95294760915444e-05
-7.00116613877884e-05
-7.55018717448181e-05
-2.66563069482699e-05
-2.12738952663161e-05
-2.97525902020948e-05
-2.91480749677814e-05
-4.67914328519252e-05
-6.65208056365497e-06
-2.37875585373412e-05
-5.22081284057089e-05
-2.37114509521132e-05
-2.53227423814924e-05
-5.26395207425307e-05
-3.91332902254033e-05
-2.28243363911609e-06
-4.20681355607388e-05
-4.3571563407654e-05
-7.95217670181687e-06
-4.88816833878012e-06
-2.99278555330261e-05
-4.83998416956149e-05
-1.3565974125448e-05
-3.93628071274188e-05
-5.83134714443536e-05
-3.63184866017241e-05
-4.08584452244962e-05
-2.22583699940917e-05
-4.69664370043265e-07
-8.71504390969442e-06
-3.83185277716539e-05
-3.92019840106093e-05
-2.80015746238441e-05
-1.56847116660504e-05
-1.75750220869626e-05
-3.45342262404085e-05
-6.45429151112929e-05
-3.43122677937042e-05
3.40985382797696e-06
-2.85726362896469e-05
-2.54103231995088e-05
-3.40227055247846e-05
-3.83223139380039e-05
-2.70102287474346e-05
-4.22621559025534e-05
-4.12662327218274e-05
-3.54057367427107e-05
-4.87130565248211e-05
-8.84283380606703e-06
-3.50181345033839e-05
-8.2972940445882e-06
-2.24729238072244e-05
-4.13410730545986e-05
-5.39779568405448e-06
-3.10488958673549e-05
-1.74510963046803e-05
-4.45636811405208e-05
-5.49292026470986e-05
2.82559254716547e-07
-2.17630604275006e-05
-2.1803564009729e-05
-1.95235187556197e-05
-2.08361095099716e-05
-3.17348989093749e-05
-1.59833638132711e-05
-1.05701936324813e-05
-3.49810796401425e-05
-1.69623438074133e-05
-2.9020128419155e-05
-3.77471543506751e-05
4.5661141601338e-06
-3.87474065049682e-05
-4.29884562863049e-05
-4.06750677822469e-05
1.3900430592603e-06
-1.90837325009209e-05
-4.10389689022903e-05
-4.18974682744246e-05
-3.76713782689992e-05
-5.01024151594639e-05
-2.18286028948513e-05
-3.5924789965593e-07
-3.27058362398518e-05
-3.91307701239959e-05
-2.66111950754948e-05
-2.49811189168856e-05
-2.74216581244582e-05
-4.09595204722171e-05
-1.26209279714875e-05
-3.20086262243651e-05
1.09845840554125e-05
-2.86049115670914e-05
1.99280908060521e-07
-1.23768900182653e-05
-2.99033913543354e-05
-5.10638992915327e-05
-1.25084137113019e-05
-6.00925368373973e-05
-9.04116570364871e-06
-8.32836504029175e-06
-3.38823633108508e-05
-2.73364526784474e-05
-3.24440392160453e-05
-3.36796833144831e-05
-5.16041222819945e-05
-2.73997688689479e-05
-6.73785523217938e-05
-2.01042151578343e-05
-1.77411771877844e-05
-2.90759946229139e-05
-3.04185962378363e-05
-2.84218483293809e-05
-3.9002273580465e-05
-3.18908905361144e-05
-3.13562160144445e-05
-2.60089179280306e-05
-1.33813212497941e-05
-6.00832786396931e-06
-1.72182431907017e-05
-2.26089262901157e-05
-2.30394637579525e-06
-1.21078367872282e-05
8.90581603800148e-06
-1.79766788839076e-05
-1.17946185286417e-05
-2.5016572978111e-05
-2.59456025891187e-05
-3.97101175371511e-05
-1.7563298287086e-05
-1.6270235211652e-05
-1.47899389438408e-05
-2.73493886736156e-05
-2.55423410460696e-05
-4.23958674639055e-05
-3.73121141009247e-05
-5.17532237506354e-05
-2.55300338287637e-05
-2.80393675693057e-05
-1.34655091419447e-05
-1.68518341055717e-05
-5.6786088949806e-06
-5.50880737533606e-06
-2.64985813257912e-05
-7.03568843965436e-06
-1.53989266375297e-05
7.52292283344224e-06
-5.15685688174946e-05
-3.22311137848073e-05
-4.37755697607555e-05
-5.78740490448316e-06
-3.64763786722371e-05
-1.68805056846282e-05
-3.89846819042266e-05
-1.03934227406118e-05
-6.03084194327421e-05
9.03164280842376e-07
-3.87228527820901e-05
-1.9278702397845e-05
-1.77669518952979e-05
-3.54811240621905e-05
-3.39513893560336e-05
-2.24696525912009e-05
-2.65363941249989e-05
-2.34595667061758e-05
-1.67361140487121e-05
-4.21210262882757e-05
-5.46748254276917e-06
-1.98197805861027e-05
-3.01284706032936e-05
-2.35554270084572e-05
-2.81081533683905e-05
-3.83511537971339e-05
1.38059008992841e-05
-2.35246600187649e-05
-4.97640240368047e-05
-3.30714931681952e-05
-1.9413324640918e-05
-2.51724125722689e-05
-4.06855799214369e-05
-2.47523904481342e-05
-3.1081945808119e-05
-3.87122033974724e-05
-4.30337803442862e-05
-2.46294912027254e-05
-4.59898139102033e-05
-2.63277233521469e-05
-6.22212865250596e-05
-2.50466884018294e-05
-4.70714710082739e-05
-1.31557653638054e-05
-1.22470898747577e-05
-3.1038887871569e-05
-2.7628137434965e-05
-3.42113144887985e-05
-3.36198353352624e-05
-4.8270127862407e-05
-2.31764331716354e-06
-2.38362126012536e-06
-1.15442432300739e-05
-1.85158587088526e-05
-2.24523183943033e-05
1.34737952544603e-05
-1.86187045326517e-05
-4.19651641179076e-05
-3.97659467040281e-05
-1.10531346099257e-06
-1.17981556342265e-05
-2.08327841958e-06
-2.36897732099982e-05
-4.60952666616188e-05
-2.84496967860345e-05
-2.07704995866937e-05
-5.14178166893267e-05
-4.23614908264787e-05
-1.56182397900728e-05
1.68139960901267e-05
-1.11068933223427e-05
-2.47863346256815e-05
-2.418884603346e-05
-2.15876041873803e-05
-5.60861424117247e-06
-3.24810459482584e-05
-2.43955492197343e-05
-3.21490324499662e-05
-9.06448836525814e-06
-3.11419273533322e-05
-3.66431099562547e-05
-4.50044730598758e-05
-5.69091487714705e-05
-2.44797753920125e-05
-1.01137545365557e-05
-1.6545828559321e-05
-1.82132870075721e-05
-1.68067159435717e-05
-1.88562366597339e-05
-2.97391682704633e-05
4.73344962938753e-06
-2.885199284955e-05
-1.67270508288128e-05
-2.88567435974879e-05
-4.45133564053328e-05
-4.24951845149471e-05
-1.19188594984772e-05
-2.26730424452684e-05
3.45016773155375e-07
-6.22580555815336e-05
-4.26132385122626e-05
-3.90943202305354e-05
-7.90985676600624e-06
-2.98323704297643e-05
-3.5856519252425e-05
-3.78545665847148e-05
-6.34031727578153e-05
-3.7173268081035e-05
-6.69868627172624e-06
-1.26582476471881e-05
-3.44592224774603e-05
-3.93908232763284e-05
-9.9129325727454e-06
-1.71744247247792e-05
-5.74104106866456e-05
-3.87958976965674e-05
-1.24092726767589e-05
-5.30595004971478e-05
-3.64109899816203e-05
-3.00049569741642e-05
-1.71730590505301e-05
-2.49294985518555e-05
-2.51263165494357e-05
1.25577787388649e-05
-2.68206800451236e-05
-3.70392386990255e-05
-2.57805419537792e-05
-2.53145349912693e-05
-2.73478983545932e-05
-1.87505598131876e-05
-2.32563561320487e-05
-8.31229986979791e-06
-3.62987711010142e-05
-1.85107482057034e-05
-1.15098797174873e-05
-2.0226947872374e-05
-7.55109294714021e-06
-2.99733933919473e-06
-6.79707794710127e-06
-5.74308577989854e-05
-5.73255777195848e-05
-3.29878801755154e-05
-4.85787879580727e-05
-3.83474042276641e-05
-4.50352091240209e-05
-3.06580014007905e-05
-3.12310213629268e-05
-2.17593755281808e-05
-1.94017092398628e-05
-4.38256782044285e-05
-5.44217398536934e-06
-2.87361066993689e-05
-3.58146190739921e-05
-4.38208627148855e-06
-5.91242458063942e-05
-3.93232814151101e-05
-3.63469412513101e-05
-1.10191776458297e-05
-4.38148548010221e-05
-3.34822190059433e-05
-1.91243527901777e-05
-8.37293935261064e-06
-2.05411355998605e-05
-2.90354359961244e-05
-2.47537477551854e-05
-3.92329027021707e-05
-1.21380317003673e-05
-2.24726942512893e-05
-3.17443339494541e-05
-5.85049571512165e-05
-9.41555636940282e-06
-3.58905235980143e-05
-4.28879878450113e-05
-1.91749873309837e-05
-3.39935117920383e-05
-3.91385808080769e-05
-1.93793444828663e-05
-2.08087359915242e-05
-2.40737327282109e-05
-5.84284756397551e-05
-4.24088588513128e-05
-1.28765301321416e-05
-7.29805780999127e-06
-2.22849004951713e-05
-1.55876631208914e-06
-4.50351788969696e-05
-2.06511776370407e-05
-2.04648245624549e-05
-1.31954782143035e-05
-2.61362971421954e-06
-2.85940813177997e-05
-2.34020884966543e-05
-5.47899939203358e-05
-5.56326692103026e-05
-2.3140442172008e-05
-3.27657548550352e-05
-2.44844978603457e-05
-3.97085165692571e-05
-2.31632142331374e-05
-3.35699484218783e-05
-5.53439510702887e-06
-1.23643390719282e-05
-2.83349574234783e-05
-3.18482057508135e-05
-1.37889036037438e-05
-2.1809925630779e-05
-2.06265837893652e-05
-5.24029053674371e-05
-3.2243542341774e-05
-3.34425014007531e-05
-5.69732142404868e-05
-4.81632660767925e-05
-2.36724723689019e-05
-4.02354137245262e-05
-4.12612825345243e-05
-2.48436747321743e-05
-1.15332742651068e-05
-3.07559634009158e-05
-4.19932906129451e-05
-5.5748392501688e-05
-1.57679076905327e-05
-4.41785280138599e-05
-3.45999715000922e-05
-5.34734996728498e-05
-4.08680900514363e-05
-2.61191355297668e-05
-4.54204864639477e-05
-1.89812418509624e-05
-3.54003638692283e-05
-2.21381104431234e-05
-3.51717719315744e-05
-1.49829975468478e-05
-3.02231337806336e-05
-2.91605519296084e-05
-3.04720625421765e-05
-5.07641899544258e-05
-4.99237261864452e-05
-4.91657547851476e-05
-5.43693436698845e-05
-3.47470618871481e-05
-3.32524311517667e-05
-1.74187929292422e-05
-3.44709806877845e-05
-3.61409013048289e-05
-4.69065053541658e-05
-3.44953908018321e-05
-1.93934491742012e-05
-2.27628919461408e-05
-1.56146995922999e-05
-3.62377952438228e-05
-2.84844657078248e-05
-5.29962626983881e-05
-1.3275052898324e-05
-3.68703538381045e-05
-5.64653502498553e-05
-6.22576635792864e-05
-2.6251355055161e-05
-2.84664934403296e-05
-1.36064488358307e-06
-2.64554098945999e-05
-4.05041767101812e-05
-3.78735714116174e-05
-1.64748045392613e-05
-1.73454479668944e-05
-1.69269019969387e-05
-2.71398661775286e-05
-3.76219039715758e-05
-6.29468266624173e-05
-3.8865055262583e-05
-2.9351302046649e-05
-4.22464617352842e-05
-9.81491561216739e-06
-1.5341481792429e-05
-3.97395351502431e-05
-4.96866753226321e-05
-6.00563920882507e-06
-3.31143384674405e-05
-2.5203846732398e-05
-1.45014060194618e-05
-6.28952492582259e-05
-2.12323526596902e-05
-2.21204969388924e-05
-2.90466265747648e-05
-4.59563115807292e-05
-1.80053399323468e-05
-2.40820019837927e-05
-3.74818801943198e-05
-4.50785662109311e-05
-2.81916070906675e-05
-2.30178127272364e-05
-3.88318078447118e-05
-9.09740608386908e-06
-4.80206452645478e-05
-1.80221541860833e-05
-6.44349096386108e-06
-3.62499690534213e-05
-2.15180412922847e-05
-4.10509678415064e-05
-3.2990423213839e-05
-3.07847604609434e-05
-2.05019200363395e-05
-1.78847098267537e-06
-3.49142812292226e-05
-2.98965565157672e-05
-2.98912647393773e-05
-1.42512937807674e-05
-2.19921172782906e-05
-3.37825037419957e-05
-1.36648830132634e-05
-1.94934895180843e-05
-3.40850097497052e-05
-5.42183232772639e-05
-2.82112941155955e-05
-1.77068610296679e-06
-1.71067320901719e-05
-2.84296181296831e-05
-6.24457393762739e-05
-2.62997343043978e-05
-2.66530139647201e-05
-3.68192409787211e-05
-2.80024203239756e-05
-4.32467414760383e-05
-2.26318832578286e-05
-2.47822643583343e-05
-1.47964354102544e-05
-3.58156915506266e-05
-2.88651297831107e-05
-4.0180569073435e-05
-1.96329378960028e-05
-6.05630420214674e-05
-3.23419953667927e-05
-4.51912950643496e-05
-2.7241206259537e-05
-1.74515839471476e-05
-1.83645395934507e-05
5.77127060370376e-06
-5.04662867045081e-05
-3.57080581374864e-05
-2.40299092079897e-05
-4.22711949534798e-05
-1.44146320667901e-05
-4.51293954934305e-05
-3.23631623556381e-05
-1.06793136128805e-05
-1.1571400779686e-05
-2.93862654456012e-05
-2.42556400361962e-05
-2.16066278433278e-05
-5.19528989030612e-05
-1.50163408786305e-05
-2.87737038025177e-05
-1.00150905605821e-05
-1.81170091798532e-05
-3.79450869442367e-05
-3.8721203471337e-05
-3.00365913313886e-05
-2.65019685318984e-05
-4.0873851436046e-05
-2.73401187683912e-05
-2.6832900042281e-05
-5.68968651224967e-05
8.60295687318804e-06
-3.47050877663723e-05
1.88675891226268e-06
-1.35824922688889e-05
-2.85718689496321e-05
-4.97431128420097e-05
-4.22241747233593e-05
-3.79165131022387e-05
-4.48554906105447e-05
-3.01899069644767e-05
-2.0565183241303e-05
-2.13483076724746e-05
-4.83320471067748e-05
-3.93331063170718e-05
-1.84344421124299e-05
-4.59873545529757e-05
-6.74759715200976e-05
-2.16852107044007e-05
-3.76248604708246e-05
-1.24924668701366e-05
-1.70287170480326e-05
-3.50304840957759e-05
-2.1086874267144e-05
-3.43535858294488e-05
-5.54680876460586e-05
-5.85570429696663e-05
-4.16850000489088e-05
-1.43017774754665e-05
2.73901033296332e-06
-6.95131344108441e-05
-5.32630155769476e-05
-2.5145189630756e-05
-5.29445102618393e-05
-3.28472907772845e-05
-9.25751324182561e-06
4.57627475558392e-07
-2.7405317314235e-05
-5.60594118161519e-05
-4.71899087906325e-05
-1.71487384442793e-05
-4.10700350009127e-05
-5.42730552156616e-05
-1.63292628057628e-05
-2.29297373212037e-05
-4.04062650128979e-05
-1.68814716035478e-05
-4.27535921213018e-05
-2.01137799905148e-05
-9.03827179021945e-06
-4.68446948475831e-05
-1.13832840776112e-06
-2.22904668617699e-05
-2.16529985465906e-05
-2.87631841466169e-05
-3.30413201143741e-05
7.63474287550028e-06
-4.19524243893706e-05
-2.23557485713186e-05
-3.08573066759411e-05
-1.91685586801058e-05
-1.1204068096744e-05
-2.89750768003381e-05
-6.05754891837554e-05
-2.82864547118334e-06
-1.35581211688672e-05
-1.23560048893338e-05
-3.40138791705577e-05
-4.05076824651497e-05
5.98042787071604e-06
-3.64177558030632e-05
-2.77206150838947e-07
-2.28526660927188e-05
-1.87411654179402e-05
5.06134826450672e-07
-3.47863387777324e-05
-3.40509459634219e-05
-3.20143604559997e-05
-4.3815470417149e-05
1.13125748583553e-05
-5.26743690423555e-05
-3.50626589065326e-05
-9.40450634869208e-06
-2.79441615369407e-05
-3.75725573517455e-05
-4.92703532028401e-05
-3.97686819472389e-05
-3.4256131751813e-06
-1.60789484906043e-05
-3.03020459960013e-05
-4.18472725258426e-05
-1.78741058534884e-05
-4.68597500492746e-05
-3.28734472624974e-05
-3.53501046774634e-05
-2.77073790308528e-05
8.54925125713525e-06
-4.14387027463591e-05
-2.83722465639727e-05
-6.58692290497505e-06
-2.46008687709962e-05
-3.88373200422167e-06
-5.02766020947153e-05
-2.65174769791491e-05
1.33961966484106e-06
-4.15737007632296e-05
-2.99476806406694e-05
-7.09556070791678e-05
-5.0345635919644e-05
-3.57968344033553e-05
-5.43903329736951e-05
-3.07825282850702e-05
-3.80178643826035e-05
-2.71515908511091e-05
-3.268600025399e-05
-1.28476304864244e-05
-1.80368692789565e-05
-1.64266799288996e-05
-3.79070620307758e-06
-2.34748206074586e-05
-3.8332587613689e-05
-2.97006896082059e-05
6.36883975460881e-06
-2.63465270346036e-05
-2.37305380498272e-05
-5.0962679564726e-05
-3.27775776804641e-05
-4.18038355296154e-05
-1.98293258635484e-05
-2.61828419305714e-05
-4.42848081127302e-05
-2.29952711594895e-05
-3.10750688670175e-05
-1.97942687566365e-05
-1.04648156694732e-05
-6.17572417239117e-05
-3.56858067938898e-05
-6.60480156248807e-05
-3.08539149354475e-05
-1.48991867841936e-05
-5.24137639977021e-05
-1.87189618535041e-05
-5.08378321539955e-05
-3.57261863318189e-05
-6.60407512260694e-06
-2.37033308873343e-05
-3.74999303610002e-05
-3.6076589104131e-05
-3.46102986590508e-05
-3.42891972313847e-05
-1.75698602376936e-05
-4.83331436379966e-06
-3.59362447039503e-05
-2.65122617819308e-05
-4.26142758652422e-05
-2.55686264746931e-05
1.40200309521712e-06
-2.81269568091728e-05
-1.62169548688379e-05
-2.00636518138093e-05
-2.27016088290999e-05
-4.13354833661606e-06
-2.94359441247687e-05
-5.1412890419336e-05
-4.54402305176387e-05
-1.01216058057847e-05
-3.9715149591637e-05
-5.26005758465635e-05
-3.76227961969514e-05
-4.24978452843928e-05
-4.79683347257646e-05
-5.77136023787096e-05
-2.86532477067445e-05
-4.2275318776192e-05
-4.97668254247953e-05
-2.80090568732239e-05
-2.5029925150765e-05
-6.45127087713965e-06
-9.87309871615686e-06
-3.27626341684812e-05
-4.3882227665568e-05
-1.93194330616185e-05
-2.16387032776045e-05
-2.00065832217445e-05
-3.64437189354295e-05
-1.54785723605927e-05
-9.19969914581964e-06
-2.45194918545558e-05
-3.45211923483204e-05
-4.26277881892779e-05
-4.44882158083143e-05
-9.31446086019256e-06
-1.7047321387107e-05
-2.25201260134487e-05
-1.52528815658062e-05
-3.64587269418615e-05
-3.23215291206651e-05
-6.62916167280168e-06
-5.04768787316415e-05
-4.40747801702591e-05
-2.55962189274236e-05
-2.31435437660072e-05
-3.13344525356771e-05
-2.5267601918371e-05
-2.7490788680873e-05
-3.95312149864255e-05
-1.072885568922e-05
-2.37490183563077e-05
-5.74985777614306e-05
-3.41680804791655e-05
-1.64867979335638e-05
8.97608295114573e-06
-3.11004688435848e-05
-1.72673245151564e-05
-1.88602531040044e-05
-3.22280505554183e-05
-8.01736635732468e-06
-3.27079440944462e-05
-2.18816111624427e-05
-1.80358306874157e-05
-2.20117125646463e-05
-2.65484718047169e-05
-4.15954049678925e-05
-2.31261958518151e-05
-7.53680355669939e-06
-3.8660326539956e-05
-1.74601128811659e-05
-2.00528223544619e-05
-3.1978199862963e-05
-4.48517096968193e-05
-6.07356003164386e-05
3.34379993302854e-06
-7.2348115752998e-06
-6.32694008523872e-05
-2.49355532725113e-05
-3.2018454749717e-05
-4.29264102324388e-05
-1.09527735677439e-05
-5.84928752731818e-05
-4.1600381104541e-05
-2.78673203247808e-05
-1.37153773284071e-05
-5.25700446120725e-05
-7.17482582975326e-05
-5.42542902681123e-05
-3.85312837248883e-05
1.09613616793628e-05
-5.25410439953769e-05
-3.32292791796392e-05
-2.47113408713313e-05
-4.41329064429784e-05
-5.92948005233726e-05
-4.22040725675185e-05
-4.2427049342641e-05
-3.81227620799928e-05
-3.01147435539686e-05
-5.80830070938551e-05
-1.55653537683135e-05
-2.32780931937786e-05
-1.68313465142202e-05
-1.4927115661473e-05
-2.2198471356377e-05
-2.98642759576426e-05
-3.1371155120664e-05
6.01826480218244e-06
-1.79798618711107e-05
-4.5710465344638e-05
-2.90200062535589e-05
-3.72705704317269e-05
-3.76177371998293e-05
-2.38808570395804e-05
-5.68171125043178e-05
-3.8553352656378e-05
-4.47473841242943e-05
-3.30330941067307e-05
-2.5425890027515e-05
-2.25528059247086e-05
-4.06124107389184e-05
-3.79469514842125e-05
-2.86063909483459e-05
-2.55965343568697e-05
-5.72075562287652e-05
-4.65639459555333e-05
-4.69935877778018e-05
-3.75362422792341e-05
-5.72115034011879e-05
-4.81977923477777e-05
-1.79084724066589e-05
-3.84143140255721e-05
5.07200473663979e-06
-2.00328081034347e-05
-2.07842165507928e-05
-2.169237613863e-05
-4.41134417572599e-05
-2.38049659371758e-05
2.53449455920553e-06
-5.03138122764056e-05
-1.64806549750452e-05
-2.11445465649279e-05
-4.46605385081032e-05
-3.72456466932274e-05
-2.83215524801534e-05
-1.17896139603647e-05
-2.85662989903011e-05
-1.53241934229075e-05
-2.76548216983874e-05
2.24438148133541e-07
-2.26771234726983e-05
-3.14983854350826e-05
-6.51282931701333e-05
-2.22132406782267e-05
-2.51403452225029e-06
-3.34569110543863e-05
-3.97946133410305e-05
-4.40070461326406e-05
-3.88892262883958e-05
-5.85088737680752e-05
-4.28778044773834e-05
-6.8216942190797e-06
-3.13595841853852e-05
3.32057490413564e-06
-3.25407672449035e-06
-1.90470933297807e-05
-4.220660831387e-05
-3.6562008483855e-05
-1.94897673875468e-05
-3.52038135961475e-05
-1.41406219258243e-05
-2.86711140574902e-05
-6.68508952945309e-06
4.96989658654046e-06
-5.06441860612928e-05
-4.49399296280221e-05
-3.05723826093746e-05
-4.70689039471563e-05
-2.76787768268851e-05
-3.57631378219624e-05
-5.43072065907431e-05
-5.87403871050581e-05
-5.35524040793649e-05
-3.68244255390495e-05
-1.82977256693615e-06
-1.99073270731632e-05
-2.37572002863266e-05
-5.21006043026921e-05
-1.40107745976845e-05
-3.76974548667135e-05
-4.6932164726043e-05
-4.17917364647443e-05
-1.23096592860109e-05
-3.95370065492462e-05
-5.05652731996296e-05
-2.96381628373991e-05
-1.95522030565334e-05
-3.05063865584454e-05
-2.31615661333464e-05
-4.33508536594893e-05
-4.28393026710347e-05
-2.9603192179948e-05
-2.67268446345762e-05
-4.35783212471211e-05
-4.58971647443542e-05
-2.61470580041315e-05
-1.34592904454055e-05
-3.06360446267079e-05
-2.74902208003012e-05
-3.87074489256981e-05
-2.13366108411203e-05
-1.19291726685849e-05
-3.76345396943148e-05
-2.16519174215825e-05
-4.07728485762422e-05
-7.03870296896946e-06
-1.85860444543093e-06
-2.89962037303626e-05
1.17161504667624e-06
-4.2493551618392e-05
-5.79603934960939e-05
-3.16763084384355e-05
-2.89786645545624e-05
-2.77617572997504e-05
-1.8282977140169e-05
-4.211360410775e-05
-4.40986363975619e-05
-3.48501799332424e-05
-5.34828718154959e-05
-1.6493175815462e-05
-7.26236685384116e-06
-1.88039955562887e-05
-1.75250707850494e-05
-4.72011133599741e-05
-4.12245923754891e-05
-8.61615184912397e-06
-3.22334830795085e-06
-2.16682831404421e-05
-7.74230226640781e-06
-2.04171243391992e-05
-4.40852031821876e-05
-4.77684825526796e-05
-2.72930968827438e-05
-3.63285695796115e-05
-1.53690639065286e-05
-2.41123163460478e-05
-3.34300554876174e-05
-4.21950231272674e-05
-3.73260188998873e-05
-4.16968057670883e-05
-2.51924158995385e-05
-2.19515939699711e-05
-5.59535851556016e-05
-3.51932818156712e-05
-9.48358327665967e-06
-3.96733723936169e-05
-3.5256271992574e-05
-1.75840128895125e-05
-4.00120825642259e-06
-9.00727424669213e-06
-3.45941160548469e-05
-4.92430728892526e-05
-3.40749159485888e-05
-3.63241033682932e-05
-3.47275235692962e-05
-1.04710349854257e-05
-1.85105990428157e-05
-2.30762519801495e-05
-1.8720287626394e-05
-1.35473142178531e-05
-3.26013831440578e-05
-2.47961366949544e-05
-4.73585289917882e-05
-3.01487282221614e-06
-5.63984260711565e-05
-3.12945382078291e-05
9.882187608297e-06
-2.61990489558374e-05
-2.76832432471098e-05
-1.30806376939728e-05
-4.03296276173249e-05
-3.07981565474694e-05
-1.13651249404955e-05
-4.03215959676517e-05
-1.25504735220273e-05
1.60093301920669e-05
-2.74034964818308e-05
-5.61651329607278e-05
-3.87244789075461e-05
-7.38884516264562e-06
-7.5794112511215e-06
-3.29068189919198e-05
-1.84393290579114e-05
-1.40587991679045e-05
-3.04973972262e-05
-5.93471456700477e-05
7.33151607529578e-06
-2.47195878602277e-06
-6.34353169449076e-05
-4.58306510149828e-05
-1.52928237992173e-05
-7.15496385195747e-06
-1.59459865960964e-06
-2.56879585713535e-05
-3.1186476597198e-05
-2.22096457696692e-05
9.62019515328245e-06
-6.49384654944797e-05
-2.41577148161483e-05
-3.50699701784155e-05
-2.15594345544e-05
-3.119939228494e-05
-3.2645678358809e-05
-3.32017949918148e-05
-2.98667730276141e-05
-4.86307597492137e-05
-2.11084893793082e-05
-2.70789017255108e-05
-7.02368276998147e-05
-2.44759312029524e-05
-2.43202014991142e-05
-3.13094490289245e-05
-4.03276143417316e-05
-2.92726980439811e-05
-2.66862857618135e-05
-7.52715334452738e-06
-6.36381391698645e-06
-2.44091232835177e-05
-1.66417785298675e-05
-1.96240188147299e-05
-2.68058504917929e-05
-1.28579450696163e-06
-4.53614630218779e-05
-4.28309283559799e-05
-5.2155423602961e-05
-2.40690559743251e-05
-3.46327178197819e-05
-4.98672099780758e-05
-4.13748695924075e-05
-2.62795618314476e-05
-3.38298293733767e-05
-1.05150804273878e-05
-3.64553251580311e-05
-2.81979082703348e-05
-2.47774537631201e-05
-1.8195277083248e-05
-2.14643708728494e-05
-5.07540943172853e-05
-1.83671843251341e-05
-4.13702977468256e-05
-5.44670603163319e-05
-4.13162490287324e-05
-4.77628842867622e-05
-3.05470767263466e-05
-3.14143635068842e-05
-4.66069919354781e-05
-1.86076159455372e-05
-3.02493405188883e-05
2.02630725186881e-07
-1.49743636612711e-05
-2.87593339568171e-05
-2.59690412142171e-05
-1.30704189613183e-05
-1.90370259362379e-05
-2.61163172449768e-05
-2.7315819758918e-05
-2.38647730086972e-05
-5.84664674889174e-05
-4.12720123706596e-05
-2.2829174133618e-05
-3.97982337865389e-05
-3.21521702516961e-06
-4.29459641156267e-05
-3.65818990423351e-05
-4.62424487920263e-05
-5.29976306120754e-05
-4.09489513448168e-05
-4.62505263094551e-05
-4.19268726381122e-05
-5.05266001046729e-05
-1.85891961633479e-05
-2.2072596061094e-05
-6.87823428410319e-06
-5.49168287766894e-05
-2.03279238370509e-05
-4.31827704194469e-05
-5.39039354567966e-05
-2.39206346235548e-05
-1.65576695078654e-05
-2.21271488740319e-05
-2.2912508709488e-05
-2.24590092297182e-05
-2.77302102432587e-05
-4.14149998592175e-05
-2.39846953640629e-05
-5.47408995557445e-05
-1.6109531917921e-05
-9.74643942049749e-06
-6.55915377910927e-06
-1.29045613423283e-05
-6.60008455251e-06
-5.46718027708618e-05
-1.35525700501327e-05
-6.59496903176417e-05
-3.78265078836909e-05
8.3982713015854e-06
-3.26055540185403e-05
-5.03821729816347e-05
-3.39225591222443e-06
-3.95882838934342e-05
-2.31843052297387e-05
-3.30005123868713e-05
-1.84039618656185e-05
-4.28039982494295e-05
-1.87861110452922e-05
-3.89969136825535e-05
-4.49460583097697e-05
-3.42574390583119e-06
-2.77161843993832e-05
-1.92242687785326e-05
-5.27763966856359e-05
-3.86655674348878e-06
-7.20827402636674e-06
-1.29590448415244e-05
-2.44070597884601e-05
-5.96262298754204e-05
-5.85528603729523e-06
-3.89272505532607e-05
3.1702085760994e-06
1.35463296194702e-05
-4.4850533787533e-06
-5.35888414257412e-05
-2.96031944482726e-05
-2.66401336079586e-05
-3.20776406195484e-05
-2.12091562395367e-05
-3.59923814432913e-05
-7.0640669840584e-05
-4.77603671691852e-05
-1.60368107621122e-05
-4.49820737007693e-05
-1.84536526825668e-05
-3.61483828949537e-05
-4.79758691597978e-05
-1.37616791152673e-05
-5.64247957466595e-05
-3.26413716265048e-05
-6.14608911266201e-05
-1.44091165480542e-05
-1.84256980198326e-05
-5.12447534096901e-05
-1.31205123808102e-05
-2.2576903106006e-06
-5.68129852300441e-06
-5.08066425229862e-05
-3.80363725655214e-05
-3.25794449400681e-06
-8.76342706308337e-06
-6.08268057014421e-05
-4.47243476463475e-05
-6.45167212679831e-05
-2.46536617071629e-05
3.62866721166968e-06
-1.2899615647616e-05
-5.05291321487718e-05
-1.48217787517386e-05
-4.54308431139506e-05
-3.40434639785521e-05
-3.92070582405887e-05
-2.02094547864553e-05
-5.26524157040623e-05
-1.78455482843276e-05
-8.24246212528228e-06
-3.18883941480315e-05
8.30179714918945e-06
-1.0518056037979e-05
-2.57310378571407e-05
-1.16556068073867e-05
-1.12518994210141e-05
-2.63399844181525e-05
-1.40161263353354e-05
-4.10374189758489e-05
-3.77036325495894e-05
-5.25495647719706e-05
-3.52704729108837e-05
-3.23559839920019e-06
-9.89324175123415e-06
-1.89166250788532e-05
-3.21949185633114e-05
-3.06102076744861e-05
-4.79565736417664e-05
-2.36889985153394e-05
-3.2782730540072e-05
-2.66362006644036e-05
-4.04319305550768e-05
-2.76370442703135e-05
-4.34795695533468e-05
-1.28675182154081e-05
-3.99487834237912e-06
-3.72176338259268e-05
-4.56063720146981e-05
-8.20324190458597e-06
-2.67888416104408e-05
-2.79907657385235e-05
-6.57093012911045e-05
-3.75575406887036e-05
-2.40429801171692e-05
-5.70956144012374e-05
-3.20981958125909e-05
-3.84424023603004e-05
2.65499847201253e-07
-9.72020366052196e-06
-2.74830793275899e-05
-4.98873542720827e-05
-2.63332916400551e-05
-1.12271200101473e-05
-6.41833619041874e-05
-2.280814331261e-05
-5.44499507994433e-05
-3.78817030968868e-05
-4.98510927738952e-05
-1.69070793184009e-05
-2.81413958301127e-05
-2.56424988409133e-05
-3.63757062043015e-05
-3.29588096713646e-05
-2.55199581884841e-05
-1.04710447842978e-05
-6.27446617705644e-05
-3.09085021620719e-05
-2.24564962585259e-05
-4.62283963518442e-05
-4.71906045952725e-05
-2.79581177328838e-05
-2.0104526659414e-05
-5.59835736878874e-05
-1.46542646758229e-05
-2.62341561352787e-05
-3.29579086317573e-05
-4.11123326186486e-05
-4.37809781996925e-05
-6.52131994209315e-05
-3.18616085652714e-05
-5.00361381625947e-05
-1.7363479706445e-05
-4.7546084838269e-05
-4.88363499244581e-06
-3.70462530171792e-05
-5.4430296207443e-06
-5.72823375689022e-06
-1.65456674522192e-05
-4.88580872317537e-05
5.34122785311333e-06
-2.40838904148574e-05
-4.28086027323339e-05
9.84636987966793e-06
-4.38259105786661e-05
-5.48662161658168e-05
-3.10870857328353e-05
-2.95640090386626e-05
-2.79347058525705e-05
-2.66426818552911e-05
-4.83311712492275e-05
-3.60470937013349e-05
-1.41879188339927e-05
-3.48991649231945e-05
-5.38995956098108e-05
-3.50611055393276e-05
-1.76447350798723e-05
-1.97263896863226e-05
-3.59706565693443e-05
-1.00940572362917e-05
-3.18882695133823e-05
-4.06394555050199e-05
-2.41244018799635e-05
-2.1157695903908e-06
-4.48440768951434e-05
-8.02124081952183e-06
-2.51336503563532e-05
-3.15167265760787e-05
-1.46734284100348e-05
-5.72678909460429e-05
-1.44363748676984e-05
-2.95019684609156e-05
-3.92416260781193e-05
-7.33127878326169e-06
-3.15467082456788e-05
-2.78413435355095e-05
-5.19507372131468e-05
-4.35817296530413e-05
-6.77089915758537e-05
-6.86296629972271e-06
-4.43488034158035e-05
-2.08874841356744e-05
-3.49008241929942e-05
-5.43112836552048e-06
-3.95977548535085e-05
-3.04310011663128e-05
-6.39743707686125e-05
-4.07587128587337e-05
-1.18781028508512e-05
-3.21677968640168e-05
-2.76928358608878e-05
-2.53994740196532e-05
-6.04387263831057e-05
-3.11819848999112e-05
-1.86791915269004e-05
-2.08663184139461e-05
-5.35658580081051e-05
-5.61633763415239e-05
-3.92111334094001e-05
-1.38997657613955e-05
-2.82856901676519e-05
-1.46962190090173e-05
-2.38643059274523e-05
-1.0645430763228e-05
-1.86271863145278e-05
-3.08316816367113e-05
-3.26694042387684e-05
-3.48855369154467e-05
-3.96820767088373e-05
-4.818070975776e-06
-2.79237593728657e-05
-3.79112373405846e-05
-2.80870666871561e-05
-3.3882032487243e-05
1.01982273889666e-05
-2.06696721544804e-05
-4.43330964882455e-05
-2.1852620651427e-05
-4.18599447896528e-05
-2.30600477515148e-05
-1.89247972749522e-05
-7.76301005659028e-05
-6.28933539467048e-06
-2.41957858448922e-05
-4.34437313500758e-05
-5.70263464582424e-05
-8.56322858388601e-06
-7.42184540723741e-06
8.72038657574851e-06
-3.29255759041718e-05
-3.31370732297948e-05
-8.04822337307665e-05
-4.46345213117539e-06
-4.53149812482391e-05
-1.06316669964135e-05
-2.07545801349644e-05
2.07647169671831e-05
-2.69480247830343e-05
-3.95500134873164e-05
-1.87046293034562e-05
-4.76986690717228e-05
-1.85311914127373e-05
-1.21532419739905e-05
6.00169432463943e-06
-2.06367508969512e-05
-4.29332722314887e-05
-3.56459609623939e-05
-4.61080296531807e-05
9.51244577081621e-07
-5.08134852738717e-05
-2.73634292072709e-05
-4.11211777034124e-05
-2.00197112749572e-05
-4.11340329536621e-05
-3.85271491112424e-05
-4.16469046088161e-05
-1.7640104441906e-05
2.18391744208423e-06
-2.43025480421863e-05
-3.80300215265595e-05
-5.69047112204429e-05
-2.65266065640518e-05
-6.60873665437445e-06
-4.30154105899353e-05
-1.5460592654366e-05
-2.83756790289915e-05
-3.42809297141459e-05
-2.17291575697536e-05
-1.77422873050372e-05
-2.56486287434741e-05
-2.69242033376002e-06
-1.54124082233931e-05
-1.58762574240883e-05
-3.61175335394109e-05
-1.0225473610147e-05
-2.01429895472517e-05
-1.44792757718459e-05
-2.59418085895107e-05
-2.65390903395746e-05
-2.03465451285405e-05
-3.65523038084641e-05
-3.01037033301056e-05
-8.79020871336368e-06
-2.75453487134362e-05
-3.95136752592168e-05
-1.59321868302611e-05
-2.60983234927003e-05
8.41662607963953e-06
-3.5626239189901e-05
-2.79177180954623e-05
-4.45811119337832e-05
-4.90396702583787e-05
-3.67746284251882e-05
-4.35198007386132e-05
-5.10782867488105e-05
-4.59954461469767e-05
-4.80532160137216e-05
-1.45924627388066e-05
-3.81049865271476e-05
-3.4433187402144e-05
-5.17153093946392e-05
-3.01599859497455e-05
-2.25817625716836e-05
-2.46754164235332e-05
-3.63945779019341e-05
-2.66355507952722e-05
2.9693862969375e-07
-3.85552525212152e-05
-1.81096398729777e-05
-9.79976893124087e-06
-2.25309464301284e-05
-1.54180232940779e-05
-2.52667756468235e-05
-6.15609101434008e-05
-5.52024473992276e-05
-5.58779808693789e-05
-2.54763141668375e-05
-2.47444109324563e-05
-1.82513780811678e-05
-4.67749430638815e-05
-1.3059606447416e-05
-3.97615700494859e-06
-9.52953909384997e-06
-3.42579844749029e-05
-6.58208906155529e-06
-1.56296664888996e-05
-4.1347870077267e-05
-3.71299224918937e-05
-2.43105719808475e-05
-6.02963247318063e-05
-5.80416832440647e-05
-3.42647037475466e-05
-2.32159259859614e-05
-2.02247045972371e-05
-8.14053015174542e-06
-4.20836705270318e-05
1.36736634048265e-06
-2.88652033174319e-05
-4.02541532905339e-05
-2.78988684937978e-05
-1.52091226032158e-05
-1.4038863935369e-05
-2.39780760355807e-05
-4.70011541231703e-05
-5.3609857069305e-05
-1.79848692226941e-05
-4.6899779474078e-05
-2.26618478918523e-05
-1.55978314633256e-05
-3.74031529082035e-06
-5.25521117416697e-05
-1.33093975345388e-05
-4.83489638771957e-05
-2.0261576933326e-05
-8.07589320469153e-05
-5.56240560438196e-05
-2.88842164202286e-05
-4.79167434468088e-05
-4.6740488596029e-05
-3.10585595050067e-05
-7.0927478155442e-08
-1.97061069282403e-05
-2.98622171676345e-05
-5.68978119709484e-05
-2.28662565808859e-05
-3.06321905259094e-05
-4.14844034180816e-05
-5.48000295327735e-05
-5.51677204767082e-07
-2.54484728481624e-05
-1.96146277791037e-06
-1.84239512469309e-05
-3.88358270132093e-05
-1.31383889332475e-05
-3.9856462854701e-05
-1.38846832476442e-05
-4.0302878254192e-05
-1.71122131680651e-05
-3.0149049103013e-05
-6.0341704523002e-05
-1.29765685676807e-05
-7.69815934217142e-07
-3.4828190261178e-05
-4.56689523754019e-05
-3.2484520669767e-05
-3.20688050021418e-05
-2.68301971275323e-05
-4.0303485681849e-05
-3.12713894124772e-05
-3.59111702056793e-05
-5.23439145426656e-07
-3.68835464236641e-05
-3.86425527755953e-05
-6.99043091122665e-05
-1.82816451370812e-05
-2.26610084645511e-05
-1.71574864727198e-05
-2.21160552147003e-05
-3.33183321052781e-05
-3.01359949285076e-05
-6.01311789474998e-05
-4.694588992259e-05
-1.39359141620171e-05
-2.01077727177164e-05
-3.70046422570498e-05
-2.17185000211577e-05
-7.46438374073223e-07
-4.12399582068646e-06
-3.85913709487221e-05
-2.26780755721459e-05
-2.63589017427885e-05
2.80948596680586e-06
-4.36844237148992e-05
-9.42003047700873e-06
-3.25010599774714e-05
-1.36156403704467e-05
-2.32475405289269e-05
-2.36516216071165e-05
1.32523610927266e-05
-4.36523265363563e-05
