# Supplementary material for: Research on computational propagation and identification of mine microseismic signals based on deep learning
Source: PLoS One. 2025 Oct 22;20(10):e0334641. doi: 10.1371/journal.pone.0334641 (PMC12543183; doi:10.1371/journal.pone.0334641)
Supplement: S8 Data — (ZIP) [file pone.0334641.s008.zip › 000100900002828.xlsx_0.txt_24.txt.txt]

-2.7264706891318e-05
-2.95828482871767e-05
-4.08039832033633e-05
-2.74013744158318e-05
-8.91970906606198e-06
-1.98845353895387e-05
-3.37531851213744e-05
-3.58466871396572e-05
-2.44110110899775e-05
-4.1454849779935e-05
-1.88668727567443e-05
-5.47469352120715e-05
-3.82044679436629e-05
-4.27840412269114e-05
-2.21484517822586e-05
-3.0085494472467e-05
-3.18022160019877e-05
-3.42718958100889e-05
-4.08887642405718e-05
-4.37379599000144e-05
-2.42406388291597e-05
-2.71247819808926e-05
-3.9299840693117e-05
-5.12298469610079e-05
-2.05876990822492e-05
-1.92478488190767e-05
-4.21028386051773e-05
-4.35969333030895e-05
-3.35571861137454e-05
-2.66514202112036e-05
-2.62046032427783e-05
-4.68173248099919e-05
-3.66992001498017e-05
-1.30260215283393e-05
-4.19086953745754e-05
-7.12994020350895e-05
-2.93654007657624e-05
-1.3722598409769e-05
-2.98525220695991e-05
-3.6846069177631e-05
-2.37600421109022e-05
-3.8980554658372e-05
-3.23943631787959e-05
-2.72317682830851e-05
-2.56685346590092e-05
-2.1711782358283e-05
-3.04601994219512e-05
-4.46740339066851e-05
-4.10199799217006e-05
-3.85661286559811e-05
-3.87903076439167e-05
-6.59487988807513e-05
-1.76799704377693e-05
-2.43667420810457e-05
-2.54993661847235e-05
-2.50919560728982e-05
5.03015183507186e-06
-1.53163156977677e-05
-2.71297104842435e-05
-7.29718066703127e-05
-4.16263962467658e-05
-2.82581764188169e-05
-9.6592228717509e-06
-3.71977165384682e-05
-4.04133037874047e-05
-3.05376959838234e-05
-3.19218203889548e-05
-1.76576596537648e-05
-1.98163837368502e-05
6.70591478233271e-06
-3.28130640654811e-05
-6.53388652337967e-06
-1.133302625276e-05
-3.012236114406e-05
-3.00186955792952e-05
-5.1261300845226e-05
5.74862982505569e-06
-1.64040649174337e-05
-3.85176476991462e-05
-2.2793499811591e-05
-3.80087660504377e-05
-1.76872590288273e-05
-4.10885898829479e-05
-1.47790737663701e-05
-3.9303243234458e-05
-8.61265430595508e-06
-3.00681900131208e-05
-1.31609572072598e-05
-6.04161420452256e-05
-3.68830499822005e-05
-2.10967045596509e-05
-3.30918506547943e-05
-2.41362670548687e-05
-7.78661825471273e-06
-6.9629842486831e-05
-2.24592722993192e-05
-1.77671549393157e-05
-2.04088898300069e-05
-3.84465400094399e-05
-3.68338808281005e-05
-1.84091679327372e-05
-2.24879625505662e-05
-4.72820637348118e-05
-2.7453525387854e-05
-4.55470355687588e-05
-3.09116655513692e-05
-2.27632268818346e-05
-5.47401385135525e-05
-4.93225522832112e-06
-3.59488091635896e-06
1.35263758831634e-05
-2.09854753874899e-05
-2.77550465519471e-05
-1.57826921435437e-05
-4.07847236136926e-05
-4.2929710656672e-05
-1.72411887620664e-05
-2.25302891509544e-05
-4.62273353300129e-05
-1.92664862279449e-05
-3.44208253741658e-05
-2.91087752575842e-05
2.73163377574378e-06
-5.33092707018043e-05
-6.3767289542273e-06
-1.11699209373524e-05
-5.63427593306158e-06
-2.71327847598631e-05
-9.65197780143083e-06
-2.68715261869569e-05
-2.70798923885782e-05
-5.19773405334099e-05
-5.33426563715401e-05
-1.64698366463802e-05
-5.88884693241891e-05
-1.71224594261274e-06
-4.39492922292358e-05
-5.14019715206428e-05
-5.21238785926226e-05
-2.14051232153009e-05
-2.8806503352115e-05
-2.34494154479901e-05
-5.38415921064069e-05
-3.85239786009984e-05
-4.82072215211552e-05
-1.94622200145219e-05
-1.10598983552819e-05
-1.45922454916438e-05
-4.18340472643409e-05
-3.27563478457321e-05
-2.54823685073983e-05
-4.49895733369385e-05
-1.53899100030717e-06
-4.76650835939233e-05
-1.22815049026166e-05
-1.28130516094706e-05
-1.94510988271338e-06
-3.09397231826703e-05
-3.60592570128596e-05
-2.44351008106008e-05
-7.79072716408112e-06
-3.05076766890772e-05
-3.98153025408737e-05
-5.84502887785988e-05
-3.17037219819418e-05
-7.63405715169545e-06
-3.64187819026033e-05
-3.67625329256877e-05
-1.72224814640518e-05
-2.41538331016028e-05
-3.33187215356352e-05
-1.18414101025983e-05
-2.14741810892386e-05
-4.4490036046661e-05
-1.1174673055604e-05
-1.85450552659496e-05
-2.10699355962938e-05
-2.95912162831121e-05
-2.92719297856519e-05
-2.39713253984641e-05
-3.82769605128826e-05
-1.963656303483e-05
-5.72128977528214e-06
-5.67622878578915e-05
-3.39091644884122e-05
-1.9440377689289e-05
-3.10948495759265e-05
-4.37506640599327e-05
-1.78476053640328e-05
-2.13454743846471e-05
-1.84496356686676e-05
-4.52386620275608e-05
6.01749320191547e-06
-2.88561254694591e-05
-5.46386365328243e-05
-2.9820106735665e-05
-4.21254264739023e-05
-9.57072885672379e-06
-4.81017499902537e-05
7.21446244447556e-06
-2.55371620592486e-05
-4.87794758078083e-05
-3.78111812844802e-06
-7.21991411179582e-06
-2.87939673091692e-05
-1.26352998256059e-05
-5.29284300554442e-05
6.32646693160667e-06
-2.05149154971727e-05
-6.89290766072383e-05
-1.95886244095472e-06
-4.65041730189939e-05
-1.87742225578122e-05
-5.03355667815641e-06
-2.57198819779573e-05
-4.96558206707412e-05
-4.17565614587784e-05
-4.47550125126935e-05
-3.44055985723834e-05
-3.86938875156672e-05
-2.89085240157306e-05
-1.86931162286343e-05
-1.92766832463549e-05
-1.71385741131004e-05
-4.42022122644341e-05
-4.6291002340786e-05
-6.34157329362288e-05
-5.69256443451979e-05
-1.84450324411901e-05
-2.61261942320819e-05
-3.96503010622747e-05
-1.8063997735661e-05
-1.66615317644942e-05
-2.08284354192036e-05
-5.72318304887192e-05
-5.1387984512547e-05
-3.49319446905767e-05
-7.76259036586143e-06
-1.02013805336604e-05
-7.19124480042308e-06
-8.55723310565625e-06
-2.64102797699529e-05
-4.73462213169501e-05
-2.98102708194072e-05
-3.14016912985924e-05
-2.87782863283758e-05
-8.51225431662716e-07
-1.02683433113006e-05
-3.47174481206144e-05
-1.23843919459619e-05
-1.44213678368912e-05
-4.46402221147474e-05
-6.13119162766901e-06
-3.97706326426481e-05
-3.90990084220951e-06
-6.18277480924218e-05
-4.02917390001463e-05
-2.40464763981447e-05
-2.86311511281838e-05
-3.20098567712492e-05
-4.00759713422312e-05
-4.65436138649869e-05
-4.64162545969744e-05
-4.6192346092371e-05
-4.83657339759052e-05
6.9872191796605e-06
-1.58288708117798e-05
-6.53501614619882e-05
-2.62908526472011e-05
-1.70622855378963e-05
-8.15910394657009e-06
-3.49642253808845e-05
2.23456047571669e-06
-1.81570444211522e-05
-4.63901486367453e-05
-4.24124203845411e-05
-4.61262145123307e-05
-1.62205168359192e-05
-3.99293420092942e-05
-2.42075947670744e-06
-1.02024586169826e-05
-3.18848566623699e-05
-3.39483653054589e-05
4.02344564691031e-06
-4.13136901129922e-05
-5.96649947337331e-05
-5.71883218046163e-05
-3.20206224633152e-05
-1.31069175836406e-05
-3.76285053034078e-05
8.31707272590453e-06
-4.58267817289911e-05
-3.2430335128637e-05
-1.44388960474884e-05
-4.23978562575168e-05
-2.71452022359449e-05
-3.79349192432088e-05
9.11195732321019e-07
-4.11907221527568e-06
1.07330953610298e-05
-3.11200492372089e-05
-1.78395314998714e-05
-4.23957005692196e-05
-2.38291748225208e-05
-4.77418720611577e-05
-2.37079220694942e-05
-2.11723436294819e-05
-1.75707737256907e-05
-9.45269547799593e-07
-9.60613487181363e-06
-1.92302156604231e-05
-2.82108828633611e-05
-5.37303166879225e-05
-1.51281489440532e-05
-2.70306889480855e-06
-3.23571268519612e-05
-4.38033258504824e-06
-4.53487221165598e-05
-2.60475198203773e-05
-2.99986688343356e-06
-2.22297195203684e-05
-3.44712605850336e-05
-4.59678999420441e-05
-3.96940774006895e-05
-2.09419051296721e-05
-3.05857645891426e-06
-6.46696423263676e-06
-3.42648858973234e-05
-4.00805790582742e-05
-1.84475161977868e-05
-2.59677814492887e-05
-4.32133187001901e-05
-2.23686559870094e-05
4.42357229158363e-06
-2.91049548111861e-05
-6.27001497809723e-05
-4.68950402863552e-05
-5.0550630777395e-05
-2.42565498623843e-05
-2.00589436201532e-05
-3.67781616537149e-05
-3.17039707349927e-05
-1.59485349950761e-05
-6.28389498678863e-05
-3.59402277375146e-05
-2.61235711115441e-05
-3.57905014304286e-05
-4.95420813630295e-05
-5.99143878237986e-05
-3.17970092395181e-05
-3.48882825050717e-05
-4.27876928641992e-05
-4.59902637370916e-05
-2.27363015422048e-05
-2.09490882632547e-05
-2.62487231230521e-05
-4.36505950292041e-05
-5.91148506289652e-05
-3.62151272243238e-05
-4.08281357622485e-05
-1.85083501487599e-05
-3.22740548033626e-05
-3.34458031046074e-05
-5.55039768180206e-05
1.77519334261595e-06
-6.69770774226817e-05
-4.18693972020961e-05
-7.09993172907901e-06
-2.51140417158962e-05
-2.03889707214942e-05
-1.87326819907344e-05
-2.05251386443792e-05
-2.85732561071031e-05
-5.5493262198604e-05
-4.72051126709447e-06
-6.25294025747185e-05
-2.62755003146148e-05
-4.0933360321972e-05
-2.09651108186852e-05
-2.63859833217938e-05
-3.28250071890831e-05
-3.98877050038068e-05
-4.37538890447042e-05
-4.72663136568825e-05
-2.84814718415593e-05
-3.74761181070979e-05
-1.41881557822745e-05
-1.73336150638118e-05
-4.16707202944596e-05
-4.11421575842715e-05
-1.80044795309067e-05
-1.18692147946876e-05
-2.33148394602608e-05
-3.38873663357644e-05
-4.23911890077143e-05
-1.15226697282297e-05
-3.07324553763663e-05
-2.74352211831489e-05
-4.39931826410021e-05
-1.91452369353228e-05
-2.37077262360684e-05
-3.00654291098816e-05
-3.82355851451282e-05
-4.22547702105569e-05
-3.62385481474807e-05
2.81203102408996e-06
-2.94604029646097e-06
1.82536214442564e-07
-5.68506878491207e-05
-1.73512938335179e-05
-8.70051816562474e-06
-2.6076882836809e-05
-2.97539812035443e-05
-1.66013065145321e-05
-8.56158069639731e-06
-5.42949649471263e-05
-3.40066152116961e-05
2.35331309126258e-06
-3.41000284881213e-05
-3.09163400170335e-05
-2.27361624512435e-05
-5.98744004787943e-05
-4.73727808815307e-05
-2.5581534937676e-05
-1.65412831310288e-05
-5.53004227535276e-07
-1.26472162600393e-05
2.38743927496549e-05
-1.12645712965316e-05
-3.02217687879346e-05
-5.15158397186866e-05
-4.07202898404222e-05
-3.09804440927424e-05
-3.11823985263892e-05
-4.79979320403106e-05
-2.32174708290054e-05
2.11682042252686e-06
-4.27635921987835e-05
-3.96822973826858e-05
-2.96981210945847e-05
-2.40928801047502e-05
-1.93053622599778e-05
-5.69881164695986e-05
-3.64543852185041e-05
-4.28108121355161e-05
-4.99939189453897e-05
-4.19857234043075e-05
-3.14081686582898e-05
-1.99691091404479e-05
-1.84628343529963e-05
-4.08564851760436e-05
-4.48962522954573e-05
-1.0221781783953e-05
-4.98047483887397e-05
-1.49221117214304e-06
2.26909970499314e-06
-2.73689149230793e-05
-3.65255028800605e-05
-6.31966234431952e-05
-4.45365974410448e-05
-1.55742630213157e-05
-3.38922356957918e-05
-2.6218221618828e-05
-3.47667570069269e-05
-1.24390662029389e-05
-4.0279942024678e-06
-1.60002970674818e-05
-4.80985623849573e-05
-9.42015475462683e-06
-1.30553171191825e-05
-2.99986086535124e-05
-2.77582193808011e-05
-4.99952797738292e-05
-1.68437374303173e-05
-1.03681538032134e-05
-1.82107398153508e-05
-2.61376409457647e-05
5.1290738183486e-06
-2.22733050861699e-05
-3.2251957438915e-05
-2.60579242731379e-05
3.50855017389725e-06
-3.21490767086213e-05
-2.61960849694156e-05
-1.10254544276835e-05
-5.16864994855379e-05
-7.21595432142535e-05
1.30924074754421e-05
-3.58444501296829e-05
-5.53951373473776e-05
-2.62632236768733e-05
-4.09393675500097e-05
-3.06451725769926e-05
-1.13103081152727e-05
-4.04429783807764e-05
-5.67884340089491e-05
-2.8027904873433e-05
-4.00522021634623e-05
-6.53000951280619e-05
-2.59879424327631e-05
-2.94941916480416e-05
-3.26898419575294e-05
-4.13933007266522e-05
-2.21977319133462e-05
-2.68959504501798e-05
-2.57233686980776e-05
-3.18826956548976e-05
-2.37392999857171e-05
-4.33311109608107e-05
2.72289073705321e-06
-2.78572736868035e-05
-2.61439741555362e-05
-2.16717058367891e-05
-8.12476123273843e-06
-1.6976858696126e-05
-1.26396187620864e-05
-3.54860087174192e-05
-3.75470174660233e-05
-2.97994447824494e-05
-4.83327540168615e-05
-3.04879924066578e-05
-3.93607095517348e-05
-3.90177372178117e-05
-2.84480031108483e-05
-3.81516624928627e-05
-2.71206830477564e-05
-5.79968025484938e-05
-1.64238278933215e-05
-2.33698603307953e-05
-1.91831388836898e-05
-9.04260823257121e-06
-3.13060890892796e-05
-7.92604433263434e-06
-1.92525057156492e-05
-5.52508609724738e-05
-2.64115288289034e-05
-4.52766629266754e-06
-2.52979469237462e-06
-5.68747667562595e-05
-3.76824495622607e-05
-2.07112643379892e-05
-5.12381220073274e-05
-2.61016587161221e-05
-3.13852178096511e-05
-4.2972719012867e-05
-1.98871349078606e-05
-4.33461996651162e-05
-2.67350639428422e-05
1.3523607578691e-05
-1.96548072168713e-05
-1.30991190073021e-05
-6.39949835083005e-06
-1.70229144510882e-05
-2.82258187819608e-05
-3.34457635925896e-05
-3.23823136372336e-05
-4.69146016011928e-05
-4.49006763427216e-05
-1.27820055786949e-05
-4.84215434129955e-05
-3.93914433693244e-05
-1.63250325202969e-05
9.32342444056803e-06
-1.09166870955534e-05
-5.03543354350852e-05
-2.66958540045126e-05
-3.03330078616245e-05
-2.33574198257482e-05
-3.02143647695421e-05
-3.79296941910125e-05
-2.75243316350146e-05
-5.61061650541317e-05
-1.46166225908069e-05
-1.73526146519345e-05
-2.71516946573107e-05
-4.105525286564e-05
-4.32292974656154e-05
-4.27994355548915e-05
-3.54348402370018e-05
-3.43627834473569e-05
-2.48924321883197e-06
-8.49891129879506e-05
-3.3199388339834e-05
-3.55031031337197e-05
4.70641261969836e-07
-4.50897095999989e-05
-5.29028215294111e-05
-3.43616214361133e-05
-4.7797877102321e-05
-4.39707528590675e-05
-4.70804481970827e-05
-3.76353524818668e-05
-3.81878032909539e-05
-2.79307789968922e-05
-6.46498398083731e-06
-3.37426296799852e-05
-3.20472414467393e-05
-1.98834898165102e-05
-5.04135256600613e-05
-6.71244995939573e-06
-5.48609999972225e-05
-2.26849645286078e-05
-3.93843804913561e-06
-1.84682240672719e-05
-2.05674175041807e-05
-3.13540818691427e-05
-5.49435703804714e-05
-3.17449354833178e-05
-6.7108891149781e-06
-3.87778180948805e-05
-4.97278061350267e-05
-6.12283121410537e-05
-2.65745992091507e-05
-2.83671269967152e-05
-2.85683549655817e-05
-2.89942130933591e-05
-3.74774538304558e-05
-3.83607618085021e-05
-2.25667145980173e-06
-3.68019815194563e-05
-3.31719686469214e-05
-3.67754109866707e-06
-1.00682574954299e-05
-4.71127061672901e-05
-1.79159704251628e-05
-3.04740284241964e-05
-6.34358233490239e-05
-1.41068908822766e-05
-2.68385771555022e-05
-6.88407191943718e-05
-5.86034449754708e-05
-4.02733202991626e-06
-1.91561767295897e-05
-5.84567077141841e-05
-1.75275228402134e-05
-1.65074571111548e-05
-1.67490428669894e-05
-1.18279135232494e-05
-3.69100718818851e-05
-2.08306078339669e-05
-1.38754079972557e-05
-4.46385202527581e-05
-4.27652673788159e-05
-4.42419100342113e-06
-1.74360541436952e-05
-3.97325625685644e-05
-5.17590112419286e-05
-1.78881959125264e-05
-6.07764307401891e-05
-2.89876124234924e-05
-2.19189514797571e-05
-2.58819351023062e-05
4.42362528951053e-07
-3.18224623349879e-05
-4.46779572814799e-05
-3.51803969875397e-05
-4.19705832200312e-05
-2.48299822051851e-05
-6.13707949418616e-05
-7.51971834974113e-06
-9.91071532045135e-06
-3.29693822926122e-05
-4.1699917889448e-05
-4.6195016258477e-05
-1.92339875777972e-05
-2.80884105751586e-05
-3.36887488908122e-05
-3.9964245972263e-05
-2.14882170052223e-05
-2.37603607607947e-05
-3.87900027249545e-05
-1.87133783376906e-05
-3.65665502150116e-05
-3.30682845176225e-05
-3.72571594334611e-05
-1.90450872659072e-05
-3.44968958546402e-05
-1.14299464950116e-05
-2.8208104681359e-05
-9.28016194435482e-06
-1.29259980950464e-05
-1.67346120442653e-05
-1.99204650141798e-05
-2.63663518780676e-05
-2.55052861579243e-05
-4.73094460685698e-05
-3.44910092270007e-05
-3.70228209463701e-05
-1.22500621525941e-05
-2.4053347928108e-05
-3.24746537332242e-05
-4.11752942083379e-05
-2.55471963315211e-05
-4.30300463563412e-05
-3.72296040057991e-05
-1.12029305294281e-05
-6.30622504232435e-05
-9.63407635665088e-06
-4.24506545937178e-05
-2.94280602562217e-05
-4.77498197219699e-05
-1.97919679412208e-05
-2.07131925803228e-05
-1.78553435236322e-05
-2.01731130260312e-05
-2.19647876460926e-05
-2.33134662146181e-05
-3.59221347395364e-05
-1.00305828956764e-05
-4.00958255696341e-05
-4.682170497105e-05
-6.22007235138441e-05
-4.58873286611892e-05
-2.47503842649484e-05
-1.39845679463854e-05
-3.8733412872785e-05
-4.00302849214981e-05
-5.09919100600257e-05
-4.7149733827114e-05
-3.72565506233024e-05
-2.29159848353186e-05
-5.02626592851278e-05
-2.69493523337463e-05
-4.01357042172017e-07
-3.32665384753422e-05
-3.9088744648246e-05
-3.59772915896347e-05
-3.31433227866349e-05
-3.11336098038777e-05
-3.59346161096446e-05
-2.18095920574237e-05
-3.78948976497197e-05
-1.82097543581157e-05
-3.17981447024825e-05
-1.7125521064557e-05
-3.03573520663508e-05
-3.18059307730343e-05
-5.72564446491678e-05
-2.88247947118447e-05
-3.37969323441981e-05
1.05779895066089e-05
-4.34986041535118e-05
-2.91021235632537e-05
-2.39472741976169e-05
-3.48195755055244e-05
-1.04968629420328e-05
-1.57079092121354e-05
-2.60931475312687e-05
-2.82684245862042e-05
-4.16240033394591e-05
-2.80950444570946e-05
-1.11449017511978e-05
-2.42253962086446e-05
-3.14335507686438e-05
-9.15504192654895e-06
-3.38654146530166e-05
-3.24833716461109e-05
-2.15360573799831e-05
-2.17498003507834e-05
-2.71617553762231e-05
-1.48147389788194e-05
-4.94278550710546e-06
-3.58779247432935e-05
-4.31351268461701e-05
-5.16742180360133e-05
-3.04447336967645e-05
1.441927971943e-05
-3.34027740451841e-05
-2.49557692928031e-05
-3.06244111387734e-06
-2.06581130870086e-05
-1.73103758432357e-05
-4.05235685076093e-05
-3.40557274029755e-05
-1.22544193806895e-05
-1.20621342419496e-05
-1.55348970769257e-05
-4.31698262380035e-05
-1.00319376953336e-05
-1.08222972905041e-05
-4.61524634420971e-05
-4.16490518624582e-05
-6.64264466236943e-05
-4.49245209645107e-05
-4.00362481819797e-05
-1.63950384165463e-05
-2.97001845378259e-05
-1.28741387170235e-05
-3.8995979701452e-05
-4.63107740456965e-05
-4.39759989938472e-05
-5.64653207108874e-05
-9.96429808001153e-06
-2.21198588151115e-05
-2.22765653540034e-05
-1.74493938380107e-05
-3.35886838728844e-05
-9.73268970731935e-06
-4.11544989589583e-05
-1.69189584177355e-05
-1.81398463087948e-05
-2.12435090343016e-05
-4.46593101373344e-05
-5.39546407567294e-05
-2.63054926861698e-05
-2.2698740735727e-05
-4.61318345510461e-05
-3.04757658159343e-05
-1.59507221781907e-05
-4.37291902294092e-05
-3.81414958948909e-05
-4.52860037177894e-05
-3.27759916727308e-05
-2.19448175300586e-05
-1.93843061693969e-05
-3.9314012434729e-05
-1.22720754354378e-05
-3.19580560032203e-05
-4.83319791400832e-05
-2.66074082785413e-05
-2.28862652096029e-05
-3.36435490168387e-05
-3.99034661894729e-05
-1.90427646116761e-05
-3.45751955388397e-05
-4.05918111794774e-05
-3.70529027260596e-05
-9.84154041608957e-06
-1.95038905417491e-05
-3.81928246534779e-05
-7.40880771365345e-06
-2.99967841553686e-05
-5.46630596182029e-05
-3.69620667586232e-05
-3.82823949377603e-05
-4.18005390094521e-05
-7.26542702733694e-05
7.5662187611914e-06
-1.10270726253829e-05
-4.84236846035158e-05
-2.9092246906997e-05
-3.18344284702288e-05
-1.99259218474996e-05
-1.8814205448436e-05
-5.14382167991752e-05
-2.15257438334015e-05
2.0780723447308e-06
-5.69301175604179e-05
-4.21866221540941e-05
-3.70297264697584e-05
-7.30041840019152e-06
-1.19036208173288e-05
-6.52221804805081e-05
-5.19362019281153e-05
3.33668768411272e-06
-2.82429188699023e-05
-1.89785675514251e-05
-9.57877289994114e-06
-7.60475549300835e-05
-1.62735499617612e-05
-2.54163829796789e-05
-4.83533593360077e-05
-3.96435942062345e-05
-1.03946447220105e-05
-1.03806745963364e-05
-5.5708950031335e-06
-1.70345252179614e-05
-5.60173227353054e-05
-3.35575664045184e-05
-7.82210848303794e-06
-2.2978610458964e-05
-5.19412826835277e-05
-2.30651365523263e-05
-5.59056309336506e-05
-1.72564648719391e-05
-1.51444998169524e-05
-1.52633295712196e-05
-1.77026737746355e-05
-4.43540447130729e-06
-2.1337135400988e-05
-2.72742364802469e-05
-2.45479300337854e-05
-5.7728539465989e-05
-3.46866850928494e-05
-2.96575471758052e-05
-3.95326425459861e-05
-4.76044065619949e-05
-4.1715774334609e-05
-4.70412391248229e-05
-5.51160391957702e-05
-3.52503166898891e-05
-5.57380778724813e-05
-4.72301834246576e-06
-4.05949059627274e-05
-1.90643117738084e-05
-6.36516554635457e-05
-3.73908518144241e-05
-3.76799967445661e-05
-3.36654060233832e-05
-4.20131781522445e-05
-8.26253291056118e-05
-2.67244663719128e-05
-4.09888018144259e-05
-2.8144988366219e-05
-1.8160888317948e-05
-5.96172640509558e-05
-3.91896543718529e-05
-2.70008650252574e-05
-4.9389583766789e-05
-3.29233357242473e-05
-6.55665933496906e-06
-3.54439671164602e-05
-3.92824959453641e-05
-2.5833236931902e-05
-3.72491272219092e-05
-2.92281795021347e-05
-7.05192045283941e-06
-3.9001265851678e-05
-1.44501791647598e-05
-2.64020300643868e-05
-4.22686120655523e-05
-2.86062155063223e-05
-1.4358263838875e-05
-2.89283507086899e-05
-1.78609111448557e-05
3.33496417662814e-06
-1.43348125050987e-05
-3.54656148368194e-05
-3.21930031184882e-05
-3.42618575214262e-05
-4.30392175920606e-05
-5.84692373053232e-05
-4.77158436907353e-05
-4.61836818787199e-05
-4.54259126894194e-05
-2.60967226816483e-05
-1.76633145548936e-05
-2.49553836340327e-05
-1.98092015818112e-05
9.01497066243824e-07
-3.00198503890752e-05
-4.45259761604719e-05
-4.39138632234382e-05
-4.72994763085744e-05
-2.57392619612109e-05
-3.31412031551637e-05
-1.69941452924893e-05
-2.9480472673114e-05
1.52064886085902e-05
-3.08647564185211e-05
-2.5597727739381e-05
-4.41659076765873e-05
-2.38099365195004e-05
-2.3913560499009e-05
-2.2534823163404e-05
-2.03069780487675e-05
-1.4976302246719e-05
1.41808320124671e-05
-1.77753892968937e-05
-6.13616237769741e-05
-3.84916029662352e-05
-2.68035747770683e-05
-5.2499967219034e-05
-4.86919057994777e-06
-1.834479697659e-05
-6.21595997735607e-05
-4.11263760256944e-05
-1.64371698221883e-05
-4.22017122507385e-05
-5.07949014189538e-05
-3.56646572397458e-05
-1.58931597306644e-05
-4.84686913853082e-05
-2.52467811695822e-05
-3.3578864212743e-05
-5.10262065489792e-05
-3.09382835529161e-05
-2.32785777440856e-05
-4.76735679794505e-05
-3.0206555983921e-05
-1.92266350501134e-05
-1.17027196951509e-05
-1.75984783490077e-05
-2.76997111384691e-05
-6.61745220266072e-05
-3.00856823750163e-05
-3.55005930251885e-05
-3.65894561751197e-05
-7.37206242235014e-06
-4.34217727277423e-05
-2.2796993132921e-05
-2.48058233311483e-05
-6.65486280365021e-05
-1.99772172749091e-05
-4.54614892430604e-05
3.13193738678013e-06
-3.08531710316698e-05
-5.09838793817566e-05
1.94062426014345e-07
-4.55379869157269e-05
-6.50307829934887e-05
-3.9129516849357e-05
-4.24768920491814e-05
-1.60833266542383e-05
-3.97744754968877e-05
-2.10429266940134e-05
-3.83594593882102e-05
-3.00126645089715e-05
-5.0225103400882e-05
-2.88236478308636e-05
-2.59954261315135e-05
-2.98851471498878e-05
-3.55415643869489e-05
-7.21502979239291e-06
-2.2091377442654e-05
-4.34459319772012e-06
-2.33037707401296e-05
-3.66420501501093e-05
-1.50387401773027e-05
-3.22219921182341e-05
-4.78565540682603e-05
-2.79867620818678e-05
-3.78519583619634e-05
-1.26856973485961e-05
-2.61092135658684e-05
-4.61678235825019e-05
-2.56982866966242e-05
-5.45453130823404e-05
3.74044436274362e-06
-2.59349013842927e-05
-4.55819427950834e-05
-8.44536117603359e-07
-3.92435090932398e-05
-1.68227105993055e-05
-9.51633555404015e-06
-2.33359573877919e-05
-4.50283827366006e-05
-3.08607925276373e-05
-3.31734013786033e-05
-1.06845837768139e-05
-3.87442527331457e-05
-2.00423417432115e-05
-5.77142691661926e-05
-2.63813121217285e-05
-1.83929564340457e-05
-2.75589173646009e-06
-1.60848019905399e-05
-6.38136591721971e-06
-4.30337879932247e-05
-4.36208242818286e-05
-5.40605018072096e-05
-3.17029211842664e-05
-6.26137733031626e-05
-5.94166812544847e-05
-4.45190858408004e-05
-5.08373895240263e-05
-3.03196377545902e-06
-2.62483600963289e-05
-3.15468624092668e-05
8.34283503321921e-06
-2.46800120682782e-05
-1.45738841253584e-05
-2.15348654057621e-05
-5.80924788826411e-05
1.79736142096492e-06
-2.72265759355409e-05
-4.2730089264156e-05
-1.26138323603215e-05
-5.87197088551687e-06
-5.63883717008255e-05
-4.31171031597117e-05
-2.86413273733641e-05
-6.62984374260072e-06
-9.91647452278353e-06
-3.26512554793993e-05
-3.71731872390927e-05
-1.7508741218759e-05
-3.53984889051819e-05
8.40383965685318e-06
-2.68496407096289e-05
-1.54266195859487e-05
-4.01642339926187e-05
-1.06541247775055e-05
-5.73747675773934e-07
-3.3963987583991e-05
-5.25064297081322e-05
-8.0322628242634e-06
-1.11482936515407e-05
-2.02510118159883e-05
8.88864654903759e-06
-1.80851225244752e-05
-1.87388813441652e-05
-1.5122312883878e-05
-4.21458398156424e-05
-3.24395153217567e-05
-1.83353684470708e-05
7.11903118532683e-06
-5.56118639600492e-05
-3.68436675100766e-05
3.55115828957077e-06
-5.14812753030678e-05
-3.98127166500903e-05
-3.16458038645718e-05
-3.70812524074411e-05
-4.14226036391882e-05
-5.05290992247999e-05
-5.09936247774535e-05
-1.9508757331811e-05
-1.25357243949809e-05
-4.7374940255473e-05
-4.19842045368735e-05
-1.57614429890682e-05
-3.72489648648065e-05
-4.04711569930573e-05
-3.53655297415691e-05
-3.99131919103061e-05
-1.68815896953938e-05
-3.92790172437225e-05
-4.19041499802944e-05
-3.08936128673266e-05
-3.40375677016378e-05
-4.08171887349392e-05
-3.27235242786799e-05
-2.90016106780999e-05
-4.31228713166477e-05
-2.45153188169317e-05
-4.93074546769028e-05
-2.02464781043639e-05
-3.80683644070612e-05
-3.33417858189732e-05
-5.45974591718223e-05
-2.03162151357666e-05
-9.74984534809679e-06
4.754395205921e-07
-5.52050515449698e-06
-1.61068354204796e-05
-3.4037125335877e-05
-6.80414851092365e-05
-3.68058147999453e-05
-2.17063196272476e-05
-1.28026223379176e-05
-3.59692858109566e-05
-2.44847478278837e-05
-2.33806477021046e-05
-7.75484666319372e-07
-1.311769075836e-05
-2.54915724038174e-05
-6.08783304649961e-05
-4.59987218676662e-05
-4.56587554469239e-05
-2.96181710752922e-05
-1.6344330594066e-05
-2.67407254175908e-05
-1.94304291410189e-05
-7.01770910943845e-05
7.85560343001413e-06
-3.95718371048756e-05
-7.26117242040735e-06
-3.98461391881057e-05
-3.65922293852989e-05
-5.50399242104487e-05
-3.20572922206852e-05
-3.78516433697845e-05
-4.87171349971437e-05
-4.13752407578681e-06
-4.02593140608969e-05
-2.02872568694402e-05
-4.01169571402112e-05
-2.13560132477634e-05
-1.87017801261713e-05
-6.8958259565901e-05
-2.96347061582644e-05
-2.30695944799847e-05
-4.81504089763237e-05
-6.78179211191576e-06
1.30169144259377e-06
-9.76135370214872e-06
-1.04722233506616e-05
-5.45589653202402e-05
-3.76594961060209e-05
-8.26651006017507e-05
-4.4856553702053e-05
-2.89636750184251e-05
-2.26525313098167e-05
-3.74201733681626e-05
-2.71518935475765e-05
-3.33916382947501e-05
-5.89334419559232e-07
-3.40769723559538e-05
-1.32083268396625e-05
-3.70289387644618e-05
-5.37444671898324e-05
-3.4317552714548e-05
-2.12234160640361e-05
-5.1974216765962e-05
-5.35578489396473e-05
-3.5081413476935e-05
-5.50199050043685e-05
-3.44745282467961e-05
-3.95347836551277e-05
-2.05327632132491e-05
-4.46874357680936e-05
-1.56415337377676e-05
-1.47966890268811e-05
-2.77214551896263e-05
-2.18214966601028e-05
-5.43867095250045e-05
-5.22217077190476e-05
-5.24603465234903e-05
-2.80376878337285e-05
-3.78165775894041e-05
-2.05842610470669e-06
-2.17969380915654e-05
-2.69810273659849e-05
-2.5904056174877e-05
-1.64644536199412e-05
-1.2141496770417e-05
-5.92795142458509e-05
-2.56204636872952e-05
-4.57231461838282e-05
-3.06063177572826e-05
-4.36919676682868e-05
-2.70201640258376e-05
-3.36252305561811e-05
4.449905814447e-06
-2.21579309368979e-05
-3.15631881326283e-05
-2.69003870341074e-05
-3.65727128824904e-05
-1.28918441825811e-05
-1.95341308670691e-05
-3.20341304138191e-05
-2.7776527786307e-05
-2.52025219627794e-05
-5.90253331214977e-06
-5.68003138819432e-05
-4.84845263525095e-05
-4.04719854271795e-05
-2.99254059617774e-05
-2.18844261004479e-05
-5.01256418701146e-05
-1.71000718189801e-05
-4.56639744276951e-05
-3.44013659876679e-05
-1.60794614911681e-05
-3.25978477215292e-05
-3.65838976702836e-05
-1.31627612264916e-05
-3.05520413085425e-05
-1.84652578815843e-05
-5.31735580849528e-05
-1.96156779655872e-05
-3.83669084907915e-05
-1.99717392148228e-05
-1.27044314741697e-06
-4.61775741692372e-05
-5.0206670919625e-05
-3.44323334539084e-05
-4.48613054228082e-05
-3.74543527739487e-05
-4.93176995045116e-05
-2.89059754801237e-05
-3.09419839749283e-05
-2.26103448839321e-05
-4.12682746975768e-05
-1.01479277620514e-06
-2.29827609655315e-05
-3.0494544051975e-05
-2.87210372121206e-05
-1.82817323709325e-05
-5.25603392339771e-06
-1.69924399216474e-05
-3.02285693585012e-05
-3.17864532976733e-05
-5.38842741095735e-05
-2.50664026544067e-05
-3.02932226193436e-05
-2.45694814208095e-05
-3.63208903895323e-05
-6.34264043561083e-05
-2.45036107324753e-06
-3.10677519906628e-05
-4.33056193332754e-05
-3.16182579982976e-05
-1.77993363390315e-05
-3.72754542645806e-05
-3.46750047353685e-05
-4.00940698531642e-05
-1.94463191721145e-05
-2.27045016313996e-05
-4.78773390988961e-05
-3.70257738092588e-05
-1.48487159000793e-05
-2.84908451199284e-05
-3.94174593100099e-05
-9.32177159169827e-06
-2.37702936971671e-05
-4.52777630961688e-05
-3.52181281721062e-05
-9.89299956222418e-06
-4.88771863332066e-05
-4.36196506063399e-05
-2.66363102156036e-05
-4.28121618802155e-05
-2.7477110675277e-05
-6.37518715205514e-05
-4.32060199465666e-05
-3.73601650478617e-05
-8.41415332805954e-05
-1.70342876453872e-05
-2.89421065117128e-05
-1.42528176716274e-05
-4.27711400965356e-05
-3.36721267300503e-05
-3.0167125494911e-05
-2.71338482390466e-05
-2.46014936172586e-05
-1.78892478679912e-05
-2.69524329383886e-06
-6.6281997131226e-06
-1.97085175529224e-05
-3.49308505621206e-05
-4.9166387519717e-05
-2.49302892288529e-05
-3.03449166972922e-05
-1.27791856830669e-05
-2.93690944240764e-05
-1.86110938940896e-05
-2.64476918132444e-05
-5.7986804754591e-05
2.1798885234063e-05
-3.70256273281775e-05
-4.71202395750331e-05
-4.06297002846029e-05
-3.73155801239477e-05
4.20406572111821e-06
-1.42787911679645e-05
-5.0969881591816e-05
-1.95218592491034e-05
-3.89535752709192e-05
-2.2571338269932e-05
-3.59536207465094e-05
-3.24067955500283e-05
-4.81027580701362e-05
-3.94909499121813e-05
-4.20644406115549e-05
-2.0790771365839e-05
-1.75737718096975e-05
-4.66722217945396e-05
-3.72572400147109e-05
-1.17601349009901e-05
-2.5386818637777e-05
-3.59126698783331e-05
5.46371451921035e-07
-3.51736544406816e-05
-7.7872787548456e-06
-2.53699677928996e-06
-3.43776845472621e-05
-2.7643096185367e-05
-4.21998907542357e-05
-1.70587058950127e-05
-9.75479544113513e-06
-4.26436712774071e-05
-1.57360537345432e-05
-1.6313825751829e-05
-3.95018324346679e-05
-2.00924771269277e-05
-2.668525005104e-05
-1.90129847737833e-05
-3.80040857418454e-06
-1.66948254306634e-06
-4.58277742690307e-05
-1.69979430777684e-05
-1.34089305893895e-05
-7.95400222053651e-05
-2.85358512890317e-05
-3.16057859581399e-05
-2.10369546593988e-05
-7.40243712643203e-05
-1.30890589204636e-05
-6.08344307643598e-05
-2.6631020435262e-05
-1.25644300438074e-05
-3.16352939308889e-05
-5.06282516926912e-05
-4.53437142741429e-05
-1.84330911436409e-05
-4.53201773422887e-05
-2.40325187225355e-05
-4.00258251607762e-05
-2.32060651689274e-05
-2.64072953207876e-05
-2.49128470375452e-05
-3.0502236668907e-05
-1.96476097624687e-05
-3.175545802918e-05
-1.57461133524105e-05
-4.40406209236966e-05
-5.64775591326608e-05
-5.87750316977108e-05
-2.39157268982151e-05
-1.89151900756263e-05
-1.36620513370455e-05
-3.29680682276095e-05
-6.0246435338949e-05
-4.55782995223888e-05
-2.54628842976231e-05
-2.2528899456676e-05
-5.97125826143259e-05
-2.55557606891183e-05
-1.60885821409052e-05
-5.1325841050818e-05
-3.38397642913739e-05
-6.14852991188337e-05
-2.9864999125492e-05
-4.32711489329844e-05
-9.47874175046062e-06
1.88190557261168e-06
-2.83049833535156e-05
-3.28257194870426e-05
-3.51946392243867e-05
-5.4385731281334e-05
-3.14076870605241e-05
-3.2929950058039e-05
-3.1397384449058e-05
-2.73057746535541e-05
-2.13033334817056e-05
-2.03570670920257e-05
-5.07640292471621e-05
-2.84894399738455e-05
-4.17479256052797e-05
-3.55142231545983e-05
-3.47868244883557e-05
-3.0232298304581e-05
-2.557951535238e-05
-5.27861357290449e-07
-8.1120647633113e-06
-2.71147752529726e-05
-3.35723005384578e-05
-4.6394464470445e-05
-3.71143665906684e-05
-2.30660486441131e-05
-2.29619690473663e-05
-6.79070228913392e-06
-2.90996182532211e-05
-4.90377067836051e-05
-3.61505101128914e-05
-7.97205588455077e-06
-3.96834676346323e-05
-1.84069042993044e-05
-1.55252395560894e-05
-6.22464000787844e-05
3.82605437936396e-06
-4.80788390316721e-05
-8.99269344041827e-06
2.08340373870752e-05
-2.21554230488202e-05
-4.20618421024771e-05
-3.20609050382019e-05
-5.21568160976589e-05
-5.52630651875216e-05
-3.32931403196628e-05
-8.13342965019555e-06
-3.09242795952472e-05
-3.93371812390019e-05
2.7622430289533e-05
-5.21094794365326e-05
-2.17745120030989e-05
-3.78056471067471e-05
-3.47037784870233e-05
-1.19016674474236e-05
-2.4449348337557e-05
-3.07389569148972e-05
-2.40296143666986e-05
-2.68405607472269e-05
-2.74217120748617e-05
-2.5351143787512e-05
-7.16349023967175e-05
-3.51902056082118e-06
-3.39683955828278e-05
-3.70125298437072e-05
-4.44603784207037e-05
-4.45298644447033e-06
1.62855003743669e-05
-3.11069066795693e-06
-3.33557365438601e-05
-4.64277986348595e-05
-3.02443439284647e-05
-1.36608569399185e-05
-5.35160298972466e-05
-4.32349085056643e-05
-2.55222826419384e-05
-2.97167196744279e-05
-3.02319740349756e-05
-1.99404946309433e-05
-1.54458173952007e-05
-1.41583288407093e-05
-3.24728975394981e-05
-4.108363929592e-05
-1.06682437192618e-05
-4.1309153399788e-05
-2.02296074694565e-05
-1.58857458806086e-05
-1.68156964130718e-05
-4.70148338044683e-05
-1.47620388876887e-05
-2.26375060608337e-05
-3.11937008059248e-05
-5.06778533301064e-05
-4.08066489342793e-05
-2.48330359361204e-05
-3.25002550994112e-05
-4.64262513240197e-05
-1.02527516236482e-05
-3.44837654246775e-05
-2.4225800520012e-05
-4.39194896418204e-05
-4.52228154710619e-05
-6.84229184361063e-05
-2.93468042582021e-05
-3.3312035642866e-05
-2.98531826152987e-05
-4.31491458882191e-05
-2.23673495866465e-05
3.38151469851096e-06
-4.63950648258767e-05
-9.74454007671302e-06
-4.02198691208458e-05
-2.37662167708331e-05
-3.82769764408463e-05
-5.43041319280185e-05
-2.25807542771287e-05
-1.47239693601965e-05
-3.17756376577705e-05
-3.48621751003868e-05
-2.17530846055941e-05
-4.10422626593257e-05
-3.82051838948007e-05
-2.11578026523723e-05
-2.16752403127093e-05
-2.62351867783537e-05
-3.05887774719016e-05
-5.81059783437199e-06
-1.53751828698742e-05
-1.19764356494961e-06
-1.74233322663148e-05
-3.56314479380647e-05
-3.12128458153084e-05
-1.07165029039385e-05
-4.39391732487668e-05
-2.27761535583042e-05
-4.2914040159077e-05
-3.62113904772814e-05
-1.75292084441622e-05
-3.63025854582581e-05
-3.60975028205669e-05
-6.20334587260979e-05
-6.38627157213667e-05
-3.07897517672388e-05
-4.51240547515374e-05
-4.37906413017196e-05
-1.17301572628911e-05
-3.29626614230841e-05
-5.60905866984147e-06
-3.34718407480074e-05
-3.20389086072097e-05
-5.40610305676976e-05
-1.86119836841628e-05
-5.15606730481809e-05
-4.70956754062993e-05
-1.54303666952093e-05
-1.9471575237878e-05
-1.45693049099817e-05
-1.61650367482147e-05
-4.24770146719893e-05
-6.10695212042907e-06
-5.33197378971667e-05
-3.02571390657041e-05
-1.45329971397581e-05
-2.20641345231828e-05
-4.23421817367131e-05
-2.8491187828447e-05
-2.33055795241046e-05
-4.21846184996359e-05
-2.23547471196388e-05
-7.63604675795697e-05
-4.99569824222944e-05
-5.03863454853067e-05
-2.64297182654666e-05
-2.94910739292354e-05
-6.15854058090011e-05
-1.97925321116965e-05
-5.42884904000879e-05
-2.07753414147129e-05
-1.17921376297696e-05
7.23665912911281e-06
-3.06325880256966e-05
-2.33065881667379e-05
-4.24066161833114e-05
-2.02778795603012e-05
-2.11513055104516e-05
-4.19002185364355e-05
-1.56418959835741e-05
-4.80726549784795e-05
-4.70406938725358e-05
-2.35176283645135e-05
-1.62158798620686e-05
-5.72712533580286e-05
-3.62793467287909e-05
-1.40068720968939e-05
-3.14180632528951e-05
-3.21603710551729e-05
-7.24432328772839e-06
-5.67250165182778e-05
-1.80730951196527e-05
-2.92580231772491e-05
8.69586638826073e-08
-2.51726335278076e-05
-5.56930502947766e-05
-1.03278364017013e-05
-4.43334753188794e-05
-2.06137517848762e-05
-2.07190413912751e-05
-2.83306836751761e-05
-3.99100552113056e-05
-8.01076200209346e-06
-2.8567922245571e-05
-1.23856543288033e-05
-2.02913598006275e-05
-6.89439985142973e-06
-3.55338698364334e-06
-4.13015304754564e-05
-4.82273959321034e-05
-3.28839065720336e-05
-3.77898875316743e-05
-4.02962163149081e-07
-2.66595784877682e-05
-2.63975454538121e-05
-3.49130583636673e-05
-2.72599185678797e-05
-4.91956722543568e-05
-6.28893621205886e-05
3.98401383548278e-07
-3.86313323204857e-05
-5.93476578019189e-05
-2.23988687685699e-05
-5.02292412496924e-05
-3.05090890995291e-05
-3.05674508907556e-05
-1.28915573761536e-06
-1.70588013655516e-05
-2.85970245100745e-05
-5.17608878899856e-06
-3.83492758052654e-05
-3.60469858791412e-05
-1.72582087260063e-05
7.17859533193715e-07
-5.15447515558181e-05
-4.45793891269262e-05
-4.84414505314805e-05
-4.49398743590035e-05
-3.19813096333019e-05
-2.11513923369629e-05
-4.35517255563412e-05
-3.3867385234455e-05
-3.25713711495513e-05
-3.358467321837e-05
-4.58086136943348e-05
-7.06040488200169e-06
-5.81531054267766e-05
-2.21970647168399e-05
-5.12963575595299e-05
-6.17524480418446e-06
-3.18717146913754e-05
-5.29136040311681e-06
-4.09796802051511e-05
-3.90028465579132e-05
-4.15353875330218e-05
-8.34939197789756e-06
-1.94308289485669e-06
-3.17473750375723e-05
-4.4700771582952e-05
-2.13027290651752e-05
-3.31522141337451e-05
-3.64603863790883e-05
-2.81626387648863e-05
-1.35303257972086e-05
-1.0520781316355e-05
-3.85928197097602e-05
-2.4808338788953e-05
-3.51734352311018e-05
-3.65918198655623e-05
-3.51658012999082e-05
-1.49809624059358e-05
-2.81907810051432e-05
-1.83092137959107e-05
-4.81838215056914e-05
-2.49834757285523e-05
-9.20694808283985e-06
-3.00114410502933e-05
-2.45336144171944e-05
-3.01816772344429e-05
-1.21862247443723e-05
-2.06035410739281e-05
-2.2899118335838e-05
-4.94750478348644e-05
-1.80631531101873e-05
-2.10853529235086e-05
-1.83132397569687e-05
-2.24354518929959e-05
-1.80483957484792e-05
-6.86734029137755e-05
-4.36804090412937e-05
-5.51705614803916e-05
-4.57002503427143e-05
3.07239690518248e-06
-1.34522852470968e-05
-1.44743826506126e-05
-4.01279256766839e-05
-1.5986816250478e-05
-5.11663059796076e-05
-1.13432960520935e-05
-2.58349623986687e-05
-1.88959601944572e-05
-3.3288233726005e-05
-3.31262648867893e-05
-3.23279296639323e-05
-1.29862812176555e-08
-1.65927069426037e-05
-6.79115846036508e-05
-1.62908301364012e-05
-2.27443725463906e-05
-2.0812728627203e-05
-3.79734337445788e-05
-5.1429563734503e-05
-3.95118431881239e-05
-4.66497759911626e-05
-3.47240638777428e-05
-1.65762584143087e-05
-1.54833521027194e-05
-3.06374662207865e-05
-4.24539644800989e-05
-3.25099766978844e-05
1.90624646014086e-05
-3.95430979793332e-05
-4.18157830509035e-05
-1.33790474491761e-05
-1.43214280686241e-05
-9.92986145800896e-06
-2.97121652220496e-05
-7.03330486848447e-05
-4.90920202248927e-05
-3.99967367974017e-05
-3.81484377058779e-05
-1.93508471027232e-05
7.3940751714054e-06
-2.24004739514831e-05
-2.15276789782262e-05
-2.57779474104549e-05
-2.70580912969244e-05
-5.42336788149345e-06
-4.57828787426088e-05
-4.08366945489984e-05
-4.85105213815667e-05
-2.9159801915831e-05
-2.10744310562521e-05
-1.82962946454337e-05
-4.15736758861691e-05
-3.50973262947318e-05
-2.77962858027598e-05
-4.04134462696529e-05
-4.13059546120984e-05
-3.32035210220885e-05
-5.43711727458636e-05
-3.12637749020219e-05
-2.11967828307849e-05
-4.3133501477818e-05
-3.37248128385688e-05
-2.14745364581099e-05
8.83988182489665e-06
-5.88885617446479e-06
4.30017877415916e-06
-1.39221878506267e-05
-1.93434809761349e-05
-1.33981980984035e-06
7.74103283323093e-07
-4.38357360761673e-05
-1.97936792705119e-05
-1.20995725834908e-05
-4.17874361775386e-05
-5.47386411523521e-05
2.8675564669963e-06
-2.19754146833911e-05
-3.4353999592778e-05
-5.06950323606408e-05
-2.00424999610224e-05
-3.9832290697324e-05
1.63219250842623e-05
-2.60953787340018e-05
-4.76968378313497e-05
-2.25978685900218e-05
-4.05240658293645e-05
-2.72740176095879e-06
-3.93866155766177e-05
-2.61277397948451e-05
-3.85424868764431e-05
-2.33324990707136e-05
-3.22128246475262e-05
6.70516531598942e-06
-4.75218495074752e-05
-6.50420160966865e-05
-1.89972432024152e-05
-1.9013049232257e-05
-5.20791631690055e-05
-3.64757424375005e-05
-4.36442595399835e-05
-2.27119110492035e-05
-1.35492465421518e-05
3.34936135597751e-06
-4.78050968845699e-05
-3.94829262163074e-05
-3.20523265526934e-05
-2.11817152013888e-05
-2.68588603783753e-05
-3.70806056688204e-05
-7.76969715918151e-06
-1.88335264291976e-05
-5.54341982597516e-05
-3.56101383334996e-05
-2.87458019676384e-05
-3.83384825339627e-05
-4.95393130965982e-05
1.21383061107581e-05
-4.55886980850068e-05
-4.11394625604126e-05
-2.27008857419879e-05
-3.33307309536869e-05
-4.71477108028369e-05
-2.89660685772748e-05
-4.57767202457046e-06
-6.09327173911925e-05
-6.16810081087042e-05
-4.66386633306968e-05
1.77004328234839e-05
-1.27826756802941e-05
6.59179833946307e-06
-1.87308953085996e-05
-1.23114887952617e-05
-4.59684640015802e-05
-5.41912120510995e-05
-4.5396713240615e-05
-2.6650696939629e-05
-5.38952243179108e-05
-3.08124894630342e-05
-2.06724890422845e-05
-3.15654240536636e-05
-1.14980864518788e-05
-1.79223316143117e-05
-3.86435572432213e-05
-2.77738602944328e-05
-3.21493600495038e-05
-2.10156201417667e-05
3.40863037994574e-06
-3.34630397921161e-05
-3.08346898586152e-05
-2.22767346789259e-05
-5.25655213824227e-05
-1.15841152201896e-06
-6.2145100247729e-05
-5.0748641126933e-05
-9.63312226368265e-06
-3.77219481187329e-05
-1.25416936259718e-05
2.22820582899263e-06
-7.66438823043868e-05
-1.80792642642031e-06
-2.36362819013652e-05
-5.11007865768807e-05
-2.93189793479055e-05
-5.2398659976268e-05
-8.43349738471371e-06
-3.49597880238634e-05
-9.23573547252545e-06
-1.51919540699108e-05
-3.73783637052231e-05
-4.16656529751606e-05
-3.42806018082692e-05
-4.02908582418436e-05
-2.24823436543529e-05
-3.10088118115076e-05
-2.61792323738663e-05
1.39764448556201e-05
-1.98812307402309e-05
-3.58652834438988e-05
-1.9141784644305e-05
-5.98943645589485e-05
-3.6741000617133e-05
-1.9781724255116e-05
-6.99863616709259e-06
-4.26805996829273e-05
-3.0952616825338e-05
-5.6457522546008e-05
-3.31223982778478e-05
3.38934546720908e-06
-3.85298801675593e-05
-5.91113866255267e-05
-2.70517530321992e-05
-6.79127298301612e-06
-1.45802730502945e-05
-3.75152360850138e-05
-2.93074118648529e-05
-2.38454268105476e-05
2.56610976312699e-06
-4.78706172288225e-05
-4.63283395576416e-05
-3.12162576674246e-05
-5.41120110591607e-05
-3.63304569737332e-05
-2.91262011656476e-05
5.94928122649453e-06
-4.08368732636943e-06
-4.33567451875842e-05
-3.65776678231514e-05
-3.44333349315346e-05
-1.86552750636157e-05
-4.6300435042801e-05
-1.67162482768392e-05
-2.56870275778679e-05
8.8197412798852e-07
-4.83760231045884e-05
-4.20607918187715e-05
-1.73858797717732e-05
-3.87300042137859e-05
-5.59674291478863e-05
-2.74104735409434e-05
-1.90088375165977e-05
-2.19927914474845e-05
-2.57737698377289e-05
-5.14792231806497e-05
-2.55023260917521e-05
-1.4707551543699e-05
9.39207142827122e-06
3.71192413876387e-07
-2.94861972551256e-05
-4.32375011902207e-05
-4.86203096143033e-05
-3.23406259677228e-05
-3.26408255924572e-05
-4.00725613734557e-05
-1.71578597767731e-05
-2.83277870327252e-05
-3.92818292862547e-05
-4.2508991924959e-05
-3.36260186830646e-05
-7.19649900182255e-05
-2.51540174578927e-05
1.16550864447818e-05
-4.00176493059206e-05
-5.28160997053433e-06
-2.64529877921343e-06
-1.55944666437235e-05
-2.48750203959718e-05
-1.01012581286148e-05
-2.14312586025414e-05
-2.02763380688092e-05
-5.17176448301545e-05
-2.24455694449361e-05
-4.04301500279282e-05
-4.06109024419338e-05
-9.73359580094997e-06
-2.78790711219266e-05
-2.83466106240221e-05
-3.48587508070198e-05
-2.40911549041773e-05
-2.41360334379465e-05
-5.0460340893565e-05
-4.27552906880406e-05
-6.32742452066079e-05
-4.10853311518078e-05
-2.57896114840618e-05
-2.66565855134135e-05
-1.11592789728935e-05
-3.35647991227726e-05
-3.43636052141941e-05
-4.89181053967816e-05
-4.95660993870742e-05
-5.89395171805667e-05
-3.14199349796218e-05
-3.05549352723859e-05
-1.7618640952664e-06
-3.39688027852753e-05
-5.03540375315647e-05
-7.76095853438866e-05
-2.82566681814261e-05
-2.07682090763556e-06
-2.77582286995092e-05
-1.01604431172297e-05
-3.05357978555011e-05
-2.27419113330907e-05
-2.41071101728161e-05
-2.72707895606901e-05
-2.41740096977673e-05
-2.51605086916206e-05
-6.31469147336888e-05
-4.24688570765845e-05
-2.54481622431864e-05
-7.46210582156897e-06
-1.28288498897947e-05
-3.86712143992084e-05
-3.28607484879008e-05
-2.68128119693137e-05
-2.43793951369146e-05
-1.9903139813733e-05
2.42632046578217e-06
-1.71308620129803e-05
-2.15175093875596e-05
-4.00645729269553e-05
-1.87520781731394e-05
-5.54841946465124e-05
-1.34569824265473e-05
-5.39680150649364e-05
-6.01510436029097e-05
-1.59810880431821e-05
-1.57200281638256e-05
-1.70279313612947e-05
-5.20595159634773e-05
-2.35312715513328e-05
-1.68644991843301e-05
-5.02343157972745e-05
-4.83975850375432e-05
-1.57580792418229e-05
-3.05377111630058e-05
-3.67856041652957e-05
-2.4130105419357e-05
-3.35121790012343e-05
-4.13878040070198e-05
-3.24972962810853e-05
-3.76833016793825e-05
-2.67832874530559e-06
-3.71720597209826e-06
-4.76536596253516e-05
-1.84394111647293e-05
3.17294203635097e-07
-3.446142393728e-05
-3.29883413008893e-05
-6.39852016035495e-06
-3.27204655553778e-05
-6.52700930809484e-05
-4.92865717266694e-05
-2.90332227667944e-05
-3.2363217734063e-05
-1.69838316125295e-05
-1.60847441905641e-05
-2.87374316852157e-05
-3.37835712134489e-05
-2.59182793392311e-05
-1.78369653031448e-05
-3.29133833179252e-05
-1.75549797279473e-05
-2.98053832089622e-05
-5.89643004059564e-05
-3.86093396727684e-05
-1.86331235160958e-05
2.0924873426863e-05
-3.85854849500714e-05
-5.10795694927073e-05
-5.03635402192622e-05
-2.6157311311819e-05
-2.9861461018742e-05
-1.00801146369508e-05
2.36532869792442e-08
-3.00126969375566e-05
-5.51350497978896e-05
-2.25922931425168e-05
-6.36971041498342e-05
-4.71706552750591e-05
-2.24340206866291e-05
-2.37199759066059e-05
-1.15116036249195e-05
-7.2458125433702e-05
-2.99127610049667e-05
-4.56742059055838e-05
-4.68968357026294e-05
-3.04641177302002e-05
-3.99336602181367e-05
-5.55347448597318e-05
-2.90722150426615e-05
-3.96868117804457e-05
-2.74048469994544e-05
-2.36457988663006e-05
-5.35026022039984e-05
-2.98395928671877e-05
-5.21093112781233e-05
-4.5459871400548e-05
-4.11508628777513e-05
-4.55869089928264e-05
-2.89973789425214e-05
-3.45947062672193e-05
-3.316387638597e-05
-5.21160233809569e-05
-4.14688365503489e-05
-1.92253966435313e-05
-4.68612173866553e-05
-9.50059942506201e-06
-6.821011298186e-05
-3.05296060896605e-05
-1.7620719667966e-05
-4.96415485232315e-05
-1.84773126500149e-05
-1.98978406188448e-05
-1.13232203271244e-05
-4.2992692863907e-05
-8.79517829452019e-05
-2.97539274860245e-05
-5.4469265312351e-05
-3.02808595518083e-05
-1.80606454285992e-05
-5.86894265397755e-05
-3.03650911375799e-05
-2.31253506890272e-05
-4.03661423123203e-05
-3.72985727591163e-05
-2.38293488189936e-05
-2.40883393299536e-05
-2.12803299870315e-05
6.4143694879682e-06
-1.09239279437535e-05
-3.31814028215322e-05
-1.80909595589882e-05
-5.50368255656088e-05
-3.19040328385888e-05
-3.33468975007106e-05
-1.97498706681063e-05
-5.7296878623918e-05
-3.70344857279473e-05
-3.9793024387674e-05
-3.2460523198084e-05
-2.90992741530289e-05
-5.81142374107949e-05
-2.78458050725755e-05
-2.8886938964549e-05
-3.70024532154104e-05
-3.4693973363834e-05
-5.44362345905526e-05
-3.56928401373016e-05
-2.89903653658292e-05
-3.24579918686544e-05
-3.93994842081046e-05
-5.12538462945902e-05
-4.40668292836541e-05
-4.41982676277787e-05
-3.48854688982182e-05
-2.000783764632e-05
-1.26004674488022e-05
-6.65254341461894e-05
-1.688360770252e-05
-2.72467027813451e-05
-4.28640872257864e-05
-4.999820788762e-05
-2.46306344520464e-05
-4.75032671478561e-05
-1.56625172958507e-05
-3.67110686024524e-06
-6.22819096120573e-05
-3.29702703073232e-05
-3.78990080071545e-05
-2.12705591463948e-05
-5.24158859639842e-05
-2.29160021299703e-05
-3.82110201599692e-05
-1.84807912562976e-05
7.58462870948594e-06
-2.58603620020371e-05
-3.37617300097436e-05
-1.18852742870723e-05
-1.58838933004747e-05
-4.37861066733356e-05
-5.27188382381517e-05
-3.66191546160793e-05
-2.71858112136939e-05
-7.2935248085183e-05
-3.35296775105516e-05
-1.7005459127882e-05
-3.50879573738182e-05
-3.45347180499078e-05
-2.95500092060589e-05
-3.21944614293517e-05
-1.88982438575758e-05
-1.06997981382463e-05
-3.81539642529156e-05
-2.28703646679729e-05
-3.46985862506008e-05
-3.57473212688702e-05
-6.26775213563739e-05
-4.62254908656437e-05
-2.08136654223141e-05
-4.21741861908401e-05
-1.49938515101777e-05
-1.88909211475903e-05
-3.03274023829136e-05
-2.64837315522111e-05
-3.71431271088997e-05
-4.40121266866819e-05
-2.25382081355041e-05
-4.28709369492579e-05
-1.80400868355101e-05
-9.09422078089384e-06
-3.44398844255186e-05
-1.93192151986692e-05
-2.70162457657266e-05
-3.02113531640519e-05
-4.62139505203037e-05
-1.8452197094325e-05
-4.71022223068661e-05
1.40735173067724e-06
-2.58367978433124e-05
-1.56958833349017e-05
-3.36541020269622e-05
-1.97719872326721e-05
-2.37521859748832e-05
-3.29855166041121e-06
-5.15806990985417e-05
-2.14548357838639e-05
-6.6943337073578e-05
-2.67309169218487e-05
-3.30022617400762e-05
-4.12320454769915e-05
-4.76460844526853e-05
-4.08978521728982e-05
-2.48351345571507e-05
-2.87328025481836e-05
-6.0115479393322e-05
-6.52304556801163e-05
4.49456192894762e-06
-2.64492030453062e-05
-2.78803220815467e-05
-3.60274416202627e-05
-1.06480602840289e-05
-1.1868185479135e-05
-2.67810214866848e-05
-1.89405081694566e-05
-2.70169865681544e-05
-4.72748456592402e-05
-1.613241028126e-06
-3.55728070273745e-05
-1.33729133781368e-05
-1.21880888181766e-05
-7.54179280922424e-06
-2.54085208303222e-05
-1.24504069250094e-05
-2.78609585879213e-05
-2.00844863300237e-05
-4.10331369799768e-05
-1.88910441211692e-05
-1.95988331739049e-05
-2.58216925322993e-05
-2.56776137653035e-05
-4.98878280895935e-05
-4.45047724278319e-05
-4.50714092208419e-05
-2.98709927782708e-05
-3.62650801101148e-05
-1.14060693580363e-05
-1.81791826671616e-05
-1.48860977851386e-05
-3.70352808963814e-05
-6.27162331281805e-05
-4.21640854630373e-05
-2.83935945475841e-05
-1.50267291576896e-05
-9.55880682037611e-06
-2.68470433671011e-05
-3.97730099047801e-05
-3.05078337063612e-05
-3.08476845147423e-05
-2.10415914194106e-05
-1.93830780592139e-05
-2.5100688464623e-05
-4.32359934715655e-05
-5.17594268586571e-06
-1.84503085345665e-05
-2.07456321053988e-05
-3.44426057190222e-05
-2.0742977862082e-05
-3.51051097044382e-05
-3.07007264123936e-05
-4.06351409992132e-05
-6.08175385149741e-05
-6.01907314087123e-05
-1.54479975452806e-05
-1.38394612776644e-05
-1.73382686636831e-05
-1.85110641323055e-05
-2.30200478519759e-05
-3.69804042842706e-05
-6.02024442565714e-05
-4.0915351439e-05
-2.02807285159983e-05
-2.73047209436586e-05
-2.35420033148028e-06
-2.82391684747794e-05
-4.09923621275534e-05
-2.69828230851911e-05
-3.33285634214449e-05
-1.37190076011915e-05
-5.97240019269881e-05
-2.87599147439316e-05
-9.52817122406075e-06
-3.04782436483213e-05
-3.40653753378477e-05
-6.38425169743377e-05
-5.32360030578659e-05
-2.53753622675482e-05
-1.45464083604711e-05
-6.07779623135682e-07
-3.01765344235932e-05
-3.25814468831915e-05
-4.08409188335705e-05
-2.63567988981054e-05
-2.49815897892031e-05
-3.20783477396456e-05
-2.39468640162237e-05
-2.72807277328379e-05
-1.44318396132175e-05
-1.65179218039015e-05
-3.21585267399164e-05
-3.45378594833616e-05
-3.88913204998725e-05
-4.41589954634566e-05
-5.99256876148841e-05
-3.93090775929994e-05
-2.55329908873927e-05
-1.30704947462966e-05
-3.931081027046e-05
-4.09128084468467e-05
-4.44043926976317e-05
-1.99875938374873e-05
-4.74690844109756e-06
-3.71255645834164e-05
-3.40044027391626e-05
-4.25929186825091e-05
-1.94050960911816e-05
-4.9359324990601e-05
-1.67196465747019e-05
-7.34287200365698e-05
-4.69064656418225e-05
-4.39043661504849e-05
-1.91657050934348e-05
-1.75062520129022e-05
-2.95542504069384e-05
-1.0677658329505e-06
-2.17994595686964e-05
-3.53482718831702e-05
-8.70417930984678e-06
-3.72534003935262e-05
-2.03454293489461e-05
-6.03003882012718e-05
-3.0587800471598e-05
-4.35513173001174e-05
-4.19109279706736e-05
-5.12017750828051e-05
-3.81520462381919e-05
-8.41452369021481e-06
-1.75490953759761e-05
-1.31279242205438e-05
-2.71903383483029e-05
-2.82780421495505e-05
2.25561677111741e-05
3.88885296275742e-06
-3.39537824389067e-05
-2.35361793771223e-05
-3.17204766926678e-05
-1.58090775284517e-05
-2.30067089807857e-05
-2.44418472917976e-05
-1.92545072912199e-05
-3.88783353711046e-05
-5.72200681658673e-05
-3.78901478989512e-05
-5.68411288806962e-05
-5.82610721400693e-05
-3.91403581021432e-05
-2.55010870014643e-05
-3.31795188755775e-05
-2.77212514979024e-05
-2.87682330917538e-05
-2.24408168892766e-05
1.34543147326557e-05
-3.52324937517207e-05
-2.29428641987358e-05
-2.3501606642122e-05
-5.2788429469853e-05
-4.18559613220699e-05
-8.39088381933019e-06
-3.90189363994954e-05
-3.6178238964546e-05
-1.66711977055361e-05
-2.92816842028422e-05
-2.58679371407264e-05
-1.9404376067707e-05
-2.72265567049503e-05
-2.08095057730163e-05
-5.41943175030234e-05
1.13935242903258e-06
-8.81549926047235e-06
-3.13946324159141e-05
-2.8642789399769e-05
-2.74914406577101e-05
-3.34651086607844e-05
-1.87587820523228e-05
-2.71297486109063e-05
-1.88430270410895e-05
-1.11869614182549e-05
-3.70703283842387e-05
-3.87895222725349e-05
-4.20593361760795e-05
-5.55902207668561e-05
-2.89955913467764e-05
-4.81096225718842e-05
-2.06346677758418e-05
-2.77025061703679e-05
-2.4564827207021e-05
-1.15018634509874e-05
-2.07307655487347e-06
-3.15528973272203e-05
-2.6713562607606e-05
-6.68753399137211e-06
-3.57138069620642e-05
-2.64182737239719e-05
-3.59462116172553e-05
-1.51550725528241e-05
-6.29577034178837e-06
-5.88248387898069e-05
-3.19800384651973e-05
-3.76822520879854e-05
-1.78276798306402e-05
-3.72339135814776e-05
-4.81672372373521e-06
-3.36096761490988e-05
-2.71540670625197e-05
-4.79556013571077e-05
-4.79910942772575e-05
-4.54639964811184e-05
1.46224261436942e-05
-3.47973891713642e-05
-3.6482800014939e-05
-2.37129838288739e-05
-2.35177585427395e-05
-1.68002762891719e-05
-2.91070035367129e-05
-2.88548904990138e-05
-5.21602968857168e-06
-1.52593850533446e-05
-3.54012049257373e-05
-2.58562141861866e-05
-5.50686847719458e-05
-2.15660689266172e-05
-1.76416364853887e-05
-5.24544889390166e-05
-2.50138850901343e-05
-4.24853853745456e-05
-5.27437078971342e-05
-2.51556223085583e-05
-2.64734311406715e-05
-2.90492656061203e-05
-8.68411916926724e-06
-3.3455728180049e-05
-3.71390000106341e-05
-2.97472417704293e-05
-4.66282803360953e-05
-3.9822796913804e-05
-1.49041749229909e-05
-1.48697612534776e-05
-4.14540556775683e-05
-6.31161744150145e-05
-1.5610655392241e-05
-1.83453260383786e-05
-3.2230328111452e-05
-2.74246983955302e-05
-5.31176776427144e-05
-3.52710720869551e-05
-3.61346319929392e-05
-2.66659739184002e-05
-4.53447332282475e-05
-1.35831375970492e-05
1.57060478730401e-05
-3.71081064704239e-05
-6.09078897632183e-05
-2.35094299446606e-05
-1.38614833471088e-05
-3.55222114169678e-05
-1.88227375710469e-05
6.65865079022639e-06
-9.24353478629501e-06
-1.82170323002421e-05
-2.30238701882295e-05
-5.55441576349992e-06
-1.35636889642717e-05
-3.68192248055184e-05
-2.21545973038754e-05
-2.10769376576472e-05
-1.67627130584792e-05
-2.20976932533759e-05
-1.85453954286041e-05
-3.39644342481626e-05
-3.61146011990457e-05
-2.81023549807571e-05
-5.89333073982159e-06
-3.36575808810026e-05
-4.63134907752874e-06
-4.86978101948114e-05
-5.51815177216997e-05
-2.77988368575071e-05
-1.96270291865384e-05
-4.56698499470364e-05
-2.16880830203832e-06
-3.21007971200465e-05
-5.1004369054346e-05
-5.37521135356412e-05
-1.84924063604088e-09
-3.08940482900317e-05
-4.52350713963184e-05
-3.41978870330071e-05
-4.14641039557186e-05
-4.17483258478659e-05
-1.53476667224809e-05
-2.77943968847193e-05
-4.44962740882248e-05
-2.76762283561321e-05
-1.84815458928747e-05
-4.57461164427521e-05
-5.05884216632141e-05
-3.79229533844143e-05
-3.52784109507856e-05
-2.74137043843771e-05
-4.55218021722793e-05
-5.25006618541012e-05
-3.97786373258274e-05
-1.66957767246835e-05
-2.00189246725251e-05
-3.56755958122177e-05
-3.28040625834801e-05
-1.49163834940966e-05
-3.02590911838891e-05
1.34270305418375e-06
-4.45773231792532e-05
-3.76575030399555e-05
-4.05195568015897e-05
-1.35983652407291e-05
-1.89246617414701e-05
-3.48481464508003e-06
-2.04219170184647e-05
2.65981724188122e-06
-4.70733102191758e-05
-2.37875975965083e-05
-2.69275828349301e-05
-3.14484323410464e-05
7.7332929867477e-06
-5.03574793953641e-05
-8.82833529777474e-06
-3.43137541531221e-05
-1.20658646550628e-05
-2.3971441842936e-05
-6.17374268169821e-05
-3.14039422587767e-06
-3.25118160160102e-05
-1.72981848113809e-05
-2.04750189054938e-05
-2.19748328905153e-05
-3.97538897027712e-05
-5.13712498838528e-05
4.72589318738793e-06
-3.84089053850857e-05
-3.4973452971305e-05
-4.24416314028901e-05
-3.93291871462718e-05
-3.68155555750739e-05
-2.7012307778173e-05
-2.75253686083225e-05
-2.17035870798289e-05
-8.05947502338849e-06
-3.51962441806927e-05
-4.62714712655679e-05
-1.26342646309176e-05
-6.37505288192078e-05
-2.02888882245815e-05
-4.11290885501342e-05
-2.11783123668648e-05
-2.67899195698789e-05
-4.13344600131224e-05
-2.46342083706006e-05
-3.7797851411033e-05
-2.58261419134428e-05
-4.08843983341725e-05
-3.7544510484279e-05
-3.58106339555728e-05
-3.88414289374416e-05
-3.55916745036155e-05
-7.32027460058939e-05
-3.66010358342757e-05
-2.30235055356158e-05
-4.52552302234028e-05
-3.7281501276386e-05
-4.90720904303595e-05
-1.09441639669316e-05
-4.18504686581175e-05
-6.3132503892285e-05
-6.59083660001289e-05
-8.46966238291425e-06
9.62059263683336e-06
-2.8972859957499e-05
-3.38379886284556e-05
-1.04487232322824e-05
-1.30372250147586e-05
-3.50727860851847e-05
-4.28182113867102e-05
-4.49670830452919e-05
-3.38372232323548e-05
-2.61024206898702e-06
-3.19468245886647e-06
-2.69279171313516e-05
-1.39045452776009e-05
-4.21082965536819e-05
-4.85876925897925e-05
-2.85201512333558e-05
-5.02189061655291e-05
-2.35016456007557e-05
-4.87640216637066e-05
-4.84019057079302e-05
-1.11056565461252e-05
-1.36811516990794e-05
-3.50495632001117e-05
-1.98574121322253e-05
-2.82717735226257e-05
-5.65650786052354e-05
-2.95713475143111e-05
-4.91875750338151e-05
-2.66510070199286e-05
-1.59886923749558e-05
-1.2714904441521e-05
-4.01178620393312e-05
-3.7416647480696e-05
-3.14020863367205e-05
-1.21281344283036e-05
-4.70434961027019e-05
-3.05729748159444e-05
-4.29972229402306e-05
-3.31052470353189e-05
-3.35124896830815e-05
-2.71885197395103e-05
-2.08601002927229e-05
-2.86370282651361e-05
-3.25665254851729e-05
-4.4742848807158e-05
-3.04389767266047e-05
-4.42930449670757e-05
-2.88518882588593e-05
-3.84993808399147e-05
-1.79308749616087e-05
-2.75194994532468e-05
-1.24844698041747e-05
-2.77471271972413e-05
-3.0389359854033e-05
5.96147287099268e-06
-3.207165341223e-05
-1.89505322963517e-05
-3.23632889578481e-05
7.59348306439456e-06
-3.26894227208986e-05
-3.01709227228919e-05
-2.94165877121445e-05
-2.25960107296417e-05
-2.870488088214e-05
-6.49158785377583e-05
-4.92459055179663e-05
-1.13723983621182e-05
-1.90933358423854e-05
-4.31534639850343e-05
-2.10280505886016e-05
-1.50648704678003e-05
-4.17181711310542e-05
-4.44211522674918e-05
-4.33895580292122e-05
-2.66608639365172e-05
-3.28556112271535e-05
-1.07949134258416e-05
-4.90541197977306e-05
-5.33184078633055e-05
-8.68669817331534e-06
-2.56573217388954e-05
1.23424099972339e-07
-2.12014496896451e-05
-2.63090003756969e-05
-2.26520231099364e-05
-4.02375761019672e-05
-3.97923021493187e-05
-3.49252156643265e-05
-1.66951039052329e-05
-3.43101402263951e-05
-4.5617891642747e-05
-2.16734301555379e-05
-3.24568472567874e-05
-4.6333868217416e-05
-2.66778415151216e-05
-5.84386530717701e-05
-2.01499274904271e-05
2.46932915337414e-06
-6.49198937008627e-05
-5.66134246238142e-05
-3.79552361523697e-05
-2.84216923638686e-05
-1.83898885999684e-05
-5.95634818847465e-05
-2.93040274829773e-05
-3.00680046730948e-05
-1.61044117828215e-05
-2.30014147016996e-05
-1.98876657888209e-05
-2.09682918873668e-05
-1.88524153919742e-05
-1.28922597428271e-05
-1.08766618939609e-05
-5.37385917509888e-06
-3.66373585595651e-05
-3.50401880526102e-05
-2.56157952102179e-05
-3.25951133824764e-06
-1.61463309184461e-05
-2.60792763552713e-05
-4.30214035990602e-05
-1.65374780442562e-05
-2.14169952142227e-05
-3.14196900754679e-05
-4.18844966396454e-05
-3.54071542449816e-05
-4.38321106151015e-05
-3.32445967329818e-05
-4.24766048468795e-05
-1.31025491130588e-05
-4.24540526108533e-05
-4.31447689280446e-05
-2.48378144880517e-05
-2.88343442027956e-05
-4.3856595725131e-05
-1.26462275038147e-05
-3.27139967382905e-05
-1.51703974665651e-05
-3.92742037254989e-05
-2.0484552080752e-05
-2.97484324032788e-05
-3.87105098203821e-05
9.82188262831278e-06
-1.41180848328455e-05
-5.37307229197429e-05
6.39038983537763e-06
-2.35709249136528e-05
-4.28314080101359e-05
-1.22113461268633e-05
-3.39060848977314e-05
-4.37032426125347e-05
-8.24300984629938e-06
-5.03104503677247e-05
-1.90926576453974e-05
-3.13820975554107e-05
-1.57924744850442e-05
-6.54758936947215e-06
-7.78490574059331e-05
-4.26544127821605e-05
-4.18556067823892e-05
-4.33437219863282e-05
-2.13387178840787e-05
-3.74924970089453e-05
-1.96303212314304e-05
-2.85663558967654e-05
-4.52570878132256e-05
-3.88444546776179e-05
-8.19875878081204e-06
-3.72769685799489e-05
-5.20053293073396e-05
-3.15250754195288e-05
-5.80843627063127e-05
-3.61537863198974e-05
-3.58376657862245e-05
-1.89629789897607e-05
-1.79101872129084e-05
-3.90478665711839e-05
-4.00865807176578e-05
-5.86029454778099e-05
-2.67829880204865e-05
-1.92126750989539e-05
-3.43438832141763e-05
-2.71662567374155e-05
-3.95828505351751e-05
-6.7268787989703e-05
-3.40606942979707e-05
-9.86265112821079e-06
-4.09671661251754e-05
-3.60183098781159e-05
-3.99345273837397e-05
-3.58188128021031e-05
-3.28328193729047e-05
-1.28585128330944e-06
-9.64820636951698e-06
-3.94225068799765e-05
-2.45674048712454e-05
-3.03858178228654e-05
-3.12911062308046e-05
-3.65606530138294e-06
-6.02433093194218e-05
-4.86510610112313e-05
-1.77381122956394e-05
-4.16395235178716e-05
-2.96667668090871e-05
-1.17169583357913e-06
-1.0289977030285e-05
-4.31555272182758e-05
-3.10455850292675e-05
-2.79460653800726e-05
-3.73133867167856e-05
-3.32033063354804e-05
-8.85054621246401e-06
-3.37727617727921e-05
-1.14681815244916e-05
-3.68650032278793e-05
-6.89442691155259e-06
-2.998922598525e-05
-5.77995330515141e-05
-5.72912245772997e-05
-2.89665468845089e-05
-5.85552492898049e-05
-2.07335994800529e-05
-4.57318663495783e-05
-2.02519433463889e-05
-6.50902161354724e-08
-1.24356311206224e-05
-5.54973816253297e-05
-4.66920550270384e-06
-2.82050219196137e-05
-3.56328041367144e-05
-2.59198676413662e-05
4.30282228268824e-06
-5.46496659720517e-05
-1.76787010834934e-05
-1.97434883896799e-05
-3.92910985717703e-05
-2.08012632226965e-05
-1.0079715500143e-05
-6.97099197838766e-07
-3.22914208882074e-05
-5.82317748934932e-06
-5.07167970637232e-05
-5.77892576782476e-05
-3.92184498900977e-05
1.07348400768522e-07
-5.96526533753302e-05
-1.21975859252943e-05
-7.13082823278269e-06
-1.9391266911833e-05
-6.60577648376692e-05
-4.41253383755674e-05
-2.49788693252189e-05
-2.9202867701655e-05
-2.03054341830875e-05
-4.5085732357605e-05
-2.32252937972939e-05
-3.62515976921256e-05
-3.59089845578638e-05
-4.08809635293376e-05
-4.30427791219804e-05
-2.65615545921531e-05
-2.41317058990069e-05
-3.39828624447124e-05
-2.92188632149694e-05
-4.9724828826275e-05
-1.61367519382133e-05
1.08301536679682e-05
-2.83125222858347e-05
-2.07574228785606e-05
-1.50843127641002e-05
-5.22735434381319e-05
-4.4311995243325e-06
-1.34062423117876e-05
-3.6372084349486e-05
-4.71021753438433e-05
-3.22088292633056e-05
-3.01505638388852e-06
-6.42304506033369e-05
-2.46592195393472e-05
-2.99718496351121e-05
-3.15083069771582e-05
-5.78457662065475e-05
-2.42155766656487e-05
-3.58389769468524e-05
-4.65541175392717e-05
-2.82653090683086e-05
-2.53057211157512e-05
-4.63736667427372e-05
-2.66443002584711e-05
-1.93773071617321e-05
-2.57292329964709e-05
-1.36436902343919e-05
-3.88057630153922e-05
-2.80555520771739e-05
-1.67494023426236e-05
-2.355607503495e-05
-5.85023611359523e-05
-1.79544318121735e-05
-3.36385525343327e-05
-3.27537613343458e-05
-5.38238741578899e-05
-4.63577223807382e-05
-2.04991891902022e-05
-4.58435483159788e-05
-4.62745859952623e-05
-3.96297509723426e-05
-2.58515909112917e-05
-6.37549396620806e-05
-2.07124346372628e-05
-4.64162175411882e-05
-5.71379724426916e-05
-1.82431652622686e-05
-2.7095129060446e-05
-4.42694404542166e-05
-2.2351900376016e-05
-3.79928674146378e-05
-2.74499968343567e-05
-2.75062610687605e-05
-1.52285493724045e-06
-1.76995977173292e-05
-1.44234256075368e-05
-3.91302610269963e-05
-4.34372072090505e-05
-3.12802141276805e-05
-7.96336462822428e-06
-2.00158949284979e-05
-2.93375930208636e-05
-3.68077586682789e-05
-1.6225541602902e-05
-3.28312971915566e-05
-2.43968585011983e-05
-3.31365040713711e-05
-1.38905269165765e-05
-1.52642004501442e-05
-2.45109353092197e-05
-2.60766838557047e-05
-3.16850890337813e-05
1.48479550617285e-05
-2.41336752983938e-05
-8.04335293435577e-06
-2.54935137486653e-05
-5.01761588064489e-05
-2.28925014169259e-05
-3.77425946602046e-05
-4.39458719801059e-05
-6.33785821653933e-05
-3.87524824667436e-05
-1.79123890108469e-05
-3.53082793591486e-05
-2.16010697541933e-06
-8.26190773384399e-06
9.80426273806908e-06
-4.55886158046725e-05
-2.6089349455443e-05
-2.74501827680763e-05
-3.54408584344777e-05
1.76302597786769e-05
-2.46669247049289e-05
-3.24554714618739e-05
-3.90449895599984e-05
-6.15116931418103e-05
-6.13757538226958e-05
1.75915190074193e-06
-3.47697933240458e-05
-3.00993015784994e-05
-2.62817385636269e-05
-4.13096815270682e-05
-2.74612168046805e-05
-2.51886121058987e-05
-2.16006676936614e-05
-2.36422447238533e-05
-2.15416692491193e-05
-4.46119854881332e-05
-2.22739588576299e-05
-2.94387249949564e-05
-6.51152009683404e-05
-5.48026950253606e-05
-2.10417367485819e-05
-2.6656573838755e-05
1.68898697614676e-05
-4.83408908304325e-05
-4.27097724296414e-05
-3.74857273496659e-05
-5.83506969409203e-05
-8.32131738495469e-06
-3.06365157461173e-05
-3.8562392885718e-05
3.82533396670547e-06
-3.29520688936691e-05
-1.4396812328791e-05
-2.14049122153955e-05
-4.17688599245706e-05
-1.1021371934021e-06
-1.79191533559182e-05
-1.27207215675688e-05
-9.68600676708761e-06
-3.67459017379092e-05
-9.63765154222302e-06
-5.18928518586388e-05
-2.537751511449e-05
-5.04044752248833e-05
-3.00189788674405e-05
-6.28212638136922e-06
-3.85445306393655e-05
-2.70154816960277e-05
-4.06832014717084e-05
-2.57382405040497e-05
-4.00112057559502e-05
-2.42240202641386e-05
4.21861960275926e-06
-2.75432186282104e-05
-4.95278767917412e-05
-1.87725845544989e-05
-4.40472813927438e-05
-1.32908476007869e-05
-2.88088830284971e-05
-5.08457863882488e-05
-3.4818561968848e-05
-6.33227428911072e-05
-3.93827648331058e-05
-1.04435895749948e-05
-4.46309897789441e-05
-2.60148711125204e-05
-8.43300670113213e-06
5.40398479558398e-06
-2.04392157859058e-05
-2.561614040369e-05
-6.08208871088053e-05
-1.78940801333544e-05
-1.34757271247691e-05
-5.18775312486137e-05
-7.65944780411314e-05
-3.56425611130843e-05
-5.54118718475669e-05
-2.8388585487962e-05
-3.50230476591711e-05
-3.77537604455564e-05
-1.47647822374199e-05
-4.54559240444516e-06
-5.87123599811263e-05
-4.08966904701115e-05
-3.8787531532578e-06
-4.16974461735044e-05
-2.53082870531752e-05
-4.2892719300471e-05
-2.54366110365931e-05
7.05205430122921e-06
-3.45646560937816e-05
-2.05719137148753e-05
-1.68540504544554e-05
-4.65722173038627e-05
-1.16437330539884e-05
-1.88160528977542e-05
-3.36386648455033e-05
-2.31787353706905e-05
-3.79770534507807e-05
1.29816622777768e-05
-1.33568454936039e-05
-3.17356536908411e-05
-2.16363019060978e-05
-3.67716716516404e-05
-5.03400915324823e-05
-3.53868795535697e-05
-1.87808423281166e-05
-3.68403937985775e-05
-2.29672493652812e-05
-1.89717216397632e-05
-2.16281919557226e-05
-1.39304236246764e-05
-5.57533345757182e-05
-2.83940719134179e-05
-2.27169899736319e-05
-1.33227203360132e-05
-1.54382032575817e-05
-4.69409112297009e-05
-2.5024323324268e-05
-2.78134764259362e-05
-3.5229041496287e-05
-3.51367903744504e-05
-3.06828595462076e-05
-6.01536704793613e-05
-7.64203303420009e-07
-5.18251468140779e-06
-4.53898608444591e-05
-2.46418628759865e-05
-2.61963185410958e-05
-4.67863983839275e-05
-2.26160640457796e-05
-1.32144553212495e-05
8.64648778950138e-06
-2.95518734446506e-05
-2.67618200945759e-05
-3.35377234493732e-05
-2.81108286851274e-05
-1.2985464293887e-05
-1.00311626484252e-05
-2.8366127082985e-05
-3.19672110289722e-05
-3.50916059136632e-05
-2.60860846624544e-05
-3.23914922612815e-06
-4.26709805501904e-05
-1.15475697112876e-05
-3.45029540264484e-05
-3.25285204033209e-05
-2.16525442567837e-05
-3.36657452375252e-06
-3.42905434923756e-05
-5.13996862080169e-05
-4.8097451560341e-05
-1.67764195470143e-05
-3.61520541551861e-05
-3.29311322351786e-05
-3.11432781779199e-05
-5.00582504909437e-05
-1.19094692089871e-05
-7.12339421526499e-05
-2.30410531633103e-05
-4.4926534028364e-05
-5.6549982319545e-05
-4.22563702853317e-06
-4.41833152730622e-05
-4.05219393879907e-05
-4.73146753174046e-05
-1.65326543826128e-05
-7.21091393819749e-05
-3.54111395427958e-05
2.37004238046241e-06
-1.4972569223392e-05
-6.25504196969476e-06
-1.54537432648105e-05
-3.2492594236767e-05
-3.37162603656888e-05
9.13065246070501e-06
-1.66085321810693e-05
-2.02828294093825e-05
-2.2259162735824e-05
-3.63468327347698e-05
-6.73649335710979e-05
-3.83837038955346e-05
-3.01838151066888e-05
-1.29826762191337e-05
-4.34908634214109e-05
-3.52277421225767e-05
-3.95965767877617e-05
-2.92285771741053e-05
-1.66362584851837e-05
-5.62502549691054e-05
-3.2699203290861e-05
-3.74097244609243e-05
-3.61832998378901e-05
-4.06920452959799e-05
-3.39685911340868e-05
-1.59838602392624e-05
-4.84581875435688e-05
-2.59175923333841e-05
-2.26751134902175e-05
-2.05638458479501e-05
-3.54198937212031e-05
-1.39498524769999e-05
-4.64888326884798e-05
-3.99393695992269e-05
-1.8176763736671e-05
-4.38930918697159e-05
-2.63002293097896e-05
-2.98336686745324e-05
-5.24992671534713e-05
-1.05809867232636e-05
-6.91726923701054e-06
-1.08727468878713e-05
-3.05233822676622e-05
-3.6209477044796e-05
-2.06855266037315e-05
-3.59706642546536e-05
-2.14127873002597e-05
-2.13410049917052e-05
-2.822661330225e-05
-2.63935749330317e-05
-3.62091439805352e-05
-5.35497087780243e-05
-2.772502144468e-05
-2.54468023199421e-05
-3.38207920939875e-05
-1.95712416522295e-05
-3.28676250265364e-05
-3.62182502036643e-06
-1.60059492385923e-06
-3.61618870270283e-05
-4.05607528113372e-05
-2.34426520545968e-05
-2.21259708671721e-05
-2.45765421261301e-06
-1.69258666192075e-05
-3.6373244290398e-05
3.81710881964208e-06
-5.01985330718008e-05
-4.66679214195557e-06
-3.90727175235407e-05
-3.09723967534655e-05
-2.46342889484813e-05
-1.74823791208873e-05
-3.13387244788586e-05
-1.70395408621895e-07
-3.86918577422076e-05
-4.984028676464e-06
-1.15385474386056e-05
-4.42558435170504e-05
-2.34335234340322e-05
-3.99348772219027e-05
-3.95982492027194e-05
-4.42279502718496e-05
-3.68617400669817e-05
-2.18836727814464e-05
-3.78025992969204e-05
-3.07315851014503e-05
-1.12325395808221e-05
-4.98828944352579e-05
-4.32451977741328e-05
-2.55164829082294e-05
-3.25113347472193e-05
-1.62211088385479e-05
-3.22970759574077e-05
-4.9753656211128e-05
-3.94786386749869e-05
-3.182344995868e-05
-1.98029098412918e-05
1.01075445320637e-05
-5.04043706806005e-05
-2.2722466377804e-05
-6.83560947943059e-05
-2.63003548653629e-05
-3.6647860894852e-05
-1.8746196795964e-05
-3.47339694443073e-05
-2.90531680604073e-06
-1.4434553666593e-05
-3.17917346460338e-05
-1.4574510309342e-05
-2.09169665587328e-05
-1.41148039653308e-05
-2.64116866606893e-05
-2.44189346473861e-05
-3.10688631209495e-06
3.42764299051434e-07
-2.47254735140359e-05
-2.18644032705805e-05
-2.17727645874605e-05
-2.69783104215899e-05
-4.81289784778283e-05
-1.95147276069524e-05
-3.61943380252755e-05
-3.24167286607543e-05
-2.89933431548642e-06
-1.6664526435018e-05
-5.75637189623152e-05
-3.40594799861741e-05
-3.3626124015678e-05
-2.46783069695396e-05
-3.12789010243116e-05
-2.58393158804888e-05
-6.39809621650818e-05
-3.14934819475269e-05
-4.61009553051139e-05
8.47652634837469e-06
-1.85610624395965e-05
-3.23551264734647e-05
-1.6860373165891e-05
-3.49305490193032e-05
-1.48066188055553e-05
-1.99265630415556e-05
-3.93209605097793e-05
-2.84112253653236e-05
-3.08818253965471e-05
-1.21770450192746e-05
-2.24931980123487e-05
-1.27727418621742e-05
-1.66067601570043e-05
-3.75493486203436e-05
-2.18356490275998e-05
-2.93874063343401e-05
-3.04022580571012e-05
-4.415746442239e-05
-9.78983505440154e-06
-1.76374471436722e-05
-9.35943596255734e-06
-3.0755030919865e-05
-2.04253176334544e-05
-7.68885411034618e-06
-2.01253558830066e-05
-5.20581042718098e-05
-4.2024711139298e-05
-2.99822646310286e-05
-1.69561482479713e-05
-3.52189198790281e-05
-1.45317895169018e-05
-3.83050747310415e-05
-1.12491866403761e-05
-4.44215042241324e-06
-2.25321592585916e-05
-3.2299621888493e-06
-2.72936986636456e-05
-2.95922961839175e-05
-2.60359576575945e-05
-2.79896879236614e-05
-2.45824930795534e-05
-1.71127599313369e-05
-2.75084074484747e-05
-2.8769445713109e-05
-3.51883505372715e-05
8.65731839032281e-06
-3.86397504423376e-05
-2.77213636259627e-05
-2.72875050687451e-05
-3.08102182235647e-05
-5.34467634466586e-06
-3.89036750479785e-05
-4.61523132780329e-05
-5.77389038227351e-05
-6.09877594109086e-05
-4.36374618697505e-05
-2.34730490739702e-05
-2.99566618100784e-05
-3.36106209690184e-05
-2.70520938392658e-05
-4.22613141217192e-05
-2.10136665650492e-05
-4.54027450831058e-05
-6.33896417551901e-05
-4.36884672464224e-05
-3.15352083142003e-05
-3.96187490114998e-05
-3.77968404743346e-05
-5.66130512405792e-07
-3.30383405855588e-05
-4.94916965452157e-05
-4.68427963785371e-05
-2.48940925886079e-05
-6.95225604641443e-05
-3.1420958739299e-05
-9.3562200227651e-06
-2.4260778229289e-05
-3.59302260682268e-05
-1.01668569329799e-05
-3.55068203348367e-05
-5.36040646324637e-05
-9.84435776082669e-06
-1.40735995808053e-05
1.4824891473039e-05
-1.72854727458277e-05
-4.19511801939371e-05
2.17936028853677e-06
-1.80099205433879e-05
-2.52426715746901e-05
-4.18624907010863e-05
-4.83894400150229e-05
-2.40634388430129e-05
-4.67207509885161e-05
-4.20302487844323e-05
-3.67010208149393e-05
-4.188593015983e-05
-5.32868033177885e-06
-1.03808567253545e-05
-3.43963120686894e-05
-5.01163361122905e-05
-1.77471442027449e-05
-1.10746293852759e-05
-2.71672127384508e-05
-1.32206725426726e-05
-1.44290144780593e-05
-1.38345065109603e-05
-3.23558501595515e-05
-3.06018115434674e-05
-3.35744515266017e-05
-4.56349124857513e-05
-2.50924899770894e-05
-1.63361619044386e-05
-5.297451207412e-05
-3.01266892108986e-05
-4.89057629586803e-05
-2.33393060485422e-05
-3.59795709691641e-05
-1.04769831427305e-05
-2.27482588370268e-05
-3.06802341745206e-05
-5.28681596957122e-05
-3.70191280587499e-05
-2.63406810244583e-05
-1.76772556691803e-05
-4.55757728215624e-05
-3.45717135550482e-05
-3.09199563812465e-05
-1.72520986265643e-05
-2.73640176955582e-05
-4.06586724628398e-05
-4.15754126072395e-05
-2.37527321134872e-05
-1.62474809252929e-05
-3.8127427544107e-05
-3.02879096719909e-05
-3.96572604124683e-05
-2.83025150427503e-05
-5.31630010341279e-05
-1.21904681920655e-05
-2.06417341246121e-05
-1.60665407205677e-05
2.85344215683478e-05
-2.91366394538916e-05
-2.80336794723206e-05
-5.38125880768077e-05
-4.61948383154855e-05
-5.42940780269245e-05
-1.03751290628618e-05
8.06962195225407e-06
-5.10351981605712e-05
-1.67473170351884e-05
-3.11774090572982e-05
-3.27894080586163e-05
-1.83377129290804e-05
-3.20226456194956e-05
-3.174969029313e-05
-2.05381239786592e-05
-3.02741038252614e-05
-2.87994579584294e-05
-3.61543339559658e-05
-4.4013632770867e-05
-3.02967966640782e-05
-3.76176264267185e-05
-1.99263236534843e-05
-2.70352154958558e-05
-3.04146002202321e-05
-4.56180965949684e-05
-2.19448694250438e-05
-2.26485156634527e-05
-2.67576859975839e-05
-1.96794142961873e-05
-3.17735341706787e-05
1.81337498934273e-06
-4.21497093342084e-05
-2.74068505317329e-05
-4.28533969214371e-06
-1.62226722651848e-05
-8.21670974904091e-06
-1.81227655127715e-06
-3.55151609542859e-05
1.68257044658212e-06
-2.10763961586391e-05
-4.78960055713913e-05
-2.07198731945507e-05
-7.68927751493675e-06
-5.36630141206827e-05
-2.29470879707635e-05
-4.10193128505342e-05
-8.48450009806535e-06
-3.46070185890697e-05
-1.20184133864705e-05
-3.78104679101305e-05
1.36163773870709e-05
-6.57280693449969e-05
-3.15661099206525e-05
-1.66538520906986e-05
-2.44186438201754e-05
-3.41984719335055e-05
-1.88163840169781e-05
-2.84089118771003e-05
-3.09433942547287e-06
-1.07566384260174e-05
-5.44341566987346e-05
-3.41970580769037e-05
-1.12214337298589e-05
-3.93670993452872e-05
-2.60515302299103e-05
-2.7572831579454e-05
-3.56296921776032e-05
-2.98544754934633e-05
-3.23140581161246e-05
-1.86941552092203e-05
-2.89377595646308e-05
-3.6522486265328e-05
-4.74939561423433e-05
-3.43747770408608e-05
-2.78234599954689e-05
-2.25414897949227e-05
-4.0292487821789e-05
-5.82863807105333e-05
-6.16136892829922e-05
-2.5028874477243e-05
-1.31387822561478e-05
-2.80085039814904e-05
-1.74979808177845e-05
-1.05428174628708e-05
-2.47017675807513e-05
-5.56996679715448e-05
-2.29639118009396e-05
-3.86357563047566e-05
-7.24500094958878e-06
-2.15856208134806e-05
-1.78254562934135e-05
-3.863705479659e-05
-2.17181876594373e-05
-4.22297453540019e-05
-4.9090796427683e-06
-4.08633940019426e-05
-1.02660064601537e-05
-6.05004691881165e-06
-4.82909383542143e-05
-2.69327372108582e-05
-1.93410544280811e-05
-2.99349654137708e-05
-3.51306068658889e-05
-2.40204093383032e-05
-3.05083968214714e-05
-3.31253229806494e-05
-6.6068562553024e-06
-9.43181819163453e-06
-3.97768538336929e-05
-2.8616208003902e-05
-1.43646994440227e-05
-3.04642122695267e-05
-5.827589389351e-06
-3.69757120138858e-05
-4.60693930484562e-05
-9.21973892941475e-06
-2.8960780894254e-05
-8.80581649191436e-06
-2.56990063212212e-05
1.5234208866529e-05
-2.32949945690192e-05
-1.24945805674362e-05
-3.99989618332991e-05
-1.40093447356162e-05
-2.8023042583694e-05
-1.85695332405164e-05
-2.1038161065088e-05
-1.93823036066032e-05
-4.66009418578894e-05
-4.48192903792038e-05
-1.32091160137873e-05
-2.39818372035683e-05
-3.48623806833848e-05
-3.14580553820138e-05
-4.55676021863477e-05
-1.75929886055823e-05
-2.10599056701977e-05
-2.30305192669679e-05
-5.31743279605836e-05
-3.26610011753992e-05
-2.02342852119109e-05
-3.85314627750631e-05
-3.68310633971371e-05
-1.39502769250655e-05
-3.90333848583078e-06
-3.86073570056733e-05
-5.5965103031789e-05
-1.99809204762968e-05
-2.84289167206861e-05
-2.82593337930155e-05
-5.23928764572744e-06
-3.26851195229578e-05
-5.04694947883745e-05
-3.82959702888615e-05
-2.44583438390144e-05
-2.2367262223033e-05
-4.13876606339423e-05
-5.40921254835041e-05
-3.54410781112415e-05
-3.78108987208177e-05
-3.06309052595264e-05
-5.5089601102379e-05
-4.33582085111999e-05
-3.44806661164817e-05
-1.73220692707834e-05
-3.4797734887576e-05
-2.80224025228894e-05
-1.22662330424921e-05
-2.9586713463575e-05
-5.29356927087284e-05
-4.3644458080946e-05
-5.8213075562115e-05
-3.60690137634129e-05
-9.02072289643051e-06
-3.78282319604445e-05
-6.4117610849227e-05
-2.43196451375892e-05
-3.28280133476553e-05
-4.27093028179607e-05
-3.09528061273379e-05
-1.46474224674798e-05
-7.57189051538822e-06
-6.55623431742007e-06
-2.07455955569734e-05
-2.63059321693544e-05
-8.4420606896382e-06
-2.83957935075974e-05
-1.37238606891304e-05
-7.05363706871097e-06
-3.06122821291257e-05
-2.52295132956817e-05
-4.86870694282598e-05
-2.59424891417267e-05
-9.83533974704829e-06
-1.14134407732887e-05
-1.13619932746057e-05
-3.54657674731235e-05
-4.21104145290239e-05
-5.43473840532486e-05
-9.56785884305022e-07
-3.05821710702459e-05
-1.48742482599888e-05
-3.15403370240072e-05
-2.29032482364603e-05
-4.7523843597403e-05
-1.53542175495443e-05
-4.10934007712678e-05
-2.73666491849724e-05
-5.24685849885841e-05
-2.75020365521037e-05
-5.7724704793211e-05
-4.27725375680384e-05
-4.19797343971714e-05
-2.3484128412001e-05
6.488061629987e-07
-2.62226806311677e-05
-3.01781529574448e-05
-2.20384089585466e-05
-1.68715128752363e-05
-3.95883554730446e-05
-4.22217122695503e-05
-7.1815234737244e-06
-2.6929143953947e-05
-2.04936473914651e-05
-3.00442345669203e-05
-1.92260884060602e-06
-2.4200602012482e-05
-2.16827600884656e-05
-4.81339462981214e-05
-3.47487151975796e-05
-2.86860462188468e-05
-8.35015311711607e-06
-1.20553581785944e-05
-2.95433113083985e-05
-3.92406077708633e-05
-2.52616604641067e-05
-3.67828195406268e-05
-1.23486267012291e-05
2.47766398008566e-06
-2.03803905187154e-05
-2.29797394229926e-05
-8.69659930776648e-06
-1.58658649139744e-05
-4.05568345139757e-05
-2.93169472563757e-06
-2.1365458583339e-06
-4.83979356501543e-05
-1.94569697156464e-05
-4.56717321005931e-05
1.63296433327578e-06
-3.47282659487415e-05
-1.93354270618942e-05
-2.38723440483063e-05
-1.10768963726823e-05
-2.47965987250234e-05
-2.33440336367646e-05
-1.19070713797204e-05
-3.45216454079789e-05
-2.85844011508932e-05
-3.61340729202149e-05
-1.31378626469628e-05
-2.49923690400588e-05
-2.93216953180283e-05
-1.23514628877386e-05
-4.02181194210143e-05
-3.76233152187012e-05
-3.53543817663146e-05
-1.70873600288371e-05
-3.12751287332972e-05
-4.58499994347057e-05
-1.64622779413257e-05
-8.61451552356898e-06
-2.69481815046261e-06
1.2757103001357e-05
-3.04028321069139e-05
-1.90496523848946e-05
-2.82913188917674e-05
-4.67811835930108e-05
-1.89424969771398e-05
-4.35001193705823e-05
-1.5638748239835e-05
-2.61074326854217e-06
-3.62853389841134e-05
4.96918330487609e-06
-3.15823980217058e-05
-1.75243701242445e-05
-3.7932969617849e-05
-2.62745157209468e-05
-5.61029645722228e-07
-1.119989256123e-05
-2.97453264780454e-05
-4.65217718795609e-05
-2.32628938612376e-06
-6.20970512390897e-06
-4.18405218783783e-05
-1.72919305466156e-05
-6.19496391131284e-05
1.0257098130552e-05
-1.32977116318494e-05
-2.35836930863003e-05
-2.68099846717625e-05
-2.32371582068608e-05
-4.18045136478897e-05
-5.99518788270804e-05
-2.84253411447504e-05
-1.24485276225543e-05
-1.50519190998334e-05
-1.72556006489215e-05
-4.08419968244631e-05
-1.91121168572083e-05
-5.6204168352702e-05
-2.05592618597526e-05
-6.1362221088195e-05
-5.08798969387362e-06
-3.71932720624656e-05
-2.09883124107654e-05
-1.52673945154905e-05
-5.4624543474478e-06
-7.10620213394819e-05
3.84706811006335e-07
-1.89824259814649e-05
-6.64487061954168e-06
-4.06624242763658e-05
-5.18804576798676e-05
-4.8128572810586e-05
-1.34173858968987e-05
-1.58023286976934e-05
-1.93361839671236e-05
-2.34036967493079e-05
-4.09327466719166e-05
-2.04409369221192e-05
-1.39356010501017e-05
2.51434712014734e-05
-3.78645895325513e-05
-3.21401258713494e-07
-2.65497354043769e-05
-2.33439180728751e-05
-5.04589046886536e-05
-1.39371567959439e-05
-1.61393939679967e-05
-1.11829795643299e-05
-2.78621479099436e-05
-1.25713563751539e-05
-3.36913794756071e-05
-3.51538676912809e-05
-1.59301904821269e-05
-1.17460522330328e-05
-1.17590154042021e-05
-2.80743484538611e-05
-5.10126276859846e-05
-2.65198963458143e-05
1.20910545038771e-05
-3.04792783478295e-05
-3.33999397730211e-05
-2.13116225959329e-05
-2.62879772569923e-05
-1.04055420073115e-05
-3.31277842971505e-05
-2.57633500740531e-05
9.82934635878916e-06
-9.09665294219534e-06
-1.41646938521532e-05
-4.80217641915165e-05
-3.18310280523252e-05
-3.88403586725056e-06
-3.72832808777694e-05
-2.97498123120278e-05
-3.17311800507509e-05
-3.83596833805813e-05
-2.37799907575631e-05
-3.39555882813194e-05
-2.32450235958696e-05
-2.03190217256607e-05
-2.4228251905581e-05
-2.28332740036047e-05
1.78739552006213e-06
-2.33436959943471e-05
-8.27117664858284e-06
-3.821542561587e-05
-1.89065484984158e-05
-2.87364326948394e-05
-4.85214511726573e-05
-1.69896506600669e-05
-5.28210301276174e-05
-3.69490659981181e-05
-2.20349413321609e-05
-4.65930219493746e-05
-2.94559943185358e-05
-3.94405744372597e-05
-1.12172273770914e-06
-2.39447631079143e-05
-3.08378247166243e-05
-1.31116731676281e-05
-2.52482283877164e-05
-1.49911081992521e-05
-4.68212825152232e-05
-6.21985341173895e-05
-1.74576532851505e-05
-3.62615415813708e-05
-1.95849155298398e-05
-4.40837228054552e-05
-4.50110064148625e-05
-3.38388041031219e-05
-6.01859241551642e-05
-3.92089426562723e-05
-2.24602014658937e-05
-2.15311916530883e-05
-3.85161053492109e-05
-2.62140031410623e-05
-4.25796309286067e-05
-2.25904132467433e-05
2.00690565645317e-06
-3.99564913226038e-05
-4.35663055796101e-05
-4.5334601516778e-05
-3.88247803974097e-05
-3.83912641498421e-05
-2.15574483987287e-05
-1.78644191612833e-05
-3.30945308597273e-05
-3.14241378102277e-05
-3.63987286811965e-06
-1.63032440755003e-05
-2.21976752773773e-05
-2.42827374864274e-05
3.34826138322612e-06
-4.20936819670728e-05
-3.15353376167664e-05
-1.78016756668241e-05
-7.69801271119719e-06
-5.04228922481517e-05
-2.31854772959476e-05
-3.25114420850143e-05
9.4030415051407e-06
-1.01871169219579e-05
-2.61296927534579e-05
-2.38913021873915e-05
-2.20832505043765e-05
-5.5328815498246e-05
-1.82236553051501e-05
-1.90095340301715e-05
-5.33675017340481e-05
3.88065668808665e-06
-4.40798712371669e-05
-5.97653245600798e-05
-1.73471409398317e-05
-4.64220998149309e-05
-1.27907718503673e-05
-1.91415631716858e-05
-3.28014539841659e-05
-3.9764094667125e-05
-2.20374232274859e-05
-2.88215366299289e-05
-1.93575903060154e-05
-2.79919440629962e-05
-4.55607194440014e-05
-2.88184497290705e-05
-2.83560842740201e-05
-2.09061362781918e-05
-4.05258133248109e-05
-4.66228234440587e-05
1.80005869687797e-05
-1.82011845284823e-05
-3.79656635702411e-05
-3.24967068056895e-05
-3.60502434348415e-05
-2.91623329080666e-05
-8.9251061009721e-06
-1.42396809266184e-05
-4.29139025552043e-05
-4.57643158667055e-05
-3.92609677320557e-05
-2.36213264122511e-05
-2.60769710981235e-05
-2.20107556798706e-05
-4.22094553250141e-05
-1.21256705140538e-05
-3.40076693283745e-05
1.31183220473048e-05
-3.38490434970182e-05
-5.84048105084842e-05
-2.82284391434113e-05
-5.29023581873302e-05
-4.10405198322673e-05
-4.93367190943039e-05
-2.80935961600642e-05
-2.10096790682855e-05
-4.0109657792908e-05
-2.51224833620134e-05
-4.6820756271945e-05
-1.0980116294862e-05
-4.30131477263917e-05
-3.91064571073397e-05
-1.13143832203561e-05
-1.51545812011594e-05
-1.14118575457246e-05
-5.71190116349704e-06
-1.84715858596463e-05
-3.23875167130547e-05
-3.74718876011995e-05
-3.5755592689015e-05
-4.6898632998799e-05
-4.74893524103272e-05
-3.74981653741287e-05
-3.49235330195889e-05
-2.04519204156839e-05
-3.23882586505452e-05
-3.79736468045312e-05
-9.28151263613516e-06
-2.30401064917134e-05
-3.9489552878145e-05
-8.55815064472267e-05
-2.22029012460067e-05
-1.08053216888827e-05
-3.40491981689795e-05
-3.26415724797583e-05
-4.46261482266977e-05
-5.19204693742238e-05
-3.70564910284198e-05
-2.32569401926762e-05
9.53222304313907e-06
-4.22892469882768e-05
-1.32597390412565e-05
-2.87368450547914e-05
-1.6808408925082e-05
-2.58260634781848e-05
-2.66400588287867e-05
2.75793076976948e-06
-4.99476096694444e-05
-3.97108213249633e-05
-3.07887471403334e-05
-1.69402885950726e-05
-2.03795599006985e-05
-1.55125438735292e-05
-3.22645747586514e-05
-5.95019243742793e-05
-3.47881469721627e-05
7.23024195290885e-06
-1.5498573602287e-06
-2.18421196628323e-05
-1.20426429797943e-05
-4.86475659260179e-05
-1.95337406375019e-05
-4.37826902581903e-05
-1.11508424697858e-05
-2.73127725820257e-05
-5.08113223706315e-05
-3.15986939404653e-05
3.18174834568475e-06
-2.16702039204266e-05
-3.90113717498831e-05
-4.20888392498402e-05
-8.0780693613233e-05
-5.37562207378771e-05
-3.56397242716358e-05
-6.46963614679522e-05
-4.06604915428104e-05
-3.82226397883145e-05
-4.04436561134894e-05
-2.68679368606362e-05
-2.77593045835711e-05
-1.7965289273933e-05
-1.42354075020585e-05
-2.36996769506596e-05
-2.84300360525329e-05
-6.25450007310132e-06
-2.31660105658241e-05
3.66737083890467e-07
-2.3634665019857e-05
-4.25279228482659e-05
-2.20777059984753e-05
-2.71491624746021e-05
-3.49564823024643e-05
-3.23344302270867e-05
-5.09339307849552e-05
-2.5771060458134e-05
-4.95775394777279e-05
-6.58349148411819e-05
8.15315720768958e-07
-4.61030187107468e-05
-2.51210473972133e-05
-4.76021535585351e-05
-4.29609975022376e-05
-2.76950052665152e-05
-3.02648575370002e-05
-2.26501911810914e-05
-3.83722100092204e-05
-4.89909450698884e-05
-5.57712987241469e-06
-4.70030343970757e-05
-4.03618856489904e-05
-3.86892444692357e-05
-3.29609116887304e-05
-1.40083987489871e-05
-5.60350670118914e-06
-2.44096411622638e-05
-1.19502828709033e-05
-1.58008063544802e-05
-1.66544640581814e-05
-2.74887494937564e-05
-2.43925683780509e-05
-5.36439793522873e-05
-2.62011593882865e-05
-3.98989617361154e-05
-2.12853503654915e-05
-5.50111150354709e-05
-1.70846748257188e-05
-6.24707662343856e-05
-1.13462175410696e-05
-6.13292791445369e-05
-7.87422584270039e-06
-3.47348877405737e-05
-4.6980432085614e-05
-1.76301679299781e-05
-2.22257580519946e-05
-3.50215989569045e-05
-2.10690168801342e-05
-2.48161666018593e-05
-6.06228001467564e-05
-4.65409919881291e-05
-3.25515603945916e-05
-2.07662187341714e-05
-1.09959265947812e-05
-3.40683961035306e-05
-3.57200733315891e-05
-2.67977218329934e-05
-4.8855617055869e-05
-9.01238778204774e-06
-2.80942553455136e-05
-3.23870771304218e-05
-1.76079323808555e-05
-4.30408391925788e-05
-4.241154581625e-05
-4.32151534883426e-05
-3.21567078630141e-05
-3.8998499944399e-05
-4.04345016852488e-05
-4.04639735202175e-05
-1.53326418182466e-05
-4.17547922736819e-05
-1.96378021308292e-05
7.64051742258498e-06
-2.5390894560233e-05
1.49359606351544e-07
-5.50169329803123e-06
-1.92316024963458e-05
-3.13939219273232e-05
-1.36056078142644e-05
-3.65122656778872e-05
-1.44745303861185e-05
-1.96652653488057e-05
-2.36932471860969e-05
-3.57831812565317e-05
-2.93577074036525e-05
-6.84386900932498e-06
-3.09148083680192e-05
-4.0414776930047e-05
-2.34087725981586e-05
-5.54388756247889e-05
-4.22566511772485e-05
-2.50927156873018e-05
-4.28809439361203e-05
1.17794846018205e-05
-3.97284765204026e-05
-4.58539135184592e-05
-1.05232809482803e-05
-3.31764731478242e-05
1.5471686745832e-06
-3.36944149144593e-05
-4.40111742044882e-05
-2.1816003822333e-05
-3.52320071417939e-06
-1.73485630897689e-05
-5.27328007073358e-05
-2.40621392804889e-05
-1.8153552389426e-05
-2.47249136287317e-05
-3.86860219288644e-05
-2.43527423644118e-05
-6.5284448898815e-05
-1.9260628025973e-05
-1.63154341460464e-05
-2.21073338770563e-05
-2.29011616663472e-05
-3.47414803474263e-05
-5.26622771263604e-06
-2.30732123454204e-05
-4.04145187095743e-05
-4.35033371860399e-05
-1.03052238451917e-06
-3.34033333783697e-05
-5.52150762945334e-05
-4.05613071959757e-05
-4.16633644851165e-05
-2.87779533648522e-05
-1.94257461522733e-05
-1.36114337738227e-05
-1.56589099462727e-05
-1.44414357474931e-05
-2.50730011334716e-05
-3.4631860160583e-05
-2.4729558546459e-05
-4.60468319757866e-05
1.20789845163944e-05
-1.77755181232954e-05
-4.63414259407427e-05
6.43471234753005e-07
-1.55542662441376e-05
-2.98037693503329e-05
-2.2462097512796e-05
-4.8009660474166e-05
-4.20418144068556e-05
-5.64100885797095e-05
-3.56397981688031e-05
-2.63344571219279e-05
4.96019514243833e-06
3.78659252965703e-07
-2.30156098723507e-05
-2.28647723251365e-05
-4.27426205369917e-05
-4.15310936959388e-05
-6.17426681168682e-06
-2.92524728884097e-06
-2.00570323700159e-05
-5.69527406803134e-05
-1.7049471653393e-05
6.95944334014394e-06
-3.36877747051886e-05
-2.27477028908544e-05
-6.75736702019607e-05
-2.01991098941028e-05
-7.55341996784779e-06
-3.1663145619226e-05
-2.7068948540803e-06
-4.12555953655704e-05
-2.61978334324416e-05
-6.08587747860814e-06
-3.06670345863737e-05
-4.78960628702541e-05
-1.29845204014498e-05
-1.38815540536087e-05
-2.61116446616052e-05
-2.71417309416271e-05
-2.40256091940465e-05
-2.37042237878553e-05
-5.40754259325641e-05
-3.92656193240079e-05
-1.56605439321322e-05
-7.42787462954963e-06
-4.05830247150452e-05
-1.03558377985476e-05
-4.82416764496063e-05
-4.54225022885624e-05
-2.22192346977221e-05
-2.28411334215615e-05
-2.71696496230691e-05
-3.06842530580471e-05
-4.12298705950361e-05
1.35928776428133e-05
-7.53082135881179e-06
-1.66453550168582e-05
-2.35067223897236e-05
-2.45985474980099e-05
-6.76703531079851e-07
-6.1648548820982e-05
-5.44633576403897e-06
-5.35122963483644e-05
-1.96514818600918e-05
-5.04199056728231e-05
-1.62410469237488e-05
-3.87301594094164e-05
-4.05434965244616e-05
-2.77081837956013e-05
-1.45722151458922e-05
-4.54702192359721e-05
-2.01311848411175e-05
-2.75545292291579e-05
-4.28470075466722e-05
-5.73045445125632e-05
-1.41778135220482e-05
-2.69087497704707e-05
-4.78205823231474e-05
-6.3417024689213e-05
-1.61580999766358e-05
-1.17274650777231e-05
-4.08699115557676e-05
-2.44490945183514e-05
-3.30461704969595e-06
-3.5230057835323e-05
-1.60739600568306e-05
-3.51626864485326e-05
-6.68433987786475e-05
-3.88652174754103e-06
-4.50161208814189e-06
-3.26391070249525e-05
-3.04454934167896e-05
-2.9879638754579e-05
-2.22072743589368e-05
-3.68789832709711e-05
-4.22745367385902e-05
-2.49817687658514e-06
-1.93154439338303e-05
-2.08209453031393e-05
-3.13676397279239e-05
-3.17516465488835e-05
-5.00558209144463e-05
-5.23818845550048e-05
-2.14342615996062e-05
-3.74541342401213e-05
-2.1978621964665e-05
1.5690413682044e-05
-7.14259046273673e-07
-1.52431638550985e-05
-6.31288946271637e-05
-2.10841687087496e-05
-5.32721815690242e-05
5.4504136111178e-07
-3.62935175035112e-05
-2.73485099718214e-05
-2.02791736184316e-05
-3.72637396133146e-05
-5.26089180533238e-05
-3.95890540381489e-05
-4.06695339695732e-05
-2.98953340984372e-05
-3.59264857654313e-05
-6.26916423038492e-05
-4.60647768845905e-05
-4.09212396697148e-05
-2.48268160705342e-05
-8.59651773324153e-06
-3.55665695299074e-05
-1.72130016734844e-05
-2.14996407560466e-05
-5.59923379186163e-06
-2.55946016618148e-05
-7.49766031683191e-06
-9.50643857052667e-06
-4.95622098489775e-05
-2.13210823585456e-06
-4.10119849849964e-05
-2.97263170125657e-05
-9.25109619854352e-06
-4.74048982134661e-05
-1.33681133572104e-05
-3.46418501531572e-05
-2.15292077617467e-05
-2.13539225122346e-05
-6.07433729835e-05
3.55656093155822e-06
-3.97623671604711e-05
-6.42769374872538e-05
-2.2600198340177e-05
-9.73234517757701e-06
-8.68725805425405e-06
-2.82779469493556e-05
-2.92070176795439e-05
-3.93002878867884e-05
-2.67697030766392e-05
-1.59339892188266e-05
-3.44527482421215e-05
-1.98537670061925e-05
-1.9733168324134e-05
-3.34853532349872e-05
-2.12326513059233e-05
-2.26383089144296e-05
-1.19497673033749e-05
-3.0333917653088e-05
-3.20186425950451e-05
-4.68210791856793e-06
-2.10222778553909e-05
-8.33504132581398e-05
-2.35205923923162e-05
-2.26909515088823e-05
-1.01859402983517e-06
-2.78693555339689e-05
-2.22584316405468e-05
-5.18006150061839e-05
-5.55056547728359e-05
-1.29111538165169e-05
-1.72558284159547e-05
-3.69034698635206e-05
-2.8912032697216e-05
-5.17616709737761e-05
-3.09059361711715e-05
-7.21798774688134e-06
-4.45751403248445e-05
-2.40280272723541e-05
-4.66834046980795e-05
-3.98285559255849e-05
-4.48063617198334e-05
-1.96843645028269e-05
-3.71010071034537e-05
-4.00024636398979e-05
-8.82723614066078e-06
-2.20653121824423e-05
-1.06424342259192e-05
-3.00248307094278e-05
-3.57134045824971e-05
1.07237031247543e-05
-6.81068338680805e-05
1.0409200476275e-05
-3.08671080760126e-05
-1.337319249092e-05
-4.7157443669189e-05
-1.66798375740793e-05
-5.14081031480004e-05
-4.01390275987198e-05
-2.35077518431603e-05
-3.50499831407266e-05
-1.91109201486295e-05
-3.41654225152571e-05
-3.56368343136802e-05
-7.17911480658016e-05
-1.8526726891533e-05
-3.72644189551065e-05
-4.4229065186448e-05
-3.75123033628508e-05
-3.48660071140984e-05
-1.90249661593049e-06
-4.34076151483986e-06
-2.12654681110063e-05
-2.64168460631955e-05
-4.48628645465138e-05
-3.85802900620116e-05
-2.66651100601454e-05
-1.71703416541729e-05
-2.3941601332789e-05
-3.0717317205808e-05
-4.24358875046487e-05
-4.17047135084631e-05
-2.80033533569571e-05
-3.59971638655413e-05
-4.09941896661285e-05
-4.63237809562326e-05
-2.36076642688151e-05
-3.62044751378937e-05
-4.53470908607235e-05
-1.65701613771147e-06
-2.45520385819066e-05
-1.48637625935429e-05
-1.8181959679032e-05
-4.12056454357949e-05
-1.33053615591033e-05
-7.56605171757511e-06
-4.41790269859159e-05
-4.26768825860107e-05
-2.66400629234739e-05
-1.28269747759367e-05
-2.63263665200793e-05
-7.71962577867361e-05
-1.92401921791408e-05
-6.01066506352348e-05
-4.59509820300045e-05
-2.95344665994175e-05
-3.2001917605617e-05
-4.13158700356649e-05
-2.93759106586617e-05
-2.34614902526359e-05
-2.54316182306857e-05
-2.79491241892134e-05
-5.38175615632042e-05
-2.70017472015885e-05
-2.1301561674454e-05
-5.30300571241622e-05
-3.49590738903861e-05
-3.96538736962814e-05
-4.85349387763764e-05
-1.39022782810929e-05
-5.52477168651801e-05
-2.78837784361208e-05
-1.00681961450391e-05
-2.06225165509569e-05
-2.71870104179494e-05
-3.16579396960549e-05
-2.56975399899162e-05
-1.96640296311848e-05
-8.33794064696112e-06
-1.69921135972066e-05
-2.00681415919888e-05
-4.20801940215681e-05
-4.36129062081153e-05
-6.53418507816742e-07
-3.67825225000377e-05
-2.75303854753548e-05
-4.04908065898173e-05
-4.62195235289768e-05
-1.45298168176772e-05
-2.65892394833987e-05
-8.16333614718558e-06
-9.25419847576255e-06
-1.03650295577817e-05
-2.92396983796621e-05
-2.62525295243198e-05
-5.83983392679432e-05
1.18961793463766e-06
-2.62763980438416e-05
2.44474667023294e-05
1.89735163789306e-07
-2.10206573441217e-05
-4.63685192018387e-05
-4.35015966899735e-05
-2.82289580825963e-05
-3.65905242645647e-05
-1.9957234023514e-05
-4.45967971232924e-05
-2.85541372845902e-05
-1.97253666862094e-05
-1.95159339818616e-05
-3.85814734212377e-05
-3.02143575042794e-05
-4.36178767236733e-05
-1.14982248057404e-05
-1.39655945686861e-05
-3.54341492331665e-05
-4.72811230511573e-05
-6.76652213803052e-06
-4.61653357716674e-05
-1.78315858469583e-05
-2.66204232710452e-05
-3.50716265933218e-06
-2.27142500927208e-05
-2.20343464731627e-05
-1.54376534072602e-05
-2.97719111030941e-05
-1.81667201246168e-05
-3.94001416997184e-05
-4.61504084823776e-05
-5.00300613105345e-05
-1.94036905972515e-05
-3.24860814216126e-05
-3.30283381956659e-05
-4.89879005338298e-06
-1.8084108294838e-05
-5.02112514354496e-06
-1.35014916629753e-05
-3.3972648331417e-05
-4.07166558158408e-05
-6.79412930531324e-05
-3.22238371176401e-05
-3.63439734174336e-05
-5.98310764759373e-05
-6.57681171467998e-05
-1.55890228532251e-05
2.23931899337989e-06
-3.23650254936585e-05
-3.34391731163933e-05
5.25686647761313e-06
-1.9502534297274e-05
-2.28472005598737e-05
-2.79360191627852e-05
-4.03647470032187e-05
-4.24999787935407e-06
-2.87198906693657e-05
-3.80541926482462e-05
-2.54692894405823e-05
-2.62532448889041e-05
-8.28876390650572e-06
-4.111706642664e-05
-1.3810497261393e-05
-9.28128412777971e-06
-1.47994008693546e-05
-1.51084878004599e-05
-2.02698102065607e-05
-3.60784234369703e-05
-3.47039901222086e-05
-5.23497554910315e-05
-6.25746955976732e-05
-4.69583010108898e-05
-2.48222556326632e-05
-3.90917805954309e-05
-3.69769544000775e-05
-4.24805400601977e-05
-1.61225304366586e-05
-2.98063460548164e-05
-1.08123577578184e-05
-3.59391066502826e-05
-2.89208604952116e-05
-3.68890783461464e-05
-3.2908581451864e-05
-3.92223596692008e-05
-3.60214101200035e-05
-4.4366152135843e-05
-5.11174858099743e-05
-4.17022242430378e-05
-4.25350538688327e-05
-2.18095042125536e-05
-2.00858903287028e-05
-3.76090885330931e-05
-4.4315733232414e-05
-1.16133580322776e-05
-3.79784597915681e-05
-1.559424240241e-05
-2.64189061113495e-05
-4.83852022049725e-06
-5.39092381110406e-05
1.26732982919491e-05
-3.44375127328514e-05
-5.67281554063198e-05
-4.18867538908153e-05
-3.87223204697138e-05
-1.78013510381101e-05
-4.35287704667183e-05
-1.39628391309968e-05
-3.81099633768916e-05
-1.30767150736138e-05
-3.95119635342197e-05
-4.04851717995411e-05
-8.71956536229864e-06
-3.7070936631534e-05
-5.4485211618454e-05
1.81803657513603e-06
-1.16667520645432e-05
-1.40832499306531e-05
-5.30928862932923e-05
-3.13541006141547e-05
-1.74208408041949e-05
-1.64492234088225e-05
7.80332732638654e-06
-2.21509282113205e-05
-4.82866411119775e-05
-2.88089078388589e-05
-1.79567631705555e-05
-2.58402413900452e-05
4.59464044342035e-06
-2.50235971319986e-05
-6.74301370250925e-05
-2.7521862575865e-05
-2.93331536345285e-05
-5.12611052382347e-05
-3.5818618536195e-05
-1.90033122553889e-05
-1.16261814360699e-05
1.1223574161352e-05
-5.13555713610144e-05
-4.03132899908504e-05
-4.43222081656913e-05
-3.08067283159743e-05
-1.19657884166505e-05
-3.70995139526557e-06
-3.13236019641103e-05
-1.898163071104e-05
-2.93193222948167e-05
-4.57564176434933e-05
-4.19264866722851e-05
-3.49895610098333e-05
-1.38957022818654e-05
-4.11543116582834e-05
-1.67635822442341e-05
7.13449201671069e-06
-6.80312801626697e-06
-5.87455444537744e-05
-2.57573775973186e-05
-3.75139406882046e-05
-4.41900804828018e-05
-7.39451438401573e-06
-2.50898946828075e-05
-3.60078498930364e-06
-3.80898073105657e-05
-6.05996357224736e-05
-5.3919997260232e-05
-2.78570616170287e-05
-2.45146312683715e-05
-3.28567307395454e-05
-1.55073376919722e-05
-2.82936491499573e-05
-2.63466109041151e-05
-5.93965499111041e-05
-1.30837886625591e-06
-2.16301788562016e-05
-2.59420514712525e-05
-4.67133590543703e-05
-2.30542183419923e-05
-9.54916812936215e-06
-2.17515177163855e-05
-1.79653286064028e-05
-2.40964123215478e-05
-1.61462322102797e-05
-2.66423513053382e-06
-4.78622381750671e-05
-2.01750790836405e-05
-3.15129837137878e-05
-3.04280988056313e-05
-4.18446637728084e-05
-4.83036787533673e-05
-5.18911718418286e-05
-1.61777269718962e-05
-5.13446635600602e-05
-2.73900606004713e-05
-2.29488522858234e-05
-4.86883830723713e-05
-3.28097545147948e-05
-1.97666865494951e-05
-3.00193301711799e-05
-2.04015313323403e-05
-3.72575788667484e-06
-4.00886089422088e-05
-2.96461800883412e-05
-3.58219479901554e-05
-7.6411252781966e-06
-3.54275102455699e-05
-3.9569461407729e-05
-5.18081284247429e-06
-1.93772768329472e-05
-4.05009506600553e-05
-4.24522106672629e-06
-1.99145061944521e-06
-2.8738459830616e-05
-1.92740528547759e-05
-3.36538865199718e-05
-8.08550139495785e-05
-2.81702649098879e-05
-3.6522648160737e-05
-2.42933365492948e-05
-4.85561318220378e-05
-3.47547423281822e-05
-2.22532660182147e-05
-1.32105606040928e-06
-3.07973242711128e-05
-1.38217004255537e-05
-6.23672335362815e-05
-2.88796313578953e-05
-3.9820962557384e-05
-2.28107422206363e-05
7.4892673770888e-06
-2.1098218559379e-05
-1.4201999768773e-05
-2.43732852786943e-05
-2.96570728946645e-07
-3.11934514806985e-05
-3.04972440047944e-05
-2.93090985604845e-06
-2.6711746138466e-05
-2.61582113403751e-05
-1.39565466527385e-05
-4.51243749216396e-05
-1.27138155282553e-05
-4.00705579329753e-05
-7.57767503270689e-06
-3.32598937669809e-05
-1.97180520312687e-05
-4.24291348444991e-05
-2.15103880179554e-05
-1.04696001897183e-05
-3.56870982817319e-05
-1.88297109795945e-05
-1.43137816820394e-05
-2.93555090167192e-05
9.68355518873701e-06
-1.98851364131904e-06
-3.89191018661141e-05
-1.41700085971086e-05
-2.22356592355717e-05
-1.38944889538248e-05
-5.16049593460121e-05
-2.43889804394583e-05
-1.06576306024255e-05
-3.39408941531312e-05
-6.14276384875713e-05
-3.55642768208473e-05
-6.79300879193134e-07
-4.90862089948824e-05
-2.30169738501998e-05
-2.88835574964156e-05
-4.63901603408545e-07
-4.65119068977824e-05
-6.82490281583115e-07
-7.90379565008921e-05
-1.86123629304888e-06
-5.94601095838618e-06
-2.50869436307076e-05
1.38838275358554e-05
-3.11934382051877e-05
-2.6626580843186e-05
-3.69571858835781e-05
-4.70740241973417e-05
-5.10138032765286e-05
-3.6985830957823e-05
-3.05688782057508e-05
-3.48495086736595e-05
-1.07673171016943e-05
-1.08664166634265e-05
-1.59547232275969e-05
-3.41021162851294e-05
-1.872638880827e-05
-4.78565818820969e-05
-3.19302846116407e-05
-2.08944840730021e-05
-3.04690494904607e-05
-6.61558230504338e-06
-3.13485146777712e-05
-4.89781487824776e-05
9.86243576782769e-06
-1.52380713300493e-05
-2.66752637031785e-06
-4.68138578964146e-05
-1.76107710502399e-05
-4.58145529054226e-05
-1.97027381146522e-05
-3.63462654301028e-05
-4.47375465745167e-05
-5.17772920315918e-05
-5.73257748674804e-05
-1.24676420164626e-05
-4.44013709200664e-05
-4.29312571619303e-05
-2.06818057723951e-05
-3.30043842010275e-05
-3.72135208576789e-05
-6.04005555207426e-05
-1.04005473704793e-05
-3.95287156367637e-05
-2.67253257000539e-05
-1.57519043561271e-05
-1.34351664480583e-05
-9.53273478748482e-06
-3.61754685252787e-05
-5.5748894855714e-05
-1.21360969253879e-05
-3.63820976995157e-05
-3.74297579244719e-05
-4.33856348272102e-05
-4.68738818876966e-05
-2.1125855198711e-05
-2.88576978857977e-05
-6.02858008705979e-06
-3.23839744972026e-05
-3.06767696668922e-05
-5.0376092928027e-05
-5.70640622501139e-06
-3.16878083766783e-05
-1.39006834720687e-05
-5.75678824536192e-05
-1.46185587706282e-05
-5.63538077253163e-06
-4.23473908061305e-06
-1.47327979213521e-05
-1.72884020102002e-05
-2.75627751360921e-05
-4.58331926979861e-05
-3.74433853768769e-05
-8.99053728148823e-06
-4.093759063247e-05
-7.03283624624802e-05
-3.9349354832098e-05
-2.8930448685035e-05
-3.67941677918487e-05
-4.20258413575293e-05
-6.9578710014699e-05
-2.72756069609354e-05
-3.47556443994744e-05
-5.54032445333667e-05
-2.63333600351346e-05
-3.43359434063323e-05
-1.7003187860046e-05
-2.23792650496507e-05
-1.30554402140197e-05
-2.2113920714776e-05
-5.59957707877492e-05
-4.84981737444425e-05
-3.39710127231256e-05
-3.95736760768968e-05
-1.47687621818442e-05
-3.0265003542374e-05
-1.50469331366005e-05
-4.02743727327413e-05
-4.58567903800679e-05
-2.06417934692388e-05
-4.11170070508605e-05
-1.2975676910908e-05
-2.60984724882013e-05
-4.85364530284062e-05
-1.5295920687741e-05
-3.62620443784907e-05
-2.9766620094405e-06
-1.84749426782011e-05
-1.86517932287184e-05
-4.14936997665383e-05
-4.23285785664804e-05
-3.12867914070931e-05
-3.77510890188962e-05
-1.68729104224249e-05
-3.5536047480053e-05
-2.45481841320722e-05
-3.15039001151921e-05
-3.08041076680234e-05
-4.74665984813426e-05
-3.90117168711382e-05
-4.32409989619384e-05
-5.03613415030802e-05
-1.40261071155027e-05
-5.46779999162444e-05
-3.68881111687792e-05
-1.08406725018123e-05
-6.56772732702228e-06
-4.03878200210623e-05
-5.4508137127588e-05
-4.39667446928398e-06
-3.75776256770888e-05
-7.53640837966032e-05
-6.2959823530994e-06
-3.08735925295764e-05
1.64155723120453e-05
-4.08648296160077e-05
-3.91245144070576e-05
-2.89143951243573e-05
-4.3839560142312e-05
-1.4763300913679e-05
-4.03882314965935e-05
-3.85648672697541e-05
-1.04743291823459e-05
-7.89319880189756e-06
-6.33485734902729e-06
8.83866933122515e-06
-2.27286123432224e-05
-3.85880459558143e-05
-6.65961984767035e-06
-4.99468458337508e-05
-1.52765611968844e-05
-1.75396680700221e-05
-4.3071380315504e-05
-2.86927930143087e-05
-1.85085956711318e-05
-2.1165611386636e-05
-4.43663125069974e-05
-1.75057061018993e-05
-5.44401555347995e-05
-4.46070002099226e-05
-2.46165232547428e-05
-4.64501713782087e-05
-2.75625840389e-05
-2.57032832753272e-05
-3.73979222937705e-05
-4.95015755872754e-05
-4.29458052758277e-05
-1.76622040522306e-05
-4.18688270826946e-05
-1.96068690832505e-05
-1.17707437720877e-05
-1.71811458923388e-05
-1.4810060922435e-05
-1.20750568817951e-05
-3.35098337994212e-05
-3.04545578297975e-06
-3.34937228714859e-05
-2.47573895128238e-05
-6.64136617284619e-05
-2.88987884757739e-05
-3.03791936211387e-05
-2.59992098309112e-05
-3.1300603044078e-05
-1.23575320148047e-05
-3.86642682903286e-05
-7.1223361177476e-05
-1.75947155825032e-05
-4.64060636231961e-05
-3.27375844299972e-05
-6.04218049612181e-06
-2.48661753022392e-05
-4.98272391669447e-06
-2.44650930055857e-05
-3.93747764451082e-05
-3.23435099195874e-05
-5.33823914421785e-05
-4.30727208623647e-05
-3.98898504448883e-05
-1.31080497547369e-05
-4.2839998695727e-05
-3.1550791215859e-05
-4.32084667718377e-05
4.04183051732842e-06
-1.09216425649274e-05
-2.96877810471935e-05
-4.96304145732833e-05
-2.42346416761979e-05
-3.27639752170965e-05
-2.06132529752616e-05
-4.43406814997633e-05
-3.83951128903916e-05
-2.25408858279833e-05
-2.36910129234365e-05
-3.73616026540012e-05
-2.98707723682796e-05
-2.37429449804171e-05
-2.62682813813155e-05
-1.08357496833016e-06
-4.65131613586706e-05
-2.91046344476908e-05
-1.34719266128566e-05
-2.83929692102512e-05
-4.74236070092829e-05
-3.97727260573085e-05
-1.9542570411606e-05
-4.82208075299279e-05
6.45709723466738e-07
-1.86151837743749e-05
-2.77190402768272e-05
-1.93691620392095e-05
-3.30719355506651e-05
-5.13825544275445e-05
-2.43740695205179e-05
-1.84595294464715e-05
-2.27698587309907e-05
-1.37402631592533e-05
-6.79696904645105e-05
-5.73768089146453e-06
1.28081945038073e-05
-3.32598007988016e-05
-3.18561839639965e-05
-3.2687105381687e-05
2.13363893020968e-05
-7.1132445183219e-06
-5.95270384540303e-05
-1.89583498348802e-05
-5.02889016369894e-05
-1.11105246422739e-05
-1.39979811490708e-05
-3.61283138287082e-05
-5.01922623162447e-05
-2.42512659036298e-05
-4.11678151150518e-05
-2.02125336145732e-05
-3.30236349880001e-05
-1.22755360797368e-05
-3.73407282161679e-05
-1.29581843391521e-05
-9.6307222906135e-06
-3.06020645307535e-05
-2.8221160986169e-05
-8.75494766054922e-06
-3.61341314769507e-06
-1.76427837488424e-05
-2.41569583951845e-05
-1.87389568529749e-05
-3.12248028628385e-05
-2.36533139035581e-05
-3.03669493262809e-05
-5.6942035272222e-06
-3.71232377587603e-05
9.35219216340305e-06
-2.89051187482377e-05
-1.14911532599715e-05
-4.89231480903332e-05
-5.93045732949479e-05
-4.65783913130189e-05
-3.71181870356902e-05
-3.32060424525588e-05
-2.6719952801637e-05
-2.0415129508381e-06
-6.91940100466665e-06
-2.87902528033002e-05
-3.67537763157057e-05
-3.00343592658039e-05
-4.27857895664185e-05
-3.57831085350718e-05
1.6466536801119e-05
-2.54971538750058e-05
-3.59081808587067e-05
-4.51660947545033e-05
-1.52083794814772e-05
-3.14800667223242e-05
-2.91392009533063e-05
-4.99579236542715e-05
-3.31219953641956e-05
-2.72397940551313e-05
-4.23425170139981e-06
-3.52981022166666e-05
-5.78946106185116e-05
-2.51456441968078e-05
-5.01614587656042e-05
-5.55687317119279e-05
-2.4136631796173e-06
-2.19460999152056e-05
-2.89857906204085e-05
-2.43051737422236e-05
-2.12156211009731e-05
-2.06257589690919e-05
-2.67283707528518e-05
-5.11750617491908e-05
-2.25361963843812e-05
-3.5738966029807e-05
-2.23855033003527e-05
-4.17900414816096e-05
-2.45253003709576e-05
-1.83919633402605e-05
