# Supplementary material for: Research on computational propagation and identification of mine microseismic signals based on deep learning
Source: PLoS One. 2025 Oct 22;20(10):e0334641. doi: 10.1371/journal.pone.0334641 (PMC12543183; doi:10.1371/journal.pone.0334641)
Supplement: S8 Data — (ZIP) [file pone.0334641.s008.zip › 000100900002829.xlsx_0.txt_24.txt.txt]

-2.49000420681808e-05
-1.82375627801337e-05
-3.97529490411094e-05
-2.51649084647694e-05
-2.31491965897295e-05
-2.13115126466349e-05
-3.73569264605207e-05
-3.9512279589493e-05
-4.8336424541667e-05
-3.70077709035459e-05
-2.53567972398208e-05
-2.38631856003298e-05
-3.53867417345637e-05
8.02553827603563e-06
-7.35406873860436e-05
-1.73472128426763e-05
-3.03465235442307e-05
-3.07710780709237e-05
-4.62846549049374e-05
-5.5719732993416e-05
-8.81200475941791e-06
-1.53818142384878e-05
-4.83748059554435e-05
-3.98639597082546e-05
-3.40849922459836e-05
-2.32027052631615e-05
-2.65557051794019e-05
-3.11074469232021e-05
-5.35772747713127e-05
-2.94255576307078e-05
-4.29336151317484e-05
3.13035505590243e-06
-1.62843701678208e-05
-2.87014857350135e-05
-6.65970563166115e-05
-1.18357511885373e-05
-4.49433863604091e-05
-3.47184993759117e-05
-2.65703520414867e-05
-1.23823272533614e-05
-1.36180851114557e-05
-1.53319898367187e-05
-2.53462795328485e-05
-2.6939273206263e-05
1.26581244698699e-05
-3.22989188935026e-06
-2.87756084094077e-05
-2.32703587156481e-05
-2.69381445065453e-05
-2.08364911133387e-05
-9.42695342564634e-06
-5.29881807845572e-05
-2.1669547058877e-05
8.1558694982624e-06
-1.39779545956383e-05
-3.81313342870577e-05
-6.40277750483571e-06
-3.67731311266401e-05
-4.7065481062565e-05
-2.44502160620055e-05
-3.31248104153471e-05
-1.39858068596914e-05
-3.19835067185412e-05
-5.5840221528907e-05
-3.73179189384872e-05
-4.09617398480802e-05
-2.05211087663937e-05
-3.91804762778941e-05
-5.8634214565482e-05
-2.51538551015779e-05
-1.9590898371424e-05
-4.88655711912446e-05
-2.07645906741776e-05
-6.27469889433303e-06
1.03538173202423e-05
-4.31557934143875e-05
-1.46725364778765e-06
-1.10306579998143e-05
-3.21382028026275e-05
-2.84929591882952e-05
-3.50435806465037e-05
-2.44371995965245e-05
-5.85883978845734e-05
-3.3846649823623e-05
-2.23397747436235e-05
-4.08355764431682e-05
-1.62773914772269e-05
-1.12881365116301e-05
-1.69548748155028e-05
-2.79138965698143e-05
-1.74314026995626e-05
-4.12391284135047e-05
-5.52203866983888e-05
-1.48435674186007e-05
-1.01752305511067e-05
-4.24322600039781e-05
-3.53276700841343e-05
-1.80745549780772e-05
-1.61293478665975e-05
-4.58299048829272e-05
-4.13843514197609e-05
-4.80762150557577e-05
-2.922133683013e-05
-3.66358868426837e-05
-2.31949041681679e-05
-4.15705395699346e-05
-6.50347814632501e-05
-1.38919568849394e-05
-2.52007653920666e-05
-1.4590905868101e-05
-5.494720633163e-05
-9.90783122662263e-06
-3.32225970942312e-05
-6.48022782285636e-05
-4.57554783637315e-05
-2.24629380743638e-05
-4.13245842368386e-05
-3.67214149559332e-05
-3.5248602705151e-05
-5.58161429729836e-05
-2.78251831011437e-05
-2.06728760844146e-05
-8.31310258293644e-05
-2.65591813999536e-05
-4.474737288546e-05
-3.5811723503939e-05
-1.65756915108082e-05
-5.35356401601415e-05
-1.3757624741528e-05
-3.26771893868574e-05
-2.00610016747221e-05
-2.44588100476175e-05
-5.63025707289747e-05
-5.41750459034121e-05
-1.33468435649233e-05
-1.82698279064671e-05
9.90562406722147e-06
-1.94757361109633e-05
-2.639837299233e-07
-4.74693366472747e-05
-5.25113555745132e-05
-2.52313428400454e-05
-3.94718953544738e-05
-2.40077434550799e-05
-4.77048355588585e-05
-4.6509647308453e-05
-2.55617811083977e-05
-1.63071637479996e-05
-6.45091358874924e-06
-5.84544781375692e-05
-1.46322566938904e-05
-1.63942190962499e-05
-6.01269391237653e-05
-3.17625703511042e-05
-1.01098841407942e-05
-3.83600762102575e-05
-3.93217043264648e-05
-4.0238443079622e-05
-4.88480928682842e-05
-1.28512682782911e-05
-2.80811489527578e-05
-1.54648845525077e-05
-2.59244522159506e-05
-3.47429331596048e-05
-2.45773118770095e-05
-1.83465936096687e-05
-1.98106931409722e-05
-2.15553959407859e-05
-3.17625227945108e-05
-2.63217821096466e-05
7.22924598102094e-06
-3.52827216939283e-05
-3.45852389388462e-05
-1.22327300571576e-05
-2.8393281749141e-05
-2.62178190757563e-05
-1.00730072117603e-05
-2.16708621608365e-05
-3.67813077573814e-05
-3.37069778270343e-05
-5.45729276608974e-05
-3.57718538071447e-05
-4.77905295126122e-05
-3.97514483709766e-05
-3.11824483708544e-05
-2.49059295537443e-05
-5.22624101292166e-05
-2.30197572575701e-05
-5.45701583375468e-05
-3.08716165276515e-05
-3.12926118716714e-06
-2.32312846007232e-05
-2.41111526798212e-06
-2.45786044882933e-05
-4.37738481668394e-05
-5.66145280017352e-05
-2.51366106904909e-05
-2.30026985971667e-05
-1.67272097773486e-05
-2.6879370648604e-05
-3.32467083655554e-05
-6.23933514831968e-05
-2.87749007119951e-05
-2.32941743925349e-05
-3.17737122719737e-05
-2.02309927435416e-05
-1.02605627469408e-05
-3.27381117007692e-05
-2.20704965156613e-05
-3.45743697419864e-05
-4.3638439956148e-05
-1.83452830859296e-05
-1.96939765117508e-05
-4.48627943692359e-05
-2.58460601419209e-05
-4.51631774672996e-05
-5.362699984492e-06
-2.63302263246051e-05
-6.75119690351885e-05
-5.36406986631887e-05
6.10395427043093e-06
-2.02002363835642e-05
-3.24219582467807e-05
-4.78781430736411e-05
-4.56763742159982e-05
-2.78930333543899e-05
-3.9931333523154e-05
-3.56658613158754e-05
-5.57274360199501e-05
-6.80351756326529e-06
-7.0290814799995e-05
-3.05738048582291e-05
-2.16814446158177e-05
-3.81987491680072e-05
-2.07827797503686e-05
-2.82829059623249e-05
-1.41522684363322e-05
-1.2428269073695e-05
-8.17613587202118e-06
-3.64216204785369e-05
-3.33421156840245e-05
-1.84723994353056e-05
-3.83650604628858e-05
-2.19849054824437e-05
-5.29750809784966e-05
-4.47759206210848e-05
-3.88166923009669e-05
-3.72841684994168e-05
-4.47278190561753e-05
-2.47266987525043e-05
-1.71390885188213e-05
-3.88849576812158e-05
-1.45501232492854e-05
-2.88741412289798e-05
-2.03680873629414e-05
-6.4698567044118e-05
-1.35990589917847e-05
2.03951818814318e-05
-1.77472628191363e-05
-2.20692419299631e-05
-4.27862093613082e-05
-7.19965378533864e-06
-1.13585832246414e-05
-4.01032701462595e-05
-2.6467906523206e-05
1.39568616888337e-05
-5.11792187929655e-05
-1.67842921547855e-05
-3.12833364949138e-05
-3.42672912447759e-05
-4.42362503646301e-05
-1.40844899192405e-05
-3.56335086359171e-05
-3.73217533401677e-05
-1.66153724765398e-05
-4.24166701369507e-05
-1.42470102308812e-05
-2.45996348072423e-05
-1.78963852392142e-05
-3.99020835029183e-05
-4.3223479554163e-05
-2.13955050566078e-05
-7.05373924558702e-05
-1.48617261757816e-05
-1.95332374943008e-05
-3.90746987966565e-05
-5.31314926627291e-05
1.33227613012247e-05
-5.82257511489285e-06
-4.98265999807696e-05
1.39521536332078e-05
-4.61141968255007e-05
-4.70455286629779e-05
-3.37703389059673e-05
-1.54713166523751e-05
-9.52492585716429e-06
-3.48490225521515e-05
-2.85673073913528e-05
-5.42271174994332e-06
-4.73822975345998e-05
-3.15491635951067e-05
-2.14486875834129e-05
-2.54925543283869e-05
-3.52333456140416e-05
-5.79050411214549e-05
-3.4904647300593e-05
-2.62946568824146e-05
-1.85665329089209e-05
-3.14389622243137e-05
-3.49280769724103e-05
-1.06772287907734e-05
-4.6225822331647e-05
-3.58466917991559e-05
-3.25328819209266e-05
1.90769225939243e-05
-4.84223151309614e-05
-3.49442328633325e-05
-1.69894085812215e-05
-2.19596802326655e-05
-1.52221645991606e-05
-5.90984875638513e-05
-2.00056039166139e-05
-3.57344816004679e-06
-2.28597426444351e-05
-3.71588298075106e-05
1.1048972186559e-05
-3.58522039588441e-05
-5.06600510086338e-05
-1.6130857762501e-05
-3.57957975680087e-05
-2.87627558784351e-05
-6.28395382455092e-05
-2.51330441792827e-05
-5.12331821227082e-05
-8.65914968428109e-06
-6.54051525933972e-05
-2.44288559870131e-05
-4.01622199444351e-05
-4.17872997608238e-05
-4.83764091145439e-05
-5.45199233875835e-05
-3.44650522561329e-05
-5.19430666495475e-05
-2.18702977829272e-05
-1.8825075993539e-05
-5.58138092682538e-05
-5.14614674406589e-05
-4.37311331215723e-05
-4.34923454692444e-05
-3.76578741593404e-05
-1.08590642816975e-05
-2.08531189968114e-05
-2.96634279892226e-05
-1.68157157440626e-05
-3.16363706597658e-05
-2.81134669228721e-05
-2.21583819262045e-05
-2.51213644279946e-05
-1.00411200911935e-05
-1.19759294378129e-05
-4.87735161073037e-05
-6.13083502101684e-05
-4.33243493393057e-05
-3.32470020741562e-05
-4.3597142584073e-05
-2.72825092720962e-05
-4.04164520255374e-05
-3.40315395353578e-05
-2.7830624849101e-06
-1.96288139289545e-05
-3.10802688671886e-05
-4.11190478278735e-05
-4.92712886654113e-05
-3.57403962038145e-05
-2.9373597800476e-05
-7.55885642766538e-05
-2.50028041430078e-05
-3.8454799343543e-05
-3.706496352131e-05
-5.0383403438262e-05
-9.37345507910954e-06
-2.9283842603787e-05
-1.41061848331255e-05
-4.0877582546544e-06
-6.40161918585644e-06
-1.66209319284869e-05
-1.21637991914517e-05
-2.92558704131755e-05
-4.47157974796358e-05
-1.56454837134252e-05
-2.66143809874638e-05
-1.6591966665596e-05
-5.17982689951925e-05
-2.39998439775435e-05
-4.76691007693759e-05
-2.98572748592509e-05
-2.75766501146179e-05
-2.59676826444389e-05
-2.01826048883389e-05
-4.22134411101522e-05
-2.26916711652688e-05
2.06921747658306e-06
-4.90624546283998e-05
-6.02055496080111e-05
-6.78630611778581e-06
-1.77055521935676e-05
-5.94693973213294e-05
-3.75743381214242e-05
-5.79754500595784e-05
-4.87545501454144e-05
-4.91069173019315e-05
-5.94523969647617e-05
-6.06125923535848e-06
-4.43563657014882e-06
-2.32805009005088e-05
-1.87022626142757e-05
-2.8593952503082e-05
-2.55044702048538e-05
-1.83137503310732e-05
-3.59225206917888e-05
-1.92990382830742e-05
-5.58442328934491e-05
-7.13659217538198e-05
-3.87780522366862e-05
-5.17713208215833e-05
-5.15587145360117e-05
-3.02064630510278e-05
-2.95300207008935e-05
-3.48331901878774e-05
-4.15127818709408e-05
-2.41845732186283e-05
4.12709814714167e-06
-1.11764403630958e-05
-5.17640238358862e-05
-4.33574569018581e-05
-3.77266145306628e-05
-1.69936775356432e-05
-4.67106222637437e-05
-2.33615828050871e-05
-4.45801354649789e-05
-3.74418847520019e-05
-4.03735265086894e-05
-1.85661805516025e-05
-9.33112065938337e-06
-2.29454742902697e-05
-4.02499964627542e-05
-2.76164339739423e-05
1.78158699143427e-05
-4.89396221992113e-05
-2.10087936420747e-05
-2.7085868452691e-05
2.36681694098095e-07
-4.42860670326779e-05
-3.96741790634983e-05
-2.51802274581546e-05
-3.84975844868725e-06
-3.51087963283187e-05
-2.72295087032274e-05
-3.06165510645913e-05
-2.28650066357342e-05
-6.20473389466111e-06
-3.84691268477533e-05
-3.71805567635525e-05
-1.46398186123882e-06
-2.42916392761092e-05
-1.86221197140645e-05
-2.25355944119038e-05
-1.36645760338892e-05
-2.67023946125651e-05
-4.58233953731014e-05
-4.74455766551088e-05
-1.48811473081727e-05
-2.12740538171083e-05
-4.19570100664996e-05
-3.21320632190935e-05
-1.15112540674786e-05
-5.61157725818223e-05
-9.30729000798577e-06
-1.38693247393905e-05
-3.14993527448512e-05
-1.92633568324299e-05
-1.50265953463958e-05
-2.29272202993413e-05
-7.47911526579819e-05
-5.2536397262818e-05
6.60662063214912e-06
-5.44371351342876e-05
-3.44394421175123e-05
-3.17098537003007e-05
8.10604565681791e-06
-4.29131015807432e-05
-6.6911413661848e-05
-1.71055211672636e-05
-1.26752127508553e-05
-5.05065746321927e-05
-6.06509491377924e-05
-1.89409057805234e-05
-4.50274845943817e-05
-2.21172528698925e-05
-4.66811572377053e-05
-2.06534253028091e-05
-3.74730676988313e-05
-1.91515170747218e-05
-4.50604734302295e-05
-5.73434188866702e-05
-4.8800433266885e-05
-5.36172224960579e-05
-4.68591905504932e-05
-3.25120249234442e-05
-4.48926084741388e-05
-4.21622273984216e-05
-3.33175014050807e-05
-2.7862791516579e-05
-4.30556673744706e-05
-4.44353619282519e-05
-4.14614191896741e-05
-4.55397932160764e-05
-2.78886733247436e-05
-1.85690262847814e-05
-3.95480052847115e-05
-4.91806317766234e-05
-2.31820768140477e-05
-3.09155240458111e-05
-6.73567100230205e-05
-2.59149401176932e-05
-5.26280729483742e-05
-1.13604613410171e-05
-2.15176258139549e-05
-9.89518499731151e-06
-2.25035137478739e-05
-3.20922525653723e-05
-2.12470045265066e-05
-4.4742041782511e-05
-4.65901712682256e-05
-3.53497044178579e-05
-3.07786698182218e-05
-3.90986097352282e-05
-9.87444007025498e-06
-2.48585339919622e-05
-3.08820475455984e-05
-2.87398751575368e-05
-4.61897108371139e-05
-2.21278196072698e-05
-2.93884261635397e-05
-3.79982868060068e-05
5.30170492282681e-06
-2.83515247906569e-05
-5.94356279533948e-05
-4.02959835443059e-05
-3.37481288312861e-05
-9.04321971004657e-07
-4.80112792711958e-05
-4.74325249549332e-05
-6.38881881456043e-06
-5.88457211123607e-05
-2.03104585553555e-05
-2.29930420044777e-05
-7.86356451014857e-06
-5.11124361010893e-05
-2.59933390101213e-05
-2.68918392125846e-05
-5.38115832911298e-05
-5.95196966467503e-05
-8.47806240814787e-06
-5.48465972140282e-05
-2.33476094503376e-05
-4.2616813425995e-05
-5.7224910597035e-05
-4.58316833363482e-05
-1.69164999163661e-05
-2.41599695234178e-05
-3.84079323614961e-05
-2.64392361870082e-05
-2.08981862685137e-05
-3.11391322929617e-05
-2.26384086511836e-05
-5.87035604427972e-05
1.64456280731731e-05
-5.08468075590323e-06
-3.9518700595659e-05
-2.16350909259998e-05
-1.54129699924508e-05
-5.89159593609765e-05
-2.51678164569882e-05
-2.32390969500384e-05
-3.18744141305279e-05
-6.88577867362189e-05
-3.55323365350548e-05
-2.60116988261111e-05
-5.41591883378244e-05
-1.73312145436731e-05
-4.7756469280875e-05
-1.83986510076905e-05
-4.33927891418151e-06
-4.89958266803354e-05
-6.34395627519795e-05
-3.1662889738597e-05
-3.67256859354024e-05
-7.59576027071514e-06
-2.28855535545255e-05
-3.22821081894773e-05
-1.53295742031773e-05
-2.1578186662698e-05
-2.17833131568145e-05
-3.77244543574916e-05
-2.12578562579583e-05
-3.49718658261653e-05
-5.63821623720405e-05
-2.11019382250565e-05
-4.89236173903615e-05
-2.04327391916621e-05
-5.89389772650733e-05
-4.28824595366097e-05
-2.48050406409368e-05
-3.52779745479992e-05
-5.93348912011039e-05
-3.5304236518613e-05
-6.02220851466206e-05
-1.59488270546008e-06
-2.64647540558521e-05
-2.69764610077753e-05
-3.2407269057616e-05
-4.09882631824722e-05
-5.96539799577687e-05
-1.40166700554376e-05
-2.17070100677535e-05
-3.08304653415119e-06
-3.13044996194449e-05
-5.24080972698275e-06
-7.79320198711294e-06
-2.23665315339465e-05
-2.40966588020442e-05
-4.48851400315257e-05
-5.57143210743179e-05
-4.46399532138596e-06
-4.04513792646842e-05
-2.84811585447971e-05
-3.89961376225351e-05
-5.71681885517464e-05
-2.39386180984927e-05
-1.00320012952042e-05
-3.01940141775342e-05
-4.53165880021536e-05
-2.31055498190845e-05
-4.83435063844696e-05
-1.96019594384474e-05
-4.88582584663422e-05
-2.32212784181795e-05
-1.44799888582448e-06
-2.5216091505521e-05
-2.67181302777832e-05
1.36972395262725e-06
-1.6058840566734e-05
-2.17289157532818e-05
-3.64569786268517e-05
-3.88247882416279e-05
-3.01435759466784e-05
-5.98275912520842e-06
1.97183553860454e-06
-5.93873348098458e-05
-1.95966790161527e-05
-5.76063945455938e-06
-4.64247875861918e-05
-1.17884030455078e-05
2.27768782526472e-06
-3.74851572599053e-06
-1.87241121516993e-05
-3.52089527566251e-05
-5.74719199432494e-06
-8.59242198316904e-05
-5.18075776714719e-05
-2.94858548428341e-05
-3.5540000609905e-05
-2.23692839618392e-06
-4.532762133924e-05
-3.52454184255347e-05
-2.82530157885548e-05
-2.67791762561871e-05
-3.29509250812862e-05
-1.32252636348325e-05
-1.85143524189369e-05
-2.00929489095574e-05
-8.18822287359515e-06
-2.25677829169866e-05
-5.0551670756121e-05
-2.08922785212041e-05
-2.20365179907561e-05
-6.70836320341962e-05
-5.39221251367909e-05
-2.89823943161443e-05
-5.11918605392872e-05
-1.68500922277986e-05
-3.98120722223697e-05
-4.28232740158113e-05
-3.17351794614977e-05
-3.71482881154951e-05
-2.25289696487095e-05
-5.42475006063467e-05
-1.59356847449304e-05
-4.62769926547307e-05
-2.4375133193093e-05
-7.95320618179531e-05
-2.49657370611946e-05
-3.34459977346109e-05
-4.03203956134241e-05
-3.02065847549226e-05
-3.99033665894735e-05
-5.40866373203273e-05
-1.17858356868359e-05
-1.46971559683242e-05
-4.90267897704401e-05
-5.51885744730495e-05
-2.49033291639702e-05
-4.64342950455801e-05
-3.91563198729803e-05
-2.38388334280297e-05
5.12019445118413e-06
-5.51588515814963e-06
-4.83656425394363e-05
-8.19891751906476e-06
-3.91345623347204e-05
-1.75656617509415e-05
-1.08437975592488e-05
-5.7141720102584e-05
-1.75415161315632e-05
-3.89857738360319e-05
-2.18539799022688e-05
-2.1410747899509e-05
-4.09378052495737e-05
-2.98731122380262e-05
-1.42026356313831e-05
3.27177743256781e-06
-3.05631714013797e-05
-5.44358755863107e-05
-9.41027934006249e-06
5.74786247236833e-06
-2.50545985488129e-05
-2.67536155029408e-05
-2.10465352716355e-05
-4.61603244757395e-05
-2.16712698855847e-05
2.45036345757215e-06
-3.91029106088932e-05
-3.88501549847259e-05
-2.12182784048536e-05
2.35856451598721e-06
-3.7168950659391e-05
-6.23291707763771e-05
-2.56115431426496e-05
-1.77771849503872e-05
3.08911900376361e-07
-1.66581121138988e-05
-3.2329094109879e-05
-3.4808663927394e-05
-4.39241785397603e-05
-5.39042083426815e-05
-2.64569010930066e-05
-3.58905577562925e-05
-3.63955753883904e-05
-2.68633231597045e-05
-3.83920194650021e-05
-2.81890628924646e-05
-1.78603408744536e-05
-3.54888142417564e-05
-2.07995791103382e-05
-5.79430666049793e-05
-8.58384317488829e-06
-4.4467650393193e-05
-2.2724147257226e-05
-1.0205462221989e-05
-6.00511550307821e-05
-2.56537604161235e-05
-1.89053277580782e-05
-3.99864668418581e-05
-2.81530748152574e-05
-2.90206640355534e-05
-2.43654236509729e-05
-2.27649228385497e-05
-3.6047993960263e-05
-2.59867536011567e-05
-6.66332253455701e-06
-1.16187409981766e-05
-6.92781993370345e-06
-2.66219750539576e-05
-4.86308292951785e-05
-3.18630233997211e-06
-2.4699826832969e-05
-3.70449585631443e-05
-3.81920824532177e-05
-4.49881919227563e-05
-9.50612393291262e-06
-3.83703649243123e-05
-2.27659960720112e-05
-4.86732977156357e-05
-3.12451351527995e-05
-4.47776946732731e-05
-3.41529433551584e-05
-3.54090309645731e-05
-2.36006167098686e-05
-3.22235118813455e-05
-3.45659262532566e-05
-3.8907021013947e-05
-4.71435914126593e-05
-1.81599340711664e-05
-5.3014599942564e-05
-3.63624953228883e-05
1.71536176620777e-06
-1.45123380461245e-05
-1.9555791906442e-05
-2.56316644659313e-05
-2.535910898688e-05
-3.33222082091048e-05
-1.32516361890447e-05
-2.37797656885091e-05
-1.10750987840878e-05
-1.30663133207856e-05
-1.75218886488224e-06
1.41236332044595e-05
-9.48262419105193e-06
-2.22157557733841e-05
-2.50222122241687e-05
-1.99940889238801e-05
2.65826363792479e-05
-2.85658755692317e-06
-3.67096860890108e-05
-4.00440917052155e-05
-1.83822021352283e-05
-3.21710529432641e-05
-4.54291251936806e-05
-5.08105495054618e-05
-1.24645107848903e-05
-2.75162068625939e-05
-1.86499486293231e-05
-2.41030582633543e-05
-2.73007481688288e-05
-3.01628802881484e-05
-4.66961655989337e-05
-4.63491397159529e-05
-3.0287243631177e-05
-5.27911677727841e-06
-3.30793582245072e-05
-4.16674837019335e-05
-9.1316561531068e-06
-2.7361248572437e-05
-3.99412001583481e-05
-2.54893738427292e-05
-2.28202701607527e-05
-3.0366742438357e-05
-5.18306880219885e-05
-3.2664232058307e-05
-3.1089602030602e-05
-2.98517829492146e-05
-2.76440453680289e-05
-2.95713117408296e-05
-3.4374890388862e-05
-4.61071999298776e-05
-5.52852824825688e-05
-3.75793347537274e-05
-4.88610815976343e-05
-4.50749646892632e-05
-5.73770992571578e-05
-4.13617297957852e-06
-3.11170606847094e-05
-2.41419693696483e-05
-3.53145883004494e-05
-1.10182750748366e-05
-3.25384337769075e-05
-3.40131881535152e-05
-5.18579496585684e-05
-4.3616298475392e-05
-2.30585297441227e-05
-4.43759320240625e-05
-1.29431446336914e-05
-1.72796657485453e-05
-1.630637253131e-05
-2.29411500974872e-05
-4.02655613688901e-05
-6.36605225482793e-05
-3.61773946573471e-05
-3.19838623358755e-05
-3.98238836833444e-05
-4.71932203203593e-06
-3.02693632538823e-05
1.36922729525878e-07
-2.80606347347997e-05
-5.8044001038775e-05
-1.36446050638189e-05
-4.19744724924593e-05
-6.61923084090174e-06
-3.54651477726843e-05
-2.76519087291539e-06
-1.8403167593737e-05
-1.27303819981182e-05
-3.30110142232882e-05
-1.85449144183018e-05
5.62858492408433e-06
-3.41054208494559e-05
-5.52457808874928e-06
-1.10694600045423e-05
-3.30597113424441e-05
-2.93747155415682e-05
8.60294763204231e-06
-3.0707724068209e-05
-2.4294393424769e-05
3.81109563121309e-06
-1.42875200514715e-05
-5.83850069704248e-06
5.17197876149316e-06
-1.22246655609352e-05
-1.83276340587851e-05
-2.20414355032931e-05
-3.67986961514567e-05
-2.12037982204601e-05
-1.87349749910353e-05
7.6776931971171e-07
-3.57698818481944e-05
-1.20595775647111e-05
-5.73203865765445e-05
-3.22990521802606e-05
-4.47378027604881e-06
-9.13882846793299e-06
-3.57615877919002e-05
-2.16363364117068e-05
-4.78051246953989e-05
-3.62750460090604e-05
-4.0638251483609e-05
-2.70071292210423e-05
-2.61927503376635e-05
-2.3681438174054e-05
-2.07003209099934e-05
-5.64884947001849e-06
-4.53067602922069e-05
-5.18933147134786e-05
-1.98355435750386e-05
-3.08405066159398e-05
-2.18905441038404e-05
-3.93253797126314e-05
-4.69575268879213e-05
-8.62094955328205e-06
-5.1574493151237e-05
-5.3210141808134e-05
-3.11224030761287e-05
-3.13752826236727e-05
-1.58638189796688e-05
-3.53921298652823e-05
-1.21319468122676e-05
-2.78302593461955e-05
-6.90174611761846e-05
-3.33273451247749e-05
-2.65841301254474e-05
-4.26079548077368e-05
-2.84666199332549e-05
-3.86496311884499e-05
-5.71482385344092e-05
-2.67045552286233e-05
-1.98301997810985e-05
-2.04204237827345e-05
-4.97496580173685e-05
7.16670498897612e-06
-4.03033995635564e-05
-4.10690508249552e-05
-1.98131682185383e-05
-1.10654628393372e-05
-2.93960804876529e-05
-1.59405009614936e-05
-5.54853092600532e-05
-1.33314740168354e-05
-6.41789155209185e-05
-4.55562238403188e-05
-1.33862071678925e-05
-2.09471584368366e-05
-1.73661489920131e-05
-2.58939713324035e-05
-4.39174638544001e-05
-4.9278380647068e-05
-4.49235146344385e-05
-3.92326729531795e-05
-3.68793914451315e-05
-4.08403286868795e-05
-5.07153595109873e-05
-1.69693448494492e-05
-2.26779780765157e-05
-3.18751648487004e-05
-2.00775152007972e-05
-1.71834783343326e-06
-3.74139103321835e-05
-5.63190522407632e-05
-2.23531431921822e-05
-6.46618346944395e-05
-3.58152952998968e-05
-4.95891462640369e-05
-2.56082128388157e-05
-2.82512450072643e-05
-3.46369164126235e-05
-3.08789658500304e-05
-2.59164608058951e-05
-4.09954114634322e-05
-2.44560793544776e-05
-2.23655350384174e-05
-4.76272528718225e-05
-4.08312043110508e-05
-2.77802836992711e-05
-4.75366415537227e-05
-2.06542883629822e-05
-1.31657515131313e-07
1.66528976463484e-05
-1.6188047514152e-05
-3.29211227308175e-05
-3.40834732418404e-05
-3.00835632806556e-05
-1.35915596066667e-05
-4.72956627667731e-05
-3.95831077210573e-05
-3.8209630289368e-05
-6.54729490346757e-05
-2.99693257887791e-05
-2.03288976563447e-05
-2.31520369165835e-05
-4.53543584704298e-05
-2.48014244881879e-05
-5.35092796269254e-05
-3.56537777137405e-05
-4.29997784676545e-05
-4.41466269300398e-05
-4.28401985124569e-05
-3.47978211131593e-05
-3.83280179116495e-05
-5.1530007652816e-05
-4.40076962981063e-05
-2.38394096032275e-05
-2.58990849578448e-05
-2.3249073817729e-05
-2.41985598964068e-05
-3.18831099899563e-05
-2.42970313091504e-05
-1.86827016440845e-05
-3.00435798443907e-05
-7.12729114730462e-05
-3.60690435138436e-05
-1.52187753176031e-05
-6.79163408184533e-05
-1.03912443211815e-06
-1.33913445917548e-05
-1.83415483315237e-05
-3.10767278816538e-05
-1.52788588827059e-05
-1.67524187652088e-05
-4.27199352658297e-05
-2.3958531620424e-05
-2.60180308327274e-05
-2.63670214507846e-05
-4.28926045611067e-05
-7.00022476858669e-05
-3.24049632053184e-05
-4.5663854118869e-05
-6.08598417203878e-06
-6.16940620281451e-05
-2.63157551074561e-05
-1.24615183405462e-05
-3.96161737979131e-05
-2.09731606250569e-05
-1.44958673588813e-05
-3.13171248243748e-05
-3.61933282835593e-05
-2.82969564236154e-05
-1.93446140365934e-05
-4.13439085312349e-05
-4.28191954006433e-05
-3.82458135439524e-05
-4.11523418912646e-05
-2.32861136660487e-05
-3.69387743748561e-05
-3.47138664277127e-05
-5.28205200226772e-05
-2.66891244044173e-05
-2.78819923925651e-05
-2.84840754898755e-05
-3.34051878445169e-05
-1.27929103144071e-05
1.83922438908568e-05
-2.70983238649925e-05
-1.75810008581688e-05
-3.34687627114442e-05
-7.68112889588132e-06
-1.87248468140653e-05
-2.36327854176156e-05
-1.81568792698288e-07
-4.56687265519839e-05
-3.36434103629881e-05
-3.84275341096468e-05
-4.88225921318263e-05
-2.74339737298005e-05
-4.35772216769472e-05
-4.32882334474517e-05
-1.43776406770581e-05
3.20913565536494e-05
-5.60597091032054e-05
-4.11069485529866e-05
-1.87855920326486e-05
-4.32218110032865e-05
-3.93595254411185e-05
-2.11561342417562e-05
-2.02556195568673e-05
-3.28825077075544e-05
-2.62583355431913e-05
-2.06776241327863e-05
-2.03292579650999e-05
-3.9435946475099e-05
-4.33991543468195e-05
-5.80398186420601e-05
-1.48589124284767e-05
-3.02066810095994e-05
-4.20939555150728e-05
-4.29206656580959e-05
-1.76116230970034e-05
-2.03195088800581e-05
-1.11070373839678e-05
-4.58942142526513e-05
-1.40286859000527e-05
-2.52076973836553e-05
-2.83201551418339e-05
-2.57934239193133e-05
-2.12043010981021e-05
5.90646641787454e-06
-3.88862214404816e-05
-2.14609628610341e-05
-1.65426318902739e-05
-2.24910992061717e-05
-1.79097341399987e-05
-4.39496402857093e-05
-3.75790237805684e-05
-6.62082334761098e-06
-6.67320929412945e-05
-3.5954958792372e-05
-2.17647013210627e-05
-2.22321976136873e-05
-2.13759632311249e-05
-4.00906910520074e-05
-2.95820867870336e-05
-3.18605689632068e-05
-2.47960070271101e-05
-2.99344752531966e-05
-3.80143282808822e-05
-2.22199657748741e-05
-2.79128990666224e-05
-1.90934630538674e-05
-3.73031361328338e-05
-3.28135911241809e-05
-8.9771034514434e-06
-1.74344481060672e-05
-1.359272978012e-05
-4.82972880510558e-06
-5.26104717930453e-05
-4.90431143159902e-05
5.31654659332427e-06
-4.72531001494404e-05
-2.93109490555707e-05
-6.35638225341867e-05
-2.62240373240923e-05
-4.01686856140556e-05
-4.32008473908731e-07
-6.54125676558754e-05
-2.99835747830544e-05
-3.30302392964904e-05
2.21917306417362e-06
-1.20247157956557e-05
-9.72612309645204e-06
-4.17667725470021e-05
-2.34537595045066e-05
-1.30730440227291e-05
-6.32987788688126e-05
-4.42037829554955e-05
-3.44398978586727e-05
-4.43424006596227e-05
-1.19590293608703e-05
-1.77883834821147e-05
-2.79799988844986e-05
-3.80474551703851e-05
-6.39365639616715e-05
-1.4798246678068e-05
-3.67745084882444e-05
-2.24431677596452e-05
-1.66190919800785e-05
-3.4661264824883e-05
-2.33999319709356e-05
-2.26302356890123e-05
-5.02429382742979e-05
-2.04310003739527e-05
-5.60744005736789e-05
-2.15561111923717e-05
-2.43282517924094e-05
-2.124595701132e-05
-2.73409373036546e-05
-1.15003065767454e-05
-4.98344254636443e-05
-4.11678974020945e-05
-4.91842359509195e-05
-4.68078887281791e-05
-3.81207248531737e-07
-2.79125562080457e-05
-1.78611220555329e-05
-2.0913415373888e-05
-2.06931067064603e-05
-3.79219479760023e-05
-1.57997351388663e-05
-1.26412710175515e-05
-1.7538509301691e-05
-1.37463286012083e-05
-3.93958586435983e-05
-2.47159606894044e-05
-2.38583385195126e-05
-5.14174507323581e-05
-7.21607401782014e-06
-1.6346224834224e-05
-3.30189253308982e-05
-1.8110518036229e-05
-5.1585834849427e-05
-3.39112570606698e-05
-1.27872800753013e-05
-1.32328421813914e-05
-6.26482198287387e-06
-4.76091855968412e-05
-2.05191961530295e-05
-1.45530315283149e-05
-3.1052184160034e-05
3.50123191595911e-06
-4.71353378148334e-05
-4.72067884781347e-05
-5.54308532969968e-05
-5.35164448266122e-05
-3.6929674203821e-05
-3.93165094204035e-05
-6.75719580610455e-05
-6.21486868673152e-05
-2.37925351429064e-05
-3.34061771356846e-05
-8.1310865658832e-06
-2.1586604135026e-05
-2.98659466476186e-05
-2.71073910682127e-05
-1.21654471818618e-05
-2.4761251452817e-05
-6.22035802507124e-05
-2.63798939449145e-05
-2.37530122141688e-05
-4.78160882707089e-05
-3.2923396524139e-05
-1.06023752803562e-05
-2.52758479804169e-05
-1.33575156748482e-05
-1.16187702265725e-05
-5.16862971481418e-05
-1.19018749019585e-05
-4.92784771830244e-05
-3.03876171920922e-05
-3.83166768973185e-05
-1.56528420042739e-05
-3.97403974035176e-05
-1.30397802574626e-05
-1.60329462397069e-05
-2.23634546811817e-05
-1.84501397049666e-05
-2.70279995652197e-05
-2.06055608918027e-06
-4.08069799347416e-05
-4.77840045730983e-05
1.92398907560577e-06
-1.09041675373462e-05
-1.6637879561856e-05
-1.82337002137563e-05
-2.28384388725388e-05
-1.1621037455481e-06
-1.99571906156092e-06
-6.07679703774122e-05
-1.9965305633543e-05
-2.89353413066436e-05
-6.56719195161592e-05
-3.35342622543178e-05
-5.51832753977397e-05
-4.46271247265924e-05
-5.07254450270662e-05
-1.5488242482786e-05
-4.44293985241523e-05
-2.92867826817235e-05
-4.50015747455119e-05
-6.85101922631685e-07
-3.31749791667527e-05
-4.62670833687756e-05
-4.89247416631911e-05
-2.53816871391775e-05
-2.88134805376063e-05
-2.54395956138882e-05
-4.69579167288972e-05
-2.28886732920162e-05
-3.35298024385838e-05
-2.44655787455676e-05
-3.88880932777763e-05
6.62043252593575e-06
-2.20806730204661e-05
-2.13501293831974e-05
-2.4878285085007e-05
-2.69635479422917e-05
-2.37519079621826e-05
-2.38361241318328e-05
-4.66833370242005e-05
-6.11993846700705e-05
-3.82933828440657e-05
-5.11791011511905e-05
-1.70421090494563e-05
-2.13420358292466e-05
-2.94308954821607e-05
-4.37475171318827e-05
-3.63892538842385e-05
-4.61973117657552e-05
-2.24109676302426e-05
-3.98069102358991e-05
-3.65278811881813e-05
-2.02141374255181e-05
-8.6867555867294e-05
-1.9359244329554e-05
-5.19204350517396e-05
-7.94019741106118e-06
-4.3981757486781e-05
-7.89241884960206e-05
-2.06848409736045e-05
-5.36769654062412e-05
-4.53770143624672e-05
-8.21247948781898e-05
-1.04745413688159e-05
-2.35511279860195e-05
-3.8385373359656e-05
-2.88681426969637e-05
-1.68470045064038e-06
-3.88047817740277e-05
-1.5816831539625e-05
-3.73898070435594e-05
-4.21415741349486e-05
-1.7504182165196e-05
-2.27804185513903e-05
-4.39260758653911e-06
-2.92172781206437e-05
-3.39936408909047e-05
-5.60403313359845e-05
-3.1555708653667e-05
-1.94398296165918e-05
7.26803130053157e-06
-3.50527998589151e-05
-6.15919575793689e-05
-2.13614458876129e-05
-1.96397043165765e-05
-1.49405661705319e-05
-1.99263530175903e-05
-8.78699829939493e-06
-4.87785084562858e-05
-2.1923854211157e-06
-2.70264101431819e-05
5.74716651983252e-06
-5.29524314946719e-06
-1.06217448097388e-05
-4.48958685624937e-05
-2.52897610522038e-05
-2.92996930056132e-05
-1.78636768246852e-05
-4.86258298294643e-05
-6.16913607885294e-06
-8.89219373183385e-06
-3.32673671872732e-05
-9.80668580096216e-06
-1.40687606220473e-05
-2.207615853683e-05
-3.89396437212823e-05
-1.14920324857976e-05
-2.69234814127963e-05
-3.75196280696133e-05
-4.65601113348012e-05
3.35247081560242e-06
-2.93657270514148e-05
-2.84802569153898e-06
-5.20963469210259e-05
-2.1754316601624e-05
-4.31925824902624e-05
-4.31468490561064e-05
-3.50672843562903e-05
-9.71564779852606e-06
-3.23978806620286e-05
-9.07656852793367e-06
-1.83963739840127e-05
-8.24742813541773e-06
-2.71343118620375e-05
-3.6051619603013e-05
-4.04662784544124e-05
-2.87331526983107e-05
-2.0199160777239e-06
-2.43554730218119e-05
-7.42902254747546e-05
-1.81773693697704e-05
-3.53624676293518e-05
-5.21709645348764e-06
-4.14600190444725e-05
-4.28554639410288e-05
-1.63922625937387e-06
-3.27858878218948e-05
-1.65197720561129e-05
-6.46656907046847e-06
-1.874898545149e-05
-4.22445336095448e-05
-1.45233612402032e-05
-9.62937184785375e-06
-7.01104901873107e-05
-3.32041163147521e-05
-2.14475747090561e-05
-1.26425500696499e-05
-6.46844838499338e-05
-5.67893711356656e-05
-3.08410597243171e-05
-2.00218690583081e-05
-2.81459952297303e-05
-2.35508317862337e-05
-3.11940433822782e-05
2.52070591570211e-07
-5.42065802765846e-06
-3.19084294231686e-05
-4.01591328741032e-05
-4.00735758341421e-05
-4.96819268685285e-05
-3.09022981764651e-05
-3.29540795418309e-05
-3.04521632984613e-05
-2.86233299191884e-05
-5.5891702491847e-05
-4.25747747469295e-05
-2.78343589588259e-05
-3.90453165003424e-05
-9.7901157373357e-06
-2.41774999421076e-05
-3.64127887306588e-05
-2.66460433153664e-05
-2.87646887586798e-05
-3.66796796771297e-05
-2.01117898480017e-05
7.58449794605774e-06
-1.8933837011461e-05
-4.97003863307229e-05
-4.60769787374192e-05
-3.40802417068977e-05
-6.90116638817546e-06
-2.64319222775724e-05
2.45240139353525e-05
-3.0778764136009e-05
-4.73386031069537e-05
-3.08111339708079e-05
-7.86508528557165e-06
-4.90337324507913e-05
-1.90910865693536e-05
-3.42853610091643e-05
-2.40914634492625e-05
-5.15968549456196e-05
-5.74380010579147e-05
-2.65670211536835e-05
-1.04204140093638e-05
-2.88503527323826e-05
-2.57400521662013e-05
-4.61646279509223e-05
-4.29800281977927e-05
-4.19103618437231e-05
-4.05725356651615e-05
-2.21509512127942e-05
-3.20496723576858e-05
-4.92517302318879e-05
-5.00451183897235e-05
-3.30346148173179e-05
-2.43570562126785e-06
-4.04801333128431e-05
-2.23485561674148e-05
6.16377196749507e-06
4.30183528366658e-06
-2.58519411292438e-05
-2.43843935447625e-05
-2.06494112719978e-05
-7.01823632178752e-06
-3.93346234231038e-05
-3.61533094668829e-05
-5.06409941712868e-05
-3.86309673186321e-05
-3.52192115929841e-05
-2.44321330336283e-05
-1.85375278466156e-05
-5.71492515660718e-05
-4.46910140439952e-05
-3.67344193393863e-05
-4.81881516562128e-05
-3.62064742504996e-05
-1.29804921987156e-05
-3.87979919101725e-05
-3.06470853579444e-05
-2.27361529644624e-05
-3.53163811280842e-05
-5.24964364298208e-05
-1.39151984312614e-05
-3.71362681904913e-05
-5.00497178587421e-05
-3.48570471985588e-05
-1.54070462877681e-05
-3.19725526734286e-05
7.54311712472407e-06
-1.42193373642671e-05
-2.05941843904154e-05
-2.71687070956467e-05
-4.43477602436346e-05
-1.06257306970524e-05
-2.77565468718847e-05
-3.1147224792454e-05
-2.94269342604407e-05
-2.54605095573227e-05
-2.67409512756131e-05
-2.98638945590801e-05
-2.60968925197862e-05
-4.3791320268033e-05
-2.98513246627157e-05
-5.32916216762548e-05
-5.61884996086549e-05
-5.02066165370218e-05
-2.7898059771083e-05
-3.27660547520129e-05
-2.83093032884487e-05
-6.44856699615405e-05
-5.5156823803801e-05
-4.61562402766501e-05
8.44836983344846e-06
-1.78225961348844e-05
-1.66176300985898e-05
-4.75348869430338e-05
-3.57330403720039e-05
-2.55347734214206e-05
-3.8003604085657e-05
-4.25756269465775e-05
-3.15251838123171e-05
-2.43578179588551e-05
1.12346088777441e-05
-4.27445722140892e-05
-3.06244681534101e-05
-1.35197795939501e-05
-4.23234963011815e-05
-4.65530660567493e-05
-2.5631438553625e-05
-2.7000449939471e-05
-2.11763647018005e-05
-3.88614399700243e-06
-9.95541825929652e-06
-2.12589167550695e-08
1.34360116101782e-06
-3.52724086636192e-05
-2.6841470629407e-05
-4.63695422612177e-05
-3.97623024651224e-05
-2.12643862380809e-06
-1.14249201303343e-05
-2.63462266965007e-05
-1.00987100488396e-05
-6.04530435775872e-07
-4.16712006813071e-05
-3.60483006745489e-05
-1.79612623888923e-05
-3.31479837156923e-05
-3.58416397923703e-05
-5.2497467872518e-05
-4.43657918213156e-05
-2.24506273974794e-05
-1.72193937486888e-05
-1.50521448940053e-06
-1.58060076108451e-05
-4.11089912893931e-05
-2.75060439139547e-05
-5.94856020502767e-05
-8.29179379560465e-06
-3.14526837241281e-05
-2.10404276655992e-05
-2.95120925890009e-05
-5.26336250845874e-05
-2.85257678136616e-05
-4.96489539709477e-05
-5.71403996014435e-05
-5.37415760688418e-05
-1.61155407739172e-05
-1.95583603152057e-05
-2.48956110831059e-05
-4.79622271222365e-05
-7.37688126868672e-06
-3.04888425100904e-05
-6.6586666497762e-05
2.55351698348707e-06
-2.62912383017276e-05
-4.1859398980887e-05
-3.2833156487098e-05
-4.17262733164153e-05
-5.20942421139181e-05
-4.21026208278457e-05
-1.07280700665738e-05
-1.7582482889238e-05
-2.41939849350935e-05
-2.4743855784483e-05
-2.05462942452513e-05
-1.79824516008929e-05
-8.12014399441978e-05
-4.68262757803126e-05
-2.87296176270635e-05
-2.36392035031261e-05
-1.03250671193355e-05
3.82990510751602e-06
-4.65958648476417e-05
-2.00343829581912e-05
-3.42640703937071e-05
-8.31703192881851e-06
-2.77325309662047e-05
-3.18057630831207e-05
-4.1773501552194e-05
-1.45190094033176e-05
-3.18382652613286e-07
-2.77542928561937e-05
-4.99037131212465e-05
5.08906811514435e-06
-2.06635414392128e-05
-5.29872530317189e-05
-2.79714766594256e-05
-2.04819221678048e-05
-4.57660000172955e-05
7.68458859785876e-06
-9.84530232699758e-06
-5.25804955269113e-05
-4.35789430474989e-05
-2.92811323775738e-05
-2.28850301305725e-05
-3.24715257215631e-05
-5.56629925777249e-05
-5.02378549321869e-05
-3.43437243322237e-05
-2.94773092235573e-05
-2.6040459231037e-05
-1.9580817978869e-05
-2.1107757205484e-05
-5.84005142641103e-05
-2.35636200145488e-05
-4.40434112067154e-05
-2.31117423845129e-05
-2.53915544126071e-05
-4.45883602654468e-05
-1.55771011536215e-05
-5.38661776891816e-05
-4.69306009411927e-05
-1.60327493071902e-05
-3.0063080597454e-05
-4.66317831616376e-05
-1.55181077692434e-05
-3.33018699975476e-05
-3.12690155919638e-05
-5.35625069606072e-05
-4.24125601197914e-07
-2.17096514864571e-06
-1.43071317612653e-05
-1.85175357943242e-06
6.15825591811249e-06
-3.56370963239678e-05
-3.27058492981166e-05
-4.71596825199397e-05
-3.55190664100243e-05
-3.44985869164611e-05
-2.93055366007257e-05
-3.21280704957345e-05
-2.74734174778194e-05
-1.90122480519093e-05
-3.84278879643897e-05
-4.32777047737275e-05
-3.87195688983512e-05
-5.84912080189871e-05
-1.22813207497566e-05
-2.25741443444686e-05
-2.49237431117807e-05
-3.33835763487061e-05
-2.89861099835784e-05
-2.92195200603314e-05
-2.65802889133482e-05
-1.13435966995603e-05
7.92070644337044e-06
-3.57384357772434e-05
-2.44534790415872e-05
-3.5099493429871e-05
-3.41849885321916e-05
-3.78110187016192e-05
-3.28038279404663e-05
-7.30745314821557e-06
-4.04298678345066e-05
2.84694772376667e-07
-1.9915648446142e-05
-4.06157147268021e-05
-2.36235614852632e-05
-2.29243930163141e-05
-2.42666277812159e-05
-3.00129282990129e-05
-1.78184107941522e-05
-2.69711257375972e-05
-1.74319459877462e-05
-3.57863091021506e-05
-4.52467942443401e-05
-2.26377341497065e-05
-5.00825255327334e-05
-4.25670381219911e-05
-3.08338957114805e-05
-3.6096791909883e-05
-5.78277569800502e-06
-5.72048193962096e-05
-3.86603854963032e-05
-4.00312789464753e-05
-8.33961114815793e-06
-7.1806713227148e-06
-2.86264420096744e-05
4.01496602450234e-06
-6.22514766832371e-05
-2.59915871914433e-05
-2.56273030286551e-05
-4.76392045858579e-05
-1.78569075581949e-05
-3.95311933106421e-05
-1.49120873929804e-05
5.29608071774135e-06
-2.5133880746441e-05
-3.25283642188837e-05
-2.09383781378164e-05
-2.71412389998416e-05
-1.06767136224457e-05
-6.02695366762576e-05
9.40309750398665e-07
-2.61088418256102e-05
-1.7643212636765e-05
-3.51600056752359e-05
-4.11334500213997e-05
-9.16684169263394e-06
3.1270026116483e-06
-4.07470873332199e-05
-6.02266149444003e-05
4.22882808801338e-06
-1.07304438139531e-05
-3.82133092655413e-05
-4.22699536211293e-05
-1.86475679084638e-05
-3.13410198592831e-05
-3.2323988248581e-05
-5.82492040449173e-05
-4.45073303005416e-05
-3.26920247151882e-05
-1.78888733587135e-06
-4.1265561252239e-05
-1.55238755650467e-05
-2.22148002635941e-05
-2.84417761745879e-05
-1.58803049131249e-05
-6.83331920453856e-06
-2.66474176116017e-05
-4.19887581333512e-05
-5.36677360984015e-05
-4.34960247068368e-05
-4.38489167484701e-05
-2.34845441634168e-05
-2.1147297963048e-05
-3.3943564176157e-05
-4.2982867258704e-05
-1.99824042104408e-05
-3.37578184083069e-05
-4.50310980228138e-05
1.73883187176185e-05
-2.70582931326093e-05
-2.64406189079644e-05
-4.27415065750534e-05
-3.66333556901141e-05
-1.59385475569937e-05
-6.05825558611353e-06
-1.58422232022397e-05
-1.24826438038993e-07
-5.88386122471478e-05
-1.255957720574e-05
-1.54308102792358e-05
-2.00122907736818e-05
-2.86500646969611e-05
-4.00252203388154e-05
-2.87263465496879e-05
-2.09309836842237e-05
-4.29317496983694e-06
-3.31746476670817e-05
-3.46592533782814e-05
-1.30066834209253e-05
-3.27176608882229e-05
-1.91088420757429e-05
-1.6870603663634e-05
-1.9371152939596e-05
-2.34735138299581e-05
3.49633122502483e-06
-1.0854995643724e-05
-2.68682476672458e-05
-2.50308792341276e-05
-3.3663426376424e-05
-3.9765892421207e-05
-3.74195000472494e-05
-3.68505200482456e-05
-8.46273923050372e-06
-1.24206905611715e-05
-5.14941653778657e-05
-3.83636422439833e-05
-4.03311724474225e-05
-3.76259005219637e-05
-2.55733927714522e-05
-4.88264193231048e-05
-4.46880465422313e-05
-4.67897833189779e-05
-2.60106918389981e-05
-1.34938956136488e-05
-3.14527632803052e-05
-1.39222850222553e-05
-2.39618597003008e-05
-5.50403744558947e-05
-4.25970167351196e-05
-4.37772691787509e-05
-3.75685322151908e-05
-1.06281705901916e-05
-3.96455455504889e-05
-3.74396442034734e-05
-1.668563868907e-05
-3.30839378420024e-05
-2.6367475599681e-05
-2.98461099007232e-05
-3.48794527416208e-05
-5.34443002610398e-05
-3.20872152715756e-05
-1.98328398292947e-05
-5.81864226963623e-05
-2.97912562882103e-05
-4.97392831704401e-05
-1.62690489102671e-05
1.07165820594892e-05
-1.17510381030563e-05
-5.25299373448671e-05
-1.43318723557188e-05
-6.16495715512942e-05
-3.25156384602114e-05
-2.13661401987662e-05
6.44692960761222e-06
-4.58126599573636e-05
6.72666837158362e-06
-4.34055552200577e-05
-3.3384410816419e-05
-1.0759007045317e-05
-1.58742117064827e-05
-3.07604528531831e-05
-3.9403417354999e-05
-6.6764497987129e-05
-1.05230635891872e-05
-3.00957794639714e-05
-4.8402058059503e-05
-4.46967045945546e-05
-8.16559141031336e-05
-2.35563949396878e-05
-7.17093184447918e-05
-1.44157757297826e-05
-1.23473786520041e-05
-3.08647527264154e-05
-5.79282356969185e-05
-6.0612482614832e-06
-3.43551507086905e-05
-1.66984701654524e-05
-2.58061124601362e-05
-3.37799559316298e-05
-3.002560222127e-05
-5.37369231705504e-05
-3.05565334754049e-05
-4.05476783357779e-05
-4.51216588885952e-05
-1.3696339571763e-05
-5.68846957558872e-05
-3.01430655634113e-05
-6.27729455002524e-05
-4.8517895763801e-05
-7.86146471329962e-06
-6.42179169208716e-06
-8.19446256401529e-05
-7.20494611409244e-06
-2.99962723868369e-05
-2.84379064336751e-05
-2.82943797115595e-05
-3.22818646901934e-05
-2.47850008770324e-05
-1.56924129976918e-05
-4.04684966899507e-06
-1.04687247202644e-05
-2.65851051190897e-05
-4.66551045665152e-05
-2.17348268856058e-05
-3.2199979145342e-05
-2.463475347238e-05
-1.72971553244336e-05
-4.34711833598437e-05
-4.11595026449423e-05
-5.63460294881156e-05
-4.08678740831665e-05
-4.12732340324314e-05
-4.77429717156829e-05
-3.87332227597055e-05
-2.08004406623988e-05
-1.1443748815031e-05
-2.57445483387616e-05
-1.38442254051692e-05
-2.99499809547577e-05
-2.60077045308055e-05
-1.8453608032485e-05
-7.41682939358801e-06
-2.41251187041634e-05
-5.86501226015972e-05
-2.78073301339294e-05
-3.21876343058368e-05
-3.32432866886438e-05
-1.29315269489247e-05
-4.48946650867366e-05
-3.99854577724258e-05
-3.30671242865535e-05
-1.68459642005037e-05
-9.644853504069e-06
-2.04724592700214e-05
-4.06586470108179e-05
-4.4350257506375e-05
-1.83209464405348e-05
-1.64314141151617e-05
-3.25406578125055e-05
-4.34311398880352e-05
-3.86900261521201e-05
-1.83566326601773e-05
-4.25268756713983e-05
-8.86470068428646e-06
-2.08399304012835e-06
-1.79164868148795e-05
-4.5532711427631e-05
-2.24431280496488e-05
-1.72975603758962e-05
-3.39100360125081e-05
-3.18742728098493e-05
-2.38393911958425e-05
2.4545222659768e-06
-3.74127844100636e-05
-2.72273208584866e-05
-3.18273781417014e-05
-2.47856753815042e-05
-4.55334188463561e-05
4.2874096268628e-06
-2.7968078613742e-05
3.7785484443359e-06
3.64563155263205e-06
-3.07007462764393e-05
-1.75325511461168e-05
-2.11904013982273e-05
-1.60333560382516e-05
-2.61438443502132e-05
-5.47335158191371e-05
-7.27546422400211e-05
-2.25074570633847e-05
-2.3198287242614e-05
-5.44848715466517e-06
-3.30328566471183e-05
-2.94564887069221e-05
-1.34867002907902e-05
-3.23977651397746e-05
-3.81064476915952e-05
-2.90284739904967e-05
-2.1153439328554e-05
-4.33802216479875e-05
-1.77667383824274e-05
-2.73276038039612e-05
-2.6085192012215e-05
-3.7154944935745e-05
-3.00351035904741e-05
-1.56214671717697e-05
-2.83870720933647e-05
-3.02571270094513e-05
-9.66621813635828e-06
-3.49569875163161e-05
-6.16146482495425e-06
3.65301610877712e-06
-2.80662180356294e-05
-6.17959895243807e-05
-2.1255640525882e-05
-2.57248302363581e-05
-2.78787801831648e-05
-2.96514318356041e-05
-5.23381397929277e-05
1.92359365945321e-07
-3.01424630803138e-05
-4.47591620751679e-06
-3.99978878033706e-05
1.2777353018981e-05
-4.70056177555402e-05
-1.77683281286416e-05
-4.33567535939578e-05
9.81331241612132e-06
-3.61845171459361e-05
-4.96602969086502e-05
-2.75259556513203e-05
-3.08257082820978e-05
-1.18150160213864e-05
-2.77559464623075e-05
-1.83545250793443e-05
-1.50919855690559e-05
-3.61563957884096e-05
-2.52179839096837e-05
-3.48829883963514e-05
-5.26084308498988e-05
-3.5420074243589e-05
-2.98488053417592e-05
-1.20503805648823e-05
-2.1577219443117e-06
-4.00198154360608e-05
-1.2840544452159e-05
-1.35671865603548e-05
-2.12842701659168e-05
-1.68944563173044e-05
-5.69402535400667e-05
-3.32984768487776e-05
-1.66450983242008e-05
-2.02291392781803e-05
-3.64832971533449e-05
-2.62688899112299e-05
-2.88500741199902e-05
-6.98207510127641e-05
-3.23899032450322e-05
-4.2257453808211e-05
-5.46039796256118e-05
-3.36311667921133e-05
-2.9668185170184e-05
-5.08966268253393e-06
-3.62415711305806e-05
-1.29378499453878e-05
-5.0647150195536e-05
-3.67064733966783e-05
-1.37780001832412e-05
-1.44513841652155e-05
-3.49110322349978e-05
-2.83516224923727e-05
-1.75277511455612e-05
-8.52796244942722e-06
-3.04488697233767e-05
-5.72841581247318e-05
-5.29811808510285e-05
2.73338511606356e-06
-2.38044598277089e-05
-3.19097480628957e-05
-2.55678741409823e-05
-6.04153876819902e-05
-6.8280702601839e-05
-2.45986730879992e-05
-4.8345237235513e-05
-2.32286614017667e-05
-1.82213881154414e-05
-1.66495044223209e-05
-4.14272262767714e-05
-4.07442824212621e-05
-4.66472459356488e-05
-3.95532689407425e-05
-1.23501579569849e-05
-2.93159416743626e-05
-2.96945739091005e-05
-2.86926378606399e-05
-3.95817753287422e-05
-5.11019249739619e-05
-4.77127170993702e-05
-4.92676028401545e-05
1.52185179174378e-05
-3.15873293224627e-05
-2.43986893598795e-05
-3.98793488598733e-05
-1.7917996013371e-05
-4.78386517278252e-05
-5.2277261319127e-05
-5.60284699096712e-06
-2.22653903699056e-05
-1.72800807799012e-05
-5.61063696841082e-06
-4.63061834299872e-05
-4.97368708946268e-05
-4.10121683780229e-05
-5.37206384268334e-05
-3.27326121405302e-05
-2.96503584957396e-05
-1.07921693776102e-05
-2.55846966048801e-05
-4.62126020559073e-05
-1.74852721448028e-05
-4.05089706273452e-05
-2.33979948826207e-05
-5.82948228634692e-05
-9.02964945948963e-06
-3.5631464128844e-05
-4.25150762987772e-05
-4.49041338897465e-05
-2.74142527601783e-05
-1.55311210084392e-05
-2.71441127477894e-05
-1.91244002988377e-05
-3.64928260183357e-05
-1.94089990582432e-05
5.51389746182942e-06
-4.27975931027569e-05
-5.27585795077033e-05
-1.84799931955402e-05
-3.87443107755281e-05
-1.60781589283715e-05
-3.8718485598921e-05
-1.09900162139613e-06
-4.36550714862578e-05
-5.02598044821847e-05
-2.35933785790062e-05
-2.2937378225908e-05
-2.22191452130855e-05
-4.90951022336716e-05
-7.75321254040313e-05
-4.26079609693768e-05
-2.10308155203348e-05
-3.49288966192789e-05
-1.3940120005486e-05
-3.57076687866021e-05
-3.78221340127919e-05
-2.81170729657607e-05
9.45646774184832e-06
-3.49385229718645e-05
1.66722663003432e-05
-1.7507759079826e-05
-2.18070573802258e-05
-7.79771161686249e-06
-5.58658019582382e-05
-4.27408235456846e-05
-1.15991811839104e-05
-2.97663014021231e-05
-4.81621058722426e-05
-3.59864419318139e-05
-3.25803232056356e-05
-1.66586771300472e-05
-4.53761808249594e-05
-2.21617676267642e-05
-1.84821997511969e-05
-4.43144797997169e-05
-3.6936033598179e-05
-3.56954444099503e-05
-3.40699446899969e-08
-3.00980702490018e-05
-2.22872805971294e-05
-2.90950013476597e-05
-3.75938675917546e-05
-6.40902498700349e-05
-8.23774553775169e-06
-2.15083848803966e-05
-4.2876807577115e-05
8.6232337589961e-06
-3.38978879638277e-05
-7.49668329432446e-05
-1.53776327076185e-05
-5.29545144825585e-05
-1.74038500473623e-05
4.07033961645569e-06
-1.01985748579743e-05
-2.82376507045741e-05
-9.82178584046542e-06
-1.9133951018639e-05
-5.44638113864089e-05
-4.94561518718029e-05
-1.96122344403754e-05
-4.21664452641619e-05
-4.76541240715238e-06
-1.80492518996932e-06
-2.39418733364887e-05
-3.42562144590671e-05
-2.15270050278903e-05
-4.39269533971367e-05
-1.8805662591518e-05
-1.67136507715408e-05
-2.92197877456035e-05
-3.11297712013677e-05
-1.52284354335394e-05
-4.81822785188417e-05
-3.68805246256265e-05
-4.69058916024937e-05
-4.13630515152574e-05
-9.97834438678e-06
-1.30695057894577e-06
-4.42547517271263e-05
-4.80167099712856e-05
-3.669327953193e-05
-4.40880946413794e-05
-1.62924975249121e-05
-3.91065952225981e-05
-4.0313370089209e-05
-3.78918884559877e-05
-2.79423359381143e-05
1.88906727215612e-05
-2.31826977779962e-05
-3.90013695332784e-05
-5.30056408809633e-05
-6.68993817098196e-06
-4.17922356161077e-05
-2.75399490267299e-05
-4.16140802803748e-05
-4.36802762308886e-05
-1.97412284346656e-05
-1.22836156579606e-05
-2.14760550054483e-05
-2.32974690736059e-05
-3.65427360038803e-05
-3.60016401490354e-05
-1.6775280666863e-05
-1.3611130313986e-06
-2.27800945570756e-05
-5.15308745831977e-05
-2.652171895731e-05
-2.65079846392488e-05
-3.31747994572702e-05
-1.34216037627258e-05
-5.03079277492196e-05
-3.2726695560547e-05
-3.38128863051066e-05
-3.73357942837922e-05
-4.51790853074919e-05
-3.60404666614606e-05
-5.28492756092518e-05
-3.16723822170064e-05
-1.59821762448073e-05
-3.59319838590389e-06
-2.36155673049893e-05
-1.63997122052736e-05
-4.03672472189439e-05
-2.11494766372791e-05
-3.63258798760109e-05
-1.7584591052415e-05
-8.24484044843478e-06
-2.719865432567e-05
-3.4192413763233e-05
-3.72740857184963e-05
-3.36832744907067e-05
-1.88880157258495e-05
-5.44263944572454e-05
-1.12616396753808e-05
-2.54384121003547e-05
-5.36419871719788e-05
-1.56797886740312e-05
-6.13250534456175e-05
-1.6533832414921e-05
-2.24480953510651e-05
-1.11214069198158e-05
-5.15153852685429e-05
-1.05232765484849e-05
-1.87547939928195e-05
-3.06198244238316e-05
-2.77870683122934e-05
-4.18156227390945e-05
-1.38690304868772e-05
-3.24443946246096e-05
-2.33473479826197e-05
-5.46100584245765e-06
-3.3703817600857e-05
-3.78060344576382e-05
-1.52829890726783e-05
-4.25758671819838e-05
-2.95002475105013e-05
-4.82211078242236e-05
-6.6279806944548e-06
-4.38440616507176e-05
-4.85843223991827e-05
-3.5394288268272e-05
-4.62955651442031e-05
-2.23074815115798e-05
-3.68204392490869e-05
-3.79837905800556e-05
-6.18425054510023e-05
-3.13764879049046e-05
-4.46157497835036e-05
-2.92096075042444e-05
-3.75764709116201e-05
-5.84713358899659e-05
-5.65510715611132e-05
-4.25602360972467e-06
-5.45918704018617e-05
-3.90048976467439e-05
-1.35091422417819e-05
-7.04126342548075e-06
-3.76839974585179e-05
-3.69537017433676e-05
-4.47073868964811e-05
-6.48826472806607e-06
-2.37883811009145e-06
-3.65715117440378e-05
-3.00044219156319e-05
-4.00175196377233e-05
-2.3861690050791e-05
-1.67381598331426e-05
-3.75692276201896e-05
-5.86910946520098e-05
-3.58238307845951e-05
-3.90529379602856e-05
-5.35784702540632e-05
-2.81361788235438e-05
1.1173661057267e-05
-2.18687906602895e-05
-5.86192999254509e-05
-1.65916350162496e-05
-3.73711795715512e-05
-5.75242216007253e-05
-3.24034507545437e-05
-2.52133360730176e-05
-4.10186444496887e-05
-2.76416849535155e-05
-1.55799485008026e-05
-4.15653617721205e-05
1.17399200824418e-05
-1.69982771510811e-06
-5.15726594453052e-05
-1.70817230682664e-05
-2.61818176612196e-06
1.61099596097856e-07
-4.25683604602079e-05
1.91140215824184e-06
-2.59947647129764e-05
-2.02871220198123e-05
-3.2929995989587e-05
-1.58427210515582e-05
-3.76216632648765e-05
-1.49189083854648e-05
-3.64945903493625e-05
-5.890756735589e-05
-4.18981688129289e-05
-4.94277595235577e-05
-2.23816078444979e-05
-5.18546491530474e-05
-3.32197909285986e-05
-4.54619455521438e-05
-2.25831024707814e-05
1.04264699119148e-05
-2.41165016091075e-05
-1.2800500086807e-05
-1.55839249132528e-05
-5.68893866599449e-06
-1.94819004918938e-05
-1.62370840813305e-05
3.41325533132278e-06
-1.23783287556706e-05
-2.03248780135906e-05
-5.25324837212333e-05
-2.60113892316826e-05
-4.68042075119174e-05
-2.58040492916414e-05
-3.57331918047148e-05
-4.20708648913914e-06
-2.35081032474969e-05
-1.06887363794032e-05
-2.9392536688731e-05
-3.44394521309001e-05
-3.96070153533627e-05
-4.32736853531311e-05
-2.22587922612437e-05
-3.83972971256865e-05
-5.00704645710923e-05
-3.70966992699345e-05
-2.05077997061813e-05
-4.89629512303631e-05
-1.04544412288066e-05
-1.1525210364079e-05
-1.00681516431335e-05
-3.95436897199091e-05
-4.41044033040622e-05
1.74602952586671e-05
-1.63187384048176e-05
-1.3574483257219e-05
-4.92390284061609e-05
-3.30402114155273e-06
-6.65342681843503e-05
-2.42541109725079e-05
-2.41146156315352e-05
-1.38312011424494e-05
-5.19488998744009e-06
-5.16410325133334e-05
-1.77120661429557e-05
-2.15575179959177e-05
-3.19809532381608e-07
-5.33193773182872e-05
-3.95013880728528e-05
-1.37171850966446e-05
4.67663230941758e-06
-3.4622243329061e-05
-3.38707733563424e-05
-1.7549783370177e-05
-1.09236200553464e-05
-1.02908141135466e-05
-3.22988600820638e-05
-5.03596022846528e-05
-1.66140679007031e-05
-1.96716665854148e-05
-4.097479974751e-05
-1.80606639155904e-05
-1.67914825824523e-05
-4.21205987914833e-05
-2.76660408909846e-05
-4.42025978255443e-05
-3.01513243736254e-05
-4.85532052582234e-05
-1.0756750527649e-05
-4.09472700501961e-05
-6.06063418321874e-05
-4.37112231320082e-06
-4.09380921942189e-05
-2.0007220781918e-05
1.04890994143699e-06
-7.19647443212714e-06
-2.13126272988035e-05
-3.94250040991576e-05
-4.38110312749513e-05
-1.15922321565966e-05
-7.17135023579831e-05
-2.87887227610079e-05
-3.77861039893659e-05
-3.08835130369018e-05
-4.16966511352113e-05
-2.19811147113308e-05
-3.11579001563883e-05
-1.01047577586123e-05
-2.79426020807745e-06
-4.83378500272474e-05
-5.07971084333406e-05
-5.41603062127301e-05
-2.85753617977428e-05
-5.26351560303325e-05
-9.75152836601185e-06
1.08267636857363e-05
-4.52650821745437e-05
-4.34785571757975e-05
-9.59949157962008e-06
-4.73589548904124e-05
-2.91375004742794e-05
-1.7917257377231e-05
-1.87056279779262e-05
-3.32004682778296e-05
1.12398365275097e-05
-3.4430832120891e-05
-3.78517028117749e-05
-3.21263315361047e-05
-8.2746880135066e-06
-4.33844164045241e-05
-1.23276670195455e-05
-2.56196661195486e-05
-3.40218657777465e-05
-2.90152987811353e-05
-5.64769414783866e-05
-2.83694416248057e-05
-3.95983522845129e-05
-4.64704398545766e-05
-3.69786335614799e-05
-1.4574421589516e-05
-4.40013111948805e-05
-2.12270930652818e-05
-1.08972229687663e-05
1.26624771981509e-05
-2.0949729487417e-05
-2.95936533158861e-05
-4.50566458836431e-06
-5.61382221960176e-06
-2.20710705311239e-05
-3.13981036586274e-05
-3.86199457287799e-05
-5.68895669592135e-05
-2.12894487757893e-05
-4.41738951450265e-05
-3.08740841886466e-05
-1.82156106205806e-05
-1.8043475175771e-05
-4.00909671725062e-05
-1.44270218873559e-05
-2.56452205689871e-05
-3.514222367952e-05
-8.04156765277262e-06
-4.03312771692143e-05
-8.41141265005737e-06
-5.40742985896965e-05
-2.95687344492106e-05
-1.91400158154901e-05
-1.89140120023865e-05
-1.05367485793691e-05
-3.13433108477811e-05
-5.25152924200117e-05
-2.55246282735551e-05
-4.65442421429868e-05
-4.60522918647994e-05
-4.85315476295786e-06
-3.50404629340723e-05
-3.945572030002e-05
-3.25099453407153e-05
-4.2072003380519e-05
-2.44410877079727e-05
-4.96687195164064e-06
-2.27659596204285e-05
-1.43281010871932e-05
-5.8439278780278e-06
-6.1148608786863e-05
-5.79324319860813e-05
-3.7319117638383e-05
-3.29638223146929e-06
-2.16681141871648e-05
-5.23582995767787e-05
-4.69769970418173e-05
-1.10488586783567e-05
-1.83477072343915e-05
-2.60150916736254e-05
-1.92774986734831e-05
-4.22504910633526e-05
-2.67934760422409e-05
-3.46208387197844e-05
-2.04768047958169e-05
-1.69771490386057e-05
-5.09032224086554e-05
-2.45622256122234e-05
-2.04899246737668e-05
-5.49389190364744e-05
-3.56938404860017e-05
3.3180222540853e-07
-1.08186916566861e-05
-6.83320160765353e-06
-3.39013181795522e-05
-1.40500381909694e-05
-2.25842710344868e-05
-2.21165737032997e-05
-3.51030966358398e-05
-5.02473167221751e-05
-2.23240583577523e-05
-2.98203449628392e-05
-1.09476833639611e-05
-3.25621725697478e-05
-2.24081079366738e-05
-5.55679157521805e-05
-3.39410846329384e-05
2.3815982755865e-05
-5.83197461588007e-06
-2.15277758878519e-05
-4.64559164905176e-05
-5.33171400937981e-05
-2.15364899968706e-05
-8.29688182844401e-06
-1.85137274126003e-05
-1.99467004543362e-05
-4.46594125078289e-05
-4.45195069834928e-05
-2.39862118697157e-05
-2.1739278508485e-05
-6.62789024537155e-05
-1.67086466428275e-05
-2.25372081073439e-05
-2.51679751487581e-05
-1.27525011623983e-05
-4.19942421741432e-05
-4.94968104193947e-05
-2.85133532776278e-05
-2.34030230776576e-05
-1.08202573927863e-05
-4.6992538754345e-05
-4.12658933911393e-05
-5.53883077946203e-05
-3.84699300841448e-05
-3.65804394786215e-05
-4.24947090645314e-05
-7.60379494141461e-06
-3.03676636861694e-05
-1.48929144530101e-05
-1.37875974115764e-05
-1.83986679352814e-05
-2.61555093867128e-05
-4.13325530770044e-05
-4.80299041443699e-05
-2.51972352164823e-05
-2.69983943617324e-05
-1.53223141922958e-05
-2.85860713711135e-05
-2.11733268464346e-05
-3.49907832566642e-05
-2.09974361610851e-05
-3.31590347554591e-05
-2.89410148628529e-05
-3.64695913721722e-05
-3.32301137188943e-05
-3.07327478789418e-05
-3.85516545110353e-05
-1.27904131759026e-05
-3.35844063065264e-05
-3.97371077153528e-05
-2.75768272915404e-05
-3.0570459043077e-05
-1.33466348661054e-05
-1.85677409073631e-05
-2.98030382746196e-05
-3.21026010627698e-06
-1.58764635975778e-05
-2.76399667678231e-05
-3.41298910421583e-05
-4.15346371352921e-05
-3.24051543397886e-05
-5.12410314160089e-05
-2.98775086936544e-05
-5.53786925702763e-05
-6.24219050584904e-06
-4.68453467677782e-05
-3.02153528085633e-05
-2.34455998515213e-05
-3.9936828205375e-05
-3.26915976851598e-05
-5.31270812612279e-06
-6.49012269902416e-05
-1.24774776726919e-05
-4.41363336617898e-05
-2.2134052796323e-05
-3.05250310344409e-05
-1.80665694051363e-05
-1.99186997135295e-05
-2.9866595256643e-05
-5.36347567260382e-05
-4.10836463506939e-05
-4.12806845755324e-05
-2.18793526084286e-05
-1.92899627803916e-05
-3.76076487246853e-05
-1.89728927974016e-05
-2.27235125614349e-05
-9.68373965138856e-06
-2.61613314261003e-05
-2.01600511216247e-05
-7.37853083981602e-05
-1.89314826939751e-05
-1.65523783431918e-05
-2.6263146445877e-05
-4.72303979963201e-05
-5.78413469849168e-05
-3.46116846248573e-05
-2.55662748007074e-05
-3.30848079932768e-05
-6.48032319594008e-06
-2.8355067451874e-05
-2.65514153455053e-05
-1.73757451269709e-05
-1.66271588773526e-05
-3.04132943082068e-05
-5.26837724366175e-05
-8.72318247871362e-06
-1.23289019248006e-05
-6.35960107051743e-05
-1.87649805111674e-05
-4.46329194026518e-05
-1.73017131326585e-05
-1.19768749781284e-05
-3.20003299330482e-05
-3.55993790438844e-06
-2.13187047160131e-05
-2.17273914036468e-05
-3.15014057200633e-05
-4.81550897629471e-05
-3.78496262812992e-05
-3.56608598454783e-05
7.45441248238594e-06
-1.57789403933965e-05
-1.11177576226522e-05
-4.07334561433225e-05
-1.54627912805949e-05
-4.96764387477632e-05
-5.24948319493108e-06
-3.25231379713271e-05
-3.6315110479657e-05
-7.79210822389237e-05
-4.54066765439841e-06
-3.97559219162945e-05
-3.29244963762519e-05
-2.95958644328369e-05
-1.74662439884682e-05
-5.82392873961244e-06
-3.23130284834933e-05
-2.90199027394022e-05
-2.16251497428637e-05
-3.94904491127158e-05
-4.50338955768786e-05
-1.73427106681412e-05
-2.40347155814529e-05
-3.60232508883371e-05
-2.49756215708541e-05
5.6095832998795e-06
-1.28349855294858e-05
-3.69884005518743e-05
3.30840320690646e-06
1.23636824808143e-06
-1.04004280070792e-05
-2.56472172828726e-05
-3.66453410578802e-05
-1.76598266223528e-05
-1.99329651922053e-05
-3.66747128021169e-05
-4.01230090298802e-05
-1.90953988737019e-05
-3.86634809505333e-05
-1.79003662625971e-05
-2.3894533801477e-05
-1.39682133761703e-05
-1.39834971726646e-05
-1.78736904902067e-05
-3.79325578656844e-05
-1.78278171863575e-05
-3.1300642442213e-05
1.43993857120029e-06
-2.94037765053935e-05
-5.09910118495964e-05
-2.21680305522337e-05
-3.72106576684202e-05
-6.05032015366109e-05
-2.96757600430577e-05
-2.24418991969023e-05
-5.09973682770131e-05
-2.01304362667869e-05
-6.01642988296581e-06
-4.71445697511191e-05
-2.06064062926175e-05
-2.54839289305735e-05
-3.88710562692366e-05
-1.3594581543838e-05
-4.74513299809389e-05
-3.25831134752709e-05
-3.90556379622991e-05
-3.52117160255113e-05
-4.94702426782356e-05
-2.2099305896756e-05
-1.38936920919351e-05
6.8608494060066e-06
-1.9584398720903e-05
-4.87782966410078e-05
-3.96839419127208e-05
-5.227788799143e-05
-3.97280354113745e-05
-3.33112591845236e-05
-4.02217731909213e-05
-2.56126406938731e-05
-2.51207170855538e-05
-3.21490415424045e-05
-4.33841033503782e-05
-3.41544640170639e-06
-1.47708981783628e-05
-3.73490366125584e-05
-7.27357420625837e-05
-5.08359268897294e-05
-5.46144556527086e-05
-8.74095222728466e-06
-4.8032844471818e-06
-1.83668813562683e-05
-4.90991831675731e-05
-5.33547940311585e-05
-2.26366028116164e-05
-5.6478725951418e-05
-4.22064279477377e-05
-1.49444980359035e-05
-5.85861382904222e-05
-8.89329700393969e-06
-3.59993986426261e-05
-3.11227819804604e-05
-3.52072656045132e-05
1.91039330379023e-05
-4.27287396018898e-05
-3.91349075861678e-05
-1.24030907323036e-05
-1.38820255419323e-05
-5.06954726004268e-05
-1.21650950074043e-05
-3.16959867995833e-05
-4.03867223901844e-05
-2.42316518666708e-06
-1.89465538314966e-05
-3.23442772115094e-05
-5.9614134642746e-05
-3.48770985713447e-05
-3.92942346644475e-05
-2.13985932459137e-05
-1.62979945247511e-05
-3.28163659381174e-05
-4.81441022397878e-05
-2.6948445971984e-05
-4.24581448928103e-05
-2.12456559978927e-05
-3.01089757450228e-05
-3.92510724714061e-05
-1.55208634715338e-05
-6.75989692348448e-05
-4.73030031425322e-05
-6.22725661434454e-05
-2.15258373951636e-05
-3.80122096473307e-05
-6.21748751522871e-05
-2.2370406099567e-05
7.44776033159607e-06
-4.44740108559005e-05
-2.52930527309625e-05
-5.75516965964646e-05
-2.38428680343588e-05
-4.14638454892902e-05
-1.00283963269228e-05
-1.69405405199389e-05
-1.84036275801642e-05
-3.58921224977871e-05
-3.79553883180023e-05
-2.60157385941152e-05
-3.27857297914579e-05
-4.25369479548403e-05
-3.38546010429206e-05
-1.00330439880964e-05
-1.87404152870791e-05
-4.71833587033407e-07
-5.44647072081175e-06
-1.97294159360722e-05
-3.17367889696167e-05
-2.95674850788489e-05
-2.69210860269051e-05
-3.82924958147304e-05
-1.7583686226149e-05
-5.32420911735113e-06
-2.64696297147497e-05
-1.67695818749571e-05
-5.52870540070574e-05
-6.57993737305132e-05
-2.00457098072452e-05
-3.77071106922085e-05
-1.65222841589854e-05
-4.01686875678346e-05
-3.05382617775013e-05
-1.92627946559513e-05
-3.2551260127068e-05
-4.73943342306365e-05
-4.39433594567582e-05
-5.32891261216646e-05
-2.30198094765805e-05
-1.95977327593462e-05
-4.36198035311147e-05
-2.05408403625037e-05
-1.22026177563555e-05
-3.92121490245001e-06
-4.25244027310821e-05
-1.43580930615503e-05
-3.56893453544058e-05
-1.49469630611444e-05
-2.66675803638407e-05
-2.34372899047226e-05
-1.47572810700404e-05
-3.76878156924275e-05
-6.76588258929371e-05
-3.54949330360014e-05
-5.44688302456853e-05
-4.15772892528148e-05
-4.27773827295793e-05
-1.40202540174158e-05
-4.52865959372435e-05
-2.99887881135414e-06
-4.73234995538173e-05
-7.25032270353617e-05
-3.22499904792455e-05
-1.1288118581764e-05
-3.51314518088025e-05
-3.0787519003432e-05
-3.31159799619765e-05
-1.78222016908025e-05
-5.63645236326582e-05
-3.60939708387471e-05
-2.69842550480654e-05
-5.99561277635542e-05
-3.8019849141531e-05
-4.1969881972079e-05
-4.70420587506251e-05
-3.01323045513156e-05
-2.32231016159451e-05
-2.01145214137186e-05
-7.67220163860405e-06
-3.60684555138048e-05
-1.58648666860097e-05
-3.01231771177697e-05
-3.06774809695425e-05
-6.91391962202778e-06
4.82313922540412e-06
-1.93454120073981e-05
-5.63694243189236e-05
-2.00133673484411e-05
-3.05457149556922e-05
-2.0237170703794e-05
-1.36105801393863e-05
-3.65124017885932e-05
-1.92727192443758e-05
-2.58273576778012e-05
-2.63183145076977e-05
-5.28433708548534e-05
-3.97417358915977e-05
-2.07193946300536e-05
-2.12747268121572e-05
-3.09751247255983e-05
-3.14982786769885e-05
-2.97106659368834e-05
-3.76365666818853e-05
-4.04094461817254e-05
-2.36326751956115e-05
-7.00551670945882e-06
-6.04796355540258e-05
-2.04531577865348e-05
-1.98299029046131e-05
-4.17051381451498e-05
-1.40002804462976e-05
-4.5255185025132e-05
1.54931887395223e-06
-4.73485264993712e-05
-5.61847051755571e-06
-1.16747502191292e-05
-4.94298080276052e-05
-3.41653617320041e-05
-4.69999501154677e-06
-3.05561613738397e-05
-2.72943898592613e-05
-4.58297994509595e-05
-1.26823633694798e-05
-1.50493946532695e-05
-4.36263899272782e-05
-3.2769602729048e-05
-1.12427652992822e-05
-4.7206463031862e-05
-6.17950321712206e-05
-2.67946344507968e-05
-5.05015046197305e-05
-4.29134956971486e-05
-3.54419216232769e-05
-2.19882267649603e-05
-2.02702327771017e-05
-2.06459477199372e-05
-1.79732615650423e-05
-4.68270248126071e-05
-1.03950413519465e-05
-2.43384283463437e-05
-2.68887504861669e-05
-3.96237931688568e-05
-2.1973728980423e-05
-4.91739938432967e-06
-4.14735899087515e-05
-6.52404728160459e-05
-2.13344395799712e-05
-3.84170024649357e-05
-4.97458773379737e-05
-2.88086451133613e-05
-3.22918283547806e-05
-4.62160538954627e-05
-3.93305357754316e-05
-5.23174708875965e-05
-4.51025353480123e-05
-4.39416919559034e-05
-1.62066929862745e-05
8.12289646943825e-06
-2.95930383012672e-05
-3.06858680309024e-05
-2.38507009032748e-05
-3.7232003529639e-05
-3.76286946173367e-05
-1.66052929775858e-05
-3.63520565892662e-05
-2.28157713895937e-05
-4.34553613180333e-05
-3.53604719078883e-05
-5.05344632584212e-05
-4.53795726819751e-05
-2.97336778896256e-05
-4.16309219340296e-05
-1.35901616398987e-05
-3.91177187564739e-05
-2.25276171335853e-05
-4.65836797940371e-05
-2.12004362620223e-05
-4.56637204174274e-05
-3.35660917388734e-05
-1.0287767904042e-05
-2.69747992129831e-05
-4.0261727784211e-05
-2.67072345268648e-05
-1.22408143046273e-05
-1.43911536227383e-05
-7.19942074955591e-05
-3.47422832556506e-05
-2.85370376807195e-05
-1.67803041500598e-05
-5.40727009923211e-05
-2.31151160182582e-05
-1.12486828140639e-05
-1.57067895670274e-05
-2.19632972215429e-05
-1.39498987722783e-05
-5.89444237613059e-05
-1.91261609097359e-05
-2.77442822074065e-05
-3.93746473660014e-05
-2.61187902505252e-05
-3.52707796879707e-05
-1.14900009678195e-05
-1.9890196589901e-05
-2.00373406839773e-05
-1.67974407563782e-05
-2.15501791982845e-05
-4.40682840990382e-05
-1.38235696216399e-05
-8.16162947517852e-07
-6.44693796596265e-05
-4.64446445964185e-06
-7.29892014393379e-05
-1.22174547963794e-05
-1.75653862268094e-05
-3.12807309945245e-05
-1.5682356654517e-05
-3.05886834430908e-06
-3.53794646248658e-05
-2.58451885573424e-06
-4.97492942488039e-05
-2.61272138868986e-05
-3.53498296757482e-05
-1.90343220547136e-05
-2.91242506891545e-05
-3.45749841619802e-05
-3.57144845720126e-05
-4.45063925026812e-05
-5.50511119289069e-05
1.02255568609317e-06
-2.41863665225826e-05
-3.23142961780423e-05
-3.06989300235144e-05
-3.69425760606116e-05
-3.58244994218645e-05
-1.26247604594767e-05
-6.90366831630571e-06
-3.71228697599643e-05
-6.10639502385135e-06
-8.19356772479362e-06
-3.57222941902939e-05
-4.86715721672468e-07
-4.80518431110266e-05
-2.76602697080675e-05
-6.24016310086603e-06
-2.93384492392281e-05
-1.68289222820143e-05
-3.58083932451802e-05
-3.10297793101865e-05
-4.57555012132675e-05
-3.98392070817819e-05
-6.20210274773205e-05
-1.62773088891817e-05
-2.33499615119184e-05
-2.15217336366731e-05
-4.44595093163854e-05
-2.77922093874412e-05
-2.17393374514139e-05
-1.73414020254581e-05
-6.30176410775022e-05
-3.95144728103059e-05
-9.74198008418009e-07
-1.35241607929478e-05
-5.8301492333843e-06
-4.29711003718482e-05
-1.39098249842524e-05
-2.70448908164067e-05
-8.55398018022957e-06
-6.63387668261332e-05
-1.2740981541364e-05
-9.42467293107071e-06
-5.23294970425493e-05
-3.00347372098061e-05
-1.24011795454918e-05
-1.31369587230216e-05
-2.49936333218224e-05
-4.72234719073702e-05
-4.80193465358309e-05
5.10348812431564e-06
-2.12073037784899e-05
-3.52557903919823e-05
-1.45264987527789e-05
-3.72283233621679e-05
-6.49369790504054e-06
-1.93082747825851e-05
-7.10454675601752e-05
-3.87296505616416e-05
-1.88084873994372e-05
-4.11291540673085e-05
1.52483078861507e-06
-4.39822953943156e-05
-1.86922960656488e-05
-2.81771453723603e-05
-1.80170939712263e-05
-4.68490134776441e-05
-2.25503461973391e-05
-4.08523832132618e-05
-1.70943744452415e-05
-1.31000218515464e-05
-3.13291638584088e-05
-4.0189135262975e-06
-3.00196670625578e-05
-4.1097065570302e-05
-4.89748003251876e-05
9.55931948235466e-06
-5.34168177402311e-05
-4.73454816458221e-05
-2.77649749432707e-05
-3.76560815990634e-05
-6.96806096165533e-05
-1.62831928808954e-05
-3.970373335604e-05
-3.62579397856265e-05
-6.25172244096979e-05
-1.23554952372368e-06
-1.13477328023232e-05
-4.10092150035609e-05
-5.2530904076443e-05
-4.19224660473823e-06
-5.05123603521842e-05
-3.12283300634832e-05
-4.0746864027244e-05
-1.32027318253717e-05
-1.22107042359078e-05
-3.44277962239208e-05
-1.03500890009502e-06
-1.091127913966e-05
-2.56172509054161e-05
-3.31881736429369e-05
-2.16777400194611e-05
-1.78049028590134e-05
-4.1736126656817e-05
-5.20872429357508e-05
-2.74446396953296e-05
-3.79211290285599e-05
-1.78295109811122e-05
-3.41591239112753e-05
3.01944415536476e-07
-3.61164886657611e-05
-3.52105718638677e-05
-4.88306898534957e-05
-3.49422699454116e-06
-2.61737318971746e-05
-2.57421313631397e-05
-2.12463080068765e-05
-8.69732410219208e-06
-5.15667324801397e-05
-2.69254931911661e-05
-9.0202335847569e-06
-2.92432314109284e-05
-1.69596554869961e-05
-2.72368482979105e-05
-4.85260214113933e-05
-3.23399897747403e-06
-1.90609358504696e-05
-3.51542608389738e-05
-2.36956872198508e-05
-4.00861903729073e-05
-1.31311570297294e-05
-3.02108822526671e-05
-2.50977141786695e-05
-2.42831663136072e-05
-2.95616490664673e-05
-3.23119474080895e-05
-1.68048661393195e-05
-2.09004325746467e-06
-3.3062524178556e-05
-6.03068849834794e-05
-2.88838312375729e-05
-2.43725452029164e-05
-2.17808605568906e-05
-3.7963961013323e-05
-5.5762095601954e-05
-5.08419928143561e-05
-4.51545201792849e-05
-5.20484646612236e-05
-1.352525578871e-05
-3.24787591754246e-05
-6.52363540241726e-06
-3.09796248132472e-05
-1.49993613488003e-05
6.48106969317881e-06
-4.47977979729731e-05
-1.70822789849245e-05
-4.56890521946873e-05
-1.37682725450587e-06
-3.59904981149726e-05
-4.29893649450719e-05
-2.78121141357433e-05
-4.52347877255021e-05
-5.75787084003134e-05
-2.69387869755715e-05
-3.76057985285722e-05
-3.36446075430084e-05
-1.78780450067136e-05
-6.67215472317052e-05
-1.81511235320415e-05
-8.83981824875102e-07
1.68830681427156e-05
-2.83490849315455e-05
-3.76287817648114e-05
-1.66113821376808e-05
-3.40810138090253e-05
-1.39730876947611e-05
-2.97136253635685e-05
-1.25976302979477e-05
-4.83995998963171e-05
-2.14735390578048e-05
-1.8055845282061e-05
-2.31623023334496e-05
-2.44951974601883e-05
-2.08151880739921e-05
-4.04657221283659e-05
-9.71549681245052e-06
-4.85051923844676e-05
-1.87120161898705e-05
-3.07865923457356e-05
-1.23632958737785e-05
-3.82725017060258e-05
-3.11796133635384e-05
-6.39587222302032e-06
-4.20071610520364e-06
-4.01582365856137e-05
-2.49261099293183e-05
-4.37566226999788e-05
-2.95354366627603e-05
-1.63575440355211e-05
-1.41449435910146e-05
-3.86976952652553e-05
-2.91919180362598e-05
3.41250890231384e-06
-5.35602810630004e-05
-5.9267838032132e-05
-2.40267163834126e-05
-5.14583137015351e-05
-2.46572633147818e-05
-4.85769702684555e-05
-2.56480518867819e-05
-2.94856344766345e-05
-4.14377747650065e-05
-3.56744300037229e-05
-4.89215004905887e-05
-4.53428128808383e-05
-4.53815108198022e-05
-2.78888581047887e-05
-3.47431403786963e-05
-3.94758945991662e-05
-1.90956255013087e-05
-2.13546128665037e-05
5.08308869299094e-06
-2.95016701761714e-05
-3.05202436250869e-05
-1.53165740170847e-05
-3.54842245812948e-05
-4.3522624087086e-05
-4.52243175039641e-05
-4.94110506942035e-06
-3.34550359472168e-05
-1.48356769058863e-05
-5.73145758033357e-05
-5.03444677445745e-05
-2.39719200658091e-05
-4.30345249592186e-05
-3.50738091684805e-05
-1.38553391603628e-05
-1.97728310192548e-05
-1.51163902209649e-05
-2.09597699203778e-05
-3.34233037012374e-05
-3.08334791503786e-05
-3.02098423108115e-05
-3.34558368786312e-05
-3.65409779012703e-05
-3.5656271876643e-05
-4.33478696813022e-05
-3.96630397824255e-05
-2.68969321842542e-05
-4.06182917618526e-05
-2.48027804692422e-05
-3.54486742888496e-05
-4.11297792246899e-05
-3.34922321169212e-05
-4.8134819457146e-05
-5.29538521670977e-06
-1.54001556313685e-05
-2.24212556650685e-05
-3.01459617260346e-05
-1.64603610513854e-05
-2.39768458022586e-05
-4.2643179610382e-05
-1.02600693744554e-05
-3.80165257556971e-05
-3.75833342574039e-05
-2.33080924693759e-05
-4.46955090201795e-05
-4.23045281783703e-05
-4.39162470284729e-05
-3.80360609264488e-05
-5.44662943086563e-05
-1.54513513156201e-05
-5.3530227531592e-06
-1.66287033245759e-05
-3.24486918869919e-05
-3.11796216351004e-05
-2.59494637245709e-05
-4.03015094756004e-05
-4.28464313019922e-05
-4.20812239658529e-05
-3.02452160119448e-05
-4.38685039288129e-06
-4.70035483423744e-05
-2.20359812836215e-05
-6.18298335233118e-05
-3.61799217222331e-05
8.53768477372199e-06
-1.74292605621328e-05
-2.67921585499972e-05
-5.18062069087111e-05
-1.45680610251993e-05
-4.19661094922047e-06
-4.83366111887161e-05
-1.7722689323645e-05
-2.32171936760342e-05
-5.11443923607569e-05
-1.85591438743436e-05
-2.69026639030095e-05
-5.38876097104455e-05
-3.62151794670369e-05
-5.33876565358185e-05
-5.66699491507683e-05
-1.50000582659196e-05
-2.78188022867679e-05
-1.53129804392514e-05
-2.90769208127769e-05
-5.46733362043331e-05
-2.82740916001245e-05
-1.29552961686511e-05
-4.13400047521697e-05
-4.2343931898649e-05
1.116059376825e-05
-4.54205972011679e-05
-8.29011683845449e-06
-4.07012822702739e-05
-2.37778465313955e-05
-3.36969981218735e-05
-2.8103273954074e-05
-4.23147719401318e-05
-2.65844747327612e-05
-1.07087735160462e-05
-4.65503358731701e-05
-3.68106704607856e-05
-1.75183899748274e-05
-2.99840493420029e-05
-3.74638784345487e-05
-1.48136337053276e-05
-1.71254313699747e-05
-3.38685521381032e-06
-2.38312746097964e-05
-1.19881440374105e-05
-3.83201618636481e-05
-2.49038760826182e-05
7.69071644325304e-06
-2.71805202257856e-05
-2.35769805342181e-06
-3.86118043004914e-05
-1.63569928491126e-05
5.29556667923004e-06
-4.96438948201536e-06
-4.7646920135958e-05
-2.28502508336581e-05
-5.63561580915435e-05
-2.13855781871002e-05
-5.27271851719946e-05
-6.37915051565361e-05
1.15679327608592e-05
-2.84012926820415e-05
-3.46506378428156e-05
-2.75285403355741e-05
-5.55683877079817e-05
-3.07852570515396e-05
-2.50446181907127e-05
-4.85563450376123e-05
-4.10114355880253e-06
-5.28557114192666e-05
-1.82723805769529e-05
-3.54135673418608e-05
-4.26349291787179e-05
-7.47377874596446e-07
-3.10944530041667e-05
-3.29244621232393e-05
-4.71751707128119e-05
-3.33109387856072e-05
-6.51861608333651e-05
-1.42900452718149e-05
-2.67815441717656e-05
-7.2394102275371e-05
-1.40188301014933e-05
-2.32459800139554e-05
-1.08038998050491e-05
-2.16523473426486e-05
-4.28876322931126e-05
-4.78565700508054e-05
-4.04079747392309e-05
-2.59415031914749e-05
1.19632912166893e-05
-5.5223128264499e-05
-3.30270862325741e-05
-5.36150446679272e-05
-2.85125440407516e-05
-3.34080367407371e-05
-4.09964906984411e-05
-5.24429979117395e-05
-3.47381641289209e-05
-3.90412664109458e-05
-3.40310098140192e-05
-9.35082044834833e-06
-1.54222710448549e-05
-4.90863468668362e-05
-3.81299415698873e-05
-1.38081700134447e-05
-1.61779554893862e-05
-4.74523204815319e-05
-4.84808881480858e-05
-6.25339769878549e-05
-4.09367379335936e-05
-4.06133198313856e-05
-3.96168808917114e-05
-4.34711472390088e-06
-2.81376746403571e-05
-4.18838529851662e-05
-4.06637554256133e-05
1.00499025562044e-05
-3.72682002944553e-05
-4.59277506279991e-05
-1.74221095478315e-05
-4.64648787787238e-05
-1.98685059566805e-05
-7.16977931878238e-06
-2.65631928316158e-05
-1.65014320646083e-05
-1.64279981263225e-05
-4.90661539039784e-05
-1.8982153185058e-05
-4.34402950345285e-05
-2.82238022834386e-05
-3.98857230451945e-05
-7.46113394062003e-05
-2.0347465981895e-05
-4.45985128667639e-05
-2.6143407322806e-05
-1.28955721052926e-05
-4.09901122049635e-05
-1.77933548135579e-05
-1.99420573191486e-05
-1.44457366038808e-05
-2.35180176508909e-05
-3.96285552187331e-05
-4.14082747656402e-05
-1.0531526362556e-05
-3.36672084651655e-06
-1.84291680077871e-05
-2.69591301633697e-05
-8.98313000646101e-06
-3.25868961522503e-05
-2.28723752514349e-05
-1.59947194391789e-05
-2.94897433446169e-05
-2.73044737221759e-05
-3.30401732641064e-05
-3.826310103514e-05
-5.34158929743842e-05
-4.58462055927608e-05
-7.11000570500368e-05
-2.84887129417925e-05
-3.87802922710577e-05
-4.97657475601854e-05
-1.7970715008442e-05
-5.87680654971778e-05
-1.80192738524086e-05
-3.72509156439829e-05
-3.51128022486148e-05
-3.11059129208191e-05
-3.89463846505404e-05
-3.46764431166114e-05
-3.64754279312255e-05
-4.75160402999948e-05
-2.05448860041885e-05
-3.25831509687536e-05
-8.4290952220057e-06
-3.57399458107575e-05
-1.27910784325958e-06
-2.91232373927827e-05
-3.71805028940065e-05
-3.24702003277914e-05
6.42328229117139e-06
-2.60993553005241e-05
-5.70110505635889e-05
-4.46729526874366e-05
-6.48989640587737e-06
1.32540665440837e-05
-4.09413226586676e-05
-8.14948316534813e-06
-2.52001065222184e-05
-4.57576425545759e-05
-4.56085978136654e-05
-3.48121149859812e-05
-3.41057174207103e-05
-1.96317801571547e-05
-2.07978932834297e-05
-3.18921594370411e-05
-1.94657546623289e-05
4.37446584628099e-06
-3.04942659543866e-05
-1.72156232407846e-05
-3.49457171644828e-05
-3.62565953380673e-06
-4.0148571412502e-05
-3.11143730508876e-05
-5.10680924934834e-05
-1.38472169792665e-05
-5.11831451577259e-06
-5.42089820830665e-06
-2.47275096511831e-05
-5.01964819513343e-05
-3.13174859495877e-05
-1.35884196891772e-05
-4.25035362300886e-05
-2.42377525150707e-05
-3.41266965710085e-05
-4.43192995912605e-05
-4.75625268147323e-05
-8.36193710943354e-06
-1.90667938136725e-05
-3.99336854111163e-05
2.03567506713829e-06
-1.34871082480823e-05
-5.51054529862286e-06
-3.9274373374955e-05
-3.93308714527196e-05
-2.50248631824947e-05
-2.14592627618727e-06
-1.57627996498342e-05
-5.98963995690234e-05
-4.55983796970922e-05
2.29911365877688e-06
7.25179319857483e-07
-3.3484051315628e-05
-1.01917189465623e-05
-4.02346221944986e-05
-4.01299072048021e-05
-2.41805986192979e-05
-3.73779757580692e-05
-3.0305135304857e-05
-3.88388349912457e-06
-8.97400332075296e-06
-1.50332415237751e-05
-5.76611565310613e-05
-3.25560821828508e-05
-3.91967887598081e-05
-9.90777849339221e-06
-2.27207296033261e-07
-1.40479187302858e-05
-4.49070972751231e-05
-2.15056464409688e-05
-3.97395042340737e-06
-4.44260768182444e-05
-1.59965385142495e-05
3.88081875332501e-06
-1.95100646187169e-05
-4.33806250611018e-05
-3.08899914211452e-05
-2.24661837677682e-05
-3.36772219615917e-05
-4.82986076796922e-06
-2.18732036981112e-05
-1.06363788816629e-05
-3.96338183209398e-05
-1.83261579443261e-05
-1.46994576934477e-05
-1.43913037619714e-05
-2.85672520513761e-05
-2.17960933259331e-05
-4.74652176908437e-05
-3.1898141308988e-05
-3.13147428772427e-05
-3.16557139119266e-05
-2.26339664772106e-05
3.31587054538817e-06
-1.23178396631911e-05
-4.12053188621308e-05
-6.37473138561341e-05
-4.09923950001389e-05
-8.26128637867901e-06
-1.50275705450255e-05
-2.85326824103975e-05
-4.69667250460462e-05
-2.57903918807553e-05
-4.09054937887423e-05
-3.28615228905334e-05
-3.46223233231024e-05
-1.73833283333617e-05
-1.29140346297637e-05
-2.9135559467053e-05
-7.66121888646934e-06
-2.52582964590332e-05
-3.60858983512029e-05
-1.82107198336003e-05
-2.88025664857613e-05
-4.79988360009241e-05
-4.65670508742956e-05
-5.51929174816263e-05
-3.31219902803782e-05
-7.0263300581639e-05
-2.22147927888554e-05
-3.59680590627361e-05
-2.94410273349407e-05
-5.51204348818246e-05
-2.38718919814085e-05
-1.59228628748947e-05
-1.38772420715465e-05
-2.75327009399131e-05
-8.81366748887956e-06
-4.55903014282674e-05
-2.7628517565949e-05
-1.11478694800586e-05
-3.54080304059535e-05
8.96220398003571e-06
-1.21501679407043e-05
-2.81776109740057e-05
-1.14996282274455e-05
-2.0953284497762e-05
-3.63467342696316e-05
-2.5499125978006e-05
-3.87706046474829e-05
-3.25907239661631e-05
-4.80971550429187e-05
-4.04871099144604e-05
1.07040906831451e-05
-4.49842778316504e-05
-3.38454749511913e-05
-4.12787094909718e-06
-3.02987744983857e-05
-2.99728431854882e-05
-2.14018756108212e-05
-2.64085403749031e-05
-3.19618628171419e-05
-5.93579721874119e-05
-2.33262077715369e-05
-2.36997230985107e-05
-2.26640857391702e-05
-2.75700472056104e-05
-1.66368249895929e-05
-3.05788588187139e-05
-3.64003580902399e-05
-9.23846283488369e-06
6.45953420402529e-06
-3.87398216086881e-05
-7.64418695462087e-06
-2.14645637280725e-05
-3.45776622909845e-05
-4.30384987572556e-05
-2.50593078556978e-05
-2.85193446057917e-05
-2.06209105129774e-05
-2.39996977656609e-05
-2.28499064080838e-05
-2.72417168704039e-05
-6.4147559723991e-06
-2.41095784491448e-05
-2.58359218460938e-05
-3.46871333703485e-05
-2.68080948874743e-05
-4.31713717784254e-05
-2.76548619681174e-05
-2.12332136445881e-06
-2.09350607662559e-05
-4.10951310279195e-05
-3.07327405061794e-05
-4.82143997477401e-05
-5.58268695162392e-05
-3.9470331790651e-05
-4.1513490004828e-05
-3.2620095828237e-05
-1.77686616757049e-05
-5.22068649031911e-05
-3.90255571374235e-05
7.56802269031799e-06
-2.17645275073271e-05
-3.83445026604993e-05
-4.63199737375146e-05
-3.70621645329057e-05
-5.71597406412674e-05
-4.43362210128289e-05
-1.85651508535736e-05
-1.98778313806704e-05
-5.20522366846824e-05
-3.27011569980062e-05
-3.55400462621155e-05
-3.71620817272435e-05
-7.85435963206123e-06
-3.77977854299505e-05
-1.74976238702255e-05
-3.10002884538358e-05
-1.3583713401159e-05
-5.11735449826711e-05
-5.86125122643199e-05
-9.4363537855482e-06
-5.85322921046391e-05
-1.05674238993322e-05
-4.76511001912235e-05
-2.92313536239044e-05
-2.77520215791949e-05
-3.24373072692107e-05
-3.7041868949665e-05
-2.45369987863131e-05
-2.39823163919381e-05
-1.55488100890297e-05
-4.59700106490826e-05
-5.7580510756402e-05
-4.03305988821926e-05
-4.35122173286308e-06
-1.87051577610365e-05
-7.96164192050954e-05
-4.79662497489134e-05
-6.4505207557393e-07
-4.08258140786959e-05
-5.42840100467849e-05
-2.22379137536547e-05
-3.52252168877825e-05
-5.25685417496723e-06
-2.68241591372534e-05
-4.38696479642135e-06
-4.69015070093972e-05
-4.41458629065384e-05
-8.51152106491543e-06
-3.70565974511901e-05
-2.86642637369377e-05
-1.61938505011358e-06
-1.31749546538599e-05
-3.23086309376502e-05
-5.31411237037203e-05
-1.08174800949149e-05
-2.87501937535715e-05
-4.63305641566104e-05
-2.63407460103896e-05
-3.42848937116213e-05
-2.56954588232248e-05
-1.05644174492883e-05
-4.11421049005445e-05
-2.64587654659861e-05
-4.0432568408491e-05
-1.73699848064754e-05
-4.28309497988645e-05
-3.01833005442219e-05
-3.96000863017492e-05
-4.01830440780726e-06
-1.80369399010423e-05
-4.17405232193332e-05
-3.52070155245749e-05
-3.20303740660301e-05
-2.99165402455068e-05
-2.8444942448703e-05
-3.95911434178857e-05
-3.41079961089929e-05
-1.76801816564729e-06
-2.26103258399052e-05
-3.89547386162862e-05
-2.83006266240466e-05
-4.27631056875326e-05
-9.38079845001941e-06
-2.44599017127534e-05
-1.4291975973813e-05
-7.01575465139751e-06
-1.74406103245176e-05
-3.59665665080077e-05
1.20973934293027e-06
5.04661583438468e-07
-7.11826498972506e-06
-5.19936220254901e-05
-2.41889207653328e-05
-2.20487307297313e-05
-3.67666627004756e-05
-2.05801972596852e-05
-3.75723136466021e-05
-4.52079903783925e-05
-4.73007662297049e-05
2.44854955866738e-05
-2.51649601225394e-05
-3.07296036959476e-05
2.07624769740975e-05
-4.04606658132109e-05
-2.80196771080633e-05
-2.95753972290607e-05
-5.47068513511782e-05
-3.13857673080876e-05
-2.44467110060384e-05
-1.39656372129953e-05
-1.26740817954964e-05
-4.33038913272205e-05
-2.58329234965967e-05
-1.73645349786443e-05
-1.40909944716779e-05
-3.78999909012628e-06
-3.8326339440785e-05
6.1218850484386e-06
-4.12861195083896e-05
-4.21483540967826e-05
-9.36963466130068e-06
-3.50446643619573e-05
-2.38479365302419e-05
-4.67868642171763e-05
5.02688933384686e-06
-1.32707717591819e-05
-1.96190871691434e-05
-5.1359374530854e-05
-3.18604356564143e-05
-2.88040282416384e-05
-2.60468864045559e-05
-2.90301856490926e-05
-5.40361259500334e-05
-4.86689335903037e-05
-3.21881970302079e-05
-3.69957833868364e-05
-4.80591019416392e-05
-4.63123874141786e-05
-5.30137951062652e-05
-2.9328201057781e-05
-5.77757559023476e-05
-6.84818356286067e-05
-3.89391656102216e-05
-4.2484681876305e-05
-6.5951339269668e-05
-1.94964713409594e-05
-2.97749952211981e-05
-1.64580277550959e-05
-2.49615906597247e-05
-2.86766207871299e-05
-5.19391083187393e-05
-4.12923797015533e-05
-4.70036328686581e-05
-3.12232568917605e-05
-2.18741418915426e-05
-4.58419654113637e-05
-3.33049164734969e-05
-2.81660204753419e-05
-4.16618724502053e-05
-1.92537918862183e-05
-4.40409298961545e-05
-4.79542033921811e-05
-8.66242139923257e-06
-2.79659410514879e-05
-2.10828011366939e-05
-2.23971944736742e-05
-1.60313584590755e-05
-3.87296397344724e-05
-2.42838611852012e-05
-6.33107351570379e-05
-3.68248033383676e-05
-3.55230433293371e-05
-1.94226985006548e-05
-2.40969956937906e-05
-3.14026700597446e-05
-5.79407725336684e-06
-6.32231653621381e-05
-3.72839134026648e-05
-3.89164765554725e-05
-4.01676740195578e-05
-5.33526804415705e-05
-1.48808518092992e-05
-1.92645023743413e-05
-9.47692686764677e-06
-4.64890469021773e-05
-6.21069279769393e-05
-2.12183738772745e-05
5.74021174779625e-06
-5.95246679976436e-05
-1.18128597951299e-05
-3.61247415261282e-05
-3.62122173813693e-05
1.01939004232379e-06
-2.29189837222124e-05
-4.20809727782923e-05
-1.62166949539076e-05
-1.02536682866771e-05
-9.45621583280151e-06
-6.46700999310537e-06
-3.61868734596502e-05
-5.799898937697e-05
-2.28129731103445e-05
-1.79090392761946e-05
-4.29652639210975e-05
-5.0229866239808e-05
-2.24996025447452e-05
-6.83151228309555e-05
-2.60902953611739e-05
-3.49856018016806e-05
-3.63213069081747e-05
-3.19444148379049e-05
-4.85714489564241e-05
-5.33898460811372e-05
-6.34108217988718e-06
-4.02112455954064e-05
-1.59899816273294e-05
-2.44741107162034e-05
-2.2819622225905e-05
-1.51144473155196e-05
-2.62716504123405e-05
-8.74313853764257e-06
-1.01387240925773e-05
-3.37700668218913e-05
-1.11753637558106e-05
-2.03823640598353e-05
-7.44303937194077e-06
-5.03057107086773e-06
-3.07878535882451e-05
-5.1802214345906e-05
-4.57000968577436e-05
-4.71155441089336e-05
-1.42117718620278e-05
-6.61407680763644e-06
-3.02012422835848e-05
-6.35541262679968e-05
-4.71411404031964e-05
-2.95054740218665e-05
-3.49930719261326e-05
-3.74573236969565e-05
-3.26159261710112e-05
-7.72122630501554e-06
-6.29876142678212e-05
-3.33962137084168e-05
-1.81943956077836e-05
-4.53237594112205e-05
-2.27240822599649e-05
-2.87599092905142e-05
-3.64832524187443e-05
-3.69531906781129e-05
-4.05155989169073e-05
-4.01435121719705e-05
-2.4512706739001e-05
-3.48618326669612e-05
-7.7728459455417e-06
5.08588511948685e-06
-4.66192672468774e-05
-2.54206149294176e-05
-4.34282671556665e-05
-1.71879991873249e-05
-5.07116875874203e-05
-1.58485007106919e-05
-2.50770134837758e-05
-1.11774108285678e-05
-3.37297722629292e-05
-5.76838884040644e-05
-1.91833721024945e-05
-5.96851084143275e-05
-3.99973932992781e-05
-3.13109705498568e-05
-3.63890525211757e-05
-4.02943788371389e-05
-6.48203902576888e-05
-2.2021577646803e-05
-3.02401710596644e-05
-6.32959395259752e-06
-3.10298580927522e-05
-3.72306918790536e-05
-5.18064718793827e-05
-2.84671876289375e-05
-4.57253589774739e-05
-4.10277785479796e-05
-1.55185724326007e-05
-7.67708860913335e-06
-1.99877280183676e-05
-4.69330741060717e-05
-4.23790845263404e-05
-4.89347685283756e-05
-3.49622767363952e-05
-3.74205965560736e-05
-3.89807527580764e-05
-2.88491316556223e-05
-3.04290255291037e-05
-3.96901205467587e-05
-1.24730421317075e-05
-5.25396359743765e-05
-4.56169886097087e-05
-4.23426184006987e-05
-5.63835581467551e-05
-4.84935297286949e-05
-1.89378458223424e-05
-2.25699912030001e-05
-3.71034083985783e-05
1.07721195837171e-05
-1.79918491186515e-05
-6.74307371229051e-06
-3.90621150290159e-05
-5.7163512595427e-06
-2.35685115457374e-05
-2.70973333663993e-05
-3.65256724201291e-05
-6.50329256571606e-06
-5.36044436745466e-05
-4.42785631018754e-05
8.26481988899454e-06
-3.57486247700441e-05
-1.06392505155909e-05
-1.45946087616023e-05
-5.04677827777476e-05
-3.40685427495995e-05
-3.02684160229048e-05
-3.05571157281047e-05
-3.62081233745759e-05
-3.48510747766831e-05
-1.16167419141436e-05
-1.96456070141549e-05
1.00888030588498e-05
2.54252294020089e-05
-2.06375653730306e-05
-5.40850736745442e-05
-7.84355515798331e-06
-5.85109241404529e-05
-3.65601236839365e-05
-2.8244803581548e-05
-9.06263374807029e-06
-4.35126444253934e-05
-2.51895605060489e-05
-3.46718695944999e-05
-1.3521184912753e-05
-5.04665792131497e-05
-4.79759428667172e-05
-9.95831833667831e-06
-5.01076173949488e-05
-4.7717840270336e-05
-2.61969217779062e-05
-3.64586748590417e-05
-5.61018359104904e-05
-1.44579593399112e-05
-4.74479882348785e-05
-6.21811520835252e-05
-3.59379333069065e-05
1.02412504213838e-07
-4.53474074328118e-05
-2.93210494614832e-05
-1.84235311913945e-05
-2.989279197582e-05
2.61492864616091e-05
-1.94276447758072e-05
-1.85922915757419e-05
-4.56498771899889e-05
-2.61016368521734e-05
-1.43107174820268e-05
-4.54676321445924e-05
-3.19860729747852e-05
-2.17710967381365e-05
-1.83040069182605e-05
-4.73405103615161e-06
-2.00037758456822e-05
-4.31741575945476e-05
-5.26994486560402e-05
-4.81795424691021e-05
-4.13876824342601e-05
-2.5622368293563e-05
-5.78573208214514e-05
-3.89560829849371e-05
-4.28050780930271e-05
-3.06340094287233e-05
-1.13504624031079e-05
-3.60385614589708e-05
-5.1688528575148e-05
-3.12904050845245e-05
-2.42610841502621e-05
-2.55837410262669e-05
-4.85790680814049e-05
-2.05772366385552e-05
-3.35397632457306e-05
-1.01571518821199e-05
-3.13666096255287e-05
1.79661197831275e-05
-3.32960479706115e-05
-8.14301531995611e-06
-1.45887869375419e-05
-2.19579317977809e-05
-2.83305767602313e-05
-2.15666872819216e-05
-3.18037795547535e-05
-1.57795658524765e-05
-1.91767886553987e-05
-2.41020286528565e-05
-3.18583645714965e-05
-4.9530892791686e-05
-3.55691802293104e-05
-5.26670424233224e-05
-2.84564723385753e-05
-9.34614587854826e-07
-3.48228685384475e-05
-2.04043716098049e-05
-3.34447683449603e-05
-3.2992828202224e-05
-7.79121938207384e-06
-1.96399430761894e-05
-2.01580404555504e-05
-3.56046271274239e-05
-3.1913915428058e-05
-5.32206594641329e-05
-3.94751154892217e-05
-2.2406707828026e-05
-3.42081080833289e-05
1.77479467536331e-06
-4.68497210994535e-05
-5.03011771350483e-06
-3.26987123329176e-05
-4.14191866774587e-05
-4.48394388977935e-05
-2.42449284565484e-05
-3.1853570392075e-05
-2.58275820237201e-05
-2.16454092789265e-05
-5.34645550513251e-05
-3.9039923637761e-05
-7.7668691650079e-06
-2.23136782590129e-05
-3.52819817947928e-05
-3.40152973918739e-05
-2.52844589255798e-05
-8.07585892970042e-06
-1.21622499090485e-05
-3.05465475368638e-05
-4.37733235403433e-05
-1.56247749972629e-05
-3.78214247739662e-05
-1.82437592409148e-05
-3.60474227171798e-05
-4.96537552011716e-06
-1.88564575218717e-05
-1.64316434997756e-05
-3.99217386574554e-05
-3.95172181934283e-05
-5.0506089431751e-05
-1.38143118238412e-05
-3.04380423502915e-05
-1.88956670981933e-05
-4.00432123950187e-05
-1.76471306210821e-05
-2.44124979476779e-05
-8.50308300876927e-06
-4.04788570049955e-05
-2.95430461121621e-05
-9.06254778034421e-06
-1.4025686710618e-05
-4.97601100507627e-05
-4.39249391755294e-05
-3.35767277931599e-05
-6.09014866576909e-05
7.46810410178431e-07
-2.43815675919988e-05
7.63657206184921e-06
-3.08718310341031e-05
-3.35190329216052e-05
-2.10508045634603e-05
-3.20862260789369e-05
-6.06776452587662e-06
2.34066073377748e-05
-3.32266582654511e-05
-5.18503548454427e-05
-1.70434956941193e-05
-3.3636062933285e-05
-2.27191980110128e-05
-1.32681799438447e-05
-3.6480907088971e-05
-1.35561694787824e-05
-4.82396680543905e-05
-2.62046930830431e-05
-4.17400272920124e-05
-9.562059336788e-06
-4.82060079407796e-06
-3.57612438416548e-05
-3.07546544208627e-05
-1.96329107428456e-05
-1.43555777627951e-05
-1.33942999845335e-05
-3.90688753072984e-05
-3.03743674855544e-05
-3.15625181056645e-05
-3.38936304865091e-05
-2.43007354988454e-05
-2.37913469881541e-05
-2.13277530357368e-05
-2.24194887887385e-05
-2.92935315709614e-05
-2.65568601015837e-05
-4.77208812934602e-05
-3.93352622493735e-05
-1.71982385554229e-05
-1.12256229003753e-05
-2.52006332911877e-05
-3.25582081426386e-05
-4.107125479212e-05
-2.34960205102893e-05
-4.65465137792166e-05
-1.69987254840573e-05
-2.08888202590242e-05
-2.1386609276222e-05
-6.56607047117787e-05
-1.76069994380205e-05
-1.81797515906164e-05
-6.47946392528619e-06
-6.461785521302e-05
-1.8810471815321e-05
-1.31721721058759e-05
-8.90238562620598e-06
-2.8019413433117e-05
-8.66430803986578e-06
-2.2179276249884e-05
-2.67473711276145e-05
-9.10236056231372e-06
-2.80784423416086e-05
-1.4888297543393e-05
-4.52921534437999e-05
-4.10594775126821e-05
-1.06178706979589e-05
-1.76306204437831e-05
-1.95253877368209e-05
-4.12502052586144e-05
-3.73639072244422e-06
-2.60340210472646e-05
-3.19280717861321e-05
-1.82805203990822e-05
-1.95230755598636e-05
-3.5058854031372e-05
-7.98093490160022e-06
-4.14102860401851e-05
-4.14635493897412e-05
-5.40104353005469e-06
-3.15856217409248e-05
-2.48246786929538e-05
-2.7524028774376e-05
-4.4728685428255e-05
-3.49829794938595e-05
-2.11550506229872e-05
-2.28766939657517e-05
-1.58377692742157e-05
-2.61159959548664e-05
-1.98459929441407e-05
-5.71372954116916e-06
-2.96594419689157e-05
-3.37732818511532e-05
-2.77329643997482e-05
-1.35800955497034e-05
-1.01366979445133e-05
-3.19112117459078e-05
-4.24139150012635e-05
-8.39674374119599e-06
-3.38897770125822e-05
-1.37655038658208e-05
-2.94184416743899e-05
-2.27163317151767e-05
2.126190986932e-07
-4.15666447231525e-05
-2.26294800383533e-05
-4.72320401633614e-05
3.15123989062531e-06
-1.72634199410928e-05
-4.62616641315091e-05
-3.36433133137385e-05
-1.86643178123964e-05
-2.73653930066888e-05
-2.09494460145164e-05
-3.65093347177982e-05
-2.05637768053062e-05
-3.78429014141729e-05
-3.34184233202517e-05
-1.68244546201026e-05
-1.59481393091362e-05
-6.79296113587857e-05
-2.60776374155069e-05
-2.67262064150667e-05
-3.17107965961327e-05
-4.09759316533357e-06
-3.12330931996262e-05
-1.99920417351955e-05
-1.82981610175508e-05
-8.31615291443523e-06
-8.90975474111627e-06
-4.82757074463955e-06
-3.75069819946778e-05
-1.81425183691263e-05
-5.67039348298946e-05
-3.48026230550209e-06
-4.24578602991061e-05
-4.8123471289534e-05
-3.50078744551431e-05
-2.5350082615971e-05
-4.59501327011223e-05
-3.1364764394031e-05
-3.38880756993842e-05
-2.48998459399481e-05
-4.18507372871262e-05
-5.06195231773366e-05
4.02132288778624e-06
-4.85124095437055e-05
-1.98035264650791e-05
-2.90248214632916e-05
-3.36934413808338e-05
-3.20369381896106e-05
-3.39676637847069e-05
-4.2582873900329e-05
-2.31710194557755e-05
-9.91557395468134e-06
-2.23633445835736e-05
-1.87863755625524e-05
-3.818744032829e-05
-3.8424622059692e-05
-3.53513001678028e-05
-5.87547500063785e-05
-1.31391701665457e-05
-3.55955704410861e-05
-3.24371779914012e-05
-3.37713394964292e-05
-4.64071954960687e-05
-4.30351482388775e-05
-1.46132656456848e-05
-3.90820331726049e-05
-5.02126869503813e-05
-2.81557285008967e-05
-1.3820959863673e-05
-5.69246887982865e-06
-1.3827501457347e-05
-1.68856172156921e-05
-4.55858528804082e-05
-1.7931549204922e-05
-1.42067743695008e-05
-2.96654540294425e-05
-1.05392844118608e-05
-3.43917435062482e-05
-3.97109630605748e-05
-8.30272737922945e-06
-1.15085598193702e-05
-4.54268329331588e-05
-1.17043841410027e-05
-2.42136151262083e-05
-1.66675056023619e-05
-4.50277958695972e-05
-1.71106101086777e-05
-2.17987184089664e-05
-2.11380390212647e-05
-6.66219767810865e-06
-2.91692850049338e-05
-3.01419415651943e-05
-5.9457793932486e-05
-1.15248146492355e-05
-2.48017113406336e-05
-1.87776176589097e-05
-2.58407825855074e-05
-6.4757951310846e-05
-3.37016131321881e-06
-4.30584519534661e-05
-5.41695589151941e-06
-2.55207800464053e-05
-2.31387583788649e-05
-3.393909934583e-05
-5.64206438872537e-05
-2.05231865164628e-05
-3.07944663292111e-05
-1.31965109556123e-05
-3.82440663657594e-06
-3.81077341919997e-05
-4.32838262628526e-05
-2.5014085328115e-05
-2.4093495302824e-05
-1.58589480074448e-05
-5.29274190656297e-05
-1.37920305691447e-05
-4.08842090193627e-05
-2.30741080092622e-05
-5.17432107572067e-05
-4.16945914414969e-05
-5.53292865362501e-05
-3.1107451806571e-05
-3.7684983965191e-05
-3.5893210762905e-05
-2.10331563657982e-05
-4.29553800856381e-05
-1.43700384138319e-05
-5.40161305868154e-05
-1.7925616014581e-05
-2.08722829294314e-05
-2.11121311979177e-05
-3.34168346416754e-05
-4.79477215200873e-05
-3.78390144581941e-05
-2.07674758682917e-05
-3.0060348653722e-05
-2.50836556471043e-05
-3.18824785353594e-05
-3.68715621165409e-05
-6.22508143400621e-05
-4.45488225429938e-05
-2.08313206898532e-05
-3.89274413846678e-05
-8.37129809878067e-06
-2.34310623767904e-05
-1.43961347181932e-05
-3.87779560328692e-05
-1.27852778529953e-05
-1.80114243660757e-05
-1.35392115280614e-05
-4.31213209760707e-05
-1.76654976593929e-05
-4.30943904333651e-05
-3.73349889020985e-05
-4.21848169325069e-05
-4.26741049968742e-05
-3.46074494402416e-05
-3.48613509723043e-05
-2.38504440913903e-05
-1.84662412414374e-05
-2.04453494823704e-05
-4.77363282476609e-05
-2.33303236415797e-05
-2.90919364990783e-05
-1.9598336504853e-05
-2.45723150864022e-05
-4.13030836025957e-05
-4.25711774360914e-05
-1.74725591221861e-05
-1.35488084369144e-06
-1.05233321942608e-05
-2.84891351629503e-05
-1.03963380940906e-05
-4.06591707620678e-05
-3.48093910150968e-05
-1.12361189288393e-05
-2.02767257196278e-05
-2.92493864909412e-05
-2.29572502349384e-05
-1.80313086300011e-07
6.73871670554896e-06
-1.83959012419073e-05
-3.08726722680688e-05
-2.60796020479858e-05
-3.70296383241932e-05
-3.4382516008615e-05
-4.1665260406502e-05
-4.04206521858677e-05
-1.56690029106892e-05
-5.17553362719313e-05
-8.84783481192737e-06
-3.19059298948526e-05
-2.15168588181024e-05
-1.98900277792341e-05
-1.63268799409507e-05
-2.43382843140706e-05
-3.4878347016625e-05
2.57300385791737e-06
-4.66192067095998e-05
-6.90315172727061e-06
-4.43497822923437e-05
-3.81575908585347e-05
-3.52402912288589e-05
2.44284958111581e-05
-4.42992577282692e-05
-1.56647883141567e-05
-9.75587325869029e-06
-1.43565743606442e-05
-4.43183189865375e-05
-2.06121313798678e-05
-3.01492266225933e-05
-1.2990447806729e-05
-3.50129907134032e-05
-2.86285592038045e-05
-4.47480890909296e-05
-1.57394484408997e-05
-4.19448427667544e-05
-2.61966728034813e-05
-3.7438201878833e-05
-2.21487308320943e-05
4.9947231494805e-06
-5.86752731678295e-05
-9.92713335220526e-06
4.67248748759955e-06
-2.94982903494669e-05
-3.38108015802259e-05
-2.71339143850678e-05
-3.35712655180757e-05
-1.84084207478029e-05
-3.79977150413787e-05
-1.12869013208212e-05
-7.49229242850257e-07
-5.02765132163534e-05
-2.39003500071853e-05
-3.64125695474357e-05
-3.06592903125081e-05
-5.22374915072876e-05
-4.48989885376083e-05
-1.16586089179072e-05
-1.60042470833942e-05
-4.50173822701465e-05
-3.39155148763623e-05
3.13203131453026e-06
-5.079447185804e-05
-1.87781267286416e-05
-2.51419808241818e-05
-2.39482557199409e-05
-3.80912153413974e-05
-1.49608073139432e-05
-3.29143673896603e-05
-4.81255176004987e-05
-1.42858762200764e-05
-1.10527607175137e-05
-1.87862685991035e-05
-3.27389393184392e-05
-6.01281153650669e-05
-2.44302970218594e-05
-1.82844994695597e-05
-3.52278801266451e-05
-2.26949649279728e-06
-2.7623685588566e-05
-3.16779082249354e-05
-3.00672617473515e-05
-2.68724787815043e-05
-3.9833182033021e-05
-2.85604543779594e-05
-4.42670600359614e-06
-3.06785373049758e-05
-1.24027650435607e-05
-2.73333021541031e-05
-1.77782139541198e-05
-3.65880338558952e-05
-1.36066876187048e-05
-4.18153601635972e-05
-5.43944656151189e-05
-1.1821452894028e-06
-5.57470995937221e-05
-3.92177868770888e-05
-2.63477314701261e-05
7.66714809336594e-06
-3.38305655842565e-05
-1.87023180008182e-05
-2.7263013261071e-05
-5.0043901431092e-05
-3.62786327318661e-05
-4.82753822159857e-05
-5.68589631837378e-05
-3.70829660554303e-05
-5.43901209190599e-05
-3.95397832287099e-05
-1.04172587948039e-05
-1.54417925621694e-05
-3.21325627620335e-05
-1.70729723899458e-05
-3.86172257426338e-05
-4.68975578551664e-05
-4.17432746618574e-05
-3.65115103184018e-05
-2.61301956665087e-05
-2.59417759741683e-05
-5.06237811424178e-06
-3.05464772515062e-05
-2.81952992391979e-05
-3.74773373438987e-05
-3.8533895270257e-05
-3.25786691928149e-05
-1.30978837183582e-05
7.5449568091388e-07
-3.76616386876446e-05
-3.89561499023037e-05
-3.01146565912221e-05
-1.78083846293898e-05
-2.45217856066916e-05
-2.27024325134821e-05
-1.94527484198825e-05
-9.78306100920414e-06
-3.51754433886611e-05
-4.3805740882397e-05
-4.39725663252953e-05
-2.11646580404678e-05
-4.78435460082048e-05
-2.17722236892593e-05
-1.85056774779837e-05
-5.54804434576496e-05
-4.68426616252299e-05
-4.66591497533476e-05
-4.36510627450875e-05
-2.52047791264567e-05
-4.39928576333433e-05
-1.82598309853237e-05
-4.11145238329571e-05
-2.00295583703142e-05
-1.95715177333829e-05
-1.41593606643498e-05
-1.64337029150578e-05
-4.03099889623721e-05
-3.41418048868889e-05
-4.12912935613762e-05
-3.49320836526765e-05
-1.78892184567756e-05
-2.25210016056768e-05
-5.67965818532347e-05
-4.55991865112833e-06
-1.59118156845383e-05
-2.84841777682459e-05
-4.49643487675248e-05
-1.74931981996241e-05
-3.79668055815724e-05
-4.7974168591643e-05
-2.07036235465146e-05
-1.4419526997914e-05
-5.78307934488243e-05
-1.68900919975237e-05
-1.20214625549668e-05
-3.78385311124763e-06
-6.5749494691129e-05
-1.71336922541411e-05
-5.68013224921778e-05
-2.69043136185789e-05
-1.92784273693117e-05
-4.93198627062525e-05
-2.93522517266889e-05
-2.93432890513096e-06
-3.41648245992134e-05
-2.10331529567987e-05
-3.63630518120087e-05
-4.32926280324072e-05
-3.51104997732408e-05
-3.35864444706037e-05
-3.30144102701213e-05
-1.97361569186081e-05
-1.97484221423447e-05
-5.08969169525136e-05
-1.17070270704802e-05
-3.88508829800478e-05
-2.14068696130539e-05
-1.56249553044338e-05
-2.30038295356173e-05
-1.56035836468386e-05
-3.24814121352173e-05
-1.94890985326422e-05
-3.31957693797516e-05
-1.15610282776125e-06
-1.84733168008017e-05
-3.88167698886897e-05
-1.98379442246237e-05
-3.44587398406577e-05
-2.81583743901696e-05
-2.52687701740458e-05
-3.4381218686223e-05
-5.75243202795539e-05
1.6829451289283e-05
-1.92798418640977e-05
-1.35307738668602e-05
-4.1470354451078e-05
-1.53182578286445e-05
-2.03994010696465e-05
-3.67822557155722e-05
-9.02370245466842e-06
-2.70286182368142e-05
-3.43929544997073e-05
-2.10512330294725e-05
-2.69435184355937e-05
-1.91040159994619e-05
-4.02938528640401e-05
9.63709127629396e-06
-7.06635717005599e-06
-1.4412375150167e-05
-4.71146499943497e-05
8.4628972815976e-06
-1.9923352687255e-05
-4.00087944803271e-05
-2.55432801693991e-05
-4.66086115743569e-05
-7.96285285306847e-06
-1.86014430989628e-05
4.12619922395775e-06
-4.52404735092949e-05
-5.59968952862498e-05
-3.97768549988761e-05
-2.80000554835279e-05
-1.55889525978929e-05
-2.65312951674119e-05
-3.96945694473334e-05
-2.05700319899046e-05
-1.77083788389182e-05
-3.05570529637861e-05
-1.88224260509006e-05
-4.67445575712856e-05
-2.85056170565514e-05
-2.78571994917186e-05
-5.37958809099515e-05
-1.55063093796873e-05
-1.04712467112891e-05
-5.17187387152281e-05
-3.72073200647757e-05
-5.13032761424574e-06
-2.91522033214156e-05
-2.24377113222665e-05
-2.80348303398429e-05
1.89108701575806e-06
-9.1599392360972e-07
-2.49700784405296e-06
-3.2975111450964e-05
-2.17924201519753e-05
-2.2703254390144e-05
-1.64157800157126e-05
5.54493441387895e-06
-1.89342203671231e-05
-5.48042721636438e-05
-1.647124715401e-05
-3.88780889466187e-05
2.31754732229743e-06
-2.07493880372715e-05
-1.25890959541488e-05
-3.33683970001922e-05
-4.17287604459846e-05
-2.36602856048107e-05
-1.92261387758453e-05
-1.86372189966087e-05
-2.62908866267741e-05
-1.68957724110799e-05
-1.20795748172072e-06
-2.99662300706449e-05
-5.58711349670046e-05
-2.01632375178463e-05
-1.09945818443152e-05
-1.93050985091793e-05
-2.3604799075005e-06
-2.19691677773403e-05
-4.35609408483718e-05
-2.45885623855787e-05
3.2754586138059e-06
-6.07695060530464e-05
-2.28120199024825e-05
-2.79074592076115e-05
-4.58344490526556e-05
-1.4220663527078e-05
-1.28034707360953e-05
-4.87535052353911e-05
8.61874122657248e-06
-3.81081983884088e-05
-3.94820135407471e-06
1.59698499591501e-06
-2.67159441276861e-05
9.09968166692128e-06
-4.75154980201848e-05
-1.92126132501771e-05
-1.57126240325544e-05
5.27971903420206e-06
-5.57454424685255e-05
-3.36732574447573e-05
-4.70211425394999e-05
-1.45823865341821e-05
-2.16054168109604e-05
-3.99114080765051e-05
-3.6165789938158e-05
-2.36857743835614e-05
-3.51723622492456e-05
-2.91076310430132e-05
-3.58824692712623e-05
-5.8221174374338e-05
-8.99443956744122e-06
-1.68215101044704e-05
-2.77318285505516e-05
-7.03267938361763e-06
5.90558971722572e-06
-3.48569943893714e-05
-4.34104980273901e-05
-4.35221828741871e-05
-3.01207622092573e-05
-2.74041504219327e-05
-2.74541972592061e-05
-3.19326286727429e-05
-4.14217178588724e-05
-3.1518630499626e-05
-2.28794230840766e-06
-3.57722854973611e-05
-1.91638583621639e-05
-6.28425772647537e-05
-4.7630194823249e-05
-3.74339718326731e-05
-3.77089001656581e-05
-4.7097094758488e-05
-1.70496644127087e-05
-5.10387266543389e-05
-5.4588990528087e-05
-3.2538632478235e-05
-2.73895357902229e-05
-9.25836352869287e-06
-5.90257411164708e-05
-3.19138424530975e-05
-2.47014680849672e-06
-4.30113511758417e-05
-1.34452354374122e-05
-7.12156469036211e-06
-3.76062645520206e-05
-4.36123319913031e-05
-4.72765327141284e-05
-3.88849299445304e-05
-9.07760587983481e-06
5.28298090171429e-06
-2.65416755054313e-05
-1.28415368458711e-05
-3.39009451122496e-05
-5.19540248181681e-05
-9.30181085440525e-06
-3.73797837217119e-05
-1.97872783721381e-05
-3.75150096322635e-05
-1.00992037976139e-05
-3.66184002568969e-05
-4.89025515828173e-05
-2.92559619324921e-05
-5.15626307925041e-05
-3.28835918333243e-05
-2.46600198935645e-05
-5.81423168812359e-05
-3.18886699820776e-05
-1.4249347308785e-05
-1.90660912701942e-05
-3.48154058235561e-05
-1.02315186488908e-05
-1.65984844780098e-05
-5.51094767222538e-05
8.82348151404374e-06
-1.90446759498796e-05
-2.42451492334483e-05
-1.09550123189767e-05
-4.83757046353025e-05
-9.38430440028953e-06
-2.60429345908485e-05
-5.77703540126882e-05
-3.57376299824986e-05
-5.06628088451688e-05
-4.02514435710801e-05
-4.30685121613436e-05
-2.69056930228746e-05
-4.04350679841773e-05
-1.56219517991669e-05
-3.02716594523253e-05
-1.76618670289369e-05
-3.68607234963335e-05
-4.12215731687944e-05
-1.78487469678767e-05
-3.32709517590436e-05
-3.52512396480326e-05
-7.15439753311827e-05
-3.25273201104679e-05
-3.52411919013835e-05
-6.74529021877231e-05
-2.29333825881456e-05
-2.20414614858993e-05
-3.5345245314808e-05
-2.21850413587966e-05
-1.91237499163933e-05
-4.43634777293066e-05
-3.74244601383669e-05
-2.52474207001465e-05
-6.97599175373202e-05
-2.0903440607446e-05
-3.50731785647428e-05
-2.74013852492078e-05
-3.65438675157895e-06
-3.22445492918232e-06
-5.14180724094417e-06
-1.35760246705258e-05
-5.97841400213768e-05
-5.91919861381214e-05
-3.81878786575305e-05
2.67435339593015e-06
-1.33196542886963e-05
-3.23000436729527e-05
-3.47235411414671e-05
-4.81831346036686e-05
-2.84431635989332e-05
-1.68673421219609e-05
-3.09466194122827e-05
-3.93812259783758e-05
-3.67659538746291e-05
-9.4057765547426e-06
-2.94345053164441e-05
-5.56793602912698e-05
-3.11855099434324e-05
-2.06544047803929e-05
-1.74750950296149e-05
-5.38902580115849e-06
-2.89468767713191e-05
-4.87382576503108e-05
-4.42091528649926e-05
-1.52359428338559e-05
-2.42722465023699e-05
-4.48074823417801e-06
-5.7137742862587e-06
-8.60628518382195e-07
-1.48307937783577e-05
-5.07337670398963e-06
-3.3938209960408e-05
-4.70214794790483e-05
-2.22817242373291e-05
-2.1916681540064e-05
-3.51812117464897e-05
-3.18924628121002e-05
-7.16438783607388e-05
-3.09202439509279e-05
-4.27624071047807e-05
-4.9688493406602e-05
-1.77613974565858e-05
-3.57472024732814e-05
-4.7842600296986e-05
-1.93460135060305e-05
-5.12156158775245e-05
-2.6457023346214e-05
-2.2377559385714e-05
-3.68019843837811e-05
-3.87913539198504e-05
-3.06216628480394e-05
-3.11322311403114e-05
-3.21614527604303e-05
-2.96453934818468e-05
-2.26400033369644e-05
-2.12205982027001e-05
-2.24708269980177e-05
-5.21260883712997e-05
-4.71683339577246e-05
-5.07556207151204e-05
-2.45279682785372e-05
-4.99413840330361e-05
-5.95422184825387e-05
-2.57879128931257e-05
-4.44856344506633e-05
-2.5641860262996e-05
-2.33340142288095e-06
-6.25698831938516e-05
-1.48789113067207e-07
-6.48328784032272e-06
-2.1848353762435e-05
-2.43942478857086e-05
-5.11921392673223e-05
-4.58745960870362e-05
-1.49420846987248e-05
-5.34253003386387e-05
-5.32554089317463e-05
-2.92052515666276e-05
-5.05010950249076e-05
1.25115582564047e-05
-5.38819756672207e-05
-1.64998984389313e-05
-3.52426366607394e-05
-3.08460382087176e-05
-3.26575646737488e-05
-5.28894797644632e-05
-2.08789726196264e-05
-2.81245828192799e-05
-3.22560796922567e-05
-3.70536459402284e-05
-3.80128000735428e-05
-5.11799284321664e-05
-2.33855449239024e-05
-1.2474674623219e-05
-2.70031702971541e-05
-4.2926974330866e-05
-1.7126679892055e-05
-3.22938694730753e-05
-5.63645320498137e-05
-5.29744356811772e-05
-2.74413595978589e-05
-6.61524718616852e-05
-4.02815519556159e-05
-3.879168494653e-05
-1.58686053645029e-05
1.14508692753024e-05
-3.07332532604686e-05
-2.73442569089738e-05
-1.59519960155192e-05
-4.0731621491856e-05
-1.4601249179597e-05
-5.16284079051169e-05
-4.3821699072052e-05
-4.40311914293529e-05
-5.02764429363367e-05
-8.80169944750419e-06
-4.22616736493047e-05
-4.59307340404747e-05
-4.65027077887324e-05
-3.62709172609923e-05
-2.63241001748006e-05
-4.87629620107021e-05
-4.12298202975584e-05
-2.70815857303202e-05
-6.33334416524343e-06
-4.98104750445643e-05
-5.75003066661287e-05
-2.92367439080407e-05
-2.31945035475181e-05
9.18169640154139e-06
-1.15210378817589e-05
1.36005767164727e-08
-1.10007510094008e-05
-3.31239216536064e-05
-1.83868727717627e-05
-2.14877343189492e-05
-7.39443905290355e-05
-6.45007710372736e-06
-1.43551762500299e-05
-1.97846084281407e-05
-3.07840412140081e-05
-4.366265348082e-05
-6.1852334432049e-05
-3.02532111724472e-05
-7.34718326367616e-06
