# Supplementary material for: Research on computational propagation and identification of mine microseismic signals based on deep learning
Source: PLoS One. 2025 Oct 22;20(10):e0334641. doi: 10.1371/journal.pone.0334641 (PMC12543183; doi:10.1371/journal.pone.0334641)
Supplement: S8 Data — (ZIP) [file pone.0334641.s008.zip › 000100900002830.xlsx_0.txt_24.txt.txt]

-1.06591609727406e-05
-2.05526395993119e-05
-9.08542726678229e-06
-2.55917805220882e-05
-4.5016284245148e-05
-3.21005203139281e-05
-4.48409590759047e-05
1.20855920342011e-05
-1.67488565495428e-05
-5.07462806395646e-05
-4.31241819800222e-05
-4.31802021838988e-05
-6.82892079600438e-06
1.50204919803556e-05
-4.94296793923997e-05
-2.43703633947029e-05
8.41859040609328e-07
-3.35828876648812e-05
-3.74538256675856e-05
-1.12395971484815e-05
-5.47841421935742e-05
-2.98559536498829e-05
1.03397965751036e-05
-4.4487570211467e-06
-2.82400342793245e-05
-1.76980580928707e-05
-9.0139746424651e-07
-6.77381613650853e-06
-2.63554634518527e-05
-4.65395551926746e-05
-2.97505685686106e-05
-2.77268389873937e-05
-2.60873713007078e-05
-4.24318210661383e-05
-5.3034049927598e-05
-1.93695507294577e-05
-4.07573390089629e-05
-4.85496057927134e-05
-3.6201084368561e-05
-5.4572232777661e-05
-2.5372088333173e-05
-3.48274173420226e-05
-3.09525610630818e-05
-3.55729181995258e-05
-2.44294628883868e-05
-8.81191244792417e-06
-2.70876767928443e-05
7.24065552421153e-06
-2.28305971083868e-05
-2.91978364860178e-05
-2.96124455634888e-05
-3.92834040244779e-05
-1.48398246268421e-05
-1.8581646074336e-05
-1.66747846337531e-05
-4.047992331749e-05
-2.67640373543186e-05
-5.27529949189502e-05
-5.12723402225011e-05
-1.26793954024653e-05
-3.80631861948603e-05
-3.88596316248735e-05
-2.07928639026875e-05
-5.23305619062821e-06
-1.61072585087028e-05
-4.82363245608111e-05
-3.98456528229192e-05
-2.24057402602142e-05
-6.51530201822748e-06
-3.1117543385513e-05
-1.46676227315606e-05
-3.1811001221003e-05
-1.78659898719026e-07
-9.45851771342637e-06
-3.85072373575581e-05
-1.91531278263075e-05
-3.60961960796145e-05
-2.89679066953032e-05
-4.35914349220913e-05
-4.29220548637444e-05
-1.56228511164755e-05
-1.22087989449151e-05
-2.88756396321737e-05
-3.86817190482981e-05
-6.57683825821869e-06
-1.19184193094092e-05
-4.09116430032144e-05
-2.88938084886984e-05
-3.55309253008194e-05
-4.56538831495502e-05
-4.09706592409775e-06
-4.29824482551785e-05
-4.41672445635274e-05
-3.17622194709721e-05
-4.88209844813799e-05
-8.90808430771792e-06
-4.5136291777368e-05
-3.00190133272038e-05
-5.81216452647308e-05
-1.84750822732889e-05
-3.76213233976647e-05
-1.91817047870488e-05
-4.39293761196147e-05
-3.15282988456841e-05
-3.07862308307498e-05
-2.19711043109799e-05
-4.05292172147532e-05
-2.90028601710122e-05
-4.13587783526749e-05
-3.36192251925874e-05
-3.99636971231604e-05
-2.3462196054876e-05
-1.83501357900661e-05
-3.7506167684236e-05
-3.10446982392209e-05
-2.06837532929147e-05
-2.66781475523553e-05
1.29099017392201e-05
-1.00473592846528e-05
-4.97928855947455e-05
-1.37539986660251e-05
-2.3222736712143e-05
-1.63119786891835e-05
-2.99964387356901e-05
-4.53430482831673e-05
-2.12605731631953e-05
-3.01386280097443e-05
-4.67503222489032e-05
-6.88161250243192e-05
-2.53179328659708e-05
-1.12694867707463e-05
-3.60353618453286e-05
-4.41657978690442e-05
-4.15688845805237e-05
-2.36262147099821e-06
-5.30896137448839e-05
-1.03984062736631e-05
-4.8705460000847e-05
-8.83258317163304e-06
-2.86649045195715e-05
-4.32049245819682e-05
-3.29540577594711e-05
-4.04836048390078e-05
-3.13716141693569e-05
-4.28596874173989e-05
-2.58507117356061e-05
-3.31947814310059e-05
-1.11868514570952e-05
-6.15704357691008e-08
-4.40606206816736e-05
-2.80537004958184e-05
-4.90950132403751e-05
-2.4923865551584e-05
-4.75154925001802e-05
-4.7029113964421e-05
-2.99412792895007e-05
-3.23860053689023e-05
-2.9059587460162e-05
-6.91041107374593e-05
-2.34993441245265e-05
-3.00421741764627e-05
-2.32598101803583e-05
-4.45435191953199e-05
-3.39600710649622e-05
-2.22872250906229e-05
-3.14377922824927e-05
2.17553322416393e-06
-3.38325850269808e-05
-3.57895084289471e-05
-6.94693777652918e-05
-4.17463075334384e-05
-3.899239150627e-05
-2.74387078365204e-05
-2.61719110867703e-05
-3.01986368677082e-06
-1.83386527192265e-05
-3.19568760843065e-05
-2.09521505721232e-05
-2.00053980603847e-05
-3.98545276744991e-05
-2.700558274073e-05
-2.45557052446705e-05
-2.46780316191602e-05
-3.04430657679816e-05
-2.8444516607125e-05
-2.52283706568075e-05
-3.65550082491712e-05
-2.48035565486744e-05
-4.82554228215669e-05
-3.70179166312972e-05
-2.32614086162884e-05
-1.17045662301124e-05
-1.27676321985545e-05
-8.07564346919999e-06
-4.36959095865857e-05
-3.54409339465365e-05
-1.73806025723669e-05
-2.94248961655308e-05
-4.07877111316641e-05
-3.63971334195555e-05
-2.19611250370185e-05
-3.21696644459599e-05
-5.4939743117436e-05
-2.30584204605918e-05
-7.11092222662077e-05
-6.0186232401313e-05
-4.57278372765668e-05
-5.43802649706066e-05
-2.53608634343762e-05
-5.47843488681797e-05
-3.42494652543974e-05
2.89035265716976e-06
-3.39819595139666e-05
-1.31060535375563e-05
-4.19640809306234e-06
-1.41429201036701e-05
-4.46799136541167e-05
-7.81402417791166e-06
-2.99108417060783e-05
-1.91699896398111e-06
1.26133876984531e-05
-4.31619077852697e-05
1.60747831342951e-05
-3.4513457836154e-05
-3.83906747292262e-05
-1.4235315151047e-05
-2.55179241394554e-05
-2.94112109399782e-05
-1.24849739762522e-05
-1.04915582421486e-05
-4.66099017463351e-05
-3.63354751604585e-05
-2.10380630628726e-05
1.89998212064502e-05
-8.09773081932635e-05
-3.68827209272782e-06
-2.02548673333941e-05
-2.3877588981452e-05
-1.21870642521044e-05
-4.03047770616898e-05
-2.14432932851718e-05
-5.56907766968237e-05
-2.02045945300334e-05
-2.87884080261523e-05
-1.55202911356321e-05
-1.4233454079724e-05
-2.97706643835937e-05
-1.13897325947878e-05
-3.84618369594254e-05
-3.31455665739772e-05
-2.4268391870369e-05
-6.24861199461789e-06
-2.18776830928872e-05
-3.4320488619139e-05
-1.84064893148316e-05
-1.13763470648115e-05
-3.27222956378467e-06
-1.87241409956431e-05
-4.41086280570179e-05
-2.73915776719227e-05
-7.29324650157575e-05
-1.52186200222262e-05
-3.79309416694012e-05
-3.8743833748431e-05
-5.53194146005957e-05
-5.46020148119263e-06
-4.13425137309045e-05
-3.41920465297377e-05
-2.39439572170946e-05
-4.25760338432712e-05
-4.51832736050563e-05
-1.95559670556171e-05
-6.77847574338606e-05
-4.89008522104874e-05
-4.63125242889754e-05
-3.71321474641304e-05
-3.44315880088583e-05
2.39307356711309e-05
-4.16893436768589e-05
-3.35916558299284e-05
-7.7234004260696e-06
-3.73395986284254e-05
-3.53745695315108e-05
-2.75289623808249e-05
-6.12021789081326e-05
-3.03128629766867e-05
-3.04496221091653e-05
-2.80388935617716e-05
-4.6336574970234e-05
-1.92203985006805e-05
-2.99151105777874e-05
-2.28178364093276e-05
-3.54520834374644e-05
-3.34217493719474e-05
-3.05169563939551e-05
-3.54921372646339e-05
-2.2460387639965e-05
-5.30758598568842e-06
-2.16789145721317e-05
-6.68914329827786e-05
-4.68851079501735e-05
-4.35896583747887e-05
-3.33015722688383e-05
-1.61014056702633e-05
-4.72976163906575e-05
1.2029233643606e-05
-1.83015950774944e-05
-1.89384465096602e-05
-2.80144254566165e-05
-1.48792913228164e-05
-7.96062896779505e-06
-1.25575701033434e-05
-1.80901468861918e-05
-2.5061685293762e-05
-3.2194061996142e-05
-1.36517436369785e-05
-5.09553894279175e-05
-2.14589217373996e-05
-1.88036225047799e-05
-4.35040009697878e-05
-3.4697197875513e-05
-1.54409048821626e-05
-5.84749413322371e-05
-4.4088460521781e-06
-3.43617566567172e-05
-4.19470324643656e-05
-2.4834730605048e-05
1.12873096179227e-06
-6.22437684843715e-05
-5.54499631121853e-05
1.46013215206766e-06
-3.05080789468219e-05
-4.0955432695554e-05
-1.61597630214792e-05
-3.0605757422529e-05
-4.19295636693838e-05
-3.76827004737171e-05
-6.0806555300892e-05
-2.56181902213514e-05
-4.72842974859757e-05
-3.68732357729111e-05
-4.29861409028699e-05
-3.41494961888609e-05
1.71288016915551e-05
-4.86458629257934e-05
-3.78407614159583e-05
-3.39350861381163e-05
-2.86289950263613e-05
1.56194871779413e-06
-2.15853701099577e-05
-1.95851573164222e-05
-1.72221597332891e-05
-2.71192461895369e-05
-1.47624645097898e-05
-5.5651876410641e-05
-1.94958666919489e-05
-5.30125205487977e-05
-6.36872233562533e-05
-3.71785973706979e-05
-2.42190124089098e-05
-1.67416988583283e-05
-3.69221227679755e-05
-5.83417322110633e-05
-3.65748622806377e-05
-1.38196796606485e-05
-6.30059571374282e-05
-1.86377371074744e-05
-2.39193218104061e-05
-4.51362815856819e-05
-3.79243300862992e-05
-1.02397924472587e-05
-1.67616423786436e-05
-9.62385735806087e-06
-9.99457004962177e-06
-1.12630339145483e-05
-3.04535938666883e-05
-7.59691791476295e-06
-2.35081369621195e-05
-3.11598015858422e-05
-6.76691753345191e-05
-4.25241195346191e-05
-3.73644830810175e-05
-3.8499881975864e-05
-2.1262300119506e-05
-3.51424948843844e-05
-1.93299125477002e-06
2.06943834491185e-07
-4.00628772605806e-05
-2.78649191412993e-05
-5.65437644590045e-06
-3.08146509108954e-06
-2.26560846799378e-05
-3.2023079563733e-05
-3.7599548003472e-05
-6.39460752513565e-05
1.61664142579043e-06
-3.11359856973753e-05
1.07587006770295e-05
-7.72482549355335e-06
-3.75350966541364e-05
-1.14781160684958e-05
-2.19126210119353e-05
-2.10180860204778e-05
-1.71926454027846e-05
8.97647711714004e-07
-4.23651281640125e-05
-5.50755429937051e-05
1.43316733765151e-06
-2.35277291149386e-05
-4.4274001095258e-05
-1.81918159721912e-05
-2.52946777606285e-05
-4.03562683429364e-05
-5.39441225536427e-05
-2.89692844439021e-05
-1.33819732543658e-05
-5.12405797324825e-05
-2.8951293761219e-05
-3.92284530278327e-05
-1.94659321932371e-05
-4.07074829489549e-05
-2.177947086234e-05
7.51063698509517e-06
-1.02260203377331e-05
-4.13185615137067e-05
-5.79420161358825e-05
-1.45553138552346e-05
-2.31073902244106e-05
-2.37220522992548e-05
-4.22756741752766e-05
-3.30162299065665e-06
-3.04480565868209e-05
-1.61653090622983e-05
-1.99346459328513e-05
-5.66627555968585e-05
-9.51800880416871e-06
-9.48675649647105e-06
-4.11164383436981e-06
-3.53144970921613e-05
-3.79738117258384e-05
-7.59926087768734e-05
-2.03992024129511e-05
-4.63980701340148e-05
-3.33170169147334e-05
1.24477953914039e-06
-3.04177613864781e-05
-1.28346538523082e-05
-1.09940823166228e-05
-2.74002147407616e-05
-4.07231255959394e-05
-3.89927394742e-05
-4.44149731149077e-05
-5.83725201926365e-05
-1.77732636164269e-05
-1.16163454996563e-05
-2.74314074186754e-05
-3.92807088245124e-05
-4.05634080760815e-05
-7.10142698597209e-06
-5.18108752653044e-05
-1.3828907446974e-05
-1.92263482853097e-05
-3.56278560172336e-05
-3.55880020326337e-05
7.43000448394105e-07
-2.0961334920362e-05
-2.30793475878469e-05
-3.28480560785695e-05
-1.98519329929346e-05
-1.45644093802848e-05
-3.64829139925623e-05
-2.92862329025981e-05
-1.37440027183377e-05
-7.83478769948521e-06
-4.80007103852965e-05
-8.46856170111816e-05
-1.40078714386475e-05
-3.5684045400902e-05
-2.36717500975545e-05
-2.67264667431587e-05
-3.5690927361635e-05
-2.23651039758861e-05
-2.82134184261047e-05
-3.72126442934443e-05
-3.05360461976334e-05
-2.40279560211339e-05
-2.7598065734441e-05
-5.71925681220171e-05
-2.09400190389785e-05
-4.30915083690512e-05
-3.68040376301992e-05
-5.22607329098481e-05
-1.2486554567511e-06
-4.09591595477871e-05
-3.53909173502379e-05
-4.12083940092362e-05
-2.00580901286672e-05
-3.43085061764978e-05
-1.27831942760367e-05
-4.46158659069144e-05
9.45256910932149e-07
2.82096442425302e-06
-2.80096661946692e-05
-4.1491878887905e-05
-4.27100158516265e-05
-3.12941703700648e-05
-5.18994130496523e-05
-6.95971885950687e-05
-2.58136662315984e-05
-1.36659048830519e-05
-3.86966926148443e-05
-2.52509001894141e-05
-1.30213758659614e-05
-1.15456906819774e-05
-4.52987639393976e-05
-3.0002194553903e-05
-9.10737222678848e-06
-2.74438538467289e-05
-3.5887051722105e-05
-3.0858611549655e-05
-3.49112758565648e-05
-4.94799352725613e-05
-3.59219817035699e-05
-3.12634686422056e-05
-4.05840307809019e-05
-2.08143938413274e-05
-3.26640606940284e-05
-1.40880464161059e-05
8.5299296874647e-06
-5.25082306776885e-05
-3.36287945448531e-05
-6.04450623884756e-05
-1.92073544145884e-05
-9.14305783175454e-06
-9.03344142260904e-06
-3.73192690081747e-05
-1.2472868763679e-05
-4.15279659817435e-05
-4.68226057849576e-05
-2.7419588188292e-05
-3.01812128254021e-05
-3.47818347967037e-05
-5.30171292851779e-05
-2.55847251575705e-05
-2.43849385379819e-05
-4.16043688089883e-05
-1.14757999488557e-05
-8.24713549765021e-06
-2.37195695478505e-05
-1.21211564335719e-05
-3.37827931720389e-05
-3.36655290888136e-05
-2.94527763174375e-05
-4.14990987112776e-05
-3.82858020681847e-05
-1.22335032846737e-05
-5.65166420924199e-05
-4.02516598450834e-05
3.95970368084353e-06
-1.36126802692987e-05
-1.46900506735237e-05
-2.44465316556772e-05
-1.94897523916652e-05
-2.55699859981225e-05
-7.29894279384816e-05
-4.14662978243343e-05
-3.81109187484172e-05
-5.00740114781232e-05
-2.76189024112773e-05
-1.72020653427733e-05
-3.27167669982667e-05
-6.75296867698783e-05
9.48143072813926e-07
-2.47242132489379e-05
-3.74823528433045e-05
-4.16849453556988e-05
-8.55460084265543e-06
-2.19733909741716e-05
-1.67217462801963e-05
6.16008493561142e-06
-3.54956478965513e-05
-2.54896137293474e-05
-4.52325636235737e-05
-3.26500533854025e-05
-2.03151613614349e-05
-5.1441765051445e-05
-5.80701497463768e-05
-4.09002330439945e-05
-2.26795553784247e-05
-1.58998724875902e-05
-3.40870329360664e-06
-2.60377462624144e-05
-1.48955751476709e-05
-3.10641296394911e-05
-1.94338129217668e-06
-4.81375166552223e-05
-2.58965738345383e-05
-2.42570788215778e-05
-1.78476626361324e-05
-4.11391085946707e-05
-4.38645136627743e-05
-3.97862351255714e-05
-3.92169462112858e-06
-1.73234370520409e-05
-3.85134000508895e-05
-1.82864476338017e-05
-1.76259166827633e-05
-1.57517221777807e-05
-3.0280856299135e-05
-5.02189194238877e-05
-2.1511796232856e-05
-4.57578340933161e-05
-3.16212965090553e-05
-4.19631604001436e-05
-3.94069774182626e-05
-4.40832161912614e-05
-5.10368305390215e-05
-3.2117515054635e-05
-5.53467552200596e-07
-3.50726926865445e-05
-1.97504857147325e-05
-2.26669570404981e-05
-3.62830664105036e-05
-6.13247866886847e-05
-3.95201370497412e-05
-3.98108006823802e-05
-5.22453050437501e-05
-1.85115012955811e-05
-9.22258912529828e-06
-2.21353426713626e-05
-1.15337040990397e-05
-4.53186682362218e-05
-1.340142230795e-05
-2.65558754027961e-05
-3.87402549758569e-05
-4.02595647098445e-05
-5.29125141988062e-05
-8.04773639372225e-06
-3.02471484627731e-05
-3.98546117050989e-05
-3.58387737154659e-05
-3.28757035355654e-05
-3.64595967423521e-05
-3.67705144363242e-05
-7.91992490575751e-06
-2.28435390955399e-05
-2.49503192651069e-05
-3.66703041947066e-05
-4.36057340725827e-05
-1.37657583565439e-05
-4.20388416842313e-06
-2.01229974249328e-05
-2.9920822903359e-05
-3.24766055812376e-05
-5.52904617403205e-05
-5.15700125535402e-06
-3.24222765880039e-06
-5.65147411405784e-05
-5.305390923338e-05
-1.19529957618203e-05
-1.93989356827677e-05
-6.52591697567633e-06
-3.16220578934689e-05
-4.3711295985581e-05
-3.21603934617406e-05
-2.73814875878226e-05
-3.39900434958851e-05
-3.22383456986172e-05
-1.25857112130026e-05
-6.83879507136783e-05
-5.65795696294954e-05
-7.09845221092794e-05
-1.73435095865305e-06
-4.82415809413879e-05
-3.37976222608142e-05
-3.19199390751427e-06
-3.3768180939265e-05
-2.64235976310941e-05
-1.15089577559126e-05
-3.77717238068815e-05
-4.4296565666274e-05
-5.67789860755954e-06
-3.98485959180225e-05
-2.44776336626851e-05
-2.91952033300461e-05
-6.77832899153618e-05
-2.83783498758216e-05
-1.32661323456301e-05
-3.06993536057706e-05
-1.66045973856957e-05
-2.6857608923391e-05
-5.24025065889227e-05
-4.55377530190604e-05
-4.81495368228486e-05
-4.461172221455e-05
-3.62204257971789e-05
-2.38334561077803e-05
-3.56506882233985e-05
-4.66398116001517e-05
-4.98816890823255e-05
-8.53009024770522e-06
-2.56039355280352e-05
-3.93228133810495e-05
-2.75773902635675e-05
-2.71580550455333e-05
-1.7716759525145e-05
-3.42217487140246e-05
-1.45106179545084e-05
-2.57947516316726e-05
-1.82917377543683e-05
-2.29327771818836e-05
-5.28750101360089e-05
-2.58813875587832e-05
-2.10901766766671e-05
-3.75265471273044e-05
4.88287437856994e-06
-2.22980380489211e-05
-3.66032119674118e-05
1.08234571899224e-05
-4.26563225725139e-05
-5.09243622287587e-05
-2.93252355237405e-05
-4.8751318209646e-05
5.3437153043896e-06
-7.39335667709961e-06
-4.27671033158445e-05
-1.45053341554245e-05
-6.47782601817288e-05
-2.89155369760763e-05
-2.23413802379012e-05
-3.07096925059205e-05
-9.55264224250375e-06
-1.1975232198632e-05
-3.04183104509843e-05
-1.34838083448901e-05
1.48139681996314e-06
-3.18302747380923e-05
-5.9548872833574e-05
-1.32815362099568e-05
-3.6369075183321e-05
-3.34101605978607e-05
-4.53245412402819e-05
-5.98375853763698e-05
-2.99974995414994e-05
-1.53356557793685e-05
-2.21521452837753e-05
-4.31880406865834e-05
-4.80665377676479e-05
-3.12440950139577e-05
-3.17508323308973e-05
9.55316743436011e-06
-3.78335997973982e-05
-1.4880834745969e-05
-4.83678106104749e-05
-1.233470718473e-05
-7.45550800697229e-05
-1.71938099063672e-05
-1.98359198311358e-05
3.71638169502784e-07
-3.93941824854431e-05
-2.20758970789098e-05
-1.78333469953796e-05
-3.8275948284827e-05
8.49133245524544e-06
-2.4940743180784e-05
-4.82229122430239e-05
-3.22912116880959e-05
1.01790507513228e-05
-2.6446715388216e-05
-1.7498161331751e-05
-4.31559926287644e-05
-1.9991458249805e-05
-4.834379403657e-05
-3.95137628548363e-05
-4.02214239644322e-05
-3.47857682781046e-05
-1.19429243371079e-05
-3.18324602082665e-05
-1.9072011425111e-05
-2.23808140225743e-05
-2.69476850942023e-05
9.94606301259115e-07
-3.40621596096504e-05
-3.51687422939041e-05
-4.36415564772285e-05
-4.9375456815044e-05
-3.26578635381529e-05
-2.67711908072126e-05
-4.27937308088159e-05
-4.27656482915437e-05
-1.42917925509509e-05
-3.04102881170705e-05
-1.58557382421391e-05
-3.66148787642565e-05
-4.16359601075269e-05
-4.90919194723503e-05
-5.96637842618628e-05
-4.54465075250781e-05
-3.05685647057222e-05
-3.81578162634176e-05
-2.37743447774674e-05
-3.73358250787662e-05
-1.82921129865374e-05
-4.85089135535368e-05
-4.69395762043584e-06
-3.82108124527606e-05
-7.22716314339447e-05
-5.01127160839233e-05
-2.38312529733883e-06
-2.74178574240115e-05
-2.35452036630911e-05
-3.88526962047916e-05
-2.87777604726203e-05
-3.4144723389712e-05
-1.53132192100978e-05
-3.78985633834333e-05
-2.97116741650522e-05
-2.33554224283469e-05
-2.43242125001511e-05
-2.84031910637055e-05
-1.87745935782049e-05
-3.70597800020106e-06
-4.35675979435652e-05
-2.5508067764199e-05
-5.01535051402214e-05
-3.64229733302774e-05
-4.78866194723916e-05
-4.24245936273174e-05
-1.67616607406998e-05
-1.40963749206003e-05
-1.31133632856195e-05
-4.10953180180026e-05
-1.41038816843271e-05
-6.39342757135105e-06
-5.35176881362234e-05
-5.25837720795243e-05
-3.09552865223306e-05
-3.46647160005922e-05
-4.72632294357792e-05
-2.57415264874344e-05
-3.64046285272919e-05
-3.18530273285313e-07
-3.94464901794252e-05
-2.67087274435652e-05
-1.91973805437546e-05
-3.06178860111742e-05
-3.47557799741959e-05
-5.13846655918685e-05
-8.63311869207972e-06
-2.42644700685357e-05
-2.89010858991005e-05
-3.70794620661033e-05
-3.15403358861281e-05
-1.7737668516111e-05
-1.10697913381207e-05
-3.93464078918633e-05
-2.15829414146794e-05
-2.43374233312258e-05
-3.43106617044536e-05
-4.50471566091034e-05
-2.76211708690357e-05
-4.41939432743153e-05
-3.06867528372834e-05
-4.95418490536951e-05
-1.52366722137626e-05
-6.52214490935457e-06
-2.67427760619619e-05
-1.23987159875557e-05
1.51184589080327e-05
-2.76592054548082e-05
-3.80779023550725e-05
-5.14562776579999e-06
-4.66670250331717e-05
-2.51898946230674e-05
-5.83935239265195e-05
-6.66325073041933e-05
-7.51372289219995e-06
-4.50322706566879e-05
-3.27825174246447e-05
-2.65255473611671e-05
-3.64166540809017e-05
-5.22846153182838e-05
-3.56727336781806e-05
-4.90122574041019e-06
-2.45705513504633e-05
-2.27240231915359e-05
-1.4073259802517e-05
-2.44405110460374e-05
-3.08450556264277e-05
-4.00217412090758e-05
-2.88063264053421e-05
-1.40513225822457e-05
-1.48355048151682e-05
-9.67490673581352e-06
-3.31728063694546e-05
-4.97006508300048e-05
-1.24488010718263e-05
-7.67414261319856e-06
-5.20697592352991e-05
-4.64066467891822e-06
-2.13744794806782e-05
-4.92617550448392e-05
-2.76076894005468e-05
-2.41794205468742e-05
-3.72429254213606e-05
-5.75487378416559e-05
-2.65984357499514e-05
-4.34017015424963e-05
-4.75290060521321e-05
-2.34043844125733e-05
-3.81546178797719e-05
-1.5158299575989e-05
-2.02839203412707e-05
-3.23829683531246e-05
-2.7001823245717e-05
-2.07031196961062e-05
-5.3882818201469e-05
-2.8944381690848e-05
-3.59820449919312e-05
-4.14597549485621e-05
-2.58152259092004e-05
-1.31293776681193e-05
-4.08363444963302e-05
-3.18034362117785e-05
-1.94432068826675e-05
9.8898892538387e-06
4.04151754547635e-06
-5.18135323204665e-05
-2.30446152221375e-05
-5.02533278423883e-05
-3.83483275318493e-05
-3.32128125102216e-05
-3.80278756966081e-05
-1.78048097287692e-05
-3.56454067368898e-05
-4.25189559246649e-05
-3.95119719217951e-05
-3.6403060047484e-05
-1.98448037843303e-05
-7.80442986979411e-05
-2.3140626282652e-05
-1.50660474389706e-05
-1.2963185368807e-05
-5.53364813445208e-05
1.01945579375652e-05
-4.07114421726515e-05
-7.66884502798327e-05
-4.20890588338081e-08
-3.41335147287522e-05
-1.87026953500553e-05
-1.64472433619986e-05
-4.32118320905455e-05
-1.00475503224842e-05
1.48776016588096e-06
-4.50468812409277e-05
-4.14176513271417e-05
-3.54649989035039e-05
-1.78041089660332e-05
-2.45652664483116e-05
1.5783105647451e-06
-8.50461664033846e-06
-1.50512310464032e-05
-5.21171671146244e-05
-5.1718528699682e-05
-4.8556817076766e-05
-3.65249050440014e-05
-3.72138681211117e-05
-3.09263456070985e-05
-3.9031281047252e-05
-2.2704921657681e-05
-3.74473248326145e-05
-2.36517105667254e-05
-2.88652309809004e-05
-1.92390723456039e-08
-2.42273102164644e-05
-2.2118441406266e-05
-3.10041521339898e-05
-1.60904165286511e-05
-7.69967342174021e-06
-2.0631837106916e-05
-3.2185934940151e-05
7.01984785625305e-06
-4.20654479400035e-05
-2.61767469827256e-05
-1.63598798019349e-05
-3.96813952081023e-05
-3.14208908281435e-05
-1.48011229345616e-05
-2.17804373899022e-05
-5.628615297012e-05
-9.2612244732853e-06
-4.79452493709864e-05
-6.68107239108408e-05
-1.98090848470454e-05
-1.70237213173735e-05
-1.13799751960304e-05
-9.1869955327316e-06
-5.19991597187221e-05
-1.86584929497791e-05
-2.05996657877651e-05
-4.63091947273857e-05
-2.78800722812038e-05
-3.25393594935535e-05
-5.91985406999207e-05
-4.64368583974764e-05
-2.5858509249491e-05
-1.35573130604687e-05
-3.07932856448353e-05
-3.46015896265071e-05
-5.71385786161437e-05
-2.13376998635237e-05
-6.77259021255893e-05
-4.24591280033989e-05
-1.73862597540257e-05
-3.62783498560428e-05
-3.32979359029374e-05
-2.54291434676915e-05
-3.79622569488289e-05
-3.94559583039546e-05
-1.54039392966812e-05
-3.8331067653275e-05
-2.48001800588537e-05
-5.06452346786806e-05
-2.89049458028306e-05
-4.52083024843336e-05
-2.90578863688043e-05
-2.25061081071529e-05
-2.89747563641329e-05
-4.92441377010739e-05
-2.94371369626039e-05
-1.22350417372725e-05
-2.56117408517274e-05
-3.20502288873274e-05
-4.59280015896775e-05
-2.18656719801139e-05
-2.29408614949292e-05
-3.45259241260583e-05
-5.06283714974624e-05
-5.55077399548395e-06
-1.55335099766483e-05
-4.07046224804725e-05
-4.06580252836907e-05
-1.12681366755412e-06
-3.12357955847506e-05
-1.17422959727651e-05
-3.26804362275998e-05
-7.29778638467019e-06
-6.36959960117851e-06
-1.97631046196399e-05
-2.7210122200126e-05
-1.8345199995613e-05
-3.62180231471014e-05
-5.60643798344419e-05
-3.94800389161984e-05
-1.00882740182658e-06
-3.46422950136812e-05
-3.48706295247568e-05
-2.78630914567113e-05
-8.85094959716137e-06
-2.34795911548883e-05
-1.32663495111586e-05
-4.6647466411293e-05
1.53686635599066e-05
-3.54093572239327e-05
-2.29648669933818e-05
-4.51395102263977e-05
-2.40712496991934e-05
-2.25104672184287e-05
-1.07913511952463e-05
-1.98376166493487e-05
-2.47297775459268e-05
-1.90668234915993e-05
-3.56840524273824e-05
-2.08124989716238e-05
-2.06278227369069e-05
-6.37293176358012e-06
-2.35511514767773e-05
-3.00226436461255e-05
-3.25968586360633e-05
-7.00103130031812e-06
-2.88342372219067e-05
1.20166576785896e-05
-3.58123287210177e-05
-8.98123464765698e-05
-2.48883483061647e-05
-4.87394380925795e-05
-2.56058102583956e-05
-2.27116403842639e-05
-2.89519960710417e-05
-2.32734006380365e-05
-6.4573543778148e-05
-3.37622167858354e-06
-2.6427905416683e-05
-3.19744567561984e-05
-3.72973897505124e-05
-3.29059045614699e-05
-4.3122029451448e-05
-2.64056147334234e-05
-4.69886661844398e-05
-2.65339025453025e-05
-2.85862311387385e-05
-3.77298689313424e-05
-3.12380789872982e-05
-5.12729933888754e-05
-2.95455011968058e-05
-1.32101377750982e-05
-1.58393542705685e-05
-2.11485640697081e-05
-1.31591628969229e-05
-4.00067201623411e-05
-2.83454638185646e-05
-3.6481149731621e-05
-5.55994657549515e-05
-1.551679975194e-05
-2.96867851344025e-05
7.93180283732716e-06
-5.37342453166728e-05
-1.38249233048558e-05
-2.75777948311754e-05
9.93901985641512e-06
-3.86048045508167e-05
-4.04648114228288e-05
-5.77307866357393e-05
-6.17571847232341e-05
-4.44516832505171e-05
-5.41991088322902e-05
-4.31186173922868e-05
-4.12284616790688e-05
-6.57487670580371e-06
-3.9702060383972e-05
-3.48556983882687e-05
-1.78763555742675e-05
8.92552604315988e-06
-3.1024911685724e-05
-3.62411169592824e-05
-2.71544385154795e-05
-4.21590373269854e-05
-2.03030522613242e-05
1.01497686526529e-06
-5.90747431029687e-05
-5.31883830100024e-05
-2.28392221926483e-05
8.13299948004343e-06
-3.97188378365481e-05
-3.29045929557665e-05
-5.78142084530154e-05
-5.08067646585826e-05
-5.67808489290617e-05
-1.70792117585791e-05
-2.49535144442337e-05
-5.32354084089362e-05
-2.87875603107545e-05
-2.85602795542894e-05
-1.8080749129895e-05
-4.74946064897267e-05
-4.75140904842041e-05
-1.69450442563468e-05
-2.93658667499762e-05
-2.34602380512721e-05
-2.33611639790523e-05
-1.66359158191753e-05
-5.39480335672016e-05
-1.47566781846391e-05
-1.06220274715199e-05
-3.82423193490478e-05
-2.51685003578282e-05
-3.76446596165669e-05
-3.13650009596312e-05
-2.63112872449742e-05
-2.27132174355506e-05
-1.71089157063391e-05
-1.67324954567172e-05
-4.79887421993443e-05
-4.99260579309932e-06
-3.61973826893417e-05
-1.6655717757465e-05
-5.88567453344897e-06
-1.60337713225546e-05
-3.60212399879471e-05
-5.240615205959e-05
-1.23268534438215e-05
-8.11556063699899e-06
-6.68401453532988e-05
-5.64153151084806e-05
-5.23842619249745e-05
-2.57791015126171e-05
-3.58374745938603e-05
8.92056004365272e-06
-1.57989250798498e-07
-4.93730934427826e-05
-3.93625423788655e-05
-2.43470895209083e-05
-2.49104313535195e-05
-1.16908797984928e-05
-5.63130783714894e-05
-1.47056479457439e-05
-3.66343057342154e-05
-9.12824057443078e-06
-2.60352867496808e-05
-2.28123286177906e-05
-2.42787695544457e-05
-2.64239666568611e-05
-2.6514380711631e-05
-5.20899690223758e-05
-2.89085003170673e-05
-2.74571242912375e-05
-3.91507123039064e-05
-3.97956723930677e-05
-1.89300355266194e-05
-4.72194449015844e-05
-3.9822151298648e-05
-2.19801417626016e-05
-1.22963643281929e-05
-5.58513553913528e-05
-5.44193430705738e-05
-3.53453200895518e-05
-1.46828378811531e-05
-1.04846725997429e-05
-2.81370080720225e-05
-1.14844865180096e-05
-2.28697304092756e-05
-5.27327369821946e-05
-2.17645676776136e-05
1.2492673417568e-05
-1.93082466632796e-05
-1.04119166216411e-05
-2.69336807172345e-05
-2.45578348525067e-05
-2.18850164523042e-05
-2.18251061919809e-05
-1.77675197387872e-05
-3.07327592823004e-05
-4.24733439709133e-05
-3.72244631511209e-05
-2.11065324189217e-05
-3.86064673853553e-06
-1.42291572266205e-07
-3.38082911124448e-05
-3.15032847745031e-05
-7.37846469540179e-06
-9.56571987122617e-06
-1.78389451949463e-05
-9.46499894500221e-06
-3.51017265256115e-05
-2.90994573362352e-05
-3.69486083675471e-05
-3.3600055996307e-05
-2.4139206311122e-05
-1.01069422087208e-05
-4.01220886564732e-05
-3.198123399182e-05
-2.43122267768041e-05
-3.49069228486223e-05
-1.21995883655941e-05
-7.78506678533531e-06
-4.00275800487458e-05
-4.35693155355168e-05
-3.39673935850759e-05
-2.86492654062659e-05
-2.1221951097049e-05
-2.34405336480709e-05
-1.7777619892668e-05
-2.14048831614946e-05
-1.50748069463805e-05
-2.54527147346837e-05
-1.5427395424778e-05
-5.86780165846551e-05
-4.05749275066587e-05
-3.21901278124484e-05
-3.12936544496975e-05
-4.29618694743955e-05
-5.60419588485375e-05
-3.51161243725762e-05
-2.02578402324684e-05
-2.42012714208863e-05
-3.38611545454152e-05
-2.18401882193009e-05
-4.55918512715628e-05
-3.98253853200457e-05
-3.22677730432703e-05
-3.77053242097586e-05
-4.09338497749947e-05
-3.0922928213648e-05
-5.71590211130753e-05
-2.21496343347371e-05
-3.49622367724879e-05
-4.36890187243212e-05
-1.31404405408505e-05
-1.15683982834122e-05
-4.0084604014423e-05
-2.87452150114973e-05
-2.687911574459e-05
-4.95151518542126e-06
-3.03414625987329e-05
-5.11512023848641e-05
-2.25782890559162e-05
-2.97768579642267e-05
-2.49430850041764e-05
-6.41736219459085e-05
-9.11620395056658e-05
-4.99462111952915e-05
-7.79066973886535e-06
-1.54930357504785e-05
-5.97544336857546e-05
-3.06751438140074e-05
-3.92336412652958e-05
-3.62178832727321e-06
-4.56128310065575e-05
-3.75903616234874e-05
-3.86132077128658e-05
-4.69427085331281e-05
-6.02436441508872e-06
-3.34228135352643e-05
-4.07261754726198e-05
-2.03645424246722e-05
-3.02316185549332e-05
-1.85144742361962e-05
-4.36106894124688e-05
-3.93550148084326e-05
7.00342803264514e-07
-2.03867561085084e-05
-2.46434973385226e-05
-2.58215225656347e-05
-4.02142433024649e-06
-4.74652897107014e-05
-3.34383708468978e-05
-2.65325561141556e-06
-1.43357550177109e-05
-3.79050769111167e-05
-3.3706180671775e-05
-5.27978647994286e-05
-2.04932300413397e-05
-2.83406219317753e-05
-4.53372312938683e-05
-4.59851316302624e-05
-8.13760432290724e-05
-1.967306544548e-05
-2.90526924784409e-06
-3.08211385934979e-05
-3.6263250293383e-05
-5.04036252561334e-05
-2.2724768784567e-05
-4.04360060862148e-05
-5.64110862665431e-05
-2.82549607177426e-05
-3.81582884306327e-05
-1.45947417559099e-05
-4.68074854301316e-05
-4.94252414380884e-05
-4.06044665383978e-05
-3.81971627355648e-05
-1.37509298474533e-05
-2.74898850725185e-05
-1.30379502437532e-05
-4.74194698728714e-05
-3.55439125039906e-05
-1.97639039298481e-05
-4.06462958116835e-05
-2.82165587478406e-05
-6.65693232974199e-05
-4.0468734150025e-05
-1.25331902149471e-05
-6.43985836904861e-06
-3.77263584508662e-05
-2.02201397451903e-05
-3.7518477304268e-05
-2.17100578654548e-05
-2.85133660697654e-05
-7.15286455723915e-06
-4.01111006014259e-05
-2.20836129101424e-05
-2.39121525101784e-05
-2.76979469846287e-06
-7.18268524617819e-05
-5.14768806460388e-05
-1.46476796916644e-05
-4.22678426983891e-05
-9.81048947078026e-06
-3.94559995551612e-05
-1.98283695938948e-05
-6.93304505455916e-05
-3.53794256884817e-05
-3.29063608334064e-05
-9.7476621820115e-06
-2.61483241633658e-05
-3.88612156915658e-05
-1.70378507100653e-05
-3.2155678695982e-05
-1.9141114869152e-05
-5.56869216227646e-05
-3.07680839596449e-05
-7.4685289305405e-06
-2.93998362020615e-06
-3.89548231020595e-05
-4.16237947485162e-05
-5.15527066384083e-05
-4.72353739012916e-05
-4.41455206578253e-05
-2.99380084626651e-05
-1.38546241462474e-05
-5.37965231845531e-05
-4.46240232523307e-05
-2.12877702823874e-05
-4.23564585025479e-05
-5.85801452689341e-05
-9.75237516231306e-06
-4.40686855235408e-05
-4.04304845172262e-05
-3.94545944612368e-05
-9.11833936092039e-06
-5.17136421928724e-05
-1.97354821584048e-05
-2.98239117684595e-05
-5.1334656170688e-05
-1.10522755634542e-05
-4.79602977016088e-05
-3.00598781085014e-05
-4.26501710307189e-05
-1.30331609349534e-05
-2.4506944327177e-05
-4.21595004507102e-05
-1.92877698902906e-05
-4.24948552936379e-05
-3.09816851026847e-05
-3.30419398996019e-05
-1.87904392224815e-05
-7.9313902176076e-06
-2.54756013188087e-05
-3.88909404926939e-05
-5.25275278348911e-05
-1.28911872362694e-05
-2.8606148823879e-05
-1.19778787573858e-05
-4.63603258946075e-05
-1.4915340113897e-05
-4.22488232716485e-05
-3.26100886736322e-05
-3.20547465153697e-05
-5.48330264523127e-05
-5.36998967862858e-05
-2.92325347422619e-05
-1.83059102722019e-05
4.08811065927222e-07
-2.1344498341662e-05
-3.65447849369784e-05
-4.91255335038488e-05
-3.60908806805852e-05
-3.2751853837642e-05
-2.260736118671e-05
-7.25960807333603e-06
2.91449797771036e-06
-1.55712835658936e-05
-6.08758311321373e-06
-1.96523625020912e-05
-6.42015307452344e-05
-3.34941506919482e-05
-3.38414862025224e-05
-4.68312154133006e-05
-2.69015196526479e-05
-2.01210187685379e-05
-1.20096993008764e-05
-1.3217508051369e-07
-7.88340852973984e-05
-1.66338027852087e-06
-2.82138256470412e-05
-7.59753444949141e-06
-2.64599235740488e-05
-3.38649153732297e-05
-4.16007441924344e-05
-3.50520304492239e-05
-4.8167273041209e-05
-2.91133868751007e-05
-3.71941332446044e-05
-8.44256437924815e-06
-2.20067910265903e-05
-3.40028081421821e-05
-5.37673406604941e-06
-5.18576954008309e-05
-5.7024897583545e-05
-1.81755407568676e-05
-3.10569552755878e-05
-6.71718064810114e-05
-2.62532281052643e-05
-4.04587761466772e-05
-4.68005561536669e-05
-4.93559445273242e-05
-3.49075445595361e-05
-1.84218651566475e-05
-2.02599849793671e-05
-2.68253903576871e-05
-1.02027565956725e-05
-2.5656870634171e-05
-2.92441320044819e-05
-4.98624622988032e-05
-1.89717946627458e-05
-3.6077134525797e-05
-5.55139139298852e-05
-4.43890045109636e-05
-7.62849534630751e-06
-3.70698984296803e-05
-4.3824018225889e-05
-2.49577011388799e-05
-5.25335445558887e-05
-2.27441341117052e-05
-3.56185105086221e-05
-4.48970962608818e-05
-8.00035734578731e-05
-1.31018816075215e-06
-4.07059964456128e-05
-3.37726271636537e-05
-5.32592926389842e-05
-3.52118113458041e-05
-8.22332503667635e-06
-4.95545073776459e-05
-1.38057947176509e-05
-2.3640839673555e-06
-9.41081981745232e-06
-3.58027588416199e-05
-1.26109134419588e-05
-3.74689526771988e-05
-5.29270296305046e-05
-3.9292011554965e-05
-2.04404209018597e-05
-6.18547247330364e-06
-9.56104567531526e-07
-2.73669610745032e-05
-3.17775102531131e-05
-2.13357233477901e-05
-3.13611688724838e-05
-1.13778253536134e-05
-1.32746381513902e-05
-4.32946659488415e-05
-5.08118191819254e-05
-4.12875666753289e-05
-2.17393048234689e-05
-2.54316642145169e-05
-6.71752928996241e-05
-6.95617613817416e-05
-5.08277393320196e-05
-4.79226143224248e-05
-4.21586798422943e-05
-3.071910389536e-05
-1.47583421916484e-05
-5.14921162384531e-05
-3.34045157303397e-05
-3.39818457572679e-05
-3.99660586996195e-05
-1.37749743725738e-05
-3.35047453625032e-05
-5.17238392256778e-05
-2.4807183464405e-05
-4.67614796281497e-05
-2.85617268785712e-05
-1.38371638840751e-05
-1.7440722656466e-05
-5.73344540794016e-05
1.73400189388404e-06
-1.75328108161308e-05
-1.2362341749936e-05
-2.56542520625147e-05
-8.53051276961157e-06
-5.65315509888636e-05
-1.75314866543152e-05
-1.53897502282737e-05
-4.7408366022e-05
-6.85093367641919e-05
-1.76143747546185e-05
-3.44645548733459e-05
-3.24955644127139e-05
-5.49078882655194e-05
-6.60613004336206e-05
-3.33696905452732e-05
-3.69065440734534e-05
-3.88817085492083e-05
-2.69253882206636e-05
-3.843097956705e-05
-4.01540913553915e-05
-4.74398503200354e-05
-4.57260224683308e-05
1.29532604633865e-05
-3.66039901101375e-05
-2.30336577745288e-05
-2.40765123465213e-05
-1.25685385876717e-05
-4.01112130550053e-05
-4.20406929005708e-05
2.41360886379413e-06
-5.75435733551208e-05
-2.26235995844923e-05
-3.05011538347949e-06
-2.55177441884229e-05
-3.55484893636398e-05
-3.70465116890725e-05
-3.4399396338733e-05
-5.54293432095219e-05
-6.66313909261384e-05
-3.93888922806242e-05
-3.01356573660823e-05
-2.26401437583971e-05
-4.41654340960902e-05
6.0007950319356e-06
1.16006066874944e-05
-1.59698570797655e-05
-3.27855567742026e-05
-3.17389297024907e-05
-3.16293047252977e-05
-1.71574424439461e-05
-2.97441856800232e-05
-3.10957504152295e-05
-4.0661416300492e-05
-5.26253766139631e-05
-6.1053446091303e-05
-4.87688057561075e-05
-5.42351853065694e-05
-3.55727559108005e-05
-1.7574522857087e-05
-3.11313392558333e-06
-2.28847982710561e-05
-5.68760230034586e-05
-1.98181078756396e-05
-1.38784777720489e-05
-1.73942716546654e-05
-1.57005362270349e-05
-4.34558006003561e-05
-5.59014918875038e-05
-6.43142098401087e-05
-3.38156077350006e-05
-3.29950311109506e-05
-4.56570494337795e-05
-3.38646687449263e-05
-4.60894174741501e-05
-3.77060853129994e-05
-1.37082809374585e-05
-3.51395962343558e-05
-2.65459445831203e-05
-1.18259627857094e-05
-2.03181903234708e-05
-1.71837744954783e-05
-5.18160894196063e-05
-3.42521640703879e-05
-2.8472128686902e-05
-1.20163047454555e-05
-3.79646285635323e-06
-2.04299272445748e-05
-4.03119822296955e-05
-5.00682319915851e-05
-2.08560476821153e-06
-6.0329397448475e-05
-1.82455266044261e-05
-2.90585682197884e-05
-1.63215061816634e-05
-1.51116244947711e-05
-2.04825465480699e-05
-4.3822809523502e-05
-2.51985135972161e-05
1.94782648352477e-07
-1.47185136596816e-05
-1.55276939611542e-05
-1.73686275284315e-05
-1.51941921651101e-05
-5.41261604242327e-06
-3.29691267906746e-05
-2.64693044740102e-05
-2.55474842030545e-05
-2.53851860286696e-05
-5.08544738830391e-05
-3.21108639448756e-05
-3.09808684623494e-05
-4.07119095463545e-05
-4.13641944032034e-05
-9.66880113072914e-06
-1.18394072900145e-05
-2.6633188681863e-05
-2.51545010848692e-05
-3.52660936645214e-05
-2.3621788056647e-05
-4.6230851575564e-05
-3.05639179697387e-05
5.0252295978074e-06
-2.50546724423302e-05
-2.29193822912674e-05
-5.92726314863472e-05
-3.68033824322118e-05
-5.73622721429269e-05
-3.37815150575575e-05
-5.09876536697158e-05
-4.98673105718762e-05
-1.89641737356e-05
-4.42756880917685e-05
-2.34204668863212e-05
-5.24083817843119e-05
-1.62117592690714e-05
-4.2538201754642e-05
-3.51061255127958e-05
-3.39467860806914e-05
-3.31800159699986e-05
-2.35124521198407e-05
-3.38626226798037e-05
-3.93870001524431e-05
-1.74911622452691e-05
-2.0547609516331e-05
-1.31020988620528e-05
-3.79504335765786e-06
-1.2638048199556e-05
-4.90462373101117e-05
-2.22541075772906e-05
-2.67458019775177e-05
-3.02388803574487e-05
-4.93301236857535e-05
-4.0496757041741e-05
-3.31891529326245e-05
-2.98560540956312e-05
-3.14522977154971e-05
-1.51708433748259e-05
2.94661804996711e-06
-2.58698549489233e-05
-1.95215982295837e-06
7.51850742967934e-06
-2.33217149076403e-05
-4.44514276894919e-05
-1.63495956619701e-05
-1.749919693625e-05
-3.53988085853e-05
-4.94454286743653e-05
-5.29325829536777e-05
-4.65772173009323e-05
-3.83001706394823e-05
-2.91719853453485e-05
-1.54806663389492e-05
-7.70629234783196e-06
-6.58019901925421e-06
-1.97359735745593e-05
-3.52616818186754e-06
-4.88881302503451e-05
-6.79520639733898e-05
-2.02135338679532e-05
-5.37167940307117e-05
-5.93224024678615e-05
1.30267535044063e-05
-4.51705523870661e-05
-3.83943067110533e-05
-3.95406310526724e-05
-3.98355472999365e-05
-3.14772985614541e-05
-2.25761554159299e-05
3.4941896911482e-06
-1.99014389233652e-05
-3.19623867558009e-05
-4.1716405569638e-05
-3.7785910961814e-05
-4.67189108172927e-05
-2.77937698610726e-05
-2.76979776371819e-05
-9.69924523966144e-06
-3.25852098303733e-05
-2.16422668663272e-05
-3.0007290921314e-05
-2.89343236340649e-05
-8.29665192011448e-06
-2.27345959739337e-05
-1.67917036885634e-05
-3.30257597597159e-05
-1.00027779469322e-05
-2.39676798857596e-05
-2.2856985386281e-05
-6.95472778781316e-06
-3.13855597681575e-05
-3.00404472810006e-05
-3.13066454122953e-05
-3.88596825731568e-05
-1.22122929954838e-05
-3.92822786874643e-05
-2.05565024109948e-05
9.20418400565017e-06
-5.6829456388997e-05
-2.39589117971975e-05
-2.98103953247881e-05
-1.10462925897445e-05
-4.68758951252833e-05
-3.72734823859179e-05
-4.19282206849015e-06
-1.32389038187799e-05
-2.5773156596526e-05
-3.57478399456276e-06
-2.79250000817627e-05
-3.54931582861474e-05
-3.82878398259826e-05
9.41137726453462e-07
-2.57984091413336e-05
-1.4116918649726e-05
-2.20850261202489e-06
-2.45989788998953e-05
-2.70554701752059e-05
-4.39331287572709e-05
1.60473348180377e-05
-4.38745394089595e-05
-4.29740264634806e-05
-5.59485936652059e-05
-3.55786226407937e-05
-4.21802637504033e-05
-6.43706769771714e-05
-3.43919515134778e-05
-3.16440519303859e-05
-3.20890180273443e-05
1.67648666366175e-06
-1.74074646096814e-05
-3.45336567883721e-05
-3.101474174686e-05
-5.62747929636468e-05
-2.92474932194625e-05
-5.41020893299381e-05
-8.10062573408443e-06
-6.16255728354225e-06
-5.57895685680913e-05
-1.51302676042248e-05
-5.21161862916943e-05
-5.47793334148771e-05
-2.89263006712561e-05
-4.80023169214845e-05
-2.7403210288286e-05
-2.15264150934979e-06
-2.98235633714617e-05
-2.17123180877484e-05
-2.52403598916073e-05
-3.82473589667726e-05
-6.03758226467047e-06
-1.93692259670056e-05
-1.04841859471442e-06
-2.30032222944211e-05
-5.77210511503114e-05
-4.07826644137647e-05
-3.77085771275347e-05
-1.73510934701178e-05
-3.28042959923773e-05
-7.63210699093027e-06
-1.16591072933363e-05
-1.17588189844115e-05
-2.62852363189424e-05
-1.76728907319014e-05
-1.67622819382544e-05
-7.13297597583046e-06
7.07453175782488e-06
-3.78211700472058e-05
-8.24903468045401e-06
-9.21755608121661e-06
-1.13717073673027e-05
-2.49817389160251e-05
-6.27044281496634e-05
-1.18424315940876e-05
2.5386241683678e-06
-4.43332121038075e-05
-1.65598590395094e-05
-2.9827848962624e-05
-1.32812957438505e-05
-8.36073754400718e-06
-4.58809682846017e-05
-4.29773565068701e-05
-8.27398965450231e-05
-2.03180987827877e-06
-5.99538379649924e-05
-1.13817338505456e-05
-3.55789080328131e-05
-4.7547620396499e-05
-2.53716134720036e-05
-4.32436674718943e-05
-4.03127369886796e-05
-4.36650907039184e-05
-5.0130607229143e-05
-2.81358001303935e-05
-3.56176753503605e-05
-2.21863157474916e-05
-3.95751371125887e-05
-2.15480053185457e-05
-1.57101447379083e-05
-2.80376179146032e-05
-2.61141258670499e-05
-4.95495580486614e-05
8.00602323608322e-06
-4.08294545097249e-05
-1.80474351486078e-05
-2.99099151505507e-05
-1.13937247057984e-05
-4.58184421837566e-05
-5.71841937017398e-05
-2.90155785417019e-05
-5.07339943898302e-05
-2.30228368260539e-05
-5.30764247941997e-06
-2.64990695289097e-05
-5.60375247188373e-05
-3.24079338442653e-05
-2.60325148675829e-05
-2.24461883029024e-05
-3.24070465844171e-05
-2.19653195918162e-05
-2.05263823910293e-05
-2.77504801732299e-05
-3.44961601101444e-05
-5.62308594653009e-05
-3.59525913669668e-05
-6.54555994782916e-06
-2.74422106220707e-05
-3.79682980657073e-05
-2.97125705133185e-05
-4.45684602202822e-05
-3.85044841445887e-05
-3.45863810829142e-05
-8.31351617659676e-06
-1.92424953355773e-05
-5.83368112235429e-05
-3.53219292067205e-05
-3.75709491192436e-05
7.44431231430138e-06
-2.33227467055647e-05
-4.96266660915388e-05
-1.76914579466966e-05
-2.95111740219572e-05
-3.07123628985403e-05
-2.29688659632945e-05
-1.4049556733108e-05
-4.68677116847488e-05
-3.17310772587414e-05
-2.69347430792825e-05
-1.78427985464364e-05
-4.56616031634199e-05
-3.16291563836597e-05
-3.11129806107596e-05
-2.94417029149654e-05
-3.79837906236241e-05
-1.93239732512656e-05
-5.71184483913757e-05
-4.12372955704608e-05
-5.75140728714108e-05
-6.65702060484592e-05
-3.59989801106125e-05
-6.4917826311055e-06
-1.02566561318567e-05
-4.40343054507752e-05
-1.7051963434305e-05
-1.27465166407833e-05
-2.0078613841406e-05
-5.01009864932469e-05
-5.48727202797306e-05
-2.71580188421922e-05
-3.64271078034848e-05
-5.90428968794078e-06
-4.78274160817594e-05
-3.65451906649337e-05
-2.23019787295058e-05
-2.74643235095373e-05
2.55395251835002e-06
-2.017746201902e-05
-3.43599767839951e-05
-3.70280469309726e-05
-2.43099892158725e-05
-1.34813710930646e-05
-2.21880976846336e-05
-4.484280185375e-05
-5.38002649135208e-05
-2.6708108643312e-05
-2.61590975702823e-05
-4.01859171141067e-05
-5.45639081423312e-06
-5.62472755157467e-05
-2.91853901265755e-05
-2.23206351632829e-05
-3.93436631475327e-06
-2.52113754411675e-05
-8.37268399511993e-06
-4.06218500024011e-05
-3.78679917286749e-05
-2.43193191592506e-05
-4.02824251067208e-05
-2.02863224806546e-05
-3.77655940838008e-05
-3.94705918956408e-05
-2.62724655312646e-05
-2.80473958788743e-05
-3.92692438063116e-05
-2.04623647919448e-05
-5.45798483067958e-05
-3.07452625205587e-05
-1.33247660275778e-05
-4.55009350941133e-05
-2.7202528765931e-05
-2.87032789941008e-05
-3.13653531675566e-05
-1.20162779726457e-05
-3.64744986490221e-05
-3.86124349268799e-05
-1.27451585300501e-05
-4.8988390578658e-05
-4.3212409078786e-05
-8.10045160424704e-06
-4.10983216858566e-05
-1.33409275396092e-05
7.77088355642968e-06
-4.0580022328817e-05
-8.41004220261611e-06
-5.21118176676447e-05
-3.83117982351835e-05
-2.75515518277494e-05
-2.45422360953139e-05
-2.50993894252986e-05
-3.63287835124988e-05
-1.62418678645533e-05
-4.38640547477436e-05
-1.0972503029157e-05
-2.80668640988371e-05
-4.09937081686117e-05
-5.65441358964747e-05
-4.43402725814497e-05
-6.71360330436528e-06
-4.1748894623081e-05
-1.66257467946396e-05
8.03827867351771e-06
-3.76390397110012e-05
-3.67221283048683e-05
-4.14321242459079e-05
-3.49567240572865e-05
-2.72733804127451e-05
-4.14388303274677e-05
-3.48785773923156e-05
-4.54606181797509e-05
-1.79646466249857e-06
-4.69957382699445e-05
-3.31683263154856e-05
-3.62535672810356e-05
-5.01547204279015e-05
-3.41037935148564e-05
-4.05163342848626e-05
-3.16654272460166e-05
-2.58490577163774e-05
-3.36718905207874e-05
-1.82667194727002e-05
-3.21948533078298e-05
-1.02798738488189e-05
-8.29667528449681e-06
-3.89519538580426e-05
-1.26625911207025e-05
-1.6487377102418e-05
-2.92115927992634e-05
-2.53000220365552e-05
-6.42837910378016e-05
1.81307779525782e-06
-2.24702699347798e-05
-3.11687655338053e-06
-3.14470801310639e-05
-4.9304968891954e-05
-4.28052675036164e-05
-5.00696133711577e-05
-2.01495587705809e-05
-3.34420583023651e-06
-4.40595647079473e-05
-4.98932943394581e-05
-2.93626990275065e-05
-3.33926550775145e-05
-3.33803936293023e-05
1.0689249533034e-05
-3.15285918731377e-05
-3.46794882038688e-05
-2.10533540518433e-05
-4.86516092780955e-05
-5.22625861017982e-05
-2.5080069299958e-05
-3.17733262395536e-05
-4.9587419331807e-05
-1.73079709417378e-05
-3.49718203166213e-05
-4.78396512336691e-05
-9.67268410315338e-06
-3.76603072328324e-05
-2.44192400653698e-05
-4.28848725310913e-05
-5.04386886627095e-05
-2.76140125026425e-05
-2.79397323683682e-05
8.44738561053638e-06
-4.12674189364423e-05
-4.48637835409824e-06
-3.54682169777661e-05
-5.24004642846405e-05
-3.36875868762546e-05
-3.38049459145895e-05
-3.87826094161182e-05
-6.7675455869162e-06
-3.93036546401276e-05
-4.13182243729675e-05
-1.46760351124724e-05
-4.63471405832352e-05
-2.57576189924512e-05
-2.03293091014309e-05
-2.2365964997551e-05
-3.79590150075982e-05
-3.9344110821008e-05
-3.10453662427617e-05
-2.03322185572354e-05
-3.73048363654669e-05
-2.39051750241107e-05
-2.09894116067559e-05
-1.65049554631423e-05
-4.56745322234722e-05
-3.38847153188925e-06
-3.86391343261206e-05
-4.07168811975045e-05
-2.91318203014427e-05
-2.97140600271112e-05
-4.38410345728032e-05
-1.05693907650801e-05
-1.62499626128576e-05
-4.61843608165512e-05
-2.63690694856094e-05
-5.37236665220312e-06
-6.01268608518494e-05
-3.9880077293268e-05
-3.38059968781924e-05
-6.0160818095435e-05
-6.08948022631836e-05
-4.46442187831068e-05
-5.03869801859961e-06
-4.58816589082189e-05
-4.73831044328396e-05
-4.21873480710782e-05
-1.5941861332648e-05
-4.76510047049553e-05
-4.61887268132342e-05
-5.92852796302393e-05
-4.84128204597241e-05
-4.86100893847828e-05
-3.53655026532354e-05
-4.16692114216755e-05
-2.11495321401814e-05
-4.76512169975038e-05
-3.04800504517282e-06
-4.25642409816255e-05
-5.13299407256084e-06
-3.05584383539131e-05
-1.84298563092773e-05
-3.14997989241281e-05
-1.3077947336912e-05
-7.14195052019457e-05
-5.22507635745929e-05
-2.13920474970954e-05
-2.09113323099526e-05
-5.2459774851705e-05
-2.35608230664499e-05
-2.63089041811703e-05
-2.65005204155257e-05
-1.64013794745288e-05
-3.42008362846288e-05
-1.91298815041108e-05
-3.3647028659704e-05
-7.81769307134057e-06
1.86817961305589e-05
-1.45450834446157e-05
-4.54924755086486e-05
-5.50043873178966e-05
-3.25755017445788e-05
3.01547566790541e-06
-3.46232950649811e-05
-5.49618384840503e-05
-4.25597490649144e-05
-3.68054688578267e-06
-4.15619690636926e-05
-3.81781625072469e-05
-6.5304705082651e-06
-2.77805784710476e-05
-1.68140910362118e-05
-4.8773569364477e-05
-4.26973647803506e-05
-3.04904171109607e-05
-3.63353604926876e-05
-7.88242239398421e-06
-2.24168854447893e-05
-1.16590819730726e-05
-2.13560015310986e-05
-1.96254810918207e-05
-2.66191702261501e-05
-1.95911723854954e-05
-8.66049513882333e-06
-3.47098919330825e-05
1.19070249557327e-05
-2.56698154498329e-05
1.44295391980527e-07
-3.55688045153375e-05
-4.8358996248989e-05
-4.64585686979788e-05
-2.68328382887721e-05
-2.15548371841452e-05
-3.32939267172093e-05
-1.50477460436663e-05
-3.91600904268626e-05
-5.26297384021934e-05
-4.48427851060622e-05
-4.63390281325946e-05
-6.4242955666215e-06
-4.81035465378396e-05
-5.34568321793157e-05
-3.89501043727575e-05
-1.79984525756224e-05
-1.57075518952545e-05
-9.55411441217589e-06
-7.52866253136399e-06
-3.17905392133915e-05
-1.918080854958e-05
-6.62660547492636e-05
-3.44869116353615e-05
-1.45701640989999e-05
-2.42912464127974e-05
2.70704198039e-06
-4.05876836038443e-05
-3.52632058149348e-05
-4.59200098071203e-05
-4.65954767030724e-05
-3.58378819162528e-05
-8.94634110522402e-06
-2.16427174618605e-05
-5.03055084540025e-05
-2.53320239641214e-05
-1.71489608763651e-05
-4.77110489785167e-05
-2.08663302225312e-05
-4.17905713318956e-05
-2.10402110755097e-07
-2.98980335587237e-05
-4.86064874000534e-05
-3.91812731372506e-05
-2.84330378461127e-05
-2.47690903741608e-05
1.66665356999249e-05
-4.79322937555995e-05
-4.73587491144408e-05
-2.77902309794742e-05
-2.4749042932265e-05
-1.72229936846747e-05
-1.27325430472349e-05
-4.63478205878833e-05
-7.53994243316043e-06
-3.55982502543996e-05
-5.94590640605653e-05
-2.58649855688556e-06
-9.76667473578484e-06
-1.76909767587043e-07
-5.39402237000494e-05
-6.37203037914106e-05
-3.95938981394038e-05
2.61018183427711e-06
-6.89749534382285e-05
-2.55415836579144e-05
-4.22925019487321e-05
-5.29067437888007e-05
-4.63870246386749e-05
-1.90648297814752e-05
-3.06859146202278e-05
-1.95828959200904e-05
-3.00412463788793e-05
-2.26693917848947e-05
-3.6160750167907e-05
-4.76432449438624e-05
-4.91119107005474e-07
-3.30890342243249e-05
-4.86382842513411e-05
-1.5872723403997e-05
-6.93214052201687e-05
-3.54860192467011e-05
-2.26914494759628e-05
-5.19022598519438e-05
3.16085670015867e-06
-7.43409608863294e-06
-1.97524417487989e-05
-4.73683163216102e-05
-5.23882586912529e-05
-2.86131840699165e-05
-2.69995050965082e-05
-1.6799310117924e-06
-6.11314746939936e-06
-4.69320935405812e-06
-3.18355390111404e-05
-3.09554671991858e-05
-6.35010157373791e-05
-2.93094319003225e-05
-3.67130154528059e-05
-4.22695065700173e-05
-1.59614673371795e-05
-1.00157874927006e-05
-3.00697804016455e-05
-1.89599706262441e-05
-1.68340242132193e-05
-4.25458322727505e-05
-4.56582578294629e-05
-3.25137164164363e-05
-2.73951174560978e-05
8.6467254589817e-06
-5.5674287695615e-05
-5.17351726633395e-05
-1.19135288034438e-05
-4.32097981948428e-05
-1.47280060076137e-05
-3.43634010115139e-05
-3.13475200629289e-05
-2.4442973871748e-05
-4.75120116663885e-06
-4.80792195493669e-06
-3.14903832602115e-05
-4.44393494122786e-05
-1.04562611660742e-05
-1.47646038214282e-05
-1.06412388575712e-05
-3.26890702280662e-05
-4.28862141064093e-05
-3.73095916917811e-05
-2.81106278473876e-05
-2.16015895783602e-05
-2.63569643339033e-05
-3.51740222472345e-05
-4.77992266772738e-05
-2.32205236828524e-05
-2.95345051724553e-05
-2.10447085118494e-05
-5.66817064897179e-05
-2.92969445852479e-05
-3.38151273805622e-06
-8.03538736369975e-06
-1.96117584615255e-05
-3.6342955478702e-05
-1.52234295626146e-05
3.66201054719395e-07
-4.13700749424087e-05
-3.65787265041419e-05
-2.67576470768026e-05
-1.55610656508383e-05
-1.48008648434465e-05
-2.8225588643324e-05
-1.65929662115585e-05
-4.89638277171586e-05
-1.66870930048975e-05
-5.50130008328989e-05
-2.2127923208165e-05
-4.47258719995333e-05
-7.48766492181365e-05
-1.95924642972902e-05
-4.90061139379464e-05
-3.69980724024359e-05
-6.22081849538989e-05
-2.20398187744163e-05
-1.80740417599894e-05
-3.54099171315843e-05
-1.67746436716099e-05
-4.68516756545783e-05
-1.18658940949589e-05
2.6690566517728e-07
-6.60636339488744e-05
-6.12904299819482e-05
-3.21944924726127e-05
-1.20850051612381e-05
-3.89459387964789e-05
-3.19025645944356e-05
-4.20104235441814e-05
-5.36534534161098e-05
-1.88427190102189e-05
-1.51148474182865e-05
-2.07397274282958e-05
-2.37671248861798e-05
-7.34655670199979e-05
-9.84026851996241e-06
-9.24479380700596e-06
-3.65640913853635e-05
-1.69100512737032e-05
-2.06116339950783e-05
-1.54141715223173e-05
-2.59552966395418e-06
-3.19410261886983e-05
-4.8001050370486e-05
9.69988512407303e-06
-3.13609090602349e-05
-5.62572766722403e-05
-3.31646145013363e-05
5.00773593102814e-06
-6.31269285666195e-05
-4.05928593373395e-05
-6.30896748593855e-06
-4.74592910929516e-05
-1.46762876068468e-05
-1.09972982146346e-05
-5.65875569561744e-05
-3.28437597551639e-05
-3.89971065937522e-05
-1.98674515396378e-05
-1.02645420753068e-05
-3.28357496729158e-05
-3.18468806595259e-05
-2.71628563640632e-05
-2.87915449436213e-05
-9.93271807749108e-07
-4.18128233939295e-06
-1.43913876342075e-05
-2.79637932517654e-05
-1.84089397820976e-05
-2.74480639529155e-05
-1.19888759441642e-05
-3.49434328564742e-05
-2.84208891443037e-05
-3.78328628481238e-05
-2.44163352394679e-05
-3.03838124947586e-05
-2.24650737604616e-05
-6.03379902275068e-07
-2.489562266068e-05
-1.00829881836264e-05
-3.67508247754519e-05
-5.47402208376972e-05
-3.02268319224766e-05
-3.16253136719732e-05
-3.1052439307667e-05
-4.20540624351846e-05
-4.18826060725185e-05
-4.34681035572982e-05
-2.49312017957424e-05
-2.89560398559008e-05
-3.56378379770336e-05
-5.92780123779923e-06
-1.6399494981815e-05
-2.29389125353622e-05
-1.71031130546234e-05
-1.22473100836632e-05
-2.35478387737854e-05
-2.54768744152308e-05
-1.75338322471363e-05
-6.26034142515655e-05
-3.2886375604698e-05
-3.35072263943439e-05
-5.3416964652546e-05
-3.20572223537372e-05
-3.30691751991456e-05
-1.26139162368615e-05
-2.36493307017612e-05
-1.93816750254281e-05
7.14727555924988e-07
-1.75105840610935e-05
-4.59091297464929e-05
-2.1366776910771e-05
-2.96997384614795e-05
-2.86165323094799e-05
-4.08919740397542e-06
-1.38417105523509e-05
-3.23303867357867e-05
-4.58100685992604e-05
-1.01405497179001e-05
-4.74982748560422e-05
-2.05640659096901e-05
-5.04611204954541e-05
-1.36435610623429e-05
-1.62506731724686e-05
-2.68351778456204e-05
-1.90204301445196e-05
-2.34614775701404e-05
-4.6723286241301e-05
-4.25807507545494e-05
-3.33504914042591e-05
-2.00630407533092e-05
-2.37324109889033e-05
-2.51868394556068e-05
-1.83595743953402e-05
-2.21351471447607e-05
-5.32140870369451e-06
-3.95800245660264e-05
-4.11617757593043e-05
-4.93127157073924e-05
-3.49207843532621e-05
-4.70355440257704e-05
-2.3437563672218e-05
-2.72197302855517e-05
-3.6987531844112e-06
-3.23564509216024e-05
-1.03833782154287e-05
-2.70012341011439e-06
-5.80631564394839e-05
-3.62229177172815e-05
-5.213283966949e-05
-3.0903470809671e-05
-2.40906673212049e-05
-3.68239988602361e-05
-2.08350239779763e-05
-1.28710728904518e-05
-4.78361074561883e-05
-1.60136667791059e-05
-2.26864134665799e-05
-3.1251689560979e-05
-2.78056928267693e-05
-4.62813983623808e-05
-7.59090388207916e-06
-4.43825810045226e-05
-2.43299656337818e-05
-8.58099336958613e-06
-7.47529820881452e-06
-7.46401979632027e-05
-6.01539651490375e-06
-3.98264428422869e-05
-6.50429927801634e-05
-5.57800882049416e-05
9.54618933820542e-06
-5.80024478871985e-05
-3.1942704614882e-05
-5.01219316515828e-06
-3.33460628561279e-05
-8.79385987825223e-06
-3.88599008490553e-05
-2.00093396354813e-05
-1.73767445284621e-05
-2.86638501577537e-05
-3.47817752583791e-05
-3.14677468895297e-05
-1.6662089429713e-05
-3.70065139292632e-05
-4.67194279568379e-05
-4.9782255971791e-05
-3.02803235702047e-05
-3.83966090303895e-05
-2.44408236003969e-05
-2.33789182505646e-05
-8.63113175907008e-06
-1.53898712794532e-05
-2.58765098515656e-05
-2.19719324480338e-05
-1.80713185016827e-05
-6.23014219273726e-06
-1.78490574567298e-05
-5.33932482808325e-05
-3.44390270777168e-05
-2.23541793629928e-05
-3.10413759003288e-05
-1.76163441543164e-05
-2.82369859405921e-05
-3.75908937485946e-05
-2.71995068838605e-05
-1.67972385993305e-05
-1.13446701734376e-05
-1.62726251249679e-05
-2.33176097311205e-05
2.61510656682751e-07
-4.52209553383524e-05
-7.62356095045648e-06
1.08148894198384e-05
-2.41144907206647e-05
-5.6331029851843e-05
-2.96773432554341e-05
-3.99311956671917e-05
-3.09510150855559e-05
-3.32749895827352e-05
-4.71197431168866e-05
-2.08220458673042e-05
-3.64420126046631e-05
-1.44717998004332e-05
-1.29109989699434e-05
-5.18476703852141e-05
-2.7218654132747e-05
-2.59338569216015e-05
-5.64438430252798e-06
-3.04636792731678e-05
-6.51249346538892e-05
-1.29833913920409e-05
-3.69609267168496e-05
-1.58573214846767e-05
-1.4987486648228e-05
-2.5544675193619e-05
-1.4574076452741e-05
-2.78319987653425e-05
-5.2362195782739e-05
-4.43200161409633e-05
-2.62793751226699e-05
-5.14839668919806e-05
-2.95943515712223e-05
-2.32816385596182e-05
-1.57730669751715e-05
-1.34626604104059e-05
-4.71554819571165e-06
-2.70455708720661e-05
-2.82818107101613e-05
-3.17175773690241e-05
-2.28468003604069e-05
-2.75801549030978e-05
4.26683811049481e-07
-4.31744582782003e-05
-2.5883318915374e-05
-2.84417744843644e-05
-5.33397134188933e-05
-3.82805089151424e-05
-1.95497785149374e-05
-3.7280637063259e-05
-3.78032078733749e-05
-3.01015263447648e-05
-9.45022518110116e-06
-1.70584740879324e-05
-3.92148090716135e-05
-4.58627348226556e-05
-2.73712135745856e-05
-3.03051425666609e-05
-2.99756055177521e-05
-4.98394154689527e-05
-3.51044809893809e-05
-2.01377220308982e-05
-1.37638044719939e-05
-3.40189355447707e-05
-4.9680608151238e-06
-2.92534502002088e-05
-5.28359009472986e-06
-4.6229854783253e-05
-5.01137144197241e-05
-4.98912414692552e-05
-3.96864225914656e-05
-3.98471955168116e-05
-4.11762017852584e-05
-2.6838797904498e-05
-3.48616497656515e-05
-9.92684763400465e-06
-1.32941357629677e-05
-2.58857732289935e-05
-2.73249237920424e-05
-2.79753214192333e-05
-1.40561703228538e-05
-1.21038164661448e-05
-3.21225377096768e-05
-2.56185619203767e-05
-4.7551265115985e-05
-4.73032732655048e-06
-2.72789201829389e-05
-1.01166392018992e-05
-3.00069663529137e-05
-2.58836937098513e-05
-5.43367772691825e-05
-2.85604306859545e-05
-3.62733534004712e-05
-5.98910510722607e-06
-4.44548218002874e-05
-7.40850498313018e-05
-1.00506891016518e-05
-4.58757746388673e-05
-3.72328276887775e-05
-9.97166630659709e-06
-2.04968983327044e-05
-2.71374352171894e-05
-3.33618019066002e-05
-3.47577170240582e-05
-4.32220368079837e-05
-3.51947675917093e-05
-3.95893608073511e-05
-2.12152045137661e-05
-3.19700823890615e-05
-3.35325327333727e-05
-6.64438852062568e-05
-1.64370773620872e-05
-2.616350080639e-05
-1.79535115189241e-05
-1.3025016686141e-05
-1.32962761285875e-05
-2.51070317657692e-05
-4.64866961441019e-05
-4.07291359780015e-05
-4.2684240608147e-05
-2.07493575485707e-05
-2.74451679286809e-05
7.02121762968567e-06
-1.86474497392927e-05
-2.48422979662501e-05
-3.46200674931723e-05
-1.897883677924e-05
-4.83887530133939e-05
-5.18856639622182e-06
-3.68611647535357e-05
-3.25784787646463e-07
-1.34430054066882e-05
-2.56425611528658e-05
-3.31151775955076e-05
-4.76699707369324e-05
-2.02795843482802e-05
-3.54165383198388e-05
-2.69517410790403e-05
-9.85738224240861e-06
-1.75670638993364e-05
-3.56553938587512e-05
-4.81399072461834e-06
-2.86160929786553e-05
-3.47283235674792e-05
-4.79341195185371e-05
-2.4803154648371e-05
-4.79125180002845e-05
-3.76911747115369e-05
-3.52586878549894e-05
-1.98673659043202e-05
-2.14260642352889e-05
-2.35359573456775e-05
-4.70203027686991e-05
-5.9470836259131e-05
-4.16633166115257e-05
-4.01290095442807e-06
-4.93075591325753e-05
-1.33127832504622e-05
-1.40971100840206e-05
-2.78055284765589e-05
-1.40288228760904e-05
-2.09997147700598e-05
-1.09097487906021e-05
1.34207597842629e-05
-4.68107642312975e-05
-3.67056050553069e-05
-5.41345825878265e-05
-2.75035645258386e-05
-2.23042397506237e-05
-2.41069123937978e-05
-1.8211293897003e-05
-9.76474132742767e-06
-2.27451445178709e-05
-4.52814816859756e-05
-5.16473442480617e-05
-4.42752885741494e-05
-6.86905439272887e-06
-1.62441563559301e-05
-1.85511725683236e-05
-5.14387966146799e-05
-5.77087439465256e-05
-4.43950461856571e-06
-2.76169326214181e-05
-2.15977287410253e-05
-7.14301775314348e-05
-2.0601414333276e-05
-3.91303210467042e-05
-4.92782345941795e-05
-5.4752806575779e-05
-3.5478592094104e-05
-4.6616604629028e-05
-7.97859562809638e-06
-3.0839055484964e-05
-5.35871245897009e-05
-1.57735038602541e-05
-5.63151927105907e-06
-4.93691978615866e-05
-3.71131643697843e-05
-1.47527732561414e-05
-3.45101734369742e-05
-2.16812831868349e-05
-4.15559168604606e-05
1.03694255221525e-05
1.87982908848957e-06
-5.71540645558546e-05
-3.97664916573358e-05
-2.18065349516731e-05
-2.94303282426359e-05
-3.04842456952504e-05
-2.93359435156657e-05
-7.41559851418607e-05
-4.29242150256605e-05
-2.70093915153286e-05
-3.79088417837501e-05
-1.39158842878446e-05
-3.07235547778895e-05
-2.64078682802892e-05
-3.29985878742466e-05
-1.72349881969542e-05
-6.34005480569471e-05
-3.25428886172381e-05
-2.43742789220554e-05
-3.73615506872044e-05
-1.27850376911419e-05
-3.29270278700701e-05
-6.24229452602879e-05
-2.07436256498293e-05
-3.57838756990807e-05
-2.51355916780067e-05
-4.90450022137168e-05
-2.22959003903556e-05
-3.782772950295e-05
-4.56270375939231e-05
-1.28951463859373e-05
-5.66162357507751e-05
-1.68296515290257e-06
-4.4963251311298e-05
-5.35227358880137e-05
-2.11224837657157e-05
-5.25078808540629e-05
-3.72174090051542e-05
-1.16854904796139e-05
-4.27966974911109e-05
-3.14586414730962e-05
-1.85491234129811e-05
-3.77872318583856e-05
-1.1506003373999e-05
-3.31316953026254e-05
-2.85402502187338e-05
-2.47768809062581e-05
-1.6066639759994e-05
-2.28661688132885e-05
-1.78407806965509e-05
-2.33806489770733e-05
-1.8838412022155e-05
-5.92382561341476e-06
-5.61102090930693e-05
-2.62251942751187e-05
-1.33095062044122e-05
-1.56045494700355e-05
-4.17950601865283e-05
-4.03624709100625e-05
-4.25235313434392e-05
-4.22891849271727e-05
-7.22293193502728e-06
-1.95096928102209e-05
-2.78692579255657e-05
-3.36102884245184e-05
-2.8166704205175e-05
-3.63007205429398e-05
-2.29321620830909e-05
-3.98430192721964e-05
-4.20609659073186e-05
-3.43740896038944e-05
-1.38900561275472e-05
-3.85628811466276e-05
-2.54342846262355e-05
-4.82961197213223e-05
-2.90297477366051e-05
-1.57438273132575e-05
-1.97171060360012e-05
-3.59735275994593e-05
-2.45004520913864e-05
-3.18913870709064e-05
-4.41052129189903e-05
-8.09153790140386e-06
-9.28098462945869e-06
-3.62009635158987e-05
-9.98895935795737e-07
-3.57257511039211e-05
-2.44906474825973e-05
-2.76338508622856e-05
1.62624861113382e-05
-3.68384493336201e-05
-3.30643517134407e-05
-1.90577630239808e-05
-4.24916449208393e-05
-5.264361400875e-05
-2.85578283365682e-05
-3.61350863217583e-05
-3.49215956934264e-05
-8.49886541808339e-06
-4.86045552859829e-05
-4.3386341521978e-05
-4.68163233037388e-05
-3.14051010659691e-05
-3.62162113272593e-05
-5.09565580234853e-05
-2.24467733911019e-05
-1.50414246567169e-05
-3.08472303678613e-05
-1.9049149246155e-05
-2.72399996504463e-05
-1.93303737403902e-05
-2.18039271805544e-05
-1.80774645634234e-05
-1.77772577781654e-05
-4.65342136782526e-05
-5.88879953807999e-05
-3.66756993900896e-05
-4.63606175416247e-05
-8.24275561885192e-06
-1.14564211545291e-05
-3.83685419585793e-05
-3.81823873340572e-05
-4.34698114158164e-05
-5.30425883135161e-05
3.86129085458162e-05
-5.2738353721414e-05
-3.0029183718539e-05
-4.58971952904893e-05
-5.00539838859831e-07
-2.84302395637783e-05
-4.30897498096025e-05
-7.33413762164772e-06
-3.68041907175928e-05
-2.53207241865507e-05
-2.85266521064114e-05
-1.72566447238238e-05
-3.2192391995928e-05
-3.22827065555004e-05
-2.04627571168844e-05
-4.33939460817984e-05
-3.00517351969834e-05
8.34633590176687e-06
-3.84210123515771e-05
-1.47375273475968e-05
-9.03661402906064e-06
-3.38129655284146e-05
1.41427026012803e-05
-4.79374641669089e-05
-4.67625548136291e-05
-3.99908942190379e-05
-5.73692933885669e-05
-3.47672661627829e-05
-1.36373253672853e-05
-1.43809192631284e-05
-1.79583843575385e-05
-5.62894181090372e-05
-4.41701315611357e-06
-6.49644537210889e-05
-5.22395417730138e-05
-4.88231294744404e-06
-2.48758180725915e-05
-9.76010875822655e-06
-1.2653006177952e-05
3.03334312448207e-06
-4.19134181680406e-05
-5.99371459330824e-05
-3.18126624178522e-05
-1.78068749895021e-05
-6.7315325775482e-05
-3.58739540804687e-05
-2.5099851586304e-05
-3.67943150094831e-05
-3.20113336112518e-05
-8.9629949889835e-06
-3.5402351751476e-05
-2.13985404212581e-05
-2.93025342365995e-05
-1.60450272704829e-05
-5.6697623465416e-06
-4.54973584152332e-05
-5.47556230107014e-05
-3.73473359292286e-05
-3.04442546445712e-05
-1.84185742225049e-05
-2.75011870044578e-05
-1.49928156206638e-05
-2.51769436112072e-05
-2.88312318120866e-05
-2.06118375421774e-05
-2.80458577014819e-05
-3.92621203729185e-05
-5.04097039022336e-06
-3.8326478476412e-05
-1.68244153737725e-05
-1.75095954554107e-05
-2.87924286103606e-05
-3.02528249686137e-05
3.77669825172653e-07
2.06908479364741e-06
-2.58258683700168e-05
-2.13035291432045e-05
-7.02849576389891e-05
-3.76330704871744e-05
-3.27175749106514e-05
-2.22268430915713e-05
-1.04134857728967e-05
2.09455211498925e-06
-4.65248295625255e-05
-3.75399478675229e-05
-2.89074749297642e-05
-4.59234929271101e-05
-1.09941047568971e-05
-1.10325680738502e-05
-1.16411772109397e-05
-4.71060465082086e-05
-1.08346060692356e-05
-2.35793891228579e-05
-4.34791970323857e-05
-4.57095192544936e-05
-2.09388032973532e-05
-2.45912224314702e-06
-4.06921504978385e-05
-1.83704562481592e-05
-2.5537537961806e-05
-2.87287936704829e-05
-2.93750903659724e-05
-2.47062731250051e-05
-8.1461288482419e-07
-5.40188565708491e-05
-1.81571775482744e-05
-2.26759753009583e-05
-2.32741602016208e-05
-1.87207430526047e-05
-2.58936723323229e-05
-3.71904956650387e-05
-6.32484719781788e-06
-8.2138255047951e-06
-3.77729159361452e-05
-1.7479564923239e-05
-2.42637448462525e-05
-4.81763088988232e-05
-5.8381888421652e-05
-3.63412295335301e-05
-3.81099145569047e-05
-1.83240404744503e-06
-2.27447801087562e-05
-3.8025823918882e-05
-1.42576401514587e-05
-4.97492823338258e-05
-1.98136305137853e-05
-5.23143739476237e-05
-4.18022637394681e-05
-3.17453791768823e-05
-1.35833689949917e-05
-4.004716468001e-05
-2.75613269959148e-05
-2.64661114125232e-05
-2.51916222089609e-05
-1.30355533025954e-05
-2.01867105409683e-05
-9.77710034300287e-06
-1.4131374262077e-05
-2.0729182932558e-05
-1.57849265155572e-05
-1.14032098164331e-05
-2.80945814795007e-05
9.21342124437513e-06
-5.8368204573953e-05
-3.48871981472763e-05
-1.44999088953815e-05
-5.49770084340498e-05
-1.1003298748998e-05
-1.57206564431631e-05
-1.31019926209191e-05
-9.19807745085676e-06
-2.13707205593206e-05
1.1525728891277e-06
-2.41004682340117e-05
-4.97346162787771e-05
-2.20905588630728e-05
-1.70958379104629e-05
-3.53347911282883e-05
-1.77078829518532e-05
-1.65029112236732e-05
-8.40313807235967e-06
-3.3372148473371e-05
-4.44824856313132e-05
-3.43596085776097e-05
-4.44965392202523e-05
-7.87480453755719e-06
-2.26851101989471e-05
2.52624470737495e-06
-2.06010010541715e-05
-5.13615517255859e-05
-1.84802754468011e-05
1.4050511939795e-05
-1.67808412207583e-05
-3.56372337930345e-05
-1.14102549103428e-05
-2.42495328854617e-05
-2.63220338265013e-05
-5.06001610722384e-05
-1.48050225207242e-05
6.28571125616243e-07
-2.51020046018092e-05
-2.17971499584481e-05
-2.90556942379816e-05
-5.28161116612831e-05
6.11184498338662e-06
-1.82672412367318e-05
-3.09074591860732e-06
-1.41238061579408e-05
-5.41792391327477e-05
-4.73278115516948e-05
-3.60900389625585e-05
-3.05285705257709e-05
-4.70411599415165e-05
-4.72651426956213e-05
-2.71114273101381e-05
-2.44484770261399e-05
-4.37322615819515e-05
-2.71168547552421e-05
-1.94734977666456e-05
-4.74978135585332e-05
-2.79540141139154e-05
-1.36200102021104e-05
-3.59317516382774e-05
-7.99714230647535e-06
-5.22514937619262e-05
-4.53320376160178e-05
-2.88403969242327e-05
-3.4934792518911e-05
-1.49581865498918e-05
-1.86551677103618e-05
-2.36240416614675e-05
-7.55593412501408e-05
-1.53494888915069e-05
-7.44665547021461e-05
-2.42324353326185e-05
-4.43050731532273e-05
-2.00815260749329e-05
-5.3627359764071e-05
1.91296933002889e-06
-3.52202991888837e-05
-2.42371042838658e-05
-4.03084991303382e-05
-1.02397928193294e-05
-3.43612103959085e-05
-3.69687158317618e-05
-3.30645436285678e-05
-2.42056374310056e-05
-8.64227399247684e-06
-1.6260913672918e-05
-2.20697809242734e-05
-1.01577262042046e-05
-2.04299647012457e-05
-2.38612484693597e-05
-1.09946341481322e-05
-2.28118670951518e-06
-3.43964298095559e-05
-6.36460827906235e-06
-1.96827583232233e-05
-3.18729355569055e-05
-3.37940394172226e-05
-4.48310473535395e-05
-6.50257455089183e-05
-4.87667040686354e-05
-1.73150704408924e-05
-1.16903079429443e-05
-1.78806668053658e-05
-5.40271722881331e-05
-8.79133275125954e-06
-1.74187026638552e-05
-3.78365982112078e-05
-8.91648884747551e-06
-5.96089399155465e-06
-6.50596665747681e-05
-2.83991269255668e-05
-2.01958889209222e-05
-2.81966552129365e-05
-1.38007630279293e-05
-2.42156268793392e-05
-4.65969137148488e-05
-2.01374811036709e-05
-4.88445001079929e-05
-4.63512680590582e-05
-1.89700446366292e-05
-3.76500674281924e-05
-3.25787156386989e-05
-3.44143118711576e-05
-2.55765787461155e-05
-3.55661440421749e-05
-2.39017230980041e-05
-2.50215951476367e-05
-4.35916429808801e-06
-8.33745076809566e-06
-3.32628771183453e-05
-2.71984806816629e-05
-2.37620983194883e-05
-9.4743632768018e-06
-2.88482317678064e-05
-3.79700590731299e-05
-2.15430524753988e-05
-4.63517455620031e-05
-3.71791196000661e-05
-2.76976717501093e-05
-4.28311198554883e-05
-1.42926038270785e-05
9.0436419643114e-06
-1.37722976570047e-05
-1.29812002566715e-05
-3.53756410264158e-05
-2.1875880766686e-05
-4.18374646752175e-05
-3.75453010968112e-05
-4.15083561047838e-05
-3.93245236410427e-05
-6.26425095802581e-05
-4.38071845595017e-05
-5.99471903783135e-05
-3.28585644703733e-05
-6.85595930775864e-05
-3.84150593664152e-05
-4.91929565701469e-05
-2.17824302579537e-05
-4.21648697714783e-05
8.46083087878539e-06
-4.42055036116818e-05
-4.13736036039273e-05
-5.58790161558871e-05
-3.52195186807374e-05
1.00760366838147e-05
-1.82912996996098e-05
-1.65805807448998e-05
-1.74169666390212e-05
-5.34433903386999e-05
-3.51286259127452e-05
-1.564445366194e-05
-3.65752311755764e-05
5.0983719755587e-06
-8.00708907655414e-05
-5.97294916940346e-05
-3.31347713647587e-05
-3.24835382906989e-05
-3.60023987052446e-05
-4.78832593721944e-05
-4.29719918213903e-05
-1.98073701043921e-05
-1.40171477648964e-05
-3.71348534866087e-05
-2.48780447267444e-05
-2.07375016986958e-06
-3.17353423543249e-05
-2.63102582192213e-05
-1.13777271042576e-05
-4.67004028429504e-05
-4.26887026317061e-05
-5.01796557825318e-05
-5.24962843317206e-05
-3.28644242246181e-05
-2.24787455109821e-05
-4.63209251381255e-05
-4.51474120856089e-05
-6.9959111346454e-05
-2.22961103528083e-05
-1.5511396208605e-05
-5.47534956512595e-05
-4.90627836664023e-05
-2.12398660755696e-05
-3.2315384210632e-05
-4.52091907088068e-05
-2.65259598024024e-05
-2.75880168414452e-05
-1.78846784134012e-06
-9.83712981762881e-06
-1.83523068378512e-05
8.61468830601416e-06
-1.99172766411477e-05
-7.82177420874555e-06
-2.01792104158174e-05
-4.83419153228624e-05
-1.31253499536798e-05
-3.94824336298629e-05
-2.17114956777335e-05
-2.57300617173602e-05
-5.00617092880868e-05
-2.60373051672086e-05
5.54405422885804e-06
-3.91269923300736e-05
-2.41426260869253e-05
-1.53414924709379e-05
5.15584369073127e-06
-4.0932659692409e-05
-3.48549591151858e-05
-5.26341502309356e-05
-1.52535092435578e-05
-3.93731888008905e-05
-2.14861504940241e-05
-5.93235011367926e-05
-2.97729119660548e-05
-3.3491525681802e-05
-9.82255720104617e-06
-5.76319543558848e-05
-1.71711006329608e-05
-4.52811639387505e-05
-2.09626739854108e-05
-4.22074564327753e-05
-3.7144490669706e-05
-2.35863936742397e-05
-3.45183783352989e-05
-3.10008862945596e-05
-1.31431658636802e-05
-1.00388477066565e-05
-1.11167564621508e-05
-4.66845766256297e-05
-3.06467808863842e-05
-1.37879733272293e-05
-2.92589960555048e-05
-2.32394858352493e-05
-1.95450367263405e-05
-3.68357376029759e-05
-5.58896728098692e-05
-4.55430720639331e-05
1.67623417691613e-05
-1.46740840007363e-05
-5.81227956934614e-05
-4.54703843432935e-05
-1.97184158124402e-05
-5.90804004576817e-05
-1.97790183181696e-05
-1.78489477194883e-05
-3.3924499523737e-05
-1.28544005678541e-05
-4.24665446062463e-05
-3.93192298657513e-05
-2.46025982940117e-05
-3.03130776470537e-05
-5.15608748091159e-05
-2.80847897248083e-05
-2.6507016919007e-05
-4.4387753062795e-05
-6.14660804274568e-05
-4.17502551080462e-05
-8.39670049536056e-06
-1.01640168914783e-05
-7.86699052831586e-06
-3.71304549464167e-05
-2.22056323067256e-05
-1.36277108162487e-05
-4.14106487400129e-05
-2.60161104829644e-05
-2.90866176505567e-05
-2.33325245735007e-05
-4.66839232792515e-05
-1.81912125229914e-05
-2.99311672098913e-05
-1.85018055705861e-06
-2.07489061155768e-05
-3.75625262348219e-05
-4.6813475701445e-05
-2.95659306615167e-05
-2.62975308979634e-05
-4.56062892378845e-06
5.2501558491665e-06
-3.53999266540367e-05
-3.39468825745896e-05
-1.48337618292057e-06
-2.17216034011867e-05
-4.53181303549092e-05
-2.01007426180733e-05
-3.80350019443782e-05
-8.39453811970737e-06
-3.98265211039324e-05
-2.24749586733066e-05
-3.26006960238206e-05
-3.27725717215804e-05
-5.23530990830921e-05
-2.20294672662592e-05
-2.80662828168524e-05
-1.64891899584003e-05
-3.76387728930219e-05
7.02700938507844e-06
-2.21035365664849e-05
-6.85195870220226e-05
-3.24348366875396e-05
-3.79032762863092e-05
-2.16283662976961e-05
-1.62723425806271e-05
-1.84260580582693e-05
-3.97831522631063e-05
-2.49109997279882e-05
-2.81994709636617e-05
-2.12598761431632e-05
-1.95928478489846e-05
-3.10973229592407e-05
-2.9690688528835e-05
-9.49454819518932e-06
-2.54192490435731e-05
-2.25031952703652e-05
-2.04466300614731e-05
-2.9459708262244e-05
-3.00895522031887e-05
-2.40567049349886e-05
-3.57642843175055e-05
-1.75187747961663e-05
-1.18311577348441e-05
-2.3844141506217e-05
-5.80063452213731e-05
-3.73843961886529e-05
-2.86849254409858e-05
-2.93719122351886e-05
-3.60802333828536e-05
-4.35485578945218e-05
-4.08129819619837e-05
-1.60626868149167e-05
-1.60857532918313e-05
-4.5097448278036e-05
-5.04339738984516e-05
-1.4541424957727e-05
-4.32941370868801e-05
-3.14155261174802e-05
-2.77977975896959e-05
-2.6650278917039e-05
-2.58292583964331e-05
-1.66738625085473e-05
-4.46155948095622e-05
-1.36652863749933e-05
-3.46175941400238e-05
-1.46436001650692e-07
-3.59416089930757e-05
-4.43906633658401e-05
-3.70269487273746e-05
-9.77701648023797e-06
-3.95843935872203e-05
-1.6193907549784e-05
-4.85010639844463e-05
-1.5278443555629e-05
-6.57321206949976e-05
-3.57581812250047e-05
-2.50423089346757e-05
-8.98715197798607e-06
-6.0026453975489e-05
-1.74273695926202e-05
-1.47064988649722e-05
-3.9755889249156e-05
-1.19555474976844e-05
-2.9377537986351e-05
-3.17979212961779e-05
-4.03132695059789e-05
-3.15325729702415e-05
-3.04909093785164e-05
-3.16202934191548e-05
-5.27974882330642e-05
-3.06374607726765e-05
-2.35003752559324e-05
-4.47906487617061e-05
-7.31421498882794e-06
-2.81831080813299e-05
-3.46433190868945e-05
-2.95304254362544e-05
-1.31778435087526e-05
-1.81830462234854e-05
-5.05232333346387e-05
8.83687809997459e-06
5.61898581678886e-06
-6.17509252625063e-05
1.94440019835317e-05
8.40138928822968e-06
-2.39618241295809e-05
-1.66091147841689e-05
-2.87788821413636e-05
-3.02463570378124e-05
-1.18757766398159e-05
-4.09486585647317e-05
-6.33926523650504e-06
-4.84144322727016e-05
2.82139707294774e-06
-3.11367832735457e-05
-4.69879820712714e-06
-4.60346135851975e-05
-2.05911670844681e-05
-4.12992729673007e-05
-9.26869790056778e-06
-6.06480786370306e-06
-3.05532429440196e-05
8.98064032904899e-06
-1.11293375970641e-05
-1.04500800788771e-05
-9.64922315050268e-06
-3.65569685624869e-05
-4.14114158399843e-05
-1.52661474876065e-05
-4.18137868175297e-05
-2.99880504502688e-05
-5.04510602146036e-05
-7.96369107594961e-05
-3.59814986457076e-05
-3.61363409820281e-05
-3.16990176467344e-05
3.00971052627175e-06
-5.00093429759876e-05
-4.8198421634542e-05
-1.53569202359285e-05
-2.58545941194676e-05
-2.98258538789344e-05
-5.17875238133804e-05
-3.00249197912843e-05
-3.80948360608969e-05
-4.07000317533417e-05
-3.34895155632156e-05
-3.04758696499315e-05
-6.8615293194449e-05
-1.441103514023e-06
-4.22605990362477e-05
-3.00316752648398e-05
-3.4357225000424e-05
2.59619873930904e-06
-3.26527603217635e-05
-3.79947739163947e-05
-6.83104389235883e-06
-1.7671215176393e-05
-3.17967555806824e-05
-1.04421990126846e-05
-3.94242386612136e-05
-3.01428743393941e-05
-3.039294255841e-05
-1.46759663535263e-05
-4.02231456516993e-05
1.45516349198442e-06
-4.4655864267171e-05
-5.10778590609942e-05
-3.04393885373459e-05
-7.23790285052094e-06
-7.16371000501545e-05
-2.07987757834181e-05
-1.92517001603939e-05
-6.45446791618592e-05
-7.41262198840862e-05
-2.10301499648134e-05
-2.44364254645926e-05
-1.45633488128851e-05
-2.53541488419509e-05
-5.11404121732858e-05
-5.48202035670436e-05
-1.42484129249809e-05
-4.42462300031753e-05
-1.22058997258764e-05
-4.07860531458544e-05
-3.18867462731733e-05
-2.19310307437856e-05
-3.45282534053088e-05
-2.50086747126159e-05
-1.21003540265204e-06
-6.04550125452622e-05
-5.30695029625186e-05
-4.40612366586704e-05
-4.34453232634399e-05
-6.24436058731221e-05
-3.80005534150923e-05
1.17811336622527e-06
-2.68571735107361e-05
-4.61623864020027e-05
-3.96410117585835e-05
-4.60951192070995e-05
-3.91724500505231e-05
-3.56585621933467e-05
-2.80726920754904e-05
-1.4355690004767e-06
-3.47485234829796e-05
-5.61168346204893e-05
-4.47387584324609e-05
-2.18381402274353e-05
-3.232164887389e-05
-5.38454304282494e-05
-3.80503205980463e-05
-1.3943028762408e-05
-4.2700784101227e-05
-2.5945427163658e-05
-1.87059159303119e-05
-3.6022082097653e-05
-3.18052793845497e-05
-2.06163773145284e-06
-5.50368277416978e-08
-2.14147094999785e-05
-3.10143895939408e-05
-3.11192659893299e-05
-3.30523755749409e-05
-3.03688340655539e-05
-3.38289016135767e-05
-5.07135765128899e-05
-3.72835514930472e-05
-4.73768312080186e-05
-3.92376965479564e-05
-4.20057458379662e-05
-3.59411847584838e-05
-3.68116150197307e-05
-2.97062250238035e-05
-1.48883036540104e-05
-4.12029773452446e-05
-3.71436164315463e-05
-3.82138278078816e-05
-7.19463755826323e-06
8.8853092881521e-06
-2.64963669143332e-06
-1.02932461115387e-05
-5.77089602578467e-05
-3.38115587235226e-05
-2.66755746789231e-05
-2.7246423592017e-05
-4.31296386907637e-05
-1.54350857495969e-05
1.12979030364711e-06
-2.0496558657476e-05
-1.36938197934705e-05
-2.31963574806113e-05
-2.36868037961215e-05
-4.6161607042873e-05
-3.21168729888267e-05
-1.42602288455048e-05
-4.03418879791621e-05
-3.72733064876911e-05
-1.61296158190741e-05
-5.90751102263722e-05
-3.48919746183857e-05
-4.71813609956194e-05
-6.98896132147585e-05
-2.83702532499719e-05
-4.52322114433268e-05
-2.66624591379087e-05
1.02542933626845e-05
-4.09086945661746e-05
-1.035685174901e-05
-2.57803465361723e-05
-4.08599305345758e-05
-2.85305538560197e-05
-3.2701758781406e-05
-3.60011171555902e-05
-6.71497676593843e-05
-1.64042794099218e-05
-2.63552059679176e-05
-1.52309307973832e-05
-2.68542947090955e-05
-3.37627136627916e-05
-5.17689309820316e-05
-4.25665074396905e-05
-5.5550340075438e-05
-3.11575421811345e-05
-3.75438146948263e-06
9.01955234830387e-08
-4.13771774573885e-05
-2.9785143924231e-05
-3.26900600836488e-05
-4.54448308017086e-05
-3.53527790122687e-05
-2.556565610585e-05
-3.26366537406209e-05
-4.83289288163584e-05
-6.06304969363628e-05
-3.88294987919377e-05
-2.06607939512862e-05
7.62459312398543e-06
-2.79051449266536e-05
-2.16852486809335e-05
2.37447668369747e-05
-2.27853219876099e-05
-3.77112560398755e-05
-1.23179451974684e-05
-4.63135853445524e-05
-2.60242639973624e-05
-2.31278619059226e-05
-3.71231345165533e-05
-2.52845398308707e-05
-2.12321578411688e-05
-3.59733920448074e-05
-2.92161576092679e-05
-1.06608495511744e-05
-2.29881657717635e-05
-3.50690635478045e-05
-3.25423920634784e-05
-4.51966995374887e-05
-3.71207122463454e-05
-4.65381300141866e-05
-3.77520869638799e-05
-2.74768619193631e-05
-4.24776941875202e-05
-2.92743447490502e-05
-1.7485623018138e-07
-1.44791828364244e-05
-4.81445121676191e-05
-7.18194432126803e-06
3.27703723117875e-06
-1.31798290447618e-05
8.05790016487718e-07
-3.19011032333595e-05
-4.25874864675921e-05
-5.5205004432008e-05
4.01020355885385e-06
-4.28263935606102e-05
-3.08250102726809e-05
-4.49562912918811e-05
-4.92038676768776e-05
-3.34267212320831e-05
-1.92993501200864e-05
-2.31320098873142e-05
-3.29190136859175e-05
-3.57202626199025e-05
-4.10227224735514e-05
-3.31642681027534e-06
-3.31274283244316e-05
-3.14391304930722e-05
-8.67273208187035e-06
-3.68112968238009e-05
1.86706518829564e-05
-2.81492709033165e-05
-6.77541664009164e-05
-4.37193451634815e-05
-1.96614777520101e-05
-1.2895386193598e-05
-3.1432331196939e-05
-5.49444588709157e-05
-7.12801583612999e-06
-9.45518086649556e-06
-4.85485251999398e-05
-4.35514266524208e-05
-1.78925437124217e-05
-6.2969051836738e-05
1.84101207928054e-05
-3.24181187676651e-05
-3.45806393338297e-05
-2.74273522044118e-05
-4.94797166634578e-05
-2.31593159610333e-05
-7.14087861180155e-06
-4.13213548613626e-05
-1.1539126932366e-05
-1.61167963349223e-05
-4.08602507501812e-05
-2.90046832073007e-05
-4.08227321669839e-05
-1.14348321736309e-05
-1.46312019121401e-05
-1.22724218852166e-05
-2.94690273663714e-05
-3.91287357850411e-05
-1.07845473856134e-05
-4.25630612546558e-05
-5.16191507548582e-05
-1.33333113159944e-05
-2.79440752313045e-05
-3.84257019073146e-05
-3.34199390429925e-05
-5.56479775887772e-05
-2.02771892786938e-05
-4.38089506556071e-05
-3.06650314654797e-05
-5.51165578992091e-05
-4.31200690236432e-05
-2.28444464185997e-06
2.09526318390413e-05
-4.25125978733234e-05
-3.40155290928266e-05
-2.63082097516537e-05
-3.95780235645837e-05
-5.14285242139725e-05
-9.04573781174633e-06
-1.29405731187145e-05
-4.98751235674641e-05
-5.68332358058302e-05
-4.80226492851878e-05
-1.41236607189562e-05
-2.48303172575171e-05
-2.27388635905367e-05
-5.03562498791085e-05
-3.75993995899044e-05
-7.02840026247017e-05
-1.00473651791967e-05
-3.16090032835729e-05
-1.83097430881913e-05
-9.94164532041941e-06
-4.76726957293591e-05
-2.88027000884753e-05
-4.68732711559441e-05
-1.3643669456112e-05
-1.00970050366662e-05
-3.1360581603745e-05
-1.30401544537415e-05
-1.58381649677219e-05
-3.91863423845574e-06
-7.95652089284074e-06
-1.75027380341868e-05
-5.15832938170932e-05
-2.90794966672882e-05
-2.18194392754645e-05
-8.97451149341672e-06
-6.13128257049631e-05
-4.12687810074484e-05
-4.38724003587291e-06
-2.32001726977771e-05
8.1094874650261e-06
-1.1870005957979e-05
-3.95372305613375e-05
-7.34030973868391e-05
-4.93218507261159e-05
-5.43158078015544e-05
-3.31863035226012e-05
-3.27506578946817e-05
-1.82500612619198e-05
-3.79659027594825e-05
-2.547198216832e-05
-4.55553327473412e-05
-4.39790109889296e-05
-1.64259449309196e-05
-5.823607427558e-06
-4.63537442194414e-05
-5.64278053215206e-05
-1.94996576662485e-05
-2.18346988096507e-05
-6.56196511545845e-06
-1.84961202511668e-05
-1.38330060398829e-05
-3.97800261233214e-05
-3.63020762961283e-05
-5.93586900576135e-05
-4.20500826548908e-05
-1.91065234031375e-05
-2.54077922001134e-05
-5.1660088942859e-05
-4.8878625551218e-05
1.54955575560903e-05
-2.46784236116616e-05
-5.98733320282599e-05
-3.07087721130509e-05
-6.26871192971918e-06
-2.12786548842081e-05
-6.07666975161291e-06
-2.32895252909383e-05
-3.79486105415631e-05
1.81211521676478e-05
-1.76024748038551e-05
-1.47989723698128e-06
-3.53828369133777e-05
-3.76523829462578e-05
-2.54858175090812e-05
-3.04224210395519e-05
-4.25811731422801e-05
-5.80850558582327e-05
-2.8565984615921e-05
-2.99617756751643e-05
-1.612470948732e-05
1.89838061543189e-06
-2.30073293855522e-05
-5.33374849470199e-05
-3.06873119168877e-05
-1.61308654545239e-05
-2.15272982508074e-05
-3.95767139116054e-05
1.06348325048461e-05
-4.17801076238055e-05
-2.58873710719078e-05
-2.9280578293648e-05
-2.75840934956482e-05
-7.50955078669264e-06
-7.41644836917502e-06
-5.12676729353922e-05
-4.45328841898323e-06
-4.19886695944014e-05
-3.65621133299162e-05
-1.5542342013379e-05
-1.04893816551428e-05
-5.26290884455486e-05
-2.59434529871891e-05
-1.55209186224462e-05
-4.81928750726117e-07
-1.5848403782439e-05
-1.06823578388486e-05
1.00339264910044e-06
-3.83275576696824e-05
-3.19856168549479e-05
-2.59355772696258e-05
-2.8393636559729e-05
-4.05124728527781e-05
-6.30340141172772e-05
-8.87709190977637e-06
-3.23940838671967e-05
-2.02024663924642e-05
-9.92324548357447e-06
-3.06112196333366e-06
-3.19861907459399e-05
-1.32865696234327e-05
-3.31511786534879e-05
-3.2014839366731e-05
-2.29127666320075e-05
-1.95143946205707e-05
-1.02986705220249e-05
-3.94553243312973e-05
-4.3056206591638e-05
-5.96377465817889e-05
-2.06369758658111e-05
-2.71848453741381e-06
-1.52325666101595e-05
-1.69404465340113e-05
-3.43640284176959e-05
-1.66879360914061e-05
2.36291917615753e-06
-3.03139208892079e-05
-1.32383246772242e-05
-1.36550714600707e-05
-2.51045486752603e-05
8.4525147589013e-06
-2.95927563809414e-05
-3.13309737347298e-05
-2.40542637553576e-05
-2.33091336785382e-05
-1.74180107854346e-05
-1.00030035373072e-05
-4.22814267835362e-05
-3.59276361880237e-05
-2.77451766409715e-06
-6.48559344016876e-05
-3.44385450244638e-05
-3.18880625106403e-05
-2.92398126370235e-05
-3.43757372845848e-05
-2.20685458107558e-05
-2.82592803867774e-05
-9.18780700100621e-06
-2.55053493703941e-05
-6.60912344052926e-06
-2.33155930606674e-05
-2.5876409412603e-05
-1.09519333360237e-05
-8.99834876722281e-06
-2.27962969163709e-05
-1.73961591800461e-05
-1.10776052063167e-05
-4.89127319906148e-05
-1.82505312146146e-05
-2.17585020743211e-05
-5.07922242870155e-06
-7.69354940851108e-06
-1.0980781950637e-05
-2.71139736140155e-05
-3.46980260526661e-05
-1.4523086400374e-05
-2.86634551647503e-05
-7.34375994018358e-06
1.67129209061869e-05
-3.64754038910001e-05
-2.35394440690668e-05
-1.40041448291181e-05
-4.96109084754609e-05
-5.27158749237154e-05
-2.94528066995313e-05
-6.76974158798712e-06
-1.38856104664014e-05
-3.80705837241459e-05
-1.16163086234144e-06
-4.484494047431e-05
-6.09222507549952e-05
-1.16396657918375e-05
1.97615076877098e-05
-3.66732956627925e-06
-3.43279102620911e-05
-2.55727447680681e-05
-3.75028425287688e-05
-3.34831043968637e-05
-6.62485101310182e-05
-2.65790592104921e-05
-3.77225923371717e-05
-5.8027568977785e-05
-2.59125831552918e-05
-3.72966047503202e-05
-4.84450288759344e-05
-4.52559913693859e-05
-2.85109957009113e-05
-4.85497254423742e-05
-2.37372961208425e-05
-5.25986399432117e-05
-6.63597538735659e-05
-8.47798558870211e-06
-4.46665679030337e-05
-2.82475734791614e-05
-2.14529657670166e-05
-6.50731354886104e-06
-4.93993209766679e-05
-3.41817929009969e-05
-4.37838682540482e-05
-3.69145629472472e-06
-5.59519209022878e-05
-4.89816225840295e-05
-2.14617385805738e-05
-1.87898194684541e-05
-2.1887605617431e-05
-2.70526060971036e-05
-3.48299192887857e-05
-1.6494838230709e-05
-2.7422150028376e-05
-7.18671987740618e-06
-1.97800628115638e-05
1.70400319380124e-06
-3.2385191045621e-05
-4.87560543781421e-05
-3.49147287036581e-05
-1.05039499685914e-05
-3.18266045507314e-05
-3.51054556833368e-05
-2.0218025671453e-05
-3.05604323726124e-05
-2.52346487104419e-05
-5.49470304525233e-05
-4.37101196312089e-05
-4.91389013927348e-05
-1.48525687879318e-05
-5.20134431182391e-05
-2.93010329410013e-05
-3.76100980928714e-05
-4.0580725117386e-05
-5.03768104186138e-05
-4.09695695815967e-05
-3.25059529859302e-05
-3.05296200885269e-05
-3.60472542072658e-05
-3.8898561629082e-05
-5.82464531643683e-05
-3.20417958307145e-05
-4.89217137536738e-05
-4.73283484824876e-05
-3.98605424801471e-05
-7.13442745996115e-06
-4.49333647584358e-05
-2.12144618210003e-05
-1.38878396501497e-05
-5.34938710525484e-05
-1.70618522032549e-06
-8.71371231032814e-06
-2.15812905865738e-05
-3.33944017637248e-05
-2.94964153893738e-05
-1.05923416941454e-05
-9.83822275997053e-06
-2.38487664764214e-05
-2.18012962269151e-05
-3.41155706454056e-05
-1.56444520156317e-05
-4.84312776453281e-05
-2.67998605998677e-05
-2.39765444498012e-05
-2.9753352099749e-05
-4.99660184807125e-05
-1.45116729986963e-05
-3.59134104807965e-05
-3.91587145535733e-05
-3.80437485206986e-05
-2.90354669138709e-05
-1.69519763791656e-05
-3.04244895763013e-05
-3.15378316021628e-05
-2.33027058664685e-05
-1.55345748135713e-05
-4.81778722881166e-05
-4.58974025498325e-05
-3.47864890589562e-05
-4.12852407449455e-05
-3.8071174297186e-05
-5.73583181978473e-05
-5.54295942432671e-05
-2.07284020768676e-05
-2.53096936163292e-05
-5.18381477192869e-05
-1.88100909237749e-05
-3.02841254821574e-05
-4.12955727504725e-05
8.31912638147675e-06
-2.24013986990892e-05
-2.28341534337667e-05
-4.39734540535427e-05
-9.56248130515695e-06
-2.73591119841155e-05
-3.15489426211399e-05
-3.16624348041407e-05
-1.25754976652982e-05
-3.62069924816565e-05
-2.31759208370513e-05
-3.55869788695089e-05
-3.07891629448595e-05
-4.67411921856035e-05
-3.7817029216355e-05
-4.05254805429369e-05
-2.23273354041886e-05
-5.04954425054691e-05
-3.23682300855966e-05
-1.10512246567657e-05
-1.50355569242356e-05
-5.42200145037665e-05
-2.31133647903877e-05
3.25376735671309e-06
-5.41003672673783e-05
-3.10645807273292e-05
-2.65789519604678e-05
-1.54794262091208e-05
-5.61335938115974e-05
-1.85766771099953e-05
-2.35624398253153e-05
-3.33438290314824e-05
-2.52580929556042e-05
-3.50166437242537e-05
-6.81210772116505e-05
-2.87600455982496e-05
-4.74745797617639e-05
-1.17839973985326e-05
-3.16205633379e-05
-1.39543546623724e-05
-5.85835187869735e-05
-2.60847365126744e-05
-3.37002439100486e-05
-8.32580675800141e-06
-5.61797087439158e-05
-5.67741475639291e-05
-3.06061394641697e-05
-1.07003027699468e-05
-7.74842251432694e-06
3.94295305248584e-07
-4.69308134913329e-05
-4.41757773226541e-05
-4.56603069606124e-05
-3.40892346571599e-05
-1.26531468109552e-05
-2.7213187408575e-05
-3.98946280596835e-05
-4.81388905604485e-05
-3.8020018229259e-05
-4.98013217640903e-05
-1.88925904190828e-05
-3.30644810123347e-05
-5.31148455083254e-05
-3.97364069717162e-05
-3.41144974954561e-05
-2.53518092148723e-05
-4.08715292222504e-05
-8.60961487307959e-06
-2.51749350402087e-05
-3.416322152696e-05
-3.30588799354431e-05
-6.55783781858195e-05
-3.3946942877029e-05
-3.75044844598545e-05
-2.67831027964185e-05
-3.96687151749389e-05
1.28048078139127e-05
-3.96302264652759e-06
-1.94561851593796e-05
-4.26233653118434e-05
-4.92117681702096e-05
-3.47302630419219e-05
-4.24558802771136e-05
-3.82894060182853e-05
-4.0408604483378e-05
-4.09861539170453e-05
-2.86959405722539e-05
-2.3008993675303e-05
-2.64459046114262e-05
-4.75269792189663e-05
6.60969185357427e-07
-1.98220523017261e-05
-1.62093896683625e-05
-1.72721598737295e-05
-5.46749494955998e-05
-1.57208326641355e-05
-6.58013525105116e-06
-3.32096983618107e-05
-2.97678057739378e-05
-2.17083618882225e-05
-2.9625441959225e-05
-4.50351259649212e-05
-3.62677675786309e-05
-4.96649153748732e-05
-5.51009907684113e-05
-3.07410526138854e-05
-1.60433999269678e-05
-3.28045465356043e-05
-4.90733304922132e-06
-2.68161379145716e-05
-2.73014158541838e-05
-4.16054702705867e-05
-2.38973519415487e-05
-3.18908631822713e-05
-1.32336442181427e-05
-2.11524436751851e-05
-3.14972976087074e-05
-1.50413432617e-05
-2.6269651657589e-05
-1.84232599084633e-05
2.16682893253441e-05
-6.94996231150469e-06
-2.84438163638834e-05
-1.50111513745193e-05
-2.85909630707537e-05
-2.11165262866325e-05
-4.3870664146348e-05
-2.84722655335319e-05
-2.33086901239757e-05
-1.61155898333742e-05
-1.30756102932196e-05
-4.08541792538136e-05
-7.09496415057696e-06
-8.92948534875413e-06
1.63756728381191e-06
-2.08084182776784e-05
-5.26663495134701e-05
-5.58746185515786e-06
-2.44732814697265e-05
-3.22804481012782e-05
-3.98398796076025e-05
-2.3564915102677e-05
-3.72059702018386e-05
-3.42537716377543e-05
-3.0820045621331e-05
-4.07255214313951e-06
-1.49479467010473e-05
-3.13175845364234e-05
-3.77410277664876e-05
-3.27134664317229e-05
-1.07137870261747e-05
-2.28496920069359e-05
-1.68159615105519e-05
1.95188511050984e-06
-2.33703974418128e-05
-2.35539686207801e-05
-2.89042022964191e-05
5.51492292917893e-06
-5.28147088132909e-05
-2.55875583076851e-05
-7.1060911301947e-06
-4.58848366604254e-05
-4.01671234265253e-06
-5.61254440284015e-05
-2.96665725436471e-05
-3.6602860299143e-05
-2.07948461302911e-05
-4.82937301906349e-05
-5.29893776701463e-05
-3.44048947558618e-05
-4.79235633002558e-05
-5.5269507733238e-05
-5.66029801306071e-05
-4.55936291768598e-05
-4.86126269622068e-05
-5.67310242377378e-05
-1.30376534661347e-05
-3.6011164021814e-05
-2.12621600199775e-05
-3.23767194742436e-05
-3.76057436429383e-05
-1.78005237696971e-05
-3.84906579469238e-05
2.48232588161651e-05
-4.57092950339862e-05
-6.00828536215553e-05
-3.67142163940703e-05
-4.17431677890081e-05
-5.22788418471492e-05
-2.37903779829192e-05
-3.47445720402039e-05
-2.4449669063185e-05
-1.82170769218725e-05
-3.93276105565315e-05
-1.75277521952601e-05
-3.20872336656234e-05
-2.48967569436143e-05
-2.13075044581859e-05
-5.00905471874838e-05
-2.44931316971491e-05
-3.09273401326137e-05
-3.00502745643626e-05
-3.29091602593388e-05
-2.69602365941839e-05
-2.32959778254842e-05
-2.54401265063569e-05
-5.06739694164901e-05
-4.30471993693629e-05
-5.37851229978715e-05
8.41137341316829e-06
-1.36142754117031e-05
-3.04446119413175e-05
-1.3446545061543e-05
-3.60504709045147e-05
-2.48285828417401e-05
-3.42144986539627e-05
-4.24401826001163e-05
-2.90537706292318e-05
-3.30160379675166e-05
-1.52269246971021e-05
-2.81494443488325e-05
-1.4633646624115e-05
-5.61043265149197e-05
-3.79115483146597e-05
-2.16285101723737e-06
-4.24399833384251e-05
-3.48985561962123e-05
-2.03512100834905e-05
-3.91337344858565e-05
-5.42173591812185e-05
-2.57353500576783e-05
-3.81325773726848e-05
-6.83824450285921e-07
-6.52325624081456e-06
-2.96411409641575e-05
-2.098431784008e-05
-2.7526985659878e-05
-2.88284478596143e-05
-8.08671506672903e-06
-3.46418165302551e-05
-1.19023133037027e-05
-2.01909752182706e-05
-5.80037396045595e-07
-3.85417267715489e-05
-4.8189821908872e-05
-1.41262342052469e-05
-4.04851228879849e-05
-1.95561479979419e-05
-8.08211994557688e-07
-3.39705429958671e-05
-5.20613454952468e-05
-8.03038158852962e-07
-4.4499408242286e-05
-3.22894563339508e-05
-1.94443515352098e-05
-2.27717204136306e-05
-1.75569319609801e-05
-7.22291821800981e-07
-5.002423940873e-05
-2.36442103266153e-05
-4.07197105150978e-05
-1.07800644229368e-05
-9.48656869814683e-06
-3.94982449515852e-05
-2.98123912102383e-05
-4.03573711913622e-05
-3.92789214095678e-05
-4.20272551765491e-05
-3.32355399583291e-05
-1.57653775149572e-05
-4.59712730968607e-05
-2.80326962851881e-05
-3.9191722266934e-05
-3.17754166273504e-05
-5.26536398768711e-05
-3.44651904735933e-05
8.90526988151449e-06
-3.10661622123194e-05
-2.88963259395305e-05
-2.19418535676021e-05
-3.486050016518e-05
-2.27306713505735e-05
-3.80655490695788e-05
-4.02935015079099e-05
-5.10703172234278e-05
-4.55526419953959e-05
-4.34265964808117e-05
-6.7586233617396e-05
-4.04241694637783e-05
-2.10375852001047e-06
-1.69547765677016e-05
-2.97662362388659e-05
1.68081893893394e-05
-5.56908244192886e-05
-4.03116657929131e-05
-4.88309864539189e-05
-3.36908790517005e-05
-1.18094439219203e-05
-5.97119672142977e-05
-3.09107218076934e-05
-1.6408809163274e-05
-4.1354238895756e-05
-1.65060489898046e-05
-3.79622295972085e-05
-2.62268116763658e-05
-4.16519815807573e-05
-1.10994602025671e-05
-2.69158850125924e-05
-3.47767326298189e-05
9.44670262802099e-06
-2.99249728348886e-05
-3.60812742879791e-05
-4.63485760930248e-05
-2.91157703018078e-05
-1.2475804497053e-05
-6.25673662273142e-05
-2.8713383793953e-05
-3.23154599335735e-05
-3.55243253201341e-05
-3.35685613397387e-05
-6.97167763500393e-06
-4.05436037746476e-05
-4.50706459909844e-05
-3.78340140636248e-05
-4.76919253039824e-05
-4.36914502804111e-05
-2.2017240871528e-05
-4.87139167632423e-06
-1.337383907485e-05
-7.18138670822164e-06
-4.0792710150568e-05
-5.70184406173432e-05
-1.28606112963054e-05
-4.04049538993748e-05
-2.33208788821327e-05
-3.21074298514338e-05
-1.28444421109962e-05
-1.12182445384995e-05
-3.45168808246642e-05
-3.83552643020739e-05
-6.43419497919184e-05
-1.30053936013761e-05
-3.40687394839156e-05
-3.76481703861088e-05
-3.05432734821909e-05
-3.17692710647325e-05
-3.75580103308007e-05
-2.80084817871727e-05
-3.43376986925478e-05
-2.87159193025825e-05
-3.35866473312597e-05
-1.84577814178441e-05
-4.0301327675965e-05
8.96536794632432e-06
-4.65306186544637e-05
-1.98991903497602e-05
-4.37887177992859e-05
-3.87815871572046e-05
-4.43072270656757e-05
-6.96583864488844e-06
-1.32084697926922e-05
-6.2729726387429e-05
-5.30230948936934e-05
-4.73932130501283e-06
-4.55164664714513e-05
-6.81304073709448e-06
-5.34455473154044e-05
-7.0192767289251e-05
-4.05383174803825e-05
-4.24822729375498e-05
-1.08783787073884e-06
-5.14049043931577e-05
-4.76075489944341e-05
-2.09347921473505e-05
-3.09484103377241e-05
-2.78329462340445e-05
-1.16162147600295e-05
-5.05639003943449e-05
-7.12992077061668e-06
-3.81548192719447e-05
7.96314293645609e-06
-3.42464270187263e-05
-4.70817430275668e-05
-4.3960147310678e-05
-7.21308271321317e-06
-1.15900687895049e-05
-4.3332026154983e-05
-5.86924052893432e-05
-2.43320116837755e-05
-3.31435614644329e-05
1.3941510057194e-05
-6.99523844426418e-06
-2.03691768017539e-05
-4.25032744086106e-05
-1.97463487880617e-05
-1.2935674999893e-05
-2.90540673840729e-05
-2.05929307550059e-05
-2.40301585593216e-05
-9.13858980395225e-06
-4.7467895066601e-05
-3.95762989103797e-05
-3.41216762021284e-05
-1.70900713653638e-05
-3.8598639243786e-05
-2.02134486566042e-05
-4.31500975413866e-05
-5.64404576703375e-05
-3.4537186512929e-05
-1.58277054598303e-05
-2.80762608197899e-05
6.34305118661232e-06
-1.51657808750848e-05
-1.26731199523487e-05
-5.42710673483485e-05
-4.1182612554634e-05
-1.51302929153946e-05
-5.05264460313643e-05
-7.99862849468508e-05
-2.74903882544851e-05
-2.03175561371541e-05
-4.67586211716067e-05
-7.19365276411993e-06
-2.60333444005207e-05
-2.68710238630066e-05
-3.23864919304483e-05
-3.91284877638742e-05
-3.41707512480438e-05
-2.97027619871868e-05
2.89342277401658e-06
-5.03952980411209e-06
-4.43054056564652e-05
-2.85421361246629e-05
-2.69010514061244e-05
-1.23341867852378e-05
-3.68706900316589e-05
-2.0287526592591e-05
-1.38643334329263e-06
1.29300325811852e-05
-2.87998887819546e-05
-2.72638819914229e-05
-4.00185078258223e-05
-1.84843382497211e-05
-4.37396479297883e-05
-2.05860422097039e-05
-6.85716626782801e-06
-5.38248138309856e-05
-3.70150969373872e-05
6.3869032289566e-06
-3.70448974718236e-05
-2.03881852384185e-05
-5.78555074043587e-05
-3.25707940487398e-05
-5.93256847479527e-05
-4.28889121815307e-05
-1.44907469727912e-05
-2.08958036987317e-05
2.99728804061424e-06
-1.49449432552457e-05
-2.83438919120156e-05
-1.58027361809239e-05
-2.99913972803551e-05
-4.06745561695338e-05
-3.88282924977795e-05
-9.86878717836425e-06
-2.17339435009086e-05
2.19754877806559e-06
-3.47536546068161e-05
-1.03187527290763e-05
-4.48464950156372e-05
-4.15983520561143e-05
-2.15745342028899e-05
-5.46502715461782e-05
-2.96829129935377e-05
-2.80086245038303e-05
-1.43094605536786e-05
-1.55730173229738e-05
-1.77624078008201e-05
-4.0676195645455e-05
-2.25452823121168e-05
-5.29566187305009e-05
-1.7921798752059e-05
-2.88359089955074e-05
-1.94152186685245e-05
-3.4283641499034e-05
-1.50871335074557e-05
-3.70756973238251e-05
-2.78468818918229e-05
-4.13750534607982e-05
-2.18407840556463e-05
-2.73735759566671e-05
-2.06125757892225e-05
-2.83241269961812e-05
-6.51457138981912e-05
-3.46128330066407e-05
2.2262473106382e-05
-5.39112830930837e-06
-1.76297738696894e-05
-4.1897156091996e-06
-3.9431059298591e-05
-4.05612166412454e-05
-1.53859741649114e-05
-3.88264326747966e-05
-2.52367952380444e-05
-3.40694278278259e-05
-1.59588237466422e-05
-1.43089510554341e-05
-7.97122907243332e-07
-1.14016393446551e-05
-3.4170768733522e-05
-3.28484220162675e-05
-1.52873948666602e-05
-5.70222879259629e-05
-4.55014880348131e-05
-1.64685175858641e-05
-6.91753252934721e-06
-4.20307315875052e-05
-4.7036976941226e-05
-2.39511730977339e-05
-4.70065056715871e-05
-2.13662303443356e-05
-5.16160439113768e-05
-3.48690658173024e-05
-6.96984014587701e-05
-2.36776260459713e-05
-2.25477746117986e-05
-2.86681910950965e-05
-1.03535998979082e-05
-2.55661408711781e-05
-3.98042268695875e-05
-3.90111376475587e-05
-6.01826967334018e-05
-5.39370321895787e-05
-4.66118392739056e-06
8.25842521041122e-06
-2.62532100276923e-05
-3.31275907609956e-05
-3.91250713816713e-05
-1.91937622479227e-05
-1.93556238189072e-05
-3.52310553067452e-05
-2.19775782443815e-05
-4.29529622560607e-05
-2.32722557198304e-05
-1.8191601342758e-05
-3.7932038986415e-05
-7.74587071992338e-06
-1.8084704841465e-05
-4.63536027505621e-05
-1.86232572600084e-05
-1.04446175974836e-05
-1.17782370568582e-05
-1.25244629393591e-05
2.84924748117052e-06
-3.52013877742428e-05
-1.15943006168622e-05
-3.35327198251248e-05
-5.40329233259012e-05
-3.2641116092744e-05
-3.81166619879217e-05
-4.73765553858788e-05
-3.30581513672364e-05
-3.39028052184618e-05
-3.95134442148738e-05
-3.6555855814851e-05
-2.17671946868528e-05
-1.60824012105032e-05
-2.23814178741057e-05
-3.28642068888349e-05
-2.96941335914281e-05
-9.9805406917638e-06
-2.32616853928688e-05
1.42583472135626e-06
-3.81474580579673e-05
-6.28094888230736e-05
-2.98737172350807e-05
-3.50948030634546e-05
-2.67131889960804e-05
-3.28467182863896e-05
-3.8717737958838e-05
-6.67108264089628e-06
-4.20981276781073e-05
-4.89304891949127e-05
-1.44074339692901e-05
-4.49793266984834e-05
-2.45865530898316e-05
-2.50118158983987e-05
-4.70563482316065e-05
-1.87420711407466e-05
-4.28387682986603e-05
-2.89913614914802e-05
-3.1792790509248e-06
-3.83967032881952e-05
-2.3998389878038e-05
-2.68433840525659e-05
-3.27727958447556e-05
-9.40390724486543e-07
-2.8359487976236e-05
-1.89203508854224e-05
-3.63504685362735e-05
-3.04475355640882e-05
-3.98635015115451e-05
-2.6147629334482e-05
-3.25090426309863e-05
-2.00055493816055e-05
-3.37297261715165e-05
-3.5365462654521e-05
-3.70518326627124e-05
-3.17139733518183e-05
-1.91037065290724e-05
-5.12574944282738e-06
-5.50353177638357e-05
-1.42932917084132e-05
-2.79500310271904e-06
-5.30321242253485e-05
-1.03778349066408e-05
-4.62201697763454e-05
-3.33403502269418e-05
-3.76045482966357e-05
-1.33795095384075e-05
-5.0849986215648e-05
-1.35064407165904e-05
-6.90227378554481e-06
-3.49820295683877e-05
-3.375603806359e-05
-1.29402877642786e-05
-4.59482686461165e-05
-2.7321904539938e-05
-8.4661765500235e-06
-3.79970748256623e-05
3.06143877541613e-06
-3.44226114945261e-05
-6.76586836735965e-05
-8.11295195363227e-06
-8.20018897476572e-06
-2.0440287415812e-05
-3.58912024546155e-05
-3.49824866434656e-05
-1.65793735062178e-05
-2.89341490458439e-05
-2.52970162131932e-05
-4.37517891536672e-06
-2.06810997351656e-05
-2.72033369755306e-05
-2.48733612081546e-05
-5.25686482635311e-05
-1.80218176120566e-05
-6.12125556732151e-05
-1.23395247051859e-05
-2.43095006130496e-05
-2.1599904362011e-05
-3.86573771899207e-05
-2.3764423048322e-06
-3.48428264338339e-05
-2.97963891922975e-05
-4.06217244638012e-05
-2.48792695323019e-05
-2.79799851113577e-05
-2.20658685232459e-05
-2.00143557292253e-05
-3.70466241308615e-05
-4.64813925845171e-05
-2.25245807843952e-05
-3.47662757543355e-05
-6.85785464565626e-05
-1.42691091210166e-05
-3.40409259229435e-05
-1.8806832126785e-05
-7.57052102689736e-06
-1.3913263337778e-05
-4.51346665276584e-06
-2.96857649801647e-05
-2.64244261824406e-05
-3.59546181326921e-05
-7.29924866547625e-06
-4.74649941302015e-05
-4.07060513197511e-05
-3.1988166401457e-05
-2.79314184488602e-05
-4.55898946257551e-05
-3.58921890421538e-06
-3.66366355053091e-05
-1.07384322102701e-05
-1.59810959368967e-05
-1.99541582614596e-05
-8.37243190572351e-06
-2.90816415433893e-05
-3.29658170938975e-05
-3.12620833462508e-05
-2.75957755529786e-05
-2.12183571216442e-05
-2.46747240102659e-05
-9.06677023592451e-06
-3.75493689053246e-05
-3.20277895733668e-05
-1.15497955989967e-05
-1.56462085660057e-05
-2.07861082117613e-05
-2.62853591740637e-05
6.56126069753895e-07
-4.26179338224504e-05
-8.82011844215939e-06
-3.95922488544193e-05
-1.93108224318533e-05
-4.38646549667896e-05
-3.45821056829596e-05
-7.40162557711459e-06
-2.43690166890959e-05
-1.684425208027e-05
4.40047059008633e-06
-3.64146013861645e-05
3.99693065761873e-08
-3.26948617424868e-05
-2.52298111187459e-05
-1.30560869035027e-05
-4.72537585254955e-05
-7.21700136082418e-05
-4.16995521337876e-05
-3.97375543845475e-05
-2.19185019925492e-05
-3.00570410263835e-05
-2.29021981598461e-05
-2.1478045390551e-05
-4.35170852759527e-05
-5.75063322994336e-05
-1.65629526434578e-05
-5.71607924519697e-06
-4.4162596554262e-05
-3.00856710789026e-05
-4.87560514559431e-05
-4.52269782695974e-05
-3.25711085413741e-05
-3.44406249184737e-05
-3.89801528548583e-05
-4.46858834661233e-05
-3.98986819807349e-05
-3.0544202170314e-05
-3.53648642965578e-05
-3.57063339945789e-05
-1.57776346036238e-05
-5.90752264770464e-05
-8.32975443707691e-07
-2.25212526729463e-05
-2.83972256165379e-05
-4.42631971977174e-05
-4.64679139362213e-05
-6.28791552643477e-05
-5.28382793082364e-05
-3.41639402508549e-05
-3.52177213670702e-05
-1.2124327043987e-05
-2.00281137232975e-05
-1.16094348857822e-05
-4.18057619309506e-05
-7.54452543551001e-06
-3.13592925108925e-05
-3.22176678871227e-05
-6.63068273545595e-05
-2.51877068951907e-05
-7.03578898834249e-06
-2.51835907253156e-06
-3.2545245043069e-05
-2.4848686983265e-05
-2.9594058786522e-05
-4.91369425364462e-05
-2.99453702123102e-05
-2.40534924917482e-05
-5.3619111507679e-05
-4.35436022126125e-05
-4.11868566179515e-05
-4.32011445328461e-05
-4.97266134925673e-05
-5.16551111929162e-05
-3.64340500627495e-05
-8.89048869762675e-06
-3.11387910535894e-05
-4.40084998248941e-05
-4.53849602055907e-05
-3.1741946683186e-05
-2.45087283650669e-05
-5.15478050915776e-06
-4.05292446527284e-05
-4.85228045333323e-06
-1.18924439170052e-05
-3.55524243479566e-05
-4.4026524743106e-05
-1.90947480570333e-05
-4.31951114120291e-05
-1.13132386202313e-05
-3.05204808519317e-05
-3.90097053996884e-05
-1.62696883229107e-05
-3.34186794116172e-05
-3.96698005458532e-05
-3.78460857762979e-05
-8.53677050118504e-06
-1.72214552958335e-05
-3.89804323294405e-05
-4.69336407797873e-05
-4.23650462038714e-05
-1.30102168068678e-05
-4.51251876411615e-05
-4.38469290137356e-05
-3.13126279388717e-05
-2.81061662747188e-05
-1.91512726111045e-05
-1.79648911840355e-05
-1.86038707093283e-05
-4.13024406830346e-05
-1.87364051672269e-06
3.52659691594949e-06
-3.17476158526975e-05
-4.10126787109873e-05
-3.50795101771172e-05
-1.84810369708775e-05
-5.23350691141282e-05
-4.75682111841442e-05
-4.26726914090669e-05
-2.58200619824075e-05
-3.24217427153508e-05
-2.19560652877985e-05
-4.3211644225824e-05
-2.70477710620724e-05
-3.49866963572645e-05
-4.32690577326207e-05
-2.70990219550442e-05
-4.13614268443977e-05
-7.09127947436979e-05
-8.62731580750595e-06
-1.4580271381516e-05
-4.50033341592606e-05
-3.60174552919674e-05
-3.49046818456517e-05
-4.7833503267002e-05
-1.5243615618663e-05
-1.04172377329929e-05
-4.33539323749426e-05
-4.65153770323453e-05
-5.41899211886245e-05
-3.9457117630752e-05
-5.95689525307184e-05
-4.20219054128298e-05
-2.07339973526914e-05
-4.44707838777994e-05
-2.83300384725047e-05
-5.55899652170354e-06
-2.10160486557738e-05
-4.66676026578802e-05
1.59255933839024e-05
-1.84301533980481e-05
-6.92752934997267e-06
-1.69204331898771e-05
-1.64879302610028e-05
-2.70901102687092e-05
-4.00516044674813e-05
-3.90930346451636e-05
-2.10683001991846e-05
-3.61362468107603e-05
-3.51224064717428e-05
-2.33850441384197e-05
-2.79847145477665e-05
-2.37497595963022e-05
-5.03324020614706e-05
-3.28021181322357e-05
-2.84095882880462e-05
-2.07039588122711e-06
-3.72067280026714e-05
-2.86354983739383e-05
-3.2069255364324e-05
-4.7793975850093e-05
-1.72249459036415e-05
-2.14800051618022e-05
-2.25771279469034e-05
-3.78942876669599e-05
-3.31681829257209e-05
-9.54008479102744e-06
-5.06836282856851e-05
-2.30199068791695e-05
-3.25959381155825e-05
-4.76344191531993e-05
-5.06093185087912e-05
-4.39380940641314e-05
-2.71149195347894e-05
-2.14985526347273e-05
-1.63492696109415e-05
-1.44956235328974e-05
-3.23695085886853e-06
-7.11339582940992e-06
-5.70346316736122e-05
-9.65319794418932e-06
-3.1847802861084e-05
-1.67276498367288e-05
-4.81628284362874e-05
-2.94606086058925e-05
-3.12813170876787e-05
-2.97857149571037e-05
-2.29703010094505e-05
-2.7172822541394e-05
-3.12398463088675e-05
-1.61417235534798e-05
-1.29619815888913e-05
-7.06899540323803e-05
-2.34549385329528e-05
-1.09485482526906e-05
-7.69341634009387e-05
-2.17883173321436e-05
-4.22745009622481e-05
-2.65324769575848e-05
-3.03755093546451e-05
-4.53916084018788e-05
-1.7590139717361e-05
-4.31005583821687e-05
-5.47049459720025e-05
-3.24643678242899e-05
-3.37164056476792e-05
-5.19233262386379e-05
-4.25542042702917e-05
-2.67828680011388e-05
-4.91772293624996e-05
-4.20094452233219e-05
-3.56737422964633e-05
-4.76520001643631e-05
-5.31136253509244e-05
-1.20630222765341e-05
-2.5721745455913e-05
-2.17695010667826e-05
-2.99604299293675e-05
-8.55277747464666e-06
-3.89191850397678e-05
-1.82722040205348e-05
-4.92544587155499e-05
-3.93567861633609e-05
-3.76952537985497e-05
-3.8086498876514e-05
-5.37287745032785e-05
-4.39365751387312e-05
1.2733355241252e-05
-3.11303300399542e-05
-3.25125084792947e-05
-3.01843364231504e-05
-5.8300617524754e-05
-3.04859787394493e-05
5.72863638560849e-06
-5.18424785931901e-05
-2.51011244180603e-05
-1.88045946940993e-05
-3.48937854526568e-05
-4.18678992351866e-05
-2.22527736347705e-05
-1.89654758612047e-05
5.83752007910073e-07
-4.53119485787037e-05
-1.25529664806223e-05
-3.88962269470371e-05
-8.98556583057068e-06
-4.85582960374569e-05
-1.63366280736318e-05
-2.11633783035636e-05
-2.70795233613954e-05
-6.32936344846563e-06
-1.79242386537681e-05
-2.58509561452208e-05
-4.21140947834325e-05
-3.94953311094642e-05
-1.02500996386172e-05
-4.86535043388934e-05
-2.74077610160457e-05
-4.61076638703642e-05
-1.88228043382232e-05
-4.97402253413747e-05
-2.07064352073949e-05
-3.12230282990229e-05
-2.87163898647678e-05
-4.403895820365e-05
-2.58675954997344e-05
-4.59917778576246e-05
-3.28909592038192e-05
-1.08789795953766e-05
-3.06022645095198e-05
-3.91382136883895e-05
-2.85477238948431e-05
-2.16249374587557e-05
-1.55984505533082e-05
-4.46278847965358e-05
-2.51231668376049e-05
-6.77300786801104e-05
