# Supplementary material for: Research on computational propagation and identification of mine microseismic signals based on deep learning
Source: PLoS One. 2025 Oct 22;20(10):e0334641. doi: 10.1371/journal.pone.0334641 (PMC12543183; doi:10.1371/journal.pone.0334641)
Supplement: S8 Data — (ZIP) [file pone.0334641.s008.zip › 000100900002831.xlsx_0.txt_24.txt.txt]

-4.60103697059351e-05
-2.62694853825486e-05
-3.70576363379563e-05
-4.37656417306463e-06
-2.15079426007232e-05
-2.75536609601971e-05
-3.65079917399381e-05
-2.64467768620153e-05
-6.14501305218537e-05
-2.41493803485877e-05
-3.59872252186924e-05
-4.86323408919389e-05
-5.76562605540453e-05
4.65546096722381e-06
-6.0011529853356e-05
-6.94297971394324e-05
-2.68680888561658e-05
-3.35823069975991e-05
-5.8938674441527e-05
-3.83890944460094e-05
-2.11159507515034e-05
-3.01455028174137e-05
-3.5360156042437e-05
6.95001970908227e-06
7.23393326831779e-06
-4.58397140607278e-05
-4.25063876196412e-05
-3.46793619220425e-05
-4.9433484430442e-07
-7.35361361416134e-06
-1.34952482949505e-05
-9.82015468716631e-06
-3.52022667276325e-05
-1.68981591299903e-05
-3.15681893385669e-05
-3.03949517141533e-05
-2.20672578722952e-05
1.06500342596521e-05
-1.44910545245216e-05
-3.12753411191286e-05
-4.20595664295933e-05
-4.77795526695846e-05
9.93512809847556e-07
-1.07365894885191e-05
-4.36648221949509e-05
-1.93917805412256e-05
-2.05029911643705e-06
-5.67812692789873e-05
-3.10033272038281e-05
-3.38677752469577e-05
-2.77839291666126e-05
-3.09640575591429e-05
-2.33589527197222e-05
-3.78276843078178e-05
-3.46315467431678e-05
-3.15024233970578e-05
-2.89182522544118e-05
-1.10106590795797e-06
-4.57845098196726e-05
-3.78844061479485e-05
-4.72683168393933e-05
-3.97975709095487e-05
-2.54995751453988e-05
-3.68681869224568e-05
-1.53824852047677e-05
-2.75961785767916e-05
-3.70079555741341e-05
-1.04947604792437e-05
-3.09901612265939e-06
-4.45475206702488e-05
-3.25349603868429e-05
-4.77709846453618e-05
-1.34577757110096e-05
-3.66581084751424e-05
-2.00898311820707e-05
-2.01757339047884e-05
-1.51441503779478e-05
-3.9207944211832e-05
-4.96639112054703e-05
-1.69791784726906e-05
-2.15013407753324e-05
-2.80598666555821e-05
-3.01013600347108e-05
-5.02792213241605e-05
-6.15896717478054e-05
-1.92552686939401e-05
-3.27173019769663e-05
-1.23662982313469e-05
-1.0519452251775e-05
-4.480336549468e-05
-3.91461585122608e-05
-1.43610723716916e-05
-7.9865796824316e-06
-1.60990194722644e-05
-6.59849964731144e-05
-1.08331667506454e-05
-2.09114926651351e-05
-4.70635865816115e-05
-4.08505868648943e-05
-3.23746935028393e-05
-4.40990336320192e-06
-3.65574632330209e-05
-1.24050089407993e-05
1.22096918166586e-05
-3.42365515816657e-05
-2.87946145172567e-06
-4.50770854414167e-05
-5.03404983023227e-05
-3.41622707977114e-06
-4.50758379785111e-05
-1.13517774635796e-05
-1.69126600602471e-05
-3.18525212163696e-05
-2.14964480464894e-05
-3.99982845115544e-05
-2.17984081421221e-06
-9.64321170501223e-06
-5.12809824551415e-05
-4.51206941777077e-05
-5.10005902666734e-05
-2.91643296275844e-05
-2.00973525417174e-05
-3.25529219888116e-05
-4.93970853709648e-05
-3.4551345227306e-05
-4.32054825320576e-05
-3.50538132399221e-05
-2.09166614486529e-05
-3.40357991595057e-05
-4.89826708949024e-05
-5.06165805460007e-05
-4.55820132547792e-05
-1.65852091617028e-05
-9.28326002861911e-06
-3.65740698749547e-05
-3.47282021961462e-05
-3.8707624261683e-05
-4.92375056843551e-05
-1.24606721941645e-05
5.18226901029254e-06
-3.77824192258862e-05
-4.21564301526446e-05
-2.53189143517345e-05
-4.89027703203384e-05
-5.60574869259778e-05
-1.03603376890338e-05
-3.54801055459669e-05
-3.94098661893697e-05
-4.01165111990805e-05
-5.65178173540085e-05
-3.04936636783427e-05
-3.96316128996418e-05
-4.75952543470545e-05
-4.14139027234085e-05
-1.02667623254874e-05
-2.86214598104692e-05
-5.45342722707517e-05
-3.49997896110255e-06
-3.77758159370849e-05
-3.23975477043553e-05
-1.61264404104199e-05
-3.65243086306715e-05
-3.12092442868446e-05
-4.95544143680908e-05
-3.55992910287122e-05
2.17046025499611e-06
-5.60857374446433e-05
-1.35676081912545e-05
-5.32960141653405e-05
-4.86163446395427e-05
-2.3877198274378e-05
-6.16810417883177e-05
-2.61060687653518e-05
-3.57742636319048e-05
-3.55029927520105e-05
-3.40579958763906e-05
-8.14305199111029e-06
-1.68962819682254e-05
-1.3386994087963e-05
-4.34095496211558e-05
-2.84885612626995e-05
-1.85937677791771e-05
-3.66930686801397e-05
-4.06609084155101e-05
-3.09012994979197e-05
-4.69765994329645e-05
-2.24907934915851e-05
-3.94416643625285e-05
-1.39722416488104e-05
-4.10186251031171e-05
-2.81863567754947e-05
-2.99479771986039e-05
-4.16242792494711e-05
-5.51319700158541e-05
-3.33465519438749e-05
4.34692557179248e-07
-3.55954008067553e-05
-2.45532139575135e-05
-5.56021757909568e-05
-3.46553223227779e-05
-5.41567562839975e-05
-1.00840861031757e-05
1.91253136991196e-06
-1.6476990992483e-05
6.98516758021429e-06
-2.6047238695269e-05
-2.74806182567988e-05
-3.26324250216965e-05
-2.59258716609439e-05
-3.78320245031202e-05
7.62144819101965e-06
-5.0225436593701e-05
-3.67519180172317e-05
-1.79698303911426e-05
-6.36185571434567e-07
-2.30520525931346e-05
-2.87668023377103e-05
-3.61916262282974e-05
-2.02849856166969e-05
-5.51728278698039e-05
-2.17424967284263e-05
-3.74352778258495e-05
-6.53285688148195e-06
-2.69446457401626e-05
-2.10219215657101e-05
-2.40687413930378e-05
-3.89663433852456e-05
-5.75507242171575e-07
-1.37290319228741e-05
4.90558560666566e-06
-5.18017355799875e-05
-1.45575161569855e-05
-3.87122226248188e-05
-2.14305529995973e-05
-1.62123718339355e-05
-5.08736530469837e-05
-3.76929257282044e-05
-1.76861075363294e-05
-2.53687830828068e-05
-1.74730269001019e-05
-4.41565429195324e-05
-3.3818821661576e-05
-4.62747745381414e-05
-2.45698401251317e-05
-2.51242341807618e-05
1.48740501068976e-06
-2.83989770415293e-05
5.63263795699072e-07
-3.84317985234445e-05
-6.12154245760491e-06
-1.44887336237153e-05
-4.79863245184772e-05
-2.17738948415362e-05
-2.08279218283047e-05
-4.25477560983002e-05
-6.17863070859213e-05
-3.27759859336473e-05
-5.84507215728202e-06
-1.97711555325035e-05
-4.86730104001459e-05
-1.50058253456247e-05
-4.72938591647521e-05
-4.18028330653723e-06
-2.78941086566427e-05
-4.81114281926004e-05
-3.22309994294154e-05
-4.1410372995722e-05
-3.98226094151343e-05
-1.56222772984276e-05
-5.04836410471627e-05
-3.02893228171452e-05
-2.18005546226191e-05
-1.90034215240627e-05
-2.79313559909706e-05
3.07616172055269e-06
-3.3123947133473e-05
-1.94597357609229e-05
-1.65368344918551e-05
-1.68988633918806e-06
-8.18364328960868e-06
-2.39094715268646e-05
-2.51442791479952e-05
-1.8982196041585e-05
-3.3572804702454e-05
-3.83856335583276e-05
-4.28698578056619e-05
-3.76219573819862e-05
-3.72820590426374e-05
-1.79069316432204e-05
-3.73877878918902e-05
-2.25505657577603e-05
-3.79607677173012e-05
-2.49020868222011e-05
-6.15268920594523e-05
-3.35715105239451e-05
-3.28537139030672e-05
-1.85363285832234e-05
-3.55713899008255e-05
-1.45133114823463e-05
-1.23198794434553e-05
-6.32152096098921e-05
-4.36166042531747e-05
-2.57553357840661e-05
-5.4878122461512e-05
-3.65207080344063e-05
-3.54636025786758e-05
-4.28805064918176e-05
-7.32342837409526e-05
-2.10557307103433e-05
-2.35671108381046e-05
-4.15349667575177e-05
-2.09160825933563e-05
-3.48263726870073e-05
-1.37936630572979e-05
-2.29795566605378e-05
-2.7283413620229e-05
-3.03945965618117e-05
-2.09672493230101e-05
-4.14222358695475e-05
-3.87887329214225e-05
-2.55327277924923e-05
-2.03152111682994e-05
-6.37042283398947e-05
-1.13559845970851e-05
-4.62585614275805e-05
-4.65759486515066e-05
-3.20013595703877e-05
-3.41460401891774e-05
-1.63223868648425e-05
-3.95122201078949e-05
-2.06911725607203e-05
-3.29871399513275e-05
-1.09263755053954e-05
-5.70731843374508e-05
-1.81669736346246e-05
1.9574122417544e-06
-2.68574521420328e-05
-1.26985359064521e-05
-5.05478466936595e-05
-2.17439956378246e-05
-4.68046126442641e-05
-4.273950868258e-05
-4.02240833986495e-05
-2.65556873762359e-05
-2.51823374328789e-05
-3.85647589999825e-05
-2.01035368013515e-05
-3.44877356972014e-05
-1.69482721317442e-05
-2.72955738208856e-05
-3.79870808340416e-05
-1.63215197309806e-05
-3.16710478169369e-05
-2.1165106458295e-05
-4.44206467721211e-05
-2.52462138708059e-05
1.18712523876657e-05
-2.42054641870919e-05
-4.7075809612054e-05
-2.96070055135979e-05
-1.69816482140066e-05
-2.65254849321034e-05
-3.71939852409189e-05
-2.83151733636987e-05
-4.11831633874437e-05
-1.9894983627768e-05
-4.55495855267314e-05
-3.93236618520233e-05
-4.80484739980681e-05
-4.15005914533003e-05
-4.30685645488759e-05
-1.9388906692815e-05
-4.87751692897572e-05
-3.0693476457335e-05
-2.33084215476268e-05
-5.53312432856955e-05
-4.4471148524288e-05
-4.22334291879622e-05
-2.44625764633555e-05
-3.20237078934186e-05
-1.22550610628377e-05
-3.17772497906695e-05
-3.04544779100548e-05
-3.82597650063586e-05
3.84652737472932e-06
-1.85619603831624e-05
-6.97068928755805e-05
-2.95465915969075e-05
-3.7398353679975e-05
-2.65937136297872e-05
-3.45865819202738e-05
-2.95770113644718e-05
-4.72828512369372e-05
-1.28049007473521e-06
-6.14797318977552e-05
-4.06531246470069e-06
-3.64337768348004e-05
-4.08497596940074e-05
-1.96935580993249e-05
-3.38198330999504e-05
-3.47251889386183e-05
6.36877889469002e-06
-4.71061520404228e-05
-3.60938759323386e-05
-4.77917201386589e-05
-2.61100140251026e-05
-1.16411396313113e-05
-3.38301584432253e-05
-1.40166950546378e-05
-1.56570049772661e-05
-2.51699856231962e-05
-2.35807477267065e-05
-2.32466778680509e-05
-2.17241589030766e-05
-2.34981877035882e-05
-4.10847100341176e-06
-3.68365045530125e-05
4.52106930353152e-06
-3.57259811692587e-05
-1.81280196447339e-05
-2.01181448644383e-05
-2.53419756115659e-05
-3.90786321440821e-05
-2.63037733239701e-05
-2.16998922586548e-05
-3.60322473046903e-05
-4.62873720127523e-05
-2.93612708000294e-05
-2.6650827238199e-05
-2.11452459715527e-05
-1.90458708992121e-05
-2.07569540858068e-05
-3.58693840493499e-05
-4.71672167717044e-05
-4.01195475538204e-05
-3.72533451960155e-05
-3.14497500101736e-05
-2.56818520084835e-05
-5.69643135027924e-05
-1.4205324248171e-05
-1.08330128187775e-05
-2.30020388619982e-05
-3.51081520841621e-05
-2.85526194765114e-05
-8.70959416992525e-06
-5.94747255352263e-07
-1.43864139994612e-05
-3.29451959854166e-05
-4.2779365919236e-05
-2.7255156016538e-05
-2.85574420769033e-05
-3.52263750206111e-05
-5.68722567723349e-05
-4.22232727859488e-05
-5.01888232913359e-05
-4.63396509376989e-06
-2.86628828656883e-05
-3.55446386563902e-05
-2.57538118893645e-05
-1.67333831362854e-05
-2.78595810519549e-05
-2.22969532479081e-05
-4.61182751590354e-06
-4.59160455761809e-06
-1.33561616103128e-05
-2.37026770803991e-05
-3.34162471072488e-05
-4.51262207922972e-05
-3.77735888696329e-05
-2.8689600384125e-05
-1.03649438636827e-05
-1.61868982104946e-05
-2.87053206251372e-05
-2.05566854752611e-05
-1.77723545779888e-05
-3.47008944781919e-05
-1.6829314195134e-05
-3.33032848356236e-05
-3.12270281377632e-05
-1.71431546974177e-05
-1.96391803649152e-05
-2.34889139272669e-05
-6.49908512565327e-05
-3.6448338363652e-05
-1.41499679735643e-05
-4.86908847751149e-05
-5.5937476177309e-05
-1.7492697192065e-05
-1.11474758817526e-05
-1.65732130094093e-05
-1.76035534646612e-05
-4.15245340732677e-05
-2.20696333823539e-05
-3.0384446744111e-05
-6.15641493786278e-05
-2.47323307880094e-07
-6.43727951986027e-06
-4.87051625971402e-05
-3.02016322181933e-05
-2.88185230824497e-05
7.91483431465486e-06
-4.07575112558639e-05
-2.01856924022524e-05
-4.81644500595971e-05
-2.71032471255942e-05
-3.25429559828274e-05
-2.38911963520967e-05
1.98460135630618e-06
-3.08140518362304e-05
-4.40969397531554e-05
-4.05183681452052e-05
-5.1108695745625e-05
-2.02114143586281e-05
-3.55994375687452e-05
-3.78206416191491e-05
-5.2856700693938e-05
-2.530063379624e-05
-2.72623625102665e-05
-2.56372182524514e-05
-2.17062417492485e-05
-7.73140028551065e-06
-7.30228701440493e-06
-1.51337120224965e-06
-3.27475580997294e-05
-9.74212307875206e-06
-3.38766204843798e-05
-2.32747345168787e-05
-2.1501624081305e-05
-2.83795041259767e-05
-2.99709657070786e-05
-2.03479849362874e-05
-2.60647662526496e-05
-1.05833733841162e-05
-2.14266447348844e-05
-2.99708715922507e-05
-3.49883704906978e-05
-1.75882446322371e-05
-3.86143708717074e-05
-4.14649277219537e-05
-2.54118842467137e-05
-7.33609315010705e-06
-3.20141915237796e-05
-3.90601390094582e-05
-1.45814253696925e-05
-3.72436252586769e-05
-2.15491194305603e-05
-1.35984528963908e-05
-2.66302964533795e-05
-2.97220856393601e-05
-7.65169592204338e-07
-4.7656192454761e-05
-6.82526738986504e-05
-5.23449708670447e-06
-3.61407958443887e-05
-2.64743261360127e-06
-3.33739166825469e-05
-1.73478982654089e-05
-3.017544166072e-05
-3.12620193126546e-05
-5.06500523388495e-06
-3.60442274771646e-05
7.05180892901386e-06
-2.80823383300966e-05
-3.82175705038104e-05
-2.47789895474152e-05
-8.77476238920435e-06
-3.09363369642639e-05
-2.6283212201145e-05
-3.73264473425055e-05
2.06228952934836e-06
-2.09154140934233e-05
-1.76840195167376e-05
-3.65786403861176e-05
-9.41839963808412e-06
-3.47303716719755e-05
-4.3714727111195e-05
-4.3681209394117e-05
-1.98258839784557e-05
-1.67098648227335e-05
-2.2309142108133e-05
-1.66140084863666e-05
-1.54882704257934e-05
-2.49667253993561e-05
-4.223572524494e-05
-3.47685781145582e-05
-2.47350474881412e-05
-3.64229463445323e-05
-4.32158614971691e-05
-6.45548297118384e-05
-1.01672427226332e-05
-2.51163278377833e-05
-3.18213933960767e-05
-4.84438710425589e-05
-4.99048197782836e-05
-2.25136129389192e-05
-2.64206618051986e-05
-4.68484126771741e-05
-6.76051849621592e-06
-6.28063498885939e-05
-3.18341153142816e-05
-4.91074097559966e-05
-4.70340712808113e-05
-2.51260664090974e-05
-9.96961500252351e-06
-3.15858864683302e-05
-8.40317183694789e-05
-3.02588357982845e-05
-7.60366089107138e-05
-3.11189804241678e-05
-4.60111896854179e-05
-1.59567929883685e-05
-1.07675111854127e-05
-3.87868419752395e-05
8.80976265304554e-06
-3.89545948691261e-05
-5.13108335756517e-05
-1.80890484936903e-05
-3.00073520990583e-05
-2.51578578030756e-05
-2.54877657605961e-05
-4.85406877648358e-05
-1.12531126100566e-05
-2.83115210320967e-05
-5.45380410083674e-05
-5.75069037231727e-06
-1.50647714190688e-05
-4.46094758331238e-05
-2.14698430811338e-05
-3.10755428796889e-05
-5.1752535631519e-05
-2.05425560411891e-05
-1.09790707513246e-06
-6.07272438364883e-05
-4.07862018011592e-05
-4.42957412176951e-05
-2.52459241961751e-05
-2.11877359931166e-05
-3.55860242995502e-05
-1.16823137805415e-05
-3.11767098233544e-05
-4.39465413818907e-05
-2.91209748602927e-05
-3.82279058516185e-05
-5.96979399206962e-05
-1.68201598915517e-05
-4.90678861254926e-05
-2.2163704758749e-05
-6.35434997832836e-05
-1.8476005421735e-05
-5.02398474791751e-05
-3.83331984535009e-05
-4.45424284523453e-05
-3.26683900093546e-05
-6.89664158938809e-05
-1.58367600910972e-05
-1.17381506503606e-05
-1.59363666683705e-05
-1.75659040231103e-05
-1.35072219403022e-05
-1.62169042164866e-05
-5.20341908812443e-05
-3.63553636010333e-06
-1.32445557280493e-05
-4.69366189576103e-05
-3.52367306363999e-05
-3.84289927893506e-05
-3.31356078460669e-05
-5.87814315998497e-06
-2.12603559935854e-05
-4.82791670498128e-05
-5.36438922637553e-05
-1.04925070713338e-05
-1.31200583124469e-05
-5.70612214734113e-05
-2.71127737432453e-05
-2.62154355593862e-06
-4.32035513392726e-05
-2.24735409968627e-05
-2.27124340473885e-05
-4.61983260508936e-05
-3.41906284188439e-05
-3.64082348788604e-05
-6.31943475502731e-06
-3.48684861354221e-05
-8.01258004607833e-06
-1.25374818319484e-05
-3.37256084914604e-05
-3.44610942049419e-06
-1.14931680624015e-05
-4.42243449007593e-05
-4.57183455596471e-05
-3.76778050506089e-05
-2.47263307184681e-05
-1.89170764326293e-05
-4.36556795441169e-05
-3.12959755876089e-05
-5.45346937944125e-05
-3.26914463280375e-05
-3.03971429688353e-05
-3.09651777419072e-05
-2.36488957305236e-05
-5.02018837635849e-05
-7.34617497598743e-06
-3.28612980063335e-05
-1.10331602976536e-05
-3.61470919254707e-05
-2.37513826770994e-05
-3.77506037373547e-05
-1.04904608791652e-05
-5.51189096673359e-05
-3.09827726160737e-05
-4.83702785065469e-05
-4.15238133798517e-06
-2.84950947418091e-05
-1.50922906870113e-05
-5.15668160567279e-05
-3.59096524010216e-05
-5.582287813265e-05
-5.88087553106386e-05
-4.2479546987388e-05
-5.2611598360152e-05
-7.28211672164945e-06
-4.46834399356335e-05
-5.3019302753892e-05
-3.13994170212821e-05
-1.76607577552153e-05
-2.44174918850089e-05
-3.13736031994958e-05
-1.80102108432304e-05
-3.47546978935145e-05
-3.10647519915549e-05
-2.56369775877072e-05
-4.73169099572454e-05
-2.76639278659866e-05
-4.67177428173785e-05
-3.74739631616937e-06
-3.22795263362872e-05
-8.41660213388019e-06
-1.48821266576979e-05
-2.12468598622739e-05
-1.66348440294666e-05
-1.99811723875493e-05
-3.04637944925699e-05
1.72447458000339e-06
-2.45191868066354e-05
-4.06810503875657e-05
-1.2635004481676e-06
-3.70807333490436e-05
-2.69044028990662e-05
-4.76220425633536e-05
-3.59638538825129e-05
-3.43256650066319e-05
-2.75979013782556e-05
-1.10304980405328e-05
-2.77365433713518e-05
-3.53047228778861e-05
-4.32876691717582e-05
-5.57130563549107e-05
-4.59441132059683e-05
-3.03299439925897e-05
-6.90267547022952e-05
-1.65502525553998e-06
-1.46657393566678e-05
-2.77140099267191e-06
-5.07434538399274e-05
-5.18343763614847e-05
-3.58457488230127e-05
-1.92772137925492e-05
-1.3175901786818e-05
-5.63785230522774e-05
-2.44355735511992e-05
-3.52826759549606e-05
-1.72710589554153e-05
-3.83859345770212e-05
-4.04318871458929e-06
-2.81559825482827e-05
-2.87723680505888e-05
-4.96343132432124e-05
-1.37342434045073e-05
-6.67277774264169e-06
-1.13338224124581e-05
-1.64028759103824e-05
-5.78402451562708e-05
-4.49570039103991e-05
-2.25104140591101e-05
-4.32239932695093e-05
-1.64349916786449e-05
-1.53682539753688e-05
8.42571621587542e-06
-2.04840534284306e-05
-4.22841523022109e-05
-5.06746863400552e-05
-4.99838368014563e-05
-2.47053039472624e-05
-2.98786831973515e-05
-3.44727967446916e-05
-5.05323145539795e-05
-4.08709278902105e-05
-3.89932052730211e-05
1.49065389545447e-05
-5.00740771951812e-05
-4.22802133428998e-05
-3.75033640741832e-05
-1.89472713510964e-05
-3.82019554814924e-05
-3.40304662075387e-05
-6.75270420774184e-06
-2.36153453707884e-05
-2.37252203706825e-05
-6.75927070827582e-06
-5.02199409980787e-05
-3.33077927707243e-05
-4.25439187785847e-05
-2.37202230809642e-05
-4.25793009390052e-05
-5.84908997418072e-05
-1.80170636702442e-06
-1.37439961534172e-05
-1.89590651216867e-05
-3.26130771701966e-05
-2.22497186169832e-05
-4.92009899774057e-05
-2.50139181533099e-05
-1.21362391746109e-06
-3.48399398723214e-05
-1.19585499677782e-05
-3.06937594338601e-05
-1.57316888146414e-05
-3.00421235706741e-06
-3.37565633560922e-05
-4.25585437902468e-05
-8.7601263087604e-06
-3.42045952860464e-05
-1.07408290799654e-05
-7.22309617798528e-06
1.18513851015565e-06
-3.81391695146557e-05
-3.00913739860471e-05
-2.10384174337695e-05
-6.42147396958299e-05
-3.40095449678896e-05
-1.3998271445173e-05
-2.31582385619864e-05
-1.62342633561112e-05
-5.49268120478449e-05
-4.95379451045793e-05
-3.6619380639843e-05
-4.46836285102344e-06
-4.31512424294546e-05
-3.16857567274066e-05
-1.64215558217718e-05
-3.72095487679962e-05
-2.40153174296124e-06
-2.77416804048423e-05
7.47381797867396e-06
-1.75129430272212e-05
-1.9180998161839e-05
-1.23052218039445e-05
-8.21867290586263e-06
-2.42404838271546e-05
-4.28046842144526e-05
-2.50514054263433e-05
-3.68856436785599e-05
-3.93657689106407e-05
-4.5702734375065e-05
-3.63244935949966e-05
-2.27861531666676e-05
-2.37194223988945e-05
-3.19863279381618e-05
-4.14809838136809e-05
-4.12422467642736e-05
-2.9903376313667e-05
-4.41303691035824e-06
-4.38296964299519e-05
-6.55377084837539e-05
-2.46897672217312e-05
-4.06988175833291e-05
-1.64191213829741e-05
-4.95905993433884e-05
-2.18718626514594e-05
-3.29386495267487e-05
-4.42399981953923e-05
-4.2016604700417e-05
-1.85237861108929e-05
-1.44057465331749e-05
-5.301595261316e-05
-1.81799542612583e-05
-3.13117368572381e-05
-3.91212403457061e-05
-3.05245284846674e-05
-2.45792133938894e-05
-2.86602593640723e-05
-1.49659842577577e-05
-2.46802163481232e-05
-5.3160709465018e-05
-2.24673061814809e-05
-5.81578819702707e-05
-4.1524741829685e-05
-2.67718538711778e-05
-2.40213613493202e-05
-5.10860186749697e-05
-3.33953121392024e-05
-3.87252295926443e-06
-2.89473119722376e-05
-3.16651693671605e-05
-8.62230797787145e-05
-2.32517100022284e-05
-2.02994760693812e-05
9.52656909515875e-06
-1.59717821635036e-05
-4.23733025005336e-05
-3.8089893942906e-05
-6.04580682554937e-06
-2.12066703544807e-05
-3.95379555673254e-05
-1.62133281659646e-05
-3.96318801101559e-06
-3.53772105782501e-05
-2.07183807157041e-05
-3.07138517357257e-05
-1.92078267551512e-05
-3.64101517968341e-06
-3.59120431707741e-05
-3.634010972356e-05
-4.91406655312654e-05
-2.0791921770361e-05
-4.10002293193688e-05
-2.40037553724126e-05
-3.86146048668905e-05
-4.48711668944545e-05
-4.43254925383656e-05
-2.51766819351702e-05
-1.96105882994301e-05
-1.79279559864585e-05
-2.33982137374782e-05
-1.41947155077299e-06
-4.72752306487771e-05
-8.58177407480255e-06
-7.19183851001597e-06
-4.0408979605919e-05
-1.45819727875812e-05
-4.30641703945415e-05
-5.34845872387983e-05
-2.29238348353903e-06
-5.19890232682017e-05
-2.57510970647404e-05
-4.0788736302736e-05
-2.22583123244662e-05
-2.47770394624927e-05
-3.73891634216619e-05
-3.56335066780512e-05
-1.29853668732252e-05
-4.38708293881515e-05
-6.03863776320641e-06
-5.72532884569088e-05
-2.49257059230178e-05
-5.21252884077783e-05
-2.731244731648e-05
-4.54578104159116e-05
-2.58267710423404e-05
-4.34983637679071e-05
-3.35713973783594e-05
-3.13996265573871e-05
-1.30497062463062e-05
-4.26717031841827e-05
-1.28619648251073e-05
-8.03825177428495e-06
-5.73614028214397e-05
-3.15955518329058e-05
-3.79236382789654e-05
-2.20820340622869e-05
-4.14899246431265e-05
-3.73092671514192e-05
-4.73963150178968e-05
-2.6462213064162e-06
-1.77203693320406e-05
-2.01725809131947e-05
-2.59497184452755e-05
-3.96860650054464e-05
-6.81638541785653e-05
-3.55878295407001e-05
-1.0971455462627e-05
-4.99137214183809e-05
-3.98728138990708e-05
-4.07626821182657e-05
-2.53741713941244e-05
-2.66339016383342e-05
-6.14805308079107e-06
-4.2796025369114e-05
-8.55626777547336e-06
-2.99923813466072e-06
-4.16994598397079e-05
-2.61384270118409e-05
-2.42847674097688e-05
-2.81781668900381e-05
-2.72048397361286e-05
-4.72148244666961e-05
-2.94658259424597e-05
-4.71637847171072e-05
-2.51773691036874e-05
-4.69606624355008e-05
-1.73641024743565e-05
-1.48418532424261e-05
-4.47288239073072e-05
-1.46337024941721e-05
-1.81884419800676e-05
-8.06233177780916e-06
-3.17930873092968e-05
-1.62595240056445e-05
-2.02174887960712e-05
-3.55947286645868e-05
-1.11274055200578e-05
-3.16129628274074e-05
-2.22138415495719e-05
-2.51960134725815e-05
-3.11635633268611e-05
-4.48852592734197e-05
-2.10623257670008e-05
-4.50417453728496e-05
-4.90780563117246e-05
-1.53694479719005e-05
-1.23855565161971e-05
1.69701832939738e-06
-3.35837893660603e-05
-3.0111791077299e-05
-4.74052607182485e-06
-4.46458145288023e-06
-3.71845125766966e-05
-5.12218491132267e-05
-1.30493801659745e-05
-3.53823757787822e-05
-4.43613888008011e-05
-5.55417232436174e-05
-4.60837815100037e-05
-3.95836403948264e-05
-4.77926142677624e-05
-7.69543687610053e-06
-1.39365194338351e-05
-1.47698659421635e-05
-1.26136999168245e-05
-2.57516443644451e-05
-3.61936418806005e-05
-5.32740304586571e-05
-4.33566953813537e-05
-2.99365363041385e-05
-3.96996048355353e-05
-4.86472143164677e-05
-2.09443573086644e-05
-4.05952360236582e-05
-3.02408547959073e-05
-5.85328920585096e-05
-3.3628925723349e-05
-2.17033759389921e-05
5.11375894516019e-06
-5.42002025319168e-06
-3.61964318313519e-06
-4.63106731475659e-05
-3.96530513767013e-05
-1.64884341283945e-05
-4.24220038835135e-05
-3.32669866336493e-05
-3.72981883239081e-05
-6.40347990237863e-06
-3.35711350826738e-05
-4.44838668071181e-05
-2.32084484243792e-05
-2.0688584562244e-05
-2.66623684483889e-05
-2.95704132765052e-05
-3.50545326411509e-05
-2.49131495349859e-05
-3.37702346362655e-05
-2.15968124542573e-05
-1.65562746487274e-05
-2.86112014246984e-05
-4.29014265510014e-05
-3.66412738026079e-05
-4.86587567145788e-05
-4.75785849883816e-06
-2.0460407093039e-05
-4.22168509549297e-05
-1.31399524440639e-05
-1.23744995160717e-05
-3.94029083742953e-05
-3.84786855230272e-05
-4.84522423103936e-05
-4.15460276773759e-05
-5.98026480242239e-05
-1.16381883635242e-05
2.62507444197824e-06
-4.11471098387371e-06
-4.97128915806497e-05
-1.46095451089779e-05
-1.10539992665653e-05
-4.06000026953297e-05
-1.49382646297877e-05
-5.67411586285562e-05
-1.70997145967253e-05
-1.72783682587149e-05
-2.38928906177433e-05
-2.49545652830706e-05
-3.20512625277749e-05
-1.94134585654674e-05
-3.70574234074233e-05
-1.66737030537549e-05
-8.88294645218843e-06
-1.91647204383283e-05
-4.28835025941168e-05
-4.81227044756753e-05
2.68215223523562e-06
-1.2321983280206e-05
-4.63748491141637e-05
-1.41652747315364e-05
-1.33170624099952e-05
-4.53214031090396e-05
-5.5214665552813e-05
-1.48977789435894e-05
-2.93981469271173e-06
-2.8269811971974e-05
9.22734316786363e-06
-4.44191982013475e-05
-3.92034715569624e-05
-2.1480212550199e-05
-4.15219688172224e-05
-2.41497884765957e-05
-2.97179326840723e-05
-2.62638417559856e-05
2.49598536204745e-06
-4.89759918082433e-05
-6.29860725096449e-05
-2.29199536028198e-05
-5.83746160381493e-05
-3.03546740921294e-05
-1.15238952097214e-05
-9.45874957780614e-06
-5.57064811126675e-05
-1.84676942597255e-05
-4.21629192536286e-05
-2.57222533472286e-05
-5.54545348175371e-05
-3.47834584175602e-05
3.88550167910216e-07
-3.4942027882427e-06
-3.61619208218789e-05
-1.72508174097433e-05
-3.14400476920622e-05
-3.19737774112553e-05
2.03452147747213e-06
-4.14722663090788e-05
-7.51646332028374e-06
-3.24323625136462e-05
-1.22456002761152e-05
-1.69576225900554e-05
-4.65155198740316e-05
-4.88312087679755e-05
-1.21558073866367e-05
-3.863958356045e-05
-3.13991484891106e-05
-9.46693365957307e-06
-1.81847308806644e-05
-1.95102935365487e-05
-5.09414812237301e-05
-1.76150630833222e-05
-3.88027738591569e-05
2.3864291202541e-05
-1.35805606640894e-05
-2.12062343546174e-05
-2.93703298656855e-05
-2.88282115384016e-05
1.21894713050603e-06
-4.53671188610206e-05
-2.65277670243879e-05
-2.683521963597e-05
-3.98472001772398e-05
-4.51766815829469e-05
-3.48079213703189e-05
-3.89041397056038e-05
-1.20551314059036e-05
-2.11147017675068e-05
-6.73397444000937e-06
-3.82710985036575e-05
-2.37323606562798e-05
-1.08740082709557e-06
-4.5668056231181e-05
-1.88610158819201e-05
-3.1760872580866e-05
-2.54253591209305e-05
-1.81036495253956e-05
-2.06108236191542e-05
-4.68756487694892e-06
-4.29990401323428e-05
-4.28912403849427e-05
-9.1700367045008e-06
3.43303429446985e-06
-4.18257500183475e-05
-3.26539363234655e-05
-1.50757940220055e-05
-3.62701311867366e-05
-3.70287455798327e-05
-3.08755280661156e-05
1.13381053534859e-06
-5.06039262018859e-05
-1.73875343252568e-05
-2.1949617768032e-05
-1.9709222003547e-05
-9.96546231520155e-06
-4.00380674527798e-05
-2.14982611400779e-05
-1.32374388179803e-05
-2.08167402304853e-05
-4.64094458296353e-05
-2.83455867843315e-05
-2.65735384333727e-05
-5.44976524396977e-05
-1.13537294143491e-05
-3.13200649502058e-05
-3.68239140340984e-05
-1.48170404971623e-05
-4.09622866786789e-05
-1.54353449439993e-05
-3.15704922572108e-05
3.27325613918484e-06
-5.55160075758795e-05
-2.55145276496903e-05
-3.05950764821495e-05
-8.11282980784097e-06
-1.06258649193197e-05
-2.12459827906133e-05
-5.71913071415908e-05
-1.97696647284887e-05
-2.74113758465583e-05
-4.69316063746324e-05
-2.26707804561372e-05
-4.27144433964077e-05
7.92502007054484e-06
-3.30571041718275e-05
-2.28138259273409e-05
-6.06365360812827e-06
-2.82128819688009e-05
-2.41377665023516e-06
-2.29719730451638e-05
-3.36353967452305e-05
-2.88716395847177e-05
-7.06615058846427e-05
-1.582831124699e-05
-2.07489458234728e-05
-4.94383738268905e-06
-2.07507834498453e-05
-4.87208486471806e-05
-2.07224594523283e-05
-1.45652779411763e-05
-1.59211151895597e-05
-5.3050433457018e-05
-2.70383031004263e-05
-1.54310900602374e-05
-8.07491295404672e-07
-1.23447176977817e-05
-3.46871531313369e-05
-3.26194933215331e-05
1.31325000144453e-05
-3.15820190398732e-06
-7.64552236067255e-05
1.70660406044806e-06
-4.9367919656093e-05
-3.19971323695239e-05
-6.82133758669718e-06
-3.21074020818791e-05
-2.04611038967635e-05
-3.40649268464316e-05
-4.17576099328508e-05
-3.69194092307078e-05
-5.39926559610993e-05
-2.05628007694332e-06
-3.52407484433427e-05
-2.46692478588161e-05
-1.39342655877026e-05
-9.33860047287739e-06
-2.68096026159519e-05
-1.46522944769499e-05
-2.69277887844816e-05
-2.22237530609822e-05
-4.23165941949288e-05
-2.32810048586557e-05
-1.01267245261524e-05
-4.03303281142108e-05
-9.57300408021203e-06
-3.97055940681319e-05
-1.71217228598121e-05
-4.52366459090817e-05
1.01355946757449e-05
-1.71069830286837e-05
-5.54102083195736e-05
-3.83994263025357e-05
-6.7398711179433e-05
-3.3060773819867e-05
-1.90911837016857e-05
-4.23132059380458e-05
-2.24436106425288e-05
-3.51334678021757e-05
-2.19078754152632e-05
-3.85271899659153e-05
-3.40622944565685e-05
-1.28081684281458e-05
-2.08508318013167e-05
-3.23487527241607e-05
-2.44447607367264e-07
-6.90113309567937e-06
-6.01669317592606e-05
-1.02995091188443e-05
-6.93957987086482e-05
-3.39748862531247e-05
-3.91274243856127e-05
-9.00183529602487e-06
-3.73088161787388e-05
-2.9024616448219e-05
-4.08767059955849e-05
-4.81736005651707e-05
-5.54318099020804e-05
-2.6660465239277e-05
-4.13471243624289e-05
-2.05585307374514e-05
-3.61647154818751e-05
-5.43152850173411e-05
-3.16657557114472e-05
-3.88974754920782e-05
-2.76973757616362e-05
-4.45519400162993e-05
-8.93415446847266e-06
-3.23110707367578e-05
-3.33759892089816e-05
-1.93490292281779e-05
-2.92635045338349e-05
-2.10242055251946e-05
-2.04080664150619e-05
-3.97504766374578e-05
-1.46315892424348e-05
-2.40195190555839e-05
-3.27062802398258e-05
-6.21530131698046e-05
-3.10666269811025e-05
-2.86827963204838e-06
-3.77643027842651e-05
-3.67000066234115e-05
-1.89936245421947e-05
-9.99077599815082e-06
-2.75269594351616e-05
5.96808508958039e-06
-4.94229168724568e-05
-4.32251828102715e-05
-2.81819520404323e-05
-1.59503062522665e-05
-4.14399566288769e-05
5.00691671741071e-06
-5.9234747714276e-05
-2.34958346526453e-05
-8.89746978221651e-06
-3.34926408091348e-05
-2.19253698109625e-05
-2.55276188330447e-05
-1.47103913411302e-05
-3.04540952327206e-05
-2.04429870219642e-05
-2.72440655713135e-05
-5.16771960944718e-05
-4.89774521017426e-05
-4.07682596260277e-05
-3.63853950364147e-05
-3.14102735273328e-05
-1.85356441525863e-05
-3.63183400607372e-05
-3.85921839401014e-05
1.52084953111155e-05
-2.37339666746116e-06
-2.48946884770745e-05
-2.09760083400477e-05
-3.73332154334129e-05
-2.8545188626708e-05
-4.07436758136155e-05
-3.58191384081348e-05
-4.13248467559309e-05
-2.39849121023714e-05
-7.87596947499859e-06
-4.44049470144302e-05
-3.95059961168827e-05
-7.22687441422802e-05
-1.72614745684885e-05
-4.07170781258971e-05
-4.74279185053761e-05
-2.64717649389008e-05
-2.69602394344475e-05
-2.87836239694571e-05
-1.51954440920457e-05
-5.09304945113975e-05
-5.38840411525635e-06
-3.11606914754301e-05
-2.06348531047047e-05
-3.160130249167e-05
-1.47111896798051e-05
-3.00007149720708e-05
-4.48499723646833e-05
-1.61517991732225e-05
-2.49678298658233e-06
-4.60390900815953e-05
-3.34489162247813e-05
-4.18586757885901e-05
-1.01190034597087e-05
-2.74332123410881e-05
-1.81705817296632e-05
-2.46685441753217e-05
-3.49530511676934e-05
-7.01688930373962e-05
-5.68885659303e-05
-2.89944540493124e-05
-3.98736096547797e-05
-3.24183470354396e-05
-3.81825516240446e-05
-2.95925750183812e-05
-1.42912743101616e-05
-1.76487701569997e-05
-2.96840014977377e-05
-6.03228951868451e-06
-4.46320181446959e-05
-2.95013946536236e-05
-9.98934759620858e-06
-8.09894850069192e-05
-8.45433051963565e-06
-5.10242963597086e-05
-3.72068461938487e-05
-3.42709211736086e-05
-3.79619598764641e-05
-4.276488979934e-05
-1.23036142107047e-05
-2.17201501185933e-05
-5.62857367141098e-05
-4.50107020811291e-05
-3.17937866869213e-05
-2.40567073100105e-05
-3.23664062375811e-05
-3.25491739704541e-05
-4.20715620971105e-05
-7.29358592816242e-06
-2.4795267254097e-05
-5.19400882569793e-05
-3.64297230442198e-05
-2.69847995549989e-05
-4.1895153832041e-05
7.66246441858727e-07
-1.26253003286843e-05
-4.65748885009995e-05
-4.74371962884548e-05
-4.47091091708737e-05
-2.03913971118938e-05
-1.74442751535557e-05
-2.94252238338396e-05
-1.73824577259832e-06
-6.49609319331827e-05
-3.19631044344282e-05
-5.48098276008429e-05
-2.85545506024682e-05
-4.04219029770883e-05
-1.12837758274789e-06
-2.44153066964536e-05
-2.7497187457544e-05
-1.84075227292972e-05
-6.8906654553496e-06
-2.37730941515596e-05
-2.69165277237375e-05
-1.80296467700557e-05
-3.95625299736369e-05
-1.5280787435464e-05
-2.77438130149329e-05
-7.73125514175584e-06
-2.18215285291515e-05
-1.0554188583493e-05
-3.05144462691213e-05
-2.21034566125835e-05
-2.22904908162448e-05
-3.41697124731932e-06
-4.70907260356817e-05
-4.61500945092806e-05
-5.12980068203399e-05
-2.03595919202089e-05
-4.66575551779229e-05
-5.20303747866378e-05
-1.55857471040799e-05
-1.75065822410586e-05
-1.01689267657458e-05
-5.77354929001783e-05
-2.73157865820103e-05
2.40152660804064e-06
-4.83549678782045e-06
-4.24618166932293e-05
-2.18113325459082e-05
-4.57350981258831e-05
-2.46784912538735e-05
-5.20651287580687e-05
-3.71518234969105e-05
-2.44729118778613e-05
-2.2802129476984e-05
-9.09557170055216e-06
-2.20795021876999e-05
-5.98416726545826e-05
-1.67323423151999e-05
-6.97916796220227e-06
-1.66054277017528e-05
-2.66136300735295e-05
-1.38444733671391e-05
-4.2402288008403e-05
-1.67003266858946e-05
-2.81806395598083e-05
-2.13972793346024e-05
-1.7011146234708e-05
-3.69516321687428e-05
-1.59077123490396e-05
-7.38086932870158e-06
-4.67898321147325e-05
-5.54201835008131e-05
-2.55143299369692e-05
-2.64790661187751e-05
-1.41822684151655e-05
-1.85463759091082e-05
-7.07956215689082e-06
-4.6227455539426e-05
-5.94443849649137e-05
-1.38594271926442e-05
-3.20034484770912e-05
-3.34682566252407e-05
-1.71709727688028e-05
-3.38405786008956e-05
-2.29393785853878e-05
-3.57263106530275e-05
-1.4498284984042e-05
3.31500635280122e-06
-4.16770465584996e-05
-7.59616677149553e-06
-3.0066510837652e-05
-2.94897909288089e-05
-2.04747365651568e-05
-2.34737871333898e-05
-8.53459552609072e-06
-3.1057906992177e-05
-5.04487512426614e-05
-4.45123030165883e-05
-4.19602825060098e-05
-7.36409128828619e-06
-1.60342934660925e-05
-3.09723044990635e-05
-2.32010659127018e-05
-1.50316265420109e-05
1.81675944466941e-05
-4.53806791997304e-05
-3.41723379357299e-05
-2.48899965207387e-05
-2.59090456063376e-05
-2.64174408723011e-05
-3.42739654282595e-05
-5.26347421242988e-05
-4.08724423472215e-06
-2.61919857247744e-05
-1.8311441342401e-05
-6.04367363769859e-06
-9.68293706228317e-06
-2.97125435512023e-05
-2.75107858146972e-05
-1.5359542781411e-05
-2.64034716509274e-05
-3.66184628001872e-05
-5.93374279739374e-05
-2.4059069859362e-06
-2.92962237253153e-06
-5.74738175432636e-05
-4.56430631716029e-05
1.51548541492954e-05
-3.13800367573443e-05
-2.08892111875744e-05
-6.07298453620171e-05
-1.87050111895183e-05
-6.68278692763931e-06
-1.65874638891104e-05
3.02207139776707e-06
-2.62585804285124e-05
-5.78762880111477e-06
-2.85129830989872e-05
-4.20182706640746e-05
-2.07087470433292e-05
-5.09924778493184e-05
-2.81074686204496e-06
-4.60177040342128e-05
-3.30154583500644e-05
4.08567052995839e-06
-1.16155298100754e-05
-1.91613346335845e-05
-1.86006954296681e-05
-2.39410420527566e-06
-3.08377855139441e-05
-4.00561557411936e-05
-2.28990566978171e-05
-6.31045888071684e-05
-3.31092676271426e-05
-3.22230499422963e-05
-4.61878013545959e-05
-2.46500125880925e-05
-4.97133728658567e-05
-2.06749385833456e-05
-4.30260237351924e-05
-1.91503732483645e-05
-4.44185281495461e-05
-1.99953664462326e-05
-3.1702834329851e-05
-3.59524957991074e-05
-2.74441610911582e-05
-4.40841405355556e-05
-2.859124153566e-05
-8.24354235054996e-06
-2.79300374438095e-06
-3.91740779102434e-05
-4.19057530103304e-05
-2.34984516509277e-05
-1.8055542252377e-05
-3.29427519076161e-05
-1.54278290794258e-05
-2.2163576033987e-05
-2.11174489971661e-05
-4.7450795720722e-05
-2.0572795216885e-05
-2.60497526910451e-05
-2.86675969224328e-05
-4.28863654988722e-05
-2.18748446432503e-05
-5.10852679292421e-06
-2.68193881175192e-05
-1.56690230652687e-05
-5.11821511343794e-06
-3.09411448723247e-05
-1.34737951949879e-05
-2.29290702427382e-05
-2.65693466174691e-05
-3.79228511394391e-06
-2.66876828216666e-05
6.54972868523484e-06
-2.85827052225441e-05
-2.84619140091327e-05
-5.71875099845266e-05
-3.03269809617672e-05
-3.63518273100838e-05
-4.91871824734678e-05
-2.07083770591087e-06
-3.89364767240347e-05
-2.82716586674215e-05
-5.22926751971662e-05
-3.75608095671099e-05
-1.07446167352413e-05
-3.59376538417459e-05
-1.2890125173779e-05
-2.14943151647625e-05
-4.57767391142034e-05
-5.71786854230659e-05
-5.65436116525764e-05
-3.16880736704714e-05
-4.19045256727341e-05
-3.53244704691328e-05
-3.51251768467399e-05
-3.42622302608692e-05
6.57434687427286e-06
-2.27741408780966e-05
-1.98034870958008e-05
-2.93339835715606e-05
-1.67612798178773e-06
-4.60046702776271e-05
-2.35042489908616e-05
7.73964717812816e-06
-5.20000922205514e-05
-3.15465208683982e-05
-2.88474060925863e-05
-4.5774194960288e-05
-2.54463096895158e-05
-2.72265604284569e-05
-3.87840341897118e-05
-1.89804886550419e-05
-1.96471984009575e-05
-3.49943942923881e-05
-2.71021057731803e-05
-4.68834605165828e-05
1.50242133796885e-05
-3.10763359782589e-05
-2.8281804255e-05
-2.37993503085001e-05
-3.17755641635016e-05
-3.97998102287315e-05
-1.83434830793811e-06
-1.03123649386624e-06
-5.25809918253405e-05
-5.15062171273117e-06
-3.03262208338801e-05
-4.85080732082827e-05
-5.25012129135862e-05
-3.46299221910451e-05
-5.12218443315417e-05
-6.39510178986577e-05
-2.72088385427475e-05
-9.96824166035194e-06
-1.7276571082033e-05
-2.90897433908219e-05
-6.68230736595117e-06
-4.83459714195048e-05
-1.79453865713792e-05
-3.62503611325464e-05
-4.58158417614508e-05
-2.20036489955449e-05
-4.94346038780825e-05
-2.12801218598578e-05
-3.35120544551226e-05
-4.53657370782512e-05
-1.86535407290289e-05
-5.0837173639815e-06
-2.22038662782764e-05
-6.78898119404578e-05
-4.37233581167182e-05
-2.11706919625339e-05
-1.60380426742181e-05
-3.32382930316388e-05
-5.75915105612843e-06
-2.71071377906691e-05
-1.62915819966755e-05
-4.0093578103176e-05
-6.23225608900773e-05
-2.82634849934108e-05
-4.45948388605239e-06
-2.59909650476229e-05
-3.3098851232244e-05
-3.02124820704896e-05
-6.36144235848617e-05
-4.05445968806566e-05
-9.80853362236521e-07
-3.83403274442165e-05
-1.76702586400126e-05
-2.35145068410577e-05
-5.34788551221434e-05
-4.83859929343834e-05
-1.90552954287314e-05
-1.48825991850331e-05
-4.81732736221572e-05
-3.04772998977249e-05
-3.75496997410275e-05
-3.62382270326815e-05
-5.82684682393823e-05
-4.49738854195049e-05
-1.55640012297907e-05
-1.86807848337003e-05
-3.46090931633926e-05
-2.44686555864363e-05
-2.16863330077427e-05
-2.51695647402949e-05
-3.25280846201572e-05
8.89684213834886e-07
6.01881606146194e-06
-1.36130008321705e-05
-4.59079737311528e-06
-5.04942182693444e-05
-3.74617436763804e-05
-2.11476052534442e-05
-2.00746448865207e-05
-7.69656866986496e-06
-2.36680182269809e-05
-2.92624943870651e-05
-2.23095089920767e-05
-1.56403439177076e-05
-3.97409861004362e-05
-4.21267035390917e-05
-1.99859465944373e-05
-5.21349698082949e-05
-4.04187634245721e-06
-5.53098650511523e-05
-1.34492066956588e-05
-3.36064876206188e-05
-4.19813661385848e-05
-7.76190027372715e-05
-3.31037994927649e-06
-1.14397333612778e-05
3.91704711240262e-06
-2.74193790320487e-05
-2.45531868675608e-05
-4.28661580370927e-05
-2.65098962207198e-05
-2.56315959883206e-05
-2.8271984243287e-06
-5.2759506267371e-05
6.77553827740864e-07
-2.82706283238343e-05
-1.93994521214135e-05
-2.16742155944319e-05
-4.74271116600149e-05
-2.15675179296217e-05
-1.57106021764113e-05
-6.48062206786013e-05
-2.00132719131283e-05
-5.64174494488811e-05
-2.58530038151075e-05
-3.43436846535285e-05
-3.43218203503471e-05
-3.73360540680241e-05
6.42283741782575e-06
-1.0260660753871e-05
-3.56363804150841e-05
-5.54206521721596e-05
-3.83047513721504e-05
-1.26478409324923e-05
-4.19033005152922e-05
-3.71786782409964e-05
2.90102632911316e-06
-2.79943895790809e-05
-3.19132791066754e-05
-7.16816198743504e-05
-3.41704510439873e-05
-4.50337575184966e-05
-2.19518249599107e-05
-8.040847406265e-06
-4.9716468921244e-05
-2.5389306117761e-05
-5.24915280554309e-05
-2.40679501327549e-05
-5.76467147822013e-05
-4.37655940723959e-05
-3.73154487619094e-05
-2.79792863524022e-05
-7.41765047558626e-06
-3.05222600666579e-05
-2.96007214548067e-05
-3.97095717526063e-05
-3.91664181843723e-05
-2.93179564176404e-05
-2.42884157176709e-05
-2.70405087767653e-05
-2.13100133658126e-05
-5.23033673579416e-05
-9.26377597490993e-06
-3.06736303676405e-05
-3.55758977299356e-05
-1.79154071855627e-05
-1.6679874579195e-05
-2.84293096873827e-05
-9.24299843883378e-06
-1.58369228472419e-05
-4.67439046460141e-05
-4.54556717839922e-05
-3.50083001341151e-05
3.51460441771326e-06
-4.22768600467768e-05
-5.7438969325816e-05
-7.84963582453112e-06
-4.71793408740641e-05
-3.04996428700806e-05
-3.29847206204262e-05
-1.53012758292789e-06
-1.82399628500846e-06
-1.54443995234935e-06
-6.74702466085609e-06
-1.67612724786596e-05
-3.85437577229676e-05
-8.35310079228988e-06
-2.01324964808436e-05
-2.11559138565524e-05
-4.64824379750926e-05
-1.70018325012406e-06
-3.68202563362155e-05
-2.97556234176018e-05
-4.40652063922088e-05
-6.698187082706e-06
-1.21699214644945e-05
-2.2602536097462e-05
-5.34063672640706e-05
-4.93468425439201e-05
-3.95110703917989e-05
-3.42378426746514e-06
-3.14941557365782e-05
-4.44115597591208e-05
-3.29264815922784e-05
-7.09296260950449e-05
-1.73189885996755e-05
-2.84854538553765e-05
-4.16507824424652e-05
-1.20499034862919e-05
-2.39391214544406e-05
-3.94921214464618e-05
-1.98811088008309e-05
-1.82078117296711e-05
-6.45005274408884e-05
-1.25170444996446e-05
-5.48090372010563e-05
-4.50355382079285e-05
-4.01084810831057e-05
-5.39405246699897e-05
-1.58097555698677e-05
-2.10117493040406e-05
-3.20244078800854e-05
-2.46607986870375e-05
-4.73205098796785e-05
-3.98391636790708e-05
-2.27021110032634e-05
-2.08844820537792e-05
-2.81381615076255e-05
-4.30540628586982e-05
-1.52082157640283e-05
-3.60876108484886e-05
-5.28048613948055e-05
-1.58571298372775e-05
-3.51023784985788e-05
-6.13966010133761e-05
-5.767180230204e-05
-3.65295694166621e-05
-4.10934436491149e-05
-7.13782889974947e-05
-2.19144004635225e-05
-3.05888056720007e-05
-4.05195617848097e-05
-5.16651570294223e-05
-2.2369859581513e-05
-3.46299742806209e-05
-4.21926213803073e-05
-9.24884050551466e-06
-1.88836654167533e-05
-2.46562580149709e-05
-2.29836428031617e-05
-1.57101206105268e-05
-1.53910237680599e-05
-8.97713415700698e-06
-4.97770992748861e-05
-2.70861036303583e-05
-1.87275393572171e-05
-2.00682046138726e-05
-3.30864257461096e-05
-2.90059334365649e-05
-3.26502220665338e-05
-3.83712100940866e-05
-3.22770745222415e-05
-3.07658585245538e-05
-1.43240599482627e-05
-2.24614311228361e-05
-2.94764151211481e-05
-2.60240871565113e-05
-1.99857500771508e-05
-2.30469605883869e-05
2.01747374083033e-05
-3.4928849607345e-06
-8.80620001252527e-06
-2.48173082517292e-05
-5.48705778062182e-05
-4.60316186876271e-05
-6.84857137457378e-06
1.33011313642098e-07
-3.84887766644464e-05
-2.06520019919624e-05
-4.87381879109779e-06
-2.37317744358813e-05
-4.9880043525935e-05
-7.07905020964933e-06
-5.59664486795127e-05
-2.36868916734489e-05
-4.80268479043957e-05
-2.14930711040802e-05
-1.05001640257925e-05
-5.16710286923037e-05
-3.91421807691763e-05
-2.35134741951819e-05
-1.3432358539178e-05
-3.9922689827737e-05
4.7226593984007e-06
-1.55102274760827e-05
-2.85005129584002e-05
-4.8605148435267e-05
-4.45437262489097e-06
-5.12218347787652e-05
-4.01957205372039e-05
-4.55238449970704e-05
-4.34185587576068e-05
-3.74140676779154e-05
-1.43802961605974e-05
-2.37666460865102e-05
-3.71404730596292e-05
-5.06464652650405e-05
-5.44464474580665e-05
-1.25378574378867e-05
-5.78830126832664e-05
-4.05136358722827e-05
-3.6621838036236e-05
-2.81610060712252e-05
-3.00815127463462e-05
-4.84114276031656e-05
-4.85376428412506e-05
-3.23956933884767e-05
-4.31014125072119e-05
-1.80532499133516e-05
-2.11078552695916e-05
-6.61122684635307e-06
-3.46778750069731e-05
-4.32977877821649e-05
4.90429466670236e-06
-2.05633278175497e-05
-2.04358708987152e-05
-2.37436354502307e-05
-4.49638485354893e-05
-3.32024621532436e-05
-1.6707513532048e-05
-4.02125092341233e-05
-3.89866349322986e-05
-3.78496692754264e-05
8.57910087865598e-06
-4.79751769569925e-05
-2.46119631626781e-05
-1.74939761448173e-06
-6.3667042512106e-05
-2.01964514796904e-05
-2.5696201541914e-05
-2.74290430278666e-05
-3.6476056636955e-05
-4.84676347976403e-05
-1.95562771459268e-05
-5.92942147514789e-05
-1.35700543914603e-05
-4.69164840801683e-05
-1.88528425250494e-05
-5.31648531706599e-05
-3.9733672928757e-05
-4.0459798313666e-05
-2.4998983934252e-05
-3.49606929439332e-05
-3.7081332045411e-05
-4.57550017146451e-05
-3.40585594074777e-05
-3.50355961546838e-05
-2.77684841450785e-05
-3.82300042805636e-05
-2.67552541138404e-05
-3.28497002780356e-05
-2.17686193610399e-05
-3.12556408402972e-05
-4.03999387766695e-05
-3.00881666036448e-05
-1.95436363936551e-05
-4.32494687216204e-05
-5.10967289444087e-05
-7.35185571773355e-06
-4.31352431482928e-05
-3.11426214766097e-05
-6.02271743302975e-05
-3.90903191393661e-05
-3.14767247353411e-05
-1.47966677919789e-05
-2.96365602937802e-05
-7.58642789159543e-06
-1.19756985191715e-05
-3.18359363649143e-05
-3.6728808571003e-05
-1.89933991368736e-05
-2.79937180989025e-05
-1.82599487856457e-05
-3.03219742872656e-05
-2.95732807507677e-05
-1.85448449760029e-05
-2.95122314133171e-05
-6.34524565994313e-05
-1.53873464866377e-05
-2.82726061485062e-05
-4.70551142040055e-05
-2.44811608183196e-05
-3.71892351615444e-05
-4.05260407236112e-05
-2.61663715721967e-05
-4.28515422029595e-05
-4.08897669466621e-05
-2.17855084271589e-05
-2.65058634909094e-05
-3.32618966348307e-05
-3.61896611210778e-05
-1.91468611765792e-05
-2.42299457342646e-05
-3.79239752888861e-05
-5.04508748820427e-05
-4.94879477490814e-05
-2.79240639811352e-05
-4.34004952011401e-05
-6.23128927795557e-05
-1.60182228434126e-05
-9.27759470398357e-06
-1.68506042848667e-05
1.19771499921231e-05
-4.94158752700611e-05
-4.01390218882613e-05
-2.66658763610512e-05
-8.96261198476021e-06
-2.61465481626263e-05
-1.88618994137706e-05
-5.15710680260136e-05
-3.37672078510983e-05
-4.48208320903216e-05
-6.00911528689245e-05
-3.87520023998181e-05
-3.81767665189845e-06
-3.48988992836097e-05
-3.39021248773237e-05
-3.24427262950342e-05
-2.81785754474558e-05
-7.0091620000776e-05
-3.86594156642985e-05
-2.99590442511303e-06
-5.07022752043378e-05
-4.14916553682654e-05
-1.2391427169722e-05
-3.28438919281123e-05
-4.49814080065316e-05
-3.77086255486757e-05
-6.68829720635742e-05
-2.50651580533905e-05
-2.60716915415733e-05
-3.70681352338911e-05
-3.57076925404324e-05
-4.36581327664267e-05
-1.70796847383337e-05
-3.42977333338438e-05
-4.1846206119609e-05
-3.49106878415186e-05
-2.84457399762209e-05
-7.26707414185129e-05
-3.6591169966902e-05
-2.3604231191992e-05
-2.86113436926919e-05
-3.15401584771745e-05
-1.73920042361962e-05
-3.32873963811402e-05
-1.28985043203349e-05
-4.74928678272351e-05
-2.36919737780325e-05
-3.2595868802178e-05
-3.02988438785599e-05
-4.10417971694427e-05
-4.29378847734544e-05
-3.27832649724597e-05
-2.14897992611951e-05
-5.68107833800881e-05
-5.2269486912713e-05
-2.90277134225331e-05
6.66251508528356e-06
-2.17365195251453e-05
-3.84816926138211e-05
2.36679311849091e-06
-2.81254282143141e-05
-2.7434056979792e-05
-5.5820397690417e-05
-5.93184583154953e-05
-2.09999312613347e-05
-7.04186100807471e-05
-3.8468634058836e-05
-3.43058782751336e-05
2.08625431000334e-05
-3.15470361894923e-05
-2.02910276947167e-05
-2.69860559309639e-05
-1.02172258272028e-05
-3.57925580522628e-05
-3.08911341732958e-05
7.88296585527459e-06
-6.93122380967597e-06
-4.54966173176552e-05
-3.85019225142954e-05
-1.60499052606177e-05
-2.70676390998283e-05
1.77152616336326e-05
-8.70566308257523e-06
-5.08401593683885e-05
-9.02414160419971e-06
-4.20816218598493e-05
-5.3017381598815e-05
-3.80898425833073e-05
-8.28996603683265e-06
-3.77116983201488e-06
-3.79200888001399e-05
-1.98026788125482e-05
-6.96575100698398e-06
-3.18061089582918e-05
-3.05595191387709e-05
-2.76823848149749e-05
-4.95583805933288e-05
7.71615764338484e-06
-2.09098025960657e-05
-1.2556943560762e-05
-8.59848347361784e-06
-2.48253768121838e-05
6.30475852316954e-07
-4.28193116125446e-05
-2.32499321521753e-05
-1.66850958955112e-05
-2.29833994635588e-05
-2.3083240106738e-05
-2.65991583647568e-05
-2.73282145067473e-05
-1.26621584968554e-05
-4.46102703928984e-05
-1.74923701112785e-05
-4.60687478359661e-05
-1.89885293518882e-05
-1.1256648940791e-05
-2.22747269057977e-05
-1.69901069874246e-05
-4.52856114471567e-05
-1.46607061837069e-05
-3.65593389873454e-05
-4.45602736094182e-05
-1.16725935271015e-05
3.04080754956076e-06
-1.78713758900231e-05
-3.68266976332627e-05
-2.09585681692661e-05
-2.015118774301e-05
-4.72607749818858e-05
-2.80647352467739e-05
-5.1452527647558e-05
-5.88395241984094e-05
-3.38613843294635e-05
-5.14500281237863e-05
-6.03804581422334e-06
-3.47027395668756e-05
-1.82048058768483e-05
-3.08777876344098e-05
-5.58311466705334e-05
-3.89480898218156e-05
-2.44176277841095e-05
-5.40254944615351e-05
-5.05024021895066e-05
-7.10598765619854e-06
-2.39597279125403e-05
-1.2483928825874e-05
-6.956439130434e-05
-4.52812443602474e-05
-4.82687562592929e-05
-3.90317589069073e-05
4.49166942405847e-06
-4.51967711442332e-05
-4.01755385521251e-05
-3.39026456682092e-05
-3.90334244395367e-05
-1.44477232767246e-05
-5.85341786364416e-05
-2.19586858953166e-05
-9.58644852199949e-06
-2.5893625860579e-05
-4.53385134468787e-05
-5.17486248473701e-05
-3.26850862389286e-05
-6.23657021216057e-05
-3.8499326732495e-05
-5.00779281397774e-05
-2.54785234024783e-05
-4.01980645373732e-05
-3.76560444050509e-05
-2.84434547840785e-05
-1.5734011764726e-05
-2.58000436379808e-05
-5.66670396747712e-05
-3.82042117746284e-05
-3.47279927693002e-05
-3.87792377330067e-05
-3.24818576737804e-05
-3.19516978255346e-05
-3.10477117033321e-05
-1.98104613672624e-05
-1.21655325128922e-05
-3.2168900851063e-05
-1.03403019843611e-05
-9.93350168970239e-06
-1.9769819597897e-05
-3.10771109034248e-05
-2.43625357619226e-05
-3.22384981338185e-05
-2.75653523655335e-05
-5.07223687231372e-05
-4.7190820078548e-05
-4.10824462651568e-05
-6.03964268442267e-05
-5.10549206639222e-05
-1.3681866400884e-05
-4.23927690485378e-05
-4.14068352532177e-05
-1.64310255913985e-05
-4.16557747748728e-05
-8.89886225454308e-06
-4.0163611697552e-05
-5.4306684305208e-05
-1.93033062139575e-05
-2.23392903103026e-05
-1.88272466418934e-05
-1.16287224456621e-05
-3.78492831549632e-05
-1.52851315073716e-05
-3.31569397146238e-05
-5.72835757385614e-05
-2.58146339060289e-05
-4.76860786584547e-05
-4.04604791048731e-05
-4.03384371637633e-05
-2.40706545444752e-05
-2.82229614475606e-05
-2.70301031029652e-05
-7.3023188389939e-06
-1.0574111027114e-05
-2.60107950299777e-05
-2.90751723484453e-05
-2.92833008031327e-05
-3.75453632017988e-05
-9.73543700364908e-06
-3.02302567629376e-05
-3.11209336348359e-05
-2.39938559354167e-05
-3.24321068264976e-05
-1.94988879445328e-05
-2.24735266171788e-05
8.06726054608846e-06
-9.65426316943034e-06
-4.6835353137084e-05
-2.72129327002254e-05
-3.20695960425506e-05
-1.49310229382688e-05
-2.20194400520453e-05
-2.94433130522303e-05
-1.82652068054832e-05
-3.68083786950935e-05
-1.43622705565212e-05
-3.74872652136989e-05
-4.47271531720551e-05
-8.3572773112692e-06
-5.67751095557118e-05
-3.46677643741452e-05
-4.06926710613422e-05
-1.6380714868952e-05
-3.81206870861121e-05
-3.26331995524271e-05
-2.93595505197582e-05
-9.84644028027474e-06
-3.51963454506009e-05
1.82709707201225e-05
-1.77888130690755e-05
-5.8030956253289e-05
-1.32874694090581e-05
-2.66247366143849e-05
-1.53990197549911e-05
-1.34569780926693e-05
-4.84513382519623e-05
-1.83674739513391e-05
-2.473125310218e-05
-1.2158087009109e-05
-1.76008047038914e-05
-2.2285047506724e-05
-4.56035122899134e-05
-4.59641929858022e-05
-3.09167908146803e-05
-2.23383573305109e-05
-1.29475421324844e-05
-3.1858624694713e-05
-2.2414618785959e-05
-1.67028830619789e-05
-1.54842425707542e-05
-2.35253860839728e-05
-3.55465231654165e-05
-2.07720636146098e-06
-1.16657871985418e-05
-8.22082868292134e-06
-1.98471358309303e-05
-2.25413408779135e-05
-2.52914897866481e-05
-2.94375640568686e-05
-2.72599269515638e-05
-4.91105586141086e-05
-1.82178679192151e-05
-5.22931031775427e-05
-2.598349534208e-05
-2.48958388890002e-05
-4.57384661206344e-05
-4.17673615967531e-06
-3.03173317098359e-05
-2.9973850533752e-05
-4.46315155882392e-05
-2.50000273087453e-05
-2.15273998615575e-05
-2.43602263977343e-06
-1.02023861543834e-05
-2.02651177006666e-05
-2.7147554487588e-05
-2.78054059751386e-05
-1.30341790236031e-05
-2.41961297951043e-05
-1.70362894016217e-05
-2.50825264792779e-06
-1.90305186067075e-05
-3.10474552893308e-05
-5.9205296529857e-05
-4.41067879278131e-05
-3.40178675202732e-05
-2.78213719557532e-05
-2.99036894872364e-05
6.97415143768324e-07
-2.60607092696975e-05
-1.46215398896838e-05
-3.33780832098516e-05
-2.41306883987416e-05
-1.68736437030029e-05
-2.0908314278847e-05
-5.02734683203388e-05
-1.51690838448408e-05
-4.14935952094568e-05
-3.76066521405006e-05
-1.44610664181258e-05
-2.15110297422347e-05
-4.99836555880494e-05
-2.51948848674658e-05
-3.21655869879839e-05
-6.01810501396182e-06
-2.41951090987082e-05
-2.92565874265056e-05
-1.78259300260499e-05
-2.27102171386385e-05
-3.81833861406203e-05
-1.37315823596807e-05
-6.01177302020762e-05
-2.97238564628812e-05
-3.01404112783629e-05
-3.85015001725597e-05
-3.25976498296003e-05
-3.16620609364087e-05
-3.58615415233008e-05
-4.01482835535719e-05
-6.56345415998835e-05
-3.04595283564149e-05
-3.67721901390889e-05
-1.52009443693152e-05
-1.31095607125637e-05
-2.94915688419841e-05
-2.2961764583115e-06
-4.59601741627892e-05
-1.60872906259331e-05
-1.2352343892785e-05
-3.84386906538761e-05
-2.23584108729747e-05
-1.45127010073958e-05
-6.84429583726834e-05
-3.340726868734e-05
-2.52367714940345e-05
-1.99690620191624e-05
-3.97823519831688e-05
-4.96952131049299e-05
-9.90381283501391e-06
-2.40474497744193e-05
-3.74039196796354e-05
-1.42062766971256e-06
-3.79374909387634e-05
-4.40622995538639e-06
-1.95062517966588e-05
-4.7101302688136e-05
-3.4133423565422e-05
3.72054979599184e-07
-5.02173793076674e-05
-2.05124735039894e-05
-7.25085488203861e-06
-4.09574750175288e-05
-1.88543157742021e-05
-2.22126395317533e-05
-3.11157576409469e-05
-6.00630214696264e-05
-3.62928546734244e-05
-4.31132564769383e-05
-3.96241484329032e-05
-3.79187165168212e-05
-1.71609344849886e-05
-3.01718412179907e-05
-4.35424441088568e-05
-3.46922833354094e-05
-4.02403773496976e-05
-2.77608180581071e-05
-5.61155469121036e-05
5.2679477140651e-06
-1.46297547812673e-05
-2.39288422234662e-05
-1.61630928388399e-05
3.44438895172157e-06
-2.52704125955334e-05
-3.17588272682393e-05
2.19272372409898e-06
-2.40489005935713e-05
-3.01451099801832e-05
-6.70288222179934e-05
-5.7439486879867e-05
-6.14523206675965e-05
-3.98934388633829e-05
-2.2508301885166e-05
-5.02494027124186e-05
-3.89371689917192e-05
-2.64851234527043e-05
-1.55329746626183e-05
-2.54601345562408e-05
-3.73424373837612e-05
-4.38844728375361e-08
-1.34918964075128e-05
-3.62276930678158e-05
-9.41348231007579e-06
-5.27967815953692e-05
-2.57831091346202e-05
-1.47342910802726e-05
-2.90125691758626e-05
-3.88269809365727e-05
-7.98732835632355e-05
-2.96899607036747e-05
-9.26413940593759e-06
-3.30802296821985e-05
-1.81447243108809e-05
-2.36502081625943e-05
-3.71968239089597e-05
-1.56146565722316e-05
-4.42673881972783e-05
-2.03901681654029e-05
-3.79962833759317e-05
-4.38595001341217e-05
-2.1167283352035e-05
-2.22743644856767e-06
-3.00510778565992e-05
-5.17147083604872e-05
-6.68252804834653e-06
-4.75018882571473e-05
-9.04017521213635e-06
-3.6083520362842e-05
-1.94197716288324e-05
-4.89538831656253e-05
4.90796002157602e-06
-3.09751931086615e-05
-4.01331452556095e-05
-2.91665646723208e-05
-3.68039538667097e-05
-2.82871294339382e-05
-6.81224751572918e-05
-3.35269765001988e-05
-2.96167815182812e-05
-1.75044967879444e-05
-3.90426380998862e-05
-3.74941069478628e-05
-4.54306013511967e-05
-2.15620500048044e-05
5.55218163505211e-06
-3.0815287183717e-05
-4.51565123783265e-05
-3.05035432928948e-05
-3.04070622243494e-05
-1.59725159502766e-05
-5.36031996884495e-05
-3.83448629105405e-05
-3.36844462430688e-05
-3.22624303894731e-05
-4.58026166160548e-05
-1.58639838097672e-05
1.23835332668074e-05
-2.66221936340771e-05
-1.31737065477821e-05
-2.06026692417117e-05
-2.69031583213952e-05
-2.08649609306808e-05
-2.19323478900906e-05
-2.01210372073234e-05
-2.97225033538958e-05
-3.55032751155052e-05
-2.74608424367359e-05
-4.94123389185332e-05
-2.88395105383359e-05
-6.89993575288845e-06
-3.19010553944036e-05
-1.03519156197921e-05
-1.99058078488958e-05
-4.21858400989099e-05
-2.74416230152994e-05
-3.34879626501333e-05
-2.69002485606745e-05
-1.61213866897112e-05
-2.35004239564674e-05
-2.71227906455521e-05
-4.55663115675023e-05
-2.07560616774684e-05
-4.67005552908289e-05
-4.76023169411171e-05
-8.36363495547753e-06
-9.61948271344152e-07
-2.94085521466792e-05
-8.97558270304507e-06
-2.66839846386402e-05
-3.01933447529073e-05
-1.49081853173238e-05
-6.84940285379684e-06
-9.65817683175263e-06
-2.74089821875127e-05
-5.98882718616604e-05
-5.11267385490193e-07
1.73845106345619e-06
-4.54039846108735e-05
-1.71967432013438e-05
-8.42277856373716e-06
-5.43412585873629e-05
-1.8785016785854e-05
-2.77584422413483e-05
-3.03876700391465e-05
4.48241823149074e-06
-3.57148745872565e-05
-2.7549780788218e-05
-1.62756845291342e-05
-1.52312825147174e-05
-2.58404344546658e-05
-3.22674414463871e-05
-3.5720597445398e-05
-3.19514933768872e-06
-4.31729673263954e-05
-2.34585608291625e-05
-2.0635863835497e-05
-8.07573475505417e-05
-2.30932694862868e-05
-3.44782442044639e-05
-4.15637701475876e-05
-4.62555371702086e-05
-2.95441728707803e-05
-3.71320938956471e-05
-2.23379331062936e-05
3.73108928867449e-06
-2.13083235133244e-05
-3.09508820874438e-05
-3.6481489613575e-05
-3.77770000915423e-05
-1.32585064756382e-05
-9.03040497328688e-06
-9.95847722644603e-06
-6.36719747849726e-06
-3.09972811989293e-05
-2.81783274796226e-05
-1.27292075332552e-05
3.14520240752072e-05
-3.92126175527298e-05
-7.67771581993936e-05
-2.55642482819355e-05
-3.40375840685397e-05
-2.41064839401631e-05
-1.63211359679551e-05
-3.16228381111537e-05
-4.80733600184455e-05
-5.08813762383873e-05
-5.03974589011943e-05
-2.83282969600708e-05
1.17695729589715e-05
-3.44384979610899e-05
-3.23154918370791e-05
-3.80544313968336e-05
-5.16086001284778e-05
-3.64300228527785e-05
-3.79429795721695e-05
-2.81716966081541e-05
-4.39114455628083e-05
-5.62072556952623e-05
-9.38973899650228e-05
-2.51654572591247e-05
-1.77853893271365e-05
-3.15021609689797e-05
-5.20609300081344e-05
-2.03353174673223e-05
-3.46356578727426e-05
-5.64764997722181e-05
-2.45360975366865e-05
-2.80681168256691e-05
-4.79475352292151e-05
-2.40803858997279e-05
-2.03296333386111e-05
-5.04429502412154e-05
-4.37061587068382e-05
-2.71786868547547e-05
-2.39979899303459e-05
-2.78464846877833e-05
-6.1734710131116e-06
-4.50375588682821e-06
-4.85597668896045e-05
-1.61675832404258e-05
-3.01070653234866e-05
-3.33487249844252e-05
-2.91693127743412e-05
3.56498279206611e-06
-4.06952048336888e-05
-3.77576392404056e-05
-1.81642369523764e-05
-4.51805963227625e-05
-3.63796921943544e-05
-9.87077250497057e-06
-1.74204850040904e-05
-1.3954653803481e-05
4.98659678907461e-06
-3.34950678290337e-05
-1.81070864834967e-05
-3.58257902338801e-05
-2.9727217463293e-05
-2.29809941256246e-05
-4.19617828115226e-05
-3.0896931888422e-05
-3.40496568537965e-05
-1.83884840850457e-05
-2.77236549411586e-05
-3.33633022701524e-05
-3.64763317559402e-05
-1.98201998586001e-05
8.37719675213823e-06
-5.48451750306748e-05
-1.58290698401822e-05
-2.11713477654411e-05
-3.52236234002204e-05
-3.71849014371337e-05
-3.0208513839759e-05
-3.08391099772189e-05
-3.13013840781307e-06
-1.27837198279316e-05
-3.5668030874808e-05
-4.64370972579143e-05
-2.23785822848645e-05
-2.04778021986762e-05
-3.75030826406702e-05
-1.43371398062764e-05
-3.36739208309648e-05
-1.45636785322905e-05
-1.61507732456848e-05
-3.11351591494556e-05
-3.12803580534333e-05
-5.23652319444737e-05
-2.84910767088237e-05
-2.35109846663495e-05
-2.90757270066526e-05
-9.21234700643179e-06
-2.75791992686929e-05
-7.00056932296385e-05
-2.19202344136058e-05
-4.4909337717284e-05
-4.54122228841257e-05
-2.91804656718334e-05
-5.62662921125659e-05
-2.83571843023076e-05
-1.5909496081052e-05
-3.98044031890991e-06
-4.30229494083474e-05
-1.64334794534368e-05
-2.16346930531199e-05
-6.72513506856028e-05
-2.25913046238402e-05
-1.62356446188155e-05
-6.06237959715036e-05
-3.67560860423858e-05
6.76833538106317e-06
-4.10034440826329e-05
1.85238782494179e-06
-2.19052956752267e-05
-1.22192269097925e-05
-2.43410750994283e-05
-1.26791331897103e-05
-1.5066290861672e-05
-7.13754958181591e-06
-3.1169620565795e-05
-3.49015567047581e-05
-4.89293512586038e-05
-4.57624991115692e-05
-1.06538058910414e-05
-3.39062654012212e-05
-4.21309220380106e-05
-3.85574988986899e-05
-3.83063868530652e-05
-2.70802334160528e-05
-2.93727989364761e-05
-4.32958383083175e-05
9.12478732824544e-06
-2.0847776747062e-05
9.09015576326047e-06
-2.8654019996545e-05
-2.86783205275088e-05
-7.60717567696071e-06
-1.73252895838014e-05
-2.75818825182694e-05
-3.9730212166092e-05
-2.47819044429602e-05
-4.32762949034863e-05
-4.71077402436851e-05
-5.65466511940646e-05
-4.25096978520725e-05
-3.28002914576834e-05
-3.69797817498906e-05
-2.82573142448219e-05
-3.37637842998989e-05
-3.60871537775012e-05
-3.05146664907302e-05
-6.58168669152591e-05
-4.17028550803099e-05
-3.68313458133544e-05
9.83113700235291e-06
-6.41975196807883e-05
-9.06347770885126e-06
-7.80346604366778e-05
-5.56149201313018e-05
-1.27087382872281e-05
-1.49501249830804e-05
-4.28592117198467e-05
-2.70476189164166e-05
-3.4140971062985e-05
-3.70306867449816e-05
1.45417802348504e-07
-4.1465022250319e-05
-2.39392422046337e-05
-5.03952031836682e-05
-2.85373543565815e-05
-2.71230255444827e-05
-2.77448854866775e-05
-4.04691712961563e-05
-4.86170015554503e-05
-3.36701252132858e-05
-1.68348563282373e-06
-4.42723735813398e-05
-1.11309979624745e-05
-5.59431188102286e-05
-3.69882371893747e-05
-2.98729828006407e-05
-8.03893929257694e-05
-8.6416851415948e-06
-2.76936553068865e-05
-4.62786246157769e-05
-3.55776045749489e-05
-1.99090494083864e-05
-5.19916969245653e-05
-8.78361999498054e-06
-4.15712593930682e-05
-2.53313312970293e-05
-5.50231286857406e-05
-5.53476745521143e-06
-4.99554924718831e-05
-3.23845980183567e-05
-2.79962395575539e-05
-3.14428149764487e-05
-4.62917468478493e-06
-1.4030247106261e-06
-2.87302086861955e-05
-4.780246512832e-05
-2.10533879114172e-05
-4.96930207608186e-05
-3.19094290215232e-05
-1.85418280429873e-05
-2.37048658015678e-05
-1.08893448484694e-05
-2.82495151403688e-05
-5.29687182596272e-05
-2.4821244185752e-05
-3.72071321461745e-05
-4.82876396134851e-05
-1.55975566155084e-05
-3.55131302613053e-05
-1.28887121752579e-05
-9.04936467453074e-06
-3.26359964878334e-05
-5.31130171243879e-05
-3.19539233408168e-05
-5.10979593654484e-05
-5.49037374601234e-05
-4.06459747148762e-05
-2.05758494728343e-05
-4.12179285824583e-05
-2.32366080015289e-05
-8.70162943956868e-06
-1.09935593457053e-06
-1.43352103429385e-05
-2.67771890270716e-05
-2.69880177375929e-05
-7.87934764483938e-06
-4.0833447779603e-05
-4.25869930781667e-05
-5.02600709843839e-05
-3.96867913559249e-05
-2.27694935203107e-05
1.95006758645708e-06
-3.58594190555225e-05
-3.26024372450392e-05
-3.90584659272612e-05
-2.73392924396168e-05
-4.07306904011361e-05
-2.42155651001338e-05
-5.27630691210074e-06
-2.94871377326489e-05
-2.89540618690282e-05
-1.1730065446253e-05
-2.74135842491968e-06
-9.58671475106352e-08
-2.09627720294559e-05
-2.48734234978938e-05
-3.05399296154134e-05
-1.18653240946447e-05
-3.43760543644921e-05
-2.90208475453952e-05
-7.86150000285166e-06
-3.12776512203562e-05
-5.54642095247251e-05
-3.83241623119888e-05
-2.22867775457559e-05
-5.56926323322724e-05
-4.76033523290605e-05
-2.57826165306086e-05
-5.36818714948481e-05
-4.13751277482532e-05
-2.85599451565054e-05
-3.36753080295316e-05
-4.9553351054604e-05
-4.12153272141009e-05
1.38265076230883e-06
-2.24911252195951e-05
-1.2340822209233e-05
-4.76572228350784e-05
-1.76563270077279e-05
-3.13858362880707e-05
-1.9939335876745e-05
-3.00512119419694e-05
-1.16203570899911e-05
-2.67447671153484e-05
1.74031473638617e-05
-2.08026898529698e-05
-5.40012513642791e-05
-3.50838115724721e-05
-3.47869432106811e-05
-2.12671487003358e-05
-6.34635058917407e-05
-2.86802230799554e-05
1.14611188685303e-06
-3.54862839641774e-05
-5.88104592688648e-05
-1.54215479106908e-05
-2.47638845658237e-05
-1.69123848870462e-05
-1.26175801274819e-05
-7.31592237039492e-05
-2.61465861919604e-05
-1.88755057476137e-05
-3.70348350620182e-05
-3.2042597853308e-05
-1.97587403716173e-05
-3.96487823157921e-05
-3.14547784767947e-05
-5.29753832345772e-05
-4.04267843081935e-05
-4.00723320166068e-05
-2.79956502888355e-05
-3.81684739463093e-05
-6.87743460277937e-05
-1.2139736434347e-05
-4.22107338331339e-05
-2.41973481954812e-05
-3.98784128650605e-05
-5.72251857756677e-05
-1.84941816705542e-05
-2.06590941200946e-05
-1.70819619863515e-05
-5.18712616096991e-06
-2.72285668247231e-05
-2.74297166845164e-05
-3.60073701497191e-05
-2.67157331334654e-05
1.28837617710048e-06
-4.03273116550155e-05
-5.85835172434643e-05
-4.91302375890778e-05
-1.18660450050716e-05
-5.60339099946825e-05
-3.15649074468231e-05
-2.03718999294732e-05
-3.00852023079549e-05
6.34172934446758e-06
-3.66356164808016e-05
7.40629636382081e-06
6.25969040079946e-06
-3.29833599811929e-05
-4.68011989546155e-05
-1.66652178616162e-05
-3.76351569951654e-05
-3.62373716635567e-05
-2.27293301264616e-05
-3.73000102628104e-05
-2.978207916647e-05
-1.94675238334006e-05
-3.90247504627511e-05
-3.42180526829743e-05
-5.8746696206231e-06
-3.13405427564705e-05
-2.2797663449157e-05
-2.96171200774068e-05
-4.62464016839549e-05
-5.76385046778097e-05
-3.66542603441676e-05
-6.39019809811131e-05
-4.32919710014078e-05
-4.23690452704913e-05
-3.48850128067338e-05
-1.40453470340573e-05
-2.26224218298447e-05
-4.81769905844041e-05
-2.63338079756871e-05
-2.52279790923701e-05
-3.94557707853352e-05
2.00809919326875e-05
-1.65433450872797e-05
-1.64995806985016e-05
-4.68780666588835e-05
-6.27172216631816e-06
1.88058881586743e-06
-2.59814699523402e-05
-1.70840956007672e-05
-1.22944756547026e-05
-5.06765803270056e-05
-4.41487968666885e-05
-5.05022708791382e-05
-2.83495106071614e-05
-3.80428389760473e-05
-5.26212827902369e-05
-2.74748554122188e-05
-3.52449142048759e-05
-1.80825428895079e-05
-5.63635700239813e-05
-3.20494718232602e-05
-2.2580991896741e-05
-2.35746564086266e-05
-4.73772054633425e-05
-5.14262386904002e-06
-2.61876128138211e-05
-4.97951788346672e-05
-5.33658696428762e-05
-2.3745068765139e-05
-4.46642662026139e-05
-3.97742844584915e-05
-2.24587870851635e-05
-5.13132921516112e-05
-3.01690128316766e-05
-3.88541344287103e-05
-2.51521087708679e-05
-7.10912158670228e-05
-2.05127779303214e-05
-2.3444581390182e-06
1.10500169478572e-05
-5.81696495126305e-06
-6.69360893264672e-05
-2.84046931253684e-05
-6.0189819962454e-05
-2.36975803608036e-05
-7.27007747598808e-07
-1.85767399219485e-05
-1.26623656697752e-05
-4.91024857232155e-06
-2.41104947500206e-05
-2.52078677464108e-05
-4.28417715836961e-05
-3.38236129274185e-05
-4.73711406618085e-05
-6.72448159459796e-05
-2.6541617004537e-05
-5.58107013040769e-05
-1.49264293080368e-05
-4.66645712264384e-06
-9.30329099907244e-06
5.43814251663488e-07
-2.72879093117125e-05
-2.97315460971443e-06
-3.00076955240236e-05
-1.82666454949958e-05
-3.58155500815776e-05
-3.34797507515825e-05
-2.7630178920544e-05
-2.13652514428269e-05
-4.38382593841498e-05
-2.62666977775308e-05
-1.49712228421823e-05
-3.59839717628474e-07
-8.58259577749996e-06
-9.24381776326001e-06
-6.2368655148693e-05
-5.26384171151061e-05
-3.61240930598869e-05
-2.6411349230909e-05
-4.73539246370704e-05
-4.04820411502639e-05
1.01210245469438e-06
-2.86246120328497e-05
-3.64218389043323e-05
-2.96683024057546e-05
-3.67971733800099e-05
-1.07341163495965e-05
-1.19966029212109e-05
-1.38453777359821e-05
-2.76313976369813e-05
-5.01636828279268e-05
-7.06465830440431e-06
-2.70714563004512e-05
-6.69485423525651e-05
-1.77321284477917e-05
-5.30313575965284e-05
-5.08601262184163e-05
-2.98385631734817e-05
-3.63451186791451e-05
-3.69906664556849e-05
-3.89960158281516e-05
-2.59826431133408e-05
-1.02296762485158e-05
-2.49732904399943e-05
-1.25833544332981e-05
-1.67764766853296e-05
-2.29828514750448e-05
-4.78026874315085e-05
-2.46438154073638e-05
-5.92978626045357e-05
-4.93040887122357e-05
-1.88731275039739e-05
-5.75885402159169e-05
-4.96981601901125e-05
-2.49222461306116e-05
7.05856302436216e-06
-2.68459090826396e-05
-3.79093921014302e-05
1.26644354893685e-05
-4.96267352521537e-05
-3.93100594426753e-05
-1.58802646876108e-05
-3.65918805203824e-05
-4.87009533928399e-05
-2.13684884498115e-05
-1.35633396015552e-05
-1.70576040167101e-05
-1.88974923106253e-05
1.62676878014317e-06
-5.18001587344866e-05
-3.2820114806843e-05
-5.17564590077838e-05
-1.60339158853918e-05
-4.74171635921249e-05
-3.42645658871849e-05
-4.75381208544009e-05
-2.20024498806553e-05
-5.85579649425744e-06
-2.47576765140945e-05
-1.73908554170582e-05
-1.44120313667883e-05
-3.31450184533736e-05
-3.59788260905484e-05
-3.09723367756352e-05
-2.85357540053014e-05
-1.45562140228099e-05
-3.16411254284873e-05
-2.00288023728628e-05
-4.79197087012922e-05
-3.97013043035734e-05
-6.32471716490619e-05
-4.56350479818122e-05
-3.32401218200248e-05
-1.90382963617715e-05
-3.30763827412638e-05
-1.07848354459306e-05
-4.01568504450453e-05
-4.60692788399185e-05
-3.70044640663427e-05
-3.08560466599231e-05
-3.94977973237473e-05
-4.17531336845182e-05
-3.91029452199366e-05
-1.66241139946761e-05
-2.58344083991116e-05
-2.73673598073871e-05
-2.68469031554346e-05
-9.25582476162399e-06
-3.49914739287938e-05
-4.76616162620085e-05
-3.278746116869e-05
-3.48077024765527e-05
-2.93828639014445e-05
-2.13783202351118e-05
-3.3886436949897e-05
-3.36304583067181e-05
-3.83852623385313e-05
-3.65538684215486e-05
-1.34040287905743e-05
-3.49757140894767e-05
-2.33619083951343e-05
-6.68179115465959e-05
-7.74523539830652e-06
-1.393738525498e-05
-2.24227028192123e-05
-5.84553550688914e-05
-2.78990304739242e-05
-3.14116073483391e-05
-2.81357909978643e-05
-1.42065041939105e-05
-4.3653626147214e-05
-4.81478722889688e-05
-3.76904798410236e-05
-4.35206364605116e-05
-8.44904537884898e-06
-3.28683294078262e-05
-6.09838532993036e-05
-2.09763071574624e-05
-2.0006329852034e-05
-3.37173716209498e-05
-3.72982994882504e-05
-6.50571362353237e-05
-4.25037079864083e-05
-3.70128513821951e-05
-1.55798259355009e-05
-5.98752268093934e-06
-2.80777650321343e-05
1.33043679514771e-05
-4.85275476777416e-05
-1.51909299936949e-05
-4.215240123478e-05
-1.48470181447833e-05
-7.3894690238136e-06
-1.62245090034216e-05
-1.27017970593512e-05
-1.41665659947331e-05
-2.15685434430072e-05
-2.80261513125599e-05
-2.58920760922069e-05
-3.87262717928853e-05
-2.15663835074522e-05
-3.39974069354212e-05
-1.8158092732116e-05
-2.52330605784932e-05
-1.98765420533498e-05
-5.59059010708505e-06
-9.08812701597342e-06
-4.18414281894168e-05
-4.17979842408218e-05
-3.74584716869939e-05
-3.93360774482889e-05
-2.61270858213505e-05
-6.6567893274294e-06
-4.30448674378511e-05
-4.18523090547753e-05
-2.85847532123595e-05
-3.45350299092199e-05
-7.28505445575368e-07
-5.68402726099581e-05
-3.39549419268143e-05
-3.18400869524714e-05
-4.63651221805514e-05
-3.02666439588804e-05
-3.36944242405208e-05
-2.65680326441946e-05
-1.01059841954386e-05
-4.00697900144897e-05
-4.2702330433618e-05
-4.08665774892744e-05
-2.82164946851655e-05
-3.03458114344808e-05
-2.17124277076729e-05
-1.23411328583394e-05
-3.13695075294052e-05
-3.39878489666221e-05
-5.08194032365784e-05
2.02437229784209e-05
5.50888578121096e-06
-2.05204695290784e-05
-1.45258744622399e-05
9.48331364048896e-07
-6.54978191606886e-06
-3.0064513312795e-05
-2.1901182826884e-05
-3.98433730425719e-05
-1.31327896801623e-05
-1.55478488271004e-05
-2.20730656937983e-05
-3.1038960073598e-05
-3.8862268136361e-05
-9.9297891653123e-06
-2.22549888377624e-05
-3.24619980997761e-05
-3.22494810161418e-05
-1.35493122679035e-05
-1.75105401222068e-05
-2.1756855224718e-06
-2.95305026263089e-05
-4.13391063960775e-05
-5.3688023937135e-05
-8.41311734660521e-06
-6.36611915871488e-06
-3.47589591637213e-05
-8.66110503491841e-06
-4.0530159739271e-05
-7.87652144767981e-06
-3.01502793340593e-05
-4.09008759057368e-05
-6.20507642098659e-05
-3.03648974597092e-05
-5.68985434163332e-05
-3.79366466128569e-05
2.56863693441994e-06
-1.33959171759285e-05
-2.76825130021894e-05
-2.90117930955303e-05
-4.5574164126473e-05
-3.18307610081796e-05
-2.62854867989469e-05
9.15127826019584e-06
-8.07241039866534e-05
-8.38500726981108e-06
-4.70777014759779e-06
-2.32171491545079e-05
-4.34656814495541e-06
-4.43581069539969e-05
-1.73737073270664e-05
-3.31685232238344e-05
-5.68868899103072e-05
-1.90454141923049e-05
-2.61972064762517e-05
-3.92531797042838e-05
-4.79840157336491e-05
-1.63008114917209e-05
-1.42426632284953e-05
-1.1783555694925e-05
-5.10041437459073e-05
-4.44396157163327e-05
-1.72757442098789e-05
-2.17774620393611e-05
-2.54052840952434e-05
-3.94201114094342e-05
-4.36055411187213e-05
-3.80380060415199e-05
-2.39034907680822e-05
-3.53938118234326e-05
-3.46221176038231e-05
-3.28739372713826e-05
-6.79306472674629e-05
-2.58556843638553e-05
-3.95862089739533e-05
-1.9489499760611e-05
-4.73522878582377e-05
-3.52244667703453e-05
-5.62215560271785e-05
-1.69090995447462e-05
-3.38834950300431e-05
-8.08982688338823e-05
-1.81465629462882e-05
-4.09176969520792e-05
-5.55778042696256e-05
-3.7785958028258e-05
-3.69079440448144e-05
-2.55574441728727e-05
-1.1694579018406e-05
-4.30582681209991e-06
-4.46952498784359e-05
-1.81247592458575e-05
-3.50343688595449e-05
-5.28124860406511e-05
-2.72527424866051e-05
-1.61422238521982e-05
-7.44315384225002e-06
2.32383541237538e-07
-1.02937912069884e-05
-3.28718496482801e-05
-5.05529500039045e-05
8.20437726599456e-07
-1.86460499776245e-05
-2.63457184174377e-05
-6.98677575371807e-05
-3.17503119937256e-05
-1.97161018158927e-05
-2.17028975530923e-05
-2.9216419650058e-05
-2.53862117790727e-05
-1.89577588118216e-05
5.48388020119533e-07
-4.82968133128474e-05
-3.99736730204746e-05
-4.07063557190497e-05
-2.8780801734926e-05
-4.18947359549937e-05
-3.45217780034566e-06
-4.79367112515309e-05
1.47724000024086e-05
-4.47903493793336e-05
-2.20780889294538e-05
-2.13900355692872e-05
-4.04224494386411e-05
-5.29363337021613e-05
-2.02065704363087e-06
-5.69311755379804e-05
-2.37246545593667e-05
-2.9707799616826e-05
-7.11021581235869e-06
-2.64645576651467e-05
-5.7087389096223e-05
-2.04096135322677e-05
1.08779126784984e-05
8.58620233464886e-06
-6.86576575132185e-05
-4.59345482665345e-05
-1.27349639672601e-05
-1.71984825836507e-05
-3.84846670631142e-05
-3.0963904954164e-05
-1.876006285939e-05
-2.74021527878317e-05
-3.72152845548926e-05
-4.61239527425551e-05
-3.83685080228256e-05
-4.94060865000659e-06
1.4218247252345e-05
-5.52307094949884e-05
-3.36053447475787e-05
-2.11053446895888e-05
-5.75918309835474e-05
-2.09866291686636e-05
-3.17048993852748e-05
-3.10180169804751e-05
-3.77391008712286e-05
-5.72531870537106e-05
8.55089004624095e-06
-3.98496696178295e-05
-6.0381710857813e-05
-4.42868570477274e-05
-3.50687315527236e-05
-2.79156179740867e-05
-4.51371070376218e-05
-3.52181667695694e-05
1.43085147085695e-06
-3.36877724098853e-05
-2.1180498053855e-05
-1.11192297487928e-05
-3.89274423733616e-05
-4.01819677645065e-05
-2.02771592296923e-05
-2.10297146526037e-05
-4.9082649751792e-05
-1.90375539505042e-05
-2.00690008389607e-05
-1.95392484971136e-05
-2.50057753249278e-05
-3.58365352001471e-05
-4.30847601893938e-05
-2.97611916371629e-05
-3.09601237491656e-05
-4.10250278391116e-05
-4.23978747738015e-05
-1.67113999932983e-05
-4.23437604937817e-05
-1.83611632076465e-05
-1.85061831832294e-05
-2.99646025929313e-05
-4.62391042200768e-05
-4.23788760137603e-05
-2.4447363152306e-05
-6.09388652283806e-05
-3.6711589247579e-05
-1.54918745304045e-05
-5.49383492815726e-05
-3.27607462577688e-05
-3.75586201279834e-05
-4.04379217686889e-05
-1.9427259036791e-05
-2.0956197486333e-05
-9.13684524153271e-06
-4.64756854680579e-05
-3.06953759018348e-05
-1.46424052775819e-05
-1.29324894008651e-05
-3.82738243970931e-05
9.03016476124631e-06
-5.29235592742355e-05
-4.91841347016384e-05
-7.14435331749719e-06
-4.79581710806164e-05
-4.0173982266323e-05
-2.62352877580943e-05
-1.82035591057145e-05
-1.92932136308897e-05
-4.89734157703347e-05
4.74126044937312e-06
3.17262176946439e-06
-1.52101274422871e-05
-4.50374292004995e-05
-2.7855041692798e-05
-4.57107471469069e-05
-3.07673062553685e-05
-2.54720069396146e-05
-4.78354401888375e-05
-9.86896641217322e-06
-1.60055082499097e-05
-2.61773595286382e-05
-1.10915671401981e-05
8.69883205307024e-07
-3.21775036057988e-05
-2.84041440593986e-05
-4.40704041549459e-05
-5.92499094231825e-06
-2.97915817785674e-05
-3.00026130531252e-06
-3.2614137922447e-05
-2.36709297274636e-05
-2.50166448271482e-05
-2.19828778756941e-05
-3.1202455927303e-06
-3.1628481203695e-05
-5.35985731909641e-05
-2.60774701066047e-05
-1.85878747586314e-05
-3.56040007504863e-05
-1.43544110330858e-05
-4.62220364984127e-05
-4.55848619376297e-05
-4.55889925278654e-05
-4.23903582848168e-05
2.18042672719478e-06
-2.34870986777041e-05
-6.17393413915809e-08
-2.63411245575912e-05
-1.96287534868594e-05
-2.62545062819057e-05
-3.86052573725577e-05
-2.91837623960299e-05
-2.05872525307551e-05
-2.2274638988909e-05
-8.94244871744845e-06
-3.2757485831703e-05
-2.40613207168549e-05
-2.83871101937408e-05
-1.94487721665445e-05
-5.20733690933703e-05
-4.04879813117385e-05
-4.31741649056657e-05
-2.27730613425065e-05
-5.01180358413654e-05
-2.31437467878487e-05
-3.73712738179924e-05
-2.26909429336078e-05
-3.38391739227128e-05
-1.42715851491446e-05
-1.99926799717186e-05
-1.71561341943532e-05
-3.40954689840557e-06
-2.64999206653037e-05
-3.33605125496925e-05
-8.41805606323974e-06
-1.65897213234074e-05
-4.83712899244662e-05
-3.58100546577406e-05
-1.64871768162602e-05
-2.71494575691443e-05
-2.79903923251399e-05
-1.76108422826392e-05
-3.51304141049031e-05
-1.8683038529815e-05
-3.77091291326445e-05
-2.3145484831305e-05
-4.27859807646582e-05
-3.11540040857664e-05
-1.91650048652165e-05
-1.29229020632536e-05
-2.47526384237537e-05
-3.70908487723545e-05
-4.24339149058696e-05
-1.23178961808695e-05
-1.84225590324104e-06
-3.21500278441736e-05
-2.80078231988606e-05
-1.80002428142695e-05
-4.4350843638165e-05
-2.49334911746125e-05
-4.57938142178853e-05
-3.78034117629863e-05
-2.68015272960784e-05
-4.36347512358665e-05
-2.80868015948209e-05
-4.14067202311211e-05
-1.89733007321637e-05
-2.91687417871638e-05
-4.75289338019631e-05
-8.97699908296942e-06
-3.07322382836037e-05
-2.78503870407571e-05
-3.04648779489327e-06
-3.23589280663715e-05
-7.18493159790503e-07
-2.40446851997857e-05
-2.84343216793642e-05
-2.24228856421228e-05
-4.72171820906391e-05
-1.94439001118345e-05
1.58143438515483e-06
-3.50916861156499e-05
1.56118396064e-07
-4.14596685306686e-05
-3.00672895402517e-06
-2.93616651032844e-05
-4.09892730619794e-05
-2.34282984285745e-05
-2.09114567271236e-05
-4.85217226128859e-05
-2.1698763270418e-05
-4.15612053191389e-05
-5.44021889790679e-05
3.16607603595664e-06
-1.11229903324856e-05
-2.86267625781271e-05
-2.64881902480633e-05
-2.23465014586495e-05
-3.89289071748271e-06
-2.17136077917952e-05
-3.77294277940131e-06
-2.21846729215259e-05
-1.1788658625365e-05
-1.88570304444811e-06
-3.29747647006337e-05
-2.44627408444969e-05
-5.37075143173658e-05
1.52940013145696e-06
-2.42782380904954e-05
-1.27334674260033e-05
-7.84115534691137e-05
-3.81706975505304e-05
-1.78994555471358e-05
-3.78382544151784e-05
-2.30010516950129e-05
-2.65257588484702e-05
-3.50671224220791e-05
-3.72094432780523e-05
-2.98122183885833e-05
-4.33102637669323e-06
-4.35974611192681e-05
-2.43990471163355e-05
-1.41604748365789e-05
-4.40565530590164e-05
-2.86173669433406e-05
-1.59419129376302e-05
-3.94199704912121e-05
-2.5035191683964e-05
-1.20013755815888e-05
-2.78059086186703e-05
-4.26875735313941e-05
-1.02926437432734e-05
-5.45057754258465e-05
-2.34473487799492e-05
-3.31662354017108e-05
-1.97076757606702e-05
-3.6411113473612e-05
-5.61201344142834e-05
-2.6239106705069e-05
1.01012243160482e-05
-4.0928814311329e-05
-4.48766702177334e-06
-6.83472026406779e-05
-4.52802570138963e-05
-1.11317818854015e-05
-3.57646574848837e-05
-1.80879608663988e-05
-3.69937211847947e-05
-4.15272167421491e-06
4.87855147358616e-06
-4.14472077469698e-05
-1.10562257825202e-05
-2.86209585585095e-05
-1.62933516843036e-05
-1.29413985507202e-05
-3.55433336256621e-05
-2.62828674552549e-05
-3.59764035820856e-05
-5.61946435547615e-05
-1.56338332550763e-05
-2.17631410535227e-05
-8.21006319044956e-06
-3.04568309984546e-05
-6.2272075726851e-05
-1.64260120643926e-05
-3.11223429621324e-05
-5.08035985530295e-05
-4.3142653188641e-05
-1.99029296076283e-05
-3.79343710005983e-05
-2.02890373624298e-05
-2.7258173566445e-05
-2.38821479764336e-05
-2.14506875993489e-05
-3.10762150911837e-05
-3.16466264923107e-05
-3.8089606278408e-05
-5.24647580280091e-05
-4.96064479682313e-05
-1.03297333572938e-05
-1.85833781792702e-05
-3.20142166443411e-05
-2.67590505760026e-05
-6.78383679999699e-05
-1.58718080137487e-05
-4.98464843846764e-05
-2.48545407829105e-05
-3.79207138356242e-05
-4.06127139692059e-05
-1.4168813740095e-05
-2.86969069983166e-05
-2.20492105021505e-05
-2.29808865999492e-05
-2.37486186026343e-05
-4.36227095788799e-05
-3.69400141179987e-05
-4.00001761541195e-05
-2.58646971133468e-05
-2.76632225689042e-05
-1.81779137469645e-05
-3.64865879421507e-05
-7.53986111059101e-06
-8.46111608462444e-06
-3.72615043557188e-05
-5.02756149947708e-05
9.38325140515686e-06
-1.47695839333738e-05
-4.15438531392411e-05
-3.61151567925224e-05
-1.64389061745774e-05
-1.50661808435449e-05
-2.10640077096567e-05
-1.22356270405043e-05
-5.63050692019093e-05
-1.62370970139928e-05
-2.0605685140204e-05
-5.39322770548399e-05
-4.43867941695181e-05
-4.89941113872426e-05
-2.60324226357322e-05
-1.56077642492447e-05
-4.90145456247668e-05
-3.90084122102353e-05
-2.54614845138861e-05
-3.56591299605833e-05
-2.72886117665212e-05
-3.97147655673873e-06
-2.44359815127343e-05
-3.26522740302759e-05
-5.81614387731277e-05
-1.40686089540592e-05
-3.44751753785341e-05
-5.60825839429214e-05
-4.45052797763479e-05
-4.67490088618563e-05
-2.80667492547107e-05
-3.53874265274358e-05
-3.41779141094068e-05
-7.08577253016396e-06
-1.0229345627405e-05
-4.21085205685226e-05
-9.82555397299177e-06
-3.1508193778713e-05
-4.20643805249758e-05
-3.83301834883752e-05
-4.64054321492702e-05
-2.50121131976163e-05
-2.57461640833688e-05
-3.36682458110638e-05
-2.24200579183396e-05
-4.17036866502379e-05
-3.58061665094966e-05
-2.29530358384625e-05
-2.75138814242578e-05
-2.1226306482335e-05
-3.70663688352384e-05
-4.93646749963094e-05
-2.00254376938999e-05
-2.65227064483145e-05
-2.20629661946117e-05
-2.9190557384247e-05
-3.3757305373418e-05
-2.14718907948082e-05
-1.59860437856466e-05
-3.25555994063795e-05
-4.44680322974236e-05
-1.82897085887604e-05
-2.17573209026316e-05
-5.63804679896764e-05
-3.77232796226957e-05
-6.40155179629823e-06
-6.07334868880338e-05
-2.8885790578654e-05
-1.74082919938266e-05
-2.04395182896718e-05
-6.1242017254674e-05
-5.42672140755043e-05
-3.94188286929926e-05
-2.83128182697052e-05
-5.19717923203577e-06
-4.57369328125133e-05
-1.7536555897307e-05
-2.84465515605947e-05
-5.16606895518465e-05
-3.55780034348308e-05
-2.95644402450739e-05
-4.06532827400407e-05
-8.10302553522306e-06
-3.47041511306518e-05
-4.51520827895688e-05
-5.77781298205424e-05
-3.39892740199874e-05
-9.49662036271361e-06
-1.50612812150904e-05
1.50780380090721e-06
-3.64695133465372e-05
-3.95453622699705e-05
-1.64102229693646e-05
-1.10575473168512e-05
-3.2002632657794e-05
-1.79384461577469e-05
-4.07877385255739e-05
-2.92132215002427e-05
-3.61089715243295e-05
-3.01878265051996e-05
-8.27002187445299e-06
-4.674708158052e-05
-3.11675471449906e-05
-5.17027919764491e-05
-2.70913127352721e-05
-3.15784608578746e-05
-1.7244236217294e-05
-1.43772577318991e-05
-2.80632206881871e-06
2.49174822583714e-06
-1.55643736259014e-05
-8.54010381151763e-06
-6.36299555940575e-05
-3.48689982133361e-05
-5.43181488967781e-05
-2.23409095655212e-05
-2.81896100817503e-05
-4.84287008732918e-05
-4.79170606752592e-05
-3.23491180015989e-05
-2.77172614695793e-05
-1.08658090079649e-05
-1.61054039924312e-05
-1.0576686858772e-05
-5.77978497677408e-05
-2.36074332774565e-05
-3.64142414849106e-05
-5.59714571700483e-05
-1.58320057048603e-05
-2.70411241149535e-05
-3.02840574164506e-05
-4.54928605656204e-05
-4.80750143707061e-05
-1.91168683239207e-05
-1.8925735867125e-05
-2.76851579923748e-05
-2.4965834661447e-05
-1.043214800936e-05
-2.39853904236746e-05
-6.95821405733029e-05
-4.57847805863945e-05
-3.55394137932477e-06
-3.00817183811729e-05
3.52586718170399e-06
-3.48455331698542e-05
-4.51391507602016e-07
2.88731189427285e-05
-2.71062329059416e-05
-2.44407601852891e-05
-1.13839563072559e-05
-3.38296702985121e-05
-2.40767901045112e-05
-3.37001814489413e-05
-5.23448508093547e-05
-4.88965922583046e-05
-2.90605368963989e-05
-1.15115393222934e-05
-3.15411564771096e-05
-4.23133893920166e-05
-5.40828197344493e-05
-2.67610681866988e-05
-9.23949246312758e-06
-2.97165081826899e-05
-1.76667520716757e-05
-4.64202888683921e-05
-1.44212566262884e-05
-3.78779111971521e-05
-2.72414937290486e-05
-4.68127310228956e-05
-3.2707062123445e-05
-2.73318190647582e-05
-3.2679307924461e-05
-1.532213383881e-05
-4.39125153840538e-05
-1.05344564808795e-05
-6.38739520645867e-05
-3.41738393789001e-05
-5.25758711251931e-05
-5.65010265413992e-08
-7.5320183810565e-06
-1.63705777172244e-05
-5.53583243520824e-05
-2.2564172270622e-05
-1.33530356681427e-05
-3.36652378272446e-05
5.83344146999675e-06
5.00696352450298e-06
1.03088529995079e-05
-3.50533651172501e-05
-3.6265272956282e-05
-1.73309627747385e-05
-9.1533062594715e-06
-1.42126081036352e-05
-2.41112852236372e-05
-2.2291729743269e-05
6.09393563952099e-07
1.30628047506389e-05
-3.75241201644921e-05
-3.67908481566849e-05
-3.28961186221918e-06
-4.73181284284009e-05
-2.75141085656262e-05
-3.08149462798e-05
-4.54478743316509e-05
-1.99844571026463e-05
1.33724530567116e-05
-4.74445812143521e-05
-4.28712871986805e-05
-7.86743621683574e-06
-4.08341661403774e-05
-2.23721617805293e-05
-4.4540227839538e-05
-2.23622134481573e-05
-4.10807113747481e-05
-2.01334212513241e-05
-2.88161619385311e-05
-4.05128240643381e-05
-1.7468189135063e-05
-4.10647528171842e-05
-1.54568970530317e-05
-1.27632915102285e-05
-2.21805518169957e-05
-1.34818009192691e-05
-1.93971467245089e-05
-3.93805423116306e-05
-3.37866835225889e-05
-3.71981224887096e-05
-9.51883367333652e-06
-2.43535816481564e-05
-1.82265871036527e-05
-3.36879334181399e-05
-2.95913424207454e-06
-3.63265910618334e-05
4.09430579742919e-06
-4.23317335425049e-05
-3.00204487404497e-05
-2.28913193225734e-05
-2.7604270368385e-05
-1.42534894544675e-05
-3.74325936596348e-05
-5.67488780926989e-05
-9.01168184158675e-06
-5.83155883445503e-05
-4.85200359870992e-05
-1.52440870319299e-05
-2.90626548670045e-05
3.2748805998029e-06
1.65749295912745e-06
-5.69478441372677e-05
-2.67976730597745e-05
-6.30749664455556e-05
-1.17559775144968e-05
-3.02385840392805e-05
-3.99048008540171e-05
7.3800755611247e-06
-2.62988550561e-05
-2.84787847786436e-05
-4.00960528949194e-05
-3.66974518660128e-05
-1.46167947922785e-05
-5.16355462820756e-05
-2.19239314886706e-05
-3.98086858725579e-05
-3.20480656090398e-05
-4.45441952701259e-05
-2.67342584752407e-05
2.32000681599231e-06
-3.68458987217708e-05
-9.20873500788519e-06
-5.92839194533072e-05
-1.97438417110609e-05
-1.99324480937811e-05
-2.41472480829801e-05
-1.57359963267014e-05
-2.9858615828331e-05
-3.60432597812653e-05
-3.75706168355661e-05
3.78883128335024e-06
-5.94071758288087e-05
-3.50007629387052e-05
-1.78047133514548e-05
-3.71509038884589e-05
-3.19567866615456e-05
-4.44741763614021e-05
-2.06870813498287e-05
-5.25412055557144e-05
-3.98494443850405e-05
-4.17541551605824e-05
-5.01729224742678e-05
-4.39610250970574e-05
-5.00624929415953e-05
-1.82732263450997e-05
-1.03454565770292e-05
-2.84231309334597e-05
-4.91086920962215e-05
-4.70442653727213e-05
-4.09120665344116e-05
-5.84435737203861e-05
-3.43669535634521e-05
-4.59374680237506e-06
-1.59862988600202e-05
-3.22547318063411e-05
-4.54717034642726e-05
-3.17839977379037e-05
-3.65979126338131e-05
-5.47054304523286e-05
-1.5664291322773e-05
-7.58793546749401e-06
-4.9498187442683e-05
-2.69006878913269e-05
-1.21175214577218e-05
-3.87751616806812e-05
-3.88776026595273e-06
-5.19435652012261e-05
-2.56621430166155e-05
-2.62752343992348e-05
-4.0667206792857e-05
-3.95707789093555e-05
-2.83427793517607e-05
-2.75468371126685e-05
-1.25738827021723e-05
-4.9025196841692e-05
5.28925477346695e-06
-1.78878677237676e-06
-1.81028173688507e-05
-4.46920691900906e-05
-2.31444249048605e-05
1.77577853745051e-05
-4.39980803096266e-05
-4.35486019176379e-05
-1.45234655674908e-05
-1.93893925636972e-05
-1.78058283442194e-05
-2.45159609670161e-05
-8.47873424280079e-06
-4.84819221262259e-06
-8.93853420500263e-06
-2.47363766375235e-05
-6.77591674651447e-06
-2.38945558990118e-05
-4.57891205095824e-05
-1.18640663759624e-05
-1.50078182973541e-05
-2.19042297092289e-05
-3.46222263000947e-05
-3.53065775329445e-05
-2.86260124573395e-05
-4.79737671888605e-05
-4.47005100949979e-05
-3.70729976907538e-05
-4.0371774608313e-05
2.83468309272528e-05
-2.28629397370184e-05
-2.12228757973921e-05
-2.91047253770636e-05
-1.89924326218661e-05
-2.40998817687004e-05
-7.27647641043071e-06
-4.34889072201994e-05
-1.47922385689499e-05
9.33657803926665e-08
-3.51664771127833e-05
-2.23573332285787e-06
-2.60504655998679e-05
-1.67449858170464e-05
1.42875954178127e-05
-5.76159216319e-05
-5.58739533885295e-05
-2.83257291608497e-05
-4.12390067566761e-05
-2.49195355703651e-05
-2.15925984429208e-05
-7.02482707232055e-06
-2.19255639986024e-05
-2.04617369950945e-05
-2.86000070433746e-05
-3.59361434763687e-06
-3.21544960795043e-05
3.73025311249547e-08
-4.82443832648143e-05
-2.51186102977959e-06
-1.06030615409061e-05
8.8568236726781e-06
-5.92566718992705e-06
-4.45756440830104e-05
-5.49617460368683e-05
-2.06166000708767e-05
-3.01206972336581e-05
-4.19513573691803e-05
-4.03856206207673e-05
4.78266461152563e-06
-1.72373781258423e-05
-3.06507513406025e-05
-2.57426665418649e-05
-3.01484728850185e-05
-1.90472414694184e-05
-2.38983849921795e-05
-1.6522141135535e-05
-2.68541684584385e-05
-1.42954139353078e-05
-3.86497473572682e-05
-3.08244445993674e-05
-2.89407051131012e-05
-6.51665088614241e-05
-3.5276638751383e-05
-1.63785768554331e-05
-5.95399058953503e-05
-5.24256906334977e-05
-3.99046747049321e-05
-2.16374677178652e-05
-3.58614488745848e-05
-4.34565778427954e-05
-5.76942379278954e-05
-3.89725369770217e-05
-9.68098803709183e-06
-2.67081452585576e-05
-1.27934768351297e-05
-3.06274225630106e-05
1.13858434073454e-05
-7.73112502808533e-06
-4.44200153093731e-05
-3.72759171105196e-05
-1.2356320054307e-05
-6.44205784140774e-05
-3.50108214100239e-05
-4.291937529293e-05
-1.86326106513338e-05
-4.97488515527381e-05
-2.91879078357458e-05
1.16646102442183e-05
-3.8581742380862e-05
-1.49869494678369e-05
-5.71269512191444e-05
-3.60985958268305e-05
-6.517148095807e-05
-3.11065240721895e-05
-5.43377616312144e-05
-4.26737469424183e-05
-1.1490558317615e-05
-2.99320810637394e-05
-3.63024778654599e-05
-2.27939412560633e-05
-1.34099129216434e-05
-7.96972104743592e-06
-4.22247751897759e-05
-1.6912487974219e-05
-4.19832910673782e-05
-4.326180255492e-06
-2.48823220679425e-06
-2.45918590005067e-05
-2.98075107169962e-05
-3.23352198633075e-05
-4.49219273582115e-05
-3.06426591157408e-05
-1.3498898156931e-05
-1.85704313656494e-05
-2.59978607711748e-05
-6.49642016553659e-06
-3.05396377848547e-05
-4.18787785538265e-05
-4.6329832194295e-05
-6.11578689579915e-05
-5.06374379370656e-05
-9.70572645825297e-06
-3.2196909254378e-05
-2.53990811258775e-05
-1.69600308913691e-05
3.51253908261131e-06
-4.35528967943231e-05
-5.38264842007247e-05
-2.74930993204392e-05
-3.55994706534163e-05
-2.92641625221652e-05
-1.80425269077261e-05
-4.03846117815717e-05
-1.16015363037567e-08
-3.00560917867064e-05
-6.17331653114923e-05
-1.11689517504294e-05
-4.19864931754341e-05
-3.36227482368664e-05
-2.90545997796937e-05
-2.73760968163179e-05
-2.76070147318887e-05
1.44411689253148e-06
-2.93480671331728e-05
-1.94594998000348e-05
-2.49732900724019e-05
-4.90480917347167e-05
-2.63482111847176e-05
-6.21417304557906e-07
-5.30436790671372e-06
-1.20456371424204e-05
-2.16453094610737e-05
-5.10982848820582e-05
-1.49771524449573e-05
-4.13735180442976e-05
-3.76283694000804e-06
-5.64453557233438e-05
-2.92161470713963e-05
-4.41115652023912e-05
-1.69946285407233e-05
-1.64801503987102e-05
-4.70081961902685e-05
-2.967375679913e-05
-3.42275576931355e-05
-3.41995190318264e-05
-4.21558214234628e-05
-4.92772612917761e-05
-3.95014873738014e-05
-2.51405724000981e-05
-8.80710807581095e-06
-4.37065602960572e-05
-2.24591033511759e-05
-1.69738001767112e-05
-1.98108757726297e-05
-4.75630184436303e-05
-1.82977164235881e-05
-2.98703547788045e-05
-1.12686307154338e-05
-3.47760164198107e-05
-1.38145904987867e-05
-3.99606409141699e-05
-4.38210546329946e-05
-2.38376162835225e-05
-6.91857409366972e-06
-5.10140661768729e-05
-4.63883260321114e-06
-1.53153990186991e-05
-1.13175357369477e-05
-3.29057494080929e-05
-3.36180617300964e-05
-4.49243238640813e-05
-3.44788393306868e-05
-5.23209536977798e-05
-5.02679392111382e-05
-2.00844919103914e-05
1.3478543275374e-05
-2.85656111566433e-05
-5.24188071211208e-05
-6.46399289227663e-05
-6.561419253534e-05
-6.27332909734475e-05
-2.21179592767017e-05
-3.0184077017828e-05
-3.61073029201194e-05
-3.07017934493079e-05
-3.33138054691565e-05
-4.60473333783658e-05
-1.96910700735208e-06
-5.35351770656238e-05
-3.55623107999765e-05
-1.70504216360292e-05
1.0131468998752e-06
-5.39268098932207e-05
-9.61759329999865e-06
-7.10614312782256e-05
-3.78073781177431e-05
-4.36545441479437e-05
-3.7959543060306e-05
-9.43599772219012e-06
-3.00011863920949e-05
-3.23340237244145e-05
-1.26783236738605e-05
-3.867129177554e-06
-5.29997975848751e-06
-1.54738125260251e-05
-3.98286209585015e-05
-3.09059524934922e-05
4.69988736080905e-06
-2.81159678180253e-05
-4.45543652300558e-05
-2.89721290039823e-05
-1.55469845152135e-05
-2.13566869419679e-05
-4.47476066526425e-05
-3.8812669418807e-05
-2.79131687253223e-05
-5.18467750265581e-05
-5.42508641363603e-05
-3.40578755975043e-05
-3.33511789396809e-05
-6.1507805281801e-06
-4.14306738351301e-05
-1.3462901499009e-05
-4.23242419447847e-05
-3.42258725896204e-05
-2.73428732824248e-05
-2.8266980858882e-05
-4.27539230217896e-05
-2.20476707056706e-05
-3.88466563155604e-05
-1.37877787891949e-05
-3.41215380438309e-05
7.78441977511901e-06
-3.04880922728101e-05
-8.80842881876946e-06
-4.00310804920984e-05
-1.73047020477648e-05
-3.06181017102282e-05
-3.34060543567948e-05
-2.20783763815539e-05
-8.10332726535522e-05
-4.82008332421157e-05
-3.41933193421651e-05
-3.18410427385242e-05
-1.84856590389804e-06
-2.27472560558792e-05
-1.00210363257211e-05
1.53664347146947e-05
-5.90213785276049e-05
-4.40074556121703e-05
-2.6570192151543e-05
-2.60480379810809e-05
-4.11378799261531e-05
-2.85911728599909e-05
-1.83277240202788e-05
-3.26624946615326e-05
-1.26249901827746e-05
-8.84352049012153e-06
-2.81086877562339e-05
-3.44944225997029e-05
-5.45109176225675e-05
3.25634716220316e-06
-2.50562037949574e-05
-4.69833577843114e-05
-3.37344264539188e-05
2.67974306193018e-06
-4.30015874724229e-05
-5.64534508346533e-07
-3.35198130778014e-05
-5.17356499930031e-06
-2.36325195991177e-05
-3.31017502562745e-05
-3.12426480900276e-05
-5.19116919170698e-05
-1.52777229011433e-05
-2.37468205259615e-05
-3.80011782371118e-05
1.10701418622937e-05
-2.97159522840409e-05
-2.96843225009116e-05
-6.5593197322466e-05
-2.63351583878322e-05
-1.30459169684951e-05
-9.60243416650972e-06
-4.38721474924024e-05
-3.12620829342695e-05
-7.03832301598256e-05
-4.46747703065243e-05
-3.53368834183026e-05
-1.45894144180614e-05
-1.30564306056667e-06
-4.57616518984609e-05
-2.11399580439417e-05
-3.51448627541316e-05
-3.86936747331593e-05
-2.09998654073595e-05
-3.51682318067142e-05
-5.46000404514389e-05
-2.26129099652101e-05
-2.52529278366979e-05
-6.76967566892112e-06
-4.21210944155032e-06
-1.93818318369407e-05
-6.58788669642679e-05
-2.59660834712184e-05
-7.55160867575767e-05
-4.69534436932821e-05
-2.6421878834476e-05
-3.35762690269742e-05
-1.70418023972443e-05
-2.24743207177533e-05
-2.4739359039473e-05
-3.62021396330776e-05
-4.79975400014255e-05
-3.13540917124285e-05
-1.48424757761161e-05
2.73320964689351e-06
-5.06264169082943e-06
-4.81368880407568e-05
-3.83222461655946e-05
-1.57713274812802e-05
-3.07929284567112e-05
-1.04047959438096e-05
-3.70898695579237e-05
-1.59821068193888e-05
-6.06490166880292e-06
-3.73407581545106e-05
-3.23914474701713e-05
-4.03325118019874e-05
-2.04681726936347e-05
-4.67819419918069e-05
-5.9941538208751e-05
-2.46650594437923e-05
-2.97617971316547e-05
-2.86535333944805e-05
-3.79802194124928e-05
-5.37676389576733e-05
-3.00215335374388e-05
-4.44398471682116e-05
-1.8975461664525e-06
-8.32338682621765e-05
5.00330857451074e-06
-3.95116701980519e-05
-4.54823854136601e-05
-3.41655947896805e-05
-3.16504264517186e-05
-3.52705440666294e-05
-2.33180836458476e-05
-5.5316265803295e-05
-3.94825865521906e-05
-4.34705611566206e-05
-4.77105581250972e-05
-6.90611622195688e-05
-3.54354055389945e-05
-3.44024860951365e-05
-3.41185650035016e-05
-4.1732066288076e-05
-3.47561129151766e-05
-8.1985535788014e-06
-4.24209405283962e-05
-4.29667552519287e-05
-2.80789447779414e-05
-9.25591155886031e-06
-2.49724594071365e-05
-1.64856807166782e-05
-5.4512336064354e-05
-9.38306141394957e-06
-2.23243607473397e-05
-2.32727163957844e-05
-2.98546883692146e-05
-2.21266196411097e-05
-4.36733760002804e-05
-2.11207708772406e-05
-3.84830659492509e-05
-5.52246774366952e-05
-4.03776243709676e-05
-1.61595260812925e-05
-3.9486877890325e-05
-2.24187698504293e-05
-3.26414829188374e-05
-2.92795941640572e-05
-1.45808440887573e-05
-1.22656946965275e-05
-3.7183441957129e-06
-2.71741615503842e-05
-4.26866353005716e-05
-2.81844830539281e-05
-4.4694353496174e-05
-5.03987891256962e-05
-4.67637665613246e-05
-2.64239975323453e-05
-3.56897470669778e-05
-3.04009757635041e-05
-2.090197954654e-05
-1.49209952500952e-05
-3.03982574928792e-05
-3.36071364594948e-05
-2.11557890771869e-05
-5.75970814542874e-05
-4.41101723443448e-05
-3.36440430555345e-05
-1.9994205293342e-05
-3.57834846166778e-05
-4.24850518841322e-06
-2.84846893821671e-05
-5.27816976844949e-05
-5.18515851500741e-05
-5.45248585356953e-05
-6.64562045664244e-05
-3.41796561564151e-05
-1.36287365930055e-05
-6.49986716381303e-06
-2.43893609512987e-05
-3.24944872000001e-05
-5.81717419983298e-05
-3.88827571867072e-05
-3.96690737020243e-05
-3.02530802445805e-05
-2.17923121142073e-05
-1.15078329443584e-05
-3.40918925098421e-05
-3.51005022462126e-05
-2.70690245318988e-05
-1.11965050728533e-05
-4.50857808751286e-05
-4.72438089926582e-05
-2.98131243598221e-05
-3.85387100427262e-05
-4.24599564697392e-05
-4.99624608806385e-05
-9.08189841566743e-06
-8.95751085171007e-06
-4.25073887162188e-05
-1.71458394178338e-05
-2.61707910148952e-05
-4.12465545813096e-05
-4.44341319530512e-05
-6.24911307079967e-05
-2.88467499829705e-05
-2.42179023017454e-05
-4.89051315716412e-05
-5.31805638626623e-05
-2.11876100258739e-05
-3.11961802305275e-05
-1.24536716964995e-05
1.17719424133573e-05
-2.91818694280838e-05
-1.54780704490498e-05
-7.75631361772868e-06
-3.81175547608026e-05
-2.2985899522328e-05
-3.460071581882e-05
-2.76500882544343e-05
-5.30719022246321e-05
-1.21939231772484e-05
-9.89470484947711e-06
-2.91090882003882e-05
-3.26561829294645e-05
-5.04415426359174e-05
-4.49557369655364e-05
-1.7551485572334e-05
-4.13749285320473e-05
-1.35142330397066e-05
-4.29305985567515e-05
-3.44415745643775e-05
-2.9808239513511e-05
-3.85922592205205e-05
-8.78054274627497e-07
-3.7401155388758e-05
-4.5288776741453e-05
-4.87404424247797e-05
-3.01747094665389e-05
-1.57365282160018e-05
-3.83739276728474e-05
-9.31498664558007e-06
-5.05430916632263e-05
-2.14288435955731e-05
-2.60712502856337e-05
1.75296104404867e-05
-4.04651575458867e-05
-1.36229790394812e-05
-3.79222807966467e-05
-4.16444381721934e-05
-6.19051956253098e-06
-3.0269895162777e-05
-1.05754185798747e-05
-4.58660513229074e-05
-3.63459433773107e-05
-3.31117889589736e-05
-4.06101657084708e-06
-4.23526352853864e-05
-3.30969093772172e-05
-3.87297847821933e-06
-1.20931819786916e-05
-5.66670443444777e-06
-2.0649220600076e-05
-1.92742685069133e-05
-3.28178406759759e-05
-3.39966483095879e-05
-1.91229353916607e-05
-2.85306852653065e-05
-5.00769849514567e-06
-1.39353945803883e-05
-7.12901552069932e-05
-6.09750794804696e-05
-3.76716333722342e-05
-3.06028865281856e-05
-1.80924549527732e-05
9.14930601759577e-07
-3.03871278052402e-05
-5.4131810833072e-05
-2.11418896419811e-05
-2.96402657125114e-05
-2.7915291628639e-05
-3.33159778567788e-05
-4.20931116973358e-06
-5.53328124707828e-05
-6.22165756641699e-05
-4.1401237339651e-05
-2.54593333000306e-05
-2.75669210072334e-05
-2.52834855964022e-05
-4.21683244548462e-05
2.22575167201975e-06
-3.83635417916698e-05
-3.37655518144841e-05
-4.42286363945782e-05
-3.73877983631929e-05
-2.51255120430744e-05
-2.5893510575685e-05
-1.09475004119197e-05
-1.8304329365242e-06
-1.39995620991195e-05
-1.4735427290222e-05
-5.30467412528227e-05
-4.28444543898724e-05
-3.87126833587693e-05
-4.3913294410583e-05
-2.49921005970701e-05
-3.12832943110523e-05
-2.41162948825715e-05
-1.75589760192256e-05
-4.24231681232455e-05
-2.89035101852015e-05
-1.53295024526948e-05
-4.54747600846898e-05
-2.78461072224704e-05
-2.56580032272728e-05
-2.1972349874255e-05
-3.738275223951e-05
-8.77471192127528e-06
-4.359722844322e-05
-4.24978403168588e-05
-2.47647055631703e-05
-2.83538032972006e-05
-3.09091352142877e-05
-2.13121707265079e-05
-5.62637207437303e-06
-5.63127254748182e-05
-2.64228478131838e-05
-1.96983591400801e-05
1.58038455294725e-06
-4.47519660261008e-05
-3.05698723015226e-05
-6.14429071116165e-05
-3.1424820216953e-05
-2.76351092436073e-05
-3.36976350069912e-05
-4.26684613408774e-05
-2.6957616223027e-05
-2.97962910004408e-05
-2.87659423724907e-05
-4.61914186614283e-05
-4.97344401446214e-05
-1.94546486881639e-05
-2.78244879911644e-05
-5.04222623491533e-05
-3.76617102902636e-05
-4.41894737765318e-05
-3.66529450414309e-05
-2.71073965717586e-06
-3.28681312549115e-05
-9.91134791325513e-06
-9.53938912008513e-06
-1.27553248018748e-06
-5.94180079086638e-05
-1.37747597163222e-05
-6.80001913778495e-05
-5.39967518869022e-05
-4.58507436240704e-05
-3.03550205876416e-05
-2.27190978517742e-05
-2.60740219243146e-05
-3.03078783315798e-05
-1.60008873425038e-05
-4.62479066371553e-05
-4.02221800688099e-05
1.49339950396684e-05
-3.63641481822167e-05
-7.59877190529276e-06
-4.01316901313985e-05
1.83763485117939e-05
-8.25005627099096e-06
-7.11523634173128e-05
-2.63519977272482e-05
-4.23759858245795e-05
-3.96967939924264e-05
-5.71672056175208e-05
-3.7350277050426e-05
4.08900818669132e-06
-3.05137478512766e-05
-4.24719278540809e-05
-4.074732195616e-05
-1.86022878437469e-05
-2.23899724500564e-05
-2.29022117437278e-05
-6.13417904938097e-05
-6.51096759005153e-06
2.36829556467185e-06
9.12920499785872e-07
-3.69162888715216e-05
-2.41006397412893e-05
-2.82274985083981e-05
-2.2207730879746e-05
-1.49006810790218e-05
-2.31889573363754e-05
-5.46895189197974e-05
-7.76362851143279e-06
-1.90699284707446e-05
3.10897571050623e-06
-3.67993538905906e-05
-3.48013831221807e-05
-1.90449082823683e-05
-4.19626554543985e-05
-3.33998902452932e-05
-3.21889587257586e-05
-5.82985329333169e-05
-4.26525854924156e-05
-2.19681349462506e-05
-1.24672082799997e-05
2.10180025341861e-05
-3.39796845944593e-05
-2.38615388837595e-05
-3.47936753199554e-05
-2.68525112796987e-05
-3.18673181274991e-05
-4.099709511935e-05
-2.9512320222385e-05
-2.82325553081612e-05
-3.81184925456722e-05
-6.74314761346996e-05
-2.90194400751869e-05
-4.86643066729488e-05
-2.19533607707289e-05
-5.49190748043084e-05
-4.13647746847737e-05
-2.9543093900636e-05
-4.74655850111664e-05
-3.20318809237108e-05
-5.90085609759145e-05
-1.59729337499794e-05
-4.43122817703291e-05
-4.95047208147975e-05
-3.83406265162585e-05
-2.74004129623458e-05
-1.98306397291215e-05
-2.64746765533451e-05
-2.22671889158506e-05
-3.44601211462927e-05
-1.36331920488276e-05
-1.82880288345181e-05
-1.29815967303601e-05
-4.37743184428903e-05
-3.90292597221549e-05
-3.96357904219967e-05
-1.16940736294268e-05
-4.56920641976346e-05
-1.86423968336177e-05
-3.04867207427284e-05
-9.93612371053575e-06
-4.22126397597191e-05
-2.79930540973843e-05
2.23455812377019e-06
-1.16756620961963e-05
-1.89084799421997e-05
-2.46135764896406e-05
-4.17806221091097e-05
-3.78505279840504e-05
-4.25542006657216e-05
2.28501322014591e-06
-2.2045276683946e-06
-1.38974037597615e-05
-5.02695982454517e-05
-3.92575087883503e-05
-2.39117585083514e-05
4.04482929494903e-06
-2.93869149166423e-05
1.91792997456166e-05
-3.20767225590971e-05
-8.52470703973288e-06
-6.75516210251114e-05
-2.54313707115379e-05
-2.65819140794522e-05
-1.45538468500589e-05
-5.45125268234007e-05
-5.98514120448681e-06
-2.76604476650752e-05
-1.69904435515914e-05
-1.30559791587492e-05
-5.57711453976395e-05
-4.70082284136992e-05
-4.35572175954968e-05
-2.47012901101183e-05
-2.65958083289838e-05
-2.58147301845603e-05
-2.57938828943616e-05
-2.79073837721262e-05
-1.2825221673442e-05
-2.81449150563547e-05
-3.04805573209936e-05
1.18739390275645e-05
-4.10290289172414e-05
-1.50534834382576e-05
-2.61152202636522e-05
-7.74723406240145e-06
-1.51911920598032e-05
-3.44448906788624e-05
-3.79086102261518e-05
-5.63285827591887e-05
-5.79332125984757e-05
-4.00005281689775e-05
-3.05515228976805e-05
-3.68139998832981e-05
-1.40751236625062e-05
-2.75218537174997e-05
-2.70801152169845e-05
-4.35515415248278e-05
-6.04685759333908e-05
-1.87854533757702e-05
-4.72639733565565e-06
-4.24416487237824e-05
-3.14249990414959e-05
-1.0698720631363e-06
-8.08420557191702e-06
-5.50112751516386e-05
-2.33597276309977e-05
-4.15523289129054e-05
-3.11760932744026e-05
-2.48573610767831e-05
-5.47029849983173e-05
-3.73515780142778e-05
-1.62728166358399e-05
-5.92907887210885e-05
-2.88177573688327e-05
-3.56740299993613e-05
-4.75479743804832e-06
-2.31936561887465e-05
1.13823004103905e-05
-2.23580082272646e-05
-3.76082422813585e-05
-2.03902633391341e-05
-3.39264683097048e-05
-4.58293145293228e-05
-2.9427408508335e-05
7.75685819585719e-06
-3.80019308853426e-05
-1.06300413134845e-05
-1.28635436186152e-05
-2.12840325048284e-05
-5.81688569044291e-05
-2.7065976423331e-05
-6.11636925383351e-05
-2.14108323665033e-05
-4.10805623550156e-05
-2.16980859660931e-05
-2.37192329488901e-05
-1.85478892941469e-05
-3.64500348749694e-05
-1.34956288024022e-06
-3.63726406654134e-05
-2.80474720044126e-05
-3.84987230961766e-05
-1.22283756453134e-05
-5.62755748494033e-05
-7.44310118853587e-05
-2.42429892688587e-05
-4.97617907685563e-05
-2.96870221978137e-05
-3.84389111979901e-05
-1.20736301747849e-05
-4.64589531378708e-05
-2.72572011259014e-05
-4.63556401091172e-05
-2.34009237988833e-05
-3.98539958764131e-05
-2.67085359586162e-05
-2.78191421354931e-05
-6.02641546637952e-05
-1.75094843530811e-05
-3.01567707497727e-05
-4.09070816280172e-05
-1.11181728526977e-05
-7.16297660424193e-05
-4.17034872300171e-05
-4.71437882411837e-05
-3.92504080094932e-05
-3.63504394265792e-05
-4.05238662483246e-05
-4.3980290871306e-05
-3.40370044586972e-05
-3.93881096973025e-05
-4.12504923011508e-05
-3.72697580537831e-06
-1.53203915390222e-05
-1.85935134384672e-05
-4.69634359459263e-05
-6.1322227742661e-05
-2.79448773595263e-05
-5.14559287667561e-05
-2.69072466088236e-05
-1.40497888875141e-05
-3.51901757894095e-05
-2.43687592648491e-05
-2.30756691000949e-05
-1.0918725021985e-05
-5.59379443439945e-05
-6.76542066878655e-05
-2.76912259967546e-05
-3.06347320849928e-05
-4.30801753035527e-05
-1.74501756224245e-05
9.43321712614942e-06
-9.39910779344045e-06
-2.27332953562186e-05
-2.05464804733641e-05
-2.84897620137203e-05
-5.28803009188893e-05
-3.51386814045343e-05
-3.78679251240947e-05
-1.98683859622363e-05
-4.19803260924959e-05
-7.18935358765169e-07
-2.04224250410307e-05
-2.97212299612046e-05
-2.03292747906432e-05
-2.32894924048531e-05
-3.31829878303618e-05
2.92654413885315e-06
-3.34389626342295e-05
-2.09506280060157e-05
-2.2482376706241e-05
-5.41037482285869e-05
-7.61710538467348e-06
-2.2036516549609e-05
-1.15924216558468e-05
-2.33323259331569e-05
-3.57836055262452e-05
-2.70652992995718e-05
-2.55077954674705e-05
-6.09767601053009e-05
-3.81975156887329e-05
8.82489139815187e-06
-4.84660470172924e-05
-3.23037207170236e-05
-4.86681797213325e-05
-6.88220545944712e-05
-1.08971678686626e-05
-1.48813244333892e-05
-4.53231861924023e-05
-2.99828630052734e-05
-1.16837359023952e-06
-1.62968888609333e-05
-2.67833219313043e-05
-2.3723660724888e-05
-4.21225519992711e-05
-5.62188929762077e-05
-2.35855570552712e-05
-5.5162599699719e-05
-4.64649113233973e-05
-2.34656063793143e-05
-4.2486469115497e-05
-3.90446345188072e-05
-1.50885722456323e-05
-3.06631828780472e-05
-2.81234417067694e-05
-3.66192119221494e-05
-4.30465442513218e-05
-2.53956007948602e-06
-4.16668996777356e-05
-3.02221312808993e-05
-2.73011600755795e-05
-6.70045695669485e-06
-2.623236088203e-05
-4.9144097563049e-05
-2.92624342151993e-05
-4.21541875322527e-05
-5.02055265306577e-05
-3.34078857387715e-05
-6.41131802578552e-05
-4.61908214829546e-05
-5.16813511145987e-05
-3.18511043324526e-05
-6.25348110423017e-05
-1.44908048568641e-05
-3.21974944800518e-05
-3.93548503526731e-05
-1.63433394239001e-05
-4.09219264556667e-05
-2.61472662832287e-05
-2.492064545666e-05
-3.79097191398742e-05
-3.79921444848607e-05
-3.3126861935827e-05
-2.09863064559682e-05
-2.18427409920755e-05
-3.82356233383956e-05
-5.44222639479543e-05
-1.98059492875462e-06
-1.00178206536825e-05
-2.87792408731724e-05
-1.28383513385006e-05
-5.57369804921734e-05
-1.90470168735815e-05
-4.15564562685887e-05
-5.42508883032603e-05
-1.08008903677417e-05
-1.24493727271711e-05
-1.16572283128372e-05
-3.33291641366447e-05
