# Supplementary material for: Research on computational propagation and identification of mine microseismic signals based on deep learning
Source: PLoS One. 2025 Oct 22;20(10):e0334641. doi: 10.1371/journal.pone.0334641 (PMC12543183; doi:10.1371/journal.pone.0334641)
Supplement: S8 Data — (ZIP) [file pone.0334641.s008.zip › 000100900002832.xlsx_0.txt_24.txt.txt]

-6.19840292457954e-05
-3.18500707582e-05
-1.86348471882778e-05
-1.59640040048482e-05
-3.01076054885172e-05
-5.43704538809642e-05
-3.31891561239915e-05
-4.05832951109037e-05
-6.02165880301552e-05
-3.99535729508045e-05
5.65139315241952e-06
-3.18508684891482e-05
-1.43732422469838e-05
-2.60551303942181e-05
-4.41590562910539e-05
-6.71937008013346e-06
-1.31689390759034e-05
-2.61252545434693e-05
-2.35291768492986e-05
-3.18284306884702e-05
1.10989457120101e-06
-2.11757999883792e-06
-3.40563260535791e-05
-1.52452746278427e-05
-4.44900968548516e-05
-2.18352963096049e-05
-1.55181754069436e-05
-4.20586266234405e-05
-6.17357388462253e-06
-3.27449892627846e-05
-2.5533456787681e-05
-4.15914087306583e-05
-3.27576906738937e-05
-5.17634140897479e-05
-4.28506673540231e-05
-3.40176360828132e-05
-1.8323321885978e-06
2.20250817518914e-05
-3.40389336340087e-05
-5.69455935147861e-06
-3.43591536527976e-05
-5.3871728957399e-05
-3.372826444195e-05
-1.92334577711639e-05
-1.5448300724897e-06
-5.1655395699858e-05
-3.68341231096562e-05
-4.08443665159997e-06
-9.29744787465617e-06
-7.98090903751386e-05
-4.43767026709418e-05
-4.15696235911075e-05
-2.27389353858019e-05
-2.5415542366482e-05
-1.61946452795307e-05
-3.79255006582658e-05
-1.65654536533819e-05
-2.90091669992801e-05
-4.75403009054976e-05
-1.43755990061238e-05
-2.770481245647e-05
-7.58081080731461e-06
-5.12878449674408e-05
-4.65024606428425e-06
-1.63658030590816e-05
-4.68174045636656e-05
-3.23601057031231e-05
-3.53985743821789e-05
-5.07522480300769e-05
-3.66724409714305e-05
-3.7102539273005e-05
-2.42397230738582e-05
-3.47998784552818e-05
-5.03255726016384e-05
-3.53946452792985e-05
-4.99417201680976e-05
-4.87492236313546e-05
-4.91595985789825e-05
-3.33728436598899e-05
-2.85927151017035e-05
-4.34550162548077e-05
-5.11055016989772e-06
-3.7881902661413e-05
4.82105687290625e-07
-3.37173209228046e-05
-5.52402319894634e-05
-2.31188146011883e-05
-4.48222834727702e-05
-1.40386580585277e-05
3.29053531026324e-06
-2.88932925520827e-05
-4.4478817583841e-05
-3.39998319392572e-05
-2.24340217253546e-05
-3.89437453441663e-05
-1.09802644274809e-05
2.91652540911479e-06
-3.36991644056374e-05
-7.2569376347799e-05
-2.28347547622698e-05
-3.1257245056495e-05
-1.62806773462217e-06
-2.94303135959226e-05
-2.47751159634775e-05
-2.98402444866339e-05
-5.01505297225312e-05
-1.99512300167609e-05
-3.05656935024704e-05
-7.19121850877322e-05
-6.89129031667402e-05
-3.3251893700676e-05
-5.90901210138075e-05
-3.94481249754735e-05
-3.62435023210353e-05
-2.26944508116074e-05
-6.85328883670051e-06
-3.14445661973327e-05
-2.53457403550682e-05
-5.37753828116119e-05
-8.86136084299183e-06
-5.52740331711979e-05
-3.71550186550895e-05
-5.22106779220595e-06
-3.38998247900287e-05
-5.63681891230084e-05
-2.80722619445732e-05
-1.73578626565689e-05
-4.402092217159e-05
-7.18944427189776e-05
-4.67409557260377e-05
-5.68888237294479e-05
-3.16425991947094e-05
-4.42277523531915e-05
-1.43958371871354e-05
-3.13335642774192e-05
-2.5041877033636e-05
-4.82978269544337e-05
-1.38510583860598e-05
-6.33442639160121e-05
-1.84989481982943e-05
-3.71756375459088e-05
-5.47305841756156e-05
-3.60565688233732e-05
-4.18903952576718e-05
-3.00799806673803e-05
-6.88201183003844e-05
-3.69721009305662e-05
-1.17301711484197e-05
-4.4839725921055e-05
-4.22005890752549e-05
-5.19965181868872e-05
-3.30098408857676e-05
-1.49461553307562e-05
-7.49209116515218e-05
-3.30764095374013e-05
-2.1507726949634e-05
-1.88647221356431e-05
-3.73985164561431e-05
-3.33927252555729e-05
-2.4782214894488e-05
-2.12716299224137e-05
-4.98627627663511e-05
-3.40784969743487e-05
-3.1195139234174e-05
-2.21188753683335e-05
-5.11102332641268e-05
-2.91748420228592e-05
-4.18822911210665e-05
-2.15733235134446e-05
-3.58112995720413e-05
-3.36959913596601e-05
-5.63551755082367e-05
-1.90725125334763e-05
-2.29875584329183e-05
-7.15761289228141e-05
-2.84996291520818e-05
-4.1856622673506e-05
-8.3618385723596e-06
-3.89695584289376e-05
-1.19182354370228e-05
7.3223693267235e-07
-2.45547724146642e-07
-2.74203807507611e-05
-2.04390283146244e-05
-1.4525931671214e-05
-3.90532262053704e-05
-3.6921669755389e-05
-2.7196772361791e-05
-2.24190577779728e-05
-1.80733332147854e-05
-8.61602886580061e-06
-3.86247798870548e-05
-4.10685280676778e-05
-3.03016447675017e-05
-4.49128779525579e-05
-3.8885798990893e-05
-5.61996520115456e-06
-4.34660551549913e-05
-4.6155560331728e-05
-3.15068947040862e-05
-2.88599841742675e-05
-3.48963878929231e-05
-2.7091982943694e-05
-4.452880232507e-05
-1.82881516419609e-05
5.72596624687571e-06
-1.87625275710965e-05
-3.50820729794481e-05
-8.9979324018129e-08
-7.39555717234144e-06
-2.60565375355842e-05
-5.29508898302148e-05
-3.67648759182318e-05
-5.30994288942746e-05
-2.70567285729152e-05
-2.75166883017189e-05
-1.37376488539315e-05
-2.55990468661002e-05
-4.50369771631443e-05
-1.44565927958401e-05
-1.24944300865973e-05
-1.62622124622477e-05
-1.70843263380821e-05
-2.60425998555848e-05
-4.6791356420049e-05
-1.90033755360712e-05
-9.07001365088984e-06
-2.74881624256392e-05
-4.88392473668347e-05
-1.79168336862459e-05
-4.44228335680863e-05
-5.72575461216334e-05
-2.72129692324299e-05
-9.96417275623418e-06
-2.06741428758112e-05
-2.63380542857826e-05
-3.5371254164806e-05
-3.97056134480357e-05
-1.58585201006671e-05
-8.89838972452455e-06
-4.12149547187209e-05
-3.02473761810462e-05
7.40226588345916e-06
-7.35077410879663e-05
-1.75525172887291e-05
-4.00863186366065e-05
-5.05955354843659e-05
3.26232436292459e-07
-2.6340774491379e-05
-2.43780185434067e-05
-2.63741254205718e-05
-2.1433509290877e-05
-7.58821500100196e-06
-1.56227941482133e-05
4.95060695733691e-07
-6.91047716099871e-05
-1.89948110779637e-05
2.17251219138825e-06
-2.5514894529133e-05
-3.19551623230713e-05
-2.45209700092936e-05
-9.19738994331688e-06
-4.82299517343247e-05
-5.2146453510655e-05
-9.07720936902494e-06
-2.77691305401583e-05
-7.03943586399071e-06
-1.88223075830103e-05
-3.73312158651197e-05
-3.87998012469211e-05
-1.16240906007849e-05
-4.65280730024355e-05
-3.39956972231752e-05
-4.16816746154412e-06
-2.62119970076603e-05
-3.45625221728188e-05
-1.48323040264596e-05
-8.96454297503485e-06
-7.10023083027689e-06
-2.0036560859816e-05
-4.076255967924e-05
-5.15562124733671e-05
-4.05448328067687e-05
-4.25400134446828e-05
-2.10007612048455e-05
-3.92550223207868e-05
-5.84360016651982e-05
3.83649446527733e-06
-3.71214633993855e-05
-6.3980559664297e-05
-4.79574781367036e-05
-3.38498135590696e-05
-6.25426149342578e-05
-5.07507575632925e-06
-3.8112416500037e-05
-4.37064363510917e-05
-2.83456534672908e-05
-3.1442455660346e-05
2.53913143112606e-07
-2.39499060033495e-05
-2.21629562156434e-05
-7.66189954898834e-06
-8.01521821831439e-06
-1.07647327660922e-05
-2.97074608069459e-05
-2.57906057058059e-05
-3.01396382030653e-05
-3.29606340523239e-05
-5.52333493398055e-05
-6.58390584188988e-07
-4.0581563327696e-05
-3.10446077814396e-05
-1.78602628153173e-05
-2.74557576859134e-05
-3.37632882328244e-05
-3.25923952846773e-05
-5.11553028327744e-05
-3.09993540666623e-05
-2.46388533388711e-05
-2.0664994633706e-05
-1.7774526961772e-05
-1.82850978061948e-05
-1.91633068903079e-05
-2.43221931808033e-05
-3.86136553726468e-05
-3.85084880214637e-05
-3.77519848527049e-05
-3.74202424823138e-05
-4.29510706078701e-05
-2.59535267723048e-05
-2.10132903315935e-05
-2.34961487267367e-05
-2.04947779418636e-05
-4.88567956591679e-05
-4.20812708180092e-05
9.89603321465785e-06
-2.684416075801e-05
-5.62126168333446e-05
-5.30574830190631e-05
-2.69257048014585e-05
-1.5828029116048e-05
-2.46594181674316e-05
-2.66087177067305e-05
-1.93114442056118e-05
-1.44828291569653e-05
-4.22501672080712e-05
-3.04140285812159e-05
-4.52468003295099e-05
-3.16616347359697e-05
-5.20302519720791e-05
-2.97244382306422e-05
-4.50760276711914e-05
-6.92203102814377e-05
1.04716606801159e-05
-1.55398560478635e-05
-2.76115816643565e-05
-1.35831804838119e-05
-4.58300450023106e-05
-3.08391945640255e-05
-2.53344186833103e-05
-3.49313805029735e-05
1.17751685322905e-05
-4.41497558105252e-05
-2.34017923664588e-05
-4.14375781559006e-05
-3.84148421693562e-05
-5.09495579278249e-05
-5.05278359741496e-07
-3.46955475257809e-05
-8.28929590500106e-06
-5.60821073410512e-05
-4.19797793350407e-05
-2.16532393983394e-05
-2.32298183603164e-05
-2.18590380546096e-05
-4.04499435702089e-05
-3.62318730290248e-05
-3.13426139339471e-05
-3.54803533695489e-05
-6.08477584278066e-05
-2.25526543110816e-05
-2.33681728094956e-05
-5.08763002970902e-05
-4.11646028798462e-05
-5.60851708805456e-05
-5.78196774008916e-05
-1.44707493853165e-05
-5.01871832849295e-05
8.01562300884113e-06
-1.17261770137956e-05
-5.32231391738615e-05
-2.94901702699603e-05
-1.94759242909222e-05
-1.86780522681322e-05
-2.64461580499438e-05
-1.38146135328065e-05
-8.23943159074796e-06
-3.45441185566445e-05
-1.73646515191736e-05
-2.37603541838284e-05
-4.87577062411069e-05
-4.33432296845624e-05
-3.32654704645342e-05
-8.37176144336546e-06
-3.95432393072383e-05
-4.21415431140911e-05
-2.27713399324567e-05
-4.1900889489002e-05
-1.70346560082694e-05
-4.49094320059011e-05
-4.73131511457503e-05
-9.41168660651825e-06
-5.70419638335266e-05
-4.83565932831789e-05
-2.13667643000245e-05
-8.48241140701935e-06
-4.28945065886531e-05
-2.29836209772808e-05
-2.60109031378936e-05
-1.82461382991273e-05
-5.19973312604287e-06
-8.78975229072807e-06
-3.4858978133929e-06
-5.31390106764417e-05
-5.95673062646974e-05
-2.36082413101748e-05
-5.75532469483605e-06
-2.2733676903498e-05
-1.9856776745896e-05
-2.77170110246391e-05
-2.55157172146285e-05
-1.21285703590974e-05
-5.23055913740554e-05
-1.77435398117961e-05
-4.07091793463941e-05
-3.93169759468031e-05
-2.28755744397817e-05
-3.88017379805987e-05
-2.70414786016549e-05
-6.7867147245743e-06
-5.01464677531041e-05
-4.55249884091649e-05
-1.29946506648047e-05
-2.07287223320376e-05
-4.6738115256373e-05
-7.44437469571722e-06
-1.94725623488556e-05
-6.1468566651657e-05
-2.36336108625579e-05
-4.31688476053811e-05
-3.67699493885407e-05
-5.6453085069368e-05
-7.05520672247748e-05
-4.77661674186157e-05
-3.4243201061808e-05
-3.06917771692723e-05
-3.30233918807961e-05
-5.32927871072503e-05
-3.84236998794376e-05
-4.84776364505957e-05
-3.77780996950979e-05
-2.05363576414859e-05
-1.63113752698729e-05
-5.2672033034887e-05
-2.89581780897708e-05
-5.4807162041287e-05
-4.18926133889469e-05
-1.39743851431181e-05
-2.15358623522396e-05
-1.75617492263703e-05
-2.51792751435339e-05
-2.8661312887433e-05
-1.91050371920857e-05
-5.12213839050713e-05
-3.08468214351607e-05
-4.90299287849792e-06
-6.15913514972808e-05
-5.32015309949106e-05
-2.26594156719191e-05
-4.46383236557436e-05
-3.26751186732019e-05
-8.35520334322896e-06
-4.03632816943341e-05
-2.98820145333551e-05
-3.47398899555899e-05
-4.74947708620896e-05
-5.47092915660993e-05
-1.30733591144645e-05
-1.52817203598756e-05
-6.60577406303599e-06
-3.38962847109238e-05
-2.94582513336166e-05
-2.50042223128988e-05
-2.92249022829856e-07
-4.67964390168874e-05
2.57070370397805e-06
-5.78186978345775e-05
-9.86745491320707e-06
-7.1431757355479e-05
-2.16513061244741e-05
-2.34743288701451e-05
-5.07074881056916e-05
-5.87380825483006e-05
-2.93285067696371e-05
-5.6458838045303e-05
-2.0508453054145e-05
-1.88855142214821e-05
-3.65072970659938e-05
-2.51855492447005e-05
-3.68360010614491e-05
-6.89588169417397e-06
-4.9123729490487e-05
-5.83805628548441e-05
-6.58452284533095e-06
-1.41895188931528e-05
-5.69579605262532e-05
-2.93790466150151e-05
-1.89558166369167e-05
1.46574240185753e-05
-2.60866603145302e-05
-2.18175668793934e-05
-2.87865932439129e-05
-1.31635568413609e-05
-5.61757061709165e-05
-5.10308658542692e-05
-1.64547396044277e-05
-2.92745490727823e-05
-1.58813521094281e-05
-3.23280730385923e-05
-2.02167981647258e-05
-2.89817851264843e-05
-4.59900668743126e-05
-4.22573224181509e-05
-1.60470343598121e-05
-4.51342526832374e-05
-5.1987782047451e-05
-2.57421031982246e-05
-1.77843673767046e-05
-3.71335998725836e-05
-2.17906926260356e-05
-2.52957636627693e-05
-1.51297716360568e-05
-1.15256855480414e-05
-3.26859801777139e-05
-3.71706880322978e-05
-3.04592577400565e-05
-2.2572479419554e-05
-2.84525228932338e-05
-2.97653319356474e-05
-3.15712289687962e-05
-4.03518708694916e-05
-3.42638237193891e-05
-1.16725399367076e-05
-2.77862065818052e-06
-3.02654451553252e-05
-3.8644767476559e-05
-3.28330220942053e-05
-3.66433264337146e-05
-1.12914610648631e-05
-3.75782815742592e-05
-2.56193435271572e-05
-6.60029834013525e-05
-5.12443474884304e-05
-1.70346756607186e-05
-3.08610696847123e-05
-7.84322265832783e-05
-4.18192507851911e-05
-4.46166618425344e-05
-4.45302522379724e-05
-3.053523668192e-05
-4.57367884274199e-05
-5.55140533162198e-05
-5.79192332848367e-05
-6.88747602393504e-05
-1.55088295106515e-05
-2.67284947090222e-05
-4.9279224674454e-05
-5.72962278106477e-05
-2.06078357562731e-05
-4.27653571281154e-05
-1.25551818492029e-05
-1.9330908895104e-05
-4.98188064695036e-05
-6.33809735142244e-05
-3.34238605931466e-05
-2.74212852715385e-05
-6.20623826161951e-05
-2.64146689443932e-05
-2.14108253027131e-05
-3.69143577673228e-05
-6.38158562429386e-05
-3.16612118045919e-07
-3.76290098223953e-05
-2.95899864022211e-05
-2.30372012315144e-05
-3.60255305460588e-05
-5.06071084268333e-05
-4.32873855226536e-05
-3.20999307643781e-05
-2.42635378324154e-05
-2.21025533731135e-05
-2.1093219217594e-05
-2.76037773553965e-05
-3.75236529494335e-05
-4.22495159390367e-05
-1.8310654781717e-06
-1.6406831481173e-05
-3.14540286153582e-05
-3.45021488990571e-05
-3.82571710515955e-05
-3.27335441691671e-05
-5.00418865219002e-05
-2.92014733071794e-05
-2.56522529399012e-05
-3.91896211062786e-05
-2.47669899129878e-05
-1.72121157440649e-05
-4.43186752556696e-05
-3.56961614056822e-05
-1.17566811353889e-05
-2.24095779486868e-05
-2.95603619467341e-05
-2.94236088599858e-05
-3.775884373414e-05
-1.36468321411453e-06
-6.18314534983055e-05
-3.72889620472905e-05
-1.92255806059719e-05
-3.49121888388782e-05
-1.12118043439821e-05
-6.05864929187114e-05
1.25758590344497e-05
-3.95384487194146e-06
-2.91878661649818e-05
-4.57805512117756e-05
-2.899648312861e-05
-3.82526667511021e-05
-5.54578601912478e-05
-7.59666882784652e-06
-3.03701485335799e-05
-3.21506619854055e-05
-6.66049125292024e-05
-2.90457197904779e-05
-2.07632544334405e-05
-5.32238773448506e-05
-3.78077462525033e-05
-2.40646397385296e-05
-3.80352834252903e-05
-2.44873927834479e-05
3.31028904214222e-06
-4.23493083910852e-05
-4.05718784697698e-06
-2.25717887309148e-05
-2.18877487476965e-05
-4.71887349188568e-05
-6.20836108180668e-05
-2.05048047778478e-05
-3.92527238606375e-05
-3.68444322609314e-05
-2.29748764039343e-06
-2.49732651384761e-05
-3.61261463550832e-05
-1.89586880849233e-05
-1.47667108261462e-05
-3.93398934756646e-05
-1.00437186019414e-05
-4.6644439526768e-06
-3.19542668365892e-05
-1.35738633471296e-05
-2.3978527559837e-05
-5.52868195151446e-07
-1.53720672552976e-05
-3.35408118507603e-05
-3.36236830010547e-05
-1.30175321468423e-05
7.48165878870014e-07
-4.46968885346268e-05
-1.3289293848528e-05
-2.02185175732815e-05
-2.74594207929195e-05
-3.71456729919183e-05
-2.69994468430769e-05
-2.56251630752864e-05
-2.38807859225877e-05
-4.54972880839314e-06
-3.75370688992899e-05
-1.73156050304851e-05
-3.80306494241405e-05
-2.5802898431935e-05
-5.16341854877612e-05
-2.61823378985236e-05
-3.74804916312472e-05
-1.61202361629419e-05
-1.63924785573759e-05
-4.40634510949917e-05
-8.05915133619494e-06
-5.84810235048699e-05
-3.82123052752764e-05
-1.93804145387135e-05
-1.77615480685026e-05
-1.3401098903191e-05
-2.77027352030297e-05
-2.83828559970677e-05
-3.60498939894645e-05
-3.35720789301349e-05
-3.74725682733836e-05
-3.20545998256045e-06
-2.6984170756376e-05
-2.15726590206387e-05
-1.95998837481944e-05
-1.74997554355343e-05
-4.23755030563497e-05
-2.4285625302894e-05
-5.96937020309311e-05
-1.40391288153735e-05
-3.29524157643338e-05
-4.53394364879336e-05
-5.99404288443973e-05
-4.89165481532807e-05
-4.51692087769635e-05
-2.73629603566325e-05
-1.86697434555057e-05
-2.27118648553935e-05
-5.18917793910665e-05
-4.49757281322901e-05
-3.54752239564083e-05
-3.49680113289295e-05
-5.0709860444547e-05
7.16611409864856e-07
-1.64839155184516e-05
-3.70380710165199e-05
-3.19245966137979e-05
-7.66246312634415e-05
-3.50975293622922e-05
-1.42126109229041e-05
-4.60365318165806e-05
-4.4997373894121e-05
-4.47469576554687e-05
-2.9560440279851e-05
-3.50621390237533e-05
-2.67892301522738e-05
-1.72295234924058e-05
-7.22172942378482e-05
-3.40004691351883e-05
-1.65927193143077e-05
-2.05314720479764e-05
-3.71265920218185e-05
-3.85196532102781e-05
-4.25905139613919e-05
-5.30518169788363e-05
-1.8827316662421e-05
-2.07295085109521e-05
-4.51996845590209e-05
-4.07025904624863e-05
-3.93481435451387e-05
-3.07922697527235e-05
-3.04364883893343e-05
-4.69464877092066e-05
-1.36586758735551e-05
-3.33433979873744e-05
-2.424669644823e-05
-3.34425549516259e-05
-6.92960502192884e-07
-4.92002676166802e-05
-4.31492385061733e-05
-5.20021359073392e-05
-3.50387211046254e-05
-2.86384006025885e-05
-1.02874238103674e-05
-5.12179311293013e-05
-2.94806747380814e-05
-1.80169868276925e-05
-4.17827333384529e-05
-5.23394965529457e-05
-3.72149082777482e-05
-4.14950205688404e-05
-4.14450445572386e-05
-4.04197438193822e-05
-2.61257195172564e-05
-2.57621793899432e-05
-4.27920889509147e-05
-5.74058986693933e-05
-1.97962179017004e-05
-2.72332174599406e-05
-3.65713794725852e-05
-4.80281159031532e-05
-1.06766161814917e-05
-2.67499491625457e-05
-6.33610321918786e-05
-3.93249288427096e-05
-3.88558562248126e-05
-1.89573554343263e-05
-3.51369013784344e-06
-4.48094289492171e-05
-5.22978214205492e-05
-2.29521989709846e-06
-3.92013483578982e-05
-2.34079331203881e-05
-4.00910358515022e-05
-2.00247303094124e-05
-2.87764435225689e-05
5.43673212865548e-06
-3.28525663573968e-05
-3.62284492350928e-06
-2.1522645894266e-05
-4.16848135709209e-05
-2.57423251821629e-05
-6.5600196812938e-06
-9.72153845090409e-06
-4.83594640126189e-05
-2.17415520288571e-05
-6.01105030773711e-05
-2.85267550454542e-05
-2.33312196807512e-05
-2.82648115093869e-06
-2.41607286456435e-06
-4.32100296818547e-05
-6.13199717514784e-05
-2.16573871128524e-05
-2.44444009792876e-05
-3.49277034403967e-05
-2.87988595323579e-05
-2.03370054908672e-05
-3.87577594984492e-05
-2.28711000555221e-05
-1.93049496099782e-05
-4.79328777289662e-05
-2.59504229534951e-05
-2.51575722729436e-05
5.28396861557969e-07
-3.65463087889953e-05
2.39877914681991e-06
-2.46276719946301e-05
-2.84374633206377e-05
-3.76975617697887e-05
-2.46650396455789e-05
-4.57785771076691e-05
-1.52353325507105e-05
-2.19696247265247e-05
-2.96162758617129e-05
-4.23687528690127e-05
-2.43424966563973e-05
-3.52709583309839e-05
-3.79852316532349e-05
-4.39882682980574e-05
1.38828751277682e-06
-4.28506677705604e-05
-3.64359664835535e-05
-3.19909542345011e-05
-3.68168157431926e-05
-3.95176178747175e-05
-1.14850557246588e-05
-3.66983908620518e-05
-6.14457058769429e-05
-4.56205718957541e-05
-1.50257408319816e-05
-2.15463518300412e-05
-3.10296353926135e-05
-4.43861965603868e-05
-5.35655011942027e-05
-4.6280706814443e-05
-4.49908244964005e-05
-5.77498971617274e-06
-2.69326906265053e-05
-5.62005135525304e-05
-2.90669285420286e-05
-5.32568413267019e-05
-3.26029035107078e-05
-8.48135406606208e-06
-1.3412799749087e-05
-3.07187344660274e-05
-3.3260184199326e-05
-1.45102315246675e-05
-3.14973010135787e-05
-7.25334457647281e-06
-4.86789648216374e-05
-5.60809934616106e-05
-2.90071530704816e-05
-2.16791097840114e-05
-2.56394952924229e-05
-2.4289419387e-05
-5.25983768882059e-05
-3.28992203606822e-05
-3.30221550331846e-05
-5.70662555504632e-05
-1.30187901394556e-05
-1.86247960474224e-05
-4.30624251755392e-05
-3.93330759879178e-05
-2.23982953021057e-05
-1.43639449974038e-05
-1.98666412123792e-05
-6.38228502159266e-05
-3.55191751109937e-05
-2.29243256992951e-05
-2.23993815009256e-05
-1.39110084295906e-05
-2.50131455442555e-05
-5.14339596993594e-05
-3.75593971301921e-05
-9.68997826230833e-06
-3.88386185088185e-05
-3.51225236711744e-05
-3.15199950894691e-06
-5.13416184904452e-05
-3.13563819336622e-05
-5.22527234728048e-05
-2.28398125473366e-05
-3.7568534570196e-05
-6.82376888828468e-06
-3.69128810132165e-05
-1.84572790674145e-05
-1.89679816705587e-05
1.60223015983886e-05
-1.05961728159412e-05
-2.12828230761894e-05
-2.03283876668568e-05
-1.75293786490604e-05
-3.64967617488788e-05
-2.38653671794037e-05
-2.99500800194891e-05
-1.42423012696161e-05
-3.16709414943595e-05
-4.82817140863121e-05
-3.57093449954156e-05
-8.85733260167784e-06
-1.60519800156361e-05
-4.423518099653e-05
-4.46411844796849e-05
-2.1566062156876e-05
-4.16476156696409e-05
-4.17512716391705e-05
-3.15781023885895e-05
-2.16727091556268e-06
-2.42097080383595e-05
1.5829237388035e-05
-1.17803450048207e-05
-5.34651359935086e-05
-3.74356020999659e-05
-8.30024196334765e-05
-2.82091255424913e-05
-4.5356837202452e-06
-9.93623889840542e-06
-3.50520536554018e-05
-1.82855109604579e-05
-5.46128417539581e-05
-2.66892842364567e-05
-3.8056425580362e-05
-3.16965181757801e-05
-3.81131377753203e-05
-3.576101274393e-05
-1.4270605550792e-05
-3.48491589600213e-06
-1.16086242429501e-05
-2.52422691951942e-05
-4.08700099623399e-05
-4.19891847678477e-05
-2.37568230122585e-05
-9.97120061991447e-06
-3.71432720443287e-05
-2.51852317042554e-05
-6.11636622521874e-06
-4.77578393083186e-05
6.62476834488829e-06
-4.13032170275016e-05
-3.82849786473741e-05
-9.99060810486114e-06
-3.60058599114829e-05
-5.95483990027678e-05
-2.73241695583556e-05
-3.60243341035226e-05
-3.89876450969618e-05
-2.6716328226693e-05
-3.0164441338172e-05
-2.04665351696712e-05
-4.42427792745138e-05
-1.37172950292327e-05
-2.32619874997106e-05
-3.94791183809381e-05
-5.47046167136305e-05
-2.77945439220452e-05
-4.01523748061442e-05
-1.25657573671718e-05
-2.92336704439823e-05
-2.35205070828436e-05
-1.36102882065889e-05
-1.70353374463556e-05
-9.58977528227818e-06
-3.54156890120686e-05
-3.20892674132587e-05
-3.02333152395667e-05
-1.90488661965016e-05
-1.90242032176912e-06
-4.40398238114927e-05
-2.05477334845729e-05
-3.92459857644123e-05
-2.01886149502622e-05
-1.50326555197919e-05
-4.50742055814214e-05
-2.92945553888555e-06
-2.23852886424782e-05
-3.78977144773281e-05
-4.14815179312728e-05
-4.14183349820017e-05
-2.16593107326398e-05
-2.4317541444446e-05
-2.14974812886499e-05
-2.17321364423179e-05
-4.00360096722058e-05
-6.69891199473921e-05
-1.19318285467119e-05
-1.50360793690042e-05
-2.99488141496304e-05
-4.31819900865819e-05
-2.75753659671207e-05
-5.02418015946697e-05
-3.62965852736333e-05
-2.61332027751373e-05
-3.57194756810856e-05
-2.84863873567801e-05
-7.39559628688915e-06
-1.67373763790857e-06
-3.88646329274145e-07
-5.53910072728266e-06
-1.62095740037434e-05
-2.57869730900989e-05
-4.4143719648728e-05
-2.71925094552227e-06
-2.58584751572309e-05
-1.24440757559978e-05
-2.82638157132578e-05
-5.18302780325866e-05
-4.66845193149031e-06
-3.80408826578061e-05
-3.35805499359052e-05
-2.12093854534032e-07
-1.80400581231518e-05
-1.35707812413902e-05
-1.03079593445869e-05
-2.75712549009939e-05
-4.91216692966638e-06
-2.81478658095197e-05
-1.67638511589639e-05
-4.00985379036687e-05
-3.82842877710482e-05
-4.51253012807843e-05
-3.5910984384327e-05
1.56575207108464e-05
-5.68900904255218e-06
-5.05713405576242e-05
-3.51400126314469e-05
-2.86704377462742e-05
-4.20187805628223e-05
-6.55727186144058e-05
-1.89472554356916e-05
-5.2345161289674e-05
-2.87293487034294e-05
-1.17877552661149e-05
-4.34477861383225e-05
-3.42862097491605e-05
-3.56191386918802e-05
-1.26831306709639e-05
-2.88319393810071e-05
-1.23162303376866e-05
-2.18846984093796e-05
-4.15658396469445e-05
-1.55743420313218e-05
-5.41574644699897e-05
-2.5372828446388e-05
-2.47978993869065e-05
-6.07534492402244e-06
-2.52294444283362e-05
-2.83897659308693e-05
-8.95820795886767e-06
-1.70177910959867e-05
-4.90564455411333e-05
-3.85116270791258e-05
-3.96465483441642e-05
-2.61396397021101e-05
-4.20556364965007e-05
-3.01369192719538e-05
-2.0827487611124e-05
-1.02282102087815e-05
-2.99531451203187e-05
-2.56610232734193e-05
-4.88805599171725e-05
-8.28449312939697e-06
-1.42651481593322e-09
-2.81307342803374e-05
-2.48261705510003e-05
-2.75624201635159e-05
-5.68963271391371e-05
-4.16713998506451e-05
-4.12977132644479e-05
-2.94208376857416e-05
-2.57492988882574e-05
-5.16016352635481e-05
-9.10377542095168e-06
1.00014525389511e-05
-5.04544992810434e-05
1.66167129667204e-05
-2.75562073298314e-05
-2.66495662825617e-05
-3.79166582884941e-06
-1.80243647783957e-05
-2.02760766978302e-05
-1.2688732028209e-05
-1.95599421899526e-05
-3.79775550198211e-05
-2.36186701804433e-05
-2.33113022445677e-05
-5.60935785454889e-05
-6.0922524039385e-05
-2.30599698388073e-05
-3.49001566350816e-05
-1.84095073311893e-05
-3.8928516448978e-05
-2.55036344788322e-05
7.16029207405786e-07
-6.49129180902273e-06
-9.81847293182004e-06
-1.06240556107618e-05
-4.53950136837834e-05
-2.00188067542682e-06
-2.64684258675097e-05
-7.6209010571015e-06
-4.34945858522498e-05
-7.45380118617402e-06
-3.57581206807631e-05
-2.82569268996619e-05
-1.52684657448028e-05
-2.85943074071068e-05
-3.23309218916474e-05
-2.99961826943381e-05
-5.33705307082229e-05
-2.4418933341255e-05
-2.81302489435831e-05
-3.52762153400662e-05
-2.85026532929883e-05
-1.83161846332204e-05
-2.1897892655881e-05
-5.24879813027169e-05
-4.56608115325484e-05
-1.00334929417434e-05
-2.41921089646611e-05
-3.69074691683289e-05
-2.34299566460439e-05
-4.43080236732707e-05
-2.96051762223531e-05
-5.38111400461272e-05
-3.72575157439187e-05
-5.65180612069118e-05
-1.15088128977389e-05
-9.0611022732906e-06
-3.79505005398992e-05
-4.04852327644446e-05
-4.38485113989423e-05
-4.42624485012252e-05
-1.11891923872216e-05
-1.44193784865345e-05
-4.37697458061063e-05
-3.72393441089759e-05
-5.20629096968065e-05
-3.16332914733582e-05
-5.09589129365681e-05
-1.54602718385551e-05
-4.64832870279158e-05
-4.74042591072557e-05
-3.84061260178302e-05
-3.0979037667512e-05
-2.40272698338524e-05
-9.52605195948024e-06
-3.14736365955834e-05
-4.7107531113626e-05
-2.19479277369711e-05
-2.11952803267356e-05
-2.00411198701365e-05
-3.59253066243866e-05
-2.41486018260282e-05
-3.53698485212756e-05
-3.24865670460324e-05
-3.09708471550684e-05
-3.01981664111327e-05
-1.25726050938283e-05
-1.62363112308826e-05
-3.57592808359496e-05
-1.27552341713393e-05
7.83113345552114e-06
-4.13318628698693e-05
-3.5970577660763e-05
-4.80515163184439e-05
-2.18195639488465e-05
-2.27875510879059e-05
-6.14640403303127e-05
-1.19900401064888e-05
-7.22567511488161e-05
-3.27288442109733e-05
-2.26585959292648e-05
-2.92816059764233e-05
-3.11654978622175e-06
-4.77782660288387e-05
-1.76266235331645e-05
-2.80480154524091e-05
-1.84152946819447e-05
-3.56127408316808e-05
-3.21769872257399e-05
-7.43238850393105e-06
-1.38573279787748e-05
-3.23187507605971e-05
-4.83984606127059e-05
-3.7105901261772e-05
-2.89551719406747e-05
-3.32444642400052e-05
2.42005140345067e-05
-6.16854069198279e-05
-5.2848626504812e-05
-2.43843161295458e-05
-3.53197099085333e-05
-6.95581696791368e-07
-2.86575520690001e-06
-1.81487189710784e-05
-2.69872124529886e-05
-1.3687256461699e-05
-3.68943336511053e-05
-9.50068020899461e-06
-2.66273521973482e-05
-5.02811275606549e-05
-2.305342544775e-05
-4.48764691427224e-05
-4.99157945977227e-05
-4.31831577059938e-05
-1.15751269795455e-05
-3.0204546349277e-05
-3.9378571566046e-05
-3.74272913838664e-05
-6.48408626996817e-05
-5.8569847659352e-06
-2.2935588473535e-05
-4.38109101112873e-05
-1.44202197841138e-05
-2.18545698422717e-05
-3.95224201530599e-05
-6.51574791155285e-05
-3.73734073630093e-05
-3.0582217691687e-05
-3.03363064645215e-05
-3.62534163484228e-05
-1.74769536880166e-05
-5.51333025468309e-05
-2.65318994539415e-05
2.07082982123716e-06
-2.39485618432099e-05
-8.68385202413582e-06
-4.30195309334186e-05
-4.16210765646948e-05
-4.18881968722338e-05
-1.15026210814169e-05
-4.83409394060976e-05
-3.56818307605617e-05
-2.41604300446582e-05
-8.35658198266987e-06
-3.68129659462945e-05
-3.63754843066225e-05
-1.10162600509651e-05
-3.08896981335646e-05
3.23561140008252e-06
-3.72247757698418e-06
-2.01957491984351e-05
-2.40931613509559e-05
-2.08918014811434e-06
-5.35648473367508e-05
-4.14993795696978e-05
-3.13282493378136e-05
-3.01175293607631e-05
1.33442715968352e-05
-1.93327094165893e-05
-1.88320695829137e-05
-3.0037622999048e-05
-2.24419318223947e-05
-5.2303715062477e-05
-5.46089015567087e-05
-3.4097400759008e-05
-3.960544333066e-05
-2.2591549822901e-05
-1.3230458982985e-05
-2.5546821335059e-05
-3.95214132064147e-05
-4.61944149917586e-05
-2.30517769456633e-05
-2.66851222135133e-05
-3.72276133997062e-05
-2.32221124734156e-05
-3.54785825691964e-05
-4.9509493607459e-06
-3.15323792718619e-05
-3.85410304513238e-05
-7.37951297459575e-05
-9.58051663520341e-06
-3.34255275152892e-05
-5.2243681664116e-05
-1.54919732819149e-05
-4.32910572794277e-05
-3.34565671475487e-05
-3.1353710516722e-05
-4.75787904432649e-05
-4.76302479143855e-05
-3.66736322568573e-05
-2.93164597399379e-05
-3.05416332598892e-05
-5.1798692813049e-05
-3.64620904925707e-05
-4.97261432951424e-05
-2.57287344895891e-05
-4.07913469555206e-05
-2.34466726650076e-05
-2.84480564220531e-05
-4.97645010269781e-05
-3.81905931723099e-05
-3.64449909492352e-05
-2.99667586684034e-05
-3.48183310534448e-05
-4.05805371093919e-06
-3.65641160391266e-05
-6.58018418969863e-06
-6.16073606161482e-05
-2.27557558430073e-05
-3.67936227855821e-05
-4.84033433013151e-05
-1.22514852354705e-05
-1.96478206228223e-05
-4.38138257251586e-05
-2.35607974085073e-05
3.24016678086903e-06
-2.59716681407465e-05
8.45389825914023e-06
-1.62796159566454e-05
-3.6080091182028e-05
1.74027887203531e-06
-4.91105060422171e-05
-3.1535626866825e-05
-2.39489034478925e-05
-1.58280543155812e-05
-1.35960295726916e-06
-1.98652180933705e-05
-4.73734406704099e-05
-2.85891781226957e-05
-5.12914360964743e-05
-7.54057259864872e-06
-2.14943522969204e-05
-2.89939565288561e-05
-2.280272308351e-05
-1.77366422505883e-05
-3.66765598780701e-05
-1.23137618252896e-05
-2.004455823705e-05
-4.14948171326177e-05
-1.5080169968181e-05
-3.57191388885589e-05
-1.29147890779355e-05
-6.47062429579797e-05
-1.92254133369918e-05
-2.33785170545199e-05
-6.90470592708455e-05
-3.96591704317864e-05
-2.87589317954468e-05
-2.90569518552505e-05
4.73247898981385e-06
-2.29530546760852e-05
-2.80813223407166e-05
-3.66468368242778e-05
-3.41245417315008e-05
-4.90062482892456e-05
-7.23610150329883e-05
-2.17996667995235e-05
-4.53626981714991e-05
-3.39093049186223e-05
-1.51464409434276e-05
-4.58914264783558e-05
-3.51136454135016e-05
-2.4697635905233e-06
-4.5956841083755e-05
-4.98200612496642e-05
-3.4754853202575e-05
-2.797455159881e-05
-4.36558724385722e-05
1.40343370771519e-05
-4.09382473749822e-05
-2.54536139094579e-05
-1.30092339047734e-05
-6.32708702540944e-05
-1.93243990950241e-05
-5.17534925960938e-05
-7.81700502583797e-06
-1.89081985027306e-05
-5.2937270622137e-05
-2.60226521198832e-05
-2.08545309450003e-05
-2.01072574926165e-05
-1.68611949531869e-05
-5.11267539261837e-05
-2.25352846231556e-05
-6.90942517092998e-05
-1.56514765853667e-05
-1.04016526153765e-05
-2.91763717566614e-05
-3.11250713693211e-05
-1.83321233284299e-05
-1.65373341865064e-06
-2.71355622517767e-05
-1.77702414842342e-05
-4.29071366693238e-05
1.06352252524744e-05
-4.2082351087575e-05
-2.75171697769613e-05
-2.79927298629818e-05
-4.8770703751597e-05
-7.16562112876405e-06
-2.24365925759994e-05
-2.99156049582126e-05
-6.44635626798924e-05
-6.14468673386482e-05
-2.57778252072188e-06
-5.33313275303358e-06
-1.53163586113275e-05
-2.76590836557428e-05
-3.64984307122487e-06
-3.49009763206852e-05
-5.50627229870336e-05
-3.42837088328481e-05
-2.4823908151985e-05
-3.50073219480819e-05
-1.06912406832302e-05
-3.44560004309747e-05
9.48814273702744e-06
-8.24548970376e-06
-5.04407025828417e-05
-3.23457020217781e-05
-3.15309779917308e-05
9.91041335885448e-06
-1.09799380214597e-05
-6.8811000167019e-06
-3.52547177451353e-05
-3.56989710636874e-06
-1.59362553591801e-05
-2.71289056484124e-05
-1.45892967774877e-05
-2.95549838356232e-05
-5.06912204596961e-05
-2.48381099838953e-05
-2.32206874616754e-05
-2.76879460753089e-05
-5.48448133454014e-05
-3.54139698784639e-05
-4.48045408481931e-05
-3.34472028421389e-05
-4.73035568017724e-06
-1.51197919541517e-05
-2.77815729089586e-05
-2.80139944193475e-05
-5.95185810105859e-05
-2.30876459634121e-05
-2.97365343465823e-05
-4.6766288830366e-05
-1.77116763947349e-05
-4.17282010009214e-05
-4.18126991369328e-05
-1.47678562127736e-05
-1.3700618636285e-05
-2.85704770442404e-05
-5.37366997641122e-05
-1.75093641783096e-05
9.86387207400068e-06
-2.89746451522344e-05
-1.18458854911376e-05
-3.96612725778046e-05
-2.64544329890352e-05
-3.34597747573e-05
-1.34425754078369e-05
-3.14996309852845e-05
-2.55944302953987e-05
-5.59706542829435e-05
-1.48193726876081e-05
-4.33657831878389e-05
-1.71257936680024e-05
-3.27565046954109e-05
-3.11283353922647e-05
-3.39207405646186e-05
-3.7104938649579e-05
-8.5427531789129e-06
-2.54875521121387e-05
-6.56310995568664e-06
-2.7957347767082e-05
-4.15735126090194e-05
-3.65296579082435e-05
-2.4788148890269e-05
-3.60556264196258e-05
-4.90129758317306e-05
-1.97995040311688e-05
-4.7910987702263e-05
-4.24314453393333e-05
-3.15175156891824e-05
-6.28927515645598e-06
-4.71586281546272e-05
-2.33145334604594e-05
-3.17355922987881e-05
-3.91059740282775e-05
-4.41287936949402e-05
-5.41625227148264e-06
-3.23811303838005e-05
-2.1917548662568e-05
-3.60832901517315e-05
-3.90306137107766e-05
-2.58129445708681e-05
-9.46343992391989e-06
-1.05868946709776e-05
-4.30672752355675e-05
-5.51616080803454e-06
-3.20973622737444e-06
-2.38070953219175e-05
-2.39297102943674e-05
-2.36638869817051e-05
-2.02394898060477e-05
-3.8404554110344e-05
-1.22137885077068e-05
-8.59209414483872e-06
3.06541435931664e-06
-3.18717811487621e-05
-3.5928924067838e-05
-3.61065824752484e-05
1.34892522096476e-06
-1.86228893130725e-05
-3.74027433135349e-05
-4.62233961650207e-05
-7.50575033886422e-05
-1.83510459520321e-05
-1.86698561435584e-05
-4.09562137684293e-06
-4.13743745929994e-05
-3.05373956827353e-06
-3.3137213403269e-05
-2.39821232778011e-05
-8.90651027800306e-06
-2.65699373311511e-05
-2.89029663221789e-05
-1.49305432744517e-05
-6.21686563730239e-06
-3.77212306035274e-05
-3.3753394578757e-05
-2.99470081847642e-05
-2.80092443639992e-05
-5.71924068634141e-05
-1.87274311691144e-05
-4.17078224812616e-06
1.47976963331503e-05
-5.05457967177385e-05
-1.4250424886128e-05
-3.59223051523112e-05
-5.82837423520651e-05
-1.25566357407445e-05
-4.60570320988936e-05
-2.22812416580794e-05
-2.38815178101956e-05
-2.39083432312707e-06
-1.72442625115022e-05
-1.49624822354189e-05
-1.92302199249039e-05
-8.23946404340302e-06
-1.77058550510951e-05
-2.10782476574782e-05
-4.63777866822482e-05
-2.75383214973803e-05
-4.98860929039108e-05
-2.74087504441742e-05
-2.71373521793465e-05
-2.1362734964185e-05
-1.92871999026273e-05
-4.58704202367299e-06
-2.22472363556293e-05
-2.43674077883457e-05
-8.56556597884326e-07
-3.26825759497872e-05
-3.11927379210948e-07
-1.27982280575386e-05
-2.5338891730001e-05
-3.08540722299019e-05
-3.73239697717455e-05
-4.23023558680962e-05
-3.07102213515271e-05
-4.31636218574412e-05
-1.84555093438626e-05
-2.3219656623504e-05
-1.41418552477368e-05
-4.49829414420564e-05
-2.51622854940298e-05
-4.7766623220292e-05
-1.85063341191817e-05
-3.10530257954906e-05
-8.79908339567884e-06
-7.44428286662134e-06
-2.54262832335952e-05
-3.83046010046953e-05
-2.4507321442094e-05
-6.9370760899692e-05
-2.84184703640163e-05
-3.2448993322952e-05
-2.62669776084128e-05
-3.22983421379221e-05
-3.16795857474647e-05
-4.26238758839359e-05
-3.75126105426882e-05
-1.35597488471068e-05
-2.33390829656933e-05
-5.19853637225166e-06
-2.48447537284412e-05
-4.27245244755111e-05
-2.35633587149004e-05
-3.87939652485114e-06
7.4093379551571e-06
-3.83066634602863e-05
-4.4319361562955e-05
3.66319996562179e-06
-1.51146891443368e-05
-3.17217180838636e-05
-2.54773387453351e-05
-2.67560158628992e-05
-1.63959706177987e-05
-5.91474485843637e-05
-1.93429901421678e-05
-1.10606404584747e-05
-3.28179243479331e-05
-2.46673360174935e-05
-6.03258957700661e-05
-4.7051486095334e-06
-3.33358742554888e-05
-1.73248896027351e-05
-4.73118445969318e-05
-3.3703166764849e-05
-5.62639418362674e-05
-3.75251464279386e-05
-4.69582931230826e-05
-2.22944625938668e-05
-4.31681229567261e-05
-2.06937456315721e-07
-1.0020057060968e-05
-2.98919076685919e-05
-4.53369008470554e-05
-3.09523602688556e-05
-1.82034438015986e-05
-1.23267282503875e-05
-2.60007268282084e-06
-2.87047467853115e-05
-1.9101393907776e-05
-9.22567525205948e-06
-1.75939605032138e-05
-1.93100406460147e-05
-5.06958710702806e-05
-4.93461537240275e-05
-1.58166075294955e-05
-4.10968363848273e-05
-2.96109076398548e-05
-3.45529584778319e-05
-6.46312773860741e-05
-1.96229348920738e-05
-2.27363457520434e-05
-5.68142610941483e-05
-5.74288799151151e-05
-4.49130441044547e-05
-4.20213375649024e-05
-4.49913700939528e-05
-2.44163074016879e-05
-3.42079920724264e-05
-5.31094697155856e-05
-9.60034680130102e-06
-4.34712449605282e-05
-8.79280067864325e-06
-2.40325218455038e-05
-2.52633547549965e-05
-2.65232958384262e-05
-1.31281252012411e-05
-2.7157352378587e-05
-4.53645118091372e-05
8.12442945413768e-06
-4.18267003911009e-05
-3.64128219091816e-05
-4.83261422079161e-05
-1.21144489450514e-05
-1.45667041924942e-05
-4.66049633189212e-05
-5.61490644206153e-05
-1.09363373137518e-05
-3.03479172065665e-05
-4.61556660158682e-05
-3.21571312702512e-05
-4.51329612293054e-05
-2.49362880137681e-05
-1.87056126350921e-05
-2.22996357682168e-05
-4.54979234844499e-05
-2.37879491282353e-05
-2.58045151458098e-05
-2.09170470604726e-05
-4.19768505851373e-05
-2.82247712584361e-06
-3.77536871781295e-05
-2.85743491198596e-05
-4.088472771843e-05
-3.71413518691712e-05
-1.81139395395662e-05
-4.95301943079571e-05
-4.04627596615036e-05
-3.78521755730595e-05
-3.33908521774812e-05
-3.553721497352e-06
-1.25308997424238e-05
-1.39602448642496e-05
-3.68789499093861e-05
-3.78877119157043e-05
-4.89438255642793e-05
-2.86507427187026e-05
-6.62445617002008e-06
-4.27849249777392e-05
-1.2466181000721e-05
-3.1949587527298e-05
-1.39815099341192e-05
-2.58893334941884e-05
-3.92042387943875e-05
-2.86095094919899e-05
-2.36748765410355e-05
-1.97245375062475e-05
-4.92994576344965e-05
-5.28246577131423e-06
-2.14289873091903e-05
-3.99131605913063e-05
-3.90795899580592e-05
-2.71868558295105e-06
-4.07957965932624e-05
-1.07385256374033e-05
1.79469813683685e-06
-4.9003522818667e-05
-8.93536368362051e-06
-5.09300615077226e-05
-1.56680342825691e-05
-1.08872577101289e-05
-1.12277305360805e-05
-4.75197872308142e-05
-9.3026969454183e-06
-5.01385835821672e-06
-4.42883203066315e-05
-5.595480036472e-05
-3.77527021285639e-05
-2.32967769827984e-05
-1.28776411562946e-05
-3.91148106874598e-05
-1.91703040399245e-05
-1.92221579361379e-05
-2.73033964608669e-05
-2.68860092689481e-05
-1.35652065346912e-05
-2.56907699539573e-05
-4.03573544448942e-05
-3.33800883127053e-05
-4.31218962730581e-05
-2.67491054166096e-05
-1.83018211743162e-06
-2.36900477853681e-05
-3.69554089645702e-05
-2.18666887699175e-05
-4.30615659168803e-05
-7.26931224502234e-05
-2.40370145319076e-05
-5.48754263519898e-05
-2.87547254058499e-05
-3.11331879473485e-05
-4.60532267269207e-05
-5.47760878251759e-05
-2.65166801033784e-05
-4.81028622176921e-05
-1.55393018160477e-05
-4.09288681650414e-05
-1.50424247040626e-05
-1.39790666407657e-05
-3.63833826631225e-05
-5.38837963986615e-05
-2.57139729644436e-05
-3.67667191611515e-05
-5.48592199097563e-06
-4.74697265497794e-05
-1.08613713325013e-05
-4.20745341663294e-05
-2.73637114074672e-05
-4.94674247697773e-05
7.6262277959595e-06
-2.81681974866953e-05
-1.26862248573077e-05
-3.99151557716806e-05
-2.62497731543891e-05
-5.58162552812199e-05
-3.04020643091216e-05
-4.83272047577344e-05
-3.25674706083049e-05
1.86779929239745e-06
-1.80351714204162e-05
-1.45060247760883e-06
-3.95841792588884e-05
-2.7327951423039e-05
-4.42870425037881e-05
-1.99944920355689e-05
-6.47374237130261e-05
-3.15282271869963e-05
-4.11171438922169e-05
-3.10397561885851e-05
-3.86392240112171e-05
-1.3061343355704e-05
-5.51402795511029e-06
-4.50851862815834e-05
1.47960671297274e-05
-1.71302200868692e-05
-4.02882532232687e-05
-3.7721152508842e-05
-2.23233424515346e-05
-3.37560909697788e-05
-1.48596652171481e-05
-1.94375587291905e-05
-3.20269521711903e-05
-1.96254188476917e-05
-3.94596622141558e-05
-1.52597034349922e-05
-2.87181650347309e-05
-2.22226930433858e-05
-1.38575999489204e-05
-3.74404760021923e-05
-5.05143508581205e-05
-1.2418343300404e-05
-2.28953635927893e-05
-3.86345856445057e-06
-4.20956159638045e-05
-2.29487095928289e-05
-6.14699425490274e-05
-9.06092763413641e-06
-1.66691166738744e-05
-8.61724666147328e-07
-3.02312268878243e-05
-4.13782593421191e-05
-3.84711617525127e-05
-9.25048476056249e-06
-6.02496116482511e-05
-3.282602143464e-05
-2.26705978327922e-05
-2.34491051126187e-05
-3.95889995053306e-05
8.88075666091925e-06
-2.20753138745898e-05
-4.53073704677154e-06
-4.98730423444082e-05
-4.87739677669809e-05
-5.76743757915662e-05
-2.51180051727782e-06
-2.56225265505049e-05
-2.30976407850985e-05
-5.92375483778083e-06
-1.174692176494e-05
-2.15983280922203e-05
-1.06112867579206e-05
-8.47641017754234e-06
-3.79783413117481e-05
-5.25455887368743e-05
-2.10607937620277e-05
-3.08936740593915e-05
-3.89389728182256e-05
-3.92572061595534e-05
-2.00948414220791e-05
-2.44873322131253e-05
-1.40762320268278e-05
-2.72781128871719e-05
-1.47564999366718e-05
-8.95543314588333e-06
-8.03550062302058e-07
-2.12153458874976e-05
-3.99784341300648e-05
-6.48946781012244e-07
-2.04630179027928e-05
-1.06899125625118e-05
-1.59893951388871e-05
-2.59673327035959e-05
-7.54698197747078e-05
-3.68927973160727e-05
2.20089408710133e-06
-3.30114439313027e-05
-6.12168082617544e-05
-2.75948211157019e-05
-3.69158276268192e-05
-4.65866715973557e-05
-2.33175832818088e-05
-5.63166997379596e-05
-1.83002149728464e-05
-3.8802074678463e-05
-3.512542532161e-05
-9.50797369011076e-06
-3.66675452823371e-05
-1.58556493290703e-05
-8.46725468443929e-06
-3.1100464724279e-05
1.00776186673231e-05
-3.73192205565816e-05
-2.37824424340805e-05
3.52171342929731e-06
-3.43189963511814e-05
-1.92530860361904e-05
-3.05567476305599e-05
-5.87788950579833e-05
-2.90943612425556e-05
-4.44600214566687e-05
-4.9172027653253e-05
-3.89817562196131e-05
-2.71914082723257e-05
-1.51408038572153e-05
-8.79998304615521e-07
-9.38723457354321e-06
-2.31678441361386e-05
-3.68993981413748e-05
-4.3063189496996e-05
-2.66019534149765e-05
-6.30601357980853e-05
-1.06018611700225e-05
-5.03174559412967e-05
-7.33114963260396e-07
-2.68123930602769e-05
-2.18172598694791e-05
-3.54487887517255e-05
-2.12502167584726e-05
-2.20286158659351e-05
-2.02273568124469e-05
-2.83884085145175e-05
-1.02128270826548e-05
-3.68272937722009e-05
-2.45391109366077e-05
-5.13978568621838e-05
-3.59655268997236e-05
-1.5532943470621e-05
-1.74617242557111e-05
-3.9452112271061e-05
-9.6098743554563e-06
-2.46275847584425e-05
-3.35435897837018e-05
-5.25525248295135e-05
-1.449332434808e-05
-4.15279934028586e-05
-3.58924573723628e-05
-4.22180563041831e-05
-4.05122678848369e-06
-1.51491112537537e-05
-4.48285855346939e-05
-1.896395620571e-05
-5.46181776234394e-05
-2.06052533361414e-05
-4.79512456238263e-05
-1.83196752220843e-05
-4.73164760652093e-05
-3.48706764118498e-05
-3.93689153762155e-05
-3.57833320691046e-05
-1.34273622290249e-05
-3.25037393228082e-05
-3.9727390533325e-05
-2.01680512112436e-05
-5.04811865874819e-06
-2.10492555168187e-05
-3.1934124674632e-05
-1.29657056219187e-05
-4.3705272816248e-05
-3.27235687882882e-05
-5.28498446883244e-05
-7.41311984843671e-06
-9.13343686697712e-06
-3.05569432601913e-05
-3.19331115455579e-05
-1.71121656837338e-05
-2.05198870335673e-05
-1.39116805396164e-05
-2.97702740088008e-05
-6.52275409341349e-05
-4.11307100916842e-05
-2.54506936679989e-05
-3.7218496152936e-05
-1.87432598429456e-06
-5.68513556064275e-05
-2.93750109563613e-05
-4.17943506085043e-06
-1.3975415866386e-05
-1.12367916025052e-05
-3.63364064847339e-05
-6.0784563196655e-05
-2.73480020696403e-05
-3.398461091544e-05
-7.37408708658113e-06
-1.74781768610398e-05
-2.15236668817539e-05
-1.29487673840243e-05
-2.70478476512519e-05
-4.76142957206526e-05
-1.57775947612988e-05
-4.24767076498341e-06
-4.29707928806478e-05
-3.51369494992214e-05
-3.08872376181074e-05
-1.89128947825746e-05
-4.65875666682963e-05
-3.88368785443429e-05
-4.64690743428419e-05
-4.65516150079678e-05
-7.87532833745278e-06
-2.9675391668391e-05
-5.1404966650268e-05
-5.56860473159628e-06
-3.92910062560336e-05
-2.24228295666917e-05
-2.8851606106539e-05
-4.62206296871477e-05
-3.69468239753284e-05
-5.72990449673302e-05
-2.00972455903579e-05
-7.0349694829269e-07
-2.5825089798754e-05
-2.20941457703029e-05
-3.0398314940364e-05
1.38372403471032e-06
-9.07248444308114e-06
-2.72019018667792e-05
-3.38496688580278e-05
-5.00798195977551e-06
-2.46448751187745e-05
-1.82396106750014e-05
-2.66398467899071e-07
-5.63210433663575e-05
-5.47639777242186e-05
-1.43641092492326e-05
-3.55064163546195e-05
-3.58646541479722e-05
-4.21399855010421e-05
-3.16446661934549e-05
-2.09495514794312e-05
-1.69096076616817e-06
-5.80631553807799e-05
-1.46777303051884e-05
-1.15291449620987e-05
-6.33411201644668e-05
-1.01861207724237e-05
5.28400199407146e-06
-2.58166932560865e-05
-2.25601011105241e-05
-3.3756541339034e-05
-1.56687206060826e-05
-4.98444114050046e-05
-1.20748402844382e-05
-3.73107847062843e-05
-3.66920441819509e-05
-4.76467181986446e-05
-3.28781454790182e-05
-1.56527296677138e-05
-2.98038339087376e-05
-4.22792466254623e-05
-1.42491204002872e-05
-4.29548672754058e-05
-5.12975133212494e-05
-4.06948023569651e-05
-1.41291537532953e-05
-3.26365128172185e-05
-1.85507967926533e-05
-5.8820952584602e-06
-3.10176100219922e-05
-3.94920925808741e-05
-1.88871710827886e-05
-1.91169221909562e-05
-3.84183398397489e-05
-3.43500728483163e-05
-2.10205359522329e-05
-3.22531088721841e-05
-2.52339286331069e-05
-1.09068750686521e-05
-2.59593789538297e-05
-1.61433602052015e-05
-1.91093732761818e-05
-3.85793777376565e-05
-6.94597096820684e-06
-1.41441327940698e-06
-1.38635503150978e-05
-1.88195727678037e-06
-2.19561415033933e-05
-4.3340536035023e-05
-3.76642756401304e-05
-2.27572189676739e-05
-5.42040267908537e-05
-2.1800385146877e-05
-1.65671025591609e-05
-3.10012202714814e-05
-1.63399574080926e-05
-1.89533890854199e-05
-2.04824737626405e-05
-1.44112465054817e-05
3.57692553532223e-07
-2.4623974545407e-05
-1.72702710560946e-05
-1.66674536406321e-05
-5.00998736972008e-05
-3.84346223797415e-05
-1.77280842212046e-05
2.2559028101346e-06
-1.80927319171776e-05
-2.74992806408703e-05
-4.73084671485372e-05
-5.26925689424441e-05
-5.51840175716681e-05
-2.20460067201093e-05
-3.39531374711722e-05
-1.28708436783473e-05
-2.60707660586531e-05
-1.31081160155628e-05
-9.34935853956982e-06
-5.39404585308779e-05
-5.64827146809006e-05
-2.01120522435285e-05
-4.5696497902133e-05
-6.06365553278249e-05
-3.73297271898951e-05
-1.75536374592729e-06
-3.62738501460365e-05
-6.46947588179622e-05
5.796384752332e-06
-3.15028415616252e-05
-5.15959298583965e-05
-4.27830016686048e-05
-4.10803118024778e-05
-2.5909429939472e-05
-1.46676915280765e-05
-5.25740022546758e-05
-3.97595808993344e-05
-3.79134619778098e-05
-3.3835261079404e-05
-2.53752729585659e-05
-1.02584641250201e-05
6.26597172270825e-08
-4.04371472526053e-05
-5.07240890529364e-05
-2.24709077804077e-05
-4.10091736415311e-05
-2.38011325670436e-05
-3.20314248003899e-05
-3.85337034698619e-05
-4.08766136585246e-05
-3.45526751676892e-05
-3.6482294337228e-05
-4.21324093758428e-05
-1.37524283873422e-05
-3.42026242614687e-05
-4.98972875129462e-05
-4.49911895084761e-05
-2.93603098623588e-05
-3.37776189247567e-05
-2.59611419244248e-05
-3.63159555341898e-05
-2.8533526854732e-05
-5.90161192875756e-06
-1.89958920418341e-05
-6.77747627106996e-06
-4.22667134456685e-06
-4.05201340792719e-05
-3.33759579493923e-05
-2.17328520274379e-05
-3.06270162481752e-05
-3.06830311575396e-05
-2.76118861797957e-05
-3.00964245786865e-05
-3.7439189273882e-05
-3.32065413802063e-05
-4.6398731482605e-05
-2.19042338147615e-05
-1.94023945619873e-05
1.84763638662332e-06
-4.01354976303864e-05
-4.40406309845504e-05
-3.20276072710271e-05
-4.38243998527068e-05
-4.99398425175323e-05
-3.22188094431734e-05
-3.45243293831976e-05
-3.90030769634964e-05
-3.5317906034038e-05
-3.8514211578916e-05
-2.95324890732363e-05
-4.4786775907171e-05
-1.97230519765497e-05
-3.83227272759304e-06
-4.57504383383804e-05
-2.45338258362298e-05
-3.83388247942804e-05
-2.62693920286468e-05
-6.16795053850641e-05
-2.24576917264204e-05
-1.45039123710965e-05
-4.92814753379591e-05
-1.21369568867044e-05
-1.56442779503603e-05
-2.09092933886362e-05
-1.08457216597988e-05
-3.70472208799313e-06
-3.54970276417593e-05
-2.06007878649223e-05
-1.17382868650568e-05
-2.29278640800428e-05
-3.93945933290828e-05
-1.79208552721198e-05
-6.43034531002208e-06
-3.14343782526844e-05
-2.47019012061437e-05
-3.70523534978369e-05
-4.1627747638607e-06
-3.64633850802176e-07
-4.76726195659303e-05
-1.69503146178854e-05
-3.36690107639802e-05
-2.96179519926078e-05
-3.12677123526074e-05
-2.77097015816212e-05
-5.04907743060332e-05
-2.25737224405662e-05
-1.97268903368008e-05
-2.65051734685557e-05
-1.5268605891755e-05
-2.22878723685955e-05
-4.38445099092601e-05
-4.07741738567888e-05
-3.11808631089322e-05
-2.15590917850495e-05
-4.0929121341065e-05
-3.36486781353639e-05
-3.17613597068239e-05
-2.12559530514934e-05
-2.87833733724422e-05
-1.73793116308664e-05
-5.15205471936811e-05
-1.68764052453319e-05
-2.10480951250205e-05
-1.72533562436924e-05
-6.58481640352804e-05
-4.9132390101872e-05
-3.24657366176459e-05
-2.42073664819528e-05
-5.53645349787546e-06
-2.16754032288735e-05
-3.24812201172028e-05
-3.26659566351717e-05
-3.06683261013301e-05
-8.62716656949412e-05
-2.19799478533248e-05
-2.80537593291561e-05
-3.1860906863112e-05
-1.88709240799848e-05
-2.61245917675311e-05
-2.30806359730042e-05
-3.87492690524814e-05
-3.71377719231969e-05
-3.76044509091821e-05
-4.86891001922084e-05
-2.36530346167612e-05
-6.01833937873119e-06
-1.49694084232036e-05
-3.48064039892406e-05
-2.70896108087338e-05
-2.21103708294157e-05
-1.69201536203677e-05
-2.15518378660846e-05
-5.15252700581125e-05
-2.83877552845197e-05
1.0363255259305e-05
-1.53240908466888e-05
-4.39924394731888e-05
-3.07817664329893e-05
-2.124261504547e-05
-3.66916612193062e-05
-3.56266236500716e-05
-1.81204400405072e-05
-1.73965957167724e-05
4.32971915217424e-07
-5.62509964830882e-05
-3.60230805503993e-05
-4.0829217778073e-05
-4.39499467217478e-05
-4.72545517932751e-05
-2.23128375182809e-05
-2.05139998876874e-05
-3.51052217836712e-05
-1.94879657144925e-05
-3.32366827701057e-06
-4.45419740843669e-05
-1.76693111262313e-05
-4.80188042636906e-05
-2.28613071171627e-05
-4.24762845821075e-05
-3.81090645843824e-05
-5.63193293455949e-06
-3.98173546657389e-05
-3.88480722598182e-05
-4.35736135397687e-05
-3.0666601214633e-05
1.9419829425583e-06
-6.59971146399527e-06
-2.54509568696534e-05
-5.12261685762348e-05
-2.46879391935023e-05
-3.37802709926405e-05
-7.28075201943274e-06
-3.84191497573236e-05
1.78077057472024e-06
-6.61983873749732e-05
-4.8160713175949e-05
-1.87182280037019e-05
-2.8118863876812e-05
-5.23024957174201e-05
-1.34741432911603e-05
-2.01731770929689e-05
-2.51098814204162e-05
-3.56034755944887e-05
-2.55164340286821e-05
-3.97277092737099e-05
-3.51643978611159e-05
-5.75896995228591e-05
-2.90092646223377e-05
-2.69761602034099e-05
-3.33823950575567e-05
-4.15350175713676e-05
-2.77320216123462e-05
-9.02499471034712e-06
-5.65481954040637e-05
-1.45936513280911e-05
-3.65954338615249e-05
-2.75521776853065e-05
-2.18061098295996e-05
-3.9531163249278e-05
-2.05595291002188e-05
-2.61594875435263e-05
-3.34307980269048e-05
-2.9467814860551e-05
-4.47761568130355e-05
-3.88803593360874e-05
-2.40867776258863e-05
-2.47194408364043e-05
-4.38815337061205e-05
7.22594059999571e-06
-3.23558791942295e-05
-1.04915824763119e-05
-4.29827578942835e-05
-2.84304447049195e-05
-1.10446563367705e-05
6.90242822567898e-06
-1.86010416757686e-05
-2.20407151459754e-05
-2.9754450365938e-05
-4.79928854589204e-05
-2.41051936968289e-05
-1.97041686506737e-05
-1.81378075906178e-05
-4.81006539070923e-05
-2.04697789269659e-05
-9.04660781291428e-06
-5.5480398684703e-06
-2.85648364237885e-05
-3.3998377965767e-05
-3.69845153440666e-05
-3.69880942562037e-05
-5.62948646981823e-05
-4.4889549420876e-05
-1.86659054314395e-05
-4.5963297146406e-05
-5.76608746480114e-05
-1.01639603619226e-05
-2.86713550407121e-05
-2.08779380236688e-05
-2.81891467394415e-05
-3.06129577743345e-06
-3.33072419629631e-05
-1.23877699997671e-05
-3.62035012138733e-06
-1.21766166551883e-05
-5.57719383958769e-05
-4.3400301806537e-06
4.06091427576346e-06
-4.69442663718628e-05
-3.57717248001736e-05
-2.21744368118884e-05
-1.08080033687346e-06
-4.79968301930478e-06
-5.51689466618661e-05
-1.2272148712683e-05
-5.91066139097796e-05
-1.41863095339812e-05
-2.20318322839031e-05
-1.47181586816974e-05
-6.50074636149538e-05
-1.26409390447151e-05
-1.34790973251946e-05
-4.07331634647352e-05
-2.83285021097282e-05
-3.65032145675986e-05
-1.82164014655969e-05
-5.54120690308067e-05
-1.77948318608435e-05
-1.75308563312228e-05
-5.59605947644821e-05
-1.62419927101532e-05
-1.73182091852539e-05
-6.26031264608287e-05
-2.17763497093356e-05
-1.24290885655297e-05
-4.23694789640343e-05
-2.79429684092772e-05
-1.65056772312048e-05
-5.15686287340894e-05
-2.04142331950909e-05
-3.21990809602944e-05
-1.89004165103162e-05
-3.4342756127443e-05
-3.17888452403515e-05
-5.49566043566686e-05
-2.95969980622454e-05
-2.51571783785476e-05
-3.51128776598647e-05
-5.31366814619458e-05
-6.96542403199612e-05
-2.08231673422198e-05
-4.29696413973711e-05
-4.47274213139661e-05
-3.27799318154709e-05
-1.60662695929151e-05
2.33318615962043e-06
-7.01788742180079e-06
-2.16100177068657e-05
-1.80903083105763e-05
-3.15461356901865e-05
-1.16998649059467e-05
-2.63139603758682e-05
-1.02990582088975e-05
-2.26893348470303e-05
-5.99975423689044e-06
-2.20335392962861e-05
-2.49152162680747e-05
-4.66953459376841e-05
-4.45893809781846e-05
2.74943754309431e-06
-5.1933156722804e-05
-3.35906055685797e-05
-2.41198372642733e-05
-3.30658860572824e-05
-4.17372244597181e-05
-1.34865599515267e-05
-4.52847168444423e-05
-1.65258257676144e-05
-5.44188020182418e-05
-2.48337679407848e-05
-2.20018877477839e-05
-4.66597547402438e-05
-4.47693340645862e-05
-1.73301440688396e-05
2.30934905888476e-06
-4.14665755525331e-05
-3.1801492504035e-05
-1.98469174920432e-05
-3.94650281881109e-05
-1.08299220713143e-05
-3.47224060119829e-05
-1.84791115738237e-05
-2.07911161997417e-05
-4.25244518822237e-05
-1.68156328094834e-05
-5.51615037327297e-05
-1.90409970652946e-05
-2.67015134770386e-05
-2.38691273141504e-05
-5.70003730563228e-06
-1.21601854208756e-05
-2.92783908995228e-05
2.63972753623522e-06
-1.90500808775266e-05
-1.67921912477226e-05
-3.88458839512524e-05
-1.53666996191375e-05
-6.24908133428371e-06
-1.92848108005268e-05
-7.44677850514799e-05
-3.88306854382357e-05
-2.22315385860615e-05
-5.35326894586108e-05
-5.18834807395773e-05
-2.68785718871546e-06
-1.06431346731477e-05
-2.57577398763411e-05
-3.04465787147699e-05
-2.59627550554464e-05
-6.84347208834066e-06
-3.92033162042033e-05
-3.78625376470952e-05
-3.42164931362704e-05
-7.62234786895539e-05
-2.32923342815958e-05
-4.8154712918072e-05
-1.46006029937713e-05
-4.75062041676679e-06
-9.14093772683824e-06
-3.75330564884197e-05
-3.5630255269566e-05
-1.89005818221186e-05
-2.67710332890799e-05
-2.53538675318578e-05
-3.5487664422558e-05
-2.9790911801013e-05
-7.4501321244475e-05
-5.94311213470324e-05
-3.89956642073574e-07
-3.71085533667587e-05
-8.01350002389207e-06
-2.64909504075144e-05
-1.70379598694064e-06
-3.43261555872737e-05
-2.54285561414526e-05
-2.38514956440684e-05
-8.34154696674755e-06
-2.54847701069742e-05
4.83658298277972e-07
-2.58853621206507e-05
-5.4787532540459e-05
-1.89255631603372e-05
-3.52025677943553e-05
-2.9362098285842e-05
-6.74149122698768e-06
-3.79980495050676e-05
-4.44253128347207e-05
-2.99165276642759e-05
-4.01956926926785e-05
-2.68135292717386e-05
-1.83760021296753e-05
-3.17541351574914e-05
-1.62762571187156e-05
-2.43267110534136e-05
-1.58624343091794e-05
-5.40335598357294e-05
-3.68749501650442e-05
-4.55445082495151e-05
-2.42865054391412e-05
-3.18119813996352e-05
-9.19524513731033e-06
-2.91825302638649e-05
-2.85256986353668e-05
-3.29986900809183e-05
-2.62599304156794e-05
-2.99365892579393e-05
-2.93150901383256e-05
-5.43675190031192e-05
-3.68621119056845e-05
-2.31278270181095e-05
-6.65627404857359e-06
-1.94998994249924e-05
-2.14044356147403e-05
-3.18271759972817e-05
-3.16797580712686e-05
-3.11261479929488e-05
-2.44014038779567e-05
-1.61710441343574e-05
-3.89952412740449e-05
-2.4098993120754e-05
-3.19223647624649e-05
-2.36268413869301e-05
3.61173549428559e-06
-3.35088355179967e-05
-1.40282005546225e-05
-4.16819393838713e-05
-3.83322432448724e-05
-4.10846097495434e-05
-1.39610034224445e-05
-3.1348918806847e-05
-4.16475060403037e-05
-2.77441809665136e-05
-2.83735800295829e-05
-2.30761609980862e-05
-2.16208537245676e-05
-1.2173444881747e-05
-9.85944248307058e-06
-2.38758785062985e-05
-1.94148650976699e-05
-3.56764903707797e-05
-3.88221602850908e-05
5.00796499106808e-07
-2.40820079935051e-05
-1.25797694448899e-05
-1.03940784281278e-05
-1.91797362485285e-05
-4.63556901935056e-05
-2.5409706634268e-05
-2.29264872239153e-05
-3.85839491484325e-05
-3.2386587890476e-05
-1.9529216297361e-06
-4.40104647668693e-05
-9.06384771067307e-06
-2.75903975144992e-05
-4.53080084643749e-05
-9.37664477111362e-06
-4.91640782170816e-05
-3.79472988970877e-05
-4.26551063529002e-05
-1.33947738214021e-05
-5.42421951049435e-05
-3.36959317002973e-05
-2.36746993428824e-05
-2.54757115976779e-05
-3.61499760291635e-05
-6.26556535369859e-05
-7.72662965321447e-06
-3.55413136677354e-05
-1.76697732596629e-06
-1.5904014858475e-05
-3.1168329045223e-05
-4.06149710239218e-05
-4.214777363823e-06
-2.1276300137268e-05
-4.60719166239445e-05
-1.79207722818589e-05
-2.74657821527501e-05
-1.92311142772855e-05
-3.92457078730129e-05
-4.19573586420383e-05
-1.4467015848455e-05
-2.78437928275373e-05
-1.65318343956849e-05
-5.98284747205209e-05
-4.05814200245713e-05
-2.65415470992932e-05
-5.60815193170785e-05
-1.34963495391451e-05
-1.92256519451791e-05
-1.37796212782187e-05
-1.5586901955955e-05
-5.74572222277442e-05
-2.10032101708685e-05
-3.80421135734505e-05
-1.85791196759033e-05
-8.80575924877562e-06
-2.47742084599751e-05
-3.89660541543931e-05
-1.68596956825511e-05
-4.13360282207869e-06
-1.68319392065794e-05
-1.70184264115734e-05
-3.24463827521438e-05
-3.0191512651432e-05
-3.86470224145016e-05
-4.73423539864341e-05
-3.75605167044853e-05
-2.13810911817109e-05
-1.88152063400578e-05
-3.90994560490371e-05
-2.12094508352723e-05
-4.58611307421789e-05
-3.54047811293492e-05
-4.61079105456104e-05
-1.73092720908222e-05
-3.01123906459129e-05
-1.71772661965021e-05
-6.44905435458369e-05
-4.50021274542699e-05
-3.9896800189494e-05
-6.0795270674256e-05
-3.26283178267734e-05
-5.54634306286393e-05
-1.06820826762888e-05
-1.9944777360786e-05
-8.85266693458918e-06
-5.09787604821689e-06
-2.43545036400951e-05
-2.4696466742542e-05
-3.28801963826318e-05
-5.29970458454043e-05
-3.50584651212424e-05
-2.35044358495784e-05
-1.56201204975616e-05
-2.9708594815952e-05
-1.89780881296633e-05
-2.00796296950796e-05
-4.45241074324736e-05
4.38646539034342e-06
-3.42541445602457e-05
-6.61131690496609e-06
4.41099024916948e-06
-2.38851784049372e-05
-2.86624886650591e-05
-3.91375080982993e-05
-1.34631139046011e-05
-3.18361481023413e-05
-3.52763316370081e-05
-3.9616916806283e-05
-1.90315343774971e-05
-2.72615415847411e-05
-1.39930805927578e-06
-6.51345513905558e-06
1.11367267380102e-07
-5.37035447774449e-05
-2.28573858147354e-05
-2.5925566306498e-05
-2.15931361702203e-05
-2.46233769113329e-05
-3.1853317361703e-05
-6.61925610132551e-06
-2.66415241298848e-05
-7.08564063855551e-05
-2.11870581153619e-05
-6.34561789489378e-06
-1.22074000092491e-05
-4.09201194109678e-05
-4.17372497042407e-05
-4.20681413888417e-05
-3.15008491990901e-05
-2.65847736365562e-05
-1.55467187731042e-05
-2.77318155685152e-05
-5.35243573815441e-05
-3.38066486606549e-05
-2.28621561797283e-05
-3.03817698404173e-06
-5.37228983172328e-05
-4.42870214010567e-05
-2.2611730017077e-05
-4.43054085409125e-05
-3.60430524736746e-05
-8.3924145667866e-06
-4.70577559403399e-05
-1.28170104832714e-05
-3.62857251461612e-05
-4.41613106779048e-05
-3.31999495860631e-05
-3.19759453747604e-05
-9.45014745852794e-06
-2.02881892164404e-05
-1.73421936869591e-06
-9.49352992519563e-06
-3.32729650165566e-05
-2.68077695402959e-05
-3.57617162676861e-05
5.8887629314535e-06
-2.72109286189519e-05
1.65164056548178e-05
-3.72947557564996e-05
-4.23100091603893e-05
-2.09253165054391e-05
-1.57297791107178e-05
-3.10739000876709e-05
-2.71726230856185e-05
-4.41959713793476e-05
-2.8607008297411e-05
-3.09742243103486e-05
-3.25901583103087e-05
-1.83910631804259e-05
-6.44541223364621e-06
-5.32059751852325e-05
-2.64254901489019e-05
-2.90634763374216e-05
-3.99478137244282e-05
-1.27866388281613e-05
-2.83771251560468e-05
-2.21969801608504e-05
1.36066884407056e-05
-3.41294023181439e-05
-1.28844246567359e-05
-1.21696153603986e-05
-3.61112142640503e-05
-8.41898353433914e-06
-2.01869633971227e-05
-9.7679399789475e-06
9.72865751971961e-06
-4.48654573643653e-06
-4.03491166852372e-05
-3.50450445377652e-05
-2.89945234184956e-05
-3.1554334212389e-05
-3.75958097254575e-05
-9.29806817095403e-06
-4.0554893933127e-05
-4.71229169477695e-05
-6.31520607777827e-06
-2.69454626983048e-05
-7.07784132640634e-05
-3.60403869025424e-05
-2.55313135610779e-05
-3.41375227243103e-05
-5.91630624357632e-05
3.12063454532817e-06
-2.74956431357921e-05
-9.53030585033328e-06
-1.82027742223824e-05
-3.6180778165451e-05
-2.11230257112567e-05
-2.16739324792732e-05
-7.64972483908394e-05
-3.46047711816586e-05
-4.65796610361666e-05
-1.85636852872559e-05
-1.32828797647007e-05
-1.41822252168799e-05
-2.35450580355384e-05
-3.86164895728756e-05
-3.54464860035193e-05
-1.36164336192439e-05
-3.18624170129328e-05
-2.91579101346953e-05
-1.6840863899099e-05
-4.78911967694537e-05
-4.10363859023526e-05
-4.65176859602601e-05
-6.06390508378899e-05
-3.07267438229787e-05
7.3353613685686e-06
-2.13029094982105e-05
-1.76156413351996e-05
-1.42126888578057e-05
-3.70557242032726e-05
-6.34711184524432e-06
4.10361426767526e-06
-3.48096850015938e-05
-3.87441511013384e-05
-1.11971513385588e-05
-1.77742960393732e-05
-2.32503008792229e-05
-3.86989077047769e-05
-2.3155439541222e-05
-5.53212185483481e-06
-3.62628335021625e-05
-3.71931378737309e-05
-3.8258001903849e-05
-3.82290241346649e-05
-3.67598147576523e-05
-1.87043344379488e-05
-3.4085482171378e-05
-4.62002330892035e-05
-3.04864714641737e-05
-3.20777199599497e-05
-4.09120835952237e-05
-3.04668142792361e-05
-4.55057286311356e-05
-4.65887941651518e-05
-3.90060481268958e-05
-3.14952736471173e-05
-1.47804348551084e-05
-2.04897808437806e-05
-4.58343067701443e-05
-1.83079988325366e-05
-1.20565351618312e-05
-2.45970045705934e-05
-2.43092704480094e-05
-4.00952671630327e-05
-4.6212204426754e-05
-9.78589671219442e-06
-1.85941138847425e-05
-2.68858809583098e-05
-6.28917037064491e-06
9.00442970486724e-06
-3.88856511622032e-05
-2.43446522588234e-05
-4.01852098554004e-05
-4.1259613797125e-05
-2.99544876727302e-05
-4.88493657452719e-05
-2.77874739765743e-05
-4.96475205721963e-05
-2.19601876631723e-05
-3.79923077284882e-05
-4.27151577783182e-05
-1.17063373588046e-05
1.62431614817049e-05
-3.05498502875002e-05
-5.4225765188378e-05
-3.11872328384812e-05
-3.57438265424239e-05
-2.6777842355849e-05
-3.10349436551727e-05
-2.27512649814859e-05
-2.69106379307324e-05
-3.37808289328298e-05
-4.14253421756889e-05
-8.07754808509276e-06
-1.70752177173662e-05
-1.96820742343293e-05
-4.33405560413649e-05
-2.66300317370235e-05
-3.89531539235963e-05
-5.47092212606648e-05
-4.11595959796673e-05
-6.8330093907932e-06
-6.16602039168073e-07
-7.48297398026232e-06
-6.08304114072532e-06
6.00366747629533e-06
-4.44560122111915e-05
-5.313279786335e-05
3.16385256093283e-06
-3.11205179129477e-06
-1.51414857382376e-05
-2.26321505360181e-05
-4.36239682024681e-05
-1.7951633712178e-05
-3.46815400305825e-05
-4.90725145743402e-05
-3.18970930888442e-05
-1.30154059171338e-05
-2.01094461716856e-05
-1.18191503039038e-05
1.45440960749956e-06
-3.4389839851344e-05
-1.99872819324957e-05
-1.40575589076548e-05
-5.4290195773055e-06
-2.64055216783649e-05
-1.02055158474305e-05
-3.12947310318127e-05
-3.48647644594961e-05
-4.70899518546077e-05
-1.78485217028831e-05
-2.87686617793681e-05
1.1657372004298e-07
1.17486951803691e-05
-5.97486677247351e-06
-3.17199709864345e-05
-1.6849912342723e-05
-3.950717684321e-05
-1.87777947635793e-05
-1.33108173375894e-05
-1.35259596577959e-05
-5.22172080506086e-05
-3.49708738609841e-05
-3.51092516565498e-05
-1.21486959575928e-05
-5.76746659868516e-05
8.40731475788796e-06
-5.16970875302599e-05
-5.4217887345906e-05
-4.61581462793706e-05
-8.00211760677716e-06
-1.8590591153947e-05
-4.36377100570651e-05
-1.20001364180591e-05
-5.58939736185285e-05
6.88270521901408e-06
-3.83267257103404e-05
-1.02804666696462e-05
-2.58050919396562e-05
-1.36325326159628e-05
-6.04645923997302e-05
-2.43590782989552e-05
-3.61333577462616e-05
-2.76301433037146e-05
-1.98430991662521e-05
-2.39334607409799e-05
-1.25152980637858e-05
-2.41635847728559e-05
-2.00472972980708e-05
-3.58122494886392e-05
-1.72358769051752e-05
-1.75166181606453e-05
-1.94677289228934e-05
-1.03901352700315e-05
-2.00933614988032e-06
-1.40836453756928e-05
-1.87535363440643e-05
-3.77404377418626e-05
-2.01992567353775e-05
-4.09728913213868e-06
-4.2261754384725e-05
-2.49604674248858e-05
-3.49066055264865e-05
-2.47122851541938e-05
-1.90536362880316e-05
-7.59537858433998e-06
-2.28917008095869e-05
-3.37591019422515e-05
-2.7691273527662e-05
-2.17839065467572e-05
-3.57143016866821e-05
-1.83502053512171e-05
-4.41115269866332e-05
-4.00986704005406e-05
-3.38563089291732e-05
-6.49527544220667e-05
-2.0402050612256e-05
-1.023164191692e-05
-1.94300877288691e-06
-4.00442614116284e-05
-4.0557800800981e-05
-2.54295359283415e-05
-4.13689376257124e-05
-1.96524338949903e-05
-7.51104318165566e-05
-2.62806166196398e-05
-1.99397417752736e-05
-2.38389780023144e-05
-3.83612466032706e-06
-3.56853947512941e-05
-5.19469140229892e-05
-3.00057394023771e-06
-2.19350656786525e-05
-4.4634764934734e-05
-6.22499249096111e-06
-3.70497276774831e-05
-1.21912598511035e-05
-5.48282545947049e-05
-1.05945589876009e-05
-3.10058142467871e-05
-5.52564801366883e-05
-4.82450652281477e-06
-4.54436845444264e-05
-3.00488799828907e-05
-4.28838766708487e-05
-1.83249848833486e-05
-3.51616327447183e-05
9.48381643356721e-06
-3.39900186694296e-05
-6.61080334054439e-05
-1.81835484519271e-05
5.13423824642611e-07
-4.54625364500175e-05
-1.32350403541534e-05
-1.11725368620587e-05
-1.24984042945001e-06
-2.66948344666205e-05
-6.17525630587412e-05
-3.77267865525285e-05
1.57097996039779e-05
-2.95136010031078e-05
-1.46646406838852e-05
-3.87545538033216e-05
-6.18020705147837e-05
-2.72474518381937e-05
-3.53276729715088e-05
1.44924770886871e-06
-1.281173503658e-05
-1.7031283726601e-05
-1.37943205277779e-05
-3.36306546440762e-05
-9.96873233425723e-06
-2.96163987854915e-05
-5.11669617165203e-05
-3.79157784568006e-05
-1.38118329202369e-05
-3.98686125012779e-05
-9.06422444520632e-06
-1.34951263962629e-05
-3.06352933640329e-05
-3.33677270752992e-05
-3.37705544286047e-06
-3.49049682166498e-05
-1.7649597330561e-05
-3.05207353231719e-05
-3.49060029668464e-07
-4.55270942645555e-05
-4.20243139608977e-05
-1.55670396569172e-05
-4.05592078491538e-05
-2.97436843691809e-05
-2.09321939576465e-05
-4.39836195855232e-05
-4.59370577161765e-06
-3.75760591399388e-05
-2.03768348961667e-05
-5.97171490494112e-06
-1.78600315787054e-05
-5.30189460817377e-05
-7.86584432632191e-07
-3.83287520709551e-05
-3.65996114446904e-05
-1.03614304796688e-05
-4.51121563265751e-05
-4.45012762773496e-05
-3.98435573678955e-05
-3.8996685730742e-05
-8.14505678883301e-05
-2.6177741394201e-05
-4.1298147298465e-05
-3.1146971067574e-05
-4.1746177516603e-05
-1.36884671409263e-05
-1.86322664872699e-05
-3.36217713070073e-05
-2.08290602040574e-05
-5.82361360451519e-06
-4.66780224459256e-05
-1.80815873384122e-05
-3.76430136186648e-05
-2.09662714314666e-05
-2.17100626162408e-05
-4.69563747937853e-05
-2.72438323378345e-05
-4.65540482194427e-05
-4.39138708352104e-05
-3.95860375926873e-05
-4.76335274120674e-05
-8.55675360950014e-06
-4.41193749177958e-05
-4.38027971698687e-05
-4.30614866963889e-05
-3.71111785216634e-05
-3.3210821780598e-05
-3.98406579239077e-05
-1.5419953245687e-05
-3.13024312511709e-05
-6.01985750612987e-06
2.91775953993584e-06
-3.13879409295095e-05
-3.69920295831153e-05
-1.56176900602476e-05
-3.43269062379776e-05
-5.94589956112013e-05
-3.12890165995591e-05
-6.97932571136521e-05
-3.60499966415404e-05
-4.3547312430527e-05
-3.57248710928858e-05
-3.85048868961016e-05
-8.94573128198936e-06
-2.36558235315228e-07
-3.08211587343217e-05
-4.53701629222273e-05
-3.60261110140473e-05
-3.94777019841952e-05
-1.4615019322226e-05
-3.81481683323178e-05
-4.43558779804519e-05
-5.30816995581101e-05
-2.44650616252037e-05
-3.4345275407218e-05
-2.13999459053738e-05
-3.38549567773956e-05
-3.17358800996987e-05
-4.36424303435083e-05
-1.58963992647283e-05
-2.20567145975653e-05
-8.27071574982556e-06
-1.10726155810975e-05
1.59923242746541e-06
-3.20741131996589e-05
-3.25104808158973e-05
-1.80701301658777e-05
4.34204385676345e-07
-4.77402848919463e-05
1.73316606139666e-05
-3.10005923527401e-05
-4.70589689223163e-05
-4.25681768162234e-05
-9.8407608592106e-06
-4.25451236593082e-05
-3.86690085953685e-05
-1.11117080026278e-05
-5.016672306367e-05
-4.86876107750132e-05
-3.78032728458917e-05
-2.2501783557105e-05
-6.38737419846342e-05
-3.4348111445909e-05
-3.21862688105358e-05
1.18029849639283e-05
-5.90422594996869e-05
-1.05148431946143e-05
-2.5624135235271e-05
-1.10699423659646e-05
-2.48341097566748e-05
-5.07081987228124e-05
-2.1287115325698e-05
-6.75660244681587e-05
-3.81393042761824e-05
-5.62314266179432e-05
-5.03895248503968e-05
-5.89975572957226e-05
-1.49855741967027e-05
-2.18570361466616e-05
-2.68043549097465e-05
-4.08650222058887e-05
-1.52006302508734e-05
-5.27508535479297e-05
-4.01672628791988e-05
-3.45311016788592e-05
5.1282859457256e-06
-3.82866501746583e-05
-4.70052683494657e-05
-1.94703467954156e-05
-3.88724733168337e-05
-2.07612173438503e-05
-3.63336730198432e-07
-1.50901725201175e-05
-1.83653215935191e-05
3.86723593187955e-06
-4.09048580528291e-05
-3.09207415608215e-05
-3.0248358110815e-05
-3.98270782343128e-05
-3.9762752921046e-05
-2.53041481199026e-05
-1.30355796228334e-05
-2.93393083310953e-05
-2.66073730653212e-05
-9.53872476862447e-06
2.82501225647777e-06
-2.30409343727983e-05
-2.62000675532214e-05
-2.8761917806035e-05
-3.80175969222476e-05
1.19072958024877e-05
-2.4806251709973e-05
-2.47512618631919e-06
-1.27698305990047e-05
-1.81293882105651e-05
-2.93452919676393e-05
-3.49986160882301e-05
-2.32977180682002e-05
-4.48452128261583e-05
-2.00200172129727e-05
-2.06109590904313e-05
-3.63182612212202e-05
1.60153068376479e-05
-2.68093442763232e-05
-5.72637276442409e-05
-1.34468393678477e-05
-5.66074569975627e-05
-3.52541335393304e-05
-2.48782141916861e-05
-5.58719432147069e-05
-2.35375994517717e-05
-1.49451170795782e-05
-3.95522067020217e-05
-3.12234620615722e-05
-2.81650461843213e-05
-3.52010155411117e-05
-3.31909921363019e-05
-6.105123426399e-05
-4.44591942033477e-05
-4.65982734309751e-06
-3.27985206864068e-05
-3.6767396264469e-05
-3.13441275604416e-05
-5.40518579414549e-05
-4.10739974542068e-05
-1.35813609944796e-05
-2.94093187991227e-05
-3.22562739817906e-05
-1.52225321919311e-05
-2.53254265197764e-05
-2.92015324929003e-05
-4.12456083247704e-05
-1.47557429110311e-05
-3.57165257515806e-05
-4.36958681954286e-05
-6.91457898084729e-06
-2.03217006458164e-05
-5.11740821124507e-05
-1.49391467125512e-05
-4.06159502685364e-05
-2.86636381935453e-05
-3.59925029452986e-05
-3.51716977312086e-05
-3.52356995090518e-05
-3.39598687206263e-05
-3.60431065365402e-05
-2.06816981724157e-05
-2.61252765342758e-05
-3.33575713732435e-05
-5.50479574796674e-05
-3.2457429974711e-05
1.44119223009901e-05
-2.75971157877335e-05
-4.17501103039499e-05
-1.83921270012343e-05
-3.46626965589733e-05
-5.27622530043071e-05
-7.07009633445317e-06
-1.75809813899684e-05
-5.89139683745467e-05
-3.65911959440067e-05
-1.15765301663729e-05
-2.13579406688469e-05
-1.99723698992983e-05
-9.29990896481152e-05
-4.55963303659528e-05
-2.1936733828556e-05
-4.90865400353325e-06
-3.44706440600607e-05
-8.2202874039573e-06
-5.79825209294098e-05
-2.56396716103769e-05
-3.71798013309845e-05
-3.14786027015226e-05
-4.16889552404369e-05
-2.81193073043664e-05
-4.97930700504382e-05
-3.01353014488318e-05
-5.12134712585358e-05
-2.66713879599428e-05
-4.61181170039223e-05
-4.12542764595602e-05
-4.20140023868594e-05
-5.45984282471115e-05
-1.42148600555089e-05
-3.51590134260462e-05
-2.36129249733825e-05
-3.93464849148594e-05
-3.2121082634267e-05
-7.01047499853223e-06
-2.69925305877488e-05
-4.51299458482418e-05
-5.2831892942166e-05
-3.40637332330598e-05
-9.6246736871027e-06
-3.01607850854782e-05
-4.03466265809427e-05
-2.67718662601495e-05
-4.56049677947072e-05
-4.28906267565825e-05
-1.00820984055907e-05
2.77308035202764e-07
-2.70850291263667e-05
8.5481871182081e-06
-2.32572032950297e-05
-2.00078361361723e-05
-2.77427520243092e-05
-4.36278391642258e-05
-6.34181958340312e-05
-3.06651989627754e-05
-5.61182841650427e-08
-2.13071518347573e-05
-2.88597752009416e-05
-5.98102942001907e-05
-2.66796155269413e-05
-2.33574757355238e-05
-2.42815244368931e-05
-2.96815740856539e-05
-3.21494431067964e-05
-4.05018281567229e-05
-4.46122782760606e-05
-3.18112098700244e-05
-4.70815767309694e-05
-4.77497210462449e-05
-4.61422276680712e-05
-8.74564624384772e-06
-2.35121544608464e-05
-2.63204258846944e-05
-6.3614785804072e-05
-1.77520480766854e-05
-3.35680403774212e-05
-5.47025709154793e-05
-9.61804712665174e-06
-1.86905406208237e-05
-3.37344577836242e-05
-2.08063460107753e-05
-1.4697837460591e-05
-4.6216300899765e-05
-9.21877187829184e-06
-3.68175802613194e-05
-3.71716514931408e-05
-4.86299458211826e-05
-2.04580786085939e-05
-4.97698915285368e-05
4.77969575923806e-07
-4.57229097922948e-05
-1.39596629565908e-05
-3.52527907487555e-05
-3.26963060361248e-05
-2.05384791676869e-05
-2.46688407883791e-05
-2.13012245853367e-06
-5.63167269672985e-05
-1.63679682624429e-05
-2.35226173871902e-05
-2.16517311200446e-05
-5.66453122752838e-05
-1.70269482039925e-05
-2.63856317536216e-05
-6.23291495545031e-05
-5.05879183183342e-05
-2.01534678130878e-05
-2.96333985388899e-05
-1.97485506790846e-05
-2.76339362217384e-05
-4.18213601752381e-05
-4.33814835065463e-05
-1.04418248005748e-05
-2.89726919050598e-05
-4.87631477353362e-05
-3.55744703113173e-05
-2.27681206351918e-05
-2.3958274076959e-05
-5.25671969727964e-05
-3.64821382417974e-05
-5.13459942690397e-05
-1.53744815927129e-05
-1.04202759112818e-05
-1.88249607398786e-05
-3.47165029751957e-05
-1.41998523024529e-05
-1.53705523196794e-05
-3.76593637779713e-05
-2.31707116879255e-05
-3.3245566705538e-05
-3.18941568795313e-05
-1.38868425208042e-05
-1.48087352781271e-05
2.94199145708814e-06
-3.30698750107461e-05
-3.35862629907089e-05
-6.11790025175596e-05
-4.50657815773909e-05
-1.97497142439992e-05
-8.71691931053172e-06
-3.66067480953301e-05
-5.45121538226072e-05
-5.72030985256141e-05
-2.82471399793346e-05
-1.02521257079115e-05
-1.88348181477736e-05
-7.83953598286272e-06
-2.2164809702122e-05
-4.23296482328945e-05
-2.41937057393963e-05
-4.81716595190347e-05
-2.7475526799383e-05
-1.16329311175511e-05
-3.04785601142615e-06
-2.97678177870947e-05
-1.89347855717829e-05
-2.2244182383812e-05
-8.81802188095363e-06
-2.43720106562745e-05
-2.68909398006651e-05
-5.11768286234851e-05
-4.13212582039136e-05
-1.20904204330708e-05
-4.45387184635422e-05
-2.21229338848253e-05
-6.04668624915944e-06
-3.67068939297853e-05
-1.97006289215881e-05
-2.00861401803067e-06
-2.01035470896474e-05
-5.22573534330293e-05
-6.6006446434966e-05
9.97664086625329e-06
-5.87163284371865e-06
-7.18461950933941e-06
-2.16973118127984e-05
-6.11038083718452e-06
-2.201050290939e-05
-3.45049474055956e-05
2.00378031245445e-05
-2.45028650731619e-05
-6.85517740422245e-05
-3.3719563294567e-05
-6.46429216900352e-05
-1.48200907901502e-05
-2.23955614631122e-05
2.26791794133825e-06
-4.85435104980634e-05
-1.91456224137059e-05
-4.29187185150853e-05
-1.74408548867839e-05
-4.49421875396089e-05
-2.48244591875567e-05
-2.68638098963001e-05
-4.62308703300813e-07
-2.87270710171478e-05
-2.78487317702397e-05
-4.58313660545004e-05
-2.28543745610082e-05
-3.89348388142158e-05
-2.22756407711949e-05
-4.27977399804404e-05
-2.03913386653895e-05
-1.81894057363607e-05
-4.77102924619344e-05
-4.22754730301894e-05
-3.90268412770666e-05
-1.55261689529993e-05
5.50194983904903e-06
-2.44950376322144e-05
-2.99524168035015e-05
4.71236067301692e-07
-6.3388386388852e-05
-1.72686754411605e-05
1.49403438091102e-05
-1.67179436733282e-05
2.37259408916272e-06
1.18625764880305e-05
-4.52350562321978e-05
-2.90412386556495e-05
-1.62295962172107e-05
-3.44914043582344e-06
-7.25035472786589e-05
-4.8840144899308e-05
-2.50769197090668e-05
-3.68563924672152e-05
-3.77469316697982e-05
-1.92990650538865e-05
-2.3889978653768e-05
-1.81511357029134e-05
-1.95881187225626e-05
-4.06992107823311e-05
-1.08055284410321e-05
-2.06310965994747e-05
-2.65235793716669e-05
-3.20277117413762e-05
-2.44227352177138e-05
-5.68260274103509e-05
-1.79641414906365e-05
-1.42977767042659e-05
-1.35141354691371e-05
-1.58684351693376e-06
-3.83084482525585e-05
-2.34126224087797e-05
-2.44530419608874e-05
-3.08855699503091e-05
-2.93224134135946e-05
-2.65947563525085e-05
-2.44228133655244e-05
-2.89712193035545e-05
-3.24909606825342e-05
-5.2348505942281e-05
6.08308840487653e-06
-2.68079233864433e-05
-9.21877432031372e-06
-3.84924584749064e-05
-1.52065127447081e-05
-1.37693696280076e-05
-5.23441719601915e-05
-4.21150281908206e-06
-1.14305712192979e-05
-5.26802446903522e-05
-6.02700859735725e-05
-2.51064240738906e-05
-3.33477374830681e-05
-2.72104142964693e-05
1.72043844451718e-06
-3.67696234575706e-05
-6.32283913702771e-05
-2.35365772123864e-05
1.09509421927199e-05
-2.99159188701763e-05
-1.74029309577395e-05
-1.55858689448982e-05
-2.83247302502309e-05
-3.39040710410955e-05
-4.48133454333355e-05
-5.30358830705105e-05
-2.48163402930849e-05
-4.08992314797388e-05
-3.14515898883954e-05
-2.13978786241007e-05
-2.19175441751844e-05
-4.306782926842e-05
-4.30976263660901e-05
-4.00063796566966e-05
-4.49948168434614e-05
-1.40044853692774e-05
-4.65098082424856e-05
-2.49015992085208e-05
-3.46272826954772e-05
-5.68135506153574e-05
-2.78587197111247e-05
-4.35854942733879e-05
-4.98896502486103e-05
-4.68024483916415e-05
-3.20331440694049e-05
-2.94507048159531e-05
-3.0450651670272e-05
-5.1697330750686e-05
5.6575527471692e-06
-4.71070841018125e-05
-2.31426151104297e-05
-1.88582821354359e-05
-2.76628296059348e-05
-2.3904678316768e-05
-1.98580997127786e-05
-3.16480635447666e-05
-2.22994806205282e-05
-3.10467389309698e-05
-4.1030221517299e-05
-3.85584469253512e-05
-6.55313774257911e-05
-6.16906733759299e-05
-7.8002754036922e-06
-3.58356575457444e-05
-3.5621925877368e-05
-3.04938762751767e-05
-3.43164154411319e-06
-4.15636162555938e-05
-3.03829826036025e-05
-3.48796367799365e-05
-4.36410509938891e-05
-2.41681342038748e-05
-3.10710964208555e-05
-1.10149044149784e-05
-1.4185974494184e-05
-3.86514116904412e-05
-3.66821915038597e-05
-3.95753708664488e-05
-4.33584480746471e-06
-6.38275913423732e-06
-7.63431144832099e-06
-4.03350320584805e-05
-1.32170918927026e-05
-7.47411736245752e-06
-1.26443979205651e-06
-4.00219979918249e-05
-2.87249478588389e-05
-3.24516141807487e-05
-6.29740999172306e-06
-9.83116560754582e-06
-3.78751773625143e-05
-4.98773961776745e-05
-5.21075310772606e-05
-2.89102810860218e-05
-7.27066609620322e-06
-3.18268283923796e-05
-4.52039473724807e-05
-4.44654999222387e-05
4.30764247375318e-06
-3.95881081070491e-05
-4.81491272204722e-05
-5.09425848225423e-05
-2.42289424278325e-05
-4.80901905294263e-05
6.9445644461676e-06
-1.74519292239097e-05
-3.52151094827141e-05
-3.59613475072084e-05
1.82217188128547e-05
-5.83848112394924e-05
-2.42427397699879e-05
-5.45488340706543e-05
-3.86469437861993e-05
-2.18616793731378e-05
-3.46984636952915e-05
-2.93887255482166e-05
-3.46570935305876e-05
-6.16619733910639e-05
-2.63115997290025e-05
-3.89810729511018e-05
-5.82138371369127e-05
-2.81963703568003e-05
-3.71752055783786e-05
-1.78098312264243e-05
4.37310531857001e-06
-2.06239088289193e-05
-5.89753724044563e-05
-1.34075360379242e-05
-4.09357145286412e-05
-2.71156822972248e-05
-3.36009578560918e-05
-9.58008530630247e-06
-2.65905938851101e-05
-1.35343683339164e-05
-3.70476869150049e-05
-2.1062886958586e-05
-3.69890769864044e-05
-5.49305790584053e-06
-3.54328061919092e-05
-3.86521994359556e-05
-2.57337195670505e-05
-4.20623251213228e-05
-2.24054746368261e-05
-4.37178368424886e-05
-6.70919202134098e-05
-1.58310220743276e-05
-2.16178061783824e-05
-2.41980138615419e-05
2.50600128101405e-06
-3.54346616517823e-05
-2.09122998803954e-05
-1.46187221434853e-05
-2.39631014823885e-06
-2.79990171008477e-05
-2.96287682923241e-05
-8.25497552744358e-06
-4.44906878324027e-05
-2.47764287442083e-05
-3.23814369939397e-05
-3.47463482969558e-05
-1.45198382359552e-05
-3.34382835013444e-05
-2.56563411594856e-05
-2.64701669170096e-05
-5.5867547646036e-05
-2.76503383133804e-05
-4.03105314484343e-05
-3.95574834063898e-05
-2.63184817630446e-05
-1.12902382236113e-05
-4.26282258425796e-05
-3.10563625049766e-06
-2.47274617429737e-05
-6.9234752009542e-05
-1.27250200200172e-05
3.06728667194789e-06
-2.12943920213093e-05
-3.76849390244696e-05
-2.84254156195849e-05
-1.87183362772294e-05
-1.24461684582181e-05
-2.28914582857989e-05
1.59315536890818e-05
-2.49307922740299e-05
-5.53335533308977e-05
-2.01025232907197e-05
-1.95839332698589e-05
-4.62484338261298e-05
-3.13505507737772e-05
-4.79861388805125e-05
-6.61812673340677e-07
-5.15307268042229e-05
-4.14552719191949e-05
-1.22710650493369e-05
-3.60637845545811e-05
-2.45661554573078e-05
-2.82143008335117e-05
-5.57969324059635e-05
-1.67089850421077e-05
-1.98519330837336e-05
-5.10090190509167e-06
-1.25096075894347e-06
-2.83657886854708e-05
-2.67842327837008e-05
-3.72331969527493e-05
-3.06768798461827e-05
-7.04423379164572e-05
-3.30313457524345e-05
-3.32387502512575e-05
-2.14740984764952e-05
-3.2131354406191e-05
-2.44141878291305e-05
-4.22481660063706e-05
-5.01938058769693e-05
1.55991650729128e-05
-3.7105291198949e-05
-3.96344135768049e-05
-1.85607055957534e-05
-2.96232117828491e-05
-2.18197248888405e-06
-2.49243812882472e-05
-3.92227997752788e-05
-2.65788781732133e-05
1.04800182044574e-05
-6.72695101456518e-06
-1.20676161285547e-05
-5.15451325382871e-05
-3.53194294721056e-05
-2.70581197957359e-05
-2.67429153627667e-05
-2.04931671835884e-05
-1.7967344744834e-05
-4.3682092535549e-05
-3.78880972161319e-05
-4.72285417109628e-05
-1.34181861279297e-05
-1.7720220039784e-05
-2.82132935103284e-05
-3.68667746083655e-06
-5.54233299628739e-05
-2.33955639147812e-05
-2.78747374564774e-05
-2.14396138619911e-05
-3.47445596108192e-05
-2.45739918783611e-05
-4.08468159100334e-06
-2.61882297360309e-05
1.14836253864589e-06
-4.40913477037065e-05
-3.50828194876671e-05
-1.7378148527909e-05
-9.04667276715687e-06
-3.54613837933983e-05
-3.26900620974707e-05
-1.13658340297891e-05
-2.1278707690036e-05
-1.75194056768867e-05
-1.99775448188511e-05
-2.44501545581723e-05
-3.70529890701409e-05
-5.38999451693883e-05
-2.47095284614859e-05
-2.53580439560342e-05
-1.86137133603717e-05
-2.61682185396105e-05
-2.71027223038172e-05
-3.65435527958589e-05
-3.74800766795034e-05
-4.14319776196576e-05
-1.86750074601551e-05
-1.13339276142957e-06
-2.79162464768407e-05
-3.43330674293559e-05
-2.25656901810388e-05
-3.33451250473114e-05
-1.96592742811643e-05
-2.52293730476784e-05
-3.81930231873224e-05
-5.0045412694789e-05
-3.16485629026522e-05
-5.24430607313081e-05
-3.699418817233e-05
-3.23685356351894e-05
-2.0395890015447e-05
-2.25101650945036e-05
-3.16490158032129e-05
-3.6224351749028e-05
-4.38706092633166e-05
-7.36450371287437e-06
-2.33491462474352e-05
-2.31173027383463e-05
-1.8090740959717e-05
-3.79781057158349e-05
-1.53530324542616e-05
-5.07860588916574e-05
8.35662472150529e-07
-1.67867318241054e-05
-9.96388100839023e-06
-4.96918848961156e-05
-6.04057451778278e-05
-3.95991006257065e-05
-3.26283604349579e-05
-3.64382109721267e-05
-2.74855453221608e-05
-2.04343673725713e-05
-4.11894072837085e-05
-9.86756763960038e-06
-1.93820694842636e-05
-4.9323787560583e-05
-3.63096260989846e-05
-1.12227869509721e-05
-2.58441549633241e-06
-1.47652736604452e-05
-1.08298620063954e-05
-8.39053427054868e-06
5.42177474971305e-06
-8.25990774210942e-06
-2.03845310540027e-05
-5.8310256888264e-05
-2.10489743846905e-05
-7.8963957352813e-06
-2.13208183132199e-05
-1.21274022758628e-05
-6.04635076491504e-06
-1.47118028858144e-05
-1.71427877080539e-05
-3.47396962647981e-05
-2.06693325251595e-05
-8.92333496037749e-06
-4.24194496439011e-05
-1.83600986708336e-05
-5.58011586188539e-05
-2.35097720873713e-05
-2.4477507649116e-05
-6.1155661036929e-05
-6.17038664668171e-05
-7.56295645430995e-05
-6.53611849431369e-05
-1.35757709318959e-05
-8.14470285556254e-05
-2.40469347278106e-05
-2.91945341981055e-05
-3.70141946634863e-05
-3.47983095115418e-07
-2.46691643008438e-05
-2.95233028741175e-05
-3.42856647863023e-05
-4.21601356854824e-05
-9.16422266468768e-06
-1.75912817501067e-05
-1.18322615498579e-05
-3.58175123948252e-05
-1.97327173640127e-05
-4.4275153680458e-05
-2.24950294376417e-05
-1.08582277441245e-05
-3.62473536698621e-05
-4.0373106351544e-05
-3.47604440170214e-05
-4.89314618187396e-05
-2.55723957814449e-05
-4.87272429206574e-05
-2.33504011934827e-05
-2.17238226647443e-05
-4.42828140207679e-05
-3.76735140583966e-05
-2.8934529738864e-05
-2.87257789799341e-05
-2.52156164888148e-05
-4.57421031963066e-05
-2.76476232809166e-05
-3.33660382302474e-05
-3.85494552197218e-05
-1.93094345187583e-05
-2.98788466225837e-05
-4.76360566239803e-05
-5.06783242930484e-05
-5.55045962783523e-05
-4.52877733874583e-05
-2.46382938925869e-05
-3.42431743661928e-05
-2.72249388679141e-05
-1.52797070998732e-05
-5.96609342517967e-05
-3.78533220605244e-05
-1.54570312578435e-05
-5.30363858053592e-05
-4.38312506700571e-05
-4.30210107162206e-05
-2.11904216724262e-05
-3.54567488786952e-05
-3.84446141104915e-05
-3.15783993915093e-05
-5.66937263864847e-05
-2.82338479710841e-05
-3.45947235443918e-05
-3.87055559000379e-05
-2.9695624983994e-05
-2.88403745355978e-05
-3.82374480197569e-05
-3.93312996486095e-05
-2.78689146162008e-05
-3.62874454187868e-06
-7.04458688184435e-05
-2.80425696372159e-05
-4.31643701716722e-05
-2.31925203611852e-05
-2.20081780630339e-05
-2.49580089390821e-05
-5.35874303922535e-05
-2.13608718868687e-06
-4.29183434948892e-05
-3.15955700729193e-05
-1.42700140681017e-05
-1.89227695177315e-05
-3.91737728614542e-05
-2.68272299239997e-05
-4.52736185293663e-05
-1.85049972596387e-05
-3.60744219662216e-05
-4.47666734888986e-05
-3.59012868037773e-05
-1.31800151814593e-05
-5.42998516256796e-05
-5.50577903939164e-05
-4.59801701477596e-05
-3.15609828475886e-05
-1.29201437773993e-05
-6.3950556370355e-07
-4.35586640203157e-05
-3.70089280521667e-05
-2.46708056281075e-05
-2.32562614381214e-05
-1.75442122358696e-05
-2.5444376263248e-05
-7.70470833289894e-06
-5.53938637000409e-05
-2.54545234087024e-05
-1.93191392733135e-05
-4.07201971912009e-05
-4.30993558669264e-05
-1.43611517854997e-05
-4.29229809545114e-05
-1.30746366637539e-06
-8.6049496181935e-06
-1.78748222334945e-05
-3.06995200077977e-05
-1.81252901808355e-05
-4.56659491554951e-05
-2.976697036415e-05
-2.31209770349882e-05
-4.7161600814964e-05
8.35331562081801e-08
-2.87294701980521e-05
-2.40166142057771e-05
-4.09502868821306e-05
-1.1805994376113e-05
-4.42888716623825e-05
-1.41940767893001e-05
-2.78709418808432e-05
-3.75167238770698e-05
-6.09373413812639e-05
-2.81215458168791e-05
-2.01211006897857e-05
-8.59091423102735e-06
-6.27507025088913e-05
-4.29289184396786e-05
-4.96812222718489e-05
-1.50899077386282e-05
-1.40218642330696e-05
-2.9069613220236e-05
-4.09908313950958e-05
-2.41587583131394e-05
-5.85232088435999e-05
1.52469349358918e-05
-2.35275822374665e-05
-4.70950551801882e-05
-5.56752346485988e-05
-2.73374356671355e-05
-3.10975170854697e-05
-3.3897879712877e-05
-4.38281264992987e-05
1.5415199935794e-05
-1.40540791958873e-05
-2.23742897226679e-05
-1.59163230965062e-05
-5.08324400441297e-05
-1.79713189411982e-05
-7.53847775331119e-05
-1.13322304525718e-05
-4.77194886450182e-05
-3.20633477824405e-05
-5.60955471814557e-05
-2.85684708902362e-05
-3.48254682998225e-05
-6.25545275741882e-05
-4.52197727533588e-05
-1.20589332419431e-05
-2.36754796953981e-05
-6.19670938231347e-05
-4.2179657075235e-05
-5.9761558904242e-05
-4.57373002915895e-05
-5.20890504282817e-05
-3.05429217985474e-05
-6.73042635531958e-05
-3.68742738104598e-06
-3.61130226601437e-05
-2.16430450193745e-05
9.95181037868949e-06
-2.89220888883335e-05
-3.55128416596921e-05
-3.96056299072446e-05
1.15902739919699e-06
-4.70713073460228e-05
-4.74266199920763e-05
-3.42055217700449e-05
-4.55697432567304e-05
-3.13385389683237e-05
-2.3760275287591e-05
-3.62810706288724e-05
-5.90926462243365e-05
-3.36242798876344e-05
-5.40242577629254e-05
-3.58790395900921e-05
-2.02504033696777e-05
-3.7207857786316e-05
-1.78341648539897e-05
1.56659348890987e-05
-5.64740771550602e-05
-4.48733965695349e-05
-2.44332736112892e-05
-3.43480596312756e-05
-5.66441695088966e-05
-4.68144947542132e-05
-3.40590461782597e-05
-4.57667158582532e-05
-2.25796827793819e-05
-3.38230418212841e-05
-7.27166766636378e-05
-1.09783645476723e-05
-3.56677052120124e-05
-2.15876114024277e-05
-2.4906480035866e-05
-4.07945665607901e-05
-4.38590619128908e-05
-1.60383237305807e-05
-2.60445979736847e-05
-1.79254037393218e-05
-4.31009592389971e-05
-3.62397293525827e-05
-3.83047659203992e-05
-3.18831828365874e-06
-4.4707905771462e-05
-1.90949234661883e-05
-2.3872597358245e-05
-2.29055337273754e-05
-1.06044515545083e-05
1.34421906347082e-05
-1.85636087186516e-05
-3.76050296194982e-07
-4.13969949168701e-05
-3.3573235255807e-05
-3.79408687345012e-05
-3.72020365900654e-05
-2.54882596165864e-05
-2.29463298156091e-05
-3.81317054525677e-05
-3.3984516484391e-05
-2.23510439075839e-05
-1.4384919548649e-05
-1.75455127810358e-05
-2.33684574448667e-05
7.50282852600816e-08
-1.99424699720973e-05
-4.1980296918473e-05
-5.64740682269187e-05
-5.08303429891326e-06
-4.31908567483572e-05
-1.94108248135033e-05
-6.55698493403922e-05
-4.6999853586365e-05
-4.0743521395382e-05
-3.10630609872307e-05
-2.31672769485686e-05
-3.41930237635553e-05
-2.49008858927082e-05
-1.52315111687015e-05
-1.5961727476417e-05
-2.42610889785866e-05
-5.33727755042982e-05
-4.81621313284423e-05
-1.69103165164805e-05
-5.66636020735805e-05
-3.52301529063346e-05
-3.32063852687311e-05
-4.22131629095577e-05
-2.15155634113355e-05
-1.70594993058474e-05
-4.23389294216227e-05
-6.10214550006221e-06
1.9781795372864e-06
-2.76025662320267e-05
-1.89439862076747e-05
-3.65081725478018e-05
-3.68531807584331e-05
-1.74439211322906e-05
-1.08811948104e-05
-3.67005214535084e-05
-4.75308805645162e-05
-4.3310583565584e-05
-2.63298702369537e-05
-3.96797037709861e-05
-2.09880489249359e-05
-1.61806609718026e-05
-3.54659511691833e-05
-4.94300446881242e-05
-2.38213045423095e-05
-5.5577081616093e-05
-1.44369195886624e-05
-4.03110238110709e-05
-3.45952190558829e-05
5.87608165468974e-06
-2.40681933565443e-05
-4.47646951227762e-05
-6.05572002080317e-05
-1.20443154145744e-05
-1.87580936526777e-05
-4.4345761879717e-05
-2.30823017389849e-05
-2.67945335014139e-05
-4.9567675464725e-05
-2.01305493099857e-05
-3.1334616885991e-05
-3.01884325256459e-05
-5.27583329490929e-05
-4.50495153433251e-05
-4.3859939530872e-05
-1.814988950065e-05
-4.15072892373919e-05
-3.60290908179643e-05
-1.76852218755975e-05
-3.42393103493238e-05
-2.15746274996771e-05
-1.0471900500052e-05
-1.73382043945971e-05
-4.89877566220754e-05
-4.35348708020164e-05
1.1522401020917e-05
-2.47921477469597e-05
-4.72517446065463e-05
-1.22298279461642e-05
-4.04005980604688e-05
-2.09481270069484e-05
-4.89418972201408e-05
-5.54650074200506e-05
-1.22877531971705e-05
-1.42716873771399e-05
-4.13272646421947e-05
-2.63436462405969e-05
-2.09199104140353e-05
-2.31053105410231e-05
-3.11433400934767e-05
-4.35846823144073e-05
-2.1614305817163e-05
-4.50076356490894e-05
-3.39969954210921e-05
-4.29697714342731e-05
-5.21177239638177e-05
-2.4496811475403e-05
1.00701069787172e-05
-6.9238423168194e-05
-1.54223010731889e-05
-4.88712835511693e-05
-1.48294873351671e-05
-1.91606254430346e-05
-2.16361527792738e-05
-1.55451898694736e-05
-2.28927491505185e-05
-3.8869954219791e-05
-3.7141076579875e-05
-4.6206904369959e-05
-2.54703203370525e-05
-1.93505792538872e-05
-3.93062544430296e-05
-9.47377236039894e-06
3.2182992478042e-06
-3.21712937006787e-05
5.35371065446625e-06
-6.19200616804255e-06
-3.50422000010824e-05
-2.91223702405692e-05
-1.54160734498714e-05
-2.46025956660777e-05
-5.34528925854351e-06
-1.90927628886386e-05
-3.04899827292471e-05
-1.78091310656056e-05
-5.85700419609725e-05
-3.97068447513004e-05
-5.4084354127427e-05
-2.15264444660959e-05
-4.9208171151934e-05
-2.1533737890086e-05
-3.3189056212443e-05
-9.94025526542807e-06
-1.98390046232796e-05
-1.028413983874e-05
-3.61255608689086e-05
-3.40134816687866e-05
-3.07035764128826e-05
-2.49365385197556e-05
-1.3891159519599e-05
-1.10482376457493e-05
-2.21754933332831e-05
-1.61890786975384e-05
-1.75722087874422e-05
-5.70414319369351e-05
-4.03237424329458e-05
-3.83850271026111e-05
-4.2550732089827e-05
-3.79296334900111e-05
-5.65078310443661e-05
-2.14187343179737e-05
-3.77851223573613e-05
-1.55049934471893e-05
-3.66082305983883e-05
-4.01457494660849e-05
5.60006786721867e-06
-3.36051939872459e-05
-8.46734855030197e-06
-1.09414708482036e-05
-2.59765617091189e-05
-3.19105481001594e-05
-1.99272098195161e-05
-4.58179765778049e-05
-1.63928470432509e-05
-3.5736489082535e-05
-3.14966800047193e-05
-3.63016332887382e-05
-2.92199017520791e-05
-4.23113297721465e-05
-1.54427879307679e-05
-6.04173780340048e-05
-3.67041319887333e-05
-2.76964174472938e-05
-4.18800980561052e-05
-3.32824085563563e-05
-3.65742079542325e-05
-3.7740542973705e-05
-3.54452096283842e-05
-4.81793246211251e-05
1.13761700386197e-05
-2.37995878070292e-05
-2.96984031960989e-05
-6.9328200535984e-06
-4.28487884601478e-05
-2.0911602852045e-05
-2.87725562305397e-05
-1.44251664169743e-05
-1.68939541715713e-05
-1.99815194145458e-05
-4.51850100327327e-05
-4.15447623917426e-05
-2.01868538023192e-05
-2.12874199610682e-05
-2.35947001198917e-05
-2.48054948759951e-05
5.1128193690361e-06
-2.22114423959175e-05
-3.53629663843195e-05
-1.59188366414174e-05
-2.0024469220838e-05
-5.11758919425287e-05
-3.65543361058196e-05
-1.26139839705086e-05
-1.98493922941535e-07
-4.05481726716071e-05
-3.52801374215601e-05
-4.91050442283761e-05
-2.70675517749405e-05
-2.53480391067425e-05
-3.31922207475837e-05
-1.54084201043895e-05
-1.86196332715677e-06
-7.74303558371947e-06
-2.39500106823081e-05
-3.55926458776819e-05
-1.38411356993474e-05
-5.58559461528451e-05
-4.96432359982591e-05
-5.05398334562038e-05
-4.80674351272612e-05
-4.37266288259034e-05
-3.1651412614193e-05
-2.30887179260015e-06
-9.49343922828972e-06
-3.61120134236807e-05
-1.8031260421629e-05
1.22939011632423e-06
-4.94930645041782e-05
-3.04345464385899e-05
-3.65395926415554e-05
-8.65847074593766e-06
-3.39565120703111e-05
-1.61863666232247e-05
-3.83138391201232e-05
-2.15084606658323e-05
-5.26788283175873e-05
-2.65498693670652e-05
-3.26320036074383e-05
4.40153891503318e-06
-6.01553571633195e-05
-2.67595229123249e-05
-1.70386491788862e-06
-6.27228666813784e-05
-3.15807968101264e-05
-2.86876548677917e-05
-2.98616178091559e-05
-2.37040268016832e-05
-3.89580731242002e-05
-4.71343246566683e-05
-3.63004086519203e-05
-8.67886684096087e-06
-4.73964293593636e-05
-2.58648318599583e-05
-3.49284809402616e-05
-2.71188790039697e-05
-2.49949818321561e-05
-7.31240446717209e-05
-3.73993661537656e-05
-4.62822329940697e-05
-1.60940499430079e-05
-1.71876443584535e-05
1.09590195223618e-05
3.08552103675354e-06
-4.20128148519898e-07
-3.47208396990219e-05
-3.50298719810927e-05
-2.53510582078115e-05
-2.1890749447804e-05
-2.35144863420963e-05
-1.56836250513997e-05
9.28392963977459e-06
-4.01242631449672e-05
-3.29015720645189e-05
-1.29490877501686e-05
-1.6286055594685e-05
-2.32795489899445e-05
-5.18338220286614e-05
-1.18200388591663e-05
-4.02945665237402e-05
-1.87045617987154e-05
-2.76525480965822e-05
-1.41033271781995e-05
6.23621247532544e-07
-4.76708279033317e-05
2.59378865039426e-06
-2.53412154261303e-05
-2.65920192464289e-05
-1.64485168845836e-05
1.13778494328839e-05
-2.27103106266562e-05
-2.65496194160388e-05
-3.38581644328128e-05
-4.03042437938406e-05
-1.05655255722691e-05
-2.79960535657026e-05
-2.25602599900397e-05
-2.52289154280943e-05
-2.14781943170547e-05
-2.24226914159214e-05
-1.49635743923571e-05
-1.59950084188289e-05
-7.75075028940124e-07
-2.51284230136502e-05
-4.13946927621101e-05
-2.47862498710353e-05
-6.94860846020634e-06
-2.95984752164502e-05
-2.93606659006433e-05
-4.01121493369755e-05
-1.93148530729899e-05
-8.1442127627779e-06
-5.33580276216663e-05
-4.07178162522947e-06
-4.85215043238117e-05
-2.89199749076583e-05
-4.72684575595698e-05
-3.49948530151968e-05
-2.24215849504737e-05
-3.19216042998652e-05
-2.46784151250235e-05
-1.72113350820631e-05
-1.89144903021098e-05
-3.92336313813005e-05
-2.06134905484323e-05
-4.27508865243138e-05
-6.49750465190251e-06
-2.30484119770348e-05
-3.25690309139715e-05
-9.34646326482672e-06
-5.94275406025594e-05
-5.86115392002149e-05
-5.65389334662941e-05
-3.36698556119986e-05
-2.99479140361085e-05
-3.04860525421229e-05
-7.62103525174876e-06
-2.474577344473e-06
-1.74752971298832e-05
-1.26867456668066e-05
-3.96392764517107e-05
-2.34454823592772e-05
-7.36926756503048e-06
-3.4335546953434e-05
-1.7737260879739e-05
-6.61109501524466e-05
-3.29404307031657e-05
-4.7668267215006e-05
-3.05526758038823e-05
-2.2589405741132e-05
-4.35659403573786e-05
-2.36548910312227e-05
-2.31080548050731e-05
-3.33288007273722e-05
-3.42779473799071e-05
-5.35177945243413e-05
1.51119191230593e-05
-2.8957620678703e-05
-4.83682705470432e-05
-2.86918221278743e-05
-2.99246936499253e-05
-1.43148909902439e-05
-5.33846496443707e-05
-5.88750725204995e-07
-5.4061398924254e-05
-2.56229533308306e-05
-1.02938983746223e-05
-5.40179071020243e-05
-1.87892559010284e-05
-1.3982038071057e-05
-1.87891983296863e-05
-1.29240741922044e-05
-1.95521303165455e-05
-5.0958886892556e-05
-1.12642127071278e-05
-2.18799712366739e-05
-3.77440971589938e-05
-3.82266498401293e-05
-3.84363292500884e-05
-2.05291423893446e-05
-4.60113209084403e-05
-3.07753334977293e-05
-6.40523126585265e-05
-4.68894104326927e-05
-2.170975520448e-05
-3.88773590697061e-05
-5.8364954594856e-05
-2.94435447841969e-05
-6.2097956516625e-05
-5.40648278931233e-05
-4.1553349007675e-05
-1.29787089301763e-05
-5.41912076311644e-05
-4.03832417281006e-05
-1.27891752851278e-05
-3.14778169888387e-05
-3.86655865509571e-05
-2.42125324845016e-05
-9.16737693995218e-06
-4.89908373297405e-06
6.18967962498583e-06
-5.09263626456093e-05
-2.25632279236053e-05
-4.69654597740576e-05
-4.49066832968261e-05
-2.18273268144445e-05
-4.74523228183844e-05
-3.36799359694014e-05
-4.19962453165334e-05
-1.34849239372413e-05
-3.8164865296584e-05
-1.68064864714363e-05
-4.36480061845041e-05
-5.26620371327646e-05
-3.67385169393533e-05
-3.87285074766979e-05
-4.42625355076509e-05
-4.06748830109091e-05
-2.27671222503265e-05
-3.69725718046095e-05
-2.04515238913019e-05
-4.62846873042548e-06
-1.82419153503242e-05
-2.27013185351931e-05
-2.97768228984829e-05
-1.27455785586789e-06
-4.61526710895528e-05
-4.14536240629633e-05
-1.88714270128885e-05
-2.65090176899236e-05
-6.29427632440913e-05
-2.22643425081406e-05
-2.9207521150336e-05
-5.98956282442727e-06
-8.35572728131026e-05
-6.64658772408162e-05
-4.24619122275121e-05
-1.10969231352402e-05
-3.23837939649047e-05
-4.41732727939828e-05
-4.91793609243013e-05
-4.21983262202825e-05
-1.81896133446213e-05
-1.33252860247355e-05
-7.66357046330942e-06
-2.05093013674187e-05
-1.00735656929437e-05
-2.80872722130288e-05
-1.79919431482215e-05
-1.26934428155875e-05
-6.01104902951447e-05
-1.81916276688639e-05
-6.67899408408721e-05
-1.76011567274362e-05
-2.2929925269727e-05
-2.43188238051708e-05
-5.17260435192475e-06
-2.27597598157421e-05
-3.4893200653864e-05
-4.34979661389074e-05
-3.00839573250134e-05
-3.93233627719263e-05
-2.92099319377534e-06
-2.36435359928879e-05
-2.99418494427643e-05
-3.11639140573777e-05
-5.63324900294236e-06
-2.47992846873138e-05
-4.55664724438975e-05
-1.44346272808488e-05
-3.39099394922039e-05
-5.15121928615558e-05
-2.06050018205148e-05
-3.03509715149084e-05
-4.22611585329741e-05
2.13694822875141e-05
-4.22868818833399e-05
-3.61680775239954e-05
-1.55101698897749e-05
-1.80407143909536e-05
-3.04175045877911e-05
-1.16761582956389e-05
-3.29614434311806e-05
-3.76631071766099e-05
-4.83701488548503e-05
-4.10570953899284e-05
-2.59856945371102e-05
2.63028263704081e-06
-2.59893295884442e-05
-3.79413106094201e-05
-2.48492219663049e-05
-7.06482122855883e-05
-9.66959650322242e-06
-3.35839063537892e-05
-3.06695325077413e-05
2.12534679653204e-07
-3.15840358924678e-05
-6.75076992502033e-05
-9.17385909838757e-06
-6.85281519396113e-05
-2.83893816986482e-05
-3.79530388082633e-05
-4.25059011601745e-05
-5.53396616762975e-05
-1.86687659707959e-05
-4.34246443918986e-05
-4.81157558367147e-05
-2.7705253628807e-05
-3.89427383185854e-05
-1.04361473997402e-05
-1.79391994786836e-05
-2.08231344563504e-05
-4.34193354406663e-05
-1.81907720817033e-05
-3.86373760472355e-05
7.37188712220818e-06
-4.37493402686086e-05
-5.4058356715363e-07
-3.72319606608102e-05
-2.05663891723162e-05
-3.62066973142036e-05
-4.663377080869e-05
-5.36035837229613e-05
-2.25837952150656e-05
-5.13174667007177e-05
4.11605273428269e-06
-3.41104713149906e-05
-2.62945431166046e-05
-1.98348293372076e-05
-2.42155624962888e-05
-5.67140096115424e-05
-3.64716074265386e-05
-5.28670203899788e-05
-4.41928576303391e-05
-1.36576355149542e-05
-2.97733329947271e-05
-4.30123452042824e-05
-6.43065601139474e-06
-4.32583318407779e-05
-4.72970607207114e-05
-3.4233200504629e-05
-2.80630236839119e-05
-4.16211995620035e-05
-3.39695910342707e-05
-1.5598465248264e-05
-4.76307774297739e-05
-2.76651774248521e-05
-3.20386245261107e-05
-3.39508304697919e-05
-3.52263313901598e-05
-2.92358098689913e-05
-3.89716829830499e-05
-9.80905830158789e-06
-2.30599462528261e-05
-5.27116291134707e-05
-1.44528286846454e-05
-4.36609585589071e-05
-2.21534985375382e-05
-1.87556266919409e-05
-6.26965839785593e-06
-2.42302560317469e-06
-4.67324949349715e-05
-2.05752485461651e-05
-1.15356864147347e-05
-2.45845743050108e-05
-2.20040872491848e-05
-3.66474023618567e-05
-4.2962574204591e-05
-1.52257312459709e-05
-3.30512533950072e-05
-3.29872368823291e-05
-3.46873517170521e-05
-3.22305757097256e-05
-7.79457051455027e-06
1.02605435585213e-05
-2.08069122320159e-05
-5.9517145957732e-05
-2.87863706843059e-05
-1.22694231154966e-05
-2.9470213060152e-05
-1.68007023711101e-05
-3.36418355475856e-05
-2.8657677748791e-05
-2.14903195168422e-05
-2.44007561302863e-05
-1.63898492620607e-05
-1.05874416035608e-05
-3.57384127225554e-05
-3.85279351588167e-05
-1.77250216735791e-05
-5.0156178262627e-05
-2.54098383744773e-05
2.01042672945162e-06
-2.4768952914552e-06
-1.69305837610216e-05
-3.51448592464078e-05
-3.66177353530518e-05
-1.37151477897773e-05
-3.66469369665039e-05
-1.25001365786579e-05
-2.95392425098037e-05
-1.17347491987783e-05
-5.80202067798131e-05
-2.53493537511573e-05
-3.1269402567931e-05
-2.88993524299052e-05
-2.45158073730749e-05
1.21479933040832e-05
-4.53770318178717e-05
-4.17448613184686e-05
-2.66233168586727e-05
-4.4878274883934e-05
-4.50079830247433e-05
-2.81147172342849e-05
-1.97504625658312e-05
-1.06376537019793e-05
-3.61328806168548e-05
-5.17204349809819e-05
-5.24032392055049e-05
-4.80006089738803e-05
-2.95684146950937e-05
-1.38175310946053e-05
-4.72311003356135e-05
-1.42110267669604e-05
-2.9054388317284e-05
-1.33638629422525e-05
-2.66197757600017e-05
-5.0557306274694e-05
-3.9041274579279e-05
-3.00330561988267e-05
-1.70363302300504e-05
-4.08860566862192e-05
-2.82784390200595e-05
-4.92589621074581e-05
-2.48185183584172e-05
-2.1796438396704e-05
-7.09312676772055e-05
-2.07835202309171e-05
-1.74174033990604e-05
-5.13167743116465e-06
-2.42247067947611e-05
-3.71872219580999e-05
-2.66240077131595e-05
-2.24757566651079e-05
-4.67173244959962e-05
-3.8593196844636e-05
-3.41710969971325e-05
-6.65924760772652e-05
-1.93998836817628e-05
-1.35043276826841e-05
-2.34548917627248e-05
-3.59730171937285e-05
-2.35055381383795e-05
-1.39005903815944e-05
-2.5139304758798e-05
-3.48171942456624e-05
-3.1707750131116e-05
-2.12843631475332e-05
-2.80567462030137e-05
-4.01482875117254e-05
-3.71389080412751e-05
-2.78437186437915e-05
-4.58966253544741e-05
-2.8363511501352e-05
-4.48127328521766e-05
-5.22999419301746e-05
-1.57624766348099e-05
-3.55892500081169e-05
-3.5029868460453e-05
-2.90258378255359e-05
-4.34598884343137e-05
-2.29845712438533e-05
-8.47872874205099e-07
-3.10165372248997e-05
-2.1049405448519e-05
6.55936767247101e-06
-3.42882498536056e-05
-9.53362076583533e-06
-2.65063421943555e-05
-3.23883591362112e-05
-3.55069125389278e-05
-3.29976939181027e-05
2.6682906288739e-06
-3.40344921367826e-05
-2.03097783094581e-05
6.31538151752726e-06
-5.2375016866499e-05
-3.90847185649204e-05
-4.58776712849432e-05
-3.37642774912236e-05
-2.32274014888845e-05
-2.63990170856584e-05
-1.88932633593788e-05
-3.32735278179732e-05
-1.17191467794276e-05
-5.0647473063805e-06
-5.36523924831175e-05
-2.91941331493937e-05
-5.87005847199473e-05
-4.15575089869665e-05
-4.05542141117523e-05
-3.9947455129293e-05
-7.00357199657165e-06
7.03800533486461e-07
-3.29627278361739e-05
-1.36547321351612e-05
-5.04584355409657e-05
-4.0750160951215e-05
1.27618124395328e-06
-2.93339638719352e-05
-2.6687666050814e-05
-2.83750813537672e-05
-2.07949183753945e-05
-6.19381634680143e-05
-8.32002119403005e-06
-7.96181729625294e-06
-4.47606038491613e-05
-3.89766308573731e-05
-2.23305699059597e-05
-1.65373427004106e-05
-3.45153218483161e-05
-5.06960512537785e-05
-3.45912485284546e-05
-1.74396414581943e-05
-5.59129532059477e-06
-2.38921905807144e-05
-2.35472924878399e-05
-1.56976941007499e-05
-2.06179523646415e-05
-4.33110842801476e-05
-3.65726883103256e-05
-3.88052731302387e-05
-4.68806521241166e-05
-3.87530423658934e-05
-2.12532185085763e-05
-1.2164141917073e-05
-3.10347580041893e-05
-4.00786152489819e-05
-2.06396045725447e-05
-4.05999690286126e-05
-4.31615104976573e-05
-1.23556889063121e-05
-2.88079994615152e-05
-7.39498822463109e-06
-6.90224012968035e-06
-8.3795798893469e-07
-2.14215207571076e-05
-2.64990482290931e-05
6.70044810241332e-06
3.87801294337845e-06
-2.40939513774808e-05
-2.89340993866781e-05
-2.71412930528179e-05
-3.75826001408825e-05
-6.21624856360761e-05
-2.82304945666184e-05
-9.65599495944911e-06
-3.0567604337267e-05
-1.21332998117778e-05
-4.6607892129616e-05
-4.76571220504018e-05
-1.3537973073937e-05
-3.05987198664803e-05
-5.50132671145994e-06
1.09680431708294e-05
-3.6767602959412e-05
-1.62779134141428e-05
-1.96737408431084e-05
-1.84852143064821e-05
-4.21223372763986e-05
-2.19275776295297e-05
-1.85316886127636e-05
-5.16427057584691e-05
-1.74763368354112e-05
-3.00335175290123e-05
-2.25905371046397e-05
-2.16206839992594e-05
-1.25460282298533e-05
-2.44140526692007e-05
-2.41020791650804e-05
4.39849622013063e-06
-3.28002678031845e-05
-3.52976023801941e-05
-2.06948975019942e-05
2.41275367161914e-06
-7.48717838619203e-06
-2.62460294330769e-05
-3.35349516298662e-05
-3.83909675871121e-05
-2.46742533064977e-05
-2.24659051374719e-05
-4.37928828631323e-05
-3.52208704810915e-05
-2.3079994860067e-05
-2.79958660103011e-05
-2.60801841714409e-05
-3.18952450558114e-05
-3.37220739286733e-05
-3.88584364437591e-05
-4.91228051071916e-05
-1.82986849887821e-05
-5.53842639840682e-05
-4.58411522342648e-06
2.97514699108835e-06
8.1212698474975e-06
-4.51797206500725e-05
-2.14921028962777e-05
-4.26285766243012e-05
-5.01176049638152e-05
-3.64102024262868e-05
-3.48955797652013e-05
-3.56938159069033e-05
-3.60458095558111e-05
-2.24859046068456e-05
-1.67404774666063e-05
-3.30075797588029e-06
-6.59176253098347e-05
-3.84186137907263e-05
-4.0868549157983e-05
-8.32234075330348e-06
-2.26514987116272e-05
-5.13842646905407e-05
-2.05409329626734e-05
-3.33355027001064e-05
-6.54993910763588e-05
1.89576929564348e-05
-6.355643270031e-05
-4.05091447032114e-05
-3.94729512373546e-05
1.77880882981908e-06
-7.41091085197243e-05
-2.74671761728385e-05
-2.901462043956e-05
-3.7675488122722e-05
-2.80738883551965e-05
-1.20784365714624e-05
-3.10928721758037e-05
-3.43352904097186e-05
-3.13280544355729e-05
-2.53981650640452e-05
-1.55682932855801e-05
-4.73687538055397e-05
-3.46355189268443e-05
-1.01364563882092e-05
-4.63885928162414e-05
-3.11371986136773e-05
-4.85083798173337e-05
-3.70286031094133e-05
-1.63857849813209e-05
-5.88503863302777e-05
-2.59701758654526e-05
-2.85361953086536e-05
-5.45082027085114e-05
-6.27115616343097e-05
-3.80571030803493e-05
-3.41044837816516e-05
-2.41344564678738e-05
-3.55096660382616e-05
-8.46036653607003e-06
3.74931608802055e-06
-4.28020480435647e-05
-3.58704335580205e-05
-2.40097922080149e-05
-3.32248816251208e-05
-4.69280246432847e-05
-4.77942513408445e-05
-2.69011610427017e-05
-1.41548864474042e-05
-2.50122452824519e-05
1.28105662425687e-06
-6.24825182036831e-05
-1.88783314995705e-05
-4.82068483191342e-05
-3.33162152166906e-05
-5.90256964103674e-05
-1.451636835998e-05
-1.92729012239213e-05
-4.19354033262453e-05
-2.57560035115322e-05
-5.42122907218284e-05
-2.0770369993318e-05
-2.80574064157075e-05
-2.4772554056626e-05
-1.03854245634462e-05
-5.38084046485344e-05
-4.10218114284911e-05
-6.05763787643573e-05
-8.27052771336297e-06
-3.66649550292417e-05
-3.03605971962832e-05
-1.04867831214496e-05
-2.21897607595626e-05
-2.89149223275141e-05
1.57559394211164e-06
-1.65753591734386e-05
-4.89512604990238e-05
-3.64974813430747e-05
-3.13949234684129e-05
-3.6278098485971e-05
-3.0180339646725e-05
-2.82103866288533e-05
-4.89669107681647e-05
