# Supplementary material for: Research on computational propagation and identification of mine microseismic signals based on deep learning
Source: PLoS One. 2025 Oct 22;20(10):e0334641. doi: 10.1371/journal.pone.0334641 (PMC12543183; doi:10.1371/journal.pone.0334641)
Supplement: S8 Data — (ZIP) [file pone.0334641.s008.zip › 000100900002833.xlsx_0.txt_24.txt.txt]

-4.08744333970475e-05
-3.12820032047108e-05
-2.64242503714115e-05
-2.78784683474054e-05
-4.72258540557895e-06
-2.05325092070056e-05
2.83368606296139e-06
-4.23524427653455e-05
-4.44229826636531e-05
-1.85179055777569e-05
-2.55212563201974e-05
-4.22641710074283e-05
-3.04461489342514e-05
-2.83159639305971e-05
-1.72844661943823e-05
-4.18180003054958e-05
-6.05473079567242e-05
-3.67162271393412e-05
-2.37962186137674e-05
-1.97986252579048e-05
-4.94786729538959e-05
-1.27864751496255e-05
-2.87560469997627e-05
-4.62936964707291e-05
-2.6633004697974e-05
-2.42217498826771e-05
-1.82960309592304e-05
-5.34993674524063e-05
-5.93272521677915e-05
-2.88885066796288e-05
-3.53054142619714e-05
-2.13612324559798e-05
-5.83895098674039e-05
-6.35662988668198e-05
-2.77636175294808e-05
-7.36942030095809e-06
-1.51889885521373e-05
-3.85761672711656e-05
-4.67631045916012e-05
-8.63850115679303e-06
-4.2104336753372e-05
-1.21243631715387e-05
-4.01322797456462e-05
-5.52175760860613e-05
-3.05735978463513e-05
-4.72780173958375e-05
-2.97228450737981e-05
1.67203219037419e-05
2.17244318071717e-06
-1.90967855304631e-05
-4.22852327051731e-05
-5.81834125184769e-05
-1.78474654791722e-05
-3.01505495875089e-05
-6.52314383352578e-06
-4.20799333971962e-05
-1.77065394467098e-05
-1.76433135373796e-05
-3.94224512879723e-05
-1.7798948936942e-05
-2.66053568323806e-05
-4.48550748088112e-05
-5.77086541168936e-05
-1.98863439895367e-05
-3.138920315986e-05
-2.04550411359292e-06
-2.05149792887117e-05
-6.6522253513549e-05
-4.95112660703489e-05
-4.3425841801935e-05
-2.9124874735498e-05
-1.8372645393837e-05
-2.22098914117968e-05
-1.4696435985e-05
-1.86137240797212e-05
-3.12557403642743e-05
-1.85478037329004e-05
-5.48928766797277e-05
-3.27677257963771e-05
-3.4508915105214e-05
-2.75249791936167e-05
-4.761243530174e-05
-4.44009080629961e-06
-5.60840391913554e-05
-5.67224964863458e-05
-4.47264141863715e-05
-2.92955850021428e-05
-4.44665828517576e-05
2.47521777997618e-05
-1.77063459950033e-05
-2.56684363570342e-05
-4.45511741967511e-05
-3.86965935504692e-05
-2.71517982350031e-05
-3.7168717364681e-05
-3.99862415652739e-05
-4.18182636488903e-05
-1.80932275665108e-05
-3.62110655774524e-05
-6.07713508066012e-05
-8.80439979808255e-06
-9.04369026392579e-06
-4.15268729856835e-05
-3.88332198733066e-05
-3.72282049233091e-05
-2.49752584865593e-05
-4.47210355030262e-05
-3.33332894422238e-05
-5.54408263341297e-05
-2.88693440152765e-05
-2.28842670882473e-05
-4.12250346221867e-05
-4.27208721339673e-05
-2.93984127511352e-05
-3.73385191541664e-05
-2.02063176775349e-05
-1.57698351979848e-05
-2.7732661985306e-05
-3.88201602964026e-05
-4.40967814431966e-06
-2.10540548355236e-05
-5.94014578217559e-05
-4.3580657427191e-05
-2.99992264016202e-05
-2.20917109061331e-05
-5.53900635933442e-05
-5.39385241469527e-05
-3.5215518540569e-05
-2.78116096025939e-05
-1.53740303757674e-05
-3.29834429590516e-05
-3.49177875410804e-05
-3.32591064349612e-05
-2.25844427297259e-05
-3.3629164288605e-06
-1.00309679119721e-05
-2.05625109336205e-05
-4.6048854672526e-06
-3.75114727553261e-05
-5.05755440388603e-05
-4.79876885459777e-05
-5.41902088594813e-05
-2.45814760633138e-05
-1.38967035205262e-05
-3.22050474484901e-05
-2.73996593520972e-05
-3.9978888319116e-05
-1.74459631592727e-05
-3.53654038276849e-05
-4.1638347895203e-05
-3.99336236414418e-05
-3.82966969184316e-05
-1.62355087305163e-05
-1.62321054117842e-05
-7.25770520389846e-05
-3.07110302325087e-05
-8.2891955757011e-06
-6.4165237124523e-06
-7.34463222268983e-05
-4.14312939737015e-05
-5.97442893920125e-05
-2.0358486922816e-05
-3.64442487025752e-05
-4.08603089514465e-05
-3.09998609452238e-05
-3.71183516394425e-05
-4.64686412834271e-05
-3.57672981455197e-05
-3.83618112404859e-05
-3.72233439154281e-05
-5.68580909173701e-05
-4.83531110566616e-05
-2.55328615999224e-05
-3.93579468541182e-05
-3.08550161083444e-05
-1.59558167896668e-05
-4.18340903823038e-05
-1.39625876089242e-05
-3.08767488963168e-05
-1.65396892761179e-05
-1.78805833148386e-05
3.58948678260915e-06
-1.88421889619213e-05
-4.77915370282844e-05
-2.79898160146912e-05
-2.69680897294341e-05
-1.26837319389387e-05
-3.24564676041595e-05
-1.23771019112923e-05
-3.61702222443495e-05
-3.16088242487915e-05
-3.9976917325326e-05
-4.11666848312484e-05
-3.6986488415035e-05
-1.48331222690345e-05
-4.40526428089614e-05
-2.59993207578075e-05
-5.82769549782902e-05
-4.48883699623873e-05
-3.54481305196851e-05
-2.49801663934923e-05
-2.31779486247231e-05
-6.68659986376412e-05
-3.27553704930431e-05
-3.17386698216752e-06
-7.67726419975763e-06
-3.47221052544952e-05
-3.10027355540964e-05
-1.78154935607985e-05
-3.47381747258337e-05
-1.61845171734173e-05
-1.55012974627238e-05
-3.69593503898385e-05
-4.77423274913647e-05
-3.25440682139412e-05
-3.6867377611242e-05
-2.14115482655311e-05
-1.72779398831754e-05
-9.52964387000106e-05
-1.01993087422867e-05
-4.84930604521369e-05
7.76887202519554e-06
2.3251559489484e-06
-1.73040648448998e-05
-2.33928396624939e-05
-1.73380409584503e-05
-5.27476952984965e-06
-2.41010813252755e-05
-3.45954173527697e-05
-7.12439384900564e-05
-2.70589564091872e-05
-2.15112814939422e-05
-3.82904383967455e-05
-2.19707684891192e-05
-1.27519898497127e-05
-2.0804535812458e-05
-3.94754144987352e-05
6.30182407559812e-06
-2.69907113789143e-05
-2.87597234649876e-05
-8.75325838118345e-06
-4.7021685951205e-06
-3.982210483875e-05
-1.63928202478709e-05
-2.78678828615796e-05
-5.87881293305967e-05
-1.31349306038991e-05
-2.47165295258055e-05
-2.53623715059572e-05
-3.3248098712651e-05
-2.60087245735393e-05
-4.60802576107171e-05
-1.56471284130457e-05
-3.05168159848294e-05
-2.44042330716592e-05
-4.44825057403191e-05
-2.33367674031499e-05
-2.19695990446662e-05
-2.68208684233629e-05
-9.02612250596284e-06
-2.13027165826434e-05
-2.48448588798648e-05
-3.41195690051198e-05
-3.2599465166002e-05
-1.98644547537051e-05
-6.78603540342184e-05
-4.44454911796758e-05
-1.32454718280104e-05
-5.26747044022554e-05
-1.00962730207561e-05
5.54876220836002e-07
-6.98006122447127e-06
-2.47617628859223e-05
-5.59026036420249e-05
-2.32951394868715e-05
-3.91555263389323e-05
-4.25712850583921e-05
-3.7573327329938e-05
-1.25023467369936e-05
-2.28442390710847e-05
-6.49394939445253e-05
-9.75483060389376e-06
-1.63180743761235e-05
-6.37667123130809e-05
-4.35563951200378e-05
-2.2273535002244e-05
-3.33583287156386e-05
-3.72856157378909e-05
-3.41585942775467e-05
-1.18686461039761e-05
-2.85882494579361e-05
-2.1955082063861e-05
-6.00931282722822e-05
8.4890208711535e-06
-2.44975432151881e-05
-2.54164846693516e-05
-2.55572768268715e-05
-3.40950836980774e-05
-1.0586661938309e-06
-5.24233094986945e-05
-5.95583376104547e-05
-3.24891171011505e-05
-3.35478638918002e-05
-5.06307301760095e-05
-2.65580552764995e-05
-5.30571004304761e-05
-1.15272037070751e-05
-2.0221105222942e-05
-2.2998871813088e-05
-2.99304956972861e-05
-2.36146772758386e-05
-3.07276060107695e-05
-2.63460701752643e-05
-3.44252883327763e-05
-5.82800964823388e-05
-4.48553876546527e-05
-4.23705696522213e-05
-3.78249793548947e-05
-1.11107188985767e-06
-4.02845917585849e-05
-4.01790790532661e-05
-5.64427195572075e-05
-4.20573656604181e-05
-4.06402515093808e-05
-1.44681652444265e-05
-5.20485296762327e-05
-3.69947929499976e-05
-3.65709503819704e-05
-3.22916982655677e-05
-2.5042741569748e-05
-6.17188075631591e-05
-2.92471110709837e-05
-4.60951795787708e-05
-4.22479103830545e-05
-2.72652002708625e-05
-2.98544573613917e-05
-2.71599548809838e-05
-8.04469104774858e-05
-3.16379464899478e-05
4.97796768325338e-06
-3.96244034781685e-05
-3.53566506045451e-05
-1.90379085748314e-05
-3.39504673144296e-05
-2.62646234540223e-06
-3.98398491868213e-05
-9.83597699600384e-06
-2.0816079883303e-05
9.50024943857323e-06
-5.20050702911438e-06
-2.4273028403187e-06
-1.33536746427926e-05
-2.36047286302929e-05
-4.37111814562059e-05
-1.91142959484351e-05
-4.32192846595103e-05
-6.28413454900865e-06
-2.19917006521441e-05
-2.70142299209071e-05
-3.24016433112151e-05
-2.97993494774792e-05
-2.19892237106998e-05
-1.03625971776934e-05
-3.69689084490919e-05
1.65710000576796e-06
-2.25931420774397e-05
-4.34281176812611e-05
-3.5259208737119e-05
-1.63779475076737e-05
-2.30815423174035e-05
-3.33419080445607e-05
-3.96377772676873e-05
-3.6823944720019e-05
-3.92144639813597e-05
-2.13806116907492e-05
-4.7152257701731e-05
-1.63898032215068e-05
-3.31477254578132e-05
5.63349258825324e-06
-3.04904875043478e-05
-3.13590085564908e-05
-1.990436475889e-05
-3.22585471859805e-05
-1.49375059673165e-05
-2.87944947398623e-05
-5.98068487780623e-05
-1.54391383825612e-05
2.05342699600605e-06
-1.57981579505956e-05
-3.51028668336455e-05
-4.75491322748211e-05
-4.54310735576604e-05
-6.84847131134841e-05
2.55004698610585e-06
-4.34450963282059e-05
-3.8016788044439e-05
-3.67238878699468e-05
-3.09737930458433e-05
-5.71772924074281e-06
1.81424435872904e-05
-1.95446263475565e-05
-6.98152393834716e-06
-1.11571489287977e-05
-3.81422604918111e-05
-2.76741689096192e-05
-4.16377155367961e-05
1.10140537148584e-06
-3.49472418065595e-05
-3.77647071673936e-05
-3.83655423426725e-05
-3.09777881315049e-05
-2.60493514198707e-05
-6.9706352579687e-05
-2.64104357779117e-05
-2.21451030510701e-05
-2.7080157480309e-05
-5.27635283879174e-05
-1.21676667566879e-05
-1.15775508149305e-05
-1.36353388552235e-05
-4.93056741171278e-05
-3.00935688594799e-05
-2.56484484857245e-05
-3.40185813106925e-05
-4.56088973983378e-05
-3.31080184793892e-05
-2.29716098545796e-05
-3.49673237696327e-05
-5.02092114841782e-05
-3.94756604070428e-05
-2.65283554053378e-05
-5.85250885816445e-05
-1.53640724223268e-05
-1.55693373550602e-05
-4.11053302433291e-05
-2.49080343527143e-05
2.1316460209634e-05
-3.04573344008502e-05
-5.92556658130468e-05
-5.03067482174927e-05
-2.42996598830131e-05
-1.46466479872993e-05
-4.80276827519726e-05
-2.00658681707314e-05
-5.31283398706798e-05
-4.01234774706707e-05
-2.64005039177704e-05
-1.33801817458763e-05
-1.59782112539567e-05
-1.42195745184496e-05
-1.60614683930767e-05
-2.33000872090268e-05
-2.08550427381264e-05
-3.36792186835756e-05
-6.67876742287651e-06
-5.75843178153805e-05
-1.11214318043421e-05
-3.15162524213332e-05
-4.71219580721854e-05
-2.92625133300684e-05
-5.29233407665947e-05
-2.98229895405893e-05
-3.8328863943624e-05
-1.30266876511293e-05
-2.83969265373294e-05
-2.64595878612098e-05
-2.64227706242161e-05
-2.6331408721644e-05
-2.82793271147737e-05
-4.59447204820072e-05
-4.6235701209717e-05
-3.5617211468206e-05
-2.97646878922717e-05
-3.03171074735688e-05
-2.20928837473534e-05
-2.95041605956128e-05
-3.9996225864683e-05
-1.96402000497887e-05
-4.0850014997625e-05
-5.99054840915981e-05
-3.93318401784072e-05
-1.87329315753382e-05
-1.85073410470524e-05
-8.26144824000467e-06
-3.80069322863341e-05
-2.88097462036762e-05
1.22368523670605e-06
-2.62890391675135e-05
-2.7135436212424e-05
-3.67233529256935e-05
-3.85527373624908e-05
-5.4937996695024e-05
-6.25271441221435e-05
1.47199165578013e-06
-3.28937438691066e-05
-2.48351061258171e-05
-3.92211575421469e-05
-4.88152866972321e-05
-3.50529504647797e-05
-9.15011473114096e-06
-2.61555668059473e-05
-2.96989151758285e-05
-2.08578838452785e-05
-6.09551548275067e-05
-3.81041199140139e-05
-2.11743315712904e-05
-4.12391684152053e-05
-5.84130190041303e-05
-3.99227015795694e-05
-4.15709001867461e-06
1.07923381124166e-05
-2.91290529375338e-05
-3.91655284502579e-05
-2.88407136775012e-05
-4.72570092565497e-05
-3.49586212219212e-05
-1.3458066836009e-05
-1.50965372341723e-05
-4.90871029537886e-05
-3.86328986234051e-05
-2.89640662169613e-05
-5.27637677992935e-05
-3.62972997759294e-05
-4.20809651546902e-05
-4.7721801968997e-05
-2.29949053301926e-05
-4.51011528920375e-05
7.81364045948077e-06
5.45876439244862e-06
-2.71437211626591e-05
-1.69073682475215e-05
-4.34027196038746e-05
-1.44188931828064e-05
-2.23364082293726e-05
-4.8468535437732e-05
-2.71318648643674e-05
-2.40838025770219e-05
-5.76003312943751e-05
-1.71599328331398e-05
-4.52848452058628e-05
-2.82821764590526e-05
-4.35791456471376e-05
-5.35960993981423e-05
-3.94937663366369e-05
-5.21665162486813e-05
-4.58343704319173e-05
-3.34551211624144e-06
-2.1120622666394e-05
-1.92382629001701e-05
-4.07012519806467e-05
-2.14742396887375e-05
-1.40716616561308e-05
-4.52621290709074e-06
-4.34209092983705e-05
-2.75122508191779e-05
-8.7002191182388e-06
-2.434475742915e-05
-2.69362805017557e-05
-3.87795189722943e-05
-2.34866371874232e-05
-3.36443417335329e-05
-4.47045228592076e-05
-3.21217071252468e-05
-1.4939697019497e-05
-5.99591453881061e-05
-4.03406452879413e-05
-3.28758537491066e-05
-2.76556797043916e-05
-2.62271407575384e-05
-1.98567076546246e-05
-1.82953870143324e-05
-2.61703223912129e-05
-1.2599465882128e-05
-6.69309718090501e-06
-5.11730603657727e-05
-2.88605734279493e-05
-3.65597213620304e-05
-7.73632139459739e-06
-3.42869969714697e-05
-4.8604905394955e-05
-2.51599351035688e-05
-5.57628974560651e-05
-4.11936820746053e-05
-1.82888652683944e-05
-3.55224944702215e-05
-2.37462416337817e-05
-5.58860232976211e-05
-1.91527811266059e-05
-2.7683808557486e-05
-4.21578700794403e-05
-2.27815670175392e-05
-3.30496557660515e-05
-3.00669806718116e-05
-2.63117368394431e-05
-1.89561893070096e-05
-2.96062101597863e-05
-3.55641498315289e-05
-2.35367076571401e-05
-2.75729910172168e-05
-3.76975832149338e-05
-5.2588851743655e-05
-2.7373632055847e-05
-5.44430319933002e-05
-3.55915255822282e-05
-3.14017275693274e-05
-1.36759492481624e-05
-4.35195936205852e-05
-4.2460975831778e-05
-3.05143303625977e-05
-3.17401789247923e-05
-2.41841689622493e-05
-1.89223531145807e-05
-2.57474238179638e-05
8.13707511381461e-06
-1.31521413065648e-05
-4.70061599902705e-05
-4.22196725163576e-05
-6.65782682445975e-05
-5.09063191950257e-05
-2.27248725553538e-05
-1.23815141858465e-05
-3.8184010452303e-05
-5.76181528613798e-05
-4.59249246228983e-05
-1.26000718791489e-05
-3.57558376658606e-05
-3.61137507750694e-05
-7.44884956044056e-06
-3.76933949156274e-05
-2.58419108554607e-05
-4.24394610415044e-05
-3.98160970254171e-05
-2.8020693867209e-05
-2.11476543490268e-05
-2.01625720794198e-05
-2.68496886986633e-05
-4.78241389135647e-05
-2.39076336949952e-05
-3.05721836661781e-05
-5.77331719615782e-05
-9.10033214269815e-06
-2.80919881872658e-05
-2.11606006647233e-06
-1.85271328612939e-05
-1.61281469647187e-05
-3.20927472503027e-05
-1.25762311571488e-05
-3.52038464079598e-05
-5.27085344913325e-05
-3.48018328026758e-05
-3.37330160407434e-05
-2.86635780928071e-05
-4.50923758613737e-05
-3.35506868544021e-05
-2.48265406834453e-05
-3.19962762777819e-05
-5.53140203052027e-05
-3.7624310595162e-05
-4.47524490742853e-05
-2.87169044004397e-05
4.87564037473963e-06
-2.47594571453202e-05
-1.85045976870245e-06
4.72904350571979e-06
-1.71242755059235e-05
-4.16136985032851e-05
-2.5453759192651e-06
-1.11531029071412e-05
-4.62022944660903e-05
-3.11039523501243e-05
-6.49075816844898e-05
-1.77082609753442e-05
-2.28749330951789e-06
-1.76927750326822e-05
-9.90164677085515e-06
-3.90752863888162e-05
-2.58783487560559e-05
-9.94156505698433e-06
-2.23142674803092e-05
-2.4294374269558e-05
-2.04828629842018e-05
-3.85486480858447e-05
-3.23428049758619e-05
-3.62195636068576e-05
-3.57165685220402e-05
-2.95488353845507e-05
-2.62745140369153e-05
-2.26037158508755e-05
-3.90379604021644e-05
-1.15107544496923e-05
-3.1690092408282e-05
-4.72615937386303e-05
-1.91148607245538e-05
-4.02622716884628e-05
-2.46461396482201e-05
-1.91842916249794e-05
-2.68952735136837e-05
-3.14699626237327e-05
-4.95831582257329e-05
-3.2310378005743e-05
-5.59940423282128e-05
-2.7006972618997e-05
-3.09652067178961e-05
-2.96251226163976e-05
1.07571366811842e-06
-4.20002442280672e-05
-6.07217731082912e-05
-4.53542768935329e-05
-4.43367177609265e-05
1.66689721151322e-05
-2.67088402798932e-05
-2.13533664326353e-05
-3.91998720405241e-05
-4.16137636257037e-06
-6.73267480146256e-05
-3.81230978871524e-05
-2.7345473543774e-05
-6.19505457677498e-05
-1.31174664246874e-05
-1.97317173558248e-05
-2.47241788896109e-05
-7.97529393871393e-06
-2.33065775367924e-05
-6.47204444802522e-05
-1.69519782012628e-05
-4.51496730236344e-05
-5.05965215762835e-05
7.0803641242815e-06
-2.30523653515171e-05
-3.04961244496852e-05
-3.75833374847269e-05
-1.70439512080994e-05
-5.23602153306488e-05
-1.98954433199178e-05
-2.7845487910025e-05
-3.31568241045645e-05
-5.29563382488187e-05
-4.36917515037418e-05
-2.43013334529418e-05
-4.57433170737716e-05
-2.88243992426399e-05
-3.55890901531113e-05
-3.15551430113892e-05
-5.1464815119778e-05
-7.50011000260585e-06
-1.99880265020687e-05
-3.36121705817827e-05
-1.62171000504229e-06
-4.85639675082238e-05
-4.55326947615938e-05
-5.63803536042116e-05
-3.7011700228995e-05
-2.09929113617456e-05
-4.09767993414717e-05
-2.36678444372451e-05
-2.72837647298577e-05
-1.44100222504998e-05
-3.37325496917309e-05
-2.26079323128598e-05
-2.9481517547656e-05
4.724786659723e-06
-7.93998081223985e-06
-1.11637513696521e-05
-1.18316453380705e-05
-5.52890039651289e-05
-3.27722069448267e-05
-2.51126289786027e-05
-3.21269125863622e-05
-1.4109360173645e-05
-4.40366877454846e-05
-1.87071369474528e-05
-3.51771929778977e-05
-1.65893238902407e-05
-2.10560976791097e-05
-4.19023488705641e-05
-6.47855235354225e-05
-1.35894284529319e-05
-3.17129636765729e-05
-3.04047812852237e-05
-8.67916949375787e-06
-5.4551657252217e-06
-4.63985336195175e-05
-3.68611115920009e-05
-2.67231588284184e-05
-9.57643880773728e-06
-5.49355745731895e-05
-1.88911250488247e-05
-3.75828028598582e-05
-1.24287177661228e-05
-1.44244368580709e-05
-2.35962171238807e-05
-6.19807332668237e-05
-4.9416311741957e-05
-2.80552725209541e-05
-3.95057401510081e-05
-2.87468175695114e-05
-3.35452446634618e-05
-1.19618642970697e-05
-1.35704072102952e-05
-5.08946775037312e-05
-3.47946370565871e-05
-2.81464155646893e-05
-1.99152396403646e-05
-2.48832542494993e-05
-2.04604561514269e-05
3.27094022326209e-06
-4.73662175638831e-05
-3.71761555496589e-05
-1.89796558479797e-05
-4.09293613247856e-06
-3.23173657522679e-05
-4.39192579672724e-05
-3.11178807988772e-05
-3.18714794807818e-05
-1.31607154252526e-05
-3.67269129212791e-06
-2.72213743691872e-05
-2.40046773805887e-05
-4.50588574239993e-05
-4.46680765607071e-05
-6.07115459206286e-05
3.64634405882789e-06
-1.52563049164626e-05
-4.92468981356434e-05
-9.64880474789194e-06
-3.18660812003365e-05
-6.25994453638576e-06
-4.33651104362374e-05
-3.2433192258599e-05
-4.50129071918167e-06
-1.5982401899891e-05
-2.93355395573924e-05
-2.2193607645688e-05
-3.26287794665053e-05
-5.16906842032409e-05
-4.40061962360358e-05
-2.89393560501081e-05
-1.92533782529324e-05
-1.89202183812847e-05
-3.36328107440852e-05
-4.21914170026388e-05
-4.67104605538781e-05
-1.37120547234097e-05
-3.66435318407845e-05
-1.34124451955845e-05
-5.23870063990973e-05
-3.25267912857834e-05
-3.97535561910839e-05
-1.70748524646184e-06
-5.85641168173644e-06
3.83384100592166e-06
-1.15574831626995e-05
-1.380744332774e-05
-3.89509273977204e-05
-1.1388194226441e-05
-5.19924132830647e-05
-1.5586034909158e-05
-2.37934223768428e-05
-1.41874550822381e-05
-8.62034192644062e-06
-1.97276313269825e-05
7.21661866899243e-06
-4.5226576789788e-05
-5.09801854824602e-05
-3.47777046846463e-05
-6.35655858534339e-05
-2.50519101119129e-05
-3.63165880165957e-05
-8.23031954415437e-05
-1.27793742168352e-05
-4.13900811200484e-05
-1.16159632104281e-05
-2.18416025447379e-05
-3.53902366851335e-05
-2.47418224987643e-05
-2.32069551961214e-05
-9.09446117339238e-06
-1.48022492036067e-05
-4.06554071178339e-05
-2.09234669783521e-05
-3.15016228942316e-05
-5.14517800165201e-05
-2.42411822108691e-05
-3.48672293393102e-05
-4.34884518423732e-05
-1.7781865801573e-05
-3.35240613527049e-05
-1.17728543012374e-05
-3.65027919536076e-05
-3.9738643242918e-05
-2.72726046963161e-05
-2.55329572793878e-05
-4.32152514026054e-05
-4.75806816614575e-05
-5.59410533438486e-06
-3.5043188341172e-05
-1.97959836393487e-05
-3.57896431131701e-05
-8.28364164905581e-06
-4.18066785075342e-05
-4.05059447936792e-05
-6.72751919538304e-05
-3.26861437354081e-05
-4.31447416032584e-06
-2.63105858110694e-05
-4.34318628984345e-05
-3.8926202625896e-05
-4.35540978597365e-05
-4.31220869134458e-05
-2.83676496651733e-05
-3.40142637642409e-05
-1.93056664462368e-05
-1.8620825889574e-05
2.53123393397898e-05
-3.3369489451867e-05
-3.62631238405604e-05
-3.76394844573881e-05
-1.34745787450341e-05
-2.40699794465006e-05
-4.19731384221149e-05
-8.15884476892149e-06
-8.77059177922866e-06
-1.4561448960819e-05
-3.04344659436258e-05
-3.06983271741117e-05
-1.99115298336161e-05
-2.78215927378712e-05
-2.02656410105005e-05
-1.46055428763365e-05
-3.51839934648644e-05
-1.50203355709641e-05
-3.49895356989648e-06
-4.42782576568722e-05
-3.13211549532028e-05
-2.45230172844097e-05
-3.69850082656556e-05
-1.22418591316019e-05
-5.58160569773298e-05
-5.50646854414787e-05
-3.82883976230698e-05
-2.06658865154943e-06
-4.03253159008268e-05
-1.25171907293541e-05
-3.96221235848833e-06
-1.88395248775387e-05
-5.10196488907345e-05
-2.04197262095756e-05
-2.97001817582674e-05
-5.64958023755032e-05
-3.92816238717439e-05
-3.10572586080291e-05
-4.77552309326746e-06
-2.41807990693399e-05
-4.05062518777959e-05
-3.24683148622997e-05
-2.79197459073505e-05
-3.16784562790999e-05
-2.65661856471779e-05
-3.10896037119629e-05
-1.87925964611697e-05
-2.52624328276511e-05
-4.9975638249727e-05
-3.71169478344437e-05
-3.62422520870475e-05
-8.06266480828755e-06
-2.94513275805424e-05
2.95988451304174e-06
-1.06468731509248e-05
-1.93837971234073e-05
-2.59681608669763e-05
-2.70793149334826e-05
-3.47468076740764e-05
-2.22035770454756e-05
-3.29993254957498e-05
-3.90841497988974e-05
-4.08195945365343e-05
-2.9888469005998e-05
-2.53223700151467e-05
-6.00791318372348e-05
-3.10663372588239e-05
-3.80339305887949e-05
8.60602783608762e-06
5.62363683740032e-06
-2.873684969002e-05
-2.77637724479108e-05
-4.80811990760908e-05
-5.52739300591482e-05
-5.42288532982068e-05
-2.86653455474729e-05
-3.54814245112494e-05
-1.54535133646619e-05
-2.30561811907662e-05
-1.68540525993418e-05
-2.00134154853641e-05
-3.57933979952094e-05
-3.72155612675718e-05
-5.78630490148481e-05
-1.4290565697586e-06
-2.52730012301316e-05
-3.98041747457769e-05
-1.75349109020571e-05
-2.9939771066496e-05
-1.25601854397165e-05
-2.30657595502867e-05
-2.25757370297642e-05
-5.18449108618234e-05
-6.48130789614313e-05
-9.75974517280822e-06
-3.83099694262002e-05
-4.63126044522904e-05
-1.5821009106637e-05
-3.17328279636994e-05
-5.18653612606316e-05
-1.93297233182698e-05
-2.91765561993111e-05
-3.64122869563733e-05
-4.70840315803842e-05
-3.16843979204353e-05
-5.03397291282978e-05
-2.15701629413397e-05
-5.38953472286141e-05
-1.55950192481724e-05
-1.87436703778973e-06
-1.28204816644916e-05
-4.31736305891493e-05
-1.20207974386527e-05
-1.53494019760512e-05
-3.05343522013762e-05
-4.08747854727489e-05
-1.43737813192652e-06
-1.04801073120305e-05
-3.24537117564247e-06
7.63176928935914e-06
5.35845953105049e-06
-4.57097295778659e-05
-6.3982955366937e-07
-3.01606038288433e-05
-5.62536628537458e-05
-2.92317578958617e-05
-1.33200014284196e-05
-1.89664677662897e-05
-4.6494056069097e-05
-1.70413600456273e-05
-3.27745493612612e-05
-4.29743929598476e-05
-3.71247757021698e-05
-1.16983030400943e-05
-5.40937259808655e-05
-1.66528267928804e-05
-2.53264880371749e-05
-1.81823978453838e-05
-2.72718374755419e-05
-3.64990476026826e-05
5.38877553606219e-06
-4.18781392539773e-05
-2.51880990896916e-05
-5.35910380381326e-05
-2.01604271969224e-05
-3.17219037218606e-05
-3.91017308712081e-05
-2.58964829024931e-05
-3.39384796038225e-07
-4.322072059082e-05
-4.08474457232374e-05
-3.83352249576294e-06
-2.3465223904958e-05
-1.95996865663612e-05
-1.25323221466403e-05
-2.17612055593781e-05
-5.14968608709598e-05
-2.5211563650765e-05
-2.60427676964545e-05
1.44045577410758e-06
-2.34175505598216e-05
5.09265397437803e-06
-5.85212103219428e-05
-2.73641820658265e-05
-5.13923851779096e-05
-4.08244288700935e-05
-3.29348375636874e-05
-6.91900239172104e-05
-1.36083011834218e-05
-3.04878603959252e-05
2.6933742473234e-06
-2.08920965713895e-05
-3.93828992414936e-05
-4.43065983271411e-05
-1.28763666120436e-05
-4.43346417665082e-05
-6.87493308619769e-06
-3.91812496206748e-05
-4.65105956797751e-05
-4.40852580882766e-05
-2.36217947956682e-05
-3.76828725884468e-05
-5.25602926660963e-05
-5.09688453613485e-05
-4.18064189719355e-05
-4.01730364307778e-05
-1.41154381079376e-05
-1.12723721933607e-05
-4.96996204706983e-05
-4.90828503395557e-05
8.84277579485266e-07
-2.83905608282894e-05
-4.58439328922415e-05
-3.30055886587044e-05
-4.79687540907262e-05
-5.4080423700854e-05
-8.65581409614143e-06
-4.76493760696433e-05
-9.77105146789283e-06
-1.83760429645112e-05
-2.6878979474902e-05
-2.95990121131556e-05
-2.76930618555978e-05
-6.05842873505367e-05
-2.37799474036164e-05
-4.87440023262976e-05
-3.51777670859176e-05
-3.12625586598851e-06
-2.29079893610218e-05
2.40532698062737e-06
-2.58752663007858e-05
-1.77433980379007e-05
-3.98274341054926e-05
-3.12319300072361e-05
-2.61112804854439e-05
-2.0358744621561e-05
-3.82547416693402e-05
-2.24596899066505e-05
-1.63686081063726e-05
-1.1206253412904e-05
-2.57183279537411e-05
-2.81426743709722e-05
-3.59205361873101e-05
-3.54675761404976e-05
2.54633545466168e-06
-4.99414365201874e-05
-1.13045270042727e-05
-3.0342876663823e-05
-3.27029037092552e-06
-1.13948563277343e-05
-5.14152748605826e-05
-4.12117535879775e-05
-1.83925382999604e-05
-2.66497980386376e-05
1.91223108344396e-05
-2.59455727220164e-05
-2.09319358767132e-05
-5.05053574671211e-06
-2.06963487854228e-05
-3.421749447182e-05
-2.72883717829166e-05
1.89819482942375e-06
-5.04965418735342e-05
3.63527014268849e-06
-4.78316570191245e-05
-2.48717968253453e-05
-9.18757074924802e-06
-5.95957665843577e-05
-1.10968115602629e-05
-1.72125655156881e-05
1.25251990159483e-06
-1.29929716155901e-05
-3.48801294951777e-05
-1.92779791906195e-05
-5.61523300304999e-07
-3.62615485849298e-05
-4.34458871725827e-05
-1.6720093189578e-05
-2.24181419814568e-05
-4.47824827700416e-05
-5.41264560108806e-05
-1.81944919787908e-06
-5.84022553977392e-05
-1.19597707173686e-05
-2.53795426111061e-06
-7.31982311584729e-07
-4.20636002122404e-05
-4.73849755068083e-05
-3.03752994326642e-05
-3.85663337152002e-05
2.80597390893153e-05
-4.20709460539875e-05
-2.71813546048239e-05
-4.59857184441521e-05
-3.15435737476724e-05
-4.98390625111657e-05
-4.74879801392663e-05
-4.42908908724701e-05
-6.51210881055954e-05
9.65988802514518e-06
-6.10856879274384e-06
-3.22787668664709e-05
-1.61821457659792e-05
-6.85977410220835e-05
-3.15359984719837e-05
-4.02174419363736e-05
-3.81062718658605e-05
-4.53824046779308e-05
-5.30255714647025e-05
-2.68335336881921e-05
2.5629706990991e-05
-2.58974657167153e-05
-8.9049353785324e-06
-4.09467050245474e-05
-2.9544041575804e-05
-4.58939599047529e-05
-6.912951943631e-06
-2.05939546529022e-05
-2.10836961150349e-05
-3.18742411033299e-05
-4.3007658373271e-06
-3.40163205896862e-05
-4.44493040568859e-05
-3.4732668847952e-05
-6.76947617440021e-05
-2.75226071097081e-05
-4.18085005413622e-05
-3.82355100660441e-06
-4.21428696313263e-06
-4.86945376259072e-05
-2.05258463145908e-06
-9.89370399279218e-06
-3.96021208333203e-05
-1.799557179639e-05
-1.65702305685933e-05
-2.60477202214051e-05
-2.0147971828281e-05
-6.67466596643839e-07
-1.94683673884713e-05
-3.84697287208735e-05
-1.84387314300036e-05
-5.12182544855792e-05
-2.56598433291616e-05
-3.08645673556052e-05
-2.71170936093539e-05
-1.63322181381607e-05
-3.91126850140559e-05
-8.53310715040332e-05
-2.79461574391594e-05
-4.30294415097164e-05
-2.28553471617947e-05
-1.71839650163446e-05
-1.04074910894178e-05
-2.2685058791108e-05
-3.51983135429401e-05
-4.19120062039842e-05
-5.11790775215798e-05
-2.1073920468666e-05
-1.85288096364668e-05
-3.71937727896884e-05
-2.68395727001692e-05
-2.89299213753376e-05
-2.36792089506502e-05
-2.71137707225424e-05
3.16939859307719e-06
-2.52500763715934e-05
-3.74915229923248e-05
-2.54187369071845e-06
-2.75794712089843e-05
-3.72860443929297e-05
-4.95959404190925e-05
-4.32176123952987e-05
-2.8093133377419e-05
-5.58504428396825e-05
-5.21001598821972e-05
-3.06624699510413e-05
-7.45669694440443e-06
-2.66842852303894e-05
-2.29158050139314e-05
-1.61906102039621e-05
-2.36885255013292e-05
-4.7779390294492e-05
-4.12933208398336e-05
-4.00986320871892e-05
-1.91098515566576e-05
-1.5021324762851e-05
-6.69427325922777e-05
-6.19719450126552e-05
-2.4119395169445e-05
-4.50274562265315e-05
-1.85246608451518e-05
-1.41008506734823e-05
-1.13711413343268e-05
-2.24489331175671e-05
-3.77809583708617e-05
-1.76914619783122e-05
-3.35219962500129e-05
-1.34233185457696e-05
3.9990384227045e-06
-5.6643466490072e-05
-2.95262721016561e-05
-1.34128983559282e-05
-5.53555429629139e-05
-4.04062810109673e-05
-1.81463411232578e-05
-3.6409586373149e-05
-1.99685004090443e-05
-4.88216670041239e-05
-3.74197033976215e-05
5.01390011376448e-06
-3.08052076420995e-05
-3.76882104116766e-05
-3.34195421194324e-05
-2.51429154838996e-05
-2.25828551622834e-05
-3.6531539136974e-05
-2.72822247766073e-05
9.71589693997186e-07
-5.77580202123006e-05
-7.65958031091191e-06
-1.78167776111705e-05
-3.25454935567715e-05
-2.1729486430772e-05
-4.16705523079773e-05
-2.78491182106873e-05
-6.72648918281355e-05
-4.13723597299322e-05
-1.81761999812331e-05
-3.48036601794838e-05
-3.36122957152026e-05
-1.1287177785817e-05
-1.57894833678103e-05
-1.77623867541111e-05
-1.95028449426202e-05
-2.78709239266016e-05
-3.07989597786013e-06
-1.44284516906977e-05
-4.6583503018519e-05
-1.18497543088425e-05
6.06457027257825e-06
5.77417630941038e-06
-5.87543003944336e-07
-6.09758267507288e-05
-2.27876924039445e-05
-3.56898020829705e-05
-2.94911358902951e-05
-2.87998103630969e-05
-3.30091327612811e-05
-1.51045642321922e-05
-2.06708338093166e-05
5.12986977145887e-06
-1.14509818649406e-05
-2.02071309802989e-05
-5.37260238999882e-05
-1.35469340429959e-05
-2.55951946804524e-05
-3.75334382698746e-05
-1.37210870426065e-05
-2.79119933169186e-05
2.52364162175932e-06
-1.22516304933436e-05
-4.91509041241405e-05
-5.02075077802204e-06
-4.88160606886829e-05
-5.25731512684269e-05
-2.45665679950631e-07
-3.65239018219677e-06
-1.17351816597788e-05
-4.66225866431216e-05
-2.44014480788093e-05
-1.85868860781647e-05
-5.55639938858787e-05
-2.38890730914919e-05
-1.89924816640535e-05
2.93061332035294e-06
-4.57113926515605e-05
-1.82307642866371e-05
-4.04646746293875e-05
-5.31314013253465e-05
-3.58491071712364e-05
-4.32997765286637e-05
-3.88138687338582e-05
-4.71258678253911e-05
-5.912202278504e-05
-3.36077142108573e-05
-3.02307939784412e-05
-1.34976395126556e-06
-2.29520102417681e-05
-2.3170916943726e-05
-2.68414597598506e-05
-2.39116939913361e-05
-3.40644080431613e-05
-2.84756495285142e-05
4.78527292013597e-06
-7.04490405180009e-06
-2.08867333734882e-05
-2.19959982516799e-05
-2.34722104643452e-05
-1.14971777109345e-05
-2.63109143653189e-05
-1.20290413979723e-05
-1.54061706300207e-05
-2.22190168248396e-05
-4.26923055526124e-05
-2.52117671679697e-05
-5.11647748671488e-05
-3.49779721433228e-05
-2.38857594537217e-05
-1.6214238836899e-05
-4.39277287787523e-05
-4.52345964346716e-05
-2.23895652444699e-05
-3.8717688073045e-05
-4.41199338244633e-05
-5.15095833695417e-05
-4.31187381453968e-05
-4.12321628477879e-05
-2.46459724598646e-05
-3.99668589135763e-05
-2.23414472567024e-05
-3.2814889195692e-05
-4.11443214228345e-05
-2.81928195566494e-05
-8.58087627506529e-06
-4.89515843486386e-05
-1.06790413411536e-05
-3.31154566094859e-05
-1.78034286393051e-05
-9.20003142108868e-06
-2.91593881503698e-05
-5.56022203296188e-06
-3.17091003566323e-05
-4.91615821424217e-05
-3.0391475893295e-05
-1.11789179922188e-05
-1.41182204179488e-05
-5.73238743676458e-05
-4.2981599239293e-05
-4.29072240331364e-05
-1.08823017884411e-05
-9.49514495520733e-06
-1.71488911393218e-05
-1.94011404342332e-05
2.98620321877843e-06
-5.12390050524155e-05
-3.13324831657072e-05
-3.95187321455723e-05
-6.14164072083986e-05
-7.83978062177434e-06
-3.9485327584867e-05
-3.5315145736192e-05
-3.48679444835112e-05
-3.17977659049515e-05
-5.21890443433853e-05
-2.30440508836832e-05
-1.10344929862727e-05
-2.64137214388359e-05
-4.19025354304203e-05
-5.12078622467454e-05
-3.2040070981796e-05
-4.24250811348837e-05
-4.04620741709726e-05
-3.82714457627633e-05
-2.81308090417914e-05
-3.67552497136953e-05
1.69247583992424e-06
-4.53272481892621e-05
-2.66083484952321e-05
1.08171541878037e-06
-1.11652248688878e-05
-3.52156402524448e-05
-3.64963006821679e-05
-2.53249921084437e-05
1.12382148535698e-05
-3.49340244821477e-05
-3.14913014474843e-05
-2.20267623070739e-05
-3.66097019386352e-05
-3.17913710853256e-05
-2.63318222237757e-05
-4.98654665147797e-05
-3.60325200922667e-05
-1.7897891765787e-05
-3.28415535089253e-05
-1.30505638618397e-05
-4.39704441048252e-05
-3.45764059289501e-05
-3.89096037267742e-05
-3.85617956079107e-05
-1.95983317998054e-05
-2.52080266222228e-05
-5.95231745994109e-05
-3.80913323255152e-05
-4.01767332552849e-05
-6.14654692337384e-05
-3.61319673085699e-05
-4.59446360625283e-05
-3.60253961009261e-05
-4.17119873857391e-05
-5.06765694239544e-05
2.47078255351443e-06
-4.91114864646517e-05
-4.60072516163641e-05
-2.80112185688265e-05
-3.54824944382964e-05
-2.77216818713977e-05
-1.99574086215793e-05
-3.00869404951561e-05
-6.02586151060842e-05
-4.62899234375512e-05
-2.2024581644513e-05
-1.35010607682929e-05
-5.623528122169e-05
-6.63870017073361e-06
-4.53475800541273e-05
-9.31777882987711e-06
-4.16906597319137e-05
-3.13730254604309e-05
-1.71643730310401e-05
-4.05068550081274e-05
-1.47021417166536e-05
-9.80061784568997e-06
-3.27123765169067e-05
1.58019779161345e-05
-3.80353776269182e-05
-1.79478158129365e-05
-2.28795918332967e-05
-4.52030201572917e-05
-2.61608599842656e-05
-3.81585830904635e-06
-2.76755291395428e-05
-2.03743725242674e-05
-1.50071502214231e-05
-3.55026118162275e-05
-2.78656145249505e-05
1.95398238944172e-06
-9.5122057947352e-06
-4.07375716686686e-05
1.53524631328862e-05
-2.08890830141079e-05
-8.77236279628452e-06
-1.59840480232197e-05
-3.43773812714642e-05
-3.61969156043881e-05
-3.95182020397568e-05
-1.95165088809563e-05
-2.06498137617977e-06
-3.25826982955628e-05
-2.90820941823927e-05
-7.5357057425606e-06
-5.51225144807194e-05
-3.05983408367694e-05
-2.33414105540749e-05
-3.61321131966516e-05
-3.33099610840691e-05
-1.88155565416733e-05
-3.3499566510436e-05
4.0046466168252e-07
-1.62520894418127e-05
-4.28322700570859e-05
-6.63798030727778e-05
-4.22053191992523e-05
-5.09518958994504e-05
-3.73249094781933e-05
-2.19667702715541e-05
-2.00482616196676e-05
-3.34041815592659e-07
-4.34513251939889e-05
-4.75599449513779e-05
-1.20402008356118e-05
-3.5281394559402e-05
-2.55704866621027e-05
6.76428987606155e-06
-1.15838409767778e-05
-3.15749923100943e-05
-2.99006645063642e-05
-3.3454528828966e-05
-3.78066249277572e-05
-3.03540506300839e-05
-2.22520286822507e-05
-1.13865298638515e-05
-1.78248836501815e-05
-3.63769701489464e-05
-6.04781622294288e-05
1.27609348451919e-05
-4.56203960423002e-05
-1.63411971290218e-05
-4.31681796210643e-05
-2.63611997150515e-05
-6.49067733878717e-06
-1.83845760613732e-05
-3.61458496405444e-05
-1.13917286840272e-05
-5.08646962585693e-05
-5.21097634217853e-05
-4.79182786138793e-05
-1.45710420381451e-05
-2.91958419652419e-05
-2.34467089349689e-05
-8.45121134950749e-06
-1.9572991824525e-05
-8.05695680516903e-06
-2.97580408461952e-05
-4.31038486661322e-05
-2.38511442246744e-05
-4.1556813691648e-05
-1.43253831908897e-05
-3.56762250023369e-05
-1.45283534757189e-05
-3.86361491430289e-05
-1.1641618598567e-05
-3.85320381265382e-05
-1.4274959963718e-05
-3.82325395396202e-05
-3.70894306441384e-05
-2.28121782614519e-05
-3.91702675038386e-05
-1.05046655961542e-05
-8.32753761928204e-05
-3.29339473214534e-05
-5.33656063889307e-05
-1.72830626761267e-05
-5.14153273842315e-05
-3.23272276921369e-05
-2.6768715184167e-05
3.58095356637655e-07
-2.67996696782196e-05
-2.18552556627099e-05
-4.10974000173541e-05
-3.21148823902816e-05
-2.22407109013136e-05
-6.93466761315083e-06
-1.18533742576313e-05
-3.47006349522923e-05
-1.34192251871603e-05
-3.40388276443118e-05
-6.11155804491246e-05
-2.14454747208115e-05
-3.50357553858169e-05
-9.93359824326783e-06
-9.05378845230501e-06
-2.20310741299326e-06
-3.07123904125533e-05
-1.78550588839817e-05
-4.01196947704216e-05
-8.35122262104083e-06
-4.27942862514206e-05
-1.349530394104e-05
-3.15583871448923e-05
-3.33741846088181e-05
-2.30284729528472e-05
3.32124308464614e-07
-4.29239290637955e-05
-2.20740002440311e-05
-7.27011995900832e-06
-3.22441459153007e-05
-5.82669552866352e-05
-3.73301611811501e-05
-3.55861021344993e-05
-1.80684503932827e-05
-1.78225689884146e-05
-1.27266922488103e-05
-3.61989237353481e-05
-3.80963291502052e-05
-4.3642921218148e-05
-5.43044220830581e-05
-3.60080860787597e-05
-4.19820099019894e-05
-5.90744728540772e-06
-4.958575578826e-05
-1.09502150281539e-05
-1.03834584718367e-05
-2.74928057242335e-05
-5.03501477509321e-05
-3.39001243841274e-05
-1.34283513208635e-05
-1.18513749174837e-05
-1.37420923169651e-05
-2.72990486442568e-05
-3.69016885970916e-05
-2.69994201614598e-05
-1.29670512290962e-05
-2.55965236668664e-05
-5.56964222026078e-05
-1.67826784331086e-05
-5.23681784035673e-05
-3.72290678481574e-05
-2.64666607750927e-05
-5.01698105651282e-05
-2.48509673300149e-06
-3.09311759899605e-05
-1.56994100879166e-05
-3.72846499351662e-05
-3.2283770038489e-05
-3.03829275314499e-05
-4.40685913795901e-05
-1.52753534549021e-05
-3.65620261642808e-05
-3.63760705609966e-05
-1.27378605932118e-05
-4.23516673411119e-06
-5.20422233591189e-05
-2.34295378860566e-05
-1.13643395874529e-05
-4.8489701979126e-05
-1.51006959652049e-05
-1.66595313782837e-05
-3.2958152426578e-05
-8.30871928363317e-06
-3.33385728189872e-05
-2.08074071357789e-05
-2.61332915694441e-05
-6.43318874617237e-05
-3.80495945146621e-05
-9.0091294216294e-06
1.57141982405371e-06
-3.52992905654706e-05
-5.3330454355877e-05
-9.8298186979834e-06
-2.71343312636251e-05
-1.68337093298841e-05
-5.06089148658272e-07
1.12847767133377e-05
-1.04031627494191e-05
2.47460151905199e-06
-7.3321613663685e-06
-4.42162223686725e-05
-1.54008884757957e-05
-2.63968594937634e-05
-3.56784874866563e-05
-1.99656198421611e-05
-4.41731980322893e-05
-2.81516209150932e-05
-4.44491237723659e-05
-4.72258348112893e-05
-2.04898871537091e-05
-2.16997819235954e-05
-3.27544465495532e-05
-1.61230486120051e-05
-1.16071209227587e-05
-3.17307417485036e-05
-8.69827487985896e-07
-5.18106353183527e-05
-4.84031034243408e-06
-2.35560452383888e-05
-5.34250245119746e-05
-4.29650814949559e-05
-4.91113274155235e-06
-2.65019693409113e-05
-3.18280440317663e-05
-4.02757762152451e-05
-5.10212735473371e-05
-4.81836922185579e-05
2.62720205919728e-06
-1.85108925530579e-05
-2.88253163484168e-05
-4.85080270372904e-05
-4.41670646375474e-05
-1.01606071501176e-05
-3.88398922256425e-05
-5.33416711065729e-05
-2.86672602581107e-05
-2.73860991484694e-05
-3.87237477634555e-05
-1.78571668652924e-05
-3.0090032161244e-05
-4.98719215010955e-05
-3.15553138179985e-05
-1.75618750702466e-05
-2.09054417936796e-05
-4.35362090234341e-06
-3.24840070938132e-07
-9.08251903092016e-06
-3.14084951565358e-05
-1.06540253164474e-05
-4.60178900543977e-05
-2.30229217759638e-05
-3.96657088667236e-05
-4.05600987093438e-05
-2.84311502414537e-05
-1.34489152870479e-05
-9.01636970693752e-06
2.20850929941329e-06
-3.23348684451991e-05
1.66237110142097e-06
-3.42729718963507e-05
-1.33818192069699e-05
-2.49508752662478e-05
-2.77184619035115e-05
-2.70425057404403e-05
-3.77392575612762e-05
-1.47538064481847e-05
-5.50172343676941e-05
4.56190790189085e-07
-1.52335782110688e-05
-2.29309577748144e-05
-2.5879338512645e-05
-4.86061180856845e-05
-3.17036091800197e-05
-2.78003033111835e-05
-2.0996788472828e-05
-1.58351597031758e-05
-6.64568039393073e-06
-2.4361195046656e-05
-2.04383755157011e-05
-3.38254016051762e-05
-4.31248138549984e-05
-8.25433417329427e-05
-2.47181025958614e-05
-1.59803437811388e-05
-2.03226312659272e-05
-6.62741747145502e-05
-2.68421358824071e-05
-1.58821522928689e-05
-3.14298148629563e-05
-3.73852430900133e-05
-3.30088083089842e-05
-4.57317887259618e-05
-6.14538754506501e-05
-5.67286077305328e-08
-3.45385036245038e-05
-2.69259151520815e-05
-3.45165366168195e-05
-2.38234764157496e-05
-2.32546542876095e-05
-5.42951674196477e-06
-2.23564166079177e-05
5.2155827903416e-06
-2.29457279528898e-05
-5.10557527762578e-05
-1.30626199479431e-05
-2.82594928861174e-05
-3.41795084029217e-05
-3.14821322639756e-05
-1.87090476080333e-05
-2.54490449929172e-05
-2.70335841320989e-05
-1.67214735654162e-05
-3.46313959323558e-05
-2.70538469150376e-05
-4.2577801931797e-05
-1.7115897527853e-05
-6.93303686707311e-06
-2.16751836147059e-06
-2.67709283518014e-05
-3.6079949959523e-06
-3.80712300794877e-05
-2.64508133985482e-05
-1.80534692623074e-06
-1.18587863500912e-05
-4.00346061608161e-05
-4.27522706912706e-05
-2.48313767922104e-05
-1.38257335251372e-05
-2.63135620972597e-05
-3.65149205005466e-05
-5.28043000953136e-05
-5.46053439756677e-05
-1.15491006393074e-05
-8.22687289671162e-06
-5.67855922923108e-05
-3.61523083739822e-05
-2.39944149624788e-05
-2.02423100394503e-05
4.15094992027088e-06
-4.29253171068415e-05
2.89348520256861e-07
-1.2294538902232e-05
-1.69040015495076e-05
-5.95299755967068e-05
-3.29371657245169e-05
-3.69658246672214e-05
-2.28086562880884e-05
-4.57264577202512e-05
-1.44119662291204e-05
-1.58568332291991e-06
1.0631778255009e-05
-5.29030358414909e-05
-2.82683507119988e-05
-3.54081273116624e-05
-1.08029872370194e-05
-2.14519878023346e-05
-2.32586729323458e-05
-5.37542640262691e-05
-5.88566564827885e-05
-3.49821860014294e-05
-3.21685475630217e-05
-3.79558184366113e-05
-4.70848667800771e-05
-1.73273223547574e-05
-2.00618718246379e-05
-3.51134342718967e-05
-4.9257507852916e-06
-1.57485619809016e-05
-4.02228323603309e-05
-1.95448380677517e-05
-3.46740024765053e-05
-9.0643338604063e-06
1.5114528447923e-05
-3.48387092456307e-05
-1.37764574308539e-05
-1.04555487076087e-05
-3.19507689206251e-05
-2.83980739643206e-05
-4.86601721891937e-05
-2.35724326011692e-05
-2.04004248265173e-05
-4.14786010174431e-05
-1.05603745075435e-05
-2.75365048748547e-05
-3.85992083380789e-05
-5.86885139342901e-05
-3.23388839467079e-05
-2.22444524521024e-05
-6.83238001834618e-05
-3.66164890024469e-05
-3.79824920719464e-05
-2.95344335604683e-05
-6.20576823046256e-05
-1.12079643304699e-05
-3.67343685627294e-05
-2.70706472801164e-05
-3.76499468712148e-05
-2.85031753725965e-05
-1.01149320803841e-05
-2.77961296378394e-05
-2.43304100041794e-06
-5.25345269091264e-05
-2.67391378938254e-05
-4.63781385066775e-05
1.35743983625761e-05
-2.64247534450316e-05
8.066421743858e-06
-3.3457336152716e-06
-2.79743071819564e-05
9.43811642499792e-06
-3.83108638206942e-05
-2.42359536815347e-05
-2.30296228824606e-05
-3.81000049481019e-05
-4.51250122045007e-05
2.07652752874673e-06
-2.94470532396214e-05
-5.42062201807054e-05
-2.99196773255258e-05
-1.2651891967192e-05
-3.69843626533232e-05
-3.82944347535374e-05
-4.81551035809838e-05
-3.35982537740431e-05
-3.22745693088749e-05
-6.69717533061665e-06
-3.20492117063238e-05
-3.32227285230153e-05
-3.79098971366084e-05
-4.62847191736352e-05
-2.81949130585445e-05
-1.58158195777606e-05
-2.25734926619777e-05
-1.11291957230115e-05
-3.27778106127487e-05
-1.72106903996952e-05
-2.00623648549275e-05
-2.18916580986288e-05
-1.91193015700419e-05
-3.02735258857327e-05
-4.75235915647914e-05
-5.20448574101027e-05
-2.34097287002118e-05
-4.33927270062541e-05
-2.90236949005935e-05
-6.3717369721836e-05
-3.16064422846642e-05
-2.43661010000208e-05
-3.85063445315294e-05
-2.77377831987266e-05
-3.12992042860217e-05
-3.28547310840162e-05
-1.21226307373476e-05
9.92339023158871e-07
-3.11019465562201e-05
-1.83317421378025e-05
-2.12007326628612e-05
-6.30051026103399e-05
-3.10740694620945e-05
-1.49529492154809e-05
-3.59761876022212e-05
-5.04138226664853e-05
-2.15245608151016e-05
-1.97698699954723e-05
-4.64574168942991e-05
-2.66291244483372e-05
-7.24962299134456e-06
-5.13709867476475e-05
-1.57059990960225e-05
-1.05595952933121e-05
-1.99159537206034e-05
-2.22957142822813e-05
-2.28578624017238e-05
-2.12343291973272e-06
-3.40748798776686e-05
-1.12805730927891e-05
-3.25821715012724e-05
-2.59435075527043e-05
-5.06492703743997e-05
-2.4013881768991e-05
-1.16818047856511e-05
-3.95828175643892e-05
-4.762822742371e-05
-2.06021917556323e-05
-2.94946815531608e-05
-5.42774599711771e-05
-4.36293278087161e-05
-6.99870829107076e-06
-3.13163483227026e-05
-5.62007328943857e-05
-3.38242423257374e-05
-1.96724199435525e-05
-3.42267928068519e-05
-2.31641582066347e-05
-2.93554833044359e-05
-1.37836886003768e-05
-5.80902131104045e-05
-3.75289882426251e-05
-3.84267872389864e-05
-3.98122279489314e-05
-2.90849671266482e-05
-7.30758714625516e-05
-3.68186409351855e-05
-2.196680889347e-05
-7.67871035152472e-06
-1.97524199757399e-05
-5.71014427532255e-05
-1.9514843569851e-05
-8.2746566023783e-06
-2.47586438711992e-05
1.73615435107084e-06
-3.57956912935928e-05
-5.20749184279765e-05
-5.191312111212e-05
-2.38931831445422e-05
-3.46175529917958e-05
-2.42701078532047e-05
-4.37377983241889e-05
-2.1225076615255e-05
-4.9770546972824e-05
-1.96111511871527e-05
-3.32693953314669e-05
-1.72026233823867e-05
-5.76397990769135e-05
-4.51162290978192e-05
-3.77366012520495e-05
-5.02448876873554e-05
-4.60999770168513e-05
-5.18955846947275e-05
-2.42040625523208e-05
1.02083538461963e-05
-1.21538756239343e-05
-4.74597327552213e-05
-3.72454573981828e-05
-3.30536189359374e-05
-4.16607177115656e-05
-3.96909165064233e-05
-5.05904428345727e-05
-5.17977938433142e-05
-2.49550876083283e-05
-4.38265984447428e-05
5.48173237619964e-06
-1.30748609393811e-05
-2.40751788164526e-05
-2.08364210751013e-05
-4.31287930431906e-05
-1.93917355648449e-05
-4.5986868532174e-05
-1.08475888654389e-05
-4.08988406454025e-05
-2.19028940616512e-05
-2.64048238498462e-05
-8.61817395596466e-06
-5.85491941812383e-05
-6.56462386885746e-06
-2.14009710842924e-05
-6.31931672622556e-06
-4.08238502510497e-05
-2.86038995532844e-05
-1.8077413597765e-05
-3.45644911526788e-05
-4.71692478778333e-05
5.76256862373269e-07
-5.41331550732656e-05
-6.77918563296725e-05
-2.25615523236626e-05
-3.8040752885535e-05
-1.13880450307497e-06
-2.07745919859275e-05
-3.48109666382106e-05
-4.65583644658491e-05
3.65189188560503e-07
-3.82036529282139e-05
-2.49048617531191e-05
-3.56108816421562e-05
-4.21882051527662e-05
-3.44042105701831e-05
-4.23529351370829e-05
-6.04827802243339e-06
-9.34172463623851e-06
-4.57312344430521e-05
-2.15811130595959e-05
-4.10743440992547e-05
-5.38515471101486e-05
-5.37120917972305e-05
-3.01792467675871e-05
-2.41855221753094e-05
-2.64668285418821e-05
-5.71232966275536e-05
-7.80278397639917e-06
-4.64049297188598e-05
-4.31864705313083e-05
-1.68503138932586e-05
-2.57774236692311e-05
-3.44465991524679e-05
-1.67038190861562e-05
-3.0963606953607e-05
-1.73352734686388e-05
-6.30590544105371e-05
-3.17044001889681e-05
-2.3035538142497e-05
-2.9324794908568e-05
-4.24994371440285e-05
-8.0185813521759e-05
-1.80825917360839e-05
2.74110689262037e-06
-2.95093096570892e-05
-1.15699964762439e-05
-3.15544464820608e-05
-6.90939282214787e-06
-4.34235790292997e-05
-3.21243106992374e-05
-1.1278023098349e-05
-2.56850717796143e-05
-7.71635128313361e-06
-5.65632301550337e-05
-4.54103382354543e-05
-4.75622336015183e-05
-3.11150630162904e-05
-2.88760706045499e-05
-8.86047040723088e-06
-1.82036153714643e-05
-5.48051075916441e-05
-6.34228545090483e-05
-7.73594457900153e-06
-3.98535252802243e-05
-3.72834175278785e-06
-2.1176418633331e-05
-1.20782073598929e-05
-4.34248305602672e-05
-2.70757627726367e-05
-3.19858729070643e-05
-1.33284189262263e-05
-2.3228491779415e-05
-4.02820388903738e-05
-4.17570023279236e-05
-1.05431853602651e-05
-4.96817470978932e-05
-1.84896018461325e-05
-1.7067777753617e-05
-3.69480724832943e-05
-2.78054828469641e-05
-2.90614035908922e-05
-7.00981075383881e-06
-2.97573035113668e-05
-3.83668905287537e-05
-2.29001723225629e-05
-2.84484346797054e-05
1.12834998075016e-06
-3.21956622119859e-05
-4.90330146158166e-05
-4.50200813227768e-05
-2.07084663432655e-05
-3.93138151672408e-05
-4.32017543988816e-05
-1.3425367301562e-05
-1.63798901300407e-05
-1.65741250486924e-05
-1.96867783256567e-05
-1.46265650631826e-05
-3.29655387939388e-05
-3.81018715287813e-05
-4.63594615495506e-05
-3.24633973408475e-05
-7.99812352542082e-06
-2.49249353787747e-05
-2.47747734211443e-05
-2.06802238438282e-05
-2.79121477957925e-05
-3.33875016639394e-05
-4.23651132203371e-05
-2.9268247677654e-05
-1.6300430126614e-05
-2.80004250185408e-05
-3.31850144399923e-05
-2.94958823105316e-06
-1.6760220201505e-05
-6.57404424285472e-05
-9.12891082978473e-06
-5.0699942682634e-05
-3.46812132349454e-05
-3.86186554645626e-05
-2.00865187165083e-05
-2.02676628997221e-05
-6.47251662962293e-06
-2.99823966927967e-05
-3.13106121656855e-05
-5.09215245218825e-05
-3.28473234049429e-05
-3.77625979147113e-05
-2.59296105738104e-05
-5.95800368934991e-05
-3.64908243522538e-05
-4.80810389993984e-05
-2.7220560495557e-05
-5.38857272243735e-05
-3.5646437565495e-05
-3.69235347948204e-05
-3.68131643148446e-05
-3.16913313308032e-05
-5.48864441081954e-07
-1.9930755267259e-05
-9.96225658867097e-06
-5.21946031920339e-05
-5.80391643077355e-05
-6.23255968554481e-05
-4.4595366843445e-05
-4.29734451634788e-05
-5.10279362523331e-05
-3.41727930882951e-05
-1.30998507391705e-05
-4.96543450750664e-05
-3.61584419587375e-05
-1.55835842254034e-06
-6.14152174457407e-05
-1.91232476668499e-05
-6.84780348998655e-05
-3.68694704186945e-05
-5.88882698828684e-05
-2.21562531519323e-05
-1.6617731939232e-05
-4.30377483134906e-05
-2.7919028108404e-05
-2.1248600137142e-05
-3.0123284876659e-05
-2.62688903655827e-05
-2.02309821232667e-05
-3.35717482634936e-05
-3.53685844449194e-05
-3.67001311836931e-05
-2.32015659179725e-05
-2.52770083908219e-06
-1.2250554398279e-05
-3.57573672081117e-05
-1.38182080355691e-05
-6.87463729552677e-05
-2.12082732261799e-06
-1.80006311451867e-05
-6.29191172338181e-05
-3.62356202672809e-05
-4.13950326820147e-05
-2.02265967547825e-05
-3.35010273901077e-05
-4.97501318260551e-05
-4.19347044280971e-05
-1.41329017642836e-05
-2.8904812286773e-05
-2.50650529559006e-05
-3.76074760437238e-05
-3.53922124214664e-05
-3.10136163179342e-05
-4.8481726998119e-05
-4.22216035945345e-05
-4.03326961853167e-05
-1.70922407457395e-05
5.85601997137714e-06
-5.57046536052433e-05
-1.24078490207762e-05
-3.22300317846697e-05
-4.7767493971647e-05
-1.87590125531892e-05
-2.93282552053548e-05
-1.55215451459363e-05
-3.44119340030017e-05
-2.23335840319997e-05
-3.06738000025503e-05
-9.30937514593952e-06
-3.90047636856157e-05
-1.59316466714447e-05
-2.41089840070752e-05
-3.41301478687753e-05
-4.51970226701756e-05
-4.21101407062965e-05
-2.84531473915225e-05
-3.42726997092598e-05
-2.47725384057188e-05
-3.84389971526952e-05
-2.88519101702097e-05
-1.11834156435536e-05
-4.46829656050884e-05
-4.44719634148256e-05
-1.94275021328085e-05
-5.45869735425738e-05
-4.5803294742725e-05
-2.59179419875554e-05
-1.85040573017394e-05
-4.696430141175e-05
-1.2396890051195e-05
-1.70368596579987e-05
-4.02099058261133e-05
-1.88132440591061e-05
-1.3580918616502e-05
-2.87894555615439e-05
-2.63711486597734e-05
-2.90640721437883e-05
-6.16335636798942e-06
-2.69211658687971e-05
-4.67463299007245e-05
-6.78204074843504e-05
-1.02078177314699e-05
-4.11281580125643e-05
-1.65534455127846e-05
-1.18970863299556e-05
-6.77056254687892e-05
-2.15747752866066e-05
-3.10107582775009e-05
-2.53873397465377e-05
-3.23544086216841e-05
1.86433911259127e-05
4.85908026014918e-06
-3.7980992815616e-05
-2.54270385361603e-05
-3.5962127418012e-05
-4.04153564619845e-05
-2.06322798955559e-05
-3.41410779154685e-05
-3.85660913919908e-05
-6.88795519588766e-05
-3.52051307403455e-05
7.72933957165114e-06
-5.00838253084365e-05
-2.01802879625948e-05
-5.13772448872716e-05
3.39608914519806e-06
-3.03174578551166e-05
-2.01568690385625e-05
-2.29078360248692e-05
-5.52868928850904e-05
-2.7233194994328e-05
-5.75684326113336e-05
7.35084194131924e-07
-4.924794221218e-05
-5.75025357395889e-05
-4.02111539563614e-05
-4.98399753234334e-05
-1.34239093620487e-05
-4.82505775390587e-05
-2.46671661101671e-05
-4.89914385845765e-05
-5.01258773058741e-05
-3.8497156512663e-05
-6.91754547971157e-05
-3.53838942352772e-05
-1.69552554683184e-05
-7.49917572379295e-06
-4.05063247283952e-05
-4.14515770628201e-05
-6.41381289068931e-06
-8.96228781344443e-06
-5.5879780777335e-06
-2.5697289573704e-05
-4.6208789390409e-05
-5.43111756100607e-05
-2.54822064191803e-05
-1.21388292166993e-05
-5.07836319670138e-05
-4.38435759769004e-05
-2.94633754918316e-05
-1.48105677403315e-05
-3.03117093760785e-05
-2.53635904182453e-05
-3.1032380967681e-05
-1.9236276138033e-05
-3.08536827074769e-05
-4.03280342659945e-05
-1.15344719089093e-05
-3.20703847889535e-05
-3.71620297729474e-05
-3.13195088874016e-05
-2.32545036360552e-05
-1.24158144396483e-05
-1.38257270309835e-06
-3.80928909950525e-05
-2.56712067839569e-05
-4.36195924412006e-05
-4.2088433100127e-05
-3.46483636849341e-05
-2.62566166484116e-05
-2.23292313871473e-05
-2.70986892383227e-05
-3.01434665585456e-05
-2.66513375922648e-05
1.04192361113342e-05
-4.12977663950396e-05
-2.12526136415253e-05
-2.86353049532833e-05
-1.89492324784551e-05
-7.53917947547074e-06
-2.60973282108643e-05
-1.59264800530486e-05
-4.15700915554813e-05
-1.99318676412354e-05
-2.46856202660868e-05
-3.538417356181e-05
-2.42238042946352e-05
-2.7669788284762e-05
1.466998022058e-06
-4.57429743757171e-05
-2.36840599032832e-05
-3.58299175504079e-05
-1.37671763939223e-07
-2.2672869885911e-05
-2.30106478606156e-05
-1.90816186485273e-05
-3.42424182936577e-05
-4.18173285085699e-05
-1.52212247810501e-06
-1.89773091556923e-05
-5.26738978529327e-05
-4.12239616369265e-05
-3.95929491089096e-06
-5.81135359341901e-05
-4.4412990432939e-05
-3.9862611639378e-05
-3.31090529240614e-05
-4.75594098516144e-05
-9.25027807124793e-06
-4.68574769134837e-05
-2.41153357453598e-05
-5.02030060266806e-05
-3.73866278743179e-05
-3.9222671723152e-05
-3.6778408599494e-05
1.18043967872527e-05
-3.64401234652256e-05
-2.48786576942292e-05
-3.26954879341941e-05
-4.88866107976953e-05
-4.47110743769413e-06
-1.97807864763631e-05
-3.28990513058271e-05
-3.88342522384427e-05
-4.03366745355014e-05
-3.01828835589681e-05
-8.94771155129702e-06
-2.7166684447829e-06
-2.05532581018739e-05
-4.55677225498963e-05
-3.63898328802868e-05
-2.83723143085156e-05
-1.95242475537294e-05
-4.73621907950874e-05
-1.85140377986011e-05
1.07077260878747e-06
-3.90611480898863e-05
-4.00968311917137e-05
-3.7628739780212e-05
-4.8717330488413e-05
-3.24070662824396e-05
-1.94189184916138e-05
-9.27472087217036e-06
-2.46952096510398e-05
-3.10479922195859e-05
-2.85303415701646e-05
-2.20548797001779e-05
-8.11299247391689e-06
-2.90050701677226e-05
-3.24221972577702e-05
-2.31252009471606e-05
-4.22443585985404e-05
-5.4973872661592e-05
-5.0718257041754e-05
-3.33549504534935e-05
-3.53486492131167e-05
-1.79892065886929e-05
-3.53418931552082e-05
-3.86649359448029e-05
-3.2308098022915e-05
-3.88152404910596e-05
-4.30059660983233e-05
-4.68773051832156e-05
-3.60069011030173e-05
-2.10539511333331e-05
-5.7669116887798e-05
-2.14277444185459e-05
-7.64312212788659e-06
2.41888624950349e-06
-2.21496254442936e-05
-4.38441606278685e-05
-2.91932520959609e-05
-7.34180817003215e-06
-3.96173016779901e-05
-1.56657443181879e-05
8.38435751623197e-06
-3.28634983768947e-05
-3.91042590319939e-05
-3.0166611714209e-05
-1.86461978934204e-05
-2.6360366356895e-05
-6.23669790088462e-06
-2.62574876859417e-05
-3.90744345087836e-05
-5.34459357069278e-05
-5.04699633798904e-05
-2.06234763644815e-05
-2.64333273659261e-05
-2.33332055082729e-05
-4.19912670531719e-05
-4.52882086375339e-05
-2.18670873791084e-05
-4.98120565259726e-05
-1.62337651556979e-05
-4.08208037452903e-05
-2.5575823695641e-05
-1.86703236806543e-05
-1.64062525330689e-05
-3.88961138730056e-05
-2.21380868753973e-05
-5.81509709170786e-05
-2.14826653319519e-05
-2.79910994765223e-05
-7.73231710864862e-05
-2.44148928463516e-05
6.05620093341981e-06
-2.70398073172924e-05
-1.27038230086812e-05
-2.75709192480754e-05
-2.24738442608952e-05
-2.37480990364368e-05
-2.73039473221589e-05
-1.03347699593096e-05
-3.63865817857347e-05
-8.81337592911653e-06
-1.40491134758026e-05
-5.60042295859836e-05
-3.74616196782818e-05
-3.81020628993027e-05
-5.72771088561557e-06
-1.2481945681662e-05
-3.20575650640638e-05
-4.94040237030013e-05
-5.41634683340708e-05
-4.06838949007658e-05
-3.08231061918209e-05
-6.49839179318853e-05
-2.02938996496354e-05
-7.72789655274827e-06
-2.90139696951493e-06
-1.43899488945402e-05
-1.63059823708509e-05
-5.23643268957859e-05
-3.01816057131151e-05
-4.56884274977729e-05
-4.07771759632225e-05
-1.77615127528945e-05
-2.95588762543846e-05
-5.03091601326329e-05
-2.29955428610898e-05
-2.31121380034429e-05
-5.29263440121368e-05
-6.99603091637533e-06
-1.74483633669775e-05
-3.2169415073623e-05
-3.16307395623054e-05
-4.09763150617722e-05
-3.60310007250456e-05
-1.72267385613632e-05
-5.39074405869236e-05
-3.75082828876707e-05
-4.04862314855874e-05
-2.0688487283768e-05
-2.48239475903844e-05
-6.4536633159774e-05
-2.90808209142781e-05
-1.2296420558548e-05
-3.98228477291713e-05
-4.71110301581337e-05
-3.91592085888979e-05
-3.11092619462779e-05
-2.46665244017797e-05
-2.52527061594628e-05
-2.77719683221614e-05
-4.20425839437782e-05
-3.9479762479563e-05
-2.93890365023202e-05
-3.71669230549574e-05
-5.66121229474046e-05
-2.40493647180671e-05
-3.7772680328189e-05
-4.1841219011799e-05
-1.62890341722245e-05
-3.0457725248106e-05
6.49411383303043e-07
-3.80173875348066e-05
9.54425243243501e-06
-2.63328036676222e-05
-5.50254174146623e-05
-3.05199289651515e-05
-4.19517180788349e-05
-2.57494648450355e-05
-1.15558346060255e-05
-3.84384877210073e-05
-2.1920841801237e-05
-3.05400650403422e-05
8.74807747198842e-06
-2.4701436379008e-05
-1.94938726760913e-05
-5.26393457494913e-05
-5.18745118083655e-05
-3.5645721847981e-05
-3.02974426551293e-05
-4.24042994429145e-05
-3.77151573023372e-05
-4.85958317064925e-05
-2.89051636873854e-05
-1.82469820052424e-05
-2.90498430577703e-05
-5.12770827554148e-05
-5.38997467319962e-05
-3.28449319267077e-06
-2.97748367465227e-05
-2.91674894322485e-05
-4.52922253986396e-05
-5.8682871527647e-06
-5.09949085593387e-05
-4.92634440586602e-05
-3.12347191321707e-05
-3.68078416709913e-05
-8.40425436033562e-08
-2.27698644322291e-05
-6.10546865138721e-05
-5.90630364278672e-05
-1.52052242090929e-05
-1.37839760150086e-05
-5.91023768651441e-05
-3.10737078278138e-05
-4.59872431508754e-05
1.71304116889694e-05
-2.17649969895994e-05
-1.63012974559923e-05
-2.32651597806319e-05
-2.56976516482518e-05
-4.97857015856925e-05
-4.59045946127442e-05
-4.27697562147296e-05
-3.43897047680221e-05
1.39966231695521e-05
-2.76339334649848e-05
-1.16804941407246e-05
-3.44815631677783e-05
8.06188579001046e-07
-2.54329773838007e-05
-4.59471867224362e-05
-1.67199160003587e-05
-3.30399775875139e-05
-4.70307258441708e-05
-6.10111865961227e-05
-1.63847833640942e-05
-1.83843857315034e-05
-6.33711103882674e-05
-2.92615935042408e-05
-5.2244869384585e-05
-1.25738531212709e-05
-6.94126793795036e-05
-3.4047946772063e-05
-4.61062584165816e-05
-7.25515754649609e-05
-2.36649019499884e-05
-5.87134264735046e-05
-7.80997251611108e-06
-2.64183660672289e-05
-3.64356954002353e-05
-1.56362752210737e-05
-4.31531762851384e-05
-5.34096248527566e-05
-4.54989930367162e-05
-4.19367994047891e-05
-2.92245634128045e-05
-4.77052088395543e-05
-2.62296193528039e-05
-3.45104516025591e-05
6.86273382068684e-06
-2.56571649230668e-05
-7.78492358418828e-06
-3.94088213138063e-05
-3.21448484894231e-05
-3.27535800919239e-05
1.61805130305618e-05
-3.37019710868139e-05
-9.16635832018625e-06
-7.47657118211057e-06
-2.72754256642045e-05
-3.80773266985766e-05
-2.25417272767628e-05
-2.17599889689528e-05
-2.47122362536577e-05
-3.8298504941343e-05
-3.90489005549917e-05
-3.83015832116731e-05
-4.87980311921397e-05
-1.46782760543572e-05
-3.13237875594293e-05
-2.63335464223515e-05
-5.08529716133813e-05
-1.61163372752958e-05
-2.45892859843364e-05
-5.59491211089789e-05
-4.74601031077549e-05
-2.99991033332637e-05
-2.56665812948078e-05
-3.20329488869107e-05
-5.03236663865474e-05
-2.93633484123108e-05
-1.76001225005893e-05
-3.42495311678444e-05
-3.64140118916087e-05
-2.07278127546528e-05
-1.85828671986349e-05
-4.76721564711434e-05
-4.9574452419485e-05
-3.77434053239403e-05
-6.45571143163751e-05
-3.23599733246889e-05
-4.08740694103069e-05
-3.34122594879676e-05
-4.24410932960511e-05
-3.30165899898243e-06
-5.14596316913545e-05
-5.32728323559029e-05
-2.7335449438881e-05
-1.53505215706226e-05
-3.01672251373379e-05
-3.23298141576137e-05
-2.35950063298789e-05
-2.99609762118777e-05
-3.5815282325954e-05
-5.83223421635935e-06
-4.32981234333695e-05
3.08420720733252e-06
-8.54610536069659e-06
-4.84394111739279e-05
-4.75398229649595e-05
-2.05361662052582e-05
-2.1435867554708e-05
-5.91180428810817e-05
-3.52760080499015e-05
-5.17976647688588e-05
-5.58489468387705e-05
-3.98261104806412e-05
-3.90071972088749e-05
-1.50670203901076e-05
-1.61042816552963e-05
-1.83541997651903e-05
5.62895250337272e-06
-6.54275602304817e-05
-2.03865845802502e-05
-2.79625230664571e-05
-1.7964650407673e-05
-6.16645567826377e-05
-5.32639296964214e-05
-3.82410879659767e-06
-8.43957604397939e-06
-1.75301728765059e-05
-6.06539723465076e-06
-3.97831246500915e-05
-1.66977249803646e-05
-3.90025951944271e-05
-3.1417346859916e-05
-8.6432357882355e-06
-6.32744129935691e-06
-4.85131051249169e-05
-3.2168862332924e-05
-2.85258068952385e-05
-4.12752074275942e-05
-1.45472445828619e-05
-2.81652921883417e-05
-1.90058316152945e-05
-2.32614510178214e-05
-2.16749372003857e-05
-5.14833739069775e-05
-4.79780755059981e-05
-1.16632802837664e-05
-2.00531868909336e-05
-3.68318810361025e-05
-1.79744752066587e-05
1.27594991666101e-06
-1.54172945561803e-05
-3.09123036939272e-05
-4.69328711675341e-05
-1.2966365414173e-05
-2.67314567543211e-05
-2.67766213499488e-05
-3.17547904447676e-05
-2.12781585034384e-05
-2.68877109813361e-05
3.31237283865116e-06
-4.32277401337362e-05
-9.41341923981431e-06
-3.60930317691755e-05
-4.02571696946863e-05
-3.41988985544575e-05
-2.12900651951364e-05
-3.46952454745755e-05
-2.45731875456972e-05
4.42032462090489e-06
-3.03917340152222e-05
-8.28986080543542e-06
-3.96533569917693e-05
-1.98463192742083e-05
-4.69111072769791e-05
-3.33181159042549e-05
-5.50886375705227e-05
-4.90205014686375e-05
-4.33849293426404e-05
-3.01801217508234e-05
-4.04247011479506e-05
-8.01274366825331e-06
-2.30848941856582e-05
-2.87105344145177e-05
-5.18783241725506e-05
-7.33637009283458e-05
-5.02920785222289e-05
-2.78315653183727e-05
-6.0496935072866e-05
1.47804161078951e-06
-1.5181478043192e-05
-4.54239915885788e-05
-3.76163017269439e-05
-3.3252702327514e-05
-4.0529678022853e-05
-3.13720967374138e-05
-2.85425165507907e-05
-4.04796174288186e-05
-1.53782219258363e-05
-4.06450858030864e-05
-3.34734151657189e-05
-1.4220209634244e-05
-5.05650118298957e-05
-2.34045500553429e-05
-5.25166033274402e-05
-3.69840626112591e-05
-1.31527816550696e-05
-4.80480680073902e-05
-3.44033984129643e-05
-4.38227356771679e-05
-2.42789734903328e-05
-3.61929593156503e-05
-3.05650028433379e-05
-1.60432952326321e-05
-1.1613676458188e-05
1.50752738176381e-05
-5.0823447356001e-07
-2.4872225522511e-05
-1.37967096259686e-05
1.45385744082049e-05
-1.74579970658227e-05
-2.48581311543632e-05
-7.93675483140446e-06
-4.46624010749243e-05
-5.47994735447507e-05
-2.37310299434846e-05
-3.38916845760335e-05
-3.15868900779585e-05
-1.69010487229547e-05
-2.50843655492557e-05
-2.3177202758022e-05
-3.61352487727797e-05
-4.79350463081721e-05
-4.51410136318265e-05
-4.00488340262071e-05
-4.50941335489126e-05
-3.29012021907029e-05
-1.80001511433347e-05
-3.337259829906e-05
-3.44225839587277e-05
-4.74190838564081e-05
-5.31105778069827e-05
-4.05630266087388e-05
-1.56068023115436e-05
-1.21457503333984e-05
-3.19211835717831e-05
-2.95036122234116e-05
-3.27183792529514e-05
-4.24688619054989e-05
-3.25546838500895e-05
-2.18549005057163e-05
-3.72574108772418e-05
-4.1251208986785e-05
-3.54108307964262e-05
-2.9364513277869e-05
-3.25831348375506e-06
-1.9668479969257e-05
-3.89047845392083e-05
-5.34141864524498e-05
-3.17192209919928e-05
-3.8667254284002e-05
-1.32459926678745e-05
-1.66653912782095e-05
-5.2552973625496e-05
-2.41159647458677e-05
-5.42206474321394e-05
-1.73300997601947e-05
4.80858233837622e-06
-1.90080212806891e-05
-1.08628498748942e-05
-2.36362945275816e-05
-3.93177115850286e-05
-3.44612663337862e-05
-1.70286228861589e-05
-1.93275820019323e-05
-2.91429377574042e-05
-4.88970761541558e-06
-4.75586827527003e-05
-4.91896036640522e-05
-2.14156727360694e-05
-1.10190946579501e-05
-6.33810212488647e-05
-3.13442798931886e-05
-2.01665149449925e-05
-3.60240373953823e-05
-4.80473625575828e-05
-4.63032976195989e-05
-2.53149708229859e-05
-3.4679189738137e-05
-2.64348787167322e-05
-2.65011948947894e-05
-2.00808035028178e-05
-2.12744193424279e-05
-2.8474265304198e-05
-3.55061425394831e-05
-2.07498459672816e-05
-5.98030059380985e-05
-2.75112050719068e-05
-6.47139514003202e-05
-7.99100405756796e-06
-3.71133009930543e-05
2.39346596768637e-05
-2.18022437162857e-05
-3.32427599588288e-05
-1.18310378877909e-05
-2.86923322923701e-05
-2.93892340228681e-05
-2.04277696770262e-05
-2.06116668233684e-05
-4.24030534136487e-05
-3.76225323525815e-05
-3.16077403347747e-05
-4.00035179456506e-05
-1.06626769707236e-05
-4.09077026882151e-05
-7.9907286503005e-07
-1.47158956347541e-05
-4.71228441888026e-05
-5.79094414096195e-05
-6.25628380631997e-05
-2.86252565385395e-05
-5.01580614738827e-05
-2.030095922624e-05
-8.05957210232851e-06
-1.13718341359129e-05
-2.80583899506005e-05
-5.27479626289426e-06
-2.00476150918554e-05
-3.84911710798681e-05
-4.70213054464079e-05
-2.30344313958854e-05
-4.55555769880923e-06
-1.45315369361034e-05
-3.57389099333746e-05
-3.31593457177253e-05
-1.39751966669292e-05
-4.1449529136471e-05
-3.51980099596228e-05
-4.24812574371568e-05
-2.83796745501359e-05
-5.35749172432106e-06
-3.32580407732601e-05
-3.48031701084556e-05
-2.10652567197284e-05
-3.93124968243078e-05
-1.71100911520921e-05
-2.88659634618806e-05
-3.64932966259172e-05
-2.98550272921967e-05
-2.30497624063676e-05
-2.79441546593621e-05
-2.87289548181588e-05
-2.13485853652514e-05
-9.04993812350757e-06
-4.81284883996068e-05
7.50167808022668e-06
-2.47802912569857e-05
-4.01051112927401e-05
-1.83980435143836e-05
-2.41084392704558e-05
-4.98304881909577e-05
-3.97146197033894e-05
-1.74964370863794e-05
-3.00991278313251e-05
-4.87369750053794e-05
-6.17847419649847e-05
-3.13326487376467e-05
-2.22660271660272e-05
-2.07892720512063e-05
-3.28419396175883e-06
-4.20536324236545e-05
-1.79689982139413e-05
-2.87401845315986e-05
-3.31969073949743e-05
-2.58435495249117e-05
-1.15093810820007e-05
-5.85240744681954e-05
-5.34052886870572e-05
-5.3061884419656e-05
-1.0250359645423e-05
-2.93447254913556e-05
-3.49823352462595e-05
-1.93691403969013e-05
-2.31773560328466e-05
-3.82554908439211e-05
-3.22338322053077e-05
-5.0270067057128e-05
-4.65201811524434e-05
-3.56856792040332e-05
-3.54581089033301e-05
-3.67217477074907e-05
-3.49999724493495e-05
-4.46365109232223e-05
-8.32625279560097e-05
-3.10302337147265e-05
-4.72542209884396e-05
-2.14206491570778e-05
-5.42476653953552e-06
-7.27094502893831e-06
-2.88751059608477e-05
-6.24151272492436e-05
-1.906352106957e-05
-2.57998749700702e-05
-3.28694700303485e-05
-1.26484983472409e-05
-6.5153291676367e-06
7.17410069466418e-06
-3.00035800986147e-05
-5.55747419725134e-05
-3.13804895081674e-05
1.76134897383777e-06
-2.97461455147795e-05
-3.8193139073879e-05
-4.62240864653379e-05
-2.72115454276794e-05
-4.47777734100068e-05
-2.94822083397593e-05
-2.70058702975611e-05
-9.9014460076181e-06
-3.585150750329e-05
-1.36954396805797e-05
-2.61360093092445e-05
-2.55769959986621e-05
-5.29960264543277e-05
-4.46362709950572e-05
-1.07295375461216e-05
-2.43643305509606e-05
-4.34152211740489e-05
-8.97446045779971e-06
-3.21773620190997e-05
-1.27817252870387e-05
-1.99310116269831e-05
-2.75330093387161e-05
-4.55575434449373e-06
-5.07355110749405e-05
-1.771343598909e-05
-2.86890760325581e-05
-3.87678823116197e-05
-7.50546358261777e-06
-1.35405256832713e-05
-4.3959598322418e-05
-3.43979218909496e-05
-4.64180044941053e-05
-1.87606823684183e-05
1.64157940709904e-06
-4.2850666099537e-05
-2.69456776797265e-05
-5.3186125490614e-05
-3.60092406451051e-05
-1.52177787418068e-05
-1.40945460820289e-05
-1.85271934358012e-05
-2.23408249021047e-05
-2.35027853298983e-05
-4.35525190479167e-05
-1.81838314248448e-05
-2.77675359048445e-05
2.23193966146223e-06
-2.94611789011744e-05
-4.13487288197437e-05
-5.25439803822518e-05
-1.51754391687851e-05
-3.2967890257509e-06
-3.31073060260135e-05
-2.43810806905428e-05
-4.40351818165515e-05
-1.85733176656549e-05
-4.52059487239781e-05
-3.80773371620008e-05
-2.18353626364363e-05
-2.76270064645675e-05
-2.79477038015158e-05
-1.26368678116987e-05
-2.76625246472051e-05
-3.27032283410259e-05
3.83594908592948e-07
-7.11058257635663e-06
-2.5336098292175e-05
-4.17097014325807e-05
-3.69164690552925e-05
-3.21004119600652e-06
-1.92379986261999e-05
-1.51879703869706e-05
-2.10618452498378e-05
-1.3482340453499e-05
-1.55794334136437e-06
3.78179593585184e-06
1.79959747912682e-05
1.89556316529322e-06
-4.22422848323305e-05
-3.12305764290922e-06
-3.53098541255426e-05
-4.42641090811827e-05
-3.08692471741937e-05
-2.12656871553477e-05
-3.7967359122529e-05
-2.8294430411836e-05
-3.19148694293391e-05
-1.91239328313167e-05
-2.68544791527821e-05
-1.19831943944724e-05
-3.25874716695262e-05
-2.5363575232406e-05
-2.32855314667623e-05
-2.07682005285252e-05
-1.55459236395433e-05
-7.818053706905e-06
-1.03374511097207e-05
-3.40920963745671e-05
6.70837361884317e-06
-3.5200039347735e-05
-2.57016880968055e-05
-6.61778030385555e-05
9.77984187942912e-07
-5.57926256592205e-05
-3.29416353891972e-05
-4.88564449903373e-05
-2.74440034441716e-05
-2.84762859654506e-05
-4.1410450703866e-06
-4.65624204351105e-05
-1.41763247592419e-05
-2.18843133478569e-05
-1.64595282418297e-05
-4.16861592465158e-05
-2.63352345213662e-07
-4.02905583149854e-05
-2.87168697871495e-05
-2.89947416673603e-05
-3.94873922840019e-05
-3.31007348865893e-05
-4.71086798713789e-05
-6.31242298200961e-05
-4.313885881299e-05
-5.05643309338262e-05
-2.41439136065665e-05
-2.36460930129226e-05
-4.1398580922534e-05
-6.14358969597971e-05
-2.25447447168816e-05
-5.76409986063272e-05
-3.79247126321453e-05
-4.26702068100201e-05
-2.87205304639383e-05
-2.3801305000305e-05
-2.7192354605331e-05
-3.21172847045946e-05
-2.15337869131692e-05
-3.38291963843627e-05
-1.25086971978416e-05
4.30402303861741e-07
-3.66336977085338e-05
-6.91559696551005e-06
-2.93206783645158e-05
-3.4364105070776e-05
-4.04090294130103e-05
-2.09947318968221e-06
-9.52511461449599e-06
-5.36058738019883e-05
-2.49190550327336e-05
-7.01248973550813e-06
-3.29843326630193e-05
-1.60649062054172e-05
-2.32871993906829e-05
-3.84151985618378e-05
-4.07123571125545e-05
-2.77947160626027e-05
-2.05915504721417e-05
-4.48933962641404e-05
-6.62072499519475e-06
-2.56859606039157e-05
-2.40166872551951e-05
-7.31162742470377e-05
-1.98490479588244e-05
-1.75999286915195e-05
-1.39466048198074e-05
-5.06642038036169e-05
1.50170907666199e-06
-6.79630252256564e-06
-2.37387900317709e-06
-4.77750966055672e-05
-2.27942594232569e-05
-4.41325297259812e-05
-2.5751823155537e-05
-1.54290964225982e-05
-2.17010551200662e-05
-1.85704845112707e-05
-2.54432821153275e-05
-5.19880457771606e-05
-4.09554467026688e-05
-3.31522761258296e-05
-2.26267598379842e-05
-3.75046233846476e-05
-4.34548364391594e-05
-4.81749715958479e-05
-2.40167973538305e-05
-3.0787717689941e-05
-6.68686383721133e-06
-4.95468666959199e-05
-3.3208209685068e-05
-3.04887244684343e-05
-3.91951477965899e-05
1.01358662673265e-05
-2.05396790623526e-05
-1.18278575336593e-05
-2.7076538343507e-05
-3.47669173254071e-05
-2.02554786973352e-05
-6.34598320845579e-05
-9.15535330570172e-06
-2.02223264225745e-05
-3.24035118131369e-05
-1.50115191458067e-05
9.27357685845935e-06
-2.54492151080443e-05
-2.62128940532769e-05
-8.20697429844234e-06
-1.62869064670435e-05
-4.24448353030675e-05
-1.01526294939123e-05
-7.01693987903951e-05
-7.06985464503618e-06
-1.852758431623e-05
-4.50856261981224e-05
-2.26963031161067e-05
-2.43141520715521e-05
-2.70256703246094e-05
-4.11828076375228e-05
-4.23003810429479e-05
-1.9360134287568e-05
-2.02927368765365e-05
-2.54949876002247e-05
-2.75589180555382e-05
-1.28735168721409e-05
-2.60985239057385e-05
-9.78834278812394e-06
1.55022492472797e-07
-4.31169289787697e-05
-4.01171826414169e-05
-1.15382483511302e-05
-2.59654955091953e-05
-1.11434556667998e-05
-3.4189037913042e-05
-3.91552714959009e-05
-3.35894091975366e-06
-7.61783752505471e-06
-6.39713378784092e-06
-4.10124423163425e-05
-4.67700097214221e-05
-1.92227591191989e-05
-3.12028193608148e-05
-3.8316833914055e-05
2.69838700252464e-06
-5.79673413141855e-05
-4.34997698561112e-05
-2.55105548568468e-05
-3.6847248988585e-05
-1.10106989027676e-05
-1.10364871971322e-05
-1.68748559989e-05
-8.44482522715007e-06
-2.61429693856867e-05
-1.27487480757844e-05
-2.84911358557332e-05
-2.23270516690325e-05
-8.42296719028689e-06
-4.75354521892976e-05
-3.07531710410051e-05
-3.14114060880164e-05
-3.49564034018114e-05
-3.85721814483443e-05
-3.38995522157558e-05
2.29574304121747e-06
-2.43958486777732e-05
-1.64332058854629e-05
-4.25652540893592e-05
-2.8107705414818e-05
-2.59287096842082e-05
-4.3990512247973e-05
1.42191769845657e-05
-4.26621571084122e-06
-4.57727004688781e-05
-5.06540688168759e-05
-2.15917973347036e-05
-4.79452362868392e-05
-1.19759724429125e-05
-1.67716659858488e-05
-4.59112978832953e-05
-5.43807509422976e-05
-5.37741155598749e-05
-1.83797863986773e-05
-2.42274988737131e-05
-2.31369537162659e-05
-3.36045703260804e-05
-1.49163651875818e-05
-2.3131264141249e-05
-2.05503129757704e-05
-4.34037288082963e-05
-1.85976780065633e-05
-5.29014149134125e-05
-1.50060029116817e-05
-5.20893175969342e-05
-2.00135834580831e-05
-4.23883164936984e-05
-5.13345064207559e-05
-1.60726430704822e-05
-2.79033899226507e-05
-4.52204909106922e-06
-3.79536842057509e-05
-2.0718025769468e-05
-2.96459889995635e-05
1.43193031855553e-06
-2.56159861811358e-05
-1.15921543334896e-05
-8.85900206379787e-06
-1.57296932495681e-05
-4.0839086576746e-05
2.97519058566748e-07
-2.43576003835585e-05
-2.29984546293159e-05
-4.38754272243276e-05
-7.20527646559718e-06
-5.95656915587082e-05
-1.38941542942661e-05
-1.68574849074017e-05
-2.73658462728296e-05
-2.681839992145e-05
-1.59710790347339e-05
-2.71705481464959e-05
-3.04434055469064e-05
-3.02726647539642e-05
-1.3362334619532e-05
-9.0592452958216e-06
2.42533702232677e-06
5.65131031735828e-06
6.72067463698278e-06
-1.28433212893745e-05
-4.35623538889516e-05
-2.69355929176821e-05
-2.34031361955089e-05
-2.88875427288519e-05
1.39492886993946e-05
-1.5050576815463e-05
-4.55358669940818e-05
-2.92723869648265e-05
-4.84666196895024e-05
-4.4349312081535e-06
-2.55610729323572e-05
-1.74315118342069e-05
-1.71502574202376e-05
-3.9777648545707e-05
-2.63188245394466e-05
-3.99854203578964e-05
-5.79260868622701e-05
-2.481741016003e-05
-8.04816157804878e-05
-4.36066867841561e-05
-3.73277244669967e-06
-3.65091908590867e-05
5.37466339247674e-06
1.45201036677649e-06
-1.06927358793257e-05
-3.67770582427503e-05
-2.32878662633506e-05
-5.5416569862041e-05
-3.05700658436107e-05
-2.76389682747755e-05
-2.32964287269389e-05
-8.48232479490644e-06
-5.53066561518253e-05
-3.03948096765242e-05
-2.10499238437346e-05
-1.10945820670129e-06
-4.27063095329606e-05
-2.82024923147936e-05
-2.31362058036869e-05
-4.17390042393328e-05
-1.44474354819903e-05
5.00068818759246e-06
-3.02953406342427e-05
-4.26392088279498e-06
-4.04985788441578e-05
-4.0405787831599e-05
-4.75948645845421e-05
-1.48003061930704e-05
-2.43369791542951e-05
-4.06205496021089e-05
-3.68561336847688e-05
-4.09055691475136e-05
-1.62707629538917e-05
-4.23971032710563e-05
-2.37594095180225e-05
-3.65627808557757e-05
-3.87383524792363e-05
-4.19980976164667e-05
-2.98522819032019e-05
-6.16769871068787e-05
-2.57358820717698e-06
-3.94939947937064e-05
-5.94359342696373e-05
-1.2342360002533e-05
-3.14508630655461e-05
1.66898249746146e-05
-1.56489599869023e-05
-3.99704468674572e-05
-4.06510373705018e-05
-4.50822958730906e-05
-1.79160140657225e-05
-1.80234004835575e-05
-3.50769246997447e-05
-4.70401697331425e-05
-3.03330696619578e-05
-4.40089887592589e-05
-3.729329513058e-05
-3.47363783341792e-05
-3.0056444814929e-05
-3.62663058374025e-05
-9.01095137301019e-06
-3.95140929705826e-05
-2.86982041619275e-05
-1.0746823908499e-05
1.05877635208803e-06
-1.39318175357533e-05
-3.82960586779829e-05
-1.75056880277261e-05
-2.37328831114679e-07
-5.98587331073204e-05
-1.45894168469662e-05
-5.08959203086239e-05
-3.93288915794173e-05
-9.91643980292811e-06
-4.58090465543642e-05
-4.70819936805675e-05
-2.73844943435929e-05
-4.77337165985243e-05
-1.89139167794693e-05
-2.21377241573866e-05
-1.7622089374367e-05
-4.5995391246989e-05
-2.96687847520652e-05
-5.78806791434391e-05
-2.83175606490146e-05
-3.60662446608012e-05
-2.71757239307573e-05
-6.83471533452577e-05
8.18062218973162e-06
-1.1320446382581e-05
-2.05476061163344e-05
-1.53180279948585e-05
-2.56243379413509e-05
-1.2845633481476e-05
-3.20342379998016e-05
-4.68804165277406e-05
-3.59040439662705e-05
-4.3491641288422e-05
-6.12774964075354e-05
-1.76332698018063e-05
-5.67961331541294e-05
-3.75245274026673e-05
-2.47024788943497e-05
-4.40765573829247e-06
-3.89677889752591e-05
-1.67135862509097e-05
-2.73034107251674e-05
-4.07429588431125e-05
-4.39459579395591e-05
-7.19411492907957e-06
-1.99417838939412e-05
-4.08931924036529e-05
-2.73355274309867e-05
-4.8397703376574e-06
-2.88664763927105e-05
-4.62707430941738e-05
-1.34632730524203e-05
-3.71804617911825e-05
-3.56525184594832e-05
-1.0575292094037e-05
-3.59688273260596e-05
-1.08670829689942e-05
-2.77160255472348e-06
-2.24000690635813e-05
-4.50019650910512e-05
-4.00734344603832e-05
-5.26344819134095e-05
-3.00874811402589e-05
-2.81508154352726e-05
-5.98243408229258e-06
-2.80559987201001e-05
-5.9626058767683e-05
-2.5702407288298e-05
-2.75233677008284e-05
-2.62539252093031e-05
-3.21942482559667e-05
-4.08467646596085e-05
-3.21737352163616e-05
-2.51854746466992e-05
-6.42160353800001e-05
-3.49292537818771e-05
-4.46960763906002e-05
-4.93062668926713e-05
-3.30117465400534e-05
-3.90160767687366e-05
-3.1022297614889e-05
-3.39318411240495e-05
-2.9957736367868e-05
-6.69775653985973e-05
-3.00006879113049e-05
-1.41315617275781e-05
-5.0966115457286e-05
-4.14143872870236e-05
-4.06225816897221e-05
-3.17787837886372e-05
-2.85058353032487e-05
-1.81336257898539e-05
-3.47876862618075e-05
-3.46519439713931e-05
-1.10543785007567e-05
-3.91747787864062e-05
4.74655707769056e-06
-2.69089293397704e-05
-9.44228522936528e-06
-4.33728793323662e-05
-2.51618494304521e-05
-2.52389643199792e-05
-3.66352584263348e-05
-2.53839368959141e-05
-3.14386236769525e-05
-6.21780258597566e-05
-3.28301055018778e-05
-2.97333779825895e-05
-5.00877869565479e-05
-2.39619709890618e-05
-2.72090286764015e-06
-1.95596184433469e-05
-2.48675485082613e-05
-1.00993170872465e-05
-1.69955772711508e-05
-4.51598997519288e-05
-3.27961515743517e-05
-1.92623955292333e-05
-4.02193671626855e-05
-5.59989109143085e-05
-3.17676084237152e-05
-3.22650724198686e-05
-4.61430816092878e-05
-3.76002540515545e-05
-2.34830535728905e-05
-2.53342266376783e-05
-2.75507052827962e-05
-2.46566986168346e-05
-1.81270312095122e-05
-2.88975073686306e-05
-4.53368435393171e-05
-4.44783136981762e-05
-3.03514375483484e-05
-2.04076884482996e-05
-1.10910632581737e-05
-4.05014190797398e-05
-7.9323961787924e-06
-3.53095809954408e-05
-5.95402235239135e-05
-2.95746728021824e-05
-4.50118224125497e-05
-9.01635084740891e-06
-4.46790318566426e-05
-3.73811065282417e-05
-1.84942400537758e-05
-3.16763115850396e-05
-2.4545096441429e-05
-5.34632110830479e-05
-1.22328295440533e-05
-1.84903523084488e-05
-3.02792200101862e-05
-1.16419982400155e-06
-2.17178311707371e-05
-3.86934053276091e-05
-4.33221626266687e-05
-1.65428354775752e-05
-2.79396788618385e-05
6.08147103913796e-06
7.16438218712854e-07
-7.00863753643457e-05
-3.64826877476306e-05
-2.5231792550567e-05
-1.14996324231311e-05
-3.43168367104511e-05
-4.16933204678491e-05
-3.83634451388617e-05
-5.52249050512046e-05
-1.4647103500198e-05
-3.59857387508957e-05
-4.23237883815183e-05
-2.32314316106837e-05
-5.00611148834403e-05
-2.41064814727753e-05
-4.27415685130167e-05
-2.26421619507652e-05
-5.11676725388237e-05
-2.24590318224646e-05
-2.0545757922486e-05
-4.1278937713259e-05
-1.05561850094789e-05
-1.28707342812931e-05
-3.20296569122379e-05
-4.09723003925788e-05
-1.35758686146496e-05
-4.54697418642177e-05
-1.02216092478155e-05
-3.17028267570997e-05
-1.64115283191121e-05
-4.50092425345334e-05
-1.80768151297843e-05
-2.92395235548158e-05
-6.39443241930589e-05
-2.35873007776128e-05
-3.29751944003718e-05
-1.99014448941858e-05
-4.07790670384349e-05
-2.84913728556282e-05
-4.52007172833082e-05
-1.94984992992305e-05
1.90868579307779e-06
-2.06691906279421e-05
-2.58945782502075e-05
-3.4428655012481e-05
-1.17783099388327e-05
-4.89785202077022e-05
-2.00734756652655e-05
-3.57509646707081e-05
-6.5619607504819e-06
-4.11053812412974e-05
-2.74727190256189e-05
-4.11986113368831e-05
-1.64617746577011e-05
-2.2906111647692e-05
-2.99778984647557e-05
-1.74591001802421e-05
-3.04387832930245e-05
-2.01018119170674e-06
-1.63215396343025e-05
-1.01884535050858e-05
-3.07167701828824e-05
-1.61437060092679e-05
-1.34947305161733e-05
-4.09549952120233e-05
-4.34445640472935e-05
-4.2210480276419e-05
-4.07787278981965e-05
1.32227008914633e-05
-1.45083255261938e-05
-3.44659981049671e-05
-5.1415986197916e-05
-5.74094389913871e-05
-1.45515464030117e-06
-3.0908435985489e-05
-3.38897690239525e-05
5.39529354046247e-06
-3.88618818478815e-05
-2.91720885893405e-05
-3.54595369648634e-05
-2.18402016355972e-05
-2.11177001406331e-05
-3.37618303446504e-05
-3.29953196391927e-05
-3.15119252568062e-05
-9.26871428499952e-07
-9.43142165187952e-06
-1.12050242506575e-05
-2.33943863612146e-05
-2.69966084967042e-05
-4.63644210199193e-05
-2.03559781474607e-05
-2.63757577527234e-07
-7.80888841083895e-06
-4.41007461322596e-05
-2.21504727100806e-06
-2.5577145033887e-05
-6.46619273403007e-05
-4.52372454355008e-05
-1.66945700014347e-05
-1.23615277232791e-05
-3.1596022562614e-05
-1.47155974306893e-05
-2.88173788145226e-05
-2.21387533578538e-05
-6.90946572068907e-06
-9.30022945681092e-06
-5.29776500070718e-05
-2.11844045111698e-05
-1.95794757500162e-06
-3.63845256411212e-05
-2.09483389637201e-05
-2.39453694984264e-05
-2.15489003690612e-05
-1.81816240520072e-05
-1.84399783539304e-05
-3.57567023819205e-05
-4.74308204521976e-05
-2.69502934791958e-05
-4.96808310559061e-05
-8.59407246606527e-06
-2.30837669397908e-05
-3.80503336316071e-05
-2.3667246660352e-05
-3.58942386922112e-05
-4.9380446535537e-05
-2.47115581549074e-05
-2.6926969600111e-05
-3.91764044916826e-05
-2.9466743393182e-05
-3.34717558597035e-05
-2.13318267863335e-05
-2.73840023939914e-05
-3.06563550504592e-05
-2.69511211656841e-05
-1.31466394388779e-05
-8.526285492956e-06
-3.08318152218009e-05
-6.32891531253766e-06
-1.40709869696738e-05
-5.42814064829617e-05
-2.25560432202219e-05
-2.50830176660244e-05
-5.08003582385197e-05
-4.43055108568316e-05
-4.14275690967687e-05
-4.24409623237109e-05
-3.34752725418637e-05
-6.07918087350582e-05
-1.80160786457681e-05
-3.46224864324236e-05
-3.65649628995385e-05
-2.43514283226152e-05
-2.11831117920983e-05
-3.19099759874717e-05
-3.74155711232396e-05
-3.33259994012662e-05
-3.13441657748483e-05
-2.29257248204969e-05
-1.06606486539912e-05
-4.37343511417484e-05
-1.49851374246585e-05
-4.21403977348066e-05
-5.69816149881365e-06
-1.9288365834812e-05
-3.43711391966248e-05
-2.02641757598096e-05
-5.02653814962956e-05
-2.77468760044645e-05
-5.47092279535562e-05
-2.63745104404396e-05
-3.06213863125102e-05
-4.13628484045903e-05
-2.03779765248255e-05
-1.18365057294741e-05
-4.18977833547798e-05
-1.01390573229681e-05
-1.06186909357239e-05
-3.87984375816196e-05
-4.56960114562572e-06
-4.00932641538213e-05
-2.74370679840542e-05
-1.66736097130436e-05
-3.85023219683758e-05
-3.94746767968424e-05
-2.22895327558428e-05
-2.48840086245996e-05
-5.31400144506977e-05
-5.11523083485844e-05
-5.71761051263781e-05
-4.64064791427503e-06
-3.16424215253443e-05
-2.71693275722782e-05
-4.15426454067711e-05
-1.88115271433525e-05
-1.74387742403449e-05
-3.31374452964167e-05
-6.05703976095673e-06
-3.00809591711997e-05
3.64820942048707e-07
-1.31197896722185e-05
1.99817967986725e-05
-1.16420302717421e-05
-2.86599309943643e-05
-7.27207132449947e-06
-2.505988039217e-05
-3.48989304262104e-05
-3.15604492053741e-05
-1.16543331159888e-05
-1.87818567111316e-05
-1.39251998756609e-05
-3.6373207879514e-05
-2.37867030244792e-05
-2.23079707723904e-05
-6.22598726335507e-05
-1.13589938098372e-05
-2.50846920073425e-06
-2.81359150967566e-05
-4.31184426739474e-05
-4.38205977828303e-05
-3.02366378465483e-05
-6.2488921185449e-05
-2.27322817948269e-05
-1.54476209911186e-06
-3.03990494801563e-05
-1.47328888979342e-05
-4.87356819740747e-05
-2.77452399171832e-05
-5.99360668046646e-05
-2.44170723468819e-05
-3.31702882284252e-05
-3.35528070056243e-05
-3.38822664428379e-05
-2.32186199877501e-05
-1.60647162597417e-05
-3.53686341812429e-05
-3.14633968847941e-05
-4.57642919266205e-05
-2.89490908101005e-05
-3.10742856104534e-05
1.60460485047983e-05
6.23355819548371e-06
-3.98858831319659e-05
-3.3969191896603e-05
-5.36355972871469e-05
-2.7667714270938e-05
-3.34441398951833e-05
-3.5128942835311e-05
-2.16228395505247e-05
-1.08695576738131e-05
-2.74817121735676e-05
-2.72853905652874e-05
-3.26495320169542e-05
-2.19204555498047e-05
-1.58439647139411e-05
-3.82204198444498e-05
-3.70223355582953e-05
-2.44156033422947e-05
-3.40719674365318e-05
-1.73651033464495e-05
-5.01167245038829e-06
-1.16096048311222e-05
-4.24652010198953e-05
-2.94551889156304e-05
-3.11056502925965e-05
-1.69012968106213e-05
-3.45638229112589e-05
-2.2029792806938e-05
-2.65183213515417e-05
-2.88771626100572e-05
-2.92705335042154e-05
-1.28219299293298e-05
1.09309039482571e-07
-8.22170158951834e-06
-3.00616747458026e-05
-2.08100736319135e-05
-4.18739336155006e-05
-2.17581071956315e-05
-1.70191736897297e-05
-1.85656754301265e-05
-2.71797914797496e-05
-2.17216785076865e-05
-4.43101035306503e-05
-3.16613758791696e-05
-3.41678131117415e-05
-2.91591941406631e-05
-4.74020413688762e-05
-2.84700384918715e-05
-2.13145335558921e-05
-6.83778172113401e-05
-6.48291100577001e-06
-1.73257231461262e-05
-3.34283375497405e-05
-2.60388901479978e-05
-6.84827600032845e-06
-7.6483940683943e-06
-4.22724070072057e-05
-5.91753498660476e-05
-4.06312683855854e-05
-2.73082848409612e-05
2.2902338162932e-05
-3.86723642055962e-05
-3.64473346665831e-05
1.61836039137173e-05
-3.96039109450772e-05
-2.70774931610859e-05
-2.68844322016436e-05
1.53543331998478e-05
-1.24136545546988e-05
-3.51248106672596e-05
-1.88270791301487e-05
-2.88916716705416e-05
-1.97586225415301e-05
-2.96861050074347e-05
-1.35469142240543e-05
-1.18257904804831e-05
-4.81227054956222e-05
-1.68131261811941e-05
-1.10469404171781e-05
-3.84004244465576e-05
-2.89576088057358e-05
-2.52166860583507e-05
-4.35381729121626e-05
-2.77449232336992e-05
-3.00508457981964e-05
-2.94978335544404e-05
-1.16579715634723e-05
-2.12951324425123e-05
-2.30434098774075e-05
-5.21798693044698e-05
-3.20875418333098e-05
-5.3346723513117e-05
-4.75661338434834e-05
1.88865162842532e-06
-3.01338464130914e-05
1.17713936981244e-06
-2.49838208078783e-05
-1.47713698009539e-05
-3.18180714965964e-05
-4.86221948210644e-05
-2.00330913708808e-05
-4.46397320076709e-05
-8.76292799357528e-06
3.7219639062788e-06
-1.40177475199795e-05
-3.57175386739158e-05
-4.01719602002659e-05
-2.33111512391728e-06
-2.29333944782725e-05
-1.52563295304588e-05
-2.96840333202574e-05
-1.86261843622848e-05
-3.36461435008193e-05
-1.10194511818152e-05
-4.74738205386322e-05
-3.6941344899692e-05
-4.37594815009847e-05
-3.19857428946983e-05
-1.85403588657184e-05
-3.98832694596884e-05
-1.19265241691714e-05
-4.00554420937408e-05
-1.10343884292919e-05
-4.14647002055458e-05
-3.50470343033244e-05
-1.1506306089135e-05
-5.10939228984765e-05
-1.43145694528419e-05
-3.91038240701769e-06
-1.6608494963977e-05
-3.04148343618776e-05
-3.66859596771225e-05
-1.87824565424379e-05
-3.81761876327472e-05
-6.3129187384334e-05
1.07715388955794e-05
-2.32554245877032e-05
-2.00718632281649e-05
-2.44069739776803e-05
-4.21962759658656e-05
-6.14192848531349e-05
-4.76707505072982e-05
-2.99962429983757e-05
-2.54638150538893e-05
-3.7949337111598e-05
-1.00491762056474e-05
-3.24574404072088e-05
-1.90954376385428e-05
-3.72549132604915e-05
-2.8584600008076e-05
-5.31002478314328e-05
-3.59697715417733e-05
-2.50245553485319e-05
-3.50791958111604e-05
-3.19732734508243e-05
2.09336762535936e-05
-6.09731618142788e-06
-3.32451143599474e-05
-5.2503680502905e-05
-1.56085068907461e-05
-3.51971074277564e-05
-2.4393537901459e-05
-1.52775450618166e-05
-1.78323370541754e-05
-2.13802870961677e-05
3.87122664833784e-08
-2.82537937525568e-05
-3.19892953020314e-05
-4.21408501574106e-05
-7.10150298759788e-06
-2.77432813877024e-05
-2.90114615166589e-05
-3.67005720702362e-05
-5.1202116753201e-05
-2.78955595536818e-05
-3.41055612756722e-05
-3.0340238548328e-05
-3.96922583030052e-05
-3.98965858335386e-05
-3.33066458025796e-05
-1.96526606844028e-05
-2.6402289503654e-05
3.44232971030805e-06
-2.88996339577645e-05
-4.88510139367071e-05
-8.55862723329932e-06
-3.21529590693945e-05
-3.20427909693091e-05
-3.04815292172408e-05
-3.2160065723611e-05
-3.04711063093939e-05
-2.30873735268605e-05
-3.73729518295931e-05
-3.12470498127799e-05
-5.37403636150838e-05
-2.14879187298921e-05
-3.14501134929916e-05
-2.92854589706031e-05
-6.37167755978569e-05
-2.11142514140699e-05
-1.72224424750048e-05
-1.25870211566525e-05
-1.36399255651806e-05
-2.50051604841447e-05
-3.8073331061073e-05
-2.58241094219643e-05
-8.49498539377862e-06
-1.15190462256477e-05
-1.99121226055251e-05
-1.02772962004741e-05
-1.38048267389124e-05
-1.41095914177353e-05
-3.17227535123682e-05
-6.09454443840846e-05
-7.6482379038819e-06
-2.44038409236781e-05
-3.91351136370578e-05
-2.30186286525364e-05
-4.0087113744384e-05
-3.02972619648019e-05
-5.15610300476041e-05
-3.59167283231111e-05
-1.36897754939593e-05
-1.72869224046549e-05
-3.45978927863556e-05
-1.50727895140196e-05
-2.26139713416987e-05
-3.73339448168041e-05
-2.90066217421098e-05
-4.69983343511925e-05
-4.5552529058367e-05
-4.95760643121606e-06
-3.19740097400474e-05
-2.55723112560859e-05
-5.67298911878005e-06
-2.70025951748833e-05
-9.76315608810481e-06
-9.0239752238069e-06
-4.61481401099882e-05
-2.84421790821956e-05
-1.22565261909392e-05
-8.94193387060493e-06
-8.03493505223291e-06
-4.96714870576999e-05
-2.51181510377843e-05
-4.53790889899245e-05
-2.11373931497949e-05
-2.97431812119544e-05
-4.04703046852512e-05
-1.8068788555444e-05
-2.17760734347626e-05
-1.10118562296942e-05
2.59457651107993e-05
-4.68240483857339e-06
-8.72149586565215e-06
-5.30297435666241e-05
-2.60743476417326e-05
-4.63297104359798e-05
-4.58637112496032e-05
-3.59582534109965e-05
-4.04008473270383e-05
-3.2099738532108e-05
-3.41308800515934e-06
-2.08083100968637e-05
-2.99567351743464e-05
6.47010454438944e-06
-1.72592368665253e-05
-4.2563091025902e-06
-1.68592826112859e-05
-4.22649383798614e-05
-1.52371273761225e-05
-6.99217554424939e-05
3.27726447714515e-06
-3.45255087626328e-05
-2.87494896079102e-05
-3.64440897145827e-05
-1.3918219762302e-05
6.30479296086137e-06
-3.11025843358344e-05
-4.04371761962616e-05
-4.25454513709125e-05
-2.67072131149563e-05
-2.03544366665517e-05
-3.25570823648745e-05
-1.28568925333696e-05
-3.22786487901587e-05
2.92045003748639e-05
-5.08089588034741e-05
-3.98167963368416e-05
4.79293169876379e-07
-3.2397789351359e-05
-1.56547316865474e-05
-8.1805037412917e-06
-2.98456908949424e-05
-3.51899355640894e-05
-3.2893607246522e-05
-2.75121562767431e-05
-4.08157775418835e-05
-4.89673004687119e-05
-2.78341218668035e-05
-2.9103952967768e-05
-1.25431215292504e-05
-4.24819016232299e-05
-4.7168258773027e-05
-1.42201267147521e-05
-2.92777071525773e-05
-3.8961307771768e-05
-1.29267948377017e-05
2.73814942530944e-07
-2.63281869583848e-05
-1.51438720636918e-05
4.24084661707277e-06
-1.74629169220901e-05
-4.73649835592472e-05
-1.05461035200326e-05
-1.4480698129847e-05
-1.7998349480074e-05
-2.20406978032144e-05
1.36822537241912e-05
-8.29854075784466e-06
-3.38512093183505e-05
-3.57973071505311e-05
-1.73289510270298e-05
-3.52944461276172e-05
-1.56972028375747e-05
-3.09462638762891e-05
-3.37594069319441e-05
-2.32927793420609e-05
-4.93688290588357e-05
-3.34430528021532e-05
-2.81388068853945e-05
-2.19470978406094e-06
-5.60668661060664e-05
-2.94887948251256e-06
1.50165407445961e-05
-4.86437889985329e-05
-5.34477009650866e-05
-3.32534860455333e-05
-3.12553335814647e-05
-3.63301385776651e-05
-2.90089719702912e-05
-2.85974310924878e-05
-2.03588437725729e-05
-1.12022324070508e-05
-3.42846439634998e-05
-3.97273115198377e-05
-8.08053477087831e-06
-2.08368244222072e-05
-1.67994034750507e-05
-2.69619340085387e-05
-3.88183460571661e-05
-3.72392033842527e-05
-3.57279573111163e-05
-3.79601631058538e-05
-2.67336201926699e-05
-2.36218456773309e-05
-4.45753388416281e-05
-1.34782911748796e-05
-9.43992239148869e-06
-1.2185626860983e-05
-3.99325685669617e-05
-2.15613130457835e-05
-4.4976415388058e-05
-4.00130867715039e-05
-5.88372822405877e-05
-2.67254963942388e-05
-3.07927888904929e-05
-8.21713900201664e-06
-2.8773147164906e-05
-3.03874322096902e-05
-9.06942538177774e-06
-3.87544894039982e-05
-5.3119804179171e-05
-5.5740279499144e-05
-3.43136728989872e-05
-1.27370060411056e-05
-1.91825598760234e-05
-4.07340310324086e-05
-3.16326191602232e-05
-3.18124105625727e-05
-3.71230843894074e-05
-2.23642769580586e-05
-2.67005450526929e-05
2.87629067402853e-06
-2.96201556360804e-06
-3.76382644882285e-05
-1.4771104717307e-05
-3.29261119529275e-05
-2.76965703666574e-05
-1.18736539694286e-05
-1.61337852330523e-05
-6.13771438373473e-05
-1.85254147199338e-05
-2.73045938316417e-05
-2.16679009461323e-05
-1.72317682553984e-05
-1.99696144486487e-05
-3.07969351022418e-05
-5.4240868961488e-05
-3.57556438403035e-05
-2.73425756139755e-05
-2.8281761520989e-05
-3.16660034611053e-05
-2.82174968718021e-06
-6.00848044368168e-05
-2.73227463737994e-06
-5.14650275983269e-05
-3.64055248695024e-05
-2.93250926237802e-05
-2.68434144640326e-05
-8.96764637210739e-06
-2.39754834435763e-06
-4.29793905742883e-05
-4.09739817331104e-05
-4.503217837931e-05
-3.3375808351915e-05
-4.47480893747867e-05
-2.49658511707367e-05
-2.50457506759921e-05
-3.2857027650319e-05
-1.10268493654719e-05
-3.2455661281191e-05
-2.91321537734258e-05
-3.48703016399202e-05
-4.53543215116248e-05
-3.17224982695307e-05
-2.67427710358561e-05
-3.12845316100715e-05
1.59574016752026e-05
-1.74577162097653e-05
-8.82304404859488e-06
-4.05121485374898e-05
-1.89230252534097e-05
-2.64527969414142e-06
-1.30320729776222e-05
-3.67145426695283e-05
-1.63804186399513e-05
-3.86556069209585e-05
-5.1514222265831e-05
-2.12169788811344e-05
-3.18117958741135e-05
-1.28875607954315e-05
-1.12366677231662e-05
-4.46241060577645e-05
-3.04495100975885e-05
-4.16977172769953e-05
-3.11972781787195e-05
-5.23243956353466e-05
-2.37847804455151e-05
-2.81208593640892e-05
-3.27020998187196e-05
-4.67020665553508e-05
-3.21327372458137e-05
-6.0551022185933e-05
-6.42015324587372e-05
-1.42757257566897e-05
-2.41318845066321e-05
-2.21921558814085e-05
9.606977745055e-06
-5.85148137237793e-05
-2.83718431837926e-05
-2.45726101096627e-05
-2.01799615066045e-05
-4.01253060249437e-05
-2.0192493055819e-05
-1.1183960450876e-05
-3.58606739294986e-05
6.18634191847655e-06
-1.66804598849792e-05
-1.19343820634778e-05
-2.97658256681013e-05
-4.01499399331387e-05
-3.89063350279114e-05
-6.28646991949552e-05
-2.57983088023721e-05
-3.351273033359e-05
-3.38058961305462e-05
-5.49938005477175e-06
6.74002830780007e-06
-4.48181369474377e-05
-5.11002061305785e-05
-1.66717470506381e-05
-3.44774703743136e-05
-3.67251632604008e-05
-4.30002444619508e-05
-2.92180378424495e-05
-9.7971403128419e-06
-5.73052279839985e-05
-3.14659067183938e-05
-2.41611179353424e-05
-3.4719747510284e-05
-3.47609769339135e-06
-1.4766411052675e-05
-1.54990339985052e-05
-3.34414485459429e-05
-1.90569370577275e-05
-3.00702845842502e-05
-3.4879885223549e-05
-4.30653928126032e-05
-3.73331912959404e-05
-4.29448643974371e-06
-1.63772070294622e-05
-2.32247683088954e-05
-2.50745622147812e-05
-2.9063870892981e-05
-8.13363791715412e-06
-3.71860435788291e-05
-3.90021559157122e-05
-7.17851093469594e-05
-1.28602006639841e-05
-3.50204210851004e-05
-4.61766218764366e-05
-1.0073003414125e-05
-2.62790022734756e-05
-1.04236563957791e-05
-1.81411911195083e-05
-3.98619945491671e-05
-1.94766008771807e-05
-3.36927834886479e-05
-2.54504597478165e-05
-2.81010077198207e-05
-3.85097143447207e-05
-5.3167857444368e-05
-7.18463131367162e-06
1.01021928708416e-05
-2.69179452392964e-05
-2.40127915676464e-05
-1.70364589736768e-05
-1.71969861370549e-05
-3.19148000713505e-05
-5.04384405698559e-05
-4.39803025756167e-05
-1.32362454263878e-05
-3.46893567336761e-05
-1.86713933054234e-05
-4.74007900968405e-05
-9.98705024797026e-06
-2.09434098250157e-05
5.27308775426768e-06
-3.28011922129195e-05
-7.23878911234489e-05
-1.92230498097232e-05
-2.52916531870323e-05
-5.14775942605279e-05
-3.95575820203007e-05
-6.27599994723182e-05
-7.37118923559894e-06
-3.54408448293127e-05
-2.86461932922258e-05
-2.44437258906623e-05
-5.63784475403878e-06
-5.00728708057474e-05
-1.61717480745008e-05
-2.76386020348393e-05
-4.57032726207383e-05
-1.76198998350947e-05
-1.49725211578226e-05
-4.93306742927927e-05
-1.80690054710881e-05
-4.97372256345916e-05
-2.2221855831241e-06
-2.23295815855442e-05
-5.83483921946345e-06
-4.62475066685096e-05
-4.96940775900333e-05
-5.79229209167174e-05
-3.89379512883861e-05
-4.02473616940779e-05
-2.68736540470338e-05
-5.97120131685809e-06
-1.36079385299931e-05
-3.939790644551e-05
-2.50369413104757e-05
-1.37688614799918e-05
-4.00360146952704e-06
-6.22625432867764e-05
-3.89542672624771e-05
-1.686224524433e-05
-6.06088645842188e-05
-2.32840144558596e-05
-4.73847924620085e-05
-2.58838661898474e-05
-4.34706195192952e-05
-3.33525107711471e-05
-3.807351098034e-05
-3.57782706132648e-05
-4.17030975371904e-06
-5.57366226098853e-05
-3.38442207418246e-05
-4.61561143875758e-05
-5.24934655934565e-05
-4.21315075702422e-05
-3.34827313579225e-05
-5.26540754558822e-05
-1.86754395733919e-05
-3.83051550577741e-05
-2.13968650596326e-05
-2.94864591512406e-05
-3.19935244918863e-05
-1.63043850253157e-05
-1.22970114429266e-05
-3.9663824134614e-05
-1.20501646634347e-07
1.33931846481674e-05
-4.3904347798649e-06
-4.57126623872178e-05
-5.5776298208104e-05
-1.09929366918711e-05
-2.46697941870722e-05
-3.75086991545362e-05
-1.40505792047631e-05
3.32604831658606e-06
-5.18612986026321e-05
-2.71572123799702e-05
-3.29890231398884e-05
-6.1653884650194e-06
-3.16751813303518e-06
-3.57964115265631e-05
-5.37683826080231e-05
-4.64760205824258e-05
-2.50187966238889e-05
-4.19980175028618e-05
-3.61636761396093e-05
-3.58375590166781e-05
-2.43062775589972e-05
-3.39376086462296e-05
-5.15594115466047e-05
-3.73807044885129e-05
-2.43613737281832e-05
-4.334320102313e-05
-4.31497360866265e-05
-2.76645332883626e-05
-5.40222386565295e-05
-2.77095700027561e-05
-3.63528066518023e-05
-1.76898106630604e-06
-1.94853835876885e-06
-1.12885321026654e-05
-2.7573336223275e-05
-3.85280883399573e-05
2.73041558347096e-06
-2.63900030737164e-05
-3.99295491660041e-05
-1.28917450093875e-05
-1.92505370220032e-05
-2.21086710785205e-05
-4.73425775001856e-05
-1.16664447134984e-05
-1.54174797546855e-05
-1.86523378334189e-05
-3.1179469299873e-05
-2.28060040725196e-05
-3.3540732383346e-05
-3.48522010959434e-05
-3.36627561789282e-05
-6.315355146659e-06
-2.3016433743905e-05
-4.27713272376135e-05
-4.54879089036396e-05
-1.18848701625822e-05
-3.45857327434766e-05
-6.81236126278464e-05
-3.19103838139444e-05
-5.54794210245252e-05
-6.27408827512938e-05
-3.52958041349272e-05
-2.23639074412712e-05
-3.20659594626913e-05
-1.90919583342229e-05
-6.03070829951137e-05
-3.01140961033652e-05
-2.92662541833533e-05
-4.63195788427226e-05
-2.79197966965797e-05
-3.59352249003376e-05
1.26873161216597e-07
-2.25474641488953e-05
-2.34465512850208e-05
-2.78534178533358e-05
-1.78597312868802e-05
-2.65997824101689e-05
-5.50919136836839e-06
-5.43865214702623e-05
-2.27566814446279e-05
-4.48442025363984e-05
-4.61884883751085e-05
-3.72752641111116e-05
-5.13076826227845e-05
-2.7917631434635e-05
-3.77107497171959e-05
-2.47094321754464e-05
-4.11636811271226e-05
-3.10369265073898e-05
-2.02092078814296e-05
-9.46370129821861e-06
-2.42946765330268e-05
4.79959306875602e-07
-1.42756313302324e-05
-3.42624051527152e-05
-1.42364542734385e-05
-5.14849884701151e-05
-3.99567569953512e-05
-2.51250085576514e-05
-3.14546524720456e-05
-3.25602838582835e-05
-3.08144002129641e-05
-2.31831450882145e-05
-4.23997176244249e-05
-3.76902538953559e-05
-1.56138626611676e-05
-5.29072262656922e-05
-9.65380592430244e-06
-1.52779461231307e-05
-1.72696513203881e-05
-3.51043103250496e-05
-2.1373715872568e-05
-2.26153391074868e-05
-3.0107216485396e-05
-3.37357869794395e-05
-5.05909632418986e-05
-1.02995031618706e-05
-2.42055234301508e-05
-1.88485330465939e-05
-4.45487614128361e-05
-5.26509419021649e-05
-3.58290069446727e-05
-3.28183902944714e-05
-1.86111216507679e-05
-3.8552298883119e-05
-6.34056155880591e-05
-1.75170179100315e-05
-3.36967598072674e-05
4.72205455460118e-06
-1.20519758909656e-05
-4.46780650275607e-05
-4.46669014103745e-05
-4.43469897395181e-05
-2.50290581715288e-05
-3.93547208732681e-05
-5.53775338047552e-05
-4.25728391978634e-05
-4.62614527971696e-05
1.79418764850579e-05
-3.47194209033228e-05
-1.13693677640168e-05
-2.24015212291438e-06
-2.86135654294643e-05
-4.17097744109339e-05
-3.79840823373613e-05
-3.67339838095272e-05
-3.93103007865113e-05
-3.8174775081829e-05
-3.13528399289621e-05
-3.43200910284902e-05
-1.73889976927398e-05
-3.29308382151739e-05
-1.63579114432136e-05
-9.80099294068844e-06
-2.95718348320995e-05
-6.14732116744479e-06
3.80621129036828e-08
-1.80572499000684e-05
-4.90414774112016e-05
-1.63594882939639e-05
-2.91396360045458e-05
-3.2397240468501e-05
-2.18639124822477e-05
-2.43541145647874e-05
-2.87817355554137e-05
-4.10585044075881e-05
-3.08186084834989e-05
-7.23507427719488e-06
-5.02598592818141e-05
-2.18462173309185e-05
-4.19318369270917e-05
-4.60014736717484e-05
-4.33397488686373e-05
-4.99797081073656e-05
-1.40851645325363e-05
8.17072794552247e-06
-3.27962463758164e-05
-4.23969688989493e-05
-2.2482001293508e-05
-6.78234768862371e-06
-1.67899469265361e-05
-5.27096791033182e-05
-1.24129701470332e-05
-1.55864528924783e-05
-3.13333627697024e-06
-2.87353778067333e-05
-3.01955859733754e-05
3.22393395273211e-06
-2.49047809211932e-05
-2.33844325044305e-05
-3.42334146638509e-05
-9.19146437944801e-06
-5.23185602731679e-05
-4.3358251378647e-06
-4.601466391843e-05
-1.78925128600802e-05
-2.20708543000649e-06
-1.26058734544098e-05
-2.19122949887373e-05
-3.79468994194012e-05
-5.52189772177059e-05
-7.20234667949836e-06
-4.76244433096668e-05
-2.20599299688006e-05
4.97862924402092e-06
-2.14425241040683e-05
-9.02436752747882e-05
-8.78718759924505e-06
-4.03185217857146e-05
-2.90791451508801e-05
4.31576747551614e-06
-2.99324752491542e-05
-6.20067790355302e-05
-2.22677478507659e-05
-2.2631547152993e-05
-1.18899323791313e-05
-5.33899089543701e-05
-1.96166274869098e-05
-8.77617490605658e-06
-3.33996772019976e-05
-1.27336128141924e-05
-4.40456825548363e-05
-2.50183916185938e-05
-1.70377411654915e-05
-3.57013837985793e-05
-3.46981370314219e-05
-2.36636202910311e-05
-1.26363843839964e-05
-1.85643703350209e-05
-4.8304850341003e-06
-4.15870958247779e-05
-5.30344084077687e-05
-4.00091590327971e-05
-2.43987125720819e-05
-3.01706806413166e-05
-1.06404817591996e-05
-6.23388481530781e-06
-2.87872628938695e-05
-3.17647969249176e-05
-3.40755995429759e-05
-1.58586507258066e-05
-5.48759237278884e-05
-5.71901846897464e-05
-1.7225399071487e-05
-5.95073071331571e-05
-2.00300321749886e-05
-7.14192449457153e-06
-3.14949308678766e-05
-2.65528132416087e-05
-3.04154650467877e-05
-1.83338685353182e-05
-1.72385639169867e-05
-3.09647677431561e-05
-5.33975167919819e-05
-2.71184430079043e-05
-3.02032036470913e-05
-5.15147650292907e-05
-4.68539364834479e-06
-3.72748472772605e-05
-2.13343483111299e-05
-2.74883159426621e-05
-1.14336990194952e-05
-5.72772784126796e-05
-2.98455602454248e-05
-6.20152397816831e-05
-7.06745999847086e-05
-2.14125569095452e-05
-7.56693117292342e-06
-3.88109409416137e-05
-3.31122908934345e-05
-5.40569788466965e-05
-2.58001636254912e-05
-4.84057169247227e-05
-1.68169715082504e-05
-3.33829653395713e-05
-4.94746279153283e-05
-1.66495793123597e-05
-3.26269739430757e-05
-4.47635849787615e-05
-3.02181307404556e-06
-1.77746167917918e-05
-2.10180717480391e-05
-5.03595760083249e-05
-3.59274006835916e-05
-1.71975563322602e-05
-2.14344195941643e-05
-1.75361253694788e-05
-4.39223921391992e-06
-5.24557846928537e-06
-3.42429790295741e-05
-4.88223124152933e-06
-8.25721745843783e-06
-2.65016803495456e-05
-1.2069683064455e-05
-4.24470090665599e-05
-3.29446502791672e-05
-5.28050288938381e-05
-3.16835506351588e-05
-2.03342981827135e-05
-2.05082741750047e-05
-4.33728626088398e-05
-3.41562614315566e-05
-1.00228673476725e-05
-2.2454412319728e-05
-4.73096629268908e-05
-2.5115502808486e-05
-5.39802684430945e-06
-4.24977215125246e-05
-2.74084165584647e-05
-4.47347831650446e-05
-2.76449082698333e-05
-1.26372574836178e-05
-2.14736700122825e-05
-4.01330312818928e-05
-2.80642421128335e-05
-2.37435392439258e-05
-3.08475783570957e-05
-3.79697269874702e-05
-3.6064583584139e-05
-3.74277268372331e-05
-3.27695787646278e-05
-3.10954356126818e-05
-3.31611878179644e-05
-3.32623217017014e-06
-3.76600301112696e-05
-1.71524681365141e-05
-1.88955618220737e-05
-3.28272522730894e-05
-2.32277653675814e-05
-5.7488436590627e-05
-2.46596503285171e-05
-4.4691638208743e-05
2.99126073875178e-05
-3.40907169244164e-05
-3.76649556551892e-05
-2.32406863080754e-05
-1.81803734312175e-05
4.1524049769543e-06
-2.40616502877863e-05
-5.43351859405783e-05
-3.98401602429054e-05
-1.18460628577455e-05
-1.99954116831544e-05
-3.69899008016875e-05
-2.35714451798665e-05
-3.7556083061813e-05
-1.34892694593574e-05
-1.30277482405518e-05
-2.79148855850718e-05
-2.17154059378464e-05
-4.81912494915138e-06
-4.26904905861882e-05
-2.61622410331918e-05
-3.92155723914714e-05
-5.61411696031814e-05
-7.08211262358941e-05
-1.43613152756647e-05
-3.26942663828049e-05
-3.20372254183087e-06
-3.59951646849368e-05
-2.14235592985955e-05
-5.54224822673225e-05
-5.70207490014464e-05
-5.27294802444807e-05
1.18099529155489e-05
-3.83025706088692e-05
-1.52522931133001e-05
-8.27614865921226e-06
-3.53722275976637e-05
-2.71714175696915e-05
-8.32576478418362e-06
-5.73486329070751e-05
-1.74097386361853e-05
-1.98944602604033e-05
-5.40236990121124e-05
-5.41632204065127e-05
4.82328987323044e-07
-2.81680831793568e-05
-3.36020074047628e-05
-1.29844640977058e-05
-2.15631578478498e-05
-7.34213111127524e-07
-4.06125302715988e-05
-2.1631042416384e-05
-3.85478928484798e-05
-2.87080138915657e-05
-1.88178050435835e-05
-3.92313758798664e-05
-2.72031490807685e-05
-3.67897877060005e-05
-2.75606702322691e-05
-3.69569456500122e-05
-1.60760101077209e-05
-5.80757321970278e-05
-2.15927710152196e-05
-5.26151832265358e-05
-4.64484774569241e-05
-2.08383707058227e-05
-1.38846398224557e-05
-6.48100487704622e-06
-7.39025117121612e-06
-2.29899187809735e-05
-4.35168085963891e-05
-1.5136394157988e-05
-2.91532762879537e-05
-1.43950844066336e-05
-1.13339697338775e-05
-2.90359611464546e-05
-2.06692389759013e-05
-3.08066298005145e-05
-3.28790035939568e-05
-5.6117926387151e-05
-2.66900970331188e-05
-2.8124346444238e-05
-1.34174895106389e-05
-1.6360169230851e-05
-2.17770091501004e-06
-4.24661014308347e-05
-4.42844357283996e-05
-3.88812694951423e-05
-5.78606855339643e-05
2.09658912251134e-05
-2.98902190272194e-05
1.21654619306898e-05
-2.27698397197477e-05
-2.69522865719514e-05
-1.01365308535414e-05
-5.41028987894981e-05
-1.87948063743783e-05
-4.45130283493961e-05
-4.62704738017077e-05
-2.69402119955135e-05
-5.61762379073472e-05
-4.53331555887314e-05
-1.13787774811216e-05
-1.36294780643311e-05
-3.59439412418576e-05
-1.46351935013988e-05
-4.87370455481128e-05
-3.25204566797481e-05
-3.49376415650509e-05
-3.89764615253804e-05
-2.86825038622198e-05
1.66992804298438e-05
-4.93276093495446e-05
-1.4926128055476e-05
-1.04990543057933e-05
-4.53712247592917e-05
-3.44658947620129e-05
-2.19172413767765e-05
-1.24552026329272e-05
1.62042997289639e-06
-2.3541010963374e-05
-2.22543543768845e-05
-1.55804070400184e-05
-4.59356427467864e-05
-6.32919202300154e-05
-1.3697205958032e-05
-3.74643739993184e-05
-9.67288653364275e-06
-4.48209665843536e-05
-2.46774949152377e-05
-1.94660341989524e-05
-2.26493509285344e-05
-1.20699342198148e-05
-4.21845220101855e-05
-3.27885087646514e-05
-3.15802366198871e-05
-5.10006157114956e-05
-4.10914331023994e-05
-3.01941168874826e-05
-3.21721893570472e-05
-2.07874817465525e-05
-5.04348951053041e-05
-2.45537950496414e-05
-1.08014836573692e-05
-2.84339357527276e-05
-2.39893034012445e-05
-3.26168119300274e-05
-4.29548915576375e-05
-4.52365224475634e-05
-2.38486969995835e-06
-2.9995932875914e-05
-6.26307542508884e-06
-1.58897325930535e-05
-3.20542090637901e-05
-3.60126687418248e-05
-8.83178329549604e-06
-3.91853795118316e-05
-1.51218084009947e-05
-4.25718674062848e-06
-5.81173718868776e-05
-2.66681409104815e-05
-2.83228106264058e-05
-3.74852380689573e-05
-4.89655369338907e-06
-1.93960541020809e-05
-5.56595830536578e-05
-3.87481746272437e-05
-2.36773644920037e-05
-4.86382494839023e-05
-5.87722803250675e-06
-5.29225166931096e-05
-2.87610543004971e-05
-1.57126280645729e-05
-6.3221721874964e-07
-3.99454169585456e-05
-3.11306571617107e-05
-3.10176032979523e-05
-4.39095068048371e-05
-4.06286849708667e-05
-3.68876030831531e-05
-4.5184570573533e-07
-5.60847922903016e-05
-2.38007340238801e-05
-2.22842674236556e-05
-4.95374716238435e-05
-4.36108245543423e-05
-3.8038469154926e-05
-4.48824929055601e-05
2.92162447340927e-06
-1.66591044202114e-05
-3.23666249574751e-05
-2.38807121000974e-05
-2.41791850982137e-05
-2.7411386292328e-06
-2.17761540104611e-05
-2.57929168061955e-05
-2.86795738306128e-05
-1.09057197022049e-05
1.30045643402012e-05
-2.70741509031115e-05
