# Supplementary material for: Research on computational propagation and identification of mine microseismic signals based on deep learning
Source: PLoS One. 2025 Oct 22;20(10):e0334641. doi: 10.1371/journal.pone.0334641 (PMC12543183; doi:10.1371/journal.pone.0334641)
Supplement: S8 Data — (ZIP) [file pone.0334641.s008.zip › 000100900002835.xlsx_0.txt_24.txt.txt]

-6.07538828866648e-05
-6.76889169118383e-05
-2.67247504244059e-05
-3.11355512059587e-05
-2.23460608163399e-05
-3.23460237449957e-05
-5.93558160244499e-05
-3.36466379187573e-05
-3.64602963203493e-05
-3.74539712071387e-05
-4.49564703103489e-05
-1.0825498023555e-05
-4.16839985967928e-05
-1.43686492007104e-05
-4.88406593800609e-05
-8.47036960118202e-06
-2.81638395380625e-05
-2.45143439028807e-05
-2.15520201159701e-05
-2.56643561930453e-05
-3.56163472759215e-05
-1.87272825266239e-05
-5.19509922276228e-05
-1.3450325925716e-05
-1.00883440504231e-05
-2.20125251624375e-05
-5.0794965115102e-05
-2.25885526942639e-05
-4.63572879153137e-05
-7.71628455063784e-06
-2.89518827719302e-05
-6.34055642711682e-05
1.25682698441078e-06
-4.7731628487291e-05
-2.05631681276026e-05
-2.60327959960125e-05
-2.52470777001803e-05
-2.33519858745091e-05
-7.2326883144348e-05
-2.81783452748191e-05
-3.33466822333214e-05
-2.70056222410526e-05
-2.51365301663254e-05
-4.57015888301897e-05
-2.19345149215833e-05
-2.30910131525547e-05
-3.83946579665695e-05
-2.94894114745087e-05
-1.89686366598464e-05
-3.93433044957341e-05
-3.62219848261149e-05
-2.16807086473026e-05
5.55987328139915e-06
-1.76250091605084e-05
-4.16102728447398e-05
-2.34232719243793e-05
-2.46491834846839e-05
-4.35679385312789e-05
-3.11155738415661e-05
-3.56649132642312e-05
-3.17290197290362e-05
-1.63876667616862e-05
-1.50602598365891e-05
-3.82243001961365e-05
-6.23098038911087e-05
-1.90532999810506e-05
-4.00572227122376e-05
-2.53693153787636e-05
-2.92752791855271e-06
-2.82684944795153e-05
-3.03723044051395e-05
-9.57804598703451e-06
-4.50558045093132e-05
-1.48938585648008e-05
-4.04507316526988e-05
-3.76531985336748e-05
-2.65378044860816e-05
-3.34695803908239e-05
-9.88977938803905e-06
-2.74040278036841e-05
-2.33445920125524e-05
-4.03863685349069e-05
-3.13116301357118e-05
-3.44134852518405e-05
-1.57166746391425e-05
-3.34116403416042e-05
-3.39909419836472e-06
-2.72431875428431e-05
-5.80905998097786e-05
-1.23523731757657e-05
-1.90906503331344e-05
-4.89816493199308e-06
-3.71612675426438e-05
-7.72106521599557e-06
-3.40018447777648e-05
-4.52372366357601e-05
-2.44880525200885e-05
-6.57620561217672e-05
-3.35258802701727e-05
-2.56601506231741e-05
-2.93904656242239e-05
-1.99838740098713e-05
-4.60253747366712e-05
-2.15498706420947e-05
-3.04709994468828e-05
-4.41636729042346e-05
-3.99018985699129e-05
-1.38833809260556e-05
-1.5756181745992e-05
-7.31300375319908e-05
-1.96045474598756e-05
-4.42854958262093e-05
-9.37755273847873e-06
-6.56279137932002e-05
-2.55897725730335e-05
-1.29329773339843e-05
-2.6648998051238e-05
-2.01762378858383e-05
-2.20040515855274e-05
-3.637036037751e-05
1.3910792828327e-06
-2.14631538965618e-05
-1.22147649205853e-05
-1.68482037973792e-05
-5.50739146458814e-05
-4.2726780527291e-05
-3.50212516484525e-05
-2.222843456737e-05
-4.60765066479641e-05
-3.62362737971133e-05
-2.60717591478926e-05
-4.48143479359852e-05
-3.63677737841721e-05
-5.48596393223351e-05
-9.65854370229129e-06
-2.09872513268345e-05
-2.29525111677275e-05
-3.44395556539738e-05
-4.19525608715759e-05
5.57677530393423e-06
5.74940148434165e-06
-4.59409100634164e-05
-2.80060603784519e-05
-1.75083820418596e-05
-1.22757940177601e-05
-5.08613912604828e-05
-3.52379812410843e-05
-5.20864660521245e-05
-2.28430288953551e-05
-2.83854319902625e-05
-1.61909777878379e-05
-7.64925627124902e-06
-2.67936331082957e-05
-4.0104124274764e-05
-4.70015801273477e-05
-5.13139825218308e-05
-1.3489958734769e-05
-2.28165058853062e-05
-3.76764039157119e-05
-2.15011599279201e-05
-2.77063052719972e-05
-3.87395394541845e-05
-3.10122740795345e-05
-1.80236825929033e-05
-1.37438093799178e-05
-1.46305586357664e-05
-2.24610635879038e-05
-9.02223610755824e-06
-5.68609364538882e-05
-3.4809391825498e-05
-6.54436725261058e-05
-2.88370387810142e-05
9.66417485104937e-06
-4.02827970300297e-05
-1.94061150883955e-05
-1.45566759564838e-05
-4.2920128716756e-05
-4.4836266388999e-05
-3.90412719276928e-05
-2.06306470130274e-05
-8.46092282201502e-07
-2.0637348679385e-05
-3.03841519906744e-05
-2.83956898420038e-05
-3.11978038455545e-05
-1.88266590650292e-05
-4.67516534553572e-05
-3.28845323721772e-05
-3.02183393117253e-05
-3.76215841030401e-05
-2.40563646298419e-05
-5.42521598000495e-05
-2.28867102141204e-05
-9.19498642907582e-06
-1.42505951680352e-05
-2.93278225500839e-05
-1.02882479865682e-05
-2.32176533851538e-05
-1.46933586154403e-05
-2.10443707075146e-05
-2.20687229977403e-05
-5.5497751935263e-06
-2.47269322490507e-05
-2.92502269387635e-05
-2.57162376635665e-05
1.30292421684615e-05
-7.84433373747279e-06
-1.45515631480392e-05
-5.30406984282536e-05
-3.77131331258985e-05
-5.72361049925349e-05
-2.38532052333075e-05
7.01646315070574e-06
-1.03123392778723e-05
-1.5711420611957e-05
-2.05697889092976e-05
-3.02212861839135e-05
-8.63235141879916e-06
-1.3125767839548e-07
-5.54950324430579e-05
-3.19787759002607e-05
-1.48451741986793e-05
-3.92408610984747e-05
-2.63361168133293e-05
-2.93438286499955e-05
-2.96137987315108e-05
-1.25467713015363e-05
-1.11886866639388e-05
-4.42283277558267e-05
-3.42583645553349e-05
-4.56376938493807e-05
-1.92107021570839e-05
-3.92976037425035e-05
-7.34280552010747e-06
-2.64869275317474e-05
-6.46619327588917e-05
-4.77070254143719e-05
-4.78174726124363e-05
1.31252988212634e-05
-1.74548160766383e-05
-2.76040406164202e-05
-1.81819157577664e-05
-1.18298153858499e-05
-4.29692974337784e-05
-9.3453698157825e-06
-4.64532194930538e-05
-4.83368475736786e-06
-4.18717116516258e-05
-3.10614492118678e-05
-2.99588444693514e-05
-3.35408320050283e-05
-3.6081226567946e-05
-2.16551951100848e-05
-5.9586398857334e-05
-5.71062364410982e-06
-5.81869717776448e-06
-3.70317364194931e-05
-7.16130603966382e-06
-4.64581427212032e-05
-4.24921864722345e-05
-4.18856301956039e-05
-1.90773343805087e-05
-3.7511566310311e-05
-1.65812151575257e-05
-5.72425514067954e-05
-2.29548742688385e-05
-9.71756180425197e-06
-4.00512435317549e-05
-6.49521806459201e-05
8.89529099178097e-07
-8.94243423302108e-06
-2.36234446136318e-06
-4.87094847418082e-05
-3.98622281082005e-05
-1.35874011301912e-05
-2.03161102711649e-05
6.43707232419841e-06
-3.04543832090241e-05
-1.48571704698723e-05
-6.60311442192286e-05
-2.09859792614463e-05
-2.30117441727932e-05
-4.58023086174204e-05
-2.33558862560415e-05
-2.6981777490581e-05
-4.0780097252955e-05
-8.92524147249797e-06
-4.561411518066e-05
-2.84095137243847e-05
-2.24241716101613e-05
-3.6463872700745e-05
-4.10865172551649e-05
-2.81704679635853e-05
-2.58615812249513e-05
-5.17317686088247e-05
1.54616072078936e-05
-2.95503019213527e-05
-7.46674675106191e-06
-2.07853794648233e-05
-2.77731641892901e-05
-1.10193663932103e-05
-3.21012530100075e-05
-1.73794318876505e-05
-1.70107371699696e-05
-1.01850276600478e-05
-1.67115826539449e-05
-5.44319910743035e-06
-1.15162402496335e-05
-1.63088488561909e-05
-4.18144086142267e-05
-2.87024427663535e-05
-3.93125133058306e-05
-2.77880535205921e-05
-3.12413440080068e-05
2.49293586255283e-06
-2.39799690294539e-05
-3.65793535733981e-05
-1.16466721027999e-05
-4.12076669177775e-05
-3.87639940527475e-05
-2.75698027916911e-05
-4.73273368119701e-05
-3.65395115802438e-05
-2.71304719952352e-05
-1.82454359028767e-05
-3.49977154825312e-05
-4.90730361819162e-05
-3.4051795391568e-05
-4.29055173950107e-05
-7.01567605318426e-06
-4.82464955571936e-05
-3.34328020992619e-05
-2.47850526303649e-05
-2.46747750108907e-05
-6.90076342412735e-06
-4.9546502437532e-05
-4.40137821328483e-05
-2.07079999330746e-05
-3.60492208891727e-05
-3.07935373886148e-05
-2.04724935365324e-05
-3.00745849188979e-05
-1.42463618645462e-05
-1.46288859721223e-05
-4.64598534688608e-05
-2.91988209766272e-05
-3.78151796063165e-05
-5.53934680286712e-05
-1.32041817337131e-05
-2.54766217793338e-05
-2.00156157129768e-05
-1.61718094992635e-05
-3.00361585285176e-05
-1.84282824333904e-05
-1.10534790253514e-05
-4.22230176878281e-05
-1.87755118833381e-05
-2.67674960166711e-05
-9.04490353313048e-06
-1.60713864910591e-05
-5.46211838310495e-05
-1.92210492299259e-05
-2.66601268047412e-05
-4.21161559239635e-06
-2.3129399106697e-05
-4.58823046852901e-05
-4.73444070467486e-05
-2.74710249950708e-05
-4.25891403941753e-05
-3.95656399450724e-05
-5.46928682256668e-05
-4.93457710336477e-05
-2.27265298434747e-06
-5.51432968604958e-05
-1.27119712178965e-06
-4.28310011317696e-05
-4.17093347187295e-05
-1.24065364161695e-05
-5.55214908366177e-06
-2.02619777334716e-05
-2.11057418361135e-05
-4.15953790474914e-05
-2.92237654093842e-05
-1.35981645355451e-05
-3.24100951837695e-05
-1.68873115613371e-05
-7.39610534420494e-06
-2.82501153092908e-05
-4.95499253520172e-05
-2.41683073656943e-05
-7.6176088925644e-06
-2.69446417027519e-05
-2.1504376234027e-05
-2.29204828098187e-05
-2.46852180971503e-05
-1.44176633294435e-05
-2.11748458631678e-05
-1.92972918403927e-05
-3.0703795443082e-05
-2.7030696749489e-05
-3.51798065417444e-05
-4.46378932333174e-05
-4.35793984554034e-05
-2.59146465106631e-05
-1.78004283051258e-05
-6.72151472734467e-06
-3.54272839824829e-05
-4.70800461110396e-05
-4.08866817459471e-05
-2.32797026496163e-05
-4.38623457253411e-05
-3.09887580668072e-05
-1.60550574288678e-05
-3.35005495845699e-05
-3.4735399050756e-05
4.96833662764362e-06
-5.91902666002514e-05
-2.95306504706993e-05
-4.25863645604844e-05
-4.54924013862663e-05
-3.74470431918581e-05
-2.12762560536278e-05
-3.66385001217424e-05
-3.7767922482026e-05
-2.49715974346237e-05
-3.012412423764e-05
-2.91118875275656e-05
-4.00487714891861e-05
6.68580707633714e-08
-3.23866787120664e-05
-3.36471170860575e-05
-2.03173188559203e-06
-3.90871356938944e-05
-3.01617429752107e-05
-2.71118318849047e-05
-1.15104021190259e-06
-2.86567236512669e-05
-2.24410205775107e-05
-6.59057697371343e-06
-4.15441933928304e-06
-3.64474815960477e-05
-5.20973575688571e-05
-2.25688119852602e-05
-4.59775896637153e-05
-3.21953512453513e-05
-3.28912178899612e-05
-3.77174004450419e-05
-3.90686178937379e-05
-1.98351392021493e-05
-4.24018378055838e-05
-5.26849914028077e-06
-5.50186544358451e-05
-2.84026020697764e-05
-5.01025825151164e-06
-2.81554650979958e-05
-1.39892322765013e-05
-3.99164804316432e-05
-1.29233473998966e-06
-5.06589695541386e-06
-7.07208753377604e-05
-3.98569579969823e-05
-2.9214529866753e-05
-4.90961811430718e-05
-5.8475364168138e-05
-2.98528136809011e-05
-3.2505658855174e-05
-1.86114440647421e-05
5.64146233452662e-06
-2.06585880471262e-05
-2.32025964225441e-05
-3.59573180807093e-05
-3.15671118940632e-05
-2.82681309032122e-05
-2.76257082220431e-05
-4.75370414827593e-05
-3.20194823858488e-05
5.788408858104e-06
-4.57534647781229e-05
-2.1135937840457e-05
-3.56387966309211e-05
-6.29019185096693e-05
-5.54990299842539e-05
-3.46903388619934e-05
-2.82103623671486e-05
-1.27273257714975e-05
-5.07882068393129e-05
-3.21298846559634e-06
-2.44460502563056e-05
-1.20816196954393e-05
-3.16094777306971e-05
-3.53014106081788e-05
-3.21510526210483e-05
-1.53000254528822e-05
-4.65054841060686e-05
-5.11751383055578e-05
-2.78007508112575e-05
-6.9142913767269e-05
-1.22234486158577e-05
-8.05584392402251e-06
-4.37504239002168e-05
-2.33771909047619e-05
-3.67737096575379e-05
-5.30987869240511e-05
-6.60126153101001e-05
-7.15822860970201e-05
-5.30103577405258e-05
-3.54100263874157e-05
-3.78243327540227e-05
-4.18697061842098e-05
-3.43783277695187e-05
-1.01300528410662e-05
-1.07059095685137e-05
-1.45210224084178e-05
-1.84317080547126e-05
-2.87459325209559e-05
-3.68891856563726e-05
-3.36845358801963e-05
-3.85302922118846e-05
-2.97765853819811e-05
-3.96453154554634e-05
-2.71244539202267e-05
-2.11014823216299e-05
-2.70027823317367e-05
-2.28091509330545e-05
-5.1869399342989e-05
-1.12301553704507e-05
-6.69340112995521e-06
-2.71089549695897e-05
-4.64080772893959e-05
-4.89661775216727e-05
-1.58422591224322e-05
-3.47069127968148e-05
-3.75528998733999e-05
-1.62489373505475e-05
-1.80791610607376e-05
-4.12960102286692e-05
-6.44353880977447e-05
-3.60771677092212e-05
-3.78107871932522e-05
-1.55770294826092e-05
-2.5926989672066e-05
-2.90526357110228e-05
-3.47278714447848e-05
-2.54850541403267e-05
-4.62958251715792e-05
-2.06466301566133e-05
-4.63844279497009e-05
-3.0934753812147e-05
-4.85330405122163e-06
-3.73966543492618e-05
-3.88083153490345e-05
-4.74416919924859e-05
-1.81086131718485e-05
-5.14168437615335e-05
-9.81411578708063e-06
-3.96468667399672e-05
-4.93749736300125e-05
-4.74669774156441e-05
-2.91296637741105e-05
-3.43320085152029e-05
-5.84913213494077e-05
-3.9952490779347e-05
-2.90253891295475e-05
-3.41816338194245e-05
-4.55468555337596e-05
-4.12225927056956e-05
-6.93667239435194e-06
-1.2232457237274e-05
-2.22970936840013e-06
-2.79967212134855e-05
-2.13615793663659e-05
-2.11972825662001e-05
-1.64601986940725e-05
-2.46261135160617e-05
-2.15579478013699e-05
-2.77079948274611e-05
-4.51416305067758e-05
-3.1018323407738e-05
-4.02112802956287e-05
-3.00979572455498e-05
-2.06205277333927e-05
-1.3016131027349e-05
-3.05034732701536e-05
-2.39758689439685e-05
-1.2509977799006e-05
-3.75637957847303e-05
-5.73967463494627e-05
-2.83957840933016e-05
-3.73412313097184e-05
-3.50721491312147e-05
-7.63955255104213e-06
-5.69628031361264e-05
-6.73156395894159e-06
-3.09753828349438e-05
-5.38209888177348e-07
-3.66844836178393e-05
-1.85725510412747e-05
-4.73593450421888e-06
-3.52298961794753e-05
-4.76773280620368e-05
-4.84450400249093e-05
-2.75596058003322e-05
-1.93363366091317e-05
-3.38478618202609e-05
-4.46463036033417e-05
-4.3150058791302e-05
-1.04773623786504e-05
-5.01678996551019e-05
-2.48582962302177e-05
1.59831124316993e-06
7.73319404050238e-06
-2.69743065979293e-05
-5.12601000333735e-05
-2.1924606371138e-05
-2.97511377556489e-05
-2.74059160662103e-05
-4.93843182720752e-05
-2.82625404749885e-05
8.18005801312963e-06
-3.43733625441337e-05
-1.85204982027091e-05
-2.23901318789517e-05
-3.49320885210511e-05
-1.38379966195009e-05
-1.7128304281681e-05
-3.25683189714102e-05
-8.34228151859013e-06
-2.72120743942481e-05
-3.80895059680301e-05
-1.08293336137826e-05
-3.34814490325457e-05
-1.53442713296773e-05
-5.69222508679046e-05
-2.37972008642998e-05
-1.51343097450257e-05
-4.88872867892797e-05
-2.67766436870622e-05
-2.21708797134239e-05
-6.53042855996827e-06
2.40352722949621e-06
-3.5500748000286e-05
-1.37762439917456e-05
-2.50331944340382e-05
-3.24422921719654e-05
-4.20717125140998e-05
-3.17925835833895e-05
-3.11970518888207e-05
7.15318282785898e-06
-2.11422430650266e-05
-3.32790766294833e-05
-5.31982421116912e-05
-4.94159818148423e-05
-2.83648034512244e-05
-1.61601774784731e-05
-1.56249763207691e-05
-1.37912548677776e-07
-3.26800625782431e-05
-3.31209006363932e-06
-3.94388695069089e-05
-4.20758487780913e-05
-2.79538564023239e-05
-3.90039993308462e-05
-5.63692914599213e-05
-1.78427545528328e-05
-4.58794486683025e-05
-1.16541173741802e-05
-3.78468692177107e-05
-5.09853044823906e-05
-3.22230150649878e-05
-3.87240952671171e-07
-4.80021391518299e-05
-4.59810696072474e-05
-2.18565931474209e-05
-2.11099370996921e-05
-1.36571041906407e-05
-3.2303849822308e-05
-2.88837235580485e-05
-3.14765056571182e-05
-2.7791748196628e-05
9.51117534761165e-07
-4.59430103927394e-05
-2.38166873333472e-05
-3.65373299179124e-05
-9.20162960974985e-06
-4.2002867929754e-05
-5.45058297572073e-05
-1.61948977788786e-05
-2.7498990534777e-05
-1.06601621120525e-05
-4.42846180650226e-05
-2.22976431865277e-05
-2.1258223944777e-05
-2.44531424175825e-05
-8.05549279315548e-06
-4.0945536725444e-05
-5.12153475779591e-05
-4.16262164744748e-05
-4.83244878895374e-05
-2.60977655626028e-05
-3.33978720222603e-05
-6.04701133240288e-06
-4.45664994349438e-05
-4.52014433248559e-05
-5.22865471216108e-05
-3.27505431169253e-05
-1.91830355429149e-05
-3.29469018159695e-07
-4.170060095784e-05
-2.46133798986624e-05
-2.2203802458095e-05
-3.32103955350438e-05
-9.95930528329877e-06
-3.31500230456805e-05
-3.88496782084722e-06
-2.79400742680935e-05
-3.54290550408718e-05
-2.61801817961126e-05
-1.9170575068685e-05
-2.031845438623e-05
-3.64581061549062e-05
-1.01289846209904e-05
-3.5597310087081e-05
-4.04220480883879e-06
-3.46247054345803e-05
-4.13443498084199e-06
-2.23099193448002e-05
-3.50713981872183e-05
-1.8080501310201e-05
4.67540446200699e-06
-1.53145527106462e-05
-3.4300583158944e-05
-2.12293723415774e-05
-6.01723194282573e-06
-3.56583354735548e-05
-4.4946610654336e-05
-3.24744298704146e-05
-4.04089559413132e-05
-1.98775908331758e-05
-3.68413699103701e-05
-3.45312032054037e-05
-4.22987957581185e-05
-2.2040947539358e-05
-3.95693039296657e-05
-4.1020550084025e-05
-5.50999353352036e-05
-2.63235816053167e-05
-3.08190169897671e-05
-3.31699780410285e-05
-4.11689132209194e-05
-8.45338680708358e-06
-3.60065582365021e-05
-3.01443045123382e-06
-3.37161987831931e-05
-4.33704534342538e-05
-2.78195752258466e-05
-2.60163973889035e-05
-4.27813821827502e-05
-2.00673590826157e-05
-1.28475948327282e-05
-3.43751692343873e-05
-5.12374658033991e-05
-2.55587682604616e-05
-7.06419795512567e-06
-2.56765221768757e-05
-2.20083035015429e-05
-1.86202263003585e-05
-3.49239862414422e-05
-2.06408205299581e-05
-4.00680513129614e-05
-4.6523538339548e-05
-3.94509735438211e-05
-2.29825788945662e-05
-4.68784236769193e-05
-3.91291770133428e-05
-3.87951736978052e-05
-2.31589607955675e-05
-9.70967867641949e-06
-2.07132636058205e-05
-1.02672816638125e-05
-4.4900035612898e-05
-2.93744435307703e-05
-1.9950094104746e-05
-4.37604669244439e-05
-3.91782788782424e-05
-6.47876071837371e-05
-1.84541824465341e-05
-3.57906772637703e-05
-3.43102687585768e-05
-3.46940990182632e-05
-3.75231518455087e-05
-3.65780317808405e-05
-1.90033426808409e-05
-2.89379341288306e-05
-3.60606736437858e-05
2.00138374308886e-05
-5.55701930898822e-05
-5.23115700682706e-05
5.93402858658053e-07
-5.62975991029886e-05
-3.4107253599496e-05
-2.44400519779033e-05
-2.51343807097674e-05
-6.63183285353939e-06
-6.66099228118298e-05
-1.28835176314902e-05
-2.22512510731762e-05
-2.23776640471774e-05
-4.64912099996124e-05
-6.97309994099342e-06
-1.17945097797029e-05
-8.92422488687083e-06
-2.10944390540272e-05
4.74237662418155e-06
-1.23349216407572e-05
-1.76654678023119e-05
-1.41082167955439e-05
-3.34397804527183e-05
-3.9174990067729e-05
-1.1776385093496e-05
-2.88001622317715e-05
-2.15792740672997e-05
-2.27013908792841e-05
-1.60434068584578e-05
-2.92215840397167e-05
-6.20016589145187e-05
-2.27605802995174e-05
-4.93582276134847e-05
-3.16891898847119e-05
-5.36884919546956e-05
-3.29725397254975e-05
-4.5754713722832e-05
-4.39029746954397e-05
-3.66992928635895e-05
-2.63019338001763e-05
1.24132660485294e-05
-1.06964652793312e-05
-3.50184874223136e-05
-6.39886275249955e-05
-2.77239479082931e-05
-3.52648306395064e-05
-2.6564094735567e-05
-2.63825868936663e-05
-3.1779987970899e-05
-4.73550115843649e-05
-4.42864538409802e-05
-5.09675386693029e-05
-3.28786577387275e-05
-1.00620403999592e-05
-9.68651858432303e-06
3.13284051665646e-06
-2.18474036644461e-05
-3.19795010538936e-05
-4.61199465026223e-05
-1.11706659012108e-05
-1.90265255300802e-05
-3.38473936340298e-05
-2.44242374684941e-05
-4.3946759098506e-05
-1.83696598835831e-05
-2.11004895764429e-05
-3.90382846181074e-05
-1.59273096787432e-05
-3.51465486629882e-05
-8.35956562704379e-06
-6.05555674766041e-05
-3.68625014426742e-05
-3.51195423900766e-06
-2.81595121602098e-05
-2.59726043392999e-05
-3.57263679682002e-05
-2.7029760438618e-05
-3.317806410922e-05
-1.36629522800464e-05
-9.2400397415368e-06
-1.6924285051305e-05
-3.67650426079322e-05
-5.07201984144173e-05
-3.68360679660529e-05
-2.84383786080598e-05
-1.82498043034371e-05
-5.92430920864688e-05
-4.24506095310724e-05
-6.27026292773728e-05
-3.34276976457991e-05
-4.86569803420957e-05
-3.67969972292748e-05
-2.13012431008618e-05
-1.96779356894049e-05
-1.38589101323601e-05
-1.98892917146625e-05
-3.48892637573733e-05
-2.2837798674519e-05
-2.9208786678843e-05
-3.44964671175047e-05
-2.97849230351329e-06
7.16812714234398e-06
-2.22629898905335e-05
-3.18737649079452e-05
-3.46623036560223e-05
-1.61759502235894e-05
-4.91759262286865e-05
-1.72603733391537e-05
-2.82661160500125e-05
-1.46319478741379e-05
-9.75808404725637e-07
-3.10653560393964e-05
-9.0121108713772e-06
-4.20421033415414e-05
-4.54089570912392e-05
-1.31067919506872e-05
-5.7659823465699e-05
-2.5632181530399e-05
-1.6841808627502e-05
-6.53824936128609e-07
-4.05396261312361e-05
-5.31348870837105e-05
-5.36893681160344e-05
-2.75446363067066e-05
-2.02413292565149e-05
-2.04943689872028e-05
-9.40476417207354e-06
-1.57864757282393e-05
-5.41717923921479e-05
-3.24303687162213e-05
-1.38863397321305e-05
-2.66999089266176e-05
-4.2521823315528e-05
-3.59581186312748e-05
-1.28953750398295e-05
-1.74240599821137e-05
-2.42399852574837e-05
-1.99446911738401e-06
-2.54141941489801e-05
1.04587149387523e-05
-1.48360947517333e-05
-3.08175246075219e-05
-7.80769591709425e-06
-3.81501819942426e-05
-5.95362887251498e-05
-3.56081961875183e-05
-5.16141162633644e-05
-3.16959553266223e-05
-1.20106230142742e-05
-3.11057419275039e-05
-3.55961640848565e-05
-5.846934403988e-05
-3.48122296291274e-05
2.45219259656295e-06
-4.07912950442722e-05
-4.33795252297674e-05
-1.93451854158161e-05
-2.96782228780844e-05
-1.93299817935677e-05
-3.05476884669792e-05
-2.17624590344064e-05
-2.25562977852106e-05
-2.74893633076395e-05
-3.67961099190053e-05
-2.9213607951741e-05
-3.41040006444033e-06
-8.36674822161631e-06
-3.83267610251194e-05
-3.99395049907791e-05
-2.49603393994923e-05
1.01783956629634e-06
-3.15127448298766e-05
-7.96626877838902e-06
-3.18222749088112e-05
-3.78905540289226e-05
-2.00752256681082e-06
-4.34369466521454e-06
-2.10359053723135e-05
-3.80766212697216e-05
-4.50898152946241e-05
-4.060616719785e-05
-2.15057953097765e-05
-1.56860806387908e-05
-6.94855902557022e-06
-4.06426279617553e-05
-2.18083418239887e-05
-2.80889499870161e-05
-1.51392027426451e-05
-1.70711818269621e-06
-1.10163223909134e-05
-3.90408795898971e-05
-3.82055001637323e-05
-4.67580740152683e-05
-4.59871748935384e-07
-5.33244503802732e-05
-2.62924709133327e-05
-3.1968910987237e-05
-4.03202064342116e-05
-4.62244479579078e-05
-6.93131650118064e-06
-3.24728220635293e-05
-3.73278639975837e-05
-3.31648452451693e-05
-2.35353077699434e-05
-2.74573330981947e-05
-3.11612754439639e-05
-1.35656258771217e-05
-4.0691778956461e-05
-2.31150366339458e-05
-2.40410982117084e-05
6.70602879201887e-06
-1.69203588460117e-05
-1.25475910438782e-05
-2.51167356035088e-05
-1.06062136324199e-05
-7.75200216519815e-06
-1.30069185510574e-05
-2.66831314212547e-05
1.00524643800187e-05
-2.76046060381704e-05
-2.95681961903191e-05
-4.1629978815911e-05
-3.75909899151215e-06
-3.69797115990612e-05
-3.45759517341486e-05
-1.15268601035369e-05
-1.31647038082724e-05
-2.79105336448735e-05
-2.08392554710984e-05
-1.67260549664982e-05
-5.15729054729682e-05
-6.54710149041279e-05
-3.86661145906229e-05
-1.47037048350065e-06
-2.02209933371723e-05
-3.09629683245728e-05
-3.64932180709333e-05
-7.11968684207516e-05
-2.23762226288673e-05
-2.36790308428416e-05
-2.04442959346203e-05
-3.56094232005743e-05
2.4550813236688e-05
-3.30521017193013e-05
-1.89927942275239e-05
-4.60001116197153e-05
-1.38548611812743e-05
-1.67353006863475e-05
-2.56274222973584e-05
2.06071910485361e-06
-2.36736392875725e-05
-4.05531874789544e-05
-3.45724113153861e-05
-5.4857751371738e-05
-1.11754633260194e-05
-4.14432795044664e-05
-4.44263784089804e-06
-2.36211809883167e-05
-6.24404984597051e-05
-3.45284130683734e-05
-5.795175824128e-06
-4.96449577782643e-05
-2.35847145246944e-05
-4.96759202941772e-05
-2.93520818214064e-05
-3.36052816753072e-05
-6.25390533194341e-06
-1.82496204171567e-05
-2.73674902827506e-05
-6.42846899178615e-06
-5.65685638865702e-05
-8.19658732739474e-06
-4.50123812781866e-05
-5.09365319680425e-05
-4.84629711620036e-05
-3.29420891998614e-05
-2.04266623417383e-05
-4.28259142138786e-05
-1.79410767608623e-05
-3.05205959385348e-05
-1.30686518519365e-05
-1.12481385677728e-05
-3.9663468931403e-05
1.172969366906e-06
-4.06662221847311e-05
-4.37917945034077e-05
-4.9232336573859e-05
-5.40090439646535e-05
-1.30962856309356e-05
-1.31620710170124e-05
-1.50993831973596e-05
-5.83063169853202e-05
-4.71794898291432e-05
-4.05736783152212e-05
-3.60916154750283e-05
-1.77077564667749e-05
-4.70201200040864e-05
-3.68073489198532e-05
-1.80464691000875e-05
-4.22023487096789e-05
-1.57865567077476e-05
-3.53371517129427e-05
-3.03383611313833e-05
-4.59084569368488e-05
-1.6108476667681e-05
-5.39884938613451e-06
-3.09169769793473e-05
-8.1721217177596e-06
-2.41191324281931e-05
-4.39975558241593e-05
2.003872771193e-07
-1.10665322143515e-05
-5.58813876473071e-05
-1.81538348675943e-05
-2.8692644308697e-05
-3.35924954395499e-05
-2.18223864439442e-05
-3.6777289224473e-05
-6.63881329655251e-05
-3.74087673391044e-05
2.81520416654014e-06
-1.43074361078181e-05
-1.3398839128438e-05
-5.09516866509373e-05
-8.78993729115228e-06
-8.2795192556352e-06
-5.28580385560473e-05
-3.88080712849936e-05
-3.02979406119857e-05
-3.40341271721101e-05
-4.7200701757724e-05
-2.21969623230065e-05
-2.81463214033491e-05
-3.45487877751444e-05
-2.04833679341476e-05
-4.14317132684636e-05
-3.73278818189819e-05
-2.75003913741166e-05
-3.10149864567267e-05
-2.77969078099997e-05
-1.04434534055775e-05
-3.67100636384463e-05
-4.51879789534915e-05
-2.26665256132235e-05
-2.42751334855389e-05
-1.82168715489729e-05
-3.60283580108178e-05
7.26454432014385e-06
-3.39967881232406e-05
-2.17478713926183e-05
1.63114964455222e-06
-8.84836959931778e-06
-4.00090163748598e-05
1.69873163045662e-05
-2.15573463396456e-05
-2.52056511889205e-05
-4.51624906545137e-05
-2.02416447620072e-05
-8.79216758597538e-06
-4.57487864781113e-05
-4.99830584252706e-05
-2.82167474510212e-05
-4.4680839912986e-05
9.57645202273273e-07
-1.90022888870879e-05
-3.24512327120053e-05
-2.8717090399197e-05
-2.65180037169099e-05
-2.61723139993208e-05
-2.67952809647557e-05
-2.70029162687193e-05
-1.78958595958682e-05
-5.37745336162667e-05
-5.90245409291424e-05
1.40977814177847e-05
-1.84624552528825e-05
-1.30616579244736e-05
-2.8926944903823e-05
-4.85925877825324e-05
-4.00015073561672e-05
-2.25858084382207e-05
-3.39775586268863e-05
-4.40639819095848e-05
-4.71259004486883e-05
-4.38350269819302e-05
-5.46566888503039e-05
-2.16239083200938e-05
-2.41887487265164e-05
-2.14295657029266e-05
-1.06483920066995e-05
-3.90206311534966e-05
-6.13454859129602e-06
-2.84252762581718e-05
-2.3614573578646e-05
6.6926660795841e-07
-1.66731600107489e-05
-3.50337427121532e-05
-3.48572929771737e-05
-4.27902916564648e-05
-2.45343756299514e-05
-5.46000028420365e-05
-4.79545721714237e-05
-4.32628137551023e-05
-1.72329727620431e-05
-1.98755032617141e-05
-2.83640616907135e-05
-4.45784496215836e-07
-5.07135155739023e-05
-2.80421385693536e-05
-8.01128840097732e-06
-5.1311976626114e-05
-3.07022877130004e-05
8.55015819600524e-07
-3.33146126819883e-05
-2.12225412652252e-05
-2.66134471607278e-05
-3.24174405813825e-05
-1.8274661435051e-05
-4.88778283315926e-05
-2.33686770382884e-05
-4.72180972553439e-05
-2.28112990801912e-05
-3.47443479667253e-05
-3.68557509770385e-05
-3.85490844873718e-05
-1.13839815550868e-05
-2.79127222262326e-05
-9.6087779598285e-06
-5.03417331928432e-05
-4.45846454805691e-05
-3.98424101345833e-05
-3.18436403558607e-05
-3.91040815271871e-05
-5.38134502746972e-05
-4.96219096305547e-05
-1.66960502603304e-05
-2.58302103933329e-05
-2.61404600779015e-05
-5.22108419016157e-05
-4.69804307573793e-05
-3.25578530039372e-05
-2.79516004914694e-06
-1.96325002749247e-05
-3.93425736420518e-05
-9.18737350483905e-06
-2.134882020897e-05
-4.37019684480151e-05
-1.31135921090053e-05
-1.98707920945972e-05
-3.18970888555009e-05
-6.01130239198609e-05
-3.84915869164528e-05
-4.29743461423484e-05
-4.36399927477355e-05
-5.7151157608248e-05
-2.94558242715155e-06
-2.3336862345056e-05
-4.10947931110128e-05
-1.26950808037441e-05
-1.56602212555326e-05
-4.37017533910048e-05
-4.80992057412512e-05
-1.29779643898985e-05
-2.9492935884329e-05
-2.73914402958321e-05
-1.1626142681317e-06
-3.68181942300253e-05
-5.38148245242202e-05
-3.27160116564685e-05
-2.95500255525639e-05
-5.83217007087024e-05
-4.46351807774809e-05
-1.88965106144621e-05
-1.8125357440702e-05
-1.60630135889588e-05
-2.44864044935503e-05
-2.74737906768045e-05
-2.85255074556582e-05
-4.15318596298815e-05
-3.16235325378718e-05
-3.82677687499583e-06
-4.51489099632424e-05
-4.08541200424282e-05
-2.80942365722325e-05
-1.96366458295184e-05
-2.89037970937001e-05
-4.02610764151834e-05
-3.34471571281871e-05
-2.85436748644016e-05
-4.02613542135534e-06
-1.86729745831301e-05
-4.03194421508737e-05
-3.20099138474475e-05
-2.71933952716379e-05
-1.03033743793992e-06
-5.8341899242635e-05
-1.44421206951337e-05
-3.85983104372553e-06
-3.79771214391077e-05
-3.45965966306243e-05
-1.5542397649917e-05
-1.20877913327391e-05
-1.94009024603769e-05
-1.92636021388955e-05
-1.41280713158023e-05
-3.03221674766238e-05
-1.7081266386956e-05
-1.78240904306356e-05
-3.75965423558265e-05
-3.01440898027531e-05
-3.77497033383204e-05
-2.78902711697048e-05
-3.3664827286833e-05
-2.43777881275137e-05
-4.5359241073341e-05
-1.40613703926885e-05
-2.29444759092677e-06
-2.9541721422882e-05
-2.06177613000112e-05
-2.67232968920901e-05
-6.10647146153198e-05
-2.83600332704428e-05
-2.4270562243562e-05
-7.18136064246263e-06
-5.89855477826551e-05
-3.92464020770778e-05
-5.87556094388863e-05
-3.08298476720277e-05
-5.40381313568029e-05
-3.2206767985885e-05
-3.25268676531065e-05
-3.66842738400134e-07
-3.46138085341423e-05
-4.63002607279132e-05
-2.88941359554666e-05
-1.0643982081839e-05
-6.5083349790661e-05
-2.70766535045951e-05
-2.42906710911786e-05
-1.85140567161229e-05
-4.04296454981701e-05
-3.59168925193736e-05
-3.50147599721251e-05
-1.2198965657146e-05
-3.92684451321917e-05
-2.52646482866135e-05
-1.44902818270719e-05
-2.68956601233079e-05
-2.23488518013429e-05
-2.23506209858952e-05
-4.7182141745763e-05
-4.87459376648158e-05
-7.75244199391496e-06
-2.01845564247709e-05
-3.62201533659227e-05
-4.74251565008795e-06
-4.78311659429293e-06
5.31182041107093e-06
-3.83090093416552e-05
-4.20904694280905e-05
-2.15363701842041e-05
-5.31493249246535e-05
-1.65602219702034e-05
-1.8399664850476e-05
-4.67823370973101e-05
-3.88978489285767e-05
-3.1277524999013e-05
-3.76423410776571e-05
-3.18055089066706e-05
-5.48043821441463e-05
-3.74911951687869e-05
-3.03013695539804e-05
-3.6138060506684e-05
-4.66417003526621e-05
-3.02406910286489e-05
-8.73212419062943e-06
-5.49180981403119e-05
-4.48048744158119e-05
-3.5788197159181e-05
-5.80074450921869e-05
-1.18497954601292e-05
-4.74686916735978e-05
-3.15925749937147e-05
-1.30836745964377e-05
3.57926293160842e-06
-2.92689393610788e-05
1.85706885249232e-05
-3.85331169393673e-05
-3.83199781436277e-05
-2.04175541614695e-05
-3.6397130160181e-05
-4.78439565504705e-05
-3.15879097909747e-05
-3.59193294252479e-05
-4.53912588613769e-05
-3.32024651508845e-05
-3.37427715994421e-05
1.5361655559411e-05
-1.72894161760775e-05
-3.55431207895751e-05
-3.28064634074481e-05
-4.42887655394231e-05
-4.13490923940763e-05
-1.77795862077963e-05
-2.97026867331872e-05
-2.82794949271907e-05
-2.65304578478186e-05
1.83240673019719e-06
-4.70882283296508e-05
-2.8412053159539e-05
-5.99061910268658e-05
-2.95557465079018e-05
-5.65977365604364e-05
4.77649798484772e-06
-1.05451412272227e-05
-4.65037042874509e-05
-5.93858189346161e-05
-1.07969037442594e-05
-4.41556979547654e-05
-3.35776451856905e-05
-5.43532062699213e-06
-2.3407138741361e-05
-1.93443506980536e-05
-3.27497398819468e-05
-1.80850154705368e-05
-2.39491535988857e-05
-4.46082680463989e-05
-5.01313673129872e-05
-6.57631660599662e-05
-1.42388670309296e-05
-5.15929440848132e-05
-3.55424249163351e-05
-2.93132640729699e-05
-6.58340066826113e-05
-2.51870451889134e-05
-5.05316776813259e-05
-3.95631075514247e-05
-3.10611126729065e-05
-2.44138273149743e-05
-1.32998691330428e-05
-2.23667117531457e-05
-5.2980802822936e-05
-2.01791842416622e-05
-2.34416274573829e-05
-2.12124879096865e-05
-8.46612763095889e-06
-3.37574140361281e-05
-2.29427265349007e-05
-2.35965315442154e-05
-2.21640618574951e-05
-5.96376759866396e-06
-2.89259822967726e-05
-4.04899211423578e-05
-3.76620773934998e-05
-4.89833415882176e-06
-2.60441584141004e-05
-4.17676904273635e-05
-2.3612024652663e-05
5.46502025632087e-06
-1.76191046431592e-05
-1.70553230330445e-05
1.9763049018142e-05
-1.05516869246713e-07
-4.87695401190916e-05
-2.82553788269138e-05
-1.68263085781255e-05
-2.98166786837809e-05
-1.57859040244089e-05
-2.13779239197926e-05
-1.80215792793197e-05
-2.84634619824401e-05
-7.40374230286493e-06
-2.6829529722365e-05
-5.65024503573338e-05
-1.6819525096117e-05
-1.22652417747232e-05
-3.74208569263221e-05
-1.10639345957478e-05
-4.33419772808101e-05
-1.50873961670891e-05
-2.62649306222687e-05
-2.77955182371582e-05
-1.52263617258146e-05
-4.32003792589064e-06
-3.44502356052245e-05
-4.69306164317944e-05
-6.31555068254361e-05
-4.83615251541283e-05
-1.50701888643984e-05
-4.62750446597982e-05
3.5899399183987e-06
-4.54002411573758e-05
-3.70755203033208e-05
-1.02678747991979e-05
-1.92551161732077e-05
-4.39299060120553e-05
-3.64871166580963e-05
-1.20545635758077e-05
-1.8939419352085e-05
-3.5088996881527e-05
-1.7059249264386e-05
-1.39725054928413e-05
-2.92067498514993e-05
-3.70165592868653e-05
-1.77245745885459e-05
-3.91068526722371e-05
-3.15788565959363e-05
-5.37947028945316e-05
-3.79308027017422e-05
-2.67553332210586e-05
-3.15933773357779e-05
-2.19426723523042e-06
-5.05350967876096e-05
-7.15863715515564e-05
-5.32441931765354e-06
-3.9818570640087e-05
-3.83030788296061e-05
-2.92132225187575e-05
-3.26124029869267e-05
-6.367183113293e-06
-1.22302338672134e-05
-6.36242933107366e-05
-2.74458958870995e-05
-6.46374215444644e-05
-1.17251685899551e-05
-7.58721289230142e-06
-1.56133723227255e-05
-1.92461944010168e-05
-5.9800418268761e-05
3.2798669952499e-06
-1.80627061159728e-05
-1.37551460446827e-05
-4.68645193590893e-05
-4.86912722438256e-05
2.66053632134201e-06
-3.26990798922337e-06
-4.08847669591805e-05
-3.7112696040806e-05
-3.52654749641145e-06
-2.48031222632144e-05
-2.24562900925802e-05
-1.55417832426185e-05
-2.02211753393465e-05
-2.63957866764939e-05
-3.24454325460413e-05
-3.62639217473579e-05
-2.49680856127115e-05
-3.92329370388024e-05
-2.65899869409912e-05
-7.42937059296556e-05
-4.55721273984326e-05
-4.03446082326652e-05
-1.77480006248959e-05
-2.37479393061231e-05
-4.75488865993426e-05
-2.3660169653484e-05
-1.1977900679346e-05
-4.39837001532705e-05
-2.83290103224329e-05
2.8232821047379e-06
-1.39917155304483e-05
-3.11574360274064e-05
-1.56121313028967e-05
-5.36064755061038e-05
-4.8563423836452e-05
-5.34004947702733e-05
-2.99704992504199e-05
-2.37566570765407e-05
-2.32299878072165e-05
-8.31088313437095e-08
-5.95897899740468e-05
-4.46522824503331e-05
-1.95042208659633e-05
-1.28185207725176e-05
-2.10097473962298e-05
-3.54633917500333e-05
-1.43049048391755e-05
-2.37895957987852e-05
-1.06569066957116e-05
-1.65300904189171e-05
-1.23115279958676e-05
-2.978346648916e-05
-2.70090674653905e-05
-2.46005951137229e-05
-4.49965747944405e-05
-5.09257708850419e-05
-2.06025882343786e-05
-3.75900771831916e-05
-1.70669214474247e-05
-1.1823016311542e-05
-3.64382529298015e-05
-3.49086585864028e-05
-1.6018506297024e-05
-8.76192016437768e-06
-2.29254869390534e-05
-3.47370674382179e-05
-1.31617838033375e-05
-3.60929060031876e-05
-3.03696889087196e-05
3.03668254025471e-06
-1.63365827606286e-05
-3.45410135672335e-05
-3.69361340284267e-05
9.48930044591994e-06
-2.23759596270927e-05
-3.78543960045966e-05
-2.93235428921072e-05
-5.59165125961634e-05
-2.47256720950238e-05
-4.56858990592889e-05
-3.22711341773913e-05
-4.17886685933531e-05
-2.16864423427648e-05
-2.67167351519021e-05
-1.10918428853605e-05
-2.71374770401876e-05
-1.3147956684904e-05
-1.16065911382725e-05
-4.000245960266e-07
-1.56607900302823e-05
-3.71201863430904e-05
-2.21299357507167e-05
-6.77915946817262e-05
-4.33846138666604e-05
-1.07597937563184e-05
-2.14682892848516e-05
-1.86552849266734e-05
-5.00470486360506e-05
-4.42084360629901e-05
-2.26984396055989e-05
-3.65553102454184e-05
5.34724254239642e-07
-5.64129352469778e-06
-3.70504146871551e-05
-3.68831871347895e-05
-2.94666285560285e-05
-2.79772561036799e-05
-2.77903689926258e-05
-2.4609743637318e-05
-1.98887378570566e-05
-2.04150454046737e-05
-5.12993452946643e-05
-1.22010659158515e-05
-3.13395958670154e-05
-6.91837511825616e-05
-2.9013720358665e-05
-5.63651580665524e-05
-1.86015271073971e-05
-3.2340794605362e-05
-5.04415565883401e-05
-5.21854659752354e-05
-5.6578402540117e-05
-3.47570780911019e-05
-3.23942517025404e-05
-2.05010119292628e-05
-9.21608858351343e-06
-7.98516651874844e-06
9.87811732074003e-07
-3.0517892834287e-05
1.41489739927074e-05
-6.43442009242899e-06
-2.28748039469333e-05
-1.99019967962924e-05
-9.60756275009972e-06
1.24692711110082e-06
-2.86252354151032e-05
-1.9406436940585e-05
-2.36279793090485e-05
-6.19119851604423e-05
-6.52648732871119e-06
-2.7788498742158e-05
-2.53071510169371e-05
-5.41153036207624e-05
-4.12969054864207e-05
-1.30549894271822e-05
-3.0475842738101e-05
-3.28127215568049e-05
-3.47853688597146e-05
-5.55983710701913e-05
-2.42577172497468e-05
-2.04831644314339e-05
-6.02598269195646e-06
-5.11844478388529e-05
-1.68664105575392e-05
-9.17598233867768e-06
-3.79459498066097e-05
-5.19104308319128e-05
-3.80812276190477e-06
-4.03895712626014e-05
-2.73717883784345e-05
-2.39101050582355e-05
-3.05808679348944e-05
-4.62295642277579e-05
-3.12962304181196e-05
8.29835290634236e-06
-1.03022876579834e-05
-5.74121183361667e-06
-2.45862654214768e-05
-1.03080125565239e-05
-4.10679125497465e-05
-2.93582535616374e-05
-4.54548120199234e-05
-5.75928244109343e-05
-1.1483839047382e-05
-1.40987503161481e-05
-5.47270865572592e-05
-8.40066301752506e-06
-2.691872308541e-05
5.84062376200844e-06
-1.83048202408084e-05
-9.207887502392e-06
-3.55005686969113e-05
-4.83181337765687e-05
-5.39238453402815e-05
-3.02435002658094e-05
-7.63341931699787e-06
-2.82076007168025e-05
-4.84679302346805e-05
-3.72495143965545e-05
-2.76624024930589e-05
-2.90261360126702e-05
-6.44778809801511e-05
-3.16788549022701e-05
-1.59426582620816e-05
-9.79030376517506e-06
-3.87332329013437e-05
-2.42146197476764e-05
-3.08808305191052e-05
-2.84120438879254e-05
-2.61312994117009e-05
-5.12794222295878e-05
-2.87115670334297e-05
-4.26754827609156e-05
-2.09368840211833e-05
-4.4200175715108e-05
-2.48481226096333e-05
-3.18884951389034e-05
-2.03347536460102e-05
-4.30744653615066e-05
-2.28022915569682e-05
-5.74613147095872e-05
-5.36475832448933e-05
-3.05077881975751e-05
-4.30612731446489e-05
-4.99175994653978e-05
-1.28495519310399e-05
-4.52929462415024e-05
-2.33505390702089e-05
-2.9191504177712e-05
-5.18953046840678e-05
-4.05440057189512e-05
-2.33764680474352e-05
-4.42030944087673e-05
-3.61156021388273e-05
-2.32202699548934e-05
-1.09678449023345e-05
-4.99177541947683e-05
-2.31969562223933e-05
-2.58502300178948e-05
-1.03988369279718e-05
-2.75286003569945e-05
-4.29675519406559e-05
-2.63432308288108e-05
-8.40913372326562e-07
-1.62390346805178e-05
-3.72138848870706e-05
-4.47594529629139e-05
-2.6355911665536e-05
-3.89843205706427e-05
-1.06342313544554e-05
-4.96241883502402e-05
-3.15663572017291e-05
-2.9126429016686e-05
-5.87744507933979e-05
-5.1288809080954e-05
-3.40401367701032e-05
-4.93911436402143e-05
-2.63087569750716e-05
-4.42997147211726e-05
-2.21010376143523e-05
-3.37871439829848e-05
2.96298580188542e-06
-1.69859465211377e-05
-3.40681489035127e-05
-1.97483277223532e-05
-1.85903207335602e-05
-1.14188820269592e-05
-1.43345243245174e-05
-3.60497951948003e-05
-7.78448962108399e-06
-4.91212876688163e-05
-2.33279532520152e-05
-1.35425845508345e-05
-3.51051987980292e-05
-4.56158422081397e-05
-4.25683906199483e-05
-1.94967145587747e-05
-3.5142900126621e-05
-3.81805205641222e-05
-2.70299969084175e-05
-2.00940281800577e-05
-4.09040540904473e-05
-3.47325941379739e-05
-2.73389121496272e-05
-2.34964164634367e-05
-2.36863456387823e-05
-3.1226484599072e-05
-1.22079003198149e-05
-3.49447734441309e-05
-4.95404799669094e-06
-5.33134192502287e-05
-3.89508326708577e-05
-5.37323827671303e-05
-3.62601136950202e-05
-3.75539452969673e-05
5.38956290329266e-07
-1.3307064245045e-05
-3.19677284923941e-05
-3.50196291513163e-05
-2.00377847319345e-05
-4.74578446380699e-05
-1.22941905500415e-05
-3.53882367571854e-05
-2.5289353522135e-05
-1.9728773434214e-05
-4.50182102628731e-05
-7.515980946628e-05
-2.81500121487482e-06
-3.14312540995841e-05
-3.30542823737356e-05
-2.09480192386413e-05
-4.75126622699268e-06
-5.92610007790068e-05
-2.87145618453459e-05
6.97980014278086e-07
-4.40114238980312e-05
-1.74515139483573e-05
-3.30912498852896e-05
7.20981621588394e-06
-4.07224212873148e-05
-3.2438773682448e-05
-3.33337065777556e-05
-3.15432633460447e-05
-3.51842304533727e-05
-4.60964409515375e-06
-3.32877833231637e-06
-3.4646742255494e-05
-2.20353858356055e-05
4.13058218742338e-07
-3.18331856883296e-05
-3.43900281455976e-05
-1.92220182320948e-06
-2.7521281939445e-05
-2.06078849742723e-05
-2.17859148700466e-06
-3.73756321234234e-06
-3.33133582076213e-05
-1.51011451517575e-05
-2.13821113963938e-05
-4.01999646951106e-05
-2.93066219919512e-05
-2.87925711119874e-05
-5.0134838255633e-05
-3.17666836940484e-05
-2.77563708029375e-05
-1.8395151745132e-05
-4.52695538685879e-06
-3.50496979369629e-05
-1.42692569873231e-05
-5.61017591301749e-05
-4.79685630429017e-06
-1.32242790210818e-05
-1.88663598930179e-05
-5.01711193382074e-05
-1.3528901299474e-05
-2.44992802451016e-05
-4.20820632684113e-05
-1.16151928556621e-05
-1.2219946922927e-05
-2.85846567785843e-05
-2.81960639562445e-05
-1.94891722061107e-05
-5.22662421675259e-05
-8.54436041143615e-06
-3.36661554371499e-05
-1.48419591560988e-05
-3.68428756850089e-05
-3.54480897766494e-05
-1.30398934493343e-05
-3.20984845988392e-05
-4.42233559678289e-05
-2.1458220923857e-05
-1.22890664202499e-05
-3.18803815793885e-05
-3.74738231352024e-05
-1.97661085611976e-05
-2.73385895195591e-05
-4.81885170191991e-05
-4.23781523055385e-05
-3.40578004115353e-05
-9.40230705780391e-06
-4.65678990209871e-05
-1.59117800197606e-05
-2.45634899607259e-05
-2.24996077955913e-05
-2.58593063611574e-05
6.64036651804529e-06
-1.51183938714006e-05
-2.53983136928889e-05
-1.79566970761467e-05
-4.42427208716395e-05
-3.78119522169887e-05
-2.3838125165274e-05
-2.39537734082094e-06
-1.87232861703337e-05
-2.43311872683535e-05
-2.98268503754586e-05
-6.099066106458e-07
-3.617765773235e-05
-4.33348022746394e-05
-4.56550389531096e-05
-7.20215104963216e-05
-3.67437830732047e-05
-3.90770675551534e-05
-1.56395804329483e-05
-4.2632581479269e-05
-1.09396544665302e-05
-2.38987989741518e-05
-2.78641971208682e-05
-6.10559042293037e-05
-3.4844082768084e-05
-5.48895877568553e-05
-2.182485995931e-05
-4.43583686314729e-05
-4.46471807691905e-05
-2.79988603783437e-05
-2.4146703914452e-05
-4.04677922207012e-05
-1.71183290251548e-05
-5.40454018699628e-05
-2.35036202067348e-05
-4.95419189484699e-05
-2.55511512524993e-05
-3.71570196239006e-05
-2.84220096651296e-05
-2.98524277816157e-05
-5.02181959943376e-05
-5.37056513033728e-05
-2.90260147154261e-05
-1.52252416153766e-05
-2.75012571048306e-05
-9.03656607750693e-06
-1.85861065175548e-05
-5.05272862606166e-05
-3.50499690437709e-06
-1.98044268348834e-05
-2.33374252655905e-05
-1.91384121823554e-05
-4.04438104058779e-05
-1.39817347401325e-05
-8.11564435756055e-06
-1.13403945643725e-05
-1.18141549611547e-05
-5.95456946628326e-05
-7.07330922256297e-05
-4.34393087925366e-05
-2.93279254741576e-05
-3.0058092612967e-05
-7.65421177327863e-06
-1.92823372271786e-05
-2.27215756132963e-05
-2.0527852297708e-05
-3.93014970467836e-05
-4.98514168455443e-05
-3.51120048010721e-05
-2.61034522416967e-05
-2.36072036684558e-05
-5.64141754304341e-05
1.23700358413183e-05
-7.40518521253725e-06
-4.51206676753082e-05
-4.17289656390305e-05
-1.02170700877845e-06
-2.4513415048555e-05
-2.65699280597304e-05
-5.99477479154369e-06
-5.87527786334974e-05
-1.76573376555267e-05
-2.5621335978565e-05
-1.29531485337648e-05
-1.89377422328777e-05
-3.21008012157339e-05
-4.73404190697076e-05
-1.2134734296209e-05
1.7334934273587e-05
-2.83054568174743e-05
-3.55561961142753e-07
-2.29876909564667e-05
-1.38816592573368e-05
-3.48223777405589e-05
-1.37591468475112e-05
-5.15514783503845e-05
-1.8255121651815e-05
-3.77637211062634e-05
-4.28545351005906e-05
-2.38658005252396e-05
-2.39086074184098e-05
-5.6917783384168e-05
-3.49366912380387e-05
5.45698905249583e-06
-9.5343653549905e-06
-3.18656649731592e-05
-2.20802886723249e-05
-2.01707571746645e-05
-4.57069009841386e-05
-2.55181030856236e-05
-3.65634171992832e-05
-4.22339018748826e-05
-2.77389426796563e-05
-1.13657313914468e-05
-3.17821479669577e-05
-3.81412536307827e-05
-3.29340634324598e-06
-2.57344587392095e-05
-1.97860992129162e-05
-3.61168662006307e-05
-4.64999807248233e-06
-1.84626872517055e-05
-2.58406954043187e-05
-3.16027194758175e-05
-1.62617802957292e-05
-1.54920767842696e-05
-3.14780214055921e-05
-2.23282395007493e-05
-3.96158141104496e-05
-9.36252066565579e-06
-2.02641317107228e-05
-2.1033698338239e-05
-1.99968788609695e-05
-2.24075022914431e-05
-3.87481861030627e-05
-2.18413218388963e-05
-3.31970314704264e-05
-6.26225641156545e-05
-3.1449009059242e-05
-4.04118043638242e-05
-1.75841196582086e-05
-4.00500186765808e-05
-3.69232661210033e-05
-1.81362884658146e-05
-1.44372041490772e-05
-3.70839148030156e-05
-7.25529587028085e-06
-4.0736951358217e-05
-2.50175537069977e-05
-5.25487902738227e-05
-3.67426331767609e-05
-2.47601134707168e-05
-6.4460758117553e-06
-1.49451710586693e-05
-2.20106530280025e-05
-3.76126746542522e-06
-1.38328231084731e-05
-4.49361238578405e-05
-3.57768300126791e-05
-4.76035036313581e-05
-4.14062985116699e-05
-3.63965122772183e-05
-3.92622757732416e-05
-3.02260478789225e-05
-3.21604983410353e-05
-3.78866416791434e-05
-3.31565661902039e-05
-3.67091585710134e-05
-1.80344657151283e-05
-1.29458908322353e-05
-9.07915283952994e-06
-2.57625938146571e-05
-2.73133360988518e-05
-3.66689219964797e-06
-2.74726579231537e-05
-2.57454198177745e-05
-3.09439691873212e-05
7.18076976249511e-06
-1.4429618786773e-05
-1.71270153591804e-05
-1.18574701976975e-05
-2.05521355484638e-05
-4.81341815043511e-05
-9.65410574773113e-06
-2.29409921265319e-05
-1.77467321604768e-05
-3.16530112964445e-05
-4.86008813109073e-05
-3.11505290795228e-05
-3.68879151157084e-05
1.1676423017111e-05
-3.27600199124421e-05
-5.02109475344652e-05
-3.76416388996101e-05
-2.75818773902446e-05
2.95149019125947e-06
-4.15477180435017e-05
-2.79184558692226e-05
-2.98038715971214e-05
-3.75865586846261e-05
-1.15064562003413e-05
-2.55198156850268e-05
-3.68965924027699e-05
-3.83466059381901e-05
-3.17016462764463e-05
-1.77841377279036e-05
-2.49820653750858e-05
-3.75624974177403e-05
-2.33879276930099e-05
-1.746208076766e-07
-8.90812777135478e-06
-3.96052208926256e-05
-5.23798899594655e-05
-3.5641592727522e-05
-1.04454423097528e-05
9.45081962635745e-06
-3.92286486957404e-05
-4.38269144635827e-05
-3.88989816067184e-05
9.38142823357508e-07
-2.98286405183828e-05
-3.61268849269041e-05
-1.8142732331811e-05
-2.22854763818716e-05
-3.55006521328755e-05
-3.89570062129432e-05
-2.99255685626812e-05
-4.93198954395412e-05
-4.54560948886197e-05
-1.00150508895644e-05
-2.42595394605368e-05
-4.42224529464131e-05
-3.51937216158294e-05
-1.55740869377069e-05
-2.25532503997016e-05
-3.82636395254966e-05
-3.86335860932609e-05
-2.28830089255172e-05
-3.1771720609731e-05
-3.0598153237009e-05
-3.93117690061751e-05
-3.48478138665319e-05
-2.18533880260306e-05
-6.34647514491293e-05
-4.09667838338859e-05
2.62585587776492e-05
-2.18517203870671e-05
-4.06734471280957e-05
-2.7985449564625e-05
-9.34966435038169e-06
-4.48196804055825e-05
-5.1265888127671e-05
-1.45172194794921e-05
-5.57801031301951e-05
-2.21739828201725e-05
-1.13255042391245e-05
-3.83647403350432e-05
-5.08944822740067e-05
-1.94571124889147e-05
-4.20407063634538e-05
-4.06115805958774e-05
-3.20120565540464e-05
-3.85108966502411e-05
-2.71845107296745e-06
-1.12840375359853e-05
-4.11212907339802e-05
-1.40346811624177e-05
-3.36920988771417e-05
-3.8069868901617e-05
-3.94377646100086e-05
-3.37376375121755e-05
-2.96297481353379e-06
-2.84355692914348e-05
-3.38782675983399e-05
-8.5951017388613e-06
-5.07296381239484e-05
-6.5195481614564e-06
-1.64726711170716e-05
-5.01310996676339e-05
1.78617250599022e-06
-6.79716724619466e-05
-3.97966707960354e-05
-1.81416819158304e-05
-4.93241845842574e-05
-2.30202541514461e-05
-5.12662094393968e-05
-1.67358262747932e-05
-2.95903356575045e-05
-3.35404390160314e-05
-4.57513396323618e-05
-2.02278385827018e-05
-5.35305786584626e-05
-2.23554513296183e-05
-1.96086015562681e-05
-2.7424503126463e-05
-5.46897918642148e-05
-2.06383989626199e-05
9.22868441718573e-06
-7.18470481233232e-06
-5.20345030592296e-05
-3.62389331785329e-05
-4.31006579494774e-05
-1.6033476049269e-05
-4.1051317387684e-05
-2.92084958643668e-05
5.98431802207243e-06
-3.61732741086059e-05
-2.39369885459814e-05
-9.50027597303982e-06
-3.81502470523192e-05
-4.47372062705779e-05
-4.89852662764991e-05
-3.34736031665496e-05
-2.33620160864004e-05
-2.64693282036991e-05
-2.22207405346704e-05
-3.4400637510237e-05
-2.99419704268886e-05
-2.90401030041385e-05
-2.78060768064679e-05
-2.89596018110211e-05
-5.19311381638813e-05
-4.98668832602349e-05
-2.11788256083923e-05
-2.40092705389284e-05
-2.89726560538396e-05
-4.52647420370258e-05
-2.27505826596403e-05
-2.52382650575551e-05
-5.42207439330713e-05
-4.78442162094646e-05
-3.55348457804228e-05
-1.46079195469663e-05
-3.42616678650872e-05
-1.29387436863084e-05
-3.62740143947171e-05
-9.89859980482598e-06
-4.50589873857825e-05
-5.11519415438786e-05
-1.17408876696929e-06
-2.92270184301564e-05
-3.50628849494645e-05
-4.41003206986407e-05
-4.89522164081107e-05
-1.09737595522783e-05
1.02033725836417e-05
-5.20751682489695e-05
-3.63245562248606e-05
-4.65119696139502e-05
-3.48746538448021e-05
-1.95724381433472e-05
-3.6213936129081e-05
-4.36880494027272e-05
-4.177205368712e-05
-5.45189521624044e-05
-5.60376383723811e-05
-3.9613965063986e-05
-4.80646456124839e-05
-1.58933697121629e-05
-2.79188393833258e-05
-4.61617579589028e-05
-2.33217005728904e-05
-4.64870158732171e-05
-2.60193443664702e-05
-1.65466726106137e-05
-2.95078336534451e-05
-2.66295089058894e-05
-5.00178865908028e-05
-1.87279370153303e-05
-2.09094029981497e-05
-9.24778658163229e-06
-1.55359273591258e-05
-3.89290106248411e-05
-2.46629521623434e-05
-5.72715155392212e-05
-5.56078523638062e-05
-2.92944370636422e-05
-2.52679046394896e-05
1.42497745361705e-05
-3.45156302652821e-05
-3.48349244439152e-05
-2.6724952185507e-05
-2.82546595017272e-05
-3.06467123190898e-05
-3.08927850117008e-05
-2.82573188481575e-05
-4.65176371329033e-05
-3.78712225445896e-05
-3.08847589373617e-05
-2.2489907414822e-05
-6.13753115307444e-06
-4.31121056829043e-05
-2.87024072908083e-05
-5.40227490134993e-05
-1.22698406297883e-05
-6.15132670203429e-06
-4.84215385307359e-05
-6.55643295531108e-06
-2.57927949014475e-05
-6.01175767336968e-07
-5.17031122337002e-05
1.67333619847955e-05
-4.79430435407433e-05
-3.71773597552602e-05
-6.35050888564553e-06
-6.47882261273264e-07
-1.56752608441611e-05
-2.35499135977315e-05
-1.87476903981924e-05
-2.3690549031976e-05
-2.60535608819285e-05
-4.7972533813391e-05
-5.73220649892178e-05
-2.12106666423618e-05
-1.67373062856397e-05
-3.40899548029793e-05
-3.17239493338384e-05
-2.58472468598828e-05
-4.04358364322262e-05
-3.25335267064919e-06
-2.05065508006265e-05
-7.94550293309604e-05
-3.0954255919048e-05
-4.86653459843019e-05
-4.82961727849156e-05
-2.80081267816447e-05
-1.86828807940159e-05
-1.01861453978498e-05
-5.02086134689522e-05
-2.47278089947436e-05
-1.3354196970123e-05
-1.21169089238096e-05
-3.44489327128681e-05
-3.94927645637105e-05
-3.75092406083839e-05
-1.95707886124998e-05
-4.58723474072842e-05
-4.46843434921009e-05
-2.96422136916868e-05
-1.23967442972283e-05
-9.49537783095665e-06
-8.53659215345779e-06
-1.90666066220443e-05
-3.47548627182546e-05
-2.06803976982722e-05
-3.85930492187187e-05
-4.39517456048282e-05
-1.13288503339349e-05
-1.12573095264617e-05
-3.80498675121441e-05
-7.63760926315761e-05
-2.75900097225469e-05
-2.74609655456834e-05
-5.25615347385963e-05
-2.05451869525528e-05
2.36075238992131e-06
-3.19996864153495e-05
-3.48626385427543e-05
-1.00029385507725e-05
-3.4365484556274e-05
-1.24333290815901e-05
-2.74261768372784e-05
-2.57244816405518e-05
-3.6907565716128e-05
-2.83616990671993e-05
-3.95786378100933e-05
-4.60069178374422e-05
-4.14683845958861e-05
-2.77193874906382e-05
-2.38128935239799e-05
-4.3251127693608e-05
-4.70987582701837e-05
-2.15205941530525e-05
-1.50383082127234e-05
-2.46077489804646e-05
-4.97320375883691e-05
-1.47108629173242e-05
-1.78272734631838e-05
-4.37930142824545e-05
-3.49243780032816e-05
-2.50675302857066e-05
-3.32544938187895e-05
-3.55050199335798e-05
-2.39859173227687e-05
-4.29187977083763e-05
-1.10916895758153e-05
-1.36560324080552e-05
-3.05111006917929e-05
-3.96645587161682e-05
-5.2036455857467e-05
-5.36851892080976e-05
-3.7395716121469e-05
-3.61025826639538e-05
-8.24294290364735e-06
-3.59322483955937e-05
-4.8676038118055e-05
-6.8203353273993e-05
-1.44316328438098e-05
-7.14687169027749e-06
-1.61613836809086e-05
-5.01576095778504e-05
2.34989200498111e-06
-3.63718244331278e-06
-3.46823387767769e-05
-2.33936475304088e-05
-2.00638673252258e-05
-5.27357016006505e-05
-4.93429532542548e-05
-3.9032076229483e-05
-4.28175758153178e-05
-3.75832178766708e-05
-7.75908540239052e-06
-1.8129322085359e-06
-3.38277178388321e-05
-5.09625696627748e-05
-4.68246679988237e-05
-2.23057759059216e-05
-2.05724119910093e-05
-3.43044273274196e-05
-1.67919444014821e-05
-2.82519331238059e-05
-3.84352774803373e-05
-3.51667370394176e-05
-3.8486451470201e-05
-3.53518324131067e-05
-4.0527082535307e-05
-3.79167810418382e-05
-5.32262886722304e-06
-4.11254478181423e-07
-3.85837671150707e-05
-5.608109283534e-05
-6.34469594145092e-05
-4.9666326178647e-05
-3.09381706124991e-05
-3.19912819847816e-05
-2.15525452432462e-05
-3.13977791613014e-05
-1.79944790897678e-05
-2.8370155321662e-05
-2.09103860516946e-05
-4.31210475635305e-05
-2.92204820175173e-05
-4.28061265094639e-05
-2.38161127531311e-05
-4.43618152649161e-05
-4.03588332444774e-05
-2.5273861281668e-05
-1.25886953664629e-05
-3.32725438397155e-05
-2.18101358362038e-05
-4.47955948545017e-05
-4.07683375954495e-05
-1.98743738685973e-05
-1.84992129016059e-05
-3.60748704364951e-05
1.75325812846152e-05
-1.97556291627244e-05
-3.80484513440532e-05
-4.01592483277146e-05
-4.88242842682209e-05
-1.40052167196335e-05
-3.72863120555555e-05
-2.25956134385235e-05
-4.01654829666955e-05
-2.06407862935857e-05
-3.65522310326111e-05
-5.9520311805467e-05
-1.11741480294094e-05
-1.52821921238445e-05
-9.06217084960822e-06
-1.30214605806995e-05
-2.57432073492238e-05
-2.65339633164225e-05
-1.61322305855291e-05
-1.92754393060296e-05
-2.68645088110236e-05
-1.73479686473273e-05
-5.23286035237673e-05
-1.76821248919248e-05
-1.86534263705252e-05
-1.22644374720883e-05
-4.07936545361481e-05
-5.29562264877413e-05
-2.68371784271599e-05
-1.06216835734768e-05
-2.08924739566091e-05
-2.18496760426166e-05
-3.01816838262896e-05
-5.04118059469856e-05
-2.60168409469159e-05
-2.28266876339116e-05
5.16165340338081e-06
-3.12131758094591e-05
-2.56909512679577e-05
-6.25896781369536e-06
-2.9742577808479e-05
-4.53812926809177e-05
-2.39020697113376e-05
-2.30273547275427e-05
-2.36573201511706e-05
-2.44375892271168e-05
-1.2444255752886e-05
-4.97365476629371e-05
-4.32667978550232e-05
-4.04172933409977e-05
-1.41120431810492e-05
-2.9890410367519e-05
-3.05891608352727e-05
1.11478561845409e-05
-1.86847451209523e-05
-2.62655298239918e-05
-2.36085856885767e-06
-3.26254186108562e-05
-1.82770832105021e-05
-4.60082453355274e-05
-9.77101468791717e-06
-3.89270388117054e-05
-2.36858701554637e-05
-4.41430325482236e-05
-2.85588835082621e-05
-4.91401540959106e-05
-2.05292702805992e-05
-1.83502746560088e-05
-8.58786828700236e-06
-4.86668020017594e-05
-4.96992368705804e-05
-2.17120195243171e-05
-3.37082741350258e-05
-3.88464811236103e-05
-4.26342588442769e-05
-2.4700612683662e-05
-1.75561736434058e-06
1.86357229971296e-06
1.18659530410447e-05
-6.76242081697798e-06
-2.77358930865456e-05
-5.25091851591605e-05
-2.83040712699509e-05
5.43994272222888e-07
-3.18272089356846e-05
-3.64611949768076e-05
-2.09147627125223e-06
-2.11289899566416e-05
-1.58671563503351e-05
-3.80543021868087e-05
-3.34584242194078e-05
-1.70666239303052e-05
-2.90854678422344e-05
-3.03317170132223e-05
-4.48884281531882e-05
-3.00051996467432e-05
-3.33344171093008e-05
-3.25257904802839e-05
-4.00581599334146e-05
-5.22464627953234e-06
-2.21376552211082e-05
-3.30676729163496e-05
-4.5381080800349e-05
-5.48842515432918e-05
-4.45343648599934e-05
-2.80010517033899e-05
-2.73096824571058e-05
-3.00062079600466e-05
-3.18907752205817e-05
-2.81466053962144e-05
-3.00464579456318e-05
-4.15596360604917e-05
-1.86234177395357e-05
-2.03391300874712e-05
-3.34442062548592e-05
-1.05056239902924e-05
-3.56453683216114e-05
-1.91546988323856e-05
-2.11342655180713e-05
-2.6715789799282e-06
-8.80469371316728e-06
-5.2266592497064e-05
-5.53818935464399e-05
-2.95259763935436e-05
-2.22430930846326e-05
-2.53765756943368e-05
-4.10649215381564e-05
-1.8355285961124e-05
-2.74398045092182e-05
-3.03794739392399e-05
-5.31640617119506e-05
-3.76158294448927e-05
-4.89966539202264e-05
-4.29250243939808e-05
-2.19060930419863e-05
-2.87990286341725e-05
-2.77501497297324e-05
-3.44222456588348e-06
-2.52667750103433e-05
-1.97314006628116e-05
-2.75090917686181e-05
-4.36853915965488e-05
-2.91503846057275e-05
-1.93278566826118e-05
-3.71103895465251e-05
3.18389518610332e-06
-3.07202577669401e-05
-1.69780373831846e-05
-5.23738542246805e-05
-2.07871091793396e-05
-3.8805927921461e-05
-2.92310080033289e-05
-3.29158443562964e-05
-4.62418403926595e-05
-2.59585868491253e-05
-1.70492481233703e-05
-4.20297769233925e-05
-3.07678270018571e-05
-1.04984128326872e-05
-4.03657269044307e-05
-2.76795385902729e-05
-2.7052643603409e-05
-2.17694262316934e-05
-5.36855626529133e-05
-2.16605499813769e-05
-3.53106589559027e-05
-2.20132846156575e-05
-3.28750617019008e-05
-1.61042164122084e-05
-3.67911662594327e-05
-2.66609527924985e-05
-2.68656262061199e-05
-1.23945077891596e-05
-2.1847675583148e-05
-4.08636370209366e-05
-2.71846944303946e-05
-1.10545152270723e-05
-4.73435357907467e-05
-1.49634412008908e-05
-1.76965455385537e-05
-3.40022864953095e-05
-4.57871291646441e-05
-3.97688032433719e-05
-4.94551938803118e-05
-4.43396756122764e-05
-5.34430883514366e-05
-1.2651408408524e-05
-4.83794479272567e-05
-1.84305595270221e-05
-1.58134038970742e-05
-4.06086851741098e-05
-3.10827797872973e-05
-2.65477475712963e-05
-1.79336091276367e-05
-3.74578720724221e-05
-6.10001202123047e-05
-5.92023474970143e-05
-1.53527872448506e-05
-1.95734962069572e-05
-2.38102749801044e-05
-5.53871968337825e-05
-2.61087443982139e-05
-4.32506383598703e-05
-3.4568003435094e-05
-2.90871471481165e-05
-4.98460811065989e-05
-2.24480396726073e-05
-2.26253365655783e-05
-2.4415818760344e-05
-2.25442558194452e-05
-4.06977415248247e-06
-7.31825244872917e-05
-3.24296111301746e-05
-4.49319202849539e-06
-3.44247653935167e-05
-2.04192564191175e-05
-8.84313558050033e-06
-6.3447267510009e-05
-3.03145691898203e-05
-2.98504184043648e-05
-2.1321190076252e-05
-3.66837729820879e-05
-2.0999319662689e-05
-7.70044087149543e-05
-1.85435992048286e-06
-1.26516278135718e-05
-4.00431037316718e-05
-1.90748965366898e-05
-1.56966070176196e-05
-4.04773551404728e-05
9.25089482450718e-07
-2.94262495529532e-05
-3.73610473776075e-06
-4.4542288263331e-05
-3.36694829239045e-05
-7.56972076915378e-06
-3.81431947264728e-05
-2.23812591715556e-05
-4.55882056434911e-05
-3.9856637528443e-05
-3.42349858626715e-05
-2.50072640730929e-05
-7.15615750215031e-05
-2.84304212774101e-05
-9.88566878399112e-06
-3.45938211950835e-05
-1.8113698427899e-05
-6.04220302170721e-05
-3.68441999341801e-05
-6.4683479764696e-05
7.36180429110364e-07
-3.86128819959654e-05
-4.14755373685076e-06
-5.20385582703181e-05
-4.29789113767022e-05
-5.19005880643395e-05
3.04137269189799e-07
-1.64658224853004e-05
-1.30059722723484e-05
-5.83341181484041e-06
-3.36039294015945e-05
-1.48384907424036e-05
-4.22460579355764e-05
-3.8858851638144e-05
-5.10313280445819e-05
-2.25856816105122e-05
-2.38911260787308e-05
-3.05744508523472e-05
-2.68923496617681e-05
-4.02547249681519e-05
-1.29176372583933e-05
-2.59635646705589e-05
-3.50442188486005e-05
-5.84805042510682e-06
-3.18748641395389e-05
-2.58303143769251e-05
-6.29715562088491e-05
-4.86491052799612e-05
-1.53974041617128e-05
-4.68914064396583e-05
-4.66332877803114e-06
-7.90555854632662e-06
-1.04006015704592e-05
-2.69127845210902e-05
-3.47676665830267e-05
-2.3332012212247e-05
-1.44295077421849e-05
-2.23863142349904e-05
9.61285626730892e-07
-2.052608352647e-05
-2.6688573467157e-05
-3.07734543273053e-05
-1.99740310731148e-05
-3.16232842508382e-07
-4.02886008085637e-05
-1.92606495770141e-05
-3.86786207793763e-05
-3.36335475973131e-05
-2.22662216294724e-05
-2.07040106304526e-05
-1.86533769962712e-05
-2.50617498124172e-05
-3.13449123489874e-05
-3.46975500092092e-05
-3.20345362302325e-05
-2.67877006128734e-05
-3.98510472554981e-05
-2.40732212158855e-05
-3.13467366952505e-05
-3.79624876293154e-05
-1.04752902759282e-05
-1.77981833640076e-05
-1.80219633857793e-05
-2.30927772998082e-05
2.91628594005231e-07
-5.17558452540184e-05
-2.23679236765328e-05
-2.42577609933194e-05
-4.62194673624885e-05
7.8572028382451e-06
1.18177120882057e-05
-1.98733868528696e-05
-2.77065678862182e-05
-1.45381191344211e-05
-4.08042745652261e-05
-3.57148392840419e-05
-4.22651870871431e-05
-5.32625285941474e-05
-4.43890911605354e-05
-3.73456647432767e-05
7.82864672658516e-06
-1.11185729444751e-05
4.49227405244368e-06
-2.61837415933788e-05
-5.09296165460934e-05
-2.79285614929026e-05
-4.42067589894939e-06
-2.19986511838211e-05
-3.55201836744498e-05
-3.2978182078065e-05
-4.16375733481761e-05
-3.49518103288318e-05
-2.90435068186446e-05
-3.65924877095888e-05
-5.02839474937464e-05
-3.11332432609934e-05
-2.30858184398839e-05
-4.10195252683795e-05
-2.16957535483756e-05
-1.89597004731743e-05
-9.56254946627839e-06
-2.52112752247446e-05
-2.86672042756621e-05
-3.1164532789483e-05
-2.20970625763962e-05
-1.64319631039572e-05
-1.75670038186738e-05
-4.81131485520433e-05
-7.10926514702111e-06
-5.88656330633872e-06
-4.60805781556166e-05
-2.22462822416012e-05
1.43354663258835e-06
-1.98354188747985e-05
-1.3932566227273e-05
7.87959431289213e-06
-1.3197455243676e-05
-1.58175617728793e-05
-7.41922356834566e-06
-2.77298152701075e-05
-8.52329820670468e-06
-5.49521181786474e-05
-5.47198378125662e-06
-1.898371322794e-05
-2.6806399569751e-05
-1.31559259867406e-05
-3.0407902536191e-05
-1.70661824345615e-05
-2.62439140428247e-05
1.07121430996258e-05
-2.33954252853495e-05
-2.24541192998767e-05
-3.36627756253544e-05
-3.51234277722133e-05
-4.37746828887279e-05
-3.56422601220964e-05
-6.49161407650741e-05
-4.09997009260915e-06
-3.40877851277792e-05
-3.02196608055511e-05
-3.20591007368565e-05
-4.6695801046468e-05
-4.86804677901115e-05
-3.88058296581565e-05
-4.60806142083457e-05
-2.76741155320497e-05
-4.71928559603559e-05
-4.28013870896668e-05
-3.62556482276879e-05
-3.68904424133397e-05
-1.84877902271118e-05
-5.46045258685104e-05
-2.19472493383062e-05
-4.17210794935452e-05
-1.79477160374321e-05
-1.15515271490452e-05
-4.21881963026993e-05
-3.75652987605133e-05
-2.6613231552185e-05
-1.151932484413e-05
-3.07280327221114e-05
-3.26744268883494e-05
7.17789887362874e-07
-9.58164075961059e-06
-4.75642682604678e-05
-9.97573131356237e-06
-5.63435492890395e-05
-4.87263441541065e-05
-1.39921420179775e-05
-5.63669381048346e-05
-4.77116179479149e-05
-4.27670965645936e-05
-3.38955811762225e-05
-3.13860149861898e-05
-4.04247589534844e-05
-8.00889012194852e-06
-1.19122905040818e-05
-3.32414445088152e-05
-4.03891392364051e-05
2.04925196902202e-06
-2.45461305487652e-06
-1.09282470645452e-05
-3.68080121162401e-05
-4.60670747529367e-05
-2.12501171339051e-05
-3.94747412292003e-05
-1.95576934586651e-05
-3.68525672775025e-05
-5.18499592286301e-05
-1.62995399717672e-05
-1.87155191854855e-05
-1.321394895436e-05
-3.30837486006065e-05
-4.73104658527321e-05
-1.78511864684485e-05
-2.13983934449303e-05
-3.19041278054043e-05
-2.23094831194805e-05
-3.08405796009713e-05
-1.87712224713758e-05
-1.33550495717257e-05
-8.05829311250471e-06
-1.14634981653358e-05
-4.24749816623069e-05
9.81517548492618e-08
-3.24343370092366e-05
-3.63230120943052e-05
-4.7901476211539e-05
4.58827263236424e-07
-1.99269246691509e-05
-3.09299868055779e-05
-1.4937807833955e-05
-5.0605674916948e-05
-3.46321436353481e-05
7.71930955800904e-06
-1.56528461466095e-05
-3.71659765160982e-05
3.38926889323522e-06
-2.63641046824986e-05
-4.08620560887914e-05
-4.06038153724593e-05
-3.0181105269114e-06
-3.75372212766545e-05
-1.78537941147927e-05
-4.92696813196461e-05
-2.67160714680603e-05
-2.81066022868817e-05
1.46072262694389e-05
-2.72636220210611e-05
-3.72251767841477e-05
-1.60291880841926e-05
-1.64746373547882e-05
-1.30960091304859e-05
-2.83164411352376e-05
-3.82180249323085e-05
-2.44867035679839e-05
-9.14745115480491e-06
1.37364854022919e-06
-1.06110302725229e-05
-5.30981728155445e-05
-3.10475889584656e-05
-8.86295162019293e-06
-3.28772338319019e-05
-6.19369512269808e-05
-2.41441532218898e-05
-3.00570380453949e-05
-4.81806118816016e-05
-4.65373757184723e-05
-2.54484258451348e-05
-4.24817299068513e-05
-2.13669022425257e-05
-4.06294153004098e-05
-6.44269462786295e-05
-1.49543402651363e-05
-3.49854827718845e-05
-3.80733554170964e-05
-1.31400926333169e-05
-2.06991448984019e-05
-1.86870706635235e-05
-3.02680081378398e-05
-1.39018175765056e-05
-3.21880033615223e-05
-3.0516579362526e-05
-2.96660471108011e-05
-2.55207499010471e-05
-3.38778737116637e-05
-1.21845517111214e-05
3.83474007846438e-07
-2.56300258660887e-05
-2.81647635319818e-05
-6.34783704950315e-05
-1.89010664524622e-05
-2.53196100041834e-05
-4.86349336901167e-05
-4.50279031229206e-05
-7.59232510099973e-06
-3.31517041423216e-05
-2.89633437340995e-05
-3.75673669209687e-05
-3.60483255477164e-05
-2.77323834940822e-05
-8.71564856760199e-06
-3.92070172940461e-05
-2.19837487331e-05
-4.88505686390056e-05
-7.85207498145624e-05
-4.92894981460144e-05
-2.47948611569778e-05
-4.78436450788778e-05
5.76337834149041e-06
5.08389315650794e-06
-4.71916969796243e-05
-4.66995450222752e-06
-4.62319775027322e-05
-2.09393823547098e-05
-4.57474742192338e-05
-5.43943629028538e-05
-9.7067275503285e-06
-5.53431941995009e-06
-3.21487732113949e-05
-3.99991500842292e-05
-1.08703356822748e-06
-1.97281146588572e-05
-3.07223920533613e-05
-3.09195028617747e-05
-2.33225768226856e-05
-1.75713574226726e-05
-4.16079353879362e-05
-3.45039939557399e-05
-2.81304730814478e-05
-3.3989481298895e-05
-3.00890445051904e-06
-5.75954844862898e-06
-5.26573101866589e-05
-4.59080546097262e-05
-3.62300915388469e-05
-4.19394418623309e-05
-8.41573937113024e-06
-5.50811120251428e-05
-1.42165340898949e-05
-1.07769880949319e-05
-4.73618559745457e-05
-8.76484042386356e-06
-1.48884289598931e-05
-3.41403454991297e-05
-4.3150279268933e-05
-3.13793456896064e-05
-2.26729783199967e-05
-1.35386594649679e-05
-4.01759694960291e-05
-5.49247758622489e-05
-4.26420854975422e-05
-5.49332485557646e-05
-4.47018821383445e-05
8.76506824981377e-06
-2.72891481741769e-05
-2.91335311572593e-05
-2.38959585512817e-05
-3.06976862139079e-05
-3.34406075344871e-05
-1.57387719853752e-05
-3.31458978978721e-05
-5.94809239463664e-05
-3.26011254887415e-05
-4.2944898986474e-05
-1.92964380377301e-05
4.23464258983662e-06
-8.24147047552793e-06
-2.42007946224653e-05
-2.93475755010759e-05
-1.901123555013e-05
-4.76113714175592e-05
-3.47487889078978e-06
-4.99669090240582e-05
-4.50262084355041e-05
-3.49157212362381e-05
-3.67265400329881e-05
-2.6740618648646e-05
-2.69527877304762e-05
-5.00389985809722e-05
-4.29072684919684e-05
-2.4731234805218e-05
-1.4982496862351e-05
-1.83521143553769e-05
-2.79922891850884e-05
-5.86878924293543e-05
-3.64915768092664e-05
-2.73410265651723e-05
-1.11502825991673e-06
-3.27861916958624e-05
-6.78980408085656e-05
-5.56823416917972e-05
-3.00455402817042e-05
-6.11930247130945e-05
-2.43301499287451e-05
-3.10898484064413e-05
-2.71080725913097e-05
-9.89612888270099e-06
-2.1079768523943e-05
-5.65644326431089e-05
-3.59204499518065e-05
-8.25228005537792e-06
-2.72844128242444e-05
-2.67399893791711e-05
-2.86238234895794e-05
-1.73699792912442e-05
-1.44781717420532e-05
-2.78410196721885e-05
-2.59243764983396e-05
-4.29330288338228e-05
-3.25566424748474e-05
-2.46923529547546e-05
-1.49608598420476e-05
-9.9213122965253e-06
-2.41728461655531e-05
-5.85630451521889e-05
-4.52245912612661e-05
-1.82449031025255e-05
-4.77679299141956e-05
-2.44816868956139e-05
-2.41035298816272e-05
-3.32106911595264e-05
-4.28908406016485e-05
-4.42498102020045e-05
-5.22505144437455e-05
-4.64161655258417e-05
-9.15890683380484e-06
-2.0479152135243e-05
8.48361975416175e-06
-6.84947954711207e-06
-3.70638339097871e-05
-5.40469073798714e-05
-1.43401363603836e-05
-2.94713689094955e-05
-3.38902328309056e-05
-4.83008144987816e-05
-1.62593733053368e-05
-1.18381370489902e-05
-5.91788547883121e-05
-3.36106590917819e-05
-2.87873023805676e-05
-1.06126973590071e-05
-1.86493140969764e-05
-2.38064294343268e-05
-2.97872442872047e-05
-3.15168590475696e-05
-5.01889159227886e-05
1.37480830461943e-05
-2.25184742781873e-05
-3.23665116749179e-05
-1.31524185878754e-05
-2.52408126966166e-05
-2.51886657645228e-05
-3.57514063390773e-05
-1.32234845037784e-05
-3.24464247392211e-05
-3.76009360386825e-05
-2.65014716388482e-05
-3.83626678276851e-05
-4.87988251352161e-05
-3.28642402197059e-05
-2.66240615830021e-05
-1.62920180808528e-05
-4.15299469642684e-05
-3.38882794020282e-05
-1.62193173905896e-05
-3.06099248152316e-05
-2.00393665961797e-05
3.07311980383387e-07
-1.0055877380723e-05
-3.4438220109143e-05
-1.77028043360365e-05
-7.90871600690027e-06
-3.00795904175613e-05
-2.15285738276146e-05
-8.30929294143927e-06
-3.75306951436083e-05
-1.34893745749019e-05
-6.89273845935035e-06
-3.72090649088637e-05
-3.1383169803978e-05
-3.19522185563896e-05
-4.13339487663927e-05
-3.00132780020306e-05
-3.04002264662616e-05
-3.54442106177657e-05
-5.73697757974703e-05
-1.41707241173317e-05
-2.40355698293402e-05
-2.3764594224904e-05
-6.26501300200672e-05
-4.11463580964497e-05
-3.16246217356173e-05
-4.1630198805999e-05
-3.61485607523117e-05
-5.36272369688422e-05
-1.1460407668337e-05
7.53516237688791e-07
-3.01954801533744e-05
-2.20423982809144e-05
-5.30647530101221e-05
-1.53881892799262e-05
-1.70600088253297e-05
-3.61234337740493e-05
-2.12280604869586e-05
-1.89826368318105e-05
-1.76578495079426e-05
-2.5435299111858e-05
-2.52666250473793e-05
-4.69713226775979e-05
-1.87817494963325e-05
-3.15423772486773e-05
-1.87389370907314e-05
-2.42305285173416e-05
-3.17836865267046e-05
-2.74281638027191e-05
-3.67344925938062e-05
-2.82928468562416e-05
-4.87970884350778e-05
-3.60633295998269e-05
-1.39370581009614e-05
-1.5280847451931e-05
-3.1300630836086e-05
-3.32468200796146e-05
-6.06669977758621e-06
-5.75314276090377e-05
-4.01664760305372e-05
-5.22771402159689e-05
-5.54757505033337e-05
-2.60585585076577e-05
-1.71938774387019e-05
-2.94636662898047e-05
-3.09945276381129e-05
-1.46379265581604e-05
-2.76953338043022e-05
-2.80164747162245e-05
-6.50776767044789e-06
-1.85263567012071e-05
-5.3496637997962e-05
-3.34088214983878e-05
-3.76183955322305e-05
-3.44994992880979e-05
-3.2412877814852e-05
-3.89912717578987e-05
-1.73281138397418e-05
-3.30033726317445e-05
-4.32502830029712e-05
-5.04408208380154e-05
-2.95715927248298e-05
3.14565252329766e-07
-2.93937817741108e-05
-2.13286532482208e-05
-4.24609582150127e-05
-3.81144857384199e-05
-2.57926631598152e-05
-2.79291085647065e-05
-3.71845179414341e-05
-1.9104704128952e-05
-2.61524409975999e-05
-3.13534006453198e-05
-3.96308086129514e-05
-3.68211552064731e-05
-3.97181658466005e-05
-2.95639481021152e-05
1.80407581593329e-06
-7.29211738224828e-05
-2.17493058483332e-06
-4.74050837613748e-05
-6.33801822320879e-06
-3.29411394689903e-05
-4.07285487048449e-05
-2.406649808506e-05
-3.38869988355803e-05
-1.5484836389704e-05
-1.23861499272703e-05
-4.37215542743833e-05
-6.5671196571637e-05
-3.27400507574197e-05
-5.25339832668258e-05
-4.49622350401565e-05
-5.62458060605646e-05
-9.3930527246831e-06
-4.27676008962611e-05
-4.00190990838611e-05
-3.71682330668866e-05
-5.476198662809e-05
-1.83535032793482e-05
-4.72157861141156e-07
-6.02436809281422e-07
-4.5403234432171e-05
-6.30135587960208e-05
8.30200929264164e-07
-2.55705692625909e-06
-5.74625186859705e-05
-4.15256384338056e-05
-4.84185625887798e-06
-3.73667933722041e-05
-5.0927783172943e-05
-4.76371863913353e-05
-4.15021279257899e-05
-1.58859133691029e-05
-1.2185537812221e-05
-1.61847685385953e-05
-2.52365689337092e-05
-3.86297543842659e-05
-2.97962722384089e-05
-9.88582101360191e-06
-1.5540732472584e-05
-3.22338683935547e-05
-5.71895536362224e-05
-3.37726684159197e-05
-5.7916275805079e-05
-5.10049197091434e-05
-3.69386717638422e-05
-3.70597802474683e-05
-3.39316942723628e-05
-5.37784546707285e-05
-2.36294119493691e-05
-1.14260506354171e-06
-2.75147070367853e-05
1.73189440288783e-07
-2.70934371219119e-05
-2.96558368872299e-05
-1.9293604553596e-05
-3.63424214420625e-05
-3.08497560325166e-05
-3.33627401019286e-05
-2.3346724323952e-05
-3.41766683107094e-05
-2.96324744906798e-05
-4.42766935644723e-05
-2.98698647704487e-05
-2.93162968212845e-05
-1.85585153071015e-05
-2.82493729699053e-05
-2.96063166053627e-05
-3.40827922769515e-05
-1.68745049974561e-05
-4.67143951354554e-05
-3.75448498302774e-05
-3.97392897041209e-05
-2.89290737530618e-05
3.70735655731441e-06
-3.0641085918586e-05
-3.90701136788914e-05
-2.87607662889933e-05
-2.18430955403794e-05
-1.69189307212016e-05
5.17109427732682e-06
-2.47928461595564e-05
-4.25173581882825e-06
-1.39631070705108e-05
-2.11642055265127e-05
-4.52430236310306e-05
-2.2528851322588e-05
-4.10721963926073e-05
-5.0556797282454e-05
-2.8480421545211e-05
-4.87978774210351e-05
-2.11478136782894e-05
-3.14512894717037e-05
-4.67438125237774e-05
-5.37423496861262e-05
-2.59815491966006e-05
-6.16040091972822e-06
-5.41384029479826e-05
-2.96366499468196e-05
-4.41104798104963e-05
-5.98145086574145e-05
-2.98422309201458e-05
-3.71849640755456e-05
-1.65445327704868e-05
-1.49754490595527e-05
-3.37362763816227e-05
-2.7436104113948e-05
-5.41238068489423e-05
-3.78430253639517e-05
-1.66202363354092e-05
-3.76186685038462e-05
8.29461454693669e-07
-1.99468577301754e-05
-2.75534521810174e-05
-1.35474066688555e-05
-3.47017018806897e-05
-4.57941523689223e-05
-4.04187160195901e-05
-1.78124747455325e-05
-2.353043966457e-05
-2.54258626692048e-05
-4.4363121986401e-05
-9.43257887026798e-06
-3.10511750662842e-05
-8.80082768104552e-06
-5.16637261833186e-05
-2.78589446337821e-05
-4.37881536823685e-05
-6.10321254412581e-07
1.9386608850755e-05
-1.75901256635951e-05
3.54489082329914e-06
-3.21782710251094e-05
-3.99191035012462e-06
-2.36938583269825e-05
-4.87790343124538e-05
-2.98843003188222e-05
-4.10105173680571e-05
-4.01536638870203e-05
-3.94839306614942e-05
-4.35981506877571e-05
-2.62548127827868e-05
-2.32778415176354e-05
-1.7407474770547e-05
-3.36290569717775e-05
-1.89288293733351e-05
-1.52953015878809e-05
-4.02197077997168e-05
-2.97450395660847e-05
-3.66479307029012e-05
-4.5069535661875e-05
-2.38288793599176e-05
-2.33366817808045e-05
-2.47754495620454e-07
-3.12328889754893e-05
-5.37342413890569e-06
-8.34331391344699e-06
-2.23491802994038e-05
5.65854042923555e-06
-2.07438737942892e-05
-2.32809486748714e-05
-8.92556319797289e-06
-1.29178750093864e-05
-2.79423039937702e-05
-7.225533956778e-06
-1.10853220848602e-05
-2.63538361941287e-05
-1.81409330083529e-05
-3.4060515902016e-05
-4.7642413776406e-05
-2.25659764609132e-05
-3.80770392446585e-05
-7.16553758990875e-06
-2.03825001695054e-05
-2.86984134415047e-05
-3.07989170776596e-05
-1.86706074816557e-05
-3.39143293593872e-05
-3.05695919074621e-05
-3.86598965567264e-05
-2.64565323252398e-05
-4.43975059703566e-05
-3.61198534134729e-05
-1.284219702701e-05
-4.58101973776636e-05
-3.16015587626516e-05
-2.31494523758181e-05
-3.1837515415704e-05
-2.99935469387127e-05
-7.86228082206527e-05
-2.46410416711078e-05
-3.10391411688651e-05
-1.84307281963198e-05
-1.088972610909e-05
-4.19843304864513e-05
-4.92930265500452e-05
-3.72703389531897e-05
-3.23828315216765e-05
-3.95187966462165e-05
-3.68108539144926e-05
9.97134759122387e-07
-5.57280178703461e-05
1.99760523527059e-05
-5.67044010272444e-05
-4.65325107837948e-06
-5.22859537353592e-05
-3.36790042133689e-05
-3.68221443172117e-05
1.99980873748315e-05
-2.50260681183063e-05
-3.59721657430904e-05
-2.77777892210337e-05
-4.15663949162696e-05
-3.166629086048e-05
-2.68438377986771e-05
-4.37711259973036e-05
-3.35629634359521e-05
-3.01014155953181e-05
-3.15207039561975e-05
-2.07944587565145e-05
-2.35413058592065e-05
-4.17002063286406e-05
-4.21453542462125e-05
-1.99289039410367e-05
-4.42427143341612e-05
-1.36972802540776e-05
-3.25356551153901e-05
-1.09530919037981e-05
-4.85336323532966e-05
-4.50300473569207e-05
-1.18523276426999e-05
-7.09346555092376e-05
-7.22112416395456e-06
-4.02924633619284e-05
-7.0723730874081e-05
-4.18445403402208e-05
-3.66717094269958e-05
-4.55350658996828e-05
-1.89227500336076e-05
-7.82608745185875e-06
-3.93057851756892e-05
-3.16530385579084e-05
-2.77862258752179e-05
-3.83806587246546e-05
-2.9318209880189e-05
1.18368861114933e-05
-2.52202690256397e-05
-1.47565129863837e-05
-1.55000240818369e-05
-6.43239806218143e-06
-1.4282456356987e-05
-4.73342220262322e-05
-3.46457629388634e-05
-2.13871783080713e-05
-1.78744294099438e-05
-4.9296626102154e-05
-4.51878319130322e-05
-2.67460132709964e-05
-4.44714721095311e-05
-3.78824376440428e-05
-5.00621672007743e-05
-1.94750134423093e-05
-2.93655108764784e-05
-4.31214663350251e-05
-3.48028310971124e-05
-4.03073265222199e-05
-3.54678531101636e-05
-8.82892524839488e-06
-4.20301297680018e-05
-2.22766186648504e-05
-1.46562470116296e-05
-5.69130297769012e-05
-2.98753208789742e-05
-2.02039352794449e-05
-6.88090983736076e-06
-1.21406216459573e-05
-4.29248281301619e-05
-3.92223099476052e-05
-2.57592746442251e-05
-3.51154868748705e-05
-3.563717277594e-05
-3.50136999484312e-05
-2.62020089164181e-06
-3.2597445220582e-05
-3.89411964237153e-05
-4.91821829809167e-05
-2.68691799094501e-05
-3.07745950059766e-05
-5.15659248314459e-05
-5.18691103240014e-05
-8.76209508061226e-06
-2.09553986194091e-05
-1.36414395809888e-05
-6.15006582404979e-05
-2.90272245816517e-05
-3.73595449174381e-05
-8.76682900393094e-06
-5.79566731640585e-05
-3.4699177162254e-05
-2.18714911209101e-05
-3.0384569750606e-05
-2.68612338328191e-05
-4.26069227979939e-05
-4.19492937893104e-05
-1.23732455149548e-05
-2.35714942730995e-05
-3.55925935601247e-05
-4.07852789202949e-05
-2.72709433979749e-05
-4.08093282318339e-05
1.46086342071667e-06
-3.96223655759134e-05
-4.01366850142913e-05
-1.54504518743172e-05
-6.87879622199806e-05
-2.47843967792182e-05
-2.81823782401603e-05
-4.87237100147609e-05
-3.63054707861422e-05
-6.968357980553e-05
-1.14821230301333e-05
-7.94379926002449e-06
-2.05831448886552e-05
-6.75869572718923e-06
-1.71874033896514e-06
-3.19282029652057e-05
-1.12012305409515e-05
-3.96303203756559e-05
-9.04036088977714e-06
-2.29409840194679e-05
-8.18218256397763e-06
-2.04984488336762e-05
-4.86899000715684e-05
-3.35172108266901e-05
-3.45606642987572e-05
-2.81692052183038e-05
-1.78163109660869e-05
-2.42824957869096e-05
-4.85022104220837e-05
-3.15202387916412e-05
-3.89924486347997e-05
-4.49637723081806e-07
-2.86309966701937e-06
-2.22046646595086e-05
-1.9647670492663e-05
-1.02870875973906e-05
-3.64973409405092e-05
-3.47260445692431e-05
-1.7513297432215e-06
-3.4884494956955e-05
-7.04171083907084e-05
-4.97279618341653e-05
-1.45385291252452e-06
-3.15690076563933e-05
-2.32374300295371e-05
-1.42302188692324e-05
-3.01016949955664e-05
-3.4463890077109e-05
-3.79562969429066e-05
-1.637127298162e-05
-3.35556315027559e-05
-2.37159724647102e-05
2.03691991977738e-06
-5.38097565298504e-05
-3.99855729844819e-05
-1.34062284168727e-05
-2.78417667636516e-05
-5.30170011384475e-05
-1.85186704879953e-05
-1.87564067235333e-05
-5.45803172648262e-05
-4.13912239106752e-05
-3.24150457327743e-05
-9.09073166130609e-06
-3.5924107894966e-05
-2.88466873382972e-05
-3.59327703067748e-05
-3.31518191784995e-05
-3.72206367412365e-07
-1.49342470537285e-05
-2.54544124888352e-05
-2.65857310830734e-05
-7.23422607602236e-06
-1.90210851748632e-05
-8.30233497472052e-06
-2.67737991050805e-05
-3.34047922103415e-05
-2.74876015275745e-05
-4.16578906067605e-05
-3.71248163032172e-05
-1.24076109302151e-05
-1.12020568578384e-05
-7.63292284715609e-07
-4.38011077329053e-05
-3.76504033915982e-05
-1.33587890260167e-05
-3.19119539960203e-05
-3.99353060178476e-05
-1.47863474443384e-05
-6.91542965555546e-06
-2.66021105771741e-05
-6.17164949575129e-06
-3.12082036638696e-05
-4.52233248266448e-05
-3.36574563062066e-05
1.83004490420018e-06
-2.3284352248004e-05
-3.48748397366252e-05
-3.37557200875513e-05
-1.25830280903412e-05
4.3471503464674e-07
-1.92272083833195e-05
-6.51599313023653e-06
-3.59993925116683e-05
-1.31645018320897e-05
-2.7341771835797e-05
-5.03660059970291e-05
-5.85818697583202e-05
-4.23993051124509e-05
-4.29825009582835e-05
6.90240748053762e-06
-1.85934629721218e-05
-4.8072924112321e-05
-5.71474402278014e-06
-1.7407980452505e-05
-3.088909788976e-05
-3.96280459075356e-05
-1.927510639957e-05
-3.18206952220903e-05
-2.83243652019373e-05
-4.06676535945643e-05
-3.11018324836284e-05
-3.93092224512247e-05
-4.91164642470364e-05
-2.27577292043554e-05
-1.19280676032694e-05
-4.09201205165235e-05
-1.67920790756183e-05
-2.16559989047641e-05
-2.37409166631388e-05
-9.68334927603974e-06
-3.78014630258188e-05
-1.60424442234005e-05
-2.11301164963108e-05
-2.11543415783873e-05
-1.82457365696024e-05
-2.36713488172382e-05
-5.55317347965829e-05
-1.72463688134326e-05
-1.63793613810357e-05
-3.19818641251533e-05
-9.8341918018865e-06
-1.51388685932988e-06
-3.55502182915129e-05
-3.55911989141088e-05
-3.86967855202946e-05
-2.27353005859441e-05
-3.27803927449782e-05
-3.21193354380418e-05
-2.02452453475293e-05
-6.77998445976683e-05
-3.10436967202515e-05
-3.11390641645035e-05
-3.9815142124239e-05
-3.78408261450458e-05
-2.11164747910099e-05
-1.61124497567789e-05
-5.90919290409804e-05
-3.2873052617755e-05
-1.41806388189195e-05
-8.85919058990243e-06
-5.49126147297611e-05
-3.44807755573405e-05
-2.6497424703085e-05
8.1768898061081e-06
-6.26424514778683e-06
-7.75655402310867e-06
-3.02126278885488e-05
-5.33954603736815e-05
-2.28571101542362e-05
-4.64659231880398e-05
-2.07537063474584e-05
-2.05869983108984e-05
-3.48639822779966e-05
-2.22066988882994e-05
-4.28239580938012e-05
-3.58426670699215e-05
-4.23378265989814e-05
-4.3391849180822e-05
-4.33649533174132e-05
-3.37117472591087e-05
-4.05901497145003e-05
-2.15186282534979e-05
-2.73241127070329e-05
-3.65726383253216e-05
-5.0272195613045e-05
-4.97904877876478e-05
-2.49272538766304e-05
-3.48541711913021e-05
-4.87636296303573e-05
-4.31348152036772e-05
-5.3183819922744e-05
-1.07617220736052e-05
-1.08185108248262e-05
-5.19943602459919e-05
-5.95829894698089e-05
-1.61762924200284e-05
-2.24573256775606e-05
-3.89467766412704e-06
-2.71111270181903e-05
-4.03758457423205e-05
-5.10457207150868e-05
-9.16162477861736e-06
-3.89739158359793e-05
-1.39903351960016e-05
-2.52035504448167e-05
-2.79641248038675e-05
-3.51740016811534e-05
-3.99976701735839e-05
-3.17772551521864e-05
-3.7410327735205e-05
-3.75853512055745e-05
-2.1427864686966e-05
-3.9059979182741e-05
-4.36165741955663e-05
-2.71767021503068e-05
-3.35902441847166e-05
-3.76510967477716e-05
-1.60981812157685e-05
7.32739077259153e-06
-2.56599693788639e-05
-2.2974735289901e-05
-5.68245887546445e-05
-1.45016353066576e-05
-4.90309333969321e-05
-5.85435478808993e-06
-1.64331570631456e-05
-3.04008751288155e-05
-4.38467209702719e-05
-2.16112685004597e-05
-3.02118504249416e-05
-4.38067193410602e-05
-3.1089825865016e-05
-4.20337370491324e-05
-1.57826515019519e-05
-6.13173759264542e-05
-2.92405988366509e-05
-3.25867315161829e-05
-2.31251145743505e-05
-4.34522490727032e-05
-3.06056994681164e-06
-5.51738267168594e-05
-5.70775368520815e-06
-1.86485697962171e-05
-1.68642599904895e-05
-3.47672784994678e-05
-4.61298337044105e-06
-1.66808315232312e-05
-4.50383575672069e-05
-3.8380484534288e-05
-6.17623993210948e-06
-1.7133464752801e-05
-3.08518545530533e-05
-6.57917184604566e-05
-2.07316699117346e-05
-3.7088016331549e-05
-3.05682007887274e-05
-1.35377984194399e-05
-1.51888028986835e-05
-1.92461077148375e-05
-4.11330782916917e-05
-3.71054155608175e-05
-3.1007658770469e-05
-3.35185524537548e-05
-4.8599305551401e-05
1.13968748705518e-05
-2.72132510870811e-05
-2.71785577126951e-05
2.06136891920884e-05
-3.52498585779786e-05
-1.0752408475597e-05
1.23013265089272e-05
-1.20877254592345e-05
-2.94215396014822e-05
-3.81146609832689e-05
-4.02663820675145e-05
-2.48488266341686e-06
-4.61549350686248e-05
-3.14544317035675e-05
-3.29812978861517e-05
-1.60311717377874e-05
-5.72630219545447e-05
-4.44781612171453e-05
-1.13208094176399e-05
-5.1663340003584e-05
-3.04677950515996e-05
-3.50097105104751e-05
-3.79990053482953e-05
-2.69331105202763e-05
-1.82009564581607e-05
-2.50293849391865e-05
-1.77859108011811e-05
-4.24318014739835e-05
-3.2987058916085e-05
-1.81581985804967e-05
-3.61436507514594e-05
1.33017336797685e-06
-2.13817548001758e-05
-3.99912522721827e-05
-2.16483213726957e-05
-2.68651124981062e-05
-5.43216601172185e-05
-5.33373826751794e-05
-3.51805953276583e-05
-3.48455360900275e-06
-1.69991367230886e-05
-4.70738415068011e-05
-2.93309624945839e-05
-3.73946667981017e-05
-2.70831880123318e-05
-2.64650977169422e-05
-3.2584878286395e-05
9.98341440892182e-06
-1.68134623466788e-05
-5.59712652177591e-05
-1.04693667585657e-05
-1.53722575628673e-05
8.56756724459692e-06
-3.01948601064863e-05
-6.68013649664743e-06
-2.67421125057568e-05
-2.94310821317243e-05
-4.07328675386813e-05
-2.560282232687e-05
-3.73150939548581e-05
-2.6004588714328e-05
-9.13185280080769e-06
-2.4932592932126e-05
-2.61975354751246e-05
-7.47430752530719e-06
-1.65703652781608e-05
-2.22106393305223e-05
5.28886640272304e-06
-2.64954068487565e-05
-2.0806112654788e-05
-6.52187870115381e-05
-2.54256165315009e-05
-3.01366904452033e-05
-4.91065335244861e-05
-2.61470495510824e-05
-2.8323191509701e-05
-6.79412409215847e-05
-4.45112583169767e-05
-1.9926083526701e-05
-2.24265664291464e-05
-2.26789296811425e-05
-3.96596864286037e-05
-4.15675698062527e-05
-4.9090624023559e-05
-1.18991222755189e-05
-3.72571868058249e-05
-2.13661814115599e-05
-1.03411408407781e-05
-1.66480214944724e-05
-3.42518013111169e-05
-2.12334108353183e-05
-1.24635602430662e-05
-3.05102163869212e-05
-4.21795117638064e-05
-2.53082026681901e-05
-2.37762656798707e-05
-2.75219880042587e-05
-3.00630031535231e-05
-2.48506823698186e-05
-1.55304340035462e-05
1.03437217585113e-05
-4.13827934146924e-05
-2.22955995758557e-05
-1.81013815634502e-05
-4.28111642813341e-05
-3.58230022515972e-05
-6.57088613927518e-06
-2.54939673431024e-05
-6.85162964679018e-05
-2.38332661994021e-05
-3.05236985233328e-05
-3.37310629466018e-05
-1.28255449323599e-05
-4.67227858596782e-07
-3.55445091337308e-05
-4.42506452458741e-05
-3.18462580119754e-05
-2.53828410959269e-05
-2.07552748645007e-05
-3.4221432454565e-05
-1.20726203456521e-05
-3.89766669676891e-05
-4.38345200408991e-05
-7.29231473298601e-05
-5.4846772393467e-05
-1.83594757067706e-05
-1.745601975121e-05
-1.46766304099816e-05
-2.15623399888182e-05
-9.32719806839634e-06
-8.99333229006565e-06
-3.05482749262612e-05
-3.06052758799321e-05
-2.16741231349316e-05
-3.74826095349665e-05
-7.5432744669591e-06
-2.4667605754768e-05
-1.60473011559547e-05
-4.04134368178211e-05
-3.04364633454525e-05
-1.54649335532253e-05
-1.90076759596918e-05
-4.58966361510594e-05
-6.78167377279516e-07
-6.01966420324893e-05
-5.21852614876381e-05
-4.20786259241846e-05
-2.317452795775e-05
-2.82222633909122e-05
-5.76441801408331e-05
-1.82846686459347e-05
-5.0531640292919e-05
-2.42008202976079e-05
-2.51519775700775e-05
-3.72795784710778e-05
-3.65213386142802e-05
-3.9499144773614e-05
-2.72334170934624e-05
-1.6944145589117e-05
-1.34743964006063e-05
4.2869652803317e-06
-3.6981499614534e-05
-3.98424519569644e-05
-3.78592368612636e-05
-1.74137721058376e-05
-2.13205509292915e-05
-3.05188458592521e-05
-2.26699684224726e-05
-4.01324712776441e-05
-4.31924488746089e-05
-1.73031178361479e-05
-3.24313400629143e-05
-3.96808467543581e-05
-4.70363033736081e-05
-1.02548241794016e-05
-3.07222693771139e-05
-3.22789281571958e-05
-2.62243446152088e-05
1.53040039404474e-05
-1.07555558921002e-05
9.2763316144996e-07
-1.12966332590953e-05
-1.27822687069402e-05
-4.7686029353438e-05
-3.85285125311741e-05
-7.51566320154401e-06
-5.75873954106252e-06
-1.98127443991547e-05
-4.70508607354314e-05
-6.47136048764758e-05
-5.70058371433208e-05
-3.37151202310246e-05
-5.04840367668153e-05
-3.82752117008977e-05
-2.63480068764648e-05
-1.95469552207066e-05
-5.48097499514838e-05
5.69059752213812e-06
-5.66850060022924e-05
-5.59641892925865e-05
-2.05719654612684e-05
-4.1208407605259e-05
-1.21000192911051e-05
-1.90520937041807e-06
8.53440239103371e-06
-4.21101437059008e-05
-2.23802889213091e-05
-7.83374780936816e-06
-3.02189740402987e-05
-2.61614580315621e-05
-3.85537574962907e-05
-2.63229276727451e-05
-2.9039878445495e-05
-2.28573973651774e-05
-4.23295312443585e-05
-2.26656430921888e-05
-3.55974737683673e-05
-1.73850268023409e-05
-2.09299650261362e-05
-2.89953037229822e-05
-4.00859019489909e-05
-2.95465593702167e-05
-3.63807782161031e-05
-2.85798235333519e-05
-3.19269146740306e-05
2.98748889470889e-07
-2.54429458104512e-05
-1.34882116296903e-05
-1.14907426104007e-05
-1.79753502917302e-05
-2.82392473351213e-05
-4.61178845917202e-05
-5.06103939636649e-05
-2.78693380471818e-05
-1.63785463338092e-05
-1.36320054799864e-05
-3.94606713808279e-06
-4.24209823320015e-05
-2.58595002368307e-05
-2.41193115815575e-05
-1.9776017865653e-05
-5.37515110671883e-05
4.56929336472279e-06
-1.23546804619239e-05
-3.15949596344326e-05
-1.97128481678912e-05
-3.01250801191747e-05
-5.49443301812907e-05
-6.71668121183229e-05
-4.5584338372676e-05
-3.34890474516148e-05
-3.90339815285078e-05
-2.28621847370895e-05
-1.6394285112069e-05
-4.01133845360261e-05
-4.30761971907094e-05
-3.53916976888242e-05
-3.29439953957815e-05
-2.13531053708794e-05
-1.57588980573797e-05
-2.42011853159281e-05
-7.32428890530401e-05
-1.20551373755636e-05
-5.56488642911278e-05
-3.8046940428153e-05
8.97700472450638e-07
-2.6335803672104e-06
-3.93371281692958e-05
-4.24092768164262e-05
-2.44323455103996e-05
-6.02161022418598e-06
-5.33892330734005e-05
-3.1706946475689e-05
-1.65310934152797e-05
-5.27173077033144e-05
-3.11279148370338e-05
-5.87954901716156e-05
-1.44209989335585e-05
-2.76347865568202e-05
-3.03198675530104e-05
-3.16723399621652e-05
-4.7604137799588e-05
-4.21260715946139e-05
-1.05377351124303e-05
1.34575728075788e-05
-9.08982839716712e-07
-2.34805560223457e-05
-5.70392515742307e-06
-1.22705466279104e-05
-1.06859940081032e-05
-1.88556605272715e-05
-3.90873511060586e-05
-1.11730118020164e-05
-3.85665409906186e-05
-4.17062017972718e-05
-4.16981123212858e-05
-3.98018743832328e-05
-1.89381831930467e-05
-4.69005066142076e-05
-1.62514309330684e-05
-3.30999572800009e-05
-5.90425334223825e-05
-1.06779932295799e-05
3.03889816687609e-06
-2.70712961269793e-05
-4.93975698996888e-05
-2.75633476958453e-05
-2.64506639415257e-05
-2.69471074740742e-05
-3.25676806993246e-05
-4.87077294906907e-05
-4.46629358975448e-05
-4.44726315453987e-06
-2.75177670142349e-05
-4.71372651739502e-05
-2.74355468960829e-05
3.13900350615245e-06
-1.16075131700678e-05
-5.28899883269849e-05
-1.9842514815924e-05
-1.18613727838476e-05
-3.21660810974299e-07
-3.00566826016142e-05
-4.28277730824738e-05
-6.25386416748753e-06
-2.88687249391395e-05
-3.9744879182681e-05
-4.24155325080706e-05
-9.99971296569324e-06
-4.24590043880219e-05
-5.00397331639084e-05
-6.48378315992248e-05
-1.64017686960237e-05
-1.95571703721681e-05
-3.52183837998666e-05
-2.53430999349229e-05
-3.8219530286915e-05
-4.40626265166615e-05
-2.94934712423631e-05
-2.25015083032816e-05
-3.35191501880079e-05
-4.92930361593392e-05
-5.37306862652147e-05
-1.9584424576737e-05
-2.88846988218708e-05
-3.17291747234209e-05
-5.31665931816872e-05
-6.40066210732078e-07
-1.04459198304171e-05
-1.36902069429527e-05
-4.17241109498899e-05
-4.09792276231404e-05
-5.4920309619036e-05
-1.25977503348581e-05
-3.09334793302001e-05
-2.44872861093626e-05
-3.10194035911526e-05
-1.15393694112374e-05
-2.23387684884275e-05
-1.61155113164582e-05
-1.3845900244036e-05
2.02601076296838e-06
-1.32544548844919e-05
-3.1108706351674e-05
-4.67076413187931e-05
-5.69992423000836e-05
-5.30278976366399e-06
-5.82903690004294e-05
-1.23910828316554e-05
-3.15380002119231e-05
-2.28774534601536e-05
-4.82412097744581e-05
-3.31710619081021e-06
-2.85347915808284e-05
-3.72338756153507e-05
-3.41348986517864e-05
-3.58793636545893e-05
-4.23143429582268e-05
-2.11341716340225e-05
-6.7695581533892e-05
-3.66971849042897e-05
-1.91872745177155e-05
-1.88492351391487e-05
-2.9576073275116e-05
-9.46194595823655e-06
-1.04973138177697e-05
-2.89255981545497e-05
-4.66829311708457e-06
-2.59160732752326e-05
2.23850025198261e-06
6.96719155750634e-06
-3.40062098567308e-05
-4.12699535222947e-05
-2.07949568498949e-05
-1.07576494393676e-05
-3.12836564338687e-05
-2.42222121122066e-05
-3.87106795568318e-05
-2.9869725384889e-05
-1.72709509544563e-05
-1.70033472010214e-05
-2.33009381494911e-05
-1.52348450652613e-05
-1.14068035311492e-05
-2.81717219249202e-05
-2.98395524000311e-05
-2.886197811287e-05
-5.84127017203558e-06
-1.14982956881667e-07
-3.0939819503231e-05
-2.60378220886141e-05
-3.50886826458611e-05
-3.51984138605864e-05
-3.49389832681705e-05
-3.81958321936426e-05
-3.35535734348332e-05
-7.73642676787011e-06
-4.96039672664817e-05
-7.75886929557626e-06
-3.85476500159498e-05
-2.86575398189927e-05
-3.31076358036577e-05
-2.21917033582061e-05
-1.98011344706676e-05
2.17463347751053e-06
-3.23381807609544e-05
-1.69685144093997e-05
-2.68040040625977e-05
-4.04014870765341e-05
-4.51342585654516e-05
-3.44945375808567e-05
-2.60785334489296e-05
-2.9553826943552e-06
-4.26601285460775e-05
-2.58247096104989e-05
-2.80578674422354e-05
-1.65011102525009e-05
-2.26561738827342e-05
1.29762895651573e-05
-3.76032270578554e-05
3.75883099884031e-06
-5.00418048109251e-05
-1.21280741108732e-05
-3.04156740740179e-05
-1.18228212257599e-05
-5.76129846353409e-05
-1.50591602509967e-05
-2.05929132510973e-05
-4.94993704058789e-06
-3.10490763514521e-05
-4.46686289682506e-05
-3.61878867326693e-05
8.31751703602548e-08
-5.20654196297821e-06
-2.14430215608846e-05
-4.17774699699062e-05
-2.23714093515806e-05
5.45487376645389e-06
-4.38863115306882e-05
-1.15095264422684e-05
-1.03456918372481e-05
-7.19730574448327e-06
-2.52349874886786e-05
-2.96608726235147e-06
-3.79677420147072e-05
-1.53269001126181e-05
-1.75992432150382e-05
-3.85575628578613e-06
-9.32009272120562e-06
-3.34706595330307e-05
-3.46654755021177e-05
-3.86639767840677e-05
-2.8063907720477e-05
-2.72567185772687e-05
-3.63555638592933e-05
-2.26818010914657e-05
-5.45194653275799e-05
-2.2736304292922e-05
-7.4102767381041e-06
-7.02980640687042e-06
-2.15957989958336e-05
-1.64623750794242e-05
-1.20975595540905e-05
-4.81702732128795e-06
-3.39732224772329e-05
-1.44215478840887e-05
2.56469609802833e-06
-6.0603539093703e-05
-2.26894351901911e-05
-5.45690430728964e-05
-3.65073279640213e-05
-3.83147093911295e-05
-2.43529925046944e-05
-1.36324096980952e-05
-2.94647699144535e-05
-3.05778713606854e-05
-4.03403932186755e-05
-2.7527221788878e-05
-1.79134379793792e-05
-4.87582103161029e-06
-2.53533643349195e-05
-4.86228529592223e-05
-3.29259437466469e-05
-6.78584244842374e-06
-2.0299626210636e-05
1.27962348911761e-05
-4.88371431877071e-05
-4.34024662145924e-05
-2.61594311139884e-05
-3.88282435198622e-05
-2.1444205614262e-05
-1.2551312012076e-05
-5.73842454616982e-05
-3.52740063483627e-05
4.29278711538501e-06
1.61917827820649e-05
-2.39629643213416e-05
-2.2752679385214e-05
-3.32701849654612e-05
-3.71798935853614e-05
-2.19044166109762e-05
-1.73441588061177e-05
-2.45894740308053e-05
-4.10332717426644e-06
-3.626737193195e-05
-4.11619851199318e-05
-3.4156914469202e-05
-2.31680602296285e-05
-1.47838066856915e-05
-3.69203873624712e-05
-3.22900964892396e-05
-3.94906594924499e-05
-4.21603983376056e-05
-7.73015240694347e-06
-2.59998838471296e-05
-5.31305286541634e-07
-1.27998341684779e-05
-3.27188128935427e-05
-2.708752478455e-05
-4.13454861980554e-07
-1.94175803150918e-05
-6.99908696889498e-06
-3.84656094972622e-05
-2.12460739293747e-05
-4.26745629581872e-05
-3.80508917846129e-05
-3.6255782080245e-05
-2.5524279611672e-05
-5.24314567607183e-05
-1.62505805402674e-05
-2.20801766375585e-05
-2.76201773083235e-05
-2.92021136554782e-05
-7.54796090209093e-06
-8.80942133897954e-07
-1.83833305648263e-05
-4.3918562021853e-05
-2.11703142008725e-05
-3.7924940146727e-05
1.76840600589819e-05
1.45505744959644e-06
-2.554608004165e-05
4.64479858064409e-06
-1.78460668869296e-05
2.37500999205227e-06
-3.6022794459513e-05
-2.89541171488849e-05
-2.55202521133255e-05
-1.8765868435084e-05
-4.6352951707246e-05
-2.36025374725979e-05
-2.97899342537096e-05
-1.22410492696408e-05
-1.50706296395103e-05
-1.96676109993369e-05
-1.37330704814388e-05
-2.79071877696275e-05
-9.5071395892954e-06
8.89050385374546e-06
-1.89356028013139e-05
-2.37663262396896e-05
-2.09610640741163e-05
-2.82636014290343e-05
-1.43139390765025e-05
-2.6200947416085e-05
-4.95590605761127e-05
-3.97429636202687e-05
-5.97218658048569e-05
2.16801681949292e-05
-2.28875920482888e-05
-4.07544333885397e-05
-3.70788134572115e-05
-2.29315336201754e-05
-1.52078098250041e-05
-5.83913344734259e-05
-3.38699354627331e-05
-5.03848071453241e-05
6.74884518508593e-06
-3.55137478468013e-05
-2.05409781003891e-05
-2.67278587810405e-05
-3.26533789797123e-05
-2.29562305031587e-05
-4.24715650010245e-05
-4.6013880658303e-05
-2.47680616562352e-05
-5.24298620707631e-05
-3.41617042701086e-05
-6.21905359596255e-05
-2.45677091142327e-05
-2.57862342963788e-05
-1.44666615608781e-05
1.49094487380885e-05
-2.5863946741724e-05
-3.24382797204956e-05
-1.97821499634857e-05
-4.73436995238655e-05
-8.19084832669493e-06
-3.04804256264544e-05
-3.95789037119457e-05
-2.52980943857731e-05
-4.04535512448713e-05
-4.4835298110698e-06
-2.66382827615392e-05
-4.4322815197225e-06
-9.87600560568914e-06
-2.62455282084925e-05
-4.22578501705255e-05
-1.71368412867941e-05
-2.19364991608671e-05
-3.76343107958958e-05
-2.59453249372681e-05
-1.08269123729442e-05
-1.32573559491034e-05
1.64769259589845e-06
-4.98039942799063e-05
-1.2791659141906e-05
-5.57328172077832e-05
-4.80782974466522e-05
-4.54376462939814e-05
-2.66794863270075e-05
-1.59977253520475e-05
-1.6598545037713e-05
-4.88676236954479e-06
-1.31614048480054e-06
3.81447554403574e-06
-4.17313747271707e-05
-3.87545164238255e-05
3.33751479780271e-06
-5.86723450878572e-06
-7.98242165294345e-06
-2.34640136176436e-05
-3.73599398284108e-05
-1.59799343603377e-05
-3.67340317021217e-05
-4.29405441223886e-05
-5.3565106499268e-06
-1.25173659121779e-05
-2.47137993226421e-06
-2.71139893664304e-05
-4.61505179494884e-05
-2.54288413257573e-05
-5.36484118137691e-05
-3.50195169294314e-05
-5.75371568627516e-05
1.56796435075573e-05
-4.42083100686124e-05
-4.07545532586732e-05
-2.3118249271241e-05
-2.20417821931681e-06
-2.1310072273567e-05
-4.32999742677762e-05
-5.80562998043876e-05
-6.41277792334734e-06
-3.79353416367669e-05
-3.02717157137242e-05
-5.47390249220314e-05
1.30038204766779e-05
-7.48943544731111e-06
-3.92752053323933e-05
-5.74390160617108e-05
-4.29789406632757e-05
-5.1487012493067e-05
-3.42716504178202e-05
-2.72109541159618e-05
-3.82571834127113e-05
-2.6974732332326e-05
-4.5359480840225e-05
-3.58116561548613e-05
-1.1003183348499e-05
-1.34476054641452e-05
-1.38036527905559e-05
-3.58902877733182e-05
-1.82168077726436e-05
-7.34988455384251e-06
-4.62524100880003e-06
-1.54905142649276e-05
-3.59349972120394e-05
-8.41718696862294e-06
-3.85586104864894e-05
-4.70481148600227e-05
-4.72447739978964e-05
-1.54056351307691e-05
-1.77401093592429e-05
-4.64612968851935e-05
-9.32022965576794e-06
-4.04180618845637e-05
-4.63466499804398e-05
-1.61457847238656e-05
-1.87357407012354e-05
-9.8155317891051e-06
-5.19014787430078e-05
-3.75872098099229e-05
-2.38986581617289e-05
-3.83182862204735e-05
-4.58515151355462e-05
7.01840041912731e-06
-3.92483673555435e-05
-4.98635697597297e-05
-1.04657488893348e-06
-1.49292841041249e-05
-4.35256572009765e-05
-3.59912582442162e-05
-2.67940016568339e-05
-1.26676114624853e-05
-1.80307269738962e-05
-1.12092910056963e-05
-1.21772743135836e-05
-1.2255218906431e-05
-4.58333192424462e-05
-1.5699735590253e-05
-8.69359518970821e-06
-2.39671838043925e-05
-2.93493750667973e-05
-1.37312509972559e-05
-2.19603480705933e-05
-4.03723475394734e-05
-2.88620949953075e-05
-2.34452835965044e-05
1.27891486948598e-05
-2.87338931424496e-05
-9.63304124321057e-06
-2.99109497837231e-05
-2.82384330972972e-05
-2.38069249745736e-05
-1.40945505113447e-06
-3.07711377667618e-05
-4.01767082928752e-05
-2.94304369147411e-05
-4.25584433439381e-05
-4.67787798221349e-05
-2.93980060066025e-05
-3.31715745071076e-05
6.88071060945864e-06
-3.16819591364665e-05
-2.25606435632683e-05
-3.89157104324761e-05
-2.80529666260894e-05
-2.26574460077961e-05
-4.05762218515904e-05
-3.5019351085931e-05
-3.71325803936555e-05
-3.76329644244522e-05
-4.13573239000786e-05
-9.47042464417802e-06
-1.3226916612644e-05
-1.05632297867315e-05
-2.19115228846011e-05
-5.80197546877384e-06
-2.42090753754695e-05
-3.53377731675963e-05
-2.53853842504987e-05
-1.99013265312753e-05
-2.13914789634993e-05
-1.30892660564988e-05
-2.00352936525742e-05
-3.76310766661259e-05
-4.64020729122425e-05
-3.39515485409788e-05
-2.14762706339309e-05
-7.4418535827255e-06
-9.38650617911929e-06
-2.56501604247075e-05
-2.39185221673646e-05
-2.69224011376647e-05
-1.35872972170822e-05
-2.77494127432814e-05
-3.83023872774634e-05
-2.51611593190951e-05
-9.00951617802179e-06
-1.89247638794821e-05
-4.6872845002057e-05
-2.2949588388913e-05
-1.44967569075819e-05
-2.8685598960437e-05
-2.0745566889759e-05
-2.77505805865694e-05
-2.98448270055419e-05
-3.52344411694144e-05
-1.15751158271513e-06
-5.4405970150818e-05
-2.57764553034818e-05
-3.90913573151814e-05
-1.01344256370541e-05
-3.51583723616269e-05
-4.90168033336259e-05
-4.66921896115845e-05
1.81054435356003e-05
-2.14139979853503e-05
-1.5433150136807e-05
-2.9159728347492e-05
-1.61515367071497e-05
-2.61456189683871e-05
-3.30060036181246e-05
-1.88762515862548e-05
-7.4492880972165e-05
-3.84662315275481e-05
-4.63027490185701e-05
1.16086689729985e-06
-2.35875193490137e-05
-7.63512971585109e-06
-4.03352025927433e-05
-5.34406953127733e-06
-3.15391326059847e-05
-4.59402245002285e-05
-1.78100571007878e-05
-4.26772696501905e-05
-2.90489191574935e-05
-2.82039761343408e-05
-5.64414266751831e-05
-3.56800003049382e-05
-1.81259273228232e-06
-6.65560111996485e-06
-4.44634675663151e-05
-3.28490379877733e-05
-4.12328065992418e-05
-1.5390531871116e-05
-5.04888966712632e-05
-1.54232697574626e-05
-1.53599728557201e-05
-1.83252285942626e-05
-3.71769232387879e-06
-6.00479831240019e-05
-1.02103165832066e-05
1.61385901122257e-05
-2.32517266994324e-07
-3.11813460918972e-05
3.74634114016801e-06
-1.76245768593225e-05
-1.77679841896273e-05
-1.55472864578985e-05
-3.74529551114083e-05
-4.03601368388384e-05
-1.62895973427417e-05
-2.14964702893097e-05
1.19998542626593e-05
-1.49771985916882e-05
-1.41518445642909e-05
-2.83838590302377e-05
-2.1857978223941e-05
-3.58002540954942e-05
-1.62933140154598e-05
-2.81544778506462e-05
-2.41046725628736e-05
-4.29004953315421e-05
-1.75193060254887e-05
1.35660484161598e-06
5.70458277830597e-07
-2.60265022541928e-05
-3.52043312115283e-05
-1.8102913529718e-05
1.19364548524552e-05
-5.03759664103964e-05
-2.68360110748519e-05
-2.39298208303089e-05
-3.26099241960893e-05
-3.87206119715219e-05
-3.40168376022677e-05
-4.66230548846239e-05
-2.09728899490167e-05
-4.37792419904393e-05
-1.29077716581299e-06
-2.86636118561779e-05
-2.23886090212739e-06
-2.88935811868709e-05
4.34619157592224e-08
-3.69769786902705e-05
-2.72303369626742e-05
-2.3269023944293e-05
1.88537786021589e-06
-3.7063922418167e-05
-5.6652793327739e-06
-1.83708578025623e-06
-1.37368115850446e-05
-3.13414854144313e-05
-3.26569571193648e-05
-3.53908043914154e-05
-2.15781242691007e-05
-3.43411635550071e-05
-3.49318155468795e-05
-1.74615921436733e-05
-5.31410203114805e-05
-4.27051112287041e-05
-2.2118111783325e-05
-3.49758667666536e-05
4.72452407185424e-06
-4.8471985329841e-05
-2.30827723769632e-05
3.12064651353045e-06
-2.77537183398925e-05
-3.12975144842174e-05
-3.85396661199805e-05
-3.76904050642173e-05
-1.17723032325178e-05
8.49757463975417e-06
-4.41411776268317e-05
-1.02135791989336e-05
-5.19826085416126e-05
-3.78244158351869e-05
-1.0302323396986e-05
-2.42905084767242e-05
-2.15246646310796e-05
-1.62934057080458e-05
-2.83140860931078e-05
1.0740391395238e-06
3.26867944453031e-06
-2.86320291189397e-05
-3.61821630263541e-05
-1.94123538902027e-05
-4.5148635282097e-05
-5.43493816068667e-06
-1.54942035076996e-05
-2.06481846502712e-06
-3.5804978845586e-05
-1.96309282868526e-05
-9.80489341011873e-06
-3.83278867711954e-05
8.01333398658495e-06
-4.00624802402874e-05
-3.26431816456577e-05
-3.24494995560663e-05
1.28060995976559e-05
-2.2126392348589e-05
9.93852704306282e-06
-5.43937800063141e-05
2.7052718726898e-07
-2.09553183502096e-05
-3.10296242980278e-05
-2.29573214193942e-05
-1.7178815058967e-05
-2.98407793841524e-05
-3.60627396097766e-05
-3.02441512077331e-05
-2.57445747280009e-05
-2.26793360550928e-05
-3.25695170639474e-05
-3.08181246278539e-05
-1.52103063718316e-05
-2.3387514476322e-05
-3.23676795193893e-05
-1.89988777545799e-05
-1.6483767104659e-05
-3.84048708277396e-05
-3.31572630687492e-05
-1.0496335942524e-05
-1.96869945015455e-05
-2.71287277219888e-05
-3.27258766031324e-06
-1.03186900226771e-05
-3.68842398364558e-05
-3.76786146930675e-05
-2.80251766042577e-05
-9.36324110729585e-06
-4.53376769085385e-05
-1.59478457842603e-05
-3.30378065215306e-05
-1.70873813028008e-05
-2.80853111960463e-05
-4.61423652024114e-05
-9.98907996405316e-06
-8.00950416651674e-06
-1.76796042897761e-05
-5.31857277042392e-05
-1.35814455063968e-05
-1.89549674352844e-05
-3.26177705901372e-05
-1.96987742506776e-05
-1.54936802183836e-05
-3.48887712529664e-05
-3.73568811877272e-05
-2.3492196599809e-05
-3.31284097070593e-05
-2.86496291605281e-05
-4.64596957724052e-05
-4.09117596334778e-05
-1.21379405729499e-05
-2.43157129662691e-05
-3.17333265282088e-05
-1.27340980177047e-05
-1.21527024304031e-05
-5.48712637106388e-05
-4.5483901249609e-05
-1.42389162335341e-05
-2.83190446949438e-05
-5.79983758930155e-05
-2.99372844160342e-05
-1.9397418486698e-05
-2.41999207934681e-05
-2.12638185901743e-05
-3.70311810629643e-05
-4.98514592841447e-05
3.5400481968198e-06
-2.58936991800138e-05
-3.08547073117313e-05
-5.78589285509831e-06
-2.03041099807582e-05
-2.21395778552773e-05
-2.85887483124346e-05
-2.08132375374455e-05
-3.79672137842176e-06
-1.51499231470254e-05
-2.12796222305587e-05
-1.87183364143e-05
-3.2392158606771e-05
-9.74515394849766e-06
-1.93384669725373e-05
-4.56480309035157e-05
-1.10878234345907e-05
-1.17847307612061e-05
-3.40601865540792e-06
-2.45574046498472e-05
-5.30663131754372e-05
-2.49946520620042e-05
-2.5526046296631e-05
-5.15398322069422e-05
-4.86304742841793e-05
-2.81238310651047e-05
-6.88882198675787e-05
-3.24383763836505e-05
-4.18614802632469e-05
-2.45463759953942e-05
-8.77938169310389e-06
-3.69474922014436e-05
-3.75679822074775e-05
-1.75646376972416e-05
-9.9195971474136e-06
-3.5830313185293e-05
-2.19596005872919e-05
-3.06850287899156e-05
-2.6699474542119e-05
3.33537058564896e-06
-3.54849052465993e-05
-1.59100894792887e-05
-2.72306155629739e-05
-4.61621402226551e-05
-2.35600834558525e-05
-2.48259954172777e-05
-2.90199502727437e-05
-4.65719589798447e-05
-2.87216250585837e-05
-2.21473318382523e-05
-3.73198416861608e-05
-3.57044815225167e-05
-8.99084795163757e-06
-4.07762613021028e-05
-7.01471422165565e-06
-4.06258369134879e-05
-1.8457377558726e-05
-1.57886646914702e-05
-2.92774070073972e-05
-4.21349658087137e-05
-1.00501294868521e-05
4.83860411418836e-06
5.55528088451829e-06
-4.03447002152214e-05
-2.85056456142511e-05
-1.00108606039732e-05
-1.92460292914778e-05
7.55730824280787e-06
-8.37556184516134e-06
-4.86495576501833e-05
-3.8643903102991e-05
-1.46984209693429e-05
3.06046049471444e-06
-5.34637294811073e-05
-1.40371109201637e-05
-2.15487407489813e-06
-5.99748591044747e-05
-2.8836848525791e-05
-2.51219477930763e-05
-2.32763074565085e-05
-7.60540604418357e-06
-3.44465104269628e-05
-1.37948769439166e-05
-3.57392786903009e-05
4.18131988535504e-06
-2.90992007565104e-06
-4.72375262791397e-05
-3.10273572508952e-05
-2.91331768908235e-05
-1.2363543736811e-05
-3.39146611086199e-05
-3.16081357349481e-05
-9.22297684873954e-06
7.03537904524691e-07
-1.01409373521196e-05
-3.2472661244905e-05
-3.26516768318858e-05
-3.02015750136967e-05
-2.20202406190071e-05
-4.51611790505354e-05
-3.06344455810021e-05
-2.57586031911751e-05
-3.18887059265889e-05
-3.64885694988665e-05
-2.83072195524466e-05
-1.97247103267758e-05
-4.91836895146762e-05
-3.8628897020896e-05
-3.50403752287543e-05
-2.63674129926828e-06
-1.80336368734859e-05
-4.67931554254975e-05
-3.0118132435812e-05
9.12476333086894e-06
-4.06363766144674e-05
-2.10056947875877e-05
-2.46881311137949e-05
-2.06769212495575e-05
-3.51272569624821e-05
-3.2995605908418e-05
-2.82653151967083e-05
-2.94694891423277e-05
-3.61361359211111e-05
-9.99660614087585e-06
-1.10701759964589e-05
-8.2836751977983e-06
-1.5729411220055e-05
-3.90801806133439e-05
-8.78899790724199e-06
-3.71499088269281e-05
-3.81409410737762e-05
-3.68552910201157e-05
-1.35511479677659e-05
-3.4412818639428e-05
-1.65665728808691e-05
-3.56557259080259e-05
-1.46946740393565e-05
4.40660438061996e-06
-5.82196019592623e-06
3.97070769338863e-06
-1.02662815858217e-05
1.67424214435276e-05
-4.13958384845251e-05
-3.85317007954628e-05
-1.62512153707046e-05
-6.09108205385868e-05
-1.02201262171747e-05
1.7423355670822e-07
-1.32772190559599e-05
-5.33037894975893e-05
-3.11401979386723e-05
-2.030666610949e-05
-3.5965131604379e-05
-2.09541813089725e-05
-2.66239680606069e-05
-2.03785001598395e-05
-2.73509748125551e-05
-3.81517070091728e-06
-1.84587425704007e-05
-1.72740714707869e-05
-1.45608886980918e-05
