# Supplementary material for: Research on computational propagation and identification of mine microseismic signals based on deep learning
Source: PLoS One. 2025 Oct 22;20(10):e0334641. doi: 10.1371/journal.pone.0334641 (PMC12543183; doi:10.1371/journal.pone.0334641)
Supplement: S8 Data — (ZIP) [file pone.0334641.s008.zip › 000100900002836.xlsx_0.txt_24.txt.txt]

-1.38423448964805e-05
-1.48057989965243e-05
-2.81016140007616e-05
-4.24164989123085e-05
-2.76613763035581e-05
-4.32543084498008e-05
-3.26909513819981e-05
-2.86024616455885e-05
-3.41882809116056e-05
-2.9857147044422e-05
-3.52271795276784e-06
5.31276133169311e-07
-1.75674721490458e-05
-3.81746812910565e-05
-3.92919276342477e-05
-1.02729617326316e-05
-1.36589827223428e-05
-4.12179498930049e-05
-5.69034644495514e-05
-3.92506705153684e-05
8.53099550851676e-07
-2.55682091278815e-05
-3.72303569478616e-05
-1.61135632861102e-05
-3.41097023876654e-05
-1.27265616886019e-05
-4.06804139816282e-05
-2.32584029949484e-05
-2.71772130338174e-05
-3.53557215969759e-05
-4.61570420398159e-05
-1.84044662797539e-05
-1.05949214444102e-05
-3.16197782170015e-05
-1.84911933150367e-05
-1.73294031843367e-05
-3.27396914448249e-05
-2.61968951490161e-05
-2.65548215507301e-05
-5.06050493280876e-05
-1.78160273208499e-05
-2.22329404288792e-05
-4.34145403934696e-05
-2.10060610963928e-05
8.78801284774655e-06
-4.24658720414607e-05
-2.18583760482728e-05
-5.12972495635135e-06
-3.0986724711142e-05
-1.38136100980959e-05
-3.22679852830017e-05
-1.45983755176758e-05
-3.09942728850301e-05
-4.65773119522544e-05
-3.9111514001206e-05
-1.41629577109166e-05
-5.60912199595101e-05
-6.42082773279275e-05
-2.68457222257108e-05
-2.58094161282277e-05
-3.84132329872475e-05
-4.02700095185429e-05
-4.88867743158889e-05
-2.29847991193529e-05
-4.58716931392318e-05
-3.36261818704467e-05
-1.27650189137533e-05
-2.84663643590721e-05
-2.87911849555956e-05
-1.81572559215648e-05
-3.15806359325613e-05
-2.12664629463456e-05
-1.82873431338953e-05
-4.65040469312812e-05
-6.75807297998094e-06
-1.61881440203344e-05
-3.05749423808946e-05
-2.49089681437754e-05
-3.30014770538247e-05
-9.53611891606975e-06
-5.20110527690545e-05
-4.33223730538712e-05
-3.55688503749584e-05
-2.80454318184102e-05
-1.90355963335926e-05
-2.18122732954495e-05
-2.40052574168777e-05
-2.55363674388786e-05
-5.20366679924207e-05
-1.6798007692006e-05
-3.76874933775172e-05
-3.52717531450983e-05
-2.58422391293766e-05
6.62539846594061e-07
-1.76134970266461e-05
-3.73714620535919e-05
-8.50260707012569e-06
-2.6088518067817e-05
1.02407555013731e-05
-2.74494052827923e-05
-3.60344490608119e-05
-1.24424134391469e-05
-2.01804414884702e-05
7.96004424175838e-06
-1.52234137001812e-05
-5.88494453251412e-06
-1.66046074327355e-05
-1.61093610377187e-06
-2.3345698288618e-05
-4.38848759843278e-05
-1.05981974956654e-05
-3.15607013436576e-05
-1.66280494643218e-05
-3.42334298704304e-05
-2.60356810248321e-06
-3.07914049992995e-05
-1.65769334016783e-05
-1.3803062398992e-05
-2.83247334266622e-05
-4.18058266357421e-05
-2.40627575100072e-05
-3.50129799064612e-05
-1.48216730252555e-05
-2.90599888254958e-05
-9.85555937798792e-07
-4.20521309152653e-05
-2.91243677915335e-05
8.54149628190306e-07
-5.0037480084129e-06
-3.02080058970638e-05
-1.42699273003114e-05
-2.53859502348337e-06
-4.47928972931821e-05
-1.65951237166263e-05
-3.59205264067407e-05
-2.19059490542018e-05
-1.09857281110481e-05
-4.70619758624639e-05
-3.44213828821364e-05
-2.69565455543264e-05
-4.77217255644331e-05
-9.48585567704937e-06
-8.86488894376744e-06
-1.34992717378633e-05
-1.58178841237519e-05
-4.0466417248621e-05
-3.23053785040542e-05
-3.12956704792887e-05
-9.62593749036277e-06
-5.07981980318836e-05
-3.53349342734222e-05
-3.15111235824179e-05
-3.13010350367496e-05
-5.06605610234599e-05
-4.62236897780121e-05
-4.34757656389346e-06
1.38866851053157e-05
-3.34775340873456e-05
-3.35947797459612e-05
-1.12545168227553e-05
-2.45911122641019e-05
-4.65551038130507e-05
-2.18094477440937e-05
-2.5695238900121e-05
-3.33875212937395e-05
-5.40507994053769e-05
-1.48680055341679e-05
-5.64546717021236e-05
-4.09307090156418e-05
-2.14091787178224e-05
-1.8235422433847e-05
-3.16079761178402e-05
-2.68933239694668e-05
-2.64016755801913e-05
-4.24141408934233e-05
-4.29277350456001e-05
-2.13496713501791e-05
-2.36375905623901e-05
-3.29350623473937e-05
-8.95924122023432e-06
-3.19393933136716e-05
-3.2738686557956e-05
-2.54658918223971e-05
-2.85821461298796e-05
-3.06770814312072e-06
-8.86299671762091e-06
-2.03259821427299e-05
-2.61640552088968e-05
-1.58731039079198e-05
-2.31457192225255e-05
-5.69532457253991e-05
-1.51127220455158e-05
-3.9420937325662e-05
-1.74764570901818e-05
-3.22351794423075e-05
-3.66139751182914e-05
-3.03149286935965e-05
-1.15127884560567e-05
-3.61886092148621e-05
-1.73106333558727e-05
-5.20535672819062e-05
-2.66952422893205e-05
-1.28601945870172e-05
-4.6393596076449e-05
-2.77004304728631e-05
-3.28937753220975e-05
-1.92256220075165e-06
-2.5083213537542e-05
-4.19265135531099e-06
-5.37093742437941e-05
-1.69139391521264e-05
-4.64160192825566e-05
-4.50398084625033e-05
-5.25296207088265e-05
-2.37993272606064e-05
-3.55144429494174e-05
-4.98948125759021e-05
-2.84216495059947e-05
-4.83115996614348e-05
-1.77842503186265e-05
-2.11557977838655e-05
-2.0105099674082e-07
-4.05419038841089e-06
-1.33954602413412e-05
-2.14784897495538e-05
-2.93615965090081e-05
-4.72733179014334e-05
-1.40755172996549e-05
-4.54244860810612e-05
-4.44849206945163e-05
-3.2956307021401e-05
-1.32200555529195e-05
-1.66636918659323e-05
-1.97096712088631e-05
-2.39828467475965e-05
-2.32516873630594e-05
-9.16295015143277e-06
-1.28285425699371e-05
-4.84108517543349e-05
-2.2204656661416e-05
-3.110443088975e-05
-2.50490514774414e-05
-1.67199449683569e-05
-2.07473766721321e-05
-2.3261902736569e-05
-3.92561063160485e-05
-2.50001694626692e-06
-3.68220553692162e-05
-1.81715361566871e-05
-2.47699843224126e-05
-4.26618256344387e-05
-8.51775099205292e-06
-2.49750593374196e-05
-9.84612070153268e-06
-1.64265990994458e-05
-1.99196009005436e-05
-1.60583102055201e-05
-2.88542722599819e-05
-3.61393829185318e-05
-2.11421841973149e-06
-2.40531043785162e-06
-2.27762285491515e-05
-1.35632427059675e-06
-3.88502893546236e-05
-3.53273772190102e-05
-1.75535958924817e-05
-1.41520377569034e-05
-1.36442665243584e-05
-4.09554656336833e-05
-4.59972343003458e-06
-6.34967222005058e-05
-5.20243998736428e-05
-2.61202204354093e-05
-4.52523127213014e-06
-3.40085178135579e-05
-4.39240395595821e-05
-2.35217779270053e-05
-2.07299864952286e-07
-1.07789128061857e-05
-1.24043402980477e-07
-2.49088994654957e-05
-1.57269299379703e-05
-5.48673800517718e-05
-3.88810004076975e-05
-2.9481210051837e-05
-4.08942819272815e-05
-2.92378029254585e-05
-8.31760412360415e-06
-3.80293757357206e-05
-4.54875867950081e-05
-1.54194134802139e-05
-2.39287733680916e-05
-4.81878785215239e-05
-2.41402914728552e-05
-1.04230340699492e-05
-2.78464373753943e-05
-1.66847301683914e-05
-1.88188278583194e-05
-2.01458907978529e-05
5.44465546338582e-06
-1.61811754312309e-05
-3.5030135359766e-05
-1.46157954095762e-05
-1.79835187761082e-05
-6.69149159289631e-06
-2.96286501209813e-05
-7.77516302867289e-06
-4.45803196542601e-05
-4.16547217191584e-05
-1.78611260554014e-06
-3.40152818773748e-05
-4.63595825236842e-05
-4.16389429495114e-05
-1.96078569773233e-05
-3.4451138073557e-05
-5.00803685187653e-05
-1.51717641984631e-05
-2.96695183805626e-05
-2.06903028991278e-05
5.71823875825341e-06
-2.76051494957863e-05
-2.32188590810159e-05
-3.33208950932081e-05
-2.39430921220617e-05
-5.99662411944847e-06
-1.79020272765839e-05
-4.50565513979434e-05
-3.28305405711393e-05
-5.59316188958149e-05
-2.00913492540012e-05
-2.54449049339798e-05
-3.74230018043192e-05
-2.07216246625327e-05
-5.59943376656018e-05
-1.77848098005116e-05
-2.31387094693198e-05
-4.89240081429345e-05
-3.96860322597293e-05
-4.21033546796505e-05
-2.69782983195244e-05
-4.52301660817616e-05
-1.50416322580814e-05
-2.13729393455056e-05
-1.58809610586753e-05
-1.62375474724856e-05
5.98669338182968e-06
-1.43900628010897e-05
-4.77459038655199e-05
-2.97754601356666e-05
-3.02238571960499e-05
-1.60311773248566e-05
-6.02565221282513e-06
-4.03987569205426e-06
6.49617600144971e-06
-4.43098845593352e-05
-2.10156214806044e-05
-4.56158837319772e-05
-3.45905493910045e-05
-1.89599244513736e-05
-4.87194713074637e-06
-3.55588755989044e-05
-3.07600265696336e-05
-3.3572031673653e-05
-4.3876570044607e-05
-2.01194391877396e-05
-2.47299957372327e-05
-3.11003790704492e-05
-3.80766238829243e-05
-2.68633869349795e-05
-2.63819947114662e-05
-3.21743284092754e-05
-1.51554640346574e-05
-4.26524883279408e-05
-3.05572583949954e-05
-2.38112491997746e-05
-3.03875294685785e-05
-3.04778506604012e-05
1.53284390446472e-05
-9.74693813005206e-06
1.4133910594621e-06
-2.12147812536458e-05
-3.69233277198858e-05
4.45339548129877e-06
-1.81160706387228e-05
-2.02300858090174e-05
-3.93270871408522e-05
-2.97611329388138e-05
-3.52563563774625e-05
-1.87429478754593e-05
-4.3245919245746e-05
-2.49928227109286e-05
-2.52455521455627e-05
-2.21760655602596e-06
-2.0345975089984e-05
-3.25372435557146e-05
-4.30208722374887e-05
1.48897897811995e-05
-2.44204613890515e-05
-1.55027993027464e-05
-1.59672994003501e-05
4.7621798390952e-06
-3.82441420497691e-05
-3.47359811339888e-05
-2.60837984977662e-05
-1.54699782045334e-05
-2.50056726813901e-05
-2.03039262326336e-05
-8.74475071000058e-06
-3.01282479610612e-05
-7.63382359582674e-06
-4.00232339609785e-06
-2.76869803186546e-05
-4.89165366626911e-06
-1.06998692144249e-05
-3.49144959588146e-05
-2.9932100897251e-05
-2.09094812903596e-05
-1.09835033708361e-05
-4.18663631782432e-05
-8.02339625456423e-06
-2.16225934505692e-05
-5.61795491170686e-06
-4.67698361674539e-05
-1.58550583782271e-05
-3.70964719368876e-05
-1.6456770166254e-05
-1.75812403330317e-05
-3.20415272050754e-05
-1.64714869216878e-05
-2.51679595597676e-05
-4.75189694054434e-05
-3.24480599742079e-05
-1.34261535424732e-05
-1.57502311270064e-05
-4.71592571972833e-05
1.59101328129866e-06
-3.02290714123841e-05
-3.16942773288847e-05
-2.38796829003989e-05
-3.81863057871695e-05
-3.01286219205478e-05
-1.93193831682738e-05
-3.03794270503579e-05
-3.96742755081744e-05
-1.24274132244564e-05
-2.8759906882109e-05
-2.75381310548726e-05
-3.75495566969522e-05
-2.12345505689038e-05
-4.43710428955817e-05
-6.51830741476472e-07
-2.71802657790477e-05
-1.26085811881838e-05
-2.40672621790084e-05
-2.69165924936305e-05
-3.58457534027717e-06
-4.20011724783082e-05
-2.02715090750641e-05
-2.23759505702076e-05
-4.02048334907626e-05
-3.44539574476288e-05
-3.68738935925097e-05
-1.65258673122241e-05
-6.23135947983801e-06
-3.27580608568353e-05
-1.22224138176873e-06
-1.37762789675429e-05
-3.95369446915932e-05
-2.25186175884986e-05
-4.47577926941416e-05
-3.26635649119673e-05
-3.56688672178126e-05
-3.06662638067568e-05
-3.18094521941944e-05
-2.48695981044169e-05
-3.29751659947018e-05
-3.52320252825938e-05
-1.74580079608176e-05
-3.27247741707584e-05
-4.20837975526339e-05
-3.34100548064816e-05
-2.9100633166498e-05
-3.4458872786182e-05
-2.04268772148403e-05
-3.69883193420895e-06
-2.20388518214536e-05
-2.46924877368261e-05
-4.0444189187492e-05
-5.24258604623577e-06
-1.96031418134653e-05
-5.01135445264046e-05
-4.13771297918526e-05
-3.15644595212326e-05
-1.78831609524358e-05
-3.54028888525445e-05
-2.12244224378736e-05
-3.52048039592085e-05
-1.33016379122253e-05
-3.07780431035988e-05
-4.90097299731144e-05
-1.45000596109307e-05
-1.22597039980396e-05
-3.20967229119689e-05
-2.61198999303288e-05
-2.6148970959097e-06
-8.47140115654111e-06
-3.33419993743865e-05
-3.10727614506143e-05
-5.73276069288451e-05
-1.04622296476907e-05
-3.86744851699002e-05
-1.32313762485926e-05
-1.60277142511453e-05
-2.27845977740603e-05
-2.83805075516276e-05
-3.32767798240226e-05
-3.56371818720465e-05
-3.6669742446625e-05
-1.26999793421619e-05
-2.82389553689015e-05
-2.09531409056392e-05
-3.12705781509804e-05
-5.11473954581282e-05
-2.32285977766171e-05
-1.23184549547111e-05
-1.08302814040135e-05
-9.40560794225898e-06
-2.10095009669708e-05
-3.40086195674998e-05
-5.73551918547054e-05
-2.5029751788063e-05
-1.14798952579609e-05
-4.78311252505663e-06
-5.37733040691625e-05
-4.60865823092646e-05
-2.18586356846685e-05
-2.52278874315072e-05
-3.45881237633922e-05
-1.63063750752744e-05
-1.9737816442766e-06
-3.93465385745271e-05
-5.58724677341688e-05
-2.014756410268e-05
-4.21079741122682e-05
-2.50486758431357e-05
-2.96451226649208e-05
-1.73955102984464e-05
-5.77757166571769e-05
-1.50147719987128e-05
-2.08283722897923e-05
-4.36353703817367e-05
-2.05987132245118e-05
-1.65031951004168e-05
-1.61829455163229e-05
-2.93099991288951e-05
-1.47835627956511e-05
-1.82941424969115e-05
2.63743933137344e-06
-5.05806468135443e-05
-2.21499526985971e-05
-4.60019757204163e-05
-3.4416223775479e-05
-3.26166340745958e-05
3.44364836342266e-06
-3.78468119156188e-05
-2.24695177463887e-05
-3.91119366383567e-05
-3.63946540692341e-05
-3.15145883661196e-05
1.9565601860577e-05
-1.10072304859619e-05
1.97580028111063e-05
-5.37161718444096e-05
-6.41413135919568e-06
-6.26762481597216e-06
-4.91407612408264e-05
-1.54676678471715e-05
-3.84673443129499e-05
-4.22276734966072e-05
-1.59917330097074e-06
-5.63896962558787e-05
-3.8226106373675e-05
-2.26551274111726e-06
1.6884494153953e-06
-7.66967725842976e-06
-2.2749178195517e-05
-2.8027113536289e-05
-1.8175415528614e-05
-2.71378103172323e-05
-1.70576311222076e-05
-3.6974003042552e-05
-3.12518206467988e-07
-3.46872892945018e-05
-2.73004036070228e-05
-2.41669106745966e-05
-2.71736901855442e-05
-1.22066559823594e-05
1.40194879431296e-07
-3.07018291846648e-05
-8.61163007778816e-06
-1.79971766540947e-05
-9.90505190476418e-06
-1.04894619665919e-05
-1.06335902577274e-05
-5.50489175290538e-05
-4.31662894873828e-05
-3.5712624712782e-05
2.70473801576985e-06
-3.00199187653409e-05
-5.06763429362246e-05
-2.14805279986193e-05
-6.48145515910297e-06
-4.20011437336465e-05
-3.30611485159891e-05
1.35628983068725e-08
-4.37282657336618e-05
-4.63129108350614e-05
-5.22224409260005e-05
-2.06980846535561e-05
-1.10934284692675e-05
-3.23041230892673e-05
-4.75882603832001e-06
-1.62215358383703e-05
-3.38325570036076e-05
-7.76612701221e-06
-1.40754501508919e-05
-1.76340877049994e-05
-2.21108499130371e-05
-4.47744870660169e-05
-2.32476683530707e-05
-2.44646578936161e-05
-1.79542547276882e-05
-1.94214296203375e-05
-2.95021209910171e-05
-3.83292045372826e-05
-4.17807584528969e-05
-4.79900097210307e-05
-2.43371491593192e-05
-9.5726984857114e-06
-1.86469112240269e-05
-1.43945425137571e-05
-3.72532381036023e-05
-1.20627424547494e-05
-4.06793251859264e-05
-5.68344667299824e-05
-3.31663333923884e-05
-2.7891142858028e-05
-2.36324827397149e-05
-3.74564783671951e-06
-4.16135094322422e-05
-2.01488187026413e-05
-5.07660004314563e-06
-2.87052157810957e-05
7.24512750034767e-06
-2.03502585637457e-05
5.46091670378657e-06
-4.33077930132106e-05
-5.23458737023801e-05
-4.55026352216459e-05
-2.30443470005409e-05
-3.5884015388693e-05
-2.83077316882786e-05
-2.23196277519283e-05
-2.0360258447796e-05
-1.9917721144853e-05
-1.73113886011652e-05
-3.21822656453349e-05
-3.24585566102958e-05
-1.04588422812643e-05
-4.77795568040326e-05
-3.99788060945042e-05
-4.34375994020777e-05
-3.25842500778838e-05
-1.15638893537209e-05
-9.1470706395866e-06
-3.81992200854974e-05
-3.39418344198665e-05
-2.20546699608581e-05
-4.31034452560065e-05
-2.89069698568321e-05
-9.16909095848146e-06
-2.95513927991459e-05
-7.09047254506752e-06
-4.7373242712579e-05
-4.39021964887188e-05
-2.43160333500743e-05
-4.57503436042669e-05
-1.61431601383435e-05
-1.96546503507705e-05
-3.2271345345585e-05
-2.74883557109969e-05
-3.29371715259651e-05
-1.58366988484458e-06
-1.56543899127424e-05
-1.33179369824079e-05
-4.46099341657258e-06
-8.73644775129215e-06
-1.8843972598e-05
-3.56255250644689e-05
-1.7152731303378e-05
-1.67718236455111e-05
-2.36422390152689e-05
-5.57067643187432e-05
-2.20711281659363e-05
-5.57574437531029e-06
-5.49540267187331e-05
-4.78143546600841e-05
-4.17983599287317e-05
-5.16824259156794e-06
-4.32554647438514e-05
-3.55367713025516e-05
-1.07970009186007e-05
-2.59388400697856e-05
9.05217693413536e-06
-1.42144831026545e-05
-2.03919097759387e-05
-3.0104312547616e-05
-2.71851438579234e-05
-3.3276608992108e-05
-4.2071041564978e-05
-3.50492040613576e-05
-2.45167738716372e-05
-2.40607743895939e-05
-3.8949531107666e-05
-3.87653267684876e-05
-1.98481006885402e-05
-2.85248048529115e-05
-8.58189324268636e-06
-1.85430126866496e-05
-1.6585477809006e-05
-1.92606262856e-05
-2.14058679825288e-05
-5.19847658367627e-06
-5.6677307975005e-05
-5.05077726726619e-06
-1.50940938084237e-05
-4.10069746249287e-06
-3.13917566916062e-05
-4.32407224714622e-05
-1.85405488163569e-05
-4.48427335336284e-05
-6.08958157038811e-05
-2.66644937602926e-05
-2.58746867906258e-05
2.26099755450646e-06
-4.68461946413573e-05
-6.57005667316959e-06
-5.00349045652606e-05
-3.57065857489786e-05
-2.14716978265831e-05
-1.60778135745576e-05
-4.42365889057378e-05
-4.36892399413971e-05
-3.91234037818179e-05
-1.04924955194481e-05
-1.86344310379876e-05
1.11150165052692e-06
-2.88449101652242e-05
-3.5653377433744e-05
-3.92855907142544e-05
-2.69663232290052e-05
-2.97638863872933e-05
-1.24915059519603e-05
6.70769162630256e-06
-2.80762043034565e-05
-1.12945148098709e-05
-3.49769608333133e-05
1.24401705032647e-05
-8.22846802393175e-06
-2.27741333597539e-05
-3.26702210615934e-06
-1.17107175280541e-05
-2.60732900306797e-05
-1.88821917688972e-05
-2.30399495965061e-05
-4.15630685202085e-05
-1.14826644293228e-05
-1.51333473189719e-05
-3.44194524754945e-05
-2.25933376242935e-05
-1.06442293551578e-05
-1.96392505811771e-05
-2.76938780017407e-05
-3.39046567467917e-05
-2.22375546365371e-05
-1.86871913881103e-05
-3.14480895100179e-05
-4.36357215224236e-05
2.17794375734991e-06
-4.48432905329315e-05
-1.83116492720747e-05
-8.99003557762679e-06
-3.11011152578075e-05
-2.16442075810726e-05
-3.60443306689181e-05
-3.14423342901888e-05
-4.61973992502888e-06
-4.11095015818615e-05
-4.71381928282993e-05
-3.37077135779528e-05
-4.09334581583094e-05
-5.4260733794577e-05
-2.66305140508985e-05
-3.53442781291062e-05
-3.47056008488639e-05
-3.31203434261201e-05
-8.73491381847681e-06
-2.92496204532534e-05
-2.10849620099212e-05
-3.84004707889069e-05
-2.63989084153115e-05
-1.4814455615352e-05
-4.76150257219386e-05
-4.24441062717887e-05
-2.88709488841388e-05
4.89802179092931e-06
-1.34888263000567e-05
-4.45438302902644e-05
-6.47842187048342e-06
-4.03515392869952e-05
-2.72165957420476e-05
-3.42527864720625e-05
-2.0843566978803e-05
-3.94506430823927e-05
-2.87523149677959e-05
-2.14481639614451e-05
-1.26929931531186e-05
-3.05539109311561e-05
-3.82753390809934e-05
9.57226346977302e-06
-8.4747600000742e-06
-3.84548674437618e-05
-3.64492223239597e-05
-2.58798286919749e-05
-2.45244100801598e-05
-9.88083688891955e-07
-1.94421876181545e-05
-2.23767910638191e-05
-2.16205348457942e-05
-3.16498552340325e-05
-4.43145053617444e-05
-2.1957843639517e-05
-1.75350226018929e-05
-8.52444031637229e-06
-1.37912976206309e-05
-3.50911122144294e-05
-1.39774176088222e-05
-4.09625574354989e-05
-4.5643927612763e-06
5.12536741652744e-06
-2.92886630633731e-05
-3.32631580891711e-05
-1.99041160565839e-05
-2.71669011071344e-05
-5.04357027195149e-07
-7.58188474470156e-06
-1.21906776116821e-05
-1.12428156439144e-05
-1.14729141129253e-06
-1.20482674722477e-05
-1.94901936416947e-05
2.78553959684311e-05
-1.84528944134695e-05
-3.4975660767952e-05
-1.87210608938442e-05
-3.97395886266069e-05
-2.27830304622141e-05
-2.44233732515721e-05
-4.80811533039205e-05
-2.02992425131989e-05
-2.5547663269558e-05
-8.25442656494308e-06
-2.21104608242233e-05
-2.51432909965126e-05
-3.9731027057271e-05
-2.32757775229673e-05
-2.86195996188734e-05
-4.12405392532662e-05
-2.1010013934059e-05
-2.53868647381338e-05
-2.03473136327127e-05
-2.52839320812476e-05
-1.02741007177263e-05
-4.78086470781202e-05
-3.32237850770029e-05
-4.33120739441776e-05
-2.00295330126729e-05
-1.95414203477536e-05
-2.15957799431196e-05
-1.13776139173888e-05
-4.08417107123996e-05
-3.51837086023508e-05
-3.73925885490796e-05
-2.16938673238399e-05
-2.94740945957009e-05
4.16606112532059e-06
-2.35249563314933e-05
-8.83119644380965e-06
-3.12516583810278e-05
-3.28658448123661e-05
-2.84480528256897e-05
-3.56992526231021e-05
-6.08225831496047e-05
-2.29769400450643e-05
-1.57160659843855e-05
-2.76545767494087e-05
-1.86595178448561e-05
-1.2808537422385e-05
-3.11845205868581e-05
-4.93908967925251e-05
-4.27398057499445e-05
-4.89541912526955e-05
-5.21332283038241e-05
-2.88077472503717e-05
-2.96815879704767e-05
-5.11134394452287e-05
-1.91326778219563e-05
-2.85648095160036e-05
-2.62956451732927e-05
-3.5405459309733e-05
-4.55884040255361e-05
-4.18189997690707e-05
-3.05529890363394e-05
-3.85192451785852e-05
-1.44675801592576e-05
-1.06157397442813e-05
-4.43111525226129e-05
5.00891633990475e-06
-1.71921543707485e-05
-2.74738535325369e-05
-2.29853795927832e-05
-3.21182074572469e-05
-4.14756166413428e-05
-5.25298090376375e-05
-3.97028950611596e-05
-1.20013560164245e-05
-3.30511685354481e-05
-3.34919431590507e-05
-3.957954168966e-05
-1.96153344518421e-05
-4.7703344936232e-05
-2.74320185275724e-05
-8.57416504468683e-06
7.24392201670939e-07
-1.66797467559421e-05
-2.50120249674435e-05
-3.82326240239667e-05
-7.99489823102696e-06
-4.58038323505649e-07
-2.60307153655838e-05
-1.74362983646189e-05
-7.81097940558481e-06
-1.96076821419678e-05
-1.25529969002297e-05
-2.27780804943508e-05
-3.83079762739226e-05
-2.20610030020931e-05
-2.20747074716977e-05
-3.21621151907962e-05
-7.27485512479824e-06
-3.86916998192407e-05
-4.65416652256355e-05
-3.10716756876513e-05
-2.16908637968161e-05
-1.57052503094883e-05
-9.29610314486947e-06
-1.11615518553602e-05
3.13250704760275e-06
-3.53449935018813e-05
-2.7532946792701e-05
-2.54943395986067e-05
-1.24645694392639e-05
-2.88051807190519e-05
-3.98047955165261e-05
-4.04061975010924e-05
-1.77710111415358e-05
-1.32515151239075e-05
-2.30698423206074e-05
-4.77250733580125e-05
-4.0400150367106e-05
-5.15723906505191e-05
-3.95831392232256e-05
-3.85218693844554e-05
-1.98523882428698e-05
3.91196056164131e-06
-3.83937839687856e-05
-3.80949912138911e-05
-1.55627374024988e-05
-3.56976427701805e-05
4.64502423363361e-07
-1.33526174417134e-05
-3.72233958016188e-05
-3.24990081749646e-05
-1.98510738950164e-05
-2.60740712954087e-05
-4.4207302955751e-05
-3.04257359065063e-05
1.67583077705237e-05
-3.10817493409962e-05
-1.32254185496575e-05
-3.37354680223993e-05
-4.350516689057e-05
-7.43646748843182e-06
-1.51308721705955e-05
-3.3451758204574e-05
3.13127685555649e-06
-3.70759813119632e-05
-3.76609965064589e-05
-1.26946259791089e-05
-3.83144292888763e-05
-4.73595286421678e-06
-2.86443376486233e-05
-3.47997891150101e-05
-3.49203296716191e-05
-3.09761893016923e-05
-2.51864598308858e-05
-6.15232677437934e-05
1.43002069253349e-05
-3.94192765642299e-05
-6.67340077364176e-06
-1.49999759115046e-05
-5.98278831861375e-05
-2.67192908437768e-05
-4.98398211111278e-06
-5.15545342534291e-05
-2.4242590784108e-05
-2.92600847191908e-05
-4.28103816608284e-06
-3.53222745697052e-05
-2.23368783019044e-05
-2.89846503803486e-05
-4.16396298467216e-05
-1.70002552079477e-05
-1.62593539253327e-05
-4.20841812107978e-05
-2.69482682224495e-05
-2.00022244819172e-05
-2.8131651650378e-05
-1.91053478429733e-05
-1.73682533453343e-05
1.42935053693806e-05
-7.29306661072853e-06
-3.53517950117239e-05
7.28992878335366e-08
-2.25363909866518e-05
-2.78984196935026e-05
-5.47499253269501e-05
-4.36166056823497e-06
-5.42560116474126e-05
-1.05392616981675e-05
8.47522662365714e-06
-2.67545026981345e-05
-4.6611439591429e-05
-5.49831510129881e-05
-2.24729544416681e-05
-2.00555930810434e-05
-5.04798182374215e-05
-4.23976113769632e-05
-4.04478895199543e-05
-5.13879005317402e-06
-1.39775294569009e-05
-1.79767724664251e-05
-3.58386493509794e-05
-2.3839987014106e-05
-3.67186522260082e-05
-2.94930325584346e-05
-2.14675382089656e-05
-1.75163213588884e-05
-3.59842431916248e-06
-4.58298857883643e-05
-2.83114098790818e-05
-4.07876140995293e-05
-6.56048096887174e-05
-3.43800479672441e-05
-1.14285547683187e-05
-3.1173242888646e-05
-1.45734726859825e-05
-1.45474440940265e-05
-2.84293602675345e-05
-2.77451593059467e-05
-2.24437395308056e-05
-1.80793121182876e-05
-2.20035506118991e-05
-1.57462217332962e-05
-3.44451788749982e-05
-2.02298230829463e-05
-2.3789080931236e-05
-3.07235415935724e-05
-1.4460034747526e-05
-8.45876059322199e-06
-7.24935551530209e-08
-1.4986470624954e-05
1.10232617476473e-05
-1.63262697526468e-05
-2.03257014684753e-05
-2.80555000888608e-05
-1.81479491121019e-05
-1.57831018226709e-05
-2.67815634884757e-05
-3.63264401753544e-05
-4.59429059465167e-05
-2.61109783900794e-05
5.39165712652741e-06
8.0864717924468e-06
-2.57257067495245e-05
-3.09259884797935e-05
-1.76681035497849e-06
-1.21759252818758e-05
-1.78824018400586e-05
-8.42876537911e-06
-2.37620849831566e-05
-3.32491210148528e-05
-2.64265495843812e-05
-4.04668570802173e-05
-1.32921182502808e-05
-4.51731371493937e-05
-3.58351366056411e-05
-2.7095602102186e-05
-5.39097317811088e-05
-3.19050242437832e-05
-1.89336011625706e-05
-4.10006155931382e-05
6.51279142295784e-06
-5.36951482621606e-05
-2.32177704719453e-05
-2.4071298521788e-05
-3.45432700614287e-05
-3.43000784871695e-05
-5.86654155047487e-05
-3.76262780192012e-05
2.14923505365432e-06
-1.9400094950021e-05
-2.73802589095298e-05
-4.35306883754755e-05
-2.66291736398776e-05
-4.71473358301844e-05
1.67634488973396e-06
-2.45264469785947e-05
-5.87748903675801e-05
-3.23002022530387e-05
-3.39353356386265e-05
-2.5099429947332e-05
-2.80867272764734e-05
-3.67045924698051e-05
-1.30924823469113e-06
-2.67653486257814e-05
-2.23082857495341e-05
-1.65951016390898e-05
-4.60006998592503e-06
-3.19361266358364e-05
-3.58140120853654e-05
-3.70486762675744e-05
-4.98870780509486e-05
-4.09593421652645e-06
-2.39669325453997e-05
-1.29964725709144e-05
1.92176103898951e-06
-2.10308789720222e-05
-1.51410785077961e-05
-1.892616811669e-05
2.69286749080738e-06
-5.08557190657157e-05
-2.59270471575452e-05
-2.42063383484761e-05
-2.38723091498285e-05
-3.77180554560152e-05
-2.60649149859667e-05
-8.57696292118699e-06
1.4180026138581e-06
-3.67204235771189e-05
-5.59452194283807e-06
-8.13372016764126e-06
-1.92126818870314e-05
-3.61382366215645e-05
-2.67695215325872e-05
-4.21170797542614e-05
-2.48505812296142e-05
-2.81788353703585e-05
1.89543580069395e-07
-2.95527465043994e-05
-3.90325843477524e-05
-2.17054917475318e-05
-2.33710042488678e-05
-3.37733826696856e-05
-1.99328195130386e-05
-2.95540989343884e-05
-5.1419494028297e-05
-2.15844367032298e-06
-2.84551687192535e-05
-3.84961288684745e-05
-3.0240704585943e-05
-1.85076725286034e-05
-2.1246293950083e-05
-1.29585926292148e-05
-2.35976434089376e-05
-3.45683358131695e-05
-2.34440838837185e-05
-4.44255350827504e-05
-4.92288385857292e-05
-3.81253118919651e-05
-4.0721565081789e-05
-1.45587906221154e-05
-2.86623639063815e-05
-1.19488974883839e-05
-2.37979587121348e-05
-1.32253017272196e-05
-1.9234681785235e-05
1.06244923349739e-05
-2.32014894348473e-05
-1.4889416115013e-05
2.73609786281701e-06
-3.68770920497794e-05
-4.29891824897851e-05
-1.07508287432821e-05
-3.95666525632137e-05
-1.97704127282386e-05
-2.82159473415097e-05
-3.92182861332228e-05
-2.15793647738544e-05
-4.58610646006469e-07
-2.08160505468466e-05
-2.73942080006123e-05
-1.6325008512729e-05
-1.02338735097077e-05
-4.27794112604019e-05
-3.54467208379358e-05
-5.64475965693422e-05
-8.69766730351064e-06
-4.62442579478415e-05
-8.17351950791202e-06
-1.54539471434234e-05
-2.95389348429104e-05
-1.69031289166518e-05
-1.96399985930737e-05
-5.14415434235395e-05
-8.45569471861658e-06
-5.60576823962297e-05
-1.33066917992733e-05
-2.34023278438535e-05
-2.98588462024467e-05
-2.29537070594671e-05
4.86481178810938e-06
-3.71468578367851e-05
-4.7221090866858e-05
-5.43613358623431e-06
6.73403663930378e-06
-3.43312184776109e-05
-1.65520524657543e-05
-2.59086197794692e-05
-1.80015502745233e-05
-3.7142541569263e-05
-2.35907850337847e-05
-1.78591199488347e-05
-3.18748345257523e-05
-3.29444214605066e-05
-1.30148590562812e-05
-2.82786033072164e-05
-2.21794766269566e-05
-1.86901101020872e-05
-3.82249467528208e-05
-1.51513291591523e-05
-1.17200498645415e-05
-7.85410188159764e-06
-3.11359176442431e-05
-1.52204074858244e-05
-4.40490942230195e-05
-2.57404523180311e-05
-9.5576754595296e-07
-2.3546204624019e-05
-6.01407469975327e-05
-3.46994738839047e-05
-1.12082702867837e-05
-2.99701652987571e-05
-1.41396615798377e-05
-1.93305133011891e-05
-3.18893407640535e-05
-1.26749795970529e-05
-8.62387818598885e-06
-3.85340226839176e-05
-2.43300783975736e-05
-1.59828754420617e-05
-1.69935058230133e-05
-2.01653289040546e-05
-3.79221570770612e-05
-3.93750118920053e-05
-2.20968418345094e-05
-3.00987527387315e-05
-2.30263526770712e-05
-1.29109477986411e-05
-4.38288123484153e-05
-3.08429044520169e-05
-2.06817768054453e-05
-2.63958361071715e-05
-3.61900596267553e-05
-1.36606975654546e-05
-6.10470535023659e-05
-4.34438029148378e-05
-9.60371253440459e-06
-3.67592904223445e-05
-4.14461929020483e-05
-1.29734633770677e-05
-2.77806612064133e-05
-1.41586059128836e-05
-5.12872571663156e-07
-2.41748211032234e-05
-1.03921160817985e-05
-5.37091427521118e-05
-1.89045431159963e-05
-5.53845588708569e-06
-4.89237092853421e-05
-3.15382961832682e-05
-4.21707210706233e-05
-2.761260785226e-05
-6.54928013851117e-06
-1.34051064555896e-05
-5.44919490675566e-06
-2.66765868812836e-05
-2.43837712281172e-05
-4.52974416034125e-06
-4.29718735701e-05
-2.28103830063164e-05
-3.00590524892211e-05
-3.0808181591713e-05
-4.05473139402895e-05
-2.62096640589306e-05
-2.2941321967705e-05
-3.91520682709912e-05
-1.4398833673509e-05
-1.52492048211191e-05
-2.27550248699304e-05
-1.30268559489471e-05
-2.01388090058565e-05
-1.8139847658281e-05
-5.54669872066296e-05
-1.55090810229432e-05
-4.52409081588869e-05
-3.56622547286531e-05
-2.54205980116632e-05
-3.2997711056376e-06
-2.23174018926393e-05
-2.59503813031473e-06
-2.1591613655643e-06
-2.02285017200784e-05
-8.53544922924628e-07
-1.36890458489967e-05
-8.8192037257696e-06
-2.86462964250728e-05
-2.85774444448659e-05
-2.54349792514368e-05
-4.66322009045463e-05
-5.16209824460198e-05
-2.84060756167978e-05
-2.40282647276848e-05
-1.29281608699284e-05
-1.9245612493133e-05
-5.56397214084309e-06
-2.24984463773343e-05
-4.46475528119163e-05
-2.01975375700174e-05
-5.87044195953598e-05
-2.22481029950296e-05
-1.51899196545372e-05
-3.32826764164911e-05
-7.99849394084459e-06
-2.72790532390902e-05
-4.10239986772264e-05
-2.069519406021e-05
-4.97799471407599e-05
-1.71521143279248e-05
-3.53758771331432e-05
-4.75348850207026e-05
-2.08823379688548e-05
7.60829585289816e-06
-2.99049449086071e-05
-1.35569524726509e-05
-3.06292415893455e-05
-4.25370100128585e-05
-3.11595455603866e-05
-2.91051364005446e-05
-2.47823294405665e-05
-3.96281384222202e-05
9.06169222411888e-06
-2.27975475622782e-05
-1.77493602460814e-05
-6.77104415006036e-06
-2.93292739890503e-05
-2.44644618294734e-05
-3.64593436999287e-05
-1.80974551417706e-05
-6.00234694807587e-06
-6.4877938471111e-06
-2.08971273067648e-05
-2.83718117387166e-05
-3.06839021611163e-05
-5.9417343774349e-05
-2.13029516450285e-05
-2.38272753851841e-05
-2.16418794180333e-05
-3.44747187787332e-05
-4.52269709454919e-06
-4.11526094978605e-05
-2.87479673428304e-05
-2.47493425244902e-05
-2.5909693895645e-06
-2.74314050971361e-05
-3.40093968767315e-05
3.19906497900218e-06
-1.56826188923551e-05
-1.6175803658397e-05
1.22894370259685e-05
-4.21427354926572e-05
-1.32033215020467e-05
-2.84231419668867e-05
-2.14559765291465e-05
-2.76342573907356e-05
-3.92995948245204e-05
-5.35607042695675e-05
-2.25075391408447e-05
-1.26816533885693e-05
-2.31105976797685e-05
-3.58419731206201e-05
-4.2182983109154e-05
-3.87446178992099e-05
-2.62411418252087e-05
-2.84487732398378e-05
-1.39039526162221e-05
-2.81378203180652e-05
-4.69973939731721e-05
-1.78215635689551e-05
-1.54066021692601e-06
-3.12806459678054e-05
-2.51786435573512e-05
-2.08520078070883e-05
-1.52145530939724e-05
2.07386398325224e-06
-9.04946957484444e-06
-3.46202485503801e-05
-3.90014486690694e-05
-5.91417011709005e-05
-1.69995832909145e-05
-2.43853274523206e-05
-3.53369460489742e-05
-3.50487930571327e-05
-8.0446466131814e-06
-2.49595910353753e-05
-2.50860285561119e-05
-3.07507040272318e-05
-5.63688873978492e-06
-2.99924593911141e-05
-1.25972342900517e-05
-3.36135457447714e-05
-4.89307041982354e-05
-4.22487795254781e-05
-3.32563101096012e-05
-2.70273875753872e-05
-6.80085816900908e-06
-2.11353384368558e-05
-1.76230367031892e-05
-2.11982677608006e-05
-2.3452950027123e-05
-2.9006080107303e-05
-1.89467911239306e-05
-2.29227032237154e-05
-3.29296512411325e-05
-2.08332083452656e-05
-1.92445302274038e-05
-1.02903926645147e-05
-2.01586751472533e-05
-1.90389674132312e-05
-1.80260142617204e-05
-2.34239749767432e-05
-3.24387245804259e-05
-2.10923121573931e-05
-5.39586182403377e-05
-1.23284822244065e-05
-1.76396310829278e-05
-2.53696314236166e-05
-3.29436799572762e-05
-3.90557399037419e-06
-1.9259354006448e-05
-3.90768340236677e-05
-1.64183602474265e-05
-2.13832765900698e-05
-2.06906347204461e-05
-1.71666183149713e-05
-4.51076416185285e-05
1.32206212669118e-05
-4.41549244976698e-05
-2.58531281958143e-05
-4.8847414910367e-05
-1.85959727695338e-05
-2.34887216927436e-05
-2.14126681889824e-05
-1.52070948981953e-06
-1.94103636030288e-05
-1.1226258436525e-05
-2.44383669677415e-05
-3.12855796884955e-05
-5.75076220388439e-05
-2.29741474237467e-05
-4.11038051975119e-05
-1.05884751746261e-05
-1.74636836410075e-05
-2.38608160813662e-05
-1.69271103700537e-05
-3.41194310554687e-05
-3.81144321634141e-05
-4.35647028641428e-05
-2.12343451872864e-05
-2.72751467875667e-05
-1.76385344744762e-05
-1.24698234616318e-05
-3.59398182303001e-05
-1.83906951601734e-06
-3.79100005371947e-05
-3.56661334881651e-05
-2.85188421128528e-05
-1.21360861460319e-05
-1.58577235353771e-05
-2.29857605995448e-05
-3.25785558337563e-05
-4.70126761636437e-05
-2.49258111373917e-05
-3.33128864997753e-05
-4.610988242182e-05
-1.52563366933981e-05
-2.69884232609976e-05
-2.20505948818678e-05
-1.3908411728894e-05
-3.45199897003484e-05
-3.76829679877581e-05
1.24897566960205e-06
-1.45251400054915e-05
-4.14247597651993e-05
-2.08974867998494e-05
-2.69830371909424e-05
-2.59461758128e-05
-2.56551333762036e-05
-8.23418571150653e-07
-2.9162493313524e-05
5.27251295336218e-07
-3.79817593447444e-05
-1.62800465315648e-05
-2.45456164923559e-05
-3.54707536782715e-05
-1.18182874886563e-05
-2.13465752292007e-05
-3.67404186719719e-05
4.59212834914782e-06
-4.90111256141941e-06
-4.56885687390174e-05
-4.68933268040783e-05
-3.86846841628136e-06
-1.575413309139e-05
-8.2317108691124e-06
-4.51980738784875e-05
-2.70307883262136e-05
-1.57200044959293e-05
-8.26044602617128e-06
-3.57355043087964e-05
-7.40738562598021e-06
-4.37292474177723e-06
-1.54336455456377e-05
-4.40152925695756e-05
-5.2171283699916e-05
-8.92035516832498e-06
-5.10107400323864e-05
-5.56909622683253e-06
-5.91965453751251e-06
-3.12358233440509e-05
-3.77046077697456e-05
-1.84112783416929e-05
-5.41065140941746e-05
-1.90585593058106e-05
-4.08689577781826e-05
-5.74134889101667e-06
-5.15847308418577e-05
6.84678571261069e-06
-3.88963405155686e-05
-4.68956463449064e-05
-8.02946490447678e-07
-2.14199510417536e-05
-2.87962820958522e-05
-1.4075886288549e-05
-4.07800509091104e-05
-4.42104718235223e-05
-3.54028864659213e-05
-2.81616309383535e-05
-1.49862415514856e-05
-2.48241330969036e-05
-7.18188886945105e-06
-3.70669874887874e-05
-5.88324202844214e-06
-4.15303294728758e-05
-4.58012988412048e-05
-1.60449514059486e-05
-3.00261911705731e-06
-2.86703786649034e-05
-1.08757569980828e-05
-2.43395935537759e-05
-1.90036973600281e-05
-3.57680169365264e-05
-1.5563698178685e-05
-3.09595277513882e-05
-5.57800816327987e-05
-4.421819267532e-05
-1.69892533223305e-05
-1.75369678300419e-05
1.50228730614747e-06
-2.87960846462306e-05
-2.51438767565861e-05
-1.30652911389702e-05
-2.78995916359636e-05
-1.39567774904596e-05
-2.61344793977207e-05
-4.40320858694782e-05
-2.62825781678796e-05
-1.56610155522756e-05
-1.7145536723594e-05
-2.36193771150924e-05
-3.00250956851724e-05
-1.37867381075754e-05
-2.25152594306191e-05
-3.54135317187001e-05
-3.36270530312015e-05
-1.16823618402455e-05
-2.89634397110653e-05
-4.2054349072563e-05
-3.25755444832121e-05
-5.42982311479685e-06
-2.46653646033218e-05
-1.72039190753713e-05
8.63027585278121e-06
-3.49923699666887e-05
-4.49722053314709e-05
-4.91107367478149e-05
-3.73416696511298e-05
4.31224983781215e-07
-3.94799087610004e-05
-1.53537430841202e-05
-6.41239309514764e-05
-2.53054870532945e-05
-1.69750283499613e-05
-2.98991132928417e-05
-2.94311077550922e-05
-4.67987816253331e-05
-8.07848243734176e-06
-1.13386683429077e-05
-3.33131408835286e-05
-2.74693504154755e-05
-3.35603388608083e-05
-9.47527144663996e-06
-4.03850086506628e-05
1.28016673803776e-05
-3.97637590252182e-05
-1.55309268192325e-05
-2.65008737461663e-05
1.16195598991827e-05
-2.02297759331409e-06
-4.30844801398215e-05
-4.90338234132983e-07
4.01689699133199e-06
-4.13067207847428e-05
-7.0944048126186e-06
-2.6859722296544e-05
-1.45422124923154e-05
-1.94710971949329e-05
-3.24973867265833e-05
-2.53475420339395e-05
-1.24534662744676e-05
-5.76658029226804e-06
4.06370969746532e-07
-4.61714569300871e-05
-5.13251513111162e-05
-7.68803946303244e-06
-3.53467555603843e-05
-5.22278768941237e-06
-2.8227524899785e-05
-5.29450421134552e-05
9.12287560556868e-06
-1.21796984588397e-05
-6.04120098346732e-06
-3.3695911587598e-05
-2.61115029713444e-05
2.73686403268882e-07
-1.54973281986463e-05
-3.21646831521048e-05
-2.2476301515878e-05
-2.03426954984804e-05
-5.00493387336685e-05
-2.34504455120675e-05
-4.66890507023094e-06
-5.16107295634376e-07
-4.34020217020407e-05
-1.35643391834641e-05
-8.63240896685353e-06
-1.74774353859399e-05
-2.02943032959351e-05
-4.22314424180844e-05
-4.55059683627785e-05
-1.62980311917779e-05
-2.27938794145118e-05
-4.69528565295241e-06
-2.51297851985574e-05
1.20659645254855e-05
-3.17946443652208e-05
-1.45864793494654e-05
-2.29113643932252e-05
-3.7653198896952e-05
-3.45894495258588e-05
-3.67848990400969e-05
-8.04260751915557e-06
-3.57294981669475e-05
-1.60259709739201e-05
-5.76246733295236e-07
-1.86299702929645e-05
-2.28083601956648e-05
-2.29411799436272e-05
-1.60025141532437e-05
-2.12381060477612e-05
-6.73482236446864e-06
-1.75244761161922e-05
-2.48695565376001e-05
-2.08973548530258e-05
-1.76163004121379e-05
2.01976447691144e-05
-3.40904498508525e-05
-2.54336790713439e-05
-2.19331161273243e-05
-8.95637931515003e-06
2.18336965813892e-05
-2.97120341243942e-05
-2.99202954108646e-05
-3.16727466026036e-05
-3.2575650350935e-05
-2.1388608726978e-05
-2.50607934952512e-05
-2.06641960799285e-05
-1.7154374107937e-05
-6.46150673095818e-06
-2.44183944093598e-05
-3.21504398259214e-05
-2.49709817686239e-05
-3.2588190311471e-05
-4.56462660397123e-05
7.26565247806744e-07
-1.37897838512816e-05
-3.52633702129372e-05
-3.6603096685566e-05
-2.51500318219847e-05
-8.9964072732569e-06
-1.32646092321288e-05
-5.26299407398475e-06
-1.26775850219949e-05
-1.58800458179675e-05
-1.29667365517199e-05
-1.6714169370568e-05
-1.66748846050724e-05
-2.94543002195994e-05
-4.22942670963638e-05
-2.98693030665985e-05
-2.85906514618228e-05
-7.9081577771944e-06
-3.39857592792412e-05
-2.84867583614885e-05
-3.26125010588441e-05
-2.28841353829434e-05
-2.64189476045182e-05
-3.97881161103556e-05
-2.19376449499244e-05
-3.66253774098439e-05
-1.24554092342473e-05
-3.0757436417936e-05
2.55640234825767e-06
5.55333335404678e-06
-2.1133818149294e-05
-3.23655742414408e-05
-1.62645987457502e-05
-3.94868765411911e-05
1.83049657159861e-05
-4.21931450203957e-05
-3.20574664355281e-05
-7.74934828907928e-07
-1.69325015462145e-05
-8.7355626615598e-06
-7.4721615199769e-06
-1.16224447319834e-05
-9.81570813268969e-06
-8.95593681379919e-06
-3.08502074858048e-05
-1.97663705017381e-06
-5.12450429329728e-05
-2.24660059933039e-05
-3.07690361344622e-05
-1.48834479175669e-05
-3.10309981129656e-05
-2.10914344579817e-05
-2.66888033591447e-05
-3.73424153874003e-05
-2.42029186606235e-05
-2.93484719563161e-05
-3.9152311331634e-05
-3.84229283815606e-05
2.71182415138148e-06
-3.12292443217867e-05
-3.45699319780855e-05
-3.8099086740947e-06
-1.55823368286715e-05
-4.18038056479515e-05
-4.19713528173881e-05
-2.26109230606301e-05
-2.47167793247752e-05
5.38049266166959e-07
-4.29576233184053e-05
-3.06205824551763e-05
-2.27612981314469e-05
-2.2398242904023e-05
-3.9967891377301e-05
-3.79695489715727e-05
-4.05339360118072e-05
-2.50817183220969e-05
-3.44878795648029e-05
-8.29001450116481e-06
-7.39041714499446e-05
-2.75099305213579e-05
-4.95139084928124e-05
-2.9731503503833e-05
-2.60290163979924e-05
-6.46004270144807e-06
-3.02466396504988e-05
-4.65564641350627e-05
-2.61829677069544e-05
-3.0059656071207e-05
-1.52321562077367e-05
-1.31169393055388e-05
-2.59673838864664e-05
-1.79452375965827e-05
-8.98507419791247e-06
-3.33977778673495e-05
-3.29586617841979e-05
-1.08866871230632e-05
-1.83487138791203e-05
-9.11381573159426e-06
-2.38731431370789e-05
-1.49001800827216e-05
-1.83728234034312e-05
-2.43106123927525e-05
-3.66693358322334e-05
-2.11919538463688e-05
-1.88845939498882e-05
-7.37948807973699e-06
-2.81340716314718e-05
-2.15047882785603e-05
-3.21905400963707e-06
-3.92544597911394e-05
-6.69380846587264e-05
-1.08722903047125e-06
-4.10771088537545e-05
-1.53712004148823e-06
-2.89668600911615e-05
-3.51512319848625e-05
-4.69981069919066e-05
-3.19232038924426e-05
-2.33683398372444e-05
-5.37089581307652e-05
-6.17886607512897e-05
-2.79220686831591e-05
-3.25071407599268e-05
-2.80808942240626e-05
-3.11746328052809e-05
-3.89923225313881e-05
-4.53000182430376e-05
-2.97340234779035e-05
-3.2911578750117e-05
-1.99595824903881e-05
-3.03601969590813e-05
-2.47454766516785e-05
-2.28736743790716e-05
-5.2586750378669e-05
-2.42037415240702e-05
-3.0422537684078e-05
-2.44715105252182e-05
-6.50119173947948e-05
-4.20887420650368e-05
-3.47285204353985e-05
-3.36288087075304e-05
-1.17392924011713e-05
-1.88529756229695e-05
-2.38083855351488e-05
-3.28859947679576e-05
-3.2075068474901e-05
-3.72647021827572e-05
-3.49603004126338e-05
-1.67493541466548e-05
-2.51569932290144e-05
-2.50104404614609e-05
-3.65637523260991e-05
-1.1471007938148e-05
-1.90706060291176e-05
-2.34162416658063e-06
-2.80351636372849e-05
-2.19323154482416e-05
-2.13583299638706e-05
-2.77181252629676e-05
-6.88220810134411e-06
-3.5057107900344e-05
-2.17172716701529e-05
-2.70515030032793e-05
9.34904379025478e-06
1.37875658494896e-06
-2.27227670096545e-05
-3.19715292285398e-05
-1.18620478477209e-05
9.52547217600606e-08
-1.48561411979535e-05
-4.12157298896736e-05
-5.32447261975628e-06
-4.78709362432035e-05
-1.94444774054822e-05
-5.5472295675285e-05
-5.11429560077938e-05
-4.629125656794e-05
-4.79534214705273e-05
-2.09155803237644e-05
-2.29474947248751e-05
-9.73678983352503e-06
-1.09464440212912e-05
-3.08656262492634e-05
-3.21442690473045e-05
-1.47410014274515e-05
-1.55385352161904e-05
1.12457848381506e-05
-1.40145603108353e-05
-9.54840677524415e-06
-2.13573924509295e-05
-1.3359072070036e-05
-3.31879311971032e-05
-3.52951881857611e-05
-4.44021838437764e-06
-1.74882858632992e-05
-4.04417999145279e-05
-7.51447088888516e-06
-1.84370339407422e-05
-3.97397954933717e-05
-3.80374532603642e-05
-8.38691313912006e-06
-5.71110149674996e-05
-7.87069287470314e-05
-2.94295442604282e-05
-4.22803887114712e-05
-2.07826363171435e-05
-1.97072446171214e-05
-3.54579780848883e-05
-3.35949747383768e-05
-3.4275693478637e-05
-3.59251692086949e-05
-3.95230990247068e-05
-2.64688276152264e-05
-2.69143342458015e-05
-3.73019004762703e-06
-1.9351814231534e-05
-2.8382321667353e-05
-2.83511317294478e-05
-1.86256220446679e-05
-6.43849699724722e-06
-5.91836981232469e-05
-1.45760238766884e-05
7.2929375206012e-06
-4.94585006779682e-05
-2.44572644276747e-05
-1.65444566546603e-05
-3.93117150947775e-05
-2.30338689612811e-05
-1.33841756736231e-05
-3.85874842367705e-05
-2.84406182795959e-05
-6.25276365674539e-06
-4.7687049277057e-05
-3.32867332790575e-05
-2.72687993379631e-05
-1.89189633426884e-05
-2.07248289780203e-05
-2.2480578085868e-05
-2.51448291396539e-05
-2.77062989779114e-05
-4.9282694380905e-05
-5.41293019373625e-05
-5.41283032006507e-05
-2.24396095576047e-05
-4.25503978397175e-05
-4.77435663351304e-05
-3.29888722576151e-05
-1.62297077409718e-05
-3.00556381329938e-05
-6.13741444833352e-05
-5.70231711076122e-05
-4.05604989067161e-05
-1.60683437219317e-05
-2.53025853393292e-05
-3.62721607688538e-05
-3.23706453639419e-05
-2.10736966168715e-05
-1.65203809794148e-05
-8.24126014749246e-06
-1.93101193411573e-05
-2.40921176680875e-05
-1.23355922752395e-05
-2.99026269990047e-05
-1.36631249702819e-05
1.44711489795274e-05
-6.10016639042645e-05
-1.48500472890526e-05
-1.03597953062306e-05
-9.17936015530476e-06
-3.20282634021756e-05
-3.53170771346399e-05
-4.82906406166493e-07
-2.55366654458172e-05
-5.56058801249133e-06
-1.45166895906742e-05
-5.43459760043297e-05
-2.2211565228537e-05
-2.0367795361663e-05
-1.97977710682668e-05
-3.65834830651679e-05
-3.11766467224864e-05
-4.02805632141397e-05
-4.1203651280711e-05
-2.34681974281846e-05
-3.60764596658435e-05
-2.29679683290371e-05
-3.35915668537179e-05
-1.35465561741146e-05
-2.79487772533259e-05
-4.69749612403501e-05
-4.6657553481355e-05
-1.31110162378107e-05
-3.02982681703753e-05
-3.39815466964492e-06
-1.37568621489455e-05
-3.321787238385e-05
-2.22287564445803e-05
-2.86576391102634e-05
-4.31672686953729e-05
-1.49967717410727e-06
-9.00516708105444e-06
-3.57747926199971e-05
-3.66128339644163e-05
-1.40460648449171e-05
-2.87756398722572e-05
-4.18513518319321e-05
-4.7115613120645e-05
-2.29442066202999e-05
-5.10107759694895e-05
-2.92217491019113e-05
-1.25334822341421e-05
-4.22524141818161e-05
-5.31291088963045e-06
-2.30132046200539e-05
-3.26171655714417e-05
-2.59420411872527e-05
-1.57006125934652e-05
-2.90003623542043e-06
-2.74259997407805e-05
-3.88564918371096e-05
-4.83880749998424e-05
-1.68488677425451e-05
4.27684409660445e-06
2.30753680503575e-06
-2.24860800647663e-05
-1.38541367214998e-05
-4.72664357089862e-05
-3.16257905798395e-05
-2.92561664717853e-05
-2.96535805789026e-05
-6.50054195622177e-06
-1.20748397692419e-05
-4.51037164773815e-05
-1.36740419683796e-05
-2.1033879269862e-05
-2.01142337415024e-05
-2.75089724240694e-05
-1.80023527982304e-05
1.35998980582168e-06
-9.98493240509803e-06
-2.45723891362685e-05
-3.87735358986604e-05
-2.48810276289792e-05
-3.26635458833592e-05
-2.18636185576168e-05
-3.79243722854622e-05
-9.25682115594667e-06
-2.36856646885887e-05
-3.01943858893433e-05
-1.63537318701495e-06
-1.24673741213842e-05
-5.20911120259696e-05
-2.79514733301351e-05
-4.30341484634191e-05
9.10118317456531e-06
-9.7027386591578e-06
8.7727147693874e-07
1.692673729192e-05
-5.42829532988637e-06
-3.28417931100242e-05
-4.02627302507318e-05
-5.17873223786549e-05
-2.76334344217043e-05
-1.63581057481888e-06
-2.71170289570232e-05
-3.09780104987408e-05
-1.6876269139195e-05
-3.45689651309524e-05
-1.92421807294114e-05
-1.77711575140739e-05
-1.46709041319596e-05
-5.11652632984502e-05
-2.28855563436338e-05
-3.44062341679599e-05
4.2322790315972e-06
-3.28805253967293e-05
-3.40162670923459e-05
-2.02460366432661e-05
-1.23347219526713e-05
-1.99616260136579e-05
-4.22466631576311e-06
-1.1230711526874e-05
-2.09214627034999e-05
-1.44721544917291e-06
-1.22869796465494e-05
-1.30473302155191e-06
-2.63385689230418e-05
-1.62503707285077e-05
-1.96814434443261e-05
-1.71989177919669e-05
-3.0392968096968e-05
-3.82365270390583e-05
-4.33842605952439e-05
-3.23018365684834e-05
2.06223037850501e-06
-1.26569773466312e-05
-1.95805367737134e-06
-3.52189516807809e-05
-5.53283230984853e-05
-3.21512592362906e-05
-4.59930974452909e-05
-2.5793574946476e-05
-9.47841570875717e-06
-2.25904206723471e-05
-2.37181580135282e-05
1.40984988884029e-05
-4.29624077260436e-05
-3.03698310091319e-05
-5.32930143707449e-05
-4.14203165971894e-05
-5.42408768633605e-05
-3.95253992992624e-05
-1.03473568983854e-05
2.2586928722205e-06
-2.21739257490536e-05
-1.79748921398454e-05
-2.45641614390076e-05
-2.5740205771699e-05
-2.78433099275272e-05
-1.73010709946737e-05
-2.40208382446813e-05
-7.21637446161614e-06
-2.73490188312581e-05
-3.39563163325096e-05
-2.09391029422433e-05
-3.32901111723223e-05
-2.24490005187606e-05
-3.7276734570151e-05
-2.65863439537373e-05
-8.57437675492761e-07
-8.39743821538546e-06
-2.28959152842617e-05
-3.84540031630053e-05
-6.23764858435744e-06
-3.88001591258154e-05
-7.47018141392838e-06
-1.95917350681201e-05
-3.74896846791051e-05
-2.73787927527273e-05
6.79529931132065e-07
1.72864741192046e-06
-7.19766699602487e-06
-3.66390680055591e-05
-6.4947861392523e-06
-2.37857353809328e-05
-1.82334445176656e-05
-1.26348926297729e-05
-2.24546336233408e-05
-3.84234918379827e-05
-8.46798699299527e-06
-4.6650181226645e-05
-2.98614914974282e-05
-4.46347190054429e-05
-4.62816200833626e-05
-3.99288637720008e-05
-1.6160326910444e-05
-2.76251062784641e-06
-2.05620993882889e-05
-5.44163858735406e-05
-5.23753381128416e-05
-1.71384118871412e-05
-4.42114477469785e-05
-3.85223563188827e-05
-3.37697205940112e-05
-2.57924464519149e-06
-2.00665874890816e-05
-2.00104744273691e-05
-1.22853824709865e-05
-2.11957596329576e-05
-1.52564008086852e-05
-3.66370131887689e-05
1.28926448583215e-06
-3.11692412157431e-05
-4.05431312675541e-05
-5.03744268142796e-06
-2.30780240117623e-05
-3.25099357783563e-05
-1.52502806003488e-05
-1.30254897528815e-05
-4.06044597136556e-05
-1.44527885602244e-05
-1.61334106903452e-05
-6.05077752794416e-06
-1.38382216328823e-05
-1.33356331872764e-05
-5.74319370789354e-05
-3.37896811024314e-05
-2.16980436510689e-05
-4.2937660573875e-05
-7.06551820918616e-06
-3.99393271926599e-05
-2.75915305813062e-05
-3.43464621399788e-05
-2.47436257050626e-05
-2.98084563556566e-05
-3.57245251039291e-05
-2.9484424283042e-05
-4.06259725908952e-05
-1.24828601784291e-05
-3.33360143485147e-05
-3.24573694616479e-05
-2.18976886792114e-05
-1.17856350551534e-05
-1.27311547197222e-05
-1.97927525772207e-05
-1.13791675215042e-05
-4.72496172824143e-05
-9.56481746822041e-06
-5.07113966000773e-05
-8.16107075011679e-07
-1.74154775423854e-05
-4.46837983820104e-06
-4.2374478571922e-06
-2.56362255043204e-05
-1.38454905158446e-05
-8.46617421544643e-06
-2.98537690157373e-05
-5.19387310903519e-07
-2.91154035780318e-05
-9.06212882774057e-06
-3.52613749183466e-05
-4.72546614249625e-05
-1.64084430973884e-05
-3.52907321312247e-05
-5.83430037312285e-05
-3.1230829449742e-05
-1.85831828037645e-05
-4.03097165432342e-05
-3.59779717295808e-05
-2.5988534722495e-05
-2.4144846414546e-05
-1.93269957077544e-05
-3.18528820558358e-05
-3.63959017785947e-05
-1.51283323750025e-05
-5.33733511288923e-05
-9.24694552948211e-06
-6.90754924137776e-05
-1.72395888129902e-05
-3.17871417484465e-05
-2.671030246001e-05
-1.70002413840711e-06
7.76144476739612e-06
-1.8263562242716e-05
-1.45833701461818e-05
-1.85265404278485e-05
-2.51008101010155e-05
-2.81087247664053e-05
-1.59472354618352e-05
-2.94104250611474e-05
-3.8090254574032e-05
-3.2070983036435e-05
-4.64492791351194e-05
-3.82969157245629e-05
-4.19526127787578e-05
-3.34213652557553e-05
-4.6753582899679e-06
-1.93821614038237e-05
-5.74116163218127e-05
-6.1292809810524e-06
-2.04575938611838e-05
-9.9400627417552e-06
-4.41289104703696e-05
-2.25173568900489e-05
-2.91178199024613e-05
-1.46541716907432e-05
4.45427984055438e-06
-2.29200419117792e-05
-3.4392710035493e-05
-3.96630035708416e-05
-3.17280495886398e-05
-7.86189650563573e-06
-2.79912397252727e-05
-2.70777929241933e-05
2.30361994533586e-06
-1.34643949521683e-05
-1.70590654791162e-05
-3.65097080647522e-05
-4.95308751250683e-05
-1.12482072068092e-05
-8.41281431650457e-06
-1.63642365868579e-05
1.41496972223011e-05
-3.61930835264082e-05
-2.45489955296747e-05
-4.21490201867434e-05
-2.58368623634109e-05
-2.63748900617758e-05
-2.86211557548509e-05
-2.58080788075192e-05
-3.96308443772017e-05
-3.79952318922115e-05
-5.13640730066109e-05
-2.70355508883802e-05
-5.44277880383661e-06
-2.86923188808473e-05
-3.64685137370931e-05
-1.89443654437287e-05
-2.10665582185773e-05
-3.55712614845236e-05
-1.15936732767052e-05
-1.36392444075771e-05
-3.16395623683228e-05
-3.68989595280138e-05
-4.5122104857517e-05
-4.12249112153045e-06
-3.33964668330537e-05
3.64780157488612e-06
-3.34960283412146e-05
-3.78276909202092e-05
-4.03562589339981e-05
-1.66545437453765e-05
-2.36074698334232e-05
-3.948975031661e-05
-4.94064537635283e-05
4.25522778692294e-06
-1.90791774810388e-05
-2.84969247289399e-05
-1.88184986964191e-05
-2.11763385549297e-05
-2.03889194698667e-05
-1.75104700604991e-05
-1.50126656898397e-05
-2.65458876995744e-05
-5.52391303147701e-06
-1.38296386961471e-05
-3.28740340976284e-05
-6.78365225757409e-06
-2.4782331622733e-05
-3.16546169778751e-05
-3.51365707897316e-05
-2.86654875922569e-05
-1.384267704891e-05
-3.54069984154259e-05
-4.24806887815109e-05
-3.05375111704473e-05
-5.43918243254088e-06
-2.15672629100625e-05
-2.45178513106049e-05
-2.32435488455435e-05
-2.77400533167882e-05
-1.89481953252103e-05
-1.52508139383532e-05
-9.53191771825093e-06
-3.33060052967405e-05
-6.8969252209335e-06
-3.19167170636251e-05
-2.16210246647191e-05
-3.72290795011146e-05
-5.21184654895197e-05
-2.60946718796513e-05
-1.65591844702665e-05
-2.4686249776397e-05
-3.90983950200338e-05
-3.26752511778585e-05
-3.97556916086695e-06
-3.66144024550581e-05
-4.4711048080518e-05
-2.72159286303133e-05
-2.1579520233662e-05
-2.31177244002511e-06
-3.57199037260343e-05
-3.02878617410369e-05
-1.70703426584538e-05
-2.54650483375123e-05
-4.34638016873268e-05
-2.14112325069964e-05
-2.81341511752552e-05
-4.08791040374807e-06
-3.22835360904131e-06
-2.49183381873275e-05
-2.82756299241509e-05
-3.36055516062647e-05
1.56528996056044e-05
-1.64533745550278e-05
-3.399001653257e-05
-2.95003956727877e-05
-2.54179953503545e-05
-4.52352077355331e-05
-3.91932693261751e-05
-1.10341020930841e-05
-2.88301618868423e-05
-2.97482049532017e-05
-3.72378273291541e-05
-2.35901781084382e-05
-2.48125503416198e-05
-2.32445203770841e-05
-1.93775477732658e-05
-1.68651511245064e-05
1.51989602136744e-05
-3.49911205919865e-05
-4.4063381005707e-05
-9.77866688365481e-06
-4.78480059967234e-05
-1.25360413625157e-05
-1.15617899180557e-05
9.49250930017428e-06
-3.31590922019515e-05
8.93119654361658e-07
-2.97093421905012e-05
-1.60459191365767e-05
-5.58643099462476e-06
1.63701810906132e-05
-9.07622107029355e-06
-4.64426377069203e-05
-2.54864404516761e-05
1.51338710784023e-05
-2.8868107951268e-05
-2.06933697681625e-05
-1.58752151483738e-05
-4.26929487442176e-05
-1.88104260570678e-05
-3.60119982229898e-05
-4.19325885237109e-06
-1.29669809057349e-05
-1.8860269472698e-05
-3.43041547784167e-05
-3.34090863190378e-05
-2.28425335651197e-05
-2.3692144306162e-05
-4.91018575672131e-05
-2.35949811838558e-05
-4.1918300745918e-05
-1.08034236715916e-05
-1.39482537541835e-05
-1.40578851541331e-05
-2.02049783163253e-05
-3.24109214122531e-05
-3.44672566736491e-05
-1.81277558176853e-05
-3.7067429864066e-05
-2.89467866130286e-05
-1.13422737877219e-05
-4.19521005702583e-06
-5.07704168577021e-05
-4.55100214086099e-05
-2.24191667767076e-05
-1.46654634359168e-05
-3.28878421706869e-05
-4.58011940567308e-05
-2.78332289900779e-05
-3.87215506510121e-05
-1.50138010349401e-05
-1.22292688848079e-05
-4.52332382286664e-05
-2.91419551851967e-05
-2.19485328836117e-05
-2.56419364965712e-05
-2.38151586909573e-05
-2.02402702685115e-05
-4.34106078652417e-05
-3.90246525119143e-05
-3.49557860020489e-05
-4.94067807221074e-05
-3.95603455638402e-05
-1.96280956261809e-05
-3.55123323057513e-05
-2.078448992001e-05
-2.92748184380365e-05
-1.42225736071805e-05
-2.66025463943769e-05
-1.98953636455186e-06
-2.00082222197884e-05
-5.73181872781399e-06
-2.81937497300884e-05
-1.4146136475198e-05
-1.98496435271662e-05
-5.43555615624602e-05
-3.47361183563308e-05
-3.85778614805978e-05
-2.68069905130057e-05
-1.53983816218027e-05
6.17151108974682e-06
-3.68193265436122e-05
-1.14249172359926e-05
-3.07114746242694e-05
-2.8245940273972e-05
-2.7007279605731e-05
-3.96468622757944e-05
-1.70493568740289e-05
1.10235529484723e-05
1.26353583381708e-05
-4.90043727910528e-05
-1.70094004660438e-05
-1.25319566562221e-05
-7.11724023056033e-06
-1.01420441725173e-05
-4.5793994493595e-05
-3.20744022100036e-05
-2.17484705422192e-05
-3.02216162753264e-05
7.78185104479332e-06
-3.04436394941239e-05
-4.76500736827938e-05
-2.15181693500887e-05
-2.86696161250876e-05
-2.05193750685656e-05
-8.52707720590361e-06
-2.46671413184317e-05
-2.12777263329306e-05
-3.53380872178648e-05
-1.4465139488747e-05
-3.89982390295286e-05
-2.12427304158252e-05
-6.62636047434346e-06
-4.37136854613753e-06
-3.48037510231475e-05
-3.58508196326126e-05
-2.18671707129786e-05
3.09814483535724e-06
2.01068768676776e-05
-3.96608955070506e-05
-2.71890831933084e-05
-3.71682534984756e-05
-1.58619426828261e-06
-3.0421360503287e-05
-3.65142993426609e-05
-2.10966388268837e-05
-2.31253538187728e-05
-1.17690838696005e-05
-1.23784650789771e-05
-5.80645384245633e-05
-1.83716944965026e-06
-3.13817471529444e-05
-4.73021238340602e-05
-1.9423881531867e-06
-2.05027259916743e-05
-5.18083731459333e-05
-3.81395984621685e-06
-1.75049052886087e-05
-1.2878939923862e-05
-3.43864157872878e-05
-1.59695352951126e-05
-1.8259906449811e-05
-3.69137366226474e-05
-9.37325827680146e-06
-2.43719126698872e-05
-1.92609807993652e-05
-3.9495920532223e-05
9.02919936030953e-06
-5.05330990954928e-06
-2.92540578168148e-05
-2.06320937037826e-05
-1.71686585228882e-05
-3.69095317192676e-05
-2.01089943558038e-05
-4.56915448276368e-05
-3.63279160972047e-06
-5.72639762199931e-05
-4.75535957099585e-05
-8.81267304791273e-06
-1.87982361744637e-05
-3.18011004327944e-05
-3.25145959038208e-05
-9.13441776130828e-06
-2.63121381923474e-05
-1.8079549918731e-05
-1.26593128465281e-05
-4.54391783143263e-05
-3.02917650204837e-05
-2.88643286896967e-05
-2.78889732982893e-05
-2.47646428546559e-05
-2.23464354686825e-05
-3.27462745284629e-05
-1.88738489511477e-05
-1.15018132760048e-05
-4.99652389524419e-06
-4.13023614225171e-05
-4.94851909490443e-05
-1.17573627657712e-05
-6.83692279197225e-06
-3.22632511199679e-05
-1.32220024395942e-05
-2.36479751339611e-05
-3.76223563448378e-05
-4.99904268684058e-05
-2.01251415471819e-05
-1.43616952864086e-05
-2.54485182957756e-05
-1.45395742182671e-05
-3.7542808261458e-05
-3.9298632243878e-05
-2.69145488787749e-05
-1.84168149345857e-05
-7.97375813384002e-06
-1.3876453871636e-05
-4.31526560168201e-06
-6.90377417774305e-06
-5.39578943392817e-05
-1.38527681915628e-05
-2.52064159506641e-05
-2.66002824479324e-05
-1.59905075289804e-05
-6.75413990374349e-05
-4.0629571411481e-05
-1.90308933473073e-05
-2.60116150518717e-05
-7.13218612059111e-06
-1.754016438264e-05
-3.97189261891203e-05
-3.08493007279797e-06
-7.42076212094543e-06
-6.46258927447046e-06
-1.99749339187361e-05
-1.05351458342789e-05
-1.40345095534067e-05
-1.98593814656404e-05
4.64151003437486e-06
-3.26566769469546e-05
2.55780676419219e-06
4.32417406383629e-06
-3.08954512513897e-05
-2.9223758983289e-05
6.29743557708791e-06
-6.25212793477707e-05
-3.3583266728044e-05
-2.29457518379354e-05
-1.64002739153227e-05
-3.98091473306629e-05
-4.16092631706996e-05
-3.54253581348899e-05
-3.52554444431757e-05
-2.73841816229057e-05
-1.81871634364412e-05
-1.51260331136078e-05
-3.97140918809543e-05
-4.77152539504174e-05
-1.48412057395566e-05
-6.11583445150582e-05
-1.48204199169457e-05
-3.0245087207765e-05
-3.56269765487065e-05
-1.36978813512478e-05
-2.59204886317842e-05
-1.64529590929523e-05
-3.49845860423801e-05
-3.17122588108443e-05
-4.21403119843658e-05
-1.23450155949433e-05
1.7276683405399e-06
-4.62871758856825e-06
-9.54010871896663e-06
-2.64069817816133e-05
-5.89847469451541e-05
-8.10184733606945e-06
-2.8599384451203e-05
-3.17719674135336e-05
-3.95601326668729e-05
-2.43321311341862e-05
-3.10764730890841e-05
-4.18259239213847e-06
-3.8168536632903e-06
-2.74696818695329e-05
-1.39727235367175e-05
-2.1343502901037e-05
3.49230033869957e-06
-2.69845103257529e-05
-2.47834787981415e-06
-2.56836473484731e-05
-2.34092971985798e-05
-2.91280837570953e-05
-4.3616221370155e-05
-5.12709710786886e-05
-1.77057336030916e-05
-1.32964526509276e-05
-4.89412313271917e-05
-4.60035695263823e-05
-3.89242134412776e-05
-1.21715418317529e-05
-2.71359021259571e-05
-1.06244233204399e-05
-1.34778004683823e-05
-4.65810124845403e-05
-2.61023421485368e-05
-2.46822853008924e-05
-3.57489119030501e-05
-3.66906961754521e-05
-5.84441149899978e-06
-1.49773942302864e-05
-4.9214693669086e-05
-1.56545620061298e-05
-5.06128829751349e-05
-3.80587485917754e-05
-2.37378163568388e-05
-1.77836232769879e-05
-2.63688671115141e-05
-2.92118299554014e-05
-1.16979270468875e-05
-3.33849693996647e-05
-3.82864915796767e-06
-9.15303565644816e-06
-3.70093239734566e-06
-3.83668416781402e-06
-2.51992983578788e-05
-3.99960850603966e-05
-5.13022358438025e-05
-1.34542664599237e-05
-1.28355142986339e-05
-3.48960893191755e-05
-1.96288746371936e-05
-4.7937580579064e-06
-7.81126429108738e-06
-3.69561421825053e-05
-4.03514045205957e-05
-2.26513304851372e-05
-7.03803388399855e-06
-2.37984750920356e-05
-3.37965243259991e-05
-2.29101130879505e-05
-3.45145507273952e-05
2.739857530564e-07
-1.12771591506571e-05
-1.8905072021237e-05
-3.13820216117877e-05
-2.59632932709237e-05
-1.49534038031342e-05
-1.84927569120608e-05
-4.20314387426019e-06
-6.48804462303849e-06
-3.35731938652031e-05
-6.187457860657e-05
-3.65236868107795e-05
-2.84352395008981e-05
-3.84124428390528e-05
-2.32236733272382e-05
-2.74041805996466e-05
-1.62970838251309e-05
-2.63225251164279e-05
8.80541609405628e-06
-1.80936088099527e-05
-2.03866577454464e-05
-2.15368206243044e-05
-1.97372220427899e-05
-5.0071998813019e-05
-4.45027235963974e-05
-2.01141800593981e-05
-3.9375344745064e-05
-3.58446448051064e-05
-3.62796492319468e-05
-1.88553361102711e-05
-5.78264364764695e-05
-3.9738511513702e-05
-2.4560028904373e-05
4.13001221416309e-06
-2.240045648548e-05
-2.49271780751078e-05
-3.40767071317032e-05
-4.20343677364795e-05
-3.16376519088183e-05
-2.00815780715293e-05
-3.72539608252738e-05
-2.59075309232999e-05
-1.86314689046894e-05
-3.19803449011436e-05
-3.11733060118117e-05
-2.59430649630379e-05
-2.03536250792495e-06
-1.09973436036156e-05
-3.4078826819089e-05
-4.31604331476539e-05
-2.40481608515264e-05
-1.49807464787772e-05
-5.16583601013734e-05
-2.61008564595954e-06
3.97360825439992e-07
-4.09016527569243e-05
-4.99012776092716e-05
-4.09695732679445e-05
-1.39297540170976e-05
2.67465002390358e-06
-1.61963724695856e-05
-5.66746233496061e-05
-2.94526075116021e-05
-1.97732049492153e-05
-1.12551371074282e-05
-2.82873898924912e-05
-4.56328141017803e-06
-2.84142074595178e-05
-1.55790819456174e-05
-2.23128132735435e-05
-1.57793146008155e-06
-4.22041894916004e-05
-9.67132624958101e-06
9.84223374001578e-06
-4.84156590372784e-05
-3.24992129495639e-05
-4.46328021487961e-05
-3.71947696596813e-06
-1.43999580890236e-05
-2.51473073507332e-05
-2.42845462046663e-05
-5.43562652197638e-05
-3.39082259174987e-05
-3.82262160751323e-05
-2.61101297577953e-05
-2.43077686063399e-05
-2.06224560334613e-05
-1.48049971933336e-05
-3.57181174132573e-05
-3.22792668442494e-05
-2.3612986385054e-06
-3.57825075922141e-05
-1.11069431608352e-05
-3.21172463584471e-05
-8.03219149907635e-06
-3.3000914039932e-05
3.24014122987152e-07
-4.89457502284313e-06
-3.07641678792036e-05
-2.95069590972375e-05
-2.82330822150925e-05
-2.676272475347e-05
-1.97022674466587e-05
-2.90248325396144e-05
2.23857371351722e-05
-3.56271450540082e-05
-4.22794324822131e-05
-1.38905326561336e-05
-3.32469510681905e-05
-2.18774649991141e-05
6.33789141242947e-06
-4.8617785321995e-05
-2.6009797417169e-05
-1.34850248406725e-05
-3.13566821229112e-05
-1.37535931820439e-05
-1.59149389019202e-05
-4.93072001736185e-05
-5.1833037696978e-05
-2.66268928052715e-05
-2.72782642316359e-05
-8.22106559893098e-06
-2.82346142356848e-05
-3.17968663514269e-05
-2.85313206712826e-05
-1.40483264732068e-05
-3.1698939459454e-05
-1.05888562299144e-05
-1.67489655211954e-05
-2.20324121619016e-05
-7.60220736323424e-06
-1.15479595194473e-05
-4.69699170571681e-05
3.47867619969015e-05
-2.75262574539499e-05
-5.2963437002284e-05
-2.57680148106762e-05
-6.37089664741298e-06
-1.92145194022709e-05
-7.60090954771233e-06
-3.2817723709925e-05
-6.70455723665192e-05
-1.63977413336467e-05
-3.27266369801381e-05
-4.91259468957983e-05
-2.53083488367358e-05
-4.38847173975565e-05
-6.36470994428414e-05
-2.39808149345972e-05
-5.35328056181114e-06
-5.51037341651314e-06
-8.38962487553238e-06
-3.09499616697045e-06
-3.28023137851689e-05
-2.95125786086485e-05
-1.37118224665245e-05
5.01068772100421e-06
-2.55640801258148e-05
-4.43289394624425e-05
-3.33399716353188e-05
-1.84344470859454e-05
8.08942552910764e-06
-3.74806983569623e-05
-4.39761028596831e-06
-4.40713931187262e-05
-3.21620650583044e-05
-3.16310477130005e-05
-2.84158316465462e-05
-3.79453997324673e-05
-4.19236490028442e-05
-1.74318839192447e-05
-4.6037423223316e-05
2.73009478522077e-06
-3.42008990813899e-05
-2.85750826305944e-05
-2.30959794102371e-05
-1.47267130701714e-05
-2.04328669592897e-05
6.01496433605099e-06
-3.48946078537799e-05
-4.16053031873565e-05
-5.6161453291027e-05
-4.31747270181355e-05
-6.25694936999251e-05
-2.41898366261619e-05
-3.04637931964724e-05
-4.91930380003581e-05
-2.07602516902108e-05
-6.11105330837729e-06
-2.53458520103985e-05
-2.56778199324222e-05
-3.93371939797665e-05
-9.10303471699105e-06
6.88792587601306e-06
-2.53561993925303e-05
-3.8955538567565e-05
-2.98413607069179e-05
-5.51423568574809e-05
-4.2780334186973e-05
-2.43465429528468e-05
-6.26397456308615e-05
-2.30772029179098e-05
-1.63673206005709e-05
-3.4828809435921e-05
-3.74874563623948e-05
-1.4089412940005e-05
-9.74302555257262e-06
6.69521254361649e-06
-2.56242784347869e-05
-3.2181168964262e-05
-1.80603384180455e-05
-5.10451094059955e-05
-1.06957250774041e-05
-1.37997837323451e-05
-2.50946817092636e-05
-2.16387880256123e-05
-3.82924216601926e-05
-3.567044041492e-05
-2.74625133946148e-05
-4.34718756656728e-05
-2.45396902678547e-05
-7.77473072845157e-06
-2.35850498168018e-05
-1.68947716638225e-05
1.92704434442393e-05
-2.74758597789162e-05
-3.95534881048711e-05
-1.05223517825368e-05
-2.89732819484991e-05
-2.355360083084e-05
-3.48486466103307e-05
-3.31021116192974e-05
-1.48990164363797e-05
-1.03148991223573e-05
-4.62795618305372e-06
-3.80633017048605e-05
-2.70761723340415e-05
-3.73934563036988e-05
-4.51644495913793e-05
-1.71763375326469e-05
-3.56148986801811e-05
-3.90062766890038e-05
-8.72895026423869e-06
-2.33030171737946e-05
-4.51885375843774e-05
-3.30330796241076e-05
-2.70671031009722e-05
-2.73845863277662e-05
-3.15680399013344e-05
-1.60784685649969e-05
-2.38887968190226e-05
-1.27627933555601e-05
-2.40921095388803e-05
-3.63686213862403e-05
-2.5380793094833e-05
-3.69766840304262e-05
-3.34560164969538e-05
-2.23025282424693e-05
-5.97613767070388e-05
-3.61479633044161e-05
-2.09767517376838e-05
-1.06200236671061e-05
-3.7915502675631e-05
-1.22669837733193e-05
-1.92054457800119e-05
-2.08935912729256e-05
-4.13504690648713e-05
-3.76622580309813e-05
-2.00164512400588e-05
6.72130989334325e-07
-3.20750579111778e-05
-4.43656276623174e-05
-6.76662730673595e-06
-2.78849600524368e-05
-2.89440205354319e-05
-3.43403117919098e-05
7.78430772360713e-08
-1.75650161575467e-05
-3.54320313535334e-05
-1.29130041496754e-05
-4.17644344282451e-05
-9.24521483893261e-06
-3.48836293011883e-05
3.28050418551885e-06
-3.91951801236014e-05
5.21264142481393e-06
-1.32220608079548e-05
-2.8228094147212e-05
-2.16399279922848e-05
-4.27519679609181e-05
-2.28968246624027e-05
-2.35217537615384e-05
2.87577275741431e-05
-2.60392759164502e-05
-4.50001230659827e-05
-2.52015744331837e-05
-1.54429820001393e-05
-2.91964747485433e-05
-4.56508346670096e-05
-2.80915469398205e-05
-5.59021471268714e-05
-4.1167170140398e-05
-3.8889965175345e-05
-2.03811026668882e-05
-2.53344628771151e-06
-3.06898379233354e-05
-3.26265740780503e-05
-2.72602815359795e-05
-2.32485024067231e-05
-4.65917905605491e-05
7.59209752419281e-06
-2.91700500624084e-05
-4.01792206836892e-05
-3.63399022965032e-05
-9.30205264257837e-06
-2.81216485793935e-05
-2.58304933333267e-05
-2.63702775292187e-06
-2.95820476268756e-05
-4.48315844520115e-05
-2.13787147805161e-05
-1.15486256128781e-05
3.78054505087349e-06
-3.51101752953133e-06
-2.72803335432919e-05
-2.69737834881054e-05
-3.69181375975462e-05
-1.78278789498486e-05
-3.5421906501052e-05
-5.41646025214761e-05
-1.27330566793969e-05
-5.97227308088845e-05
-9.42917262420412e-06
-4.39675824934856e-05
-2.01051827738469e-05
-1.47753650106353e-05
-1.84761185465338e-05
-1.01999288888577e-05
-2.65326734502564e-05
-1.72459287259325e-05
-2.30646917386891e-05
-4.12397994471665e-05
-2.2319472028163e-05
-3.528029374258e-05
-1.56733721536835e-05
-2.88396882434404e-05
-9.59939573148188e-06
-3.73262261078096e-05
-3.40314378670386e-05
-5.03322920833587e-05
-2.32002690555596e-05
5.72356562177867e-06
-3.43813329521488e-05
-1.58106301113689e-05
-4.36808546858145e-05
7.26218476822087e-06
-2.70131044779091e-05
-2.0147254124654e-05
-4.76227893912525e-05
-4.39964558410759e-05
-2.28903129222466e-05
-3.20504674966227e-05
-3.80166534764468e-05
-2.48905749826157e-05
-1.87429906941129e-05
-2.60226635754568e-05
-4.44079196928534e-05
-4.54674895219696e-05
-2.81635840032058e-05
-3.78044215096605e-05
-1.14614506691739e-05
-8.806390588362e-06
-3.98956678000448e-05
-2.01934563372782e-05
-4.59380422826713e-05
-4.01479169612152e-05
-2.81627081249753e-05
-3.02889042692432e-05
3.46949060120664e-06
-1.77748440193794e-05
-1.52263576565275e-05
-2.54674091143946e-05
-3.25924735291613e-05
-1.39469093409782e-05
-3.82629837732092e-05
-2.49995256798501e-05
-6.59578958010867e-06
-1.5079591425547e-05
-1.10092860760917e-05
-1.32780962447987e-05
-3.80350408366769e-05
-2.03245316640575e-05
-2.18748469864758e-05
-2.78793306053997e-05
-1.08986439858885e-05
-5.04108361465666e-05
-3.02796997681588e-07
-6.3146395168039e-06
-2.34528066790082e-05
-3.12137446841897e-06
-2.79171798421307e-05
-2.67243796300451e-05
-3.45667063697413e-06
-2.53506885772263e-05
-1.61363763575224e-05
-1.35998099633517e-05
-2.1153977682556e-05
-3.99949286545922e-06
-2.21723793511769e-05
-3.40646906918588e-05
-2.57554974336199e-05
-4.99217415982695e-05
-3.17017502364831e-05
-4.11365184474148e-06
-4.46794034006477e-05
-2.68617841706429e-05
-4.18789788187975e-05
-7.52068147517707e-06
-1.84640113051108e-05
-3.55169147994366e-05
-6.29374614716389e-05
-5.86280679854834e-05
-3.29395827999516e-05
1.30868693955566e-06
-1.35909725908596e-05
-1.86201298920373e-05
-4.90391732546197e-05
-1.36005796619826e-05
-1.97940914076611e-05
-4.21997505861113e-05
-2.74755442412471e-05
-1.3524801914571e-05
-1.85552326877899e-05
-1.39794674863207e-05
-8.21071607694391e-06
-5.52871489907722e-05
-1.79332330354085e-06
-2.79896287001328e-05
-4.31145451274822e-05
-2.57426135403277e-05
-2.74097217099539e-05
-2.13385486359281e-05
-1.32254692403014e-05
-6.87480522137629e-06
-6.68348816513996e-05
-1.59488051375516e-05
-1.26191094425436e-05
-2.87533989078823e-05
-1.40337265330771e-05
-2.38533943172139e-05
-4.32111647170928e-05
-3.56817082040207e-05
-1.12601624215146e-05
-2.26591800383893e-05
-2.53146590067953e-05
-2.33663127764637e-05
-2.23020892873826e-05
-2.82992451618527e-05
-4.52932326998782e-05
-1.10667862086808e-05
-3.01750527484686e-05
6.99688358550454e-06
-1.57428970044898e-05
-2.00074008051688e-05
-3.44768331385662e-05
-2.10317007974734e-05
-1.63812582517543e-05
5.7942618206506e-06
-5.91224084664722e-07
-3.30892791526703e-05
-5.10643019933612e-05
-5.60148161771035e-05
-9.77733556287326e-06
-2.33407097501595e-05
-3.43738811219198e-05
-3.13716639151306e-06
-2.96188649727309e-05
-2.28970452475605e-05
-3.10888946537814e-05
-2.80091516835239e-05
-4.01280767547389e-05
-1.65991416939979e-05
-3.13988194877056e-05
-2.40384022456556e-05
-3.17239954854112e-05
-1.47393335583604e-05
-1.86919680331068e-05
-8.11875690477416e-06
-3.3835715726269e-05
-1.08782148537996e-05
-1.58094080521832e-05
2.63157576054064e-06
-1.83196467444932e-05
-1.1733625118163e-05
-2.27370523628324e-05
-2.19908255910334e-05
-2.41301986157935e-05
-3.49345890749214e-05
-4.34508840230647e-05
-2.23911622972008e-05
-1.65708871728034e-05
-7.59683012384417e-06
-1.59044374006801e-05
-1.55774217206541e-05
-4.76529971602219e-05
-2.62441034056357e-05
-4.53401800051023e-05
-4.38021791437924e-05
-3.18486954156161e-05
-1.06060860175729e-05
-4.26624674463156e-05
-3.89396158271645e-05
-1.85820874741199e-05
-2.27387279827277e-06
-2.1713828571382e-05
-2.42219603789447e-05
-8.31396938607708e-06
-2.85844898421823e-05
-2.80112095388944e-05
-1.54127289713129e-05
-2.38712952225134e-05
-1.49491799507442e-05
-1.86135460073684e-05
9.18835610887078e-07
-2.50517867141917e-05
-3.71056174564935e-05
-5.21675553495142e-05
-2.69596586960951e-05
-2.51655540483656e-05
-2.02249519407718e-05
-1.02130994182715e-06
1.48856707128341e-06
-2.6453987147356e-05
-3.16814325154776e-05
-2.48960251199336e-05
-4.25827027839651e-05
-1.5791844369303e-05
-2.10780071810294e-05
-3.42054542692837e-05
-2.86090534530237e-05
-1.01044268123189e-05
-2.40361207522069e-05
-4.65912598919218e-05
-2.0839576688043e-05
-1.62086664660344e-05
-2.87499004521138e-05
-1.9692076331428e-05
-2.4887621056938e-05
-1.7457179964781e-05
-9.40610409075847e-06
-2.65152663639205e-05
-1.32875050933566e-05
-9.48341591046173e-06
-2.9541280440574e-05
-1.74540488039001e-05
-1.60110669732447e-05
-4.24484909189653e-05
5.1296588245757e-06
-1.79278005229276e-05
-8.59981213221612e-06
-9.87591367126919e-06
-4.12264782714601e-05
-5.14225371135886e-05
-2.53762501656128e-05
-5.00354167113022e-05
-2.3711139343669e-05
-2.26689189324956e-05
-1.79494575681892e-05
-2.90584678763232e-05
-9.40847199320867e-06
-2.86546107807911e-05
-2.50604392656653e-05
-9.1895259701101e-06
-4.07938005093609e-06
-2.27610922460441e-05
-5.27340298713212e-05
-3.14197513508353e-05
-1.55342869959721e-05
-2.56768009339174e-05
-5.40950030932219e-05
-4.00550465192568e-05
9.44519684866086e-06
-3.7231180742118e-05
-7.23267534444762e-06
-4.31406082591078e-05
-3.1633089055956e-05
-1.17599277046523e-05
-4.9438950499567e-05
-6.6520945183269e-06
-1.42939979478056e-05
-2.08587306258455e-05
-3.5951337734545e-05
-1.73667506050987e-05
1.20692271123833e-05
-2.90037358156903e-05
-4.99308303942354e-05
-3.64424992565498e-05
-3.10225441927481e-05
-3.68356228312967e-05
-3.28811567971591e-05
-3.86250495785875e-05
-2.03734986177585e-05
-4.37967782158055e-05
-5.23510154123082e-05
5.87666053281519e-06
-1.55845279903035e-05
-8.77360091643391e-06
-8.64999691734124e-06
-2.53550527819629e-05
-2.8148590825071e-05
-1.71656141530901e-05
-5.23926205969453e-05
-2.72702759220997e-05
-2.59028912075318e-05
-1.74840879580396e-05
-7.18556338744117e-06
-3.40347232150767e-05
-3.19052340333926e-05
-2.80077360745808e-07
-1.28875345279458e-05
-2.65408728169709e-05
-2.72415613520362e-05
-3.04554714809057e-05
-4.45756871765838e-05
-1.61640290880033e-05
-1.02976624195051e-05
-2.47155031052428e-05
-3.56697544949886e-05
-1.98751505901268e-05
-5.30502085194431e-05
-8.56619673955643e-06
4.22819034227188e-06
-2.10881057577163e-05
-3.35607690503345e-05
7.27345413778087e-06
-2.67168377045064e-05
-3.52589189252681e-05
-2.77627408499164e-05
-4.63538286486172e-05
-3.28946027879788e-05
-5.56034297803228e-05
-1.33409545056241e-05
4.24442474510012e-06
-5.01452025610901e-05
-1.55154286266107e-05
-2.09410144701235e-05
-4.41634322465057e-05
-2.56315733002994e-05
-4.04365033270447e-05
-3.65823615444598e-05
-7.71157067756079e-06
-3.43202270807185e-05
-2.62282919493247e-05
-1.46054753169265e-05
-1.74137187325699e-05
-1.82773041475824e-05
-6.05341148590833e-05
-1.9675204568436e-05
-1.2260118126969e-05
-3.6070534336747e-05
-1.30263762612953e-05
-2.7344320720441e-05
-1.16525765633452e-05
-2.75529951627532e-05
3.95662151082048e-06
-4.0976022149836e-05
-3.52394446662621e-05
-1.34111189806211e-05
-1.67401826924689e-05
-5.36222219954241e-05
-1.28030358775954e-05
-3.87041539225681e-06
-7.76637405539485e-05
-1.76970099036838e-05
-1.10056008184726e-05
-2.07303663216093e-05
-4.009804352771e-05
-3.39127912112774e-05
-4.37602650500517e-05
-4.89822613284274e-05
-3.80827829919509e-05
-5.19976387981855e-05
-2.13802292885554e-05
-3.67846325343813e-05
-2.13872423965565e-05
-1.10977648749144e-05
-1.68893476770226e-05
-3.46982132405326e-05
-3.27258753345154e-05
-4.32522532303156e-05
-4.56935361109942e-05
-3.38866827978031e-05
-4.31230887831536e-05
-4.15286387897563e-05
-4.33386744891628e-05
-5.11413150723759e-05
-2.69124559436446e-05
-1.79956816073604e-05
-4.2114424654171e-05
-1.46244174108763e-05
-1.5782617522137e-05
-2.69003681774011e-05
-1.21474884564921e-05
6.25533317063526e-06
-2.48015112296435e-05
4.96475601334782e-06
-1.91963501745379e-05
-3.28352991461758e-05
-3.34587949375151e-05
-2.46224517623062e-05
-1.51383697185654e-05
-3.23081324879323e-05
-1.7966287774732e-05
-3.03333460051258e-05
-1.89605096918457e-05
-3.37622277580151e-05
-6.31122816124643e-06
-2.75295710928646e-05
-2.68482458545907e-05
-4.35021436342729e-05
-1.83010579503916e-05
1.2546964172407e-05
-3.71988506976564e-05
-2.19497440305574e-05
-2.50519060729457e-05
-2.61173046546224e-05
1.06688542683394e-05
-3.90650745022462e-05
-3.80803799924622e-05
-2.12975316724536e-05
-3.71689864681011e-05
-3.83623468393909e-05
-1.69638210348289e-05
1.40652371271711e-06
-2.7622778031411e-05
-4.34706400497941e-07
-2.20856882064842e-05
-4.25295600016324e-05
-2.94688161966748e-05
-2.32084119140244e-05
-3.51682016474514e-05
-2.40582472070074e-05
-3.38687979435271e-05
-3.07438538540067e-05
-2.94375917673874e-05
1.58139954738952e-05
-3.4343773115333e-05
-2.38441265969638e-05
7.01260416643985e-06
-1.90830791917627e-05
-1.87966048892998e-05
-3.22235472608485e-05
-1.51990774418575e-05
-2.47084519310647e-06
-2.77863174565485e-05
-3.27351722362488e-05
-1.36732294332899e-05
-2.79016714921075e-05
-1.29586896579462e-05
-3.39384568236949e-05
-2.0436966792441e-05
-3.99049637658701e-06
-1.61024502593537e-05
-2.48516550510096e-05
-2.98450547521559e-05
-2.10782828247155e-05
-2.12596171142161e-05
-4.3025353626349e-05
-2.42249264129721e-05
-3.56015447505139e-05
-9.57195940989882e-06
1.51022938594028e-05
-1.06913128406365e-05
-2.11274313404976e-05
-2.01599050473335e-05
-4.80781426256567e-05
-2.99581843045087e-05
-6.67587236383349e-05
-3.94527216484305e-05
-2.24546995032196e-05
-2.19284457367857e-05
-1.59221980353752e-05
-3.23980244740006e-05
-1.73911449382436e-05
-2.03140277997459e-05
-6.72637872731717e-06
-1.82849410609707e-05
-5.308684092641e-06
-3.68136744196268e-05
-1.78644771334127e-05
-4.2361490812894e-05
1.89669541703864e-06
-1.14488109458144e-05
4.42999183125803e-06
-2.00194207076782e-05
-3.97019750996826e-05
-3.91498773057902e-05
-1.95421681063341e-05
-2.07755439534674e-05
-5.54458638910623e-06
4.11699065772415e-07
-3.74524233390793e-05
-7.1275350573147e-06
-2.45694789346472e-05
-3.29748564881583e-05
-2.26575387190495e-05
-4.50206989885625e-05
-5.00229883069242e-05
-2.86932346347141e-05
5.90763489033478e-06
-3.29078011862333e-05
-6.31399281550084e-06
-3.78262780314068e-05
-1.77901865986324e-05
-1.99498232015714e-06
-1.73971842411292e-05
8.37618553225683e-06
-3.15328807807602e-05
-3.32807031324454e-05
-4.2979964423018e-05
-1.85447066139649e-05
-3.08475389364152e-05
-2.30606273200995e-05
-3.49117938745595e-05
-1.9054472974252e-05
-2.57929462119181e-05
-1.61716403401134e-05
-2.17414443395e-05
-5.70414243623953e-05
-2.15692997760397e-06
-1.3543132852642e-05
-3.68824273538914e-05
-5.13888524447936e-05
-1.40772423709761e-05
-3.19734684890071e-05
-2.41645040318844e-05
-1.47822064407368e-05
-7.69755182639826e-06
-2.43737597388675e-05
-5.15054019997035e-05
-1.92143759052485e-05
-2.65888198288611e-05
-2.37084461777208e-05
-2.79554419816232e-05
-1.83087740465339e-05
-9.60993318115021e-06
-2.44764719547754e-05
-5.3029117004354e-05
-4.13524505637363e-06
3.55307600862381e-06
-7.68030920958339e-06
-3.39720166185208e-05
-3.36749149773576e-06
-2.05359872245178e-05
-3.67889692566002e-05
-4.19110519540893e-05
-6.28852310613506e-05
-3.01976924413932e-05
-4.16839735349765e-05
-1.92190402774685e-05
-4.24889276718098e-05
-3.44702830585283e-05
-5.06141808065163e-05
-3.37287847938829e-05
-1.40894704164015e-05
-4.24272595734293e-05
-2.9251086243547e-05
-6.29357481191598e-06
-5.13760647774652e-05
-1.94414747815494e-05
-3.59299451984954e-05
-3.39531785498889e-05
-2.01246111352865e-05
-2.76371821739453e-05
-5.79549906706598e-06
-3.96517171161299e-05
-2.54822047646357e-05
-5.94363436550573e-05
-2.28166249353584e-05
-2.79527301196424e-05
-2.6803215783232e-05
-9.21474247672529e-06
-6.59313800026809e-06
-3.73002158726883e-05
-2.35678165189204e-05
-1.87232151787153e-05
-2.98544703092672e-05
-2.51178308168982e-05
-3.2107977722995e-05
-1.29606995848714e-05
-3.25592725761734e-05
-3.70737339977737e-05
-1.64962110475368e-05
-2.08527890128517e-05
-7.2965710384179e-05
-3.77721179698677e-05
-3.97329492165911e-05
-3.34841447791012e-05
-4.47226982486141e-05
-5.50060612213937e-05
-2.90558252029111e-05
-2.47826512276542e-05
-2.98154088436331e-05
-2.75773828023962e-06
-2.2108523819619e-05
-4.18620048295232e-05
-2.67832764086871e-05
-4.6256108277194e-05
-3.82834937424751e-05
-9.99179631334995e-06
-3.98114635248049e-05
-1.01789940478074e-05
-1.47540211055688e-05
-1.9430424257809e-05
-2.98171039456754e-05
-3.81877700904926e-05
-1.43724414148381e-05
-2.6710136654512e-05
-1.62473153690459e-05
-3.06964949767928e-05
-2.02420225887414e-05
-4.60634191311066e-05
-3.39088023931542e-05
-1.95980225653274e-05
-1.71940118119897e-05
-3.85007711255731e-05
-3.76541788278451e-05
-2.78798009913288e-05
-6.13318833598906e-05
-3.03070242096386e-05
-4.32601454390165e-05
-3.12994496449927e-05
-3.6762109237279e-05
-6.28234267314803e-05
-1.36377325942246e-05
-3.40773277007413e-05
-8.77471886768928e-06
-2.61683078244037e-05
-3.54965877296511e-05
-8.57904094498628e-06
-3.42556930061433e-05
-1.25257298765648e-05
-3.18537656581294e-05
-2.1301090109071e-05
3.0250626146537e-06
3.09995441856145e-06
-1.67032922651318e-05
-1.25354433345427e-05
-1.32182203876043e-05
-3.64835473472478e-05
-3.76881641270446e-05
-3.11175369015595e-05
-1.65430574074002e-05
-6.28325609674961e-06
-6.88928651121023e-05
-2.33276814682349e-05
-6.2981132934536e-06
7.23472263461752e-07
-6.37305161973009e-05
-3.01072529352865e-05
-5.04656213105912e-05
-3.35329100818789e-05
-3.237232863761e-05
-3.98227566237995e-05
-2.64299284848169e-05
-3.3449214735463e-05
-5.38399135319835e-05
-5.37244817461398e-05
-1.90424652397849e-05
-4.60240194846677e-05
-2.94440019374272e-05
-3.79522855949125e-05
-2.12469212699575e-05
-1.81523410346055e-05
-4.22632483412919e-05
-1.78928870498953e-05
-2.82044578012192e-05
-1.02200205539179e-05
-2.20201634028656e-05
-1.21041183253396e-05
-1.50654865722856e-05
-2.82238562810652e-05
-5.13496917051311e-05
-3.26514639178125e-05
-4.26637455861041e-05
-2.0103582918347e-05
-2.34250198500638e-05
-3.24126992739873e-05
-2.09766397104871e-05
-2.16586722443382e-05
-2.69069085475082e-05
-2.78573100233295e-05
-1.80026455161184e-05
-3.91416713537771e-05
-4.49532820131383e-05
-1.25680877332939e-05
-4.20181302095238e-06
-2.92630059946113e-05
-5.3391703301038e-05
-3.47013375847257e-05
-3.45296892178892e-05
-2.33494880347492e-05
-3.82764158543879e-05
-2.33620239245106e-05
-3.30305658794637e-05
-3.04834029354414e-05
-1.21218566788787e-05
-1.62645817529836e-05
-3.26437690942767e-05
-1.55545191239991e-05
-7.42256780698838e-06
-2.47812837380707e-05
-2.27835840727649e-05
-2.0754394850663e-05
-2.63471015018889e-05
-1.11603314183258e-05
-1.08149740804137e-05
-5.09351954282711e-05
-1.57074350161378e-05
-3.32134717108767e-05
-1.09300996102762e-05
-2.9474188392013e-05
-4.0761378639652e-05
-3.04366440008099e-05
-2.06254591114064e-05
-1.61068068420023e-05
-3.30237291638912e-05
-3.84804870396803e-05
-4.11383622032e-05
-8.70425384831788e-06
-1.6100758672331e-05
-3.54926866074973e-05
-2.773607022006e-05
-1.72299903446748e-05
-3.06251733063945e-05
-2.13810090775504e-06
-1.5659545624027e-05
-2.50883270157369e-05
-3.39085234539445e-05
-1.77716206760315e-05
-3.86665151168978e-05
-7.91768980620061e-06
-2.67909643862647e-05
-2.97555554856633e-05
-1.9064815262741e-05
-1.02120246614549e-05
-1.60795666066458e-05
-3.95504549765976e-05
-2.13899168859e-05
-3.61356490446562e-05
-3.08537743746344e-05
-8.35088139570982e-06
-4.96885969800944e-05
-1.43638340323347e-05
-3.97618143079779e-05
-2.77866880368695e-05
-3.23365589514991e-05
-4.22778594131158e-05
-2.00542400368806e-05
-3.84234440840811e-05
-1.86112001898064e-05
-2.81871336866489e-05
-2.04896941253138e-05
5.14518441158096e-06
-3.9026410324055e-05
-5.0574845525967e-05
-2.26871013431846e-05
-1.41690482914616e-05
-1.99750001136817e-05
-4.15064032669045e-05
-2.97119549859067e-05
-3.2750848991896e-05
-1.07446645065867e-05
-7.55102112599172e-06
-1.03926433428309e-05
-3.61825091152351e-05
-2.62940698094278e-05
-3.05875280426473e-05
-5.06998576875802e-05
-2.48322159786542e-05
-2.30774512685241e-05
-3.69947740750704e-05
-1.30006141983745e-05
-5.91053032906042e-05
-8.19822875168905e-06
-2.0563838347281e-05
-3.69254908427167e-05
-6.88752800362656e-07
-8.4730827972581e-06
-3.92829211304801e-05
-5.1804719139368e-05
-1.34466050254715e-05
-4.27415683900468e-05
-3.6390139107194e-05
-2.57650351417573e-05
-1.56219595391841e-05
-3.48938359452547e-05
-3.61242887942081e-05
-8.60039702217164e-06
-4.27052340300639e-05
-1.86272377465556e-05
-3.44380117212603e-05
-2.33424238326229e-05
-2.16703027875662e-05
-2.19795482326512e-05
-2.92894945776636e-05
-1.66669226079662e-05
-1.10419486907296e-05
-1.31012383561767e-05
-3.64096129263658e-05
-2.82505829163728e-05
-1.53482019286976e-05
-4.18699013728491e-05
-2.21466230248359e-05
-2.06194283677391e-05
-4.42884848672952e-05
-4.74832962761439e-05
-5.81640943178494e-05
-3.51770449385714e-05
-3.56503949848306e-05
1.00920407993974e-07
-4.64354111698195e-06
-4.28735354259712e-05
-2.64442179599365e-05
-3.73087536952064e-05
-2.96248077616171e-05
-1.34986158058237e-05
-4.141213842641e-05
-3.87990302145396e-05
-4.55184792985437e-05
-5.71603741461028e-05
-5.7489967295437e-05
-1.02091879990092e-05
-2.46775338207436e-05
-3.80242391990614e-05
-1.69193498698907e-05
-4.59851802403429e-05
-3.73541518645036e-05
-5.0581597991177e-05
-4.64456806694926e-05
-2.11435420440127e-05
-3.16549009120179e-05
-2.15566082091682e-05
-4.14893946113658e-05
-1.12112531748832e-05
-1.36226861094184e-05
-5.43879783854458e-05
-2.51535892852882e-05
-3.73958877958815e-05
-1.58882313929815e-05
-4.31295688003712e-05
-8.06069219627123e-06
-1.87944114715304e-05
-3.05040063428268e-06
-2.96028939114963e-05
-5.24696056574858e-05
-1.53499354429271e-05
-1.22314574413755e-05
2.42903334926853e-06
-2.69520844783591e-05
-3.47021318250589e-05
-5.37036891057517e-05
-3.58781670682152e-05
-3.36877496825555e-05
-8.31278177303997e-06
-8.29162280963196e-06
-8.3342222984813e-06
-3.74491200949501e-05
-1.60835513757348e-05
-2.30270818163543e-05
-2.76642964912342e-05
-2.48920663429992e-05
-3.80558765503832e-05
-3.51468014704873e-05
-4.54926131599762e-05
-1.06645376181512e-05
-3.04811924975432e-05
-8.32127784901115e-06
-5.2753447290952e-05
-5.41216288307199e-05
-3.70613769629126e-05
-2.72367928215496e-05
-4.17719971637736e-05
-4.19997666485111e-05
-2.39865833000734e-05
-4.06071237979505e-05
-3.74975098108504e-05
-3.77598525775635e-05
-3.77468354464296e-05
-2.25286921985615e-05
-2.64301391682372e-05
-5.57529954634773e-05
-4.3013702791224e-05
-1.00479650344895e-05
-2.17437665187784e-05
-1.35356313284685e-05
-1.62843842042338e-05
-4.80187975075473e-05
-3.06346015541698e-05
-2.50079910073567e-05
-1.17438365858231e-05
-3.34229894999652e-05
-2.86292869750386e-05
-4.02485921384994e-05
-2.38214181977609e-05
-3.79913313597434e-05
-3.80176432389533e-05
-1.74814398412881e-05
-1.49545850286928e-05
-2.53384744425588e-05
-3.27171568044919e-05
-3.57908581851611e-05
-3.78291921225335e-05
-3.36491124807308e-05
-1.22028502363141e-05
-3.13894434226267e-05
-2.70238217151668e-05
-4.88127460501743e-05
-2.82601884290735e-05
-1.79919908836041e-05
-5.99811075517796e-05
-2.77743533342468e-05
-2.41278868702914e-06
-2.24077372912225e-05
-3.45935786540805e-05
-4.63521826180728e-05
-1.3495108894949e-05
-6.01379802071119e-05
-2.26868133390477e-05
-1.72133185253444e-05
-4.36824098550992e-05
-4.2996439398125e-05
-4.15248584881607e-05
-4.45144276762287e-05
-8.71318132977085e-06
-3.57340170740776e-05
-2.90711243441699e-05
-3.34508086625511e-05
-4.94087887594727e-05
-5.08723918419755e-05
-5.69866165484621e-05
-2.0976099934469e-05
-3.57654397235158e-05
-2.38113718883165e-05
-2.90579086015012e-05
-3.8270496393713e-05
-2.23232155626772e-05
-2.80667877630809e-05
-4.76993685679506e-05
-3.37474224824739e-05
-3.54025634225947e-05
-1.08761521972452e-05
-2.08879508514e-05
-2.64168352500055e-05
-2.87519211618793e-05
-3.00502109526473e-05
-2.08874435805092e-05
-2.8274958587013e-05
-4.63647779813738e-05
-3.58227861451034e-07
1.01321086255076e-06
-4.27534807928432e-05
-2.44252489879484e-05
-3.44127935065577e-05
-2.9238954775973e-05
-2.97778625716176e-05
-4.03635715973765e-05
-5.12886331092925e-05
-4.33491937852717e-05
-3.97171585037307e-05
-4.17319303389525e-05
-2.63952698014853e-05
-2.50025057127062e-05
-2.77054781599888e-05
-2.72654472892697e-05
-1.20565467318766e-05
-3.39859032305316e-05
-1.4474569089073e-05
-3.51451722027278e-05
-4.71764420849924e-05
-3.98016116476034e-05
-7.02177110767952e-06
-4.2530784873436e-05
-3.82628739556222e-05
-2.03611150142103e-05
-2.62660043657034e-05
-5.64474536166957e-05
-5.34004933873311e-05
-3.14170606081687e-05
-1.78167574323888e-05
-5.28269772002025e-06
-8.35488018747208e-06
-1.70951940080302e-05
-4.48332249028681e-07
-2.17757522228148e-05
-3.68500423224326e-05
-2.46037432503196e-05
-5.54599317197275e-05
-4.04924468122447e-05
-4.32799155315849e-05
-2.30491516844841e-05
-1.7243514791804e-05
-2.54695146317061e-05
-2.38019840770749e-05
-3.151607796456e-05
-4.45348934462202e-05
-1.25358299771864e-05
-4.23256095695148e-05
-3.26338172853177e-05
-2.90314049211307e-05
-2.87670307240806e-05
-3.94948961649293e-05
-3.63517400003242e-05
-4.84782137827553e-05
-2.57381335210176e-05
-2.38553527390896e-05
-8.7226957024365e-06
-1.89827364896569e-05
-3.63843257597872e-05
-3.19241686798836e-05
-1.94632747218025e-05
-4.49007352495063e-05
5.69604969343962e-08
-6.90014319162819e-06
-2.04208471638774e-05
-6.29640295458251e-06
-4.02530583063235e-05
-4.51522151542208e-05
-2.3887256783701e-05
-2.67693377413634e-05
-3.62511726922814e-05
-5.70704772701103e-05
-2.53425055432113e-05
-4.04936106303018e-05
-5.82764278788831e-05
-1.62778711138547e-05
-1.61059911178148e-05
-4.00454951426096e-05
-2.26465842218445e-05
-1.67686829465099e-05
-2.73027436542827e-05
-2.80360750018481e-05
-4.67127986292011e-05
-2.80439141693168e-05
-2.35888575667716e-05
-4.04378760067484e-05
-2.20494805469748e-05
-3.63980349225238e-05
-1.93456076595064e-05
-3.60025992500791e-05
-2.48494156008581e-05
-1.29215445638316e-05
-4.45982787956761e-05
-3.38442379552451e-05
-2.35575055041239e-05
-2.98086280521038e-05
-3.08204774145409e-05
-3.99117746354704e-05
-2.57050813814594e-05
-2.51423703674481e-05
-3.9851663265385e-05
-1.64213467531369e-05
-2.47279773971915e-05
-3.70379934560323e-05
-5.11986823353944e-05
-2.32241031265617e-05
-2.1175830641847e-05
-1.60309640578388e-05
-1.81307034353421e-05
-1.12150722057624e-05
-4.59716971253966e-05
-3.53591486242539e-05
-1.78030152096605e-05
-2.28051123417091e-05
6.43749478341014e-06
-1.8072838165872e-05
-4.75477256055153e-05
-7.85053343700725e-06
-3.98371108889362e-05
-1.09717291631671e-05
-9.78469424865536e-06
-5.83112923156834e-06
6.6557496381296e-06
-2.33407801219773e-05
-3.22595081907115e-06
-2.40814724662228e-05
-4.2780076884722e-05
-6.18138153617609e-06
-2.4661903777985e-05
-1.60943868163596e-05
-1.33509718710692e-05
-1.03708674324161e-05
-4.1050051703422e-05
-1.79831274977753e-05
-1.03023655164878e-05
-3.69942666259937e-05
-4.51110015311439e-05
-3.18584870039818e-05
-1.72642744002401e-06
4.16557557922294e-06
-3.14590856710997e-05
-3.86815408470091e-05
-5.13674711860697e-05
-3.81521595830387e-06
-1.58728095960993e-05
-2.51402164354491e-05
-2.68110222108022e-05
-3.15174937337907e-05
-1.60799778155487e-05
-3.37488284346577e-05
-4.39823791479881e-05
-5.51174769509671e-05
-3.15791050722054e-05
-3.83433710599576e-05
-1.58159923434805e-05
-3.36198699766527e-05
-3.14474689676278e-05
-1.50636802377407e-05
-2.09789338672906e-05
-2.35632042504108e-05
-3.46855399143553e-05
-4.90436474608393e-05
-1.28096457585404e-05
-4.56615934514578e-05
-2.59544059017696e-05
-4.89971096420102e-05
-3.36807703187487e-05
-5.98899763364239e-06
-3.73697990599487e-05
-3.05382341199883e-05
-2.93181000960536e-05
-2.07010073971023e-05
-1.29185509469577e-05
-4.31567741700665e-05
-5.64808274958796e-05
-3.96775249282299e-05
-1.01785187978594e-05
-3.06291319921751e-05
-3.77224998159227e-05
-3.02827446124029e-05
-1.61848762719077e-05
-5.07623173719444e-05
-1.91075977397035e-05
-1.63054292090181e-06
-2.56780050851361e-05
9.89002739401085e-06
-2.76912334733206e-05
-3.29212660622373e-05
-2.61039886980008e-05
8.88093441317636e-06
-4.30903338653673e-05
-4.50264342066556e-05
-1.495490890409e-05
-4.05293208475061e-05
-4.87767028557199e-06
-3.27202499592492e-05
-2.29618963230236e-05
-1.86627326543317e-05
-4.12419971026334e-05
-7.78039017185721e-06
-2.72897733597614e-05
-2.07361161975232e-05
-3.15935874236182e-05
-2.21678616032622e-05
-3.1495824012276e-05
-3.2892225716826e-05
-3.88984832288382e-05
-2.64869759707146e-05
-2.48949637140756e-05
-3.82871960043669e-05
-2.77949523526748e-05
-3.62260683342432e-05
-3.90861602552805e-05
-4.29133587000572e-05
-3.47977656143145e-05
-1.83387356442803e-05
-2.54045221615003e-05
-9.41226440447218e-06
-4.99474759325916e-05
-4.40495900095597e-05
-2.20936624552525e-05
-2.83364285546468e-05
-4.96624380014052e-05
-4.6619355534759e-05
-3.20949845662512e-05
-1.12489292263662e-05
-1.56726025739372e-05
-3.66007840127855e-05
-3.81329380077813e-05
-5.48602547986783e-05
-4.57052981603248e-05
-1.33380539395546e-05
-3.77204719231389e-05
-3.49480741830386e-06
-4.16096678886046e-05
-1.39209910925492e-05
-3.13530613874044e-05
-1.33461492899332e-05
-2.67401496558906e-05
-4.9617134171161e-05
-1.27130186233972e-05
-1.9468430529529e-05
-3.40836595289226e-05
-3.51877185353793e-05
6.14416815756443e-06
-2.64820320111871e-05
-8.08902583312005e-06
-4.11376051833958e-05
-8.13685158330838e-06
-2.29118646640726e-05
-4.16469289771007e-05
-1.60155912387322e-05
-1.92619019759279e-05
-4.52439517422118e-05
-2.65630701669273e-05
-3.71738856360349e-05
-3.11277712274087e-05
-9.65948333605358e-06
-5.20157252670122e-05
-3.35716466204649e-05
-5.5421924417399e-05
-3.54611662940365e-05
-3.91582418654256e-05
-3.33390523324718e-05
-2.60884391199414e-05
-1.50168783818566e-05
-2.30896563213939e-05
-4.09365714722911e-05
-2.319755423876e-05
-1.2535226029903e-05
-3.90080261401801e-05
-2.87780298905303e-05
-4.73305809985373e-05
-3.76511456498134e-05
-2.74753920071995e-05
3.14311982575945e-06
-1.2603023373128e-05
1.97229378652974e-06
-3.45857679775331e-05
-2.58713797219931e-05
9.50173515885623e-06
-3.37684109191346e-05
-1.35109784147839e-05
-3.79014839861175e-05
-2.88873497804912e-05
-4.13167802334576e-05
-1.32333017470537e-06
-1.08326540361265e-05
-4.67829462184597e-05
-2.72500146840879e-05
-1.46039384597584e-05
-2.6373687765539e-05
-3.41271026213538e-05
-2.65276330043149e-05
-1.55085182646145e-05
-1.72234293861203e-05
-2.22611292909132e-05
-6.18094539804583e-05
-4.8322542400614e-06
-1.45735572167325e-05
-3.01988911486764e-05
-3.50544736082686e-05
-1.46743797940234e-05
-2.98599256671686e-05
-1.24047554328536e-05
-2.05088349294681e-05
-3.7801400468871e-05
-4.23552858118923e-05
-3.78114804575879e-05
-2.40011130338755e-05
4.0566333301407e-06
-3.14538469167215e-05
-1.19428683396198e-05
-3.12871535707173e-05
-2.72865649322341e-05
-2.5910824723098e-05
-4.59962047431167e-05
-3.61962239530476e-05
-4.95642783359979e-05
-5.55037744712287e-05
-2.60584632702395e-05
-1.91738248726097e-05
-2.26905125075537e-05
-2.22955203646269e-05
-1.10155650191192e-05
-2.20850338884834e-05
-2.67853043151236e-05
-3.48565915156181e-05
-3.80170538235405e-05
-1.06862789040718e-05
-3.37991186788525e-05
-2.7278310455482e-05
-4.17444184386855e-05
-1.30356834827949e-05
-3.66819113384014e-05
-1.95548849597324e-05
-4.07049398514865e-05
-5.37794604018471e-05
-4.76920633456818e-05
-3.02503506155002e-06
-2.58467577674134e-05
-1.05273099150802e-05
-2.69766110676237e-05
-4.61812783358477e-05
-2.33388398053538e-05
-2.19047353664266e-05
-4.02875189747063e-05
-2.1506376049245e-05
-4.65784922006358e-05
-3.08225427440897e-05
-1.65864455363145e-05
-9.14344220745192e-06
-3.34076773658796e-05
-3.05212741776975e-05
-3.27297731856948e-05
-3.15930104108671e-05
-2.7654882582402e-05
-4.28083786782791e-05
-7.41388180614028e-05
-5.63381320305351e-06
-4.00943343500026e-05
-2.13904704870067e-05
-4.28116973146495e-05
-2.12034584227436e-05
-6.15612395074697e-05
-2.52422322085072e-05
-8.6677907697671e-06
-1.18208248209954e-05
-1.88924310304218e-05
-2.80222081446943e-05
-1.97012295174064e-05
-4.07573095416398e-05
-1.72465592357533e-05
-2.12365454182476e-05
-5.13838434320952e-05
-4.5433787965652e-05
-3.97923116404293e-05
-1.22013942513206e-05
-3.02421382057661e-05
-3.93614707003312e-05
-1.75762902471899e-05
-3.9189394864264e-05
-1.06653786020793e-05
-2.04466652054631e-05
-4.85776114241864e-05
3.84382794734994e-06
-3.27175911733447e-05
-3.40410311610404e-05
-3.86364889193066e-05
-4.43239916044019e-05
-4.95549591594004e-05
-2.70866177415002e-05
-4.77720940678135e-05
-2.68643170968223e-05
-7.92618424712765e-06
-1.38307937279003e-05
-1.96122318459349e-05
-1.93243162797986e-05
-4.48655728950667e-05
-2.2216864023879e-05
-5.30102785056664e-05
-5.97634108169811e-05
-1.7172057054094e-05
-2.23111596340773e-05
-2.44456547035426e-05
-2.7274724566076e-05
-3.67589575415738e-05
-2.74164674877562e-05
-1.99202160117151e-05
-1.33859112407713e-05
-2.94881166822551e-05
-2.76033404138906e-05
-2.17570988315151e-05
-4.32799467226644e-05
-1.21032722477716e-05
-2.67609645321452e-05
-2.5153913852329e-05
-3.16996589212404e-05
-2.77329303033338e-05
-1.90674234753301e-05
-1.9194655806336e-05
-2.45549720817598e-05
-1.75857000989857e-05
-3.51664331861292e-05
-2.81892029809119e-05
-2.14149718250118e-05
-3.56035378836373e-05
-4.0554803565209e-05
-3.72672920117538e-05
-3.25744900646626e-05
-2.1412351556009e-05
-4.41861343379264e-05
-3.26819246773679e-05
-2.96296435687534e-05
-1.88718872225631e-05
-2.63815477167434e-05
-9.31776425826152e-06
-2.24030755409323e-05
2.93381115329929e-05
-1.97383623575988e-05
-4.97454469552202e-05
-2.46671057686238e-05
-2.44457700862824e-05
-4.62310809709537e-05
-5.12086413375049e-05
-2.1672014731418e-05
-4.00952842121641e-05
-1.28698918599875e-05
-2.90012833972553e-05
-3.82526727406526e-05
-1.38195001303295e-05
-3.76483306477838e-05
-3.10875631810116e-05
-2.2101284668605e-05
-2.7276266248125e-05
-3.60634882717816e-05
-2.15102763573991e-05
-2.79132528513408e-05
-6.31491021548408e-05
-2.68400769181642e-05
-2.8732152358869e-05
-3.70823382769591e-05
-3.47556035451247e-06
-3.22410055869101e-05
-2.52602822389789e-05
-1.08952894145507e-06
-1.71878978266608e-06
-2.92218318600647e-05
-2.13562779217127e-05
-9.52502243309849e-06
-1.08535638694778e-05
-2.3516841314617e-05
-4.41054976994912e-05
-3.3626055917201e-05
-4.05254104096183e-05
-2.48284458599091e-05
-2.47556471282871e-05
-4.55962095560182e-05
-4.17015603840835e-05
-2.46896187593961e-05
-3.14560153106341e-05
-4.42873888920136e-05
-4.541205490272e-05
-2.99098769464305e-05
-3.88157979506272e-05
-2.4926017203285e-05
-3.5605736072784e-05
-4.18496411177504e-05
-3.78257444868541e-05
-2.54371127261619e-05
-2.94569257067686e-05
-4.72768172809366e-05
-1.787855011036e-05
-3.48287555034136e-05
-1.00106793799254e-05
-2.43178000609424e-05
-2.5228637290503e-05
-2.83181180303965e-05
-2.0659263432632e-05
-5.93814493995292e-05
-1.10619665763577e-05
-1.8108495632886e-05
-3.94971116709541e-05
-3.6622060319063e-05
-3.40215113222194e-05
-5.38900458769519e-05
-4.4756534617264e-05
-2.62381466023495e-05
-4.34066935414029e-05
-2.56924554856331e-05
-1.42809329168243e-05
-1.3118224505389e-05
-4.66210856898049e-05
-6.67504642912269e-05
-2.24154709294872e-05
-3.58532921464806e-05
-4.46658199880086e-05
-3.68771859034175e-05
-6.67889930072815e-05
-3.6910868836123e-05
-1.64939466268319e-05
-2.77794954841576e-05
1.87806291272756e-05
-2.12459744693712e-05
8.22005895393848e-06
-2.61395626876473e-05
-4.53264665714527e-05
-3.38924601959074e-05
-3.22162451376829e-05
-3.06158775969297e-05
-3.65765898765695e-05
-2.71889359088648e-05
-3.96551633557562e-05
-4.82550731128708e-05
-1.45845399322895e-05
-2.01501259783509e-05
-4.14623837020146e-05
-2.50528105063567e-05
-1.44376103682334e-05
-2.67286715167245e-05
-2.69339371088174e-05
-3.08333290590846e-05
-2.70544270954471e-05
-1.57571447837921e-05
-2.87216632855899e-05
-3.23547588266179e-06
-3.5713924561954e-05
-2.29958903324536e-05
-3.56509490917918e-05
-1.73812036708813e-05
-3.29983071114833e-05
-4.42624952344328e-05
-4.59096988138313e-05
-3.61027165606165e-05
-3.14101300400287e-05
-4.02578163890854e-05
-5.01837928645892e-05
-3.04007375922663e-05
1.30322301499749e-05
-2.65970333936301e-05
-2.48077880212855e-05
-3.64257976701477e-05
-5.45809432701997e-05
-2.07605138768079e-05
-3.10813272014885e-05
-2.29520399628789e-05
-4.65694435227141e-05
-2.82174966399198e-05
-4.12925445202372e-05
-1.91526444397381e-05
-3.09677796377508e-05
-3.94591753547148e-05
-1.87981183248296e-05
-2.93709935421054e-05
-3.80641964196806e-05
-6.63021538749707e-06
-3.85312832585232e-05
-3.85271864652079e-05
-5.58543673315052e-05
-2.05454491469244e-05
-5.08298516366838e-05
-1.33536856962186e-05
-3.05509617453789e-05
-3.65742833692222e-05
-6.455284809799e-05
-2.02601343898431e-05
-1.78792167631671e-06
-1.29877903003853e-05
-2.96151745723446e-05
-2.75740613158641e-06
-3.22237580272671e-05
-3.4668673067797e-05
-3.09108962804046e-05
-4.47601619751608e-05
-2.76558407071223e-05
-3.60233384778795e-05
-7.99085692261276e-06
-4.29609350037935e-05
-3.46463778369531e-05
-1.82022057565468e-05
-6.05701725904726e-05
-1.61220087410659e-05
-1.76005725102445e-05
-7.80479130288164e-06
-1.39914992341428e-05
-1.47944753141788e-05
-2.92428154500647e-05
-4.88742324407692e-05
-3.55878030187696e-05
-1.25447730879752e-06
-5.08050659036314e-05
-1.94738202625189e-05
-2.75809645028061e-05
-1.56226766751376e-05
-2.03499238867352e-05
-3.09070625037034e-05
-5.35738716366431e-05
-4.87325669449056e-05
-3.26413143442741e-05
-4.06324081834621e-05
-4.6748392073157e-05
-3.46604922882184e-05
-3.93507887062614e-05
-8.24334593159849e-06
-3.5870113299211e-05
-9.92951593807924e-06
-4.04643826760636e-05
-2.93461915569241e-05
-7.4953756875772e-06
-5.55093471649552e-05
-2.13718653341334e-05
-2.77885885302049e-05
-2.50000943173624e-05
-2.8932085627318e-05
-5.07025366192252e-05
-3.56665657690555e-05
-2.00363472803048e-05
-2.12249896717846e-05
-2.37166677873067e-05
-1.8597138549506e-05
-3.60227149091394e-05
-2.60256672908265e-05
-2.63698150036629e-05
-2.60520932441475e-05
-4.1772913269167e-05
-2.53051555025692e-05
-2.72987827689921e-05
-1.54610252055924e-05
-5.68413092084403e-05
-3.62390098690074e-05
-1.85334225454594e-05
-5.222899050161e-05
-3.94884185761083e-05
-2.90738294236744e-05
-1.65622441716073e-05
-3.8219297371004e-05
-4.23377832488589e-05
-3.75588817917299e-05
-2.42607088210496e-05
-1.7550306742182e-05
-8.96989867445464e-06
-2.66642428675512e-05
-1.75452939544517e-05
-2.46331868093655e-05
-6.01733854202962e-05
-1.27293573456571e-05
-1.47734013276179e-05
-2.62098596952876e-05
-4.55964728487254e-05
-2.93042237646793e-05
-3.66432139265237e-05
1.45672530444664e-06
-5.16601242376541e-05
-2.0388339501612e-05
-4.81912984298366e-05
-5.83564135159613e-05
-3.36044515664395e-06
-3.18016708443917e-05
-2.03770587658219e-05
-1.96499113405166e-05
-2.18844679043646e-05
-1.33453269143786e-05
-5.36397755706836e-05
-3.92765661714347e-05
-1.60077225881393e-05
-1.2690945238658e-05
-1.55379946300606e-05
-4.44891202296137e-05
-1.04520703494189e-05
-3.16393559653774e-05
-4.99580659622103e-05
-3.16757120787103e-05
-1.79528548294601e-05
-1.94467479645526e-05
-3.44212372754681e-05
-4.57526749317726e-05
-2.92225078761345e-05
-4.40446357592873e-05
-3.37324326560599e-05
-3.04261457827125e-05
-1.09250692133197e-05
1.8073140050027e-06
-2.17311628912154e-05
-2.37043224630381e-05
-2.2497313281359e-05
-3.55103515465011e-05
-1.90242703548695e-05
-4.27090028468359e-05
-2.95079518292276e-05
-2.28325370097086e-05
-3.19685264631822e-05
-1.98182086019176e-05
-5.67466022477385e-05
-2.67681184417469e-05
7.69944316592833e-06
-3.02389018874133e-05
-4.17849985070235e-05
-1.12519882629527e-05
-2.83608754153353e-05
-3.47096383133734e-05
-6.39508906495593e-05
-3.3861509059884e-05
5.60006530886764e-06
-3.82126033519949e-05
-1.35615222976126e-05
-2.72777297872578e-05
-3.0495587393083e-05
-1.15990005978722e-05
-1.53877578006588e-05
-6.33732843016351e-05
-3.3262281427428e-05
-1.16526691786424e-05
-1.44418624817875e-05
-3.62376303876516e-06
-3.20949127686518e-05
-4.65943311043459e-05
-3.24748233294006e-05
-8.00693231055762e-06
-3.49604564791907e-05
-5.20821322351802e-05
-3.16160889804013e-05
-1.29810718810978e-05
-2.65534742404791e-05
-2.51783443890104e-05
-3.93450061076863e-05
-5.00212434183186e-05
-5.91483839111151e-05
-1.09735024857869e-05
-1.03748500701623e-06
-2.28379832327507e-05
-2.18243208639774e-05
-5.02089230098738e-05
-1.49588315204651e-05
-3.56099280389357e-05
-4.7280533000692e-05
-1.01673243897787e-05
-3.6640549740948e-05
-3.69318436345613e-05
-3.78404345418148e-05
-2.39151931794674e-06
-3.73599043268368e-05
-5.55621854358808e-05
-4.8361288275477e-05
-2.54523773482055e-05
-2.6673859311556e-05
-1.88826856161586e-05
-2.9853282252415e-05
-2.68009712861051e-05
-3.95738707759382e-05
-3.33091770296392e-05
-3.58665393356621e-05
-4.54581108940695e-05
-5.37434199198917e-05
-5.57523440584342e-05
-8.38377559618751e-06
-3.99268591682473e-05
-4.0154840134934e-05
-3.61479604645254e-05
-5.37646436334475e-05
-8.26770054539003e-06
-1.46627246970582e-05
-2.97492114088405e-05
-2.67245731101172e-05
-1.27131951509284e-05
-9.92833086109802e-06
-1.90770456755932e-05
-3.42631876788045e-05
2.17561662284086e-05
-2.95348922084894e-05
-2.27420158880462e-05
-4.17789330609503e-05
-4.39265173021089e-05
-4.3721069400487e-05
-6.3336500901647e-06
-1.6775676201608e-05
-3.3726399773098e-05
-3.02216756616689e-05
5.5020335541185e-06
-2.94022526469253e-05
-1.74081313824764e-05
-3.09402949379924e-05
-3.23469302217941e-05
-4.55871320558314e-05
-4.69232268438313e-05
1.02964877729394e-05
-2.31331775895387e-05
-4.29991402127758e-05
-3.10607899355975e-05
-2.93313720344073e-05
-7.51953156069317e-05
-1.79196301672432e-05
-3.99485237781811e-05
-3.17099202993407e-05
-3.07625486405227e-05
-1.86109253938908e-05
-3.71185399727034e-05
-9.90301409475912e-06
-3.66517545314726e-05
-4.41944270278337e-05
-6.05972285301035e-06
-3.70601432809248e-05
-4.26063871786838e-05
-3.10424358497129e-05
-3.32453675111441e-05
-3.86487769735088e-05
-4.8760637710011e-05
-7.55724379415051e-06
-4.54327216438062e-05
-1.8863047644888e-05
-2.06955058151116e-05
-3.53715725231583e-05
-4.38204715872047e-05
-4.41000539666952e-05
-1.64245025675953e-05
-1.15929182840271e-05
-1.06199369598263e-05
-1.08124212447757e-05
-3.74178564869388e-05
-2.90725210464126e-05
-5.08641741898649e-05
-5.5284044183868e-05
-3.3763592476185e-05
-3.93043535087881e-05
-2.5029705188561e-05
-8.93783623646166e-07
-3.00552254309085e-05
-3.95151193834523e-05
-4.56919431741407e-05
-4.54905897694771e-05
-3.48250946713046e-05
-4.5834518709951e-05
-1.62615763915958e-05
-2.39573952046408e-05
-2.24460956556474e-05
-1.98832780794755e-05
-9.51328887076721e-06
-4.99953198814822e-05
-5.54697165707103e-06
-4.76501518766704e-05
-1.6730924032087e-05
-5.05459222320307e-05
-2.03630376481413e-05
-4.14024946940068e-05
-2.53943811308747e-05
-6.74089888062041e-06
-3.54732869036128e-05
-1.1171768856467e-05
-1.10085255828588e-05
-3.87652760003729e-05
-2.2257473234262e-05
-2.87978584727387e-05
-2.42491982771751e-05
-8.00272567412604e-06
-3.02996045985526e-05
-4.22630758859977e-05
-1.30196169436904e-05
-3.57433156354985e-05
-3.46411988159576e-05
-3.20398451568482e-05
-2.52690786302555e-05
-1.55478351937028e-05
-1.10823774689468e-05
-2.27979907299164e-05
-4.09948130871939e-05
-2.08253225135438e-05
-4.38105112799201e-05
-1.9532963346517e-05
-5.62448233098064e-05
-4.93046738264007e-05
-2.93407212138445e-05
-3.32094925257243e-05
-2.19502202260683e-05
-2.19908202800637e-05
-4.7912882260558e-05
-2.49027695938393e-05
-1.99976893002524e-05
-2.84534887065529e-05
-1.93728463621307e-05
-2.41064552674747e-05
-3.00001402906606e-05
-5.8413877373904e-05
-2.47658002220854e-05
-9.19311370893732e-06
-2.41645884920393e-05
-2.67810082464743e-05
-1.73208128100389e-05
-6.26987726418757e-06
-2.42713818097559e-05
-4.52409366189628e-05
-3.60062588818238e-05
-5.66837643210779e-05
-3.69187699831655e-05
-1.57870771985518e-05
-2.70532126437433e-05
-2.47923340947534e-05
-3.13011325397964e-05
-2.69400224801781e-05
-2.79797230910165e-05
-8.75029945472251e-06
-8.33946405791336e-05
-4.22385831937143e-05
-2.2679856954565e-05
-2.58854263162927e-05
-1.44407053980204e-05
-1.24690876762989e-05
-4.17317765814444e-05
-3.22666431301141e-05
-3.17676116445173e-05
-1.06298206755823e-05
-3.77654741135136e-06
-6.24637930946481e-05
-1.37750783885457e-05
-3.10085070020632e-05
-3.83516737079395e-05
-4.58457099521551e-05
-1.81206692930192e-05
-2.76121514866206e-05
-4.59806460960577e-05
-4.22528920569466e-05
-1.44000730894472e-05
-3.94391166063211e-05
-4.07069585420367e-06
-3.1154827778277e-05
-2.00593426291345e-05
-3.55026881184478e-05
-3.02834551475895e-05
-3.19023640405044e-05
-9.27830831778754e-06
-1.43276889611494e-05
-3.07456288535376e-05
-2.64572568618714e-05
-5.58874687169543e-05
-1.39239333710349e-05
-4.81794518126493e-05
-5.16356082312614e-05
-2.17628750323275e-05
-2.11150088239479e-05
-4.17749068483157e-05
-1.82783021700762e-05
-1.3100354817272e-05
-2.84293275400808e-05
-2.27963744880678e-05
-4.03089207488725e-05
-4.28205076253023e-05
-3.10006649569931e-05
-2.22113144121992e-05
-1.7445713784061e-05
-8.2780506490809e-06
-4.75809858918073e-05
-1.72347700443542e-05
-2.53291207751993e-05
-3.05263508638732e-05
-3.61396423926953e-05
-4.83410304537259e-05
-4.01688170004772e-05
-8.69379457213209e-06
-8.28190285202873e-06
-2.19918543590736e-05
-3.56662695841754e-05
-2.63376440213422e-05
-2.91493722496141e-05
-2.96393562890363e-06
-4.6107734202657e-07
-1.69277363377247e-05
