# Supplementary material for: Research on computational propagation and identification of mine microseismic signals based on deep learning
Source: PLoS One. 2025 Oct 22;20(10):e0334641. doi: 10.1371/journal.pone.0334641 (PMC12543183; doi:10.1371/journal.pone.0334641)
Supplement: S8 Data — (ZIP) [file pone.0334641.s008.zip › 000100900002837.xlsx_0.txt_24.txt.txt]

-2.25951455265148e-05
-1.9602431331794e-05
-3.65949987120798e-05
-3.62574522751771e-05
-2.56049474449831e-05
-2.17763168035059e-05
-3.87599593807241e-05
-2.24500984909206e-05
-2.93630333309949e-05
-2.16336515936401e-05
-5.28453137692706e-05
-4.47538817849596e-05
-1.13539727109315e-05
-2.62631701087039e-05
-3.55823230771679e-05
-2.2610903114679e-05
-3.63431680822288e-05
-2.70831535595525e-05
-4.4709171743801e-05
-1.56083595433861e-05
-1.84345386931239e-05
-1.59636871238949e-05
-5.1264257249603e-05
-3.56496038143337e-05
-2.34560971258127e-05
-4.22381194383963e-05
-4.31214817962961e-05
-1.92063198959814e-05
-1.67211470978218e-05
-6.04647379751482e-05
-4.60496202332464e-05
-3.03247452614359e-05
-2.71315087840627e-05
-2.72513106750234e-05
-5.1143600124691e-05
-1.9973663423103e-05
-4.22651371177412e-05
-6.23013162091205e-05
-3.59172904715342e-05
-3.73161519804348e-05
-2.14032625698532e-05
-1.71436015252814e-05
-1.71783886702771e-05
-3.85203952444083e-05
-3.27484197110536e-05
-2.28957160487335e-05
-1.90807825344622e-05
-4.04637568195051e-05
-3.64333160401489e-05
-2.88334671727884e-05
-2.87563867422542e-05
-2.81133545120317e-05
-3.60338631541413e-05
-6.67944728596418e-06
-3.81936251859366e-06
-1.4832126457342e-05
-3.70173960499799e-05
-4.32311138827109e-05
-6.06255617689557e-05
-1.90656064837652e-05
-6.00410754313459e-05
-2.69181415974406e-05
-3.91395546868807e-05
-1.61776445531363e-05
-3.92592950751779e-05
-1.10917826210904e-05
-4.0978151734184e-05
-5.16047495192821e-05
-2.43007863832711e-05
-1.52728482113598e-05
-3.846799119159e-05
-1.42010920388568e-05
1.44481760980247e-05
-2.36783755979999e-05
5.54665241136023e-06
-9.67266358130973e-06
-4.82475886692834e-05
-3.18319173674892e-05
-6.32604556149914e-05
-4.66872539788362e-05
-4.89314407718925e-05
-6.16806005164927e-05
-2.59967013801296e-05
-1.96218690834671e-05
-3.32867681503037e-05
-1.75470506222328e-05
-2.31195373455649e-05
-4.37200138546065e-05
-7.11115617715796e-05
-4.70746966962752e-05
-3.16286424782064e-05
-2.3871586517355e-05
-2.55016818735773e-05
-1.21523420838658e-05
-5.65568498489837e-05
-1.52348129084039e-05
-6.51531597240885e-06
-1.40704368038944e-05
-4.64989534176336e-05
-1.64757609355714e-05
-1.37939946140542e-05
-1.61659603334979e-06
-2.12153109644649e-05
-1.14151635767618e-05
-3.29105652496744e-05
-3.98218349307357e-05
-5.30533678040591e-05
-3.60512270165027e-05
-4.5777845800252e-05
-1.99201503689593e-05
6.04655282318817e-06
-4.86534822251546e-05
-2.87716783587401e-06
-5.0403156438438e-06
-7.40707139581335e-06
-1.56598337021272e-05
-9.26166613170751e-06
-4.96299356852523e-05
-2.41584033099875e-05
-2.09976452881266e-05
-1.62015505237712e-05
-4.23276909199291e-05
-4.96687666969017e-06
-1.32959440564458e-05
-2.86415207479381e-05
-1.47962172789339e-05
-2.03180661882309e-05
-4.19808202225344e-05
-3.63958710774404e-05
-1.5357747713603e-05
-3.04520971546151e-05
-2.07540895504845e-05
-2.11729191590418e-05
8.03619492178691e-06
-4.90605731036896e-05
-1.36868716800876e-05
-8.91698360168039e-06
-2.84369828304716e-05
-3.59262150387245e-05
-3.60057825095266e-05
-4.54207372167605e-05
-4.32326504451724e-05
-5.97936084823737e-06
-5.86309788280465e-05
-2.41355480909033e-05
-4.17585634587511e-05
-1.58020181404749e-05
-2.61840101089723e-05
-3.31262141166601e-05
-2.64717856339688e-05
-4.05332934170055e-05
-1.93337854623426e-05
-3.71452741821439e-05
-4.24479799754156e-05
-1.62559339742615e-05
-1.74166016719891e-05
-5.0498164606982e-05
-5.55071028975037e-05
-3.99198156443288e-05
-2.42820511254705e-05
-1.88546664192339e-05
-1.99214442231065e-05
2.20895358299168e-06
-3.12910308119203e-05
-2.95238855018997e-05
-8.35262965995014e-06
-3.82760850209252e-05
-2.41058778882768e-05
-4.06490308651283e-05
-2.5244941201438e-05
-3.331032162001e-05
-1.03684666864082e-05
-2.83145626013866e-05
-4.7302942128589e-05
-3.59609504295387e-05
-2.10832001852501e-05
-4.43999837415044e-05
-4.47319326223268e-05
-1.30631069500365e-06
-3.37175308688085e-05
-3.67036585877482e-05
-6.8088209281303e-06
-3.66299193993644e-05
-2.11682389815889e-05
-7.51770570439062e-06
-5.34665115645053e-05
-4.79288246940941e-05
-3.00560591468227e-05
1.8269772460785e-05
-2.80188171476502e-05
-5.49061378592553e-05
-8.18602938072865e-06
-2.63032139122739e-05
-4.1291364235346e-06
-2.43089499651065e-05
-3.64614646933675e-05
-1.48501541739158e-05
-3.2305064645825e-05
-2.00779530741937e-05
-6.80372952963101e-06
-3.99442646019224e-05
-2.30103363722351e-05
-4.61732164424732e-05
-3.9304692582606e-05
-2.90186964277457e-05
-5.43004908650193e-05
-2.43785125210864e-05
-2.93937229213888e-05
-1.135083333625e-05
-4.91520150725639e-05
-3.80896394501244e-05
-3.46163534359714e-05
-1.88310444114891e-05
-3.58378106100568e-05
-1.65171454394415e-05
-3.09598154894534e-05
-4.89339071160119e-05
-4.73933345041547e-05
-8.58318910462157e-06
-1.84251995470789e-05
-1.65851641187188e-05
-1.92974100882354e-05
-4.87151272703925e-05
-9.16858552334078e-06
-4.62661391453598e-05
-4.42690074499397e-05
-3.60182721972637e-05
-3.34006030416268e-05
-1.99535740540779e-05
4.85371905806878e-06
5.16121265474868e-07
-5.23733067038075e-05
-2.83326490871423e-05
-3.52393169697169e-06
-5.50520401821664e-05
-2.48244462934604e-05
-2.5487992360852e-05
4.55472130736655e-07
-1.04807330768184e-05
-3.53666601601479e-05
-1.66459694363787e-05
-3.09482603469935e-05
-2.58177490397506e-05
-2.40427957018095e-05
-4.0070028980741e-05
-7.40134143737521e-06
-2.18019532838548e-05
6.44685135457393e-06
-3.86500559896607e-05
-2.78886357980952e-05
-1.61174743234725e-05
-1.50364815050728e-05
-1.31748584891541e-05
-1.43206512011067e-05
-2.86163198241575e-05
-2.26789709875534e-05
-3.22388853651575e-05
-3.13383592339038e-05
-3.23536496365487e-06
-1.48892366636915e-05
-2.55395571979585e-05
-5.1902443435685e-05
-4.27902695580155e-05
-3.84861324239284e-05
-1.84302725106825e-05
-5.68441640514256e-05
-2.82756099547334e-05
-1.56101648850362e-05
-3.2831053036196e-05
-5.76062921417079e-05
-1.57486108308607e-05
-4.94569846540134e-05
7.53874884437468e-06
-1.79355870597628e-05
-2.32406912101428e-05
1.33342403987188e-06
-2.56195402042628e-05
-1.37281132932929e-05
-4.46085122852402e-05
-5.65298008373539e-06
-4.28156335625373e-05
-2.66699298511994e-05
-1.6179760090694e-05
-2.79503626541392e-05
-2.09213398050374e-05
-1.47376628858395e-05
-5.08757619503339e-05
-5.61371734575386e-05
-9.95318475686914e-06
-1.34934424901615e-05
-1.67837856468634e-05
-4.52457155103907e-05
-1.1193151040447e-05
-4.88684543395916e-05
-3.57537370947718e-05
-8.35961384955978e-06
-2.04215688472478e-05
-2.98825280183357e-05
-4.35512406963234e-05
-5.90386010115436e-05
3.96217176298302e-06
-5.38479436705193e-05
-2.00838100752998e-05
-1.41333988223088e-05
-4.34686757595971e-05
-9.82992180534057e-06
7.48685827493833e-06
-2.05982149177443e-05
-3.81830017462322e-05
-1.23570406553187e-05
-3.13397887637305e-05
-1.73212714782346e-05
-2.42625638542665e-05
-6.48916097587218e-06
-4.20380840987177e-05
-4.67264454374614e-05
3.92845571636268e-06
-4.27886401681897e-05
-5.97985978400351e-06
-4.28639313826303e-05
-1.49821197145164e-05
-4.71620723011024e-05
-3.72775899547995e-05
-1.61421100430408e-05
-3.00216385478951e-05
9.11664616504083e-06
-2.28978440278746e-05
-4.7726127233389e-05
-2.90581178778043e-05
-2.0990836872213e-05
-2.05772621124316e-05
-3.49802332219808e-05
-3.41885853961817e-05
-3.04658526278582e-05
-4.67665233660717e-05
-3.84055321880036e-05
-4.65538496642907e-06
-4.35276581209853e-05
-2.48112090131342e-05
-1.23659166361147e-05
-1.4923276867423e-05
-1.81057826223487e-05
-5.1944912995618e-05
-3.55587030153997e-05
-3.86344575658553e-05
-2.03400658918985e-05
-2.79361623630653e-05
-4.9389674986767e-05
-1.32362863730732e-05
-1.09792859075595e-05
5.90130012574561e-06
-3.21367796248135e-05
-3.66772240139969e-05
-2.31455411764983e-05
-4.45422630344901e-05
-2.38104757555395e-05
-1.35592137318702e-05
-3.06726673748667e-05
-2.43104631917977e-05
-5.69831018753987e-06
-3.2277686995394e-05
-3.81348531720148e-05
-3.85485705827625e-05
-2.77164808417697e-05
-5.60060911966052e-05
-3.08929419983674e-05
-4.13268315953544e-05
-3.44494321327579e-05
-1.49795637377694e-05
-3.63607261295347e-06
-3.13293422933586e-05
-8.24859169634912e-06
-1.86168029966129e-05
-2.4909510353762e-05
-1.64739588561163e-05
-2.11385230256574e-05
-3.51282425650419e-05
-3.53189740296677e-05
-3.08121013209522e-05
-4.93491498114209e-05
-1.21654810335101e-05
-3.47378550617625e-05
-3.44184595683727e-05
-2.87124097818659e-05
-1.8358761938886e-05
-4.06770506291484e-05
-3.97456962607335e-05
-2.98487618228615e-05
-5.57390357135581e-05
-5.89600139592897e-05
-3.45137340727943e-05
-2.34714524180654e-05
-4.22842949117024e-05
-3.44199248051438e-05
-2.02162620201137e-05
-1.64119133199633e-05
-2.31844479667286e-05
-5.60723260221093e-06
-3.12490445547125e-05
-2.24208504597736e-05
-8.05276550247343e-06
-3.26820768555117e-05
-3.31406047306837e-05
-2.83100631560019e-05
-1.63888468298198e-05
-6.46092583617487e-05
-3.18648245997709e-06
-3.17822668454889e-05
-2.90295080037891e-05
-2.76766456319314e-05
-2.98754144706272e-05
-1.57040889724647e-05
-4.92536412548091e-05
-5.25850351755621e-05
-2.71515349398056e-05
-4.78572251269938e-05
-1.24497060268579e-05
-6.22736609835913e-05
-1.48670830240472e-05
-2.65823052457107e-05
-5.54655848424004e-05
-3.7888048266423e-05
-3.67256721816513e-06
-2.69352918093916e-05
-1.40481900908984e-05
-1.23182343330324e-05
-1.51183923773647e-05
-2.93219794316736e-05
-3.34988619415845e-05
4.31568304605537e-06
-2.71253753976785e-05
-3.59236360008792e-05
-1.51299608291287e-05
-2.26040568516068e-05
-8.70381158573e-06
-1.69146860809417e-05
-3.76489321568603e-05
-2.27148157261627e-05
-1.84232190246241e-05
-1.64815194525704e-05
-2.30032001091718e-05
-3.26429319668193e-05
-4.61414724001171e-05
-4.41574695735872e-05
-2.5521937595036e-05
-3.26096079831793e-05
-5.23111789750129e-06
4.3368669140027e-06
-1.09502073384767e-05
-3.3138896712714e-05
-2.65152383692267e-05
-2.00553986106231e-05
-2.87702011892312e-05
4.8481564884151e-06
-4.00965161832623e-05
-3.22074624648433e-05
-3.54897368376363e-05
-7.97679213388962e-06
-4.71054460490143e-05
-1.68942027459857e-05
-1.8614127599414e-05
-4.07528511100049e-05
-3.33482820374255e-05
-6.91660425347281e-05
-1.94864405531244e-05
-2.48692717049706e-05
-1.18906409766186e-05
-3.229983450129e-05
-5.69001632572927e-05
-2.00566055589759e-05
-4.03490237390266e-05
-2.40043293059419e-05
1.77145271946516e-07
-5.88165661589607e-05
-2.34057320886899e-05
-6.36584439731485e-06
-3.33604007839682e-05
-4.48218886998534e-05
-1.91420703241006e-05
-3.42322099225483e-05
-3.34521193581394e-05
-4.28765811700582e-05
-5.39405995211794e-05
-3.97247972283453e-05
-4.55227497342985e-05
-3.01314980605375e-05
-4.39213871287395e-05
-4.4646292439344e-05
-1.61287719442154e-05
-2.13878154728156e-05
-2.64292687107284e-05
-4.69277234605233e-05
-1.25606942353305e-05
-5.97819749266311e-05
-4.16069671072073e-06
-3.35531242863114e-05
-1.99959629347518e-05
-4.98981941974829e-05
-3.16660233077431e-06
-2.30857774721508e-05
-2.21800942226821e-05
-3.6675397260455e-05
-2.83269897640516e-05
-2.61567733031117e-05
-4.45575659855683e-05
-4.20985960613701e-05
-2.11091164323145e-05
-2.75908070120077e-05
-9.20119820249097e-06
-6.79882535619235e-05
-1.19809633360466e-05
-3.64816447584838e-05
-1.92515494725368e-05
-7.92734360039827e-06
-3.49869455608473e-05
-1.56330996500558e-05
-2.11367411552917e-05
-4.64053473917798e-05
-1.53936737605451e-05
-2.07744957965646e-05
-4.56629150576546e-05
-1.73362482481716e-05
-3.53439572566354e-05
-7.93101148296073e-06
-2.42904816385974e-05
-1.75633907391354e-05
-4.91237397953596e-05
-4.32815242477372e-05
-2.49841651067793e-05
-1.34617235444847e-06
-9.58913692237774e-06
-3.00430855767162e-05
-2.86799635575961e-05
-4.96253688272759e-05
-1.55992786255266e-05
-3.97419298023147e-05
-1.19068438903227e-05
-1.83680355920567e-05
-5.94952767982303e-05
-3.52364561595496e-05
-3.17318013904452e-05
-2.0065406758425e-05
-4.42146302176442e-05
-1.00159789487914e-05
-1.75599191712254e-05
-1.32149008657547e-05
-4.16123145873192e-05
-2.35230685033075e-05
-2.03450944865313e-05
-3.17485678279754e-05
-2.33797365913434e-05
-8.86348401105733e-06
-2.63426951347813e-05
-3.45361861471322e-06
-2.95468607039837e-05
-1.76855539048459e-05
-5.1485674789462e-05
-2.65235884596394e-05
-4.41195978772443e-05
-1.87375620598311e-05
-2.41871281688898e-05
-2.77662749790066e-05
-2.60147719511152e-05
-4.98205597125838e-06
4.38917522202786e-06
-2.27325933410376e-05
-2.06928079031329e-05
-5.60420936549363e-05
-1.70205710756576e-05
-4.86492447494325e-05
-4.11082843470673e-05
-2.72646716351088e-05
-5.57941887688709e-06
-7.62369334876526e-06
-1.51322646134013e-05
-2.12160129066877e-05
-1.90430885100923e-05
-3.91083088383731e-05
-1.85966895807892e-05
-3.6309154161445e-05
5.15709942205038e-07
-4.12245675353282e-05
-1.51368849749743e-05
-5.39930514386416e-05
-5.42627011404272e-05
-4.02715757348858e-05
-3.2500774983368e-05
-4.50584349477809e-05
5.027810293288e-06
-1.43043924512434e-05
-3.56286447989099e-05
-3.20476674392738e-05
-5.3930530111314e-05
-2.08481356857746e-05
-5.3914871199426e-05
-5.36047235307172e-05
-2.5738910121996e-05
-1.07946233586573e-05
-4.41854036299237e-05
-4.75829820398703e-05
-2.76272138764398e-05
-3.08225109692475e-05
-2.01636576633293e-05
-1.70850718761596e-05
-2.47624946203898e-05
-2.74045359710105e-05
-4.13384403765287e-05
-5.99412176710841e-05
-1.68172070714424e-05
-1.12690710109067e-05
-3.51084315481293e-05
-3.94626767866524e-05
-6.03340559837655e-05
1.86126687451629e-06
-5.32303803389592e-05
-6.992924986864e-05
-1.94214411088594e-05
-1.81763800356474e-05
-1.2829511837344e-05
-2.29359996518251e-05
-7.39374412503003e-06
-2.92716002812655e-05
-1.84477713555207e-05
-3.58496456576534e-05
-1.41047159318919e-06
-4.34475745321429e-05
-2.05826799978718e-05
-1.71309920830538e-05
-2.23964451757596e-05
-6.33527314888984e-05
-1.82354576888926e-05
-3.23156117594186e-05
-3.38873109583792e-05
-3.11218331178481e-05
1.15619721409574e-07
-4.32076924793579e-05
-3.76468530237873e-06
-2.31626415120029e-05
-4.55926214780381e-05
-4.88970564700026e-05
-4.4935913966838e-05
-3.43219111386632e-05
-3.72578533593755e-05
-5.68423287992909e-05
-2.38981706729284e-05
-2.64687823318904e-05
-3.26820658885694e-05
-2.33144630532306e-05
-3.97441233039572e-05
4.43874908064011e-06
-4.63364600972833e-05
-5.59284644247393e-05
-4.19352444398696e-05
-9.42185798374767e-06
-2.15813314304213e-05
-3.18598627907347e-05
-4.50969619256662e-05
-2.41558095371262e-05
-1.15026396467436e-05
-4.54374657989062e-05
-2.05417284299184e-05
-2.06900012079137e-05
-3.53294488076355e-05
-2.33758173353367e-05
-5.05616936642129e-05
-1.88180160977405e-05
-6.88027509692932e-05
-2.17798305653125e-05
-2.87554018216412e-05
-2.25084926295851e-05
-4.18170105883083e-05
-2.64934232047446e-05
-3.09054251371256e-05
-1.87203444672082e-05
-5.42679242704521e-05
-2.42966477510315e-05
-3.20818772926774e-05
-1.76598003355619e-05
-2.69200419372452e-05
-2.98037944322443e-05
-5.67643781780045e-05
-3.38031974847991e-05
-9.99194732652764e-06
-3.0892628652937e-05
-4.39580258160086e-05
-3.19618068671023e-05
-4.07710176821878e-05
-4.3014531191759e-05
-2.95900583879816e-05
-4.16713265122749e-05
-4.53087571565603e-05
-2.29974744288381e-05
-4.36341206556008e-05
-4.78899961582511e-05
-2.48529051658976e-05
-1.23046079404284e-05
-2.78024453104084e-05
-1.81881249133516e-06
-4.39946258163688e-05
-6.27177737937613e-05
-3.0439795213008e-05
4.84832523409681e-06
-3.87793510671761e-05
-2.25689037729167e-05
-4.18186431926076e-05
-1.91805573801353e-05
-4.51907676318776e-05
-4.64163340318022e-05
-2.18849027456136e-05
-4.86621163888066e-05
-3.15887495180438e-05
-4.80532676910994e-05
-9.2488075762843e-06
-1.06031378230735e-05
-2.76364149999421e-05
-4.63690199707436e-05
-3.28142987412078e-05
-1.19352714789409e-05
-1.33748753738112e-05
-1.67780811391815e-05
3.0387376399564e-05
-4.12437955690783e-05
-5.92911487511871e-05
-3.99527959463766e-05
-2.82661098224894e-05
-3.93891541350073e-05
-4.72056842334566e-05
-6.3988451804634e-05
-4.52363219431874e-06
-3.96643432819703e-05
-2.1477955224458e-05
-2.17921310872544e-05
-2.05909681932038e-05
-4.64677329760993e-05
-2.16577248967875e-05
-4.27365325031297e-05
-6.83008620198916e-05
-3.05955266482397e-05
-4.30602064445505e-05
-1.98511669588857e-05
-8.10180353719026e-05
-3.84380250269329e-05
-2.72883470082076e-05
-5.37596541131174e-05
-3.56168665142639e-05
-1.83748517860426e-05
-2.1816403142944e-05
-2.26965266692468e-05
-5.33352133922624e-05
-1.6555452763056e-05
-6.26223835803634e-05
2.47151948076855e-06
-4.96760930886766e-05
-3.88234188684581e-05
-2.47046401724044e-05
-2.83787175410446e-05
-6.33795264157688e-05
-1.48682892415412e-05
-2.49938748471934e-05
6.91039696455322e-06
-3.81386506815443e-05
-6.11129474535993e-05
-2.67895953176544e-05
-2.70226127103071e-05
-3.77613116568006e-05
-3.00796519881894e-05
-3.74041634659665e-05
-3.05041131884921e-05
-3.28181889001622e-05
-2.24502238126181e-05
1.31573042972741e-05
-2.6469940681789e-05
-3.80147369498112e-05
-1.71445937796255e-05
-3.51303442323558e-05
-3.41954611639202e-05
-1.59353529496877e-05
-3.45349130919792e-05
-1.41590587072489e-05
-5.14439945772448e-06
-1.80501847981332e-05
-2.36366599432324e-05
-3.39928613676186e-05
-2.73706427984797e-05
-4.71360614431612e-05
-3.13832018133362e-05
-2.21207199629311e-05
-4.19445780186772e-05
-1.4561280511267e-05
-4.52091538751687e-05
-3.29597061408e-05
-2.24604521176554e-05
-2.38181122016889e-05
-3.56232469129019e-05
-6.14476846086088e-06
-3.73879018398905e-05
-1.28510903567471e-05
-1.16571637592799e-05
-3.60083387817496e-05
-2.11084438373697e-05
-5.17745690014703e-05
-3.15843814085644e-05
1.07885030833537e-05
-3.42908954608307e-05
-3.75035937531986e-05
-3.10529333997864e-05
-3.68695159496605e-06
-1.35745477418996e-05
-8.05217485411945e-05
-2.57675198028873e-05
-5.82522867432396e-05
1.95025517487302e-06
-2.26700427240016e-05
-1.80304134836822e-05
-3.52371930774163e-05
-4.12721267991397e-05
-2.99336098624779e-05
-2.639381814298e-05
-1.91861391322433e-05
-4.12160294474788e-05
-2.53681411263843e-05
-3.84204770210969e-05
-2.82987549798602e-05
1.07977365051671e-05
-2.95764058877321e-05
-1.74148950635503e-05
-3.09002871755474e-05
-3.83323107888415e-05
-5.18224912469293e-05
-1.31744685923561e-05
-5.95921024861962e-05
-3.93293427187071e-05
-3.50628412348314e-05
-5.11885526864487e-05
-2.666284309599e-05
7.58013746918848e-06
-1.2429864655466e-05
-1.58429133327564e-05
-4.5091030556125e-05
-2.69183577127744e-05
-2.72729994544157e-05
-2.38359171932301e-05
-1.95881947273134e-05
-3.67203988826871e-06
-1.46613364668433e-05
-4.87666277630119e-06
-2.60700550911705e-06
-4.68337307352219e-05
-8.61519499971267e-06
-3.03454856210385e-05
-4.81730550142365e-05
-6.13430047831274e-05
-2.69109208964257e-05
-6.05867728429815e-05
-2.49973332114231e-05
-3.07547334941285e-06
-1.98570373370969e-05
-7.90075810459353e-06
-1.44990823007712e-05
-5.58476495533464e-05
-2.40862498054603e-05
-2.17349271060501e-06
-3.50201763994929e-05
-5.31496621618345e-05
-3.43722868674105e-07
-5.23452810626634e-05
-1.42832137797445e-05
-3.13725145397058e-05
-1.49042953326247e-05
-2.68804905498104e-05
-4.61905115509165e-05
-1.27959293444341e-05
-1.06277850821743e-05
-2.24520346754397e-05
-8.51645113035024e-06
-2.95532326956486e-05
-3.50024464032474e-05
-1.22062391268418e-06
-1.03882769853038e-05
-3.85539967170629e-05
5.48398449804547e-06
-1.3579572947962e-05
-3.99581227873496e-05
-4.42984136784193e-05
-4.73593824859582e-05
-2.03598765652242e-05
-2.53587717773983e-05
-6.4719373689067e-05
-2.73077285401378e-05
-1.6669515151404e-05
-1.74711981106614e-05
7.30748221707146e-06
-5.13113482750881e-05
-3.68882778701735e-05
-1.9049907244893e-05
8.5115281397349e-06
-7.12389380324434e-06
-4.34331749089382e-05
-2.03001707236799e-05
-5.29518724000927e-05
-2.51319760631683e-05
-5.17424558719416e-06
-6.98952302136534e-06
-5.03134673974702e-05
-1.16239899945649e-05
-3.56928872352362e-05
-2.3125096326714e-05
-4.76011476635577e-05
2.50992510916335e-07
-4.00215804982235e-05
-2.332297522944e-05
-2.92093088443563e-05
-3.99741431095099e-05
-3.77652399907376e-05
-4.02134575177175e-05
-8.17089269225267e-06
-3.73856894943152e-06
-6.05374697180883e-05
-1.51033419533975e-05
-5.87665957361418e-05
-1.443380466037e-05
-1.46261169242051e-05
2.4403695107187e-06
-4.8574000385793e-05
-3.26530079041055e-05
2.38966772577586e-05
-2.81572549480456e-05
-1.06573659899107e-05
-2.23710578637748e-05
-5.07059365366257e-05
-3.86742528014108e-05
-5.18869427881191e-05
-2.79650001375828e-05
-3.17151872629023e-05
-2.00548591135568e-05
-4.03416525635584e-05
-4.24754947048704e-05
-3.37744879160012e-05
-4.20667794358048e-05
1.82666979067444e-06
-3.45994306108808e-05
-1.98484541411561e-05
-9.39106070723736e-06
-3.96320081295793e-05
-4.56360126026289e-06
-5.71260289824465e-05
-3.35766022610106e-05
-4.34461109824561e-05
-3.47685245258488e-05
-2.64513631061446e-05
-4.24244255576724e-05
-4.42253777838428e-05
-4.17569404527371e-05
-5.18613568039349e-05
-6.33207881481327e-05
-1.06961016442713e-05
-4.14591579064581e-05
-4.51718288710318e-05
-1.28304613534538e-05
-2.33204081972589e-05
-4.31420083342733e-05
-3.39851006285502e-05
-4.50124289058049e-05
-5.62028615931687e-05
-2.54547431092453e-06
-2.39344200481574e-05
-3.27022375711422e-05
-3.75164879808215e-05
6.80658952570707e-06
-3.47039650459557e-05
-4.86213971463369e-05
-7.46552048943593e-05
-3.13169489787225e-05
-3.99078006189074e-05
-1.6021891549314e-05
-3.28296069271737e-05
-1.11546826367288e-05
-5.26500303426189e-05
-2.66849895429961e-06
-3.33672489659729e-05
-2.68792818303334e-05
-6.60027603833537e-05
-2.7882013610538e-05
-2.09826174118773e-05
-2.30572896692582e-05
-2.22532945940384e-05
-5.62238757039629e-05
-2.77107299616154e-05
-6.44470390448625e-06
1.54709861638362e-06
-2.00719472574779e-05
-2.43731512146672e-05
-2.18594583354354e-05
2.09589894025984e-05
-3.08943044649157e-05
-3.10777515351652e-05
-3.50925204516085e-05
-9.54802915417746e-06
-4.90642402101536e-05
-4.7530952342891e-05
-5.47376669016554e-05
-2.31882182356105e-05
9.51103076253104e-06
-1.24113387350916e-05
-4.28619584470126e-05
-1.43739822538845e-05
-6.85450180699095e-06
-3.14034614037649e-06
-6.01473056569112e-05
-3.60574433959483e-05
-1.76374321316784e-05
-2.51089797984742e-05
-1.83776300162039e-05
-3.53816734062568e-05
-4.71561778942135e-05
-2.63439853817349e-05
-6.81147367116928e-05
-2.85099629893743e-05
1.2797883566763e-05
-7.5166169188505e-05
-1.38199448859071e-05
-3.78132524540004e-05
-5.28228484469883e-05
-1.66971406982494e-05
-3.32743397298561e-05
-1.27669381262596e-05
-1.52208435254293e-05
-2.21794401753701e-05
-3.07830788682954e-05
-3.64406240107831e-05
-3.66138984224358e-05
-3.54943102292456e-05
-3.53107364206212e-05
-1.08189530668943e-05
-4.18176460972666e-05
-1.92743676333215e-05
1.16372926935255e-05
-2.31577194832544e-05
-1.93796711092223e-05
-4.44932907691113e-05
-4.79387245464518e-05
-2.79399383153023e-05
-8.32517445576751e-06
-3.01290471347937e-05
-2.91218967189618e-05
-1.40733975478818e-05
-3.7891624142227e-05
-2.99166406007364e-05
-2.30156408263078e-05
-2.04564710306225e-05
-4.90670253652167e-05
-2.93239433771664e-05
-1.6646090714468e-05
-2.21186831054395e-05
-4.36676376282879e-05
-3.08038220694835e-05
-3.6889179075931e-05
-8.49134346522835e-06
-3.62159831753069e-05
7.18831705759317e-06
-1.03215324015626e-05
-5.3337684897303e-05
-9.20452612692265e-06
-1.27339431645572e-05
-1.97080107075745e-05
-2.91868532990415e-05
1.28514743682977e-05
-5.13121448031673e-05
-6.2813047082231e-05
-6.77229284382279e-05
-9.36767108315949e-06
-4.38222019333474e-05
-8.17134926610286e-06
-5.82367641570193e-05
-3.87295273913902e-05
-3.36648224368367e-05
-3.12494006791298e-05
-3.40136640827173e-05
-4.26535571760649e-05
-1.49961025560333e-05
-3.5978815276463e-05
-2.28770298984375e-05
-3.85264926648388e-05
-1.21557724681639e-05
-1.52399753820841e-05
-1.41312562553296e-05
1.17525154943528e-05
-4.29535249107118e-05
-1.22699222977009e-05
-4.43904443339173e-05
-1.33726006600494e-05
-3.02328779091626e-05
-3.89103565100929e-05
-5.13947364427433e-05
-3.96836550709187e-05
-3.40360423393824e-05
-3.34637097942957e-05
-1.67135465629455e-05
-3.58890350916923e-05
-2.97441060796457e-05
-2.05683936884536e-06
-2.5771531821243e-05
-3.41086154952003e-05
-8.5325353537486e-06
-6.03460256111872e-05
-6.9382306229709e-05
-2.1816809064805e-05
-3.25157273540157e-05
6.13776930885033e-08
-3.31664640856156e-05
-2.75440081169408e-05
9.74137770506997e-06
-2.55880337820231e-05
-3.78233323380765e-05
-2.13448738826311e-05
-5.95770282804923e-05
1.27663060268212e-05
-4.17534822218153e-05
-3.31872365035353e-05
-3.02633068229752e-05
-4.48341571209893e-05
1.51819548648048e-06
-2.14828573172465e-05
-2.7194838541477e-05
-2.93610895407674e-05
-9.80964261694598e-06
-7.48713410358878e-06
-7.21401510416383e-05
-2.31666407403973e-05
-2.57268758793343e-06
-2.1912432870252e-05
-3.18312163791666e-05
-2.11083267758153e-05
-4.63971119770476e-05
-2.68807108849016e-05
-4.66144028922713e-05
-6.48940557433575e-05
-3.06970409117534e-05
-1.05978464534262e-05
-2.15220625593437e-05
-2.6942827237833e-05
-2.14826971037266e-05
-2.03115096325727e-05
-3.81366473169822e-05
-6.08115589492015e-06
-4.40533034220839e-05
-3.97685720848824e-05
-6.40611273040662e-05
-2.64243610352782e-05
-4.75448030362156e-05
-4.43388900948589e-05
-2.02362776968912e-05
-6.20291781541808e-05
-1.95317369054331e-05
-4.73524229432334e-05
-4.96537565495764e-06
-4.43644609584493e-05
-1.63657822258581e-05
-1.50405189379295e-05
-3.06546798452802e-05
-2.36237730193343e-05
-7.57650254351048e-06
-1.25923895622825e-05
-3.51168452517609e-05
-1.91054551807717e-05
-1.33744882899924e-05
-5.61772786438265e-05
-1.43974493659217e-05
-1.80890539200145e-05
-2.10356353871073e-05
-2.10873723446981e-05
-3.18583323916746e-05
-2.45101054220536e-05
-2.86822724280452e-05
-5.03897743470538e-05
-2.95746892218208e-05
-3.49691130193483e-05
-3.784574665449e-05
-3.68619440820575e-05
-1.76372763402757e-05
-2.23275430029853e-05
-2.00336741087243e-05
-1.08836304608148e-05
-5.00606598055216e-05
-1.47988835864128e-05
-3.44429416336648e-05
-2.20213213782915e-05
-3.10017127497011e-05
-1.95609433939029e-05
-9.66136306635326e-06
-2.17930894077568e-05
-4.14575549197128e-05
-3.49311889945031e-05
-1.78043429576026e-06
-3.32521891248847e-05
-3.68548811431166e-05
-2.68824249267981e-05
-5.1772789689192e-05
-5.23224349602987e-05
-5.10068616900019e-05
-3.1680526624347e-05
-3.45194980861103e-05
-3.85594626043549e-05
-8.40034474942443e-06
-5.44537137300378e-05
-2.05556974421303e-05
-5.86375462589806e-05
-6.27865566719609e-05
-3.07065732972321e-05
-3.45654013237266e-05
-1.81142743761084e-06
-2.56698182712568e-05
-3.21797848370273e-05
-2.98531887349453e-05
-3.38633054884821e-05
-2.78651306711198e-05
-3.45031678247838e-05
-1.78841596908656e-05
-1.11759114315515e-05
-1.33690090852692e-05
-3.53201959233969e-05
-3.76190560291113e-05
-2.62544930530586e-05
-3.59307612046617e-05
-3.22004988512129e-05
-5.44255965090904e-06
-3.73819823146362e-05
-1.61088471003107e-05
-2.31453797693438e-05
-2.29089123160457e-05
-1.19262773516722e-05
-4.17178364403289e-05
-3.02755572901572e-05
-4.91943882617041e-05
1.12728365243121e-07
-3.94332838430135e-05
-4.4230203348364e-05
-1.85663020996551e-05
-2.54377465964994e-05
-3.1978097478537e-05
-5.73114601619703e-05
-2.45157111187252e-05
-2.31657917932909e-05
-1.94225108822242e-05
-1.15902015537869e-05
-1.31804336386629e-05
-2.95428305477546e-05
-1.06541117454295e-05
-3.61323371362583e-05
-2.77148114444314e-06
-4.10129530281608e-05
-2.77472978013618e-05
-3.83908564700879e-05
-3.40521571433924e-05
-2.75906182808025e-05
-4.09940959337828e-05
-2.66102177690388e-05
-3.15272654970662e-05
8.98919757717481e-07
-3.62543808958811e-05
-1.68868149078256e-05
-4.67449087177927e-05
-4.08694849214511e-05
-2.937870698887e-05
-3.88363414314615e-05
-3.01565271397526e-05
-1.01278642026776e-05
-4.50262468550173e-05
-3.7333669310866e-05
-4.9829241337529e-05
-3.24472085104978e-05
-4.42148810074004e-05
-3.30550205238726e-05
-1.75440085282656e-05
-5.17881824320069e-05
-2.94857860861295e-05
-4.72852591351601e-05
-1.97617977415074e-05
-1.07462280631898e-06
-2.46544519763644e-05
-2.37171994971109e-05
-3.007822097265e-05
-4.86048865014102e-05
-5.86642809218059e-05
-2.24836657849527e-05
-2.92974455859793e-05
-6.68215480186826e-05
-3.44872846060516e-05
-3.20661796337715e-05
-2.73202511633318e-05
-3.62181381240395e-06
-3.8886193211609e-05
-7.42261939580522e-05
-4.79290609408612e-05
-5.02336042037096e-05
-2.60949759604151e-05
-1.56158068479602e-05
-3.71651038770485e-05
-4.16667463878955e-05
-3.75955085358717e-05
-3.75673587810766e-05
-1.55673646680903e-05
-1.46842834447151e-05
-2.87389096339688e-05
-2.8947285597578e-05
-5.13211563026764e-05
-1.4571170912763e-05
-1.4119853421633e-05
-5.0529875332028e-05
-7.04403407421442e-05
-1.79725680248567e-05
-4.78769719221955e-05
-1.63029400159034e-05
-1.04860643674942e-05
-1.97146396036974e-05
-4.60622259598948e-05
-1.79700317018547e-05
-3.21371694010601e-05
-7.87779139553798e-06
-4.32945645573418e-05
-6.65892659944237e-06
-2.97474491146217e-05
-1.02260255608683e-05
-3.10142483082132e-05
-2.70023407196761e-05
-5.11677721248917e-05
-4.46313679441451e-05
-4.30907980408184e-05
-2.70340408837966e-05
-5.19672074354269e-05
-2.70160778770646e-05
-2.06097630699568e-05
-2.09749434398025e-05
-5.52392905460486e-05
-5.45209416070771e-05
-5.14517228673848e-05
-2.7977517995887e-05
-4.40429689750091e-05
-3.35983278813819e-05
-1.52052007781479e-05
-4.24712717158435e-05
-3.27395809371157e-05
1.0363281051861e-06
-3.44278886763611e-05
-5.37387474509306e-06
-4.73921102106631e-05
-1.11952662932545e-05
-4.08779050001048e-05
-5.26475089149104e-05
-2.77777937803649e-05
-5.75295117467731e-05
-2.47010385190771e-05
-2.96733806932877e-05
-4.65428206780273e-05
-6.17944227573984e-05
-4.23874138751696e-05
-4.55158020025507e-05
-5.17791854221777e-06
-1.29346690575023e-05
-4.27250183010023e-05
-1.87563512944864e-05
-2.8778563735318e-05
-3.77379508856932e-05
-2.20254082677587e-05
-1.43841423813487e-05
-2.75531441171564e-05
-9.72757821174049e-06
-6.31764055376955e-05
-2.95333343398041e-05
-3.82334750042925e-05
-3.98031669216551e-05
-2.78564052598116e-05
-3.41620108782238e-05
-4.50987938030901e-05
-2.53520867946613e-05
-2.71527465611753e-05
-3.191987597326e-05
-3.04988938333325e-05
1.5237760815097e-05
-2.07374166587341e-05
-4.31732904541186e-05
-3.31774448702404e-05
2.00463399057636e-07
-3.74534663027839e-05
-1.41121702646167e-05
-4.1395206251694e-05
-5.42753846642461e-05
-3.58064728518404e-05
-4.47951350177646e-05
-2.26765490671082e-05
-1.77506300199031e-05
-3.00109770077504e-05
-4.80166237780092e-06
-1.41328090878341e-05
-4.17599306754975e-05
-3.63481997646661e-05
-4.86845958694363e-05
-4.50447616764867e-05
-2.41400784306777e-05
-5.86573675711428e-05
-4.5021541680308e-05
-4.34301707796305e-05
-2.14588421299248e-06
-3.49778395488052e-05
-2.53090879025221e-05
-1.40689955225e-05
-3.61126998406875e-05
-1.13182366836768e-05
-3.59977765980974e-05
-3.99572634629002e-05
-4.67982375467522e-05
-1.92109522508742e-05
-2.54882191594735e-05
-2.41709490103655e-06
-1.78036123924383e-05
4.13680368669072e-07
-4.46957032374912e-05
-7.80903947737483e-07
-1.64817422574468e-05
1.05743247495314e-05
-2.40608754518191e-05
-3.92256144214255e-05
-3.32771372529888e-05
-4.05258439589719e-05
-3.81638583886166e-05
1.03743859685468e-05
-1.45967442482084e-05
-3.85084769008886e-05
-1.11461949446943e-05
-2.52954305662858e-05
-2.58707271116902e-06
-2.673753160765e-05
-3.81463793187119e-05
-2.52969425971562e-05
-3.09732814107257e-05
-4.82324506514167e-06
-4.74983842640269e-05
-1.28689332294775e-05
-5.77501785536073e-05
-1.73312164486465e-05
-6.22004326521597e-06
-2.02100707326875e-05
-1.1405691583499e-05
-5.57493344783615e-06
-2.04689790475858e-05
-3.93008662806833e-05
-3.62893909472587e-05
-3.07861572977675e-05
-2.21611707712187e-06
-3.12254307172009e-05
-1.76391672491002e-05
-2.17542909135987e-07
-1.98603799850159e-05
-1.44341307103776e-05
-3.31726645691126e-06
-3.77852202951746e-05
-2.61220385299291e-05
-2.60001136936964e-05
-2.47115810771602e-05
-3.54365654946013e-05
-4.19324754129814e-05
-2.20476177396416e-05
-3.77319644378952e-05
-4.39586466705726e-05
-4.88980758134903e-05
-5.02486098762898e-05
-4.56214572904527e-05
-3.24792140483351e-05
-3.55980336840674e-05
-7.88689332074476e-06
-3.0692918546725e-05
-4.23000449064165e-05
-1.7667120726281e-05
5.66498164429397e-07
-4.05467862456222e-05
-3.18849010229409e-05
-1.14594023379684e-05
-5.68682680528062e-05
-4.49781583474794e-05
-1.83165549878132e-05
-3.96001749639422e-05
-3.58020253188433e-05
-3.04974212643138e-05
-8.4939207118588e-06
-4.95183789310658e-06
-1.88173179510912e-07
-5.19915464363413e-05
-4.89164206270013e-05
-2.10657875843425e-05
-4.8379441073071e-05
-2.4618701606168e-05
-2.63611117415197e-05
-8.30864418453343e-06
-3.18313989760865e-05
-3.08057951522179e-05
-9.80160764340117e-06
-2.5408355532983e-05
-3.04770873472156e-05
-5.81738030496771e-05
-1.14818972159603e-05
-1.42046993962457e-05
-2.76175686358543e-05
-1.07281524681045e-05
-2.06193005271593e-05
-2.34996270144288e-05
-1.07984030354078e-05
-9.6066774173948e-07
-2.92295168415921e-05
-4.90857331211115e-05
-1.71667695683354e-05
-1.38297789507258e-05
-3.48554433230365e-05
-1.95200981117021e-05
-3.30433835123094e-05
1.95727120258693e-06
-5.14871431714936e-05
-4.01114199198349e-05
-3.00714829386188e-05
-3.81147104392809e-05
-4.35539857113779e-05
-3.73820845349318e-05
-3.07949891360174e-05
8.8236485413743e-06
-4.95786504257668e-05
-2.95787392004001e-05
-3.55866346422105e-05
-2.00438384332237e-06
-1.32244255890857e-05
-3.78065369972758e-05
-1.01963164853994e-05
-2.46431645762254e-05
-2.23973940362805e-05
-2.87207955345172e-05
-1.96732812970307e-05
4.62396714053533e-06
-1.7602094022565e-05
-3.45822101883048e-05
-2.6266609610883e-05
-1.29039300129078e-06
-2.23966196702667e-05
-3.36088894729174e-05
-4.53448243556981e-05
-4.47747042724455e-06
-5.57738755774143e-05
-5.12728976459309e-05
1.32318779030472e-05
-2.2454970410248e-05
-3.43681740341254e-05
-2.55849586204405e-05
-1.81418255328697e-05
-4.09139919935476e-05
-4.41661858029249e-06
-4.99864264785375e-05
-8.79525611063659e-06
-2.4141658488916e-05
-1.95699760614135e-05
-8.70356164872156e-06
-3.90830114360727e-05
-6.36857801392814e-05
-4.96428633641884e-05
1.53169454253626e-06
-1.65436771263717e-05
-5.61305216413923e-05
-3.41288665191316e-05
-1.91914668217419e-05
-2.12771755290601e-05
-5.27949573886362e-05
1.9816012023619e-05
-2.73934999641188e-05
-4.96644790938626e-05
-3.2630762681807e-05
-7.09127345503854e-06
-3.09107813474538e-05
-3.56488716417107e-05
-2.06273145130348e-05
-3.28353097385528e-06
-1.91581803791386e-05
-2.24174668642309e-05
-4.83318538072031e-05
-2.36140550934373e-05
-8.81086137028271e-06
-2.65300823081008e-05
-2.56836277531136e-05
-3.96772353274026e-05
-2.92278795445925e-05
-2.55152682715479e-05
-3.23533297239603e-05
-3.0552023727504e-05
-1.28269088396109e-05
-5.2427038827074e-05
-3.83377908138784e-05
-1.59104258231952e-06
-5.27662630668928e-06
-2.36716690914699e-05
-1.35886458849195e-05
-1.72645101158634e-05
-4.61149542479351e-05
-2.94959755570775e-05
-6.63493705150797e-06
-4.09977047449852e-05
-3.00905178057797e-05
-4.51071352687119e-05
-2.5858071209491e-05
-2.37833404885902e-05
-2.22042974833447e-05
-3.25523550589369e-05
-2.38132530121745e-05
-2.92930611575284e-05
-1.96878229394553e-05
-1.9531060534714e-05
-2.94459005844711e-05
-2.52124830979057e-05
-2.27890754165665e-05
-3.17475437539614e-05
-1.71093584915911e-05
-5.14982305570236e-05
-3.05248667125251e-05
-3.52987479895121e-05
-5.36536954604978e-05
-3.47962202587884e-05
-2.34305142104047e-05
-1.948217380537e-05
-2.52591194399617e-05
-4.06959704035396e-05
-3.08832825439902e-06
-1.77416246574612e-05
-5.56589359150695e-05
-4.61908589373572e-05
-3.50219258424782e-05
-2.67924769664502e-05
-1.31765733919804e-05
-2.4643580878755e-05
-2.67122251835238e-05
-4.04397520133051e-05
-1.21285974973461e-05
-1.21463502600413e-05
-3.19327046976886e-05
-1.60891153718201e-05
-1.2857624001244e-05
-3.85062403553004e-05
-2.4820292775057e-05
-8.98072425802501e-07
-2.01275215337107e-05
-1.88392353795341e-05
-3.2760251691611e-05
-2.83307543324861e-05
-2.7365906291679e-05
-3.73038270765803e-05
-3.40565811590439e-05
-2.29636731219309e-05
-1.38857645849799e-05
-5.2761692493649e-05
-4.24767782154021e-05
-2.0618723388281e-05
-1.59763246166726e-05
-2.43563787523478e-05
-4.03539934755658e-05
-3.33574817234749e-05
-1.65763855399764e-05
-1.67239959606518e-05
-5.85397803759801e-05
-2.70073608041132e-05
-2.54150861615189e-05
-1.1137584792177e-05
-1.77289410342552e-05
-5.40383170809995e-05
-5.15501621695027e-05
-4.74442138316583e-05
-5.34838105039369e-05
-1.83507227726056e-05
-8.3670758322063e-06
-3.48842900141687e-05
-1.8273618764203e-05
-4.09875071631053e-05
7.85714944142283e-06
-4.32391125588211e-05
6.9225749583691e-06
-2.04237933627907e-05
-4.33607666974659e-05
-5.80621903457907e-05
-4.39378537452735e-05
-3.38864602271919e-05
-2.7356081560857e-05
-3.06540234213855e-05
-3.13138076457648e-06
-4.85266889308574e-05
-2.32310619594385e-05
-1.36014839541576e-05
-3.34315730388386e-05
-2.56679576871533e-05
-3.19397932028068e-05
-1.74607280525378e-05
-1.75317893274443e-05
-4.64353905003763e-05
-2.90181185032237e-05
-3.1193864625172e-05
-2.13377130108898e-05
-3.65072826245807e-05
-3.21267212506223e-05
-3.24143070401493e-05
-3.76784036089805e-05
-5.11899716952193e-05
-3.59888994987844e-05
-3.33566212507105e-05
-4.38338491270028e-05
-1.37001381110678e-05
-2.87297684733815e-05
-5.15042071706377e-05
-3.75678336650762e-05
-4.47039550105315e-05
-2.91801387763145e-05
-7.92130542542032e-05
-1.51665912570176e-05
-3.08384760349817e-05
-1.33223709824335e-05
-4.23114768771103e-06
-6.76333869748928e-05
-3.16537145986672e-05
-4.62353398123454e-06
-5.38101474068289e-05
-2.22516471186425e-06
-4.15376296152908e-05
-4.09352302480483e-05
-7.47103255788177e-06
-3.64249810516443e-05
6.26676382013448e-07
-2.71973725927412e-05
-3.51243354805903e-05
6.64056190804975e-06
-2.04617015554917e-05
-2.5921013136273e-05
-2.71822166537733e-05
-3.4902510762294e-05
-4.60956139358031e-05
-4.48915528530815e-05
1.30941015759844e-05
-2.85249549389112e-05
-2.92571762238615e-05
-5.84171159408345e-05
4.7287173579536e-06
-1.38137328295929e-05
-3.11833098628849e-05
-3.05174479326669e-05
-3.72980654891531e-05
-4.06406823281106e-05
-3.03705334625277e-05
-6.0902621684403e-05
-2.80349345441601e-05
-4.0507505668878e-05
-3.75243149674666e-05
-2.99526757986061e-05
-3.01816240565275e-05
-2.53551214378271e-05
-3.15759271562126e-05
-4.09956532288909e-05
-4.27462949697504e-05
-5.76176379424612e-05
-3.59444570261123e-05
-4.39120687716795e-05
-2.75173812579782e-05
-3.56390679720229e-05
-4.05914214954659e-05
-7.66746313651815e-05
-2.96527498638717e-05
-2.8713209585682e-05
-7.48438986737841e-06
-4.59666031688013e-05
-3.08699711412672e-05
-3.1108073775346e-05
-3.90868066732432e-05
-3.2116766067573e-05
-2.26199750047069e-05
-6.01272779904402e-05
-3.57025160491167e-05
-6.63825199822701e-05
-4.72290865194911e-05
-1.37924676770123e-05
-1.06945092234259e-05
-3.73001926200916e-05
-4.51992567862784e-05
-3.27506754280601e-05
-3.45385344664566e-05
-3.58496261184359e-05
-1.41737534880453e-05
-3.6127027873552e-05
-1.98537492432377e-05
-4.0754299595517e-05
-6.85222918260851e-05
-2.90881124649771e-05
-3.9113476593014e-05
-1.00565010697566e-05
-2.93412009726686e-05
-3.85026545408275e-05
-2.75410593070239e-05
-2.39034895738986e-05
-4.19689643920819e-05
-5.32516265620667e-05
-5.69726296618786e-05
-4.51783107576967e-05
-1.15970186988993e-05
-5.8078580377646e-05
-3.39197701291572e-05
-1.35534328554225e-05
-1.26622388118145e-05
-4.08314163069872e-05
-6.11950573385127e-05
-1.97185928196509e-05
-5.87773715723788e-05
-3.67779297729778e-05
-5.1901702686374e-05
-4.34783359965989e-05
-3.53742912939162e-05
-3.67710433328197e-05
-6.04521980074384e-05
-5.20832311963686e-06
-3.37147058008265e-05
-1.22959006433004e-05
-1.9357738799521e-05
-4.07858971214003e-05
-2.52978090328596e-05
-3.57483148495706e-05
-4.62646278631977e-05
-1.97735577212177e-05
-4.81153956658577e-05
-1.59407354431206e-05
-1.8138065979376e-05
-1.42826129741225e-05
-4.98261725761179e-05
-3.71700335992706e-05
-1.04949339107205e-05
-2.67037421039583e-05
-2.16632437590874e-05
-3.07427667756362e-05
-2.53379496595969e-05
-1.93505028390398e-05
-2.29298239373034e-05
-3.60855365542044e-05
-4.20050867999592e-05
2.41208808922508e-06
-2.43895277124848e-05
-4.41098853330924e-05
-3.21930190419134e-05
-5.73405069832763e-05
-4.4808153113326e-05
-2.52100827206291e-05
-1.7504703781401e-05
-4.17594720766654e-05
-3.58655995022505e-05
-8.02799873313943e-05
-4.07971146179353e-05
-4.08212523571553e-05
-3.00532480628534e-05
6.49325475737155e-07
-1.75754245419926e-05
-3.45118177518113e-05
-2.71911459127211e-05
-3.37924817945321e-05
-2.67360725367839e-05
-6.94777455950062e-06
-3.11664715030329e-05
1.10757368260046e-05
-3.52030470757178e-05
-4.21078353288471e-05
-3.44262562805065e-05
-2.51074997534785e-05
-4.4274581382504e-05
-1.93989559951889e-05
-1.22956430029049e-05
-3.75333459690895e-05
-4.12886731441639e-05
-3.79198583077085e-05
-2.02108265066212e-05
-3.18578310719489e-05
-4.58191661910781e-05
-7.87748067932943e-06
-7.00616562116098e-06
-8.11852967632552e-06
-1.45237631349916e-05
-2.82851507107093e-05
-2.02573428597389e-05
-3.21872021075362e-05
-1.68350739475387e-05
1.09616667004225e-06
-3.75281083699468e-05
-2.56853765721166e-05
-2.02632428497747e-05
-2.96218727869894e-05
-6.09584418469606e-05
-2.87170899287321e-05
-2.49546191459219e-05
-3.13286576987212e-05
-9.25432413621744e-06
1.97116908126269e-05
-3.14766777382953e-05
3.17699062394474e-06
-2.37391300541616e-05
-2.69143195816726e-05
-3.76668240490979e-05
-2.76262117414901e-05
-3.76230857637181e-05
-4.76176628964313e-05
-4.22640252478833e-06
-3.53693678941996e-05
-2.27081640426223e-05
-2.82686714169654e-05
-4.72281277297162e-05
-5.55638646686974e-05
-3.97258698281671e-05
-1.97529753968561e-05
-2.15741060621871e-05
-3.4653225393698e-05
-2.67013065647581e-05
-1.56853448136583e-05
-2.04263314658194e-05
-4.62113035822878e-05
-3.05285579658556e-05
-2.42496811456235e-05
-1.49514960001743e-05
-1.85077718892759e-05
-2.70404477032201e-05
-4.36229834628024e-05
-4.391965979935e-05
-6.27081914150366e-05
-1.3753685597555e-06
-1.8304028843754e-05
-5.63017586261702e-05
4.23363225735272e-06
-2.58912202810519e-05
-1.84492209541834e-05
-1.14746137624036e-05
-3.78220921088291e-05
-2.030042574991e-05
-3.35680051817813e-05
-5.34537366031043e-06
-2.5119893358715e-05
-4.8649711668047e-05
-7.70486878363825e-06
-3.76423433525488e-05
-1.73469970451782e-05
-6.94151739326768e-05
-1.31979083951951e-05
-4.51824407290679e-05
-5.02149079103689e-05
-2.93162591512037e-05
-6.59721597971148e-06
-2.18335085716165e-05
-4.1746619969348e-05
5.87141409123091e-06
-3.05207689185329e-05
-2.17828665041107e-05
-2.75978917387467e-05
9.32338555565293e-06
-3.22802203180004e-05
-5.23592811403353e-05
-1.88111456584578e-05
-2.22569487435174e-05
-3.76685832199515e-05
-2.42579933049574e-05
-3.69978430394794e-05
-1.52713852395733e-05
-2.63143482190695e-05
-2.42840335821825e-05
-1.54416063874941e-05
-1.09748719434455e-05
-3.17935366881956e-05
-2.00533248548156e-05
-2.30329772097889e-05
-4.31453668950861e-05
-5.32949713302578e-05
-2.43654783009732e-05
-6.81721770427588e-05
-3.56107885636749e-05
-2.55301878647542e-05
-4.25400084922083e-05
-2.54362169525842e-05
-1.45709533247789e-05
-3.77795797184407e-05
-2.93214488550948e-05
-5.44279790124951e-05
-1.12980101653159e-05
-2.22022891447609e-05
-4.43020209929531e-05
-3.53084585968936e-05
-2.24583184516652e-05
-3.62281590042221e-05
-1.55435188155853e-05
-1.87768552653922e-05
-2.72692354670596e-05
-3.49283716563621e-05
-2.31169173220959e-05
-4.21383507659438e-05
-3.46695175587427e-05
-4.60253140274706e-05
-2.22107029597795e-05
-1.65730650505769e-05
-7.30192919917914e-05
-1.71548578663335e-05
-3.38405152561845e-05
-1.61026710604079e-05
-9.73057507584323e-06
-4.86078366363007e-06
-5.71612714115019e-05
-1.23663418151931e-05
-3.94846275733605e-05
-3.33759823982559e-05
-4.46169656441838e-05
-2.50089303000835e-05
-3.57451768965931e-05
1.23474011637458e-06
-3.4724684989822e-05
-4.24131108495653e-05
-4.49267088797367e-05
-2.74895181240179e-05
-6.67705693653656e-05
-5.99689284710044e-05
-4.53045683606111e-05
-2.79257994664316e-05
-4.80712992663391e-05
-3.88763891589358e-05
-2.5794735411237e-05
-2.41805119328374e-05
-2.61023423379939e-05
-2.84747346212638e-05
-6.45895424989087e-05
-4.04523156839524e-05
-6.1021151537808e-05
-1.84364938007956e-06
-4.85670802840582e-05
-3.4911002993477e-05
-3.94046787225443e-05
-4.36070741904392e-05
-4.41362057750289e-05
-2.99232477230087e-05
-2.60512854219716e-05
-2.00312845213164e-05
-8.1984473180205e-06
-7.73135903406178e-08
-1.81178543518738e-05
-1.78197510410772e-05
-3.32508443876671e-05
1.50434352315383e-06
-5.54468251519356e-05
-3.97963479493882e-05
-4.84784676222495e-05
-1.8997602357991e-05
-2.74979067800473e-05
-4.13117000480312e-05
-1.16335240177807e-05
-3.36423321260703e-05
-2.50813792337533e-05
-2.87288047000356e-05
-4.12044013826436e-05
-7.54097586400288e-06
-3.94353563176323e-05
-2.27196771271085e-05
-5.44599366162513e-05
-6.5416710742004e-05
-4.26462691695217e-05
-6.49354904955193e-05
-1.74239609602807e-05
-3.3770004904656e-05
-5.7886797449825e-05
-1.12286801378194e-05
-4.38206743360581e-05
-2.6657461044643e-05
-4.25609480354757e-05
-2.81399909968631e-05
-3.41690498082627e-05
-3.47822852325396e-05
-3.24906265156121e-05
-2.46395524066487e-05
-4.34612664580996e-05
-4.90864648405967e-05
-2.42875033478194e-05
-7.29602794450526e-05
-4.68840323955567e-05
-3.54149229473521e-05
-3.96835194074507e-05
-9.3137827727236e-06
-2.28385488394501e-05
-3.30814689612968e-06
-4.32918229504018e-05
-1.61424824286687e-05
-5.24300124657625e-05
-3.04270730389691e-05
-1.81203441281349e-05
-2.87676012148996e-06
-3.49987682058917e-05
-2.02552101235654e-05
-4.9660962478155e-05
-1.39062707525784e-05
-3.37990310502275e-05
-3.62168266486659e-05
-4.76348815916215e-05
-9.85089728206101e-06
-2.89098965992947e-05
-3.14049624137297e-05
-2.94827523719641e-05
-4.58003525374264e-05
-2.95223882614443e-06
-2.77063404508226e-05
-2.38334664769313e-05
-3.07770073782055e-05
-2.79917467674667e-05
-7.06211211237603e-05
-2.34083557957111e-05
-4.26357589707054e-05
-3.34666925620318e-05
-7.29269355805358e-06
1.0142989983196e-05
-7.64601044611749e-06
-4.15854578129516e-05
-3.21923257789017e-05
1.77600068010764e-05
-3.42047045891527e-05
-1.89483493481125e-05
-3.61050498281815e-05
-5.50827651814466e-05
-2.51116565365156e-05
-4.59013446629165e-05
-3.87442519152537e-05
-7.31906727009606e-05
-4.39615162913123e-05
-3.48476853657449e-05
-3.00301152789849e-05
-2.84196500969078e-05
-1.6743177477006e-05
-3.06136908281856e-05
-5.50927912123764e-05
-1.67312461934342e-05
-1.95813497397042e-05
-2.67337883426904e-05
-5.24695701619771e-05
-3.47466341988826e-05
-2.86077791319992e-05
-3.10095435541863e-05
-1.51440879435649e-05
-2.11080330680679e-05
-2.7384184433631e-05
-1.74876708996124e-05
-3.22534565040725e-05
-5.6777509029892e-05
-3.34567783538334e-05
-1.4175505082287e-05
-1.8119125601202e-05
-5.54872576031102e-05
-3.27268687420501e-05
-2.36533951559691e-05
-2.23846379380764e-05
-4.27672832709879e-05
-2.8254792666558e-05
-6.45177535060434e-05
-2.33206072049399e-05
-1.10975229910405e-05
-2.06434126709359e-05
-3.11976885063497e-05
-2.72487636045759e-05
-1.42091082779198e-06
-5.29627521313918e-05
-4.22210877740424e-05
-1.17996059257402e-05
-4.15976437715644e-05
-3.63812523273932e-05
-1.37515635148931e-05
-2.99427913565644e-05
-2.24863506620286e-05
-1.73256671051471e-05
-4.19787139582566e-05
-2.60803787501311e-05
1.37636140689985e-05
-3.70138255227514e-05
-4.06559860907703e-05
-4.34000648287126e-05
-6.01105083722854e-07
-9.43974210658478e-06
-2.15664600929142e-05
-3.75548024131376e-05
-5.19512069188331e-05
-3.81503331934751e-05
-3.53110750470876e-05
-3.09316881719459e-05
-3.1692132405024e-05
-4.87847672477067e-05
-4.09925583886129e-06
-4.76489744028807e-05
-2.55130239431205e-05
-2.39604428323436e-05
-2.57537520465269e-05
-2.09488717442236e-05
-5.90789696836507e-05
-1.44732129843267e-05
-6.72542086527049e-05
-2.63946028706888e-05
-4.31153821109113e-05
-1.7053406777014e-05
-3.83537982563615e-05
-6.03941473259013e-05
-3.81367779344095e-05
-8.70963313895734e-06
-4.57661959976445e-05
-4.01323469408821e-05
-5.50865832555475e-06
1.5944040428527e-05
-2.91060851515461e-05
-2.61645653418741e-05
-2.43324586322046e-05
-2.33010700075202e-05
-4.25324920688577e-05
-2.93352829350533e-05
-3.97883747944655e-05
-4.17570907031295e-05
-3.90166184232591e-05
-6.83125118365941e-05
-4.04561165279825e-05
-4.33892934957294e-05
-3.2532097872904e-05
-3.94867589368723e-05
-4.08002257403564e-05
-2.96046708476156e-05
6.98173596217678e-06
-2.59025572283772e-05
-1.46311573348164e-05
-4.11557305669241e-05
-1.56642228788168e-05
-4.52630209814709e-05
-1.63525578254392e-05
-1.24705767824825e-05
-2.85974748132692e-05
-3.4021396738724e-05
-2.78764188910207e-05
-2.19458223623174e-05
-9.54411766599825e-06
-2.50981139983065e-05
-1.54798276672672e-05
-4.0310360223279e-05
-3.12107377571043e-05
-4.70544545062247e-05
-1.80958979395246e-05
-2.96674977228923e-05
-2.0518719347337e-05
-1.82858027289539e-05
-3.59189100858165e-05
-9.04521587960465e-06
-1.97081241128992e-05
-4.28911339055341e-05
-3.81313301039708e-05
-5.24493888503897e-05
-3.67763414238538e-05
-5.90764307080817e-05
-2.05974496967972e-05
-4.58758083642465e-05
-2.88754824403784e-05
-4.28265513204304e-05
-2.06028819499481e-05
-1.71350182341069e-05
-2.04924495015077e-05
-3.05611596795197e-05
-3.45117085404271e-05
-4.47743176519094e-05
-3.79206599353339e-05
-6.15228866414159e-05
-4.58822779763576e-05
-1.55744446064624e-05
-5.27293456155464e-05
-2.17787629413257e-05
-8.74594215111635e-06
-5.61473582933031e-05
-1.98623816761337e-06
-1.68014793639293e-05
-3.00324189074838e-05
-2.80977396718011e-05
-2.15544330220188e-05
-1.69570410377127e-05
-2.49695153339757e-05
-1.10134570370152e-05
-6.47664285118291e-05
-1.74506522877506e-05
7.56645818753453e-07
9.00758329738932e-06
-1.19125400019265e-05
-5.51335831046797e-05
-2.73621609370462e-05
-4.22482518189235e-05
-3.04534980668946e-05
-2.16281978356065e-05
-7.25394083940627e-06
-5.6113203909951e-05
-1.86081830843011e-05
-1.55888762027798e-05
-3.16878507796399e-05
-3.29946723332012e-05
-5.10209490683072e-05
-2.51500017948827e-05
-3.4107071161271e-05
-3.99249107407226e-05
-2.50660639367357e-05
-6.15870159540448e-06
-2.02513635747959e-05
-1.95629182076415e-05
-5.10841453742328e-05
-2.67132997619806e-05
-5.35051449639447e-05
-1.08320593365373e-05
-1.42384210221777e-05
-1.78088871223434e-05
3.13172834920762e-05
-5.8000105316667e-05
-3.84973863219528e-05
-3.04947106508009e-05
1.92749341715923e-07
-5.18082260137423e-05
-1.66078698857447e-05
-5.96258708937094e-05
-1.25292894488557e-05
-1.24183368115905e-05
-3.98421053085014e-05
-1.07521043908176e-05
-3.37618064489831e-05
-4.26727440473036e-05
-4.87806748632451e-05
-3.81701328866603e-05
-6.47094225528107e-05
-3.3788947374261e-05
-2.24713797128292e-05
-4.05417522411579e-05
-3.19808063226945e-05
-2.22140423196784e-05
-5.85985978923807e-06
-3.0513028434424e-05
-8.67455918983766e-06
-5.49090500993583e-05
-2.15079499753585e-05
-3.38029673216294e-05
-1.27767761322714e-05
-2.2543994723993e-05
-3.37097935388503e-05
-2.73357678057779e-05
-5.16261459633264e-05
7.38579310240184e-06
-3.19180510773217e-05
-3.17311312484469e-05
-2.37705884185224e-05
-3.91053045844036e-06
-2.91339134496085e-05
-9.61475164297876e-06
-2.60724909440361e-05
-2.61186618249009e-05
-6.58557067452883e-05
-2.22970773212933e-05
-4.1427453846016e-05
-1.62539320830263e-05
-1.43937968434046e-05
-6.97235716237441e-06
-3.73964928048345e-05
-4.43253498861217e-05
-3.62791068664242e-05
-4.39090906965467e-05
-4.19852860717187e-05
-3.26998611358405e-05
-3.06019836098751e-05
-4.88711086847881e-05
-1.09724585682422e-05
-3.74469733934416e-05
-2.16975574999639e-05
-4.04692749578882e-05
-2.48116126418276e-05
-3.86754431168747e-05
-1.81609793920544e-06
-5.70066809748032e-05
-1.02071541498767e-05
-3.97192737663199e-05
-3.76674521829643e-05
-3.17992924676344e-05
-5.5902979984347e-05
-2.33335278915019e-05
-4.20258818389649e-05
-8.27323703657029e-06
-2.60973986192721e-05
-1.99364212940014e-05
-4.10385504407107e-05
-3.22112887683948e-06
-3.04786878485342e-05
-4.44357625021115e-05
-7.20519376278967e-06
-6.24830162510609e-05
-3.66546727824208e-05
-2.53902539220254e-05
-2.45710802959124e-05
-2.75138385887868e-05
-2.67073360101066e-05
-3.28011742860456e-05
-3.69415558304875e-05
-1.48562916936776e-05
2.08573035982102e-05
-4.56588655766025e-05
-3.74553811121826e-05
-2.15852498779787e-05
-1.77868800140575e-05
-5.21962489626627e-06
-7.23108742068618e-05
-4.50291543958354e-05
-4.74050922118636e-06
-2.65397432534729e-05
-3.29065009674175e-05
-1.1842377202194e-05
-3.32778758267441e-05
-2.82637737084072e-05
-1.06815227955217e-05
2.48854382763643e-06
-7.21134009941404e-06
3.35593456056947e-07
-2.44046819367387e-05
-2.2797527666876e-05
-4.1935650779884e-05
-4.38905928959535e-05
-4.31116702536702e-05
-2.41802098881208e-05
-3.25494636269063e-05
-4.83044307196253e-05
-4.3961828718155e-05
-3.47202767843914e-05
-2.70747604930041e-05
-2.54021164450504e-05
-4.97170840421525e-05
-6.19885619598341e-05
-2.24303430085589e-05
-5.46529423032375e-05
-4.19684092799428e-05
-1.73979731829665e-05
-3.05457486842258e-05
-9.87557694871613e-06
-2.01793270993907e-05
-4.29126496066326e-05
-4.22123482345892e-06
-3.86565030143508e-05
-3.29973304309649e-05
-2.20057908700801e-05
-6.19503579753697e-05
-3.95857810614937e-05
-3.38847282302863e-05
-5.67863797861075e-06
-2.70273622492969e-05
-2.92499134339803e-05
-3.99164280082644e-05
-5.38879569821123e-05
-4.57684198142824e-05
-2.80462702316633e-05
-6.61661790955614e-06
-4.03495138145868e-05
-2.38490663503824e-05
-4.41459001445022e-05
-2.04927678625185e-05
-2.6067565316368e-05
-4.7061286795894e-05
-1.57732438726752e-05
-1.21408796206019e-05
-5.12538533900334e-06
-2.56615019907828e-05
-2.78472776811266e-05
-8.24071314223011e-06
-6.19488991569342e-05
-3.91922467854895e-05
-3.08129135492738e-05
-2.60364844172983e-05
7.44071343196082e-06
-3.31583589853928e-05
-1.31101685299603e-05
-6.24035689238886e-05
-4.43734663836722e-05
-8.23836253016103e-06
-4.29859950397457e-05
-3.91415175591921e-05
9.60687574410067e-07
-3.40152517811541e-05
-1.40759187633024e-05
-4.15097804396648e-05
-3.26812194622315e-05
-2.6025717645355e-06
-7.20575232117103e-05
-4.8761176039562e-05
-1.86976750663023e-05
-4.60598282083859e-05
-3.85270901724045e-05
-4.08850268757345e-05
-1.69411598403245e-05
-4.74765611800309e-05
-1.90391671694634e-05
-1.54475064913806e-05
-2.34661815883624e-05
-2.77974281044879e-05
-4.09570155367054e-05
-5.27556931023774e-05
-4.52805718358178e-05
-1.85921957769165e-05
-2.51712413994876e-05
-2.79773461082936e-05
-2.56700688893298e-05
-2.93457875361761e-05
-1.57674089143625e-05
-2.09750155818511e-05
-3.02783058225736e-05
-2.93109390871792e-05
-5.39456344114575e-05
-6.30788010122367e-05
-2.07034293532162e-05
-2.42659252689445e-05
-5.61640622195207e-05
-4.34411816801785e-05
1.18385598542065e-05
-4.67443320405145e-05
-2.77298392711236e-05
-1.92098445340972e-05
-2.81600008184415e-05
-2.02209927767489e-05
-7.74384649737795e-05
-3.53649690247613e-05
-1.93269205186625e-05
-1.89403266285578e-05
-1.64955704269586e-05
-1.55536325523881e-05
-2.33233524187681e-05
-2.65821599088447e-05
-1.39119029023996e-05
-4.00699721764306e-05
-5.05449438497928e-05
-1.78704429051638e-05
-1.86749819590542e-05
-3.37797733116153e-05
-5.20333813440121e-05
-8.55579171387729e-06
-7.25460684463966e-07
-5.30461889601169e-05
-4.85213594060451e-05
-3.14464947476535e-05
-1.79990341841749e-05
-2.01608766960479e-05
-1.23958621799423e-05
-2.52632208588062e-05
-3.94756762750146e-05
-4.07341006108824e-05
-3.05517014595988e-05
-3.41856755816648e-05
-6.57996797299391e-06
-1.39614565395298e-05
-4.01965845770133e-05
-3.41956523249279e-05
-5.96814357918197e-05
-2.61458201144747e-05
-4.52335223897697e-05
-3.31836273821456e-05
-9.78205394323655e-06
-4.21734667936449e-05
-3.23228231380553e-05
-2.46129766485734e-05
-2.79336634090301e-05
-2.89766171143981e-05
-2.63158336103963e-06
-1.37136512198104e-05
-1.71585382327022e-05
-5.82386185660503e-05
-3.43781651113363e-05
-3.36062233245125e-05
1.86963410713367e-06
-4.47405584653012e-05
-2.2117022960856e-05
-1.63805195319341e-05
-3.09954078440858e-05
-5.61259916722606e-05
-2.81989838944146e-05
-5.36633634987637e-05
-4.03825121682383e-05
-4.52614227005868e-05
-1.23675013889364e-05
-2.71565396771822e-05
-1.39852016787682e-05
-3.30258835626342e-05
-1.86600500652701e-05
-1.09560096226269e-05
-3.30788495968647e-05
-2.74048393342746e-05
-8.87753290746099e-05
-1.87577918086168e-05
-1.46199941336897e-05
-1.22913902660081e-05
-4.72342645563571e-05
-1.48848570532585e-05
-4.51985222413581e-05
-1.73744978170542e-05
-1.54216663584299e-05
-2.07990616541419e-05
-2.76382707025442e-05
-1.90679039161113e-05
-3.67537090890314e-05
-1.1031756303921e-05
-5.13294307522814e-05
-2.53075956500936e-05
-2.89678449115801e-05
-3.32819177941425e-05
-1.23957963202562e-05
-1.57908842293938e-05
-3.11948491340981e-05
-1.42268607677172e-05
-2.38456597075059e-05
-6.02749909545057e-06
-5.071230631725e-05
-4.14419752790125e-05
-1.52812174950572e-05
-7.93694895914581e-06
-2.75525811024766e-05
-3.66063465713636e-06
-3.52525664375664e-05
-1.86221667165389e-05
-1.80635237147391e-05
-4.84252079589616e-05
-1.8127990498492e-05
-3.93324011820289e-05
-3.75952136963338e-05
-2.69135837902358e-05
-2.66483406570091e-05
-2.99328283459631e-05
-4.28379234595827e-05
-3.22011965377378e-05
-2.72345220470917e-05
-1.4811870606928e-05
-2.75134649513924e-05
-4.19957229891524e-05
-9.42500160889737e-06
-7.82608762184058e-05
-2.20623569055698e-05
-2.40094932379478e-05
-6.706811134433e-06
-2.57053732403002e-05
-4.33492238318625e-07
-4.1246155020443e-05
-3.3026442178903e-05
-2.65746273412992e-05
-5.18722404393593e-05
-2.70634415279513e-05
9.95607431338492e-06
-1.39616592195996e-05
-3.24162708540201e-05
-1.94135487445634e-05
-1.28067011659976e-05
-3.67935102497621e-05
-2.76900711756518e-05
-6.39956298552283e-06
-2.86148543844317e-05
-3.07759584365239e-05
-1.65017842745524e-05
-3.96762680813885e-05
8.85532356626888e-06
-3.38100018311109e-05
-3.8066274120822e-05
-1.48622800537319e-05
-3.20840235448945e-05
-4.24817412668927e-05
-1.86048107856611e-05
-2.33612999717593e-05
-1.19437875493797e-05
-3.05979047112447e-05
-1.14762032066254e-05
-2.40646475339611e-05
-3.03972896494806e-05
-1.34010127695024e-05
-1.96982827805739e-05
-1.19605115592299e-05
-8.53845740005304e-06
-4.52289565155502e-05
-2.42472987769524e-05
-2.71823100457691e-05
-6.58168175252276e-05
-4.25308814838373e-05
-2.63072655985924e-05
-7.5494514758868e-06
-3.48804397208678e-05
-9.39536927208057e-06
-5.66257564106147e-05
-3.19310221472701e-05
-4.26568647687146e-06
-1.55234301057785e-05
-8.21809434252019e-06
-3.82818833448957e-05
-3.10537349669876e-05
-5.03692750360899e-05
-1.31126955427773e-05
-1.70370092486285e-05
-4.37789157569824e-05
-4.20181282838114e-05
-1.09491600882164e-05
-4.2711573313368e-05
-8.89392976429184e-06
-3.91282929669019e-05
-4.01787858625067e-05
-3.70679974175444e-05
-3.53426751824116e-05
-5.90219384991688e-05
-4.41659680881203e-05
-2.63416513575563e-05
-2.87158777780153e-06
-4.71764506351025e-05
-1.05056148595321e-05
-3.37476530753821e-05
-1.22929814533653e-05
9.4513951394704e-06
-5.93166100802218e-05
-3.8382591701194e-05
-1.54923205981028e-05
-2.40235177248405e-05
-6.77502674810087e-05
-2.44531820042847e-05
-2.72990470962866e-05
-1.79897334757257e-05
-1.96955088790595e-05
-2.83284296199293e-05
-1.54147464736358e-05
-2.03568231376493e-05
-2.67355808025804e-05
-3.08012934107949e-05
-1.30279368370403e-05
-2.91048808387609e-05
-1.58541315756731e-05
-6.65789296204337e-06
-4.21434304352591e-05
-4.21764712873409e-05
-9.49445710335397e-06
-1.93719039072801e-05
-3.97912812119271e-05
-2.99358546868253e-05
-2.3795363781129e-05
-8.73300481818581e-06
-3.37680581731053e-05
-2.45519867384977e-05
-4.29771868911416e-05
-5.23745601105121e-05
-3.36309236504063e-05
-4.0604463213016e-05
-4.78109563743204e-05
-4.98428962567016e-05
2.73788958903639e-07
-2.1581513350393e-05
-4.49702210527451e-05
-4.97836102519793e-05
-3.15305127503688e-05
2.81024775100615e-06
-2.54492365416866e-05
-2.24816756083824e-05
-3.24788315039667e-05
-6.56702901644268e-05
-4.58302238198384e-05
-3.52610389272723e-05
-4.36723982439422e-05
-5.59057451507426e-05
-2.10227725175652e-05
-1.6535912654683e-05
-1.60237266830075e-05
-3.47826490610705e-05
-2.6513730307505e-05
9.61962163552156e-06
-1.48911430829707e-05
-2.48405663650544e-05
-3.83043517637136e-05
-3.71490893250242e-05
-4.76851290570039e-05
-3.1320783882402e-07
-1.55651583189823e-05
-3.76875761910596e-05
6.5547905658401e-06
-1.49256025758878e-05
-5.85894952193165e-05
-3.00123096692478e-05
-3.31567903882536e-05
-3.6438150142745e-05
-1.24895442163303e-05
-1.84925656601226e-05
-2.37560662118047e-05
-3.53127640002459e-05
-3.14675167187881e-05
-3.01724935930258e-05
-2.86680073650848e-05
-2.8365255115322e-05
-3.47026765891412e-05
-3.84466213490209e-05
-2.96540594459011e-05
-1.86014846876244e-05
-3.9668583812886e-05
-4.34091493527078e-05
-3.8264764431452e-05
-4.4660908789172e-05
-4.30391476785215e-05
-5.50860225482537e-05
-2.61086983425298e-05
-4.52457253647187e-05
-4.36514796019802e-05
-3.73730344515208e-05
-2.54076370039177e-05
-6.83927859029231e-05
7.59542248901153e-06
-4.7159057013055e-05
-2.78192315571141e-05
-3.79235130951738e-05
-2.01187404498019e-05
-1.57818688995199e-05
-4.6550562367589e-05
-3.89155984805421e-05
-1.85325128409456e-05
-3.97187695442586e-05
-4.96833599901922e-05
-2.63355761509158e-05
-1.53786877624168e-05
-4.55034477145022e-05
-3.02785331335368e-06
-3.45381872855436e-05
-1.58332160179175e-05
-4.39394545569983e-05
-1.93114986807362e-05
-1.35741098359032e-05
-3.33128010188801e-05
-2.08295327041447e-05
-4.00036851940386e-05
-1.31107636070458e-05
-4.60711126941213e-05
-2.424633574701e-06
8.78469639206369e-06
5.55342121371121e-06
-1.3071595623748e-05
-2.60175751641974e-05
-4.1324923500122e-05
-2.29886086273537e-05
-1.89951841832974e-05
-1.6530530084713e-05
-2.43782120696565e-05
-4.410124777892e-05
-1.76134475162286e-05
-4.21742587207328e-05
-4.78352416345457e-05
-6.92585266138748e-06
-2.62024778811774e-05
-6.32605196162699e-05
-1.75546780912149e-05
-1.73147802215768e-05
-4.08415568105747e-05
-2.7338262055133e-05
-2.26501402990106e-05
-2.35870369585245e-05
-3.79648593790546e-05
-2.77885923236472e-05
-5.89644600342654e-07
-5.01342659747783e-05
-2.35138496321145e-05
-4.73715660498843e-05
-2.95449200672506e-05
-9.57516705901221e-06
-1.88624716236809e-05
-5.22963359022309e-06
-3.19899766681352e-05
-2.75924577556175e-05
-5.22983154228467e-06
-2.39548616828092e-05
-2.40090868901157e-05
-6.53716912790554e-05
-3.76212599999274e-05
-2.13670443365837e-05
-3.23733476190103e-05
-1.0769608595625e-05
-3.03821444774185e-05
-4.21299563163233e-05
-1.87158646749432e-05
-3.99833316875897e-05
-2.68717784371273e-05
-4.35237459004122e-05
-6.69830321399945e-06
-7.94033257583614e-06
-3.39820395670162e-05
-2.44968047086922e-05
-4.56194030380805e-05
-5.00421043895999e-05
-2.96793919980259e-05
-2.49012572902703e-05
-3.82215520671782e-05
1.31740678648358e-06
-2.7052897861725e-05
-4.03240177261019e-05
-2.26965909625724e-05
-2.46698154698374e-07
-2.19793091773502e-05
-4.75771709072134e-05
-4.89239731392768e-05
-3.08910923767222e-05
-3.3429583822398e-05
-5.81692491693164e-05
-4.36801863626387e-05
-1.35861912219508e-05
-3.18759285225671e-05
-4.41198783891769e-06
-4.4833837740769e-05
-5.49590764167416e-06
-1.80532876176923e-05
-3.57704461233799e-05
-4.86165727929163e-05
-4.38972270782956e-05
-2.19911464732717e-05
-2.22246287290976e-05
-2.74717314966496e-05
-3.48359671501546e-05
-2.62199474316732e-05
-1.66407420847456e-05
3.6222707945915e-07
-3.11883542337058e-05
-7.21735393980074e-05
-1.61240021108415e-06
-2.12475464496962e-05
8.05405540541371e-08
-3.180200373059e-05
-4.87625983733115e-05
-3.79387586176905e-05
-1.60889569567333e-05
-1.66709513349935e-05
-1.87804322550396e-05
-4.68432847215489e-05
-5.6396243293187e-05
-3.44720796167477e-05
-3.04243168305888e-05
-3.0054288111524e-05
-3.32912591178675e-05
-4.56268095184201e-05
1.15877417555535e-05
-4.95183433235981e-05
-5.23563445885841e-05
-2.31121176420223e-05
-2.48355590235973e-05
-4.14955618693077e-05
-2.1778222049414e-05
-5.63633366787335e-05
-2.48434299359718e-05
-2.97792302180085e-06
-2.38968751753452e-05
-4.02561873775993e-05
-5.66679233713958e-05
-1.97197447815135e-05
-4.62538509538654e-05
-5.28296291486446e-05
-1.34430766267385e-05
-1.98306200402535e-05
-2.61889643889984e-05
-2.5466894237792e-06
-1.43156611139855e-05
-1.95535823786332e-05
-4.58338299383314e-05
-9.96377135263419e-06
-1.66660470430472e-05
-2.69108260340611e-05
-2.80956417597173e-05
-2.72597084508599e-05
-6.831346519376e-05
-4.06934872498175e-05
-3.89478556002989e-05
-1.95348518783802e-05
-1.72281415058453e-05
-2.32516998829647e-05
-2.12211197522954e-05
-1.38120253942104e-05
-2.86443396550788e-05
-5.36376030928162e-05
-2.6278895969174e-05
-2.16372824215595e-05
-4.20949030713158e-06
-2.72704796537218e-05
-2.8493602024901e-05
-3.06798807504025e-05
-4.74370812980467e-05
-4.51712763162416e-05
-3.35341497402773e-05
-5.33715181470846e-05
-3.26233949783089e-05
-3.26350441105458e-05
-1.85965852824809e-05
-8.20774470280891e-06
-2.31369487872603e-05
-2.99443796891544e-05
-5.75229149421713e-05
-1.14387885656542e-05
-3.24308551591766e-05
-4.31349764482896e-05
-1.8752685750138e-05
-4.14956114615069e-05
-3.44339198831234e-05
-3.00716115438724e-05
-3.36056571466879e-06
-2.76312589977687e-05
-3.59776915592305e-05
-2.82487509772989e-05
-1.36079408661101e-05
-4.29630055700874e-05
3.24683998884251e-06
-3.97307964029084e-05
-1.95091376301108e-05
-3.50473224292134e-05
-1.94107611023706e-06
-8.11550500607054e-05
-4.0115548211076e-05
-2.06973458580419e-05
-2.39281420829412e-05
-3.16233507453944e-05
-4.11074325518098e-05
-3.82415608910728e-05
-3.77675341959466e-05
-1.49210518574026e-05
-2.20735595042129e-05
-3.75945217337009e-05
-3.15211618861589e-05
-3.0260573195283e-05
-2.83545051269312e-05
-1.37620567768073e-05
-4.33110148565892e-05
-5.06890940971737e-06
-2.84947070743483e-05
-7.74173752292272e-06
-2.71283355936746e-05
-1.7479620640907e-05
-1.57262785018628e-05
-2.47540453378083e-05
-7.07035509224688e-06
-1.27979303190911e-05
-2.28002816043975e-05
-2.18504657724797e-05
-1.9921013391277e-05
-2.65707709547381e-05
-3.46639368140729e-05
-1.10044906166854e-05
-3.44216412635612e-05
-3.00420639648408e-05
-1.3972943572016e-05
-2.54775434201539e-05
-3.3612612339537e-05
-2.8290212325403e-05
-6.80386348223978e-05
-4.63914655432294e-05
-1.25743827701107e-05
-2.78026985877245e-05
-4.24335835079744e-05
-4.76640136797719e-06
-1.40353348196329e-05
1.52414890774563e-05
-8.52731181756447e-06
-2.12902531214656e-05
-5.11079508916879e-05
-3.37246067254199e-05
-3.09669358851027e-05
-7.14143690910267e-05
-3.89464777244011e-05
-4.15764034333503e-05
-5.18582648027358e-05
-6.75171468072518e-06
-4.11673046599178e-05
-5.73194635095411e-05
-3.0984670814288e-05
-2.72899948718342e-05
-2.86032882797633e-05
-4.88161177439916e-05
-4.54487790950975e-05
-2.67558168585452e-05
-6.00702824525389e-05
-2.6332097691226e-05
-2.73478421656265e-05
-3.1807242026928e-05
-7.63522804175263e-06
-2.78388315687393e-05
-9.29441729650986e-06
-4.09945782945052e-05
-2.35965187565965e-05
-2.04318934856938e-05
-2.45829823367537e-05
-3.44201177632311e-05
-3.29154692253776e-05
-1.76564534799728e-05
-1.6336323548926e-05
-2.3406014766353e-05
-1.71351840484013e-05
-4.38924432419599e-05
-3.49532781238509e-05
-1.82535340344881e-05
-4.64589331219254e-05
-4.59727884993742e-05
-5.62458984472004e-05
-3.628337133389e-05
-2.303136649967e-05
-6.27166756773169e-05
-2.65643702634579e-05
-1.4569078403623e-05
-3.27567263854502e-05
-2.85251902669086e-05
-4.18657422197889e-05
-4.78505098408923e-05
1.40669353533576e-05
-3.03109115521309e-05
-5.12285221608855e-05
-2.66460958519307e-05
-1.81345435388783e-05
-5.04035975591043e-05
-2.80423268344858e-05
-2.17794875934757e-05
-1.8849011228805e-05
-1.74235835454688e-05
-6.90973188021088e-05
-4.00714515607722e-05
-4.64309514967781e-05
6.39940565154376e-06
-1.91569044534037e-05
-5.48314457932336e-05
-4.34258342727295e-05
-1.81556215112034e-05
-1.51593832457114e-05
-2.1483389579477e-05
-3.13379672937658e-05
-1.82919480180357e-05
-3.17520976877133e-05
-3.3845280677518e-05
-4.34578020641198e-06
-2.44260836893364e-05
-5.68710702392528e-05
-2.78242382747649e-05
-1.44007507155589e-05
-2.40655723849558e-05
-2.91665967101543e-05
-4.27315746390631e-05
-4.21310104543739e-05
-4.24467888331544e-05
-1.81975857565016e-05
-2.02771948208314e-05
-3.72205739144318e-05
-1.46458595561197e-05
-1.74132701541974e-05
-3.48840076445867e-05
4.64983001703505e-06
-5.20258665764981e-05
-2.38027045419442e-05
-3.88172069021152e-05
-2.14643502505352e-05
-3.18354212800451e-05
-1.2205455982831e-06
-4.61862939684767e-05
-1.44357916345062e-05
-3.84818044134079e-05
-4.44328831334226e-06
-1.40633441327138e-05
-5.70888350617359e-06
-1.63497737909166e-05
-3.28037660843758e-05
-1.65187531640711e-05
-2.87841288630409e-05
-3.22427068589024e-05
-1.74676389992712e-05
-2.31641535554779e-05
-1.64314639191728e-05
-1.06764921801229e-05
-4.97350633539107e-05
-3.82350645029054e-05
-3.5612173054516e-05
-2.34141036891929e-05
-9.50336629955795e-06
-2.92940715369416e-05
-2.7931957310332e-07
-4.5818347973632e-05
-2.58223478763095e-05
-3.52132397433162e-05
-2.4111843917417e-05
-6.22982671659535e-05
-3.7813748357851e-05
-3.22910971589792e-05
-2.93711778678731e-05
-4.51351545689948e-05
-4.59400907440365e-05
-3.40791140440812e-06
2.70233469951575e-06
-1.73112761649649e-05
-3.46818083930652e-05
-6.18515874191774e-05
4.73965270993389e-06
-2.66220424681288e-05
-2.71527764387808e-05
-7.00614183424893e-05
-3.78578360743064e-05
-4.07628683245888e-05
-3.54768506974059e-05
-4.26491869782588e-05
-5.27735725531625e-05
-2.46747318337756e-05
-1.19237253058663e-05
-9.01051317871971e-06
-1.58342633355026e-05
-3.65938227426288e-05
-4.31297291056169e-05
-4.05766648581406e-05
-2.20874609549439e-05
-5.55150000435753e-05
-2.45781284665378e-06
-2.61717362384692e-05
-3.41341113517684e-05
-5.16651961272489e-05
-3.18586918751153e-05
-1.2760998689125e-05
-8.31271546258801e-06
-3.45351283170186e-05
-7.40080986246439e-07
-1.28681362267459e-05
-3.66507583205571e-05
-4.53283899640257e-05
-2.47425935748448e-05
-4.98810006821929e-05
-3.76423010612354e-05
-3.11198842409099e-05
-4.26844608829964e-06
-5.30844463776785e-05
-3.53021691953693e-05
-3.8524347053335e-05
-2.28348213313133e-05
-4.75271174270328e-05
-3.61956447420027e-05
-3.22061679607484e-05
-2.02594365397964e-05
-2.68034504461958e-05
-1.97793623627047e-05
-3.37943381182939e-05
-1.86582808603505e-05
-2.03136196690712e-05
-4.27694731884171e-06
-4.69731187742117e-05
-6.26329467766806e-05
-1.22663859751786e-05
-5.10471718450021e-05
-2.90326350123439e-05
-1.2270838495699e-05
-3.44172239019667e-05
-1.19923075270711e-05
-5.6983713009233e-05
9.32174635310031e-06
-2.23684775965963e-05
-2.31066508659824e-05
-5.27714976865986e-05
1.61362569431351e-05
-2.72365176865403e-05
-3.90881090492641e-05
-5.84432808398295e-05
1.76896097959874e-06
-2.03330541966483e-05
-2.84268695485166e-05
-6.52874823587942e-06
-4.09677171726843e-05
-7.11686311335404e-05
-3.41986202494195e-05
-7.65812996351548e-06
-4.19617023868903e-05
-8.59890967762724e-06
-1.78510107487295e-05
-2.59729814792431e-05
-4.73031007804104e-05
-3.93309170411447e-05
-4.52948416431583e-05
-2.66828772842025e-05
-2.96071329441969e-05
-1.64381949378122e-05
-4.18534932274641e-05
-2.80939793753037e-05
-6.22108148884047e-05
-2.62551234160065e-05
-2.26044634381729e-05
-1.98676823937911e-05
-2.21698274139491e-05
-1.56885366834982e-05
-4.55379510036579e-05
-3.91725082776996e-05
-4.55274507981643e-05
-2.72365005352321e-05
-1.98907094533428e-05
-1.65889381542655e-05
-1.99589457755966e-05
-3.15452618325428e-05
-5.36276457594262e-05
-5.45229208339848e-06
-4.11466971869908e-05
-1.71178564429932e-05
-5.28309910529252e-05
-2.63944518593391e-05
-7.11235391234718e-05
-1.18632645650574e-05
-2.23968329998231e-05
-5.00445804660481e-05
-1.78338287457552e-05
-3.21243962743063e-05
-1.72257749171647e-05
-3.76153427660824e-05
-4.47603148405038e-05
-3.58289752808765e-05
-4.06470041776988e-05
-5.39678626258676e-05
-1.52497000511625e-05
-6.11615136829521e-05
-4.16790705217839e-05
-6.41827729790305e-05
-3.57102881373503e-05
7.75816372755012e-06
-3.78725189896666e-05
-2.77619715992087e-05
-3.03182788689619e-05
-2.70503941187346e-06
-3.80509129385068e-05
-4.04148668020662e-05
-2.04029466060423e-05
-3.14597643219958e-05
-4.1238699274662e-05
-1.19650283288151e-05
5.97427720681063e-06
-3.01782096832366e-05
-6.15491062126652e-06
2.1957183062315e-06
-2.51642474260045e-05
-3.15644101636973e-05
-3.32842127705622e-05
-2.74762993077311e-05
-5.97573822294919e-05
-3.94438871688437e-05
-1.34215612270954e-05
-4.43529532505131e-05
-2.8729828423292e-05
-3.31540367493018e-05
-4.24259017279914e-05
-3.11998084712546e-05
-4.90784865415358e-05
-3.26886367414858e-05
-2.24758302343202e-05
-3.43878024902876e-05
-2.01965531631638e-05
-1.54722597357711e-05
-4.8543392074518e-05
-4.77512974250339e-05
-2.51416083082127e-05
-6.00329412373734e-05
-1.8845610696865e-05
-9.29199444753953e-07
-4.21081308544806e-05
-7.33930664696767e-06
-2.67810972767283e-06
-2.54843940936713e-05
-4.07136767491703e-05
-7.26567044248479e-06
-7.88526349211617e-06
-3.51041276919251e-05
-5.22842146432844e-05
-1.80659727430252e-05
-1.07611107453541e-05
-1.88326367144077e-05
-2.68907494138035e-05
-2.75053109522248e-05
-4.51082829051964e-05
-2.53992277851179e-05
-2.5069941704837e-05
-1.62787327828609e-05
-4.73636105962245e-05
-5.24985234436481e-05
-3.89070500170434e-05
-1.60406589333394e-05
-2.91996387529192e-05
-3.05575874810405e-05
-2.51424057088267e-05
-4.94488982780854e-05
-4.66722628652772e-05
-2.18002484175974e-05
-4.70989317102523e-05
-1.15410881572736e-05
-4.63236624284034e-05
-1.00004895930981e-05
-2.68764186534408e-05
-2.40634089203899e-05
-4.11924991657521e-05
-4.58067676113686e-05
-5.0950570259123e-05
-7.81762061350537e-05
-1.48590527142985e-05
1.86137459878377e-05
-3.19699305448148e-05
-1.94463810151856e-05
-4.51727445705967e-05
-4.32406359486949e-05
1.74515528091223e-05
-5.17877803779335e-05
-3.22446989751719e-05
-4.05245746040692e-05
-2.9949022048572e-05
-4.98839299453233e-05
-5.02875539319962e-05
-1.99227876279035e-05
-1.16010550857803e-06
-3.4097587602193e-05
-3.18583703954269e-05
-3.7030039772369e-05
-2.28568799446916e-05
1.64722258464151e-05
-6.33070303712991e-06
-1.01597026923183e-05
-3.93590309958614e-05
-3.96768838932953e-05
-7.00005036802922e-05
-3.66760715986929e-05
-4.0929511354671e-05
-8.82484467858499e-06
-8.01272814249345e-06
-3.06372350147362e-06
4.64699656744613e-06
2.67260899302661e-06
-6.6543005295557e-05
-1.42688009890672e-05
-2.43899082887084e-05
-2.13773927243181e-05
-6.5805560696088e-05
-2.04615177796016e-05
-1.94198861451352e-05
-2.35356565356903e-05
-5.82293002794926e-06
-2.87626591217247e-05
-2.20981175542196e-05
-2.98730078864987e-05
-3.2366135384751e-05
-2.369204475067e-05
-5.22167962508636e-06
-3.36786594861882e-05
-2.67297085245537e-05
-2.7382047583054e-05
-3.4052149071823e-05
-6.09839780497476e-06
-1.35037113961052e-05
-3.10916463586656e-05
4.52510142464689e-06
-3.82957052049591e-05
-3.90254119260059e-05
9.43904805187173e-06
-2.987846095369e-05
-1.77778221749123e-05
-2.66658385780285e-05
-3.29921502468021e-05
-1.81926487510431e-06
-2.99829335336043e-05
-2.19537561815765e-05
-5.51771084244767e-05
-4.42600815802654e-05
-4.08197327357697e-05
-4.55953335183134e-05
-1.18946241212167e-05
9.99124687182012e-07
-2.57417193116425e-05
-2.38679074377164e-05
-2.59946137030079e-05
-7.79400548791743e-06
-1.93672381122619e-05
-3.82037561789924e-05
-3.31026403736321e-06
-8.4721274459948e-06
-5.47352203803974e-05
-2.08823469203523e-05
1.31833437364799e-05
-1.3105265686969e-05
-3.40482264644116e-05
-4.00267274277484e-05
-2.33990273769834e-05
-3.62772164070493e-05
-1.57524271715857e-05
-3.02411502239185e-05
-9.83425086638354e-06
-4.55693161331984e-05
-2.58477295445588e-05
-2.50975832461673e-05
-2.60359097186778e-05
-5.63146931758753e-05
-3.9257456314701e-05
-6.09651235721767e-05
-1.65185061498989e-05
-4.62254362055161e-05
-2.28993237977663e-05
-3.10733286721469e-05
-2.27065503529319e-05
-3.91560866546434e-05
-2.26346147837634e-05
-2.14255331189673e-05
-1.97866475458444e-05
-3.75102539420381e-05
-3.05130180134098e-05
-7.02417634127254e-06
-2.67088312815377e-05
-3.8438764745286e-05
-4.19180756861293e-06
-1.42772244698957e-05
-3.36410759220783e-05
-3.43606635265973e-05
-2.87107368455876e-06
-3.2466671200439e-05
-4.81053151922037e-05
-1.82690557557044e-05
-7.73410945031248e-06
-1.7079198884886e-05
-2.80224362131146e-05
-3.44383216005104e-05
-3.4373338355903e-05
-9.82898705168477e-06
-1.75312298736628e-05
-2.39908167449315e-05
-2.40360916679292e-05
-1.34272917337459e-05
-1.47046773587996e-05
4.07110993525664e-06
-2.81062901947219e-05
-2.69993495174906e-05
-4.49994931604104e-05
-1.6454055115703e-05
-1.5200062763529e-05
-4.48008685090828e-05
-4.12679488612926e-05
-4.11013829068872e-05
-3.48842722718514e-05
-2.19217207637294e-05
-3.97034581498181e-05
-5.92177222717818e-05
-4.87601743628404e-05
-1.89855879225751e-05
-2.86536891874823e-06
-9.92856865972327e-06
-1.34430266635068e-05
-2.44564954214022e-05
-1.95565840785038e-05
-1.10915363354508e-05
2.43352276328038e-06
-1.1902737492675e-05
5.13678657417868e-06
2.99514527581781e-06
-2.6097922831949e-05
-2.54210026836884e-05
1.16895796367089e-05
-3.66304040479311e-05
-5.0359331680373e-05
-3.01627824459862e-05
-3.2286158250578e-06
-9.84627881512147e-06
-1.9182081291037e-05
-2.486232663339e-05
-3.35524689163575e-05
-1.12531985546645e-05
-6.13602765918365e-05
-4.62433396904097e-05
-7.23524652153938e-05
-3.46697962680999e-05
-1.32848207168842e-05
-1.9252149178328e-05
-4.21399351761111e-05
-3.15208047807056e-05
-2.75777981512082e-05
-1.13892401731604e-05
-9.56238561828804e-06
-3.4071911337354e-05
-6.3763090142751e-05
-1.04061565213627e-05
-1.28207404329697e-05
-4.7734171159779e-06
9.42521739466259e-07
-6.19140216959187e-05
-3.24660921895019e-05
-3.42956350381028e-05
-4.06884960069249e-05
-3.94620285751593e-05
-6.00043360254335e-05
-3.39829000418432e-06
5.98273161805678e-07
-3.95414958524941e-05
-5.09943072597228e-05
-1.07480322168531e-05
-4.70962523671528e-05
-9.51527528053697e-06
-8.63313748215802e-06
-4.42827709015874e-05
-3.30377505139186e-05
-5.19814693235977e-05
-4.24107517929657e-05
-5.83318288490552e-05
-4.84704493547816e-05
-3.5253472519098e-05
-3.63760474971521e-05
-3.1956309245296e-05
-1.4277924182767e-05
-2.18658671017722e-05
-3.37047304215104e-05
-1.57527245352359e-05
-3.77590267084992e-05
-8.57439736014279e-06
2.54944910233919e-06
-4.7097021059741e-05
-2.37578792175137e-05
-2.67049112271762e-05
-3.3898366323574e-05
-3.65352942368686e-05
-1.03191808815809e-05
-2.82898979150751e-05
-2.60580796957498e-05
-2.17991122782204e-05
-5.55574953245894e-05
-3.94481587335885e-05
-7.02214514401744e-05
-3.08600743633746e-05
-1.21739004354932e-05
-4.20684070823473e-05
-3.40806051533376e-05
-3.36657050242324e-05
-2.10038420318744e-05
-3.10873936440986e-05
-1.51159823742229e-05
-4.14120311230753e-05
-1.65245986165014e-05
-7.91748205195035e-06
-6.1385097438737e-05
-2.77798066812946e-05
-2.14704047535894e-05
-1.0559564608591e-05
-4.57143107828042e-05
-7.17102341361225e-05
-3.41364866681035e-05
-2.8268804547679e-05
-2.60784146453651e-05
-7.8865675393634e-06
-5.26689172650367e-05
-1.86128190581993e-05
-3.4641267856892e-05
-3.83333808127875e-05
-4.9740462720319e-05
-6.92429463080256e-06
-4.02111386974183e-05
-5.98626869000151e-05
-6.57658022732727e-05
-4.5127576849e-05
-3.69191995267468e-05
-6.06788362061537e-06
-2.06830355801515e-05
-5.6425776750701e-05
-2.32401650841246e-05
-4.12425127037261e-05
-5.62964158825767e-05
-3.6501665139821e-05
-2.58581880622435e-05
-3.97332135912109e-05
-2.96730563039396e-05
-4.16810155457265e-05
-2.33876926192875e-05
-4.01667397074164e-05
-4.33426380480878e-05
-9.03422621360564e-06
-2.19790736962842e-05
-2.34058113298229e-06
-8.02736713611499e-05
-3.44204853219508e-05
-3.52040256309024e-05
-4.4957792503721e-05
-3.9457968288757e-05
-1.36110002748609e-05
-6.04045584420285e-05
-2.20702455499915e-05
-2.87039183570845e-06
-4.53110338331412e-05
-6.79157196635352e-05
-1.56499009739259e-05
-2.06688488492727e-05
-2.36943978306324e-05
-2.57152813239533e-05
-1.36954641765376e-05
-4.52172654618236e-05
-3.29363397622483e-05
-2.63318526347344e-05
-3.84999116213203e-05
-3.28757723986512e-05
-7.33272573935709e-06
-3.26764687892604e-05
5.87862788138493e-06
-5.64370272486787e-05
-4.96581486014413e-05
-4.50002076932738e-05
-1.44072089094638e-05
-1.6114435388331e-05
-4.45249952299711e-05
-6.16332606016486e-05
-3.11157207992792e-05
-5.13237904856278e-05
-3.27708786988943e-05
-2.06125029140297e-05
-1.60490759148906e-05
-3.27268643637584e-05
-2.45801889533684e-05
-3.50912529249786e-05
-4.28684683750441e-05
-8.70817670698059e-06
-3.03044146185969e-05
-2.02117526573078e-05
-7.0537899313473e-06
-2.61023516454078e-05
-2.76123933240143e-05
-1.5110747947183e-05
-3.00965738373692e-05
-3.4898376570544e-05
-5.30347601152349e-05
-1.15024310755108e-05
-4.42088582374907e-05
-9.35116254067209e-06
-2.16730215722245e-05
-2.48790377442382e-05
-4.61653335385637e-05
-1.6102817068532e-05
-1.88379265257122e-05
-2.36714744811921e-05
-3.61361434240474e-05
-1.73411600170741e-05
-5.77072917079243e-05
-4.91233769594988e-05
-3.37768980418548e-05
-1.67560981156884e-05
-1.7537949741763e-05
-3.43302157470039e-05
-3.80119410894726e-05
-3.02462241707569e-05
-1.23207965743207e-05
-2.43639855610247e-05
-2.78395424983925e-05
-1.09251667555319e-05
-2.10877576167834e-05
-3.95017729414939e-05
1.3637365472664e-08
-2.23126669864761e-05
-2.0434637981673e-05
-5.58540525639299e-05
-3.93341144059155e-05
-2.25949996497531e-05
-2.91538038957094e-05
-4.31589907858787e-05
-2.53178072952157e-05
-2.7269021570704e-05
-6.10474565150918e-05
-5.24961061512108e-07
-3.88715412172033e-05
-2.80719745554151e-05
-3.051904379954e-05
-1.38082113719056e-05
-3.83388528143299e-05
-2.73049188780479e-06
-2.87127464135783e-05
-1.57967960370129e-05
-1.23097288670529e-05
-4.05984500773119e-05
-4.2027596612632e-05
-3.5579394630861e-05
-6.51880446657482e-05
-3.20686523184745e-05
-2.57994820730392e-05
-3.154606632418e-05
-2.02163728226309e-05
-4.80044621454712e-05
-1.53100739520618e-05
-4.44850040361525e-05
-5.32825573428963e-05
-4.86576689379308e-05
-3.13170455032684e-05
-2.56398474999477e-05
-2.2613923385606e-05
-3.61371472475645e-05
-4.33946189950438e-05
-2.31628238957165e-05
-1.9344356768278e-05
4.60412599575882e-06
-1.80776992402174e-05
-3.38876075773353e-05
-1.90889142402249e-05
-2.12554714716912e-05
-4.85337062897544e-05
-4.44596467904338e-05
-6.83505140243423e-05
-4.03462241292451e-05
-3.80472279024553e-05
-3.23163844116921e-05
-3.31621006609764e-05
-4.65841099699387e-05
-2.71313466453347e-05
-4.12181797019383e-05
-5.83240320830085e-05
-5.32687860959387e-05
-2.13000731708644e-05
-4.43014499965014e-06
1.21249609698686e-05
-2.81855686845301e-05
-1.71229188736461e-05
-2.35738763926507e-05
-5.53657186421638e-05
-2.94023454659248e-05
-3.37971507874525e-05
-4.57875920628026e-05
-3.82559365203078e-05
-2.91273988207714e-05
-3.1462033331107e-05
-7.94915002659055e-06
-3.83278232672459e-05
-4.34261248541099e-05
-2.69936901900438e-05
-4.81626526926874e-05
-2.44953988509091e-05
-1.12607181364716e-05
-2.89933808851433e-05
-2.09987818793392e-05
-6.46851669902141e-05
-2.24959877220521e-05
-3.11325904536403e-05
-2.02488072829188e-05
-2.64003568023415e-05
-2.74383315963589e-05
-2.73537183864554e-05
-3.65398568890932e-05
6.90333537978119e-06
-1.98719912036212e-05
-3.49784006945118e-05
-8.43740631463742e-06
-2.3278517542053e-05
-3.68804427179257e-05
-2.28381869696649e-05
-4.37170885503929e-05
-3.96408867358456e-05
-1.79031181236989e-05
-2.20912236106764e-05
-4.07379307109172e-05
-5.8296947356427e-05
-1.73734051739295e-05
-2.08003676854446e-05
-2.46202721901061e-05
-4.58274252199001e-05
-5.23109999533833e-06
1.43411613486054e-05
-1.22874426212395e-05
-4.2622682106081e-05
-3.78427367356673e-05
-5.94707231283643e-05
-2.95831568548238e-05
-2.30675063565887e-05
-3.12162873127453e-05
-2.24011619685317e-05
-2.82358289201306e-05
-1.91082257875888e-05
-1.99517083189312e-05
-4.53680900294654e-06
-1.15339746743987e-05
-1.70237429681084e-05
-3.80413563961367e-05
-3.57445017684734e-05
-4.41054411076371e-05
-5.13612786564306e-05
-1.5497722994689e-05
-3.34483659904018e-05
-4.36104999181648e-05
-5.27860225898736e-05
-2.29431356247891e-05
-3.0248158073423e-05
-5.21087462186681e-05
-2.60250325994181e-05
-4.88079522952245e-06
-1.04151240361008e-05
-1.85773946127014e-05
-8.92134001320263e-06
-4.20613549448864e-05
-3.56197821047164e-05
-8.2177631884477e-05
-3.13048363124888e-05
-1.25972209233647e-05
-3.4328380456804e-05
-1.42295955844335e-05
-1.6265321749421e-05
-3.4278566627557e-05
1.57597458418373e-06
-1.16900207584049e-05
-6.25711391525881e-05
-4.36315257953142e-05
-1.41596172556967e-05
-4.29894953660497e-05
-3.53317873137022e-05
-2.30852781350309e-05
-3.87184050866212e-05
-4.24269105908868e-05
-3.53766653193528e-05
-5.45993601206889e-05
-3.8791715209525e-05
-4.63421498642885e-05
-5.33957990592363e-05
-3.77155734104815e-05
-5.10010019871787e-05
-1.12497573100951e-05
-3.15871879198228e-05
-6.4963808177608e-05
-3.21049008794409e-05
-2.32669386953168e-05
-5.09603609660875e-05
-1.43427485545738e-05
-1.47145416726715e-05
-2.25186633307199e-05
-3.90788254069324e-05
-1.8516701049095e-05
4.49008292600897e-06
-1.41958399639001e-05
-4.26061500281409e-05
-1.75510717727394e-06
-2.99097643626025e-05
-4.58740799153675e-05
-4.37821765022619e-05
-4.32378779544423e-05
-4.10317826167574e-05
-2.87729067183814e-05
-2.19182579755441e-05
-4.40750578968889e-05
-1.69839227162877e-05
-3.34208940985684e-05
-2.84092543659173e-05
-3.0727141441109e-05
-3.79280849871461e-05
-3.38044887778012e-05
-5.16971882020435e-05
-7.6136587437346e-06
6.73994824071704e-07
-9.89854026538058e-06
-1.03925114940345e-05
-4.93300072494224e-05
-4.46023111023472e-05
9.15153428127045e-06
-2.42846015016702e-05
-3.35522553248767e-05
-3.90751419388383e-05
-1.77256389347224e-05
-5.30168565823206e-05
-5.91883826691267e-05
-3.32005859684496e-05
-1.23315305935955e-05
8.04391578755073e-06
-4.53193507940401e-05
-2.72296893566846e-05
-1.32962649353921e-05
-1.81458128060744e-05
-9.63510821964456e-06
-2.7150835204048e-05
-4.62937280090664e-05
-2.2498717969667e-05
-2.39166341475986e-05
-1.44362532398769e-05
-1.79497526788979e-05
-3.68061673751345e-05
-3.06985710316902e-05
-5.1804144867788e-05
-1.70205711734175e-05
-2.29564409607734e-05
-2.16585733566592e-05
-3.84134960786681e-05
-3.870169948866e-05
-2.44864473090477e-05
-3.66922119489202e-05
-2.62849143779974e-05
-2.00387438309974e-05
-3.5634919112558e-05
-1.73754890923841e-05
-5.95976129868773e-06
-1.19825529091361e-05
3.93152014683334e-06
-1.9658143905218e-05
-5.53268500843316e-05
-5.099728959415e-05
-3.35632665614629e-05
-3.70891572931345e-05
-2.52331395976055e-06
-5.76850575946618e-05
-1.91734099124772e-05
-4.04395981690838e-05
-2.2748690093037e-05
-4.09277543524053e-05
-3.00541960636682e-05
-1.54432914047608e-05
-5.28976593773146e-05
-1.24434268184108e-05
-3.68095425773935e-05
-4.75196371458054e-05
-3.30311537193362e-05
4.51614972780879e-07
-7.49498908063521e-06
-3.07461331684728e-05
-2.90524900879539e-05
-2.34678446130134e-05
-5.06135373157761e-05
-2.96748864772676e-05
-2.7138499472981e-05
-3.22890445718899e-05
-2.27102223864719e-05
9.90026137717174e-06
-3.28144589708461e-05
-4.52343644317281e-05
-2.08086292193421e-05
-2.21502627046597e-05
-3.59394696610072e-05
-3.68101109250848e-05
-2.97603094090674e-05
-2.09278410714315e-05
-4.7051778088086e-05
-3.3686137676309e-05
-4.08625951539651e-05
-3.77515667120857e-05
-2.70086011356725e-05
-2.60363048773775e-05
-1.18578652637074e-05
-3.58860209467174e-05
-5.92689689503353e-05
-5.82170227073322e-06
-3.9183668064899e-05
-1.72758856333071e-05
1.09119128261081e-05
-2.89701372574113e-05
-2.56657835932412e-05
-2.69912001718197e-05
-2.36696076542216e-05
-2.42538973321e-05
-5.66145238404397e-05
-2.10259529407735e-05
-1.71289103439018e-05
-1.70250507733285e-05
-2.1301927207218e-05
-5.15273619907571e-05
-5.37332398376633e-05
-2.36868597905301e-05
-1.97454662473766e-05
-3.09984768312171e-05
-3.7455263004257e-05
-6.67042517086617e-05
-3.12474734046118e-05
-5.34793996348925e-05
-2.74058646569715e-05
-5.273929784575e-06
-5.08405832826654e-05
-2.51470109227674e-05
-1.14371645624044e-05
-2.98713595713132e-05
-2.90045728321249e-05
-2.08298296820448e-05
-4.15486360615323e-05
-4.76209390053104e-05
-3.08193290065669e-05
-1.21201349929615e-05
-3.51818374363903e-05
-3.05406980151515e-05
-6.37738566528485e-05
-1.22011433636756e-06
-2.55572562811307e-05
7.09575634793629e-06
-4.25953262528666e-05
-3.93295085235326e-05
-1.04055725427027e-05
-4.4587875543368e-05
-4.9772525319099e-05
-2.34508963746404e-05
-3.43182851837696e-05
1.88043046948511e-06
-3.42433940564046e-05
-4.16807275341736e-05
-1.97920941838613e-05
-3.38800190400813e-05
-4.26282542988289e-06
-1.12669930506464e-05
-2.02359234812819e-05
-3.63354352348959e-05
-1.66552133175626e-05
-3.95404039727485e-05
-5.52822615437006e-06
-2.6137681868405e-05
-6.2746726451082e-05
-3.24771373644052e-05
-1.46296791138973e-05
-2.39799702865273e-05
-2.41281068585112e-05
-2.84711228068989e-05
-6.09719981915767e-06
-5.18745774890929e-05
-9.15967755680615e-06
-5.50540268056818e-05
-1.49189627776857e-05
-2.67455993341383e-05
-5.39425712403815e-05
-5.31026196956261e-06
-1.42265065776881e-05
1.55217085329325e-05
-3.50198500193487e-05
-3.84749566642906e-05
-2.12993639927366e-05
-3.77200583725958e-05
-1.11047468839571e-05
-2.44838680329935e-05
-5.76019377828833e-06
-2.19804598211867e-05
-2.31446127752911e-05
-6.52654692250117e-05
-4.8910555657926e-07
-2.60673860376235e-05
-3.73693995233799e-05
-3.1216717821197e-05
-3.92334502706512e-05
-3.81798674660573e-05
-5.08051207092783e-05
-5.29459682797483e-05
-3.59862074219068e-05
-3.53489118397917e-05
-8.20888343339415e-06
-1.64663130445766e-06
-3.09843983884128e-05
-1.77872927937881e-05
-5.29745108168332e-06
-2.1613102758236e-05
-7.46255366688159e-06
-1.073630068798e-05
-3.23049074986902e-05
-6.80181277318309e-05
-4.47022707757659e-05
-4.17000430377557e-05
-1.83847080327593e-05
-2.62726343979966e-05
-4.96139070297001e-05
-3.00732109340817e-05
-3.95971485602586e-05
-3.52016051837887e-05
-3.1918454080418e-05
-3.17823944308943e-05
-2.84265919730239e-05
-4.81000228049967e-05
-3.73456898972998e-05
-1.75592480099937e-05
-2.22984807953407e-05
-2.68795421616887e-05
-3.25514755252292e-05
-3.94088360694982e-05
-1.48831200349582e-05
1.23687710104015e-05
-3.37457785272187e-05
-3.76525974769769e-05
-2.80695074352678e-05
-1.31033766795456e-05
-1.68408938142441e-05
-1.64693281528598e-05
-3.57223834124732e-05
-3.03361820334991e-05
2.37349164100379e-05
-5.05174350283097e-05
-1.11381620818253e-05
-1.65295837965228e-05
-1.61955971047321e-05
-6.1603263571655e-05
-2.96571785354061e-05
-4.46430348039102e-05
-2.99866799382762e-05
-2.44048567409219e-05
-4.00410766595275e-05
-2.96415183359429e-05
-1.60304884086754e-05
-4.23037945201097e-05
-8.48314202844858e-06
-2.75467770412115e-05
-4.391282622552e-05
-4.02299562339903e-05
-1.24032300371374e-05
-1.96965920649916e-06
-1.29057028750809e-05
-4.98161972620866e-05
-1.53083582942347e-05
-2.34121503754108e-05
-6.13981936633168e-06
-5.40339877819241e-06
-3.8031907277931e-05
-5.54624511391486e-05
-3.71820413665213e-05
-4.11743054091891e-05
-4.17548212675022e-05
-2.60468306598676e-05
-2.18727867135853e-05
-1.37596695429812e-05
-3.49858539841726e-05
-3.1978702818322e-05
-2.39669252451285e-05
-4.91750076546072e-05
-3.1877533840915e-05
-1.19649938626401e-05
-2.00309952907877e-05
1.89059016478782e-05
1.84886820647173e-05
-1.91748484578417e-05
-3.97465649397989e-05
-2.42074107463252e-05
-5.87217683685122e-05
-3.55646637013209e-05
-3.02777897084748e-05
-2.7478245508195e-05
-3.87842869385787e-05
-2.64414155686157e-05
-2.41466562711512e-05
-3.62896446591134e-05
-2.46768444413446e-05
-3.07172750873906e-05
-6.23367196222276e-05
-4.04880720429403e-05
-2.51641604956483e-05
-2.81266519163148e-05
-1.05872305572545e-05
-4.28916724483768e-05
-4.29391097048439e-05
-3.86272345196823e-05
6.30828243705919e-06
-5.03669550855869e-05
-3.45955209214719e-05
-3.36054392586446e-05
-2.68428658509708e-05
-3.25992611887123e-05
-3.03874141104319e-05
-6.30106987201377e-05
-1.34498830620236e-05
-2.4856635635708e-05
-3.6965523050491e-05
-2.94795135555635e-05
-2.5772122252914e-05
-3.27502398771094e-05
1.73582897241524e-05
-2.77868570020741e-05
-4.61863586617592e-05
-9.40144162961775e-07
2.09709053759479e-06
-1.80402518414101e-05
-3.20857906314318e-05
-1.1547757124544e-05
-1.76093359932608e-05
-1.46233091080204e-05
-2.04588678768247e-05
-3.33471757754138e-05
-2.80868200408624e-05
-4.50277392806891e-05
-4.29068531181867e-05
-3.49791089570838e-05
-2.73676685505685e-05
-6.84467030330533e-06
-5.95102407265128e-05
-2.01526308936451e-05
-3.00265166343383e-05
-4.5681284820495e-05
-3.41736950499431e-05
-2.6167744077098e-05
-3.36370753675219e-05
-1.75381529061415e-05
-3.65337085889547e-05
-6.83447071413916e-05
-2.90962983624287e-06
-2.07895879167343e-05
-8.10613902423422e-05
-1.19648298882984e-05
-1.1161680512034e-05
-2.5375100630785e-06
-3.30430808387232e-05
-3.88232058254153e-05
-3.66734575877168e-05
-3.08530371374497e-05
-2.28552758056422e-05
-4.45299461567066e-05
-1.37834605803505e-05
1.26040003296391e-05
-9.31035804834433e-06
-3.02928447679285e-05
-3.50314988413286e-05
-5.93299352284e-05
-3.38009740548759e-05
-1.48550274421076e-05
-3.2241101597231e-05
-5.99141347609671e-05
-3.20965991179439e-05
-1.32125872495949e-05
-2.18585182069057e-05
-2.28541458562563e-05
-4.40225151515878e-05
-2.88137907853787e-05
-1.89000103150067e-05
-1.15410371254271e-05
-3.35195546060696e-05
-4.16193906595862e-05
-4.47174199668349e-05
-1.50121685670663e-05
-3.47439465726649e-05
-4.06548064390742e-05
-9.9949060063787e-06
-3.28157993228318e-05
-4.06655153645539e-05
-4.34708809552489e-05
-6.92566224374484e-06
-3.69614791397101e-05
-2.3455170050286e-05
-5.48743267255057e-05
-7.47519627743481e-06
1.13117668731436e-05
-6.84693413418569e-06
2.30682216672951e-05
-2.16113828347789e-05
-4.45085980815779e-05
-2.21459696878913e-05
-3.5559732078692e-05
-4.68585417036263e-05
-3.39500713145167e-05
-1.39578688775313e-05
-2.66448159293433e-05
-3.35781430484344e-05
-4.32270284385587e-05
-1.87026657789701e-05
-2.9410194982419e-05
-1.19302920662232e-05
-1.96735451464774e-06
-3.08899181349865e-05
-3.05831673934807e-05
-5.3351862282984e-05
-3.44423536207364e-05
-1.94395824419952e-05
-2.61324340440867e-05
-3.64881833111496e-05
-8.10217526554655e-06
-2.99603337651094e-05
-1.41573274535815e-05
-3.10011000578306e-05
-2.367785990609e-05
-4.06842098920893e-05
-4.80982805918779e-05
-2.96681966638767e-05
-4.49245277082422e-05
-1.26990112996522e-05
1.23038043898088e-06
-2.16232641424159e-05
-4.23318331798578e-05
-4.02464383091359e-05
-7.85102075585968e-06
-3.08233214883404e-05
-3.18622185530829e-05
-3.00318923529806e-05
-2.98645792355749e-05
-1.56004113051016e-05
-6.20487918903145e-06
-2.29869812706078e-05
-2.5504180684943e-05
-7.51346530745618e-06
-1.93522306989498e-05
-4.88125388696675e-05
-2.12251258951358e-05
-4.54645163155476e-06
4.89116227078128e-06
-7.89771741581358e-05
-4.28086976693867e-05
-2.94377864399118e-06
-4.02948966688654e-05
-4.67293909035786e-05
-2.5449377074788e-05
-1.68397118263163e-05
-1.85530814262544e-05
-4.57896136852902e-05
-7.89104146838396e-06
-2.0439069005811e-05
-1.02918927082029e-05
-1.88470361408956e-05
-2.55218068217267e-05
-1.15939359963641e-05
-3.52166997782843e-05
-4.13050052667241e-05
-3.63715587731267e-05
-6.27878055323344e-05
-2.21763759353131e-05
-1.63875212925741e-05
-5.25086351027926e-05
-5.39024796284998e-05
-2.56536200195539e-05
-1.1195920281104e-06
-3.47859621794884e-05
-2.34696165982232e-05
-2.89162381249988e-05
-4.02091062270746e-05
-3.53722829957165e-05
-5.94529009459151e-05
-3.60507455638909e-05
-2.97096451454454e-05
-1.69734434152795e-05
-2.90534921657488e-05
-2.15985294927428e-05
-1.08135652556698e-05
-3.53795959488422e-05
-7.95092398419297e-06
-4.5274613940886e-05
-6.3249172946065e-05
-3.56507952683202e-05
-3.09877912743746e-05
-2.76563913019993e-05
-4.77372779979617e-06
-3.29036867301278e-05
-2.09439657275271e-05
-1.603849803907e-05
-5.01567644534341e-05
-8.39370302291622e-06
-6.77787531540787e-05
3.39309490838724e-06
-1.17405509601484e-05
-8.20619004065896e-06
-3.04682084909463e-05
-2.43724750813119e-05
-2.01700377405595e-05
-2.26664020973961e-05
-2.59513546362057e-05
-2.34442866837484e-05
-2.78439547798997e-05
-5.73219302397295e-05
-5.24731519079857e-06
-5.24146518824299e-05
-3.89252662658032e-05
-5.45944531954283e-05
-1.74611621202425e-05
-2.01678635035701e-06
-2.41825883478419e-05
-5.08326496922443e-05
-3.21496840193681e-05
-2.60403832536213e-05
-3.48566895639914e-05
-4.90859449081404e-05
-4.21832771901799e-06
-4.25137537239612e-05
-5.57304171303957e-05
-2.52884917058697e-05
-4.2276310606571e-05
-6.07942167026519e-05
-1.33764215819888e-05
-2.36795263916651e-05
-3.49566638641868e-05
-2.52827294787216e-05
-5.39553730456863e-06
-2.41003504436765e-05
-3.62542596065449e-06
-2.11005677922421e-05
-2.78177633392129e-05
-5.15682255715376e-05
-1.2557690558032e-05
-3.4846367874398e-05
-2.48952857793287e-05
-2.47323798495893e-05
-2.82467239541494e-05
-5.64151153344184e-05
-1.85017240727678e-05
-3.67512540376401e-05
-5.76731682902098e-05
-5.00706163800254e-05
-3.75054187710032e-05
-4.06600604338223e-05
-3.52336068551345e-05
-2.47099089817634e-05
-5.50860831215859e-05
-5.78767483685556e-05
1.31774414045058e-05
-2.91574545371071e-05
4.58790550486207e-07
3.87648573779503e-07
-1.34123703901427e-05
-1.42891927420953e-05
-2.42561529081032e-05
-2.8393771040927e-05
-1.77938592912287e-05
-2.65497556894132e-05
-2.18492314838934e-05
-2.35601898532514e-05
-1.53522947880478e-05
-1.43673611915757e-06
-2.91972466624268e-05
-2.09922393597987e-06
-2.26450619196507e-05
-4.6817368514121e-05
-4.37877021701759e-05
-6.48806068652062e-06
-2.83801611250126e-05
-4.25638641429935e-05
-4.29843093894113e-05
-1.30935641416099e-05
-3.86633238526896e-05
-1.33612668692792e-05
-1.04799822360368e-05
-5.15201685820391e-05
-4.77767373795636e-05
-3.11091887273872e-05
-4.00982855564211e-05
-2.14867835336117e-05
5.43407582597624e-06
1.31560776750651e-07
-7.109246539966e-06
1.96055796215679e-05
-2.10130557549362e-05
-4.3774470063989e-05
7.45899595091935e-07
-1.93475163028763e-05
-1.59221453399374e-05
-1.84092303897052e-05
-3.94532994186789e-05
-3.62010181651424e-05
-4.63444422822044e-05
-3.38296637125931e-05
-2.77265274101285e-05
-5.2125735562466e-05
-3.01915324178076e-05
-2.29324158294087e-05
-3.15769066136613e-05
-2.82551254204173e-05
-1.52155904491682e-05
-9.44159892310239e-06
-2.26275534669414e-05
-2.05019075678595e-05
-5.07693012883138e-05
-4.04324889789579e-05
-4.36468963956323e-05
-3.07246879581597e-05
-2.91133191462027e-05
-3.0577167546741e-05
-2.17681323660019e-05
-1.07060089963686e-05
4.32809076870737e-06
-2.3963565325652e-05
-3.0375081651207e-05
-1.06569375384416e-05
-3.65456312897478e-05
-4.04941724037612e-05
-3.21004749618786e-05
-1.23880961858446e-06
-3.92911712459536e-05
-1.85963744764911e-05
-1.73624515842465e-05
-2.7702993294153e-05
-3.87580271589842e-05
-3.23411169782531e-05
1.23051064287093e-06
-5.14251249183231e-05
-4.90596047460174e-05
-3.79245793409556e-05
-2.43388167784477e-05
-6.78411045708144e-05
-2.42248732053668e-05
-5.45205655717941e-05
-3.76736665512358e-05
-1.48446969804781e-05
-3.00798572178303e-05
-2.25208011121227e-05
-2.30813495594486e-05
-2.75677109191532e-05
-2.8780966019319e-05
-1.18230536544862e-05
-3.21006683055269e-06
-4.0234830285411e-05
-2.70493749385561e-05
-1.10934366753901e-05
-1.52632003283693e-05
-3.84343183956649e-05
-1.73982731409798e-05
-2.19352344588596e-05
-2.60774822907888e-05
-3.91655920950311e-05
-3.47741044766293e-05
-3.85974775413233e-05
-3.07480261192051e-05
-4.56477701414411e-05
-2.27781923710091e-05
-2.29180157448726e-05
-1.77146198275398e-05
-3.52343334485245e-05
-4.42994278010099e-05
-2.06027374097813e-05
-2.44155646223853e-05
-3.56345030204866e-05
-2.43054825555716e-05
-6.55213483194964e-06
-2.95668076828066e-05
-4.31593454598182e-05
-2.8611790740778e-05
-2.96299289527216e-05
-9.38202328327764e-06
-1.67989798163342e-05
-5.15928524209613e-05
-2.53465716881201e-05
-2.637823841891e-05
-1.44062570192015e-05
-3.84509759892448e-05
-5.99072697551092e-06
-2.0417522650673e-05
-2.13694325593427e-05
-4.5535983211798e-05
-5.46871188406105e-05
-3.05574566233857e-06
1.6622058371755e-05
-4.53735220903255e-06
-5.18974700578067e-05
-3.64556717698258e-05
-2.1618529658346e-05
-3.20049018686626e-05
-2.6370473636728e-05
-2.59409202626707e-05
-5.80004157478174e-05
-4.24191043966423e-05
-2.2980714739597e-05
-2.35117060914384e-05
-4.65902937681734e-05
-4.39755160190159e-05
-8.50012634337102e-06
-5.72485345974459e-05
-7.80973721555987e-06
-4.68700902152261e-05
-4.26585041901256e-05
-2.56210078072493e-05
-1.37444230733096e-06
-1.44903898101261e-05
-3.67275365319163e-05
-3.32441353415525e-05
-1.95374577678924e-05
-4.89796944006903e-05
-1.83600934771395e-05
-5.77914593304059e-05
9.75601157612451e-06
-2.59268411919056e-05
1.00274346445865e-05
-2.00371361025428e-05
-3.3121025567733e-05
-3.23801224182228e-05
-1.22767110841984e-05
1.04293660509393e-06
-4.88356805822679e-05
-2.5066842597376e-06
-2.63385420186687e-05
-3.47271256907265e-05
-4.55054524948387e-05
-8.36023731862828e-06
-2.54831822522151e-05
-3.79663773420338e-05
-2.37443190237325e-05
-3.62261278591958e-05
-2.56632696356113e-05
-1.5388662124527e-05
-1.56297418190852e-05
-3.01869387211038e-05
-3.75774919406709e-05
-1.05235969805142e-05
-3.51945759801719e-05
-4.56529768316741e-05
-2.27382057197299e-05
-2.65958128487047e-05
-1.07096650169754e-05
-2.07227113945267e-06
-3.22025368549655e-05
-6.91523566236636e-05
-4.76457298436077e-05
2.06058078513493e-08
-3.64930284915485e-05
-2.25167745120201e-05
-2.88201489774614e-05
-3.58434765779271e-05
-3.03484052282836e-05
-7.66703846589845e-06
-5.18071397646724e-05
-3.15910502706376e-05
-8.23286794348131e-06
-2.41932010097315e-05
-2.34501847552288e-05
-3.83671442499186e-05
-6.31981996958479e-05
-3.93261232994558e-05
-7.54914336795271e-06
-4.31918997987319e-05
-5.88439920868892e-05
-3.13966598864279e-05
-9.62493446245098e-06
-3.64443623616639e-05
-3.06308483227304e-05
-2.40519086360262e-05
-4.80400588782511e-05
-7.44178279739843e-06
-1.85325494866098e-05
-2.95671495023967e-05
-3.82312366492963e-05
-2.06232732449419e-05
9.63094261469608e-06
-3.14827375760775e-05
-5.26735868754285e-05
2.80608979787292e-06
-4.43867528700701e-05
-2.78709340964455e-05
-2.85668691023311e-05
-3.67500287988829e-05
-3.52300937298432e-05
-2.19283480316866e-05
-2.31299626993697e-05
-4.36389773064493e-05
-2.708085431493e-05
-5.05215275048914e-05
-5.16185642857828e-05
-3.85238014578114e-05
-3.94706634990626e-05
-3.35621087853382e-05
-6.04346304601328e-05
9.91764825576937e-06
-2.83476187689269e-05
-2.22026302432285e-05
-3.66477785813028e-05
6.96128359343002e-06
-4.67176266255548e-05
-1.32962912149203e-05
-2.85835283314225e-05
-1.95486533113268e-05
-2.66022965228579e-05
-3.60808165710476e-05
-3.0307212403372e-05
-2.84275032186539e-05
-2.80524321965833e-05
-4.57704774250308e-05
-1.76516485508916e-05
-5.12102355881378e-05
-3.70905840878119e-05
-2.55173413177492e-05
-3.7435889948051e-05
-1.20353238797166e-05
-2.40959421407714e-05
-1.87919064829816e-05
-3.43234752238407e-05
-3.69072855755487e-05
-2.42995909635965e-05
-6.09645769671671e-05
-1.75136837484592e-05
-1.98910223639051e-06
-3.66112367228286e-05
-3.37863354655276e-05
-4.93270521609767e-05
-3.51790971137771e-05
-3.33336456631593e-05
-3.56841217805177e-05
-5.60515854637697e-05
-3.41473414503893e-05
-2.90482017740169e-05
-5.3199959091275e-05
-4.76149180591331e-06
-4.1447379426378e-05
-1.99298224166568e-05
-2.8599330838577e-05
-3.77844176507167e-05
-1.42566744720256e-06
-4.25398593714124e-05
-1.83014214050631e-05
-3.53462381097593e-05
-4.50661567293075e-05
-9.83468234981993e-06
-4.346397632854e-05
-4.96450792123259e-05
-1.8501125338998e-05
1.45552747965896e-06
-4.27640279286552e-05
-3.31872094684601e-05
-3.19191675856717e-05
-3.69661719275456e-05
-2.68653224108363e-05
-3.0949071883337e-05
-2.01190161166938e-05
-3.04293478256864e-05
-1.69382324539568e-05
-2.93265576879259e-05
-2.15806356734717e-05
-5.3021967055294e-06
-1.14282056438818e-05
-4.38205787943503e-05
-3.65754684530831e-05
-4.49318645446805e-05
-3.48968596170718e-05
-3.88208513691727e-05
-2.52173753076636e-05
-6.58087678248163e-05
-4.87142713078541e-05
-6.07366972226519e-05
-5.08033456530562e-05
-3.53440597880052e-05
-3.74280376463025e-05
-3.52831954272065e-05
-3.91449474512394e-05
-2.64258922093002e-05
-4.39977625613226e-05
-2.90760736209925e-05
-4.42924567253097e-05
-8.19505649850231e-08
-3.50906417926648e-05
-4.56398167396094e-05
-1.6810396734142e-05
-1.57366123907606e-05
-6.1825080964897e-06
-2.05900806628053e-05
-2.54970763603863e-05
-4.19168298342355e-05
-7.61134439044629e-06
-3.62461445486642e-05
-2.81607528425036e-05
-2.22215550737859e-05
-4.88919279142781e-05
-5.06908735712421e-05
-1.8337560558065e-05
-2.95324049587319e-05
-2.15896968947343e-05
-2.28327759463706e-06
-9.95788194661728e-06
-2.20974188493178e-05
-4.23020076237597e-05
-4.12472176296316e-05
-1.32045430821239e-05
-1.62814243653067e-05
-1.13171756451214e-05
-1.67353331697107e-05
-3.41344976466647e-05
-2.98854888168803e-05
-2.23951266800649e-05
-3.82339072538063e-05
-3.08694456185316e-05
-2.52494214524853e-05
-2.54654635540624e-05
-3.03416853161639e-05
-4.7488454146358e-05
-4.67521367499249e-05
-3.73863320287504e-05
-3.33107524540929e-05
-3.44544716688514e-05
-6.33500004399542e-05
-7.61244061119306e-05
-7.0224920193872e-05
-4.44255709802468e-05
-1.28056899142755e-05
-4.93753006378747e-05
-5.27098512400099e-05
-3.17975070866126e-05
-3.29957495952503e-05
-1.81607906600357e-05
-5.23939041425193e-05
-2.66842555332948e-05
-2.98416930585511e-05
-4.21098645794837e-05
-2.20675779768604e-05
-5.09730919035852e-05
-3.95220117041424e-05
-1.46850246444215e-05
-5.63170563301503e-05
-3.80514057753198e-05
-4.45775468503322e-05
-3.70417827300045e-05
-2.62670798492106e-05
-3.17497509163537e-05
-2.93320691706882e-05
-4.36777900309815e-07
-2.71824375059178e-05
-3.96717833468915e-05
-8.87856674251162e-06
-3.37116919772769e-05
-1.52157290515212e-05
-4.16181071507503e-05
-1.79991060424074e-05
-4.77995840454941e-05
-1.22735915648588e-05
-2.7791078902951e-05
-7.25950308800344e-05
-3.20624571633602e-05
-6.35790401095977e-07
-1.89159603165551e-05
-2.52541539014355e-05
-3.97536816443272e-05
-1.43685240529204e-06
-3.90018309312821e-06
-2.62520825674937e-05
-4.34168724506337e-05
-6.82108117389622e-06
-3.99936692431096e-05
-6.04104205196105e-05
-6.7994868576384e-06
-8.93847782057412e-07
-2.65341252134699e-06
-4.26679898938645e-05
-3.23829140885205e-05
-2.05882337759553e-05
-5.17610721467104e-05
-3.20894857375365e-05
-4.57251003300999e-05
-1.35891050050017e-05
-7.87610538367758e-06
-4.25572687354331e-05
-2.99664810179615e-05
-2.92382620789408e-05
-7.27801096686669e-05
-1.13942360154492e-05
-1.00076945078797e-05
-1.73777301869014e-05
-2.48621889313519e-05
-9.52323018765264e-06
-6.15756464307125e-06
6.95723921292472e-07
-3.95610693856569e-05
-4.49172476998429e-05
-3.36373689629872e-05
-4.31360064333116e-05
-4.20669538637613e-05
-1.18706331142551e-05
-3.81231423209328e-05
-4.05777246417771e-05
-3.5095220335711e-05
-2.56871769228214e-05
-4.84469609032303e-05
-4.96031272439076e-05
-6.23971365274303e-05
-7.07537761179675e-06
-4.63440303849281e-05
-4.64218582494259e-05
-5.99783373914419e-05
-3.4447567642669e-05
-5.40836168509028e-05
-4.39778773003905e-06
-2.29405847811022e-05
-7.24366026526256e-05
-2.41425677702003e-05
-2.0200654665774e-05
-2.77900927859429e-05
-4.45119945577737e-05
-2.31262134171911e-05
-5.39102210742952e-05
-6.70802443249166e-05
-2.45366562038575e-05
-4.00749081454732e-05
-1.91649118608895e-05
-4.1310424867339e-05
-1.48428379836618e-05
-3.37063961423015e-05
-2.29443311731827e-05
5.5001192615552e-06
-1.36526235838755e-05
-3.57854755587399e-05
-2.51195910064711e-05
-2.95235951179965e-05
-2.0890952278981e-05
-1.52042901730994e-05
-3.07981611699735e-05
-1.58785257213882e-05
-8.31215823361546e-06
-2.87683119098158e-05
-3.74839560271722e-05
-3.4574386728749e-05
6.63675780780527e-06
-1.34371919988855e-05
-1.95345330043139e-05
1.12177555247182e-06
-5.9872865558797e-05
-4.61301432118795e-05
-4.64144617014157e-05
-7.49515913613834e-06
-2.08749461134409e-05
-1.61084584799441e-05
-9.87390277214524e-06
-3.66841270691422e-05
-4.70075794673582e-05
-1.77145460333764e-05
-2.49017904064849e-05
-3.38518266197319e-05
-1.92900318725427e-05
-4.31743598248592e-05
-3.22332877562948e-05
-1.36230949466134e-05
-2.86161789843232e-05
-5.15152972516217e-06
-2.77052705591349e-05
-3.05029772305752e-05
-1.50770775509352e-05
-5.29261093698762e-05
-5.05985053483911e-05
-4.9181143643616e-05
-4.81417136914338e-05
-2.6191489343768e-05
-3.74975766370925e-05
-6.78247365546311e-05
-4.03319910324581e-05
-4.04106934586279e-05
-3.47847966854952e-05
-2.12027847856606e-05
-3.69612790119754e-05
-4.68229172266578e-05
-2.61414481197202e-05
-1.92563450871373e-05
-1.43059643143653e-05
-6.48140623989544e-05
-2.78579506669454e-05
-2.5792021208876e-05
-3.62689067240888e-05
-4.05108091327667e-05
-3.07799116194959e-05
-3.38320981409587e-05
-3.61112852337206e-05
-2.84115327305687e-05
-6.85086357078918e-05
-6.17327744646032e-05
-3.74520151085965e-05
-3.18182633649756e-05
-2.04163371787577e-05
-3.32384816505216e-05
