# Supplementary material for: Research on computational propagation and identification of mine microseismic signals based on deep learning
Source: PLoS One. 2025 Oct 22;20(10):e0334641. doi: 10.1371/journal.pone.0334641 (PMC12543183; doi:10.1371/journal.pone.0334641)
Supplement: S8 Data — (ZIP) [file pone.0334641.s008.zip › 000100900002838.xlsx_0.txt_24.txt.txt]

-3.86125141184854e-05
-4.4787361510426e-05
-2.60415927992648e-05
-4.50130080769971e-05
-4.46783338990036e-05
-1.9890547957698e-05
-3.54404746429262e-05
-3.34344626199572e-05
-2.31131080170373e-05
-1.44739319846074e-05
-2.09449693525903e-05
-1.792054726332e-05
-3.5639323875138e-05
-3.17896643270257e-06
-2.74583180155956e-05
-1.99970186235172e-05
-4.31866439577407e-05
-3.72441219493126e-05
-5.17898206255793e-06
-3.07416036685393e-05
-3.56076736407174e-05
-1.04750729484977e-05
9.94915947800992e-06
-4.82925264673141e-05
-4.13813654465619e-05
-2.94579703806347e-05
-4.13542043824706e-05
-2.61954599927996e-05
-2.27700620562551e-05
-4.80860363053001e-05
-4.221297969431e-05
-2.13873361205185e-05
-3.6105790436617e-05
-2.40363931923105e-06
-5.87547750827463e-05
-2.39539955743303e-05
-5.46262007750585e-05
-2.17765006347708e-05
-2.44206793034007e-05
-3.85620136023764e-05
1.1922548794472e-06
-2.24154428427728e-05
-3.00659079827738e-05
-5.41694328385952e-05
-1.3357375205845e-05
-2.53801525345096e-05
-1.3974104473899e-05
-1.69762651342596e-05
-2.1991013697551e-05
-6.35842839146608e-05
-2.25584285400388e-05
2.31389852126197e-06
-7.75819872191327e-06
-4.12152001866579e-05
5.16824910557208e-06
-2.06667265310877e-05
-2.56940304571047e-05
-4.68906752179958e-05
-1.89916535838547e-05
-3.19858373579414e-05
-6.36034408813995e-05
-3.11433672187989e-05
-9.87202062282727e-06
-1.33358443502852e-05
-4.55645051277824e-05
-3.3054849904687e-05
-3.11400215152543e-05
-1.32349769674511e-05
-4.71444489919857e-06
-1.28212690313569e-05
-4.37871174186383e-05
-1.23145090096241e-05
-3.38588465072743e-05
-2.55766450557204e-05
-3.52656326344498e-05
-5.10962683241421e-05
-5.20707838780224e-05
-3.31379284734686e-05
-3.22003961596793e-05
-3.49518623041354e-05
-2.69841293526292e-05
-1.9777812411291e-05
-2.14927949980226e-05
-3.36586246946591e-05
-2.11687028269052e-05
-4.56878695027791e-05
-1.50019209480655e-05
-4.19387436347764e-05
-1.3415043817208e-05
-2.40966867080237e-05
-2.88128608997551e-05
-5.14464430168741e-05
-6.49915348401094e-05
-1.55840065736593e-05
-8.97331518002153e-06
-9.70989499320026e-06
-2.04581760186617e-05
-1.40689279205651e-05
-1.77128258191117e-05
-2.39097301436736e-05
-1.76861296087327e-05
-3.36399196021732e-05
-3.46391609908136e-05
-6.16088027236986e-06
-4.55612400992977e-05
-2.94567772788118e-05
-1.94815595939236e-05
-4.69698888387684e-05
8.51349410186049e-08
-1.08712684886074e-05
-3.12816300967093e-05
-1.86614639317666e-05
-5.0591300463482e-05
-3.74695618301038e-05
-4.67636111335241e-07
-4.45228216589476e-05
-6.6293867930722e-05
-3.040703765896e-05
-4.07497388134988e-05
-1.72307968108119e-05
-4.91194770409652e-05
-2.54706064595389e-05
-1.5173976245732e-05
-4.58881863530019e-05
-3.42695321596604e-05
-1.3042107782873e-06
-1.88976830862842e-05
-4.70672694355928e-05
-3.43142156502733e-05
-4.23499311658736e-05
-2.02447907105014e-05
-6.15739570997411e-05
-1.84507078494643e-05
-2.26553900249443e-05
-1.39732198490129e-05
-1.93955863887538e-05
-1.93693558868449e-05
-1.05558603747478e-05
-2.24491279491128e-05
-3.60733198180629e-05
-4.1904182901766e-05
-4.33321073278993e-05
-4.86059603507562e-05
-4.01960718317226e-05
-8.87614168178022e-06
-1.28428613692163e-05
5.28231389382061e-06
-2.83742966052001e-05
-4.31396182760085e-05
-2.55118658458756e-05
-6.61143706633288e-05
-4.02022276293058e-05
-1.33887161913494e-05
-4.53171388599952e-05
-2.19222354408939e-05
-2.38300955718576e-05
-2.27256013033076e-05
1.52949063023451e-05
-1.51233844650372e-05
-5.68515464572288e-06
-1.96503578069256e-05
-4.42863357306936e-05
-2.08173693145349e-05
-3.21896075574458e-05
-3.60155496498127e-05
-4.00661574489743e-05
-3.25539039464243e-05
-1.91678987688471e-05
-1.67555152581105e-05
-7.21198695750467e-05
2.23470429862793e-05
-1.62661095264478e-05
-5.64486329654759e-06
-1.26377017596028e-05
-1.18498532229929e-05
-2.50343761026993e-05
-5.70264104052004e-05
-4.25596070575999e-05
-3.6535844802525e-05
-2.58778337819193e-05
-2.16373495975726e-05
-4.10826106849045e-05
-3.01818206775704e-05
-1.11863366880657e-05
-5.58764607885683e-05
-3.51190791551157e-05
-1.20659111519511e-05
-3.57147559177807e-05
-3.21201744069512e-05
-7.76219274882737e-06
-6.34911951683631e-06
-3.58390988366206e-05
-3.88494774912976e-05
-1.42985846820035e-05
-2.46253537234798e-05
-2.17475069643956e-05
-6.79825860838759e-06
-2.5633127496264e-05
-2.74492629187907e-05
-2.19135936641763e-06
1.62348364860922e-05
-2.80331789927085e-05
-3.21466946626861e-05
-3.74210950817096e-05
-3.78570080043432e-05
-5.29791742896314e-05
-2.44872453189068e-05
-1.71919285227782e-05
-3.57186492985124e-05
-5.49758705330845e-05
-3.39321421537802e-05
-3.28159480505871e-05
-3.35664573259068e-05
-3.62874447878892e-05
-2.46628110162966e-05
-4.12334463589207e-05
-3.77783825856654e-06
-3.24324897442981e-05
-4.98263001359084e-06
-1.95852823923228e-05
-3.26499182434594e-05
-1.53295759524024e-05
-3.74911732452425e-05
-2.22558377203124e-05
-1.62083288330296e-05
4.53503196799696e-07
-1.19324323312596e-06
-3.55404131889045e-05
-2.4350262789506e-05
-2.07597123521679e-05
-5.57947833283402e-05
-2.78306029043698e-05
-2.16366077814831e-05
-2.74366031962887e-05
-2.64395949431653e-05
-2.99411250967844e-05
-4.66166309232567e-05
-1.36856567626964e-06
-1.43476771281994e-05
-4.71518375314328e-05
-3.04275681737828e-05
-3.62821943305392e-05
-4.76720582200676e-05
-2.53779913606574e-05
-5.06698888404982e-05
-3.82402761302653e-05
-4.94395026365715e-05
-2.52325091058957e-05
-2.95857220245721e-05
-2.15527771678159e-05
-5.28631273433039e-05
-1.65102505565418e-05
-3.50030439375492e-05
-1.0093038370435e-05
-2.93710863013853e-05
-1.73455224475497e-05
-2.36599848273144e-05
-2.66474054524762e-05
-1.15527700364892e-05
-1.59115666658158e-05
-4.11473879160512e-05
-7.03266133750544e-05
-1.3269736987041e-06
-1.77576528024598e-05
-4.61151715334854e-05
-2.75472449317844e-05
-1.75183339271466e-05
-5.42155492771991e-05
-2.2167497182015e-05
-1.93081391029118e-05
-3.56178518696967e-05
-5.37972735230665e-06
-3.79763746722857e-05
3.98889790341962e-06
-4.76300182733569e-05
-2.2723072608868e-05
-2.60319196386014e-05
-4.47553043505446e-05
-1.99055091123693e-05
-3.22771936945183e-05
-6.37411366851477e-05
-8.78547436011704e-06
-3.7325785656688e-06
-3.17058925372939e-05
-5.32753920619388e-05
-3.55129656988089e-05
-3.44706920133134e-05
-1.53965061045578e-05
-2.84030285474314e-05
-2.20933617541468e-05
-4.50885569868213e-05
-1.84473580753822e-05
-2.34544540216223e-06
-4.5417534084588e-05
5.55220246771301e-06
-8.7621871395856e-06
-2.27560254767982e-05
-3.53035819069093e-05
-1.39673239107218e-05
-3.88804319127241e-05
-5.56950025275172e-05
-5.326688436735e-05
-2.50428634101753e-05
-3.38272751228202e-05
-4.90016620223759e-06
-4.86321417218321e-05
-9.67427373806436e-06
-3.4653612732481e-05
-1.01457425880377e-05
-2.54144610166047e-05
-4.60499508328547e-05
-2.81832022865607e-05
-2.83651092002853e-05
-1.49959999466578e-05
-1.99479254827019e-05
-3.440978892514e-05
-1.68893458437172e-05
-2.98191325440989e-05
-4.00459007303537e-05
-5.74745215143721e-06
-4.75869080490521e-05
-2.84238723450689e-05
-3.16923851214081e-05
-5.95625489111221e-06
-2.99886761399646e-05
-3.73967746937007e-05
-2.93077912505917e-05
-4.4347525915965e-05
-3.2130200552933e-05
-3.90072278888691e-05
-1.94871366508084e-05
-1.61274947386593e-05
-4.07326843641854e-05
-4.02789988852093e-05
-2.99351379571612e-05
-3.16678232995529e-05
-3.1339106253616e-05
-1.43561487878435e-05
-1.27707202131189e-05
-1.33697545715283e-05
1.09134291152623e-05
3.005920736912e-06
-3.50781723184042e-05
-3.5475069635035e-05
-1.20729206760331e-05
-3.24052968421946e-05
1.48357411441878e-05
-3.27019470284818e-05
-2.06688354371919e-05
-6.24458422539026e-05
1.07182691554737e-05
-6.47335412541003e-06
4.17290444608022e-06
-2.00307345249773e-05
-2.82329502129405e-05
-2.030873601177e-05
-2.53883892435344e-06
-2.69142002529999e-05
-4.41328669292915e-05
-4.55106934699145e-05
-3.30059069446471e-05
-2.31832454537208e-05
-4.49144459237748e-05
-3.48447121328541e-05
-4.06241583507748e-05
-1.17460198373378e-05
-5.65981426435291e-05
-3.3325787687996e-05
1.47452600354471e-05
-3.48814109392144e-05
-3.4654505422733e-05
-9.95366695813302e-06
-3.07793446050633e-05
-3.48323727650543e-05
-2.26904054530214e-05
-1.83709651122825e-05
-4.15115706713739e-05
-1.59825297790871e-05
-5.36295308004255e-06
-1.07728692833265e-05
-2.70073485624664e-05
-7.04521515031379e-06
-4.63992776410209e-05
-4.03085561862477e-05
-4.05108805406605e-05
-4.26819666308321e-05
-9.10670262026453e-06
-2.07167235233801e-05
-6.37427232899747e-05
-1.20732215631105e-05
-3.49436471477264e-05
-1.10734029922676e-05
-4.89514326270538e-05
-1.84134424949268e-05
-7.53214399027842e-06
-3.16374497768588e-05
-2.27589495374397e-05
-2.13593785163806e-05
2.99319300568244e-06
-5.11136334088327e-05
-2.85459341873122e-05
-4.55285074612434e-05
8.72272301492774e-06
-4.6496396806063e-05
-2.90086217242513e-05
-3.85190221434748e-05
-1.02725873703748e-06
-2.74776273145849e-05
-2.01139912379128e-05
-6.79872711183284e-05
-3.67084247661542e-05
-3.80707778815444e-05
-2.29130872646111e-05
-2.69635398164636e-05
-1.87964524686868e-05
-2.36200067530298e-05
-2.81358390144534e-05
-6.2457227654959e-07
-2.7849169162882e-05
-3.87208534168327e-05
-1.90138477818663e-05
-2.91591374370602e-05
-2.79583878804847e-05
-4.18654892243552e-05
-5.89195127766517e-05
-2.92104820859516e-05
-2.41130253015407e-05
-2.36495938676752e-05
-3.87481056635276e-05
-3.71593157267184e-05
-5.3811618619263e-05
-2.42393957465366e-05
-3.10631001282962e-05
-3.39085159896993e-05
-4.51968563319045e-05
-1.62575812078448e-05
-4.04254144331888e-05
-3.13705182272766e-05
-1.44023081074703e-05
-3.53168395735969e-05
-3.98081108391745e-05
-6.64145848826584e-06
-4.53353166338239e-05
-2.53571956704166e-05
-1.46243167941693e-05
-9.87454680259281e-06
-1.64695517210146e-05
-5.51379445155544e-05
-2.24761675464307e-05
-7.25467563536734e-06
-2.22339823903604e-05
-5.35839486601136e-06
-2.86817875104246e-05
-2.39460681337585e-05
-1.76537543501703e-05
-4.59898257636763e-05
-2.71990892577743e-05
-3.81977019043655e-05
-3.99295151898006e-05
-1.13257458826292e-05
-5.62895845503194e-06
-2.73282756094725e-05
-2.28644810206906e-05
-4.51459253845566e-05
-3.0800026764935e-05
-5.61334662268461e-05
-3.00167323376514e-05
-2.86643089683206e-05
-1.89127968864043e-05
-2.65885064255079e-05
-5.2025261827337e-05
-3.40979739924932e-05
-4.43471784640928e-05
-1.33097393463663e-05
-5.96611725478068e-05
-2.35863503254671e-05
-3.87639019400065e-05
-3.19489227412722e-05
-3.22046298324972e-05
-2.09587942609019e-05
-2.47335795628809e-05
-1.87556334305941e-05
-9.12601512915994e-06
-2.2449501143143e-05
-2.68793450571357e-05
-2.07396178418726e-05
-2.67356334302197e-05
-5.25820526998936e-05
-1.39774739862233e-05
-1.04533609056217e-05
-1.50891769839044e-05
-4.26962505966276e-05
-3.07250411403918e-05
-8.1380749856617e-05
-1.9273031473139e-05
-1.91528813776124e-05
-4.13603968625924e-05
-2.75166018865215e-05
-3.20181910255542e-05
-3.50425023464475e-05
-3.3633420179208e-05
-4.28708065047277e-05
-4.04232880946799e-05
-3.51560368938214e-05
-1.46489938581899e-05
-4.17919739683185e-05
-1.25122803727857e-05
-3.36832781151163e-05
-1.50442066633686e-05
-5.7369186228536e-05
-3.23838139600287e-05
-1.81948398401892e-05
-2.22523251670489e-05
-4.80227552922693e-05
-3.30261581797992e-05
-1.9531793149374e-05
-4.76990576969645e-05
-5.25462141317755e-05
-3.55309985068203e-06
-1.94612160296556e-05
-1.22913220955461e-05
-1.0722928786265e-05
-2.13443030656921e-05
-2.43209669031308e-05
-1.51829517036442e-05
-4.67438587660245e-05
-2.82061400405391e-05
-3.42380252909995e-06
-3.87046014046897e-06
-9.23979083325076e-06
-3.55636505123439e-05
-1.34543039983044e-05
1.32183535970106e-06
-3.03269253101181e-05
-8.53342017804165e-06
-2.54575376531388e-05
-4.79099987241803e-05
-3.69331048265421e-05
-7.75496809980555e-06
-5.16638119184496e-05
-4.30976978972547e-05
3.22327073682826e-06
1.10072861305496e-05
-1.52411048829822e-06
-3.18465480511231e-05
-5.85203650101709e-06
-3.92028056359697e-05
-2.42078206874574e-05
-9.29572235867602e-08
-3.23759295133912e-05
-2.58065618624886e-05
-9.73254999239992e-06
-2.30765903216217e-05
-2.50366914047297e-05
-3.21898139087314e-05
-2.89740483032725e-05
-1.12006339417236e-06
-3.11776095567474e-05
-2.67698679789751e-05
-4.49734205486687e-05
-2.61226978161779e-05
9.32204998429883e-06
-1.0402678775581e-05
-5.77613121402488e-05
-2.24160326339889e-05
-4.14923420231139e-05
-2.43731167858012e-05
-2.23640724069086e-05
-2.84178961085328e-05
-1.41673290932382e-05
-4.41958965847663e-05
-6.34387088928397e-05
-4.97214941600664e-05
-1.49898135235306e-05
-1.79381108111951e-05
-2.33841605450879e-05
-2.77618888383884e-05
-1.76733258208304e-05
-5.65537746241256e-05
-2.17442268207144e-05
-3.40228167305584e-06
-5.44208973974996e-05
-3.1345265903469e-05
-3.04874993824948e-05
-1.20508652605538e-05
6.34150737616621e-06
-1.51958526319551e-05
-2.0026221568465e-05
-3.12563960099669e-05
-2.89382140021418e-05
-1.46967857378032e-05
-3.1084718064512e-05
-3.18066346120604e-05
-3.04449969067639e-05
-5.19161253342558e-05
-3.28490070569182e-05
-4.53740465424615e-05
-2.74116351010212e-05
-2.43079706251873e-05
-2.27436430630244e-05
-4.66492297777216e-05
-2.32786534463131e-06
-1.66591259197578e-05
-3.10751386619007e-05
-2.28972263085438e-05
-4.86580178969713e-05
-2.93141289631144e-05
-5.01938115285559e-05
-3.52408773626521e-05
-5.66335104795306e-06
-5.25701997184142e-05
-1.39719939713682e-05
-3.03139662358347e-05
-3.16787634388316e-05
3.45803752111128e-06
-4.77594242386049e-05
-5.32550547115912e-05
-8.8190134495706e-06
-4.97921997961507e-05
-2.08878997153357e-05
-2.09269693342327e-05
-3.01264929680627e-05
-1.50228372839556e-05
-2.63004469765272e-05
-3.10292362837309e-05
-1.12066385587648e-05
-2.03532237094284e-05
-6.81906569136692e-05
-1.03199444989108e-05
-2.68249853016037e-05
-4.4481402718395e-05
-2.61162391171456e-05
-2.37664225534055e-05
-2.74582784757564e-05
8.59354517417953e-06
-5.74641413717031e-06
-2.90165673588406e-05
-2.93173800685426e-05
-2.50128336658864e-05
-1.99980567716338e-05
-4.14410528126411e-05
-3.32741735319452e-05
-2.29798944845901e-05
-5.72847486399881e-05
-3.56254948342685e-05
-2.51722388224842e-05
-1.31757215250871e-05
-5.94711187316124e-06
-4.66774038889348e-05
1.75597641111133e-05
-1.61622519564514e-05
-4.1685825513346e-05
-4.75704477896691e-05
-1.12526626593334e-05
-1.14404012814381e-05
-3.6832319583954e-05
-4.68241497120312e-05
-2.06689239934676e-05
-2.77302983064475e-05
-3.69040268377682e-05
-3.49280912115982e-05
-5.39742628550828e-05
-5.11022233947206e-05
-3.46020243341566e-05
-3.78368968401625e-05
-4.0388368330176e-05
-2.36263525043662e-05
-1.24506393258933e-05
-3.32714051032183e-05
-1.07961781418769e-05
-3.78399264151507e-05
1.84978466838577e-06
1.17796428296107e-05
-5.49879115252834e-06
-4.39239999638337e-05
-5.6771937138305e-05
-4.83895027280008e-05
1.24994130571265e-05
-1.02162757205553e-05
-1.29062789866359e-05
-2.79090822357035e-05
-4.5932543254197e-05
-1.74053625845058e-05
-3.91277369240607e-05
-1.96255279143298e-05
7.86105368375686e-06
-3.56200914388053e-05
-6.09530062693663e-05
-2.06231283273081e-05
-4.56632962153118e-05
-3.54826365598076e-05
-4.510265825397e-05
-4.67363672782983e-05
-4.41348770549393e-06
-3.47795312461505e-05
-1.43482677714333e-05
-2.62854355066349e-05
-1.92370209501123e-05
-2.24597432814285e-05
-3.48818356833407e-05
-3.53419526107675e-05
-2.16076320314589e-05
-1.90372273151802e-05
-2.55511130487179e-05
-3.56561673409204e-05
-4.76987286471649e-05
-2.52126542569631e-05
-2.55854192533817e-05
-7.61983388694142e-06
-2.70887077648724e-05
-6.42224901344887e-06
-3.53570739226234e-05
-1.69277792902588e-05
-2.40317938083657e-05
-4.312796579001e-05
-3.74936519559457e-05
-5.42189779954707e-05
-3.7328776761272e-05
-3.5849467880213e-05
-1.0549348316383e-05
-1.90797572214872e-05
-7.60290366695409e-06
-1.97328128640231e-05
-1.63658125888836e-05
-6.53217576460352e-06
-2.28972185824243e-05
-4.54337126294126e-05
-2.37723128212737e-05
-3.99652164540703e-05
-3.03166743782187e-05
-4.56371538314592e-05
-4.18375895207957e-05
-1.80990628170967e-05
-2.72338685596215e-05
-2.7384616353007e-05
-5.40654971293736e-05
-3.36510344431371e-05
-4.99294437575894e-05
-9.8189773254619e-06
7.03145115923137e-07
-2.17117045389308e-05
-2.00655524898513e-05
-3.24364291797774e-05
-2.10330419718773e-05
-2.77614120096879e-05
-4.63119456197331e-05
-2.79703273882995e-05
-4.1721508470018e-05
-1.48342559841211e-05
-4.16128487715755e-05
-4.02841881819136e-05
-3.79507993563651e-05
-4.26736521112112e-05
-3.65088065265418e-05
-1.4730777059746e-05
-7.72923764944847e-05
-2.20649770838644e-05
7.43189147447974e-06
-2.11585667855483e-08
-4.36396544207507e-06
-3.17803888077693e-05
-2.4110384919267e-05
-2.3011312734819e-05
-1.22195839268444e-05
-1.72099439547321e-05
-3.56061168008218e-05
-2.94544190391785e-05
-1.46491170151036e-05
-7.26057980206049e-06
-2.99612765356184e-05
-4.00090357839665e-05
-2.71557068997481e-05
-9.77481072864138e-06
-1.54213502939248e-05
-3.45633055574762e-05
-9.71888628157063e-05
-2.18336258523103e-05
-5.63361671407818e-05
-3.23226875973995e-05
-5.12886623253169e-05
-1.92337599341046e-05
-6.09956138979526e-06
-3.10367907244833e-05
-5.54944432901285e-05
-6.92161422766286e-05
-3.38486803155425e-05
-2.50074170592585e-05
-5.6946607351262e-05
-2.22061979725903e-05
-2.92094778186169e-05
-2.12927670308433e-05
-3.19545336010331e-05
-2.12419094153698e-05
-2.88642003584335e-05
-4.33404480434294e-05
-1.22478912240484e-05
-2.12477035929247e-05
-2.69954558614196e-05
-2.75423320639099e-05
-1.44233495844051e-05
-4.05849118352493e-05
-2.94374596775764e-05
-6.08276030615381e-05
-6.37334248598203e-05
-4.18953160962508e-05
-4.97234626644971e-05
-4.2817792798397e-05
-5.81320265430868e-06
-1.39175459390144e-05
-1.49835108426115e-05
-6.71988243918675e-06
-3.4421355462448e-05
-4.46757104695226e-05
-2.47596530336042e-05
-6.90276344677431e-05
-2.96562147010656e-05
-2.41277768514101e-05
-5.41255433744731e-05
-1.70845644179159e-05
-5.18426766734134e-05
1.133085839501e-06
-2.77109671039228e-05
-3.29466584653565e-05
-2.41793495945122e-05
-6.83101665771033e-05
-4.94905791033666e-05
-1.62825481758555e-05
6.96879089552038e-06
-1.61387595760823e-05
3.32498897946322e-06
-1.98563308241486e-05
-1.70510880699094e-05
1.13479786145649e-05
-1.07245680909346e-05
-2.46048042216314e-05
-6.82893016877157e-06
-4.01410837144924e-05
-4.76430208056599e-05
-4.94373658427066e-05
-2.61426351057758e-05
-3.00627001756415e-05
1.04910951013897e-06
-6.02024844926216e-05
-2.08508561804925e-05
-2.25333904044448e-05
-5.27779033469094e-05
-1.50690206652404e-06
4.78024317297174e-06
-1.26549770618244e-06
-2.54437403975554e-05
-3.67102607744116e-05
-9.40176095805122e-06
-2.44511716645722e-05
-4.56908894633017e-05
-1.80899930715249e-05
-2.81686407848786e-05
-4.51653982677151e-05
-6.47466400463469e-05
-5.09698856412577e-05
2.35448620800238e-05
-2.7260089885243e-05
-3.75213597053039e-05
-6.95022489242214e-05
-5.59793835591991e-05
-5.15535584399088e-05
-2.19256128975005e-05
-1.31330125099042e-05
-3.87556118471933e-05
-3.17232940379172e-05
-2.87278880919517e-05
-2.63456763534113e-05
-2.40201573451977e-05
-2.41646057683314e-05
-4.64677576842815e-05
-1.47272432208708e-05
-3.45676951136946e-05
-4.32364114119668e-05
-3.77666112770584e-05
-2.79405002531975e-05
-4.18251787939588e-05
-7.25992414332014e-05
-3.17062977209586e-05
-4.22322434974338e-05
-3.09814763826911e-05
-4.04598365319068e-05
5.76139104568031e-06
-3.19836010851134e-06
4.98841815016342e-06
-3.07649638953112e-05
-3.03061397960536e-05
-4.28293885336996e-06
-2.94432596705144e-05
-2.64962006689374e-05
-5.59394856434206e-05
-2.25904706439335e-05
-4.7086138917285e-05
-2.34902948830612e-05
-5.1685597858958e-05
-2.70388566981702e-05
-4.04720013708949e-05
-2.02972928047227e-05
-9.25704324096355e-06
-4.14495457315453e-05
-2.07917405251715e-05
-1.93792510293432e-05
-3.56862532971314e-05
-3.79392054275239e-05
-1.32514099548792e-05
-1.47074403771795e-05
-5.80079246281978e-05
-5.35799430014274e-05
-1.8767414183998e-05
-3.46865764610175e-05
-2.16537923577588e-05
-2.62983980183192e-05
-2.65350124706839e-05
-1.34501103660881e-05
-8.0075632349595e-06
-3.98503496352509e-05
-2.26663740096752e-05
-1.31045260733938e-05
-5.32217738033386e-05
-1.89714507377574e-05
-6.71970141593621e-06
-4.68634697244922e-05
-3.32362235454934e-05
-6.5278293207706e-06
-5.51280353463683e-05
1.17051479147212e-05
-3.44015791081959e-05
1.0318419487045e-05
-2.46060132391784e-05
-1.97216101497685e-05
-4.4753051478563e-05
-2.49450945780935e-05
-2.99149578188612e-05
-6.52306305059189e-06
-2.26032841500096e-05
-2.31526796860468e-05
-1.83908658366755e-05
-3.27949137385709e-05
-2.37866908279674e-05
-2.57056618327113e-05
-9.05400241193197e-06
-1.24139292574756e-05
-3.06632948316426e-05
-2.75642556614666e-05
-1.6752342075137e-05
-2.03926220116723e-05
-3.50426146363092e-05
-5.47611768690663e-05
1.01877393734705e-05
-2.19593222394143e-05
-1.73210451683507e-05
-6.5454158800063e-06
-2.11986016402419e-05
-2.17851991596757e-05
-2.70869929191422e-05
-1.42882411356808e-05
7.27227268275178e-07
-2.5197729764457e-05
-6.37757982861545e-06
-2.32529226056912e-05
-2.68232580050656e-05
-3.16608221608405e-05
-2.8737669205371e-05
-1.3766212290936e-05
-2.47976371116059e-05
-3.3117927943859e-05
-2.05978340457216e-05
-2.4818895391097e-05
-3.05364749663084e-05
-3.06140771469171e-05
-6.18889050639558e-05
-5.30543167134996e-05
-3.15646082765023e-05
-1.55637865464929e-05
-1.88739249425596e-05
-1.20743496242763e-05
-2.95732761278957e-05
-3.22354458806776e-05
-3.3451943365662e-05
-1.97083447605215e-05
-1.46578678406942e-07
-1.32198875603838e-05
-1.86795355640434e-05
-3.98842735983319e-05
-4.46962101784757e-05
-2.87908257397835e-05
-2.71617314160303e-05
-2.50703742279486e-05
-1.20006032761338e-05
6.65226710106438e-06
-4.41091501491194e-05
-5.03601301098821e-05
-8.82746490258577e-06
-2.16627084070551e-05
-4.96360115800167e-05
-3.02645388376972e-05
-1.05183327197142e-05
-1.52431702543077e-05
-3.79055424840873e-05
-5.1669354308799e-05
-1.11981935154021e-05
-3.97521994813137e-05
-5.92030219803122e-06
-1.68292746594024e-05
-3.99901220799862e-05
-4.21541597488854e-05
-2.62810357705188e-05
-2.96054527944764e-05
-1.99808903482682e-05
-2.6383106631953e-05
-1.87067546605251e-05
-3.58323286681629e-05
-3.47141973166476e-05
7.87966515789163e-07
-5.39168829218364e-05
-3.33252520752279e-05
-6.81395474466891e-07
-1.88135301686717e-05
-2.45133946808428e-05
-1.73560118288264e-05
-3.55616822412768e-05
-1.49814205675188e-05
-1.88866618844157e-05
-1.6483076525425e-05
-4.0593060355219e-05
-2.25814868625499e-05
3.20388453724816e-06
-1.88176258760278e-05
-4.98595691751472e-05
-3.97655107900758e-05
-1.84007250733157e-05
-2.35768391828562e-05
-3.71264126206792e-05
-2.03074509877997e-05
-3.84688743338676e-05
-2.15970743273237e-05
5.92914442650774e-06
-1.86903478461686e-05
-5.36248652156272e-06
-2.46285347309534e-05
-2.87356045965136e-05
-3.11591594676256e-05
-3.40130282220537e-05
-2.57330074422954e-05
-4.12030888040539e-05
-4.45609100332509e-05
-3.87863695591611e-05
-3.26265701494876e-05
-9.60140160417311e-06
-3.76028319626685e-05
-7.71467698761174e-06
9.61497454362563e-06
-7.17059661801931e-06
3.13416992642375e-06
-4.75355531914243e-05
-4.59480950773623e-05
-2.53276971426102e-05
-2.89911761965574e-05
-1.81958093815911e-05
-4.49250228993785e-05
-3.1085689483972e-05
-3.71953256942062e-05
-3.45449388071101e-05
-1.50264275114752e-05
-5.03731205745364e-05
-3.76338081980704e-05
-3.30499954332833e-05
-1.89357415387125e-05
-2.60211259469329e-05
-2.61456765439489e-05
-4.12687961503375e-05
-1.50287360339864e-05
-2.55958888579066e-05
-4.8934305155137e-07
-1.95099926229317e-05
-1.93289274399817e-05
-2.42136000212718e-05
-1.07203059647935e-05
-7.2258076923946e-05
-1.30370253771919e-05
-4.94581955097668e-05
-5.02853736436701e-05
-2.42640138091738e-05
-2.51885749368497e-05
-3.15724656110472e-05
-3.03033499388222e-05
-2.13925144660379e-05
-3.46953519211463e-05
-9.48326429700835e-06
-1.87179324983325e-05
-3.4937888827664e-05
-3.79116864414846e-05
-2.41012086284334e-05
-4.1520383691622e-05
3.18607868544417e-06
-2.23680679879945e-05
-5.24973215323804e-05
-2.80229668963211e-05
-1.54333163646197e-05
-3.65877897030256e-05
-5.54870822290638e-05
-7.91764975883574e-06
-2.46334079653015e-05
1.23881430937898e-05
-2.5142639640899e-05
-9.04029770965078e-06
-5.00415472497909e-05
-3.51231089815727e-05
-4.26069995425548e-05
-2.8082977435347e-05
-1.80553916657884e-05
-1.03867108196191e-05
-3.32300283993323e-05
-3.25919250057568e-05
-2.5333566534665e-05
-3.34179763292049e-06
-6.67826528426248e-05
-3.51539846907537e-05
-2.31134017314531e-05
-1.66222506357812e-05
-2.52768235804297e-05
-3.45244150371902e-05
-2.3869528967403e-05
-3.88171634589101e-05
-3.15392675312767e-05
-4.34932649642687e-05
-2.64243315619666e-05
-1.28433193383047e-06
-5.55486345828948e-05
-4.92947864038063e-06
-3.16996988798697e-05
-4.53601823769184e-05
-3.87197010464208e-05
-1.88494147241889e-05
-2.98268122786497e-05
-2.22955502084279e-05
-5.20021966005245e-05
-3.99731096478286e-05
-4.09455548892293e-05
-3.37905694318876e-06
-4.70417709341291e-05
-3.71655387365237e-05
-3.45770491230708e-05
-2.7335918331894e-05
-2.70163221729438e-05
-3.05663210933212e-05
-2.47173989412319e-05
-4.59397778648571e-05
-3.24757730992941e-05
-1.74652191677844e-05
-3.80983891886455e-05
-3.11080383451444e-05
2.83585905966411e-07
-6.29615461093105e-06
-2.33439746710737e-05
-5.46763528905149e-05
-2.52643111198024e-05
-1.54213680960428e-05
-2.10516900778757e-06
-2.22254004565446e-05
-2.57493470458814e-05
-3.36185217283328e-05
-2.56991080857254e-05
-2.01169648481433e-05
-3.53048819804657e-05
-7.04826964251336e-06
-4.60450577001874e-05
-1.11267314936843e-05
-3.53210043944165e-05
-1.87589137052832e-05
-1.95692708996439e-05
-1.52863391879398e-05
-5.29799429196004e-06
-5.27569130373975e-05
-4.00973913435774e-05
-1.54524847384536e-05
-4.64610560415725e-05
-4.74354718190353e-05
-4.1629740022481e-05
-2.1479095750923e-05
-6.24034149429353e-05
-2.58578567411881e-05
-2.07019447367751e-05
-2.92049160365606e-05
-1.3309346052704e-05
-6.27297849206407e-06
-1.49718025644313e-05
-4.44809373093293e-05
1.66688488058804e-05
-1.79335044773724e-05
-4.3834012488237e-05
-2.80081051422442e-05
-5.8108347501672e-05
-3.01796052984181e-05
-2.47964706195128e-05
-6.14765482134785e-05
-2.4124395451521e-05
-3.47266469445401e-05
-1.25210896248447e-05
-1.90109093926319e-05
-2.55838550407695e-05
-2.86494333165606e-05
-3.70243866060311e-05
-2.60461047778028e-05
-3.24352617941708e-05
-1.19692763623539e-06
-1.49027329746788e-05
-2.89751941316563e-05
-3.90469930256461e-05
-2.92068869081865e-05
-3.59063626789341e-05
-3.98424645235523e-05
-2.53908836435079e-05
-1.76170253976104e-05
4.06769658309534e-06
-1.89482411460553e-05
7.88575191235409e-06
-2.34629040017457e-05
-8.19558005112245e-06
-8.41815648231906e-06
-3.92174306915257e-05
-2.93424272382784e-05
-2.90824583467843e-05
-2.28042749899991e-05
-1.39875670791529e-05
-1.66186274299429e-05
-4.61863768657783e-05
-4.94957434660891e-06
-4.60700265631608e-05
-1.59888767274408e-05
-1.5120724875072e-05
-2.75323302218948e-05
-3.78033263227601e-05
-1.05811300912188e-05
-4.47321891458287e-05
-1.82156474067566e-05
-2.26040358626085e-05
-3.81182164146289e-05
-1.29970134834505e-05
-3.3690470558401e-05
-5.67153307423537e-05
-6.35666521041512e-05
2.22487401885159e-06
-1.24335883556573e-05
-3.22413206575753e-05
-2.69898516422789e-05
-2.25852837054766e-06
-3.65667698917748e-05
-9.13015016424565e-06
-4.16521838980908e-05
-8.64481296295941e-06
-2.43350773702651e-05
-1.12485680477926e-05
-2.98048493944891e-05
-4.65063118223965e-05
-2.90136328685838e-05
-1.95937135165759e-05
-1.99222947930347e-05
-2.48636767069106e-05
-4.2564878372056e-05
-3.67818434607865e-05
-4.25733651786408e-05
-1.50548855767077e-05
-1.99255051326426e-05
-1.71112408723542e-05
9.27648602353956e-06
-4.17436683334642e-05
-3.88504953986526e-05
2.00436594780239e-06
-2.72277522875191e-05
-4.05784533301371e-07
-3.78194497224803e-05
-8.30063159647244e-06
-3.03235073334122e-05
-2.32633144105183e-05
-2.24761502939892e-05
-5.81289954977421e-05
-3.45243063113252e-05
-1.63395372686295e-05
-2.0201467782958e-05
-2.93980358508486e-05
-2.32842239396741e-05
-5.71349274244868e-05
-3.11576165479684e-05
-3.24517962251248e-05
-2.41271476895805e-05
-4.66431901775818e-05
-3.71815130040415e-05
-3.73213448912445e-05
-3.4157864362591e-05
-3.44616445730047e-05
-2.68389737992943e-05
-3.34392957008829e-05
-4.32786453603463e-05
-3.10652196226891e-05
1.18754657140449e-06
-3.95988134743491e-05
-1.37957473764499e-05
-1.1838601505406e-05
-3.67629854278167e-05
-2.33463115467359e-05
-4.1256574508412e-05
-4.02922472790424e-05
-2.03397667161848e-05
-3.39102242005104e-05
-1.3386965212725e-05
-4.50969233309082e-06
-4.28966649159008e-05
-2.74344243265798e-05
-2.68178324654436e-05
-5.87498643744032e-06
-3.81242691077759e-05
-2.94608101613178e-05
-3.29836439401205e-05
-2.67817325398006e-05
-3.15061505887614e-05
-3.61924165319109e-05
-4.90412372512157e-06
-3.54181354759026e-05
-2.8251493090023e-05
-2.38499028611601e-05
-1.53203341340793e-05
-4.50863968597118e-05
-5.06093707419889e-05
-2.93963610311718e-05
6.12021753340258e-06
-3.04708911192972e-05
-2.4031293841691e-05
-3.11705771610032e-05
-2.90430516091027e-05
-1.61331112345959e-05
-1.56287254805715e-05
-2.22421185343181e-05
-2.9261563145056e-05
-2.54536704022741e-05
-1.16228426051759e-05
-4.8966031753491e-05
-3.27120297836621e-05
-1.82959904099632e-05
-2.62914551984493e-05
-9.1807108580337e-06
-4.21852257451596e-05
-4.20326914189215e-05
-4.7260221747743e-05
-1.76395172840439e-05
5.25467010254311e-06
-1.27962978733714e-05
-2.8020354558973e-05
-1.84866001152977e-05
-3.00664219976994e-05
-2.14242043734084e-05
-4.28702038085077e-05
-4.38394110988165e-05
-3.67594068830584e-05
-1.27064998519697e-05
-1.49600201763182e-05
-5.87858973949962e-05
-3.91597026474041e-05
-1.4974762536681e-05
-1.07067568145184e-05
-2.65982470405543e-05
-2.22843583803609e-05
-1.884939266756e-05
-5.13053845002278e-05
-2.53090612280479e-05
-2.30579291993261e-05
-2.51812153546634e-05
-1.57197848070379e-05
-3.39551482032168e-05
-6.05433937602479e-06
-3.59425826591697e-05
-2.84712693326807e-05
-2.33920745997737e-05
-3.13515713458516e-05
-4.47584025890593e-05
-7.75200548320851e-05
-5.28424031148553e-05
-2.70222354646457e-05
-4.11451453160352e-05
-3.11384296837668e-05
-3.86952654754494e-05
-3.15196399494704e-05
-3.27355399452156e-05
-2.73163202366052e-05
-4.26512165968771e-05
-1.94743717516456e-05
-2.28017028064687e-05
-2.97843461327418e-05
-3.7492772617508e-05
2.26348690009861e-06
-4.27176055386272e-05
-2.69852542004616e-05
-4.0059433091956e-05
-4.02883788135258e-06
-2.36548557898512e-05
-4.63994144228975e-05
-4.48316603877733e-05
-4.35199703879005e-05
-2.94954544636334e-05
-3.65593411533258e-05
-3.41333907365911e-05
-2.58391797459555e-06
-3.45988817876583e-05
-6.8718471347176e-06
-1.40557645599534e-06
-2.57011924412674e-05
-2.85197865139187e-05
-1.84868831422896e-05
-3.96915490227773e-05
-3.04771930548127e-05
-5.2802633424972e-05
-3.41712550594106e-05
-3.78973324577602e-05
-1.94790694925098e-05
-4.90058744043534e-05
-3.21177753656354e-05
-1.52478487482536e-05
-2.48341119449686e-05
-3.05687981931069e-05
-3.51999641586388e-05
-2.09447977616351e-05
2.33517462145051e-06
-2.4194383153853e-05
-6.07234842439806e-05
-3.69094945303279e-05
-2.94820340649879e-05
-2.03057782155388e-05
-1.1040349705176e-05
-5.31767316439767e-05
-3.80344452570316e-05
-3.27183140186627e-05
-4.37465750194662e-05
-1.69761414510787e-05
-3.53242632361519e-05
-5.55922530439338e-05
5.19115062385667e-06
-1.72238846821239e-05
-5.15309182994139e-05
-1.91086736194176e-05
-2.98411299817698e-05
-2.39672750974121e-05
-5.60768189823602e-06
-1.30835236032144e-05
2.60960387621711e-06
-3.59102293927157e-05
-6.37212194910003e-06
-2.88719375242838e-05
-4.21240633826097e-05
-2.03150417309446e-05
1.11008030398703e-07
-4.56690675141662e-05
-6.77337174483979e-05
-1.04145176123276e-06
-2.8774198164319e-05
-3.35836164732216e-05
-2.65670677584512e-05
-1.85001090985013e-05
1.48557793753939e-06
-1.47310897424357e-05
-2.88145492474137e-05
-1.78933314673478e-05
1.53752799177413e-05
-6.33621285324254e-05
-2.32834990745458e-05
-4.52283625364691e-05
-4.16225182222442e-05
-9.52303476548233e-06
-2.36399135719515e-05
-2.77338745417003e-05
-3.75254904007762e-05
-3.76841140627544e-05
-4.08463930608382e-05
-3.82903535957922e-05
-2.34883594297704e-05
-5.05915588571929e-06
-3.88914895132367e-05
-2.99509399629936e-05
-2.89307491651202e-05
-1.98609120177463e-05
-1.86818595796293e-05
-6.90142276094937e-05
-9.7422702958069e-06
-3.40546911925484e-05
-2.434449969446e-05
-4.80499683523442e-05
-1.13459524017518e-05
-3.60096220692099e-05
-1.11417145463899e-05
-2.44309321523033e-05
-4.98823539479648e-05
-2.0801540013482e-05
-4.38034804842415e-05
-3.83635577854827e-05
-3.17248495337368e-05
-2.19658787460134e-05
-4.57997983122703e-05
-6.5735736611777e-06
-2.50892095070641e-05
-4.59116598561192e-05
-4.74110994683134e-05
-2.47670172858474e-05
-1.89130663143628e-05
-2.85281538809274e-05
-3.63749644143812e-05
-2.18072181788691e-05
-4.1493775590961e-05
-2.47993231200447e-05
-4.80197023468446e-06
-5.19789737065851e-05
-3.77305203819949e-05
-6.95173126910908e-06
-2.41942661513181e-05
-2.07782916149549e-05
-4.91688121047659e-05
-3.70066181390969e-05
-5.84920221227039e-06
-1.10335463471804e-05
-1.70410122233682e-05
-3.43483480131058e-05
-1.30218374375237e-05
-2.31584630612157e-05
-3.86645638919096e-05
-2.95119116475061e-05
-2.31973914915727e-05
-3.1244617614567e-05
-1.44691489130943e-05
-1.39994856747798e-05
-1.59692115821487e-05
-5.03789061459691e-05
-1.84698079484301e-05
-3.36228333084062e-06
-4.67154368385593e-05
-8.12420731459291e-06
-3.57274249978823e-05
-3.94515936666639e-05
-2.08197144384297e-05
-2.7717471323335e-05
-2.93741180337337e-06
-1.73944585674231e-05
-3.61611419963384e-05
-3.42748626261419e-05
-2.08183798413542e-05
-1.94776819289513e-05
-3.16555875178173e-05
-2.29653012669274e-05
-9.85349594874829e-06
-2.76505399354194e-05
-3.36378319282631e-05
-2.88619352730372e-05
-2.42003149344915e-05
-2.34898627370006e-05
-3.62007807822637e-05
-6.02710623989803e-05
-3.74714136547037e-05
1.04220058890236e-05
-3.08626101373855e-05
-2.1600161911898e-05
-4.43615709046317e-05
-4.39717172794641e-05
-4.14557179085787e-05
-2.48631805073672e-05
-3.95774164597691e-05
3.31726381782841e-06
-2.11961195669111e-05
-2.20455998689501e-05
-2.12364617074515e-05
-1.09286221287263e-05
-2.72985122952051e-05
-3.33211908208342e-05
-7.03557777432002e-05
-3.27581708381837e-05
-3.30423059709889e-05
-3.77855811860603e-05
1.26537158276828e-06
-2.82255888198533e-05
-2.83693407057341e-05
-4.88749553730942e-06
-6.07844095203677e-06
-4.21274185722536e-05
-3.61341599939547e-05
-1.55696619191882e-05
-2.50907488861004e-05
-3.68337442124576e-05
-2.81176437011496e-05
-3.25999266752004e-05
-9.83254576959965e-06
-1.78398851998084e-05
-4.09886376939647e-05
-1.31030664544831e-05
-2.98503335356808e-05
-4.10282471166339e-05
-2.36148859659706e-05
1.6559610182806e-05
-5.44346660318497e-06
-2.43216648296388e-05
-3.86008925295026e-05
-1.88126265207621e-05
-3.07097000365827e-05
-3.08029635557186e-05
-1.59325867435967e-05
-2.27001874005573e-05
-6.49523620659313e-06
-5.03511141063349e-05
-1.6018775562777e-05
-4.6835821813734e-05
-6.81402204786549e-05
-6.27086688571004e-05
-1.62321657464144e-05
-4.91144420264833e-05
-4.86849566165024e-05
-2.24694026655579e-05
-1.61458315180292e-05
-1.54181730265194e-05
-5.51351386327414e-06
-2.44350625125752e-05
-2.18720465655658e-05
-3.65729891031059e-05
-2.16604481732101e-05
-5.61834187766475e-05
-2.07597415177594e-05
-3.79383736859594e-05
-4.12654051833505e-05
-4.57728227064749e-05
-3.42815690883883e-05
-2.48557282580965e-05
-2.84860612587213e-05
-1.52719491272102e-05
-3.92519440467395e-05
-1.74124981392798e-05
-3.84962511236765e-05
-4.44922023143809e-05
-5.35983932042751e-06
-5.48780401048527e-05
-4.47303186700229e-05
-1.85175779242448e-05
-2.06894562240877e-05
-1.07445051805634e-05
-3.95166482848339e-05
-3.42297765733051e-05
-1.52789833395905e-05
-4.79888246827841e-05
-2.15354890669869e-05
-9.33995484156875e-06
-8.69476332545239e-06
-3.94113637427232e-05
-2.53683009723035e-05
-4.29695559434061e-05
-4.81064389040064e-05
-4.91943473364774e-05
-5.33630406083265e-05
-1.28999170727666e-05
-4.99805464850565e-05
-2.19543567037184e-05
-1.42293657287354e-05
-3.45728847780311e-08
-3.2352991421226e-05
-3.21872123760424e-05
-3.26590281741323e-07
-1.04300708325747e-05
-4.46371156952675e-05
-4.55624926495343e-05
-2.11788078244813e-05
3.61806678461724e-06
-4.08688243293007e-05
-1.82321031494507e-05
-4.70894710014051e-05
-4.42026387300429e-05
-5.89833951485461e-05
-2.58735330540779e-05
-6.77764296022543e-06
-1.17908648420306e-05
-2.85468365777592e-05
-2.42110838645699e-05
-3.38230074937198e-05
-3.73517670048504e-05
-3.80973410423544e-05
-4.74992831500849e-05
-4.69284131561812e-05
3.55452657023118e-06
-3.45288607517041e-05
-1.70648661603993e-05
-2.00794803434967e-05
-1.80544806077816e-05
-3.81267294785794e-05
-2.22897293285806e-05
-6.25669305662188e-05
-1.15133916571901e-05
-2.94076443855422e-05
-1.60448485889768e-05
-3.04155878508196e-05
-1.61743717406846e-05
-3.64647269517585e-05
-2.24865339911308e-05
1.52666201304039e-06
-2.79362475546842e-05
-2.93275200199749e-05
-2.36116982014297e-05
-1.27438168482684e-05
-2.03215086294962e-05
-3.29620782081101e-05
-2.62163755458679e-05
-3.4561374439298e-05
5.20751872499732e-06
-1.60934641624053e-05
-9.89090229330678e-06
-1.25060800351007e-05
-3.08256444828169e-05
-2.46638285225326e-05
-2.17571367795376e-05
-2.93744555883855e-05
-2.37013181204328e-05
2.62505984091792e-07
-4.76223202826714e-06
-4.16358734584042e-05
-4.92320768199741e-05
-1.63927373782958e-06
-3.7552301543422e-05
-8.86775059668587e-07
-3.8422183353592e-05
-1.63945605796391e-05
-3.50769183000686e-05
-3.61649795932496e-05
-3.31043987592629e-05
-3.76923116220514e-05
-1.92509639840911e-05
-1.82778362612525e-05
-2.7587531240482e-05
-4.09406835741094e-05
-3.00680443841908e-05
-1.06895432819225e-05
-1.83101078077446e-05
-3.31096118668584e-05
-2.36604501067055e-05
-3.4495923703345e-05
-4.24287240129702e-05
-2.43448351547264e-05
-2.52782384097412e-05
2.65065862685762e-06
-3.14085383724095e-06
-5.38478966422817e-06
-2.09900360295484e-05
-2.17888211089946e-05
-3.40295260841431e-05
-3.67162789874261e-05
-3.1782414946962e-05
-3.47668812090365e-05
8.09090158366976e-06
-3.16801795191049e-05
-4.63232266855043e-05
2.41360313906992e-06
-1.05018365637788e-05
-3.8029634672395e-05
-2.92527960311596e-05
-2.43710204229167e-05
-6.59690856923931e-06
-4.05528523281395e-05
-2.46866517065178e-05
-3.55753827030668e-05
-2.93499941021621e-05
-4.77230920973372e-05
-2.74792043875644e-05
-2.80774625317845e-05
-4.43691723972608e-05
-2.42859872846684e-05
-3.94870439882998e-05
-3.19301763839768e-05
-1.25756730314422e-05
-3.05321837429999e-05
-1.00664760891538e-05
-7.15898132977991e-06
-3.23590504153632e-05
-1.70953447441892e-05
-2.57771098808305e-05
-2.5967788374629e-05
-9.52287761387733e-06
-1.94034293981571e-05
-2.42686097492053e-05
-6.33951983019068e-05
-2.27326178905433e-05
7.48072364686408e-06
-2.98332534702017e-05
-2.99341483861529e-05
-3.54196781686022e-05
-2.5685996383661e-05
-2.24888511528657e-05
-3.87466118216437e-05
-3.82085655340032e-05
-1.72080476274946e-05
-1.41126287610114e-05
-2.69556299717124e-05
-2.66525464590619e-05
-1.58357812728854e-05
-9.34897530703703e-06
-2.51010110034701e-05
-1.56963519768662e-05
-4.40820652024953e-05
-1.64713231399297e-05
-7.85411048644584e-06
-3.87654419807914e-05
-1.73643759568093e-05
-4.03989094268779e-05
-2.9955956206501e-05
-5.23171303677048e-05
-3.12186360428843e-05
-3.30115857612583e-05
-1.04716401759208e-05
-4.96995051491516e-05
-3.69476488857776e-05
-4.84037101556363e-05
-2.36662420358936e-05
-2.36825366334177e-05
-1.20340800115137e-05
-2.50479103364476e-05
-3.62646790456136e-05
-1.668553499562e-05
1.0432339286578e-06
-2.60608674741411e-05
-2.65592617804517e-05
-4.58893385413982e-05
2.72078858846649e-06
-2.17199117008145e-05
-4.11189588367112e-05
-1.36826750648393e-05
-2.49631360568815e-05
-2.36969419762546e-05
-4.64771705592652e-05
-2.35189304474261e-05
-4.95575725591006e-05
-4.17112543035546e-05
-4.68019531300837e-05
-2.10978003787325e-05
-2.7025671985897e-05
-2.48863655416278e-05
1.22043268552434e-06
1.53510735408275e-05
-6.05457549234599e-06
-2.25103924764375e-05
-2.54639156212327e-05
-1.26829493137944e-05
-2.0212842365372e-05
-3.36627370322866e-05
-3.82611361695213e-05
-1.80511931425216e-05
-2.3425986650396e-05
-3.55446397495953e-05
-1.23994701653558e-06
-3.30853057316126e-05
-8.15643318296005e-06
-3.04791777639786e-05
-4.54400419675825e-05
-1.06088072937629e-05
-6.44814293242844e-05
-4.89785261347529e-05
-3.31636852505502e-05
-6.96956461285749e-06
-4.05648642651341e-05
5.92014870086093e-07
-4.78382523461774e-05
-2.37415043566419e-05
-1.56368852575311e-05
-2.32361818134592e-05
-4.98067235332264e-05
-1.31590238176936e-05
2.48720110310634e-06
-2.22359748311104e-05
-4.58002749490852e-05
-5.05660144032828e-05
-1.9472406206248e-05
-2.40462389211275e-05
-5.04159658853409e-05
-2.30710268424103e-05
-3.20875605391545e-05
-3.25452235217853e-05
-5.4933314748128e-05
-1.15971091744807e-05
-1.55354830724186e-05
-1.14918770828586e-05
-1.23425103239297e-05
-4.72496501574128e-05
-1.3157505958758e-05
-2.40838486474686e-05
-4.72843544932142e-05
-2.60547416887932e-05
-2.35157682957425e-05
-2.73994659142436e-05
-3.29445056376777e-05
-2.07860722972371e-05
-3.11132278315687e-05
-2.36564651251031e-05
-1.51576408588692e-05
-9.86607041859848e-06
-2.10008059284898e-05
-5.52482222036854e-06
-1.68116283773687e-05
-2.23196360459076e-05
-6.26662670648621e-06
-9.68457839479532e-06
-5.17479118660132e-06
-1.99178189532027e-05
-1.92077211195295e-05
-2.14226020110494e-05
-2.54947132148535e-05
-4.40398835803411e-05
-3.44935196967365e-05
-2.62027567906115e-05
-3.81943676498943e-05
-1.78007427697808e-05
-3.21192672865555e-05
-1.2967332345446e-05
-4.33944275957607e-05
-7.13287020429196e-05
-3.11501430009805e-05
-3.65507116125895e-05
-2.86823038297743e-05
6.93371203482585e-06
-1.57961489122797e-05
-4.19335568683995e-05
-2.57603265632223e-05
-2.00388889175516e-05
-5.44520660102929e-05
-3.19782338149143e-05
-4.36945382023813e-05
-3.14480127311247e-05
-2.17534028493268e-05
-1.92504418226618e-05
-2.23384013084268e-05
-3.88729543985287e-05
-3.40733006251845e-05
-4.32493905614131e-05
-5.23257544000476e-06
-3.9082697488964e-05
-2.06346694583899e-05
-4.31484701452784e-05
-2.90858970337505e-05
-2.78120005027216e-05
-2.80164846357227e-05
-2.01357072625788e-05
-2.9741582209868e-05
-2.29846779949668e-05
-2.12233938539333e-06
-4.31488793565593e-05
-1.28731186424019e-05
-6.99401123550186e-05
-3.26457696823499e-05
-2.69357136583955e-05
-3.49580846960284e-05
-2.35667709359226e-05
-1.88614486266297e-05
-4.60034506590095e-05
-3.95429647590856e-06
-2.62821919157354e-05
-7.30994908786947e-05
-2.83269791730163e-05
-9.1910675237785e-06
-2.26303409654019e-05
-3.28267571643275e-05
-4.64815145952682e-05
-3.18966472250713e-05
-4.54744976209928e-05
-2.07054269978235e-05
-3.24013730407387e-05
-2.95397489656217e-05
-7.11565806395233e-05
-1.14154391615813e-06
-4.36135566285327e-07
-3.48440070239449e-05
-3.42781455037794e-05
-3.11118364518364e-05
-1.46424918051962e-05
-3.66429443953244e-05
-3.92834766935857e-05
-3.56992411879664e-05
-2.32877162718741e-05
-1.49638413345595e-05
-2.48168882495646e-05
-1.04675575170522e-05
-8.56687911047981e-06
-1.72756004892292e-05
-2.85421051048589e-05
-3.83879719733878e-05
-1.93023900291428e-05
5.13676428120046e-06
-1.99921425964918e-05
-4.47661646035974e-05
-2.80917097737567e-05
-1.60419314275221e-05
-4.58076811394403e-05
-2.50698014907187e-05
-1.31138505102094e-05
-3.21071550322227e-05
-3.94819839398419e-05
-3.94534392319426e-05
-4.64246198626808e-05
-1.023824212326e-05
-1.72433267395072e-05
-3.47437835038028e-05
-1.37421590544124e-05
-3.2658446013535e-06
-3.39749412780612e-05
-2.28175935835875e-05
-3.39896944371974e-05
-3.4904238674488e-05
-3.559135694894e-05
-1.59664480177358e-05
-2.47388805092927e-05
-5.07493533738117e-05
-3.21911499883794e-05
-2.05231254253713e-05
-1.5974799870489e-05
-5.71563393293649e-05
2.10303154652713e-06
-3.48787535403432e-05
2.99748118147748e-07
-1.4821981446134e-05
-5.6055882743528e-05
-2.36361013992719e-05
-4.6585740987082e-05
-1.3371475933584e-05
-7.50316178438273e-06
-3.79016620777891e-05
-2.14665522615814e-05
-4.71387090045657e-05
-1.64995165507777e-05
-2.85729725768718e-05
-3.47588274249962e-06
-4.0740833108037e-05
-2.39676055167141e-05
-4.16502284779561e-05
-1.82051375005582e-05
-3.24655845786777e-05
-2.35961035515302e-05
-2.49394134965278e-05
-3.21586624747617e-05
-3.09094817416613e-05
-2.46484069902415e-06
-1.8308967761855e-05
-5.55027243219851e-05
-1.25644883387774e-05
-3.16851234576298e-05
-2.41108798345112e-05
-3.78143410063093e-05
-7.31746049311055e-06
-3.52538033015288e-05
-4.50787452714311e-05
-6.00459724581624e-05
-8.20790233838889e-06
-2.72001587670657e-06
-1.36851978551114e-05
-2.50880535184129e-05
-4.67745863795105e-05
-2.46714706410043e-05
-2.12862767270732e-06
-4.73366713234514e-05
-2.70281630027754e-05
-4.98471713537237e-05
-1.56084439123228e-05
-3.57491582630979e-05
-2.44433643651831e-05
-5.1853883596489e-05
-1.90466668271668e-05
-1.97610029721101e-05
-2.63066187553251e-05
4.07801596162299e-06
-3.45656223014633e-05
-4.62655722593922e-05
-1.61055778585407e-05
-3.46558353332406e-05
-4.42022191116574e-05
-4.46797731838875e-05
-4.24180011112306e-05
-3.89638454387567e-05
-3.22255543084342e-05
-3.82623869751702e-05
-2.18348026187399e-05
-3.7338297202437e-05
-2.2484038706564e-05
-1.2690879398921e-05
-2.63375049545482e-05
-2.44511983718636e-05
-3.77796873881795e-05
-2.73082871715571e-06
-2.61333730202679e-05
-3.52048812463852e-05
-1.84545802178389e-05
-3.97390765241704e-05
-2.09720783285478e-05
-3.93337716735568e-05
-2.26089339927722e-05
-3.65101720254011e-05
-3.20897586455533e-05
-5.49092658338028e-06
-1.66004350062961e-05
-3.77414077465626e-05
-1.38596283757079e-05
-2.93507570687727e-05
-1.72898639494511e-05
-3.53908193701534e-05
-6.1047098876391e-05
-3.11474546475499e-05
-2.72019219683399e-05
-4.63900497676614e-05
-3.44771896553784e-05
-1.48442975818906e-05
-4.89964207217406e-05
-1.47019850071514e-05
1.62045718513073e-05
-4.13409397243051e-05
-2.29465254636789e-05
-3.09762071734028e-05
-4.48914019325557e-05
-1.07282060579367e-05
-5.78946809496617e-05
-1.94208382987198e-05
-1.59794948246123e-05
-2.1555671590114e-05
-3.65650697567902e-05
-3.62933806252972e-05
-1.35050647094694e-05
-4.57119370647047e-05
-2.41134133223128e-05
-1.97182890241748e-05
-1.78594530645101e-05
-2.78779021173212e-05
-4.60368327350367e-05
-2.19630003322348e-05
-5.86631149559511e-05
-1.82294934575924e-05
-5.31447168376938e-05
-2.37516591309454e-05
-2.40497134017012e-05
-1.95654801705795e-05
-3.58158887056386e-05
-2.51017062245783e-05
-4.43103701361508e-05
-1.51855322782869e-05
-4.47464622838513e-05
-2.90891115326262e-05
-3.45584972396258e-05
-1.24725999600834e-05
-1.465545403741e-05
-3.45242565874948e-05
-3.66682194024361e-06
-3.35546415789123e-05
-1.73801336492987e-05
-1.6083539675675e-05
-1.7992471833556e-05
1.81772689405947e-05
-4.18964086237271e-05
-2.79770229321876e-05
-3.56469958908495e-05
-1.84299302117584e-05
-1.70319419988776e-05
-3.11158494932325e-05
-2.14769373357845e-05
-1.79296952953237e-05
-3.37274449271706e-05
-5.62663041954765e-05
-3.72153176533593e-05
-4.15292666694527e-05
-3.4281232690677e-05
-6.16539908258131e-05
-2.48410064903725e-05
-3.00492715988516e-05
-3.64982780051018e-05
-1.43516783476539e-05
-5.4145117115455e-05
-5.6204004707663e-06
7.17788671042062e-06
-4.09463501313295e-05
-3.46593842579708e-05
-2.33752512170724e-05
-2.89447070123283e-05
-5.98521121450669e-05
3.10017106851454e-06
-5.58589746154945e-05
-3.42244095454452e-05
-2.86919807773702e-05
-3.29266890283128e-05
-2.37891484566936e-05
-3.33768844885962e-05
-1.49962467853324e-05
-2.70765730478891e-05
-3.3263674512085e-05
-3.49234714983888e-05
-1.14050670176091e-05
-5.00733886782688e-05
-2.93211039596887e-05
-4.20522714532889e-05
-2.75579343471454e-05
-3.62938465966951e-05
-2.66771987043262e-05
-1.68607926721633e-05
-4.30641775359498e-05
-3.88835246593538e-05
-2.2074040945293e-05
-5.05841554914055e-05
-3.15993167880846e-05
-2.295375045564e-05
-2.93535464034178e-05
-2.09018252423953e-05
-1.20596644562936e-06
-2.96675218404501e-05
-1.51059273350904e-05
-3.56856538163002e-05
-3.85057939576478e-05
-4.36504451474467e-05
-4.53481373992777e-06
-3.98081276555804e-05
-6.00313948442321e-05
-3.47578685255308e-05
-2.84588804505592e-05
-3.5285555130208e-05
-1.30646573102432e-05
-7.05869154849154e-05
-3.13679946126536e-05
-4.23137259456253e-06
-6.13998625698938e-05
-2.29982442543106e-05
-2.1783946009129e-05
-3.67219460511819e-05
-3.73054574805678e-05
-2.70464137069327e-05
-2.26092937579052e-05
-6.06645442721809e-05
-2.70634953929524e-05
1.31749793652172e-06
-4.95018803204866e-05
-2.04755880874544e-05
-1.20042742470991e-05
1.40113408387856e-05
-1.22964121431324e-05
-3.59054150936275e-05
-3.36733691681389e-05
-5.2512743850791e-05
-6.16406899282978e-05
-3.60613022720039e-05
-3.34100429491716e-05
-5.15229000897544e-05
-1.85911162381804e-05
-1.58360038546051e-05
-2.62547821270141e-05
-2.63974076806493e-05
-5.04664627963102e-05
-7.18259889378424e-06
-3.37953749972358e-05
-3.44785553243577e-05
-3.23074850953085e-05
-2.68529562937216e-05
-2.16815721035615e-05
-2.28166607743444e-05
-1.63733989981466e-05
-7.78712926569407e-06
-2.69694810365043e-05
6.39127735828353e-06
-3.5956215649189e-05
-2.31972755358344e-05
-4.64953347443739e-05
-3.88617918216178e-05
-3.66150719813588e-05
-5.46765327922943e-05
2.05292075721339e-05
-1.62807198949986e-05
-1.44149598796339e-05
-4.15487781096838e-05
-8.22016124196646e-06
-2.5574795724214e-05
-2.36637458481225e-05
-3.06600661792996e-05
-2.11407854221467e-05
-4.18473682918993e-05
-2.44064750992184e-05
-3.12445805018352e-05
-1.29589427796807e-05
5.56694746703284e-06
-2.90157478253648e-05
-5.47106078230173e-05
-2.91781201700447e-05
-2.3847631134825e-05
1.59777249614278e-05
-2.10279014425857e-05
-1.84683660234143e-05
-2.6632490727279e-05
-2.9600812118487e-05
-2.76910796496321e-06
-2.06146820632779e-05
-2.77164157169787e-05
-6.16833054081866e-05
-2.1867146898009e-05
-1.79065510398342e-05
-1.74134157983215e-05
-6.76189028199452e-06
-2.59079711020958e-05
-5.38155219103576e-05
-2.57496374725196e-05
-1.16396262262417e-05
-1.51120414974064e-05
-1.75770343599485e-05
-4.91527116412991e-05
-7.91819988103548e-06
-6.9698601406509e-06
-5.95949175404819e-05
2.76275304258227e-06
-6.35728930541998e-05
6.36411157777359e-07
-3.71142850413585e-05
-3.32763845145246e-05
-8.42509160925927e-06
-3.46192946490039e-05
-3.70660906852392e-05
-1.43046449459924e-05
-1.86740245248346e-05
-1.29536703103533e-05
6.57313459538244e-07
-4.48303194442627e-05
-2.97358135420216e-05
-2.7652065621211e-05
-3.75788869031939e-05
-3.94910547190483e-05
-3.84763153499375e-05
6.24035069506423e-06
-1.54957641312853e-05
-8.607254080244e-06
-2.77946109317061e-05
-1.79330259404147e-05
-3.19195897226892e-05
-1.72803867508647e-05
-2.19681148991759e-05
-4.02875140235018e-05
-1.41974612358401e-05
-1.8517182389472e-05
-1.01419159336077e-05
-2.40428380232928e-05
-1.74342346466708e-06
-2.8369471412222e-05
-4.7571896275789e-05
-1.83331700487118e-05
-3.97836408930621e-05
-3.89124724732919e-05
-1.4251793475885e-05
-7.00457201938681e-06
-2.43516298662414e-05
-2.25656827391089e-05
-2.86695317511039e-05
-3.50528322603301e-05
-5.3450871561351e-05
-2.99487655653593e-05
-5.72245096531148e-06
-3.07602686947513e-05
-7.69837901716117e-06
-3.33914559893343e-06
-3.06710618203669e-05
-2.62805146389181e-05
-6.199542423984e-06
-5.38400548880211e-05
-2.69987204476269e-05
-9.78019727661065e-06
-3.78040523756529e-05
-9.35925389135866e-06
-3.51347733560377e-05
-5.29611375380022e-06
-3.09323497451872e-05
-1.99156716579016e-05
-2.92840747751809e-05
-5.51741082072964e-05
-2.6963135264333e-05
-2.57241272878935e-05
-2.33744139987947e-05
-5.90051617667051e-05
1.26354891613237e-05
-1.87122158116639e-05
-3.14986310521691e-05
-1.53359887045898e-05
-1.31409627036259e-05
-1.59886417096096e-05
-2.2544002626342e-05
-2.02215322838076e-05
-5.23497745358485e-06
-7.88467603454403e-06
-5.62379349665639e-05
-1.31910088539697e-05
-4.21475727536272e-05
-2.30844179123921e-05
-2.12892019490884e-05
-3.66073003003837e-05
-2.09158719200242e-05
-3.83488660372816e-05
-1.06957919407734e-05
-2.7458730101648e-05
-3.481031620094e-05
-2.4889352415716e-05
-4.28146138684221e-05
-5.26464397636447e-05
-5.53398639662147e-05
-4.32293012611935e-05
-4.0806350019966e-05
-1.67137231812807e-05
-3.28853068995118e-05
-2.02688919796279e-05
-4.45864369054398e-05
-3.0844452950674e-05
-4.45225126201704e-05
-1.49421867488562e-05
-4.29037592429843e-05
-3.71538383908339e-05
-1.4104896275963e-05
-1.45712729912151e-05
-3.48227069327863e-05
-2.66679710222287e-05
-1.65535553621908e-05
-5.78780924649216e-05
-1.58201468811527e-05
-3.77423445085007e-05
-1.99135338803018e-05
-3.74214450583589e-05
9.63497664836272e-07
-2.16935033199873e-05
-3.31062708126655e-05
-3.94933225403169e-05
-2.72453905239435e-05
-5.1209186512802e-05
-3.24814444461443e-05
-8.46251372628364e-06
-5.62721294176613e-05
-2.69218034932524e-06
-1.12919162503813e-05
-3.16380436593543e-05
-1.89130314166956e-05
-2.69769287740927e-05
-6.21336678092239e-05
-1.8640985375317e-05
-3.80917946245084e-05
-3.09242733278976e-05
-2.79003919965863e-05
-4.45594651313603e-05
-2.45021052116322e-05
-7.07503286354513e-05
-3.95078792521712e-05
-2.9185174627229e-05
-3.66717980469193e-05
-3.01579247291907e-05
-3.5746633852915e-05
-2.49154108951456e-05
-1.91963043273532e-05
-5.13099550129402e-05
-3.64147295471248e-05
-2.57353892800133e-05
-2.31587700776514e-05
-1.83488366260934e-05
-5.69506451595098e-05
-1.71944406031125e-05
-4.32492940606915e-05
-4.94748648455629e-07
-2.38707972292821e-05
-1.18098153554333e-07
-3.74035668192749e-05
-7.38545483158685e-06
-3.27250287987861e-05
-5.40580383415387e-05
-3.87960482983189e-05
-5.81205723606859e-05
-3.23485839036497e-05
-4.10726873967463e-05
-3.96012772790785e-05
-4.41441053791034e-05
-1.79715640784025e-05
-1.47544370679071e-05
-1.74716965954869e-05
-2.56792121517111e-05
-4.46459474507127e-05
-2.71062666717721e-05
-2.29003649438981e-05
-3.93565678732025e-05
4.47219595466641e-06
-9.52310689417714e-06
-5.12950753642112e-06
-1.5386212022028e-05
-2.85352906240675e-05
-2.5346770896931e-05
3.6743747811367e-07
-3.18483883783002e-05
-2.00527774528354e-05
-2.65283291259725e-05
-3.62746647565665e-05
-1.74923155975569e-05
-4.84138148392701e-05
-1.4270730583155e-05
-1.73248387836486e-05
-4.11723232435713e-05
-1.14082479368621e-05
-3.35429708251004e-05
-4.26961840500936e-05
-7.98267191412908e-06
-4.4898298591177e-05
-2.26201351710069e-05
-1.06651268035372e-05
-4.66401898453777e-05
-1.6169339392694e-05
-3.32645387139693e-05
-2.84359269009676e-05
-2.20850758401705e-05
1.3086177614175e-07
-3.09868263160659e-05
-1.47952994620978e-05
-2.26079017186785e-05
-1.26321629307783e-05
-3.78937003619344e-05
-2.65593357063225e-05
-5.28007224925633e-05
-2.22845490762379e-05
-3.05731439753314e-05
-1.96305731099495e-05
-1.90192380252887e-05
-4.1580625004451e-05
-2.00783954402214e-05
-3.61113091734385e-06
-4.60410619693458e-05
-8.19410716361087e-06
-4.13942671230879e-05
-4.99205907525883e-05
-5.66523706897896e-05
-2.705970062567e-05
-1.6855719213786e-05
-2.98079879504411e-05
-5.44935373548696e-05
-4.03235088288597e-05
-4.83774454516734e-05
-4.33369842955994e-05
-2.0120926791851e-05
-2.07054514577549e-06
-4.74142473202556e-05
-5.27621610712902e-05
6.38419452916393e-06
1.08744030912597e-05
-2.49984996957741e-05
-3.300888903604e-05
-2.29962231748829e-05
-2.09201590394465e-05
-1.65430641153064e-05
-3.28200804008428e-05
-2.15570595548622e-05
3.04389588830299e-06
-3.89300731691643e-05
-2.85916469003178e-05
-1.4129577527852e-05
-1.22005382321436e-05
-3.07023433969095e-05
-6.83086774519493e-06
-1.28841029555944e-05
-1.26466585527648e-05
-3.03419284389272e-05
-3.42135480161295e-05
-1.74779898126825e-05
-5.10018515678698e-05
-2.33856109243345e-05
-2.45965075451641e-05
-1.33266353926549e-06
-3.46481634255391e-05
-6.43953078229737e-05
-3.63153951141859e-05
-5.13216086057098e-05
-3.25933218274641e-05
-5.92383662461867e-06
-3.20104376468513e-05
-4.36661370363532e-05
-1.49577189293778e-05
-2.66793887094888e-05
-3.32797320538484e-05
-1.96414579414555e-05
-2.59885228652936e-05
-3.87469752757568e-05
-3.65182924542634e-05
-3.80228734974873e-06
-3.03781803614239e-05
-1.12228852163349e-06
-4.9323667440874e-05
-4.92631380482506e-05
-2.94429262489724e-05
-2.01693337385567e-05
-9.58033536543195e-06
-1.97480769242753e-05
-4.28395029316691e-05
-1.38050975950897e-05
-1.47899529321596e-05
-6.04099307306307e-05
-4.08716308750651e-05
-4.35970790157805e-06
-1.61065373492403e-06
-1.19381839302987e-05
-1.0418590427018e-05
-3.33340613621346e-05
-1.09114641839655e-05
-1.84632951643553e-05
-1.75779311510674e-05
-5.91955512113227e-05
-3.17665493652236e-05
-2.78829417523761e-05
-4.52607803837433e-06
-1.61077028789418e-05
-4.45582631092462e-05
-3.43988876448165e-05
-2.76802601118733e-05
-2.29934710725963e-05
-2.71703397930388e-05
-1.84354480329398e-05
-3.50848310437267e-05
-3.03833543802551e-05
-4.0861547948385e-05
-7.9964368422457e-06
-2.73185978929878e-05
-3.59017532280187e-05
-5.38857023409755e-05
-3.57863457976611e-05
-4.22417639057596e-05
-6.55082746683294e-05
-5.51336286096157e-05
-2.96212249010934e-05
-4.29387081304253e-05
-4.16548329854019e-05
-3.47432771868747e-05
-3.24957849547492e-05
-3.35725021009199e-05
-3.56373175940623e-05
-7.93791503756467e-06
-3.91689572322298e-05
-4.77028524682744e-05
-1.93344890198778e-05
-1.2869334167056e-05
-2.94956283585032e-05
-3.80835592288041e-05
-1.69947990615624e-05
-2.88211343224759e-05
-2.13474550596055e-05
-2.78279001454811e-05
-3.05348080957838e-05
-3.1686841622156e-05
-3.82473128147972e-05
-3.46167060119455e-05
-2.10074268357772e-05
-3.60970285486973e-05
-3.37346647071246e-05
-7.88412435708959e-05
-2.08069994259667e-05
-2.9925195964195e-05
-2.40116020317741e-05
-4.82689705083649e-05
-3.6895593967109e-05
-4.86797808893521e-05
-2.78375724900883e-05
-3.4917185469459e-05
-1.1198193110993e-05
-1.11796298775379e-05
-8.24627653569964e-06
-1.37752703400821e-05
-3.81626398543045e-05
-5.33745033165456e-05
4.30304716681766e-06
-3.01314445592271e-05
-2.45202472640154e-05
-2.20282050226361e-05
-1.12908158086752e-05
-3.22597025490199e-05
-1.89569293044838e-05
-1.33855766216723e-05
-5.29964078980098e-05
-2.92889276042129e-05
-1.1474033251589e-05
6.67647825509655e-06
-3.50651965502057e-05
-3.78662171053356e-05
-4.85877634008251e-06
-3.15546135996135e-05
-2.37778847149191e-05
-3.27904773598112e-05
-4.32108832531324e-05
-3.08797094402479e-05
-8.69795923360332e-06
-2.2128327231284e-05
-3.9859751532132e-05
-4.81293705047996e-05
-5.47233054118175e-06
-1.59200870109442e-05
-2.57600099048471e-05
-6.45820210266393e-05
2.62864256480088e-07
-3.44061307795242e-05
-2.61496736143024e-05
-1.26312208766244e-05
-1.33263949809391e-05
-3.155243747667e-05
-4.12409122534715e-05
-3.18796953310765e-05
-1.28984082086817e-05
-5.4513840869364e-05
-1.81639046631857e-05
-1.62000356438188e-05
-1.58365726049809e-05
-4.53497741908854e-05
-2.16109253865272e-05
-4.10519552079404e-05
-2.61417777791147e-05
-9.46678097044907e-06
-3.93593821968454e-05
-1.03116060376209e-05
-1.73820247661153e-05
-2.09734208470729e-05
-6.31573454210137e-05
-4.12949972513995e-05
-1.92718699781407e-05
-1.13362859623005e-06
-3.77487685076552e-05
1.0552253938054e-05
6.93584333958804e-06
1.86546402092794e-05
-3.50013455983193e-05
-3.15013992128455e-05
-9.97325464617836e-06
7.22027141213174e-07
-2.62558627923747e-06
-4.12235622237534e-05
-6.03262763005052e-06
-3.52849473318072e-05
-2.46385130947488e-05
-1.44307816934645e-05
-5.02919129445615e-05
-1.56532673543813e-05
-4.03430904161493e-05
-2.42510898970816e-05
3.35189263872042e-06
-4.20808986945554e-06
-4.95203152252435e-05
-5.09581074398479e-05
-4.331427361475e-05
-4.27145684876173e-06
-3.5699673465826e-05
-3.13182320607156e-05
-4.72239591865271e-05
-2.30518827003968e-05
-3.86632996901801e-05
-6.74447611055703e-05
-1.67794347156035e-05
-5.5669928422355e-06
9.00737326159747e-06
-5.83819910054623e-06
-1.5600137565271e-05
-1.16132098512525e-05
-1.3243690918113e-05
-2.62254468460941e-05
-5.1000289530565e-05
-2.11895031288778e-05
-2.43021509612771e-05
-1.00359873950155e-05
-5.11600643812613e-05
2.91989078595164e-07
-4.35098709130872e-05
-1.68194700066764e-05
-2.21933156784578e-05
-1.42961597648396e-05
-3.30648099200541e-05
-2.17497255984606e-05
-1.18607161515336e-05
-2.03012238378477e-05
-2.63872244282945e-05
-4.02051052551026e-05
-7.83584212904392e-05
-4.84060062965756e-05
-1.62326764843156e-05
-2.99834896551783e-05
-2.67549609450602e-05
-3.61561355432375e-05
-8.12105017733064e-06
-2.29298627367674e-05
-2.40426803006287e-05
-2.81697844140626e-05
-2.96368485033014e-05
-2.79988559911099e-05
-1.22531267333512e-05
-6.09770238443833e-05
-2.69481971904956e-05
-4.45123498552793e-05
-1.97173114188262e-05
-2.50255624872532e-05
-3.53160865013978e-05
-1.56702598813396e-05
-2.34784909653474e-05
-1.85651367281972e-05
-4.89626709287173e-05
-4.91024638110416e-05
-2.99990101101023e-05
-3.3339622563539e-05
-2.28996806296562e-05
8.44178686826641e-06
-2.65025959301079e-05
-9.3189230214323e-06
8.59122071904093e-06
-2.23114356157195e-05
-4.57884227755588e-05
-2.04576365453498e-05
-2.70228912917071e-05
-3.76329318609382e-05
-4.19782365103775e-05
-2.37763663219102e-05
-3.05223586722326e-05
-2.19881227567572e-05
-1.57735171884918e-05
-1.28707341090746e-05
-3.99077223057849e-05
-1.64361066899441e-05
-2.74054092783577e-05
-9.18987069786264e-06
-3.53150599694307e-05
-5.28771719490257e-05
3.00090719441403e-06
-3.32616613346782e-05
-5.3346151768215e-05
-2.85087614075398e-05
-1.7650432161126e-05
-5.67250224245597e-05
-6.68746266426953e-06
-1.7068846410257e-05
-3.10955316888316e-05
-5.15412281691413e-05
-3.13006552541583e-05
-5.48899868805498e-05
-3.95884546757672e-05
-4.75716252026075e-05
-1.8995308155084e-05
-7.33755643053771e-05
-2.0321393447408e-05
-3.40396153462194e-05
-2.35353774713774e-05
-2.99832120666645e-05
-1.95725154034651e-05
-3.54115609114657e-05
-3.45844247051569e-05
-2.89762486038477e-05
-2.98567674338911e-05
-2.66922871294238e-05
-2.408123372273e-05
-2.23647415295623e-05
-2.06115506645806e-05
-3.72842842008449e-05
-4.13067952384887e-05
-3.85430048757889e-05
-3.2482465604772e-05
-2.01712831005054e-05
-1.68059102134382e-05
-1.18132259569209e-05
-3.38540384429489e-05
-1.81739321044975e-05
-2.11552621543382e-05
4.11686311009943e-06
-2.75751383868198e-05
-2.83367742236289e-05
-3.03246369078444e-05
-2.8306523976821e-05
-2.17140557837867e-05
-5.76833721352081e-05
-2.26735878451494e-05
-2.28743345289179e-05
-3.54067462449071e-05
-2.29824850992871e-05
-3.03598006115178e-05
2.43033571233594e-06
-1.98243848612259e-05
-2.17241829867802e-05
-2.21715753190121e-05
-5.73523066648289e-05
-1.92530508219541e-05
-2.6372747962568e-05
-1.81335635525143e-05
-3.05515495539043e-05
-1.69747367328731e-05
1.98971731452876e-05
1.12606943779105e-05
-1.10484851257575e-05
-4.73902105671543e-05
-3.00573053201738e-05
-3.34618835329767e-05
-2.89681642905895e-05
2.07997076839127e-06
-7.01940527386994e-05
-6.36279307606033e-05
-2.97948735971399e-05
1.10141974124547e-06
-2.5433123569605e-05
-2.69292117292712e-05
-6.69087735194614e-06
-3.18998060845012e-05
2.83621118059712e-07
-2.53149363222778e-06
-1.55570007990879e-05
-1.9045577701992e-05
1.58614949313442e-05
-4.18003371253784e-05
-2.97127345182275e-05
-9.21381133918484e-06
-4.15112417744537e-05
-6.19530758040945e-05
-3.6018192672951e-05
-1.49021469524439e-05
-1.19551779281607e-05
-1.55823733327098e-05
-3.61176064636099e-05
-5.13454867986081e-05
-2.26093157423246e-05
-3.76473360676541e-05
-5.01562212553686e-05
-3.13062766749829e-05
-2.32413714954885e-06
-3.06147331332951e-05
-3.82801121003375e-05
-3.65868314702529e-05
-3.615384716252e-05
-6.72404037225725e-06
-4.63228238029339e-05
-4.10693944836191e-05
-2.48931482895451e-05
-3.88636958971319e-05
-1.39838087975385e-05
-4.01247208351137e-05
-3.60803983919916e-05
-4.79084788641996e-05
-1.01672318800274e-05
-2.95709974755461e-05
-2.46933933672525e-05
-4.64236892493968e-05
-1.76799966329187e-05
-5.1192219200872e-05
-3.03089168118256e-05
-2.17820251896195e-06
1.61645091223446e-06
-2.39008288450531e-06
-1.38634559545965e-05
-3.67826145862307e-05
-4.35892434079843e-06
-3.45691813135955e-05
-4.82875330329641e-05
-4.28300731928408e-06
-4.85127108387891e-05
-1.33770685230089e-05
-1.93150409439371e-05
-1.43924347784277e-05
-4.61058845976801e-05
-3.55174921146063e-05
-1.58156835322854e-05
-2.6823858994971e-06
-2.84863945038354e-05
-8.91325342521103e-06
-2.33742974710927e-05
-4.50619095351179e-06
-2.89300795797582e-05
-3.63892781802993e-05
-3.13352899082932e-05
-4.65244572509149e-05
-1.10172617101555e-05
-9.7784958989751e-06
4.62560261148156e-06
-4.75539693203037e-05
-3.11714743315503e-05
-2.29981235734894e-05
-1.95879175885113e-05
-3.99395478760457e-05
-1.48519567470521e-05
-1.23316542271547e-05
-2.83878432094694e-05
-1.60739683845088e-05
-2.00876629786243e-05
-3.69597307106847e-05
-2.25578457796688e-05
-4.94023662043081e-05
-3.74785378975202e-05
-1.24820079771006e-05
-1.95906064273807e-05
-4.68899008466461e-05
-1.62902333264712e-05
-2.67782548974077e-05
-2.71458020521199e-05
-6.42284796973305e-05
-1.48358427894671e-05
-8.99586657194537e-06
-2.17022255131234e-05
-4.054759213989e-05
-2.35924270912976e-05
-4.58986077292287e-05
-2.30233797993387e-05
-3.09065304115294e-05
-3.11184696923684e-05
-2.93464919980581e-05
-1.61994272422103e-05
-2.82139843645901e-05
-1.57063740015222e-05
-3.93565731677261e-05
-1.35172558125004e-05
-2.19660078297136e-05
-4.60625876801814e-05
-1.88247495382241e-05
-2.73816086253374e-05
-4.55517931777637e-05
-6.92978781374347e-05
-1.28208695373685e-05
-2.88927950051173e-05
-2.88625091304501e-05
-5.57023299917819e-05
-3.80549326790641e-05
-3.26829493543296e-05
-2.43426891484627e-05
-1.78498678072439e-05
-3.25194216218512e-05
-3.75035198903381e-05
-1.78733404872877e-05
-5.86420734924505e-06
-3.11166941110209e-05
4.64250984731998e-07
-1.37639803492118e-05
-3.16543249126348e-05
-4.76980928238969e-05
-1.70577507343054e-05
-1.61498014893197e-05
-3.80165089544931e-05
2.31106621740928e-06
-1.72629845063133e-06
-4.9964336881185e-05
-4.98160392842022e-05
-2.42677400459023e-05
-8.95542430600687e-06
8.47691557676944e-06
-4.17539099572461e-05
-5.60879555717656e-06
-2.82230057827011e-05
-2.39235894132243e-05
-4.87318477867564e-05
-4.48252903233862e-05
-7.07810064314028e-06
-1.35490039997175e-05
-5.07525522507503e-05
-1.90879860785242e-05
-1.55624500570195e-05
-5.37257617391291e-05
-5.61454954763528e-05
-1.87735295626966e-05
4.20368598493852e-06
-5.46302403095107e-05
7.79038209741011e-06
-6.84180842627909e-05
-2.44342924965343e-05
-2.64435719802684e-05
-1.49906974644547e-05
-4.75391000019322e-05
-1.64541078763959e-06
2.56020451029546e-06
-5.83768192768685e-05
-2.56761181022538e-05
-2.9273301919445e-05
-1.9553079308077e-05
-3.75692272749299e-05
-3.07129906681081e-05
-3.78340492598815e-05
-1.62727357608298e-05
-3.05817000218955e-05
-2.83663627531512e-05
-1.4271261021328e-05
-2.77694630151297e-05
-1.33193214124835e-05
-3.55282385855757e-05
-6.4535963002499e-05
-1.19863746560818e-05
-3.41974378610453e-05
-2.04342684860521e-05
-8.71584976643745e-06
-2.48901975494417e-05
-4.26678370220976e-05
-3.30397113288811e-05
-3.85561168833865e-05
-3.63277048832724e-05
-1.17548967808856e-05
-2.75420715123418e-05
-3.36752604404325e-05
-1.61852776843109e-05
-2.57267091645535e-05
-5.16728682884537e-06
5.24502247128612e-06
-2.0676997729975e-05
-2.75192014393609e-05
-2.94172473889592e-05
-3.83629917815767e-05
-2.97567251292238e-05
-5.62673922063215e-05
-2.56289662851925e-05
-1.91580947904177e-05
-2.82106354893964e-05
-1.88423748529169e-06
-2.02918179186535e-05
-2.54790397499883e-05
-1.91813460306653e-05
-1.6526403455408e-05
-1.72101405179408e-05
-2.47923635655235e-05
-1.85918114330493e-05
-3.52727635203213e-05
-3.02258524892412e-05
-1.27579561606129e-05
-3.6627130642756e-05
-4.10866640979035e-05
-7.44374294361373e-06
-4.07679928666599e-05
-1.26447157877226e-05
-2.60046020859404e-05
-3.26892974126187e-05
-1.66552880988309e-05
-9.72523883722725e-06
-4.5516675516403e-05
-1.90949028047897e-05
-2.59390949189942e-05
-5.56464391881134e-05
-2.69867077041789e-05
-8.87331984901346e-06
-2.48024565798452e-05
-3.02726685591011e-05
-5.33443822297174e-05
-3.83500517668291e-05
-4.29317855067882e-05
-5.48762479107482e-05
-2.70702306596956e-05
-1.16902061048191e-05
-5.91897719821853e-06
-4.11548812941743e-05
-3.00891522370133e-05
-3.20714996738471e-05
-1.73584467697704e-05
-6.41589112804183e-06
-3.69062057982585e-05
-1.52361973318744e-05
-1.48108374753322e-05
-2.95693326250578e-05
-1.68197024771801e-05
-2.42885137882198e-07
-3.38002776921883e-05
-2.9286715109502e-05
-4.60539572229501e-05
-2.64195674628275e-05
-1.36956554415616e-05
-3.0486451476549e-05
-3.56885855840384e-05
-5.6310977077113e-06
-2.04138110606464e-05
-9.82377248606072e-06
-7.08787901372905e-06
-1.15283810362135e-05
-3.66781067406519e-05
-2.585675182792e-05
-1.3108040309808e-05
-4.49396241686922e-05
-2.90524185722425e-05
-2.01450883617203e-05
-5.09069223828151e-05
-3.65033675701348e-05
-3.40472259558995e-05
-3.64211373619053e-05
-5.4276316355208e-06
-6.73706094270125e-07
-3.8479176239169e-05
-2.44008416433621e-05
-1.98792483151732e-05
-4.48411332954275e-05
-3.65698715877493e-05
-5.65639694383422e-06
-3.79240411540279e-05
4.46645173823394e-06
-1.26488301990362e-05
-2.05461966058366e-06
-3.437793760457e-05
-3.28706505829465e-05
-4.63895697917162e-05
-1.16648492032003e-05
-1.10197907487e-05
-3.5338446146172e-05
-5.4326019100046e-05
-4.03104970315753e-05
-1.44737250379778e-05
-3.60943675778333e-05
-2.39452741810637e-05
-2.20201845021274e-05
-1.95722528804405e-05
-4.14881782075272e-05
-2.04455264822815e-05
-3.32033363310458e-05
-6.38584012669804e-06
-7.27512756569347e-05
-2.27249615190136e-05
-1.47948754916845e-05
-6.95926200021055e-06
-4.01964722707689e-05
-1.90992278817311e-05
1.25723107688884e-05
-2.37741146652765e-05
-3.34250052039312e-05
-2.81925996179516e-05
-3.25006783362075e-05
-1.43959428336261e-05
-2.16763906227274e-05
-2.38219619212553e-05
-2.14821348780694e-05
-3.0706400254555e-05
-4.08183524566494e-05
-3.05412100134055e-05
-2.7326762073711e-05
-1.83618743627461e-05
-1.19991342914822e-05
-3.66767681272424e-05
-3.20285710924568e-05
-2.90393752055246e-05
-1.86055775533839e-05
-4.85363292469074e-05
1.80538357084032e-05
-2.21253031261983e-05
-1.67372937635865e-05
-2.60391839256647e-05
-3.56630527350645e-05
-1.73094209309142e-05
-1.58348412422464e-05
-3.08958771250799e-05
-1.1620527372751e-05
-3.54932528439764e-05
-2.95115451644682e-05
-1.22714689045635e-05
-2.38503324884416e-05
-8.17321747337869e-06
-6.98864402969096e-06
1.03473176597919e-06
4.80596802433068e-06
-4.87891717159667e-05
-3.64118101144458e-05
-4.06022900431314e-05
-3.33526560092266e-05
-2.55306075659692e-05
-2.74013275160103e-05
-4.52788194181278e-05
-5.39299257602185e-05
8.64765222038796e-06
-2.34484680837814e-05
-1.92141874088091e-05
-2.27319799029234e-06
-2.3660171970458e-05
-7.37339847943764e-06
-1.11522380963913e-05
-4.33705230919177e-06
-2.86272778366964e-05
-2.74847558092359e-05
-1.38844254831203e-05
-3.20427960038983e-05
-2.01063533602805e-05
-3.4967134701295e-05
-3.34873348616514e-05
-4.39537080176683e-05
-3.1967122600414e-05
-1.54222578595576e-05
-5.32857605068146e-05
-1.15075785290266e-06
-3.48192692771029e-05
-3.14019179473674e-05
-1.46871349867405e-05
-2.14082585272687e-05
-2.4072684695551e-05
-3.54971875496533e-05
-3.34783749454449e-05
-1.18672359541173e-05
-4.50679934090051e-05
-3.89090145662624e-05
-1.24917788724218e-05
-1.86235464855814e-05
-2.19785470513765e-05
-2.12995710313301e-05
-3.8822309313171e-05
-4.07062216117757e-05
-1.61457203658066e-05
-4.47062351823379e-05
-3.26865117235567e-05
-2.99048471595451e-05
-4.92388995278915e-05
-3.24597121588292e-05
-1.58928994919466e-05
-5.2691014661465e-05
-5.49915258883564e-05
-3.24488722700196e-05
-2.14288009208746e-05
-3.92124763568015e-05
-2.60945433421874e-05
-1.41948032397728e-05
-3.01279822803814e-05
-1.1191034618396e-05
9.11038725405253e-07
-3.1853587790675e-05
-1.45342603056148e-05
-2.17248075781134e-05
-1.29603038324772e-05
-3.51467546603224e-05
-1.02677428403162e-05
-6.78964032079931e-06
-3.10182646587073e-05
-5.11654656683379e-05
-1.92110941112929e-05
-4.21581466355819e-06
-2.99468043540009e-05
-4.65904229944345e-05
-2.49861150008826e-05
-1.4325955104723e-05
-1.7983725974505e-05
-8.19938691749402e-07
-1.76329453739354e-05
-3.40850414321312e-05
-4.94387970780869e-05
-6.18499249093123e-06
-1.54569989004232e-05
-3.05233663766506e-06
-1.73189095108993e-05
-4.29630583705926e-05
-5.40728890208082e-05
-2.01569460451163e-05
-5.16198476416141e-05
-4.2310783649659e-05
-2.77931796774448e-05
-2.31474308441053e-05
-1.82148742490226e-05
-3.73107506383543e-05
-3.97768946375284e-05
1.02161977238795e-05
-3.20475733545719e-05
-4.09858472501713e-05
-2.28276032045346e-05
-2.21524592717592e-05
-2.86054555090638e-05
-2.16862419682005e-05
-1.56823913393155e-05
-1.02639394769764e-05
-3.3643216884553e-06
-6.17017324554392e-05
-2.03468741530051e-05
-3.32658202761946e-05
-3.95962330341948e-05
-3.21307387907228e-05
-3.52984484492563e-05
1.20090175367954e-05
-2.73735592992126e-05
-3.12960567104117e-05
5.38428012166507e-06
-8.80656912616701e-06
-2.33569841640443e-05
-3.04020583103395e-05
-2.70025595793121e-05
-2.52138840167083e-05
-2.86854902125565e-05
-2.26091656893449e-05
-2.59789526805429e-05
-4.05003106837177e-05
-2.47306671023042e-05
-3.73148830038914e-05
-3.29655713632907e-05
-2.74769263390199e-05
-1.8644879669074e-05
-2.46272729277849e-05
-2.62563254936876e-05
-4.59264655910339e-05
-2.68312493593987e-05
-2.27747800974859e-05
-5.31731560797684e-05
-7.36788419055137e-06
-3.28721461256849e-05
-1.69946251892916e-05
-2.661554644574e-05
-4.40661919605465e-05
-3.51649935633002e-05
-1.94336769511573e-05
-2.17631989274102e-05
-3.46346372562168e-05
-1.50016737778365e-05
-2.5373046659368e-05
-4.3179461407031e-05
-2.11186282298499e-05
-1.94922310040529e-05
-4.81061685678615e-05
-2.59140389161208e-05
-3.15359059055303e-05
-4.77947126084003e-05
-2.68150095016277e-05
-6.60350353820378e-05
-3.16676980415971e-05
-2.97515258358671e-05
-1.27378151886669e-05
-9.7579640878025e-06
-4.97990841900803e-05
-5.35522026624689e-05
-3.14449666076965e-05
-1.1294039245581e-06
-3.27886313259887e-05
-4.2944419168536e-05
-4.88109331904241e-05
-4.66801433615191e-05
-3.7655750279422e-05
-2.010085733155e-05
-5.56606372989404e-05
-2.80980094667115e-05
-4.17852963450218e-05
-1.1070563317177e-05
-2.93293639049508e-05
-4.75179925446931e-05
-1.24119905123216e-05
-2.8359209319538e-05
-5.98944363580995e-06
-4.69851234822716e-05
-2.78746223128935e-05
-3.85763247251061e-05
-4.7806811347463e-05
-3.3541727494432e-05
-1.68206005929047e-05
-1.93949586214631e-05
-1.13064545751871e-05
-4.8875356731163e-05
-3.15320478037664e-05
6.35992387204475e-06
-1.7477331782542e-05
-3.15342155523007e-05
-3.38707949320974e-05
-5.20871354314887e-05
-1.92725092367893e-05
-5.2983965853869e-06
-3.30359174413133e-05
-3.45587409993438e-05
-1.74952327130377e-05
-3.84081357346099e-05
-2.99397292031871e-05
-2.63744888936262e-05
-1.62806842350258e-05
-1.98216088263707e-05
-4.40061269689652e-05
-2.39199232384362e-05
-5.84647240533216e-05
-1.43631513043223e-05
-3.23046446137113e-05
-9.75477446424623e-06
-5.69830559599741e-06
-2.7050159721274e-05
-3.41607817002146e-05
-1.14866592999181e-05
-2.79694596081277e-05
-2.01789609486815e-05
-1.8233964678554e-05
-2.39603081378293e-05
-1.08883027698878e-05
-5.04958823707738e-05
-6.56761898134247e-06
-1.98286612238002e-05
-2.85835948743893e-06
-4.27769676869461e-05
-3.39100371770118e-05
-2.19253324593795e-05
-2.15479389893434e-05
-2.62518457134289e-05
-5.11318747748121e-06
-4.42957454151236e-05
-3.90666607715099e-05
-4.30827670167793e-05
-3.86259486246082e-05
-6.09582653777941e-08
-1.5505464591084e-05
3.64753238074588e-06
-1.99762439011751e-05
-1.31472258621283e-05
-2.53375779703626e-05
-4.48598809566612e-05
-1.89000989025066e-05
-2.18023142672151e-05
-2.38248912783359e-05
-4.91448978355405e-05
9.82018271314571e-07
-2.63623527198512e-05
1.01117966590045e-06
-2.8490775363973e-05
-3.86173571481576e-05
-2.80557064504983e-05
-3.43358800226904e-05
-5.71009535428828e-05
-3.51277184499076e-05
-4.33944102332153e-06
-3.10927836350222e-05
-2.75803959626853e-05
-2.40120809244175e-05
-3.67421065982117e-05
-2.76616271248072e-05
-4.72132784403865e-05
-1.60076516387636e-05
-2.98271737155537e-05
-5.37190683625843e-06
-3.38077507887187e-05
-6.4122938610466e-05
-3.41341923674087e-05
-2.92297046942386e-05
-4.42610540593348e-05
-2.57413313992094e-05
-1.21834829987436e-05
-1.00454432962647e-05
-3.56754313140609e-05
-1.49863628750198e-05
-3.72658516005338e-05
-2.4463389375975e-05
1.09735388704404e-06
-8.49055815779734e-06
-1.31761146526165e-05
-2.03190818279911e-05
-4.94265728408832e-05
-1.14000472816214e-05
-5.86489497349e-06
-2.8604353593186e-05
-1.96462300672636e-05
-1.10057566507992e-05
-1.99938535454231e-05
-3.85387380401818e-05
-2.1542626189214e-05
-3.98912622931069e-05
-1.17171350002319e-05
-5.94012601233889e-05
-4.26166545936058e-05
-3.99984616373362e-05
-3.77405087289704e-05
-2.5654177994159e-05
-3.86509260145065e-05
-6.47920763910207e-05
-3.13036223997821e-05
-4.26310761698427e-05
-5.99344949554112e-06
-2.37955637248017e-05
-1.73918219575844e-06
-3.33066185365899e-05
-3.21537209533058e-05
-7.46038871294442e-06
-1.1255470708138e-07
-3.90240513017409e-05
-1.96719301600843e-05
-3.21836841488805e-05
-2.47032828332601e-05
-2.89566821425017e-06
-1.94468190152008e-05
-2.49271525472927e-05
-2.63941765378238e-05
-6.03965387551469e-05
-2.51553628996705e-05
-1.72492008577385e-05
-4.24025982174688e-05
-3.76483589976436e-05
-4.428205463234e-05
-3.61905257585827e-05
-1.62077703795627e-05
-3.1399577274285e-05
-3.21634139341572e-05
-2.08531582826808e-05
-2.57928902929135e-05
-4.85996641453504e-05
2.72065334189911e-06
-4.78822725136187e-05
-2.61777108892733e-05
-2.79157966536612e-05
-3.22691944377544e-05
-2.83125356098499e-05
-1.98486289959816e-05
-3.18574325304266e-05
-4.30310772800694e-05
-3.16501573460287e-05
-1.32882726600723e-05
-1.18214135054022e-05
-1.9921887156649e-05
-2.53942716040327e-06
-4.29738317856042e-05
-1.55560227632819e-05
-4.3319243414894e-05
-6.71790260113603e-06
-1.1568312238493e-05
-3.58942116148587e-05
-2.15600482298895e-05
-2.12667470037178e-05
-2.7681521580784e-05
-2.64229358868813e-05
-2.60679108073593e-05
-9.33864061109918e-06
-2.67915535901235e-05
-2.11541677035626e-05
-2.53716049850194e-05
-3.92958590837757e-05
-1.67721799977555e-05
-3.05054346429589e-05
-1.5925306763436e-05
-4.45926783494075e-05
-1.41544949318336e-05
6.26079313959835e-06
-1.41598477484628e-05
-3.66361403319429e-05
-3.24368262240945e-05
-5.9763322131239e-05
-1.58442425917463e-05
-1.58124726214797e-05
-1.00440269582075e-05
-1.09938234490266e-05
-1.55687929376465e-05
-2.79396810656835e-05
-6.20026581463903e-05
-4.90795369294248e-05
-3.37209940295308e-05
-1.74330352686674e-05
-2.77997859819169e-05
-3.17846344897251e-05
-1.96780677218407e-05
-7.6784387899175e-06
-4.00923461792416e-05
-2.01817423208953e-05
-2.07679891158342e-05
-3.65626995152232e-05
-4.43956087659408e-06
-5.22219162495095e-05
-2.04509193466093e-05
-3.22700771426203e-05
-1.47964989027512e-05
-3.14520951309789e-05
-4.29532208077742e-05
-3.24290502502838e-05
-2.52396900180476e-05
-2.18498256978062e-06
-5.12643704744214e-05
-4.42744903142767e-05
-2.39675249105672e-05
-2.24522533594455e-06
-2.57397152206568e-05
-1.36923372018737e-05
-1.55076134364267e-05
-2.01834132469924e-05
-2.53623083057635e-05
-1.53306460461927e-05
-3.54702235813228e-05
-6.58557752258934e-06
-3.03675724437615e-05
-1.95568601481721e-05
-2.78780307571883e-05
-3.95085466101168e-05
-1.37383273762527e-05
-1.38441600589122e-05
-5.38089859203114e-05
2.81954026411709e-06
-1.55512505912741e-05
-3.07161887937576e-05
-1.27767701022326e-05
-1.1780721547292e-05
-8.36923656881932e-06
-2.67870709495276e-05
-9.98160413501725e-06
-5.82100288163322e-05
-2.01462673753136e-05
-4.01896781603018e-05
-3.56748236898724e-06
-4.1553766338531e-05
-1.5953690535547e-05
-1.03007879385976e-05
-4.03579021431845e-05
-2.02438358724117e-05
-3.00924222581935e-05
-1.96766067448716e-05
-1.41685750075633e-05
-2.45764758025089e-05
-1.35188129755184e-05
-2.54627402605672e-05
-3.84824905324095e-05
-2.0304831189313e-05
-8.49354155395393e-06
-1.68868435418743e-05
-2.57885498173953e-05
-8.78764103300263e-07
-2.46571332650768e-05
-2.64586474765902e-05
-2.42092015262313e-05
6.50982123869342e-06
-2.69529896389176e-05
-2.36351310681062e-05
-3.0746498025415e-05
-3.25284664786709e-05
-4.20925521153681e-05
-2.52138572176237e-05
-2.55048280391869e-05
-7.06058657718058e-06
-1.90493954434954e-05
-4.00354788589596e-05
-8.73552246422331e-06
-2.28843991273303e-05
-3.97829892675797e-05
1.61188573413147e-05
-1.58107701784916e-05
-3.84721688982326e-05
-2.5251927526795e-05
-2.73142190935555e-05
-3.67981135811277e-05
-1.83842808610501e-05
-3.73134308654408e-05
-1.24174545411425e-05
-3.63224134221813e-05
-2.40789083898912e-05
-6.52486766160679e-05
-1.40776846270044e-05
-5.42551104170277e-05
-2.14630570150115e-05
-3.34204702596933e-05
4.40836650079386e-06
-5.50832479938899e-06
-9.78691057444265e-06
-2.49075741417258e-05
-2.15541950812163e-05
-2.71492413227243e-05
-3.23939934477392e-05
-2.87057253479528e-05
-1.26589846437051e-05
-2.35731977413033e-05
-1.01063397309532e-05
-2.83546721606042e-05
-4.92610383713034e-06
-1.84530413736631e-05
-2.55776355344509e-05
-3.86446470433254e-05
-3.73746656691739e-05
-3.4519471279503e-05
-1.90403793216893e-05
-3.63678508678333e-05
-2.71580844140342e-05
-1.48775742842579e-05
-2.89994755482049e-05
-3.75727703293647e-05
-3.07580881138205e-05
-4.6235227029245e-05
-7.58688079127891e-07
6.68613284116151e-06
-5.73219837717498e-06
-7.74706965714413e-06
-2.65033792165554e-05
-1.97761168648808e-05
-2.35046422358639e-05
-3.89110773661279e-05
-2.85898042889516e-05
-4.60014172476479e-05
-2.08118457842946e-05
-6.23025173252733e-05
-3.98088725728547e-05
-5.35221319731797e-05
-3.56570280914126e-05
-2.91070159681564e-05
-1.58355307573439e-05
-1.06571181961436e-05
-2.52018953443365e-05
-2.7612351758817e-05
-4.54257026489003e-06
-4.64519258019457e-05
-3.466916935707e-05
1.09178818880365e-06
-1.0696663888755e-05
-1.4865007397149e-05
-2.51208031788382e-05
-3.39334118374983e-05
-3.94606832571705e-05
-2.99534103919515e-05
-3.89256584570106e-05
-3.29162159120178e-05
-8.87863279494757e-06
-3.29433465985869e-05
-2.93843590798586e-05
-1.28539206727652e-05
-2.67211582669722e-05
-2.04593919058443e-05
-4.25220626571076e-05
-3.76895504550298e-05
-4.15067223898675e-05
-3.58536512335896e-05
-3.00058612988391e-05
-2.58438506605517e-05
-3.84827548648989e-05
-3.3030680750534e-05
-2.71342296225373e-05
-3.21624600186367e-05
-2.4712197045012e-05
-2.08428917506285e-05
-2.19623072795426e-05
-2.30220326108778e-05
-3.34366822041913e-05
-2.13454999048919e-05
-1.97877541014683e-05
-3.39333624426415e-05
-6.772228671129e-06
1.43863969944403e-05
-2.73618790947431e-05
-2.49965067907423e-05
-1.49702449201876e-05
-3.47207887923282e-05
-2.55731766004119e-05
-2.99717576131673e-05
7.8174451385617e-07
-2.67130048092647e-05
-2.15160242932075e-05
-3.11828663561865e-05
-1.05389760522619e-05
-1.84097841076678e-05
-5.84756672425543e-05
-5.73734072578492e-05
-3.93891348996254e-05
-5.56852620314289e-05
-1.10985321429488e-05
-7.27599627884748e-06
-3.45806821900116e-05
-2.98407563810244e-05
-3.60464943173544e-05
-3.04691095420167e-05
-6.39274715627786e-05
-2.0913177474211e-05
-1.38632607040134e-05
-2.94546010634608e-05
-2.10108460840302e-05
-5.93006702144361e-05
-3.41352586852678e-05
-1.37835935117235e-05
-5.97112766858077e-05
-1.73416856064681e-05
-3.12552644488091e-05
-4.14036531028956e-05
-1.46867772784056e-05
2.57513564344001e-06
-2.97403581016884e-05
-2.51268940311307e-05
-4.66933516063904e-05
-3.70508134074864e-05
-5.11261991902641e-05
-8.12695663946444e-06
-4.9611423339278e-05
-1.87834928501416e-05
-2.78409263682206e-05
-2.41239789612797e-05
-1.47389741370826e-05
-4.15998681452657e-05
-1.86952762166635e-05
-3.58446287923912e-05
-3.66867277950936e-05
-3.70670416134429e-05
-3.37342402241864e-05
-5.22284769853964e-05
-1.95953755640705e-05
-2.21990701016483e-05
-2.95552999632683e-05
-2.92532306373096e-05
4.78531925751982e-07
-1.47363512301392e-05
-1.54060356290814e-05
-4.088543633986e-05
-4.06157819150659e-05
-1.83156592791677e-05
-3.19203858442419e-05
-3.21598863233565e-05
-1.13150736543099e-05
-2.15025172984701e-05
-1.36277055119034e-05
-3.5256826132673e-05
-1.93853082181677e-05
-3.2505105092029e-05
-1.08880911947287e-05
-3.30855661467607e-05
-4.05547679622581e-07
-1.33766144479401e-05
-2.51906033380618e-05
-2.64203821088123e-05
-3.8981060912451e-05
-2.46052229779452e-05
-4.06043253231008e-05
-3.19899804697595e-05
-3.76808876789221e-05
-2.598825036805e-05
-4.83337179916743e-06
-3.17529447934754e-05
-1.71165682119188e-05
-5.36229057784167e-06
-4.02036847462005e-05
-2.86999592725887e-05
-1.07935611139471e-05
-2.27505495231196e-05
-2.67363089419426e-05
-5.26833845228171e-05
-5.1118158433212e-05
-5.42665472530235e-05
-2.47476285478325e-05
-3.23767129411218e-06
-1.9056215810755e-05
-3.57497152343556e-05
-2.01006688266757e-05
1.97933826162401e-05
-7.68892113860673e-07
-1.20733992092283e-05
-3.56306295790118e-05
-2.10719127471696e-05
-1.07491489722701e-05
-2.68683112509057e-05
9.85689096472811e-06
-5.46213040805319e-05
-3.03338704334052e-05
-3.1772363335588e-05
-4.03121990515318e-05
-3.76669130731213e-05
-4.12167859699327e-05
-5.90368473808896e-05
-2.85573777164996e-05
-2.87165755152335e-05
-2.03336444795896e-05
-1.35052942985165e-05
-1.30927687184098e-05
-3.9257161076526e-05
-1.28356961156435e-05
-1.98531646693219e-05
-3.94400051053493e-05
-3.20913088383094e-05
-3.37872209448495e-05
-2.65058343946797e-05
-8.57391293336705e-06
-5.98166436378923e-05
-2.68799802289852e-05
-9.53291723013098e-06
-2.61367349404739e-05
-1.76730557764423e-05
-1.85486801202472e-05
-3.01283597191762e-05
-1.12795728223547e-05
-1.78108110096955e-05
-2.13350294594231e-05
-2.11833606876629e-05
-3.28848893925258e-05
-1.82426104432552e-05
-2.6470120896484e-05
-2.11280360067586e-05
-1.40234414666628e-05
-4.31298899497808e-05
-4.97288272247269e-05
6.42856896235309e-07
-3.72993227133489e-05
-5.67156307393484e-05
-9.94363605595759e-06
-3.13293002378264e-05
-1.71902303808069e-05
-1.46835412992265e-05
-2.81404287370282e-05
-5.4829792941141e-05
-1.69492531129461e-05
-4.50154042863948e-05
-2.68398509603447e-05
-1.52571346487303e-05
-2.65932862027312e-05
-9.99638200635099e-06
-1.66705008621423e-05
-3.51931282618553e-06
-3.59945391023824e-05
-3.90601967408561e-05
-2.05251697401937e-05
-4.8633213045565e-05
-1.68811144287165e-05
-4.45117321756212e-05
-4.13574636736417e-05
-2.49534309198454e-05
-2.47163301942451e-05
-3.0848649656633e-05
-3.53249789654935e-06
-2.56877522927844e-05
-4.49568176037567e-05
-2.01687053351493e-05
-3.21118226630131e-05
-2.20168001910342e-05
-1.26422835735383e-05
-2.05675054362817e-05
-1.08599517890049e-05
-4.50086438305266e-05
-3.29628775516568e-05
-3.99468887089772e-05
-6.11887934581834e-06
-3.11505792372769e-05
-2.72310075480729e-05
-3.94810854318529e-05
-1.33166331956539e-05
-1.29867712565627e-05
-1.7789386484408e-05
-1.6846990903206e-05
-3.09286031822669e-05
-6.24648869354611e-06
-2.43468727363642e-05
-3.64447557437701e-05
-2.55136429949421e-05
-2.33632269967521e-05
-3.89851813953916e-05
-3.84910670678683e-05
-2.48151823410333e-05
-4.28260096446062e-05
-1.04136775543904e-05
-3.65895259763594e-08
-1.05501794509683e-05
-4.716405177163e-05
-4.15119198349997e-05
-3.26775071074407e-05
-1.82504181173259e-05
1.75136531779159e-05
-4.73435115490051e-05
-2.84899736565001e-05
-4.8063724510107e-05
-1.02983459834861e-05
3.16921955413438e-06
-8.86643904724057e-06
-3.34860512258081e-05
-8.83020864885313e-06
-2.29746912640749e-05
-2.37852521119606e-05
-1.58570435849384e-05
-5.56701409842078e-05
-4.77898546164009e-05
-8.9647395666485e-06
-1.61795310317425e-05
-6.79237176249963e-06
-3.16627208725008e-05
-1.97867213906445e-05
-4.41798808349415e-05
-3.80652807654647e-05
-3.80428662229802e-05
-3.32207100426179e-05
-2.16562004145742e-05
-3.57506168582482e-05
7.30816928385508e-06
-3.62350772201393e-05
-2.71235398517855e-05
9.05799932698903e-08
-3.67745252241232e-05
-2.50794019594654e-05
-4.15880102535713e-05
-1.00740715878752e-05
-3.44274690140451e-05
-3.78665435682841e-05
-2.98197111385659e-05
-2.11705063584506e-05
-2.59566959187269e-05
-4.62886342643073e-05
-4.68221206869091e-05
-1.4224911968377e-05
-3.1996975516567e-05
-3.79953906787088e-05
-4.88134808270665e-05
-3.51465106779463e-05
-4.15832382001176e-05
-1.73943073773713e-05
-3.68262563829994e-05
-2.26872974131528e-05
-3.75988469762666e-05
-4.48254618613389e-05
-4.37137490929394e-05
-3.4399204063702e-05
-2.98896398590999e-05
-5.13655456611757e-05
-1.20667919300533e-05
-9.18805366602202e-06
-3.40573080848477e-05
-2.87329900538877e-05
-5.33632867729414e-06
9.89040731256654e-06
-4.41719867734319e-05
-2.16379206746666e-05
-3.49067880800086e-05
-2.82201932905274e-05
-2.57522622140454e-05
-1.39691280908954e-05
-8.62742437542035e-06
-4.18230092474024e-05
-4.82220454695974e-05
-9.69903614869745e-06
-1.64190028810609e-05
-1.24546844428206e-05
1.48552472504593e-06
-3.3727912213144e-05
-1.25577045298755e-05
-3.652454848409e-05
-5.3504532832295e-05
-3.33142481472236e-06
-4.14656120112633e-06
-1.97929153767656e-05
-3.50546440281121e-05
-3.04203093776179e-05
-2.83313395087436e-05
-3.89591760014771e-05
-2.692525071925e-07
-1.80675474211973e-05
-2.42082992004015e-05
-2.40087779282594e-06
-4.20033718311474e-05
-1.70615467052574e-05
-2.15185363689112e-05
-2.80367595259391e-05
-4.2001819524153e-05
-3.77366624061679e-05
-1.4179819795015e-05
-4.3439751248383e-05
-2.31771056598233e-05
-4.11210960729748e-05
-1.48104141043525e-05
-4.52680217112186e-05
-2.19787028184381e-05
-3.32828182160587e-05
9.33630219420011e-06
-3.84771067879582e-05
-3.48727673322865e-05
-3.4655105668144e-05
-1.30418966776572e-05
-2.86187124787445e-05
-7.75654204387306e-06
-2.30145238211903e-05
-4.40184597648624e-05
-4.94428108903565e-05
-1.0138575571223e-05
-2.83663848876365e-05
-4.77119027735518e-05
-3.94381507387071e-05
-1.47789977647021e-05
-3.37326238635615e-05
-1.71843490938572e-05
-4.7087938383698e-05
-3.06889024849387e-05
-3.91937989885026e-05
-2.27207600850068e-05
-2.26774911860557e-05
-1.24484040234224e-05
-2.30040202869612e-05
-2.60005049197652e-05
-1.22049626280685e-05
-5.92311087877363e-05
-4.50197726440972e-05
-3.74846557724205e-05
-4.66575772021203e-05
-3.43927984487727e-05
-1.6019321550082e-05
-4.24300594742845e-05
-3.99025153431162e-05
-3.55394809730349e-05
-3.23080164309391e-05
-2.339176889066e-05
-2.84489027853003e-06
-3.63340407251471e-05
-2.12285036002034e-05
-8.97658153678767e-06
5.45211563953806e-06
-4.6290684395229e-05
-8.99412713292761e-06
-4.86806952456439e-05
-6.5734450445898e-05
-4.07311854710953e-05
-2.22264599060192e-05
-1.93986897578481e-05
-4.13794987874743e-05
-5.01559422295089e-05
-6.55422265753992e-05
-3.32600496829823e-05
-1.04571497108106e-05
-3.82803367115547e-05
-1.09225219035506e-05
-1.58583376152894e-05
-2.13914441225955e-05
-3.28857152466572e-05
-5.88867862145437e-05
-1.46795693621922e-05
-2.49631900590792e-05
-2.83049304722735e-05
-1.30089452146392e-05
-1.09899000006666e-05
-1.71210728377059e-05
-4.6412916493592e-05
-1.68482279133447e-05
-6.21157066378688e-06
-4.48463154991076e-05
-3.08381866939802e-05
-2.68724647533885e-05
-3.20942936763395e-05
-3.48065204499271e-05
-1.35934532947712e-05
-4.37068156055419e-05
-4.05481770763245e-05
-1.84232906297893e-05
-4.76950088346394e-05
-4.68513500377466e-05
-1.09818990076342e-05
-6.6827245493652e-05
-3.49979540679848e-06
-2.9855172243925e-05
-2.20690152268606e-05
-3.70742934419672e-05
-6.36674801766644e-06
-6.63441657561381e-06
-4.81383556465663e-05
-3.16513197745859e-05
-4.16724329907465e-05
-3.35830658231792e-05
-2.42556441540307e-05
-1.36037811038453e-05
-3.58327254465553e-05
-3.384647263228e-05
-1.04799223436905e-05
-4.91176442697517e-05
-2.40772609706784e-05
7.27311497727057e-06
-3.78731379249909e-05
-3.29955489829528e-05
-2.36619342308689e-05
-2.56333555955861e-05
-3.26332329976826e-05
-1.60959067196532e-05
-2.14403547512024e-05
-3.70679679227459e-05
-2.43720066585641e-05
-2.58093129714343e-05
-4.59602750139165e-05
-4.74971763706946e-05
-4.15101954209557e-05
-2.83440613532263e-05
-3.49958376769976e-05
-3.39066715376109e-05
-3.78776689583114e-05
-5.33391742466415e-05
-4.4656291257774e-05
-2.53518099738043e-05
-2.99936051466932e-05
-2.79061562244782e-05
-3.64415719861116e-05
-1.04602344966385e-05
-2.80456893995623e-05
-2.68206246472594e-05
-3.25180604979504e-05
-4.82663371558762e-05
-3.36233348308341e-05
-2.28743264544197e-05
-5.26498087250909e-06
-2.37543600865695e-05
-2.63279826809768e-05
-4.36061713140495e-05
-4.68920555120599e-05
1.57491576646629e-07
-1.11353067925848e-05
1.52215378960042e-06
-2.64042261687824e-05
-3.52888071202539e-05
-1.37466369846148e-05
9.4334317192817e-06
-3.45351552067212e-05
-1.0517133283058e-05
-3.44819179307826e-05
-2.59276718470004e-05
-4.35677495290554e-05
-3.79419177436264e-05
-2.67332832098688e-05
-2.9501486396919e-05
-2.22627247102413e-05
-4.41216050490199e-05
-4.26098097727776e-05
-3.62415088262452e-07
-4.31835452997217e-05
-1.57755170196282e-05
-3.12255332206396e-05
-3.57079163131667e-05
-1.98110529739463e-06
-2.82972728705665e-05
-2.47983484317415e-05
-4.10510879335762e-05
-1.89135368901073e-05
-2.75179146262616e-05
-2.4612134270496e-05
-9.76193913683077e-06
-1.7555546283735e-05
-2.95291372976063e-05
-3.01858665024207e-05
-3.41798759717142e-05
-9.97138114899451e-06
-3.23752023495084e-05
-3.99120813670599e-05
-2.11832335113174e-05
-2.53569108585253e-05
-1.46320664239389e-05
-2.82502267438263e-05
-2.6188730093753e-05
-5.87278359665041e-05
-3.02330291778795e-05
-2.02093056884507e-05
-1.98646551783091e-05
6.30453255194875e-06
-3.47716515617675e-05
-1.73686388451413e-05
-5.04719649514777e-05
-2.61093605065243e-05
-2.71023524900199e-05
-4.26554173742417e-05
-5.36289133914272e-05
-2.48702297395891e-05
-1.69689025357279e-05
-6.48333766564926e-06
-4.87926112981168e-05
-2.35298515928226e-05
-3.61482944152302e-05
-2.2488030643867e-05
-1.86871006796815e-05
-5.67546644697643e-05
-4.15599765205379e-05
-3.39500982389913e-05
-1.98708401542348e-05
-2.4462318730959e-05
-4.05417332168612e-05
-4.87600389714896e-05
-2.29980476453587e-05
-2.14043826081101e-05
-4.03209140379754e-05
-1.86286917719082e-05
-1.35686496713333e-05
-3.98984170140528e-05
-2.88553820532153e-05
-3.85904695369946e-05
-3.64100477094009e-05
-3.39470976588975e-05
-5.14201146287499e-06
-3.02183300277655e-05
-4.83094487551072e-06
-3.40180881603888e-05
-4.69547380292744e-05
9.63092724722292e-06
-2.50485767365507e-05
-2.01970529066481e-05
-3.66856613707447e-05
-2.17058263619168e-05
-2.60295934518395e-05
-2.85125559780809e-05
-1.96779182607307e-05
-4.12755302603568e-05
-2.93046006041708e-05
-2.46555755134548e-05
-3.27248260734236e-05
-1.65953121482065e-07
-8.04798501195054e-06
-2.47959431320572e-05
-3.79494165213702e-05
-4.72236890308928e-05
-1.64588465650091e-05
-2.87180301016933e-05
1.42218747184221e-06
-2.85804482463867e-05
-2.78601899249285e-05
4.31653592714621e-07
-4.55880561702905e-05
-1.23015483536308e-05
-3.64478249225824e-05
-2.76096740934372e-05
4.69529511392075e-07
-1.43656218376019e-05
-4.58474094580635e-05
-2.16780709429982e-05
-4.50994004189278e-05
-2.41965291949315e-05
-4.54773568347132e-05
-2.62921226074713e-05
-3.50203805638959e-05
-3.67022476720672e-05
-1.0617795303606e-05
-5.91059273288591e-06
-3.26673851496596e-05
-1.85166320830182e-05
-3.06529452724415e-05
-5.98278096522413e-05
-3.81463587706602e-05
-8.22226062363958e-08
-1.83706434846729e-05
-3.23374924598816e-05
-3.95791382906801e-05
-2.26690393605965e-05
-3.90694097271147e-05
-5.71177203789354e-05
-2.40015381255536e-05
-9.03574321187438e-06
-2.44157278204099e-05
-2.52005099006729e-06
-3.29970815991932e-05
-4.91268377605684e-05
-3.03492323391283e-05
-1.89283711695958e-05
-2.84543114121837e-05
-3.3974030191261e-05
-1.09872755317628e-05
-4.93776317217776e-05
-4.36036605928309e-05
-6.59937436043256e-06
-4.97584597158572e-05
-6.0709248645209e-05
-2.79000881496917e-05
-2.09366271018263e-05
-1.13479803663742e-05
-2.82365411148771e-05
-1.68160937636919e-05
-2.95994596253565e-05
-2.90594206812531e-05
-1.3854256095262e-05
-3.40888448742056e-05
5.43564355236281e-07
-2.98783611685065e-05
-1.86194525024713e-05
-4.65917011192944e-05
-2.11003979285755e-05
-3.45892522631393e-05
-1.87823749393798e-05
-8.18158672603894e-06
-2.35135650338086e-05
-3.19388117423326e-06
-2.227115234018e-05
-5.95317854657141e-05
-2.37573127911922e-05
-4.25330031651786e-05
-3.97206262296358e-05
-2.13623521777339e-05
-6.44661295153047e-06
-3.95926802829742e-05
1.95310282212056e-06
-2.23492248875953e-05
-2.45110680967739e-05
-2.01846406675214e-05
-1.37649011439692e-05
-3.54721509560062e-05
-3.22688633265449e-05
-2.8227304321523e-05
-3.23133060512923e-05
-3.93121593940661e-05
7.35558540340039e-06
-3.52104712842316e-05
-4.2631822422984e-05
-2.25027125333082e-05
7.08846932329227e-06
-1.54832658985652e-05
-4.59303945990167e-05
-3.26988830248264e-05
-4.64367696740775e-05
-3.18819449901567e-05
-4.8432942517749e-05
-2.73932582436647e-05
-5.23251005545519e-05
-1.13702665477806e-05
-4.35090562548364e-05
-2.08472115693499e-05
-3.27317772165205e-05
-4.7051228684924e-05
-4.14089512297148e-05
-2.75182357623414e-05
-3.13905379599845e-05
-3.14513818274978e-05
-7.40344308730497e-06
-1.47382568550391e-05
-1.96959277343277e-05
-2.96337408047565e-05
-2.84040216173696e-05
-3.17249868708764e-05
-2.42246305642124e-05
-4.04454442309835e-05
-2.81582662286514e-05
-4.01095015898156e-05
-4.16806370898556e-05
-2.63056364059153e-05
-5.51681287870071e-05
-2.37267424958016e-05
-3.19402855194266e-05
-4.56721759097616e-05
-1.85917444442739e-05
-4.32051604562593e-05
-5.46955049635981e-05
-2.56058011963953e-05
-3.01253559896182e-05
-2.02783888795959e-05
-3.88455525837412e-06
-1.63055900165942e-05
-2.67749587586621e-05
-6.28168879375223e-05
-4.30996901717228e-05
-2.73149962882492e-05
-2.20801242104697e-05
-5.55455029638975e-05
-3.26554761080115e-05
-3.46064780188704e-05
-4.777839396665e-05
-3.20624629295052e-05
-2.10946746499311e-05
-3.04014349244048e-05
-4.72345657347062e-05
-3.5671977388814e-05
-5.39983811290006e-05
-4.11339897500367e-05
-2.46723129769459e-05
-8.76092117660325e-06
-2.53567607147754e-05
-6.30436264099507e-06
-2.23773725888584e-05
7.80235006850872e-07
-2.21470540634986e-05
-3.80459059490101e-05
-3.43768265909597e-05
-2.9554275431717e-05
-1.78706872153349e-05
-3.49276366160635e-05
-3.82463972123043e-05
8.88326992326678e-07
2.86750906462827e-05
-1.81185698632865e-05
-3.82791203376758e-05
-4.6179836776687e-05
-5.69275188378722e-05
-2.82075430559816e-05
1.80387993881337e-05
-4.75641429926219e-05
-1.3612917148953e-05
-2.28588467100438e-05
-2.59993760875115e-05
-3.57902669780601e-05
1.29658936580688e-05
-5.28768412057493e-05
-3.86148436219642e-05
-2.33502242243895e-05
-2.84020221895825e-05
-2.91287349382784e-05
-2.89514245809539e-05
-4.27433016072987e-05
-3.11924283443596e-05
-2.40077136614852e-05
-3.03702702715385e-05
-1.88697982803597e-05
-3.79062902459885e-05
-2.56758249917092e-05
-2.48421595634394e-05
-7.10095981727609e-05
-1.6112934258178e-05
-1.55535257975234e-05
-1.9163889462032e-05
-2.40955434836368e-05
-1.63158977828639e-05
-4.42823748735169e-05
-2.24387577973235e-05
-5.13429104421524e-06
-1.31725464892443e-05
-3.98770607699258e-05
2.97938770507598e-06
-2.91469324880317e-05
-3.24982871947802e-05
-2.64681370954899e-05
-3.94117871385073e-05
1.14366127211038e-05
-6.68679195291353e-06
-3.53996004707353e-05
-6.29366781794235e-06
-2.50106595550275e-05
-1.50491404833278e-06
-4.2046148314933e-05
-2.67776413228447e-05
-3.59625065086773e-05
-1.53657843476798e-05
-4.12536765303854e-05
-2.96273309073855e-05
-4.56490548510212e-05
-2.20522301705674e-05
-8.29652632179319e-06
-2.52937492389697e-05
-1.75191947067008e-05
-7.81160764909701e-06
-3.87284828330775e-05
-4.88809147877358e-05
-1.54176274138902e-05
-7.03717368283071e-06
-2.30440560387394e-05
-2.42559757538739e-05
-1.2692436724389e-05
-2.42618837109258e-05
-2.09115238083866e-05
-2.55665495037432e-05
-2.72376920756171e-05
-2.755479411039e-05
-4.67588153977833e-05
-3.66256511564466e-05
-3.7234321052084e-05
-4.34090878287404e-05
-3.6938286369836e-05
-1.87793629030276e-05
-3.05112870026937e-05
-2.1846620262738e-05
-2.6485620437989e-05
-2.29694093060364e-05
-4.36417714559388e-05
-6.07064791712013e-05
-2.49948492102428e-05
-2.21201309415138e-05
-2.20686479112224e-05
-1.39699830792405e-05
-1.91915117988492e-05
-5.15686389062878e-05
-9.46857389247804e-06
-1.31446916157016e-05
-1.92963149274777e-05
-1.33088511792901e-05
-2.28126756275523e-05
-1.27595959477915e-05
-3.5322839235508e-05
-3.10456257726349e-05
-3.0765940110635e-05
-4.30965972257701e-05
-3.58006126928424e-05
-3.43395360867599e-05
-4.23285542868266e-05
-1.63772938197589e-05
-1.77423413944591e-05
-4.48360630419233e-05
-1.71010728087133e-05
-4.72556775745858e-05
-5.07755372395966e-05
-4.84028112658105e-05
-2.24648924242232e-05
-1.02923900320603e-05
-4.10326033057091e-05
-4.76609409644686e-05
-4.37501915151054e-05
-4.03613667079767e-05
-1.64676620638392e-05
-1.66737965991753e-05
-5.89882448208943e-05
-3.51570714145011e-05
-2.84522474570323e-05
-1.46509752590882e-05
-2.62834567597298e-05
-2.26773240169597e-05
-3.07971001089663e-05
-5.44278326560423e-05
-1.23801160253137e-06
-6.07554737435521e-06
-1.75315665670272e-05
-3.2775583671546e-05
-2.26562523835656e-05
-1.76638208904464e-05
-4.04763708317792e-05
-9.04989031350385e-06
-3.29428290837246e-05
-3.41843800687379e-05
-1.15893670760396e-05
-3.45325110630242e-05
-4.7327144456971e-06
-2.06277243279836e-05
-4.62246632964737e-05
-2.48945621070343e-05
-3.3972809192258e-05
-1.40365426806144e-05
-3.24991031528974e-05
-4.24418367575445e-05
-9.49647839488935e-06
-2.0578811306216e-05
-3.22203856637424e-05
-2.32901922514038e-05
-1.14663198602704e-05
-1.51994279489675e-05
-2.27347665422721e-05
-1.98707622154046e-05
-4.14971224638676e-05
-1.64603314670346e-05
-5.22027112719587e-05
-3.22696436758815e-05
-1.88680790923982e-05
-3.39466599350102e-05
-5.65122315050641e-05
-3.68873201780612e-05
-8.03433911376163e-06
-2.55775165154917e-05
-3.86734579225302e-05
-4.61648835742696e-05
-1.64197858606583e-05
-2.76298854956998e-05
-1.56052901082313e-05
-1.76945337563812e-05
-3.0905462220787e-05
-5.34024709910092e-06
-3.30347172586223e-05
-3.15822286604771e-05
-2.31865420553231e-05
-1.57695677125115e-05
-7.05082821495462e-05
1.18849014313575e-05
-1.92239842365737e-05
-1.80612247614577e-05
-2.56818828078522e-05
-4.59748658799326e-05
-6.52080712224848e-05
-4.27039304260402e-05
-4.36339889210744e-05
-3.80367318251923e-05
-4.73212109077878e-05
-3.87406242267894e-05
-4.08741467305699e-05
-3.31393506807621e-05
-2.57706973816871e-05
-4.2165137469227e-05
-2.13388176247685e-06
-1.50548362039366e-05
-5.67420879318549e-05
-1.87234342651587e-05
-3.84879862658069e-05
1.76016813964485e-05
-3.67573494628103e-05
-4.07590808410597e-05
-3.27508308017597e-05
-4.44542253428829e-05
-1.07356414155517e-05
-4.82668365214894e-05
-5.26609850029372e-05
-3.47529536055305e-05
-3.68530395268898e-05
-4.04959549811966e-05
-4.41557828542493e-05
-1.67299754800473e-05
-1.79639150997629e-05
-3.12752260269979e-05
-5.01468888235544e-05
-2.27183250689386e-05
-8.51822136439358e-06
-4.33092342929548e-05
-5.21137441371678e-05
-3.79512458935315e-05
-2.59065581170532e-05
-5.43557441503618e-05
-1.29744851705759e-06
-9.98592140733324e-06
-4.4388922669736e-05
-5.78408963464293e-05
-1.47271218832938e-05
-3.38967012965756e-05
-3.77324404704279e-05
-2.50535354661033e-05
-1.59488936178534e-05
-2.84783536833115e-05
-4.37159196507282e-05
-5.47044001097797e-05
-9.64215304363585e-06
-4.79014232580122e-05
-4.62694286101142e-05
-7.39436129585638e-05
-2.73764444899861e-05
-2.79755525435069e-05
-4.05879774259975e-05
-2.84125707649531e-05
-3.95988118060151e-05
-2.67590121576377e-05
-4.23890599707985e-05
-2.54302069269607e-05
5.35752841209048e-06
-3.22051715529563e-05
-2.63186330394325e-05
1.56023954251697e-05
-2.89926945203695e-05
-4.86130366470691e-05
-2.25515734795438e-05
-3.15121821219125e-06
-3.20530758602162e-05
-5.57640481649202e-06
-3.01103188343393e-05
2.1359247577681e-05
-1.52574703991228e-05
-3.80418086922852e-05
-4.74008028809429e-05
-7.53927542932807e-06
-4.3854917687149e-05
-4.74036664272898e-05
-4.45136514308924e-05
-1.78732365989001e-05
-1.84846874892585e-05
-3.01617357644208e-05
-3.47795621626886e-05
-2.02641290868955e-05
-4.88184303069898e-06
-2.24354978878539e-05
-2.12486736450644e-05
-3.13868415347709e-05
-2.51325293069259e-05
-1.42153945436577e-05
-2.60365393158563e-05
1.18932728338728e-05
-2.48938769615477e-05
-3.92739269742719e-05
-3.2858096475332e-05
-2.48267654147094e-05
-2.57770529331836e-05
-1.50615169515296e-05
-2.3724265050721e-05
-3.17411073998856e-05
-1.50090509009831e-05
-4.73082223484767e-05
-1.07748295997803e-05
-5.03225968947855e-05
-2.65740367608015e-05
-1.376848788299e-06
-2.74412442240717e-05
-1.51388440780765e-05
-2.36218076688729e-05
-1.45689414398314e-05
-5.43445965612659e-05
2.02055011633795e-06
-4.02020301830134e-05
-3.07886848270805e-05
-3.93528017786232e-05
-1.30174092109916e-05
-3.11118632820556e-05
-1.38420159454324e-05
-4.07971236798208e-05
-3.42815888007067e-05
-5.73442971710427e-05
-2.88544291074111e-05
-1.35726870533134e-05
-3.782243790561e-06
-1.62764938643148e-05
-3.97690560445464e-05
-4.4168427789307e-05
-7.54397283118728e-06
-3.33697928142063e-07
-3.72108222657227e-05
-1.31669671721105e-05
-2.81935705252982e-05
-4.17490436888069e-05
1.70084272060257e-06
-1.24177338514266e-05
-2.38376779291558e-05
-2.08735357841634e-05
-4.40052379350726e-05
-3.50459855916881e-05
-4.27136653252557e-05
-3.61236358254934e-05
-3.37005312851342e-05
-3.03149159646792e-05
-1.10442742619122e-05
-3.93556519977636e-05
-3.83593652668396e-05
-1.26616894171633e-05
-6.75713389914846e-05
-2.09068883735268e-05
-2.37209405214579e-05
-3.3601262103708e-05
-1.59125076379165e-05
-1.50534986376291e-05
-4.22024805317807e-05
-3.0092476012423e-05
-4.28421436352392e-05
-1.27680880694077e-05
-3.45744171076569e-05
-2.5370940147318e-05
-2.18328968258654e-05
-3.2888258573952e-05
-2.40759573021894e-05
-2.46714716019681e-05
-3.04083134024571e-05
-8.85989501156175e-06
-1.98257328048515e-05
-3.38085421369504e-05
-2.26489795992074e-05
-2.71846909343368e-05
-3.04789746472599e-05
-1.9456877805378e-05
-1.26773499795758e-06
-2.20118844888282e-05
-2.92810935616451e-05
-2.84249848732415e-05
-3.61375158284379e-05
-2.37623253716458e-05
-1.42217640103098e-05
-2.10091526749711e-05
-3.19655559202155e-05
-5.84548126508492e-06
-8.5255746003103e-06
-2.46250346855957e-05
-1.55615101080431e-05
-3.29122334486487e-05
3.67164476746632e-06
-2.47316997382721e-05
-4.78535866798019e-05
-2.7481703733396e-05
-2.54745097288683e-05
-6.09233130181913e-05
-7.62937219839739e-05
-5.52077281342923e-06
-2.82422240811099e-05
-1.07370054050656e-05
-3.19891502669247e-05
-1.30471159689335e-05
-3.50305443664325e-05
-1.98913887727618e-05
-2.21059789896335e-05
-2.84802195832704e-05
-8.90093833258101e-06
-6.39158754804986e-05
-2.12067548135972e-05
-4.73365306361129e-05
-1.19350703579011e-05
-2.0828832275489e-05
-4.62440742532126e-06
-2.16315746731348e-05
-2.72409652422263e-05
-1.95256884384625e-06
-2.59464667231378e-06
-2.52666367196048e-05
-3.60188828562189e-06
-5.01053292555353e-05
-2.75093105243469e-05
-2.62633465769e-05
-2.00190747544328e-05
-6.55499608454121e-06
-2.46333608792246e-05
-5.16337161194365e-05
1.37006845485629e-05
-3.19251989306567e-05
-2.67463424672443e-05
-3.71991742273091e-05
-3.98078971159602e-05
-1.35424953141193e-05
-2.02428858163155e-05
-3.42420663920682e-05
-3.00153046612055e-05
-1.53975037270895e-05
-1.08321129806766e-05
-1.16925355829764e-05
-3.05962776063881e-05
-2.87519030152688e-05
-3.46775912421848e-05
-4.26927426056149e-05
-2.60612882164399e-05
-2.33987106860341e-05
-2.66542157630712e-05
-2.24190957084559e-05
-4.19495419001387e-05
-3.14107968598128e-05
-4.23878190842731e-05
-4.65884289470551e-05
-3.81305860314674e-05
-1.97467700612522e-06
-3.6438306864847e-05
-5.36968116110862e-05
-1.10726933943555e-05
-1.64208211743054e-05
-1.07341367680803e-05
-2.08737421900385e-05
-4.99975589939589e-05
-3.75932358979766e-05
-1.86260750342472e-05
-4.54225512231125e-05
-3.71597098918545e-05
2.66561562108221e-06
-3.4330262847004e-05
-2.75558571810567e-05
-9.05005476192571e-06
-3.67626731266133e-05
-6.57027263602871e-06
-2.90748032694199e-05
-1.13651118676537e-05
5.02784046575223e-06
-4.29015301177371e-05
-2.43551665964819e-05
-2.66367351142154e-05
-8.76477336566182e-06
-2.10063277654829e-05
-3.96744505177474e-05
-4.66404979700361e-05
-1.56170988508835e-05
-1.35326442367769e-05
-3.51664753057638e-05
-2.72626125444378e-05
-1.98041729306219e-05
-1.84407255031652e-05
-3.36691930485634e-05
-1.44256789151741e-06
-3.29332756119854e-05
-1.76652879460049e-05
-1.07529369306818e-05
-3.21778594145314e-05
-2.81329639796598e-05
-3.28387843072033e-05
-3.23735765022691e-05
-5.3381336201397e-05
-2.5343720754078e-05
-2.36869884966592e-05
-2.42103066096183e-05
-3.44813874162156e-05
-1.62426812126153e-05
-3.39321378728742e-05
-3.62680616626747e-05
-3.81728414581302e-05
-2.05112237959978e-05
-4.44243422632971e-05
-8.32789356744835e-06
-4.41690815261789e-05
-3.72972901218683e-05
-6.73708019639755e-06
-4.92734860534717e-05
-3.31440490706884e-05
-6.31502288071795e-05
-3.32463035963942e-05
-3.19672090312213e-05
