# Supplementary material for: Research on computational propagation and identification of mine microseismic signals based on deep learning
Source: PLoS One. 2025 Oct 22;20(10):e0334641. doi: 10.1371/journal.pone.0334641 (PMC12543183; doi:10.1371/journal.pone.0334641)
Supplement: S8 Data — (ZIP) [file pone.0334641.s008.zip › 000100900002839.xlsx_0.txt_24.txt.txt]

-3.33731571797343e-05
-4.41639825376558e-05
-2.34696262797584e-05
-1.6450442242437e-05
-2.43286371411441e-05
-1.63246035585489e-05
-4.48369055890261e-05
-2.67822072987601e-05
-4.58486603986938e-05
-4.86541149219805e-05
-5.45071751695538e-05
-2.20128096687226e-05
-1.24792050981768e-05
-4.64211992718719e-05
-2.37318203929417e-05
-1.47160274018901e-05
-2.18644396575267e-05
-1.18899266415715e-05
-2.64747534156025e-05
-1.63170231085957e-05
-3.71591812302291e-05
-3.9995200164092e-05
-6.0034361480067e-05
-2.30822291578219e-05
-3.96419548693737e-05
-2.39156838871304e-05
-2.09021597497985e-05
-2.90807516140367e-05
-3.55695631995946e-05
-5.14004449206781e-06
-7.98430838143319e-06
-1.59451828052461e-05
-1.15557598407532e-05
-3.70748506823311e-05
-2.18979183074684e-05
-1.40851459323808e-05
-1.02062772404674e-05
-5.73167364307769e-05
-4.96351114036444e-05
-1.56823677910744e-05
-2.807696083844e-05
-3.95600290262013e-05
-4.20735400532178e-05
-3.56643766559714e-05
-1.91013492936453e-05
-1.82764706057318e-05
-1.19090147837685e-06
-2.49086399609325e-05
-2.35839191259481e-05
-2.46862173021665e-05
-2.44774460276676e-05
-6.71142368382458e-07
-2.84882761421953e-05
-4.37736096007675e-05
-3.9865166195943e-05
-5.78879516720876e-06
-2.83631046633177e-05
-4.12337195959831e-05
-2.91491953506349e-05
-4.73791356066769e-05
-4.09120978098065e-05
-5.3475989224532e-06
-8.3014876317521e-06
-2.47470285498609e-05
-8.20507408543928e-06
-2.26701246079923e-05
-4.41058005192203e-05
-1.49558961754372e-05
-1.56914943820164e-05
-3.12157589060141e-06
-1.61432914333875e-05
-4.54498860672027e-05
-3.0523584280022e-05
-4.61065074182301e-05
-6.3872321967033e-05
1.95411393134271e-07
-3.69608840911122e-05
-5.64505058052439e-06
-4.93060006945607e-05
-4.95746541744523e-05
-3.70485095110092e-05
-4.18323296062826e-05
-3.36037496293183e-05
-4.83637040165183e-05
-2.76355749210493e-05
-7.77655986026508e-06
-4.08931673284464e-05
-1.85685625937261e-06
-4.60895523464776e-06
-1.87143395441498e-05
-3.8065169603992e-05
-3.8169387740641e-05
-2.79017393842819e-05
-2.72445933222017e-05
-3.87717748944705e-05
-1.65681219546472e-05
-3.61240884512646e-05
3.95546035701433e-06
-4.1335143877958e-05
-3.15811698796098e-05
-5.40462752076589e-05
-3.79918873499831e-05
-1.14088442253585e-05
-1.28383384947937e-05
-2.18003400025441e-05
-2.8682051530085e-05
-3.35806366596887e-07
-4.45811446059102e-05
-6.90352190978725e-05
1.83190537200085e-06
-5.75347749428068e-05
-3.24363756499769e-05
-2.7513452593755e-05
-4.75822190173745e-05
-3.36173891599419e-05
-3.87666451483721e-05
-6.60412328842374e-05
-4.19485303680841e-05
-4.45032352605474e-05
-4.11123599255175e-05
-5.66907297241123e-06
-5.1780498840354e-05
-1.93968686010368e-05
-2.40709636316446e-05
-3.99330551298361e-05
-1.81448295208307e-05
-3.99274125405872e-05
-3.80271635990429e-05
-2.63677744936555e-05
-1.3170806623425e-05
-3.51907376946817e-05
-5.75521713186514e-05
-2.87311874123507e-05
-1.19433120989888e-05
-4.0023908440084e-05
-2.6257178934421e-05
-2.34227887919101e-05
-5.08078568511314e-05
-1.05543161828814e-05
-2.57683490011149e-05
-2.95206612638718e-05
-3.48186666879672e-05
-1.15041013512887e-05
-1.01359891222566e-05
-3.56435913036683e-05
-2.20446432423832e-05
3.15601442533752e-06
-2.22682704963664e-05
-2.70602905130915e-05
-3.8805575258113e-05
-3.89570920613943e-05
-5.03172115394083e-05
3.33629070587449e-08
-5.65103935518552e-06
-1.69732380755608e-05
-7.21172228310425e-06
-2.46702724642031e-05
-4.07480631634458e-05
-4.93883267496526e-05
-4.36602485001085e-05
-9.82376086298601e-06
-4.40507583833887e-05
-2.66653021146591e-05
-1.94440059660541e-05
-2.3310872413168e-05
-4.93697366185452e-05
-2.05370394143714e-05
-6.1332752230336e-05
-1.36434845172366e-05
-3.24823113805892e-05
-2.32589994572792e-05
-2.01322042921764e-05
-2.84360590501581e-05
-3.09198653795171e-05
-2.25547526362265e-05
-5.36698409171564e-05
-1.97229892376664e-05
-1.29938053113081e-05
-3.26539390845726e-05
-2.32406149167816e-05
-3.06174537586092e-05
-2.57886688002999e-05
-1.43652043416327e-05
-3.07560446842513e-05
-9.92351445726e-06
-3.97867659877172e-05
-5.66639095590975e-05
-2.19599140717254e-05
-1.7058261991704e-05
-2.53418613121997e-05
-2.88161952909941e-05
-6.21464087319293e-06
-3.62546562528397e-05
-3.21583412493549e-05
-4.32311332039613e-05
-6.34573634679868e-06
-3.58677046334338e-05
-5.05547452685185e-05
-1.32216653956833e-05
-2.72675005585048e-05
-4.7065458312397e-05
-9.59312172062735e-06
-1.55627559941981e-05
-2.31105322848607e-05
-2.79385467492598e-05
-2.47165262369997e-05
-3.05723850368182e-05
-1.78123229442802e-05
-3.89449859623787e-05
-2.63360336542803e-05
-1.16899701415029e-05
-4.63315552271633e-05
-3.14855701286325e-05
-2.88862202118458e-05
-2.69718495812219e-05
9.18773230309193e-06
-2.49618373834599e-05
-4.8715318582902e-05
-4.88709683977415e-05
-2.91883045081873e-05
2.16148254657269e-06
-9.59361336802907e-06
-3.56771247904526e-05
-4.5406727194351e-05
8.41306385642647e-07
-5.48790969647592e-05
-1.22156057281066e-05
-5.31390594187015e-05
-3.23653845682918e-05
-3.65379846192872e-05
-2.0139744055906e-05
-2.14372502820086e-05
-2.18810959641969e-05
-1.67977797614997e-05
-3.15149295937249e-05
-1.36000154249984e-05
9.28787521279168e-08
-2.56755975410959e-05
-1.6489798048601e-05
-2.02340708170694e-05
-2.87175539400579e-05
-3.77458484817728e-05
-4.32982923863064e-05
-4.93490983548434e-05
4.78641258102806e-06
-2.46499624598021e-05
-4.3199001296282e-05
-4.88672149058049e-05
-4.58251896882579e-05
-4.73595124848289e-05
-1.42455439048013e-05
-3.62949431873454e-05
-4.87266035905755e-05
-2.25441949699161e-05
-4.36187422943759e-05
-2.92113746866884e-05
-1.35096158492014e-06
-4.16172834486854e-05
-2.62583267208411e-05
-1.77274618976162e-05
-5.0641786003812e-05
-9.06490846798744e-06
-1.60296180773431e-05
-1.45545388517486e-06
-7.23384921707726e-05
-2.59619365720187e-05
-1.50075934225529e-05
-2.84950002763326e-05
-3.92136040018588e-05
-3.55103467472882e-05
-1.68904536729743e-05
-8.88299680422903e-06
-4.3497659149477e-05
-3.30508064369142e-05
-2.06945580166753e-05
-4.75054014216876e-05
-2.24573406303667e-05
-4.42125348147599e-05
-5.11619621406894e-05
-8.61596735564065e-06
-4.3345009635015e-05
-2.94157096663657e-05
-3.45216318924139e-05
-3.25765951395904e-05
-4.38742426722471e-05
-3.12875944324024e-05
-2.25333390290233e-05
-3.30126374642082e-05
-1.90361995878381e-05
-7.78059562323227e-05
-1.09516750238489e-05
-3.43348076960489e-05
-2.38184095122524e-05
-3.98426771684671e-05
-1.16882919276949e-05
2.79220784450134e-06
-2.33770684896766e-06
-2.8718999650475e-05
-4.37004585976382e-05
-4.29785336106014e-05
-5.20575001471348e-05
-4.42090143526881e-05
-2.64744617434569e-05
-1.9870088923538e-05
-4.41635180181257e-05
-2.52498963036989e-05
-3.89475348142299e-05
-2.82847291632949e-05
-3.30612261482168e-05
-3.60177020642935e-05
-1.87602389398029e-05
4.91930721780614e-06
-3.86834636712754e-05
-4.34604825693808e-05
-1.81748691196167e-05
-2.58997739489923e-05
1.12382764435527e-05
-5.89758019234403e-06
-4.08896039022203e-05
-3.57067150351925e-05
-1.84681320196642e-05
-3.28966647656842e-05
-4.65942722510533e-05
-1.5208589562416e-05
4.14827149577263e-06
-9.19271086269694e-06
-2.62594488135962e-05
-3.68342012156531e-05
-4.39585576603618e-05
-3.41021068394507e-05
-5.07804984845647e-05
-2.58382995627617e-05
-6.01289019532925e-05
-3.96338096284361e-05
-2.91775453091465e-05
-1.83017834244193e-05
-7.50787601181398e-06
-3.4555046512141e-05
-4.2959574654431e-05
-1.08979341717163e-05
-1.46458524457223e-05
-3.1638806094511e-05
-4.2817295003319e-05
-3.52959308185471e-05
-1.93485812940269e-05
-3.54794299251365e-05
-3.95795109273388e-05
-2.39257445987555e-05
-4.97477596844708e-05
4.79508482319353e-06
-4.31107168156087e-05
-2.34372086945715e-05
-7.48126895767137e-06
-2.22950274402128e-05
-4.15988227090901e-05
-2.75348430410633e-05
-4.86960313304602e-05
-7.81785945009823e-06
-3.29839708107576e-05
-4.45600019393797e-05
-3.35827012255824e-05
-4.03890982349543e-05
-3.40267436753223e-05
-4.3153958933639e-05
-4.75296965116792e-05
-1.74889608285749e-05
-1.82697453060996e-05
-4.27437587175755e-05
-2.31259451476113e-05
-3.94169186016098e-05
-1.93962119947073e-05
-5.5585804671389e-05
-8.08131651337053e-06
-2.41203361292038e-05
-1.98604581946481e-05
-2.38178151554022e-05
-3.60597457247328e-05
-3.20761506275901e-05
-3.24974565767139e-05
-6.51653237604079e-05
-6.78210422550212e-05
-3.59524408537215e-05
-1.37466359503469e-05
-4.52005012898657e-05
-4.80971352309182e-05
-4.97258989905132e-05
-1.16121066737898e-05
-6.56544790400236e-06
-1.97456343495481e-05
-2.50865760070704e-05
-2.00426370491733e-05
4.44481828853322e-06
-1.75599349744146e-05
-2.59219320693567e-05
-3.21159188145812e-06
-3.05685205717209e-05
-5.76916703250643e-05
-5.61172584067598e-05
-3.3409575612298e-05
-5.8211923598225e-05
-3.02116219933583e-05
-3.4397135357754e-05
-2.52220290684778e-05
-6.99078245488005e-07
-5.04199830969635e-05
-2.35665370690111e-05
-4.16160381257342e-05
-2.03906751052011e-05
-1.18907294612055e-05
-2.57475888580629e-05
-3.74925560409007e-05
-2.95613283279067e-06
-2.40898417032652e-05
-5.01664818605059e-05
-1.29921754734202e-05
-7.37084841745864e-05
-3.99291847840989e-05
-1.04135855239814e-05
-4.19917694836668e-05
-3.72530440827801e-05
1.3670295136992e-05
-3.54575862167718e-05
-3.69787443006121e-05
-9.06698415478496e-06
-2.71226722239338e-05
-2.17077248645125e-05
-2.59968219582565e-08
-3.2785250176564e-05
-4.99598277253216e-05
-5.19252791036532e-05
-3.39919937003031e-05
-2.05103530044981e-05
-1.3689176190462e-05
-2.90610230828602e-05
-2.94951119181141e-05
-4.38632043385703e-05
-3.42828191806838e-05
-2.55095847946803e-05
-4.65738990190565e-05
-1.86769538006892e-05
7.73309570087197e-06
-1.19308456331164e-05
-3.41171975900254e-05
4.23672945816846e-06
-4.17722051474231e-06
-8.8824011168559e-06
-2.17968107339175e-05
-4.04253305570357e-05
-2.88191932425786e-05
8.9347013204459e-06
-4.2487749488584e-05
-3.94868065924764e-05
-3.56214974545946e-05
-2.8805343135248e-05
1.81215445843939e-05
-2.74935436264037e-05
-9.19893773342423e-06
-3.74668452040612e-05
-1.70251319846675e-05
-1.09046417053083e-05
-4.02280942142774e-05
-3.3190661999991e-05
-3.04067597270984e-05
-1.97354014795332e-05
-2.93584188156772e-05
-3.91103317592392e-05
-2.29833248417095e-05
-4.40880008645418e-05
-4.16084037958367e-05
-1.10917684428444e-05
-4.64891154296842e-05
-4.77312232668205e-05
-2.46905376131806e-05
-1.08115884333831e-05
-2.13776416062283e-05
-3.12381775874093e-05
-3.30683289767851e-05
-1.25186486855168e-05
-5.63663298650039e-05
-2.60260846352466e-05
-3.66434318382734e-05
-3.53896480193338e-05
-5.76665138599488e-05
-5.12824847567676e-05
-2.22978951764569e-05
-3.08250555280201e-05
-5.18324103544483e-05
-4.620204963415e-05
-1.98013560148484e-05
-3.51715961188913e-05
-2.75065685131156e-05
-9.97474668938086e-06
-8.42490489133678e-06
-1.05361889623461e-05
-4.60333705643621e-05
-4.61133530004791e-05
-3.63783403915118e-05
-9.69061604509198e-06
-1.36721735651603e-05
-2.07210607775659e-05
-3.02010252302347e-05
-4.36534692671127e-05
-2.98982675430166e-05
-3.1027215296838e-05
-4.32339649374514e-05
-1.17497746297012e-05
-2.45072552463052e-05
-6.86150942449164e-05
-4.93891043015748e-05
-2.27023602788039e-05
-2.47399375501943e-05
-4.63988240796887e-05
-1.29287142025318e-05
-1.8274235349437e-07
-2.96655056577326e-05
-1.05523057480719e-05
-6.65574907794848e-05
-2.14176385654365e-05
-2.05459664238399e-05
-2.96791674149832e-05
-1.93293563818728e-05
-2.14393697069287e-05
-3.40152528991659e-05
-3.3956997039189e-05
-3.12320756799084e-05
-3.56407278422921e-05
-3.4400225969002e-06
-1.29407644031063e-05
-2.78412833117699e-05
-2.53088921739832e-05
-1.78963972185085e-05
-2.39820922902572e-05
5.17007264168296e-06
-4.35374812691435e-05
-2.91746482077459e-05
-1.5347536449833e-06
-4.03360858288589e-05
-4.90587700766304e-05
-5.18804826996975e-05
-2.93180651153832e-05
-1.81615018350489e-05
-4.69282874781309e-05
-2.80784337992195e-05
-3.14882421665066e-05
-2.92689338303045e-05
-5.47737382686724e-05
-7.23993841552581e-06
-1.92957260975727e-05
-1.62135440604153e-05
-1.50357128206144e-05
-5.98769208811111e-05
-7.24184019079863e-05
-4.44595074390914e-05
-1.4880136795011e-06
-2.82015409101867e-05
-2.38446187906746e-05
-1.54953709079362e-05
-4.22225878043613e-05
-3.63101715433049e-05
-4.06114945885465e-05
-2.16773739561125e-05
-1.51121813828275e-05
4.5082287535206e-06
-1.68327359619305e-05
-9.20785812547892e-06
-2.89153617133144e-05
-3.05466229998241e-05
-1.45959485244224e-05
-2.08900332654006e-05
-1.35048741256013e-05
-3.2783801894885e-05
-3.18002222676966e-05
-2.86037333772526e-05
-8.55944096181232e-06
-3.08648828801321e-05
-4.27005618167224e-05
-5.00628489543696e-05
-4.5737527811255e-05
-1.97656698371117e-05
-2.34044108449659e-05
-3.496911574029e-05
-2.58179607276748e-05
-5.87146985868956e-05
-3.44394307059794e-05
-2.24762134098966e-05
-9.68026642156593e-06
-3.87020839906119e-05
-3.89604170211001e-05
-1.38393810775001e-05
-2.48899398598908e-05
-2.5134666629552e-05
-5.786606378806e-05
-2.5891623743744e-05
-2.90686440892586e-05
7.50136437122032e-06
-1.20122146678975e-05
-3.84356019531611e-05
-2.02558053533927e-05
-2.91731943253823e-05
-3.91233726638725e-05
-1.82980438825563e-05
-2.46182451545906e-05
-4.57555225889242e-05
-2.97513846026966e-05
-4.45309536070149e-05
-6.61226917971477e-05
-3.31350087770919e-05
-1.82685310903838e-05
-4.5933139919682e-05
-3.5316321335573e-05
-5.9855240122389e-06
-3.76407997613703e-05
-3.42184606894217e-05
-2.37933168259631e-05
-4.71258417875936e-05
-3.67663409927176e-05
-3.61596115400606e-05
-3.65434447287703e-05
-2.20127615135286e-05
-2.50965738472123e-05
-5.12413712876393e-05
-2.51923037123465e-05
-1.60655123865908e-05
-1.55946196304506e-05
-5.39214713341036e-05
-1.28804415701689e-05
-4.03532089542081e-05
-3.21851764182562e-05
-6.05798831513544e-06
-1.90422382193127e-05
-3.83275616005801e-05
-2.8042473702466e-05
-4.13657914186712e-05
-2.04593440351143e-05
-4.709820793664e-05
-1.06797988428757e-05
-1.30934400375205e-05
-4.32208713934686e-05
-4.47258539069368e-05
-8.14078656464364e-06
-3.1061944668928e-05
-3.58415520616609e-06
-2.74690512623078e-05
-2.11126731042821e-05
-3.39823595142461e-05
-1.82924612884297e-05
-2.65966489773823e-05
-2.53879560976532e-05
-4.57717121283637e-05
-4.47644477436591e-05
-2.12240039446375e-05
-7.95651353479313e-06
-3.06680981972571e-05
-5.07620861707276e-05
8.63136044628559e-06
-3.96711005357406e-05
-8.28862762626022e-06
-3.0174879608642e-05
-3.12502222301555e-05
-4.11961195682571e-05
-6.71635928982555e-05
-3.33770156010598e-05
-4.78584070730257e-05
-5.01107805574321e-06
-1.54429627004959e-05
-5.36705087010792e-05
-1.74075194638458e-05
-7.45582974794101e-07
1.74410072338151e-06
-2.69493769057172e-05
-3.09608274691858e-05
-8.56643834207488e-06
-2.92377942253339e-05
-3.84237777129546e-05
-2.62797689596618e-05
-2.97542123435219e-05
-1.91854759328609e-05
-1.08525135007488e-05
-9.60574824763733e-06
-4.57730209070142e-05
-3.44873271588331e-05
-3.52363109246818e-05
-1.49493854593157e-05
-5.27943881116372e-05
-3.91896327436594e-05
1.19490432391008e-06
-3.14691284621757e-05
-9.17451669241617e-06
-1.28886778135265e-05
-9.13228785645909e-06
-3.67668720502451e-05
-1.60973463907001e-05
8.43458508531018e-06
3.30954433027193e-06
-6.05277644938599e-05
-2.37048168434998e-05
-2.20094706742397e-05
2.17898351707013e-05
-3.44826876647939e-05
-4.52948743851333e-05
-3.98793353516621e-05
-2.15584937760947e-05
-1.13873761446433e-05
-4.66491883035734e-06
-4.37660190658421e-05
-2.8680710430246e-05
-5.16809598451002e-06
-1.7861804746745e-05
-7.93585253770043e-06
-3.13223845985132e-05
-2.82295977226378e-05
-2.05973611373982e-05
-2.83429315911922e-05
-3.50088452983255e-06
-1.63023841864483e-05
-2.70025534563701e-05
-3.03394238706421e-05
-2.7982734835567e-05
-2.77740791741905e-05
-2.2738317462992e-05
-1.27303682472258e-05
-2.23468649431061e-05
-2.34212075651153e-05
-1.51971922742337e-05
-1.37175109036555e-05
3.99988984261453e-06
-1.34320033895517e-05
-8.98205531008606e-06
-1.4713219205083e-05
-2.72540175597649e-05
-1.84731217354104e-05
-1.53604999006033e-05
-6.08056073774249e-06
-4.62736878687829e-06
-8.1638272471231e-06
-2.10395862715718e-05
-6.50964601207073e-06
-6.66818271156569e-05
-2.20506097786343e-05
-2.89824101024407e-05
-1.79707093016921e-05
-8.54590966783472e-06
-3.00173261198046e-05
-1.96706967861023e-05
-2.12440806780896e-05
-4.19711147924253e-05
-4.96876046422601e-05
-1.66905448547948e-05
-4.78401221156249e-05
-5.60728658147274e-05
-2.1430770069774e-05
-7.54500780288586e-05
-1.01207720193595e-05
-2.4727595062614e-05
8.28100647349507e-07
-2.78080025439936e-05
-4.04058673727288e-05
-2.59891369570663e-05
-3.34251983210369e-05
-3.33546096199001e-05
2.01139551621421e-05
-2.93347168238885e-05
-4.72804524303606e-06
-1.88940286169555e-05
-3.46003651836469e-05
-3.84797830300392e-05
-1.92232029586894e-05
-3.17353319715706e-05
-1.82823795677428e-05
-2.0350369011069e-05
-3.31954760833698e-05
-2.94949627960816e-05
-3.01051015824055e-05
-2.63912256767952e-05
-2.77127357324461e-05
-3.14827721802186e-05
-1.30268385649909e-05
-5.04465250063131e-05
-3.39628532013344e-05
8.50810203881431e-06
-1.28512687846356e-05
-3.10760256039878e-05
-3.11833464363472e-05
-5.15860552972639e-05
-1.861479112749e-05
-7.12107687563147e-06
-3.71170960537515e-05
-1.1655201708329e-05
-4.9158693220099e-05
-2.0959734238452e-05
-5.15085182782594e-06
-3.76449727380688e-05
-3.07957634015411e-05
-4.36010011502666e-05
-4.78210413485576e-05
-5.24733789581049e-05
-2.64519601692019e-05
-1.19900144488031e-05
-1.09662328605996e-05
-3.27838393308069e-05
-2.16551862845895e-05
-4.19378751874339e-05
-1.06823473125669e-05
-2.47924543757149e-05
-1.46262858695624e-05
-2.19824759629797e-05
-1.73895676133808e-05
-1.69113579441028e-05
-3.88095898220467e-05
-1.1502362746293e-05
-3.12936672926866e-05
-5.1298584639807e-05
-3.01740727838611e-05
-1.18937508001945e-05
-2.10963760468524e-05
-2.73705004467241e-05
-4.40906646460747e-06
-7.13045704609891e-06
-1.42617759643989e-05
-4.39576595493945e-05
-2.29318014833958e-05
-1.74761237193897e-05
1.00311004571361e-05
-3.27556451587915e-05
-2.08544512398807e-05
-3.74230226634641e-05
-2.97482902943067e-05
-2.37589072463143e-05
-7.67308798459e-07
-3.22289126657681e-05
-2.28896918062252e-05
-2.87492867706495e-05
-2.61350266027166e-05
-3.19179944064601e-05
-3.15889480715951e-05
-1.15840167473715e-06
-2.72803264538809e-05
-2.81880475959066e-05
-1.13180716833425e-05
-1.8815695242944e-05
-1.81476951483247e-05
-2.54200162835786e-05
-4.3040797962054e-06
-2.23113139537067e-05
-2.18183655208977e-05
-4.08539517468239e-05
-3.55394497070052e-05
-1.45609709778844e-05
-2.29232355362717e-05
-2.0839651234549e-05
-3.06018223142012e-05
-3.4369829120224e-05
-3.61086124503358e-05
-4.06512343277662e-05
-2.93471766557975e-05
-2.45950450173396e-05
-3.25551804733815e-05
-4.50591321837103e-05
-4.64888250745411e-05
-7.80298675048453e-06
-7.82989851320857e-06
-3.22914519638404e-05
-8.32593861404045e-06
-4.78081990895288e-05
-1.21931239573151e-05
-2.74991343401036e-05
-2.57746590154873e-05
-3.3192703432828e-05
-3.65431606108972e-05
-4.03837968009349e-05
-2.71438613010062e-05
-2.59641894499153e-05
-1.24271919391249e-05
-1.48850305126171e-05
-2.05529233596186e-05
-2.68385799476887e-05
-3.84908586075316e-05
1.33676246031422e-05
-4.68532187371881e-05
-8.27288064741133e-05
-4.70172278127487e-05
-3.87570715862139e-06
-4.87866962528723e-05
-2.20645295114168e-05
-2.9868010395236e-05
-5.27076279910322e-05
-3.27239986363684e-05
-3.00230315308569e-05
-3.12055921393574e-05
-3.26332979815374e-05
-4.78068648153018e-06
-2.70101420759553e-05
-9.87985319045324e-06
-3.68784676195974e-05
-2.03263315629422e-05
1.41736092221056e-06
-2.37027063268231e-05
-1.74669626699971e-05
-2.30068943742975e-05
9.97690377655502e-06
-2.47544080473506e-05
-4.68317369030902e-05
-8.49414997348423e-06
-4.44039455940206e-05
-1.99074852438852e-05
-3.64043268453454e-05
-1.64003341875195e-05
-4.202883500202e-05
-3.00843983277906e-05
-5.59225795723477e-05
-6.53341078658065e-06
-1.42056875273106e-05
-5.41919438229076e-05
-3.81022271621822e-05
-1.67793963271812e-05
-1.74266121552653e-05
-1.25691752345356e-05
-5.42352939930862e-05
-2.7514440254298e-05
2.47660360501653e-06
-1.49504572188198e-05
-5.20663555943715e-05
-5.3761405507363e-05
-3.25753953434988e-05
-4.02992929732693e-05
-1.85138175390429e-05
-6.68171486449152e-05
-4.1718327183552e-05
-4.1453592280293e-05
-3.03642102401179e-06
-3.41817004956878e-05
-4.10884529302848e-05
-9.01751626376292e-06
-1.46066089405816e-05
-3.55056588943929e-05
-3.38136673977611e-05
-3.87821583635352e-05
-3.10642911065687e-05
-1.39457390876341e-05
-1.321610779246e-05
-3.37458737661507e-05
-3.06444318594193e-05
-2.17760755543197e-05
-1.79205761276527e-05
-4.66497843185132e-05
-2.73523608874885e-05
-8.56784248835446e-06
-3.75595863316013e-05
-2.71929617747691e-05
-1.93090621710584e-05
-1.34856088970263e-05
4.35663915705797e-06
-2.55658556874187e-05
-1.39147844923489e-05
-1.80007708606946e-06
-4.39710559737255e-05
-1.69188513537041e-05
-5.45966431671684e-05
-3.3677869098998e-05
-1.17614730612779e-05
-2.53334780748421e-05
-4.36304359510771e-05
-3.9162224517664e-05
-5.28591006790026e-05
-2.6285949175908e-05
-1.85222011948064e-05
-7.56030862420062e-06
8.24440920043204e-08
-1.59852742002417e-05
-4.78726159799966e-05
-3.7458044520153e-05
-4.04207678175948e-05
-5.20978932036572e-05
-2.94346771033009e-05
5.62209087834556e-07
-2.06769200483262e-05
-1.5272312351513e-05
-5.35526609023992e-05
-1.487472069039e-06
-2.40064174706451e-05
-1.30993481904248e-05
-4.60503948532604e-05
-4.30451616482908e-05
-3.31053000669333e-06
-4.06229904825448e-05
-3.62363763960505e-05
-1.10274617478211e-05
-2.90598045581475e-05
-3.99800556675875e-05
-2.69550800053746e-05
-3.50737544551737e-05
-1.40118851903485e-05
-5.51699768512064e-05
-2.85165243413411e-05
-1.83627232810951e-05
-1.82999043850659e-05
-9.05624315031114e-06
-4.27300424476052e-05
-1.89777698865787e-05
-3.29931512839444e-05
-4.56403992255227e-05
-2.88869870787059e-06
2.22331017927517e-05
-2.69654483450548e-05
4.51026883456494e-06
-8.25791845279808e-06
-4.19180035662095e-05
-2.8032119539167e-05
-4.12658391675263e-05
-1.90735748186545e-05
7.10601576082899e-07
-2.80142567280892e-05
-3.54406309883921e-06
-4.64885102058844e-05
-2.27456012351356e-05
-2.64346446011137e-05
-4.05669416849591e-05
-4.31942147432297e-05
-5.87015230125379e-05
-5.92027854810775e-05
-3.96950464176335e-05
-6.06013759541453e-05
-1.95542835262155e-05
-5.41027929326794e-05
-3.40945977383811e-05
-1.87652264538324e-05
-2.87394764931183e-05
-2.66464010354525e-05
-1.69220873822033e-05
-2.51813320550089e-05
-3.75493909328643e-05
-1.94771923444453e-05
-5.27329617332258e-05
-4.4159016317144e-05
-2.03180360136604e-05
-1.11406552278895e-05
-6.46034411944892e-05
-5.23569185240113e-05
-2.59190040319387e-05
-1.81809665075273e-05
-6.219335527215e-06
-3.4928444462027e-05
-3.80966497179521e-05
-4.01602856019755e-05
-1.39509894583738e-05
-2.75318892553268e-05
-1.62556121767542e-05
-4.48237605294351e-05
-1.6435765536393e-05
-1.20099225014948e-05
-1.08065150379349e-05
-1.89948574314645e-05
-2.04150436615278e-05
-3.86278129044522e-05
-3.06424067171838e-05
-2.00035627553471e-05
-2.69387512180033e-05
-2.93713575696683e-05
-1.62720042312024e-05
-1.84347469440097e-05
-4.01758549855001e-06
-2.55257048468135e-05
-3.31835255508362e-05
-2.64238612408627e-05
-1.92403193754774e-05
-3.45099422992576e-05
-1.2910119038491e-05
-2.41442655088175e-05
-3.53645350274893e-05
-2.04087428705065e-05
-1.76620360134511e-05
-3.12281677738205e-05
-1.32349343998882e-05
-3.66891402359756e-05
-3.25763596308067e-05
-4.11363832697466e-05
-4.23428543171503e-05
-3.55181954257699e-05
-3.43927380928303e-05
-3.53121492056692e-05
-5.70583044292666e-06
-2.02024093483573e-06
-1.59008011562133e-05
-5.44855032144949e-05
-2.04587533766089e-05
-1.40347473203221e-05
-1.52213322441855e-05
-3.92851564221605e-05
-2.57978646491078e-05
-2.57439715171269e-05
-2.04393705567454e-05
-2.18935429459527e-05
-1.02177198383886e-05
-4.76338982193685e-05
-4.13277215559173e-05
-1.01455899317498e-05
-7.61214411733708e-06
-3.15354250521093e-05
-1.92656840760514e-05
-6.65638182968343e-06
-4.25396412096422e-05
-2.07018539154443e-05
-2.60733352661597e-05
-2.29439183106838e-05
-1.94632478908919e-05
-3.98947341517084e-05
-4.26928537001234e-05
-6.03943738107015e-05
-3.84973865174808e-05
-2.45275312364981e-05
-1.75903777874241e-05
-3.67770510429621e-05
-1.1567271910597e-05
-6.24948746907592e-05
-1.04442986979465e-05
-1.39015783173411e-05
-1.26885398848058e-05
-2.82673063840949e-05
-6.09875967517887e-06
-5.06477628077603e-05
-3.55143701157908e-05
-5.70423040804266e-05
4.48231230548598e-06
-4.47695556937553e-06
-3.03683990199448e-05
1.63265870402535e-05
-2.83395720910244e-05
-3.18458475330433e-05
-1.80889557074015e-05
-2.66947750813771e-05
-3.14356472276825e-05
4.6992764262573e-06
-1.21882960710553e-05
-4.19658639160561e-05
-4.22728552549165e-05
-6.17637491975536e-05
-1.98981717095034e-05
-3.22794149920084e-05
-1.46385460777793e-05
-3.0693469005499e-05
-1.86969552603108e-05
-1.30954563427914e-06
-1.7651527346345e-05
-9.60758414202592e-07
-4.21419075970711e-05
-4.97725721998886e-05
-4.41082096597536e-05
-1.11014333080599e-05
-2.35376266480339e-05
-1.79515182677211e-05
-2.45854341404504e-05
-1.20535134515788e-05
-4.321223083868e-05
-6.45359811119013e-05
-2.81867583690538e-05
4.78420533116418e-06
-3.86719233918729e-05
-2.79614630449145e-05
-7.91852895180784e-06
-4.63756280689757e-05
-5.47571296889626e-05
-4.74822468790517e-05
-1.78912447727703e-05
-4.62940689806797e-05
-2.76617647584137e-05
-2.2853885893415e-05
-3.10162441997486e-05
-4.61984722925626e-05
-3.85161296783347e-05
-3.47990210637454e-05
-1.05292479925839e-05
-4.01436302662482e-05
-2.95479903538765e-05
-2.00352099459508e-05
-4.90740826600525e-05
-3.61373611274892e-05
-6.68301333735442e-05
-3.90007708260215e-05
-2.12778280160994e-05
-2.775002845816e-05
-3.49129569742759e-05
6.83538172989695e-06
-3.83243989586361e-05
-3.54170376678465e-06
-2.62096587080796e-05
-1.02667548305083e-05
-3.50593910620226e-05
2.52175442998705e-07
-5.44795821818073e-05
-1.04673235070328e-05
-3.96828213639538e-05
-5.57553115192911e-05
-2.08402613265093e-05
-5.60177513041039e-05
-4.15880313434107e-05
-8.97956501504294e-06
-2.07503319453449e-05
-3.19098356082002e-06
-3.43467509272237e-05
-2.68594675130534e-05
-3.49692838784666e-05
-1.56974960008227e-05
-2.30413225075673e-05
-2.16713860391987e-05
1.15943971683023e-05
-4.19107663315748e-05
-3.4522253232675e-05
-4.80706430859153e-05
-4.90095459837476e-05
-3.12956916140196e-05
-1.7218415558643e-05
-4.38906120931645e-05
-4.44459452108135e-05
-1.48324214138904e-05
-2.72529175259543e-05
-3.98648436662432e-05
-2.91129099210988e-05
-3.77851041298918e-05
-3.93405567686497e-05
-3.53044429272803e-05
-3.07266896210115e-05
-4.46712722641316e-05
-2.05342587141684e-05
-2.85623442714085e-05
-1.40237089502531e-05
-4.35119184489584e-05
-3.03626443101169e-05
-3.4337451692249e-05
-2.72541274396468e-05
-4.4818920394638e-05
-3.85086545047257e-05
1.46774299955664e-06
-3.56782344159421e-05
-2.12292965996667e-05
-3.06167406795694e-05
-3.35671973576637e-05
-1.7109373524803e-05
-4.4474322992813e-05
-4.06572697654457e-05
-3.24949310025259e-05
-3.14651096264406e-05
-1.75751332099921e-05
-2.660362193862e-05
-4.51493417722774e-05
-3.00009075959729e-05
-2.33765250970718e-05
-2.27766560407046e-05
-3.01790846409557e-05
-8.27165070494716e-06
-4.65806620689827e-05
-4.5666019461367e-05
-6.86390412540946e-05
-2.32869689573658e-05
4.77494117765425e-06
-6.42415151563506e-05
-3.11321116844739e-05
-1.94313034461373e-05
-2.72633385492488e-05
-7.60388292943039e-06
-4.25593402079133e-05
-2.34803172896564e-05
-3.92747668306629e-05
-2.70916053441861e-05
-2.58932470433306e-05
-3.84944590252084e-05
-2.56589929409771e-05
-2.0372497759913e-05
-9.32440484231434e-06
-4.13457163269342e-05
-1.22369828249915e-05
-4.98738140425533e-05
-1.71296161019721e-05
-2.8359246225253e-05
-4.34590096469694e-05
-4.36472712359127e-05
-2.68776008068912e-05
-4.0779560563851e-05
-5.35785634065048e-05
-6.74536946430372e-06
-4.51289767937195e-05
-1.11710800212087e-05
-5.24859770157438e-05
-5.17482651821204e-05
-2.48149153668938e-05
-2.67371046188244e-05
-4.48352666232097e-05
-3.69540819300959e-05
-4.75240489625447e-05
-2.20385141080541e-05
-1.18394990283238e-05
-1.13705879865906e-05
-3.53044282562063e-05
-2.25905789913163e-05
-2.3442252260934e-05
-3.56736002610173e-05
-4.53648880939348e-05
-2.06724042780878e-05
-3.28444848631409e-05
-1.25532193798503e-05
-5.48286432648403e-05
-1.78599213922805e-05
-1.60566672237592e-05
-2.56078319170785e-05
-2.41272525365103e-05
-5.04676032352923e-05
-2.27512730136603e-05
-1.84050410513829e-05
-2.47902977488287e-05
-6.53316644555289e-05
-1.36852332823348e-05
-3.92250620341921e-05
-3.15833611866455e-05
-3.31105393604281e-05
-2.96352248430234e-05
-2.3751065324375e-05
-1.69499559819464e-05
2.53832243403018e-06
-3.77882407069931e-05
-2.99140577281367e-05
-2.16140413750489e-05
-3.77740064784332e-05
-2.13929468550302e-05
-3.62526537853874e-05
-3.48248926425289e-05
-1.19447456515997e-05
-2.5772494579325e-05
-2.00822735233461e-05
-3.08239889501888e-05
-2.71128447917791e-05
-4.33188669303201e-05
-3.95399222569636e-05
-1.62647927812467e-05
-2.39540923196271e-05
-3.71547192915813e-05
-8.76582096537055e-06
-3.22612498472106e-05
-2.30535091819027e-05
1.7214240697415e-06
-2.90612089686288e-05
-1.78749570165482e-05
-6.66289691164989e-06
-6.25678338473697e-05
-5.83128439902412e-05
-2.53195699142705e-05
-3.25196193782238e-05
-2.53752657586277e-05
-1.09885203584518e-05
-2.62871823129004e-05
-3.05945658028566e-05
-4.75781733032805e-05
-4.621669027205e-05
-4.30602212588584e-05
-1.44737521176541e-05
-6.09695885880245e-06
-3.78878510623068e-05
-1.64529170694482e-06
-2.52764837370881e-05
-6.14900612814197e-05
-3.05898867969108e-05
-2.60559037971508e-05
-2.90483839187859e-06
-7.38747028795397e-06
-1.40340602987144e-05
-3.74889081843559e-05
-4.23357363145472e-05
-4.49418998888009e-05
-3.97211725913411e-05
-4.06304146661343e-05
-2.24424716697339e-05
-2.95751574104941e-05
-2.71948983608961e-05
-4.74779478730889e-05
-4.64716428253479e-05
-2.89410928403212e-05
-5.21107921836609e-05
-2.30349164377346e-05
-9.81882056786445e-06
-2.10543157366366e-05
-6.29300231723682e-06
-1.70866474750005e-05
-3.99690818796975e-05
-1.12216402390894e-05
-2.79130974713008e-05
-5.32914488772691e-05
1.42888829266589e-07
-3.51169815283649e-05
-4.42332810748851e-05
-3.24027777478615e-05
-1.95844754973831e-05
-7.38266076210592e-06
-1.37637437316571e-05
1.34451758770661e-05
-1.16478831049648e-05
-1.6891263572163e-05
-1.24763628427592e-05
-4.43888196167619e-05
-4.21471885007416e-05
-3.35933794729546e-05
-1.94795263529583e-05
-9.60262585338952e-06
-5.05866522005203e-05
-5.12419024455687e-05
-2.61617337534571e-05
-1.45485317332527e-05
8.11951196123088e-06
-2.83100648459328e-05
-5.24105277931626e-06
-3.7241429441263e-05
-4.43946679051751e-05
-3.59076816495272e-05
-3.94161553055276e-05
-1.02924909167951e-05
-4.41170668847081e-05
-1.80311717682856e-05
-6.47745664462199e-06
-2.0422423171584e-05
-4.49606247541545e-05
-3.04032997324725e-05
-2.69320515088593e-05
-3.88231408101149e-05
-5.55561633867698e-05
-2.01313710824217e-05
-1.2182950869526e-05
-7.75532884271041e-06
-3.33138843300338e-05
3.08003330128248e-06
-3.07347701914079e-05
-2.17769152202753e-05
-2.99627142068697e-06
7.71166186148496e-06
-4.90624923547813e-07
-3.3238595883021e-05
-2.99230056194797e-05
-1.57319825595506e-05
-5.72313246939106e-05
-2.71555172625257e-05
-2.73344833413809e-05
-6.44421750669705e-05
-2.25075055848349e-05
-3.34288755362624e-05
-6.04831402368366e-06
-6.29059522065426e-05
-1.07008599636884e-05
-1.50604686542548e-05
-4.87033244213011e-05
-6.38279432052507e-06
-2.82872718304138e-05
-3.90214192167927e-05
-2.92598790314347e-05
-5.09224624948223e-06
-4.65271355139591e-05
-1.01821090617551e-05
-3.99024889123611e-05
-4.14084125763482e-05
-3.01607389286193e-05
-4.39674868876679e-05
-4.98907427968053e-05
-1.80641375802749e-05
-6.74892545710168e-06
-3.61752057765984e-05
-5.22089333173615e-05
-3.13150843842347e-05
-2.67292909854133e-05
-4.15222697945923e-05
-1.18698699311343e-05
-8.76116833158229e-06
-1.93054972792768e-05
-1.30516559442714e-05
-1.83478930973778e-05
1.56558111344673e-06
-1.07276654221854e-05
-4.93927818173363e-05
-2.56521867513808e-05
-2.60399650992918e-05
-3.03584460661175e-05
-6.11284375523098e-05
-2.46481801837882e-05
-2.71158900117943e-05
-6.45333013702033e-05
-2.34673483368736e-05
-2.76392952844333e-05
-1.60986836328725e-05
-3.97665481265939e-05
-3.00989052525424e-05
3.12548037816421e-06
-2.89264219077747e-05
7.3524151558682e-06
-2.48327376116741e-05
-1.88496913774314e-05
-1.73265194362341e-05
1.17214309362657e-05
-1.37036561002989e-05
-1.1917723730018e-06
-3.16135971731812e-05
-2.10682876824557e-05
-5.17854193343629e-05
7.49828740322364e-06
-3.52196916260042e-05
-2.56706759876421e-05
-4.27918846709257e-05
-1.25981166854583e-05
-1.47036397373529e-05
-2.03596172383211e-05
-3.57166410771765e-05
-4.50435931206488e-06
-3.51137937592751e-05
-3.01533627066844e-05
-2.72625114745784e-06
5.1441021270006e-07
-5.44788764754284e-05
-1.15914761453299e-05
-3.1909851029925e-05
-3.68392586322574e-05
-3.76393211492069e-05
-3.32467290405717e-05
-1.77026366031738e-05
-2.97190591183817e-05
-3.64228487975124e-05
-4.23866809416802e-05
-2.56885965547371e-05
-1.20140992919447e-05
-1.7508956785962e-05
-3.64074869345522e-05
5.56774920442298e-06
-1.95931884887234e-05
-2.4227486826579e-05
-1.13742429958764e-05
-4.41218376503868e-05
-9.53995723837955e-06
-4.38268613810688e-05
2.52443487242452e-06
-5.15529526499741e-06
-2.16986696906065e-05
-2.31524892157307e-05
-3.85845915276652e-05
-9.9477673993169e-06
-2.9947893217799e-05
-1.971637211014e-05
-3.51013394558685e-05
1.1909081956337e-05
-2.53051874366417e-05
-5.05590602784722e-05
-2.55481127985899e-05
-6.39386942040741e-05
-1.8917226328896e-05
-1.94858990664095e-05
-3.93149526749185e-05
-4.16949201189852e-06
-3.73897286683598e-05
-3.70032348341323e-05
-3.53373042152756e-05
-2.8695174664459e-05
-4.45690490850749e-05
-1.99170930586876e-05
-2.97507738472207e-05
-6.83224517002474e-05
-4.26672707388973e-06
-4.43947899785605e-05
-2.41424506812094e-05
-2.47242708682145e-05
-3.56634711428553e-05
-3.27453365816214e-05
-1.18797832073094e-06
-3.65758580157574e-05
-5.06250943520489e-05
-4.01446924099106e-05
-4.09613921294733e-05
-2.65331741742701e-05
-1.1725403609242e-05
-1.60262908913442e-05
-1.84287863746553e-05
-2.47223737200083e-05
-4.98150734211794e-05
-1.28705775783497e-05
-3.94410704028698e-05
-2.52672157933545e-05
-1.83988822656279e-05
-3.38681736991962e-05
-1.14952494315442e-05
-5.73231811245257e-06
-4.18046036339673e-05
-2.25171214337184e-05
-9.00141072271737e-06
-1.73742334203233e-05
-6.40542118480866e-05
-8.75517134698875e-06
-4.58341194808022e-05
-1.5928924504685e-05
-5.52397207437714e-05
-4.20766564789761e-05
-2.07767164052278e-05
-2.74421224837007e-05
-2.27553883234458e-05
-3.23477998474258e-05
-1.55583947105312e-05
-5.76932807978226e-05
-2.66676210688679e-05
-2.50360598958e-05
-3.30333474011229e-06
-3.50220666251026e-05
-1.68986782488144e-05
1.64628867480578e-05
-2.48141285594208e-05
-2.77223102460314e-05
1.09797091528554e-05
-2.00918741182014e-05
-4.13930767017896e-05
-1.28290119284631e-05
-3.11913472094979e-05
-2.25739445271825e-05
-1.01802244634192e-05
-1.48009446866183e-05
-2.84952432963091e-05
-5.50720962515962e-05
1.36681675297557e-06
-1.66442719453931e-05
-3.04766397202452e-05
-1.70336300809171e-05
-8.04882312887843e-06
-3.68251131649041e-05
-2.75224949085321e-05
-2.61945654311106e-05
-3.32147220068597e-05
-2.85389532627716e-05
-3.49176546289388e-05
-2.80124626184357e-05
-2.68047127161347e-05
-1.54441433360544e-05
-4.49027330817439e-05
-4.74822005776091e-05
-2.19678827991285e-05
-1.30098389280709e-05
-4.79571256674418e-05
-1.85924789486024e-05
-2.36702980942166e-05
-1.66961969835975e-05
-2.50973697326198e-05
-2.53520256426833e-05
-1.67099022657806e-05
-1.46199227803821e-05
-3.83850018877285e-05
-2.02125012343765e-05
-2.01196090279684e-05
-2.23982714525009e-05
-4.25093664510543e-05
-5.55121935493248e-06
-5.98571374891776e-05
-3.39510447143534e-05
-2.97968521743257e-05
-1.740265159789e-05
-5.97335065929413e-07
-5.70488068511631e-05
-4.38369661374289e-05
-2.28143367354753e-05
-4.29367552972226e-05
-2.5503790273932e-05
-3.36366159980028e-05
-3.48260360714473e-06
-9.14338027048656e-06
-4.52780409863624e-05
-1.20595542420468e-05
-5.02018948391967e-05
-3.44964163755743e-05
-3.04016596181789e-05
-1.42633271634066e-05
-4.20179972361004e-05
-8.11083047828169e-06
-2.91289239324265e-06
-8.87757999079792e-06
-3.85089369722509e-05
-2.05267313666781e-05
-3.05360081916652e-05
-1.40378451985507e-05
-3.13813160556431e-05
-1.19700803580703e-05
-4.22163515689326e-05
-2.1622694005607e-05
-6.2098341492762e-06
-2.02780390856373e-05
-4.50840323534848e-06
-3.57162894576818e-05
-2.13575620238748e-05
-4.48588318607026e-05
-3.15494175934458e-05
-7.47992870556768e-06
-2.49166176209381e-05
-4.09282419713701e-05
-3.31741283714246e-05
-4.16841702837106e-05
1.40918141166028e-05
-1.16399493411474e-05
-3.69217568148418e-05
-1.16729282231609e-05
-2.93127795368826e-05
-5.11631161802857e-05
-1.6140058367026e-05
-1.53775932653615e-05
-3.79226922796415e-05
-1.97742630687567e-05
6.12351371168862e-06
-2.49923022379395e-05
-3.61431971808206e-05
-1.10063986734789e-05
-4.75228243400587e-05
-1.27497081295728e-05
-5.59113468086693e-05
-2.1063314307549e-05
-1.54805907390297e-05
1.67159768818169e-05
-4.39639271809426e-05
-9.87252326426745e-06
-3.21924739841693e-05
-4.57399041541436e-06
-1.48059929054975e-05
-1.29361496376444e-05
-2.49628886125495e-05
-2.62170538253566e-05
-1.59136343018549e-05
-2.21545826049459e-05
1.00294310267884e-05
-3.68334875673269e-05
-2.91606263618893e-05
-5.03237604330522e-05
-1.27690109638889e-05
-4.47997540326757e-05
1.93235264964615e-06
-1.30676435849635e-05
-5.44904951070721e-05
-2.86634112247279e-05
-2.21327922991752e-05
-4.50546657964116e-05
-1.40130173020067e-06
-4.87847911244409e-05
-1.6901337817461e-05
-4.85987349278202e-06
1.42001384748357e-05
-2.55093086805199e-05
-2.06799842044227e-05
-3.94630520068723e-05
3.2887963297423e-06
-3.04730419460758e-05
2.87215668117259e-06
-2.29643916061075e-05
-3.1921717924172e-05
-3.2277319216892e-05
-4.39166583903658e-05
-1.69541120892266e-05
-3.11402545472103e-05
-6.22206104645849e-05
-3.17700179576453e-05
-1.7187579380941e-05
-3.64384265762094e-05
-1.79980056321962e-05
-2.81789576525938e-05
-1.69130771441906e-05
-4.60432882361159e-05
-4.30201357937465e-05
-3.71199172695341e-05
-3.55795351161149e-05
-2.99419163219998e-05
-6.43884967459672e-07
-2.93621162744419e-05
-1.74779089634325e-05
-2.36417362728746e-05
-3.69287058825509e-05
-9.76874234108502e-06
-2.70782871611006e-05
-1.45388926479255e-05
-5.34560965566743e-05
-3.28281485937301e-05
-4.81978829259922e-05
-5.10411102648548e-05
-4.64060648135194e-05
-4.20631895982346e-05
-4.96951596459526e-05
-2.34852271935164e-05
-2.64904691157375e-05
-5.9134388315589e-05
-3.22873612258552e-05
-1.02743677679409e-05
1.13390549549078e-06
-1.55602972294951e-05
-2.12892217373224e-05
-2.78567705924947e-05
-5.0994197112167e-05
-2.7650702499346e-05
-2.83712038756727e-05
-3.19014800604082e-05
-3.37547211380452e-05
-3.10349489654725e-05
-1.98585979488106e-05
-2.2232651143896e-06
-4.98188766818603e-05
-1.32097795311252e-07
-1.59427344784751e-05
-2.54518944853871e-05
-4.39518438673876e-05
-2.54547947966637e-05
-3.26976904965681e-05
-4.47907524809849e-05
-3.4199629568907e-06
-1.00200607135624e-05
-2.81999518289759e-05
-2.63808085486871e-05
-1.07837620828022e-05
-3.89367308333308e-05
-3.85500609664333e-05
-2.90224492981885e-05
-4.76301245350135e-06
-2.41847687823046e-05
-7.51912919161938e-07
-3.30650106781865e-05
-2.98581657485974e-05
-3.73372484746698e-05
-1.67932062036526e-05
-1.00123086265033e-05
-1.10374788122366e-05
-2.53656742248443e-05
-5.95911792802541e-05
-3.02141847970302e-05
-3.09460615376501e-05
-3.40044888454733e-05
-3.08534297191729e-05
-3.87427045514548e-05
-1.92202596530309e-05
-5.56770795736225e-05
-2.39092355185169e-05
1.6123058231481e-05
-3.56800936714281e-05
5.646954085885e-06
-1.94047527011691e-05
-3.20765417062824e-05
-3.08329907828364e-05
-3.5913550573042e-05
-4.5135972019527e-05
-2.93057220935158e-05
-2.77312150520712e-05
-2.91179649891209e-05
-3.47399284952153e-05
-3.24910908037431e-05
-2.43929230130993e-05
-9.59137706686262e-06
-3.91910121595625e-05
-2.44511884138378e-05
-6.20099072878609e-05
-1.7185542114398e-05
-2.5083214521391e-05
-3.317524960374e-05
-3.00462395496146e-05
-2.36687488900916e-05
-3.46765819352883e-05
-2.86749334237432e-05
-8.93950302254585e-07
1.14242957590669e-05
-4.92638688371632e-05
-1.78528357180771e-05
-4.99323737601245e-05
-5.48595633376029e-05
-3.12824152375518e-05
-2.34357085302811e-05
-4.45826136250104e-05
-1.20413994224161e-05
-4.15908004904196e-05
-3.37419663791059e-05
-1.30994896312356e-05
-4.39212456226737e-05
-2.76531851256316e-05
-1.13353042135173e-05
-5.20002587432211e-06
-2.59339384194157e-05
-3.26196869220767e-05
-5.39244537415827e-05
-1.18230282351028e-05
-5.67020528049923e-06
-2.51369610847718e-05
-1.31917877877811e-05
-3.13966999343981e-05
-1.92773120001541e-05
-1.44867235926891e-05
-3.41404351167804e-05
-3.42951114925254e-05
-2.95540142284864e-05
-4.18656229601982e-05
-4.86955236058872e-05
-4.55883015064786e-05
-2.10918469621312e-05
-2.95210699045986e-05
-3.61493206052422e-05
-2.07119718777527e-05
-4.12161949234171e-05
-1.58931112777816e-05
-2.24363824196513e-05
-2.57871746102983e-05
-3.94463901316282e-05
-1.23764498668306e-05
-3.08722924838963e-05
-2.49240032524939e-05
-1.548440204999e-05
1.23637361186099e-05
-3.36665523583112e-05
-1.74353700876337e-05
-4.33590636730785e-05
-4.38813497172362e-05
-4.93278364174108e-05
-4.69520937587963e-05
-4.03958648385329e-05
-3.36378354334912e-05
-2.84162244885238e-05
-5.95312668151971e-05
-1.28550658756355e-05
-3.53459291101959e-05
-3.85833878571372e-06
-1.77272038218871e-05
-3.20875159848576e-05
-7.67150821183353e-06
-3.31451876317058e-05
-3.5449837605437e-05
-4.15981692809774e-05
1.39875867203225e-05
-3.08768410491184e-05
-4.37071410591529e-05
-2.45138848611485e-05
-4.72615592422101e-05
-6.98391168917769e-06
-5.55176752384531e-05
-1.42225915924239e-05
-1.51561409142317e-05
-3.15628339145358e-05
-5.42226224015356e-05
-3.18880131268301e-05
-3.39276038845315e-05
-4.51303490565238e-05
-5.26863300247635e-05
1.57551750803074e-05
-2.50591173195458e-05
-3.26186657130341e-05
-1.12045358475179e-05
-2.75983195017231e-05
-1.63105603208683e-05
-2.97728526483678e-05
-7.0862495707743e-06
-4.39632678298153e-05
-2.05600073822397e-05
-2.40662707491093e-05
-6.37648840575909e-06
-3.05934257935748e-05
-2.9109573792206e-05
-3.1044851448398e-05
-1.4157620748281e-05
-3.65202620876064e-05
3.46980638145183e-06
-3.76508266735277e-05
1.09485775176538e-05
-3.66736208655953e-05
-1.39933429386531e-05
-2.48186616446909e-05
-3.0458195946035e-05
-3.79470035566514e-05
-2.50824513338452e-05
-4.42677134727883e-05
-4.68662853113104e-05
-2.88248304778566e-05
-6.03133428373121e-07
-3.55207623235535e-05
-3.51039182473916e-05
-2.12815253168408e-05
-3.28467745246267e-05
-3.43299664174599e-05
-3.53630450003113e-05
-4.7011651212733e-05
-2.74787048033448e-05
-1.60494856485508e-05
-1.23585076418351e-05
-3.90510624148744e-05
-3.23371691789e-05
-1.97397873127443e-05
-4.00886807236731e-05
-2.13504452502336e-05
-1.36583409389083e-05
-4.99937858511757e-05
-2.23480450081775e-05
-1.49132007193963e-05
-1.96682290021333e-05
1.19437757736881e-05
-2.44827242994318e-05
-4.88807487007187e-05
-2.0496222399878e-05
-1.98588464740231e-05
-4.70869172045546e-05
-4.86759912980595e-05
-2.52324449719812e-05
-3.32859763063434e-05
-3.63358296719481e-05
-1.78554109101976e-06
1.31458334543099e-06
-3.38843171365329e-05
-2.27405302452321e-05
-2.13661666417993e-05
-6.99313131735073e-06
-4.93516874849686e-05
-4.3314628706042e-05
-1.63346174487184e-05
-3.91689587204957e-05
-2.16520597773486e-05
-3.00045566140155e-05
-4.47439036037025e-05
-1.85423622035839e-05
4.74598290084743e-06
-2.68895264333328e-05
-1.29484967932965e-05
-8.15726328420619e-06
-3.13649960076569e-05
-2.06727366719299e-05
-3.59463557903345e-05
-3.21018894096114e-05
-2.1162759455955e-05
-5.14779091516551e-06
-4.52548468477904e-05
-2.34637940385562e-05
3.48823639597393e-06
-3.10264098640404e-05
-3.04059663906741e-06
-5.11048150408526e-05
-1.74140856900859e-05
-5.56392205476894e-06
2.94896867132955e-06
-3.46841658946919e-05
-2.44066585816478e-05
-5.01994664386275e-05
-1.72052697849607e-05
-2.08194273222141e-05
-1.43956173863972e-05
-4.11770885817277e-05
-2.64302625165907e-05
-2.87569076359584e-05
-2.90780404585506e-05
7.4025563508721e-06
-3.43121397204191e-05
-8.2632229103206e-05
-3.58992715021692e-05
-3.28873544460883e-05
-2.00533264676047e-05
-3.40529519749249e-05
2.31711808295188e-06
-2.88814260388697e-05
-1.33028966460371e-05
-3.03321720308821e-06
-4.88927926295741e-05
-5.84770383439327e-05
-3.67400310939521e-05
-1.40697603050946e-05
-1.42637113953987e-05
-3.56786161557192e-05
-4.52007900645982e-05
-3.2326654427856e-05
-2.55256431260923e-05
-2.63982628450944e-05
-1.71709030792744e-05
-3.50926948535424e-05
-1.37771542268701e-05
2.26697226867801e-10
-9.96890782892812e-06
-2.44029813744324e-05
-2.29392579541697e-05
-3.19251656307947e-05
-4.01781937074955e-05
-1.17988362815593e-05
-2.44367615982595e-05
-4.25325124277702e-05
-2.79418196532413e-05
-1.52588421463371e-05
-4.78445542326952e-05
-2.57029808345342e-05
-7.29652578237323e-06
-3.83321316251802e-05
-1.93145932341177e-05
-3.35122826751338e-05
-4.67567444377481e-05
-5.45022246314961e-05
-1.95067440870221e-06
-3.02149075880665e-05
-2.02717860209573e-05
-4.13431315816604e-05
-3.52868793133694e-05
-2.92735673264721e-05
-1.14546912683349e-05
-2.63241160553487e-05
-1.41370573980106e-05
-4.31102064709206e-05
-2.47887553676948e-05
-1.31877018221032e-05
-1.28317437794182e-05
-3.21901701616968e-05
-9.31931188426569e-06
-1.42345346297744e-05
-3.78277247501668e-05
-1.42558846395291e-05
-1.88904847414169e-05
-3.95933208488109e-05
-3.83232509408105e-05
-2.59852479306796e-05
-6.45564243956439e-05
-1.30381395586721e-05
-1.96285097667789e-05
-2.94247770625576e-05
-2.22818774676923e-05
-4.28959239139196e-05
-3.31637783286106e-05
-3.03722310257899e-05
-1.56819909664734e-05
-1.38226844440629e-05
-3.76612746644229e-05
-4.24817400430234e-05
-3.00693231886571e-05
-1.86766986375997e-05
-3.56825905293722e-05
-1.11256639898024e-05
-6.06280822844312e-07
-6.69104630867413e-05
-2.69915957480108e-05
-3.80252248825739e-05
-3.8236930695722e-05
-3.16091731394463e-05
-2.47721412813967e-05
-3.43811978383671e-05
-1.71663651203305e-05
-4.06198910065228e-05
-1.75157317912528e-05
-1.88698725335947e-05
-2.34992086719181e-05
-3.51319384714814e-05
-5.10645366981998e-05
-4.6120179883036e-05
-1.84471546616423e-05
-4.07030874935539e-05
-2.42511011720024e-05
-4.39026576052607e-05
-1.9126172362382e-05
-2.35609768171814e-05
-2.94794446663423e-05
-2.59954629463873e-05
3.1347125118947e-06
-2.45134960959878e-05
-1.39922610474405e-05
-2.03324934817766e-05
-1.68167253019298e-05
-3.01569071054818e-05
-2.76333707542786e-05
-2.66264977529139e-05
-1.80869616424163e-05
-2.06032370447029e-05
-2.8078776177906e-05
-3.15617130243689e-05
-1.77535414019983e-05
-3.39837147653818e-05
5.98207300786008e-06
-7.86011133633182e-05
-2.27761287870307e-05
-3.18749178347042e-05
-5.29116774852215e-05
-4.53776063372965e-05
1.19910742805562e-06
-2.57603184287932e-05
-4.04395296636131e-05
-1.23157878665479e-05
-3.08045885380067e-05
-2.57034693047009e-05
-2.8869912528663e-05
-3.90621217657664e-05
-3.88558806733787e-05
-5.648288388418e-05
-6.45937667240051e-06
-1.33907623031621e-05
-1.81631419869616e-05
-4.22398120717091e-05
-2.89613117268891e-05
-1.33468064881317e-05
-2.40857506289418e-05
-4.75558321360326e-05
-1.3518879311414e-05
-3.33776692431226e-05
-4.02831798885942e-05
-2.11314785217778e-05
-5.39264614323842e-05
-2.56692048663137e-05
-2.06276150556778e-05
-6.65050861724238e-06
-4.44449579146887e-05
-2.42259162899745e-06
-3.02648018954254e-05
-4.30470191826419e-05
5.38379135526846e-06
-3.60272582294786e-05
-3.72520612443844e-05
-2.51986778720478e-05
-3.82075335236672e-05
-2.67376175067809e-05
-6.41912844247792e-06
-3.12793299181765e-05
-3.45953359269969e-05
-5.91951484928502e-05
-7.48253201440455e-06
-1.03125689874294e-05
-6.25074494941576e-05
-2.47429002497108e-05
-3.24534862060609e-05
-1.76787256474863e-05
-7.62397298357751e-06
4.93134131907502e-06
-4.55695850841165e-05
-5.5441017923657e-06
-3.33254719042544e-05
-2.20056815333302e-05
-1.05807921393254e-05
-2.0368906287928e-05
-5.70628668152085e-05
4.65517023218733e-06
-1.2658672739378e-05
3.79592027002915e-06
-3.5059322500785e-05
-1.95963032244038e-05
-1.71301266217747e-05
-2.00753184649321e-05
-1.16992979821491e-05
-1.89958705110274e-05
-2.81454720404809e-05
-3.35431140812703e-05
-6.04049845495605e-05
-5.3392033944146e-05
-2.84404486492858e-05
-1.25326134590948e-05
-1.41138162678298e-05
-2.07020464332038e-05
-2.85018603171867e-05
-3.29294456941697e-05
-2.46507817236518e-05
-9.12744375305476e-06
-9.6763067844204e-06
-3.82918764498229e-06
-2.68179983341501e-05
-2.06382949198489e-05
-3.59212186964791e-07
-2.47362943165232e-05
-3.67510427148825e-05
-1.85716132476842e-05
-2.55119849376948e-05
-3.19698439512782e-05
-2.28663858559123e-06
-2.40161088741337e-05
-5.64720552584143e-05
-3.19750191033358e-05
-2.03340022877949e-05
-2.84837299446678e-05
-1.696291792417e-05
-3.53933959821382e-05
-3.66875503696392e-05
-1.74431531109552e-05
-6.22133550786723e-06
-2.72341822059834e-05
-1.47060214619153e-05
-3.7127515248383e-05
-2.62984040643196e-05
-1.89799674313925e-05
8.99725908143307e-06
-1.42271431598124e-05
1.18498242836291e-05
-2.92694106491649e-05
-4.80757160893884e-05
-1.62445979236287e-05
-1.19118857165547e-05
-4.32886125812459e-05
-2.27389722925595e-05
-5.34412359121144e-05
-2.72743789361713e-05
-3.52921116003103e-05
-5.49074303908947e-05
-9.90627160940383e-06
-1.80163721529602e-05
-4.85670430902166e-05
-1.29553498447145e-05
-1.09225409233011e-05
-3.36014534213341e-05
-2.56389872797428e-05
-3.4865091527105e-05
-3.51422075890936e-05
-4.77249284951078e-05
-3.8662252093593e-05
-6.97682948838701e-06
-3.01291885829992e-05
-4.58180083914697e-05
-3.29197138612221e-05
-3.47183735423364e-05
-2.73682851512412e-05
-2.73608432212634e-05
-3.07334773170629e-05
-8.90769010666765e-06
-7.86535914544983e-06
-8.60461062806548e-06
-5.28679237634531e-05
-2.07506611120484e-05
-3.83684864517195e-05
-1.20193037552509e-05
-2.31111548875296e-05
-1.56296800217121e-05
-5.37228277248303e-05
-1.94157108059061e-05
-2.54445796003135e-05
-1.68058754173994e-05
-1.4394898814995e-05
-1.281797826063e-05
-2.49903954328084e-05
-1.95555164050375e-05
-3.67083961886649e-05
7.33398167932209e-06
-3.7584527113445e-05
-3.15772382448927e-05
-1.81352862867767e-05
-2.20668358947868e-05
-2.60052745885575e-05
-2.31058247341856e-05
-2.35933411468068e-05
-3.29457790816741e-05
-2.15144857166757e-05
-6.02262206438047e-05
-2.09310102224009e-05
-2.36384896012015e-05
-4.41384911567762e-05
-3.67132756940644e-05
-2.24021096405202e-05
-9.76176889349106e-06
-2.48534800492828e-05
-4.05589041267029e-05
-2.35821827816244e-05
7.73536770099263e-07
-3.19852531829323e-05
-2.77336737857721e-05
-2.79980690961675e-05
-3.9455657892226e-05
-2.15170977984604e-05
-3.57269689622906e-05
-1.91510690292451e-05
-1.12268165711013e-05
-4.36147963394577e-05
-3.36164583000227e-05
-2.49338292865432e-05
1.2187444459725e-05
-2.00041232213523e-05
-5.06072393271546e-05
-2.25169119201178e-05
-2.36433212642414e-05
-4.12611914992991e-05
-4.23176647997021e-05
-2.15914796220407e-05
-1.77506600928532e-05
-2.08785079907531e-05
-1.99999578316874e-05
-3.81299350436641e-05
-9.08825327358052e-06
-2.41324146036586e-05
-2.73789335100688e-05
-3.86383367941442e-05
-5.40677777204736e-05
-3.66998811728847e-05
-2.24401697362056e-05
-1.3726259960198e-05
-6.55942861003976e-07
-2.76696172890351e-05
-4.85641131478835e-05
4.17428447202938e-06
-6.23598761707439e-05
-4.65344658762525e-05
5.43359332859215e-07
-1.11379325874792e-05
-4.7731492820253e-05
-8.00576211280702e-06
-2.36330614936379e-05
-1.18557964426462e-05
-1.60334711367532e-06
-3.74450325916074e-06
-3.11857005040862e-05
-5.00777167926451e-07
-2.91874849490719e-05
-4.11907243981124e-05
-2.40044160651398e-05
-5.86071117131249e-05
-2.21596540639834e-06
-4.72825656364072e-05
-3.65626998324402e-05
-4.97244491324609e-05
-2.74924352708303e-05
-3.21016770840983e-05
-1.19299011986291e-05
-1.28284187296445e-05
1.15074060384034e-05
-1.11518699710464e-05
-5.61874285029699e-05
-3.44259359910442e-05
-3.51068407306161e-05
-4.9151261741947e-05
-4.27233441319762e-05
-5.17938908920035e-05
-3.15530451867166e-05
-6.07112244354681e-05
-5.11837885642487e-05
-4.86513544929983e-05
5.17902149104753e-06
-2.52685536017779e-05
-1.01978592752189e-05
3.73431981788486e-06
-3.75035451001868e-05
-4.15558313275346e-05
7.09090371868673e-06
-1.82921150075218e-05
-5.92767879789661e-05
-3.24383232157549e-05
-2.52282479920021e-05
-2.86830746196909e-05
-2.43706170778853e-05
-4.45124148666409e-05
-2.09292013359636e-05
-1.34993206531245e-05
-3.66391821620402e-05
-3.32938496575767e-05
-4.58690639329957e-06
-3.28877046698817e-05
-2.16950596824169e-05
1.96263363588988e-06
-4.17735143197309e-05
-9.93234605825761e-06
-1.96177518523385e-05
-2.81778153651891e-05
-3.83536915659068e-05
-4.90276122084025e-05
-3.55321156225413e-05
-5.20933928171867e-05
-2.99086723771265e-05
-2.83931770731998e-05
-1.97137400640138e-05
-3.05682311512548e-05
-3.97543667248221e-05
-4.61567500597468e-05
-4.63915470087584e-05
-4.23417754534486e-05
-5.1667768715375e-05
-3.14059471224124e-05
-2.52750534722902e-05
3.0818413591148e-06
-3.56165402778188e-05
-4.06335371037874e-05
-2.16575326588351e-05
-2.05458465073002e-05
-3.97561015697418e-05
-1.98371559832055e-05
-1.69770269318683e-05
-3.0427762622155e-05
-1.43042342802448e-05
-3.418661115148e-05
-4.6106753390196e-05
-1.49750517739993e-05
-2.31334943775574e-05
-3.68657451029201e-05
-9.45601176572003e-07
-4.13083585675326e-05
-2.61151490472264e-05
-2.49674530104855e-06
-8.39928446094307e-06
-4.61437961066644e-05
-1.71667245591678e-05
-1.75094123784344e-05
-2.95629950623807e-05
-9.70051228200456e-07
-4.89877866882766e-05
-4.39038617951828e-05
-2.93957569868338e-05
-3.32728830076326e-05
-2.654823492306e-05
-2.57970845612345e-05
-3.90683809670982e-05
-4.01576027579915e-05
-2.26038489345891e-05
-4.3742323473989e-05
-6.43240951007246e-06
-3.71045996338203e-05
-4.7368709885418e-05
-3.37336563546891e-05
-3.71307622778653e-05
6.96813701625808e-06
-4.64139111164433e-05
-7.24229084906693e-06
-2.67818465607229e-05
-4.64340209046637e-05
1.23123402397808e-05
-1.02477377523399e-05
-2.50077564316785e-05
-1.74683989146777e-05
-3.47012168406252e-05
-2.6112371985987e-05
-1.59477432029734e-05
-1.60136383753034e-05
-2.29629740993855e-05
-5.03326801272241e-05
-2.0943285972673e-05
-4.41652474391201e-05
-6.18878416253249e-07
-2.78918304678003e-05
-5.24777598442118e-05
-3.62499610860479e-05
-3.2337338611407e-05
-3.76263205239381e-05
-3.80746049785929e-06
-4.79844556129148e-05
-4.79677601802444e-05
-4.43376296504877e-05
-3.32154370932876e-05
-2.57726653330374e-05
-2.1385417873589e-05
-3.54385021544746e-05
-6.31062557885756e-05
-4.10037851629067e-05
-2.51056426714063e-05
-3.92164264152769e-05
-1.56050394302854e-05
-2.88547093594133e-05
-3.15890734204933e-05
-3.15061529481598e-05
-5.14029693647025e-05
-4.33363063023735e-05
-3.85137813310318e-05
-4.92711653817409e-05
-3.23319815295395e-05
-2.59106725946427e-05
-2.1883481250544e-05
-4.15648422398145e-05
-2.69158842783193e-05
-2.57937966149901e-05
-3.19223509600699e-05
-2.03877162988876e-05
-3.28133161286765e-05
-3.71094599169429e-05
-2.98504088624127e-05
-4.93116807988984e-05
-3.10364278744768e-05
-4.96198541572903e-06
-3.14750612648033e-05
-3.80314085526128e-05
-1.40080494314793e-05
-2.24611655184068e-05
-2.59614956631132e-05
-2.29508807008373e-05
-2.23959921407706e-05
-1.65380459062625e-05
-1.93233419829711e-05
-5.22006553685299e-05
-3.39275291328432e-05
-4.25367418294666e-05
-2.91568958441233e-05
-4.60764340071104e-05
4.27060366130853e-06
-9.5476842301665e-06
-1.87659055895295e-05
-3.42067079006891e-05
-5.06383694722351e-05
-3.28471162775092e-05
-2.26160399089424e-05
-1.05171314677425e-05
-3.88959979006086e-05
-1.90393096570393e-05
-1.89752705292453e-05
-6.18019830020134e-06
-4.18998157769601e-05
-2.99199449753498e-05
-3.20954452217364e-05
-7.479574956909e-05
-3.25286555892053e-05
-1.95663445866993e-05
-3.98370756705036e-06
-1.7345646668762e-05
-2.86786319269175e-05
-3.73314448152743e-05
-2.70779393929705e-05
-2.52845230927917e-05
-1.13377589510745e-05
-4.93772525962849e-05
-4.5434983033134e-06
-2.25329564206582e-05
-1.4155733841513e-05
-5.27243702115955e-05
-4.42309159265651e-05
-1.06424424318918e-05
-7.4251342694042e-05
-1.35143440172353e-05
-1.1305067766509e-05
-2.30748491499929e-05
-2.88774742331939e-05
-4.4609574377806e-05
-5.16998851686623e-05
-2.41303336196815e-05
-2.29852981617734e-05
6.55098705217719e-07
-2.46740203903899e-05
-3.72887606900389e-05
-3.6826825269091e-05
-4.11420429768306e-05
-3.20908346499967e-05
-3.19485012567371e-05
-4.30135185754837e-05
-2.47952784532072e-05
-3.27926450351771e-05
-3.78359469130868e-05
-4.83425379655167e-05
-4.17767405197858e-05
-2.86077575341419e-05
-3.6866446258396e-05
-5.22454403418538e-05
-1.2667032697132e-05
-4.73522099764866e-05
-4.47951056550754e-05
-1.80847062679015e-05
-2.06705573259437e-08
-4.00141665206867e-05
-1.72363373492379e-05
-2.66524113696139e-05
-3.47678810499605e-05
-3.37384331677229e-05
-3.1638805017084e-05
-5.63291477804271e-05
-2.33562802761247e-05
-2.18455093918585e-05
-1.78410551785614e-05
-4.84458796563402e-05
-2.85003795279896e-05
-2.35279912580172e-05
-5.24349465447356e-05
-1.84474800349199e-05
-4.99181481033892e-05
-9.28464114829879e-06
-5.11548255380516e-05
-2.23406712966281e-05
-2.65407943098163e-05
-2.73544327488578e-05
-2.73617223248669e-05
-3.55811257077299e-05
-2.35358506699977e-05
-2.96306128575689e-05
-5.93268890779444e-05
-3.47295698397901e-05
-4.13800121543057e-05
-2.93503913150224e-05
-4.25304754949294e-05
-3.44620430148487e-05
-1.05148917687275e-05
-4.03082782207626e-05
-7.74627044940857e-05
-1.78102182086015e-05
-5.32753348522452e-05
-4.12742363006782e-05
-5.99678794374774e-05
-2.17469733592078e-05
-2.3101111637338e-05
-6.58193407808498e-06
-4.84659961062718e-05
-4.10079041874442e-05
-6.31942358969412e-06
-2.52681777925197e-05
-1.17316760864559e-05
-4.31931744474509e-05
-2.55392679475811e-05
-2.29561035928176e-06
-3.12107306164407e-05
-4.55618977116715e-05
-2.62643083288057e-05
-5.14138085168774e-05
-1.94191267267872e-05
-1.56839550800059e-05
-3.55302748063258e-05
-4.08177363374207e-05
-3.10421553106952e-05
-2.76537636759886e-07
-3.35689465149468e-05
-3.84740066249878e-05
-2.15642949215334e-05
-3.49846950886024e-06
-1.63802515725266e-05
-3.36097646225719e-05
-6.45904712069751e-05
-2.62841373852016e-05
-2.0115577462666e-05
3.3890247076667e-06
-2.48646311296688e-05
-4.20227110924204e-05
-3.26464568919037e-05
-1.66517328831063e-05
-2.20437185994869e-05
1.2982891010329e-05
-3.72957099394383e-05
-2.67813027733801e-05
-6.44357905104203e-06
-3.77137112722539e-05
-1.73409696417762e-05
-8.25424440583585e-06
-8.55275392251902e-06
-2.59674135740979e-05
-5.271096276909e-05
-2.07387581497946e-06
-4.22537803043413e-05
-3.39281142304559e-05
1.89948034591426e-06
-2.16346341898407e-05
-3.64408678457465e-05
-2.43488169628391e-05
-3.72699983405762e-05
-3.09351560295433e-05
-2.07801651720525e-05
-4.27035153710513e-05
-1.55817889433119e-05
-4.60094432618044e-05
-3.19483923597633e-05
-1.82508738474686e-05
-2.98225448746725e-05
-2.82561996850537e-05
-1.5748785452418e-05
-2.95931532804867e-05
-2.95669410452063e-05
-4.92512390892727e-05
-2.1545826219187e-05
-2.08905571799648e-05
-2.53173131335747e-05
2.37640769652176e-06
-1.26977612729804e-05
-3.75882209016505e-05
-1.48186252938441e-05
-4.48273931264324e-06
-3.26624299927821e-05
-1.94525238920725e-05
-1.1990938309613e-05
-1.55535090029193e-05
-1.47874239142209e-05
-2.35917275504362e-05
-3.49509605248586e-05
-1.60051332748255e-05
-5.40133021521793e-05
-3.01737317481916e-05
-1.91512617562959e-05
-4.23571026452422e-05
-7.39345033361386e-06
-1.78798048531358e-05
-2.16916116072756e-05
-2.94049099248468e-05
-1.6779819850017e-05
-1.97384201203282e-05
-3.3607144648083e-05
-5.92710342040108e-05
-1.59163898384134e-05
-1.44570320091699e-05
-9.7007574476677e-06
-1.38972246515785e-05
-2.60104672750371e-05
-3.43414229824591e-05
-2.26017444950623e-05
-1.82016448271465e-05
-3.450926868038e-05
-3.87051549629751e-05
-2.41321563152545e-05
-5.16765853283831e-05
-5.6503584223804e-05
-4.47060735409557e-05
-2.58696188762422e-05
-9.50476022274212e-06
-3.59916672492745e-05
-5.35191185373611e-06
-2.97343511123723e-05
-2.91930062337426e-05
-1.75353319003283e-05
-2.52879761691635e-06
-8.72571042702246e-06
-6.69303968142676e-05
-2.50010572252692e-05
-9.37345118533433e-06
-4.51798460109207e-06
-2.85303698088136e-05
-1.87762422462761e-05
-8.55747006895602e-07
-2.0294800947663e-05
-4.11629044270531e-05
-3.92460478705078e-05
-2.58816024495749e-05
-4.4042046801067e-05
-2.32098853156321e-05
-1.72321364866463e-05
-3.08094712814795e-05
-4.33754883013894e-05
-2.87739695307648e-05
-2.97410601170681e-05
-1.82987714693616e-05
-2.82888037568316e-06
-3.41494429264071e-05
-1.69514568812077e-05
-3.19594818619197e-05
-4.29405520590747e-05
-2.23684515292072e-06
-2.32259576621204e-05
-4.68355591032895e-05
-2.95142508707478e-05
-3.40939218015394e-05
-3.27518752058307e-05
-3.13290482298532e-05
-3.19922468179284e-05
-4.92437977365891e-05
-4.91002213252312e-06
-2.28366678256913e-05
-4.69304983321915e-05
-5.64690863146926e-05
-2.7550489938232e-05
-1.93315960089705e-05
-1.24930201985821e-05
-4.21868945286489e-05
-2.19696947877548e-05
-4.08427900717262e-05
-4.99842009795329e-05
-3.70086711198554e-05
-3.24566425986545e-05
-3.5812343798221e-05
-2.01018811210843e-05
-3.68117513886928e-05
-2.96999753470935e-05
-2.76674054349688e-05
-2.64988063751984e-05
-4.16681342792033e-05
-2.47972133494199e-05
-4.15581484152242e-05
-4.42222797718765e-05
-4.13329346994874e-05
-2.27956493843365e-05
-1.50484488124851e-05
-4.10472514030367e-05
-1.4384831927081e-05
-1.81558422989802e-05
-4.04785982048104e-05
-2.02845859465958e-05
-5.40673425402075e-05
-5.74011270560213e-05
-1.92241883613191e-05
-2.24232695263708e-05
-4.87352493212178e-05
-2.64369029906503e-05
-2.55344756977242e-05
-5.29609217305857e-05
-3.52166737858444e-05
-2.51197624137751e-05
-4.43906562833418e-05
-3.7734406041149e-05
7.12816552652574e-06
-6.26109371565508e-05
-2.98954812584712e-05
-3.11204273582648e-05
-3.64842999560238e-05
-6.63369717656057e-05
-3.48545585945268e-05
-4.9246297749308e-05
-4.1365482114387e-05
-3.90555098000366e-05
-1.97595406247472e-06
-4.19406396079607e-05
-3.97856036550057e-06
-3.20293983153909e-05
-3.51249756015043e-05
-5.24191689811741e-05
6.80681922410279e-06
-3.81727874100293e-06
-4.43968020784e-05
-2.35452281418642e-05
-4.47548413165375e-05
-4.67612247856208e-05
-2.39576050291872e-05
-2.95697148275284e-05
-5.45762190249506e-06
-2.44431318066277e-05
-7.41801873385564e-06
4.30075418550289e-06
-5.23602027413084e-06
-1.5230854507005e-05
-2.79723559390726e-05
-1.3284703541402e-05
4.20395396165012e-06
-3.79259403735883e-05
-2.62025586468499e-05
-7.7976937566943e-07
-4.19567263870639e-05
-1.07875463929984e-05
-5.19765028943178e-05
-1.66954013575204e-05
-2.5571522309927e-05
-1.66977102706979e-05
-3.22346050528005e-05
-1.73684864262167e-05
-3.04452589889379e-05
-1.40857991973806e-05
-3.36661776995734e-05
-2.23487262846996e-05
-6.64536586838677e-05
-2.58193309463839e-05
-4.41582131390922e-05
-2.82679259032879e-05
-3.73599651878792e-05
-6.54632747100944e-05
-5.08955311403729e-05
-4.86733134693149e-05
-2.63972668620883e-05
-5.32896102551829e-05
-5.30524203957434e-05
-6.40260640890182e-06
-2.81438444476003e-05
-4.66862028732108e-05
-1.66974530475772e-05
1.83741461987153e-06
-1.64045453526604e-05
-1.1785284165479e-05
-1.45236209338596e-05
-1.17520339593815e-05
-5.53641450927658e-05
-3.4383865051903e-05
-5.07258629494592e-05
-2.65321553090945e-05
-5.38536498977524e-05
1.25612773746773e-06
-2.66465587408766e-05
-4.52409070122359e-05
-2.63633927042741e-05
-1.94003942727142e-05
-1.53826586592261e-05
-9.53144374859157e-06
-3.067590482278e-05
-2.18931798154117e-05
-1.88250306494968e-06
-4.29835061442273e-05
-3.03571128075338e-05
-2.73709770905033e-05
-3.77290288796129e-05
-5.59890113353592e-05
-6.70842067382518e-05
-3.01898124283022e-05
-4.48724746251341e-08
-2.22639857637643e-05
-4.76988869595e-05
-2.89429117794318e-05
-4.25769815033517e-05
-3.34035778444738e-05
-9.69318277539233e-06
-4.30589511499384e-07
-2.6747426238375e-05
3.48807481922856e-07
-4.21445199947244e-05
-5.89049037916672e-05
-3.16028281450568e-05
-2.70395547952137e-05
-1.94821671059878e-05
-3.1024735131999e-05
-2.21967878825034e-05
-2.07129741675166e-05
-2.09629550646107e-05
-1.04044229557419e-05
-3.09917552724489e-05
-3.78494867175814e-05
-7.62246466320458e-06
-2.82928607320731e-05
-3.44788531048531e-05
-3.18505379587216e-05
-1.20847534380828e-05
-4.09541483116015e-05
-2.957402219445e-05
-3.19297506140519e-05
-4.52123971305947e-06
-2.02028298394994e-05
-5.97024866365956e-05
-2.86116890890365e-05
-2.89461365744142e-05
-2.52324589594232e-05
-1.62104721354822e-05
-1.34325135339474e-05
-2.97979027701194e-05
-2.38265103462168e-05
-4.49559219784303e-05
-2.76730691483526e-05
-4.30157809139485e-05
2.65174768498425e-08
-2.07559799309177e-05
-2.18308534630476e-05
-3.61306155526665e-05
-2.30738459771388e-05
-2.84566265108356e-05
-2.48937356970556e-05
-3.84323235732927e-05
-2.15863465278854e-05
-2.71002302343134e-05
-3.09679078607383e-05
-4.22356085082644e-05
-2.68621468541733e-05
-1.16082160916624e-05
-1.97220087655398e-05
-9.16850901160812e-06
-4.98746028057664e-05
-1.98162420303755e-05
-9.97290741423782e-06
-6.68090434230985e-05
-2.65137918736631e-05
-1.88954712222515e-05
-4.01097388305229e-05
-3.5832598318653e-05
-1.19365840780245e-05
2.41188403171434e-07
-2.56546038338795e-05
-2.43162601153668e-05
-1.34480721879823e-05
-1.41382048275637e-05
-2.96838013965478e-05
-1.55053973854876e-05
-3.96348026194208e-05
-1.85298881422927e-05
-1.81543606604085e-05
-2.02973504522735e-05
-2.51472599707703e-05
-2.12591895473631e-05
-1.96401632048624e-05
-1.69277852229715e-05
-2.34520324921968e-05
-2.86269854683451e-05
-2.29395850569106e-05
-1.37629360647801e-05
-3.91244825618438e-05
-2.69598404008605e-05
-1.55025514367588e-05
-2.96031861636921e-05
-2.52670188193872e-05
1.24688857683927e-06
-3.39908842151732e-05
-2.05740654752335e-05
-5.88968329875049e-05
2.56949377526304e-06
-2.29167092133953e-05
-4.01225640260381e-05
-5.77100388389467e-05
-4.30627411382971e-06
-1.8321730134523e-05
-5.20055541177672e-05
-3.78655300950933e-05
-4.87022302432264e-06
2.35063694318214e-06
-3.39199419805983e-05
-3.0081456700692e-05
-3.21103436372456e-05
-1.59578474803561e-05
-2.57412525493311e-05
-1.88123071172193e-05
-1.75150686252389e-05
-4.54177759658913e-05
-3.03744357833636e-05
-6.3194827408421e-06
-2.7090811370987e-05
-1.18663150555089e-05
-1.11898944448703e-05
-3.96524898024685e-05
-2.10690794432561e-05
-4.35152278999691e-05
-2.29435326514857e-05
-4.85431606726624e-06
-1.12992986830876e-05
-3.60599524119712e-05
-1.67497100052624e-05
-2.73394392475787e-05
-1.16547058339406e-05
-4.92548804815274e-05
-2.21027598507878e-05
-2.34663860863178e-05
-3.01889236305109e-05
-2.41559362241628e-05
-1.85024952441127e-05
-3.41010477304813e-05
-1.8782863807326e-05
-4.73710745355421e-05
-3.87939079834496e-05
-4.95456811916709e-05
-1.27911856749573e-05
-5.4005407495847e-05
-2.73175506337858e-05
-1.24465711754439e-05
-1.60189216475193e-05
-3.9950559878229e-05
-1.53784623012622e-05
-2.20329939076506e-05
-5.30350767499478e-05
-2.61094081893885e-05
-2.12838698006991e-05
-1.9613999702302e-05
-3.98506477198473e-05
-4.31631962141818e-05
-7.21435194148994e-06
-3.15406517116323e-05
-3.52553751462654e-05
-3.14379303898163e-05
-2.06384765109763e-05
-4.55740581773933e-05
-1.44692573168297e-05
-4.37864274152411e-05
-2.13859158914725e-05
-1.62047522979137e-05
-3.06829616271035e-05
-2.98172296414173e-05
-2.27072733336798e-05
-7.7173256825828e-06
-2.57661860506258e-05
-2.47085058532905e-05
-5.06749273856781e-05
-3.54044528759496e-05
-1.91674475207505e-05
2.79420200815216e-06
-6.24271268169276e-05
-1.11923518136905e-05
-3.39709679271295e-05
-2.60788759653596e-05
-3.9591733290192e-05
-3.57566358563166e-05
-1.92714102232551e-05
-6.60063680101755e-05
-1.5922092615731e-05
-3.16849951586309e-06
-2.02069861504195e-05
-3.08920878526145e-05
-2.4918671832215e-05
-2.82291294647169e-05
-4.86205862272506e-05
-4.36461628246977e-05
-3.21770859575805e-05
-3.91297191437294e-05
-2.89882588505079e-05
-8.11385473601716e-06
-6.37737321847314e-05
-2.86314537603507e-05
-2.02584305696038e-05
-4.14490070200907e-05
-4.16780840905377e-05
-2.39149438997914e-05
-1.624121338571e-05
-5.89396302575848e-05
-3.48960135584958e-05
-1.86498409035516e-05
-1.71236934846583e-05
-2.40505081840941e-05
-3.57088950653393e-05
-2.29236130018846e-05
-2.14454322963348e-05
-5.86185646709976e-05
-2.35310108301909e-05
-3.38374735952558e-05
-4.50312043323349e-05
-2.35628495665646e-05
-3.18559777853927e-05
-3.89058353695505e-05
-3.72772078252239e-05
-1.6656337418856e-05
-4.20648895144971e-05
-2.07400941662623e-06
-1.0948700065504e-05
-3.61626988671704e-05
-2.81135578122348e-05
-3.58294230009859e-05
-1.75958706292057e-05
-2.07925895669251e-08
-1.89690559693131e-05
-4.55741834405876e-05
-7.42682330979459e-05
-4.47431708617833e-05
-3.21116884078352e-05
-1.77238038645407e-05
-6.83352181901497e-06
-1.96338529486058e-05
-1.56078845858546e-05
-2.75274456496032e-05
-3.82584001308609e-05
-2.63075462830727e-06
-7.78656313953145e-06
-4.64625849006571e-06
-1.61871340474279e-05
-1.89665471013689e-05
-6.67104334357023e-06
-3.89176263086376e-05
-4.00712239378648e-05
-4.55212608529895e-05
-2.70620248807272e-05
-2.38133246066167e-05
-2.90103399397538e-05
-3.90631947126053e-05
-2.39997181074324e-05
-2.63951932022328e-05
-3.28158796747537e-05
-5.10191778734781e-05
-6.45486597071894e-06
-2.08638542654896e-05
-3.90668323239654e-05
-4.25561137791724e-05
-3.65249095623579e-05
-2.37768983928473e-05
-3.83528126203292e-06
-3.95636549088958e-07
-2.98316412126391e-05
-4.48459922655402e-05
-2.45263195018356e-07
3.62927951378831e-06
-2.57245239841557e-05
-5.45904431768139e-05
-1.29553166668832e-05
-1.23260467765546e-05
-4.34774171970908e-05
-3.65790445565583e-06
-4.34857281699169e-05
6.93815252764638e-07
-4.21267431234427e-05
-1.64606305051395e-05
-4.92123892995602e-05
-1.85665604968143e-05
-3.37780877287815e-05
-2.28658945408836e-05
1.94750769514606e-07
-2.9479056335796e-05
-3.80230985789815e-05
-1.05475506709551e-05
-2.00358866160484e-05
-4.04575058198341e-05
-5.77187519220728e-05
-3.49169273983765e-05
-3.73625318238386e-05
-3.52040458005649e-05
-1.59726856394788e-05
-2.60567259434315e-05
-9.0427828021364e-06
-3.87491161633588e-05
-5.11510825297026e-05
-1.60706863217924e-05
-3.21300242817472e-05
-2.61105639593134e-05
-4.31482272647783e-05
-3.32510231990309e-05
-1.06193863853761e-06
-3.11740665053633e-05
-3.04904545976e-05
-8.27700803547922e-06
-1.95302102656358e-05
-2.25587277541272e-05
2.85921426136697e-06
-1.21194429448696e-05
3.08229899091157e-06
9.84889257431705e-07
-3.60683118081765e-05
-4.30846520307842e-05
-1.89344419673878e-05
-1.61801057721935e-06
-2.63383280141393e-05
-3.20589104043745e-05
-4.21362512113589e-05
-2.86345569598936e-05
-3.01109876903896e-05
-2.57213389123913e-06
-4.12852665033366e-05
-3.41944417870749e-06
-3.5223702330735e-05
-4.47072161641388e-05
-1.39917123882323e-05
-2.04359296347209e-05
-3.48928608179169e-05
-3.11553179794866e-05
-2.72512263273105e-05
-1.1490175129279e-05
-5.5359968512235e-05
-1.05133061739901e-05
-2.16658001170871e-05
-1.11250693453072e-05
-1.81584860457909e-05
-2.40572761604416e-05
-2.94342045168066e-05
-1.75703052014422e-05
-6.14675060068972e-07
-8.9417459453823e-06
-2.90305886493116e-05
3.89922199440651e-06
-3.18605880138041e-05
-3.96096538003102e-05
-3.09110635616211e-05
-3.27872608725258e-05
-4.11772408361899e-05
-4.23543459339959e-05
-2.47850276706634e-05
-4.01501363527415e-05
-3.64627133048565e-05
-4.64321024545278e-05
-2.4054586991367e-05
-7.54834851563564e-05
-4.85694938751788e-06
-3.49089602592971e-05
-2.98080623779491e-05
-5.26807248179912e-05
-2.15506348151648e-05
-8.53047738759403e-06
-2.57356550268533e-05
-2.53997617042353e-05
-2.92810081863617e-05
-5.56102880354116e-05
-6.73246409749913e-05
-2.18350842708446e-05
-1.23882369384823e-05
-1.16937198306735e-05
-1.2671047391492e-05
-2.08846399911604e-05
-3.58322756382039e-05
-2.16172826386621e-05
5.80593840273875e-07
-4.65791414913663e-06
-1.60004166172024e-05
2.04498862198099e-06
-2.31539377658046e-05
-4.37522872763292e-05
-5.78615968407781e-05
-1.72740446566828e-05
-5.63416191074634e-05
-3.59525292016612e-05
-1.02459719436394e-05
-1.65195577367031e-05
-5.67393595275901e-05
-6.81119855813299e-06
-1.76381195245615e-05
-5.96334102332378e-06
-5.12633775178162e-05
-3.83719516374563e-05
-2.38198827561089e-05
-4.25946194805341e-05
-2.11206052838807e-05
-4.15827162240806e-05
-6.55696065112079e-06
-1.33734564312297e-05
-4.78982032712062e-05
-2.25422189467045e-05
-4.05724232997915e-05
-1.98943355847665e-05
-3.08166883132726e-05
-2.01416904141975e-05
-4.77175236965222e-05
-1.88700117708406e-05
-1.85008375740163e-05
-9.38877183186689e-06
-2.36374589745516e-05
-1.75980404370025e-05
-3.95842603684267e-05
-3.97808137315012e-05
-1.48300648691142e-05
-2.22914390487449e-05
-1.52964798192392e-05
-3.36562452434165e-05
-3.11939943340624e-05
-8.73738639809656e-06
-3.4257382492194e-05
-3.77605441161088e-05
-8.94338922742668e-06
-3.05090464309962e-05
-3.82502085837559e-05
-2.2126614885562e-05
-3.07582136767529e-05
-2.66820786329273e-05
-3.64600731567954e-05
-2.30664306440274e-05
-2.77469185113748e-05
-4.03193818411572e-05
-3.07399349834969e-05
-3.27999403465122e-05
-1.05397135417369e-05
-3.34050072399139e-05
4.31298398494681e-06
-3.90998244320243e-05
-5.17094293988064e-05
-2.86489036799451e-05
-6.09400489402906e-05
-3.9690303737145e-05
6.74030710088859e-06
-2.91081965536406e-05
-1.60173265871493e-05
-1.94558814377115e-05
-6.91201143748904e-05
-2.98446683734737e-05
-2.94252734839089e-05
-3.50815623634132e-05
-6.36313771158633e-05
-2.44889773475351e-05
-5.88248461439866e-06
-3.30569525863207e-05
-1.47713725320394e-05
-4.18296607603533e-05
1.75304216804534e-05
1.95019386785289e-08
-4.72410256887534e-05
-4.1705567655231e-05
-3.60348967803961e-05
-2.14466673536025e-06
-1.97333283224828e-05
-1.66416132363552e-05
-1.45306923864744e-05
-4.62183595861774e-05
-4.02024852948114e-05
-1.40083180058697e-05
-1.01946528601478e-05
-2.93454469826027e-05
-1.78790650151159e-05
-4.63703347985288e-05
2.7782719196064e-06
-1.70189468515639e-05
-1.89145148109954e-05
-1.35325549241201e-05
-2.78327153833303e-05
-1.76558583104417e-05
-1.80997850771864e-05
6.09066472841788e-07
-3.71188979629658e-05
-4.36940443345432e-05
-1.93857437223404e-05
-3.03806985023444e-05
-3.40568105357424e-05
-2.76588176025994e-05
-3.34837156219204e-05
-2.56209255046972e-05
-4.8807963648676e-05
7.88008527108212e-07
-3.68645712091007e-05
-3.11058608565379e-05
-1.75292693202831e-05
-1.4317260412522e-05
-2.61651009443522e-05
-1.15316599199864e-05
5.34286093493205e-06
-2.75595262260816e-05
-1.84700821074822e-05
-3.25726052212709e-05
8.21263111079485e-07
-3.66604198325584e-05
-3.29457005638654e-05
-2.77912590101624e-05
-2.69440557535286e-05
-4.1107737087537e-05
-3.82346952919885e-05
-4.41772142960692e-05
-5.31463060773026e-05
-3.25391245882998e-05
-3.1063036272402e-05
-3.1347124606525e-05
-1.48019402902761e-05
-2.87703576228701e-05
-2.85271014086689e-05
-3.84617698441072e-05
-3.1701315785968e-05
-1.24661852379896e-05
-3.58500616122921e-06
-1.44244898980382e-05
-5.53422466069464e-06
-4.0286921995354e-06
-1.88881749222108e-05
-2.79481061471085e-05
-8.10005435206411e-06
-4.68300767032809e-05
-3.80573809800548e-05
-3.59553660136795e-05
-1.5576800938088e-05
-2.70500120426045e-05
-1.75899355249775e-05
-1.36155022459424e-05
1.67441861753566e-05
-6.50170231691275e-05
-1.09578947421544e-05
-1.35114992447574e-05
-3.68337449046095e-05
-2.13955946858019e-05
-3.2104276024529e-05
-2.8919535365864e-05
-3.71545151880989e-05
-2.89786561934475e-05
-1.31392363724803e-05
-2.04846775117348e-05
-2.87684736032012e-05
-3.41245209010422e-05
-1.90499236966101e-05
-1.35610335142007e-05
-2.81931811253707e-05
-2.88972766099587e-05
-2.1515146269047e-05
8.58929051907562e-06
-2.3500847572584e-05
-4.09296836965568e-05
-5.19232252274127e-05
-4.85377942785724e-05
-2.30526388589696e-05
-4.7034313371194e-05
-4.26831762718196e-05
-4.81151756612666e-05
-1.43992770098084e-05
-5.08793016349409e-05
-4.33040981201427e-05
-5.44276739194739e-05
-3.31725153410935e-05
-3.72686199760163e-05
-3.54939357493448e-05
-4.36761286186906e-05
-3.46568601575637e-05
-2.54316966976778e-05
-3.31920067510166e-05
-2.04738663112112e-05
-2.42403706692263e-05
-4.26651806240451e-05
-2.97837215367081e-05
-1.67846305477309e-05
-3.06154979174004e-05
-4.01869134866238e-05
1.89534376135499e-06
-2.31308874172363e-05
-1.67493092869971e-05
-2.55782661526083e-05
-4.12442167772235e-05
-2.28314236348438e-05
-3.15076939743483e-05
-6.93894015984682e-06
-5.00433133493727e-05
-4.10293172125818e-05
-1.54287320033947e-05
-3.29485153528717e-05
-2.62555993152668e-05
-3.70451006634776e-05
-5.49853401732077e-05
-3.8195760471546e-05
-4.70674634469924e-05
-1.62631749425987e-05
-3.73156979130549e-06
-2.50670306770953e-05
-3.31637612210207e-05
-2.81840975197089e-05
-3.00896994584018e-05
-2.79811809239325e-05
1.11281216606003e-05
-3.76220127611312e-05
-2.92708682675337e-05
-9.80832068474005e-06
-2.77909997432958e-05
-4.77215671175085e-05
-1.19523199846963e-05
-3.08623031426579e-05
-3.65047365291309e-05
3.75236586183939e-06
-2.1437950321804e-05
-4.71102086372891e-05
-6.1932628588376e-06
-1.94583062484407e-05
-2.07132320743249e-05
-4.67873969949519e-05
-4.58329444009641e-05
-2.77738998356666e-05
-2.05374273987171e-05
-2.61747439086603e-05
-3.04863882116873e-05
-2.93193792067508e-05
-3.27861792473613e-06
-2.20154109172508e-05
-3.7762684254008e-05
-2.02420844449191e-05
-2.13449124726188e-05
-1.76222986358804e-05
-5.51121907907867e-05
-4.53996442061915e-05
-3.01715181290245e-05
-2.83002396972361e-05
-7.41913801569994e-06
-3.50285859448101e-05
-2.53995228459095e-05
-5.41827680797045e-05
-1.55284713239787e-05
-2.89864412439146e-05
-2.65265116728305e-05
-4.83355236315557e-05
-4.11247499329842e-05
-3.33053080096e-05
-8.7137180654721e-06
-3.58599057674337e-05
-5.43225358655231e-05
-3.21984098812044e-05
-1.15993696512676e-05
-2.34689858351111e-05
-2.04743849501022e-05
-2.90289016712029e-05
-3.55783234723197e-05
5.29841371183442e-06
-3.88555209836504e-05
-1.56161453006614e-05
-3.75479588079775e-05
-1.86045421259298e-05
-9.68641296026264e-06
-5.47959586154084e-05
-2.63497063109989e-05
-1.2994601571529e-05
-3.60750301995499e-05
-3.32263428500614e-05
-2.34591309076029e-05
-3.84901198188465e-05
-1.24302798954426e-05
1.65885752861023e-05
-2.18789393396972e-05
-3.85867013537063e-05
-5.14521111535991e-05
-3.59769669533746e-05
-2.00153462028382e-05
-4.58021568173474e-05
-2.07481046296977e-05
-5.50001489502748e-05
-3.98486851360015e-05
-4.91215142727249e-05
-4.16948093753621e-05
-2.53970222721041e-05
-4.56638471428567e-06
-3.37606963909624e-05
-4.75762063894896e-05
-2.5498131830056e-05
-2.63614091126801e-05
-2.58516456152106e-05
-9.46608904667892e-06
-3.85252102466028e-05
-4.81491966599394e-05
-1.5643180109043e-05
-1.22967711641738e-05
-2.63624679609296e-05
-4.38708181962079e-05
-1.21426906749207e-05
-1.98408004194481e-05
-6.54555743817734e-05
-4.71249575817697e-05
-1.85264182136085e-05
-3.11294399726358e-05
-2.32360939703757e-05
-6.66937316947984e-05
-3.05010750919981e-05
-3.5683996091449e-05
-4.04063415679927e-05
-3.03457700141242e-05
-2.92021967436568e-05
-1.93196793832768e-05
-5.68685924993333e-05
-9.99894390504741e-06
-3.88743084655442e-05
-3.40686988988561e-05
-3.13176959467533e-05
-3.70723465501725e-05
-3.35579079221182e-05
-4.86397269670806e-05
-2.2483227162741e-05
-3.82288624641838e-05
-2.88568673147641e-05
-2.86721678304228e-05
-6.11654865986135e-06
-4.02365915471829e-05
-4.97128660736743e-05
-6.45492785908505e-06
-4.35042118794813e-05
-1.25541067559005e-05
-3.39132959605073e-05
-1.45007714647708e-05
2.15534053954858e-08
-3.66801043951494e-05
-3.48569001963887e-05
-5.6149105305276e-05
-2.0724786088084e-05
-6.15199229680807e-05
-1.57323610999059e-05
-1.6151719814069e-05
-4.14071752870742e-05
-5.78163133877304e-06
-3.20884298233104e-05
-3.03760600238975e-05
-1.72403327061885e-05
-1.49894218333413e-05
-3.13855566403959e-05
-1.87068899215593e-05
-3.9667186810442e-05
-3.47129575774338e-05
-5.87568136471583e-05
-4.29232731782702e-05
-2.57016152338593e-05
-1.49951179014748e-05
-1.31541241042847e-05
-2.51686277686065e-05
-2.12010825096996e-05
-3.94423025454672e-05
-5.03439361283551e-05
-6.4900473051811e-05
1.16959534969115e-06
-1.96084481644054e-05
-1.66361531286073e-05
-1.44486514331741e-05
-5.82283152993958e-05
-3.90517410338366e-05
5.59942990142258e-06
-3.81850182426896e-05
-9.88889396470646e-06
-3.67430491598597e-05
-1.91758736655675e-05
-6.03499899405982e-06
1.40878006547105e-05
-1.91053505479802e-05
-3.87924469657594e-05
-2.30155778945385e-05
1.6941753770651e-06
-3.80435288717946e-05
-3.697818348604e-05
-2.50602351820424e-05
-1.29110566943107e-05
-2.98648869488831e-06
-2.18206872837225e-05
-2.67140224326145e-05
-3.17321404160082e-05
-1.33415966626756e-05
-3.32480421050255e-07
-1.99933234984336e-05
-3.97965040333666e-05
-3.73371677086789e-05
-3.65742992523013e-05
-3.7133479001493e-05
-3.29239131624599e-05
-3.59520190556174e-05
-4.6629665811981e-05
-4.85911657509103e-05
-1.94328018129591e-05
-4.04047953004204e-05
-4.2966552084804e-05
-6.1542028352508e-05
-3.02340214604497e-05
-2.94364355441551e-05
-6.0637676149078e-05
-5.5862716350064e-05
-4.50147722535303e-05
-2.79754127006034e-05
-2.67267326460256e-05
-1.83851207301489e-05
-3.56278092181502e-05
3.17695850427408e-06
-3.48026551726098e-05
-1.75888914918534e-05
-5.14746397603804e-05
-4.13485335923109e-05
-1.02615041550675e-05
-1.88353505420286e-05
-4.52635438308141e-05
-3.10635378065624e-05
1.05189046182212e-05
-1.43637959123287e-05
-4.03406463632145e-05
7.44680390496386e-06
-4.20467198132106e-05
-3.52589107785682e-05
-2.72780806918753e-05
-3.00042178480308e-05
-4.40925456432101e-05
1.33873432934033e-05
-3.36498568002414e-06
-4.00064490562484e-05
-3.79480595857997e-05
-5.69367548146222e-06
-2.44517631072675e-05
-3.20846204122758e-05
-2.2021000687236e-05
-3.14468050615889e-05
-2.91896774623013e-05
-2.30008117373454e-05
-1.1889598165859e-05
-2.72389708695308e-05
-7.02577374361877e-06
-1.80797646859567e-05
-1.65793064531146e-05
-3.43936824762181e-05
-1.65677691559231e-05
-4.77867576837979e-05
-1.18713592419375e-05
-4.7867826647852e-05
-3.14184311365479e-05
-3.4790629569864e-06
-2.8085900238037e-05
-5.15706345359966e-06
-8.22424660254769e-06
-1.20708727794574e-06
-2.70468862126159e-05
-3.34580481162518e-05
-2.67364584639524e-05
-6.0260882567504e-05
-4.85389289993665e-05
-1.07476004408127e-05
-2.94533294987762e-05
-4.73528257635955e-05
-1.62238160060734e-05
-2.36316950898499e-05
-5.7534811358474e-05
-1.05698358593359e-05
-3.3533241448557e-05
-5.56829827276472e-05
-2.15605621862963e-05
-3.05045389590074e-05
-1.32836534041464e-05
-2.49044068695959e-05
-6.37671642657277e-05
-8.90661238950291e-06
-4.185394465769e-05
-2.34470741409673e-05
-1.32091324999141e-05
-7.07005690165827e-06
-3.1622727949711e-05
-3.70490460572346e-05
-2.93449885914703e-05
-7.27782099462069e-06
-5.00014036515229e-06
-4.08263697314175e-05
-2.24489580272207e-05
-7.11765389944465e-07
-3.69490784637575e-05
-1.903200239256e-05
-3.86268746417414e-06
-3.75623407019109e-05
-2.3849402046206e-05
-2.44789350586226e-05
-3.54378064038733e-05
2.08329325507211e-05
-2.45446859927104e-05
-2.96463694501715e-05
-2.76203971470087e-05
-3.24567390473171e-05
-1.41592867714113e-05
-1.42988272000511e-05
-7.67866373131467e-06
-4.57711114840006e-05
-2.90241257641921e-05
-3.91360795295438e-05
-4.33594996021221e-05
-5.92262500347048e-05
-2.87708722862232e-05
-3.07768753303483e-05
-3.73535677644066e-05
-2.34636301983136e-05
-4.10163442138736e-05
-6.41574377140924e-05
-1.57892032348159e-05
-1.47773854172981e-05
-4.85647543635143e-05
-3.542197041796e-05
-3.99708530476572e-05
-4.70188057895769e-05
-1.5443716961651e-05
-2.58066170979448e-05
-7.17234720997387e-05
-1.60739041866546e-05
-1.97391132300375e-05
-2.31635721032518e-05
-3.88159854281207e-06
-1.72375491984355e-05
-2.64018091809121e-05
-8.00156411205948e-06
-3.26264730046302e-05
-2.26162837579824e-05
-1.14149194769604e-05
-3.92981448086827e-05
-1.96660874790697e-05
-7.76037346072819e-07
-1.00106976235996e-05
-3.64197301840721e-06
-2.15381462648105e-05
-2.42283167469037e-05
-2.97684071778439e-05
-3.60332736430279e-05
-1.51783233835846e-05
-2.64770975472233e-05
-3.65860228928252e-05
-4.15820695182324e-05
-3.89473342674558e-05
-2.59818840994484e-05
-1.29784986896989e-05
-7.3032936277413e-06
-3.84939539793491e-05
-2.34462131044246e-05
-3.51472864740413e-05
-4.12057273188042e-05
-1.88485526827636e-05
-2.14002770332233e-05
-3.55205748432421e-05
-3.56053372680039e-05
-9.52315332154047e-06
-6.21555792618176e-06
-2.91456998797436e-05
-5.10519148649662e-05
-4.27120315840447e-05
-1.22715029490546e-05
-3.68672484258979e-05
-5.45275904722412e-06
-3.44356162504603e-05
-5.15495117856195e-05
-2.82041424459075e-05
-2.69470152620787e-05
-1.96902085577966e-05
-3.71444257266753e-05
-4.18179145017075e-05
-4.55041539286703e-05
-1.23115646046254e-05
-3.99730005343964e-05
-8.81950636804268e-07
-4.8821313569627e-05
-2.96303616871405e-05
-3.01705535209031e-05
-8.43635439390407e-06
-4.27455921132737e-05
-1.64017228057537e-05
-3.50221096273311e-05
-3.17526068842101e-05
-3.29358739404011e-06
-5.72888655613652e-05
-2.73008135052044e-05
-1.97205702199902e-05
-1.72060703040285e-05
-6.27563542388397e-06
-3.48083370758725e-05
-4.1663233710748e-05
-3.10235629923389e-05
-1.71764264092249e-05
1.61298996250252e-05
-8.34104982066147e-06
-3.24312371931466e-05
-4.43166189234757e-05
-4.16728637767429e-05
-3.7958172291747e-05
-4.51998386302793e-05
-3.2722089597331e-05
-4.19031937702211e-05
-1.32741194284196e-05
-4.8698947364787e-05
-5.11534659883875e-05
-3.08006680876751e-05
-5.97442576004766e-05
-3.12598512279636e-05
-2.29941242548916e-05
-2.96550243264891e-05
-2.65886264070452e-07
-2.32952247652047e-05
-4.18699115085298e-05
-4.53254559224062e-05
-2.78842740015968e-05
-2.55751618281346e-05
-3.09537017881903e-05
-2.6682848469248e-05
-2.14060106812698e-05
-5.48869553527192e-05
-4.48852974640992e-07
-4.98664906417034e-05
-3.29648198864219e-05
-2.73203552701491e-05
-1.83325060967476e-05
-2.87814895227942e-05
-2.90715378777345e-05
-6.56781193362739e-05
-3.77159202257092e-05
-1.10449956453352e-05
-2.48407474808078e-05
-2.74263092051761e-05
-4.36356357280586e-05
9.09925416976113e-07
-2.36156418587074e-05
-2.86615165730495e-05
-4.77265480914481e-05
-4.38367327890487e-05
-3.12670950216922e-05
-2.7734538057105e-05
-1.99997898961006e-06
-5.6624647339047e-05
-4.04498797475653e-05
-1.12342001576771e-05
5.08073654993749e-06
-3.68076590985656e-05
-2.44865935960333e-05
-4.1678158876178e-06
-3.973358178125e-05
-2.16138453093559e-05
-1.74777133149184e-05
-3.31953456679307e-05
-5.17965652953507e-05
-2.90843519574124e-05
-2.79823513741798e-05
-1.28771609524337e-05
-2.59120449845055e-05
-2.42491528427216e-05
-3.48857329754891e-05
-1.91873815236589e-05
-3.26526134550147e-05
-2.38958965736801e-05
-2.23251013473126e-05
-5.03740786304108e-05
-2.13334651215112e-05
-1.71485026073039e-05
-7.4502892845542e-05
-3.36961046050101e-05
-1.44998898072264e-05
-5.43207285693101e-05
-1.84064764819818e-05
-1.66217905821201e-05
-1.82924793114203e-05
-2.16974865447403e-05
-9.25769976150227e-06
-2.16508101683637e-05
-1.8029477456092e-05
-1.82813664504926e-05
-2.51126817184063e-05
-9.69168123632945e-06
-2.69966592868347e-05
-1.76574000181054e-05
-3.41369476863372e-05
-6.36520116309395e-05
-4.64603934908823e-05
-3.12987450440244e-05
-2.82452995682536e-05
-3.28956001858587e-05
-2.903576588359e-05
-1.46636597730609e-05
-3.34936261548549e-05
-4.91373035557592e-06
-8.72958985841552e-06
-1.31180026952878e-05
1.08579763336709e-05
-3.52045659123344e-05
-2.10110705217438e-05
-2.81636724168389e-06
-4.57453991309184e-05
-4.15069613112879e-05
-3.06900971615671e-05
-2.13636584765799e-05
-4.0632860679193e-05
-4.32266960376854e-05
-5.18897515733807e-05
-3.5625304424839e-05
-1.81962202223083e-05
-1.35816085969177e-05
-2.39368991563049e-05
-1.80666563851233e-05
-7.5436903434374e-07
-1.76545545778849e-05
-1.20934167191859e-05
-2.66261201808501e-05
1.30520736426617e-05
-7.29434940570614e-06
-5.39469502294164e-05
-5.87913480315297e-05
-4.56950110993885e-05
-2.13385862233108e-05
-4.77859824672803e-05
-2.90334985051415e-05
-6.29075187750843e-05
-7.2505276408922e-06
-3.41516452777229e-05
-5.65696716959745e-05
-2.89484860737556e-05
-4.48141573655731e-05
-2.83842924069851e-05
-3.23689442176974e-05
-3.32429841190184e-06
-2.76723350269554e-05
-5.58115780058971e-06
-3.09659813030185e-05
-1.85209009612483e-05
-4.22009347821834e-05
-2.26309177642465e-05
-1.55006067638505e-05
-3.59793653764848e-06
-1.88178187996546e-05
-3.40615135189272e-05
-3.8309946186794e-05
-2.50361334404608e-05
-1.72901800670045e-05
-4.15266117043266e-05
-2.69696925134792e-05
-2.56716428755191e-05
-2.50474516075249e-05
-2.52165170426842e-05
-4.59249136356926e-05
-1.26468110188694e-05
-2.74748057857906e-05
-5.02083792949488e-05
2.69650752721306e-05
-2.52738935471584e-05
-4.23896370211883e-05
-2.92769373963591e-05
-5.95616972199959e-05
-4.94400119380771e-05
-5.937407798581e-05
-3.955319995442e-05
-2.1751033939989e-05
-5.97231511036393e-05
-2.6202453891042e-05
-8.67154571465395e-06
-3.73185113001016e-05
-2.74504270608683e-05
-4.86327359665499e-05
5.03178241272355e-06
-3.07347320282356e-05
-1.53564070183311e-05
-5.28881310797322e-06
-2.14617112110201e-05
-5.15068800455281e-06
-1.96138679654851e-05
-4.47549027592112e-05
-1.65374460403579e-05
-2.55532425250529e-05
-5.01289964682344e-05
-3.9419973043047e-05
-2.68377966622997e-05
-3.21418273341653e-05
-6.33089040389865e-05
-4.3148675940743e-05
-4.35213581383099e-05
-2.84240728738506e-05
-5.52650303728511e-05
-2.6762110143466e-05
-2.97228949914558e-05
-2.3057882135145e-05
-2.04245986807208e-05
-4.15479513461722e-05
-4.83741759262724e-05
-3.03878713162929e-05
-2.1786763846507e-05
-1.4707766724873e-06
-3.25274174825991e-05
-2.3568358724943e-05
-1.86335660652112e-05
-4.16455416881993e-05
-4.41338784813599e-05
-2.70327610100817e-05
-1.61730223779994e-05
-3.45229551854239e-05
-3.45337596364125e-05
-1.91095912171809e-05
-4.17302053130152e-05
-4.49180985982026e-05
-1.95916009571103e-05
-3.45597216557872e-05
-1.53480924207884e-05
-3.91326771599167e-05
-2.41641481812409e-05
-3.36068333541456e-05
-4.82550681316221e-05
-3.06447084943594e-05
-3.20282745314684e-05
-2.57216019103269e-05
-3.58121357079456e-05
-4.24723869986426e-05
-1.11203822072433e-05
-1.62738023868533e-05
-1.87989281444271e-05
-6.16909442761509e-05
-2.77569010325801e-05
-1.38993153144552e-05
-2.10123815377171e-05
-2.72209006235262e-05
-4.25401812731281e-05
-4.24194810651537e-05
-3.09230087710781e-05
-2.55712533140721e-05
-5.53938918748207e-05
-3.20142908066093e-05
-2.35650267550377e-05
-4.04286783175726e-05
-6.48148449008558e-05
-1.39425927798751e-05
-1.75630224648081e-06
-1.44063860537091e-05
-3.55224024591646e-05
-8.63480966624555e-06
-4.4061584129699e-05
-3.15376983797341e-05
-4.32440884557409e-05
-3.81098470415242e-05
-2.08812589866432e-05
-4.11078373882388e-05
-2.30233017361838e-05
-3.90614559416094e-05
-4.46190662614089e-05
-3.05426024232139e-05
-2.46810193011874e-05
-2.96724180960402e-06
-9.57834862652123e-06
1.31057469590426e-05
-3.37403584617666e-05
4.93459828714535e-06
-3.58774608979808e-05
-2.83696296191445e-05
-3.64393053399455e-05
-4.78598617053309e-05
-2.10237865199723e-05
-2.81069403592644e-05
-1.8811988161778e-05
-2.21050080772185e-05
-3.29920624714471e-05
-3.37395773557706e-05
-3.21297113256408e-05
-1.29802911538282e-05
-2.73698791424159e-05
-3.64966088874791e-05
-5.38823922277166e-05
-1.06333914657099e-05
-1.72792032196792e-05
-4.36024059766857e-05
-2.70696097109049e-06
-8.11568553143028e-07
-2.16422046309078e-05
-2.99320982144966e-05
2.90560922497354e-06
-3.30125082477524e-05
-1.58171833823106e-06
-3.52109173094883e-05
-4.50797342223506e-05
-2.16708317537872e-05
-2.77678851932337e-05
-2.29266510553083e-05
-3.739565634764e-05
-1.04096144812845e-05
-4.56451708622071e-05
-9.81789587124216e-06
-1.45169897368926e-05
-2.32883425294152e-05
8.31367368189804e-06
-5.32330347327658e-05
-2.48662525934091e-05
-4.15731559862206e-05
-3.0579564598342e-05
-3.4270182856133e-05
-1.41525493150683e-05
-4.08925218410427e-05
-3.67467230281405e-05
-1.11792091859473e-05
-3.19079486898755e-05
-3.53694917388157e-05
5.74092713699293e-06
1.02166108658662e-05
-7.70393122222244e-05
-4.69626974635063e-05
-4.33801272322811e-05
-3.88228650979278e-06
-3.85307695175487e-05
-1.92702157008873e-05
-2.62746952725464e-05
-3.03739505151025e-05
-2.4205244400577e-05
-9.5642692852667e-06
-2.15130592474453e-05
-3.04037307402515e-05
-3.09210428494287e-05
-4.33837315478659e-05
-3.11289089568127e-05
-2.32552380160904e-05
-3.39622924155867e-05
-3.46188548284183e-05
-2.08147766136481e-05
-1.12832681735308e-05
-4.72594802230843e-05
-4.2081663721746e-05
-3.64730534789848e-05
-4.60287492458534e-05
-4.12966549151799e-05
-3.4354457391483e-05
-1.20135810841807e-05
-3.4173970795888e-05
-4.92048760603326e-06
-7.06706527556817e-06
-3.25548772091298e-05
-2.48886692216907e-05
-1.5189677071919e-05
-3.70060493572451e-05
-3.75243820408608e-05
-1.86847014104356e-05
-3.98230983519745e-05
-2.48099387371263e-05
-5.87467103438861e-05
-3.41861442936297e-05
-4.77116013774189e-05
-6.49067416208471e-06
-5.37249587728337e-05
-3.56026085298751e-05
-1.2927031891437e-05
-3.92683665261588e-05
-3.49781347112173e-05
-6.59019566287774e-05
-5.77061204344162e-05
-5.56364879433167e-05
-4.25560739192883e-05
-2.57750222412482e-05
-1.34192783338112e-05
-7.57777924313511e-06
-2.22452226930093e-05
-3.11042705247448e-05
-4.04778558799071e-05
-1.34602268633596e-05
-4.00580248617325e-05
-2.01168981104242e-05
-1.90819183620111e-05
-1.72761430139891e-05
-2.7378191201005e-05
-4.82662404702688e-05
-3.64775296471859e-05
-3.28085774405863e-05
-3.92606798824677e-05
-1.77823245970346e-05
1.27645500736253e-05
-3.76898957735076e-05
-5.86371371759312e-05
-1.86621922036944e-05
-3.64184390290914e-06
-6.15306792790583e-06
-1.70452292008361e-05
-1.74888405510179e-05
-3.67905255749104e-06
-4.09503162753609e-05
-1.24512067384796e-05
-3.54566466789298e-05
6.53528393533127e-06
-8.45846815065972e-06
2.84100785277639e-06
-5.0064324939385e-05
-5.63189660985822e-05
-8.95232421611763e-06
-2.65229715455512e-05
1.9035515635545e-05
8.65891579513562e-06
-5.96480944234692e-05
-3.0028842017791e-05
9.34220946311318e-06
-1.6447484962478e-05
-4.92567228625926e-05
-3.47804299755267e-05
-3.05167007873629e-05
-1.83022011579599e-05
-2.06421469198601e-05
5.93980675062604e-06
-3.30718936643162e-05
-3.03773456817403e-05
-3.39050342855211e-05
-6.58849520953266e-05
-1.96487133932925e-05
-1.19542668164761e-05
-6.16136263036293e-05
-3.63444696693597e-05
-1.57734809893083e-05
-3.87770229109946e-05
-4.87199494250032e-05
-5.68979258632439e-05
-3.08994970186026e-05
-5.6884217332179e-05
-3.9877356469695e-05
-2.72549942817688e-05
-2.14883031324396e-06
-2.22235744087239e-06
-2.41164738053942e-05
-2.77949156286507e-05
-2.72359344314184e-05
-4.43220751225592e-06
-3.47144122161489e-05
-4.10504822531373e-05
-4.55270925056615e-05
-2.09259688198554e-05
-3.69177370631083e-05
-2.98332563506369e-05
-2.82210626976169e-05
-4.92463834769102e-05
-5.52740404919497e-05
-4.72608698487392e-05
-4.52582938016457e-05
-2.6945566043217e-05
-2.72185859213549e-05
-1.59698576296318e-05
-5.28161962785e-05
-9.72709102083188e-06
-2.63079529632512e-05
-3.29808234285041e-05
-5.44857279704046e-05
-4.57508997966124e-05
-1.80868108349128e-05
5.67407587784432e-06
-2.82214449778719e-05
-2.17848399887345e-05
-2.21082597634045e-05
-2.9177059416429e-05
1.44355173410698e-06
-2.84256996522779e-05
-3.20707419421645e-05
-6.44314609038359e-05
-3.28627613481704e-05
-3.33108910128625e-05
-3.97447567791459e-05
-3.72891907208741e-05
-5.45115956588193e-05
-4.82841869635057e-05
-9.21188220280819e-08
-3.04331952658744e-05
-4.27969701981674e-05
-5.12151434148129e-05
-3.06963016484925e-05
-2.18866384603493e-05
-3.42982934007925e-05
-2.37148627404188e-05
-3.88021942052105e-05
-2.75627037865332e-05
-2.98012672045478e-05
-3.61998215630006e-05
-2.64981063986473e-05
-1.26111387835483e-05
-3.00707554360827e-05
-4.37639788597154e-05
-5.26777455472784e-05
-3.69389178133696e-05
-1.8405456674457e-05
-1.4494162712369e-05
-3.20354087476722e-05
-3.36210115614571e-05
-6.75913104749107e-05
-3.85171426119837e-05
-5.52877772905335e-05
-4.04223347685405e-05
-2.65894733767283e-05
-8.79595890563439e-06
-4.02974430609142e-05
-3.87700680077643e-05
-4.84044853717309e-05
-3.20213834474368e-06
-2.85378437729144e-05
-1.14541710329301e-05
-1.52825226550502e-05
-3.26988830475685e-05
-3.09788230038922e-05
-1.00764487805824e-05
-4.59515911741625e-05
-8.3519672234209e-06
-1.2451868246635e-05
-2.14593654031873e-05
-1.99954164731198e-05
-2.59363947802076e-05
-2.08021660604807e-05
-3.36305440233117e-05
-2.72582605240874e-05
-9.12659070168718e-06
-4.48570440759985e-05
-1.94297662497451e-05
-3.04220510984341e-05
-2.52536899557165e-05
-4.34286505706495e-05
-4.45143902775735e-05
-5.69833086464017e-06
-2.71686210388506e-05
-1.43768040956499e-05
-3.35177890572965e-05
-6.04321423427496e-05
-4.16837421645179e-05
-3.91789339128104e-05
-6.79151434808857e-05
-3.15011955528259e-05
-6.33898959435151e-05
-7.57770226147932e-06
-1.15409544336511e-06
-3.43749782351071e-05
-1.69567573268267e-05
-6.04058238072286e-05
-2.99055646294696e-05
-5.78275603306176e-05
4.88620135071888e-06
-2.98255280205974e-05
-3.11807883196936e-06
-2.32306591151721e-05
-2.94959108691468e-05
-1.21115090263594e-05
-5.37222681283503e-05
-5.57064949720616e-05
4.433622216446e-06
-2.12065914997636e-05
-2.79615406675903e-05
-1.3136382779861e-05
-7.25399739715326e-06
-1.75421266589291e-05
-2.41701541926721e-05
-2.47566093716598e-05
-5.39622342888512e-05
-2.15226138596449e-05
-3.50948993666449e-05
-3.33378410967123e-05
-2.6606845830902e-05
-1.7242781462432e-05
-2.80652172011848e-05
3.66726274572806e-06
-4.06057207383901e-05
-7.73673865631765e-06
-8.5812015978568e-06
-4.56373606715614e-05
-2.00792760633495e-05
-1.21572564525242e-05
-5.09959815842081e-05
-3.55550967184468e-05
-2.54219408180021e-05
-4.00446864290027e-05
-2.68428027328574e-05
-4.4113198567362e-05
-2.43287926234802e-05
-5.21136258554039e-06
-3.55962883765318e-05
-3.97979413584062e-05
-5.33208149739402e-05
-4.0239809191289e-05
-8.23925637278731e-06
-7.43624856160213e-05
-2.16988595519031e-05
-2.31451223798378e-05
-3.81414152662974e-05
-1.71514675789201e-05
-2.49445290897956e-05
-3.50379266838221e-05
-3.38723491363763e-05
-9.48280531089978e-06
-3.72607702053416e-05
-2.05513262065726e-05
-2.85598500717706e-05
-3.73386881649948e-05
-5.40837644803755e-05
-2.14096849089085e-05
-1.5709563119334e-05
-3.20150725700077e-05
-1.54442899454526e-05
-5.50172079674216e-05
-5.1288629699035e-05
-2.4562927838065e-05
-1.95579273049824e-05
-1.449231332076e-05
-2.53383081646722e-05
-3.16475099256402e-05
-5.13919014500412e-05
-1.28328378072631e-05
-6.33706952472137e-05
-1.28649936877343e-05
-2.48204936577262e-05
1.73940645815271e-05
-3.60107804743076e-05
-3.58405064528029e-05
-2.21058998261157e-05
-4.84126322868811e-05
-1.63809085994057e-05
-4.35873752742454e-05
-4.30791942540728e-05
-2.30865928706868e-05
-1.75732285545361e-05
4.15085047506444e-07
-2.36232346453758e-05
-3.455765317318e-05
-4.39789350891798e-05
-3.47124133518863e-05
-2.46177278043021e-05
-3.32582828983202e-05
-4.47732764569939e-05
-2.08258148217514e-05
-1.31327144810725e-05
-4.39286117420692e-05
-5.27011836178549e-05
-4.45074657901685e-05
-4.79606167068042e-05
-3.54038733941869e-05
-3.23989059753409e-05
-1.20630415559214e-05
-4.05714203341792e-05
-3.11015459298989e-05
-2.87919519750009e-05
1.29579713042669e-05
-7.88944781673951e-06
-2.5282124188904e-05
-3.13778895051231e-05
-2.72195062951252e-05
-2.76258995176456e-05
-5.95306516291561e-05
-3.00506996811566e-05
-3.10960525024824e-05
-2.18053134308878e-05
-5.53902526559758e-05
-4.81984094171343e-05
-4.48316989623934e-05
-6.50480157900254e-05
2.83276748226383e-06
-4.02931898349817e-05
-2.49745055342412e-05
-3.99667589641688e-05
-2.76821666083063e-05
7.16470594886743e-07
-2.57312990253084e-05
-3.92136492917921e-05
-3.04797881207676e-05
-3.72179933020099e-05
6.37398329079384e-06
2.0074288388509e-06
4.70968776508614e-06
-1.44006034577699e-05
-3.58692414561209e-05
6.30286482924107e-07
-2.42984725918141e-05
-4.08153640454428e-05
-1.21715689292621e-05
-2.62713709268383e-06
-2.84295756362679e-05
-4.38944812673049e-05
-4.82323672482979e-05
-6.8535758297587e-05
-4.21275340616947e-05
-3.9456950787255e-05
-2.70409889296303e-05
-4.28434353537685e-05
-2.35312919809454e-05
-9.90322002397772e-06
-3.7542171634779e-05
-4.91465328848029e-05
-4.81949654369289e-05
-3.38025697962955e-05
-3.9765598650657e-05
-4.22411612392887e-05
-3.69369061690598e-05
-1.37476501899766e-05
8.26186460490731e-06
-2.95659376123381e-05
-4.7195896060746e-05
-3.04129308329656e-05
-2.90199520350825e-05
-4.15574311970978e-05
-3.36034739239563e-05
-2.16100070785853e-05
-4.86785960965612e-05
-1.83064102760149e-05
-4.92474434707296e-05
-8.02114967878323e-06
-4.29016067858827e-05
-9.87534737773491e-06
-3.43079094091553e-05
-3.07439641790546e-05
-5.81108036299803e-05
-3.36149533863041e-05
-4.07843219120275e-05
-1.93614326048304e-05
-3.4289943761372e-05
-3.54907613782873e-05
-3.17506378436765e-05
-2.16761215339114e-05
-2.47804508044325e-05
-2.19449463597462e-05
-4.35304286612216e-05
-5.3026745937289e-05
-5.21506864184777e-05
-4.67906735344298e-05
-1.15452970767239e-05
-1.42728250753679e-05
-3.30655225692194e-05
-3.99192685008104e-05
-4.7619659975593e-05
-2.95787621052975e-05
-2.96144855161595e-05
-3.40144345628853e-05
-1.01658160452524e-05
-2.50218826010189e-05
-1.93247136477487e-05
-2.54819194884472e-05
-8.53312666982426e-06
-3.21609707451288e-05
-1.78120739239069e-05
-2.56266427134824e-05
-2.61497165207002e-05
-3.24949110680416e-05
-3.54686668546414e-05
-1.55235780705694e-05
-2.95599348550123e-05
-2.46860265295507e-05
-1.69592099675808e-05
-3.83289707040136e-05
-1.82800947819694e-05
-9.55683341864242e-06
-2.88094371161575e-05
-3.69841972643228e-05
-2.1640991383038e-05
-4.60817739447112e-05
-2.53642047939019e-05
-3.35801815303961e-05
-3.99108082945341e-05
-4.51402195279463e-05
-2.41328740344521e-05
-1.64193891868525e-05
-4.43184313012256e-05
1.89059157905915e-06
-2.45556237824279e-05
-4.9103648199275e-05
-2.07944998268801e-05
-4.33156665197288e-05
-1.72651337919072e-05
-5.12894999656241e-05
-3.55635751704214e-05
-1.32234668566396e-05
-2.97335390806865e-05
-2.56220523034223e-05
-1.49804210850424e-05
-2.24689077272808e-05
-4.85433276557149e-05
-2.43528006864493e-05
-3.32413355911501e-05
-4.1885278576829e-05
-4.26920263626436e-05
-2.62738672662525e-05
-5.43162194190797e-06
-1.63710179186658e-05
-3.67377621116212e-05
-2.22417215010158e-05
-4.16629927268222e-05
-3.97238943409868e-05
-4.41809782115143e-05
-3.26802684241958e-05
-2.01007320276205e-05
-5.02469777797089e-05
8.92876661140696e-06
-2.68526401454369e-05
-2.50066449132056e-05
-1.72457566795538e-05
-8.19348773495321e-06
-2.26097143419526e-05
-3.80152749919905e-05
-3.72991281503887e-05
-4.55817955008e-05
-2.14480233068308e-05
-2.93815371310354e-05
-2.81244350861731e-05
-4.14227269695673e-05
-3.67867743499895e-05
-3.63786472245809e-05
-4.0123184173465e-05
-4.47455770295148e-06
-2.20657914172075e-05
-3.70015695196949e-05
-2.67771042861742e-05
-4.35470439361875e-05
-6.42669198330727e-05
2.31812411366582e-06
-4.50077202324441e-05
-4.24485020711889e-05
-4.92011974303279e-05
-3.21473152832015e-05
-6.03184200978e-05
-8.60157105693132e-06
-2.44426936200368e-05
-7.84504840553679e-05
-3.65378488688744e-05
-2.98966779666547e-05
-1.55010461360071e-05
-3.26664471295531e-05
-2.66011035270541e-05
-1.32057072374736e-05
-1.14073884089909e-05
-1.53695170817191e-05
-2.89390483998773e-05
-1.12542369038518e-05
-1.45266636299923e-05
-3.69097621481591e-05
-1.87217870370563e-05
-3.99639491644041e-05
-5.36160206057731e-05
-1.63452788448141e-05
-1.43236716298988e-05
-4.07247165626879e-05
-4.07553758015177e-05
-2.30754680954508e-05
-8.28112899777968e-06
-2.46521749669113e-05
-4.8495069457868e-05
-5.16963576866976e-05
-3.88215622495898e-05
-4.66966963353117e-05
-2.59887651267213e-05
-2.57364622455849e-05
-3.24678698456094e-05
-2.65474851941322e-05
-2.74601677154975e-05
-4.66520893600782e-05
-2.75415326589698e-05
-3.25684126090997e-05
-2.22092544230209e-05
-8.53283259591083e-06
-1.63992980437229e-05
-9.3191060575712e-06
-2.81223510508682e-05
-1.69460769687172e-05
-1.04232910360894e-05
-2.43393940629361e-05
-2.32965770170651e-05
-3.79715612301797e-05
-2.06321686740576e-05
-2.00062781839716e-05
1.12127303810559e-05
-2.84481762569929e-05
-3.51247978438966e-05
-3.69270101997313e-05
-3.2025550330212e-05
-6.55010703601534e-05
-1.47856207401469e-05
-2.10876969002033e-06
-1.4409109158035e-05
-4.09546820150653e-05
-4.21015287736084e-05
-6.03654334273911e-05
-6.11440905560271e-05
-1.56076234508925e-05
-1.54902955696281e-05
-3.26807901180504e-05
-2.27820699876613e-05
-3.33090666428486e-05
-5.66519523506595e-05
-2.37643570953921e-05
-2.65417756593153e-05
-3.39204528259017e-05
-1.23808787449736e-05
-5.97363114272552e-05
1.13581978995623e-05
-5.40223181208151e-05
-4.79739092128026e-05
-4.2251979671165e-05
-2.03657778269138e-05
-4.77996823712154e-05
-2.70638081595699e-05
-1.99885174709476e-05
-2.40543023818731e-05
-3.58074183320255e-05
-5.75896008142728e-06
-4.99399848996226e-06
-2.59206222251374e-05
-3.64613614794915e-05
-2.07767512476786e-05
-3.43787280511037e-05
1.25642329462343e-05
-4.3152863539392e-05
-1.98539392888299e-05
-2.31905842522074e-05
-4.48304604967315e-05
-3.0072106226946e-05
-2.76128321150219e-05
-6.57830509082128e-05
-3.87806871909391e-05
-1.86843798010156e-05
-3.56649181215844e-05
-4.41511618283321e-05
-2.42868753828918e-05
-2.05050699685974e-05
-5.57823739760756e-05
-4.25248411670953e-06
-3.32991229054579e-05
2.64136667704936e-06
-1.35040826181842e-05
-4.36400795894803e-05
-1.35502124117771e-05
-4.09424965985808e-05
-2.42036964556014e-05
-1.26896700145057e-05
-2.99296153443845e-05
-2.64192216461004e-05
-3.43677030367791e-05
-4.39621346340167e-05
-9.43110325746779e-06
-5.43013024327623e-05
-3.48960824327084e-05
-6.68676663584628e-06
-4.39857074534643e-05
-2.07764503226143e-05
-2.3677916244473e-05
-6.47093633453258e-05
-5.09088611976229e-05
-5.86385405853425e-06
-3.65484038967534e-05
4.03408078905472e-06
-1.4454933363174e-05
-2.49357450895922e-05
-2.11423448326647e-05
-4.09327190247901e-05
-3.29403469597723e-05
-3.35269981999629e-05
-3.55821310097016e-05
-3.54124963958093e-05
-4.80310855575957e-05
-1.91241911287266e-05
-5.62511541940854e-05
-3.63185257089934e-05
-4.05444186142267e-05
-4.01992405760365e-05
-5.1815175737316e-05
-5.45179888269922e-05
-3.50536141791127e-05
-1.72628245888849e-05
-6.33831005428559e-05
-4.12342174520163e-05
-2.6722496814733e-05
-3.24190512944393e-05
-2.02200261412599e-05
-2.9537681671258e-05
-8.54182235272681e-06
-2.19647671160107e-05
-4.15924633529068e-05
-1.79810948573404e-05
-2.02474392105739e-05
-4.16008232860615e-05
9.52686881696571e-06
-1.71124999248697e-05
-2.09493808662765e-05
-2.14392644501187e-05
-4.43042312404165e-05
-7.56720300094437e-06
-3.33947090286931e-05
-2.51826290179234e-05
-4.76090170756132e-05
1.60570399581464e-05
-3.93896008074156e-05
-4.98043547300659e-05
-4.17860112731646e-05
-1.0699989293678e-05
-3.20322178195036e-05
-3.11781029745048e-05
-2.17434899269317e-05
-2.90112958683275e-05
-2.79630414831446e-05
-4.55489436212157e-05
-5.7308790863152e-06
-3.71833133691692e-05
-3.88108245165526e-05
-3.60982965404751e-05
-2.31336607085243e-05
-4.1109330275891e-05
-4.11862942020755e-05
-2.79385548800882e-05
-3.99424667963724e-05
-5.13547721755821e-05
-2.34227989683196e-05
-3.31787739211476e-05
-1.45483301585543e-07
-4.60225197021781e-05
-5.60405284829835e-05
-3.76024660156282e-05
-1.59729381198408e-05
-3.24477215101698e-05
-1.50033183475518e-05
-4.05156690798777e-06
-1.43231992191459e-05
-2.06764839990199e-05
-5.05652617026228e-06
-5.98456670882932e-05
-4.36241663009695e-05
-7.3340446407779e-06
-3.86359443777124e-05
-5.72768976081027e-05
-2.11504209532374e-05
-5.07360002793779e-05
-2.13763183955155e-05
-5.07625347480793e-05
-8.10696289672896e-06
-5.45026230224959e-05
-1.43567855131781e-05
-3.76844970642924e-05
-1.31278720780388e-05
-4.60858337908953e-05
-2.99487012985777e-05
-4.68458015268384e-05
1.63765108430777e-06
-3.69259321970283e-05
-2.38831178840859e-05
-2.30839701453132e-05
-2.47317076147425e-05
-4.68066240512607e-05
-2.66494114598829e-05
-1.61967600567543e-05
-1.00017970809781e-05
-3.45098366729578e-05
-2.04666793052126e-05
-4.97186154161139e-05
-4.53373637722916e-05
2.42583855314761e-06
-4.22486716687474e-05
-3.45765269533239e-05
-1.51301571567943e-05
-3.40030457168069e-05
-2.69219406409758e-05
-3.67542426689001e-05
-2.38342757278292e-05
-1.22230084368457e-05
-3.30165812767021e-05
-4.15386797347149e-05
-3.05708015407858e-05
-3.47983800610469e-05
-1.62586653197525e-05
-8.89470391728771e-06
-1.96703209997299e-05
-2.04203739495219e-05
-3.15115165582662e-05
-2.64330554967606e-05
-1.82014124928811e-05
-1.32705632264815e-05
