# Supplementary material for: Research on computational propagation and identification of mine microseismic signals based on deep learning
Source: PLoS One. 2025 Oct 22;20(10):e0334641. doi: 10.1371/journal.pone.0334641 (PMC12543183; doi:10.1371/journal.pone.0334641)
Supplement: S8 Data — (ZIP) [file pone.0334641.s008.zip › 000100900002840.xlsx_0.txt_24.txt.txt]

-3.08473114558878e-05
-5.31658911862156e-05
-2.18038660223534e-05
-2.30919193792439e-05
-3.13047904508076e-05
-6.49240170407566e-05
-3.14509145956866e-05
-3.07824772874043e-06
-2.83701885994153e-05
-6.31139596308159e-05
-3.77290139287359e-05
-1.89514580799118e-05
-1.68962380057311e-05
-2.78269801133275e-05
-3.3667687416756e-05
-2.47379835540328e-05
-3.9032028121923e-05
-2.83379947360474e-05
-1.43931563833238e-05
-1.86780143251925e-05
-3.57127519958527e-05
-4.79939301053131e-05
-1.48090900752981e-05
-2.66298897147928e-05
-3.57266957199777e-05
-3.87049532378819e-05
-1.02038936100216e-05
-5.23803248891444e-05
-1.20378869929241e-05
-3.3444754724721e-05
-5.43964478394211e-05
-3.24632927552839e-05
-1.34060138812565e-05
-1.96956434106708e-05
-2.98360764798873e-05
-1.69814822754823e-05
-1.03880629436725e-05
-2.10644047121201e-05
-1.45506766037161e-05
-1.68711744030492e-05
-4.48887209258187e-05
-4.30276984495294e-05
-2.99361796263987e-05
-2.42266016720774e-05
-3.07160748428441e-05
-1.492089478197e-05
-2.60180716119135e-05
-5.52901963478929e-05
-3.0705422828728e-06
-1.36995359675669e-05
-3.9619711242876e-05
-1.34900174939939e-05
-1.44350029917968e-05
-2.9700104023038e-05
-9.08009032257702e-06
-5.66232680879588e-05
-2.88163729988071e-05
1.30721873234199e-05
-7.84565977362154e-06
-5.68183518736982e-05
-1.27633818777009e-05
-2.32365313871615e-05
-6.53397491326308e-05
-2.01808070611443e-05
-2.97593831191698e-05
-4.86943720245766e-05
-4.53462549394549e-05
-3.87015680384482e-05
-1.56438844661698e-05
-7.76496220642033e-05
4.13345054911907e-07
-3.57643858844927e-05
-2.14685424564694e-05
-5.35364705154316e-05
-3.75728084900653e-05
-2.16450099039118e-05
-6.22510738968583e-05
-4.40737883739076e-05
-4.04466832964722e-05
-3.39696500997148e-05
-3.12911752448606e-05
-1.47875301421208e-05
-2.35486922307473e-05
-5.71521182718656e-05
-4.06378782417071e-05
-2.47502896379719e-05
-4.47303809809419e-05
1.02107691732528e-06
-4.63179033083674e-05
-3.51619293185909e-05
-2.75983733379304e-05
-3.40348102727584e-05
-1.51819373595329e-05
-9.67054965718186e-06
-2.4779138431224e-06
-1.56103553166108e-05
-6.68603473772691e-05
5.60931903035865e-06
9.27823442270758e-06
-3.77573909398646e-05
-1.71300168671476e-05
-3.72595054347022e-05
-6.8766131551602e-06
-2.91001050504906e-05
-2.26623099578596e-05
-4.92251605480669e-05
-1.45142915453085e-05
-5.53205322961289e-06
-1.06449467702447e-05
-2.25217780547671e-05
-2.95043264803264e-05
-3.86908482986225e-05
-1.34653164316345e-05
-3.0856380349822e-05
-4.60544605802633e-05
-9.44460539064709e-06
-2.18041939861023e-05
-2.96814135887898e-05
-5.67930668731149e-05
-5.21629654564832e-05
-1.18874257017106e-05
-2.31401402678511e-05
-3.66499556544908e-05
-3.52003886321696e-05
-2.22306350220348e-05
-1.26658508672128e-05
-3.55286586115432e-05
-1.10353025331547e-05
-6.70614163246418e-05
-4.35059031190567e-05
-2.50345615838437e-05
-1.08491103878308e-05
-2.78825645810481e-05
-5.23892652558853e-06
-1.57796857397553e-05
-2.18385826489749e-05
-2.85444028947585e-05
-1.81738675257588e-05
-1.99787954795875e-05
2.03349148057519e-05
-7.10792725202388e-06
-4.9616744123433e-05
-3.58446464276633e-05
-1.74112668715862e-05
3.54139150294799e-07
-2.08633368748297e-05
-3.96146790962077e-05
-2.94724635126916e-05
-4.36694068894908e-05
-1.53982221998841e-05
-3.43043973318585e-06
-3.2496812970959e-05
7.21860939812798e-06
-3.02292287901329e-05
-2.2864005092912e-05
-1.099715938622e-05
-2.30236387836759e-05
-1.75531077998241e-05
-3.88301182262543e-05
-4.7165269524581e-05
-3.48938951277674e-05
-9.96301000349355e-06
-1.68143942239808e-05
-5.85601749602517e-05
-4.40379037203275e-05
-2.58560185391826e-05
-4.53758459769853e-05
-1.6103330891734e-05
-2.00986576006181e-05
-4.43826415428032e-05
-7.76454223803789e-06
-1.90508967206223e-05
-5.29464922257128e-05
-3.2362986760368e-05
-3.42344891109494e-05
-2.92559937074106e-05
-2.57128671302306e-05
-3.70014797073116e-05
7.26119836071492e-06
-4.82531110862591e-05
-2.14500587120961e-05
2.54463553718727e-06
-3.14420761100055e-05
-2.69497421901965e-05
-1.7314618933681e-05
-3.00916752978171e-05
-2.04516096651818e-05
-2.79088056011589e-05
-6.03170600676286e-05
-1.66305544111485e-05
-2.44569315837776e-05
-4.54178503222817e-05
-2.79326969367244e-05
-6.03112067523315e-05
-3.63537539866002e-05
-6.22886324005523e-06
-3.17002137455121e-05
-5.5423655030619e-05
-2.43685671072932e-05
-2.93764405773512e-05
-7.38222282716376e-06
-4.09815245354764e-05
-1.17959670013741e-05
-1.95303366041192e-05
-2.51528124003457e-05
-3.74839527167014e-06
-1.36930635154203e-05
-1.35269570614642e-05
-2.53789130602972e-05
-4.5971260663987e-05
-3.51507226430545e-05
-2.16092767909894e-05
-2.65341699328546e-05
-2.09375558968891e-05
-3.8674934765616e-05
-3.32941922812731e-05
-2.03363675966039e-05
-2.05372058988164e-05
-3.76145874799138e-05
-5.36251620113558e-05
-1.9644332412543e-05
-3.10114300163498e-05
-2.11177423268034e-05
-4.04799166554877e-05
-3.08149967447139e-06
-4.22463133074398e-05
-3.27091154886492e-05
-2.23609230621948e-05
-1.50758676769561e-05
-8.25412806736972e-06
-2.62863052587537e-05
-2.09067149181594e-05
-4.04629460568471e-05
-1.41397962350792e-05
-4.52887064030275e-05
-3.63909080993603e-05
-3.94605208593496e-06
-5.62913697746917e-05
-2.75774599686551e-05
-2.79757168086375e-05
-5.89518343550128e-05
-1.65341502421697e-05
2.68495105350806e-09
-2.96824169507769e-05
-3.40784616133662e-05
-3.62322920093272e-05
-1.71988861037789e-06
-1.12644645974683e-05
-4.66855152427108e-05
-5.62254783939671e-05
-1.4356986522599e-05
-6.45520919493644e-05
-4.98053864469325e-05
-1.97276084093773e-05
-3.25423109979406e-05
-2.13575547820539e-05
-2.90866191736639e-05
-1.31501302311054e-05
-4.67018811967396e-05
-9.05629728550482e-06
-1.33203604573739e-05
-6.53984849488864e-05
-1.6144336560141e-05
-3.02731337363346e-05
-3.51681298578847e-05
-3.93274922757898e-05
-2.67805003353521e-05
-1.12584980100227e-05
-2.37982915064013e-05
-3.78305689021813e-05
-3.54890593227881e-05
-3.31406927942559e-05
-3.86937382910443e-05
-6.68621410067236e-06
-9.85589253862009e-06
-2.32075507072376e-05
-2.25218977069371e-05
1.55974872072233e-06
-4.48569144825233e-05
-3.80697385457882e-05
-9.99419749153113e-06
-3.84009234644893e-05
-3.55178567274322e-05
-3.26281328734509e-05
-4.43756997154525e-06
-5.78112045410517e-05
-5.17274867970921e-05
-2.55502909908874e-05
-3.87604017478779e-06
-2.95645351132913e-05
-1.60504105274702e-05
-2.6176262800161e-05
-3.92124953144816e-05
-4.8454400739175e-06
-2.44828531853137e-05
-1.96568441466777e-05
-1.02570960853992e-05
-4.15460309121571e-07
-2.85238787050312e-05
-5.33006733363826e-06
-3.26179561142473e-05
-1.65834067294929e-05
-3.07164417045112e-05
-2.12429527051112e-05
-3.91608295024893e-05
-5.31061506642205e-06
-2.09653889812409e-05
-4.10656983464321e-05
-3.08956430205407e-05
-1.89010105569051e-05
-3.52823921364578e-05
-1.81786959845114e-05
-3.37971454218419e-05
-1.3265176133985e-05
-2.79653355422353e-05
-1.23064920756771e-05
-2.13343186978304e-05
7.20022216255688e-06
-4.42988052076179e-05
-1.84878625414845e-05
-1.78531648346904e-05
-7.39030476228434e-06
-5.1055097056476e-05
-2.46435647261251e-05
-3.73742110025568e-05
-3.45938168960532e-05
-2.00496191810218e-05
-3.98317088313935e-05
-5.66850011923227e-06
-4.08524419060755e-05
-1.48779048813955e-05
-2.40194185618856e-05
-4.3944349988751e-05
-1.78191624406798e-05
-1.87560627146076e-05
-2.72216326191275e-05
-2.7316884677512e-05
8.39896298334836e-06
-1.10406846019968e-05
-1.84822044177462e-05
-5.3071177252958e-05
-1.18557742614283e-05
-2.34962668529243e-05
-2.24826365307081e-05
-4.45176128008009e-05
-2.47652110062608e-05
-4.97778107570912e-06
-1.29833054239145e-05
-4.88744275451591e-05
-5.26001905651547e-05
-2.38984145551231e-05
-2.52046580415453e-05
-2.87735539130639e-05
-1.43391860341094e-05
-1.25762259230407e-05
-4.28036720059142e-05
-3.70748392461196e-05
-2.86456492506393e-05
-4.65894508505712e-05
1.86964206282685e-05
-2.95360493385079e-05
-5.12108272448284e-05
-2.8066624161316e-05
-1.37007407758952e-05
-2.34860018278978e-05
-4.41531169936569e-05
-3.11108854510378e-05
8.10373987388808e-07
-3.25070572547939e-05
-3.52251631705511e-05
-2.62760269680605e-05
-3.73391761720627e-05
-1.84764967296265e-05
-1.53581705950594e-05
-3.59555296810669e-05
-4.15832735814107e-05
-1.78282262246147e-05
-2.52223893672162e-05
-1.964915218571e-05
-1.91496196795942e-05
-2.83319373014316e-05
-4.55797158927506e-05
-1.98643358074711e-05
-5.0235338438025e-05
-2.83735842673067e-05
-3.29461630299409e-05
-3.92536171660068e-05
-1.23209937112356e-05
-1.09741865405844e-05
-2.77179365508575e-06
-7.17165051603459e-06
-4.14392600819081e-05
-5.17552505512803e-05
-2.484970782441e-05
-2.56220641807858e-05
-1.35573656289312e-05
-3.37011067663921e-05
-2.68630157540643e-06
-4.69328919496636e-05
-1.77882236335813e-05
-5.01235676876326e-05
-2.7428696725075e-06
-2.84435492737073e-05
-4.04238701316742e-05
-3.63215750743331e-05
-3.46659256712147e-05
-4.9396032619126e-05
-8.2682563367166e-06
-3.38121226732227e-05
2.67210941330434e-05
-3.7369870298939e-05
-2.93140785143606e-05
-8.2702031468366e-05
-2.71459258362992e-05
-4.55689257017493e-05
-1.92816111758479e-05
-4.74522569212677e-05
-1.91359247491445e-05
-3.51969457567561e-05
-2.29087235950877e-05
-1.36720297280866e-05
-2.25901083488877e-05
-3.1152276125798e-05
-6.99903705093308e-05
-1.33783420705946e-05
-2.78241157455692e-05
-3.34557629702367e-05
-1.52153079294922e-05
-2.26408412132244e-05
-2.10700275572193e-05
-3.78393665872451e-05
-6.24218722286985e-06
-2.87831635216692e-05
-2.09169909636095e-05
-4.49693966141444e-05
-4.41431634153408e-06
-2.56625207156425e-05
-7.77637966366705e-06
-2.96873311355798e-05
-3.97088108616846e-05
-3.92764724253395e-05
-4.6361165034414e-05
-4.00090268295858e-05
-4.44392171332551e-05
-3.6719099198606e-05
-1.08950970159567e-05
-3.10537784122209e-05
-4.51407452177181e-05
-1.50334294639615e-05
-1.38447621190682e-06
-4.99993510922599e-05
-4.41441430647629e-05
-1.05524306934756e-05
-4.72861317932181e-05
-3.61882954192389e-05
-3.76387410601713e-05
-2.93098432623652e-05
-2.82369603558637e-05
-5.36080358927663e-05
1.16661683070438e-06
-2.98121343284373e-05
-2.10315617100377e-05
-8.162385026919e-06
-6.40636109415803e-05
-4.59630790268901e-05
-1.4937901542455e-05
-4.13988935613695e-05
-1.14823992179151e-05
-1.12528765692233e-05
-2.6382692783425e-05
-4.13717904334812e-05
-1.21496481788878e-05
-4.75357743166863e-06
-5.67357904861328e-05
-8.04470182137249e-06
-3.50126530427822e-05
-2.41281967067365e-05
-1.22513177465849e-05
-3.48551163959921e-05
-2.13400590744728e-05
-8.41900503781607e-06
-4.18097788745759e-05
-1.60652364495265e-05
-3.61274478134005e-05
-4.48527361370793e-05
-4.14758679180233e-05
-1.98030144546834e-05
-2.40499691999272e-05
-4.21526498209581e-05
-3.0482643950996e-05
-5.20226195667967e-05
-4.51354029574044e-05
-3.03163393262523e-05
-5.59131125553532e-05
-1.77264841204177e-05
-4.20241807630587e-05
-7.92071529524313e-06
-2.68361144826501e-05
-8.87536685329357e-06
-1.04201654724696e-05
-3.6734468671044e-05
-2.68041125323848e-05
-1.09418907802866e-05
-2.78304422863185e-05
-4.07584110430198e-05
-2.53091431008402e-05
6.76212522394539e-06
-1.41808525250067e-05
-1.65510068084807e-05
-4.28244954473378e-05
-4.97024844417277e-05
-3.39358832782516e-05
-2.30683025513059e-05
-1.26452629700242e-05
-1.78643129289992e-05
9.43121347949224e-07
-3.70869089935963e-05
-7.24079242096717e-06
-2.64563532072742e-05
-1.64324446089924e-05
-2.76911597455678e-05
-2.69595547180485e-05
-9.84108708598283e-06
-4.17992865263227e-05
-3.36161164510065e-05
-1.69127646152927e-05
-2.29030693296844e-05
-3.3292424270354e-05
-1.20422336949601e-05
-2.57596972859934e-05
-2.09425327969197e-05
-1.96385770959503e-05
-5.136226244122e-05
-5.39458859769574e-05
-4.12521224130001e-05
-3.23925614979794e-05
-1.80184494595448e-05
-1.69568669557444e-06
-1.32337252634368e-05
-9.71030974935925e-06
-5.29013612621017e-05
-4.77055034655949e-05
-4.895123585813e-05
-3.36807527513036e-05
-2.73048236428625e-05
-2.46020367141547e-05
-3.36359912480315e-05
-5.14209641189642e-05
-5.18615703790149e-06
-1.12569467666605e-05
-3.19170141917062e-05
-3.4959624131246e-05
-1.4584922451089e-05
-4.091132258373e-05
-1.80306517569248e-05
-2.57226080381898e-05
-6.00740158274832e-06
-9.85930642708297e-06
-1.83365274567823e-05
-2.17257655472373e-05
-2.01767786089408e-05
-5.12561759229132e-05
-1.87308625352562e-05
-3.78399934661058e-05
-4.40086056689221e-05
-2.14199589405713e-05
-3.68512990878271e-05
-1.60473196946342e-05
-1.9331310500602e-05
-3.99892178169482e-05
-5.84697366448199e-05
2.08041393190167e-07
-4.31984151221151e-05
-6.39966902006042e-05
-2.93091517280204e-05
-4.81552295114307e-05
-1.78669352928546e-05
-4.90735442281803e-05
-4.22747229322196e-05
-2.23713960757763e-05
-2.47049986435098e-06
-2.38674924164241e-05
-1.82375498688802e-05
-4.54066041102215e-05
-4.93074940734734e-05
-8.39073228015416e-06
-7.66190035609323e-06
-4.06783159076194e-05
-3.55875876617084e-05
-2.39022475411681e-05
-1.53539405184127e-05
-5.76016811713042e-05
-2.80751247430332e-05
-5.90775970390337e-05
-1.58285630756239e-05
-1.35777371925206e-05
-3.30756934614321e-05
-4.33754215418855e-05
-6.16561548999153e-05
-4.99889868752622e-05
-3.10632247731294e-05
-2.87514093606357e-05
-1.49577211102871e-05
-1.58652940393249e-05
-3.33817903027359e-05
-5.94276388884002e-05
-2.6640877180311e-05
-3.49318069559369e-05
-4.99688616556534e-05
-2.00047086115033e-05
-3.92176493257501e-05
-9.26529670773399e-06
-1.82236044436031e-05
6.18808022471361e-08
-5.20276437029538e-05
-5.73277964131983e-05
-1.05396940692997e-05
-3.48932168103965e-05
-2.04393267713627e-05
-1.29394663634939e-05
-1.5057794834269e-05
-3.02478545647316e-05
-2.06917636903634e-05
-4.31725430072948e-06
-1.70781338265934e-05
-3.40566994313812e-05
-3.32421617533381e-05
-2.30135347454114e-05
-3.03091293580466e-05
-5.30998334274336e-05
-1.86595726307303e-05
-5.57169222938225e-05
-9.28070956258834e-06
-2.91158686362163e-05
-2.14237951460244e-05
-4.26207454589595e-06
-4.75094472973763e-05
-1.19722469258272e-05
-2.52430216548014e-05
-1.56074560588967e-05
-3.56102687978268e-05
-5.46670782337028e-06
-8.15141066457746e-05
-6.52596009576843e-05
-1.44918440830427e-05
-5.28509052251651e-05
-2.01679426842075e-05
-1.64658905448656e-05
-3.43010325205761e-05
-3.59588472644762e-05
-6.65958577827154e-05
-2.13500788578043e-05
-8.60064898552231e-06
-2.09741584408959e-05
-1.79266240495273e-05
-6.35640120115896e-05
-4.29290350551037e-05
-1.54204629990366e-06
-4.12619337410318e-05
8.91717352025206e-06
-3.07233077624794e-05
-2.46971045645125e-05
-4.53351490546548e-05
-8.4281068703204e-06
-2.88827067856258e-05
-4.51795485259495e-05
8.8287046432343e-07
-1.26315636334537e-05
-1.8697863561618e-05
-3.2885919112246e-05
-9.92368306396756e-06
-1.10712433008868e-05
-6.15968714732588e-05
-2.07727934504038e-05
-3.31169144570745e-05
-5.79651006179795e-05
-3.43260349222529e-05
-2.92020187343027e-05
-6.06182233361129e-05
-3.60759328902868e-05
-2.88948695259758e-05
-2.75423464896816e-05
-3.7430449397705e-05
-2.83386307250129e-05
-3.88599291759004e-05
-4.19892137577632e-05
-3.62109576327806e-05
-3.29462309922708e-05
-3.61407848707111e-05
-2.80733148824029e-05
3.47575320304992e-06
-3.56354045099872e-05
-2.44987049912001e-05
-2.63469304113392e-05
-1.68365667741756e-05
-2.89241387591773e-05
3.25069208532684e-06
-3.89194047757596e-05
-5.34153519940944e-05
-1.76499003162779e-05
5.98117806995523e-06
-5.58488494264858e-06
-2.32758140892769e-05
-6.08116977113356e-05
-3.95458883272066e-05
-5.82442711750794e-05
-6.30334664866229e-05
-2.37032868111157e-05
-6.36073551475416e-06
-3.63472172511781e-05
-7.03050214167183e-05
-3.35877743890192e-05
-1.94387493091238e-05
-6.68857520813719e-06
6.61614377806211e-07
-1.07272090923378e-05
-4.44655920230868e-05
-2.68488623127813e-05
-2.86126677844148e-05
-4.57076064533062e-05
-4.54429129687183e-05
-2.21117111114183e-05
-7.15651913058879e-06
-2.45917876127468e-05
-2.01019453475522e-05
-5.07590239537325e-05
-1.20616125991543e-05
-1.70160637904985e-05
-2.07463465231646e-05
-4.38230410482758e-05
-1.62923108705437e-05
-3.17766789926254e-05
-3.90703591760349e-05
-3.53183661633179e-05
-5.21706576854823e-05
-4.90696645672013e-05
-1.88270016322159e-05
-4.73366023031375e-05
-4.87712771280661e-05
1.50295391144248e-05
-2.12493269687007e-05
-3.8038356762153e-05
-1.78260349341369e-05
-2.5448240067331e-05
-1.98566658730326e-05
-7.00360890964552e-05
-3.21737267346644e-05
1.67132699626992e-06
-3.60655548957237e-05
-2.14489978877559e-05
-3.58573354766477e-05
-2.24634230924314e-05
-2.69434373779408e-05
-3.31807018930547e-05
-5.10304883689525e-05
-4.05209349610587e-05
-2.27196726691269e-05
-2.87738138529912e-05
-2.64120395066329e-05
-4.11659094268264e-05
-4.4491680269495e-05
-5.91522164664365e-05
-4.8620202232613e-05
-1.71545523107125e-05
-3.08104542782623e-05
-1.036513725666e-05
-1.09747284712844e-05
-2.65755481853527e-05
-4.18001030775417e-05
1.80870716740413e-06
-1.77456183656844e-05
-4.60980261199783e-06
-3.08583696795785e-05
-3.17565073550419e-05
-2.99171196922747e-05
-4.36990335735691e-05
-2.71130220883044e-05
-3.0197309536131e-05
-1.97448444387624e-05
-2.29386218297411e-05
-2.78120158845447e-05
-3.53523008510274e-05
-3.94533291494263e-05
-4.43217778894691e-05
-1.86000465489632e-06
-1.06426302492168e-05
-5.17096718907432e-05
-2.57866691526795e-05
-4.73574732110973e-05
-4.09143919759779e-05
-6.4077406531894e-05
-5.40379675708064e-05
-2.7180106862559e-05
-2.73720018012308e-05
-5.82331336518185e-05
-2.40948618282925e-05
-2.79810145138174e-05
3.40450550940247e-06
-2.244203321386e-05
-3.32146313404705e-05
-5.22593328344799e-05
-5.16015485830515e-05
-3.17674476986154e-05
2.60988435587416e-05
-5.0530157456883e-05
-1.18842914449757e-05
-2.23076903238411e-05
-2.56929343509516e-05
-4.36860502635014e-05
-3.61964103443159e-05
-2.8838734101533e-05
-5.29151241411032e-05
-4.28445433481622e-05
-2.19654381967584e-05
-1.15760927368533e-05
-2.49359002881954e-05
-4.24541128363666e-05
-2.08004742481832e-05
-1.1909363337443e-05
-3.5324588771259e-05
-3.84846586028127e-05
-4.36077508548451e-05
-4.9656222509248e-05
-2.45242264108704e-05
-6.73432985288534e-06
-1.75820396900182e-05
2.50098383168036e-06
-2.16641796934729e-05
-3.80238059439292e-05
-2.29698630868655e-05
-2.89332214354217e-05
-3.7955711987858e-05
-9.10964607043128e-06
-5.21691384095778e-05
-6.65102895086287e-06
-4.76683636666412e-05
-4.85804461594411e-05
-2.93329237870363e-05
-4.48255196769628e-05
-3.86834602797298e-05
-1.58231242342944e-05
-3.11481373964895e-05
-2.96651409618486e-05
-2.02455167874233e-05
-2.99574268141275e-05
-7.28456719486526e-05
-4.50670745859009e-05
-1.44443504388756e-05
-1.3041256194934e-05
-4.6114207701036e-05
-3.29958442288201e-05
-5.07450596601676e-05
2.29895184047075e-05
-2.0795774801383e-05
-1.37450603035133e-05
-1.17847853963639e-05
-2.56502752996891e-05
-2.97731281560425e-05
-4.95532742053707e-05
-4.19550996914324e-05
-6.05239388044722e-07
-1.4275219849934e-05
-4.94357635174267e-05
-3.63602062609002e-05
-3.0315977971364e-05
-2.28073940306025e-05
-7.75846721269812e-06
-4.53348297692e-06
-3.35828923956936e-05
-6.05720096887282e-06
-3.08333233463837e-05
-1.74868639900119e-05
-2.05921147586449e-05
-5.78623231828957e-05
-5.68809758874732e-05
-3.39341862430232e-05
-1.25645531676796e-05
-7.85727913777911e-06
-1.48652139601643e-05
-6.00927999505726e-06
-2.9541630540329e-05
-3.07609055831453e-05
5.83383211096003e-06
-5.04150278050362e-05
2.68258432406573e-06
-1.9620411709108e-05
5.50207856077091e-06
-1.49583520942248e-05
-5.76969444692878e-05
-4.8853363024775e-05
-2.81655451455607e-05
-6.58983868644432e-05
-4.17917204484297e-05
-4.72906491297539e-05
-2.11413674219218e-05
-2.55732384913639e-05
-5.10888051158028e-05
-6.41229459951398e-05
-4.71138315685704e-05
-1.42375022609355e-05
-2.01009248116336e-05
-7.76170640867284e-06
-5.34049148350236e-06
-3.48269540443971e-05
-1.12670797305028e-05
-4.598082612503e-05
-3.61201377868289e-05
-2.05621892195343e-05
-3.3074385077959e-05
-5.07377853575951e-05
-6.95587778184219e-06
-3.35391230381466e-05
-3.32479594937804e-05
-2.73153092597733e-05
-2.29021228905123e-05
-3.73183033200875e-06
-4.62490152856754e-05
-3.35149551407284e-05
-1.70939635011927e-05
-6.6917940980479e-05
-6.28406109274923e-05
-4.3679935296118e-05
-1.0718828794186e-06
-3.10222194237682e-05
-2.21538137708501e-05
-3.86312375163806e-05
-2.5163111756335e-05
-3.30731190735946e-05
-3.84713302123767e-05
-2.70689397980999e-05
-1.55280335081604e-05
-1.25126241587119e-05
-2.64013352504214e-05
-5.68843974676608e-05
-6.71299034366604e-05
-5.58313539960102e-05
-5.80655686310428e-05
-1.9742018124838e-05
-4.10834029409505e-05
-2.63139998222669e-05
-6.42973479034238e-07
-3.11431468553595e-05
-3.14090956913354e-06
-2.59793715952429e-05
-2.22484824536607e-05
-5.99824809499439e-05
-3.37536213426528e-05
-2.92806885340956e-05
-2.1837453977744e-05
-8.12391991084769e-06
-5.20235571515206e-05
-1.25447800023555e-05
-5.011058986209e-05
-1.60945105855038e-05
-2.23098817013627e-05
-4.13924687253228e-05
-4.95087107085986e-05
-3.62725748685726e-05
-3.45412350688326e-05
-3.93644334906328e-05
5.71455918774693e-06
-3.26961166937697e-05
-5.3100122537303e-05
-1.27139633983293e-05
-3.03497363967267e-05
-8.12955213809877e-06
-3.73772491395788e-05
2.34895761834131e-06
-3.73150249347153e-05
-4.74886049140492e-05
-6.65034176272318e-05
-2.98293120029548e-05
2.73992761679354e-07
-4.28252248452723e-05
-5.62029912885256e-05
-1.72327875379574e-05
-1.5237797945362e-05
-5.42665131025344e-05
-5.42191186256335e-05
-2.18892622669707e-05
-1.02403356987707e-05
-4.26786383103415e-05
7.67627433319089e-06
-4.05274757598197e-05
-3.65161689503544e-05
-1.42874995483695e-05
-3.86345882634304e-05
-3.40690647646453e-05
-2.09753801143711e-05
-2.16850232573411e-05
-1.60962306963574e-05
2.87022235560981e-06
-3.24645020359879e-05
-2.67376325687713e-05
-4.45910002671616e-05
-1.42681041016218e-05
-3.53812143435857e-05
-1.09277624274831e-05
-2.562842207649e-05
-5.03601697520452e-05
-3.01758285799871e-05
-2.55058439697062e-05
-4.40756584966547e-05
-2.76743858712835e-05
-3.82669658310675e-05
-4.26940655637681e-05
-2.84937196082156e-05
1.01968248282993e-05
-2.43283625010406e-05
-4.04315962742031e-05
-4.44323540325548e-05
-5.58644945511939e-06
-2.083004219851e-05
-4.05308442308586e-05
-2.75931899318624e-05
-2.394838412521e-05
-2.39991180553196e-05
-1.81073120776687e-05
-3.40280969435755e-05
-2.69917695753027e-05
-2.00609461835655e-05
-3.16033022231231e-05
-4.35294721481167e-05
-2.67219780775225e-05
-4.64416466967139e-05
-2.9231175470472e-05
-1.2628432193651e-05
-3.95348256683414e-05
-2.31042206562215e-05
-3.33271544253532e-05
-1.76289420953251e-05
-1.60869530227794e-05
-4.54212267020145e-05
-1.45131900751464e-05
-1.66462279504396e-05
-3.22773014879451e-05
-2.58990006203758e-05
-2.75143914140813e-05
-3.37512966164004e-05
-4.02847914067002e-06
-4.66076913999934e-05
-2.77632648447651e-06
-2.28659052529176e-05
-1.43441779698522e-05
-1.46979784229382e-05
-3.32388207570943e-05
-4.62320425399822e-06
-1.26888382102332e-05
-3.3965602832021e-05
-5.59855414236052e-05
-2.81560768337445e-05
-3.80510315508631e-05
-7.07466375705767e-07
5.50582794120952e-07
-5.77738725196756e-05
-3.15334617632205e-05
-3.33959898598784e-05
-7.18722903354756e-06
-3.37771961846822e-06
-1.47244622803536e-05
-5.08928981311688e-05
-3.78387246001905e-05
-5.40184827579013e-05
-3.48046327954189e-05
-2.38361403728526e-05
-1.62932439319782e-05
-3.83793728744573e-05
-5.82811966209809e-05
-3.31277613864702e-05
-2.72103636391753e-05
-2.40703116016692e-05
-1.56604420422365e-05
-1.09923116459008e-05
-3.37692900353069e-05
-1.86217668757151e-05
-2.61882798169892e-05
-1.47636322313282e-05
-2.41328070424869e-05
-4.96475556916095e-05
-1.77069861321719e-05
-6.06213764705986e-07
-2.82127201782762e-05
-2.2421924947035e-05
-1.11955757285086e-05
-1.19170126573801e-05
-5.07944958422965e-06
-4.45111160773941e-06
-1.17667136497273e-05
-5.67565682613504e-05
-5.04141131366273e-05
-6.10359288656793e-05
-2.4047188203042e-05
-1.91222719107304e-05
-5.73144793415065e-05
-4.15817481757726e-05
-3.07279780262312e-05
-5.60210802470041e-05
-3.05202068728282e-05
-2.08078243748814e-05
-3.17856566733496e-05
-1.20927350101094e-05
-2.58631558319684e-05
-2.86050151896833e-05
-3.28875815991819e-05
-7.65823936821116e-05
-4.07517094302145e-05
-3.77724696543814e-05
-2.47117388385147e-05
-5.24436734000695e-05
-1.5709757111291e-05
-6.17192832407536e-05
-4.18250466342967e-06
-6.21846950501292e-05
-3.95481317852699e-05
-1.90430658022956e-05
-3.43280215678758e-05
-3.94039636409641e-05
2.41089917607174e-06
-5.32916600190291e-05
-3.87435265974276e-05
-1.27584953476992e-05
-5.27676493451976e-05
-5.01000926974069e-05
-3.75672106827103e-05
-4.99392965274332e-05
-4.22620123700578e-05
-3.10821112688855e-05
-3.33378239359883e-06
-6.30110234417527e-05
-3.22433032225416e-05
-3.41225357116745e-05
-5.30064217362524e-05
-1.8407759585688e-05
-1.43427042399317e-05
-4.14044713371816e-05
-4.95349567085287e-05
-2.21860181262979e-05
-2.66402763800967e-05
-8.2369922077148e-06
-4.33435387832381e-05
-1.95335421480519e-05
-4.18250313805394e-05
-4.77056230126107e-05
-3.38303774969219e-05
1.78707655251994e-06
-5.71183143248017e-05
-6.34304483092433e-05
-3.44709064137086e-05
-2.29762048368672e-05
-2.9643684153681e-05
-3.61794283211822e-05
-1.35927425789841e-05
-3.88894507354963e-05
-6.14528739306599e-05
-2.84780239554651e-05
-3.20790111910158e-05
-4.91017236816873e-05
-2.4579467977538e-05
-4.84181487087363e-05
-5.43676237698007e-06
-3.24528549527892e-05
-3.25187796578137e-05
-5.90155383987839e-05
-4.96048632159753e-05
-4.77168330021277e-05
-1.32742070602238e-05
-4.21019238830528e-05
-3.32173734735376e-05
-4.5269886429059e-05
-2.36605682939998e-05
-4.1961928076161e-05
-1.05347271285766e-06
-5.0067052792865e-05
-5.45993061356617e-05
-1.98331880674621e-05
-2.71686781927938e-05
-3.41052119290212e-05
-1.08694015311207e-05
-6.02491804672904e-05
-2.15729830024133e-05
-2.70196719377083e-05
-2.33284555888702e-05
8.82403160735062e-06
-1.33293996317068e-05
-3.54347195028588e-05
-1.01470829440203e-05
-5.3995311633668e-05
-8.11134027017624e-05
-5.46300492505243e-05
-4.21616291627056e-06
-3.32672023478114e-06
-3.15480767786428e-05
-2.6651982427236e-05
-4.85083229414857e-05
-3.30444159252105e-05
-5.27786635877775e-05
-3.66206167350849e-05
-1.55483472710272e-05
-2.36789908683111e-05
-3.75913987539348e-05
-3.51164459694374e-06
-4.45609909353113e-05
-3.79367882995524e-05
-5.96103423618964e-05
-2.83822573786719e-05
-4.60264380490198e-05
-1.90022426047474e-05
-8.77753323296301e-06
-6.03773474696617e-06
-2.95721534737265e-05
-4.20905067488658e-05
-2.54462938636507e-05
-1.22982499806413e-05
-3.05694036289092e-05
-3.13037240650292e-05
-3.27408617002226e-05
-4.67784295877485e-05
-4.81359236145727e-06
-2.0968773470261e-05
-3.13317482076932e-05
-3.74498673137171e-05
-4.67638598113787e-05
-1.96711920972621e-05
-4.32628224643371e-05
-3.19097437689323e-05
-6.25752596365166e-05
-2.2023677570809e-05
-1.05249853419896e-05
-4.55546002098273e-05
-6.39666316390911e-05
-6.1588404153982e-05
-3.38618407176932e-05
-5.83855872526023e-06
-3.01841552571673e-05
-2.23366710596051e-05
-5.06883550890909e-05
3.72827472975853e-06
-2.07734217745989e-05
-5.38341300308116e-05
-2.34006114856096e-05
-3.94269761687799e-05
-1.1324962038035e-05
-3.04586030568459e-06
-7.09154478181275e-05
-3.21055438642962e-05
-3.63462887416456e-05
-2.42733837310209e-05
-2.03897621846198e-05
-5.2659135458851e-05
-2.18222726295259e-05
-4.61655570057545e-05
-2.36290740262642e-05
-1.45029167900274e-05
-3.70169273501243e-05
-1.69145473090378e-06
-3.18106486640476e-05
-4.692901282062e-05
-3.86552340394637e-05
-1.87056532047963e-05
-6.05533072490693e-06
-3.41142131805721e-05
-1.32648793618211e-05
-5.37934483521656e-05
-1.17256134174272e-05
-6.03140365586577e-05
-2.86964603679421e-05
-3.14656329385737e-05
-1.8527102930733e-05
-3.63751304268125e-05
-1.51831743919274e-05
-1.53544557150803e-05
-4.58616125992894e-05
-4.70110462649903e-05
-2.92497774706946e-05
-3.14052711127838e-05
-2.24434668636398e-05
-1.38388900500146e-05
-4.08740062548357e-05
-3.34756377820344e-05
-2.80960787038938e-05
-3.79417744853987e-05
-3.11458528521876e-05
-7.48999111679041e-07
-4.40116922221519e-06
-2.37714071601029e-06
-2.05050539821747e-05
-2.90610223514079e-05
3.18134152217488e-06
-1.48298254396748e-05
-4.78302475853495e-05
-1.37602291440154e-05
-3.23691676205018e-05
-2.88708757436535e-05
-3.31371291300827e-05
-1.75150935339169e-05
-2.37294010451863e-05
-6.12454303167849e-06
-2.8027721890135e-05
-5.08440544492311e-05
-5.88117055614123e-05
-1.83767049765316e-05
-3.11695234170864e-05
-1.69377169688357e-05
-4.97939405076498e-05
-2.37941168379026e-05
-4.13835771619277e-05
-3.19290901960201e-05
-2.129824832888e-05
-3.53607323455427e-05
-3.44261294390957e-05
5.80423694034201e-06
-5.02671478933343e-05
-3.71360021678682e-05
-2.75634316928162e-05
-5.25390083333052e-07
-2.41586010385307e-05
-1.27820348359373e-05
-1.44847564916528e-05
1.02836095996873e-05
-4.20719096129614e-05
-2.88880467185149e-05
-4.78540356631464e-05
-4.23725299480438e-05
-1.66260373451913e-05
-5.68000348965884e-05
-5.09264365999085e-05
-1.79766726878189e-05
-4.59061598949928e-05
-3.38341151104122e-05
-3.86039667067178e-05
-4.50584652576562e-05
-1.75424879628455e-05
-3.90073853578615e-05
-5.34069555107483e-05
-3.75193242210527e-05
-2.80081171285584e-05
-1.11896027278437e-05
-1.41159414738097e-05
-4.93987708691389e-05
1.10658294517763e-06
-6.58389529689077e-05
-5.05894908230465e-05
-3.06871185011118e-05
-4.50988603120136e-05
-4.334705907293e-06
-4.4617039293766e-05
1.15146218660704e-06
-9.9917423488308e-06
-1.98143017681154e-05
-9.89041960478435e-06
-3.90250412622975e-05
1.00586347211284e-05
-2.26000203353147e-05
-3.06680004208899e-05
-2.73577978738334e-05
-2.44537640608651e-05
-2.2005240865157e-05
-4.17123211179204e-05
-5.145243673822e-05
-6.12523789029682e-05
-5.36287206405888e-05
-2.74718914344787e-05
-3.6170923921493e-05
-4.49581775287865e-06
-2.13737260495005e-05
-2.70336048397018e-05
-3.89652185489628e-05
-4.21903787415255e-05
2.24568269338244e-06
-1.71536097353698e-06
-4.65956057324359e-05
-1.56104896800912e-05
-5.50533662712258e-05
-5.34636486540634e-05
-4.27797208881868e-05
-4.65820027213532e-05
-5.63132584345977e-06
-4.07462094796516e-05
-4.47228003491435e-05
-6.76662724167922e-06
-4.92483270434422e-05
-1.47531955026039e-05
-3.64249795977892e-05
-2.47321100114186e-05
-2.57653988584572e-05
2.61405998622794e-06
-2.36399052855185e-05
-6.66866263610013e-06
-2.71862681228472e-05
-2.68641120069509e-05
-2.77989303769391e-05
-2.28559677943167e-05
-5.12060008275339e-05
-3.49753123687868e-05
-5.28239937229819e-05
-2.54422289450716e-05
-1.34450678791573e-05
-3.7036110405809e-06
-9.19114522201058e-06
-7.46679660535379e-06
-8.59482158237836e-06
-3.41635475597645e-05
1.47742658502132e-05
-3.09096182679397e-05
-8.21596776066474e-06
-3.29884996019478e-05
-9.2780183066429e-06
-2.89988163472042e-05
-1.6750093404727e-05
-1.66395351921858e-05
-2.00698820056048e-05
-3.6959353535307e-05
-3.27772849305507e-05
-3.0744820885029e-05
-2.19983782283239e-05
-1.79265138575524e-05
-5.2592504651617e-05
-1.57256324392388e-05
-6.63921172233837e-05
-4.21015422155133e-05
-1.93684042000986e-05
-3.66714097331771e-05
-1.88487838208264e-05
-6.76796541655733e-06
-2.07716266098701e-05
-1.40148556278447e-05
-1.15341547411842e-05
-3.14176495420797e-05
-4.33372672527254e-05
-4.98144242324535e-05
-9.48741680304522e-06
-3.500382159037e-05
-2.94647352410253e-05
-4.40369059144295e-05
-5.42569327528234e-05
-4.43450819040021e-05
-3.8917997701758e-05
-3.11596097841374e-05
-2.0374507619484e-05
-3.27624312073495e-06
-1.65282250736039e-05
-1.06536234588419e-05
-1.58831986426992e-05
-5.88969187962956e-06
-5.62745849404058e-05
-1.26404810327641e-05
-3.31358446552596e-05
-3.42103716297698e-05
-9.40303950382232e-06
-4.44529585468629e-05
-4.61404224136652e-05
-3.42956797432396e-06
-3.09124123184135e-05
-2.7042309750425e-05
-3.57834069342864e-05
-3.61713162249983e-05
-3.99460214160337e-05
-5.37933510138242e-05
-9.83358906275887e-06
-4.33271533584755e-05
-3.66602919662027e-05
-3.97306109092929e-05
-8.85259791307576e-06
-1.99694004513711e-05
-3.55619369250659e-05
-4.35328286345713e-05
-2.82740456584984e-05
-7.04703867837164e-06
-2.222888249831e-05
-4.09438413512856e-05
-3.82350564140468e-05
-4.10405069417791e-05
-5.22726813329007e-05
-5.03754332407521e-05
-3.13113655534214e-05
-2.36588062317858e-05
-2.74645463440111e-05
-6.85533278130095e-05
-6.58192532758306e-05
-4.84322014660814e-05
-1.14452957311975e-05
-3.94382460462401e-05
-3.30627090487105e-05
-3.68590065172418e-05
-8.72993662654007e-06
-4.462979647784e-05
-4.38305008490556e-05
-4.36605567457312e-05
-4.56552836501633e-05
-3.71029080279671e-05
-5.67462115988219e-05
-4.02523296789792e-05
-2.88036112240566e-05
-3.34894097001333e-05
-4.24920061790669e-05
-3.33080149363877e-05
-1.41116653451904e-05
-4.34509463584965e-05
-4.82318269687895e-05
5.69601208212552e-06
-3.97498383460196e-05
-2.01613905983626e-05
-3.12852122792792e-05
-3.39839875829286e-06
-2.53835714652634e-05
-3.2789979719673e-05
-3.21105352247358e-05
-3.06161497881333e-05
-6.63938916326956e-05
-6.19232519609347e-05
-4.90566962404251e-05
-2.45754253861799e-05
-2.68539146756529e-05
-6.76802719627749e-06
-3.05857354611198e-05
-3.80750792768751e-05
-1.96916246294323e-05
-3.92235229034021e-05
-2.93346007061074e-05
-2.81996794807647e-05
-5.60077635261083e-06
-4.57865576120859e-05
-3.58717400164372e-05
-6.74772109995526e-06
1.99202942104739e-05
-2.87508047349084e-05
-5.71813075528808e-05
-1.71467749084237e-06
-1.97608252248773e-06
-4.39172677412172e-05
5.65779242314371e-07
-2.16196966580381e-05
-3.83450246491061e-05
-4.22792021240892e-05
-1.65358610760539e-05
-4.68367117440697e-05
-9.0622243638709e-06
-1.46179697957135e-05
-1.7257942500456e-05
-9.68829695224e-06
-5.76074169771526e-05
-3.24869471484402e-05
-3.19005717564233e-05
-1.40871322916259e-05
-7.81239765901949e-06
-4.58260380169949e-05
-6.29872863459695e-05
-1.68584527678764e-05
-3.88892354872008e-05
5.71784387324123e-06
-3.67502069763523e-06
-4.03859674168065e-05
-3.39093925436778e-05
-1.55393517673316e-07
-3.21410077225254e-05
-3.19341984151609e-05
-3.12705593814085e-05
-5.71759782761609e-06
-3.13442845304994e-05
-1.94156227365755e-05
-1.29752743109878e-05
-3.21227116376143e-05
-2.0422984394246e-05
-5.20839492815312e-05
-4.08596432603667e-05
-4.30665747292051e-05
-4.65230141489469e-05
-5.26301931457152e-05
-2.14436480686956e-05
-5.03127759759183e-05
-4.29265203273042e-05
-4.94953386642408e-05
-2.30495739404866e-05
-3.59569222047718e-05
-3.10749586918501e-05
-1.42310771986553e-05
-3.24266727406352e-05
-3.11549730804393e-05
-3.03566100012935e-05
-4.52311275939424e-05
-4.34420179665244e-05
-3.99074249993839e-05
-4.46393528017332e-05
-4.04038413595738e-05
-4.57908022057274e-05
-9.6813688429143e-06
-3.47308971509013e-05
-2.08293831358376e-05
-2.81897182657626e-05
-4.01717192605812e-05
-5.89006859946541e-05
-3.34500482329594e-05
-9.19612026114965e-06
-3.5340157369626e-05
-5.08015344764811e-06
-3.46498673653542e-05
-3.15010187854559e-05
-3.61648643600511e-05
-2.40810518021117e-05
-3.8425100740031e-05
-3.66039744447815e-05
-1.25794663042029e-05
-1.88628678071641e-05
-1.98980989174245e-05
1.40570793703239e-05
-4.45832186147471e-05
-3.51422068174804e-05
-2.92942231217396e-05
-6.75889076272396e-05
-7.61353900992948e-06
-4.0242613977978e-05
-2.88752679305556e-05
-3.42937618710624e-05
-2.37698313808571e-05
-4.59436269072414e-05
-4.98878363066893e-06
-4.08786262487982e-05
-3.10724059508123e-05
-2.36486291376662e-05
7.09628928907364e-06
-3.88351871282507e-05
-1.41128552083431e-05
-2.15832275771553e-05
-1.38618209916915e-05
-1.94579722224406e-05
-4.08947211990564e-05
-3.03788962981322e-05
-3.800220620888e-06
-2.56424609418441e-05
-3.67301009121301e-05
-2.52558864062145e-06
-2.95964153960399e-05
3.8944599202008e-06
-2.2761995129431e-05
-3.00700993157372e-05
-3.46172885021742e-05
-4.49550381190767e-05
-2.02273699703455e-05
-2.02893566079129e-05
-2.97097342745191e-05
-2.01202533778927e-05
-3.65530654174832e-05
-1.4778178921212e-05
-4.22947159868996e-05
-3.57924626510162e-05
-3.90155311225532e-05
-2.79680953562023e-05
-3.00899322694825e-05
-2.24887374894945e-05
-3.47809749929161e-05
-1.85683401079884e-05
-6.65192165030449e-05
-3.05691061136872e-05
-3.69939857032243e-05
-1.62892037036756e-05
-5.75843854002486e-05
-1.52528567622297e-05
-3.00420907407327e-05
-1.77592742808656e-05
-3.60692085125754e-05
-2.87386019632563e-05
-4.54958636981245e-05
-2.11575375384564e-05
-2.89254472933901e-05
-5.2364047927823e-05
-1.52495100913418e-05
-3.10210548257556e-06
-1.60208257224431e-05
-3.9690717876005e-05
-2.98589076838986e-05
-1.21445655977128e-05
-4.13165848598851e-05
-4.94101116765272e-05
-1.31750359414087e-05
-3.7076420975139e-05
-8.10937159712174e-06
-2.78904537882313e-05
-2.9018728911049e-05
-2.75849365523117e-05
-1.46191975513587e-05
-4.27425782431951e-05
-1.08343938488543e-05
-3.44264378395575e-05
-3.0400319164033e-05
-2.28757497283155e-05
-5.05909661252041e-05
-4.90519943872957e-05
-3.37139648406829e-05
-4.76685864085518e-05
-3.68825101813137e-05
-1.81719222904418e-05
-4.05108971260628e-05
-2.08935055866732e-05
-2.85101690907957e-05
-3.90351163030197e-05
-1.58882088718985e-05
-2.62833096130916e-05
-5.50285902693556e-05
-2.92490633632677e-05
-3.31078460702813e-05
-1.25793181981591e-05
-2.39800237736295e-05
-7.27192318984488e-05
-4.11815843942312e-05
-1.96393376458215e-05
-4.08578447001423e-05
-2.6404893894273e-05
-2.33519361053725e-05
-7.47457592230275e-06
-3.64104971170242e-05
-3.41805784257045e-05
-7.12120817181526e-06
-1.64102296607759e-05
-7.63322897531649e-06
-2.63318192184377e-05
-3.71940169927254e-05
-1.50603696427195e-05
-2.95645899903875e-05
-5.37682353947731e-05
-3.55344908392226e-05
-2.00736702695677e-05
-2.22530995736364e-05
-4.33195637654321e-05
-2.13398143039017e-05
-2.77686920439887e-05
-3.01503133928298e-05
-2.59363705503e-05
-3.58865290329379e-05
-3.92136756944305e-05
-5.00398173937181e-05
-2.54142067422938e-05
-2.81586260178187e-05
-4.16368976417039e-05
-5.31371927478579e-05
-3.74934670443677e-05
-4.19170197822002e-05
-4.65781632625596e-05
-2.63343539031638e-05
-7.53591433069501e-05
-3.92865488992289e-05
-4.72564848760595e-05
-2.89914943730927e-05
-4.1145098042069e-05
-4.41697827658469e-05
-6.06887857715187e-05
-4.03166117513255e-05
-4.3003608236019e-05
-2.74005184565083e-05
-2.65202230404095e-05
-4.42939594512878e-05
-5.21778635892299e-05
-1.4175063615502e-05
-5.76079604296597e-05
-3.61207388789997e-05
-3.25072114421124e-05
9.55136041064602e-06
-2.81944372534068e-05
-4.05287362663631e-05
-2.94059197657071e-05
-3.87350917657924e-05
-5.64421543740244e-05
-6.8042476169828e-05
-3.95100813715943e-05
-1.29960055491838e-05
-2.22410477022727e-05
-2.48643840057206e-05
-3.73481330765047e-05
-4.35844381920425e-05
-4.34320438516393e-05
-2.72516299447686e-05
-8.01604199175226e-06
-3.08511601080883e-05
-4.1618459516395e-05
-3.50803845048647e-05
-1.7873661504198e-05
-3.62546835515133e-05
-3.93883501733551e-05
-3.43963070762379e-05
-4.60358418647396e-05
-2.66655553682887e-05
-4.68845767490835e-05
-1.75753581511346e-05
2.42564810057606e-06
-6.88272562447849e-05
-4.98005048911727e-05
-3.09282640895427e-05
-3.25899419541771e-05
-1.44956596488463e-06
-2.51436144730463e-05
-3.72899339513983e-05
2.13022030697144e-06
-2.32992423816998e-05
-3.79872080372508e-05
-3.25523670072587e-05
-1.09267183879789e-05
-4.92883601114204e-05
7.12726007839523e-06
-2.83767837794702e-05
-2.82521721782036e-05
-3.43192144807722e-05
8.52079665584149e-06
-4.36118562731176e-05
-2.29254822808445e-05
-3.64872531532209e-05
-4.75924505134792e-05
-3.13682305153857e-05
-2.4759457436224e-05
-2.21431414993317e-05
-3.21000609100403e-05
-2.57013039317172e-05
-2.21366794944111e-06
-3.9663930611946e-05
-5.0805564653237e-06
-5.03966124004963e-05
-2.77119466941217e-05
-4.94741355698412e-05
-3.27276467233976e-05
-2.28357462757843e-05
-3.10736296117411e-05
-1.82160484163108e-05
2.36883581976836e-06
-3.98574978450668e-05
-1.18382362599276e-05
-4.9887657061508e-05
-7.17244285903605e-06
-5.59480268486738e-05
-3.16570854774033e-05
-3.9218115579875e-05
-4.0666607216985e-05
-6.24744333266226e-05
-3.91114659538884e-05
-4.27022571188196e-05
-2.22654140895269e-05
-4.24641113066068e-06
-2.93644310841724e-05
-2.93343304492896e-05
-2.37425548939559e-05
-3.83367404344889e-05
-3.82642208342515e-05
-3.15903751865171e-05
-2.98638862675613e-05
-4.92960746539918e-05
3.02834311718035e-06
-2.60716511980415e-05
-1.62540661124666e-05
-1.18286019346259e-05
-5.72143308436825e-05
-1.05256673448814e-05
1.2636638899493e-05
-5.95191845462928e-05
-2.96374458624691e-05
-3.41200011147092e-05
-2.16957452704249e-05
-3.66700487401293e-05
-3.19485304020146e-05
-4.75682560470727e-06
-3.06768499044312e-05
-2.10282887150465e-05
-4.20849707098219e-05
-3.70215994607455e-05
-4.02025503785943e-05
-2.65554925462239e-05
-3.23030733320159e-05
-2.34676223270374e-05
-5.72943592716196e-05
-3.96136769501008e-05
-6.06643417568651e-05
-1.30031040855752e-05
-4.42368736845213e-05
-3.77736790353819e-05
-1.29151585563465e-05
-2.65755640642596e-05
2.55893046999444e-06
-1.93662578972762e-05
-5.27775161326794e-05
-2.80699013886888e-05
-3.04450097907375e-05
-5.65385620565668e-05
3.58765244248378e-06
-1.97653207341719e-05
-1.62634219138182e-05
-3.60212792134459e-05
-3.51810474273834e-05
-2.58290162257418e-05
-6.40252430172741e-05
-2.35735200175554e-05
-4.81821483051779e-05
-1.79124872767423e-05
-3.32821853384916e-05
-3.57078536243051e-05
-4.32544940422464e-05
-3.66509844069456e-05
-1.80790637314615e-05
-3.66945716187872e-05
-2.99309149155335e-05
-1.56162544366914e-05
-4.47079135109526e-05
-4.62282562566221e-05
-4.19897133713324e-05
-3.93429277327952e-05
-1.76456465319708e-05
-4.13938058267215e-05
-3.58468259827607e-06
-3.39197677047709e-05
-3.76260502232937e-05
-4.21321119702597e-05
1.33878203994485e-05
-4.28292596606975e-05
-2.92789880888316e-05
-2.6176548273675e-05
-3.29281452299836e-05
-2.09539763254842e-05
-1.07846894689216e-05
-5.63520595568e-06
8.17425521336424e-06
-7.18821700162559e-05
-3.30302865710622e-05
-3.61906421505747e-05
-7.35795742666391e-06
-7.53102921581678e-06
-4.79803501146881e-05
-3.77364247229116e-05
-4.98743070789769e-05
-3.44259318911183e-05
-5.51971841839101e-06
-3.96880197581802e-05
-3.37004414680479e-05
-2.49315955864081e-05
-4.2360804037243e-05
-4.94432764661791e-05
-3.05686928063954e-05
-5.3964903476663e-05
-7.54089946770035e-06
-6.43727928932623e-05
-3.90427471112186e-05
-3.857878794502e-05
-4.17473889031642e-05
-3.90558640178431e-05
-6.31925605906406e-06
-1.01341725733374e-05
-1.09796737871236e-05
2.85830222791747e-06
-3.2135415522465e-05
-2.53087865593492e-05
-6.14614115783375e-05
-3.00187137467665e-05
-4.54258233102789e-05
-2.51198697879312e-05
-5.08759772695424e-05
-5.51112890917781e-05
-2.56046476890812e-05
-1.79942058644612e-05
-3.49894934113117e-05
-2.92031066152563e-05
-6.64543413302407e-05
-4.64628764866395e-05
-2.17394082992012e-05
-3.28331499472671e-05
-1.99094965741228e-06
-2.20297925831185e-05
-3.55139508904397e-05
-4.35604588173773e-05
1.14304792711354e-05
-2.50881238408594e-05
-1.32258481184905e-05
-1.57440688056073e-06
-4.92122081693756e-05
-1.9198974094261e-05
-2.53840528145172e-05
-4.46297880009552e-05
-2.66584466654658e-05
-7.26285923073134e-07
-1.82898785926882e-05
-5.20020333374296e-05
-5.53776519126673e-05
-1.64258427336723e-05
-1.82322211873714e-05
-3.61667267101247e-05
-7.80437999747233e-08
-4.33899725399906e-05
-4.29648911133745e-05
-1.54804879098881e-05
-2.22675281068297e-05
-4.21055248766189e-05
-1.07015529241972e-05
-3.03949670584326e-06
-4.55382565674555e-05
-2.24899725303742e-05
-5.85426788431621e-05
-3.69311708665642e-06
-4.77879147620101e-05
-3.31149533724608e-05
-3.8266493788352e-05
-2.6810613607177e-05
-4.15853707381073e-05
-4.1672934994502e-05
-1.83720782094511e-05
-3.84137464660902e-05
-3.15901769395387e-05
-3.96075085333842e-05
-3.31227755711297e-05
1.45587898476896e-06
-3.70191922224501e-05
-3.02896930735074e-05
-1.28592783371876e-05
-3.47551675568668e-05
7.16099654709276e-06
-1.02983167699938e-05
4.446694657587e-06
-6.99905440528588e-06
-2.47310535091204e-05
-5.86064844316962e-05
-4.74757815918699e-05
-3.87990052038086e-05
-2.34524966440486e-05
-4.26093414542867e-05
-5.77268839485415e-06
4.49580320177223e-06
-7.91976496860682e-06
-1.42461343564978e-05
-2.0246700972877e-05
-5.36973054847321e-05
-2.07917113679839e-05
-1.32481563776766e-05
-2.23861217199549e-05
-1.24150657583338e-05
-2.48846300535035e-05
-2.2095790089657e-05
-2.66225667299767e-05
-5.04606278173032e-05
-1.42846761849647e-05
-7.30607632729966e-06
-4.14858982313045e-05
-2.6587639183572e-05
-6.14170368910107e-05
-3.23462251166027e-05
-2.10294385565624e-05
-4.67418467797881e-06
-5.35225135865408e-05
-3.05570822649977e-05
-4.55035081909352e-05
-4.37592308813074e-05
-4.34493054610379e-05
-2.48149620641049e-05
-3.24846506598831e-05
1.06457814539184e-05
-3.46133302872732e-05
-2.64187675512786e-05
-4.24178479311526e-05
-4.82118352842463e-05
-1.6835018205868e-05
-1.68389623839517e-05
-3.581780596496e-05
-1.79565292212692e-05
-4.05737146094193e-05
-4.45696360107873e-05
-1.45689245548618e-05
-1.77601908451182e-05
-7.21719432213082e-06
-4.25877969653969e-05
-1.6886253952134e-05
-3.19746453946614e-05
-2.27433625497714e-05
-3.73606423237607e-05
-2.05016939360825e-05
-4.29979190785469e-05
-5.48163880471142e-05
-3.68169364828849e-05
-3.63519125942469e-05
-2.66722337512491e-05
-3.6844977563631e-05
-1.05939191838977e-05
-2.23198985698258e-05
-6.91146601625937e-05
-3.42072781502644e-05
-1.40611117479463e-05
-5.40354069963039e-05
-8.01179965915116e-05
-4.11941665325005e-05
-1.22720890783158e-05
-3.39308470042719e-05
-2.36745119394622e-05
-2.9403494369134e-05
-2.99759452250364e-05
-2.30053515921398e-05
-3.92887511979791e-05
-5.26635289410825e-05
-4.4158998820516e-05
-3.1776379688706e-05
-4.78835461366591e-05
-2.81958579282891e-05
-2.4538562465059e-05
-1.88924637510782e-05
-4.65553833637322e-06
-3.04349780422683e-05
-3.8559319228423e-05
-1.30731465494329e-05
-4.53301675603259e-05
-2.34811783027744e-05
-5.20184185092945e-05
-3.04219615958441e-05
-1.28781164484807e-05
-2.7277127006516e-05
-3.15987079158741e-05
-4.15010772681087e-05
-8.8880511286953e-07
-1.8008209023494e-05
4.0358196243575e-06
-1.76138823778876e-05
-6.15008499948966e-05
-2.37716426787065e-05
-6.83023928099095e-06
-7.48477163956303e-05
-3.23952167277971e-05
-2.42317898928451e-05
-3.4185658307674e-05
-8.88465972048736e-06
-4.29166797876654e-05
-2.86327351173634e-05
-4.29006903546247e-05
-8.06559702706947e-06
-3.74239231188711e-05
-2.85680646480619e-05
-5.10312810495258e-05
-4.52227662728816e-05
-2.22002393089732e-05
-4.21699505953998e-05
-2.07219393647747e-05
-1.3359723947864e-05
-2.70928931464961e-05
-4.58950959457608e-05
-3.36431237490251e-05
-5.17970419908435e-05
-3.21523368943665e-05
-2.84124556830015e-05
-5.58969882775616e-05
-4.75861482890236e-05
-5.76986621064728e-05
-4.02330359559145e-05
-6.00814967313235e-05
-1.16858472745308e-05
-2.83996660033365e-05
-1.95707335090059e-05
-3.673176427724e-05
-2.0946680369359e-05
-4.88301047728834e-05
-2.18034266588075e-05
-1.9769105444383e-05
8.48937699497025e-06
-3.87910323015647e-05
-3.13316195086947e-05
-3.09903004607126e-05
-3.02639287188284e-05
-3.81060391901542e-05
-8.34436960786468e-06
-1.998936614009e-05
-3.61763659443116e-05
-4.46432086557503e-06
-3.45726902811673e-05
-1.66336171561189e-05
-3.71458044804394e-05
-5.77258995843148e-05
-3.87498510689253e-05
-4.34798942912891e-05
-1.54267357255674e-05
-2.35878084302203e-05
2.99236847026948e-06
-1.32283387916956e-05
-2.80992378605239e-05
-4.41986444577995e-05
-3.97190891138735e-05
-1.93065057903199e-05
-1.70088695806754e-05
-2.51029041811418e-05
-2.32226885530159e-05
-3.74004293504238e-05
-4.44644964257164e-05
-3.60610496465095e-05
-3.97769757885457e-05
-4.55758626953561e-05
-3.38486550687485e-06
-2.27253568498601e-05
-2.28827565647235e-05
-6.0560748228827e-06
-3.40894523619443e-05
-6.18593191503574e-05
-3.84362089686144e-05
-3.40475594176927e-05
-3.37027332294922e-05
2.6491582712193e-06
-2.30729651226826e-05
-3.67815360347883e-05
-1.92549184647453e-05
-2.89733278413127e-05
-8.89763960715256e-06
-3.39642040637402e-05
-4.36713702563596e-05
-1.3315836079901e-05
-3.27113711245473e-05
-1.18467037440096e-05
-2.41273157702472e-05
-6.05861177957352e-05
-2.31938765420206e-05
-5.0699970525496e-05
-4.4108800060644e-05
-4.98831147643769e-05
-5.41434310230505e-05
-1.27856361007392e-05
-3.58657816490187e-05
-4.94885475705864e-05
-2.60990808556622e-05
-1.04156086049888e-05
-5.1370517691811e-05
-5.87689312705092e-05
-2.5452771439671e-05
-2.22262979637326e-05
-4.45024100527581e-05
-3.42286181175391e-05
-3.39541680329678e-05
-4.01358518757069e-05
-2.13562189665453e-05
-2.1908647508821e-05
-1.4277795406734e-05
-5.38417494199491e-05
-1.85899738918589e-05
-2.49365542491827e-05
-2.24902520252519e-05
-2.56885877281519e-05
-1.63939563390027e-05
-4.44830682742277e-05
-3.4787810490382e-05
-4.3144857041248e-05
-3.44186616320568e-05
-4.73334962293379e-05
-2.29322896854108e-05
-4.19152016827226e-05
-2.73087465526245e-05
-1.24513357419571e-05
-1.25419455232284e-05
-3.05399387317703e-05
-3.75958770831147e-05
-4.89760012332995e-05
-2.82470028522618e-05
-4.24612221745691e-05
-1.47895783816876e-05
9.61305924044977e-06
-4.76675786808159e-05
-2.17353642973898e-05
-4.43265085250226e-05
-1.5163592860217e-06
-4.57783304048583e-05
-5.26330436766437e-05
-5.30257992004675e-05
-1.37037128053582e-05
-3.4663873555885e-05
-1.06582491577514e-05
-3.74098546285155e-06
-4.64530711267806e-05
2.86328946718643e-06
-3.90989505478688e-05
-4.38674264835243e-05
-6.20378796643696e-06
-2.41312444515214e-05
-3.56805696364676e-05
-4.81117545727509e-05
-3.19850723785186e-05
6.75325245539857e-07
-1.40349098311229e-05
-5.12320887650626e-05
-3.29113256581026e-05
-5.90275219346808e-05
-3.92290836836757e-05
1.79165584456802e-05
-2.31325884579631e-05
-5.93214329230277e-05
-3.46283947778382e-06
-3.63945044592891e-05
-4.73513693591907e-05
-3.66471786540685e-05
-3.41115719300224e-05
-1.72618432105703e-05
-5.6749872964562e-05
-4.50877530007598e-05
-4.23930747297658e-05
-1.05960775937726e-05
1.27770641327615e-05
-2.16659521040409e-05
-1.03153487920701e-05
-3.65600515312848e-05
-3.18490537904997e-05
-2.94945230704394e-05
-2.16094147576391e-05
-2.25336962474729e-05
-3.81006110884829e-05
-1.99221224779216e-05
-2.97267726776227e-05
-5.86448401734253e-05
-5.53506285383796e-05
-2.94844574647423e-06
-3.50594788895632e-05
-5.08059285612205e-05
-3.09132407438815e-05
-4.39886705025693e-05
-7.59760469317926e-06
-3.61989778015728e-05
-3.58822892010841e-05
-4.47283322614938e-05
-4.86795157904712e-05
-2.87861027698347e-05
1.93106232559833e-06
-1.05598870243342e-05
3.72777940094555e-06
-2.01434800477098e-05
-4.25446625957864e-05
-1.7939783745281e-05
-9.24331242144183e-06
-3.04853488368702e-05
-4.51200325475215e-05
-2.41971742855042e-05
-5.68895963138308e-05
-1.51880248836917e-05
-2.67615795322943e-05
-2.65083304266507e-05
-9.62160645313011e-06
-3.29819390809579e-05
-3.50237587465348e-05
-3.96005091033655e-06
-5.87419114069811e-05
-4.68441198065489e-05
-1.10510838505223e-05
-4.90070162963468e-05
-2.78126545274623e-05
-2.81514375538336e-05
-2.93667545365402e-05
-9.84626195318393e-07
-5.26822466967688e-05
-2.71058411083633e-05
-2.89598862695641e-05
-2.92075748144043e-05
-3.74421315206567e-05
-6.02719630884167e-05
-5.26160872908094e-05
-4.07561790734594e-05
-1.38492296826223e-05
-3.11813439635461e-05
-2.38418397430998e-05
-3.92031612226709e-05
-1.79887499689077e-05
-1.8400437677541e-05
-2.76345685602823e-05
-1.18692168498463e-05
-3.13180281057064e-05
-3.46486974070648e-05
-3.67086368754196e-05
-1.9262174936077e-05
-1.47702034663755e-05
-3.8630844005966e-05
-1.69225940076854e-05
-1.17834771781802e-05
-4.84073797628979e-05
-2.54871526004495e-05
-4.11033311745064e-05
-4.98791242853716e-05
-2.32252589072693e-05
-3.16703993524085e-05
-2.60132276951612e-05
-1.23719732324788e-05
-2.26092548866127e-05
-2.07166624532489e-05
-1.9906254003331e-05
-5.25943046479172e-05
-3.75619703145165e-05
-1.19939739016633e-05
-4.42932896129258e-05
-5.42181928747225e-05
-2.18428214424172e-05
-3.28361817161346e-05
-2.61289872622661e-05
-2.94960367799e-05
-3.35892728155443e-05
-2.80794600642197e-05
-4.39257602281086e-05
-3.52054532158613e-05
-2.17741558924645e-05
-2.35276899239957e-05
-2.61188000888111e-05
-3.3401175757347e-05
-3.0445972514321e-05
-2.53172742090456e-05
-3.62761718041279e-05
-3.06330669253367e-05
-3.41643034266625e-05
7.27968317945189e-06
-3.1492235612949e-05
-2.39789938542448e-05
-2.15919118751047e-05
-1.8773001246483e-05
-2.17128425418595e-05
-3.22563638524686e-05
-3.03221203758188e-05
-2.73637520868159e-05
-3.67445179138124e-06
-1.27767727958223e-05
-9.93722882191975e-06
-2.27149906808211e-05
-4.70016960658005e-05
-3.87208146558985e-05
-6.01004256153303e-05
-2.44469529647537e-05
1.60837736343925e-06
-2.07372839685276e-05
-4.18180425608124e-05
-4.54418633522836e-05
-2.50298678259022e-05
-4.42920086423204e-05
-4.02272123638458e-05
-3.95739508791834e-05
-6.94225701770057e-05
-4.31598489634221e-05
-3.91533415487845e-05
-2.7813990484366e-05
-4.48189110167733e-05
-6.79586709208392e-05
-1.156996959613e-05
-2.613709829285e-05
-5.04629535254984e-05
-3.43368126047696e-05
-2.76490417998989e-05
-3.70749544814032e-05
-3.4514154850381e-05
-3.99012983026907e-05
-3.65055647306249e-05
-2.49115757531997e-05
-3.05869019239123e-05
-1.03427604105997e-05
-2.40511604108799e-05
-2.37881252850907e-05
-5.48972140108445e-06
-5.0534218674253e-05
-3.90837220676734e-05
-4.50880783073833e-05
-4.50876453072985e-05
-2.34328757806548e-05
-4.35750098465778e-05
-2.76675730748635e-05
-2.01742265411895e-05
-3.03675014427079e-05
-1.96537069120723e-05
-2.27131699389633e-05
-4.94379202644345e-05
-2.84477591254964e-05
-6.7289281787478e-06
-7.69212837047239e-06
-1.73493665521765e-05
-3.12672541562993e-05
-2.2615878941374e-05
-2.82654255091218e-05
-9.68031340692781e-06
-2.97993732018572e-05
-5.10678929372268e-06
-4.39112608814867e-05
-1.98716198287342e-05
-2.19610080465476e-05
-1.22453138547655e-05
-5.13723616431822e-05
-5.61934278835079e-05
-3.44037147137716e-05
-4.68504632017239e-05
-2.87823751121703e-05
-1.23496020258786e-05
-1.11864755636355e-05
-2.44752770101023e-05
-4.73016693129627e-05
-4.16308486265532e-05
-3.51873858689422e-05
-3.32786026979104e-05
-3.66738505072318e-05
-3.9808631604617e-05
1.02760866019251e-07
-6.85928233181037e-05
-4.71153478866113e-05
-1.51279449905908e-05
-3.60768068574388e-05
-2.72043587348606e-05
-2.30361954545338e-05
-3.38117895872045e-05
-3.03952513282765e-05
-2.33404929324602e-05
-3.83876134653793e-05
-2.62238521350808e-05
-5.16457046052604e-05
-2.15201489494378e-05
-3.84453273979518e-05
-5.49864419541582e-05
-2.53840952183111e-06
-2.88230335230482e-05
-5.69095381428899e-05
-3.900048440593e-05
9.62435706422902e-07
-5.76123153553761e-05
-5.37100499061174e-06
-3.97788761657393e-05
-4.42590249928242e-05
-3.46140943375962e-05
-4.07860537675221e-05
-4.61007812589855e-05
-3.24272663799531e-06
-4.30142085179709e-05
-3.35569316709476e-05
-2.01364371687412e-05
-1.62266352404638e-05
-3.34778292540746e-05
-3.98849787349048e-05
-1.49242885629414e-05
-3.49745857271733e-05
-3.29146862069807e-05
-2.03117251553133e-05
-1.67386639935277e-05
-1.51134372218441e-05
-3.16260055810268e-05
-8.02226539518003e-06
-4.53386260527328e-05
-4.11411220424574e-05
-5.05330982563788e-05
-4.48729999998003e-05
-4.18135260775763e-05
-2.1734329457218e-05
-3.70762001339242e-05
-4.62851151287975e-05
-3.54465562480734e-05
-4.61726677880317e-05
-3.9034609668506e-05
-2.11241847443378e-05
1.9361389636273e-06
-4.31563186110462e-05
-9.76999208623322e-07
-2.06522362893304e-05
-1.94188524384926e-05
-1.09575925707459e-05
-1.65969058761746e-05
-3.11586555414224e-05
-1.5096855383006e-05
-3.30587678990737e-05
-3.39061668391547e-05
-4.27321233154187e-05
-1.483762690403e-05
-4.26957555796857e-05
-3.60458466232028e-05
-3.49740363843643e-05
-4.52932251134847e-05
-2.34285927492875e-05
-1.26098993381613e-05
-3.74090875400668e-05
-3.39040177781793e-05
-1.8423412145687e-05
-4.23306258657388e-05
-3.46096772567237e-05
-3.7649556138333e-05
-1.49385698811602e-05
-3.1841289307888e-05
-2.45609343670654e-05
-3.46962186941816e-05
-4.35432394912367e-05
-1.48926890294999e-05
-3.70240226582174e-05
-1.54842175825017e-05
-1.89011895297657e-05
-3.35858839883651e-05
-2.11411926537231e-05
-2.39061868559217e-05
-1.11620292875898e-05
-2.52391525787844e-05
-4.13956369165885e-05
-5.93590544413135e-06
-2.54481683693661e-05
-3.9855261244079e-05
-1.07877415232513e-05
-3.08802749362662e-05
-2.73491592924155e-05
-4.66847944543536e-05
-5.88126857614623e-05
-1.9065817496759e-05
-2.18172945761127e-05
-1.1252979790241e-05
-1.64824420321006e-05
-5.53760600971185e-06
-2.72948619183314e-05
1.83004013646769e-06
-1.8938347984885e-05
-1.35983825851484e-06
-3.41735462329911e-05
-3.30098271677483e-05
-3.82989281145902e-05
-2.31429376329057e-05
-1.83268666223249e-05
-4.45126756158046e-05
-3.34338801417967e-05
-1.81165600725294e-05
-3.46625550860605e-05
-2.9785602088077e-05
-2.41915665140843e-05
-4.09374961343183e-05
-2.33111970727896e-05
-4.18537738875197e-05
-2.43616864269116e-05
-3.70949351359421e-05
-5.81829293091072e-06
-2.13911714708769e-05
-2.67072103921464e-05
-4.15800401345325e-05
-5.12359787489418e-05
-5.06172436864643e-05
-3.43363270622123e-05
-5.31374342532133e-05
2.89670453578479e-06
8.52938581117908e-07
5.23655904749909e-06
-5.14206355307465e-05
-2.33491215345394e-05
-5.44319813956825e-06
-2.74348303934361e-05
-3.61695910032344e-05
-1.59592076567689e-05
-3.22195833978764e-05
-3.70775680495754e-05
1.46564717662593e-06
-1.11767704015741e-05
-4.23373825562594e-05
-6.14159272104925e-05
-3.11422052810169e-05
-3.43652996750863e-05
-4.41270100517546e-05
-1.17434293895237e-05
-1.89536144933294e-05
-3.68238741135015e-05
2.06425158651607e-06
-2.47105206697933e-05
-2.69707628350907e-05
-1.95062842009416e-05
-3.20996751694727e-05
-2.37119929626157e-05
-5.84160621893422e-05
-3.37534703897175e-05
-3.88759265536675e-05
-4.02704205994433e-05
-2.76144317386366e-05
-1.12477703513501e-05
-2.77081188045913e-05
-3.46387794478107e-05
-2.95742490744137e-05
-4.59416920503935e-05
-4.92227183835089e-05
-3.69158825697366e-05
-2.67116611996207e-05
-8.4141843006923e-06
-4.28100091315511e-05
-3.39564121948218e-05
-3.58461881148028e-05
-1.72978503015492e-05
-4.20335670363397e-05
-3.14512529822084e-05
-1.69694746540052e-05
-2.33829801123704e-05
-1.04225388490057e-05
-7.27271307826632e-05
-2.03080897128948e-05
-2.77562816408889e-05
-2.10370195430211e-05
-3.36019586837174e-05
-2.67418096538354e-05
-3.31384466723699e-05
-1.34772783315625e-05
-5.42001483693861e-06
-3.52208162758824e-05
2.29935068726356e-06
-3.28526374778971e-05
-2.62174335598081e-05
-3.46760723483606e-05
-4.24788725149837e-05
-3.35625713449976e-05
-4.5456707760699e-05
-1.23584978897808e-05
-5.81062654873307e-05
4.34090123155801e-07
-5.32243997681311e-05
-2.57358581360097e-05
-4.25783542578711e-05
-4.37830745881159e-05
-3.55631036582461e-05
-4.71870183103386e-06
-2.02293518852272e-05
-3.28547310697376e-05
-2.30067432995595e-05
-4.65122219396218e-05
-4.16482721190165e-05
-2.76323854975891e-05
-2.03879018339256e-05
-8.11014647571406e-05
-2.75018564223026e-05
-3.36783807698171e-05
-9.49643609457716e-06
2.21223601334148e-05
-3.51426271949756e-05
-5.80162889732482e-05
-1.55027956872973e-05
-4.90660064857079e-05
-4.48706487995935e-05
-3.50233132044427e-05
-3.40109879872204e-05
-6.22926608047172e-06
-3.47136066611982e-05
-3.59844400854324e-05
-3.82240439559831e-05
-1.66060101871168e-05
-1.88195618855086e-05
-3.40477179169869e-05
-3.68225219701117e-05
-3.65653774961768e-05
-3.75450516311714e-05
-8.18980842809997e-06
-4.37595986866986e-05
-4.77200650375569e-05
-3.19795233695163e-05
-2.71718390664681e-06
-3.32161877783417e-05
-5.63456196881181e-05
-2.35221340716084e-05
-2.25507067001029e-05
-2.4246857659256e-05
-4.41345080309691e-05
-2.88954424336047e-05
-1.2103042516729e-05
-3.97139366929665e-05
5.81034007965965e-07
-8.30585165303624e-06
-3.8564099387316e-05
-4.36075018971108e-05
-2.78228855562428e-05
-3.14082936606319e-06
-1.6443522465504e-05
-5.52249111443077e-05
-3.71338247641335e-05
-4.21554501010981e-05
-4.89529142095007e-05
-1.02121343379975e-05
-1.51634553715474e-05
-2.85597165941581e-05
1.07490303334487e-05
-5.82538331710737e-06
-1.92061044632851e-05
-1.08370674296345e-05
-3.41238846750642e-05
-3.55218531553482e-05
-1.08798546125917e-05
-3.10701501043006e-05
-1.47131818807605e-05
-3.2565384049988e-05
-2.00513742900968e-05
-1.47937619684046e-05
-4.39104871313799e-05
-1.2635232736502e-05
-2.31565044712786e-05
-3.82905376558504e-05
-4.27381239262152e-05
-6.28355137555141e-05
-1.99978745230187e-05
-1.71799149798422e-05
-2.43192967429526e-05
-3.29151895768809e-05
-6.54136825579622e-06
2.40597311598389e-06
-3.21405584946056e-05
-5.6821287887342e-05
-3.62660452684709e-05
-1.74424561955013e-05
-1.07436213903178e-05
-3.84779907233206e-05
-1.6092090260613e-05
-3.77888621499757e-05
-3.42790368735182e-05
-5.73606620002158e-05
-1.40071460771736e-05
-1.6854223824398e-05
1.48926563042091e-05
-3.18891414996962e-05
-4.63490797690727e-05
-1.87889724324809e-05
-3.83823888470196e-05
-4.04219568994286e-06
-2.38756802576696e-05
-3.28399820022704e-05
-3.59954238595511e-05
-5.50073324562039e-05
-2.23386690478616e-06
-2.41246744275027e-05
-9.34421317571667e-06
-3.44907902894716e-06
-4.96135629696726e-05
-2.25193790241857e-05
-4.34598693255869e-05
-2.7856477967724e-05
-2.95603899813061e-05
-2.89571917704457e-05
-5.412148331439e-05
-3.68100363097024e-05
-1.98171976658008e-05
-2.59048899628514e-05
-7.29224079151264e-06
-2.00805384660661e-05
-5.92430173519947e-05
-6.01093168836903e-05
-1.1287489233391e-05
-3.12972303221736e-05
-3.47864066658723e-05
-1.06044777995811e-05
-3.26129089330337e-05
-1.34151013977725e-05
-4.57652584888981e-05
-3.49641602688199e-05
5.96697159965227e-06
-2.14762932855331e-05
-4.45235829961076e-05
-3.12970822309239e-05
-2.84508333014729e-05
-2.80389031883704e-05
-3.81683453268239e-05
-1.3015464132299e-05
-3.37597461042621e-05
-5.83905606149187e-06
-3.8173731878971e-05
-1.27147931110402e-05
8.42535093848487e-06
-3.39148341268078e-05
-2.46807347207878e-05
-4.71750617890608e-05
-9.63595253040415e-06
-3.42380127303225e-05
-5.15562695503207e-05
-7.72093188453962e-05
-2.9061573937803e-05
-4.53923563119796e-05
-4.91533554518573e-06
-1.54675158113189e-05
7.92406825598561e-07
-3.2215402429016e-05
-1.7725519795021e-05
-2.06823652068983e-05
2.66203559088434e-05
-1.91383204662967e-05
-3.98206528089069e-05
-1.71531122966238e-05
-2.15478162609091e-05
-2.00663379939326e-05
-5.29753536282255e-05
-2.60711257266057e-05
-1.91670284355624e-05
2.43261873918463e-06
-2.22342430741564e-05
4.19385227019125e-06
-2.29391459461066e-05
-2.55176577035906e-05
2.52106385193163e-06
-2.06289418377631e-05
-3.73736729963713e-05
-1.0281614996969e-05
-3.03228499512135e-05
-7.87923481158842e-06
-2.41186494172323e-05
-4.78957627111574e-05
-3.53794647219582e-05
-2.55969912926744e-05
-3.77814794450576e-05
-3.02290739957355e-05
-2.79102235200875e-05
-3.84412509248976e-05
-1.64263972581502e-05
-3.82190543871054e-05
-4.90834214783908e-05
-7.39303569361306e-06
-2.61844497126198e-05
-7.3558146044519e-05
-7.00141488553844e-05
-4.01003035698088e-05
-2.41807869530984e-05
-2.14244013707316e-05
-2.86407899655749e-05
-5.13496406098773e-05
-9.66988960278006e-06
-4.63259049249825e-05
-2.36226581643885e-05
-4.42250784541973e-06
-5.07563824498159e-05
-3.43503470872375e-05
-3.93995381310436e-05
-2.70343934197773e-05
-4.0591166541463e-05
-4.86188867560218e-05
-4.20138506087391e-05
-3.20461629855741e-05
-1.97972656041982e-05
-2.49823374540246e-05
-2.19365039259105e-05
-2.87309146456347e-05
-1.60283513184111e-05
-8.20621137817504e-06
-3.44602387104954e-05
-1.54938415069757e-05
-2.9660026515153e-05
-1.19485246275731e-07
-4.91164327245637e-06
-4.59897590058161e-05
-4.67125410773789e-06
-4.83626900869431e-05
-3.4389178528469e-05
-4.65295297152516e-06
-5.1362128485683e-05
-3.5483305475723e-05
-5.3649637507579e-05
-2.11351394425694e-05
-3.32681153158386e-05
-1.04708784141454e-05
-2.92076719611101e-05
-6.33413586959575e-05
-5.36928223050541e-05
-3.23520776983334e-05
-4.99552640365025e-05
-3.19818185358424e-05
-4.70125877472036e-05
-3.76263014749535e-05
-2.52337719897957e-05
-4.06977661856892e-05
-3.71737357781882e-05
-1.69166807889077e-05
-5.10101159888905e-06
-3.77932499682996e-05
-1.853078963245e-05
-4.37174326240373e-05
-2.11518658992289e-05
-4.24815439908368e-05
-4.85143390269899e-05
-2.91075556690263e-05
6.26974044150539e-06
-5.13405692458421e-05
-1.7177894910005e-05
-4.7985974894899e-05
-5.86394106027387e-05
-2.08222322354322e-05
-3.85842845926466e-05
-4.23455928071807e-05
-2.55995935790626e-05
-1.35021226882854e-05
-4.6092944579635e-05
-4.52247949755915e-05
-3.25723133565816e-05
-4.12768215707428e-05
-3.57731079970124e-05
-3.5939311514347e-05
-5.09504290114461e-05
-2.11426293086749e-05
-1.61577331802026e-05
-2.44166177690729e-05
-3.10812973479305e-05
-2.28003971481711e-05
5.32035752536359e-07
-3.80783523711805e-05
-3.54088077243121e-05
-2.871977918989e-05
-3.90612803293897e-05
-3.79344580668058e-05
-2.472596873841e-05
-3.0406956001382e-05
-4.05973795023995e-05
4.20310570949511e-07
-2.22692790030809e-05
-2.12525898544045e-05
-3.36820192736265e-05
-2.08750709521125e-05
-3.89359232151974e-05
-4.14592462991047e-07
-2.08820556137053e-05
-3.24335907739063e-05
-2.60919576530432e-05
-3.45673541812142e-05
-2.94931245895681e-05
-4.76738290052825e-05
-2.94950523683959e-05
-3.45108032932155e-05
-3.01463965782086e-05
-4.86887562339398e-05
-3.86874322961946e-05
-6.27172787854314e-06
-2.40763470085504e-05
-1.53021656278539e-05
-2.64529296159002e-05
-4.50408587411002e-05
-2.99041795129271e-05
-2.35120240856416e-05
-3.66089078311654e-06
-3.27408762717467e-05
-1.08562382195012e-05
-3.41819174287025e-05
-3.18898181248592e-05
-4.16150518088908e-05
-2.76301955653878e-05
-3.98720302813914e-05
-6.8692762590852e-06
-2.37784806418567e-05
-4.71526088800815e-05
-5.03295951311723e-05
2.5430869004863e-05
-4.03782436384765e-05
-2.45990817180414e-05
-5.94751783198663e-05
-1.83100381249578e-05
-6.16580596861263e-05
-1.93906595635544e-05
3.88428792006492e-06
-4.61969151299643e-05
-2.56937473551116e-05
-2.87910758727351e-05
-4.15926923471341e-05
-4.23788944448688e-05
-4.2766611737562e-05
-2.15161763903162e-05
-2.41473124440544e-05
-1.93285921970713e-05
-2.99198328178606e-06
-1.34389689444601e-05
-2.74551769442071e-05
-4.71081630832357e-05
-2.95542912549729e-05
-3.58678303327917e-05
-2.64385749400298e-05
-2.29341413190668e-05
-2.3222075860527e-05
-2.3549237889897e-05
-3.89533810918287e-05
-3.13668313718212e-05
-1.61002081459959e-05
-1.75608762446261e-05
-1.73436366347868e-05
-3.94410928998535e-05
-2.94054212623201e-05
5.17979801521145e-06
-3.15181248019175e-05
-3.85804352626227e-05
-2.69485817368989e-05
-4.74837777540734e-05
-4.0122296722257e-05
-4.35616742195311e-05
-3.20294105163384e-05
-1.46912394615611e-05
-2.44073717806065e-05
-3.74021511302705e-05
-3.25358929342633e-05
-3.21597157961189e-05
-2.66117030423727e-05
-6.46870708774302e-05
-2.67008806025798e-05
-2.97163973764309e-05
-1.00915350014111e-05
-1.61566636737703e-05
-8.59802686303155e-06
-2.51559706065232e-05
-3.5663103208287e-05
-1.96298423447286e-05
-3.47917682263799e-05
-8.97668527753733e-06
-3.25952700545685e-05
-4.69896044359958e-05
-4.16403057162723e-05
-4.8535833508797e-05
-6.86554281469098e-05
-5.2397072188201e-05
-1.11359345975816e-05
-5.73873608669439e-05
-1.66644376524824e-05
-4.91718597478489e-05
-3.72707713674128e-06
-5.15509165042179e-05
-1.17407107024747e-05
-3.40395004097062e-05
-2.13471841076813e-05
-1.7894494461945e-05
-4.92282133520184e-05
-5.90460385339707e-05
-1.66763892301044e-05
-3.02144662972085e-05
-4.94079956566395e-05
-1.66227100641134e-05
-4.01492821800939e-05
-1.84715408252734e-05
-5.72483965458268e-05
-5.12060690467317e-05
-1.0734701230251e-05
-4.31721758529692e-05
-4.25595375760834e-05
-2.91116766867304e-05
-5.07084927985987e-05
-1.67393586776733e-05
2.90262997017043e-07
-2.34655530242051e-05
-2.33039547591557e-05
1.8157952957971e-06
-3.00288618901633e-05
-1.37836426759455e-05
-1.5013865640052e-05
-1.00113120702343e-05
-6.63600610093046e-06
-1.78014825960586e-05
-2.91197431935848e-05
-4.20608553337854e-05
-5.29312001800441e-05
-5.49373386801603e-05
-2.62868968107617e-05
-2.9545415860696e-05
-2.09157364827386e-05
-1.68675203685577e-05
-2.16082114058309e-05
-4.67423248862561e-05
-3.38715651701269e-05
-3.11182504283686e-05
-3.38347114717581e-05
-2.28313364477979e-05
-3.97881632503347e-05
-2.85475861370511e-05
-4.99022942703443e-06
-1.67351675106394e-05
-3.98703942479962e-05
-4.19769006856445e-05
-1.88110375415784e-05
-2.83470902183838e-05
-1.82664121284318e-05
-3.73198068884862e-05
-5.66630518202673e-05
3.4795258837125e-06
-2.1025016385309e-05
-2.02706010861433e-05
-1.58053132329912e-05
-1.55982580212887e-05
-3.88722272507759e-05
-4.64237524602257e-05
-1.41807793510281e-05
6.98165852835693e-06
-2.9970652744802e-05
-5.99560333344908e-07
-3.51155957001777e-05
-1.58727244676074e-05
-3.32051283295957e-05
-1.90949509536422e-05
-6.31421984261188e-05
-6.46050778398894e-06
-4.16386359781285e-05
-1.41780697244804e-05
-2.50424225760238e-05
-3.54057500696457e-05
-4.42193098157086e-05
-2.84472337048073e-05
-3.04830379978319e-05
-2.25867571338915e-05
-4.09693735299941e-05
-3.6748412345982e-05
-1.47533569877717e-05
-4.14456141743386e-05
-4.1936758551157e-05
-3.46114939588177e-05
-3.0605513153962e-05
-1.53650762358174e-05
-2.4089705848324e-05
-1.07090371913204e-05
-3.60781496925395e-05
-6.13281654040198e-05
-1.40045142496886e-05
-5.67507067208996e-05
-2.32410400299167e-05
-1.5442450270011e-05
-3.79740128340134e-05
-2.16536199113364e-05
-3.00819505948523e-05
3.62618062923525e-05
-4.69709096154391e-05
-2.26902923506449e-05
-1.88252241082306e-06
-1.81681736617985e-05
-1.96607128393888e-05
-1.26291978528828e-05
-3.1500876467077e-05
-3.70031856791054e-05
-5.23717523971536e-05
-1.08464480922155e-05
-3.4409475619581e-05
-1.52303609841037e-05
-2.26859190463927e-05
-5.30590734731849e-05
-3.57149209294049e-05
5.89765045672786e-06
-5.69788665613959e-05
-1.31662638993518e-05
-1.61556264593329e-05
-6.73230968718906e-05
-5.44488839843645e-05
1.6126966552248e-06
-2.34305983385468e-05
-5.54358909555768e-05
-4.23646793415085e-05
-1.1107872241404e-05
-4.27262514280609e-05
-2.55985137880294e-05
-5.70103283752889e-05
-3.58761999123053e-05
-2.04842417910066e-05
-4.36745265633087e-05
-6.28609167825545e-05
-3.05337055635374e-05
-5.52555531952278e-05
-1.08281940656351e-05
-7.75575496570171e-06
-9.06336454808379e-06
-3.3644963649705e-05
-2.62568092128317e-05
7.20535856348833e-06
-6.60665060770909e-05
-3.62277271938689e-05
-4.79868700305045e-05
8.53723103392049e-06
-2.28933860455091e-05
-2.18519446286992e-05
-4.59238292174968e-05
-3.24578652256966e-05
-4.71001062594222e-05
-4.48782232254957e-05
-2.44748369819441e-05
-5.14056770368599e-05
-4.58605751634337e-05
-3.81492613899257e-05
-3.29129529085338e-05
-2.69800323958968e-05
-3.65197286683523e-05
-5.90439500458736e-05
-1.67907297397205e-05
-3.82332900069136e-05
-1.58737256362751e-05
-2.62148598819332e-05
-2.79519863195552e-05
-6.46436706655885e-06
-2.49945157438987e-05
-1.24479346363761e-05
-1.68106917279593e-05
-1.75229437458596e-05
-2.48894218111311e-05
-3.81013893647291e-05
-2.29728855769836e-05
-9.16508858865465e-06
-2.64499736276393e-05
-2.12662890466448e-06
-1.8789478635536e-05
-4.07428931992258e-05
-4.09839640414547e-05
-5.70527785464539e-05
-3.01589193882056e-05
-4.66956790057052e-05
-6.04650052985493e-05
-7.17947077161892e-06
-2.41843235142978e-05
-3.26135137215576e-05
-4.8993182810736e-05
-5.61827352186755e-05
-5.93439578491002e-05
-3.96811568553116e-05
-2.83836179751018e-05
-2.59607490376314e-05
-1.27757184123007e-05
-2.98445940700128e-06
1.68677685647314e-05
-4.20355911135846e-05
-3.08897831365428e-05
-6.27771638046189e-05
-1.56178626061391e-05
-1.0509088492742e-05
-3.111989152199e-05
-3.10356615170046e-05
-2.57874231666356e-05
-2.21668835964299e-05
-6.03470505376873e-05
-2.36182544139473e-05
-3.11746372839665e-05
-3.67743749622822e-05
7.90905299089859e-06
-2.3541322275921e-05
-5.00077157125751e-05
-2.44634330460263e-05
-1.78239629680251e-05
-4.24482793456157e-05
-6.61859989762169e-05
-2.25182894597184e-05
-5.65270092950589e-05
3.49164947389669e-06
-3.88028056471577e-05
-4.93551407198063e-05
-7.67714851240881e-06
-3.17019825257074e-05
-6.95139668509177e-05
1.51311688333053e-06
-5.0117199042365e-05
-1.72447557911387e-05
1.40148294724607e-05
-4.84001946684e-05
-4.29563464135745e-05
-4.85917806802952e-05
-4.51900109564486e-05
-2.78329074230558e-05
-2.50433448222684e-05
-2.60511082423943e-05
-7.33954900967719e-06
-2.26950228520981e-06
-3.17821472137148e-05
-4.26431532843309e-05
-2.64639388772224e-05
-4.89345436400434e-05
-1.82011848781001e-05
-4.57820744954028e-05
-4.92688745393466e-05
-3.65413173715037e-05
-4.27693827969376e-05
-3.68687767756743e-05
-2.10992739163463e-05
-4.35499428346953e-05
-4.82562170771974e-05
-4.51163977506148e-05
-2.30864902965926e-05
-4.16085776426502e-05
-6.60235864233741e-05
-5.59184330921042e-05
-2.07915166119042e-05
-1.46953217471301e-06
-4.73543216813768e-05
-3.44584762721935e-05
-2.58947243331154e-05
-5.68509119370459e-06
-1.47321136816387e-05
-3.32769914631524e-05
-6.997840991664e-05
-4.50249341792017e-05
-5.50812543361007e-05
-4.9054707596853e-05
-2.34262442048866e-06
-2.4702174568757e-05
-3.69339685244662e-05
-4.80620067649851e-05
-3.51392059692445e-05
-4.49703319284571e-05
-9.56566392947863e-06
-4.59143970267994e-05
-3.75791726237741e-05
-2.03806846914814e-05
-4.23658288332601e-05
-3.63946584026436e-05
-4.97503833707275e-05
-4.20902889920802e-05
-3.7010898151185e-05
-4.34504720278303e-05
-3.72307462324567e-05
-5.35297132439283e-05
-5.99621527193498e-06
-4.22350033833814e-05
-4.61989972296566e-05
-3.11027766177066e-05
-1.08243691392726e-05
-5.70845898205571e-05
-4.22219200259271e-05
-1.27495364429277e-05
-3.01465996112417e-05
-5.28256004080897e-05
1.73119439481219e-06
-3.73225373028484e-05
-2.15911552364938e-05
-5.4020389438667e-05
8.2881024460125e-06
-5.20681914848869e-05
-2.86081967842858e-05
-3.93204710090769e-05
-4.13258890935897e-05
-3.34651983769618e-05
-4.95395415382617e-05
-1.41136716148843e-05
-2.63071829434429e-05
-1.38171241552145e-05
-3.3324221510714e-05
7.95304279037584e-06
-3.40366176947759e-05
-2.80973820267075e-05
1.57124335664994e-05
4.34118617241977e-06
-5.00590757901855e-05
-1.74622324150498e-05
-4.06047436135884e-05
-5.78962693095727e-05
-1.82064400535631e-05
-2.77445488790804e-05
-6.27348758162053e-05
-1.73048419553118e-05
-5.41663493375458e-05
-2.52114715681055e-05
-5.81699527457883e-05
-3.33141740167111e-05
-2.37741736750869e-05
-2.76706031090927e-05
-1.59217315377893e-05
-3.12083737773819e-05
4.42584632083918e-07
-2.25984972150035e-05
-1.24434126664007e-05
-3.6965522278574e-05
-2.93565420151701e-05
-2.83785498251844e-05
-4.21916299645112e-05
-4.59615532320104e-05
7.98572794003856e-07
-2.10908199640121e-05
-1.0165891046656e-05
-2.63791395550356e-05
-4.72378721338323e-05
-4.49744591024941e-05
-2.72109887031684e-05
-6.88306517187558e-06
-4.18246285710395e-05
-2.61617531528853e-05
-1.8010150206968e-05
-7.22851004851082e-05
-4.34177874264925e-05
-4.78426463998336e-05
-4.0350833472291e-05
-3.30716337566449e-05
-1.35838650412298e-05
-5.22315523359292e-06
-5.28863827920144e-06
-2.08640262654978e-05
-1.97821639405372e-05
-3.66303826921067e-05
-3.88635293052173e-05
-2.40982859665321e-05
-5.08929685479248e-05
-3.74224003650437e-05
-1.81699083080661e-05
-3.13291354936661e-05
-5.35774056213894e-05
-1.96224932678429e-05
-3.5720662380977e-05
-2.03369452470125e-05
-2.73149111353039e-05
-3.08518712984741e-05
-3.39329274793026e-05
-8.78703254237835e-06
-1.66216489965718e-05
-4.32796183858478e-05
-3.51228217036391e-05
-4.80448936318982e-05
-1.75616692196495e-05
-3.7529007979269e-05
-5.24742013757741e-05
-2.68999686316422e-05
-4.44860244183797e-05
-9.86493320111803e-06
-3.03547208478504e-05
4.54832694612779e-06
-2.74101331734614e-05
-3.93962040844611e-05
-1.80845213371865e-05
-3.93764440886838e-05
-4.38908999068569e-05
-2.6596527603971e-05
-2.53902902008939e-05
-1.74974077558895e-05
-3.98377710742428e-05
-2.03007171141492e-05
-2.28725856545475e-05
-1.06197762795885e-05
-5.33588425599681e-05
-4.13936187446301e-05
-3.37416568258228e-05
-4.64277402488454e-05
-1.64763889428844e-05
-4.34421375540582e-05
-2.33396080826995e-05
-3.450507825981e-05
-3.69542444480552e-05
-2.06074563522095e-05
-1.46993258856185e-05
-3.6353814461413e-05
-3.17592881203701e-05
-2.23518888228513e-06
-2.67889381690811e-05
-5.81397408212008e-05
-3.28672811346295e-05
-1.90564606722291e-05
-4.49342943011384e-05
-2.84247496421592e-05
-5.16721322780339e-05
-1.44866960907244e-05
-3.41388545598148e-05
-5.45539804370722e-05
-5.37259495518733e-05
-1.49809643487904e-05
-1.0397898784978e-05
-4.32866608748161e-05
-3.73394036967396e-05
-3.21166802065341e-05
-3.65551644828431e-05
-4.0676886194671e-05
-3.62038718101475e-05
-5.51267805586945e-05
-1.20786999405578e-05
-2.28272029128083e-05
-2.38015694062931e-05
-3.80389431495999e-05
-1.34824517871882e-05
-1.17737082702062e-05
-9.20795241517162e-06
-4.67784663053302e-05
-6.12068374912477e-05
-3.64270100826502e-05
-1.40592947527574e-05
-2.56938512849027e-05
-5.88013424166452e-05
-3.23873022476474e-05
-3.77560834346711e-05
-1.0777223070271e-05
-1.66388552242007e-05
-1.12837727501144e-05
-4.1889214585791e-05
-1.29739348034524e-05
-2.85775072083913e-05
-3.02042266336587e-05
2.62294692603021e-05
-1.05396215006371e-05
-3.68715998583414e-05
-1.97827944244206e-05
-1.78980172664908e-05
-3.44827609187599e-05
-1.54410844454972e-05
-1.95161629924677e-05
-3.54963454541299e-05
-2.3715905945804e-05
-2.70913788369181e-05
-4.84985301567685e-05
-5.45216759514751e-05
-4.06076134336775e-05
-5.19806975692439e-06
-1.70808658156407e-05
-1.06795460159005e-05
-3.0682667531317e-05
-2.56661028389221e-05
-5.52417055337679e-05
-1.45099237628871e-05
-3.66854498378751e-05
-4.07522524942887e-05
-2.34718748270443e-05
-4.70869345847154e-05
-3.94469551778621e-05
-1.87098784933054e-05
-1.1263166829176e-05
-2.71734423926602e-05
-6.5034869841613e-05
-2.9399300531207e-05
-1.67223844857297e-05
-2.83727300902966e-06
-1.13766775946735e-05
-2.37386256699419e-05
-3.26686655746999e-05
-1.79105303447559e-05
-1.43796491375533e-05
-3.56048580436451e-05
-2.60055241864377e-05
-3.75193821605298e-05
-2.92372609068641e-05
-7.20450970309504e-06
5.24628709728723e-06
-3.60457245733422e-05
-3.33741817931542e-05
-3.98444698727923e-05
-4.117838992609e-05
-3.06805705713047e-05
-4.0585839745779e-05
-3.87385336125084e-06
-4.73630148478487e-05
-2.63699358297408e-05
-3.80765890176641e-05
-4.1365613334196e-05
-3.58345584790944e-05
-6.55987540588564e-06
-4.38530109315069e-05
-3.51317034241104e-05
-2.75574510952538e-05
-5.10301225437243e-06
-4.44881109667931e-06
-8.66923818458301e-06
-1.86625335537118e-05
-1.26123018968349e-05
-6.30509234264355e-05
-4.23111823953469e-05
-2.57268779445783e-05
-2.59558568700771e-05
5.32585260292242e-06
-3.17852757921641e-05
-3.48834521231849e-05
-3.07344809096207e-05
-1.7646754262665e-05
-3.35054125670701e-05
-4.54436729515802e-05
-1.34442928412278e-05
-5.02309814072339e-05
-2.22467563438764e-05
-2.61702253947243e-05
-1.30103072702191e-06
-4.68057867920354e-05
-1.68694613939457e-05
9.28026201818278e-06
-3.7421600581344e-05
-2.66869479056217e-05
-5.2393737273636e-05
-4.68115644396692e-05
-9.46557871362978e-06
-4.13746893939649e-05
-3.76708661718729e-05
-2.25796142164077e-05
-1.86089398836857e-05
-5.54006408657376e-05
-2.27690006720169e-05
-5.90876839947025e-05
-2.16213923284422e-05
-3.9071955541277e-05
-5.66277986343072e-05
-2.18026964136609e-05
-1.01916625610487e-05
-1.97006570024842e-05
-1.57146313868324e-05
-2.46059348554155e-05
-1.08166692761131e-05
-2.34018152621367e-05
-5.03447426062803e-05
-2.77476621625588e-05
-3.80239847134315e-05
-8.08329305369097e-06
-3.41221004318951e-05
-2.47699320178565e-05
6.56542618260819e-06
-2.52348349190148e-05
-2.67376297048143e-05
1.38019479994232e-05
-4.23379905781947e-05
-2.4244638064116e-05
-3.32002975023438e-05
-3.79687998764174e-05
-1.68087993368301e-05
-1.15528794399663e-05
-4.25801646915501e-05
-6.23462633715337e-06
-5.5738564798667e-05
-8.28202485243456e-06
-6.86706580371093e-05
-3.10373136886929e-05
-5.71974299756445e-05
-2.02692611745649e-05
-3.90873880560817e-05
-9.99772435350284e-06
-3.67082295952846e-05
-5.79513074964007e-05
-5.70733579522266e-05
-3.03391745192349e-05
-3.89440726774964e-05
-6.68186475898863e-05
-3.07655878582229e-05
-2.99140706879397e-06
-3.25837692229058e-05
-4.88373615417422e-05
-3.80228955131314e-05
-2.94140895446572e-05
-2.31414854200659e-05
-6.850782870185e-05
-8.72718095605409e-06
-2.03401712856188e-05
-2.74882795235201e-05
-1.13094479280294e-05
-2.89248573995428e-05
-3.05192618263201e-06
6.32874475651058e-06
-3.41587555131429e-05
-1.95973687142252e-05
-5.70203350680202e-05
-5.05461361841329e-05
-1.62605940956644e-05
-2.07448791556405e-05
-1.63612507193611e-05
-2.11251063021133e-05
-2.56633602185005e-05
-4.22861229481016e-05
5.79199250425011e-06
-4.20875640570059e-05
-2.98517087956227e-05
-3.11656698145071e-05
-2.73652137412031e-05
-5.38700348018358e-05
-4.58304333181026e-05
-3.28999943800222e-05
-4.81280670238792e-05
-4.87278857341681e-05
-1.70256214993328e-05
-7.58961206002142e-06
-1.87704096213646e-05
-4.32128750479088e-05
-7.20629835141944e-06
-5.525409206481e-05
-6.12124511954762e-05
-5.08496452110704e-06
-4.64648935088532e-05
-3.30784736620113e-05
-3.65123316130658e-05
-3.57734971646436e-05
-5.37774564624546e-06
-2.31503912813406e-05
-3.60898537148961e-05
-3.95985705375948e-05
-3.90868444642746e-05
-4.19385464275924e-05
-2.30946334517383e-05
-2.87433046987685e-05
-2.68216440774585e-05
-3.62371347402463e-05
-3.5945650333638e-06
-1.070558341547e-05
-8.5479833064743e-06
-2.92669085399818e-05
-2.71195244510418e-05
-4.77465560840533e-05
-2.84605319792624e-05
-1.33827622005219e-05
-2.51819336969013e-05
-2.16005711434474e-05
-1.37731958700932e-06
-2.42087299319534e-05
-1.60387435135361e-05
-2.34494868586747e-05
-1.45136614472338e-05
-1.94223603020801e-05
-4.15777958508611e-05
-1.89050851526995e-05
-9.93343369509379e-06
-2.29885633637824e-05
-1.181466776954e-05
-7.55059578579011e-06
-3.89928698007287e-05
-3.9518838410514e-05
-3.01772487988092e-05
-6.38113867870126e-05
-3.40118651866275e-05
-3.03969223889369e-05
-3.18635137171405e-05
-3.86796618747029e-05
-4.40622336954376e-05
-5.01526017035829e-05
-4.87131462629689e-05
-3.46654669132601e-05
-4.36138463089793e-05
-2.66669220657145e-05
3.04005190320169e-06
-3.83399860796778e-06
-3.17985167422252e-05
-2.65506212511942e-05
6.90143461044824e-07
-6.06301885076503e-05
-6.88901466735361e-06
-1.82836822272035e-05
-7.14788589862586e-06
-3.04997551874792e-05
-9.70267471622095e-06
-4.6356033637531e-05
1.83036824932914e-06
-2.16861943794614e-05
-2.11381395568158e-05
-5.75900994834683e-07
-2.55204377820964e-06
-4.80963481196266e-05
-2.88415098811282e-07
-1.9456040985577e-05
-2.81626671156903e-05
-2.47071517470873e-07
-2.88360919977595e-05
-4.98977582390247e-05
-3.80243677006917e-05
-3.92636468631001e-05
-2.98267751381855e-05
-3.04153255713044e-05
-3.97212611915984e-05
-4.57243971274465e-06
-5.64098771960264e-05
-3.66430647006184e-05
-2.78756824121486e-05
-7.10831999110571e-06
-4.26713704994275e-05
-3.30346053112709e-05
-2.86268983859058e-05
-6.16469838432649e-05
-4.86228443725771e-06
-3.99972186833362e-05
-4.53365841936634e-05
-5.2971535692614e-06
-4.01351833188682e-05
-3.93737521078848e-05
-4.75729068834228e-05
-2.43142030279791e-05
-1.92181990125723e-05
-4.4835025928111e-05
-3.64557111392941e-05
-2.41844541880755e-05
-2.72634576247283e-05
-3.04274881977629e-05
-1.50740983307039e-05
-3.69710689554396e-05
-1.97817671883303e-05
-2.6326502885449e-05
-1.35345497152558e-05
-4.40035718553502e-05
-1.78603632530893e-05
-1.93880286318237e-05
-1.26067962201812e-05
-1.44100005062177e-05
-4.12732870517458e-05
-8.73311908845791e-06
-1.70095776879397e-05
-2.24447126727896e-05
-4.08639959876904e-05
-1.99812766250629e-05
-3.28498129412837e-05
-3.77796906143947e-05
-1.1765224351894e-05
-8.35064884157555e-06
-1.5709947378741e-05
-2.64861047793109e-05
-2.77293669472977e-05
-3.35353791096518e-05
-1.44800985686299e-05
-4.61525654886652e-05
-2.19841672209979e-05
-6.14725265989059e-05
-6.77727782625002e-05
5.58315270186569e-06
-4.36857824829619e-05
-1.82343150060877e-05
-7.78020090299132e-06
-5.1417948763232e-05
-2.47690850247941e-05
-2.89469575054925e-05
-3.66148965410234e-05
-4.72331805033284e-05
-6.87238445132982e-06
-3.5567196101876e-05
-6.71991013344219e-05
-6.4104088041563e-05
-2.64353872655434e-05
3.30203031414587e-06
-2.96323609046479e-05
-3.98778543993524e-05
-2.64287192152912e-05
-2.42913290839987e-05
-6.21385639785636e-05
-3.41863031686036e-05
-2.08533301833664e-05
-4.18035687717554e-05
-5.34753030334583e-05
-4.5427247548039e-05
-2.73441130343365e-05
-3.80303738354635e-05
-2.39462408175151e-05
-6.47704792235532e-05
-2.14343481124968e-05
-3.03876818412249e-05
-4.37195224190269e-05
-9.44309094952067e-06
-3.1689951145971e-05
-2.17722166761849e-05
-6.57443962031457e-05
1.41818373020089e-05
-2.44216851606625e-05
-1.96000587414212e-05
-1.14597955053153e-05
-3.92629458434223e-05
-2.3367113183577e-05
-1.05433539451863e-05
-3.76196250928306e-05
-2.85266317760896e-05
-1.95157851130521e-05
-6.91690477718686e-06
-3.58779244674265e-05
-3.04099508247649e-05
3.72063546147494e-06
-3.41768371305513e-05
-1.26024823764029e-05
-5.7210512181799e-05
-4.32801760217316e-05
-1.72786752066496e-05
-1.5769646792045e-05
-3.93705742512902e-05
-3.10798460496836e-05
-4.09564317447857e-05
-2.34544686304488e-05
-3.14506457713075e-05
-4.66897974300084e-05
-1.41857179647968e-05
4.52396352216841e-06
-4.49674120712672e-05
-1.3373213537576e-05
-1.27712892837851e-05
-2.10411034618377e-05
-6.87865403082454e-06
-3.77958298533759e-05
-4.79305897706863e-05
-3.84754335873725e-05
-8.84865933444955e-05
-2.61074221565484e-05
-3.27684888722583e-05
-4.58291196675279e-05
-4.28122891935128e-05
-6.13156030721766e-05
-2.22051677158665e-05
-4.82750879458548e-05
-2.28602585621701e-05
-3.9522161348401e-05
-4.76243046409692e-05
-4.79014553274531e-05
-4.93727839594105e-06
-2.35621167903865e-05
-2.89391105126943e-05
-3.28099787392363e-05
-1.62669722333036e-05
-5.22252086299523e-05
-6.79751579430942e-05
-1.57943100805925e-05
-3.26198643417224e-05
-3.54680326116277e-05
-6.93626303528627e-05
-2.80994482466991e-05
-2.29352110878233e-05
-1.1134183825779e-06
-2.40560607209553e-05
-5.32194903065907e-05
-4.50927567637168e-05
-3.03619128701149e-05
-1.17583883297102e-05
-3.87353380758593e-05
-2.45327377085361e-05
-2.92110837983595e-05
-6.32344608808724e-05
-6.62706114778174e-05
-2.78959418510868e-05
-2.35066686980159e-05
-2.60552863878579e-05
-4.5085334997438e-05
-1.33215651903764e-05
-2.65752911967769e-05
-6.20501007441125e-06
-3.61676889093976e-05
-1.56224330548695e-05
-8.46313118041191e-06
-3.26221318492645e-05
-2.62570923400314e-05
-5.44387367658195e-05
-3.47981489096817e-05
-3.04712525151993e-05
-2.7668264048201e-05
-6.91074826970983e-05
-2.84490901261614e-05
-3.18573260148183e-05
-2.91805159990911e-05
-2.19683088666173e-05
-3.86523410927066e-05
-1.84385080036577e-05
-4.08516179721063e-05
-2.17510061299232e-05
-2.93997286943273e-05
3.59871472857553e-06
-4.23875844547921e-05
-3.11004661871753e-05
-4.02693624168581e-05
-1.93936900439596e-05
-2.67516317094109e-05
-2.70118942293917e-05
-3.7853812787527e-05
-3.63953868882842e-05
-2.49811327371287e-05
-2.31564864826889e-05
-9.73572273783897e-06
-6.05875826583769e-06
-4.67077643403257e-05
-5.27254552280602e-05
-3.74067607710086e-05
-4.78850939194678e-05
-2.11231546384718e-05
-4.57456747542557e-05
9.16257589589628e-06
-4.7621996461562e-06
-1.47938883042267e-05
-5.41528577557911e-06
-2.33076937099194e-05
-2.8354929827271e-05
2.46780411633149e-05
-3.64113243866323e-05
-3.55921993976638e-05
-3.46574360234615e-05
-1.53635915413658e-05
-1.55323838430696e-05
-2.46154772062858e-05
-3.98537182220325e-05
-2.0794821263413e-05
-1.08975690189891e-05
-4.25789534126209e-05
-3.69925426815137e-05
-1.47124766765403e-05
-2.54545682058273e-05
-3.85042458006417e-05
-2.69896278896804e-05
1.16505513924273e-06
-5.09321330984876e-06
-2.97053215604033e-05
-5.09127639852809e-05
-6.38933239654382e-06
-7.08892043432779e-05
-1.25263536378585e-05
-2.91370986123699e-05
-1.91973236222036e-05
-3.24679354567753e-05
-4.9275698508825e-05
-1.26956608592053e-05
-3.92318173517138e-05
-2.97145428513166e-05
-4.96635661284044e-05
-2.80317440236807e-05
-3.99857749559244e-05
-2.42958003363676e-05
-2.92224378077301e-05
-2.47793682331496e-05
-3.41853896592412e-05
-2.89657472770451e-05
4.06482824656357e-07
-4.54151045121219e-06
-2.93277909092837e-05
-3.74222389327293e-05
-1.49426151114583e-05
-4.20998073691668e-05
-2.1077717779345e-05
-2.7920183179812e-05
-2.44701305444238e-05
-2.90051857583817e-05
-2.11367682089449e-05
-3.281514984933e-05
-3.62931561242565e-05
-2.9873478657293e-05
-3.6985543541054e-05
-5.02480682349689e-05
-1.98869087209648e-06
-5.50536871216962e-06
-9.09975699084083e-06
-2.61958874996787e-05
-3.63367036317e-05
-2.38930781172869e-06
-3.55656338784855e-05
-1.22950029171782e-05
-6.50906255595994e-05
-2.03569556279082e-05
4.9250830398582e-06
-4.23901363937999e-05
-3.31551429643202e-05
-5.04263017391041e-05
-4.09539992359967e-05
-3.17935784652744e-05
-4.68509929233622e-05
-4.52359551756081e-05
6.43404103656001e-06
-2.04279791514625e-05
-6.2809511143523e-05
4.44785519410089e-07
-2.95223722584927e-05
-2.49016104473464e-05
-2.40825381985367e-05
-5.33917307007337e-05
-5.59994781828702e-05
-3.76706691464092e-05
-1.08379950351212e-05
-1.20752010273961e-05
-7.30699993491751e-05
-4.41431462723649e-05
-3.82477253449707e-05
-2.6509652346881e-05
-2.04655294779634e-05
-4.83869919174968e-05
-3.92724834869326e-05
-2.10348518453958e-05
-4.01486889714342e-05
-1.03371191879491e-05
-2.06737527756643e-05
-2.45326621886259e-05
-4.83183810498356e-05
-2.69174453520456e-05
-2.49409157429453e-05
-2.01225757127232e-05
-3.99103631581513e-05
-3.83921898324672e-05
-3.57638254148969e-05
-4.3093725185188e-05
-3.19769227816791e-05
-3.56094832519843e-05
-1.14668434290273e-05
-1.73530567330885e-05
-2.19182034965266e-05
-2.44919206495026e-05
-4.04124186311825e-05
-1.15695219460428e-05
-2.49982233005663e-05
-8.30928067060835e-06
-1.99615245205634e-05
-5.25245118174043e-05
-1.11589115217441e-05
-1.68016710539942e-05
-2.41814620469276e-05
-6.6244216126089e-05
-4.88768815671391e-05
-2.02820931358146e-05
-2.7712774496228e-05
-5.06120893197983e-05
-2.65252058675322e-05
-2.78387041196399e-05
-4.49678097881989e-05
-5.36393436365857e-05
6.45187377565076e-06
-3.26878692156918e-05
6.03459126665998e-07
-2.02967022761407e-05
-3.73870087175842e-05
-4.34605496026721e-05
-1.73593414921502e-05
-2.60443597919075e-05
-3.20925278510766e-05
-1.27958286414953e-05
6.61455994692331e-06
-8.02669798253346e-06
-3.89860401402338e-05
-3.00122243100487e-05
-4.27267672108766e-06
-2.00754219655801e-05
-2.12780002481132e-05
2.68267644355702e-07
-1.60170575909638e-05
-2.91608838879031e-05
-6.23465766164388e-05
-3.58349516072722e-05
-1.90691289953972e-05
-2.94453091398597e-05
-1.74164309492698e-05
-1.72800695622133e-05
-3.28861400317626e-05
-5.16684144001797e-05
-3.45729571368875e-05
-2.64625605643024e-05
-1.58294076381809e-05
-2.86337041380108e-05
-5.62454575822663e-05
-2.28927861186685e-05
-1.99839830728249e-05
-1.91412088132375e-05
-1.80645745965033e-05
-3.90635191093074e-05
-3.68860582277987e-05
-1.65478374342024e-05
-2.11749816148513e-05
-2.22756258393177e-05
-1.10166204534518e-05
-2.7999159766896e-05
-3.57842845193945e-05
-2.74687264276324e-05
-5.25245677953215e-05
6.67863006109551e-06
-3.07459920836901e-05
-5.67843831877839e-05
-2.83803498706947e-05
-3.26212989318954e-05
-5.88904987528169e-07
-6.9277482011792e-06
-1.89162976868857e-05
-5.95735302545912e-07
-2.14474276666287e-05
-5.73237450045482e-05
-1.36435543849237e-05
-1.59910637024421e-05
-1.78420189659191e-05
-4.42321246560956e-05
-1.21048091244342e-05
-3.36249355868397e-05
-4.77204364700243e-06
-3.43868114540425e-05
-5.4387744934459e-05
-3.38929689121688e-05
-3.01353026562644e-05
4.49132775148797e-06
-4.59341243728266e-05
-5.14615782570555e-05
-3.18999589593147e-05
-1.45779546739035e-05
-2.0046554487568e-05
-4.03480724372084e-05
-9.82958756999073e-06
-5.65101325925885e-05
-4.18746296014788e-05
-4.46287410929951e-05
-3.71753014554836e-05
-2.28294123971179e-05
-6.41057625100633e-06
-1.26833217752611e-05
-5.23993585283576e-05
-4.58744364455521e-05
-2.43172714078821e-05
-6.10188998211929e-05
-4.71424262790769e-05
-2.51788624957326e-05
-1.71306676059475e-05
-4.09543639590113e-05
-2.20504451289771e-05
6.87066837953675e-06
-3.02462162073383e-05
-1.20664348983704e-05
-4.24335134317551e-05
-4.60598607679328e-05
-1.19217936098052e-05
-1.70536163821114e-05
-2.02314557542439e-06
-3.18035706024976e-05
-8.30438117700546e-06
-6.61958554767367e-06
-1.80587409972113e-05
-4.03984653144577e-05
-1.27349955505495e-05
-3.91863009556886e-05
-2.93724523101892e-05
-6.94959324001527e-06
-4.39343647074272e-05
-4.93936575468452e-05
-1.01806622307148e-05
-4.40631610799468e-05
-2.43382448317569e-05
-2.76383749973357e-05
-4.85191676770676e-05
-3.85530158088793e-05
-7.37642732225421e-05
-2.95777612498272e-05
-1.6525986195556e-05
-3.55099260285443e-05
-4.82283762462911e-05
-4.22252598869407e-05
-4.0384251961478e-05
-2.35467996203398e-05
-1.7320650411891e-05
-4.84914587484015e-05
-3.46873317861753e-05
-2.52201764795718e-05
-3.51196597403126e-05
-3.6069326508347e-05
-4.8033828156052e-05
9.22518927351947e-06
-4.65352361830858e-05
-1.82022608070552e-05
-2.69808012313701e-05
-6.90198238468964e-05
-2.34007921839267e-05
-1.05561353425254e-05
-5.38099399728431e-05
-2.07768242533503e-05
-3.01523982277445e-05
-2.94224578190506e-05
-2.0712242807758e-05
1.814658669236e-05
-4.22277244908223e-05
-3.57015409991941e-05
-4.2771117118384e-05
-3.58321110524645e-05
-2.63905242267059e-05
-2.05709493085034e-05
-5.30792722027943e-05
-2.24926878191446e-05
-2.97560075483932e-05
-6.09354206631729e-05
-2.55530183198975e-05
-7.9940898217417e-06
-4.10569282771188e-05
-4.48274001010272e-05
-9.29056864163066e-06
-4.52871230703818e-05
-4.53992839389957e-05
-8.79585580743441e-06
-5.48363936851349e-06
-4.09185144651928e-05
-5.81954309228135e-05
-3.86093145432156e-05
-2.77152718539621e-05
-1.65375187827085e-05
-1.57178577670066e-05
-2.67804710039352e-05
-3.56456956945201e-05
-2.88645688204975e-05
-5.74216930699551e-05
-2.53627156855933e-05
-1.15484417054214e-05
-2.21948972859018e-05
-2.49576044286447e-05
-1.80675605033724e-05
-2.50996662016937e-05
-2.59526938522792e-05
-3.87088307581022e-05
-1.83971033056795e-05
-3.04622107840583e-05
-4.26138413653394e-05
-1.9076298090775e-05
-3.62966911456341e-05
-5.71501116940878e-05
-3.83102539614873e-05
-2.84660626707979e-05
-4.45071270079301e-05
-4.33631023026244e-05
-1.2280242978071e-05
-7.32583902124887e-05
-6.7441367345623e-06
-5.97185577175054e-05
-4.27949146392889e-05
-1.44841889102784e-05
-1.11550232923137e-05
-2.47112685793282e-05
-2.19969682083635e-05
-4.10045555148094e-06
-9.25934557906388e-06
-2.60524835926179e-05
-5.66638257556078e-05
-3.56772500031861e-05
-2.92461276353538e-05
-3.22883421241905e-05
-2.87661109542681e-05
-1.3563414794242e-05
-2.20217865766724e-05
3.18240073705132e-06
-2.19310259092159e-05
-5.35042191310603e-05
-3.03224141902516e-05
-3.92791573424868e-05
-4.18665387489233e-05
-3.70894064977497e-05
-4.6783515115795e-05
1.31090440390276e-06
-6.87917865442394e-05
-2.56329427056159e-05
-1.02713810004747e-05
7.72958933447292e-06
-3.10686374800986e-05
-3.92625089148814e-05
-2.04665106954531e-05
-3.14984521951981e-05
-2.02112024013381e-05
-3.75959447152998e-05
-4.80796764622632e-05
-3.41986609022353e-05
-1.66444463569722e-05
-3.42171260988067e-05
-1.87280659514841e-05
-1.67259010686688e-05
-2.96586504120128e-05
1.26613613337779e-07
-3.93095515592258e-05
-1.01978705205902e-05
-1.82497239512215e-05
-5.27015924472345e-05
-2.06789854179667e-05
-3.52144395696814e-05
-3.45744011811419e-05
-4.54625264305034e-05
-4.30763084937664e-05
-3.32247136649104e-05
-4.29249946348745e-05
-3.13368997292608e-05
-7.56109111254279e-06
-5.43557028708732e-05
-4.98804172896107e-05
-1.83541610546981e-05
-3.02672208768704e-05
-3.68083213795274e-05
1.93292707084029e-06
-2.12115466962148e-05
-6.37829719165859e-05
-5.84902690054428e-05
-3.75002922817901e-05
-6.75880564900503e-06
-2.80873950054557e-05
-1.10695247542625e-05
-1.43462443759949e-05
-1.87553302247032e-05
-3.17129811225304e-05
-2.4860165589825e-05
-1.22078317923027e-05
-3.06440213968147e-05
-4.98342277184979e-06
-2.97930139107041e-05
-4.25163445098983e-06
-2.13557711811921e-05
-3.57692032596855e-05
-1.54713042779188e-05
-3.11614779367393e-05
-2.87000756830186e-05
-1.74353530072082e-05
-3.77777720011916e-05
1.54997258937539e-06
-4.00804948075164e-05
-1.39094619951587e-05
-3.32901834047113e-05
-4.43546993606513e-05
-3.73804657765282e-05
-2.37556760675632e-05
-2.97601848481785e-05
-5.00080798800107e-05
-1.64899843280204e-05
-1.66418867904308e-05
-2.30898625637011e-05
-3.14635163463393e-05
-5.59913370048963e-05
-1.58613164921411e-05
-2.19979107290683e-05
1.41252177630495e-05
-3.04260199040348e-05
-7.98656927820874e-06
-1.27846324398056e-05
-2.84048517729732e-05
-1.00036621857241e-05
-3.02016914748216e-05
-5.73278659725589e-05
-1.82398117769076e-05
-2.25222242596689e-05
-2.83638825872628e-05
-3.19038552531119e-05
-1.02883696020081e-05
-3.81395014466736e-05
-2.20009303781133e-05
-9.82994427995184e-06
-1.72025461406917e-05
-2.96513054675211e-05
-1.12597022686377e-05
-3.67885081398974e-05
-3.13732877313366e-05
-2.55164599087064e-05
2.90592726172991e-05
-3.25651157487496e-05
-2.23986232393634e-05
-7.76496264462993e-06
-4.28672386807402e-05
-1.74085984949725e-05
-1.35675864375762e-05
-9.3905463165174e-06
-2.26052805542409e-05
-2.96104409131022e-05
-1.37974542319846e-05
-2.52879402699775e-05
-4.53221494757686e-05
-4.03011270293975e-05
-6.82258802415141e-05
-2.49000445141361e-05
-2.79405332271936e-05
1.27593497045795e-06
-2.03777004945846e-07
-1.12093745986972e-05
-9.72387470678242e-06
-3.51546926455701e-05
-3.19607365735554e-06
-2.76577183172394e-05
-3.81371378527138e-05
-5.1945165278078e-05
-2.67662548594661e-05
-1.60630312053943e-05
-5.6165418449067e-06
-2.6291698430376e-05
-2.39136582267217e-05
-4.57081136591399e-05
-2.07531233651791e-05
-3.6506877935927e-05
-2.78785983421787e-05
-2.641859097208e-05
-2.63792496318787e-05
-2.52596009884056e-05
-4.03228808298987e-05
-1.81052098845752e-05
-2.23232342242816e-05
-9.87968898569441e-06
-1.35286056396117e-05
-2.60221852859915e-05
-3.59011553852532e-05
-2.05977139365294e-05
-4.64092623443494e-05
-3.56794656666126e-05
-2.83720931315739e-05
-2.42494910612525e-05
-1.83366440316638e-05
-3.50698115957322e-05
-6.82322454584203e-06
-4.40932935569534e-05
-4.05389518246459e-05
-1.52272167117639e-05
-4.63259556779121e-05
-4.04762126660503e-05
8.91961236408546e-06
-7.31868424002565e-06
1.00561849511636e-05
-2.2078813307231e-05
-2.14481604412762e-05
-1.99123630057767e-05
-3.52435247043322e-05
3.00159692634061e-06
-4.39179269467902e-05
-4.65681370690389e-05
-2.86216061822285e-05
-1.5920467693159e-05
-1.79187200120768e-05
-2.95307579305507e-05
-1.70314681240064e-05
-1.99371828889075e-05
-2.52193039165912e-05
-1.89718010552578e-05
-4.29850323996076e-05
-4.6046178814309e-05
-2.15924383293412e-05
-5.24027789014029e-06
-1.31883661717797e-05
-1.79385707335055e-05
-6.89644364739946e-06
-1.11374625767082e-05
-2.32682027091222e-05
-5.85390855020446e-05
-1.80527424396413e-05
-4.54806403189054e-05
-1.37677124178754e-05
-2.47972377600948e-05
-9.38761636762897e-06
-3.48433086937372e-05
-1.96129968390461e-05
-1.72999402524158e-05
-2.54981046935758e-05
-3.94378134628129e-05
-5.5371859804392e-05
-2.64777605290828e-05
-3.30513334596182e-05
-5.04703015794306e-05
-1.06265397967579e-05
-3.98767741941889e-05
-7.77724867618386e-06
-1.15904738953097e-05
-2.4581238175788e-05
-2.32575458625175e-05
-2.4837456076572e-05
-2.61562450224715e-05
-3.41053921787682e-05
-3.81956704236555e-05
-3.34504986922903e-05
-6.05346874434007e-05
-5.82912829529477e-05
-1.39482439558464e-05
-2.61450788813135e-05
2.32368479343919e-06
-3.3920966631272e-05
-1.99644379900734e-05
-5.32466506107048e-05
-2.76977526171219e-05
7.53160434746426e-06
-3.47555561392595e-05
-2.39646200028949e-05
-2.07193115951264e-06
-3.53808068211217e-05
-3.88791538696648e-05
-4.85167478811188e-05
-4.39690335589478e-05
-2.63587352511429e-05
-2.23902989182409e-05
-2.72272844537367e-05
-4.77971270326718e-05
-2.20331087964897e-05
-3.0938910350975e-05
-2.25141479094864e-05
-3.21452727009326e-05
2.04295652662436e-05
-2.1928054837699e-05
-2.91568612891291e-05
-5.61129944012462e-05
-3.43317084153841e-05
-5.50375921863608e-05
-2.86500953587766e-05
-1.70748440625717e-05
-3.28078884543761e-05
-2.28539425633282e-05
-3.21730016416483e-05
-5.64917696612194e-05
-5.24122718686156e-05
-4.66605754765812e-05
-2.70225243785184e-05
-7.43480439724024e-05
-3.3648184959394e-05
-3.1321847702758e-05
-6.09947356775901e-05
-1.39001837724449e-05
-4.6808504554789e-05
-4.41100387389263e-06
-2.40187752369271e-05
-2.13182285539684e-05
-1.58143442592124e-05
-5.70358162522166e-05
-3.35125031507089e-05
-3.76806941500792e-05
-2.50150995239788e-05
-1.80637111630842e-05
-1.0411894199611e-05
-8.73230117156224e-06
-3.23778039574761e-05
-2.00116523467527e-05
-4.84507779296171e-05
-2.21347443250096e-05
-4.88069499984547e-05
-5.46885401217819e-05
-2.30967447658943e-05
-2.55190421609412e-05
-3.88206752251416e-05
-4.54125443310127e-05
-2.53557744049583e-05
-1.52385773851906e-05
-1.89967281066615e-05
-1.47107637950626e-05
-1.52664612769054e-05
-3.12372150281518e-05
-4.29599174373434e-05
-1.81459512494935e-05
-1.65484771717885e-05
-8.6319231159428e-06
-3.30803826604136e-05
-3.50116053711968e-05
-3.95057471909095e-05
-1.6215899586914e-05
-4.26509459304121e-05
-2.09886864874787e-05
-3.44162670059079e-05
-4.81022942087907e-05
-2.10293773866251e-05
-1.76739715318623e-05
-3.64620396587322e-05
-2.57006006497905e-05
-5.71027821318657e-06
-4.32754051051219e-05
-3.25740810758503e-05
-3.10707147523465e-05
-4.22675100307821e-05
-1.27236419480711e-05
-1.44119661041851e-06
1.1895899273216e-05
-4.73726958650937e-05
-4.89719720207856e-05
-4.57116124133132e-05
-2.51856693901878e-05
-3.01307528660516e-05
-2.65279621485402e-06
-1.53057125330432e-05
-3.33401204121943e-05
-1.77357584464101e-05
-1.25023718550117e-05
-2.67786924286262e-05
-2.75994350784995e-05
-3.06327037562577e-05
1.39087169798331e-05
-2.26645024344213e-05
-2.05888193710799e-05
-2.87533137252484e-05
3.15668667447754e-05
-6.12649841934167e-05
-6.71458823739121e-05
-1.26448588978805e-05
-2.47078735277383e-05
-1.66069127405291e-05
-3.80116679875694e-05
-4.22406513177275e-05
-2.49225265225755e-05
-2.39734326790917e-05
-2.21431498060345e-05
-2.48910017487133e-05
-3.31157800836235e-05
-3.42285737064595e-06
-2.64915912014752e-05
-2.50466960437344e-05
-1.23843235570591e-05
-4.47883916976219e-05
-2.09864983693309e-05
-1.99983793211912e-05
-2.20017064144891e-05
-2.78950243448971e-05
-4.39294082954153e-05
-1.29002829701736e-05
-4.25837608791937e-05
-3.92766091904852e-05
-8.92292528284047e-06
-3.96509849726297e-05
-1.32668108263112e-05
4.35479475283732e-06
-1.83642690079184e-05
-2.69121764161542e-05
-3.38752156937018e-05
-2.44108577918374e-05
-4.27028786086154e-05
-2.31851586022807e-05
-5.40625376575024e-05
-1.94064678084284e-05
-3.80649067900092e-05
-2.14941376052923e-05
-3.49319380715908e-05
-3.19786463476481e-05
-5.59777691062236e-05
-6.51756138892608e-05
-4.5739683813029e-05
-3.49476207633045e-05
-4.18117843693778e-05
-4.09192253244125e-05
-9.32399962346492e-06
-3.87178441953568e-05
-5.23317554101002e-05
-4.70737830749639e-05
-4.70215853316532e-05
-2.65748951985775e-05
-6.62537910876154e-05
-5.83913301277105e-05
-1.95419202227095e-05
-4.35408363210275e-05
-2.51226869952522e-05
-1.97586604864475e-05
-2.87958094726639e-05
-4.04013968447098e-05
-2.29339600877659e-05
-4.82460461290863e-05
-2.85277408403494e-06
-1.48496826821967e-05
-4.82252566331094e-05
-3.59219156583614e-05
-4.10973599175021e-05
-2.81787291527047e-05
-2.97229398550873e-05
1.51726834671861e-05
-3.37137508245637e-05
-4.18807002878154e-05
1.01597327409801e-05
-2.20627925225282e-05
-2.88157429763968e-05
-3.33543903243843e-05
-4.28221985886398e-05
-2.15558866033365e-05
-3.5014947927596e-05
-5.22280998976943e-05
7.75170721280713e-06
-1.55542827974813e-06
-2.60572133482835e-05
-1.70067575665255e-05
-2.52699916971873e-05
-3.47534026021611e-05
-2.77961206190259e-05
-4.7511200268715e-05
-1.10635824988982e-05
-3.84133811916994e-05
-6.42293348374017e-05
-3.35725578401179e-05
-2.37509444748685e-05
-2.91997965491429e-05
-2.45576887042126e-05
-4.59422495352806e-05
-3.51508429144461e-05
-2.95657462949967e-05
-1.25367168538224e-05
-7.95563867956752e-06
-3.21323963072395e-05
-3.43741555197731e-05
-4.30267775563666e-05
-5.57194236655302e-05
-4.24482419659181e-05
-4.04949755684311e-05
-2.71622463149834e-05
-1.69191901519987e-05
-1.92269301900654e-06
-3.67939862586931e-05
-2.49418826956241e-06
-4.50395305860504e-05
-3.18185096360643e-05
-1.26515036870655e-05
-3.3407798843116e-05
-3.19202839311829e-05
-1.79136678950703e-05
-4.43509674111901e-05
-6.12087869962528e-06
-3.4081124864363e-05
-6.24279438431149e-05
-3.13145341791335e-05
-3.62294004545504e-05
-1.49258783346123e-05
-4.16102208575521e-05
-2.88048068494509e-05
-4.64968992773064e-05
-8.53451051481141e-06
-3.89621282242625e-05
-1.35511993348386e-05
-2.20626796080514e-05
-3.19023484004722e-05
2.41906097404313e-06
-3.63390077333344e-05
1.40230479113466e-05
-1.61644141473083e-05
-4.51385637479851e-05
-3.60851630820119e-05
-9.90302447908186e-06
-1.32713697895217e-05
-2.25432715238116e-05
-3.92633430853188e-05
-2.4471626404903e-05
-7.08289649887989e-06
-1.66893300469678e-05
8.8949731058807e-06
-2.21007412322226e-05
-1.36062083698537e-05
-1.32062620632255e-05
-3.45311662156229e-05
-8.61751639121539e-06
-2.60364373784075e-05
-5.28084434021925e-05
-2.93289822871578e-05
-4.67434005178182e-05
-5.22026354427601e-05
-1.48999362178502e-05
-3.60379753135608e-05
-2.17238286348404e-05
-4.03137744369457e-05
-4.48195811624009e-05
-2.49231128095908e-05
-2.90761303226612e-05
-4.25023992778927e-05
-1.63766486585691e-05
-3.62448069507297e-05
-1.91217877166374e-05
-9.74348948681611e-06
-1.93786473609779e-05
-2.75384724970586e-05
-8.96019536200551e-06
-5.2693239971499e-05
-4.79344557567435e-05
-8.08626310013769e-06
-3.00304839282422e-05
-3.09327399311107e-05
-4.17611409046239e-05
-4.30045259856961e-05
-6.96096791142766e-06
-1.39540454366244e-05
5.87512548384109e-07
-3.06730304279801e-05
-4.65677302359758e-05
-2.66862522739808e-05
-2.180441775315e-05
-3.45543022664073e-05
-4.11171463812524e-05
-4.57726324568433e-05
3.38542359785126e-06
-4.02703444212622e-05
-6.40512681188924e-06
-3.84518173633528e-05
-1.21753333506328e-05
-3.7884012044494e-05
-5.29689352362932e-05
9.67768995964122e-06
-2.49790615907345e-05
-4.44667424943603e-05
-2.87832352834632e-07
-3.85514883197625e-05
-8.46805418475588e-06
-4.01731983301461e-05
-2.41075171785278e-05
-1.25233778906371e-05
-2.22525292595515e-05
-4.52907352032953e-05
-2.83698315680951e-05
-2.51430965626277e-05
-4.96248458101905e-05
-2.55665884529071e-05
-2.46781158990407e-05
-7.14003504674762e-05
-2.73807212885189e-05
-3.15680980100042e-05
-8.26896257122493e-06
-1.46089207144514e-05
-3.79570327259007e-05
-1.39562222641831e-05
-4.58350666456759e-05
-2.74741125566084e-05
-2.88503178455295e-05
-5.02027966608556e-05
-2.78181881779454e-05
-2.8310763893267e-05
-5.73890157689819e-05
-7.15941017444446e-06
-2.99258614144601e-05
-2.0343839732985e-05
-1.39518916199167e-05
-2.37311062142422e-06
-4.17961535843358e-05
-4.61096468835616e-05
-2.14877756056352e-05
-5.48757226245651e-06
-4.82534647108522e-05
-5.62171902121265e-05
-2.04279797210515e-05
-3.29587783811651e-05
-1.7683294535638e-05
-2.95545735857503e-05
-4.12402130214661e-05
-2.45542289776319e-05
-9.65859282474348e-06
-7.63282707269104e-06
-1.45894858328715e-05
-2.6249201318786e-05
-6.68515612998242e-05
-3.10332751022728e-05
-3.33007831905724e-05
-7.7185758637332e-05
-3.2557377263588e-05
-1.88158534274857e-05
-4.24166436928985e-05
-2.69425391710929e-05
-2.28536422161568e-05
-3.80692292084847e-05
-5.53675157939379e-05
-5.32723734187866e-05
-7.93490998605781e-06
-3.60172219546525e-05
-3.84234907452568e-05
-3.88469436381359e-05
-1.93004425569086e-05
-5.13370649704252e-05
-1.76894090535531e-05
-6.54076110129856e-05
-4.33406531923299e-05
-4.98794537477882e-05
-2.82401741683554e-05
-1.11797333873889e-05
-1.77179058178385e-05
-4.33140667304477e-06
-3.17113071866218e-05
-2.92449502347318e-05
-3.67515001320932e-05
-2.79765797571445e-05
-4.44134455178733e-05
-2.90174550506445e-05
-2.32527815616038e-05
-4.1088827150347e-05
-2.96811159474834e-05
-2.12410548392857e-05
-5.1547011903465e-05
-5.15760607814136e-05
-2.46602245924774e-05
-4.14778897503912e-05
-2.39760880223024e-05
-1.21170599856286e-05
1.81564051283534e-06
-4.08791140510478e-05
-2.49678233093372e-05
-3.35190532384283e-05
-2.98520393991038e-05
2.06389045799224e-05
-3.52161142359881e-05
-3.02587101751295e-05
-2.47960915516957e-05
-3.41434219472715e-05
-2.28545462127558e-05
-2.8676619102747e-05
-2.94128735260908e-05
-4.32018628094806e-05
-3.68466431907302e-05
-4.94608388083003e-05
-3.12324181593711e-05
-2.73377213942031e-05
-1.26346897130145e-05
-3.6903795496482e-05
-6.85260335579128e-08
-2.9494553265554e-05
-3.20043514738248e-05
-1.13055671166621e-05
-8.90946574935425e-06
-3.87458959225635e-05
-7.07766307377684e-05
-1.43126825228722e-05
-2.5659754953352e-05
-1.99627155534278e-05
-8.2389365975061e-06
-2.4635487615715e-05
-4.04216264621659e-05
-3.07496999388779e-05
