# Supplementary material for: Research on computational propagation and identification of mine microseismic signals based on deep learning
Source: PLoS One. 2025 Oct 22;20(10):e0334641. doi: 10.1371/journal.pone.0334641 (PMC12543183; doi:10.1371/journal.pone.0334641)
Supplement: S8 Data — (ZIP) [file pone.0334641.s008.zip › 000100900002841.xlsx_0.txt_24.txt.txt]

1.29648522046409e-05
-2.83833663176013e-05
-3.08232835123779e-05
-1.43604486223312e-05
-4.25173839142024e-05
-3.30700651582649e-05
-1.40743618806554e-05
-3.63658396049733e-05
-4.738661328677e-05
-3.82087468268033e-05
-2.87723472331535e-05
-4.48535246213124e-05
-9.48852822553077e-06
-5.00326504447512e-05
-3.29172084521514e-05
-4.38326583101896e-05
-1.98092087245118e-05
-5.74512114990425e-05
-3.36257019236319e-05
-3.14534336328305e-05
-4.26260328284158e-05
-2.75046996663179e-05
-5.94944051743053e-05
-4.1165738123118e-05
-3.35280945441817e-05
-2.80726592482015e-05
-3.73337273898763e-06
-4.18741396093842e-05
-5.20497821626939e-05
-3.12705858590544e-05
-1.27171821372036e-05
-3.11921734513028e-05
-4.42838743358063e-05
-6.4128467059509e-05
-2.68543275807661e-05
-5.56098178002288e-05
2.63845239847183e-07
-5.58567184331052e-05
-3.19447181877702e-05
-1.45634966289163e-05
-3.35108117711286e-05
-5.45775374873816e-05
-4.70302827167501e-05
-1.67176871348168e-05
6.72464327752258e-06
-3.68808563002298e-05
-3.21171112431962e-05
-2.39227912823034e-05
-3.04841334260657e-05
-9.03818037035771e-06
5.63427739466681e-06
-2.20694922405386e-05
-4.90148409192941e-05
-1.1695850895308e-05
-2.44920057300075e-05
-2.77081390615061e-05
-2.26830137871108e-05
-6.86475191289203e-06
-4.07744839233202e-05
-4.00852810534395e-06
-5.08212867553971e-05
-3.64921990923347e-05
-1.95151071972743e-05
-1.76419906978988e-05
-4.91156959071698e-05
-1.15145391654756e-05
-4.19160548193559e-05
-4.52889919326554e-05
3.78893109232019e-06
-4.51591011830125e-05
-9.88423790142123e-06
-4.7868620150554e-05
-2.74072061200139e-05
-3.01851676508251e-05
-2.42043418984493e-05
-2.89280642123881e-05
-5.63060674127559e-05
-5.4110167328958e-05
-5.21101944595793e-05
-5.91436635433034e-05
2.24499892849583e-05
-2.76298058345239e-05
-2.74318041638542e-05
-3.66839779968706e-05
-2.53713441473292e-05
-1.14488864682163e-05
-5.27597485215885e-05
-4.80890154471827e-06
-2.21776099068069e-06
-3.9093196899557e-05
-7.9401615931691e-06
-3.28314516009628e-05
-8.31819076881082e-06
-5.27597075932632e-05
-1.35149548236564e-05
-5.27997972968701e-05
-5.75431302796487e-05
-2.70590775062885e-05
-3.33796469692174e-05
-6.10900740082363e-05
-2.29759851127459e-05
-1.78770878742343e-05
-2.17294549604947e-05
-3.13083772310263e-05
-3.2834806842072e-05
-3.36935615881849e-05
-3.36269171036592e-05
-5.47335278325268e-05
-1.45372511260566e-05
-7.28862118928793e-05
-3.44382507327445e-05
-2.20622859699189e-05
-6.66905261841604e-05
-5.85226292093411e-05
-6.13800393601632e-05
-4.90447071739125e-05
-2.08167284045935e-06
-2.52694986465505e-05
-2.10025316135963e-05
-2.42120053429057e-05
-4.35975020469794e-05
-3.38236310850257e-05
-4.30413317736341e-05
-1.43962680721779e-05
-4.69365590903579e-05
-3.83739618520864e-05
2.02618943022978e-05
-4.15386994017971e-05
-2.77764756950229e-05
-1.27089912893496e-05
-3.72698280396597e-05
-2.60832887311681e-05
-5.62306182661349e-05
-1.84696512555018e-05
-8.58289461310305e-06
8.06682918121611e-06
-2.84618346630545e-05
-3.21625009060292e-05
-3.45942295888518e-05
-3.76439649989257e-05
-4.3547294258336e-05
-5.70332192636458e-05
-1.50781549538705e-05
-6.96123123111624e-06
-1.55839303971868e-05
-4.30070943974894e-05
6.09162566834214e-06
5.84980565052865e-06
-6.08636562995698e-06
-3.99296881525599e-05
-3.94934917122256e-05
-4.08441978718282e-05
-2.18105686713738e-05
-3.84090151723556e-05
-2.96115584518043e-05
-3.24430286150016e-05
-4.84672408576278e-05
-6.79403182927938e-05
-5.2375705067737e-05
-8.4266866504401e-06
-2.30720218525172e-05
-1.89367204076842e-05
-3.4846239702078e-05
-1.60809088703377e-05
-3.26510677061731e-05
-3.16365277400043e-05
-4.42243169803796e-05
-3.64318411576133e-06
-5.59098287256091e-06
-2.6358349399082e-05
-2.04788561137553e-06
2.70112716764901e-06
-2.74425141404069e-05
-3.32420687259363e-05
-2.04902953349246e-05
-8.41147190971618e-06
-4.42220434354546e-05
-2.09144210636829e-05
-1.92155390860228e-05
-2.82141382938159e-05
-4.88939659119855e-05
-4.18672929057254e-05
-2.42020770260944e-05
-6.38086037556953e-05
-4.13259008109934e-05
-3.69774713402731e-05
-5.15615011625267e-05
-3.44646328035927e-05
-4.50986212342753e-06
-3.30206048649394e-05
-4.04562403908011e-05
-3.40815484920358e-05
-9.89701412986867e-06
-3.94698550595532e-05
-3.45269016845139e-05
-4.23122291725846e-05
-4.08479167173741e-05
-2.35698378970367e-05
-2.15370495907501e-05
-5.47118136131593e-06
-1.63043289003485e-05
-2.94323280553163e-05
-3.22653196718385e-05
-1.58288541316058e-05
-2.51161575566039e-05
-1.30438314898447e-05
-4.53704711697275e-05
-5.80195832310603e-05
-3.33629290967276e-05
-4.44513767349095e-05
-4.78683708369447e-05
-3.48693414587124e-05
-3.53790396360961e-05
-3.22608483439536e-05
-2.03415493659624e-05
-4.95369202610293e-05
-5.48120490794326e-05
-3.97567533945024e-05
-3.57583451223153e-05
-2.48975399791906e-05
2.37959960109131e-06
-4.21458966913042e-05
-5.67349217541427e-05
-3.97817863199082e-05
-2.70265448426316e-05
-3.57724613048964e-05
-5.70689187277481e-05
-1.4534851694613e-06
-5.54595716324956e-05
-6.40678552301405e-08
-3.39688533844449e-05
-1.06587109559646e-05
-4.74488054111874e-05
-3.05798172446579e-05
-1.63889767697812e-05
-4.45830089548149e-05
-3.85330583349402e-05
-5.99792108484205e-05
-3.31965235765896e-05
-2.60437942770404e-06
-2.5121858874074e-05
-2.73443082711595e-05
-2.53453811258389e-05
-4.00998646707238e-05
-1.04458553528472e-05
-1.85236996067222e-05
-1.67255151883086e-05
5.24112137083096e-06
-2.70722839365967e-05
-2.30527869655185e-05
-2.9095547904125e-05
-2.14203747017968e-05
-1.89933751366659e-05
-4.68632872376643e-05
-3.03985984401407e-05
-2.95223437689309e-05
-1.41069215434562e-05
-2.71915603850134e-05
-1.63334712883018e-05
-1.59879438269369e-05
-2.96921260641672e-05
3.8429797724748e-06
-2.70120278024428e-05
-2.57207670055551e-05
-4.29633254229427e-05
-4.76753051709596e-05
-1.20706082067948e-07
-1.65919405737843e-05
-5.16337932729735e-06
-4.15514639966858e-05
-1.08586871979528e-05
-1.93572876944589e-05
-6.43345940442734e-05
-2.81602074212904e-05
6.77496213842362e-07
-3.37280052141631e-05
-4.87884534194691e-05
-2.79831130406324e-05
-3.63236482978134e-05
-2.55933623854757e-05
-1.81595613940533e-05
-2.02616222338965e-05
-4.09461390270134e-06
-2.77335057353099e-05
-2.36441860660848e-05
-1.87129661317343e-06
-2.67979077720908e-05
-5.15036290048e-05
-3.66013005229083e-05
-3.49255954777224e-05
-4.03622365225376e-05
-8.3701126086529e-06
-2.58222044370415e-05
-3.11370231287941e-05
-1.64855287258314e-05
-6.3315522541751e-05
-3.81214455585193e-05
-4.21414810130839e-05
-2.04737725625943e-05
-1.0028418998073e-05
-2.7160703697564e-05
-9.90715834870995e-06
-2.93099675994269e-05
-6.26488072667911e-06
-5.15818596472889e-05
-1.53286390850295e-05
-2.64958001371529e-05
-1.82143252894762e-05
-3.40069637651981e-05
-3.05557621045058e-05
-9.59174273080358e-06
-1.41875304548193e-05
-1.96242473659332e-05
-2.52373895220478e-05
-4.45634318463052e-05
-5.6096723753141e-07
-3.29129803152437e-05
-5.79378255879166e-05
-2.95489995031158e-05
-2.01362988626945e-05
-5.58328252298353e-05
4.88986414865787e-06
-3.16992265209451e-05
-4.23327997710144e-05
-2.26290420050115e-05
-1.84722340120921e-05
-2.39709445195155e-05
-2.6511128169552e-05
-4.65296013618185e-05
-2.29699608494206e-05
-1.71514500956208e-05
-4.16563279261235e-05
-4.66476073164239e-05
-4.34494823918484e-05
-2.41009210586921e-05
-2.25483854365943e-05
-4.62556119042481e-05
-3.31203403714757e-05
1.87490633236717e-05
5.23627622052716e-06
-4.82568841290848e-05
-4.85136047000151e-05
-2.45028926157554e-05
-1.93194570877813e-05
-2.48622671876744e-05
-4.51728658732176e-05
-4.07445131234967e-05
-3.3441613556635e-05
1.0737440863293e-05
-1.55255406004673e-05
-3.46686807701024e-05
-2.01108237900805e-05
-3.64648907516125e-05
-4.69767863562681e-05
-3.13995661333743e-05
-2.1075851067603e-05
-1.70113400592853e-05
-2.15810131557162e-05
-4.21849016936268e-05
-1.09365035843818e-05
-3.78380388322459e-06
-1.91965031469116e-05
-3.53137724011919e-05
-2.45478570628267e-05
-3.03319730837093e-05
-1.16022334189959e-05
-3.56447725492478e-05
-2.27367311292618e-05
-3.60380236312677e-05
-3.86449974391355e-05
-6.14581647909486e-05
-2.20783210721692e-05
-4.94602957421197e-05
-1.61118012328963e-05
-4.17822073573379e-05
-2.89449831600283e-05
-8.25833512449375e-07
-5.45947242674699e-05
-3.36016320031722e-05
-2.41980637391378e-05
-4.7777898266821e-05
1.44396785269397e-05
-1.90927777912483e-05
-4.32666654760115e-05
-1.21879664262909e-05
-2.85291450106623e-05
-2.0065444928944e-05
-4.72287497701338e-05
-1.73012030221508e-05
-3.17972861787119e-05
8.05976146102294e-07
-1.47218401153966e-05
-5.06398590980566e-05
-3.46071472572301e-05
-3.5667253837688e-05
-4.74139294033744e-05
3.53475305573262e-08
-3.13210178048007e-05
-2.70387749583018e-05
-2.58631985414971e-05
-9.84573935981757e-06
-2.69228792205009e-05
-2.16115858752179e-05
-2.70975893556809e-05
-3.41081759550511e-06
-1.42877011287374e-05
-4.05412032936934e-05
-2.50309313384874e-05
-3.91259220428735e-05
-2.07739753738222e-05
-2.1959270476203e-05
-4.22909891311797e-05
-1.50710893919809e-05
-4.58092187849137e-05
-1.75611065836561e-05
-2.20225438463651e-05
-5.05732442473055e-05
-2.53518786834326e-05
-1.76706009191839e-05
-1.70736484715049e-05
-4.85974586879227e-05
-4.79871866780902e-05
-4.65428784408106e-05
-6.36905818671686e-05
-2.92432233382257e-05
-3.86813446104517e-05
-3.70499624168238e-05
-2.71939913277267e-05
-3.90714295754123e-05
-2.82525987686667e-05
-4.31339436049405e-05
-3.37465955882319e-05
-3.27344215891206e-05
-2.93939771071566e-05
-1.29668179467606e-06
-1.54767737802854e-05
-7.46409303877784e-06
-1.6702225574261e-05
-2.42761891558415e-05
-1.32995956701446e-05
-2.47393306876055e-05
-3.9547008765727e-05
-2.95839834221976e-05
-4.3612738860971e-05
-3.28099629010856e-05
-4.82105099691032e-05
-8.4448163706135e-06
6.60261790780203e-06
-8.34122744118027e-06
-4.87542530097013e-05
-8.57143647531406e-06
-9.85351736469134e-06
-2.56038151813041e-05
-2.84099423320436e-05
-3.51024323734483e-05
-5.93190290466228e-05
-2.71275666331944e-05
-1.39381074862278e-05
-4.56911928224532e-05
-2.62850253890089e-05
-3.44011951234548e-05
2.8258781069293e-06
-3.66574881307691e-05
-4.87751720061465e-05
-2.62474705517737e-05
-4.75336547630176e-05
-3.36682369364322e-05
-2.04553234663295e-05
-3.53582435383913e-05
-3.67708402869254e-05
-3.59079463982465e-05
-3.39524623369011e-05
-3.95709192492393e-06
-4.33605501541239e-05
-2.89561440777896e-05
-4.54432814828559e-05
-3.16000807769213e-05
-5.42913420608918e-05
1.29150837636641e-05
-2.243032644267e-05
3.42142147836668e-07
-5.07030158534162e-05
-2.64848737184788e-05
-2.54077152548751e-05
-4.18036960958675e-05
-3.82612546051496e-05
-2.50472586171153e-05
-2.39654616594494e-05
-4.15837148004686e-05
-1.73950292186739e-05
-2.81814435785848e-05
-2.42850214422577e-05
-4.32581016500285e-05
-1.24913783172793e-05
-1.24418536915458e-05
-1.57556969323894e-05
-4.50149571730584e-05
-2.46463474013616e-05
-2.06869043929626e-05
-2.85454689579579e-05
-1.84378221693986e-05
-4.70217513800738e-06
-3.82388977686328e-05
-6.98677491973429e-06
-3.1994775029708e-05
-1.095312635285e-06
-6.48093146459667e-05
-2.96518993341765e-05
-1.96783106258161e-05
-2.8808069926727e-05
-2.24166393777452e-05
-4.31421324043717e-05
-4.31918050966764e-05
-3.41544716637079e-05
-3.07251389384453e-05
-4.30723679907523e-05
9.60956460458369e-06
-5.46372038130816e-05
-3.75041565517785e-05
-5.69998873331809e-05
-2.39932359367949e-05
-2.95960772753279e-05
-3.34627927483232e-05
-3.21351298828249e-05
-5.28708435049123e-05
-5.50445463813652e-05
5.19947127890619e-06
-4.6546062487875e-05
-4.00690949374773e-05
-1.47250130292286e-05
-2.41898625754555e-05
-4.00415305619052e-05
-5.85406735842027e-05
-5.03591077837816e-06
-1.38355484548645e-05
-1.46071875177451e-05
-4.88792769186898e-05
-5.26842930697612e-05
-4.38354439504106e-05
-3.29493653246596e-05
-2.20564531130523e-05
-3.35705789057875e-05
-1.56998470825945e-05
-3.06611108871854e-05
-2.65735589729753e-05
-1.80357163734905e-05
-4.8150537842965e-06
-2.54867098317949e-05
-2.22034402073385e-05
-9.37303963219994e-06
-1.50056784752117e-05
-4.65967289453076e-05
-3.1578096677635e-05
-1.1957433171291e-05
-3.00086972016986e-05
2.37880589224052e-05
-2.41127638572515e-05
-6.36803535729926e-05
-1.71360323383788e-05
-4.22201246587481e-05
-2.66460547699975e-05
-7.23003448191263e-09
-4.11820998994741e-05
-6.75800030325494e-05
-5.32557757471173e-05
-4.30650684815659e-05
-4.15342453705717e-05
-3.54714004768682e-05
-1.49489775571408e-05
-2.8123421189182e-05
-3.66345662586038e-05
-2.14623026919893e-05
-1.37613307571806e-05
-3.15571705162848e-05
-5.6314168334511e-05
-2.84156032430469e-05
-2.88090663721985e-05
-3.90262626544177e-06
-4.07957483213046e-05
-3.13490722192463e-05
-6.23845393556565e-05
1.32631768913876e-05
-2.6391944115268e-05
-4.10374248083267e-05
-4.11845815593148e-05
-2.28317376979136e-05
-1.45027521539181e-05
-2.17864356820539e-05
-5.60412329095301e-05
-9.51315006024999e-06
-1.24229229327289e-05
-2.62932130595809e-05
-4.03504322370707e-05
-4.25938049790404e-05
-3.03488740986604e-05
-2.08199675951119e-05
-2.15082877917977e-05
-6.31210924750021e-05
-6.02866082025107e-05
-2.4254339746203e-05
-4.13375171611946e-05
-3.23636707426789e-05
-5.07370993294248e-05
-3.95703591258092e-05
-3.34808649410328e-05
-5.30883755282113e-05
-1.06147622943665e-05
-4.63527523730363e-05
-2.60357887594762e-05
-3.53261449647784e-05
-4.71619523529325e-05
5.94887374918338e-06
-4.35548372393896e-05
-1.9044579441454e-05
-2.0201670197151e-05
-2.88053922576472e-05
-1.83493198126633e-05
-3.29377552741882e-05
-2.88938067154372e-05
-3.01151525440728e-05
-7.65278672550516e-06
-4.12383708275462e-05
-1.25966627645772e-05
-2.9044372203458e-05
-2.93818028491884e-05
-1.28610978990841e-05
-3.20433259045502e-05
-2.21320975464643e-05
-3.63560440533582e-05
-9.00485145367078e-06
-4.09101299179059e-05
-4.94870584872476e-05
-5.56626034144405e-05
-2.89761462972071e-05
-6.14911439665933e-05
-1.64340481643739e-05
-4.88475280106135e-05
-3.59836408248364e-05
-3.40853240493275e-05
-3.14393488953347e-05
-1.5396589639118e-05
-3.76154962605385e-05
-3.26587433588436e-05
-3.53285207660567e-05
-2.89223463641114e-05
-4.07892010167305e-05
-2.26173562178323e-05
-5.8728151520568e-05
-6.65047734005717e-05
-7.44976766606899e-06
-2.93941112732302e-05
-3.34749733571112e-05
-3.68782964754981e-05
1.17226719811823e-05
-3.79803149978845e-06
-3.9552995829459e-05
-1.32385483962485e-05
-2.14331536024498e-05
-1.66536149821859e-06
3.08022224036413e-06
-1.27147587255398e-05
-2.27316332592264e-05
-2.22755558949146e-05
-4.18981053052992e-07
-2.86233783755253e-06
-1.20072678455978e-05
-5.3495130306531e-05
-3.92193730687792e-05
-2.55126814012635e-05
-7.17896379692783e-06
-2.63287300886557e-05
-5.04539355588212e-05
-3.69934898641762e-05
-3.9892079634028e-05
-3.01636189449893e-05
-2.80191606528318e-06
-1.32345952939226e-05
-5.77813048691831e-05
-1.59355699682795e-05
-2.18032371380923e-05
-4.00414137498691e-05
-1.93627074721598e-05
-2.90022110384126e-05
-2.7090252763421e-05
-2.28751418420909e-06
-8.08441389362579e-06
-2.58918940538705e-05
-2.23054221505349e-05
-3.73644231974328e-05
6.59840035980019e-06
-3.34975480030696e-05
-8.06646281222407e-05
-2.80665612888235e-05
-1.44466856262498e-05
-2.70628685666844e-05
-1.41169528167989e-05
-4.38609826408886e-05
-6.31257969888717e-06
-1.34757730522448e-05
-3.75463250719501e-05
-3.63322001557707e-05
-3.13476148656161e-06
-4.18273213725307e-05
-4.83379054077992e-05
-3.50691821107537e-05
-3.00640142683086e-05
-2.18928518115188e-05
-2.98551297224717e-05
-3.34691987737644e-05
-4.73188604490443e-05
6.02577139700021e-06
-3.42322901039906e-05
-1.86011684674879e-05
7.3231785056418e-06
-3.93769479582628e-05
-1.40507207599674e-05
-8.11503702345697e-06
-3.44719136868382e-05
-1.55408543142958e-05
-2.12346473520717e-05
-2.40681301444503e-05
-3.27460226476688e-05
-1.92224967878071e-05
-4.4235896308065e-05
-3.0393225624754e-05
-3.7837364511516e-05
-5.2287901070033e-05
-4.59393048038821e-05
-1.59790277082925e-05
-2.14829069358888e-05
-3.63564171921639e-05
-7.99455491006332e-06
-1.2620302022466e-05
-1.77102424945045e-05
-3.90444869527329e-05
-4.8855098265418e-05
-5.72079604868378e-06
-6.91970868987189e-06
-1.58706095082291e-05
-2.08139923526557e-05
1.53066814577382e-05
-3.58618814749706e-05
-4.11233220860247e-05
-5.14937903127293e-05
-8.32122771996912e-05
-3.90408834271714e-06
-6.06799553453191e-05
-3.50897284470829e-05
-3.74892381499143e-05
-1.74096457966007e-05
-9.90314496609435e-06
-4.93775708422543e-05
-2.63179104758972e-05
-2.09756090506161e-05
-2.13736551822232e-05
-3.50696113492152e-05
-4.96615106067568e-05
-6.21708792965417e-05
-4.64392445408384e-05
-4.21808541949789e-05
-2.98902635534684e-05
-2.09212005328792e-05
-3.25347217122758e-05
-4.56445932818622e-05
-5.79813047921713e-05
-1.88925190569061e-05
-4.81209929066878e-05
-1.19698536798022e-05
-3.2772230624775e-05
-3.59845243957143e-05
-4.07559311478854e-05
-2.12225797757287e-05
-2.54071088641193e-05
-4.60753817148742e-05
-4.37399070541186e-05
-2.84647558697429e-05
-5.49011506622295e-05
-4.54216721389331e-05
1.07939375064312e-06
-2.08307440172196e-05
-4.92136306229403e-06
-2.53934925600455e-05
-3.7405672447219e-05
-5.44111165374526e-05
-4.56075298894713e-05
-1.60598704118696e-05
-6.72207060152859e-05
-4.37349155812971e-05
-1.62686426834904e-05
-6.63030193462444e-05
-3.40146618319123e-05
-2.49648659228092e-05
-3.85983205814022e-05
-4.24256880875764e-05
-3.07976996394838e-05
-5.4831308306664e-05
-3.47361443095928e-05
-1.08000665385372e-05
-5.18106949015409e-05
-8.91763982839923e-06
-3.01020131950539e-05
-4.18805847284003e-05
-3.7782492730878e-05
-1.23402235494078e-05
-3.80342564086716e-05
-6.03813969085517e-05
-3.36551169876389e-05
-4.81300624683733e-05
-1.67006253491321e-05
-3.61427389707163e-05
-5.071643508834e-06
-2.83257461628739e-05
-3.16181934173832e-06
-1.13719236472721e-05
-5.68609210371666e-05
-6.85521721957655e-05
-3.11416045783412e-05
-1.92802691081983e-05
-2.34872837362666e-05
-2.7784570179497e-05
-4.33160175417315e-05
-2.85584441426974e-05
-3.22791003365771e-06
-2.70175933445435e-05
-2.70901626746914e-05
-3.07361946083786e-05
-4.0423697753456e-05
-1.94986151331744e-05
3.8834272489333e-06
-3.77960032911202e-05
1.62626930159588e-06
-4.54642956928353e-05
-2.49702885857501e-05
-7.71049719655261e-06
-4.35935319418789e-05
-1.68675008149505e-05
-3.14851410497853e-05
-2.90873324539017e-05
-4.58500413003133e-05
-2.40690097226379e-05
-4.33129658702208e-05
-5.22169070369808e-05
-3.83965000619452e-05
-5.91471171685829e-05
-1.24135493899484e-05
-1.79425359165215e-05
-1.48832721366759e-05
-4.65275713625012e-05
-1.55285748188508e-06
-4.09065001936258e-05
-4.09164040539382e-05
-4.03984935172384e-05
-3.35652341407607e-05
-1.88909510627876e-05
-1.56257411830383e-05
-2.70526623241757e-05
-4.30018809988957e-05
-2.32130948493569e-05
-2.16668538209292e-05
-4.14897187490208e-05
-2.9550091621773e-05
-4.62475726612337e-05
-4.93006758705862e-05
-5.10142514917178e-05
-3.4229490271417e-05
1.4240691198167e-06
-3.33901659767806e-05
9.40044491178968e-06
-4.48433277498445e-06
-2.88823507512805e-06
-2.434690108888e-05
-3.94878650033623e-05
2.35107317329087e-06
4.79543067230238e-06
-4.55345782614347e-05
-2.43509947380043e-05
-3.86162254030593e-05
-3.71125654121827e-05
-2.1542478302349e-06
-2.12756222958211e-05
-3.13960654486429e-05
-2.66856945069703e-05
-2.48252650444808e-05
-3.92900621320256e-05
-2.87743269687444e-05
-1.26730971323521e-05
-5.71407591591591e-05
-5.09983788287996e-05
-3.38955663477342e-05
-2.85542029377725e-05
-5.05138438176662e-05
-2.4719046892847e-05
-4.91887602511819e-06
-5.7814393041515e-06
-2.41234274363577e-05
-6.24033708088294e-06
-2.75225543126154e-05
-3.18200104615421e-05
-5.16506056694782e-05
-3.76508173753436e-05
-5.01148500560273e-05
-3.24631201188287e-05
-3.37924920221775e-05
-2.43462965977204e-05
-5.64028402162484e-05
-3.88172035193768e-05
-3.3538678691084e-05
-4.3947737783784e-05
-3.4869729549275e-05
-1.73115292999004e-05
-3.19407096521159e-05
-2.06974408556738e-05
-9.1231399760682e-07
-4.28616300209584e-05
3.39256440552524e-06
-2.71659729201611e-05
-4.16700053201976e-05
-3.10507459411367e-05
-2.64447532463256e-05
-2.33916979270137e-05
-4.79780778003527e-05
-2.10905568809975e-05
-3.22379783893274e-05
-3.32060873233462e-05
-1.7777510431885e-05
-3.57434654136092e-05
-2.50245952042345e-05
-2.90939081703426e-05
-4.34981208469021e-05
-3.55940462679367e-06
-2.38241801110671e-05
-2.99605963763908e-05
-6.05671432218725e-05
-2.94736742174991e-05
-3.95035041578622e-05
-5.90613880233785e-06
-1.56004789955731e-05
-3.90314290946825e-05
-2.91937477348469e-05
-3.51978258313713e-05
-2.91280206135442e-05
-2.6266536009593e-06
-1.43663315147193e-05
-2.62985972914444e-05
-6.66532960677797e-05
-3.54530757716156e-05
-1.87232103545132e-05
-4.97067222972184e-05
-2.17626378801723e-05
2.53585152612223e-06
-4.89882330663071e-05
-1.03314192005169e-05
-3.12421174095523e-05
-1.66498550215259e-05
-1.91095949509398e-05
-4.5052654286358e-05
-2.1742608526691e-05
-1.38423248793206e-05
-2.38126065292175e-05
-3.11100037136548e-06
-4.69101000526286e-05
-3.47666537595459e-05
-2.33516674776639e-05
-2.99382812404436e-05
-1.98600126372342e-05
-3.45583955775091e-05
-4.14525598970332e-05
-5.79641734721382e-05
-2.37985699431397e-07
-2.40237804093282e-05
-3.1691313109328e-05
8.4416320835027e-06
-2.80853483415684e-05
-4.07591268614924e-05
-3.17486670082578e-05
-3.62138138614453e-05
-3.89330542080349e-05
-3.25853101815852e-05
-9.41286083633016e-06
-5.70865935543439e-05
-7.73023219295758e-05
2.25989362450154e-06
-4.40907626212906e-05
-3.10173364699764e-05
-4.38694272103547e-05
-4.57024504569155e-05
-3.58967268079674e-05
-5.65643348692999e-05
-2.07927045832991e-05
-6.02611084548352e-06
-5.70783434926946e-05
-3.78068123503665e-05
-2.10034944833453e-05
-4.05355444754933e-05
-1.90002246514159e-05
-3.99949109743876e-05
-1.14873921234141e-05
4.06490669108043e-06
-4.71794261034967e-05
-5.09096250451623e-06
-3.74524518678835e-05
-8.49557580829308e-06
-3.568788199169e-05
-1.34426097617824e-05
-3.68394911003961e-05
-1.22587371552624e-05
-3.65345354412689e-05
-2.27517077341351e-05
-6.76530454541745e-05
-2.63484951117404e-05
-2.17507380311961e-05
-1.63998757511001e-05
-4.66643535808658e-05
-5.85987467760561e-05
-5.41741122846679e-05
-1.03031960711709e-05
-4.73161373814782e-05
-6.21535047545047e-05
-2.39416794411e-05
-3.53273623264759e-05
-2.37665844738028e-05
-4.56022372636855e-05
-2.15046430078831e-05
-2.48718307270125e-05
-2.94348293032164e-05
-3.14096699931707e-05
-3.36686894372438e-05
-1.69606415700571e-05
-2.14405440400564e-05
-3.28922043675246e-05
-3.32877885134956e-05
-1.74625991280066e-05
-7.02695337898981e-06
-3.26661943365012e-05
-3.10418201595762e-05
-2.08614348790559e-05
-5.38171724865165e-05
-3.25434598499512e-05
-1.62983307617719e-05
-3.62568201763598e-05
-3.57056783629503e-05
-3.05564594076794e-05
-3.43117880682894e-05
-1.07959142321892e-05
-1.91092530541582e-05
-4.63146656460569e-05
-5.05312757486166e-05
-1.85539521957811e-05
-1.45927649177826e-05
-5.40022419469073e-05
-4.93380960956325e-05
-1.75783523929573e-05
-1.68791916117892e-05
-1.27159704839709e-05
-1.28716283895233e-05
-2.63746022149883e-05
-6.30074244547961e-05
-5.97025005703475e-05
-2.48731685807368e-05
-2.18964046716106e-05
-4.76027725313531e-05
-4.8591811411403e-05
-2.19943029991447e-05
-3.81101574565433e-05
-4.81726965554367e-05
-4.63199187302487e-05
-4.94447688610925e-05
-4.17434121221271e-05
-1.49603785130809e-05
-5.18102078148704e-05
-6.46132108942206e-05
-2.30525893123629e-05
-3.25415309649811e-05
-2.0000172563765e-05
-1.70969104313985e-05
-2.47550425110161e-05
6.81008143572302e-07
-5.04029550812808e-05
-4.01341937755893e-05
-3.38175552132252e-05
-3.8667424674371e-05
-4.06118837537509e-05
-6.14985333182189e-05
-5.50220700722926e-05
-2.60780963501267e-05
-6.50493304333767e-05
-2.77542920569119e-05
-3.77082554250666e-05
-2.95411802444151e-05
-3.20852219320325e-05
9.88690895088823e-06
-3.95346832350645e-05
-1.42777134767718e-05
-1.91541220701977e-05
-3.96229572769085e-05
-9.29611042692611e-06
-1.66979168302673e-05
-2.78901862966986e-05
-1.25855259666608e-05
-3.65212610586753e-05
-1.82320800335241e-05
-1.06435781403051e-05
-8.0160295317803e-06
-4.04180329175296e-05
-9.11205064098109e-06
-2.13680032226574e-05
-4.51713680047633e-05
-2.41772405766534e-05
-4.07257701562386e-05
-3.42018269187421e-05
-3.09469434161288e-05
-5.33903655310314e-05
-3.09978230325236e-05
-3.08821216889743e-05
-5.67546584848684e-05
-4.33921626468516e-05
-6.03321704245472e-05
-4.19579269191666e-05
-9.65053679298601e-06
-4.26203203858009e-05
-6.18311704111501e-05
-3.73322318905026e-05
-6.18421945137423e-05
-5.62255828978451e-05
-3.86438746150804e-05
-2.36486014860428e-05
-3.0854221583783e-05
-1.5621371704458e-07
-5.91452219352291e-05
-3.04759674080461e-05
-4.46330745288152e-05
-3.45621806814874e-05
-3.58586455605136e-05
-3.77280301908825e-05
-4.12488997249051e-06
3.81120329598213e-06
-7.38468200265114e-06
-1.08828602349274e-05
-2.52150907412861e-05
-2.48460967146428e-05
-2.46717451455446e-05
-3.80064619594238e-05
-3.05076356070818e-05
-1.50540347795127e-05
-4.99910083123115e-05
-3.00749795232372e-05
-2.6933353803623e-05
-4.32134379209788e-05
-4.14033834720608e-05
-3.98951236748205e-05
-4.56356888758809e-05
-2.98540099099824e-05
-1.48955089820472e-05
-2.94819438022048e-05
-4.27061530591703e-05
-2.94366968683487e-05
-2.16040720654221e-05
-2.04168179279732e-05
-3.55323655316468e-05
-5.81298987217232e-05
-2.96562615034266e-05
-3.81329480955978e-05
-6.81330413698349e-05
-2.5598575768609e-05
-8.93460782702297e-06
-7.3930887517859e-06
-2.62638217402163e-05
-2.3739768687911e-05
-5.35311655328038e-05
-1.05543919194767e-05
-6.50679349390071e-05
-2.2767642940843e-05
-2.75749257392943e-05
-2.55284794333745e-05
-1.08688643283158e-05
-2.78258966418196e-05
-4.38180172024183e-05
-3.00477815833674e-05
-3.34360752679107e-05
-2.11050375420923e-05
-1.46258847656137e-05
-3.07864273024888e-05
-7.77237316391996e-05
-3.01589316173656e-05
-3.03829885886523e-05
-1.36613803101362e-05
-1.52110417670186e-05
-2.21946542943615e-05
-2.31421222049937e-05
-1.43820309055332e-05
-3.53850012917891e-05
-2.77932061199281e-05
-2.02487654577812e-05
-3.61289317643719e-05
-3.96106023903659e-05
-2.32060146390466e-06
-3.75635073978472e-05
-1.20327407596629e-05
-1.50181586273031e-05
-3.55266867459303e-05
-3.69939973598082e-05
-3.0361530969465e-05
-4.32549120242481e-06
-1.32903675211588e-05
-4.14065992766262e-05
4.25625658249788e-06
-4.25899716537948e-05
-3.50439623897297e-06
-4.21294431609177e-05
-2.14440324547729e-05
-2.79914783939145e-05
-3.17241472740169e-05
-3.89962535303923e-05
-1.91568321149805e-05
8.15110139258606e-06
-4.06585601602648e-05
-2.30876281821735e-06
-3.77505367941943e-05
-3.50575163915825e-05
-1.02535877497182e-05
-4.83567392583039e-05
6.52702402622526e-07
-5.55958206703602e-05
-2.35458410086355e-05
-2.45128135278811e-05
-4.81929635748055e-05
-5.40136845639999e-06
-2.60967151392747e-05
-6.15355573580654e-05
-2.74323370577166e-05
-4.59157442886474e-05
-2.1387356045319e-05
-3.31158742605646e-05
-2.91703530876588e-05
9.59297367254595e-07
-4.59570059501279e-05
-2.95277488688782e-05
-5.35244373132606e-05
-5.25882859637146e-05
-3.62431418573052e-05
-3.38328399509189e-05
-1.67143983354703e-05
-6.15374856834294e-05
-4.77050782919781e-05
-4.69316944339084e-05
-3.00611608767238e-05
-4.41411047364309e-05
1.38873425878305e-05
-4.10091308578579e-05
-4.88854803472807e-06
-4.27034467541317e-05
-2.28468489488253e-05
-4.60745392350604e-05
-1.16122751755451e-05
-1.97080686440001e-05
-4.24830986650206e-05
-2.84593833982134e-05
-1.4431933312024e-05
-3.84921370635163e-05
-4.3031183589604e-05
-2.33621549407129e-05
-5.00470111083999e-05
-2.12705895029611e-05
-2.10157334171266e-05
-1.16000421187971e-05
-3.10767157014082e-05
-4.99547045613119e-05
-1.82978342509644e-05
-2.31959312008711e-05
-1.18208027814998e-05
-3.41544166640444e-05
-8.52294670640983e-06
-1.60895130161657e-05
-4.68053013039034e-05
-4.23651232420319e-06
-4.87412649415787e-05
-2.21560729226596e-05
-3.11908602869271e-05
-2.794204568172e-05
-4.62039429098067e-05
-3.83845093838618e-05
-4.1296706021123e-05
-3.59057544818529e-05
4.65538344727118e-06
-3.63341734536171e-05
-1.78708233813742e-05
-1.31863457177673e-06
-4.14769626594312e-05
-2.73559247648928e-05
-2.62521440602282e-05
-6.98041563242612e-05
-3.7027354745179e-05
-2.16331271630526e-05
-6.55238453073144e-05
-4.55802670482845e-05
-5.5724586726492e-05
-6.09026741044436e-05
-5.52970909978017e-05
-3.18177743727525e-05
-1.91675450874676e-05
-1.03298392546202e-05
-2.836722533245e-05
-4.51072233615242e-05
-1.82541875193612e-05
-3.33187667374961e-05
-1.95324137605471e-05
-3.45279057226639e-05
-4.87788414159082e-05
-4.56589798889076e-06
-4.73482171491498e-05
-4.9221076384689e-05
-4.35008575563032e-05
-5.73303264288618e-05
-3.88034594856792e-05
-3.5780971483164e-05
-1.58998552258644e-05
-2.84344227661927e-05
-1.72731007803423e-05
-4.66066764032483e-05
-4.305345603175e-05
-4.20010482049936e-05
-1.9462371299468e-05
-3.06854622830392e-05
-5.61040342054618e-05
-1.42127110245131e-05
-2.23608492454796e-05
-2.84387778266775e-05
-5.11948864264716e-05
-4.20493499164623e-05
-1.62931059358376e-05
-4.42999360505449e-05
-4.13634604796546e-05
-2.66797687729408e-05
-4.06220598295658e-05
-5.24956284934853e-05
-1.63312787359099e-05
-1.77009425531893e-05
-1.74548345131324e-05
-1.79083971518568e-05
-3.03952476414552e-05
-2.99753605665501e-05
-2.17407489757384e-05
1.34726727234949e-05
-1.41407460976513e-06
-3.22767020030179e-05
-1.05043194399467e-05
-2.0699134215781e-05
-3.45158152083814e-05
-4.51941982845149e-05
-5.66304372476344e-05
-3.36835522633014e-05
-4.66231260483586e-05
-2.67394056325137e-05
-4.21303931756174e-05
-3.15812831491315e-05
-1.45374631057031e-05
-3.69011355665198e-05
-5.0093527728576e-05
-1.67195776138577e-05
-2.4542713360796e-05
-3.11323664305637e-05
-4.83018186262596e-05
4.6672894525643e-06
-1.81224506746581e-05
-3.57108619819127e-05
-4.15884933402516e-05
-4.39869877702689e-05
-2.80539453864975e-05
-4.58436298339655e-05
-3.15864577722344e-05
-5.6731346524464e-05
-4.40839053219246e-05
-3.05282919336784e-05
-4.35801704578334e-06
-9.91150302739183e-06
-3.4829979031522e-05
-6.604102965545e-05
-3.8156487302084e-05
-3.13015279922263e-05
-2.24040673631035e-05
-3.86296159475944e-05
-5.35853381619861e-05
-3.55396580998497e-05
-3.42659757434973e-05
-6.3181938585406e-05
-3.00976593612457e-05
-5.13242504581585e-05
-1.0881908671606e-05
-5.42859979853885e-06
-4.34158334003924e-05
-4.26735725808673e-05
-5.66849030489867e-05
-2.73856158188628e-05
-6.78668541822282e-06
-3.37668550495106e-05
-1.70655836890099e-05
-2.00407150274416e-05
5.2723241329361e-06
-2.89453755877684e-05
-2.75894482785117e-05
-2.88471461248949e-05
-9.70090057885881e-06
-1.28702067522278e-05
-1.80422932319103e-05
-9.96927556655162e-06
-2.86868290777798e-05
6.60308455510229e-06
-5.28779011635971e-05
-4.54531455029457e-05
-4.07175711829822e-06
-3.54539010102742e-05
-4.75324218186811e-05
-3.24864480706612e-06
-3.53310485457639e-05
2.43998093828633e-05
-4.37386952635023e-05
-2.59528103825105e-05
-8.83562353745003e-06
-2.48175920932649e-05
-2.35503197639877e-05
-4.89640721863957e-05
-4.30183387383196e-05
-3.07662127451483e-05
-4.32132191273269e-05
-3.66443921982943e-05
-1.97359784040889e-05
-3.54304491330504e-05
-2.34671420799096e-05
-1.83410373624414e-05
-3.21371202188337e-05
-6.95279366132153e-05
-3.68885089085628e-05
-1.1534782945477e-05
-3.90626654361088e-05
-5.73436863675181e-05
-1.57568192730121e-05
-1.76821322514841e-05
-6.92585620901448e-05
-3.02285295189769e-05
-8.66032509839177e-06
-2.54869595185223e-05
-6.10490318996063e-05
7.41302408578378e-06
-1.80702232645725e-05
5.45816758763345e-06
-9.41783545602969e-06
-3.04642473481796e-05
-1.37650368323299e-05
-4.06394754071497e-05
-5.37261984792916e-05
-4.32357945875173e-05
-2.945723065659e-05
-2.55735583265969e-05
-7.74327957792163e-05
-1.87102862777574e-05
-2.07231602631009e-05
3.46430103119488e-06
-3.15853858801323e-05
-5.72497922551678e-07
-3.44018647698179e-05
-4.91355168251109e-05
-7.0588297011105e-06
-3.74386225334962e-05
-2.09977342551238e-06
-3.46431150793647e-05
-1.56134327777893e-05
-3.28388042209756e-05
-2.57961353944601e-05
-3.56139037894987e-06
-4.16511523042495e-05
6.33437088181788e-06
-5.11454419674892e-05
-5.10530160115604e-05
-3.11138746659483e-05
-4.48697325722475e-05
-8.70393519779387e-06
-1.90039705595227e-05
-3.59266909225777e-05
-1.03795188322698e-05
-2.21485784075909e-05
-2.15516452594282e-05
-1.86626485296703e-05
-1.784162895423e-05
-1.28874694251454e-05
-1.36396465500978e-05
-1.53839227348872e-05
-1.17920255162839e-05
-4.56894943060634e-05
-4.57134088608793e-05
-5.17594419412543e-05
-2.75708585455209e-05
-3.14983485546956e-05
-1.28091512253216e-05
-7.1710391542928e-06
2.91625796044522e-06
-3.33070448201245e-05
-1.0348952532201e-05
-9.80192263084174e-06
-3.46406229283161e-05
-2.77468726625198e-05
-3.20082215097454e-05
-3.96349480343274e-05
-3.82233385065004e-05
-5.12065962687091e-05
-2.30678561796099e-05
-1.48575824467989e-05
-2.70884041091057e-05
-4.55377632409464e-05
-4.44494594060672e-05
-3.15388650209692e-05
-2.48810448475631e-05
-1.64142286696614e-05
-3.21642779155745e-05
3.79504468722431e-06
-4.08671161542145e-05
-4.07869899747554e-05
-3.25154252652579e-06
-3.15808680582748e-05
-1.60920054985674e-05
-2.80228524486956e-05
-3.50973050961607e-05
-4.4173068920836e-05
-6.63468758008591e-06
-2.01864119537984e-05
-2.73093937814492e-05
-1.62017125683489e-05
-3.95763876231915e-05
-2.72768485891644e-05
-3.68881268062367e-05
-3.43070389696496e-05
-3.00925024452863e-07
-2.85901489933389e-05
-3.35467920635733e-05
-2.36162647566123e-05
-2.69841538933567e-05
-7.03630300460891e-05
-3.72237242163735e-05
-7.3413198931084e-05
-4.50036374894315e-05
-2.40323744777927e-06
-5.76538427030472e-06
-3.29217843219631e-05
-5.39828605268538e-05
-3.31814380780032e-05
-2.52843951041169e-05
-2.85183524597998e-05
-2.06776254695659e-05
-2.71764594379532e-05
-5.19140352959295e-05
-3.37634493008864e-05
-4.28141758912689e-05
-3.59019913339558e-05
-3.61769441684178e-05
-2.57276782506501e-05
-4.4868591271728e-05
-3.45553692144385e-05
-3.64072269621201e-05
2.91822391490095e-06
-2.97938967264014e-05
-6.85238168874267e-05
-3.58827838977812e-05
-2.53178149478158e-05
-1.92139114811462e-05
-4.5960109587365e-05
-2.80002516146991e-05
-1.64159507144376e-05
-2.7505976661638e-05
-3.57373223397694e-05
-4.22095376560517e-05
-3.17187246127001e-05
-2.08270251951269e-05
-1.08719422315845e-05
-3.69680023158138e-05
-3.96184145546711e-05
-4.54400560803294e-05
-2.42107381165874e-05
-5.31022932908849e-05
-2.71653254003321e-05
-3.27838378943375e-05
-5.52869869840509e-05
-3.29624644076754e-05
-2.69256826260789e-05
-2.548635131441e-05
5.96480982004995e-06
-6.34691484758574e-06
-1.53883109710974e-05
-9.66735818806705e-06
-2.16844539449293e-05
-5.74575988145275e-05
-1.31894239558886e-05
-1.65047580143649e-05
4.34544570769516e-06
-4.34510485755343e-05
-4.56789540303204e-05
-1.52246076052286e-05
-2.29121274761103e-05
-2.59918861289432e-05
-4.86821382733823e-05
-4.96457603687493e-05
-1.32630174661341e-05
-3.73450051676753e-05
-5.40398716586296e-05
-1.08910623102275e-05
-3.58889539657513e-05
-5.00576750102556e-05
-1.94276898722755e-05
-3.3843959132729e-05
-8.34616551318162e-06
-1.98749550640069e-05
-3.58234242636447e-05
-3.68518738826389e-05
-4.83874938844082e-05
-6.49418057765479e-05
-1.6353788688362e-05
-6.20307430817892e-05
-2.5492816733844e-05
-2.80970419974426e-05
-1.90691416715395e-05
-1.87880766729666e-05
-2.37022633988195e-05
-1.86569628980839e-05
-3.56435521332592e-05
9.36379469883192e-07
-2.85513813710978e-05
-4.65327904933444e-05
-4.4090318137611e-05
-3.20117310697817e-05
-3.8308067027362e-05
-4.16170081886175e-05
-2.39368139072272e-05
-8.69530835371845e-06
-4.20856120875169e-05
-4.15991031051986e-05
-1.68740182694795e-05
-4.32113564711744e-05
-2.97808655433487e-05
-8.50297062097236e-06
-3.16543823220416e-05
-5.81706731918581e-05
-7.03752262148277e-06
-2.13695144721698e-05
-1.9955527215059e-05
-2.09965593495442e-05
-5.00258397717383e-05
-1.02001137325046e-05
-3.29308221184889e-05
-2.63899416132711e-05
-1.49778659894995e-05
-2.33744433482635e-05
-2.48462837314961e-05
1.50385383858768e-05
-1.34153605568872e-05
-2.50411998121499e-05
-3.01994648599159e-05
-1.73708962916585e-05
-3.30872125450764e-05
-3.83769779860367e-05
-6.63063243415857e-06
-3.47314868611382e-05
-2.59692752014425e-05
-2.48111129890518e-05
-1.76686923618666e-05
-3.06591980825056e-05
-2.50286106294495e-05
-1.74513460591941e-05
-3.15900319344103e-05
-1.65293823860606e-05
-4.96008712813788e-05
5.50852507357476e-06
-2.69448185304204e-05
-2.81768200257508e-05
-4.27991491950431e-05
-6.05478211795227e-05
-9.62142160681795e-07
-1.7942356386778e-05
-6.55261169807944e-06
-3.22275431394645e-05
-1.77730407856953e-05
-1.11840026254661e-05
-4.87522129965992e-05
-3.81346629951833e-05
-4.96282931658744e-05
-1.61769215386153e-05
2.77595820116362e-06
-3.70741316333427e-05
-7.34362788912803e-05
-4.49047047107972e-05
-1.27684251207091e-05
-3.46794800912701e-05
-5.40524113466668e-05
-6.07394462006583e-05
-2.63972236490924e-05
-3.92273420374924e-05
-3.89360660292753e-05
-2.14446776417001e-05
-2.6096171255269e-05
-1.92843412780391e-06
-2.30877995133084e-05
-2.64801058466368e-05
-3.99147059144164e-05
-5.1835723133354e-06
-2.04429991653397e-05
-4.59031300316916e-05
-6.29116970258123e-05
-2.36043704165518e-05
-4.57584828599955e-05
-4.74385238410127e-05
5.49432582667479e-07
-2.8419443096237e-05
-1.59107003092097e-05
-2.45325892769066e-05
-1.23610132521676e-05
-2.45845486143083e-05
-3.41962540081003e-05
-4.13468748888087e-05
1.01501791751447e-05
-2.8265367720289e-05
-4.6691306847617e-05
-4.98859808184173e-05
-1.74742463058919e-05
-1.66558206719688e-05
-3.76094832629076e-05
-2.81945295023688e-05
-3.46245579776577e-05
-4.98747939685919e-05
-2.72299911979864e-05
-3.47181442474376e-05
-3.47317328995809e-05
-2.84477883932082e-05
-3.40886174890062e-05
-4.77734624074488e-05
1.47927224026422e-06
-4.68580547580335e-05
-4.34148757227402e-05
-3.58511501552857e-05
-9.64451587942247e-06
-4.95333816506186e-05
-1.97617552925665e-05
-2.65319309983923e-05
-3.2009607614136e-05
-2.46549164477944e-05
-2.32986435227392e-05
-2.31332546947361e-05
-3.98058701818983e-05
-4.17555295040666e-05
-8.53377967225463e-06
-2.51886762173455e-05
-6.04895210729065e-05
-1.38074417086688e-05
-4.37726850285309e-05
-3.98709956644353e-05
-4.53430516332177e-05
-5.189338425377e-05
-5.49358475752047e-05
-3.75001145679876e-05
-6.20620632281279e-06
-3.51257443166343e-05
-3.5783069445259e-05
-1.74597757664135e-05
-3.92002749749977e-05
-5.47025373903994e-05
-4.03359896564584e-05
-8.71947315577106e-06
-1.68028980217502e-05
-2.87662591865729e-05
-1.85956399578573e-05
-4.01987567301635e-05
-3.9785162885964e-05
-4.68885237351882e-05
-3.56985467045484e-05
-5.462562900575e-05
-6.13139713762223e-05
-3.67816383836639e-05
-1.01339251478287e-05
-1.95079008561743e-05
1.35788308472164e-07
-5.84757643534398e-05
-2.39571791271326e-07
-1.78526238355925e-05
-4.17438786435939e-05
-4.75474059845428e-05
-2.69018024171588e-05
-1.96240317159133e-05
-2.87616710430679e-06
-5.02131444377852e-05
-3.81674896255001e-05
-1.89817990107788e-05
-6.75138595847292e-05
-4.09952721432072e-05
-3.64910276778835e-05
-2.42421920175878e-05
-2.03885169978536e-05
-5.6333362836819e-05
-5.84918871535712e-05
-2.33769860392563e-05
-9.87360720646534e-06
-1.94227769429379e-05
-3.64627250619548e-05
-6.09034349204676e-06
-4.43212241669667e-05
-1.90745674395041e-05
-3.83902921240112e-05
-2.75540287759281e-05
-1.0568671503616e-05
-1.02278991717737e-05
-9.72905722157244e-06
-7.28231804107778e-05
-1.06776417032959e-05
-1.23453456722802e-05
-3.00557222701691e-05
-2.23159967603634e-05
-7.04204835173141e-05
-2.59187973675497e-05
-4.47304192401636e-05
4.97666435712227e-06
-1.58222323504968e-05
-2.66482864060055e-05
-3.61662506403813e-05
-3.14707606919859e-05
-3.04839990700897e-05
-3.80616574655078e-05
-2.64645560759229e-05
-1.58280005742389e-05
-4.82936866754993e-05
-1.84536899298222e-05
-4.1665085698604e-06
-1.88387374877365e-05
-1.82327951156383e-05
-3.21472495150162e-05
-2.94676273958442e-05
-1.63345634720311e-05
-5.54568474156232e-05
-2.80469670038117e-05
-2.92938549677145e-05
-1.05915521497442e-05
-5.06960759234044e-05
-5.50301883115201e-05
-3.70745613109156e-05
-4.72785038719299e-05
-3.0432178400918e-05
-2.34415623193083e-05
-2.86770689000308e-05
-3.12947990328938e-05
-2.54193747828138e-05
-2.47846328547727e-06
-4.47705145542151e-05
1.59983231774973e-05
-3.88417056737817e-05
-3.32068594751896e-05
-4.45546741876101e-05
-2.91696994163752e-05
-3.10891892536512e-05
-3.06026439400883e-05
-2.48398014538059e-05
-3.21702338089382e-05
-8.43863976077783e-06
-4.00597209381683e-06
-9.22153362173635e-06
-2.58216438907151e-05
-5.31201691015826e-05
-4.16355339068928e-05
-4.52553054952946e-05
-2.22822291755622e-05
-2.49415227175476e-05
-4.53685248998315e-05
-2.61323876716003e-05
-5.66741650609907e-05
-3.46292253608366e-05
-7.73052449760373e-06
-3.91536803715673e-05
-4.83731528158705e-05
-1.90061763039643e-05
-4.58635125802505e-05
-3.87052587709364e-05
-1.5262790177444e-05
-1.88668945101679e-05
-2.03381152574536e-05
-4.72198074187306e-05
-1.87873032970194e-05
-2.60551079849352e-05
-2.97865825143679e-05
-4.03870104170858e-05
-3.2740278885386e-05
-1.73809667853027e-05
-4.50694540382807e-05
-7.80019050301811e-06
-3.92906665533995e-05
-2.65880333036699e-05
-8.97428672771121e-06
-2.25225718129647e-05
-5.63228593825785e-05
-3.84101896639556e-05
-4.76764591431493e-05
-1.69053122373929e-05
-5.10595740107841e-05
-2.03518729417625e-05
-1.90743476591133e-05
-3.20620222642071e-05
-4.57123714573104e-05
-4.7981728603664e-05
-1.77575210766207e-05
-2.44474282567178e-05
-1.58405677194688e-05
-3.81893691032892e-05
-7.30326241662442e-06
-1.25034406928714e-05
-2.06619809024309e-05
-1.63951166564729e-05
-2.66862670011663e-05
-1.09275514260324e-05
-9.97086928481104e-06
-4.28578803368371e-05
-3.57132434736243e-05
-1.54651793814057e-05
-1.47097635151159e-05
1.15388824173544e-05
-3.67759748059971e-06
-2.88942196045416e-05
-1.4870789857089e-05
-4.43712804147381e-05
-1.53756120428338e-06
-2.56895499222263e-05
-4.98062462595752e-05
-2.81988186764684e-05
-2.41938464880246e-05
-3.20976319481008e-05
-4.49841688695006e-05
-4.47799040719863e-05
-2.89007048999045e-05
-3.48640166028613e-05
-4.00881611088813e-05
-3.80079659958601e-05
-5.92600290968368e-06
-3.14018252412431e-05
-3.65356011399896e-05
-5.07797288406634e-05
-6.15574870488842e-05
-4.70176494057153e-05
-1.88636518570294e-05
-5.30196476105475e-05
-4.8642871964413e-05
6.91735474739395e-06
-4.35473864912859e-05
-2.41884221209775e-05
-2.75358615545442e-05
-2.6612371985755e-05
-4.54005466974447e-05
-1.98621775172221e-05
-1.49063516088661e-05
-4.14625188119563e-06
-3.23761460821552e-05
-2.85031122499027e-05
-4.64271536421513e-05
-5.5526898713774e-05
-6.43406678871381e-05
-9.07249418225985e-06
-6.37333314779619e-05
-3.47257970465906e-05
-7.10140184987773e-05
-2.82385821811604e-05
-3.48802995008916e-05
-5.06230201246727e-05
-3.96846994101802e-05
-2.67597463532253e-05
-3.16260498210529e-05
-6.7720285304241e-06
-3.89862935638556e-05
-3.30990541130166e-05
-3.64374185302242e-05
-6.89910269421951e-06
-1.82957719005238e-05
-3.4722487480689e-05
-1.47812387335406e-05
-6.28586879774137e-05
-5.4394030257005e-05
-4.90860936085147e-05
-2.22398604207973e-05
-2.28138137471738e-05
-6.71890823175077e-05
-7.43690310710035e-05
-2.71351150473322e-05
-1.11883395207136e-06
-7.22283395361687e-05
-6.76605095205571e-05
-4.56530196814445e-05
1.01554831455631e-05
-3.74461508645791e-05
-1.81987981156943e-05
-3.3918767949439e-05
-5.01602854598805e-05
-3.38130577756608e-05
-1.09309094932925e-05
-3.86433234609512e-05
-4.92846034016646e-05
-3.08440316512147e-05
-2.48080895176281e-05
-3.69120384286168e-05
-1.92774057910656e-05
-3.05373236581811e-05
-2.65862077731566e-05
-4.08764558166572e-05
-4.13059672835047e-05
-2.78599833625263e-05
-6.15508517945217e-06
-5.23749025026227e-05
-8.23640540846167e-05
-3.90427451199987e-05
7.49553126724055e-06
-2.45278108656927e-05
-5.07315746946201e-05
-8.37613228253877e-06
-2.33921949657433e-05
-1.82821571579467e-05
-1.89235657594331e-05
-6.08977827567903e-06
-3.65764358156843e-05
-1.55708363171503e-05
-2.50034395466345e-05
-5.80585092214141e-05
-3.5340150184374e-05
1.18983738740794e-06
4.27545733923682e-06
-4.75091349409119e-05
2.18372095150382e-06
4.02094514212863e-07
-4.92068323559945e-05
-3.52251355014683e-05
-5.53058310466949e-05
-2.59047133710138e-05
-5.15075278963627e-05
-9.43932311773803e-06
-2.03352384869533e-05
-4.23266507752246e-05
-3.29921634010715e-05
-1.21883982202618e-05
-2.82040688016654e-05
-3.68667546542646e-05
-3.44447805918359e-05
-2.47600767222234e-05
-5.40048547159439e-05
8.3793141469183e-06
1.06992772106673e-05
-2.88506406367965e-05
-2.6203262265236e-05
-5.05179280112533e-05
-1.59803594278681e-05
-1.62474456071518e-05
-4.23809786155399e-05
-1.63783571469963e-05
-2.7638060451632e-05
-1.91883443899062e-05
-2.83741405530569e-05
-1.55385404985627e-05
-3.00573733419011e-05
-1.59813120254194e-05
-3.32931417808384e-05
-3.67860407760286e-05
-2.35544557464519e-05
-2.91657331378322e-05
-2.87227664903284e-05
-4.10810721045688e-05
-4.4057421171484e-05
-3.68334151328898e-05
-1.69051551342748e-05
-7.21908297103001e-05
-3.41604569202893e-05
-2.33837062069868e-05
-6.89769463109713e-06
-3.76781546533295e-05
-4.43165330994629e-05
2.87597100862769e-06
-3.52208223175761e-05
-1.25770595784847e-05
-3.7862576966599e-05
-4.53934361501234e-05
-2.31213884883638e-05
-3.80281848622564e-05
-5.07457009828173e-05
-3.4907801166689e-05
-5.19968414219223e-05
-3.49184302293784e-05
-2.4207795317509e-05
-6.2569167114663e-05
-3.16903783958763e-05
-5.03901174949083e-05
-3.51441632989294e-05
-2.09190460143859e-05
-3.99107085429049e-05
-1.72959142915002e-05
-1.32725062219893e-05
-5.93539370319244e-05
-3.85920806168646e-05
2.74561069537601e-06
-4.97544076601439e-05
-5.32085634289707e-05
-1.7671901646813e-05
-1.3649172557729e-05
-3.49544079505235e-05
-3.29832190567111e-05
-1.67375928812023e-05
-2.77015427681924e-05
-3.59366157010738e-05
-3.57055048025966e-05
-2.72821177925092e-05
-2.02867347884871e-05
-1.585430854097e-05
-3.77082178276881e-05
-3.27902617649913e-05
-3.93751681155722e-05
-4.2621361505975e-05
-2.57544006403906e-05
-4.39226232475227e-05
-5.72701762471742e-05
-4.08302897399895e-05
1.77808080315807e-05
-3.95953603370382e-05
-2.28856319179751e-05
-1.32988101439903e-05
-1.77417133002204e-05
-1.12116027609109e-05
-1.22074831567419e-05
-4.03625750697973e-05
-2.3417307714647e-05
-2.64775048517571e-05
-1.194593598126e-05
-3.30986850003897e-05
-5.83650722546818e-05
-2.21163223436033e-05
4.22945833352008e-06
-4.67219013963829e-05
-3.34388129750707e-05
-4.75412655623906e-05
-4.84885534330911e-05
-1.69909340650531e-05
-1.29872176598728e-05
-4.39370794565346e-05
-7.8764618726244e-05
-2.25355040424136e-05
-6.51691443674103e-06
-4.20911041324746e-05
-2.64161803007627e-05
-5.41829484363639e-06
-1.69776559394314e-05
-1.52991395743693e-05
-4.45608415026891e-05
-2.84697809101702e-05
-4.45699332501856e-05
-4.54763453644951e-05
-3.13008421662954e-05
-9.05579245089459e-06
-5.34005029310837e-05
-1.87275245895364e-05
-4.12764926601428e-05
-3.57289424179915e-05
-2.93420377478125e-06
-3.93873521272087e-05
8.058680618167e-06
-2.94403559540339e-05
-4.55859784453968e-05
-2.63039129265798e-05
-5.36477115257874e-05
-1.67225992622576e-05
-3.0413342270876e-05
-1.98352639885269e-05
-2.68305309127998e-05
-3.83981820678451e-05
-3.90764342222836e-05
-2.33128686516836e-05
-3.33949787859367e-05
-2.43367366885704e-05
-2.5090169221343e-06
-3.7437993915077e-05
-3.59790474487482e-05
-3.52336272683348e-05
-2.70958378814348e-05
-4.40907202111148e-05
1.63661760594334e-05
-2.4771192509407e-05
-2.23020315536076e-05
-3.54769014380096e-05
-2.44903551713465e-05
-2.11414614936078e-05
7.31188140674285e-06
-2.08749225230303e-05
-5.75477151906243e-05
-2.5773556375813e-05
-1.83042811128213e-05
-1.97118840871349e-05
-2.87832485288966e-05
-3.02349331323003e-05
-4.40455328034064e-05
-1.47603677309953e-05
-2.56240710300542e-05
-6.34110936535066e-05
-1.6224417967445e-05
-2.76366024059025e-05
-7.1023374547023e-05
6.32225110876148e-06
-2.53338826677361e-05
-2.93494554898656e-05
-2.80581837783657e-05
-4.67906234476128e-05
-3.19970541481483e-05
-5.2624804043525e-05
-3.31997475518024e-05
-4.06234582174541e-05
-4.8934042190792e-05
-1.96174807675477e-05
-4.06897274208511e-05
-3.08479612396281e-05
-9.34638580124186e-06
-5.88343561680744e-05
-4.00236226706603e-05
-1.61200385350937e-05
-2.50259287439017e-05
1.14600514551006e-05
-4.01492413805938e-05
-1.23563808945003e-05
2.77111787190926e-05
-2.58640001273569e-05
1.53722307088768e-06
-2.84295327682082e-05
-4.46607106132493e-05
-4.57344756496293e-05
-2.62926528223531e-05
-3.7034432836013e-05
-3.07863491601377e-05
-2.85541411951739e-05
-4.96798645900465e-05
-3.67087337525684e-05
-3.73816682800014e-05
-5.69331189600478e-05
-2.80840701924826e-05
-1.38015799664309e-05
-6.1731931924869e-05
-5.00270501058818e-05
-6.30527682077137e-06
-1.18995326604473e-05
-4.12021288397848e-05
-1.87370543978388e-05
-2.70806804231136e-05
-3.81362807817575e-05
-1.05891654901972e-05
-4.18493649053965e-05
-3.64395448153748e-05
-3.4035298929654e-05
-6.5589215770596e-06
-4.25802295579458e-05
8.48344960707666e-07
-5.10792036588722e-05
-5.62030573379466e-05
-4.79238093207902e-05
-2.76183322812395e-05
-2.4349071826254e-05
-3.84116629247961e-05
-1.87034028789324e-05
-2.08657756516475e-05
-3.69967309749497e-05
-3.00961549358059e-05
-2.41109166235152e-05
-1.4979863326535e-05
-1.00409232409929e-05
-1.9743661455405e-05
-2.75585327203597e-05
-3.19948929255376e-05
-3.56814644877284e-05
-3.78698974927051e-05
-5.96884115556665e-05
-4.72791964295434e-05
-1.9709254885483e-05
-5.60336952385193e-05
-3.51827840002301e-05
-3.5570225030371e-05
3.29169277004658e-06
-1.95510479858884e-05
-5.35897470353785e-05
-3.53522532778627e-05
-2.38623763301161e-06
-2.03262656950647e-05
-4.35134552019628e-05
-5.74445710679526e-05
-3.86687305399445e-05
-1.9877365824263e-05
-3.26839829591697e-05
-1.87696025913389e-05
7.21877039702928e-06
-5.45696153973164e-05
-3.81896841518363e-05
-2.35023557614456e-05
-6.17813605309701e-05
-2.90849894384985e-05
-3.04731625485783e-05
-3.28418725080266e-05
5.12040135017649e-06
-3.91889273308803e-05
-4.96604253563536e-05
-1.44610552167784e-05
-8.82460440628585e-06
-2.82890905072278e-05
-2.1892313456556e-05
-6.86318060650171e-05
-6.58485832428032e-05
-2.35647021318997e-05
-4.35719622831991e-05
-2.52804528016859e-05
-2.80352307641388e-05
-2.4162876198648e-08
-3.89285993781175e-05
-1.54628731029278e-05
-1.5520199678774e-05
-3.93960944168096e-05
-2.25439924274572e-05
-3.42853822624054e-05
8.05280678798301e-06
-3.02950621562345e-05
-5.73530791436606e-05
-1.8023606966585e-05
-3.20128715375536e-05
-3.92876821673811e-05
-2.63257708611983e-05
-3.16316853172473e-05
-3.54125374988757e-05
-5.64142090875985e-05
-5.49000557386507e-05
-4.28956257229617e-05
-3.17749868814579e-05
-5.14602321939857e-05
1.35432844656859e-05
-7.51674284377831e-06
-1.98688118510565e-05
-4.91361137062494e-05
-3.23323305723261e-05
-2.99769563897561e-05
-1.84719797204015e-05
-2.32161796336509e-05
-2.41778724923636e-05
-2.80025050751881e-05
-5.31094771256291e-06
-2.38199788415733e-05
-4.52356923778876e-05
-1.54328755003483e-05
-3.8323906768146e-05
-3.24142515300486e-05
-4.20237763919603e-05
-4.42822495649208e-05
-3.96401412608011e-05
-4.23053209832289e-05
-3.41870009114174e-05
6.1669746393559e-06
-2.32779316076559e-05
-2.57725579044711e-05
-3.76487965969971e-05
-2.46583521121569e-05
-2.94151307883746e-05
-3.52968587758162e-05
-2.63773682683029e-06
-2.14922523221858e-05
-2.93578802495963e-05
-3.11216179398153e-05
-2.86684423199606e-05
-2.23367563918146e-05
-4.83333176051929e-05
-8.52269404739813e-06
-1.84575399956321e-05
-5.46095543005254e-05
-2.49160768725427e-05
-1.35768302442385e-05
-9.92735792999816e-06
-1.73164750866086e-05
-1.63461483158278e-05
-3.95437219753961e-06
-9.47787345971684e-06
-3.54819689636405e-05
-4.86371837900266e-05
-5.59309791770953e-05
-4.29651766081776e-05
-2.00400534267151e-05
-2.85930346759894e-05
-6.24071188240424e-05
-1.04513139266311e-05
-6.5219935730671e-06
-1.12259519799496e-05
-6.13887988242041e-05
-2.71788537772591e-05
-2.13695607918421e-05
-1.21224914965568e-05
-3.60961691201679e-05
-2.80382327786292e-05
-2.49588400012202e-05
-3.1279739758655e-05
-2.91595994192843e-05
-1.95012829316177e-05
-1.58234396146189e-05
-5.12571248119755e-05
-1.74076429523985e-05
-3.14290424856799e-05
-2.23792469008748e-05
-2.27824475047037e-05
-2.46476034074963e-05
-3.38542488908936e-05
-3.29086638664393e-05
-4.06008864768599e-05
-1.26615754700499e-05
-3.48471147488871e-05
-6.37216994519675e-05
-4.5118245672539e-05
-4.96887221109783e-05
-5.11435455663571e-05
-2.37818918077414e-05
-4.77606705132288e-05
-1.0054423432376e-05
-2.04226657989129e-05
-3.6917517307513e-05
-1.78940142623097e-05
-5.79511856298555e-06
-1.88447728540286e-05
-2.84054059790193e-05
-1.77586048355733e-05
-3.94318516473381e-05
-7.09032304148672e-05
-3.8707473229603e-05
-3.70737313130365e-05
-2.19147153872508e-05
-3.79955412459147e-05
-4.89394081003601e-05
-1.11736108905035e-05
-2.29926198018532e-05
-1.76604540210688e-05
-5.19486525040047e-05
-3.81756691603407e-05
-2.02052695034789e-05
-2.73590044691214e-05
-3.00156929762049e-05
-1.82434835743503e-05
-3.98179672980767e-05
-4.23617325968769e-05
-1.77788000837476e-06
-2.08277655912921e-05
-6.48183456898184e-05
-1.89831265606059e-05
-3.07448229841009e-05
-3.52546158961068e-05
-3.10643799518191e-05
-5.69469765633583e-05
-2.61472928605417e-05
-3.47901910052981e-05
-3.35003089250939e-05
-4.50211318343635e-05
-3.69107837279942e-05
-4.13213923485667e-06
-5.62273440015729e-05
-4.83275583512603e-05
-2.87992329831621e-05
-1.49236247713634e-05
-4.83958745511775e-05
-3.00826821552632e-05
1.04558551997425e-06
-6.33973050631971e-05
-1.03926714140322e-05
-1.77679648787589e-05
-5.26648142467364e-05
-5.07761209824185e-05
-3.29352518346165e-05
-2.41165082723849e-05
-1.81419678336835e-05
3.56824497987524e-06
-3.75479794253364e-05
-1.67922611650767e-05
-2.42797582644165e-05
-5.7619210086042e-05
-1.59453115446492e-05
-5.00172623087801e-05
-2.84961291695862e-05
-1.42877505486656e-05
-3.13739250549626e-05
-6.78941771974839e-06
-3.69830916842773e-05
-2.71505702028052e-05
-1.76888131560592e-05
-1.99740059854056e-05
2.24076894176397e-07
-5.07805802292644e-05
-2.19429632089234e-05
-3.0005211483703e-05
-2.56148618300933e-05
-5.93056587443045e-05
-3.03445459001252e-05
-1.83840411095812e-05
-5.73824898323154e-05
-9.45184415776999e-06
-2.93669311336353e-05
-4.72218022271724e-05
-4.45435326844735e-05
-2.78421388540022e-05
-2.50021459107531e-05
-3.52278240258762e-05
-4.17736282203923e-05
-2.90625453692144e-05
-3.82009044052937e-05
-5.77408001968964e-05
-4.38828999361367e-05
-2.43071060901551e-05
1.20959706087305e-05
-2.08923473782969e-05
-1.22719814710705e-05
-9.76152646612813e-06
-5.65474644461741e-06
-5.75933196806047e-05
-8.81351836344437e-06
2.64457749995993e-06
-1.82641075598409e-05
-7.49833720463885e-05
-5.66148724592511e-05
-2.78327921930944e-05
-1.57882044713125e-05
-2.95869230239145e-05
-5.77885334857697e-05
-3.62644099456682e-05
-2.7789835392922e-05
-9.86533251854364e-06
-1.99704684331368e-05
-4.74659464976679e-05
-4.29840129094655e-05
-9.16800485223663e-06
-3.33014571287331e-05
-3.19917031924545e-05
-2.73881524032744e-05
-2.16935704152007e-05
-3.56449721376405e-05
-3.55338850640331e-05
-3.93819675663724e-05
-1.81925043909289e-05
-2.59962357714001e-05
-3.48351965578992e-05
-6.34375491553944e-05
-4.74699220084312e-05
-7.77512363784105e-06
-4.54609302668459e-05
-1.59932469052052e-05
-3.91022639492469e-05
-4.94005016322346e-05
-1.80730637320981e-05
-4.90158266177959e-05
-2.95580256512478e-05
-3.82966031085946e-05
-3.42444801560052e-05
-4.2883046495247e-05
-1.62155743525032e-05
-4.24528054445148e-05
-4.24007676358321e-05
-2.05716230022112e-05
-1.86238940881547e-05
-3.35126426815061e-05
-3.36931487883728e-05
-1.10471748126481e-06
-1.61848695479506e-05
-1.34047311565776e-05
-1.87782750515387e-05
-9.95858777226381e-06
-1.08009708310175e-05
-6.48874865115683e-06
1.62630599095078e-05
-5.09626247644491e-05
-5.08460579086145e-05
-1.05340128235843e-05
1.47163199563209e-05
-4.19265756162548e-05
-4.73268827506861e-05
-3.33492046007099e-05
-2.62665674098754e-05
-6.78829205764104e-06
1.15225542460136e-05
1.0400552950447e-05
-1.2058958542376e-05
-2.5988555141687e-05
-7.04110304623571e-06
-2.98348687788706e-05
-2.71020304946948e-05
-6.52600278802542e-05
1.76604227962363e-06
-4.43731205164267e-05
-2.63849248568394e-05
-2.01372518961847e-05
-5.83864354601164e-05
-4.22164953274594e-05
-2.51493856510688e-05
-2.99370367719254e-05
-3.13653724111588e-05
-4.61303383720704e-05
-3.95224182790063e-05
-4.1627030944982e-05
-3.92271215612355e-05
-5.6115953998357e-05
-1.23191639215243e-05
9.89882829113355e-06
-2.64744480220551e-05
-3.11766151337204e-05
-2.9913848944891e-05
-1.60621610640111e-05
-3.02398245021048e-05
-4.10460012829745e-05
-3.79187303299074e-05
-3.7976239708896e-05
-1.37464790267522e-06
8.6951903312949e-06
-3.4199939372917e-05
-4.16372465076918e-05
-1.68733027785497e-05
-7.75906818712921e-06
-1.18847818668944e-05
-9.7389540526098e-06
-5.43759183659892e-05
-4.74119520278513e-05
-4.54308332258015e-05
-3.1668057378336e-05
-2.17553224747124e-05
-1.56623129054335e-05
-1.16612200466688e-05
-2.80799584581088e-05
-3.92248282750123e-05
-5.356514954479e-05
-2.13159598086688e-05
-1.55332067861565e-05
-5.44220641727502e-05
5.99254489026401e-06
-3.13243846717113e-05
-3.19936712260678e-05
-5.24142619507891e-05
-2.30039962408658e-05
-7.39191635065894e-05
-5.29490609867875e-05
-2.36449938327106e-05
-4.40892643349091e-05
-5.48933639533109e-05
-1.44038831848645e-05
-2.1973577449528e-05
-1.75336408295632e-05
-2.39995029641357e-05
-1.93651505388623e-05
-2.36686987823714e-05
-8.2872793873877e-06
-2.59672637078042e-05
-4.02339855876218e-05
-1.62002080501024e-05
-5.88210486121329e-05
-5.49874548690498e-05
-4.28868534115689e-05
-3.82094148254103e-05
-6.37600772648211e-05
-2.55610235672691e-05
-5.00526787914954e-05
-3.20494934409634e-05
-4.73866200639328e-05
-1.89884679692634e-05
-3.15839099191947e-05
-5.02291356366101e-05
-3.79433783970743e-05
-2.79536628953729e-05
-5.78554008282478e-06
-3.11918731738574e-05
-2.18674277604141e-05
-2.63529793758275e-05
-3.58657359312454e-05
-4.13235197891725e-05
-2.04832640793977e-05
-4.311088622945e-05
-2.87754095856301e-05
-1.70503370740271e-05
-1.2459821466601e-05
-4.53681938820442e-05
-1.86788130985334e-05
-5.91117501556058e-06
-2.65343344383885e-05
-4.53960218681813e-05
-1.04023465093471e-05
-4.4144678362735e-05
-4.70913818496871e-05
-3.27306535606177e-05
-2.97736451309692e-05
-5.19915681219476e-05
-1.58559115996849e-05
-1.99494600818206e-05
-4.27983358410824e-05
-6.16812230543e-05
-1.59568542383901e-05
-4.21569972990018e-05
-4.25062705235601e-05
-2.27437877219917e-05
-4.77075221103749e-05
4.46492722858889e-06
-5.09274605156825e-05
-2.33803221301844e-06
-5.55791932914712e-06
-5.31246652498446e-06
-1.70409250390419e-05
-5.41600600557637e-05
-4.22691230970206e-05
-3.90457232403699e-05
-5.80190934583768e-05
-3.98080572845828e-05
-3.4399783737962e-05
-1.0489377257584e-05
-1.78205873080624e-05
-4.26526363865734e-05
-1.12248477516215e-05
-4.30320030802573e-05
-6.71605579502863e-05
-2.43903457227752e-05
-3.89036020838078e-05
-4.51152629929828e-05
-2.54355657761496e-05
-3.38724758779832e-05
-3.23567872123798e-05
-4.58138303873116e-05
-4.85574056164986e-05
-2.87576435820953e-05
-3.38113807971144e-05
-3.03368918062224e-05
-7.18017774815119e-05
-2.19926372581491e-05
-2.64275193415179e-05
-1.35629031916511e-05
4.65955648017697e-06
-2.67467707981313e-05
-4.36488523821999e-05
-2.38211686952363e-05
-4.58250477187467e-05
-2.3563456671121e-05
-3.48514056529905e-05
-4.09569798289551e-05
-5.54589055535984e-05
-1.94532739053798e-05
-5.09242218224831e-05
-1.68923995897763e-05
-1.48094390141027e-05
-6.3301152012501e-05
-2.36661791436976e-05
-5.13810810860175e-05
-3.68666622102905e-05
-3.074075417461e-05
-2.28335883375112e-05
-2.2448120385998e-05
-3.0131775296743e-05
-2.26312341634801e-05
-2.50592822844874e-05
-2.68045376636051e-05
-1.2232891525844e-05
-3.2685813479425e-05
5.662600434296e-06
-4.48815396699878e-05
-3.35706729385775e-05
-4.08386068398794e-06
5.83841189346923e-06
-7.7172435134257e-06
-6.05419849239469e-05
-1.80968823893526e-05
-4.32891215826952e-05
-6.39734410356236e-05
-5.26250316032894e-05
-1.27373817787131e-05
-2.29988635318034e-05
-1.9182283268806e-05
-2.51503607774107e-05
-1.65610168358806e-05
-5.43558550294803e-05
-1.13389805166496e-05
-5.41965932386605e-05
-2.28760920372617e-05
-6.53213872396421e-05
6.19944233265134e-06
-1.78414671793167e-05
-1.50895804243907e-05
-3.18090600185834e-05
-5.31011587586252e-05
-1.57420622132037e-06
-2.91593180868343e-05
-4.51919035094899e-05
1.88285804609218e-06
2.58815424998909e-05
-5.69316944657141e-05
-3.32204831755275e-05
-3.49464253755116e-05
-2.92644427337327e-05
4.54933276603709e-06
-2.83155089482411e-05
-5.38882465166333e-05
-3.03841477375639e-05
-6.69180047957319e-05
-1.97297061237523e-05
-5.22822421790947e-05
-2.88202600872552e-05
-1.63106652570524e-05
-4.66856634211417e-05
-1.38767164276407e-05
-1.49124942256484e-05
-2.973970177121e-05
-1.9519667725037e-05
-5.41285324250704e-05
-3.24712348340295e-05
-3.88598959367981e-05
-2.37627471669257e-05
-2.05176497340659e-05
-2.11200715400742e-05
-7.6325705202738e-05
-3.22209172241297e-05
-4.46423351861551e-05
-7.90873390248491e-06
-2.97497085702049e-06
-5.17056769627551e-05
-5.07234655230137e-05
-4.31024043350196e-05
-5.20837301426502e-05
-1.97381563168174e-05
3.3929392516968e-06
-2.54860685088827e-05
-2.76606219571167e-05
-4.78433691482241e-05
-1.74788150828123e-05
-4.51183892469923e-05
-6.34233380974931e-05
-3.98541739610579e-05
-2.59265509478202e-05
4.08450398127029e-06
-2.01586599993279e-05
-3.35034833036532e-05
-3.19810802605591e-05
-2.87636421877176e-05
-1.2094064666678e-05
-5.16528048126555e-05
-5.88876947592875e-05
-3.5113151681819e-05
-3.47696350068947e-05
-3.05442556759296e-06
-3.70285115934822e-05
-1.04103125377767e-05
-9.51731208562739e-06
-3.07001432031278e-05
-3.03140050139661e-05
-3.26285051976555e-05
-6.58597353491741e-05
-3.3748388318642e-05
-3.73642632836627e-05
-4.53919205423225e-05
-3.60710631026597e-05
-3.70578775542846e-05
-4.61585931278552e-05
-1.23193979729769e-05
-3.42451823571971e-05
-3.12644721007093e-05
-4.01387281516078e-05
-2.50860464428686e-05
-2.88702829180835e-05
-5.70829238156731e-05
-5.8551625687117e-05
-4.14940853347139e-05
-3.24112075260527e-05
-1.09077229131004e-05
-1.38999044304864e-05
-2.21652022473718e-05
-4.47095828442838e-05
-2.40620568085324e-05
-4.55541826735165e-05
4.36016255750616e-06
5.3813325055419e-06
-2.39627651598439e-05
-4.09331480542301e-05
-2.9629870626766e-05
-1.92026404874863e-05
-4.92796176867641e-05
-5.39189243644619e-05
-3.87466688661578e-05
-3.69103802430903e-05
-2.99917830575203e-05
-4.87432680328273e-05
-4.20092405102379e-05
-1.58603869407918e-05
-4.44796442142175e-05
-3.64504413362564e-05
-3.69702461579646e-05
-3.15676431751957e-05
-2.57974246448695e-05
-1.53276494618023e-05
-2.93002370754755e-05
-1.49423861344173e-05
-1.66923046597029e-05
-1.45637481620169e-06
-2.09739144537236e-05
-2.95407973518967e-05
-2.69091220183211e-05
-1.62848111717537e-05
-3.09153248193602e-05
-6.03804201455781e-05
-8.78000268507217e-06
-2.10198287738154e-05
-2.02612338659207e-05
-3.50619583834919e-05
-3.13028638316051e-05
-4.28230498413604e-05
-4.890602871935e-05
-6.37063262004266e-06
-2.90763901384537e-05
-3.58304616019851e-05
-3.26511813424361e-05
-3.47574510351054e-05
8.41080696761523e-06
-3.26042527940857e-05
-1.15942528737943e-05
-3.08307152141384e-05
-1.53161865454419e-05
-5.98650318385726e-05
-2.50131779121358e-05
-2.719791636496e-05
-4.11294545275665e-05
-3.9654645607906e-05
-4.2724227951404e-05
-1.88555139965372e-05
-2.78537486669136e-05
-3.36933821119585e-05
-3.29919211773684e-05
-3.80144048549653e-05
-3.79246832293529e-05
1.6354283493116e-05
-3.64209369293299e-05
-4.64615200660247e-05
-1.10911026251761e-05
-4.91820717794054e-05
-5.16292844720923e-05
-1.45436968014841e-05
-6.44134827220706e-06
-3.38303324525659e-05
-2.19168497320314e-05
-5.45208462876832e-05
-3.99335084418802e-05
-4.67162948170459e-05
-3.19951023114019e-05
-4.61620487358261e-05
-9.0507162160293e-06
-2.25760694537763e-05
-1.97837026200842e-05
-8.10400547903015e-06
-1.83758212566064e-05
-1.2707088497861e-05
-1.63391248371861e-05
-1.01941938713241e-05
-2.3035534437429e-05
-2.06277106964794e-05
-2.57872116113079e-05
-4.86547626405802e-05
-1.18171257584882e-05
-4.33496921163831e-05
-2.06034969199025e-05
-8.16413448535969e-06
-2.79970069146192e-05
-3.68687826948696e-05
-3.00415004192519e-05
-5.7427025347328e-05
-4.68126324194217e-05
-3.9505103878909e-05
-3.24763877518607e-05
-2.83247421700721e-05
-4.19626040576743e-05
-3.28763278730176e-05
-4.67121534925741e-05
-1.02185076699715e-05
-2.43855530301899e-05
-6.1186573675722e-06
-3.0082304698577e-05
-1.61961779435221e-05
-3.81790331677203e-05
-3.44554515304364e-05
-2.23897158865067e-05
-4.75421648428526e-05
-3.41069417509456e-05
-7.07680185029468e-06
-3.08516461187888e-05
-4.04538708131534e-05
-2.2411454171835e-05
-1.60506675210861e-05
-3.90869279491289e-05
-2.69038702167049e-05
-5.09633031196244e-05
-6.29211985723985e-06
-1.48720695335018e-05
-1.70866990562082e-05
-2.50488619851948e-06
-3.81978617073643e-05
-1.27838288285477e-05
-1.72441775914235e-05
-2.8791820596097e-05
3.4556971170078e-06
-1.60237737747981e-05
-2.21055343756427e-05
-1.62338487999477e-05
-5.21017648600794e-05
-2.82554135788944e-05
-3.38461563679221e-05
-3.00656407740325e-05
-3.92922126103031e-05
-1.71696643749595e-05
-3.64769983460809e-05
-5.79089359662374e-05
-3.85488665845378e-05
8.75609804448261e-06
-1.71433896975883e-05
-4.02516024695311e-05
-4.46812212496238e-05
-2.49701599030171e-05
-3.64667908537338e-05
-3.39088932911079e-05
-3.03385340089178e-05
-3.05674105670473e-05
-6.62070608299267e-05
3.94789137768789e-06
-2.24738300028698e-05
-1.74237866603943e-05
-4.31068411096657e-05
1.93316512186445e-05
-4.12058672032537e-05
-9.38818406692267e-06
-2.1483714675247e-05
-2.97445863764867e-05
-2.72793772795176e-05
-2.73400906965064e-05
-1.57181300736671e-05
-4.38248693502774e-06
-3.17030276771485e-05
-3.01364857521225e-05
-3.71531128944095e-05
-3.13970476725254e-05
-2.03874043620695e-05
-3.67481695197322e-05
2.31839809890323e-06
-3.7127963672219e-05
2.22939296376768e-07
-2.28774340430587e-05
-3.78405203232297e-05
-6.14323607964796e-05
-2.60667254929145e-05
-4.66320459974417e-05
-1.69074549049353e-05
-2.19829387635655e-06
-4.82643833524052e-06
-4.55162352662005e-05
1.0974762576292e-06
-1.44689045151866e-05
-4.31527531581832e-06
-2.85190768212316e-05
-2.67816081036017e-05
-3.78685036787629e-05
-2.74927569756125e-05
-4.14836627136057e-05
-3.97113666119498e-05
-1.30570552452805e-05
-4.04809774635352e-05
-3.86063398778053e-05
-4.01951064258769e-05
-1.62171192103212e-05
-2.28034559594997e-05
-4.32008209173506e-05
-3.8219286220876e-05
-8.03341792763179e-06
-7.93053855633547e-06
-2.74814434007836e-05
-2.62820096755544e-06
-2.01612802369479e-05
-1.87192048135466e-05
-5.03750816994744e-05
-1.77869782180539e-05
-1.9464491459664e-05
-4.61586732846737e-05
-5.23245913678787e-05
-5.58143748369426e-05
-2.03412839387907e-05
-4.9342141750373e-05
-6.77551758326687e-05
-3.08737935013952e-05
-3.35634886944519e-05
-7.03635945323405e-05
-3.98979217753221e-05
-1.13333422061638e-05
-4.25096041573319e-05
-1.71530415555581e-05
-2.11187680734864e-05
-4.319186303893e-05
-2.83495201027976e-05
-3.0201801935626e-05
-5.21339535731852e-05
-9.05342702360738e-06
-1.31362657454013e-05
-5.1844651801458e-05
-2.77687435276356e-05
-2.43854221090286e-05
-2.7745097205512e-06
-3.98321529533619e-05
-3.91635167898531e-05
-2.73586278683932e-05
-3.24703237255633e-05
-4.13963479927353e-05
-2.05995817267927e-05
-5.21113646045683e-05
-1.38291652165331e-05
-4.51714124145987e-05
-4.89020556932416e-05
-4.55325682760233e-05
-4.0528482524326e-05
-4.556339362568e-05
-2.37162455150334e-05
-1.76872705372292e-05
-1.76349774806214e-05
-3.56441697124449e-05
-1.18071093777262e-05
-4.20462165863833e-05
-2.84312140688176e-05
-5.41460862276029e-05
-2.35228951459027e-05
-9.45014578549788e-06
8.97452150533431e-06
-2.65923363603582e-05
-3.00357024629013e-05
-4.34374318955289e-05
-2.05879774703063e-05
-2.64493961802316e-05
-5.5345050505306e-05
-4.00750633948515e-05
-4.93924760152393e-05
-2.08689434383149e-05
-1.0859169864645e-05
-1.89887792596272e-05
-6.9135298193284e-05
-3.11543893423339e-05
-2.15305978952158e-05
-3.98350161220461e-05
-2.63009171116082e-05
-1.39477751215102e-05
-5.41679442310704e-05
-2.28027115418563e-05
-5.31744713027164e-05
-5.12939579057387e-05
-4.53797826421636e-05
-2.92790179731396e-05
-3.53679125231267e-05
-5.92785451297471e-05
-6.16606774231907e-05
-2.07921150138877e-05
-1.17550501620594e-06
-4.8583709792145e-05
-2.79015322771565e-05
-3.9022820338738e-05
-4.12373995572303e-05
-2.58548775652685e-05
-4.5844411941338e-05
-3.41559394416062e-05
-3.0680390037518e-05
-2.28268770360761e-05
-1.89532696636678e-05
-3.53040469276355e-05
-3.72591651881864e-05
-2.19734937310369e-05
-2.36943003342201e-05
-4.4593580884917e-05
-2.41041883215789e-05
-2.38210025676303e-05
-1.04377247185943e-05
-1.24686526537456e-05
-3.87704693084525e-05
-3.56370362637792e-05
-2.84953839435469e-05
-4.36632394168259e-05
-3.24602684761056e-05
-1.01152643407042e-05
-4.90475765752061e-05
-2.23415557206581e-05
-2.07941063891355e-05
-4.06442453099017e-05
-2.6654005550524e-05
-4.67824960606894e-05
-1.94682339812429e-05
-2.73596809407076e-05
-4.76466594630466e-06
-3.06509017746374e-05
-3.43126034370739e-05
-3.6449340794318e-05
-5.9314291937067e-05
-4.55813347686464e-05
2.27901322870725e-06
-4.27055560095065e-05
-5.39447464359211e-05
-2.96711645859543e-05
-1.48646568982719e-05
-2.80071652967417e-05
-5.04651744095954e-05
-1.47044138803879e-05
-3.41584087261757e-05
-2.66065868529779e-05
-2.98743300668384e-05
-2.84652208161212e-05
-4.51428810311855e-05
-3.15333839555397e-05
-2.85268644041426e-05
-3.12385042556826e-05
-3.10563655990098e-05
-5.98375557309713e-05
-5.14781529426019e-05
8.68373136270496e-06
-3.57110925212232e-05
-4.19269888447138e-05
-3.1852045336416e-05
-8.29884346776852e-06
5.97600093649918e-06
-4.39987016769518e-05
1.35638647625018e-05
-1.49609584392409e-05
-4.58209673405198e-05
-4.84227551333446e-05
-1.13584600324703e-05
-7.611741510426e-05
-3.2749392087908e-05
-3.1400513839215e-05
-2.12781342569407e-05
-3.06685520634783e-05
-2.30600098216148e-05
-1.89340018271975e-05
-2.1751830444627e-05
-7.09998238334481e-06
-5.05732961776758e-05
1.02765193414108e-06
-6.44067323666167e-05
-2.16644446598592e-05
-1.06446227631947e-05
-2.81785031140327e-05
-1.1239673640228e-05
-4.95234796096875e-05
-1.76576985348192e-05
9.96959075445181e-06
-2.39974790051994e-05
-4.787355670179e-05
-2.42761902931294e-05
-6.00114713303182e-05
-2.75193769467463e-05
-1.36748708506525e-05
-5.49922845335297e-05
-3.70728781277094e-05
-1.52435572700348e-05
-2.425097226417e-05
1.3645765746762e-06
-4.97234831626546e-05
-4.00468035828828e-05
-3.63283215571143e-05
-2.64290309432849e-05
-2.45558909587222e-05
-6.59170820247615e-05
-6.02999521544855e-05
1.75442794966444e-06
-1.11345322443947e-05
-5.62440702915937e-05
3.29195183404594e-06
-2.83153467266282e-05
-2.17257856916192e-05
-2.12751830750013e-05
-6.07733518982786e-05
8.97291777095684e-08
-4.05110784218567e-05
1.47629860915519e-06
-1.74993407942084e-05
-4.15036636650087e-05
-1.82450328217592e-05
-5.1797916840859e-05
-4.08862675286849e-05
-1.43644759737117e-05
-2.28420806702758e-05
3.57178558546065e-06
-3.6955550327737e-05
-2.65494977106164e-05
-3.49312955801115e-05
-5.94107278667102e-05
-6.33033565043226e-05
4.67259885256945e-07
-3.21351992093717e-05
-2.6270745758042e-05
-3.86089470706249e-05
-4.46159444063137e-05
-4.65466031101845e-05
-3.22320155787704e-05
-3.07139687036577e-05
-1.73042444162917e-05
-2.43405062879447e-05
-5.5710097980903e-05
-2.27901105819613e-05
-4.57931201396734e-05
-2.50641200785758e-05
-3.72988402711716e-05
-1.25777249743295e-05
-2.07087674628596e-05
-4.23555884712569e-05
-1.29951273441253e-05
-2.68207211012355e-05
-2.63580961660096e-05
-3.40158974549404e-05
-3.52931234598749e-05
-2.51382965243974e-05
-3.90368123653584e-05
-3.14761473821667e-05
-2.02445498211708e-05
-5.40447223390623e-05
-1.60686305826843e-05
-1.85005731538927e-05
5.05433222528554e-06
-2.50037191491848e-05
-3.46014582186955e-05
-1.50761414585709e-05
-3.314227933201e-05
-3.74652232249614e-05
-2.81663573234661e-05
-4.73916643427922e-05
-3.83977372357755e-05
-2.68811467978492e-05
-4.27821880214511e-05
-1.83622817588704e-05
-9.59108135494041e-06
-4.79732942354843e-05
-2.66070546503491e-05
-1.27793095951952e-05
-3.21303305848035e-05
-2.84323538247372e-05
-4.95307462464071e-05
-4.68680105247518e-05
-2.05675432597352e-05
-1.19826443117047e-05
-5.34486878453355e-05
-3.13260981767712e-05
-1.41896916568508e-05
-1.56258881782012e-06
-2.99930527264842e-05
-4.48680640717838e-05
-2.15248850042186e-05
-5.33228218065073e-05
-5.28257031894938e-05
-2.07575877103399e-05
-1.68608016602964e-05
-2.73826889751017e-05
-3.12831578207925e-05
-1.99235313408321e-05
-1.45069206127941e-05
-1.55848985239945e-06
-1.86684721709123e-05
-1.99111760160508e-05
-2.87527152444107e-05
-5.80724084555574e-05
-1.08491865989036e-05
1.31190662935452e-05
-1.06392923876672e-05
-2.10680309906956e-05
-1.57598482111929e-05
-1.61794299002137e-05
-6.10301498417485e-05
-3.2355085695778e-05
-4.93040056624546e-05
-4.74959559872302e-05
-1.72649597922206e-05
-2.78645131229409e-05
-2.22938679041137e-05
-3.14712229283568e-05
-4.64919831989574e-05
-1.95924387989614e-05
-2.35906179302656e-05
-2.78323128408076e-05
-2.32439330172036e-05
-2.05305375477528e-05
-1.33770171102095e-05
-5.62544725459181e-05
-1.58991938738377e-05
-2.61302545450477e-05
-2.5624674048305e-05
-1.68840365949343e-07
-3.8177022308531e-05
1.00439296472695e-06
-2.9052210362985e-05
-3.32175521231714e-05
-3.16391897373014e-05
-3.65024341236135e-05
-5.622351545653e-05
-3.36359278156252e-05
-1.94952792078557e-05
-6.88141397415286e-05
-6.18283987764108e-05
-5.50178153084528e-05
-2.05508381380617e-05
-1.54448482023357e-05
-1.42749802993845e-05
-3.35534848844077e-05
-4.47502447221944e-05
-2.67119754074608e-05
-4.69075892306359e-05
-4.48110470449716e-05
-5.91536452711746e-05
-1.91796780656024e-05
-5.18213215249727e-05
-2.45557826996459e-05
-4.74099094802682e-05
-2.384378254077e-05
-6.49627614144011e-05
-3.16688785291777e-05
-3.44193644515887e-05
-5.88826416730032e-05
-6.32692676356673e-05
-3.10002386343598e-05
-1.2825702638328e-05
-2.08563049237766e-05
-3.0901116441137e-05
-3.00985816893787e-05
-4.65372253289082e-05
-3.68756741743017e-05
-4.09006714516955e-05
-3.05680123683308e-05
-5.80856023294346e-05
-1.24079914101748e-05
-1.0051864477702e-05
-3.50105529427761e-05
-3.2014687514382e-05
-1.33973112238085e-05
-2.04669483269379e-05
-4.4050247025429e-05
-1.57752164171699e-05
-3.12873826389686e-05
-3.85911462125797e-05
-4.46583787138457e-05
-2.54298587961126e-05
-3.9500914431059e-05
-2.95826755327628e-05
-2.32413495088137e-05
-6.42636290412398e-05
-8.93201240250905e-06
-2.76960029447681e-05
-2.37269380612616e-05
-4.17443623872824e-05
-1.39640241048527e-05
-7.5445351959093e-06
-4.30630830462569e-05
-3.19185396663668e-05
-4.55833234642033e-05
-5.04166945827421e-05
-1.73625519180589e-05
-2.52135560571275e-05
-1.11472776895088e-05
-5.81409587964109e-05
-5.92286530956672e-06
-3.27308037226008e-05
2.63033290980669e-06
1.26586963572302e-08
-6.8556759144002e-06
-3.9782573057743e-05
-4.42026519765072e-05
-2.00515164075148e-05
1.15998098528032e-05
-7.16401300081784e-06
-3.28724852206756e-05
-1.65533825564127e-05
-9.34114090455585e-06
-2.06487946185102e-06
-1.77764142134543e-05
-1.65176757294281e-05
-3.06194683022173e-05
-1.34215713822235e-05
-3.74824588556052e-05
-5.81432893953189e-05
-3.99673290324071e-05
-3.52656568926305e-05
-1.08939924902078e-05
-3.44244402450704e-05
-2.56232164518999e-06
-5.36833833843872e-05
-3.79892523666752e-05
-5.29922636100252e-05
-1.692999097164e-05
-4.90615854020322e-05
-4.77549966350386e-05
-4.36951914986448e-06
-2.36764718729439e-05
-6.36749995891653e-05
-4.3167029075689e-05
-5.16306139149873e-05
-2.19472144856263e-05
-5.27745730179501e-05
9.59729148457742e-06
-6.91744373594283e-05
-3.53069842059023e-05
-2.55275232974255e-05
-4.48166406899546e-06
-1.80382058865587e-05
-2.4041549180069e-05
-5.73510950614202e-05
-6.39469505498353e-05
-4.04911355745301e-05
-6.08386963647253e-06
-1.15051309734346e-05
-1.26772878775787e-05
-2.89123919177218e-05
-4.54389390140081e-05
-2.67049684625364e-05
-2.16443264081367e-05
-1.15967983796292e-05
-3.65316210070522e-05
-4.85305429923717e-05
-2.5107873739832e-05
-4.8811833008299e-05
-2.21251098428536e-05
-1.71407972996552e-05
-1.38220010456096e-05
-1.10126808056267e-05
-3.54366303001772e-05
-1.81561253504922e-05
-4.23950674746096e-05
-3.06724765160316e-05
-9.85626807147169e-06
-2.24437385167478e-05
-3.2325347800887e-05
-3.07247902644144e-06
1.08355139810765e-06
-2.50036627962961e-05
-3.00375836483891e-05
-4.2740727279157e-05
3.06966446761196e-06
-2.35165926098214e-05
-4.977084209165e-05
-4.16923132523336e-05
-4.10004533494441e-05
-2.55890689193235e-05
-4.24838907643103e-05
-6.05852281426804e-06
-3.3101103289681e-05
-3.62548845253336e-05
-3.58342756493382e-05
-9.73028129265805e-06
-3.37711053061795e-05
-4.07287994436192e-05
-6.50947649850518e-05
-2.64914377668456e-05
-3.19287608972017e-05
-1.7178523920162e-05
-1.89673171799553e-05
-6.77280867648128e-06
-1.79308150669975e-05
-5.62684682208168e-05
-2.41615703042783e-05
-2.58494638983967e-05
-3.77487325016081e-05
-1.75318051890675e-05
-4.49755184978163e-05
-4.07705552716738e-06
-3.23562881812361e-05
-5.40342563873831e-05
-3.42284386775124e-05
-6.19538624647757e-06
-2.54813001915304e-05
-5.16435430381283e-05
-3.96653482400069e-05
-4.59317456203807e-05
-3.81551817329323e-05
-2.07097671546005e-05
-2.43624612096309e-05
-3.21051681084914e-05
-3.86656339099129e-05
-1.1296095775889e-05
-2.20329246444296e-05
-1.90376271405917e-05
-1.38650623523178e-05
-4.84006064590619e-05
-5.82417169428228e-05
-4.2869120842267e-05
-7.16945480171119e-06
-2.6062178430258e-05
-3.06974430971111e-05
-2.80807925259214e-05
-2.03387730815899e-05
-4.73936646778595e-05
-1.35634959192503e-05
-4.79556576698949e-05
-2.08997588362379e-06
-3.45848600029413e-05
-1.36751132157673e-05
-3.5543789719146e-06
-2.64416254600737e-05
-1.04678417934272e-05
-2.31483228551578e-05
-6.02406681993587e-05
-1.55755364147838e-05
-2.73527397049863e-05
1.21246303854936e-05
-2.69021143346965e-05
-2.81447423550957e-05
-4.15345948720721e-05
-2.28823620979987e-05
-6.98677278833536e-06
-3.70779485415324e-05
-3.88915870167657e-05
-4.84553584149513e-05
-3.94871192072156e-05
-3.85016479567387e-05
-5.1393492094011e-05
-3.04207812950832e-05
-3.05268762070865e-05
-5.73496431941702e-05
8.49607084178851e-06
-6.46611692029296e-05
-1.6530814815268e-05
-5.00082134330676e-06
-3.75694849482378e-05
-2.74626411614001e-05
-1.53561950849791e-06
-4.79135549700157e-05
-1.69456920174945e-05
-3.3114558659933e-05
-4.74229876101128e-05
-2.06623872337852e-05
-6.14702176573932e-05
-3.80351993940146e-05
-2.12608141313895e-05
-2.14650785320149e-05
-3.10131979548133e-05
-3.56357461095998e-05
-6.98410795665797e-05
-3.80997141786803e-06
-3.59270787020462e-05
-2.97303069291698e-05
-3.00112649230829e-05
1.52579950201921e-05
-1.52487526907095e-05
-1.51608810734838e-05
-3.11242407461905e-05
-3.14082226524648e-05
-5.55608107481253e-05
-3.20362064351436e-05
-1.6433090318639e-05
-4.46903413258808e-05
-4.95432046649266e-05
-2.10213527365703e-05
-2.82555087733622e-05
-2.45578956636785e-05
-3.57412247467111e-06
-7.80440944666851e-06
-4.4524440148995e-05
-4.32418921791301e-05
-3.46806401890773e-05
-2.21521864694676e-05
-6.14388201498599e-06
-7.61377088483799e-06
-3.30758300504843e-05
-2.45737504174786e-05
-5.99893992763528e-05
-3.05528109364696e-05
-1.31713097732995e-05
-4.4368945422296e-06
-5.3522148153717e-05
-2.68633895586021e-05
-2.635381143362e-05
-1.85684018700203e-05
-3.29671560165571e-05
-4.42932599428055e-05
-4.6524374913581e-05
-4.74130782618163e-05
-3.44848327116048e-05
-1.28884466293473e-05
-4.05540712212363e-05
-3.70945582820902e-05
-2.20818010833614e-05
-6.17359054098765e-05
2.26025095808107e-06
-1.31270698027213e-05
-6.11470202981254e-05
-2.43233886879139e-05
-4.7424077701778e-05
-4.08997664942492e-05
-3.84725414905049e-05
-3.87870756183471e-05
-6.79634429012419e-05
-4.10661281977127e-05
-4.12080627037368e-05
-3.5394944929283e-05
-8.35972677828182e-07
-2.38171073458582e-05
-6.62111272986283e-07
-3.38897220440707e-05
-4.62121544364088e-05
-4.05134687581361e-06
-5.15068456978692e-05
-2.14368271943733e-05
-2.81341383587303e-05
-4.87308092488649e-05
-3.67714615261273e-05
-2.45831337029208e-05
-2.69347793988063e-05
-2.56631151018793e-05
-4.78124667637615e-06
-3.51745369783968e-05
-2.04328711473122e-05
-4.21922771090261e-05
-4.56641095415396e-05
-3.33865631678896e-05
-1.70685628849895e-05
-3.14820286690066e-05
-3.56340248156531e-05
-4.82423033407043e-05
-4.1635683282572e-05
-1.85078687956151e-05
-1.24802162462105e-05
-1.42016272093653e-05
-2.47485244393533e-05
-1.86516781264993e-05
-2.25000702690918e-05
-3.87102138637171e-05
-3.21305220346952e-05
-2.17548227513362e-05
-3.90896085762219e-05
-5.78501711186874e-05
-1.39220339545383e-07
-1.94206531108894e-05
-4.81344852638715e-05
-4.61857879145017e-05
-1.68027445055117e-05
-4.88047986794921e-05
-2.91337292221857e-06
-1.35885192018885e-05
-3.42034786411031e-05
-9.84145870727715e-06
-4.69846744202626e-05
-4.0341463632985e-05
-3.80558302390366e-05
-1.44818663478525e-06
-4.28800650558874e-05
-2.51896838936339e-05
-2.54189163611399e-05
-4.64983988771255e-05
-3.71858675265505e-05
-2.11334103265875e-05
-3.29343700614675e-05
-3.16502294513198e-05
-3.38509447220011e-05
-1.93526828335401e-05
-4.10077495389948e-05
-1.60744043078967e-05
-2.73282884101881e-05
-2.72654400003978e-05
-2.5379870424726e-05
-5.46057644039614e-06
-2.04823233031661e-05
-3.4916185790726e-05
2.64643368180156e-05
-2.23451690874664e-05
-2.20986342558494e-05
-2.40212641353109e-05
-4.62619957222757e-06
-5.062533420887e-05
-8.58863422151419e-06
-3.5293396834055e-05
-3.50113478493066e-05
-2.88551409824565e-05
-3.75440129789506e-05
-8.32154807767497e-06
-4.47081261178017e-05
-2.27101895829779e-05
-1.8049982192697e-05
-3.25746731079673e-05
-2.2926690661076e-05
-4.16140005420511e-05
-5.53260365620601e-05
-5.71210611874369e-05
-4.68200871666185e-05
-3.33363822075585e-05
-9.4367620666258e-06
-4.82472737240173e-06
-2.18387722184281e-05
-3.46824419825991e-05
-1.62557666774569e-05
-3.52923242614257e-05
-3.00607732496773e-05
-2.4363692048936e-05
-1.26663640508266e-05
-2.85489699930186e-05
-2.22291778572725e-05
-5.17742008152858e-05
-1.47400405379018e-05
-3.47883617551423e-06
-2.08537520780578e-05
-5.15746424457855e-05
-1.95481857989595e-05
-1.99850874216345e-05
-6.33316956123883e-05
-2.91490817850639e-05
-3.15033949347122e-05
-5.34519018990557e-05
-1.86092561747846e-05
-3.4908032512463e-05
-3.58339160542947e-05
-2.92818037084767e-05
-4.28333865011428e-05
-5.27095729098814e-05
6.22756493243398e-06
-3.06960296611588e-05
-3.14189528135729e-05
-1.9010851282632e-05
-3.79863204360573e-05
-2.90794455508175e-05
-5.67430582483138e-05
-5.75779299568881e-05
-3.72408373021121e-06
-4.35108238298385e-05
-2.99107392178621e-05
-3.97846600713943e-05
-2.40922836019377e-05
-2.18975463722393e-05
-3.41187669764616e-05
-3.5658217929201e-05
-5.11846500819646e-05
-1.19646000138029e-05
-2.33233815136737e-05
-1.5446094931538e-05
-3.02770748280553e-05
-3.16854857997627e-05
-3.51285387401163e-05
-9.22284515185306e-06
-4.5349805039464e-05
-4.20956092535057e-05
-9.19818433071171e-06
-4.15108952962896e-05
-4.22834398852617e-05
-3.89223458873731e-05
-1.27384012584192e-05
-1.69379778404833e-05
-6.0469847894415e-05
-2.26922015847434e-05
-2.79918835015312e-05
-3.30853162027218e-05
-2.10786441841068e-05
-3.84604654199497e-05
-4.49349188969446e-05
-3.16797613822196e-05
-1.43490031816723e-05
-3.41631580494592e-05
2.26329624680308e-07
-2.98059832472745e-05
-3.21836404744581e-05
-1.83256958153166e-05
-3.72259505178118e-05
-3.84154145307952e-05
-3.6590226334002e-05
-3.92911505326657e-05
-4.13642217176944e-05
-3.2926399867378e-05
-3.19473301521369e-05
-8.02697127197918e-06
-3.55961559766398e-05
-5.1130668029836e-05
-4.56751318924893e-05
-1.49877804373145e-05
-1.73188358718212e-05
-3.25816164842071e-05
-2.57929287879542e-05
-3.33244143396578e-05
-5.11286316490897e-05
-1.4150238922387e-05
-2.57949443635905e-05
-1.55360824718452e-05
-2.4479705100846e-05
-4.9635085894453e-05
-4.4284997728245e-05
-3.51406456204391e-05
-1.54904194864793e-05
-4.01802146885734e-05
-4.07319661622276e-05
-1.58620892286659e-05
-3.71811939498443e-06
-3.8833074079167e-05
-1.71930117370375e-05
-4.99030996310494e-05
-2.37912147244897e-06
-3.29295246246533e-05
-6.68624251301454e-06
-1.12028413743259e-05
-5.05622784211856e-05
-2.48726775100488e-05
-1.29071516005693e-05
-3.23962823923707e-05
-4.15949854473614e-05
-6.03858092505693e-05
-5.73513582136852e-05
-3.02635639033266e-05
-1.87764807622516e-05
-3.01536004685104e-05
-3.33597789581605e-05
-9.404089546953e-06
-4.50750499424248e-05
-4.90167149575349e-05
-2.50290106036955e-05
-1.84126178341191e-05
-3.46362080616416e-05
-3.07686462702448e-05
-4.07666748513503e-05
1.16287752019025e-05
-1.28516594611789e-05
-3.90185338024389e-05
-3.24937689014449e-05
-3.89909638094717e-05
-6.87483076143729e-05
-2.16262834779849e-05
-1.55936246150934e-07
-4.45392155576761e-05
-2.49014669718042e-05
5.79005420264154e-07
-5.10132001685372e-05
-2.61937543576844e-05
-1.01226122359389e-05
-2.82125577599043e-05
-6.49102263757328e-06
-6.69595628791827e-05
-3.16582395841417e-05
-7.36711901877814e-06
-1.42292620010918e-06
-2.02299458232676e-05
-2.30509663993204e-05
-5.10734738316946e-05
-3.68809386342106e-05
-2.03541609235366e-05
-2.05366276978304e-05
-3.85539958015778e-05
-3.01432461836762e-05
-4.23303704823781e-05
-1.56905338335134e-05
-2.18742837577906e-05
-3.36726815545272e-05
-8.66934767618528e-06
-1.06790393622618e-05
9.28892498341293e-07
-3.37334480202703e-05
-3.56623415691302e-05
-2.66434763796614e-05
-3.33288197134345e-05
-3.67940112766761e-05
-4.27724409777387e-05
-3.12491155514855e-05
-2.93535812834896e-05
-3.29685208880101e-05
-3.08862787575078e-05
-2.94750037045563e-05
-3.459779691547e-05
1.57280255943106e-05
-3.12486074631859e-05
-3.22685809263583e-05
-1.66200450432542e-05
-6.78918920005205e-07
-3.51812916343279e-05
-4.77213826435138e-05
-4.11122439316279e-05
-4.53603334708489e-05
-3.43081743397734e-05
-2.99098841669657e-05
-3.73640329200931e-05
-1.42566917776682e-05
-2.23125493069788e-05
-4.84879953772654e-05
6.09508792968373e-06
-1.33267145648557e-05
-5.62499802807761e-06
-3.01998245810261e-05
-2.72433034513158e-05
4.30893714853615e-07
-2.7584890508561e-05
-3.80045158847499e-05
-4.90620689055388e-05
9.44576015690295e-06
-5.22391504596138e-05
-2.13813328762363e-05
-1.50692007362304e-05
-3.11960238108193e-05
-3.76731347995764e-05
-6.42024480399074e-05
-3.425335636002e-05
-4.89699928538367e-05
-5.60353814128144e-05
-3.85911380149841e-05
-1.9632872481404e-05
-3.29117505621882e-05
-2.79800003175505e-05
-3.23040709981486e-05
-1.17570333714253e-05
-2.78535202501635e-06
-1.6189212069612e-05
-3.90662052109205e-05
-3.17833890518324e-05
1.80268545066368e-05
-4.85928986293495e-05
-1.8714828930266e-05
-1.73918903032176e-05
-2.95568194396111e-06
-3.76893160109337e-05
-5.18374316918256e-06
7.77310080578821e-06
-3.49586581116095e-05
-4.32605940052416e-05
-1.98559976781926e-05
-4.69540801265115e-05
-5.67043181451285e-05
-4.48441493290693e-05
-7.93114465013384e-06
-3.87384722994895e-05
-3.91801243071341e-05
-3.9441313187058e-05
-4.50126479434989e-06
-6.45835715849249e-06
-5.29770635352963e-05
-3.86909243464902e-05
-1.14880456660983e-05
-2.32008858492358e-05
-3.29061061167549e-05
-1.67537379688285e-05
-2.25446896393399e-05
-4.96464516254248e-05
-3.0968807320732e-05
-1.3311114266227e-05
1.35946318477424e-05
-1.53012361254784e-05
-4.97501668590573e-05
-4.16882298058024e-05
-4.09542469857398e-05
-5.35680428338157e-05
-2.36277135367158e-05
-2.11069087775923e-05
-5.0174342169231e-05
-3.40050215831783e-05
-4.23635263845649e-05
-5.513232790415e-05
-4.70711253118486e-05
-2.56035397281762e-05
-5.05816678914603e-05
-4.24186124740996e-05
-3.54996078999532e-05
-9.61214323030786e-06
-2.2194980479255e-05
-1.70541410139877e-05
-1.98799534934916e-05
-4.30994381076627e-05
-1.62669128419411e-05
-1.80570716131758e-06
-1.87648328216039e-05
-3.29910470155407e-05
-4.57988674468939e-05
-1.31106416940848e-05
-3.97834600862586e-05
-1.1230308805185e-05
-3.85861866159975e-05
-1.10785463382703e-05
-5.72940806293532e-05
-5.31262591880969e-05
3.85690341966642e-06
-8.64772416067391e-06
-4.17281987323559e-05
-4.23149018463848e-05
-2.6538080294105e-05
-2.90426929550945e-05
-9.19318993888554e-06
-3.11039443333264e-05
-2.24612408646981e-05
-2.96489275026966e-05
2.92362618101144e-06
-2.91149137982717e-05
-1.85995890171815e-05
-2.93942893833452e-05
-3.39656263635318e-05
-1.58117855144252e-05
-2.6483699091893e-05
-1.70061529276402e-05
-4.1783426409171e-05
-5.63467014028592e-05
-1.13889356515992e-05
-2.03354230349651e-05
-1.87533690396135e-05
-4.29705295198408e-05
-2.65430600355667e-05
-3.70796291248679e-05
9.30239619020208e-06
5.69953258968518e-06
-2.27407867637698e-07
-2.61173221350358e-05
-3.773233666891e-05
-1.02787359396909e-05
-3.27112535837063e-05
-9.99272980058147e-06
-1.59327063931593e-06
-1.05535049509469e-05
-5.27569167019215e-05
-1.41177135781018e-05
-3.51066369246338e-05
-2.99859062458016e-05
-2.65000734434002e-05
-3.62258701070335e-05
-3.37100865054558e-05
-3.09287490952939e-05
-2.36641218642829e-05
-4.08993439243962e-05
-3.79803874279586e-05
-2.64782844903477e-05
-3.84031532574705e-05
-3.70252537268459e-05
-3.40812089865197e-05
-4.92573462271338e-05
-1.66200333398674e-05
-4.32563431920509e-05
-4.21916249851704e-05
-5.29146032529138e-05
-5.5304192766882e-05
-5.87079450676107e-05
-1.28646915215647e-05
-2.6654772732736e-05
-3.24922476842498e-05
-3.72194861975111e-05
-4.70131906593764e-05
-2.62550014216064e-05
-4.83034469070766e-05
-3.81222286491894e-05
-2.92839123255011e-05
-6.76221597705978e-06
-1.58764379888201e-05
-6.16076469553143e-05
-1.29157836397427e-05
-4.65481419455385e-05
-5.90794295285754e-05
-3.36181156176269e-05
-5.91879739204737e-05
-5.02378809347361e-05
-7.37961924983614e-05
-2.49459748118218e-05
-2.5401813723631e-05
-3.81712951095884e-05
-4.09034863697551e-05
-3.75041789596308e-05
-1.38039179665706e-05
-1.15067966931689e-06
-1.60993069176613e-05
-3.68368603553682e-05
-4.40762542574166e-05
-6.55637426579626e-05
-5.58228322318171e-05
-2.08097695004001e-05
-3.50819285409646e-05
-1.55755676150744e-05
-2.26680318901729e-05
-1.6782966514925e-05
-5.72111532757133e-05
-2.10431901296239e-05
-4.15326945603394e-05
-1.16408851405164e-05
-1.27670077095843e-05
-4.40628702509387e-05
-4.80518709671601e-05
5.38069705652904e-06
-3.20480164395417e-05
2.56162494370523e-06
-3.62526864869899e-05
-5.2598432634234e-05
-3.17346459560897e-06
-2.05916243902454e-05
-3.78336816049581e-05
-4.66959438366506e-05
-3.62455028267405e-05
-4.90101000452019e-05
-2.72355987404393e-05
-4.89622885327882e-06
-2.24771459341727e-05
-3.44853434001965e-05
-2.20076115215826e-05
-5.95772710827402e-05
-2.3283833953718e-05
-3.47064791514241e-05
-4.76438361421339e-06
-5.82661934527664e-05
-6.00403348793104e-05
-3.09354707408161e-05
-3.92549213899089e-05
-4.71265553854084e-05
-1.60984014508072e-05
-5.07683190586128e-05
-2.47698046365559e-05
-4.85942909444514e-05
-2.22793922100305e-05
-2.26767080376667e-05
-1.79401462957227e-05
-3.329362805822e-05
1.52922263871495e-06
-2.54955136556424e-05
-2.12959529818907e-05
-1.73014748574685e-05
-2.11398398465054e-05
-4.45667995050802e-05
-3.37185755619202e-05
-1.27489269794709e-05
-1.35151742967593e-05
-4.88498151591841e-05
-4.06083234771646e-05
3.53624787163887e-06
-3.15631845750175e-05
-2.9235629517487e-05
-1.69121082425942e-05
-2.20188158538307e-05
-3.86460184878115e-05
-1.87027234443845e-05
-3.74057796398967e-05
-2.56336557576546e-05
-2.24003245710364e-06
-2.54921006910212e-05
-3.25094584713003e-05
-3.93501355710377e-05
-5.41955116284492e-05
-6.57959603360279e-05
2.26959945655629e-05
-5.2407678319853e-05
-3.97202405200308e-05
-3.23407120974887e-05
-5.69962338616384e-05
-2.46457556961512e-05
-6.03804155668409e-05
-5.66688917123787e-05
-2.88488503113582e-05
-4.38922376935529e-05
-1.04889963699402e-05
-7.2706032206249e-05
-3.52405946254144e-05
-2.30670084245474e-05
-3.03159724735089e-05
-4.86987827488718e-05
-4.02987129056774e-05
-2.47599615726476e-05
5.73771633125248e-06
-4.9229347773318e-05
-4.03211703441576e-05
-3.28179422108472e-05
-1.89795164204855e-05
-2.68065380304293e-05
-1.09986742152395e-05
-1.15575466879302e-05
-4.26970378087128e-05
-1.5881725206185e-05
-3.25956438571855e-05
-2.83496702391703e-05
-2.55868844216413e-05
-2.70970170936812e-05
-1.81256607864439e-05
-5.25816412783811e-05
-1.76723515906059e-05
-4.80933553021905e-05
-3.17251285586119e-05
-5.14314246110403e-05
-1.54043877893027e-05
3.29282341029424e-06
-1.34483101033822e-05
-5.23614420739298e-05
-4.12999803862669e-05
-2.2103160261278e-05
-3.70062561392479e-05
-3.58954566717281e-05
-1.22522549614493e-05
-1.5192451037644e-05
-7.52568680658719e-06
-2.17068702186599e-05
-1.98299003806811e-05
-4.62008404595005e-05
-6.33511325875987e-06
-9.42482573095383e-06
-2.71777577176012e-05
-1.61335112438847e-05
-5.1584225111656e-05
-2.59890189502244e-05
-3.61357186822753e-05
-5.93159180450443e-05
-3.58086958032201e-05
-4.29153141663978e-05
-2.11598314437064e-05
-2.56541231317329e-05
-3.21470251871751e-05
-2.81266021053068e-05
-4.54265655252545e-05
-6.068759490882e-05
-1.64736428288142e-05
-3.05033792415147e-05
-4.26050276301097e-05
-6.03416714817664e-05
-2.32657449448167e-05
-2.82012496566823e-05
2.89464055253126e-06
-4.97708985596065e-05
-2.52639223134271e-05
-2.28514965221627e-05
-4.6720139736398e-05
-3.695767889834e-05
-1.44068551508868e-05
-4.53327569318864e-05
1.18479202762397e-05
-4.1566119207672e-05
-3.6285210828094e-05
-3.36182119992143e-05
-1.70172967264479e-05
-3.16042102113613e-05
-1.84302962783367e-05
-3.49758047776359e-05
-2.27808392321116e-05
-3.05940721074966e-05
-2.73385208330765e-05
-5.93040063891475e-05
-1.10845049603237e-05
-5.04245664835657e-05
-5.14780235886365e-05
-4.10523253948104e-05
-9.56149683542807e-06
-3.63549466291976e-05
-4.69376987600136e-05
-2.85120573164827e-05
-1.68308390580722e-05
-3.33933151940222e-05
-2.99460985559291e-05
-3.4329432601555e-05
-1.57858023734879e-05
-2.73672659834406e-05
-1.18371632572967e-05
-1.50797066663568e-05
-3.19752610380697e-05
-2.37829787195007e-05
-3.43492245856311e-05
1.78561227266318e-05
-3.1619120234547e-05
-2.07590236013187e-05
-3.7830408709755e-05
-4.75043906047246e-05
-2.9605730200582e-05
-3.82446977239312e-05
-2.5123649103602e-05
-3.01536395997288e-05
-3.66961470760477e-06
-3.69148100725115e-05
-4.67515152781276e-05
-6.31042794310684e-05
-4.41416383757935e-06
-4.63835348628557e-05
-2.82259345904203e-05
-4.70739767292731e-05
-4.37113745699738e-05
-2.38130888843966e-05
-7.08582540812019e-06
-6.22237128398985e-05
-3.02609648763781e-05
-4.91458080069988e-05
-3.94886914251143e-05
-4.12485626890761e-05
-1.26959293775601e-05
-2.70366216947084e-05
-5.73301470995288e-05
-1.3447375232146e-05
-6.19988691683426e-05
-3.99984956091021e-05
-5.43412294017483e-05
-3.91708350910485e-05
-1.51167519489088e-05
-3.18318011522068e-05
-2.46749849202383e-05
-1.18886276101846e-05
7.21604528874416e-06
-9.33638852239096e-06
-2.99076819117864e-05
-3.51281924970908e-05
-5.89205131883325e-05
-7.35255944537394e-05
-5.00427101372594e-05
-4.95380062424866e-05
-4.67093949595748e-05
-1.54310401423052e-05
6.83450637777081e-06
-2.7559988706106e-05
-2.1209836741298e-05
-4.48265646454638e-05
-2.03098798091966e-05
-1.30391020620317e-05
-2.80821926401898e-05
1.86196725749232e-05
-2.75112739412529e-05
-2.73314454779624e-05
-4.65232282589923e-05
-6.64341172342723e-05
-1.68741848341098e-05
-5.27503636440108e-05
-3.02740469154862e-05
-6.39176720933427e-05
-1.23183015469243e-05
-2.90543509081347e-05
-1.39251366775043e-05
-2.79731600472589e-06
-7.45792381835538e-06
-3.45367180722526e-05
-1.69627977967106e-05
-3.98620161434513e-05
-1.87053281139987e-05
-1.36012555349011e-05
-2.40154118017171e-05
-2.91313733830587e-05
-4.7012156946557e-05
-5.2024393509726e-05
-5.78886659205616e-05
-1.32812491744727e-05
-5.56951335162962e-06
-1.97410026436639e-05
-3.03157754521995e-05
-1.55792507327262e-05
-5.1127984448784e-05
-3.52759878517039e-05
-4.24774905612435e-05
-3.47292129518147e-05
-6.62957867005803e-06
-4.121326225596e-05
-3.79090884024928e-05
-1.7680670285584e-05
-4.75405626467672e-05
-2.95603385580345e-05
-1.73869023655667e-05
-1.26300105589759e-05
-9.82043474894813e-06
-6.03707184549709e-05
-5.6715896290672e-05
-2.26971809091484e-05
-4.02113242678452e-05
-3.9634505767907e-05
-3.02752839400822e-05
-1.52833317032928e-05
-5.0086109695972e-05
-4.04693121850854e-05
-2.4524721233038e-05
-3.07636931083686e-05
-9.5009933379723e-06
-2.80108676788047e-05
-2.82036845460549e-05
-3.55627481413717e-05
-4.06289397626198e-05
-4.34227408107532e-05
-2.12032461748024e-05
-1.0495487823994e-06
-5.63611328218774e-05
-3.78407753486214e-05
-4.4136870781263e-05
-2.99653242637737e-05
-3.70213449763198e-05
-1.75796122877344e-06
-7.2052631924115e-07
-3.69307411002177e-05
-4.72346975185922e-05
-1.25316268944175e-05
-1.75110226670434e-05
-3.63172000546416e-05
1.82067730271938e-05
-1.72713385167107e-05
-2.97128447011846e-05
-5.03694675770252e-05
-1.92511621253926e-05
-4.50347348725386e-05
-2.74466085894077e-05
-2.11592631969973e-05
-5.39985249797633e-05
-3.19790788177629e-05
-5.46499612380072e-05
2.07373140678582e-06
-2.77424403300932e-05
1.04108598496253e-05
-3.62278451830145e-05
-8.92162892213552e-06
-2.92894581499732e-05
-9.28303259124623e-06
-2.12599890062654e-05
-3.02297833244373e-05
-3.85290915736437e-05
-8.23217411531477e-06
-2.40870387831723e-05
-4.06132697243579e-05
-5.94106959384998e-05
-9.61581990963031e-06
-1.5454600181239e-05
-1.64926876725017e-05
-3.23880347881407e-05
-3.70202688267406e-05
-4.23269754512052e-07
-3.28101026496153e-05
-2.59757579407446e-05
-3.03194656613309e-05
-5.74912402875577e-05
-3.19714495387311e-05
-1.4420997957446e-06
-3.90875741781598e-05
-1.37164813329564e-05
2.00253338143022e-05
-7.85097711195922e-06
-2.81779179205153e-05
-3.21044968980078e-05
-3.26893448492099e-05
-3.46661438994579e-05
-3.88750890825338e-05
-2.00026109100396e-05
-2.42271184203975e-05
-2.78234615290761e-05
-1.83035714823041e-05
-3.13907814149795e-05
-5.15085325963033e-06
-3.3677652767038e-05
-3.92729021431007e-05
-4.29158297022847e-05
-6.55577272185279e-05
-1.89915860555615e-05
-6.07230310636875e-05
-2.91628127190333e-05
-1.43031263513285e-05
-1.44693472995041e-05
-2.34560334297738e-05
-5.76842456135992e-06
-3.1927832067555e-05
-2.31647988009308e-05
-1.45169870852386e-05
-3.13624416068682e-05
-5.08091782519462e-05
-1.56241341667209e-05
-5.41815200324934e-05
-5.38724427861518e-05
-3.74821429954871e-05
-5.40081809495882e-05
-3.61698752121627e-05
-3.55574804571241e-05
-1.26804259173163e-05
9.43623797920088e-07
-4.52594661819657e-05
-3.47446178174159e-05
-2.71609870072593e-05
-4.25803470329782e-05
-8.4409846251379e-06
-3.76924535716521e-05
-3.61072407511249e-05
-2.8630312890406e-05
-3.99495528316431e-05
-2.25249047538421e-05
-3.98709242247415e-05
-1.12153758664742e-06
-2.23005321290481e-05
-5.35086932458386e-05
-3.28898353557095e-06
-1.78007960307589e-05
-1.56682102461372e-05
-1.2448786724948e-05
-5.40443477817437e-05
-9.58788318503183e-06
-2.14876551646849e-05
-1.01301260910735e-05
-3.00582980856603e-05
-3.88020810179678e-06
-1.75411549227469e-05
-4.60578846573763e-05
-5.43454413889086e-05
-2.40064528609519e-05
-3.16995110230065e-05
-2.95243156026745e-05
-2.68937207537386e-05
-3.12488353973481e-05
-1.58020589929067e-06
-4.08025680958565e-05
-4.77142489497674e-05
-3.10616561278416e-05
-9.20050194706946e-06
-5.56999535692277e-05
-2.76013732950205e-05
-3.17187646583131e-05
5.79847255227225e-06
-1.88748224616037e-05
-1.08511367577077e-05
-2.98314427343347e-05
-3.53024544557435e-05
-8.26845238748557e-05
-1.71660238816164e-05
-3.59464139959594e-05
-4.47222527661743e-05
-2.91859155001443e-05
-4.17692123548525e-05
-2.85395996519488e-05
5.27986178125002e-06
-4.41856385450973e-05
-2.83850890922454e-05
-1.01665931375049e-05
-8.05076991791917e-06
-3.81933784302274e-05
-2.77734246355135e-05
-2.42908002275291e-05
-4.57416036588634e-05
-1.57375293483073e-05
-2.52173945805715e-05
-5.39743225962005e-05
-4.14318822539618e-06
-2.97525589724997e-05
-1.66291694313145e-05
-3.92570904810813e-05
-3.29884637061122e-05
-4.13117818503081e-05
-4.79246439463102e-05
-9.10084664906676e-06
-4.11108728313636e-05
-1.29993817213084e-05
-1.94041231311183e-05
-1.85475700626393e-05
-1.42516390911575e-05
-1.6224888035117e-05
-1.47414133138792e-05
-1.3401267038771e-05
-4.98966998132588e-05
-2.61013352191872e-05
-3.63262783905952e-05
-3.35094608064495e-05
-3.40195520665047e-05
-3.32329612398291e-05
-3.48459271042701e-05
-5.34585723169613e-06
-2.9925184121576e-06
-4.49044218147169e-05
-3.58669861060149e-05
-3.40948848130361e-05
-3.32319614043046e-05
-1.94651852663792e-05
-1.57576104926621e-05
-3.37411465275917e-05
-3.9511449902545e-05
-2.53218380911428e-05
-4.4693517951388e-05
-1.10535330481074e-05
-3.68789135985451e-05
-4.630680705012e-05
-2.53530816135852e-05
-2.60364307316032e-05
-1.34809114310884e-05
-1.97805521239187e-05
-3.72484714833322e-05
-1.61907775536993e-05
8.1079466085988e-06
-4.34413287820887e-05
-2.66186518265457e-05
1.0050208490485e-05
-1.21462800706078e-05
-3.608114684369e-05
-1.10056592639669e-05
-2.8829348325421e-05
-5.14389481728489e-05
-3.08690463887765e-05
-1.83816128704803e-05
-1.06688644764163e-05
-3.36319186630666e-05
-4.33371414426463e-05
-3.90909067664596e-05
-1.40257507016813e-05
-6.535108609529e-05
-4.88575385832498e-05
-4.74995582942241e-05
-3.42254559177775e-05
-2.79597934778493e-05
-3.09070627164185e-05
-2.49939302297717e-05
-1.52213758951724e-06
-1.04392766490222e-05
-3.94126197178145e-05
-2.30247261352039e-05
-4.67666410779379e-05
-4.43794653654672e-05
-3.8639047175864e-05
-2.67465910788087e-05
-3.69143369516487e-05
-3.31639782002153e-05
-3.01295979538239e-05
-5.15873876146888e-05
-1.6615656264966e-05
-1.91499002036701e-06
-7.18267021279244e-05
-3.87871539535059e-05
-7.32839180074522e-05
-2.331907860298e-05
2.05778573348354e-06
-4.20143211068056e-05
6.03556676992284e-07
-5.23136283669254e-05
-1.29798687822659e-05
-2.35796476196089e-05
-2.89760546993994e-05
-3.42103487263037e-05
-3.31135474066741e-05
-4.20073127468782e-05
-4.48864384239673e-05
-4.04909639477755e-05
-5.35204311953598e-05
-4.92094599255004e-05
-2.94999413454664e-05
-3.7132563995197e-05
3.53672143848996e-06
1.85776712532982e-05
-3.93801640705541e-05
-4.65879833962554e-05
-5.45214185263921e-06
-3.63345957434006e-05
-4.64755107483618e-05
-2.00484572821056e-05
-3.06962266224906e-05
-1.74556612508787e-05
-3.08888187821052e-05
-2.23361402685938e-05
-3.89060706211708e-05
3.43749216425311e-06
-1.14629515262179e-05
-4.3186192862438e-05
-2.70328811212855e-05
-2.85370242266125e-05
-1.87461675227981e-06
-1.27192992339309e-05
-3.50546533623093e-05
-4.76766674265052e-05
-2.32284422463963e-05
3.6039604034428e-06
-3.99440215841134e-05
-1.49612014147021e-05
-3.20969050879112e-05
-3.61473798144003e-05
-3.58413146297841e-05
-2.53164233869148e-05
-1.61479394834282e-05
-3.11345493377556e-06
-2.74349497057332e-05
-2.48464290199754e-05
-5.66422785481774e-06
-3.7068063279451e-05
-4.18929164376221e-05
-3.57180926704578e-05
-1.93110770475435e-05
2.50967093971858e-05
-1.06679636641201e-05
-6.18500781453738e-05
-3.35007520073073e-05
-1.93490894375493e-05
-2.22124738066797e-05
-6.26120097869736e-05
-1.00160623371156e-05
-5.6323395033255e-05
-3.67249156913928e-05
-7.54214043964938e-06
-4.56040552300969e-05
-2.28796237048843e-05
-4.16149977864811e-05
-5.62798968296937e-05
-3.15983769405392e-05
-4.26111407594265e-05
-4.60095288379861e-05
-3.02444141990007e-05
-2.59460391615886e-05
-3.08511799920649e-05
-1.76540814525577e-05
7.83868037601879e-06
-8.74961609852991e-06
-5.29377745209764e-05
-1.94371276303248e-05
-1.76760431730704e-06
-4.68538088241811e-05
-4.75784896871886e-05
-3.93291131249792e-05
-1.32705127346886e-05
-3.20850126105907e-05
-6.53264704885889e-05
-1.49434296176422e-05
-3.08602022331867e-05
-1.88692601263258e-05
5.07430635305566e-06
-2.56171560926438e-05
-4.72184112933729e-05
-3.98349509552995e-05
-1.47587799056774e-05
-7.44598774131247e-06
-4.75407572059141e-05
-4.21449863207964e-05
-2.04283441010209e-05
-1.84157661143209e-05
-2.90944908140216e-06
-2.53142929933166e-05
-1.40630888988667e-05
-3.28411009650845e-05
-4.10648491492523e-05
-1.87112487145069e-05
-1.22694877470359e-05
-1.83060809012383e-05
-1.30027770187875e-05
-6.03405544820391e-05
-3.91781753060419e-05
-1.9760890079803e-05
-3.06680831634517e-05
-3.67207046888653e-05
-2.60040760217232e-05
-3.92495357730059e-05
-3.3938176341647e-05
-2.47300884138363e-05
-2.99144595905041e-05
-2.3909610993064e-05
-2.42928716203187e-05
-4.59917678807626e-05
-1.35281109119757e-05
-3.89227489178397e-05
-3.58681161492627e-05
-3.90356707590365e-05
-3.3158604200635e-05
-1.33113273567811e-05
-2.90449201147289e-05
-5.8839819558552e-05
-3.53074778512751e-05
-4.07514478537148e-05
-3.47298218045942e-05
-3.31100499671938e-05
-2.47113250036501e-05
-2.66313211294875e-05
-3.37333798918015e-05
-2.5920486789393e-05
-1.58627266642227e-05
-1.22371816673824e-05
-3.88595065791007e-05
-2.44662967164779e-05
-2.81570997914541e-05
-3.02064111346475e-05
-2.24887603055651e-05
-7.87426017631014e-07
2.2766202407414e-06
-2.68435241917483e-05
-1.19494527806352e-05
-2.88672672301331e-05
-2.66429582058465e-05
-3.85915174535935e-05
-2.55264397466074e-05
-4.28252048081909e-05
-2.7367217947322e-05
-3.84893285962241e-05
1.75547158480526e-06
-3.80252205600125e-05
-4.24295592130874e-05
-1.25270894787413e-05
-5.57440145579531e-05
-5.80368867372048e-06
-7.87644579064259e-05
-4.01730137808715e-05
-3.44939345091109e-05
-3.75662658851733e-05
-2.59110965826332e-05
-1.89238182328935e-05
-4.20424524232422e-05
-4.55871932392774e-05
-3.57019784164143e-05
-1.56567752844012e-05
-3.13136669178413e-05
-2.26057918970731e-05
-3.28738495192298e-05
-3.30303734955329e-05
-2.05319639846366e-05
-5.28793564512869e-05
-4.164433384768e-05
-2.94014331854745e-05
-2.4510296621229e-05
-3.43599592674767e-05
-2.95329948759733e-05
-4.37749120469017e-05
-5.36300752749886e-05
-2.70836546903996e-05
8.25870915935066e-06
-2.3864992249096e-05
-3.35866520626929e-05
-3.75221920259015e-05
-2.35549573756816e-05
-1.84110768428279e-05
-2.75378405492667e-05
-3.13026941390774e-05
-1.19545278332009e-05
-2.22948098054305e-05
1.24725237494862e-05
-3.66811171219376e-05
1.18513165865435e-06
-1.28951854259115e-05
-3.18445074841331e-05
-3.75620686012153e-05
-1.45729493639796e-05
-3.31676196029048e-05
-3.43807932329318e-05
-3.85299756356284e-05
-3.63886035985394e-05
-3.39670434534316e-05
-3.54808501246871e-05
-2.57725161795069e-06
-4.33072713791939e-05
-7.27876186609888e-05
-3.5404025155648e-05
-3.34278983484215e-05
-1.56681303716318e-05
-2.47717003818607e-05
-4.30073357264213e-05
-9.54185494180127e-06
-2.35110262948648e-05
-2.93161767265588e-05
-2.57592467287993e-05
-3.43095536087577e-05
-2.31231820745543e-05
-6.3617694317937e-05
-3.72350174020318e-05
-1.04955992106933e-05
-3.69741851817122e-05
-2.70998085586093e-05
-2.30645123950999e-05
-2.87122970729334e-05
-2.5651341501573e-05
-2.40565840304434e-05
-4.68568487526179e-05
-2.48706867334894e-05
-4.59379930074237e-05
-4.74760088914867e-05
-3.80897983565546e-05
-4.50353172303436e-05
-7.70940249361089e-05
-4.59257462164933e-05
-2.8437802457647e-05
-6.38666485882507e-06
-2.59991758527825e-05
-1.65797237060806e-05
-4.43145700053493e-05
-1.24572173529017e-05
-2.36635850122251e-05
-3.73582694225847e-05
-1.47188805337742e-05
4.70544344468711e-06
-2.21723917551198e-05
-1.87743684312144e-05
4.47141317948047e-07
-1.57907455577564e-05
-2.95992237016216e-05
-1.20984555581474e-05
-4.54586883514291e-05
3.67475751923765e-06
-4.76611603175736e-05
-2.11143596339102e-05
-1.56188469269974e-05
-2.69234026512421e-05
-6.32743812993431e-05
-2.95484108546131e-05
-4.13250595803063e-05
-4.7985219495108e-05
-4.50232211495852e-05
-2.30188499786446e-05
-4.04396444994865e-06
-1.46037674134299e-05
-2.83251444801102e-05
-4.49180240888968e-05
-3.62516128841952e-05
-1.47963843370079e-05
9.6405539659694e-06
-4.40256503698712e-05
-8.16619868908944e-05
-8.23326799696847e-06
-2.44052088573673e-05
-6.41889742772657e-06
-1.32673750368488e-05
-1.70624017681762e-05
-3.04276741382038e-05
-2.99513359393412e-05
-2.72248750747365e-05
-1.60973483864897e-05
-2.51221250796973e-05
-4.3746209372965e-05
-1.93883299917733e-05
-3.60777806387006e-05
-5.44860878838526e-05
-3.33658417596992e-05
-6.29336113391318e-05
3.68558541071836e-06
-5.05805891595627e-06
-9.97833521482935e-06
-1.92794889286972e-05
-1.28912001137176e-05
-4.42480322402486e-05
-7.56003249210561e-05
-3.19972126523534e-05
-3.36791217617475e-05
-4.54624637339072e-05
-1.34831676381766e-05
-3.5500126836376e-05
-3.00056729828513e-05
-3.83689412713837e-05
-1.87090534565214e-05
-4.81855126357768e-05
-2.28971120551241e-05
-5.5316138683025e-06
-4.96530823387329e-06
-4.28699972749249e-05
-5.52726781731427e-06
-1.13267202814219e-05
-4.70202024108972e-05
-5.58809135937122e-06
-3.70455245836258e-05
-3.02238544647885e-05
-4.85191185780964e-05
-1.86613451797759e-06
