# Supplementary material for: Research on computational propagation and identification of mine microseismic signals based on deep learning
Source: PLoS One. 2025 Oct 22;20(10):e0334641. doi: 10.1371/journal.pone.0334641 (PMC12543183; doi:10.1371/journal.pone.0334641)
Supplement: S8 Data — (ZIP) [file pone.0334641.s008.zip › 000100900002842.xlsx_0.txt_24.txt.txt]

-3.04601744367418e-05
-4.23749950672798e-05
-2.33066534891761e-05
-2.52165659785744e-05
-2.76773736443638e-05
-9.97671408244821e-06
-5.4198167832152e-05
-1.03552200827169e-05
-2.36838034180601e-05
-2.78090713031264e-05
-1.50326672780937e-05
-2.73964270419236e-05
-3.21910015243089e-05
-3.81073672655448e-05
-3.02166378006155e-05
-2.09635475270615e-05
7.02181319286755e-07
-3.61171400260078e-05
-1.8325143465083e-05
-5.11761440174183e-05
-3.21010146541307e-06
-3.78292469743849e-05
-1.56199811558003e-05
-1.79163193454066e-05
-3.72287423483131e-05
-1.7895329110744e-05
-2.52665297268225e-05
-4.08739271347767e-05
-4.44817686794701e-05
-3.43682298698581e-05
-1.69495964528067e-05
-2.33512544031441e-05
-2.003328546208e-05
-2.03097969913818e-05
-4.21716599154708e-05
-3.02350851214776e-05
4.43336370076617e-06
-3.08578933301826e-05
-2.62576663890427e-05
-3.52351832048355e-05
-4.67811157322671e-07
-6.71705280971016e-05
-5.10781921452902e-05
-5.30606345792419e-05
-7.09845430647192e-06
-2.3836792182598e-05
-5.0648318023164e-05
-2.02426566873504e-05
-6.02543913008591e-05
-1.32303016468642e-05
-3.60848124094559e-05
-4.79983248737921e-05
-6.63023876479163e-06
-6.0660143321284e-05
-5.60407933518859e-05
-2.25608718358539e-05
-3.86346669559582e-05
-1.21169165779272e-05
-5.44531931553569e-06
-3.23844023029725e-05
-3.51958396386786e-05
-2.37515033441466e-05
-2.31780301352786e-05
-2.65185163498615e-05
-4.84151344493498e-05
-5.46856155105818e-06
-2.1922925007308e-05
-6.04702178210123e-05
-6.27887904497954e-06
-2.72613328087092e-05
-1.39807424488138e-05
-2.30480304923411e-05
-1.36184997250729e-05
-2.32980215287997e-05
-5.5493351536045e-05
-3.75732756595393e-05
-3.19099354077461e-05
-1.5581898394937e-05
-1.88187038011884e-05
-1.60653897475809e-05
-2.01933711562946e-05
-1.4660083517278e-05
-3.1713079169109e-05
-3.54405303866041e-05
-1.10647128293435e-05
-2.42168076031257e-05
-4.58891607247252e-05
-3.89244484477353e-05
6.24542327042945e-06
-2.7329947254537e-05
-4.08699967344594e-05
-1.87140316163463e-05
-6.37568158475624e-05
-3.64542512934471e-05
6.59492721198272e-06
-2.80651788577986e-05
-1.27416221563362e-05
-3.68951104338946e-05
-2.50345007266984e-05
-2.6593506610486e-05
-5.32678168470257e-05
-4.31427692367791e-05
-3.16869346594181e-05
-1.75803858598623e-05
-1.37559155710727e-05
-2.71432774708159e-05
-4.10833182975417e-05
-2.51482578077272e-05
-5.61066544686534e-05
-1.93081042658229e-05
-5.28261414984308e-05
-5.19986269742267e-05
7.23968910885497e-06
-3.9415231676578e-05
-5.18508245536622e-05
-2.46700043349604e-05
-2.02715842465835e-05
-5.53691548946797e-06
-3.31016345154807e-05
-2.19408673549308e-05
-4.49188520591523e-05
-5.09339573399316e-05
-4.03406273904011e-05
-3.36919567479335e-05
-2.34296553982669e-05
-2.4443273799577e-05
-5.06716782314488e-06
-3.80741615686127e-05
-3.18038699759511e-05
-4.53639202129268e-05
-5.31156085740991e-05
-4.13056144179617e-05
-2.6098592082127e-05
-4.53173386910536e-05
-6.29204493979323e-06
-2.2146366596829e-05
-9.37091555339652e-06
-1.52530442867537e-05
-3.65411996504551e-05
-1.61408238196153e-05
-3.47375104727741e-05
-3.13605815350071e-06
-2.18173418462752e-05
-9.14819003364513e-06
-2.23361306067559e-05
-1.85189380925721e-05
-1.84175431178187e-05
-1.99427604547532e-05
-2.64433903445449e-05
-3.18331963584494e-05
-3.63936444457124e-05
-2.19047550475705e-05
-1.23412232646516e-05
-2.81866517039879e-05
2.06417780423441e-06
-2.10108629761929e-05
-3.46909882497746e-05
-4.16115908717531e-05
-2.69821982984054e-05
-8.01504791652057e-06
-2.42986990245469e-05
-1.3764104351086e-06
-4.20934321474294e-05
-2.91553157531529e-05
-3.26839605287384e-05
-1.4790237062633e-05
-1.42183460808271e-05
-6.63118495484084e-05
-1.45448209898933e-05
-5.34768885333369e-06
-6.26232287439004e-05
-3.07800232025424e-05
-1.09537846012121e-05
-4.99528923150818e-05
7.46381564150446e-06
-3.07680522760734e-05
-1.28102695942127e-05
-3.65971252324841e-05
-1.5212150830849e-05
-2.57134083771123e-05
-2.28429653042988e-05
-4.08797305723718e-05
-3.07662915681947e-05
-3.16275935116998e-05
-3.28752388957197e-05
-2.98323251018368e-05
-3.0569536460718e-05
-1.48985458052763e-05
-4.55817301780279e-05
-2.29683322732976e-05
-2.7523256731624e-05
-2.5411995069816e-05
-2.63495281793917e-06
-3.44819378918589e-05
-3.11935558928128e-05
-2.08986205865143e-05
-2.81738115397866e-05
-2.32450170578283e-05
-1.94988205297051e-05
-5.19782967475242e-05
-2.68408156470855e-05
-1.29571282053984e-05
-2.81788984723915e-05
-1.81845679419306e-05
-3.33993409057808e-05
2.314052935603e-05
-3.6642954916927e-05
-1.9836914022837e-05
-4.0546026339055e-05
1.58723544287874e-06
-1.85619506747112e-05
-4.7600792124619e-05
-2.41473710077821e-05
7.72414623771821e-07
-4.59448647525103e-05
-2.22686194197522e-05
-2.65224565994504e-05
2.75129054981579e-06
-4.55588741742177e-05
-1.69393063157872e-05
-5.3264262989796e-05
-2.80559330081229e-05
-3.00468919518671e-05
-1.48436926901592e-05
-3.71100076133583e-05
-3.54205501209239e-05
-4.67817903581033e-05
-4.23775351809337e-05
-4.67344961832931e-05
-3.57584681047099e-05
-1.62036042821313e-05
-2.4484020166594e-05
-3.55887362414189e-05
-7.72259888696948e-05
-2.96992105551054e-05
-3.74543592467492e-05
-3.11722218189093e-05
-1.50401815931347e-05
-3.83218500355118e-05
-5.413091084931e-05
-5.00156934476765e-05
-2.39198513592628e-05
-2.57224226208526e-05
-3.87207617555457e-05
-9.03041321896146e-06
-6.01744161498758e-05
-5.34747777175851e-05
-3.77122097283476e-05
-2.19975358302827e-05
-2.80537308614766e-05
4.16788013465881e-06
-4.07079398876668e-05
-1.00423772223466e-05
-8.5402148907123e-06
-4.65105017654919e-05
-3.86426622389426e-07
-4.52315480556659e-05
-5.69116194316256e-05
-3.36835702235727e-05
-3.32632308232927e-05
-1.88403665660433e-05
-5.23595465694372e-05
-3.75942728691231e-05
-2.60808416484705e-05
-2.80288261718029e-05
-5.81414400286846e-05
-1.38603454672658e-05
-1.82109028035905e-05
-4.30709225115689e-05
-3.22527537695813e-05
-4.77390818081055e-05
-3.80391640402605e-05
1.30950397231935e-05
-1.86820721845467e-05
-4.10514726731101e-05
-3.25920745677215e-05
-1.21828017735996e-05
8.49206481980457e-06
-3.24573336959597e-05
-2.23204392492294e-05
-5.07423671814523e-06
-2.64882649321298e-06
-2.21310922148499e-05
-3.35202433234137e-05
-4.47961672587292e-05
-5.3825177452568e-05
-3.92844058597593e-05
-5.25940553953744e-05
-1.50475168062735e-05
-4.90202664210956e-05
-1.35162902750078e-05
-3.33882160023096e-05
-6.64739966339582e-05
4.97322728272809e-08
-4.2824646695358e-05
-4.32598790987818e-05
-2.10863052730799e-05
-4.26179222596971e-05
-3.60049468481908e-05
-2.50120501140373e-05
-4.69080324356945e-06
-2.26149013935042e-05
-4.14710861641556e-05
2.46800189887006e-06
-2.50726017839897e-05
-2.19630188427561e-05
-3.84482104181927e-05
-1.0715872328239e-05
-3.92931186592453e-05
-2.06912312562567e-05
-2.95084579485807e-05
-2.8765460459937e-05
-1.28004465450152e-05
-1.02888337346336e-05
-2.97687581494821e-06
-5.58158361888909e-05
-4.08733165708686e-05
7.48688912776419e-06
-4.9128774022307e-05
-2.74729197673315e-05
-4.35558568989136e-05
-4.65225189450125e-05
-6.89042830051374e-05
-3.28515147134252e-05
-2.16860645512776e-05
-3.21115889735268e-05
-3.82016556153717e-05
-8.88095693566183e-06
-4.95916560322413e-05
-4.91169913830903e-05
-4.3146991382335e-05
-3.83219491192563e-05
-1.95380955085152e-05
-2.33401265346155e-05
-4.39930911513581e-05
-3.78010339769448e-05
-5.01809237217029e-05
-2.11054195399511e-05
-3.06055974243616e-05
7.24564129656547e-06
-1.43308694844974e-05
-1.7132814172388e-05
-4.11763388378864e-05
-4.83163483334182e-05
-9.92723831220222e-07
-3.74284444250797e-05
-4.98290292015408e-05
-1.64250542946668e-05
-1.67894762096211e-05
-6.27292281495477e-05
-9.16718280914262e-07
-3.41670851045329e-05
-2.0452095842016e-05
-7.24744656010565e-05
-5.00892224297043e-05
-2.53891673623953e-05
-3.69079748369569e-05
-4.64845028599202e-05
4.33317717763297e-06
-1.18808315049421e-05
-3.52800116594001e-05
-3.1337689545848e-05
-3.88849145907504e-05
-5.26952815194371e-05
-2.09155364893204e-05
-2.98162462711921e-05
-1.34882827937737e-05
-3.46746220506361e-05
-2.09311735966588e-05
-1.03468033732301e-06
-2.79011073540923e-05
-4.4122618787978e-05
-3.72020442663157e-05
-3.88443335344601e-05
7.04113330055229e-07
-2.59539796119953e-05
-2.68232723419794e-05
-1.79476770006362e-05
-5.38627998513968e-05
-1.87146310612553e-05
7.60914125327134e-07
-3.22875143959513e-05
-3.29456644818151e-05
-2.8342399015524e-05
-4.17041632226186e-05
-1.19394860351105e-05
-1.6679511635369e-05
2.25528198790036e-06
-3.85754705702353e-05
-4.56107615260197e-05
-2.34012210877812e-05
-2.02942275670306e-05
-4.21316314925425e-05
-4.78421682652816e-05
-2.09203395427801e-05
-3.3152136044004e-05
-3.31007912112984e-05
-5.9472573718594e-05
-1.58160073389974e-05
-3.20014811309331e-05
-5.41759532023063e-05
-3.25907666916023e-05
-2.25941831236439e-05
-1.0805715977067e-05
-2.70132373252521e-05
-9.66979432929644e-06
-3.64254097217696e-05
-4.52468744873159e-06
-4.24531581319805e-05
-1.64493276233481e-05
-1.48808504115073e-05
-4.67059552535306e-05
-1.75799336477413e-05
-5.48223915216861e-05
-6.55382604477088e-05
-1.5239874697908e-05
-2.69989040628878e-05
-2.20328288490614e-05
-4.07801847692294e-05
-1.04631410748937e-05
-5.87954162593091e-05
-5.29527575235115e-05
-2.22991048143981e-05
-1.34617337708893e-05
-3.55236598763315e-05
-1.01319919444066e-05
-2.56136544677572e-05
-4.81377328279072e-05
1.5829985465428e-06
-1.78636547543722e-05
-2.77400954540339e-05
-3.1712185815569e-05
-5.25064750821183e-05
-2.59311690248275e-05
-2.00710626366684e-05
-2.07850082146957e-05
-7.85954753433435e-06
-3.16755708287222e-05
-1.10327433817061e-05
-1.93056423977301e-05
-5.15411811811934e-05
-2.53695025812654e-05
-2.04907752934258e-05
-7.7241131243716e-06
-1.51224979721022e-05
-5.65184184301722e-06
-1.16144562616722e-05
-3.59090843355067e-05
-1.51955913619109e-05
-2.02598686602219e-05
-4.08818645915074e-05
-4.04129227038077e-05
2.1532020430122e-06
-3.46905002706695e-05
2.9373349206947e-06
-2.81285907448878e-05
-3.09642201448217e-05
-2.55432036532801e-05
-6.70195218581038e-05
-2.17236236150358e-05
-1.59794193750624e-05
-6.18272383713059e-06
-4.09503284918989e-05
-2.92733464652286e-05
-3.9671676694929e-05
-1.93039533025565e-05
-1.84207901197153e-05
-4.56553963304445e-05
-3.60382794956851e-05
-2.77508034342723e-05
-4.18757049092732e-05
-3.04124669070612e-05
-2.82524615905354e-05
-4.72118976650542e-05
-7.95034412023602e-05
-2.94481297860257e-05
-3.1805747012703e-05
-4.2663863175896e-05
-3.38616224364285e-05
-3.47779364383655e-05
-2.53596862223936e-05
-3.95573993387713e-05
-2.76058264228429e-06
-3.33389034175705e-05
-1.55088003595884e-07
-4.37120979949587e-05
-1.86787193678476e-05
-9.28717825393892e-06
-3.57484079078294e-05
-4.94244184644654e-05
-5.65650130419746e-05
-3.92994145058359e-05
-2.69221740365893e-05
-3.58108678822173e-05
-7.48904568089636e-06
-2.08906306539466e-05
-1.7739261678771e-05
-4.33555513492475e-05
1.53479159752571e-05
-4.2933522364996e-05
-4.71543037079989e-05
-3.72225242714887e-05
-3.88065708700194e-05
-3.15000299893443e-05
-1.48579961742943e-05
-2.02943066096475e-05
-1.94637300677595e-05
-2.70099361577167e-05
-7.79793984523501e-06
-3.30045034566023e-05
-2.79419184436533e-05
-2.66075176918309e-05
-4.6309364002432e-05
-3.81296406629699e-05
-3.06218966239643e-05
-4.65282571327443e-05
-1.09646685948774e-05
-1.53362596488013e-05
-5.40823034454455e-05
-4.13932488791551e-05
-2.61487013594579e-05
-4.27991415484797e-05
-2.53481305183255e-05
-4.82277814556751e-05
-4.8875596645539e-05
8.16922376539321e-06
-1.0576265841192e-06
1.1113916285202e-06
-3.91409669932564e-05
-1.42569403063856e-05
-4.74416337328646e-06
-2.97333906276164e-05
2.08482381286676e-05
-2.66670711606761e-05
-3.08665289854234e-05
-4.43855830485682e-05
-4.36783917880096e-05
-3.07529146805504e-05
-2.58084207680143e-05
-3.7764513167997e-05
1.15451818762068e-06
-2.38305257910075e-05
-3.28073951639281e-05
-5.53815156383663e-05
-3.03934371737206e-05
-5.08040514648639e-05
8.03720905381127e-06
-3.39670409114379e-05
-5.17513936735701e-05
-4.17182863006664e-05
-2.08008213592757e-05
-7.05124088109338e-05
-3.58025731376468e-05
-4.37366488282567e-05
-1.37641832951988e-05
-2.58787754491855e-05
-4.67694293953055e-05
-3.81717073302257e-05
-3.25020562363648e-05
-3.93499915003358e-05
-3.38555844994317e-05
-2.21050008955436e-05
-3.02662922981899e-05
-1.24335506054844e-05
-2.9209610984199e-05
-5.46746471265035e-05
-4.09260931305717e-05
-4.99545493070371e-05
-2.37617905638339e-05
-3.15029020569588e-05
-6.43880459698598e-05
-3.60265423054217e-06
-2.72300557626979e-05
-2.93210600663818e-05
-1.98708516807001e-05
-3.04416460515557e-06
-1.37687415715793e-05
-3.12082894933568e-05
-1.83074705008033e-05
-2.67586993354021e-05
-3.15498856134789e-05
-6.31941462668649e-05
-3.32285922591782e-05
-8.67424972624908e-06
-2.80715725006467e-05
-3.061013373971e-05
-2.84736453018698e-05
-5.92227412272977e-05
-4.76763622300868e-05
-1.06582066673096e-05
-4.0208992227543e-05
-3.67411651166512e-05
-1.92544806977266e-05
-2.07985273361156e-05
-3.3380991717362e-05
-2.48719659275713e-05
-1.56944915991872e-05
-2.23558165964071e-05
-4.96344801714104e-05
1.062164637359e-05
-2.95921412583937e-05
-5.6078979174422e-05
-4.19861425107087e-05
-1.29423463587335e-05
-2.99243676344357e-05
-3.62707804044791e-05
-7.773632295725e-06
-6.15748859324035e-05
-3.91221246368131e-05
-1.22994993847312e-05
-3.04307686205404e-05
2.38896186026807e-06
-1.71551678563216e-05
-2.91732874530031e-05
-2.51141580083918e-05
-6.60158151663502e-05
-2.96177736759909e-05
-5.00796388196518e-05
-2.46205388062535e-05
-3.97754498022717e-05
-2.56201787897251e-05
-1.91063648999223e-05
-2.89536763060499e-05
-3.5712610574606e-05
-3.75971676734006e-05
6.84804323934043e-06
-3.72936526728107e-05
-2.85423683582102e-05
-5.55608048110669e-05
-2.88782903045224e-05
-4.21166023703782e-05
-2.8214307924414e-05
-5.67845033856425e-05
-9.36824689707977e-06
-5.53338841798825e-05
-5.57138962511348e-05
-3.79710253468449e-05
-6.60582881213784e-06
2.2187727773565e-05
-2.06115335987219e-05
-1.12573334469405e-05
-2.20569160034994e-05
-3.43978383827152e-05
-4.27913885145074e-05
-6.10203282035209e-05
-1.71494793187224e-05
-6.79419737074971e-06
-2.20091285414717e-05
-1.7887617024402e-05
-4.06658872716237e-05
-3.0164132563623e-05
-2.90094860329991e-05
-1.91906009800027e-05
-1.82349385073028e-05
-9.43119338696651e-06
-1.47511329363708e-05
-4.29273857405375e-05
-4.1162085652558e-05
-3.05065852363908e-05
-3.09089303160565e-05
-4.06394661757719e-05
-2.22563161100933e-05
-1.39519181982745e-05
-2.00523229833411e-05
-2.82831074546719e-05
-1.47040224924141e-05
-5.21634299417072e-05
-5.31475622007801e-05
-1.84043670328643e-05
-5.63614224071184e-05
-2.43246267615768e-05
-3.51217684055785e-05
-3.60571028242202e-05
-5.19470716448573e-05
-2.16892454302752e-05
-4.23185960796052e-05
-2.17517339127928e-05
-1.75173005207881e-05
-1.1694400821544e-05
-3.42077198672918e-05
-5.50577294253262e-05
-2.0132509742375e-05
-3.41064929421515e-05
1.68120644466679e-06
-2.08934443654435e-05
-2.25435107443313e-05
-2.76418645694117e-05
-9.03552938803348e-06
-3.73296955602438e-05
-2.09348748657402e-05
-4.06703483772511e-05
-2.38828540659512e-05
-6.90845225841832e-06
-5.37943598281904e-05
-2.18436797832505e-05
-3.65694965525174e-05
-5.4796347529604e-05
-2.69656186846266e-05
-3.67534729830336e-05
-2.63789248672001e-05
-4.82652565998995e-05
-2.57089458795181e-05
-4.97021262341618e-05
-2.340708077551e-05
-4.11171712718465e-05
-1.03299853143853e-05
-5.6192050025498e-05
-5.30021386694045e-05
-1.30583268209021e-05
-3.55016018487897e-05
-1.24436713346524e-05
-3.50097090609329e-05
-3.03615431055836e-05
-6.25813865265062e-05
-4.34815053224068e-05
-2.44552516872601e-05
-1.15799526574464e-05
-2.29057523458122e-05
-6.74203419807665e-05
-1.83847030923164e-05
-4.05122734670524e-05
-3.3815549915595e-05
-2.58291657147111e-05
-4.65467871516078e-05
-3.30862689088339e-05
-2.62864135207671e-05
-3.24937018573478e-05
-5.30990628054989e-05
5.48201805051218e-06
-3.20774999572457e-05
-3.1251615402211e-05
-3.54113229261099e-05
-2.89087350534789e-05
-3.65593204787916e-05
-1.96118419219927e-05
-2.88302688953134e-05
4.95348139205725e-06
-3.85671246666911e-05
-3.89054990983265e-05
-2.10917308830866e-05
-6.85493248504307e-06
-3.7554246459827e-06
-3.70689934416122e-05
-3.79962446384447e-05
-4.44583729917165e-05
-4.21257000065697e-05
-4.1636086492676e-05
-3.92123925919096e-05
-6.57908832030445e-05
-1.50849397066445e-05
-3.14576087627265e-05
-3.86828267194268e-05
-2.83363082426837e-05
-3.55525412319709e-05
-5.72124893107405e-06
-3.50781870953501e-05
-3.46266965062419e-05
-1.26769164062259e-05
-4.5535073336475e-05
-2.7921932316919e-05
-2.34132697349122e-05
-3.30204999735263e-05
-2.75944020230368e-05
-1.06960116932293e-05
-2.9858949711655e-05
-2.73562775580602e-05
-6.19379025947529e-05
-2.95319761173075e-05
-3.7803844186946e-05
-2.53835541757876e-05
-4.86138182841848e-06
-3.59411492919881e-05
-1.45071465043067e-05
-3.50061238890962e-05
-2.66205263164018e-05
-1.76393644688323e-05
-1.87438453028792e-05
-5.43882234720853e-05
-4.43131810906613e-05
1.07509200573052e-05
-1.81780174504715e-05
1.78883165801312e-07
-2.97142056782624e-05
-2.38346007734772e-05
9.82458657746666e-06
-3.65249821291018e-05
-4.8682082518139e-05
-1.63996811202462e-05
-4.96740244091763e-05
-5.94981639374662e-05
-2.1370131002806e-05
-6.04127347534013e-05
-1.27841058935798e-05
-8.42450011195261e-06
-4.28567459179168e-05
-4.28841010219582e-05
-7.44380151341879e-06
-3.25774904059777e-05
-4.29720082934269e-05
-3.8585963104424e-05
-5.79428687198322e-05
-2.26669438308588e-05
-5.45338019723758e-05
-5.99815851429311e-05
-2.76259868241133e-05
-1.63589535794131e-05
-3.76770779920906e-05
-1.34846856605272e-05
-1.29799773817407e-05
-2.01950790240875e-05
-2.72544206968889e-05
-5.15755508390252e-05
-4.41073487004567e-05
-2.20165541354612e-05
-1.67572525097642e-05
-1.71221708247007e-05
-2.55185897175295e-05
-2.69023484686288e-05
-5.21975477186535e-05
-5.32334600299716e-05
-2.69907569938654e-05
-5.33632818561563e-05
-2.05103855851229e-05
-4.71097283049071e-05
-4.21771330596001e-05
-3.62825927427514e-05
-2.2956235320119e-05
-4.03851746992793e-05
-2.80966000978929e-05
-3.97985831285228e-05
-2.94150458684098e-05
-2.25230292852477e-05
-3.07164299996433e-05
-2.22280380662637e-05
-3.59629531671388e-05
-5.56667190940135e-05
-3.93320879218432e-05
-1.66812297137986e-05
-1.00035175869185e-05
-2.24557527182679e-05
-1.17640828110487e-05
-1.57307910455203e-05
-3.25536527069135e-05
1.44000152919733e-06
-3.92279467037523e-05
-3.65678907389767e-05
-1.56741334597892e-05
-4.36509730791785e-05
-1.57761831307069e-05
1.40036519117805e-06
-6.19012369014833e-06
-3.37168823654532e-05
-2.27250152921039e-05
-1.41046852402181e-05
-4.07804698802661e-05
-3.36132975854653e-05
-4.00044667432641e-05
-3.06914662147338e-05
-3.55825447419736e-05
-1.81209007032439e-05
-2.45130484704143e-05
-1.98168272309668e-05
-6.0035577528314e-06
-1.85141100261788e-05
7.46167816213253e-06
1.02509389463141e-05
-3.3958079411692e-05
-3.87731796777803e-05
-1.73418052088325e-05
-7.33596798612876e-06
3.5186279310196e-06
-1.63460888975979e-05
-2.94086448966365e-05
-2.96672355297269e-05
-2.13051396367237e-05
-2.00556834797739e-05
-4.28895423457446e-05
-4.10399095098332e-05
-4.49436799197685e-05
-4.14163905485154e-05
-3.04524166247701e-05
-4.76194931457377e-05
-3.5531654318454e-06
-1.23699997931195e-05
-2.53987798770909e-05
1.36847237877208e-05
-4.33459945286386e-06
-2.91900600820744e-05
-1.16010876293088e-05
-1.27450300696725e-05
-2.89136205408651e-05
-2.88784277638258e-05
9.68571036259117e-06
-2.3573586365107e-05
-3.32796497168971e-05
-2.14207094960676e-05
-1.49440865844646e-05
-2.93266504965424e-05
-5.92372586166437e-05
-4.22346666028197e-05
-2.16141497269717e-05
-3.45692594322614e-05
-4.22829636580253e-05
-6.28239481236628e-06
-2.70206488687636e-05
-4.04184822731624e-06
-2.13052347393962e-05
-1.84236465587412e-05
-3.47006894437032e-05
-3.84978417902575e-05
-3.69046448920825e-05
-4.5805413005012e-06
-3.99206157612373e-05
-3.56559916593048e-06
-1.59866133406711e-05
-1.07466102776739e-05
-3.78139877456721e-05
-4.24119311986475e-05
-5.33278572398014e-05
-1.83867718127868e-05
-1.29074744866913e-05
-5.37476203062129e-05
-4.8497121500201e-05
-3.29082398614418e-05
-2.02010965571733e-05
-4.19680431487794e-05
-1.98455218330266e-05
-5.06526661149981e-05
-1.7388716220027e-05
-3.9770660064264e-05
-6.14476262562536e-05
-1.34898868773606e-05
-1.27752739409468e-05
-2.5006846194231e-05
-6.55733069166666e-05
-2.82729334459994e-05
-3.97248083685131e-05
-2.43595972658343e-05
-3.72365889826988e-05
-3.27603930858148e-05
-2.14144296739925e-05
-1.95081770149695e-05
-4.26333096436875e-05
-1.48035501703107e-05
-1.93279885486917e-05
-2.11851238059943e-05
-4.84423279448743e-05
-2.11710522562047e-05
-3.05062864181599e-05
-4.29158374688705e-05
-1.97158449810582e-05
-3.17109093168435e-05
-3.64594788933925e-05
-4.88759388515096e-05
-2.84677575014549e-05
-4.08844162841415e-05
-9.01205089036347e-06
-1.87250872334333e-05
-4.87788222107074e-05
-3.53646091131566e-06
-3.49663447766957e-05
-2.93349277704842e-05
-1.94482522673215e-05
-4.67494284961638e-05
-3.39112663364325e-05
-1.22230098240893e-05
-1.95297499983251e-05
-2.48637550789493e-05
-4.5972216534683e-05
-1.5905456966105e-05
-1.08128172030285e-05
-2.98294324789839e-05
-4.14611821514884e-05
-3.72980001453327e-05
-1.05492960512423e-05
-2.25652927939822e-05
-1.83882607786162e-05
-1.52687143707568e-05
-1.34142684561991e-05
-3.29685694097224e-05
-1.76135194850942e-05
-3.02126734201106e-05
-3.73221082867395e-05
-3.35698086377212e-05
-1.42808834337444e-05
-2.58272516972005e-05
-9.73205937379451e-06
-4.88240689868871e-05
-1.23830359869506e-05
-8.98266319058731e-06
-2.96524246931418e-05
-8.54108065777854e-06
-2.01392950289589e-05
-2.93583198605315e-05
-2.67943513160374e-05
-7.10384096509479e-05
-4.26662026505012e-06
-2.49090077787508e-05
-3.18755421899556e-05
-1.61074242912579e-05
-2.59215889939901e-06
-5.06357563153155e-05
-5.61626804739006e-05
-3.5723597693234e-05
-4.08862369443318e-05
-4.88031789198686e-05
-7.163348158591e-05
-2.13823165039437e-05
-7.83994002165716e-07
-2.75406726270874e-05
-3.6721026880134e-05
-1.98712071275307e-05
-6.55785650696252e-05
-2.4947985688817e-05
-2.7546957463284e-05
-2.31074319565842e-05
-1.48569374332307e-05
-6.76682550804281e-06
-7.16682986247076e-06
-1.96729631842591e-05
-2.3571191733756e-05
-5.00544300968642e-05
-4.52817470627581e-05
-2.89046106612751e-05
-6.11111296637867e-05
-4.20825683861638e-05
-3.87045096474764e-05
-7.3339585410939e-05
-1.21486065669903e-05
-2.5800341710978e-05
-6.98960958982744e-06
-3.21691942687654e-05
-4.86565100790834e-05
-3.25418817920299e-05
-1.51814806979318e-05
-2.82797733256664e-05
-3.13265624145161e-05
-3.79580516817375e-05
-3.3851787896364e-05
-3.7070163358189e-05
-1.04056136935694e-05
1.85277778255501e-05
-4.7009588526932e-05
-4.00047654480247e-05
-2.70942148534112e-05
-1.84579008506235e-05
-2.7106757296649e-05
-1.65296877716967e-05
-4.79793519777314e-05
-2.10529152219478e-05
-2.57836509505245e-05
-2.70521359912942e-06
-3.02235078363048e-05
-3.67142728602189e-05
-3.16989437028265e-05
-1.36907881148498e-05
-2.2397472825681e-05
-2.58873991610778e-05
-3.92240803847696e-05
-5.70922838418428e-05
-4.59906350363748e-05
-9.96423173113807e-06
-3.51414734736062e-05
-3.35648098653236e-05
-4.22022288582523e-05
-3.60043252041399e-05
-2.50870849383089e-05
-2.79547009617425e-05
2.13948417509319e-05
-1.12402788177847e-05
-1.98466775672547e-05
-3.71196347355765e-05
-4.81155467992957e-05
-2.13431760696e-05
-5.51818580599744e-05
-4.20513050482657e-05
-3.80359633398944e-05
-3.34274631131199e-05
-5.60890387939596e-05
-3.46733122148558e-05
-3.53359921586958e-05
-3.90810305386064e-05
-2.3071316672512e-05
-2.55364869557165e-05
-3.87377274974399e-05
-4.14942139012363e-05
-4.19813579766726e-05
-5.31099094155842e-06
1.00441382250703e-05
-5.58181540643803e-05
-3.05757898422246e-05
-2.20220060503386e-05
-2.15122398422637e-05
-2.32140981511775e-05
-4.86395134877726e-05
8.15977879423939e-07
-5.62757857186082e-05
1.04098519618772e-06
-2.88826091311909e-05
-2.31694099641913e-05
-1.66968072464376e-05
-4.62044166769689e-05
-6.47699956723343e-05
-4.35770951177025e-05
-1.64773858313461e-05
-6.00465500148808e-05
-2.35193955752827e-05
-2.31399433843775e-05
-2.3351001187608e-05
-2.93728969911462e-05
-2.23580303536759e-05
-3.63967012795731e-05
-3.43499421713623e-05
-5.92722076667688e-05
-1.9902978134605e-05
-1.76079720769847e-05
-5.05534111353837e-05
-3.00816717797792e-05
-1.61563168828428e-05
-3.26315074604445e-05
-5.64234818242852e-05
-2.07537486877222e-05
-4.52586743811052e-05
-1.04251822260064e-05
-2.64814186011218e-05
2.3887861259611e-06
-3.43596848365183e-05
-4.8272229118457e-05
-9.28254509312433e-06
-5.6417794800182e-05
-8.31613558508945e-06
-4.39574084011541e-05
-5.62368835847697e-05
-3.70609764938683e-05
-2.36708383610191e-05
-1.95420265630551e-05
-1.55951221644008e-05
8.4874156901918e-06
-3.30975011294982e-05
-4.17782539569218e-05
-1.22870441444475e-05
-1.59852553217485e-05
-2.10076101280318e-05
-1.3826448397071e-05
-3.76524385559257e-05
-2.16091391114015e-05
-3.66057096567829e-05
-5.79758247896712e-06
-2.3785997705019e-05
-1.83854706428669e-05
-1.98206323017643e-05
-4.68572645994517e-05
-2.0999248773709e-05
-4.15946899516281e-05
-3.19989172366605e-05
-2.68957099860256e-05
-3.9416817888472e-05
-1.39599113205551e-05
-3.81456082138352e-05
-5.60054625830132e-05
-3.50228186280498e-05
-3.20825506465649e-06
-1.38066879212577e-05
-1.22271163042244e-05
-3.95998376130787e-05
-1.52909075265559e-05
-3.26652570385222e-05
-1.39683383678207e-05
-1.61012565054319e-05
-5.86162835611136e-05
-4.38713300677166e-05
-4.39474681106252e-05
-4.23727049221771e-05
-3.6341062384471e-05
4.5537847628122e-06
-2.23903138723397e-05
-3.65845915564751e-05
-3.10615725821488e-05
-5.28341011015258e-05
-3.81051519450795e-05
-2.95282878979584e-05
-6.29527096088272e-06
-2.70757554214353e-05
-1.2565688037433e-05
-3.00482476085617e-05
-4.31820539914785e-05
-2.51103621662682e-05
-4.38004416436214e-05
-4.91160280766709e-07
-1.79163791693804e-05
1.30957246957989e-05
-4.34252496581945e-05
-1.17268664240022e-05
-1.26217753169766e-05
-5.88851662625576e-05
-4.6739749575888e-05
-3.16294269412461e-05
-3.91427953171679e-05
-7.32807111383172e-06
-3.89631905941073e-05
-1.68195223659363e-05
-2.50673698432291e-05
-2.54843218166133e-05
-4.84956750324563e-05
-6.22784245712985e-07
-7.13428531140521e-06
-3.74349316188294e-05
-4.03444914577928e-06
-2.85729775290977e-05
-1.2886057152411e-05
6.66426206870902e-06
-2.26015012647023e-05
-2.62359898720551e-05
-1.47323064750249e-05
4.90879772573735e-07
-3.6833630662519e-05
-5.8601596869596e-05
-2.2502381985961e-05
-3.04525511331385e-05
-5.62940673328382e-05
-4.03876906800244e-05
-1.26928843798582e-05
-1.92027705496234e-05
-3.76363341462507e-05
-7.6166792206044e-06
-3.55857596175701e-05
-4.20356579015315e-06
-2.30970019249435e-05
-2.39925134316606e-05
-3.10783965322154e-05
-3.34083703642071e-05
-3.17201524348512e-05
-3.11178700773546e-05
-2.78770422412572e-05
-1.32871762925687e-05
-2.97387913542762e-05
-4.03904962718149e-05
-8.37514725832078e-05
-3.11671975097007e-05
-4.80014067685109e-05
-1.07386509390094e-05
-4.68384912052595e-05
-2.34497766520979e-05
-4.44063574492967e-06
-1.24828015249032e-05
-1.66596338767371e-05
-2.01534642200598e-06
-2.40195534029562e-05
-6.55550066019764e-05
-1.58481946217389e-05
-1.94737260175617e-05
-5.56790034925833e-05
-2.9568821831636e-05
-5.35871919827844e-05
-3.13267720791997e-05
-4.36883241837026e-05
-5.36240826798419e-05
-4.18654289429115e-05
-4.11659068840868e-05
-4.47590322029193e-05
1.46016036670594e-05
-3.36545698484324e-05
-3.86775074376147e-05
-2.35829297215099e-05
6.99964565658749e-06
-2.92030606234167e-05
-5.42148499872937e-05
8.50823674096536e-06
-3.24578990380444e-05
-2.71140917678615e-05
-5.29250274713702e-05
-2.31614198842727e-05
5.98683203020819e-06
-2.99321840926797e-05
-1.77734056712031e-05
-2.2779230191179e-05
-2.68375278764818e-05
-5.21301531210945e-05
-2.68373669420431e-05
-2.04073114254719e-05
-4.53547494115273e-05
7.21348923676544e-06
-4.48956230428701e-05
-6.05311418423295e-05
-4.15261421983245e-05
-4.95222935145098e-05
-3.03172579846866e-06
-6.5032106511991e-05
-2.78384303484057e-05
-1.06732195830545e-05
-6.03384715932967e-05
-2.88170553164606e-05
-3.47808610893351e-05
-2.07887943680566e-05
-1.76148752171508e-05
-1.86827475219682e-05
-2.50523257236881e-05
-5.16335323080928e-05
-2.68701244657438e-05
-5.2748914404087e-05
-1.88283434933259e-05
-5.96899265295358e-05
-7.19672020441699e-06
-2.13827283761917e-05
-2.57474201830487e-05
-7.95262085297064e-06
-3.98292898124567e-05
-4.19314696198025e-05
-2.86044760453575e-05
-2.51065268357835e-05
3.75411422875056e-07
-3.81625333225258e-05
-2.8553562641965e-05
-3.08760105213312e-05
-3.72862281589896e-05
-1.93142508099274e-05
-1.03764183112246e-05
7.61282192974728e-06
-1.89500724789852e-06
-1.40586774203756e-05
-2.09364717561399e-05
-1.5269807163259e-05
-9.46447080700609e-06
-7.02968777426403e-05
-6.08096721320973e-05
-1.42149434345906e-05
-7.63688709131179e-06
-5.3380766808973e-05
-2.82246054330692e-05
-4.02776350993739e-05
-4.94831514857864e-05
-2.60195371447945e-05
-3.40542263824455e-05
-1.10642589430022e-05
-3.18147352355741e-05
-3.05892462008929e-05
-2.9544031291081e-05
-2.76933476505852e-05
-1.30268139085066e-05
-2.43555765360175e-05
-1.5146181057255e-05
-6.04861268050295e-05
-3.26122757770795e-05
-1.70278943981257e-05
-1.33276299610389e-05
-3.50476283552529e-05
-3.44976173162171e-05
-9.23190717594655e-06
-3.20697120079955e-05
-5.79264902247853e-05
-2.53016736500349e-05
-3.30411526238309e-05
-1.22789393707079e-05
-1.81867434041238e-06
-2.87058092278248e-05
-2.19205305411905e-05
-5.12535105722127e-05
3.94703037751911e-06
-1.55158825911255e-05
-4.35059648620724e-05
-2.8492124733586e-05
-7.7662375411444e-05
-5.15976932548754e-05
-2.37511175855017e-05
-1.4857006229551e-05
-3.47993545045572e-05
-4.13433191370918e-05
-1.44275211429134e-05
-3.20320278406716e-05
-2.30442541179543e-05
-8.1539588254115e-06
-3.00103868870225e-05
-1.87977406092239e-05
-5.51365019436643e-05
-3.64983326265931e-05
-2.03151346664893e-05
-3.39737191921415e-05
-4.00567048086148e-05
-1.69127631322351e-05
-1.55672584489122e-05
-4.83048064726313e-05
-1.4601652013702e-05
-2.66419545087158e-05
-4.60881871416272e-05
-3.43784576214405e-05
-3.12906692364203e-05
-3.71606642434914e-05
-1.96013813284379e-05
4.92106347207285e-06
-4.24273120023903e-05
-5.08581216393063e-05
-9.22689992308763e-06
-3.58674425556424e-05
-1.86117203839413e-05
-8.86049733721443e-06
-3.78840672326733e-05
-2.91791462150414e-06
-2.98979481098327e-05
-3.75817709070012e-05
8.22225605204608e-06
-4.37702721704887e-05
-7.7671149778655e-05
-1.90997727058883e-05
-1.52091618194254e-05
-4.69826669002616e-05
5.24478694837817e-06
-2.89797922156497e-05
-2.41391232186238e-05
-6.5329148883528e-06
-3.9760933768788e-05
-8.62756863186218e-06
-4.31119463800838e-05
-2.14065495724801e-05
-2.02925305233017e-05
4.02165918270191e-06
-7.08210826341361e-06
-4.57782320871533e-05
-1.36691577691121e-05
-3.31456783006756e-05
-6.31438818763029e-05
-4.4752115190085e-05
-2.07204815459877e-05
1.98238464873113e-07
-2.33107564416189e-05
-1.29789776630895e-05
-4.07183461434246e-05
-3.65980718820601e-05
-3.0818741772605e-05
-3.74493445441329e-05
-3.98113423161761e-05
-1.4538100413549e-05
-1.13117768877521e-05
-4.94931119084254e-05
-5.4058421979973e-05
-3.97683934842203e-05
-6.35585299889285e-05
-1.51180055702766e-05
5.37833476660833e-06
-6.12793593231931e-07
-2.62608394115958e-05
-3.78004917003233e-05
-1.60401403510629e-05
-1.89110396104194e-05
-3.86146217137994e-05
-4.09694881661031e-05
-2.00196050605023e-05
-3.20967314086191e-05
-2.28097992818012e-05
-2.48360148340977e-05
-2.53906635513596e-05
-3.61780204616765e-05
-1.69092940491009e-05
-2.71800576549099e-05
-1.98930004907074e-05
-2.95985966641056e-05
-3.0448235232121e-05
-3.93488590131247e-05
-3.22287568675482e-05
-3.88963594598108e-05
-1.89046526639754e-05
-5.93751956892129e-05
-2.9074122674009e-05
-2.3335265610545e-05
-2.42515027967455e-05
-6.3870956165041e-05
-2.16794446064401e-05
-8.34571892420895e-06
4.95693765663359e-06
-8.39244273699022e-06
-6.57264430266829e-05
-3.51932568973101e-05
-3.47210340514529e-05
-1.71601084596973e-05
-1.75288301590802e-05
-5.95166439035462e-05
-2.20406519540327e-05
-4.66168252767622e-05
-1.48851244721668e-05
-4.38959934608482e-05
-1.29857186897747e-05
-3.55248490271261e-05
-2.21064290068049e-06
-3.59090496548731e-05
-2.40018276236908e-05
-4.54378785767105e-05
-1.41643051645873e-05
-3.71361454135866e-05
-2.37452379166717e-05
-3.45062533929254e-05
-3.25678579951071e-05
-4.76407348958448e-05
-4.0958731440079e-05
-3.84292570337889e-05
-2.42269162116097e-06
-8.1076975856033e-06
-4.0190865732013e-05
-3.36640418817985e-05
-2.056490032429e-05
-1.38394267339659e-05
-5.54924772822045e-05
-2.60443437264059e-05
-3.14484649591908e-05
-2.40772535702499e-05
-3.05069656379749e-05
-2.52199381731285e-05
-2.14037187860573e-05
-2.30149943848996e-05
-5.35996557368988e-05
9.37876075965141e-06
-4.18347110832481e-05
-3.31605704437053e-05
-1.56385752153331e-05
-4.49473206648964e-05
-3.36297645598384e-05
-3.56717531427314e-05
-3.52296381410315e-05
-5.58019859020572e-05
-1.26404727035501e-05
-2.36124187044928e-05
-2.45969619563029e-05
-2.58092368942611e-05
-1.49879741160016e-05
-2.57451019612603e-05
-5.32111544985692e-05
-1.51089539875361e-07
-1.94742594076212e-05
-4.29124293232617e-05
7.78483542197817e-06
-3.48690482218744e-05
4.77269594155698e-06
-3.2812446012054e-05
-2.50491986423761e-05
-3.86336784960201e-05
-3.54316872127687e-05
-3.36113858607321e-05
-2.95529112212415e-05
-5.40543281937447e-05
-4.35287684676543e-05
-1.88036831934986e-05
-1.46774150204688e-05
-2.92522377232414e-05
-3.89920378331417e-05
-1.51551570785796e-05
-3.06387924271564e-05
-1.64464966418595e-05
-5.34441339982673e-05
-2.94945660850772e-05
-4.57104356608724e-05
-2.31821747798676e-05
-1.54478718867307e-05
-2.45779302013411e-05
-3.35904248326755e-05
-6.73669676882498e-05
-1.16636963774531e-05
-4.082747000206e-05
-2.29982400204415e-05
-6.83518436508215e-06
-2.8459931329247e-05
-1.35492830829445e-05
-3.78222443917977e-05
-1.36250207946885e-05
3.27326801785044e-06
-5.55502778232471e-05
-2.239614869295e-06
-1.74228118813921e-05
-4.65374119956981e-05
-3.41185669908144e-05
-2.52402702605291e-05
-5.72634520263724e-05
-4.19561516189235e-05
-4.67384949943128e-05
-4.56174391823083e-05
-3.09475283701426e-05
-2.34748819931363e-05
-8.37525732983069e-06
-6.77098912778705e-06
-5.02204223520026e-05
-3.45436526183827e-05
-2.01074931814973e-05
1.05616434523895e-07
-1.81234681374156e-05
-4.79319879541019e-05
-2.53827370333899e-05
-3.88410772745067e-05
-7.87937467480233e-06
-2.20553595060948e-05
-1.01085937652351e-05
-1.9110398292943e-05
-1.96967674258884e-05
-1.05921186708777e-05
-7.61410733897302e-06
-5.81073722986578e-05
-4.83288279504957e-06
-5.4411846527119e-05
-5.12818187812108e-05
-2.65270030669575e-05
-4.00819378798859e-05
-3.9619722914489e-05
-8.57299738087702e-06
-1.44799467523932e-05
2.26486005759755e-05
-6.54416506184878e-06
-3.79268983380952e-05
-3.46811174630888e-05
-4.47459177421221e-05
-4.15409864800191e-05
-4.46504875778502e-05
-2.92967376686976e-05
-4.40262766627862e-05
-1.891071725312e-05
-4.04136737446798e-05
-2.06499006145004e-05
-3.32750049143205e-05
-1.50447921977731e-05
-1.40178526897056e-05
-4.71680180327552e-05
-3.17696769694237e-05
-2.21836216137537e-05
1.26347500174978e-06
-3.58412273928195e-05
-5.9675293537782e-06
-5.7274059858454e-05
-2.98016534120053e-05
-9.56221205067506e-06
-5.27513090768116e-05
-5.02673846809332e-05
-1.94959985806735e-05
-1.47182697152776e-05
-4.89484705905634e-05
-6.96551701203719e-05
-2.79774236437136e-05
-3.60447647887722e-05
-3.44862362057764e-05
-2.95385010481671e-05
-2.64931409813568e-05
1.87138513871613e-05
-3.13118896279301e-05
-4.23509254824735e-05
-5.32289345120032e-05
-1.55921607824032e-05
-4.05695642629426e-05
-2.28579617589759e-05
1.04007761475851e-06
-4.1898093550362e-05
-4.31716070921742e-07
-2.40861808459568e-05
-3.25709595541265e-05
-5.13625675501433e-06
-1.91511464724677e-05
6.37976443987367e-07
-4.14316350823557e-05
-3.15401424118983e-05
-6.68759928637477e-05
-4.70370527289783e-05
-1.54993423504203e-05
2.47671923607317e-06
-2.50066410582007e-05
-4.29175492676689e-05
-1.19415236560592e-05
-2.83430428373939e-05
-1.21883290403565e-05
-1.52868323473358e-05
-3.18124846497145e-05
-4.97480249242121e-05
-2.18069247405236e-05
-2.10657733174802e-05
-2.14394505682362e-05
-6.09606735915058e-05
-1.63826670535189e-05
-5.51656356934242e-05
-5.05517917318078e-05
7.84581283651539e-06
-5.582080833499e-05
-2.2103636303319e-05
-2.96965064797946e-05
-3.49798497566767e-05
-1.62056749500565e-05
-4.76249501525858e-05
-4.26179587555025e-05
-2.60548888405879e-05
-5.91696753384102e-05
-1.69896133855684e-05
-3.41319295057818e-05
-1.901756884642e-05
-4.0836099939706e-05
-2.49991085826069e-05
-3.43972351209645e-05
-3.00040963024144e-05
-1.34772527206673e-05
-2.22772570121208e-05
-1.96705112839816e-05
-2.93257705962029e-05
-4.03990815465207e-05
-2.09555687841294e-05
-3.70374712811424e-05
-3.70770380072612e-05
-3.40242063938017e-05
-3.18942284689318e-05
-3.38949845930916e-05
-4.82310875217693e-05
-4.19722852444166e-05
-2.74535485844385e-05
-3.26906853554046e-05
3.03795823118054e-06
-2.54509940712039e-05
-3.55116040547734e-05
-5.10571888754218e-05
-5.40694112199743e-05
-1.02171824500536e-05
-2.41078395644326e-05
-2.45426314511828e-05
-9.72504742156838e-06
-3.32186277481522e-05
-3.25502452359014e-05
-5.14668584446747e-05
-4.24993348292344e-05
-4.36433329482123e-05
-2.20542468807618e-05
-1.95391681452405e-05
-4.71838709976806e-05
-3.05369468623628e-05
-6.14381536170447e-05
-5.03991901911395e-05
-1.5436528768716e-06
-2.90442281737631e-05
-1.94854690413717e-05
-1.73468601888804e-05
-4.62530857052595e-05
-1.46362480463456e-05
-7.67895723754548e-06
-4.52526309511361e-05
-3.4303542089065e-05
-3.58352107788361e-05
-6.49392280914982e-05
-5.61626266634524e-05
-1.80763341323654e-05
-4.65729858695171e-05
-4.93296276363167e-05
-2.49657722277462e-05
-5.97566625523632e-05
-3.29626280126112e-05
-2.26949149941322e-05
-1.64252589611085e-06
-8.13554536937591e-05
2.04261781392998e-05
-6.35154169085146e-05
-1.14198359668247e-05
-3.55931911939715e-05
-2.44566073120894e-05
-2.73689957665089e-05
-4.44030416694857e-05
-3.40303970785945e-05
-6.23629595932036e-06
-3.90384020827686e-05
-3.393804593812e-05
-5.8991672524415e-06
-4.96107534910994e-05
-4.2968223436388e-05
-4.9445592449344e-05
-2.68512901750372e-05
-4.34282965421071e-06
-3.01505835250458e-06
-3.91593929345715e-05
7.51218275689712e-07
-1.59472202932023e-05
-3.61319405436506e-05
-3.3293889209661e-05
-9.54170770327338e-06
-5.41561069320135e-05
-1.93384774072419e-05
-1.50820128052755e-05
-1.42740355095568e-05
1.51862944351451e-05
-4.68853968128157e-05
-3.61855259031929e-05
-2.81411562763106e-05
-3.28153683269181e-05
-3.20889913409046e-05
-4.24741055697897e-05
-2.99033335023129e-05
-4.06709960338232e-05
-2.13310160141512e-05
-4.5267698253875e-05
2.4876473409149e-07
-7.26264070238519e-05
-2.92329641770965e-05
-1.15346696630331e-05
-4.56716362906663e-05
-1.75735723259047e-05
-1.16000868116454e-05
-3.95534315151244e-05
-2.65569543987453e-05
-2.19426410175187e-05
-3.64715974176558e-05
-4.91204715521752e-05
-3.01852203159626e-05
-5.9742962827931e-05
-1.49547489522624e-05
-1.10806016970575e-05
-5.8081163213415e-06
-1.53722270444597e-05
-1.11901263889003e-05
-3.25302088090352e-05
-2.73070087482745e-05
-3.18641444210559e-05
-1.64854210590288e-05
-6.81849825605924e-06
-3.83309031905902e-05
-2.20524636238753e-05
-3.98912699947077e-05
-3.20909359018996e-05
-2.52422434963112e-05
-2.87342688246991e-05
8.22524990603077e-06
-2.48531682085959e-05
-1.33549687871942e-05
-3.77186699935617e-05
-4.05088865678057e-05
-8.45922858313158e-07
-3.18146456850076e-05
-1.33749866120923e-05
-1.81966563337716e-05
-1.33366542779241e-05
-8.369116479639e-06
-5.04896905280451e-05
-4.2438154551155e-05
-5.55275903352457e-05
-3.03732205717285e-05
-5.3067243290322e-05
-4.41995958376316e-05
-4.22296254598555e-05
-3.60429248343012e-05
-2.68072043254269e-05
-1.30060399695582e-06
-1.06766115774544e-05
-3.88101749115035e-05
-2.94068581999125e-05
-2.1392255846554e-05
-2.80684837548964e-05
-1.16515138526786e-05
-3.93224221858475e-05
8.67196722455047e-06
-1.14108565391844e-05
-6.60954023646765e-06
-1.34750995084689e-05
-1.72121050838237e-05
-2.27344661535952e-05
-3.53228045227366e-05
-4.41022780263041e-05
-3.88024899124964e-05
-2.97327915367943e-05
-4.69531849377754e-05
-7.53215886603803e-06
-4.17691644707299e-06
8.8841144996814e-07
-5.34431142414407e-05
-1.6999153469138e-05
-1.95167613388372e-05
-8.39211216164941e-06
-9.21760649595325e-06
-3.8645371249784e-05
-3.24650522750364e-05
-2.48672969203058e-05
-1.61710834604866e-05
-3.8661465482632e-05
-3.46629222247542e-05
-3.76922372849347e-05
-4.05135678882326e-05
-3.75021247173357e-05
-3.45016931575569e-05
-1.81567815120408e-05
-4.23718953478594e-05
-4.80190361838293e-05
-1.12457898531968e-05
-2.42111850867253e-05
-2.25458848084182e-05
-3.38342802307706e-05
-8.741718795786e-06
-2.50427325462004e-05
-8.10312336617205e-06
-3.79195880383329e-07
-4.56802585456695e-05
-3.00467336117129e-05
-5.77681181998394e-05
-3.47503423567469e-05
-2.07191123979712e-05
-2.37545918612397e-05
-3.00793377438766e-05
-4.13695081397792e-05
-2.43588302147371e-05
-1.80824028318158e-05
-1.83709826067783e-05
-9.12211643436252e-06
-2.38266582967942e-05
-8.65311915516685e-06
-3.84021715784592e-05
-2.75188877926575e-05
-5.65100918100625e-05
-5.16254197973268e-05
1.25392482447468e-07
-5.81668167406657e-05
-3.05738579335764e-05
-1.7333026911499e-05
-2.64700042342795e-05
-3.67706308290095e-05
-4.8874432036729e-05
-3.01791633294969e-05
-3.06932095803836e-05
-3.71966584823061e-05
-2.96635043843633e-05
-2.0352301010662e-05
-3.30670986294579e-05
-3.69211752692305e-05
-2.14818552644513e-05
-3.68012689857021e-05
-5.72968753928736e-06
4.30908424030116e-06
-4.51861400712835e-05
8.79771220995431e-06
-3.66339670538019e-05
-1.94822290178016e-05
-3.92087006052143e-05
-2.03212254748748e-05
-1.06367851411743e-06
-5.20015957895674e-05
-3.52573625139504e-05
-4.35148012397811e-05
-2.43857004457115e-05
-4.91091333897481e-05
-3.31989682544748e-05
-1.64026045549359e-05
-2.4846771014221e-05
-1.90711834242613e-05
-4.41309895312185e-06
3.16781254854096e-07
-2.04503941101388e-05
-3.33112539038894e-05
-4.30286929686758e-06
-3.85807321802921e-05
-4.65007243219964e-05
-4.51407026065675e-05
-5.67070070020194e-06
-2.65430925283615e-05
-3.4282518507978e-05
-4.56065085659578e-05
-2.93209006099251e-05
-4.40898297622368e-05
-2.24288440049621e-05
-5.04546432242032e-05
-1.70272981541481e-05
-2.33260575839967e-05
-1.13419279929308e-05
-3.00375986670645e-06
-3.64713209397049e-05
-8.74492685141377e-06
-3.37790809322699e-05
-4.38244955921744e-05
-5.56304510859759e-05
-1.89354547307108e-05
-3.75567741110084e-05
-2.36635136065585e-05
-2.8869994894517e-05
-2.26251761817822e-05
-2.27782687998038e-05
-1.20145574370321e-05
-2.70675971944748e-05
-2.46057330352729e-05
-2.65055054216019e-05
-3.19033351004178e-05
4.56336096827892e-06
-2.05252847524259e-05
-4.73480681138434e-05
-6.61898476180043e-05
-2.88787333755392e-05
-3.34578072584083e-05
-2.22720788840909e-05
-2.81241562697506e-05
-2.15962567378084e-05
-3.76192045093895e-05
-3.2080922230968e-05
-2.46593846140799e-06
-4.29100255282791e-05
-5.08289655636887e-05
-2.0560589251054e-05
1.11929689721254e-05
4.53211602238074e-06
-3.90531704945091e-05
-1.6335225218091e-05
-2.89556297874075e-05
-3.10484628525131e-05
-2.68353536758717e-05
-2.59744372586522e-05
-2.64702612072483e-05
-4.15876346933119e-05
-1.43372049649985e-05
-2.54597899556621e-05
-3.83131209072592e-05
-1.59269356327628e-05
-2.1615196656367e-05
-3.88544968172915e-05
-2.41269652822767e-05
-4.82664265990205e-05
-3.53838584763239e-05
-1.14588258828698e-06
-6.22327964952411e-05
-1.70600551362929e-05
-8.53132518774091e-06
-4.42995611975705e-05
-2.93463849550637e-05
-5.39890019172866e-05
-1.11756651056768e-05
-2.92940509079812e-05
-5.75103961257813e-05
-2.44529507370088e-05
-2.21048770607269e-05
-1.14790914241155e-05
-3.09361127523884e-05
-2.44562074040589e-05
-2.50802549523138e-05
-2.19085196096356e-05
-6.3103395025518e-06
-1.30703381681437e-05
-3.74985504956112e-05
-2.41060989856448e-05
-2.8402992233725e-06
-5.20028664743333e-05
-3.55295514427738e-05
-1.69663611643329e-05
-1.86663722573061e-05
-3.06998681976754e-05
-5.99446724480447e-05
-2.77057201242491e-05
-1.77218940716361e-05
-1.60997156542553e-05
-5.40773294453772e-05
-6.09379431880593e-05
-5.16676860673688e-05
-3.01203794350359e-05
-3.12650928444711e-05
-3.65048792262497e-05
-1.21985319008521e-05
-1.65514904608257e-05
-1.9219735179118e-05
-4.11926872697786e-05
-2.14956739890521e-05
-3.2384568033813e-05
-3.39457062790518e-05
-2.36901858130482e-05
-2.50268093975756e-05
-2.63235716301596e-05
-2.24881756398196e-05
-1.63011898540574e-05
-1.52961722404326e-05
-7.93550863012438e-05
-7.17577263290851e-06
-2.19523365520247e-05
-4.94529469455521e-05
-3.42205653794966e-05
-3.06093008839971e-05
-2.1079153495952e-05
-3.6482707308323e-05
-2.50297501479858e-05
-4.16613176213044e-05
-1.74843736329181e-05
4.89820987597727e-07
-2.38134989665628e-05
-3.05029496627618e-05
-2.56964827727341e-05
-2.0008850328377e-05
-2.05402634697313e-05
-1.66884305884253e-05
-4.73910337035687e-06
-1.64713172919408e-05
-4.47495707202071e-06
-2.95760313759112e-05
-1.98529587021664e-05
-5.59002855020696e-05
-3.27743511293623e-05
-4.5336213718043e-05
-3.23604640250272e-05
-3.0154482093536e-05
8.16239878496302e-06
-2.0141321264515e-05
-4.67893938741714e-05
-6.87024228173764e-05
-2.06183718730649e-05
-5.22020288530374e-05
-1.77787611055811e-05
-4.25602559708187e-05
-2.04986320589824e-05
-8.48181140093718e-07
-1.10271119511013e-05
-2.50149624692339e-05
-2.4127977733372e-05
-3.36080909588364e-05
-2.29441590061297e-05
-3.7543427783601e-05
-4.30416045560937e-05
-2.16756994966512e-05
-4.42081000597416e-05
-3.33601061585532e-05
1.22894834950361e-05
-3.49296298378212e-05
-2.81739347034269e-05
-2.35595854888872e-05
-5.11587841853066e-05
-2.99301934757984e-06
-7.52749562549245e-05
-3.88780271112737e-05
-3.72732865034606e-05
-3.23507719142771e-05
-3.01190583629149e-05
-3.85697914809481e-05
-1.88477218000583e-06
-4.04613594030466e-05
-2.16858467251769e-05
-3.92895294374258e-05
-3.10646098250937e-05
-4.39802709692094e-05
-4.34010747028117e-05
-3.65684227339668e-05
7.46735784030573e-06
-4.07921208010521e-05
-2.58744885204532e-05
-1.76060326464832e-05
-5.16280606800291e-05
-3.0601123121553e-05
-2.7993007426927e-05
-3.81021950557894e-05
-4.98927488990479e-05
6.01558355458413e-07
-4.58568998244702e-05
-3.53445535603232e-05
-4.09773656439003e-05
-1.30749364997053e-05
-3.32273915418722e-05
-7.79757964153131e-06
-4.43178014395775e-05
-4.69086347774403e-05
-2.45390083844965e-05
-5.44020476725265e-05
-2.56656080848118e-05
-7.00643417011651e-06
-2.13497120331616e-05
-1.49685097976112e-05
-4.95805343719813e-05
-4.09445551959534e-05
-1.42530061995155e-05
-1.68302108335298e-05
-1.77665282972606e-06
-2.2544751988834e-05
-1.41005495263338e-05
-3.26903962911536e-05
-3.49290622110949e-05
-4.11657458069626e-05
-4.32320748646094e-05
-2.4618269801432e-05
3.03153274760794e-05
-1.95774866394508e-05
-6.68708975386328e-05
-3.7092347691266e-05
-4.46261288775216e-05
-2.57989044002743e-05
-2.43007078129024e-05
-2.43837182804058e-05
-1.82601965597697e-05
-3.42977972886197e-05
-2.42345479759921e-05
-2.46520856016052e-05
-3.58085269769672e-05
-3.98888084857462e-05
-3.72679047804318e-05
-7.123356534087e-06
-1.33222709671135e-05
-1.72360011744256e-05
-4.24953261790742e-05
-4.48957968432281e-05
7.68309279580913e-06
-3.50840938577632e-05
-1.10067107146954e-05
-3.02123956274561e-06
-3.25416678701687e-05
-1.29918075174329e-05
-2.78121971386788e-05
-3.56521623069354e-05
-2.70741835105451e-05
-3.57715700269923e-05
-6.04102499067607e-05
-3.13823153936393e-05
-1.83507233703767e-05
-9.26385350508442e-06
-5.874344377161e-06
-3.52981717529264e-05
-3.33219090083597e-05
-3.15689323773975e-05
-1.81672833679571e-05
-2.657523136001e-05
-4.47126544916749e-05
-6.7231043086049e-05
-1.16714605830103e-05
-2.43875771139482e-05
-2.40733266050068e-05
-3.8087748564916e-05
-2.82988445056751e-05
-1.39138971149574e-05
-1.49139827133059e-05
-2.93132400853509e-05
-2.9863129448749e-05
-8.52029429164842e-06
-6.1882925269859e-05
-3.07632522593508e-05
-2.12298400492385e-05
-1.81307600863736e-05
-5.79570642315117e-05
-2.68374596358083e-05
-3.10553221261847e-05
-2.39319770726384e-05
-2.0376644462277e-05
-4.96965732299444e-05
-1.79490944520124e-05
-4.03785014993502e-05
-1.9734661061272e-05
-3.10995971897632e-05
-3.94716518686767e-05
-2.70408277375485e-05
-2.9005285470803e-05
-3.49017418947427e-05
-2.47577115126271e-05
-3.43754999027563e-05
-1.60471137659765e-05
-5.42293840218173e-05
-3.45892266682169e-05
-5.61787181282623e-05
-3.68260000716478e-05
-6.62996573587525e-05
-2.85205156453278e-05
-5.17591324682479e-05
-2.41843632096331e-05
2.18793443251625e-06
-1.67504851864604e-05
-1.42793410251009e-05
1.86396754505418e-06
-2.60741871719474e-05
-2.50373613265643e-05
-2.98778408456993e-05
-1.99345171953363e-05
-2.52765108850887e-06
-2.33784557485077e-05
-3.32394413039472e-05
-4.70602819102549e-05
-1.64283026736399e-05
-4.27130474696403e-05
-4.93795635794046e-05
-4.1319908904857e-05
-3.38267667382106e-05
-7.62648760221408e-06
-2.98950249429622e-05
-1.74877336286073e-05
-1.76177922791865e-05
-2.3494314424596e-05
-1.41931674395789e-05
2.03172135665162e-06
-3.61083327442918e-06
-5.62199377322525e-05
-1.85238529799242e-05
-1.77077724566154e-05
-1.98924510622817e-05
-2.20395232387387e-05
-2.3852588209035e-05
-2.28717583766262e-05
-4.93879146283652e-05
-5.80006189168485e-05
-1.50886326339606e-05
-1.6425532337163e-05
1.93145677182487e-05
-6.7897586994307e-05
-2.60198227665393e-05
-1.84201945184703e-07
-3.0089509016912e-05
-1.48773146106076e-06
-5.84360306740537e-05
-1.09641358907805e-05
-5.62188081641657e-05
-4.12440363321983e-05
-4.52876927724128e-06
-6.43641487173253e-05
-5.35867733637044e-05
-1.99572135254453e-05
-4.53121178513275e-05
-2.49960244003744e-05
-3.53970620756436e-05
-6.14681145481954e-06
-3.30282829328234e-05
-3.21473494189935e-05
-2.91903382212878e-05
-2.07890505865776e-05
-1.58655965452701e-05
-1.72406075461579e-05
-2.66984298239448e-05
-6.60065205231406e-07
-2.73420873646827e-05
-5.23904417036255e-05
-5.87796237112898e-05
-1.1287476691803e-05
-4.36211378832367e-05
-3.15945403275477e-05
6.72806738420656e-06
3.46177100740646e-06
-2.78796799069983e-05
-1.92980105703939e-05
-1.14855817653887e-05
-5.71875451229381e-05
-1.00685886230971e-05
5.62001080912477e-06
-2.1759730196808e-05
-3.84639510699175e-05
-1.494607457699e-05
-2.83739632638063e-05
-4.42430091284218e-05
-4.5250701095961e-05
-2.61786932429835e-05
-1.16386395757218e-05
-3.1554821948043e-05
-4.17646731887135e-05
-4.20006312217455e-05
-1.9521986493528e-05
-4.70579584879965e-05
-2.33226852184408e-05
-2.24331560641259e-05
-5.89891253845817e-05
-5.34216510499349e-05
-2.61316919863573e-05
-3.31470484471775e-05
-3.69808220525508e-05
-2.27633789589026e-05
-5.20460204970219e-05
-1.83156376927816e-05
-2.25948820962682e-05
-4.14929851828286e-05
-4.26194431027785e-05
-5.49822533013214e-05
-5.9206967534114e-05
-3.82429325215697e-05
-6.19494786419824e-05
1.06944638590451e-05
-4.26511551863163e-05
-4.63812862318198e-05
-3.0765789215749e-05
-4.44774908497784e-05
-2.19624474096343e-06
-1.34850344259506e-05
-3.75495002436242e-05
-4.93317091414528e-05
-3.22418192912029e-05
-1.55053105701048e-06
-3.25359107537439e-05
-4.04239177164783e-05
-2.42555339553136e-05
-4.76636338441798e-05
-1.23086770727398e-05
-2.63238446593363e-05
-6.14554057911584e-05
-4.87950903334652e-05
-1.77828214499039e-05
-5.72223702560692e-05
-3.00294360365121e-05
-2.34359397681214e-05
-4.44585180724158e-05
-3.23476222793303e-05
-5.03973784987622e-05
-2.25323223904992e-05
-4.07359735569346e-05
-3.26413299321364e-06
-2.53853612190948e-05
-2.98096909538321e-05
-3.45948415802603e-05
-1.50515906917574e-05
-9.3668543557571e-06
-2.87860365098986e-05
-2.41627901037145e-05
-3.62173793496421e-05
-4.82869699807818e-05
-3.5936685189487e-05
-3.68382143325899e-05
-7.85877759977989e-06
-7.75881965966684e-05
-5.44209545685269e-05
-3.75235785055834e-06
-4.14333200121264e-05
-4.58566465340421e-05
-7.0443873074285e-05
-7.47270190351442e-06
-4.96509613561601e-05
-5.28682168917457e-05
-2.6575346013833e-05
-1.30608170399886e-05
-2.0516952732596e-05
-2.18869274555745e-05
-3.41264715498862e-05
-5.43703601045997e-06
-1.04306182301484e-05
-4.64421573552296e-05
-2.41078895645818e-05
-6.01142333955798e-05
-9.21100097712343e-06
-4.84901226902848e-05
-3.56471343886111e-05
-2.79407963314128e-05
9.97550807304463e-06
-2.01205336157359e-05
-4.35756875067525e-05
-4.01637703272219e-05
-2.19970809115884e-05
-3.28140489447517e-05
-5.7632737360102e-05
-2.90888263184937e-05
-1.61272191214527e-05
-4.07522747306675e-08
-3.10100272796983e-05
-5.31653919050651e-05
-2.92086956773371e-05
-2.01432154285417e-05
8.76206485485707e-06
-5.51137739335667e-05
-6.17809248569027e-05
-3.32537721707612e-05
-6.9073128215899e-05
-2.77702545495807e-05
-4.28380624422353e-05
-6.58859588105645e-05
-3.82190375180172e-05
-5.24862475903865e-05
-2.60702365263262e-05
-3.38027388618716e-05
-5.01449301512867e-05
-3.11819305120702e-05
-2.23429346354862e-05
-3.3180876002656e-05
-2.94855584596574e-05
-6.76383363162594e-05
-3.65173531104462e-06
-3.75263828876623e-05
-4.03928656240202e-05
-1.08643484607801e-05
-3.61209399343933e-05
-6.64638194025299e-05
-2.85202861880344e-05
-4.33081613154418e-05
-5.24864313368933e-05
5.57331748158193e-06
-3.00519617026303e-05
-3.71701935968697e-05
-4.9173659378324e-05
-3.61220331617626e-05
-5.49554168550138e-05
-2.57798667050895e-05
-2.119544441988e-05
-2.08572742364714e-05
-4.09851178725513e-05
-3.79016194156393e-05
-4.76514855311601e-05
-5.47421774827646e-05
-3.50990452900577e-05
-5.33498802041531e-05
-4.79406393964403e-05
-2.77691582453821e-05
-7.50342849548438e-06
-3.64031193019536e-05
-2.84790240073486e-05
-4.04555204417861e-05
-5.2087792117629e-05
-8.5896662579042e-05
9.60981858061521e-08
-2.05055136608359e-05
-2.32287339994455e-05
-1.17377807815174e-05
-5.99655888395423e-05
-3.21154536780625e-05
-4.82763402889705e-05
-6.48133740917823e-05
-3.35600338619476e-05
-4.63842438473982e-05
-3.13085037085757e-06
-4.06316556570515e-05
-1.55158467192072e-05
-6.05589643178211e-06
-3.12428684048234e-05
-3.10671201205509e-05
-2.34329526303644e-05
-4.77385846332383e-05
-4.97986993637192e-05
-3.2513219592716e-05
-3.57405623236473e-05
-1.98732478681679e-05
-2.95668722648259e-05
-5.21834904015738e-05
-9.1582778415664e-06
-2.26393519921969e-05
-1.82074056369401e-07
-3.52505319045563e-06
-2.02029256768406e-05
-5.79576699246157e-05
-3.06789074364101e-05
-4.20510254758923e-05
-2.08972807818685e-05
-1.58755685437866e-06
-3.62335910548796e-05
-1.96367730326031e-05
-2.07234653931224e-05
-1.2238022286709e-05
6.65964524728224e-06
-7.33127157934864e-05
-1.92061438850098e-05
-1.37051390893126e-05
-4.51213425319509e-05
-4.3840989077813e-05
-2.22874005170659e-05
-1.19441995172066e-05
-3.6298861671127e-05
-3.90914091405117e-05
-1.9926768636401e-05
-5.02525890814543e-05
-6.35861554043277e-05
-6.56163578074959e-05
-4.27100870534502e-05
-2.7809931675523e-05
1.44696066140115e-05
-3.71109474516932e-05
-2.62558335824558e-05
-7.71881935078634e-06
-2.88938241317187e-05
-1.49663733305558e-05
-5.13305989492227e-06
-4.33134737624186e-05
-2.52880130608805e-05
-3.2138932727657e-05
-3.75975619175912e-05
-2.24758652490945e-05
-4.66258477179568e-05
-3.42849953923285e-05
-1.00645462903329e-05
-4.59266253688378e-05
-1.8321546179251e-05
-9.10975727022075e-06
-3.40435583444667e-05
-3.0784910652322e-05
-1.97880438679189e-05
-4.63324008435591e-05
-1.13262447086367e-05
-3.28548528392615e-05
-2.26041256949599e-05
-5.33151933923842e-05
-2.55296885582362e-05
-4.92605787232778e-06
-5.24770718907802e-05
-2.70180664268298e-05
-2.56655298362929e-05
-3.84140639330122e-05
-3.88893710831506e-05
-2.84564746480451e-05
-3.06527334655099e-05
-3.11881282452204e-05
-5.66412441277094e-05
-1.6693626328526e-05
-3.32836573170219e-05
-1.5573877338618e-05
-2.02023289324995e-05
-4.65167963754683e-05
-4.62429638111194e-05
-8.58054425069342e-06
-3.08757827913524e-05
-4.59697098616908e-05
-6.51821525382776e-05
-4.00103543281889e-05
-2.67149943303522e-05
-3.02192974034324e-05
-4.13073819736721e-05
-1.79607791737491e-05
-3.82219206495148e-05
-4.56954311488438e-05
-5.45152884566798e-05
3.77985257849847e-06
-1.48890530999285e-06
-1.49449902717503e-05
-5.6715972025519e-05
-3.56279782410999e-05
-6.21460807742044e-06
-6.60622950899539e-05
-1.26902828454473e-05
-3.12248886971918e-05
-3.22449842821688e-05
-2.29392396152005e-05
-2.94342748271895e-05
-2.57091981053603e-05
-7.81203522015716e-06
-3.49254143416247e-05
-4.84792495978851e-05
-3.4817496813449e-06
-4.41666045087052e-05
-3.38448923225809e-05
-1.32037347496066e-05
-3.3453702322018e-05
-2.98713120667211e-05
-3.41058505723127e-05
-6.51363554090791e-05
-4.39250964568931e-05
-1.41213899711515e-05
-6.69183829609647e-05
-7.77353232288389e-06
-2.91745720369046e-05
-2.0107686464206e-05
-2.71687600855424e-05
-5.10690731020503e-05
-3.16361339126132e-05
-1.09704720268762e-05
-2.09915308797731e-05
-3.38082310077664e-05
-2.49503007132966e-05
-3.39947600280414e-05
-1.24325310195941e-05
-2.70225215241644e-05
-3.9349803131807e-05
-5.0841170968923e-05
-3.18814452909694e-05
-5.03052229669452e-05
-3.84818027583278e-05
-4.46764628510927e-05
-2.84489911731233e-05
-2.1059231459366e-05
-2.17345889284712e-05
-2.41778061130402e-05
-3.90574358527648e-05
-4.49673457350519e-05
-3.76866848825535e-05
-5.76399422790792e-05
-3.43463931183154e-05
-1.72361735821368e-05
-3.79597239728069e-05
-4.73742384843065e-05
-3.20902916285357e-05
-4.35068599516658e-05
-1.44374458465116e-05
-2.74596020011264e-05
2.25138155309799e-06
-3.95984854371492e-05
-3.68423986189222e-05
-7.98184115044211e-06
-3.0721806462802e-05
-3.05247738719781e-05
-1.61886729409435e-05
-5.67066101266078e-05
-3.8641025947189e-05
-2.83405352109947e-05
-1.8833823811588e-05
-4.55571107446137e-05
-3.55849326873805e-05
-2.52903560551272e-05
-2.65779766580384e-05
-9.79808771698945e-06
-3.35719536263419e-05
-2.74951229142341e-05
-6.76565409299331e-07
-4.85593560373599e-05
-1.76670335393104e-05
1.34851037023621e-05
-2.86422111370445e-05
-1.2926814973978e-05
-5.36393866246518e-05
-3.07274696980993e-05
-3.48551321017078e-05
-3.51489541896714e-05
-3.81417868477453e-05
-4.72627313632189e-05
-3.23098083970564e-05
-2.50971565940984e-05
-4.56952899728909e-05
-2.47652143789187e-05
-5.74315149454221e-05
-3.93608737241012e-05
-2.97670597752939e-05
-1.79894293495326e-05
-1.31946812515351e-06
-4.51789016205218e-05
2.34764274222224e-06
-2.49283035498129e-05
-1.48809817279918e-05
-3.10998379948819e-05
-3.4328499853814e-05
-4.55814006868116e-05
-1.8004881126919e-06
-2.28089690734324e-05
3.11890464160191e-06
-2.97069588810175e-05
-2.49812307811883e-05
-2.95046380434247e-05
-2.57438126839524e-05
-3.25074549490867e-05
-5.67293793142169e-05
-4.01606344853421e-05
-3.71829658028945e-05
-3.87650708062029e-05
-3.73563513166548e-05
-1.6134458790219e-05
-6.26431995078107e-05
-3.97037991580489e-05
-5.00532331156553e-05
-4.51156463382234e-05
-2.65500847842985e-05
-1.9750784805236e-05
6.41118444074354e-06
-2.04726400474828e-06
-3.17153096366017e-05
-6.99404807384769e-06
-5.19602158262102e-06
-8.79145664490699e-06
-1.39344741733805e-05
-7.88039023148237e-06
-2.65616668704654e-05
-3.71535594395517e-05
-3.28902314718861e-05
-3.18649762449414e-05
-1.90342035448791e-05
-3.28902867058757e-05
4.66301875885441e-06
-3.48609445167354e-05
-3.55825662469478e-06
-2.39328921953766e-05
-4.03966382786774e-05
-1.47813575022584e-06
-7.58311698626028e-07
-3.23470344757271e-05
-2.72923333412518e-05
-5.30413732634851e-05
-2.35670023988814e-05
4.13272691731088e-06
-1.79044596393339e-05
-2.42375991877307e-05
-4.87423098475103e-05
-4.60334852088609e-05
-1.69872429167263e-05
-4.82408081142834e-05
-1.87425576098364e-05
-5.21885042726626e-06
-1.6315712032712e-05
-3.20290551186235e-05
-4.2978971826997e-05
-1.74121245622163e-05
-1.47037535059152e-05
-1.39529751201113e-05
-1.33895875526698e-05
-3.19459549809349e-05
-4.32842981327919e-05
-5.66924943040339e-05
-2.60557238749575e-05
-4.12447058985063e-05
-4.54795572207086e-06
-4.21321765553884e-05
-5.23530545658973e-05
1.85129628074529e-05
-5.93328565042472e-05
-2.4559645278466e-05
-1.81507975220448e-05
-2.6163255250365e-05
-2.39620170314363e-05
-4.44541723691939e-05
-4.97789400459568e-05
-3.67600344095559e-05
-2.86605594798394e-05
-2.32508739751136e-05
-3.65275419242907e-07
-2.27000747706761e-05
-2.90673669019767e-05
-5.03252963604484e-05
-1.92763269214811e-05
-4.53815762956863e-05
-3.04643209816299e-05
-4.29800174241473e-05
-5.17827045884689e-05
-3.35620024514319e-05
-3.39219760987184e-05
-2.32453364060141e-05
-4.97587104195103e-05
-3.85878078865315e-05
-1.16620208675785e-05
-3.74648216176313e-05
-2.85967584176954e-05
-3.67116503558302e-05
-2.58936806621571e-05
-1.49354796410281e-05
-4.88364676730462e-05
-2.90874049377247e-05
-2.4060973838454e-05
-2.14573198551144e-05
-1.39710751841315e-05
-6.45812382734143e-05
1.86592828881046e-06
-2.64837396366779e-05
-3.05086407977092e-05
-2.18680894800359e-05
-4.8689524652062e-05
-5.48310770165109e-06
-6.1176587016688e-05
3.92342022664594e-05
-3.09866303175661e-05
-2.40404332682462e-05
-1.6787272464832e-05
-1.35505327115429e-05
-2.84901263394023e-05
-3.81855262633519e-05
-6.96521532138946e-06
-1.23965616592329e-05
-4.43271001072868e-05
-1.9607589065124e-05
-2.37509085880981e-05
-4.99084798795812e-05
-5.82812296249524e-05
-2.88981175724936e-05
-3.40458150348875e-05
-5.33364902419714e-05
-2.30148230199719e-05
-4.38479057169666e-05
-2.57890595168888e-05
-3.61078664323119e-05
-2.23970942064857e-05
-2.76034505334986e-05
-4.13455731534732e-05
-1.3212495937917e-05
-5.84091556584029e-06
-1.20510815380823e-05
-5.4486403850692e-05
-2.23284091428456e-05
-3.40774667744707e-05
8.99210051385599e-06
-4.64830344079487e-05
-5.72710006712884e-06
-1.05913479328669e-05
-6.22487396775299e-05
-1.14885951238078e-05
-2.06899091410775e-05
-2.23203504595249e-05
1.56470824233379e-06
1.34665730942246e-06
-4.95306485676096e-05
-3.68812735418324e-05
-2.86571867198204e-05
-2.02851108223349e-05
-2.36578754589936e-05
-1.32371966120385e-06
-3.30823072700933e-05
-2.15055565942501e-05
-3.85319989706976e-05
-1.72430698391958e-05
-1.7852301495588e-05
-4.2863435632769e-05
-1.86933352908375e-05
-2.15111513643146e-05
-5.19141708513077e-05
-1.92867421563357e-05
5.18731206254576e-06
-3.97703069936955e-05
-3.85952083151613e-05
-2.83993493443211e-05
-5.17975195637821e-05
-2.81142024745915e-05
-3.96505866725305e-05
-4.40328163353394e-05
-2.12594089558879e-05
-1.68933924469165e-05
-2.97669075827538e-05
-1.4462836387293e-05
-3.57409451230431e-05
-3.70683835710116e-05
-3.35101147227909e-05
-9.29753535569327e-06
-2.06026448517466e-05
-2.89727357392672e-05
-3.33024712923421e-05
-4.04717418843111e-05
-3.53785843398473e-05
-1.45336749300863e-05
6.95918641843231e-07
-2.18417525527701e-05
-1.95511500098961e-05
-3.7449376619604e-06
-4.7399966818971e-05
-1.51137634363962e-05
-6.59345229979043e-06
-2.53883723046621e-05
-9.23384107555923e-06
-4.33497454485468e-05
-1.34897927578428e-05
-4.46201187673655e-05
-1.64761220498121e-05
-3.18836996278525e-06
-1.54152661344896e-05
-3.30616554409398e-05
-2.40215540805321e-05
-4.45403738399066e-05
-6.11672486790825e-06
-3.31627411895849e-05
-2.60105646046542e-05
-1.1924086944958e-05
-9.86857698544121e-06
-2.30273137859404e-05
-8.6255761709294e-06
-4.83105073516413e-05
-5.10253160607883e-05
-4.02191900400282e-05
-1.85936822599638e-05
-2.25449417720825e-05
-4.65868641891112e-05
-1.86769613793026e-05
-7.67873947304514e-05
-3.69735976292925e-05
-1.13109753145761e-05
-4.84448825807732e-05
-5.50401978938027e-05
-2.22294068813484e-05
-1.54757779883762e-05
-1.65765862130145e-05
-3.86631335819937e-05
-5.48965743528878e-05
-3.04476359415284e-05
-9.45126387290462e-05
-4.45359418316817e-05
-2.97102042647669e-05
-1.30441587681748e-05
-3.01361179306844e-05
-6.26850520421337e-05
-2.57103725181031e-05
-3.86960317707473e-05
-1.54621011185545e-05
-2.49595987991442e-05
-5.56501606790658e-05
-3.2688368517416e-06
-3.01966884622404e-05
-2.76179060077703e-05
-3.23876821481394e-06
-3.08051501308993e-05
-1.84331448826564e-05
-5.24455325205114e-05
-4.83566980586771e-05
-4.95007078192984e-05
-6.20496183877811e-06
-3.50758946099538e-05
-1.74439580218187e-05
-4.69933858581576e-06
-3.36016254750234e-05
-3.78930792485569e-05
3.306552444352e-06
-2.16319184515412e-05
-3.15833025105482e-05
-1.70929767453693e-05
-4.18887695576384e-05
-4.95740195286022e-05
-3.45369068812171e-05
-1.52064105715262e-05
-3.0323987422387e-05
-5.24866176058753e-05
-2.26621242980404e-05
-4.03958773565072e-05
-5.18525111453254e-05
-2.08737133007944e-05
1.19904083088529e-06
-2.42527384436762e-05
7.15549936327146e-06
-6.25428125363382e-05
-5.51993316028544e-05
-5.5088688843557e-05
-2.34303364417404e-05
-3.51669311268858e-05
-5.08916770320386e-05
-1.47102842183251e-05
-1.55256613817076e-05
-5.65310336094265e-05
-3.00936791243637e-05
-1.54464669979706e-05
-3.78148095272905e-05
-2.12591018829466e-05
-6.46989728162668e-05
-4.11233384022693e-05
-6.3523798391606e-05
-2.77443131342385e-05
-5.76470636425009e-05
-1.07797906787386e-05
-5.80477119497804e-05
-3.82659514722824e-06
1.40483409951511e-06
-2.77664192643632e-05
-2.81919551283464e-05
-3.91049908294617e-05
-4.93437809731252e-05
-2.62561892213572e-05
-1.07517528681298e-05
-1.23061669398752e-05
-1.81974424292094e-05
-5.00663372565839e-05
-1.49758549340701e-05
-3.4615892577525e-05
-9.37481238608477e-07
-3.59838136511355e-05
-5.50486580061462e-05
-2.88465436576104e-05
-3.50504279507329e-05
-3.18562160277611e-05
-4.02948122106329e-05
-3.14700622690665e-05
-1.55987261445207e-05
-7.23627114818319e-06
-4.84632462957773e-05
-3.82987375350842e-05
-7.38465485365398e-05
-4.68612549135547e-06
-1.66610478829193e-06
-5.48545080115832e-05
-3.81370018244429e-05
-3.9987874281698e-05
-4.11590825238348e-05
-1.98177769193173e-05
-2.2905276842241e-06
-1.31920420871464e-05
-4.71281847891617e-05
-1.14556794562473e-05
-4.98189638004777e-05
-4.20719255646182e-05
-5.63839830835434e-05
-4.7650717761955e-05
-1.87496055905614e-05
-2.23680592386656e-05
-6.87592986095451e-05
-3.04679970270185e-05
-3.51399424182335e-05
-4.03299774451112e-05
-5.42493367114376e-05
-2.03524219363491e-05
-1.06590246020644e-05
-3.04144140105416e-05
-1.76561968917512e-05
-3.44143034464064e-05
-2.99220759905856e-05
-1.76302747287799e-05
-1.86694797767382e-05
-4.12595807888633e-05
-5.42364506321561e-05
-3.12876744995699e-05
-6.1148055682179e-05
-2.22483927215569e-05
-4.1368799218358e-05
-2.89854591224446e-05
-4.06815099974255e-05
-5.29226782144661e-05
-1.71847831045101e-05
-3.59528144921634e-05
-1.60862935087268e-05
-2.83286908297676e-05
-2.42514865365089e-05
-6.16650036024519e-05
-1.5223108166156e-05
-3.03623265467139e-05
-4.29298169917873e-05
-2.33327277122327e-05
-2.54479078389583e-05
-6.13878423112553e-05
-3.626886312539e-05
-9.81323724479315e-06
-2.86563911050189e-05
-6.75289016121248e-05
-4.45884159294272e-05
-3.09102878799706e-05
-5.21103549394133e-05
-4.68611670355582e-05
-9.90209963591635e-06
-1.55001713246603e-05
-5.2438450632861e-05
-1.84989749191819e-05
-2.79054215640484e-05
-3.04587626365624e-05
-7.2659882180786e-06
-4.6121320302055e-05
-2.06944514290721e-05
-8.24707349926975e-06
-2.42322525353494e-05
-4.85916391467794e-05
-3.49176515184531e-05
-4.09929817883543e-05
-2.01991630666234e-05
-3.40315926418852e-05
-3.32546888917424e-05
-6.9451665141111e-06
-3.71783056075607e-05
-4.75227898848037e-05
-2.6598541304601e-05
-1.9624288166055e-05
-1.39908965094837e-05
-1.87390552525631e-05
-3.33666859617821e-05
-5.20833124809988e-05
-1.54797124661272e-05
-3.80230596129546e-05
-1.12589941677877e-05
-4.53729564141283e-05
-5.50650586807906e-05
-7.17020097473165e-05
-2.3423069009853e-05
-1.70732237317282e-05
-5.42192072986017e-05
-5.21656683492874e-05
-3.73312041131487e-05
-6.16931464194109e-05
-2.12418433838215e-05
-1.59402747856326e-05
-4.38870426405137e-05
-1.30939213448927e-05
-3.05513284296786e-06
-4.5082448714003e-05
-4.32838091552464e-05
-2.58813393321487e-05
-1.97523620111879e-05
-3.71423627696003e-05
-3.64934606983994e-05
-3.65804240222131e-05
-2.90684789285084e-05
-5.44430267543117e-05
-4.34320913931134e-05
-4.88987001986817e-05
-3.47793525166397e-05
-7.01068724001313e-06
-4.92874748900871e-05
-8.17898947388631e-06
-2.24613159588472e-05
-5.60491096685044e-05
-4.68588955941535e-05
-2.17495251439263e-05
-1.40434616928145e-05
-3.30116667934538e-05
-1.77934097401712e-06
-3.50262626358073e-05
-3.65796573367687e-05
-2.98277181178052e-05
-3.75721560755013e-05
-2.57727871951192e-05
-4.66649719695911e-05
-4.55569186743969e-05
-5.24466893665188e-06
-1.45514147639906e-05
-3.43345898968776e-05
-5.82194696413977e-05
2.67089425770201e-06
-5.57905807148267e-05
-5.90732215234261e-05
-1.59136982610198e-05
-2.37931819723327e-06
-2.53640653935741e-05
-3.08694312736565e-05
-2.14988219026402e-05
-1.35798011337235e-05
-4.96907813478696e-05
-2.08628341233448e-05
-2.52261799493913e-05
-2.97953578215972e-05
-1.50853683818969e-05
-4.48328597440904e-05
-1.83494854949798e-05
-4.16928427481244e-05
-3.25419415453979e-05
-5.8819631561238e-05
-4.19367202357332e-05
-1.92636557595567e-05
-4.66452618393856e-05
-4.5136624542097e-05
-2.5926999292358e-05
-2.2487316834396e-05
-4.47035694654488e-05
-2.91601513303485e-05
-3.47522108730382e-05
-2.63141700150725e-05
-2.12679365493146e-05
-1.51953502119942e-05
-3.22329168841315e-05
-4.54149106661884e-05
-4.64135730178127e-05
-2.74506302147209e-05
-1.53392312117434e-05
-1.77165169674499e-05
-1.40111359256829e-05
-3.532446783694e-05
-1.41677764757895e-05
-2.11002933111755e-05
-2.47757369242623e-05
-3.21130254347033e-05
-3.65388928329345e-05
2.24464614327702e-06
-4.94041022796914e-05
-3.00729789686051e-05
-2.33033537112326e-05
-6.62030740106248e-05
-4.71426695744967e-05
-4.79181856773081e-05
-1.67108714322759e-05
-3.8242335718729e-05
-5.51890973760989e-05
-4.34941823366599e-06
-3.08152772288078e-05
-2.67253447324645e-05
-4.51607555314578e-05
-4.82360566361763e-05
-5.51771382743239e-05
-2.31153889862137e-05
-3.92753567124945e-05
-1.66878598945304e-05
-2.30995757081128e-05
-4.30104793858094e-05
-5.21188139447576e-05
-3.98065338281359e-05
-1.41881432732438e-05
-3.78136595352049e-05
-2.39910151841714e-05
-3.96309579929449e-05
-2.62174190102591e-05
-2.63661771745853e-05
-3.57014541192546e-05
-1.3085028635543e-05
1.14552297961748e-05
-1.62925132847079e-05
-4.85205912351122e-05
-2.34708767900004e-05
-3.16430970964596e-05
-1.31402164744343e-05
-1.42048392717662e-05
-4.94542108754312e-05
-5.13482561829382e-06
-4.67219482318564e-05
-1.86212639327545e-05
-2.60319412218657e-05
-2.67584376881461e-05
-6.48494709217706e-05
-1.41977770207665e-05
-4.53786259944943e-05
-2.80453406135354e-05
-1.30207205672072e-05
-1.46763808928331e-05
-3.96980725087247e-05
-5.91681556221103e-05
-4.29836511915459e-05
-4.90903672369341e-05
-2.12865212657965e-05
-2.88654054755259e-05
-4.7825896860439e-05
-3.24027899475649e-05
-1.32699588926105e-05
-3.85302893884479e-05
-2.63392293637327e-05
-2.58915339551852e-07
-3.79356144737078e-05
1.18057328442358e-06
-1.71827252717938e-05
-3.79119677136626e-05
-1.77646958918703e-05
-3.23344356416358e-05
-5.99958492584098e-05
-4.2755176164397e-05
-2.29560520129193e-05
-4.23553676705119e-05
-1.53112225430144e-05
-1.33435450504962e-05
-1.84876562921134e-05
-3.60479989048607e-05
-2.68005228489688e-05
-2.12124146441062e-05
-4.82355339058685e-06
-4.71643591849914e-05
-2.14794365585611e-05
-2.38144093759433e-05
-1.49007288373574e-05
-1.24471385430047e-05
-2.27738688558922e-05
7.02803507847497e-06
-1.47892439906436e-05
-1.85676966886263e-05
-4.55658380599411e-05
-2.73802579175114e-05
-3.93329446885809e-05
-4.03938971265501e-05
-6.49094572534489e-05
-4.55638579901601e-05
-1.70538248947929e-05
-5.6073914703139e-05
-3.3396282215794e-05
-2.23996279395478e-05
-5.70083753097415e-05
-1.16597537875177e-05
-6.00205594547056e-05
3.35092516539444e-06
-1.62541139578803e-05
-3.33764843183961e-05
-1.84913690639794e-05
-5.66438759679097e-05
-9.1456257966666e-06
3.48130644871529e-06
-1.66653711971705e-05
-3.044155036634e-05
-2.76584164715803e-05
-3.54963333757152e-05
-1.08384181562303e-05
-2.91537809240402e-05
-5.19015414810484e-05
-2.57181679307211e-05
-3.06514320024795e-05
-4.23017197779837e-05
1.21380515201048e-05
1.07454074779287e-05
-8.68360279874268e-06
-3.41386222017058e-05
-3.03595164952449e-05
-2.63962809165734e-05
-1.966776891367e-05
-4.01161975117903e-05
-1.58319703875165e-05
-1.1531044772794e-05
-2.92442309955214e-05
-6.41115766708157e-05
-7.37413146805724e-06
-5.04823910930924e-05
1.71173791836127e-05
-3.66089729550678e-05
-3.05991535359767e-06
-2.54383303103501e-05
-1.44388638161715e-05
-4.11449635304047e-05
-1.59995750315854e-05
-3.02356213733397e-05
-5.73394198340808e-05
-6.10338053397305e-05
-4.01080163874362e-05
-1.72286888080801e-05
-3.45894088675232e-05
-2.71450926766318e-05
-1.71773071869242e-05
-4.60616043585976e-05
-2.45869378625523e-05
-3.12993001060555e-05
-3.25973988561852e-05
-4.32738529770067e-05
-3.93072541495387e-05
-3.27126242749308e-05
-3.15664066233648e-05
-2.89891475820513e-05
-4.59464016551556e-05
-4.14830500178938e-06
-3.72054558188355e-05
-4.86307642516952e-05
-5.68174033244416e-05
-7.75179141329736e-06
-3.20496428544793e-05
-3.24881159755265e-05
-1.98022193029175e-05
-4.61534646856253e-05
3.87705103402618e-06
-5.20590983471755e-05
-3.96412565074843e-05
-1.97173927021794e-05
-2.31907466736207e-05
-1.91015079319917e-05
-3.45344107242973e-05
-3.69852315811697e-05
-1.6034624400375e-05
-2.8940215447781e-05
-4.38975576107589e-05
-3.25406434458062e-05
-6.00247008590719e-05
-6.02916285754893e-05
-1.71182612349348e-05
-1.84839599547744e-05
-4.06320217301173e-06
-3.86411439150121e-05
-2.23698180148599e-05
-1.29586660230156e-05
-4.57383254719234e-05
-2.75965706073657e-05
-2.88512644814997e-05
-4.9676745679587e-05
-2.83803571862399e-05
-1.97755090896472e-05
-4.92834322060865e-05
-6.2042623215006e-05
-1.78004524736802e-05
-4.41055523069763e-05
-5.23365370911629e-05
-9.19712138736962e-06
-1.02722786656493e-06
-5.32376745390016e-05
-3.30421533366363e-05
-4.94449644600372e-05
-4.7394074205845e-05
-6.96124058745804e-06
-2.64352006474204e-05
-4.61038945914204e-05
-3.92571339813761e-06
-3.7818077758445e-05
-4.75071801014961e-05
-4.36515176379184e-05
-4.36050359781693e-05
-1.08893651576096e-05
-6.71817320722679e-05
-5.96825072447742e-05
-5.85041713447906e-05
-5.4700342868994e-05
-5.26989917511166e-05
2.46646736755198e-05
-6.3296302130665e-05
-9.08997569341111e-06
-2.28087279190084e-05
-3.57436077086829e-06
-2.69539086127421e-05
-3.20471672642654e-05
-1.09710822891634e-05
-1.31778564265508e-05
-1.8257262557812e-05
-1.44759317337768e-05
-1.76531017779017e-05
-1.04319971403132e-05
-7.33965856489552e-06
-4.00964003150212e-05
-2.46826884553654e-05
-3.56388123543701e-05
-4.12994296590061e-05
-4.63658507063551e-05
-2.78027968635695e-05
-3.73905421110189e-05
-1.22629266501321e-05
3.23741774955124e-05
-2.12534894115802e-05
-3.02575388972253e-05
-3.35787749105837e-05
-2.82118067271543e-05
1.06139559378388e-05
-4.06103011693446e-05
-2.52390366859806e-05
-2.07608932686035e-05
-2.37786250775746e-05
-2.89079754433775e-05
-3.14590479670297e-05
-5.68575740339308e-05
-2.0220959069143e-05
-2.63441617279663e-05
-1.45553236027573e-05
-1.7178219215679e-05
-4.16098672051752e-05
-5.08103653700768e-05
-1.92581341914217e-05
-4.48053679630684e-05
-1.30510078206487e-05
-3.10108115703575e-05
-1.75007658457811e-05
-3.94963231146815e-05
-1.95648543743311e-05
-6.32976193942264e-05
-1.99623740245218e-05
-1.750465982446e-06
-3.08759458146119e-05
-5.1949972914696e-05
-3.10318375063035e-05
-3.93065903884988e-05
-2.27910526151271e-05
-2.11294737392644e-05
-4.10634126829646e-05
2.91657394783769e-07
-3.80046398750875e-05
-2.30885075696505e-05
-1.24752591433872e-05
-3.82499873881699e-06
-3.75879407110449e-05
-5.5807822207433e-05
-4.73912306803783e-05
-1.30027852583732e-05
-4.33978830560207e-05
-2.50658265265709e-05
-2.33834765309603e-05
-3.60378320051801e-05
-3.44289992786535e-05
-1.93715936529598e-05
-2.12107717903831e-05
-4.57619135149521e-05
-3.88688892737718e-05
-4.72766484739164e-05
-4.87210372256258e-05
-5.29393212206062e-05
-4.84139934122464e-05
-1.90618956967909e-05
7.44433641572269e-06
-2.45863031938607e-05
-3.50898110691844e-05
-2.71476654598747e-05
-5.07347713281703e-05
-1.55406989369485e-05
-2.99651865431487e-05
-3.21481339242316e-05
-3.84004165310486e-05
-2.45136629970611e-05
-5.39449550496761e-05
-4.799387318473e-05
-3.38489829639227e-05
-2.58898231309902e-05
-1.1155831724404e-05
-9.51386595153037e-06
-2.04302458316153e-05
-1.5735633938226e-05
-1.60311763273162e-05
-3.55761909560279e-05
-1.63798680846251e-05
-3.75353018750138e-05
-1.65483355213156e-05
-4.55200749382124e-06
-3.22613419567953e-05
-5.60192162263167e-05
-2.6480157583004e-05
-1.22763613820087e-05
-2.44179894991391e-05
-5.14137909703023e-05
-1.82109468684685e-05
-5.04278629850563e-05
-4.4350166167304e-05
-1.02636869684274e-05
-2.65602110414914e-05
-5.17000604558956e-05
-3.52315111570682e-05
-3.79399077793764e-05
-4.40473440331408e-05
-2.91265025838957e-05
-4.44435568655703e-05
-2.92336983141793e-05
-3.09499855144296e-05
-3.77490004690375e-05
-5.11023922576323e-05
-3.27826896544391e-05
-3.42636635198692e-05
-7.03566808861941e-06
-2.9466657018101e-05
-1.98163544860997e-05
-2.40491385428685e-05
-1.2870641419751e-05
-1.70464318091337e-05
-1.17876009908645e-05
-1.80237971173502e-05
-3.30403984783055e-05
-2.07654193034675e-05
-8.18625014616402e-06
-1.15339109314255e-05
-3.16534420550937e-05
2.16997593277418e-06
-2.2090692510778e-05
-1.95812283702497e-05
-3.74971516191534e-05
-3.56976419980765e-05
1.29417130204974e-05
-1.36204275446445e-05
-4.27593117933142e-05
-3.98277097096508e-05
-5.00760311671884e-05
-7.9408089788153e-06
-2.24181710819486e-05
-1.51159597313071e-05
-2.73572106636064e-05
-3.38507833467462e-05
1.10962275490093e-05
-6.99635574053829e-06
-3.10545239014178e-05
-4.55916613223363e-05
-2.38299813625991e-05
-3.44286066500729e-06
-2.11221350602196e-05
-8.12293663202303e-06
-1.81990593567133e-05
-4.20078418711616e-05
-3.42899306270742e-05
-1.84706288844655e-05
-2.15790437308478e-05
3.26299943562754e-06
-2.39028714995635e-05
-2.27755856730301e-05
-3.04761969923165e-05
-1.13295540159604e-05
-1.16208791553038e-05
-2.22624423212187e-05
-2.74046419655651e-05
-3.63328371586416e-05
-3.16300286461916e-05
-2.05018288378867e-05
-1.41437015594981e-05
-1.18157022084962e-05
-2.80297288649544e-06
-1.95937746062645e-05
-1.67410258348778e-05
-1.7328566244454e-05
-4.25911419458419e-05
-2.51620666758487e-05
-3.10763175122616e-05
-3.16076390446346e-05
-6.61248967164261e-05
-3.02374850233634e-06
-2.62103315668211e-05
-3.70249620878808e-05
-1.91943918599912e-05
7.27402562649575e-06
-3.34828026585257e-05
-1.84801106292669e-05
1.04455613998296e-06
-1.03665129501855e-05
-3.14836552225352e-05
-1.54625802440991e-06
-2.69126086085645e-05
-3.08121180364783e-05
-4.81837809553527e-05
-3.56114792147321e-05
-3.86083965326704e-05
-2.21451032422765e-05
-3.32541971452258e-05
-1.91066681648335e-05
-3.59463499670927e-05
-3.19801607913784e-05
-2.95149177958841e-05
-1.29258166147905e-05
-4.6394865650491e-05
-4.46933459754328e-05
5.25303434095063e-07
-4.27630613424787e-05
1.61629836377272e-05
-2.9091311368749e-05
-3.60770890310536e-05
-4.35925855546055e-05
-1.72845780894405e-05
2.31655131373855e-05
-6.81847263106322e-06
-5.04440922606437e-05
-2.8428968104228e-05
-4.01032934300435e-05
-3.70883362904236e-05
-5.11861340110585e-05
-1.58613423135868e-05
-3.68095733546869e-05
-3.46996010664804e-05
-4.17837215249725e-05
-4.3510841842494e-05
-4.81068267181385e-05
1.21185747253528e-05
-4.77901172118403e-05
-5.85755814065362e-05
-2.487013804328e-05
-5.01693355979583e-05
-3.11203906361829e-05
-2.63490784898022e-05
-8.15659682653085e-06
-4.80335140772605e-05
-5.82363801107891e-05
-3.66510380280606e-05
-3.10173983259411e-05
-2.43233793106185e-05
-3.10267747282403e-05
-1.53195508020056e-05
-2.31781868882823e-05
-5.17916720149169e-05
-3.62740170657974e-05
-8.10403407394659e-06
8.68102983589065e-06
-1.83398580962143e-05
-2.05953413849947e-05
-3.13427604096649e-05
-1.43522957466109e-06
-2.73710639188998e-05
-5.70718732243829e-05
-2.39338364190607e-05
-2.94986321246112e-05
-2.28913675476826e-05
-2.92627614641512e-05
-5.24121009945888e-05
-4.85311790766131e-05
-6.91127683982247e-05
-3.72410246049922e-05
2.56494150059318e-06
-2.47902427270765e-06
-4.77084481012831e-05
-2.36400981581366e-05
-2.26156948781859e-05
-4.01069418962984e-05
-3.54250987667739e-05
-3.77981132023099e-05
-4.40733631449406e-05
-2.3381005004188e-05
-7.94844533624211e-05
-3.00820826036219e-05
-2.58707812231238e-05
-2.92366808633265e-05
-4.37797482839304e-05
-3.96210325076995e-05
-4.7222994324226e-05
-3.587780489529e-05
-5.05718608663659e-05
-5.99280250831194e-05
-3.22037861596693e-05
-1.39176875620715e-05
-2.41293517088212e-05
-3.91847493327193e-05
-4.0559391939136e-05
5.0996801642472e-06
-4.09551098050116e-05
-3.98580030157976e-05
-2.26570575976366e-05
1.38133360992342e-06
-3.39452369139663e-05
-3.18028563935281e-05
-3.78367010646407e-05
-1.49007643040482e-05
-4.0961652821686e-05
-3.115438189928e-05
-3.26095781038774e-05
-4.75294494485664e-05
-4.07452728624764e-05
3.91377826340266e-07
-5.61937144227162e-05
-4.31522633970031e-05
-1.90101830053315e-05
-1.10350926217738e-05
-3.91142464245688e-05
-1.98027978053445e-05
-4.29179715344099e-05
-2.45621630548064e-05
-2.95621091573469e-05
-3.87164001627194e-05
-3.61695494360068e-05
-3.26370743141048e-05
-1.25567100594306e-05
-3.79497440287923e-05
-1.97541641310456e-05
-2.26769881240922e-05
-3.61180711732008e-05
-2.86666501261719e-05
-4.84864347176611e-05
-2.67109995338666e-05
-3.07644526741162e-05
-3.9652433192648e-05
-4.46286654758092e-05
-3.10988350815491e-05
-4.36924054093097e-05
-4.75668063843683e-05
-2.88381409182841e-05
-1.78730683831335e-05
-3.58506868363769e-05
-4.88974881235513e-06
-5.40709263006818e-05
-3.65963908986077e-05
-6.14512953041043e-05
-2.71123974167708e-05
-4.79334361467114e-05
-4.17686853994179e-06
-5.30818613413839e-05
-3.58693308723283e-05
-2.79291606650007e-05
-4.82015652576787e-05
-4.44852623332589e-05
-2.58302521955085e-05
-1.51374489657057e-05
-3.83766467270027e-05
-3.60409488406094e-05
-1.17561516206385e-05
-1.78639603519982e-05
-5.89687597198848e-05
-3.44273151302472e-05
-1.04503683934594e-05
-4.72187146413083e-05
-1.31536457001169e-05
-2.25820085803766e-05
-3.47244980555208e-05
-2.32034105327491e-05
-2.37330978941861e-06
-3.5544593128932e-05
-3.43742587396931e-05
-3.72248189031774e-05
-1.6800205848288e-05
-1.74584521416583e-05
-3.01439962302863e-05
-4.20257846841668e-05
-4.6877403982645e-05
-1.04539306604534e-05
-1.67450367318476e-05
-5.06277521645281e-05
-4.46386044167625e-05
-2.95541276023894e-05
-3.08215114713302e-05
-1.24779772213749e-05
-4.9209817800751e-05
-1.4372375443005e-05
-2.56725809987104e-05
-2.33047830250649e-05
-3.454464895657e-05
-3.95889264471635e-05
-4.08183502345671e-05
-3.62174834156931e-05
-3.07337010090017e-05
-5.28162266590606e-05
-3.38139196101422e-05
-1.35244462417098e-05
-4.45655130324705e-05
-4.38673204197926e-05
-2.47421605810359e-05
-2.8521821570246e-05
-3.58932999420425e-05
-4.29787800528002e-05
-1.57889740923719e-05
-3.75837295611592e-05
-4.98618436296721e-05
-4.8493436799486e-05
-1.5834543816617e-05
-1.96830635166198e-05
-3.34196384742447e-05
-3.97760259318522e-05
-4.12800405527294e-06
-2.63962732795774e-08
-1.22885677129681e-05
-3.42914599763638e-05
-5.40911433696181e-05
-1.92297883379492e-05
-2.28295405812902e-05
-5.34921342772779e-05
-2.49446821171561e-05
-3.043403286053e-05
-4.73863837091235e-05
-5.05301618083699e-05
-4.39823181517127e-05
-2.75371429986277e-05
-5.69902840898366e-05
-2.77779757066837e-05
-4.14857789574373e-05
-2.60882513508142e-05
-2.33740371533017e-05
-2.08947358327878e-05
-3.32662926017451e-05
-3.39835255084992e-05
-3.03592836261807e-05
-1.96149290340476e-05
-4.25594865458799e-05
-3.53194065060502e-05
-3.63130223653362e-05
-2.45014690101816e-05
-3.99252592844489e-05
-5.87679231984165e-06
-1.40301793687702e-05
6.71449752997727e-06
-5.67575936491884e-05
-2.30064948548912e-05
-1.23589029565133e-05
-3.21882187028968e-05
-4.13680069703045e-05
-4.0561452666278e-05
-1.20888963104882e-05
9.14719896095101e-06
-2.9932303798211e-05
-5.69158396624525e-06
-3.96691704115155e-05
-4.81176278142903e-05
-1.91654103723008e-05
-9.4464176097261e-06
-3.74586056180973e-05
-2.94399163215013e-05
-3.34404084866362e-05
-2.10718602500183e-05
-6.25770788043609e-05
-4.89785595258067e-05
-4.65042937699365e-05
-5.91871842066427e-05
-4.02484231786481e-05
-1.66489523361652e-05
-2.30225493484043e-05
-3.88084169685212e-05
-3.08200416527867e-05
-2.37747532200439e-05
-1.10678286734674e-05
-3.73446531508299e-05
-5.09596684143333e-05
-2.33317509642493e-05
-5.60598958966494e-05
-2.11724462491581e-05
-1.89784860328519e-05
-4.62765556623945e-05
-1.85674723909834e-05
-3.38195888631526e-05
-5.91577453962144e-05
-1.95939350043896e-05
-7.33705916042379e-06
-5.03024570820295e-05
-5.84282211497916e-05
-1.54055195628497e-05
-2.13539954101673e-05
-5.18472240770413e-05
-2.78491183796512e-05
-3.71388749593485e-05
-4.09357586538177e-05
-1.24321856131505e-05
1.31806223002441e-06
-1.334698777626e-05
-9.37284961681956e-06
-1.95893706034342e-05
-3.671383062082e-06
-5.55763563333601e-05
-3.35175885417379e-05
-1.41253847940139e-05
-1.14639829429051e-05
-5.23790682319561e-05
-2.71311156138103e-05
-2.9659955278869e-05
-6.54914625155882e-05
-2.34768146704749e-05
-1.9771950951018e-05
-3.3006510847946e-05
-2.30383319791806e-05
-3.80160799759151e-05
-1.51800994119759e-05
-2.73120037502789e-05
-9.80527551046539e-06
-3.57693517877369e-05
-5.06813869993204e-05
-6.6513082009656e-05
-2.26146928393197e-05
-3.75038917513384e-05
-5.57936579683887e-05
-3.32071573561104e-05
-4.03592147158207e-05
-1.71592847137925e-05
-2.41529596510919e-05
-6.24807669699096e-05
-3.94864455212061e-05
-3.42938808225182e-05
-4.46530609954721e-05
-1.32654671150096e-05
-3.56127615714922e-05
1.31599508973393e-05
-3.12154122130833e-05
-2.46970614544331e-05
-1.93211345546758e-05
-8.80542313543254e-06
-3.94337814546618e-06
-4.97506154564262e-05
-2.19491255555045e-05
-3.31554365320257e-05
-3.04645760242315e-05
-4.17212304742674e-05
-4.01774299507891e-05
-3.99180619418341e-05
-5.54533372235174e-05
-1.96871281012483e-05
-1.3630076562577e-05
-1.48019835828138e-06
-3.14410554497748e-07
-4.42102714207149e-05
-4.98261976781418e-05
-3.01268045186766e-05
-2.65074090045973e-05
-3.96285598903886e-05
-4.09549313506322e-05
-3.95665702750702e-05
-2.53047758252478e-05
9.99409776193678e-08
-1.69092794675591e-05
-3.51387694347079e-05
-3.76044014045238e-05
5.18743961165327e-06
-3.40577532019352e-05
-4.80398190392923e-05
-3.37701837355128e-05
-8.02685757546444e-06
-2.22608172612797e-05
-3.45900887557675e-05
-5.34779756763725e-05
-3.47023089142805e-05
-4.65607320667298e-05
-6.33849996835399e-05
-1.21668199186927e-05
-3.48481893159333e-05
-7.99374206651729e-06
-3.05845251721936e-05
-2.9992305076064e-05
-6.74051055193352e-05
2.00263837620894e-06
-3.38302649020861e-05
-1.02909060138102e-05
-6.39953200558192e-05
-2.82096682036975e-05
-3.54910180160071e-05
-3.77215296500119e-05
-9.06105854412862e-06
-4.99180173647491e-05
-3.89293355521418e-05
-4.34374554480706e-05
-4.19031366785012e-05
-4.44747012536203e-05
-3.95404952023046e-06
1.25655771754907e-06
-2.03735790896833e-05
-2.73190291776811e-05
-3.13698670191219e-05
-1.33565748798711e-05
-4.18314980876623e-05
-4.08640859127663e-05
-2.52613691232385e-05
-4.18819773847464e-05
-2.94424780867729e-05
-6.11921689180323e-06
-3.34340335183333e-06
-1.945416698364e-05
-3.11281026060222e-05
-3.3891366295326e-05
-1.26080652308617e-05
-2.19989025738958e-05
-4.79904176961175e-05
-4.36123558550659e-05
-5.39416868953857e-06
-2.25938101063264e-05
-2.22654731103293e-05
-5.68004602403361e-05
-2.06545786920193e-05
-2.25705729539071e-05
-3.86165355245501e-05
-1.74188464528083e-05
-3.40581504435868e-05
-2.98441069642467e-05
-2.62019655974861e-05
-2.8690583069687e-05
-1.9893657881695e-05
-5.24497279831584e-05
-2.06587041044758e-05
-6.73851988766464e-05
-4.78758311976403e-05
-3.99665106390961e-05
-4.33728927278874e-05
-1.08124683494855e-06
-5.82760423928809e-06
-1.15882788599066e-05
-1.122729851421e-05
-4.28492454423237e-05
-5.72617837252346e-05
-3.0596138963563e-05
-3.10880949495354e-05
-2.86929494082882e-05
-3.83082560651982e-05
-3.493799197238e-05
-1.87034646231945e-05
6.67734266806381e-06
-2.23145202141012e-05
-2.1290546532124e-05
-1.4146194273012e-05
-4.76959606653226e-05
-1.18182516157807e-05
-2.68899680094159e-05
-1.02311883706576e-05
-2.0254922380934e-05
-1.01781691450762e-05
-3.34327140104899e-05
-2.41145392258417e-05
-3.45130365968477e-05
-6.86524655866837e-05
-4.40313530177211e-05
-2.30655995625736e-05
-7.35615332045331e-06
-1.27509584819069e-05
-5.54070008765317e-05
-3.69298998709035e-05
-4.59526400423437e-05
-4.56284617580359e-05
-1.92708570192313e-05
-3.48551262063742e-05
-4.15140494906953e-05
-2.7762820751093e-05
-4.03171497854296e-05
-1.82449364318714e-05
-1.81769486501756e-05
-1.73402440711682e-05
-2.76211672916634e-05
-3.31323897134284e-05
-4.04738657262511e-05
-2.86988745102407e-05
-2.15934530474971e-05
-2.04582759061098e-05
-1.83960174935829e-05
-2.05249852719825e-05
-4.26282303991355e-05
-3.57216975622351e-05
-3.93796814684485e-05
-2.3095599143814e-05
-2.21701409332148e-05
-4.56598509353625e-05
-1.76310639004272e-05
-1.54828372934749e-05
-3.24741325844443e-05
-3.76475755237436e-05
-4.45606332425695e-06
-5.23141351662366e-05
-2.54718200796937e-05
-9.6698675416061e-07
-3.57299642966594e-05
-3.80000674864342e-05
-3.65061145844626e-05
-3.50938833910158e-05
-2.28233273195296e-05
-7.14992310809372e-06
1.78761277827357e-06
-2.47678402934957e-05
-3.77778736327243e-05
-4.13873065206304e-05
-1.79451605910099e-05
-1.93126412398392e-05
-3.26552929823165e-05
-3.80731918514969e-05
-1.47004165461971e-05
-2.2975585257698e-05
-3.23737998704601e-05
-6.02292446152229e-05
-2.35214629361307e-05
-5.25816900321969e-05
-3.70733609443669e-05
-5.17987548965072e-05
-5.81500277459237e-05
1.90596884519897e-05
-1.64511014202418e-05
-6.69343170605774e-05
-3.46851702738869e-05
-3.88692699784168e-05
-2.70518774452209e-05
-3.079928324745e-05
-3.98657104846069e-05
-6.17073235724081e-06
-2.21268211504037e-05
-3.16400816624347e-05
-6.85261519358051e-06
-3.0066344835639e-05
-1.14327004848745e-05
-2.26196372393315e-05
-3.63811322202863e-05
-5.33440913091209e-05
-1.35362380449652e-05
-1.70612318580867e-05
-1.36180009364999e-05
-2.1220247580004e-05
-3.96094051431649e-05
-2.02936100510644e-05
-2.4355478360558e-05
-9.86618878816944e-06
-3.79256026854047e-05
-1.46786795042535e-05
-5.68548845211066e-05
-3.39643950559841e-05
-3.56355833621131e-05
-3.98108368001018e-05
-4.82238404883171e-05
-3.93284957476701e-05
-3.1555557750361e-05
-3.34241336752253e-05
-6.4451307385025e-05
-5.35999143958349e-05
-5.05560143076457e-05
-1.54548465248869e-05
-5.64328261897232e-05
-1.3292166818508e-05
-6.25590393855543e-06
-1.03497057949529e-05
-1.36522012047489e-05
-1.39352992230491e-05
-1.48177336305641e-05
-3.11719025189574e-05
-3.73589815787191e-05
-6.23090932791081e-05
-3.76097587269831e-05
-3.02882683175766e-05
-6.86459951195713e-05
-8.60442400670782e-06
-3.29092605273539e-05
-4.7355577574052e-05
3.51548126406337e-06
-2.9707578151854e-05
-3.3714751140725e-05
-1.12283663827552e-05
-4.82686731203018e-05
-3.18187694187071e-06
-4.27433861180483e-05
-3.57918382603506e-05
-9.96658674918818e-06
-2.89236110271589e-05
-3.57119515432669e-05
-2.39973118391538e-05
-1.36757788150134e-05
-4.02700986549134e-05
-3.03808792343623e-05
-3.07138233423869e-06
-1.01373496185422e-05
-3.131673446587e-05
-1.72037563108645e-05
-9.9369348058227e-06
-4.80426332391766e-05
-3.2182154988998e-05
-4.39926266583102e-05
-4.66380543931636e-05
-3.82466836137576e-05
-3.45298577034206e-05
-4.06949912770688e-05
-5.06317482241425e-05
-1.89920162973158e-05
-1.9423382719044e-05
-3.64857128913211e-05
-2.87865049168046e-05
-6.76894443111656e-06
-1.2802107753778e-05
-8.61918309369809e-06
-3.16776591614604e-06
-4.90183601440798e-05
-2.64774928966744e-05
-4.78604484997875e-05
-1.45144991830078e-05
-6.52349316950743e-06
-4.11394732481591e-05
-5.24125106412023e-05
-3.64831745247612e-05
-1.85056193134827e-05
-1.84664343192908e-05
-3.70715305855345e-05
-3.6131981607991e-05
-4.40937058998049e-05
-2.36956363957027e-05
-3.75436643079304e-06
-3.39849270157514e-05
-5.36466353677813e-05
6.1717371717247e-06
-2.17233508987802e-05
-3.61944793046309e-05
-4.28531664166646e-05
-2.27200332003864e-05
-3.85875342859923e-05
-1.80825670169321e-05
9.33022923029139e-06
-2.26575142077472e-05
-1.17565078449976e-05
-1.97630448408489e-05
-3.51669640291237e-05
-1.61804081341953e-05
-2.78016900262525e-05
-5.3015185485889e-05
-2.36272065729213e-05
-1.81780718395967e-05
-2.67855562490598e-05
-1.67432671897701e-05
-4.7919756512497e-05
-2.95233972115245e-05
-1.15504832413954e-05
-1.45957393917778e-05
-4.06850589083346e-05
-1.66063298412714e-05
-4.03917566472389e-05
-6.95484102057997e-06
-6.40357081936749e-05
-4.24306275108988e-05
-2.90386356228035e-05
-4.57446986011499e-05
-4.0437925194074e-05
-4.32365725851025e-05
-4.57644373632892e-05
-1.80882761605953e-05
-3.61453509590778e-05
-2.35247362020878e-05
-5.20796026058965e-05
-3.37870034740729e-05
-1.68397850277423e-05
-2.01735128464725e-05
-5.91779913334863e-05
-3.58202437841044e-05
-2.29080277971441e-06
-2.76248966310976e-05
-3.8686006418464e-05
-2.11707918232638e-05
-3.55506696658499e-05
-2.29926105405969e-05
-4.78499592304108e-05
-3.47114966281453e-05
-1.99547804176965e-05
-4.19851600238015e-05
-1.03494657608571e-05
-4.7247909953611e-05
-6.43817345061082e-05
-3.22285593182929e-05
-5.28886341369173e-05
-5.3098173047414e-05
-3.60689735481598e-05
-2.08281905464619e-05
-4.22761708578466e-05
-1.20385305461232e-05
-1.17509584757261e-05
-2.82926334157668e-05
-5.05335741510337e-05
-3.55750271905176e-05
6.72104334544384e-07
-1.76923705730156e-06
-5.57384588986771e-06
-4.96474126537503e-05
-4.31624764802285e-05
-2.71681135040021e-05
-5.1371368420989e-05
8.14143914431107e-06
-1.27542051907468e-05
-4.10246899034328e-05
-2.15247902301579e-05
-2.24289472307223e-05
-4.56958868458251e-05
-3.18014276084437e-05
-2.27476487008191e-05
-5.1339374874035e-05
-4.67686762862219e-05
-2.62635784187944e-05
-5.3666621164562e-05
-5.66481740961171e-06
-4.22811961938428e-05
-4.24825851622885e-05
-3.10958488570096e-05
-4.36134066571061e-05
-5.34369784872264e-05
-4.9233796685604e-05
-1.44779251773619e-05
-2.92127871758916e-05
-2.31903072867959e-05
5.59549200351285e-06
-1.6125391297305e-05
-2.17712654714719e-05
-2.47477955236481e-05
-3.10371992950626e-05
-5.63526319539354e-07
6.0690348697435e-06
-2.65106862870343e-05
-4.79675903555697e-05
-3.31353728714552e-05
-3.20372277130467e-05
-3.57491191504706e-05
-1.73464082579264e-05
-4.8015097504356e-05
-6.07318561709514e-05
-3.74003910130987e-05
-3.83975226630921e-05
-6.58476788469265e-06
-1.12988525797893e-05
-5.79181512046329e-05
-4.60942172596908e-06
-2.51985304654975e-05
-1.94525327380207e-05
-1.78264802866425e-05
-4.12552375665473e-05
-1.65590511111154e-05
-2.4906574677546e-05
-3.55604770723523e-05
-5.4414008890639e-05
-4.54373767437497e-05
3.57486746624698e-06
-1.6179498241374e-06
-4.14993854892793e-05
-3.62485247293233e-05
-1.6955726606414e-05
-1.73874263626247e-05
-9.5265911387765e-06
-1.49439304504944e-05
-1.92234198895438e-05
-2.33815765310416e-05
-5.49160278126073e-06
-2.48906078875769e-05
3.99861791785404e-06
-2.60245788715015e-05
1.14751636908846e-06
-1.11616343132781e-05
-3.60448963972021e-05
-3.11938750697225e-05
-2.88224848236268e-05
-6.74322169433488e-06
-9.69091925570906e-06
-4.03670372964051e-05
-3.64526969433346e-05
-2.28885658605069e-05
-6.6536640564507e-05
-2.11133242472859e-05
-3.32551745891758e-05
-3.29834096098119e-05
-3.82707267563726e-05
-4.58021049546685e-05
-3.64772403253534e-05
-8.39520055139498e-06
-1.33522922489313e-05
-4.27781381670027e-05
-2.58028259556803e-05
-2.0851571702683e-05
-4.15698971211625e-05
-1.2488250393594e-05
-3.47075865637801e-05
-1.13939563986541e-05
-3.56818750963951e-05
-4.09607343377763e-05
-4.87682259013927e-05
-2.01151679520818e-05
-3.55331255766191e-05
-2.14187694668372e-05
-2.81930718482491e-05
6.81339328840747e-06
-6.47500225822515e-05
-3.24253779374716e-05
-5.81947909813404e-05
-6.23649342492618e-05
-4.68293515611764e-05
-2.31053806524366e-05
-2.4078969003137e-05
-2.64277509313634e-05
-1.74034592444352e-05
-4.05371923553696e-05
-3.35225065119366e-05
-4.42952633107187e-05
-3.52888754944673e-05
-4.25847739444701e-05
-3.55043637199786e-05
-5.50314294422391e-05
3.17238977646448e-06
-2.05726752586774e-05
-2.84750645099952e-05
-2.00367980805278e-05
-2.38357099159307e-05
-4.03558644173386e-05
-1.3243390572059e-05
-2.07667636647262e-05
-2.09026072100714e-05
-4.52429248782427e-05
5.07657364042944e-06
-3.89597401964354e-05
-2.73561546156947e-05
-2.72928609239905e-05
-2.62502394188039e-05
-4.77254491131068e-05
-4.66052059668592e-05
-1.14253106551345e-05
-3.40722271602131e-05
-2.39747466907945e-05
-4.49091825918405e-05
-3.31131967555901e-05
-3.34016976177434e-05
-2.6044239993493e-06
-1.47908274022671e-05
-3.88335044630702e-05
-3.58607399519871e-05
-2.73266674331302e-05
-2.69330174775769e-05
-3.27942424853653e-05
-3.47266367658545e-06
-2.20262235405159e-05
6.44320658102167e-06
-7.37780206689176e-06
-3.85519856401958e-05
-1.86630334672029e-05
-3.43996492623948e-05
-4.27790621688379e-05
-3.16912814635541e-05
-5.03858757933533e-05
-3.85057473104062e-05
-2.2268491933093e-05
-9.63735207243555e-06
-2.77735672988722e-05
-2.31997669538944e-05
-6.71840462161108e-05
5.83652426119976e-07
-5.07202711151747e-05
-1.92529543706649e-05
-1.74689517718175e-05
-3.78453644679506e-05
-2.512836693386e-05
-4.03758230868649e-05
-5.08480920807096e-05
-3.54533397125238e-05
-2.82833283540537e-05
-5.19812238637056e-05
-3.89627970704409e-05
-5.16811970983221e-05
-2.59617710131492e-05
-2.84302340923341e-05
-3.92642821394112e-05
-2.30462205425246e-05
-1.12408817573787e-05
4.29557558720689e-06
-9.04950348377877e-06
-4.586548789737e-05
-5.40459817775688e-05
-4.43661955870342e-05
-5.19125440290173e-06
-3.18700626957874e-05
8.68496332656054e-06
-4.96849485003381e-05
-2.22073419951765e-05
-3.40294459789574e-05
-2.45600984662969e-05
-6.08867667737372e-05
-2.79756738301016e-05
-4.14709717111574e-05
-3.66344395563102e-05
-4.12897807019854e-05
1.18602704196194e-05
-3.2352922796194e-05
-2.36632823510234e-05
-2.96196842481964e-05
-4.60834975574447e-05
-3.91809368715414e-05
-2.23578419922484e-05
-2.20822927330669e-05
-3.46900057891784e-05
-2.08924769040728e-05
-2.51025860360759e-05
-1.77456288673229e-05
-4.25136971199528e-05
-3.75755528795269e-05
-6.97719684403914e-05
-4.22419974724768e-05
-3.46812233146716e-05
-2.19648686245979e-05
-5.21304777684424e-05
-4.52391926528378e-05
-2.53961061475505e-05
-4.95944954988798e-05
-4.86193162295066e-05
-1.83673618208701e-05
-5.69170969653753e-05
-3.674877852091e-05
-2.8298026947641e-05
-7.95617536648895e-06
-2.84166013217169e-05
9.39282807838756e-06
3.08149213296759e-06
-3.96323600541543e-05
-4.31906226552787e-05
-2.30477109036846e-05
-4.27026859070124e-05
-2.05489583956396e-05
-3.18285206081462e-05
-2.20523531037613e-05
-3.37983803575772e-05
-2.33942435208925e-05
-2.36119273685027e-05
-4.08508313694291e-05
-2.56599862653057e-05
-1.75927233165206e-05
-4.97658025661034e-05
-3.76741422324258e-05
-2.9670572912509e-05
-3.49404484280374e-05
-1.46406791709186e-05
-8.27058572035027e-06
3.73157723530872e-06
-1.43698872830759e-05
-3.43807060918924e-05
-2.41371906161881e-05
-2.02048644736627e-05
-3.94826709567226e-05
-3.01902363408524e-05
-4.48048905975213e-05
-4.42078974521533e-05
-2.39679028246973e-05
-4.73906460477886e-05
-4.42161087001133e-06
-4.23119034961985e-05
-2.59528576162697e-05
-1.9386404364463e-05
-1.66315848599954e-05
-6.06534242125312e-05
-6.77982179374405e-05
-4.1246935503363e-05
-1.61797558874818e-05
-3.8766277848869e-05
-2.0651984979868e-05
-4.03932070730923e-05
-5.28208605923215e-05
-3.02095527557515e-05
-2.08105065723681e-05
-2.305681228335e-05
-2.24793567128799e-05
-3.87392854528461e-05
-3.5059926817847e-05
-3.31141178453685e-05
3.45778553940717e-06
-4.94885097733258e-05
6.57697505526368e-06
-5.039210595964e-05
-1.93535360396089e-05
-3.90924114887366e-05
-4.22012138203524e-05
-2.22838699383121e-05
-1.39634116335876e-05
-8.84105419690714e-06
-4.95196476709576e-05
-3.28330741402447e-05
-1.44545778636737e-05
-3.86604461641691e-05
-3.83985984378691e-05
-4.36676736502225e-05
-3.74358689741138e-05
-1.98966116261692e-05
-8.63490831869427e-07
-2.1930890384507e-05
-2.52207376459117e-05
-3.69450303492034e-05
-3.86542415041103e-05
-2.96474790956438e-05
-2.61217484960933e-05
-3.76227160988119e-05
-5.41353311716603e-05
-3.3738410060219e-05
-4.45285818008735e-05
-4.9484113804903e-05
-2.01096874781721e-05
-5.32273261162438e-05
-3.63559862573802e-05
-3.13326107006265e-05
-4.8451512036573e-05
-3.76105467419293e-05
-3.03459420148995e-05
-1.94720117118089e-06
-2.9943639253538e-05
-3.77802838284755e-05
-1.39467690784081e-05
-4.91458271137947e-05
-4.44227171474056e-05
-2.89314546176331e-05
-1.89533131126518e-05
6.7242986550708e-06
-1.49243486930037e-05
-1.43641736686879e-05
-4.27509380839102e-05
-4.67437175091744e-05
-3.14998008105094e-05
-1.91701744445229e-05
-2.46067433812962e-05
-2.66419387638807e-05
-2.43006432208339e-05
-2.38720321248243e-05
-5.31600681259193e-05
-4.1309117814589e-05
-3.63156162967569e-05
3.34734492544766e-06
-6.71975494877703e-05
-4.45970399747501e-05
-6.22995594323853e-05
-4.36070399485698e-05
-2.19743193133485e-05
-2.60506819990999e-05
-2.20326418786793e-05
-1.5546549126599e-05
-3.25941220222703e-05
-3.7496677706525e-05
-2.6029914432135e-05
-3.88911808820707e-05
-3.63867607003749e-05
-6.69635462516674e-05
-3.22346889204194e-05
-3.13398282391349e-05
-2.99576795280652e-05
-2.88487578907182e-05
-5.22978498632184e-06
5.32263116051501e-06
6.531672390861e-06
-3.42036404336103e-05
-1.62037221025849e-05
-1.17908406449706e-05
-2.23803182936772e-05
6.43839915314641e-06
-4.71094699573364e-05
-1.89069584504028e-05
-5.14570859381962e-05
-1.63089469961303e-05
-3.32378281765648e-05
-4.41564806777491e-05
-3.87662551856542e-05
-3.5517876341455e-05
-3.78105842832127e-05
-3.71862134102935e-05
-6.63303383686632e-05
-9.43619832168484e-06
-4.19907714134231e-05
-6.45207117463957e-06
-5.81884810835372e-05
-1.12259972483858e-05
-9.87762147637401e-06
-1.41917342899957e-05
-4.4946487460199e-05
-2.43547659739617e-05
-4.55664333469606e-06
-2.00473638497917e-05
-3.32236628558411e-05
-4.14350045801016e-05
-2.46389750128399e-05
-3.10725222202484e-05
3.82593269386359e-06
-4.6538449012358e-06
-1.86630818906489e-05
-6.16697230033012e-05
-3.70244639797322e-05
-4.25950322982674e-05
-3.2883456091534e-05
-3.33063236833603e-05
-3.81669884793823e-05
-1.2210186852364e-05
-1.72428508963809e-05
-4.02229870437673e-05
-4.06653363207654e-05
-2.65692842753774e-05
-1.89365729607901e-05
-5.89765705408761e-05
-3.42561660107834e-05
-1.86524151283491e-05
-2.45638143130825e-05
-2.8584940275335e-05
-4.2283067327679e-05
-5.39222588613352e-05
-1.95964787933042e-05
-3.19254757248996e-05
-1.67235138126523e-05
-1.53169064338715e-05
-2.774987307931e-05
-2.07104814542058e-05
-3.74773184909632e-05
8.76132114230375e-06
-1.51456739940023e-05
-2.73475902191246e-05
-2.455992344152e-05
-5.5967643137433e-05
-3.64343137926065e-05
-5.95431342380235e-05
-2.5748820720559e-05
-2.88578004448731e-05
-4.89263501547763e-05
-3.14547020585632e-06
-1.89485557355528e-05
-3.2247304156153e-05
-3.39137538762994e-05
-4.06477243547809e-05
-6.02795725079957e-05
-4.30570063955346e-05
-2.54705919305773e-05
-3.26136498760601e-05
-4.35257014903975e-05
3.66691803564654e-06
9.97888020306117e-07
-4.43073925248149e-05
-8.57286263061472e-05
-2.05928285858106e-05
-2.39474971379228e-05
-4.05012268740348e-05
-4.45171479515145e-05
-3.07762045493198e-05
-2.37187970177161e-05
-3.79462375514368e-05
-3.58991530988853e-05
-2.23289408828031e-05
-2.35119503113022e-05
-3.11141016542645e-05
-3.80626600582887e-05
-1.63998987154425e-05
-2.90293173821698e-05
-1.92741261704706e-05
-3.77628574020729e-05
-2.31802373941575e-05
-2.84696964135444e-05
2.01027360100512e-05
-1.59344788622165e-05
-4.3956482655062e-07
-3.05218594525401e-05
-3.08893278685514e-05
-3.91431576758435e-05
-3.16561559415582e-05
-3.50155687294215e-05
-2.44099104246699e-05
-2.09157945756113e-05
-3.92128216113582e-05
-3.34700047784045e-05
-1.05517106280709e-05
-1.38887903844034e-05
-8.11913897609364e-06
-1.30658695401356e-05
-1.79206282863044e-05
-6.50731205848545e-06
-1.79954034368498e-05
-2.45517917745012e-05
-2.35685002171671e-05
-4.26684643663728e-05
-3.3965552608308e-05
-1.07650639911865e-05
-2.83434729523005e-05
9.01085262976213e-06
-4.45347786721991e-05
-1.39561237327761e-05
-1.36002687212683e-05
-4.60830411099961e-05
-2.25410868946787e-05
-2.70708611676785e-05
-1.78091102052761e-05
-4.19786306231303e-05
-3.47609721338368e-05
7.81388408965967e-06
-3.269722609994e-05
-5.59869455109682e-05
-4.71738312755968e-05
-1.94300954184006e-05
-1.84979642443488e-05
-4.22582987593033e-05
-9.9309304442382e-06
-3.20120908856e-05
-1.58301822181266e-05
-1.12642420884552e-05
-3.89710533488933e-05
-2.381569907808e-05
-4.43796488156346e-05
-1.84965621800486e-05
-3.65521808259426e-05
-4.22266372612865e-05
-1.47797410023356e-06
-5.60908914011836e-06
1.9029370394444e-05
-3.9241405463593e-05
-3.11135399434263e-05
-2.26190632918504e-05
-2.84591935469777e-05
-5.33349426289917e-05
-5.18669065415773e-05
-1.8096276611267e-06
-1.255078715397e-05
-4.4130180031053e-05
-2.89809320017273e-05
-3.07762666329012e-05
-1.98963318241973e-06
-3.41662356478366e-06
-5.19721819880293e-06
-2.59119657427929e-05
-4.21894196815594e-05
-3.71455647303657e-05
-2.26090657297517e-05
-3.22733883275249e-05
-3.81568888331555e-05
-3.5547627728716e-05
-5.48397486681552e-05
-3.55927503753292e-05
-2.71232313049028e-05
-2.35005058492623e-05
-2.54860915951796e-05
-1.55426326032987e-05
-1.69046534018754e-05
-2.20681739621257e-05
-2.08622952098827e-05
-3.9512853643398e-05
-5.55186558467368e-05
-4.58456046599871e-05
-4.04621334597711e-05
-3.10879557711652e-05
-3.67398641090894e-05
-2.29492901960853e-05
-1.98848945518028e-05
-5.38258461525862e-05
-4.65087840892005e-05
-2.78753128762242e-05
1.78763323781591e-07
-2.19674370191672e-05
-8.33364165117419e-06
-4.5445053549136e-05
-8.28644348597039e-06
-3.01951093932112e-05
-3.04312284956221e-05
4.11378836783655e-06
-3.04321149874087e-05
-3.65146810876469e-05
-1.00609195012647e-05
-3.74854271640702e-05
-7.66842744416378e-06
-2.89546809787096e-05
-2.0107289027517e-05
-3.12323463351982e-05
-4.77683918079194e-05
-2.71610035876907e-05
-2.81019506042459e-05
-2.72140842659404e-05
-1.20908385502333e-05
-3.6121993759701e-05
-1.12002218756648e-05
-2.77060054300036e-05
-1.33132741860705e-05
-2.93052527728443e-05
-3.94209825089006e-05
-3.19572017899618e-05
-2.07864702086117e-05
-2.4426421221269e-05
-4.42557349642449e-05
-3.25574662341998e-05
-1.12491794256599e-05
-3.29085102148357e-05
-2.1997639331473e-05
2.1020821523453e-05
-8.64713438127651e-06
-3.60750471725368e-05
-3.02146679131767e-05
-2.11545432079473e-05
-4.20471968708907e-05
-3.54259919159699e-05
-2.67686688178293e-05
-1.97208508344422e-05
-7.29336895157006e-06
-4.11134262101536e-05
-1.20572394343816e-05
-1.43354424407475e-05
-4.23850773636966e-05
-4.615693614766e-05
-2.6628846726339e-05
-3.46942281465586e-05
-3.01977626989506e-05
7.2430034914581e-06
-4.35189847129451e-05
-5.22786459042349e-05
-3.26273925243378e-05
-2.49602543966701e-05
-1.20328304318321e-05
-1.29166909759878e-05
-2.94746755686631e-05
-4.14693562528378e-05
-2.90492246481623e-05
-3.86841000235365e-05
-3.6415224599731e-05
-4.20527265456664e-05
-7.57211298568058e-05
-3.61358210943769e-05
-3.62048031498107e-05
-5.60098958197121e-05
-1.76165536082491e-05
-1.83829644277563e-05
-5.71333114273999e-05
-4.79207236796109e-05
-4.30010242615688e-05
-3.08742853759843e-05
-1.70658013765008e-05
-8.8752220796288e-06
-2.24991345479769e-05
-1.91237620958832e-05
-4.24842848535119e-05
-4.03510743635587e-05
-4.94725846664973e-05
-5.66027349697496e-05
-1.42572990863025e-05
-4.06930892476554e-05
-2.49280806619806e-05
-1.08646075445573e-05
-1.23948880384011e-05
-2.30829207030832e-05
-2.54141114087609e-06
-2.96063623687208e-05
-1.39712652934131e-05
-3.88765673708832e-05
-1.95442229258665e-05
-3.35213923093158e-05
-2.70344345901591e-05
-2.37348411497001e-05
-7.08946897465782e-05
-2.14328072193312e-05
-2.96013482742237e-05
-2.32014540430034e-05
-5.85269707902981e-05
-1.72240385659269e-05
-1.28386436058679e-06
-1.07382516456498e-05
-3.03743577936297e-05
-6.98640135497732e-05
7.37365957578499e-06
-3.60312416569894e-05
-5.15142313697726e-05
-5.30386712015328e-06
-2.93686538106502e-05
-5.03392244948603e-05
-2.59208108396278e-05
-2.67170908233715e-05
-5.77325128390604e-05
-2.59890269831273e-05
-1.9071027331121e-05
-2.01225636967524e-05
-1.47388249384599e-05
-4.80203016473749e-05
-3.60530609507556e-05
-5.33239912844493e-05
-3.74392405820513e-05
-3.56150318614909e-06
-3.17465993388582e-05
-4.68250147127242e-05
-3.68501284167053e-05
-5.09565558810573e-05
-2.19907091574112e-05
-5.94820288595101e-05
-7.13563225511324e-06
-3.38463767864615e-05
-2.91950592130906e-05
-3.66562990636383e-05
-3.15549771911267e-05
-9.75604014042496e-06
-3.6629319660655e-05
-3.7698627430208e-05
-4.18565041977266e-05
