# Supplementary material for: Research on computational propagation and identification of mine microseismic signals based on deep learning
Source: PLoS One. 2025 Oct 22;20(10):e0334641. doi: 10.1371/journal.pone.0334641 (PMC12543183; doi:10.1371/journal.pone.0334641)
Supplement: S8 Data — (ZIP) [file pone.0334641.s008.zip › 000100900002843.xlsx_0.txt_24.txt.txt]

-4.11824527475846e-05
-2.63581684814585e-05
-4.80315823515337e-05
-3.71124587048094e-05
-1.36087202555714e-05
-4.17645620848354e-05
-1.46993165800409e-07
-5.69650402674877e-05
-4.38512941808284e-05
-2.81372685235803e-05
-1.41240236872715e-05
-3.07503706210063e-05
-1.11934361426625e-05
-4.94026077380966e-05
-1.64393286024637e-05
-5.28845616577468e-07
-1.30016058856394e-05
-4.65628216997572e-05
-3.86206450517622e-05
-2.04185343622581e-05
-4.6746241031665e-05
-2.13681080403443e-05
-2.10404014508598e-05
-2.86740346411384e-05
-1.5886251024674e-05
-4.26275255156144e-05
-1.82396122138554e-05
-3.08450134480746e-05
1.25089583458606e-05
-5.14882551574417e-05
-3.1390474212797e-05
-2.04151443115884e-05
-1.10524451337027e-05
-1.01077062841588e-05
-4.51043434039619e-05
-5.79888736391028e-05
-4.23896349899513e-05
-1.39530528604815e-05
-2.77916254557966e-05
-1.84017647659035e-05
-4.21994668893863e-05
-1.76751136324339e-05
-3.43212244901727e-05
-4.07407596972021e-05
-2.58755576289785e-05
-1.35290393356348e-05
-4.02828834651366e-05
-2.90202552982622e-05
-9.75766668962042e-06
-5.27816726446873e-05
-4.11478951614178e-05
-2.18648964929293e-05
-1.54528120400768e-05
-5.62828756038021e-05
-2.19323996073531e-06
-2.30303481600467e-05
-3.28390382110539e-05
-1.84233281430614e-05
-3.8338218813104e-05
-2.4911886429359e-05
-3.5689958561217e-05
-4.49139070602455e-05
-1.23646392218547e-05
-2.69616766507139e-05
-4.66506823115454e-05
-3.36507850019382e-05
-2.76376668588214e-05
-1.29663559672933e-05
-2.23286067076016e-05
-1.33968762895447e-05
-1.75309453492832e-05
-5.34388405561188e-05
-2.94000778630981e-05
-1.26681347159654e-05
-3.11300638087856e-05
-1.61131819467274e-05
-2.13019851394616e-05
-2.14496635769912e-05
-4.14902057764876e-05
-2.55165893873287e-05
-3.69299660361619e-05
-1.5988491938766e-05
-4.22148014373746e-05
-2.82104621058399e-05
-2.41722865598181e-05
-1.50517689245957e-05
-3.89602373492513e-05
-2.52044943630577e-05
-4.84360980252537e-05
-2.2749417955173e-05
-2.58373582452542e-05
-4.4334755378001e-05
-2.19744813488455e-05
-7.46321810148134e-05
-3.37104682067503e-05
-5.31515826606351e-05
-2.05797015293318e-05
-2.08935098903338e-05
-3.20543086919467e-05
-3.65114877206778e-05
-2.85739105760701e-05
-9.96512551782868e-06
-2.43764023352501e-05
-3.73820511870047e-05
-3.03773007080772e-05
-1.25791426783139e-05
-3.58691279736235e-05
-3.99731592104272e-05
-4.14920461509349e-05
-4.17238871020953e-05
-1.22854874650329e-05
-5.43265062736516e-06
-1.88269104633162e-05
-2.07389543199215e-05
-5.01700467600791e-05
-9.49636724145081e-06
-1.8317159514568e-05
-3.5666737619414e-05
-5.77932220817764e-05
-3.89856304760209e-05
-8.97331083007663e-06
-5.51959446751404e-05
-2.29782105498725e-05
-2.64361425097352e-05
1.31212889149601e-05
-1.5968094663338e-05
-3.44415357615032e-05
-3.02873630790513e-05
-4.04363986646755e-05
-1.58028688403019e-05
-9.97378405785907e-06
-4.17559837082e-05
-3.14526152255624e-05
-4.82685784477456e-06
-2.81314432421645e-05
-4.81897042632685e-05
-2.0520389461475e-05
-3.7009529309773e-05
-4.47556334786807e-05
-4.99271632296737e-05
-5.51241796411275e-05
-6.60903631306924e-05
-3.77886935553871e-05
-5.35027450479956e-06
-4.9618186085101e-05
-3.16581205796887e-05
-6.84725913792823e-06
-5.4791033855893e-05
-3.27366059753547e-05
-4.10019535705016e-05
-2.62705341091771e-05
-2.14437911092684e-05
7.01030487321684e-06
-3.72635278310783e-05
-1.70457180826074e-05
-3.36618046511827e-05
-4.81692627377898e-05
-2.59264418481561e-05
-3.16148402529769e-05
-4.79148326149179e-06
-3.68848302799701e-05
1.67700707610361e-05
-3.4352743285755e-05
-2.49737063009142e-05
-2.90755812464487e-05
-3.08969707864421e-05
-7.37695473747461e-05
-5.13680981258884e-05
-2.35165785571101e-05
-6.84530487959278e-06
-6.07851747762712e-06
-4.00287533536755e-05
-3.46797637856401e-05
-6.06225272398304e-05
-5.01131132112307e-05
-4.23559270492733e-05
-2.16244454187333e-05
-2.61776909644265e-05
-4.09607104080204e-05
-2.92373724194623e-05
-2.62607672933385e-05
-4.08282880894973e-05
-6.11551899185811e-05
-4.04232975612134e-05
-5.55823428709546e-05
-3.00153771804261e-05
1.04087763695549e-05
-4.04865783479808e-05
-5.90581519087409e-05
-4.37490567059311e-05
-2.28668688763126e-05
-2.96772773837856e-05
-2.46942875330034e-05
-3.40903162379144e-05
-1.15606174511311e-05
-4.55699252933274e-05
-4.32627601862188e-05
-1.73507300883577e-05
-1.76451197367761e-05
-5.18916582074171e-05
-6.62088030750351e-05
-5.91226476708585e-05
-3.61480217551317e-05
-3.47989924563131e-05
-4.68993679503134e-05
-5.52018678403901e-05
-3.93903435378239e-05
-3.77945417309517e-05
-7.96688996965e-06
-4.74315583428048e-05
-4.94026309954707e-05
-1.67410126504348e-05
-5.39051212578173e-05
-2.03578212768047e-05
-6.92158729140319e-06
1.21465505222072e-05
-3.56963850206174e-05
-3.82037742420346e-05
7.49732473097556e-06
-4.01399442825822e-05
-4.08054752089011e-05
-4.61811481116107e-05
-5.74500781248359e-05
-2.74978029487476e-05
-1.30471165926416e-05
-1.83879228725765e-05
-3.63506430349896e-05
-6.29768398402916e-05
-6.05628920216874e-05
-3.11767726573947e-05
-2.8178193839601e-05
-3.86553707943599e-05
-2.11578390759505e-05
-1.57628375578756e-05
-2.44802416951068e-05
-5.59689573193947e-05
-3.73826931225467e-05
-1.85481374955088e-05
-5.91153906193769e-05
-3.50977223349315e-05
-2.74146975218889e-05
-1.87506221352995e-05
-2.68560642601456e-05
-4.33597362744854e-05
-6.11606811774774e-05
-3.08768102120764e-05
-2.77412037422364e-05
-3.15971322083557e-05
-4.07699447396552e-05
-3.89669024918044e-05
-3.43726519053802e-05
-2.8237092255946e-05
-3.34145856505826e-05
-8.36421124281118e-06
-6.23980917684336e-05
-5.82624902061616e-05
-3.3345598009241e-05
-3.46527419011683e-05
-4.30797247922112e-05
-4.54664915437859e-05
-5.12625074675556e-05
-3.45307772877868e-05
-5.1903949899491e-05
-5.55631563548485e-05
-3.91541870204836e-05
-4.44494904465115e-05
-4.2016162206334e-05
-3.16179920928067e-05
-1.8719940379845e-05
-3.22249646342878e-05
-4.5764219265108e-05
-6.19524006484432e-05
-6.61513318670493e-05
-1.30138900763731e-05
-4.72763508179163e-05
-4.32314688996698e-05
-3.09880491632892e-05
-1.97540259063894e-05
-1.65238251798674e-05
-1.28184970531232e-05
-3.74364237110512e-05
-3.40706009888079e-05
-3.81686925213292e-05
-2.98358677037374e-05
-1.6792199100426e-05
-4.13703549116059e-05
-1.30337497505074e-05
-4.22408047367611e-05
-5.14765050038154e-05
-3.1351883693274e-05
-1.88895313273783e-05
-1.5125062952038e-05
-2.40946286458474e-05
-4.23529473091302e-05
3.85801959153392e-07
-2.61145214079271e-05
-4.30492479361088e-05
-1.43511579396079e-05
-4.17273544949187e-05
-5.95527948520429e-05
-1.51364926779025e-05
-7.02529168581189e-05
-4.61014903447903e-05
-3.87151467522991e-05
-6.08644622897994e-05
-4.00188071747629e-05
-8.13806337427289e-06
-5.45703005973299e-05
-4.26181760367879e-05
-3.95774199672417e-05
2.12976465764482e-07
-5.21721887048976e-05
-5.5353588818928e-05
-4.82781169581119e-05
-4.89963710338476e-05
-1.87613443962032e-05
-2.14059352653818e-05
-5.51531475554671e-05
-5.51136068364051e-05
-5.83440244354155e-05
-3.67776061984061e-05
-4.8128928807986e-05
-2.4354359868959e-05
-4.77079918361246e-05
-2.92582028408537e-05
-2.54451124085799e-05
-4.86260610998551e-05
-3.17503110740463e-05
-2.37809931574807e-05
-2.66361075666964e-05
-3.31504645305064e-05
-3.8263472694329e-05
-2.78262227763643e-05
-2.38124310131658e-05
-4.07746100983558e-05
-2.71399208715491e-05
-8.18027555359576e-06
-3.79598420766011e-06
-1.38711376519422e-05
-2.57962565443843e-05
-1.70877492474791e-05
-5.00580056874231e-05
-2.44821685305147e-05
-3.27817744349633e-05
-4.98033057076899e-06
-3.94915094659337e-05
-1.64373453570428e-05
-2.50615177071148e-05
-2.63998377948957e-05
-4.23417663855525e-05
-2.97871060217702e-05
-2.31405823833722e-06
2.70623611059844e-06
-1.1739991154573e-05
-2.21041059265824e-05
-1.40017847484876e-05
-3.02985095858701e-05
-3.31348577942878e-05
-4.49877666324869e-05
-1.6580358054554e-05
-2.87509246047457e-05
-1.52663477318625e-05
-4.37144407532034e-05
-2.5798999928166e-05
-4.11275693727508e-05
-1.84528779571227e-05
-1.32042312470003e-05
-5.43028217026653e-05
-4.09545106446165e-05
-5.67000088848047e-05
-2.10303402603495e-05
-2.50648194301227e-05
-3.96489705278824e-05
-5.15385400514978e-05
-1.63902636435197e-05
-3.33819400137969e-05
-2.09112054189119e-05
-2.97510259905447e-05
-1.74602353420122e-05
-4.06148910536618e-05
-1.90136211356707e-05
-3.69345090065438e-05
-2.84854506222578e-05
-2.21884036383136e-05
-4.30898095348739e-05
-1.85922523817597e-05
-4.14621525246148e-05
-2.72490631105691e-05
-4.59250352417678e-05
-3.97166686759376e-05
-4.28392268706856e-05
-2.83850292730958e-06
-4.91318705586652e-05
-7.20577618019977e-06
-6.43437494280724e-05
-8.13191915930067e-06
-3.65452197276327e-05
-1.24977621147547e-05
-3.78647040127805e-05
-3.14992372524659e-05
-2.76087562990774e-05
-2.28313206570882e-05
-6.84110858771765e-05
-6.64659472455037e-05
-5.50893841828861e-06
-1.26257232344169e-05
-3.18155718129403e-05
-3.14114927936152e-05
-3.34497133275493e-05
-1.20431538515955e-05
-1.69117653828028e-05
-2.83189322476576e-05
-1.10982400132343e-05
-8.08993710384171e-06
-3.785625361988e-05
-3.38631402253654e-05
-3.98049224835796e-05
-2.65267868079227e-05
-2.39203178297242e-05
5.0874688355648e-06
-1.19286873672187e-06
-5.46576700907422e-05
-2.72570790715873e-06
-5.90760329451417e-05
-3.54753916694102e-05
-1.26231656044108e-05
-3.39936364145663e-05
-4.88635370308696e-05
-2.88186140480747e-05
-3.119220536154e-05
-3.57080776481839e-05
4.47735354669685e-06
-3.15125873569675e-05
-1.32674743616413e-06
-4.33976855927154e-05
-3.88105517330261e-05
-1.56235463613817e-05
-3.69076470308704e-05
-8.79726595755466e-06
-1.36444014252167e-05
-3.7346091523549e-05
-1.89531577746874e-05
-7.60036508300539e-05
-5.90893334299261e-05
-3.76123781006516e-05
-2.94323074423153e-05
-3.52392998620645e-05
4.39218398962767e-07
-3.86814989991993e-05
-2.88549637204935e-05
-4.49699119693865e-05
-4.05544924136384e-05
4.2622683615407e-07
-4.98443672670452e-05
-3.48456417766628e-05
-2.01092910882785e-05
-4.12891844481167e-05
-4.06367577029754e-05
-5.45030511705782e-05
-4.69250624374213e-05
-3.48397595324823e-05
-2.04303570911982e-05
-1.36429875780267e-05
-3.43147310108042e-05
-6.05612785154869e-05
-3.93765358894483e-06
-3.46200804691018e-05
-3.34922562134738e-05
-6.01171450726501e-05
-4.99833137203742e-05
-1.98200389826034e-05
-3.0937017703546e-05
-4.86738244935677e-05
-5.06602977071617e-05
1.07348163158624e-05
-1.68920030797763e-05
-5.06060287819755e-05
-2.54188133701603e-05
-4.27354756859268e-05
-3.63301470979486e-05
-4.73721259322669e-05
-3.09770444216409e-05
-2.97047994155285e-06
-1.39798206814736e-05
-3.45285256356693e-05
-3.46739035589692e-05
-3.7523025515595e-05
-3.65284171632798e-05
-3.08132472176581e-05
-2.41072054603112e-05
-5.14014562268176e-05
-5.89871870780356e-05
-2.57409329121707e-05
-3.28963510854261e-05
-2.70094199090008e-05
-1.88124178016083e-05
-1.50042734692611e-05
-5.48066196444657e-05
-3.7800528585891e-05
-5.18648313827944e-05
-2.67602920782939e-05
-5.29847580398988e-05
-3.46481990650902e-06
-2.20768278642732e-05
-3.62701398268959e-05
-3.42265464114775e-05
-2.58757872281471e-05
-3.78884636427293e-05
-3.87101334903461e-05
-6.81512593590297e-05
-3.61322077226724e-05
-1.47832326911556e-05
-3.59638814039589e-05
-3.62293295512039e-05
-7.08119009914398e-05
-3.18824219492261e-05
-3.47059847331956e-05
-8.12748717213048e-06
-1.27934012021244e-05
-4.44610650635043e-05
-4.39927402613952e-05
-8.7290023413284e-06
-4.57192683695666e-05
-4.85343112933218e-05
-5.44251384500868e-05
-2.93733529359693e-05
-3.66070217926753e-05
-3.03112974963595e-05
-4.16856374264531e-05
-3.36876759875055e-05
-3.09100108221837e-06
-1.47881521990304e-05
-2.28942820351306e-05
-3.0099479656271e-06
-4.01059107501732e-05
-1.66467892848115e-05
-3.16916233365487e-05
-1.14943397376426e-05
-1.04005735755937e-05
-3.45509504035545e-05
-2.36597067825767e-05
-5.25414659595731e-05
-8.25731524535889e-06
-2.97663772743795e-05
-4.25326044282554e-05
-4.66871766480503e-05
-4.5867492840582e-05
-5.40081292289898e-05
-3.45930598167253e-05
-1.78303567788061e-05
-1.89354232949363e-05
-4.89942984557527e-05
-7.00465728372384e-06
-3.74995978735681e-05
-4.1626617735769e-05
-5.39860341724718e-05
-1.9113138198514e-05
-3.04611209842767e-05
-2.71867813025895e-05
-2.62519115759721e-05
-4.3123295116307e-05
7.40972086207794e-06
-3.00275261286263e-05
-3.43090168094302e-05
-4.45559726877415e-05
-2.32498914471137e-05
-1.60029275264898e-05
-3.7695546589237e-05
-2.79787386854061e-05
-1.26134626404896e-06
-1.31303265004551e-05
-4.87196693269485e-05
-1.82291914701333e-05
-5.13802068085707e-05
-4.96376411278882e-05
-3.73511411010372e-05
-3.86667783918949e-05
-3.67587262629735e-05
-2.74338634747955e-05
-2.8611799643178e-05
-1.66907481957162e-05
-2.98031712332223e-05
-5.49210116827829e-05
2.00877428018314e-06
-1.56384442999614e-05
-5.22827857757533e-05
-4.66004752137725e-05
-3.41272284992206e-05
-4.353121698026e-05
-3.69227369588855e-05
-1.96129758292131e-05
-2.90627900369162e-05
-3.67685245717408e-05
-2.20766805730394e-05
6.10497350805827e-06
-2.71133034747263e-05
-3.70772335438467e-06
-7.21509983732524e-05
-3.58190312323566e-05
-4.635356739885e-05
-2.53197145436214e-05
-2.00390354080221e-05
-4.24288506044801e-05
-3.18226694859739e-05
-3.07471140321213e-05
-1.59142145721354e-05
-2.49472265878227e-05
-2.96391687701709e-05
-3.10021594080179e-05
-2.0924188634446e-05
-4.64048537737502e-05
-1.41465576399231e-05
-4.24132089824261e-05
-2.05073924634753e-05
-2.02687815587359e-06
-3.14010868968084e-05
-2.57013320853007e-05
-5.05516436631394e-05
-3.63437424198478e-05
-3.01222477851963e-05
-9.40124964798119e-06
-3.28352055703774e-05
-1.20352393665497e-05
-2.89217147679653e-05
-3.82491365840349e-05
-2.54940718398608e-05
-2.03950116379526e-05
-2.99231295833069e-05
-6.21333853985172e-06
-2.30744640677184e-05
-4.15552991141277e-05
-3.69080149455209e-05
-4.39118439443505e-05
-4.92341734055444e-06
-1.78653120288209e-05
-1.59899583708345e-05
-2.8029673018867e-05
-2.34257569107352e-05
-3.70021240902227e-05
-1.36360811173601e-06
-3.09356237414024e-05
-4.27610441094468e-05
-5.23160364483527e-05
-3.03421620332123e-05
-2.24246737609649e-05
-5.97741830099592e-05
-4.90256149700537e-05
-2.29462833099326e-05
-7.03168733245213e-05
-2.38082677275713e-05
-5.87007093189881e-05
-3.54531924312948e-05
-3.3981239250622e-05
-4.84001012568299e-05
-1.08960311791157e-05
-6.07419457107725e-05
-6.00095328969174e-05
-1.02996082366303e-05
-3.54553672190936e-05
-4.63561500795716e-06
-3.79118822009723e-05
-2.73275972715576e-05
-2.47748393784423e-05
-4.70599393865714e-05
-9.86054752410454e-06
-1.97037050621664e-05
-2.78488363546159e-05
-6.41976258959792e-06
-3.38196419366015e-05
-2.43477213956244e-05
-3.87179305129855e-05
-2.72343438768941e-05
6.48249081083583e-08
-3.69111924687434e-05
6.56109558787235e-06
-2.16265340252374e-05
-3.76813892433619e-05
-5.78129803225051e-05
-2.60556578173443e-05
-3.37244480890096e-05
-6.73623194044723e-06
-3.67174830640869e-06
-4.69768392399506e-05
-6.91505576622637e-05
-5.06073683464144e-05
-3.08464628643827e-05
-3.37490204654408e-05
-4.50706702823136e-05
-4.59197845125394e-05
-3.94733574126637e-05
-3.04130548252553e-05
-2.35147866457026e-05
-3.51193756269711e-05
-2.24031394672844e-05
-1.82064110467881e-05
-3.19443999064749e-05
-4.92227269584015e-05
-3.68358930566003e-05
-1.98160505747143e-05
-2.51235396689284e-05
-2.24793385193292e-05
-4.02998677468527e-05
-4.15861479063942e-05
-4.83882117514763e-05
-3.66355644120883e-05
-2.15230040102279e-05
-3.48146832044318e-05
-5.3257781903536e-05
-2.48065853042322e-05
-8.88954063531619e-06
-1.86157714619992e-05
-1.25770464682024e-05
-1.07745653064879e-05
-6.53087235628267e-05
-3.1317790243191e-05
-2.29552790257463e-05
-1.96208326613521e-05
-2.77050170971912e-05
-4.73827775917232e-05
-4.3663611426867e-05
-4.72823469428674e-05
-4.49800163240867e-05
-2.36130126516418e-05
-4.10038362515456e-05
-1.6445308725615e-05
-3.3626156840846e-05
-3.06713688969743e-05
-1.90840512939228e-05
-3.05950929507855e-05
-6.94424891071127e-06
-6.4904486769917e-05
-4.34564370202667e-05
-3.98446295261138e-05
-3.25364258640935e-05
-7.56170280013616e-06
-3.56969369565484e-05
-3.10125192084119e-05
-5.95162723420724e-05
-3.32980871219711e-05
-2.93601958376333e-05
-2.03894929977949e-05
-2.78256891567628e-05
-1.53691145488383e-05
-1.96600686775952e-05
-3.90191025083821e-05
-1.65548197439168e-05
-1.74763919600968e-05
-1.87136031521433e-05
-7.09532202327863e-06
-3.29877791161107e-05
-6.1167438608929e-06
-4.35107802835936e-05
-1.46168901758702e-05
-3.82053246413165e-05
-3.37453553025405e-05
-2.66304454850477e-05
-2.81511817815613e-05
-2.97564974861073e-05
1.94942402652265e-05
-7.73778696000497e-06
-2.31639824416979e-05
-2.4337570077489e-05
-3.0483927333735e-05
-2.13096613167441e-05
-1.16439915453592e-05
-1.72730819270138e-05
-1.25591046035765e-05
-2.31348270857003e-05
-4.73794780288457e-05
-2.71698686272709e-05
-1.61429929760377e-05
-2.60943780920141e-05
6.51682103195812e-06
5.81940553153996e-06
-1.41268030211543e-05
-4.13473737941259e-05
-2.11439846070335e-05
-1.36905216537276e-05
-3.71791432566367e-05
-3.09362788460391e-05
-4.32760871875153e-05
-1.32185371582954e-05
-4.92655492827091e-05
-2.16703147369831e-05
-5.1351617059823e-05
-1.19088079891583e-05
-4.56012412109466e-05
-1.74269810476889e-05
-6.20326753339892e-05
-2.0934355001952e-05
-1.73159785471851e-05
-2.80924072943189e-06
-5.10951190919799e-06
-1.40841139930316e-05
-2.95061343917158e-05
-2.5342694766467e-05
-1.79605237847e-05
-2.45795699465301e-05
-1.38790607337531e-05
-5.71189155066169e-05
-5.17401712983878e-05
-3.37650452002388e-05
-3.3879929624052e-05
-3.033852215096e-05
-1.89547971896917e-05
-4.15241409981764e-05
-4.18522668642985e-05
-3.07724076450776e-05
-1.7227620092075e-05
-3.01611072687063e-05
-2.96624972404114e-05
-2.93399767566046e-05
-2.95733279739013e-05
-3.66265837973556e-05
-1.34462938711449e-05
-4.35150532634329e-05
-8.35834543197731e-06
-1.81674320955315e-05
-2.75279673221112e-05
-2.16799080241938e-05
-1.29223845028854e-05
2.25953408130117e-06
-5.02641744142121e-05
-3.13072402723479e-05
-4.14883802089273e-05
-1.32907058323681e-05
-3.81264271926656e-05
-2.86326674084999e-05
-1.09014422681753e-05
-4.19146709992487e-05
-3.42145308667247e-05
-3.20368500777345e-05
-7.38904364336838e-06
-2.85628835475279e-05
-2.33709921155097e-05
-7.183021733331e-06
-1.94776643071908e-05
1.69413033063087e-05
-4.11509510937898e-05
-3.74141576535854e-05
-2.41721418906489e-05
-4.97940106604811e-05
-5.0147194479909e-05
-3.76272050971988e-05
9.73372919470171e-07
-4.90633303162108e-05
-3.98564110257701e-05
-7.9420514678727e-06
1.1853322804854e-05
-3.85679981656103e-06
-1.40794698930139e-05
-1.00752096111894e-05
-2.77785772810478e-05
-4.84474450725914e-05
-3.07188434940335e-05
-5.60722574783364e-05
-3.88850956663067e-05
-4.71031200747519e-05
-1.79853334963435e-05
-5.30100010740304e-05
-6.96790743479824e-06
-5.91037349877208e-05
-2.89527545451896e-05
-3.31194857656181e-05
2.84669701446206e-06
2.3067134341573e-05
-7.60390208968578e-05
-1.15721211997602e-05
-9.29353927681902e-06
-5.41167725756056e-05
-2.99832953092279e-05
-2.66343812919985e-05
-2.08624333593972e-05
-3.88040245685787e-05
-3.73465689050829e-05
-6.20789633421021e-05
-3.15280858926482e-05
-3.33969690639397e-05
-9.30365749700722e-06
8.1352611805716e-06
-5.10447230317287e-06
-2.57967304409621e-05
-3.2254289937658e-05
-2.49111533178148e-05
-5.58497084659135e-06
-5.25545021964951e-05
-4.20889434196283e-05
7.19496547220975e-06
-2.86739261049059e-05
-2.80779678655501e-05
-3.14414511767907e-05
-4.05123599426048e-05
-3.8798655166616e-05
-2.48250891655535e-05
-2.84534607793521e-05
-4.11697670430961e-05
-1.23637645179708e-05
-2.36314218828114e-05
-2.00768325057974e-05
-3.4884373880052e-05
-3.31487945124894e-05
-3.58093084762963e-05
-1.1363487635467e-05
-2.21684637485707e-05
-2.10479878741341e-05
-3.451705653191e-05
-4.53488140810295e-05
-7.01321252411046e-06
-2.70150824392095e-05
-4.40827413301577e-05
-1.55171184729806e-05
-3.33575899400514e-05
-1.5775101976513e-05
-1.79495005229787e-05
-2.56450058156481e-05
-1.86137177308356e-05
-4.171447474677e-05
1.93297611209575e-05
-3.40581369503093e-05
-2.56596264019214e-05
-4.44850419520286e-05
-1.12505259808807e-05
-6.20004719988194e-05
-1.28020893008995e-06
-6.92481542241231e-05
-2.60091313366912e-05
-3.91003740293989e-05
-2.15923260193149e-05
-1.90587068603782e-05
-5.35052243525917e-05
-3.73961347708924e-05
-5.9558959983803e-05
-1.83185190692686e-05
-4.99234056705981e-05
-3.14556951472643e-06
-1.8176680706041e-05
-2.43023170478988e-05
-4.56804734294834e-05
-4.95904105808974e-06
-2.16750448693149e-05
-4.90689084264463e-05
-3.9679636372406e-05
-7.16232918183596e-06
-2.408863032609e-05
-3.61135686441328e-05
-4.75271044144348e-05
-5.3392018360881e-05
-6.62099495352285e-06
-4.14418833278775e-05
-1.10426551527066e-05
-2.32387172460001e-05
-2.84160111707456e-05
-3.15814433914431e-05
-4.37558821122445e-05
-5.03372621300913e-05
-2.72470174636115e-05
-3.52904933630314e-05
-5.01882585647435e-05
-7.11273939153314e-05
-2.84951829030308e-05
-3.38344948171775e-05
-3.18885258417028e-05
-4.48523050752819e-05
-3.1926162126419e-05
-8.83443862498301e-06
-2.54207354148962e-05
-2.36099454908682e-05
-4.44028950882245e-05
-2.5230075267263e-05
-1.95832646509118e-05
-3.45392360336108e-05
-4.86031794009166e-05
-6.01928212347881e-05
-4.55840530309517e-05
-1.83600966147785e-05
-4.08032075831027e-05
-4.30452799127627e-05
-3.70787261764524e-05
-3.65839761420064e-05
-1.81497278712701e-05
-3.13613455069735e-05
-5.94280489280498e-05
-4.05919892714003e-05
-6.18531660116651e-05
-3.33671970033731e-05
-4.10631605202652e-05
-3.87299661632865e-05
-2.62438911983189e-05
-4.89120009970369e-05
-4.08949980301984e-06
-1.43455637674058e-05
-2.87213228837708e-05
-3.56592201939919e-05
-2.70041428756551e-05
-1.20534506670392e-05
-5.02906159308082e-05
-5.01885978315191e-05
-3.12827777945925e-05
-3.05458153771695e-05
-2.06346969039287e-05
-4.18249812102034e-05
-2.77057213219995e-05
-3.21932796802718e-05
-1.85903548821493e-05
-4.27996574136976e-05
-5.35421798445207e-05
-9.1053273379622e-06
-4.16272131168418e-05
-2.17698912371504e-05
-4.7529577665022e-05
-2.27538031871581e-05
-4.65947750702989e-06
-3.68333916447464e-05
-5.25141498965738e-05
9.42819128155234e-07
-5.10724520873138e-05
-3.43191989102255e-05
-1.22085436652927e-05
-4.38344355299773e-05
-5.32608238898467e-05
-1.33850007100328e-06
7.10760760687893e-07
-8.5445852473821e-06
-2.326719023135e-05
-4.57932130056734e-05
-3.09017254088484e-05
-2.9311277810663e-05
-4.54784217083871e-05
-3.51360797947582e-05
-3.02269787835112e-05
-4.81119302399785e-05
-3.35560205610502e-05
-3.75175266604191e-05
-8.63272992687298e-05
-1.83738325660516e-05
-1.29438577209227e-05
-6.26438611980265e-05
-4.15114475894439e-05
-5.70526517531774e-05
-2.09589153101687e-06
-7.28176057786393e-05
-1.38115399565655e-05
-1.2893166650565e-05
-1.52068328569753e-05
-1.00653678928931e-05
-4.24616228633231e-05
-3.16553270557712e-05
-3.33502353189786e-05
-6.8213371498026e-05
-4.73612489452547e-05
-2.61019828529885e-05
1.90092847051932e-06
-3.38002130244731e-05
-3.07147909830198e-05
-3.29983101013407e-05
-4.37079862865973e-05
-2.73032787811553e-05
-1.20377744216407e-05
-2.78838048832938e-05
-5.69034324427652e-05
-4.04181756831944e-06
-1.98255114934953e-05
-3.23374691764363e-05
-5.40087046770322e-05
-1.86343206507255e-05
-2.65893719490865e-05
-4.5076322792258e-05
-4.21711668563662e-05
-1.13478293228101e-05
-5.03049519129133e-05
-2.43338689792788e-05
-1.44703287707019e-05
-1.34618964552001e-05
-2.2625755567079e-05
-4.77285131565423e-05
-2.55336477734645e-05
-1.84751182495548e-05
-3.46345402669907e-05
-4.49185220734474e-06
-6.1136145822136e-06
-1.75608201671113e-05
7.09348150138902e-06
-4.65968892929538e-05
-3.81181917471439e-05
-1.96069296369509e-05
-5.24096737294313e-05
-3.53675689209362e-05
-4.08278015741931e-05
-3.45277798925868e-05
-3.70231425895284e-05
-5.37377476311542e-05
-1.36534064006637e-05
-2.25157441776904e-05
-3.59324079125026e-05
-2.49980782463478e-05
-7.37165530367645e-06
-4.44771789333081e-05
-3.36214558070526e-05
-2.24359147375367e-05
-2.88179268861547e-05
-4.83955504407206e-05
-3.19605312216892e-05
-1.29438842838341e-05
-1.67773387391128e-06
-3.5667835766547e-05
-5.07182283005713e-05
-4.23026211558847e-05
-1.37938556392063e-05
-2.35418143069825e-07
-2.46813548821445e-05
-2.30741214356849e-05
-2.41106479760874e-05
-3.600304105613e-05
-2.96866432668761e-05
-5.9697984600358e-05
-1.33453508362076e-05
-3.74900047559075e-05
-3.13337031493508e-05
-2.90286020262475e-05
-5.51663453461853e-05
-9.67476530235056e-06
-3.06928304961266e-05
-5.62419087737927e-05
-4.6091139442111e-05
-5.97205862479446e-05
-3.90911737917467e-05
-5.15453055670593e-05
-1.06527473229622e-05
-5.08191517456853e-05
-2.06497313061692e-05
-4.49452793874013e-05
-2.21151291725569e-05
-2.30669107988676e-05
-2.74472615878032e-05
-2.33897310129273e-05
1.90381177075248e-06
-2.0544366890838e-05
-2.02950137056172e-05
-3.55691733390265e-05
-3.49343672092407e-05
-5.22645880282374e-06
-2.36612453280387e-05
-5.12979279818692e-07
-4.6730482634113e-05
-2.70805690605127e-05
-2.20303455194424e-05
-2.77680362295211e-05
3.43089999493404e-06
-3.02199275954751e-05
-4.65947500046569e-05
-2.88970868575156e-06
-3.21733631127618e-05
-2.99866302004396e-05
-2.6136489411493e-05
-3.69997773252097e-05
-2.10441378651121e-05
-6.91663300023106e-06
-2.87103055609218e-05
-2.76876104025048e-06
-2.17452468153511e-05
-2.89942534930776e-05
-3.15872504407449e-05
-4.40846985746633e-05
-4.4216698743636e-05
-3.4446375831095e-05
-2.39455207875265e-05
-1.30171216071553e-05
-3.15087568570288e-05
-3.26006020159168e-05
-2.3987678835501e-05
-5.26857308481273e-05
1.25223314513349e-06
-2.04914012389973e-05
-3.815811886838e-05
-4.35536225079428e-05
9.05535345555754e-06
-1.69596823319584e-05
-1.67062847162178e-05
-6.08596935721707e-05
-1.84290716279239e-05
-2.51268585116422e-06
-3.4913340938723e-05
-3.65488817499145e-05
-2.76131935006305e-05
-2.59818807816968e-05
-2.67326012858233e-05
-2.06257639442882e-05
-2.72287512820387e-05
-1.62859622205606e-05
-6.58353388248885e-06
-2.53461387274265e-05
-3.78324549701394e-05
-3.38184755201881e-05
-5.76988909996794e-05
-4.51009595016274e-05
-3.71042077152787e-05
-3.26573904992703e-05
-4.87024044137866e-05
-3.78815209136347e-05
-4.48619109989409e-05
-2.64485262972906e-05
-7.11730070067847e-06
-3.72784834011813e-05
-3.6770191322859e-05
-1.26844816900047e-06
-1.93385905250444e-05
-3.08574267928113e-05
-1.87945062776339e-05
-3.37390779853568e-05
-5.39521798181113e-05
-1.81866418487161e-05
-6.11867699481663e-05
-5.59269405851424e-05
-2.54936668752395e-05
-4.68239755242749e-05
-2.60129923066255e-05
-3.80141714810252e-05
-2.32113779451029e-05
-5.21502938892218e-05
-4.62020260041885e-05
-5.5221754528936e-05
-2.18631908313015e-05
-3.85551306080109e-05
-2.62250756071617e-05
-3.814286352917e-05
-1.98854614318723e-05
-5.88253664288423e-05
-7.87575964905073e-06
-2.36778563147946e-05
-2.5132561025246e-05
4.2145418788096e-06
-2.37709357127777e-05
-4.15499769315073e-05
4.04832990604085e-06
-4.54765468056295e-05
-1.37479885620864e-05
-2.74927791908342e-05
-3.79044343654224e-05
-3.03070514973054e-05
-1.37266505404038e-05
-3.92287932826299e-05
-4.59844167940847e-05
-3.46718719856798e-06
-4.34012081939122e-05
-3.13745378171708e-05
-1.51926635650436e-05
-2.37385936407121e-05
-4.32005162063453e-05
-2.4772691657593e-05
-3.11221955011031e-05
-2.36243682370837e-05
-3.15467711573051e-05
-1.19979539318596e-05
-3.35974202603515e-05
-3.28840021034169e-05
-1.19907468260417e-05
-1.46393635727957e-06
-2.26647183009318e-05
-2.1183286271875e-05
-2.52500060012894e-05
-2.2966870781077e-05
-2.34727975942338e-05
-3.94164191517008e-05
-2.49736928662548e-05
-3.27435357162339e-05
-2.67004806961128e-05
-8.63488722849133e-06
-1.15418238062319e-05
-1.7607927435203e-05
-6.62134962453937e-05
-3.1537558385088e-05
-3.47201769599525e-05
-3.31771573850134e-05
-2.73888104641223e-05
-2.64425142960458e-05
-3.17236086097523e-05
-6.41497967009932e-06
-4.02821345269904e-05
-2.06733814944374e-05
-2.23439538319484e-05
-3.77169087389968e-05
-5.61082040723457e-06
-3.04664370992237e-05
-1.31001685500937e-05
-5.56000940569609e-05
-9.69771614865265e-07
-2.06470706887441e-05
-1.40989158521731e-05
-4.96831273442019e-05
-6.70638215231655e-05
-2.29110031862685e-05
-2.92898396565203e-05
-1.50474085710653e-05
-1.42682859540461e-05
-1.38262416408077e-05
-1.58481067088444e-05
-7.84620380625155e-06
-4.32934444153615e-06
-4.61306461133826e-05
-1.97123455321356e-05
-3.05000194799871e-05
-9.56930859476808e-06
-1.92097085942618e-05
-3.17706776816992e-05
-1.78348712518314e-05
-2.76035815319158e-05
-1.8405622467654e-05
-2.25941468161708e-05
-4.80980472829545e-05
-4.54345073309127e-05
-3.48157178885912e-05
-1.09128927152061e-05
-1.46076063834926e-05
-1.73629695184776e-05
-1.7017288001199e-05
7.41423114422755e-06
-2.94333436729129e-05
-4.22760853808403e-05
-1.94294504882908e-05
-3.97122409715684e-05
-4.11366661613903e-05
-4.30304387877864e-05
-6.07442353203593e-06
-2.32987124171531e-05
-8.5547308307949e-06
-4.31519930651442e-05
-1.37133924818187e-05
-3.83094114889216e-05
-3.76163685402246e-05
1.556815807093e-05
-1.86713417043701e-05
-6.03957048659024e-05
-2.48090468464878e-05
-3.37954790364971e-05
-3.86559871356267e-05
-3.73825745823275e-05
-7.6462177650698e-05
-1.63179605856512e-05
-5.39123043212175e-05
-1.65740895183706e-06
-3.53618674922305e-05
-3.08577079481714e-05
-1.38616958688006e-05
-3.84172446425809e-05
-4.10257924184229e-05
2.01394370123829e-06
-1.27641239866193e-05
-4.14453835658309e-05
-3.21577811740279e-06
-3.26271132843273e-05
-4.37926470561097e-05
-4.48960710708501e-06
-7.8910808804624e-05
-9.88775869836241e-06
-3.90241136857796e-05
-4.66051083851977e-05
-1.19618337215947e-05
-5.61855394291087e-05
-2.55844149869285e-05
-9.12706487454229e-06
-5.17326677282737e-05
-4.4071387781597e-05
-4.18920335659738e-05
-4.74113157683699e-05
3.433495443034e-06
-4.26279940245827e-06
-6.10587266979698e-05
-3.52001034705484e-05
-6.00759995319299e-05
-2.9436571156402e-05
-1.64620426184966e-05
-1.08588308456083e-05
-2.54620436387873e-05
-6.27029244890346e-06
9.28013236027761e-07
-4.86571113809859e-05
-4.85772158136406e-05
-3.13801271076124e-05
3.74290247409078e-07
-4.62985066996405e-05
-2.95188367796009e-05
-3.59433834242092e-05
-3.07475813139852e-05
-4.71250769941226e-05
-3.3511109311528e-05
-3.84904485107216e-05
-3.66410679521624e-05
-3.66808604554984e-05
-1.91051918967573e-05
-2.22279443000623e-05
-2.10342810191362e-05
-4.982981127353e-06
-5.69941554134451e-05
-3.47039421844972e-05
-1.77618548090566e-05
-2.79901669686366e-05
-3.7648290303025e-05
-5.54548334622823e-05
-3.91860261995632e-05
-3.04442377875907e-05
-3.01447596028664e-05
-4.48173888989989e-06
-2.48879514191657e-05
-3.24200979180428e-05
-3.0806783956327e-05
-4.52573188235335e-05
-5.6721321271463e-06
-2.28638398313455e-05
-5.33778798555341e-05
-4.05626973643744e-05
-3.03886407399691e-05
-2.87880690131451e-05
-3.56488646035843e-05
-9.8836387996888e-06
-1.63753437843439e-05
-1.92517217830642e-05
-5.44452648701255e-05
-2.55481989140918e-05
-1.22325163080715e-05
-4.08757900716765e-05
1.12000188677064e-06
-2.65729618453323e-06
-4.19697763548866e-05
-1.24565815878226e-05
-4.36733888695801e-05
9.12884728351731e-07
-1.50485190691388e-05
-2.62710922691375e-05
-2.20667980255118e-05
-3.00856096637236e-05
-4.31498507270824e-05
1.91621209109486e-05
-3.88959790673826e-05
-3.02466424542555e-06
-4.32955310865921e-05
-4.77100528370053e-05
-4.05105699865996e-05
-4.10260064680561e-05
-2.4229289108255e-05
-9.6963789307927e-06
-4.94913472286769e-05
-3.23703211379605e-05
-2.2387492737326e-05
-3.4696084765561e-05
-4.07230008267082e-05
-3.40132502846204e-05
-1.16031316667181e-05
-4.76300771446383e-05
-4.56423440562102e-05
-4.3977187897657e-05
-2.58893959711823e-05
-1.84975702966627e-05
-5.10320714487625e-05
-1.80649018183675e-05
-1.25421323027205e-05
-1.92307927193165e-05
7.62202386451237e-07
-6.15884560136008e-05
-2.98851009870398e-05
-3.19617641175286e-05
-3.78066269599995e-05
-7.16598334585716e-06
-2.66705597985661e-05
-2.57949728909805e-05
-2.21892607851266e-05
-6.25596605186307e-05
-1.0247477443674e-05
-4.49655760402167e-05
-3.94844021930472e-05
-1.52788163788162e-05
-3.49754858842241e-05
-3.8427553481751e-05
-2.62829717852235e-05
-6.62872940662132e-06
-2.84853298350819e-05
-5.70460130128043e-05
-4.6171190825959e-06
-2.74898647504894e-05
-4.08681766429052e-05
-2.06255436611846e-05
-3.01563482659292e-05
-2.24102193077998e-05
-1.86218423946101e-05
-9.95643611519595e-06
-4.0717854406808e-05
-3.44821253698344e-05
-1.81051835731473e-05
-6.26257801644801e-05
-1.66704066997958e-05
-2.54481696449766e-05
-1.81271138395277e-05
7.23863966756325e-07
-1.15943531903387e-05
-6.43594712246493e-05
1.73247560133881e-05
-2.34039157820335e-05
-2.23214343840102e-05
-4.24263118529173e-05
-9.35393953522008e-05
-2.55016967431879e-05
-1.09552626883742e-05
-5.92654382603218e-05
-2.41780508019258e-05
-1.77374925827595e-05
-1.76443521778889e-05
-5.19845406515902e-05
-1.30470095891219e-05
-2.66266964420423e-05
-2.48296824613513e-05
-4.00022206147882e-05
-4.06774854419396e-05
-6.03622078163812e-05
-4.34015697803223e-05
-2.88653085182769e-05
8.16712255556787e-06
-5.72441771133934e-05
-5.56041073028269e-05
-6.18121164959084e-05
-9.03293003164457e-07
-3.85927906834084e-05
-2.16104765537398e-05
-7.80419945287461e-06
-3.0587658910292e-05
-2.25480263042034e-05
-3.41375872287566e-05
-4.00768505228292e-05
-5.69056778287474e-05
-5.23128687941284e-05
-2.3410052918893e-05
2.01518579199358e-05
-1.71198747489995e-05
-3.05890695837185e-05
-1.77432686639086e-05
1.27390052685672e-06
-3.60391572688698e-05
-2.4829846869748e-05
-2.29454611873505e-05
-8.15427557481761e-06
-4.55741145460994e-05
-6.48562239391869e-06
-1.87678773172796e-06
-3.74170187966841e-05
-4.27284195343344e-05
-2.35257282388444e-05
-3.20490027196794e-05
-3.84458912001618e-05
-3.85264660359887e-05
-1.54641732039064e-05
-1.0256119078238e-05
-4.25492702666294e-05
-1.94182021738164e-05
-9.73678967611387e-06
8.27526673576062e-06
-6.90543815375027e-06
-1.64561976950258e-05
-4.12514488865721e-05
-4.21050992217985e-05
-2.12722543594811e-05
-1.67652702183512e-05
-3.68697618594165e-05
-3.29899252908952e-05
-1.69788466984496e-05
-3.64638671458662e-05
-1.79920725865983e-05
-2.48591537809855e-05
-3.53232651288859e-05
-3.81636176470469e-05
-1.36937288533535e-05
8.53290465579023e-06
-3.07945397828128e-06
-6.26984298303893e-06
-5.06076054349515e-06
-2.85811962586474e-05
-5.43243382621547e-06
-1.43546465643899e-05
-2.94021937899561e-05
-4.4198424614381e-05
-2.35759712794832e-05
-5.86095622814715e-05
-4.11236490182283e-05
-4.1824763151334e-05
-4.01703486774471e-05
-1.9092898312602e-05
-4.7709519187209e-05
-6.62191211103598e-05
-4.61727930622162e-05
-2.61089544330785e-05
-4.3006511987892e-05
-2.55144693968182e-05
-1.20325778407755e-05
-1.52582656164658e-06
-8.00849166999947e-07
-3.82640369698188e-05
-7.70024069769335e-06
-2.85250052973562e-05
-2.36643773496275e-05
-1.89007024971316e-05
-3.21908818451536e-05
-2.22465337207722e-05
-1.62113560685374e-06
-3.04262814968756e-05
-1.23195211330053e-05
-1.66129629529152e-05
-2.40046031960315e-05
-1.29504154569491e-05
-3.84717198308459e-05
-4.56913474400233e-05
-1.74514795895777e-05
-2.90172305319286e-05
-4.64727313783757e-05
-1.05302339958211e-05
-5.4001209410841e-05
-5.76634109197145e-06
-2.78091772503812e-05
-4.81168513087173e-06
-5.4825772943926e-05
-4.69985626403371e-05
-3.8339645693757e-05
-4.90498485557715e-05
-2.32575791257045e-05
-6.44021810046954e-06
-8.06155059857992e-06
-3.41165737238473e-05
-4.14620788508552e-05
-5.07261193329036e-05
-1.36593067398191e-05
-3.16708304266038e-05
-2.93566871031085e-05
-5.43905172784674e-05
-1.47621830528691e-05
-1.55505515389175e-05
-4.34983423005778e-05
-1.92838385196748e-05
-2.85430732986209e-05
3.03557346252123e-06
-3.47639904921182e-05
-5.08775776583943e-05
-1.69786535447108e-05
-4.46757616069651e-05
-1.68721901048639e-05
-5.19722103124021e-05
-1.92910031030424e-05
-1.71762858855619e-05
-1.37502825400752e-05
-5.38284660095589e-05
-3.2947004935436e-05
-2.13446460763939e-05
-1.95458438630217e-05
-2.72623844552089e-05
-3.70854036353242e-05
-1.80147313530279e-05
-6.22889853912576e-05
-4.48797045246629e-05
-2.1094979254773e-05
-4.31163158937889e-05
-2.2710947795294e-05
-2.58132565335654e-05
-2.16376487387057e-06
-5.42386690125616e-05
-4.22341675476192e-05
-3.11763939086331e-05
-2.17789238470919e-06
-3.81048739050048e-05
-1.37702985354176e-05
-3.11987467191673e-05
-2.83919143452447e-05
-1.59319515147113e-05
-6.75800176207828e-06
-3.82238092029696e-05
-3.32559479424239e-05
-2.75897741799617e-05
-1.39481352736534e-05
-1.4774848196676e-05
-5.42050656749519e-05
-3.1070493011926e-06
-2.54746233280467e-05
-3.50675607191133e-05
-5.07517123440307e-05
-2.13586742717158e-05
-4.49155855679717e-05
-2.30947738530112e-05
-6.30165904056168e-05
-1.86056968140716e-05
-1.69521811167998e-05
-5.95034203559188e-06
-2.44624341771245e-05
-3.19053294377583e-05
-5.27946333231634e-05
-2.79621120067796e-05
-2.20923272697145e-05
-3.2747085172666e-05
-3.77436342592584e-05
-5.30365081009443e-05
-3.05717451655022e-05
-5.68839393983177e-05
-2.44452384819541e-05
-2.44712251316743e-05
4.1731794731481e-06
8.3452353734552e-06
-4.04228048213814e-05
-1.21256720372996e-06
-4.63180403830408e-05
-2.54254678842828e-05
-4.6746122532047e-05
-1.56388713907249e-05
-2.49748050758238e-05
-6.97179098411815e-05
-2.13560406693159e-05
-5.96246280792046e-05
-4.8763782226043e-05
-6.07360585253062e-05
-2.0709333490209e-05
-4.32294046517575e-05
-2.86996431341892e-05
-7.72821227222814e-06
-1.40198306225653e-05
-1.35538151139948e-05
-3.3356405821157e-05
-1.47264587753535e-05
3.91083878503092e-06
-2.95163289709291e-05
-2.06832477755836e-05
-2.75890543993283e-05
-3.72185280978494e-05
-5.4132062498472e-05
-3.96083585277828e-05
-2.36472385542237e-05
-2.40242725483978e-05
-1.22502606678199e-05
-7.68950945754331e-05
-4.55577138578093e-05
-4.80730673031972e-05
-2.10747950561218e-05
-4.78112404354489e-05
-2.1622551072388e-05
-1.27034423135462e-05
-3.10427880920855e-05
-1.8562832182704e-05
-2.91770800180499e-05
-3.24277544954201e-05
-2.66246165624006e-05
1.36230856284702e-06
-9.4410290431371e-06
-3.05908232925093e-05
-2.50468038698644e-05
-3.16042265033048e-05
-4.27565993949739e-05
-2.43006954397754e-05
-5.18571714648834e-05
-3.86835012029328e-05
-2.48891868933474e-06
-1.47013114752132e-05
-9.8941818941812e-06
-4.99603410957698e-05
-3.35841376461586e-05
-6.48769311599452e-05
-5.11739759793343e-05
-1.14577632388096e-05
-3.74818490395646e-05
6.51285156944977e-07
-3.43089293800345e-05
-2.05665918477355e-05
-1.86426124562472e-05
-3.77902680245362e-05
-1.01443105557278e-05
-4.36123888716027e-05
-2.06236570563459e-05
-1.65106016257073e-05
-2.79544405761987e-05
-2.23695037787292e-05
-8.62868099720434e-06
-2.70416112796712e-05
-3.92204277537759e-05
-3.42095676386829e-05
-3.21403970568114e-05
-4.80212236807433e-05
-3.70935317021478e-05
-1.88685806871671e-05
-4.44608062531774e-05
-1.57027688102178e-05
-1.6791712119095e-05
-4.47208928877896e-05
-3.6285332505143e-05
-3.07806582395845e-05
-4.97995027928442e-06
-4.19908904900495e-05
4.84072421520489e-06
-4.20979923397001e-05
-4.24906875487168e-05
-6.2029513314433e-05
-3.91515299324039e-05
-5.68476043899296e-05
-1.91512723426054e-05
-2.20764720993573e-05
-3.52749183346683e-05
-5.41815633117109e-05
-3.44217288186375e-05
-2.19290182242885e-05
-2.99360063716974e-05
-5.27654756427994e-05
-2.8083495789629e-05
-2.66883660924467e-05
-2.85576101365109e-05
7.45240841069387e-06
-3.66433745369552e-05
-3.58373128263227e-05
-1.48092617483981e-05
-2.7884211147408e-05
-3.89085027339486e-05
-3.02205855001775e-05
-3.00496248083435e-05
-5.70512073830774e-05
-4.15121368883064e-05
-3.21288040920402e-05
-2.63316975212638e-05
8.6932687506343e-06
-4.17821029854e-05
-1.64983748237352e-05
-1.74178186102032e-05
-3.96851719275206e-05
-1.36756521339731e-05
-3.16300344284622e-05
6.75634536784571e-06
-2.38928640068999e-05
-2.84167571785923e-05
-2.57267858473286e-05
-3.16174445825264e-05
-1.93618188480211e-05
-9.74789255569412e-06
-2.28136669660152e-05
-7.50006884012701e-06
-1.6319040850011e-05
-2.26082170056309e-05
-3.65721626235581e-05
-1.02433332586036e-05
-2.31059356690377e-05
-2.29603442816733e-05
-1.92104504660478e-05
-4.22319405667559e-05
-4.22559692959115e-05
-5.16085921032188e-05
-4.08429381335867e-05
-3.61215291604672e-05
-3.05492593256377e-05
-1.29891832430323e-05
-6.1084981460161e-05
-4.11269812816077e-05
-3.12333497248235e-05
-4.47615826386451e-05
-3.70250785128982e-05
-3.47923036025322e-05
-4.06260813754915e-05
1.2598115964651e-05
-1.10480422797853e-05
-1.72275476891648e-05
-4.14054408993459e-05
-4.71789199777149e-05
-2.78239860850628e-05
-6.42184015873196e-05
-4.79361732790631e-05
-4.50758522973139e-05
-5.22746693319545e-05
-8.34788461077047e-07
-4.44491805772658e-05
-5.74715554561499e-05
-1.12930835892683e-05
-5.42293373424722e-05
-2.20253906827942e-05
-2.4527573742667e-05
-1.02879192872271e-05
-2.93705578113545e-05
-3.78978272020467e-05
-4.05147300969799e-05
-1.50398148059226e-05
-4.75583216137619e-05
-1.87840207091148e-05
-2.56682214663283e-05
-8.77363095256857e-06
-4.01806853314743e-05
-4.16072118652216e-05
-1.15354593049501e-05
-1.65319478874318e-05
-1.45444104126712e-05
-1.71498348505223e-05
-3.21020585531163e-05
-2.98537226550192e-05
-4.33682472828725e-05
-3.35160561708922e-05
-4.84436405571112e-05
-1.5749594424707e-05
-1.77686395972167e-05
-1.5155384936832e-05
-3.30588869751982e-05
-2.59980802578945e-05
-2.38920496286119e-05
-2.41246357737144e-05
4.46010442961053e-07
-7.27913836789392e-05
-4.87808796918793e-05
-6.38547432709293e-05
-5.3594052978068e-05
-2.5240670135389e-05
-2.74724005853734e-05
-2.55598224869578e-05
5.22446680919234e-06
-1.58208898044022e-05
-2.23397893326966e-05
-3.84806187535359e-05
-1.80825194392481e-05
-2.11650871470858e-05
-1.72408507308452e-05
-3.50163509475544e-05
-1.57969180253562e-05
-3.29553946449855e-05
-2.52522647664224e-06
-1.60680226626835e-05
-5.55682331820274e-05
-4.3162783798475e-05
-2.46485210911058e-05
1.53082229178974e-06
-5.39215838585208e-05
-3.79877706199976e-05
-2.27763101328121e-05
-9.8580154945117e-06
-2.80808611013872e-05
-8.12418825040116e-06
-5.92411040033717e-05
-7.47949089654974e-06
-3.38640850770671e-05
-2.61396472534164e-05
-2.17764833777253e-05
-4.89078533262286e-05
-4.50133890211843e-05
-2.58356448194761e-05
-4.6327384160549e-05
-4.43067853971289e-05
-1.64256878215681e-05
2.62043204311912e-06
-7.69682151276331e-06
-2.93089295363196e-05
-4.11940455294286e-06
-2.74730824285538e-05
-5.35554450082709e-05
-2.04727433303754e-05
-3.48439238236026e-05
-6.84434791867272e-05
-1.47985157393919e-05
-2.9618654124657e-05
-5.77091278380411e-05
-1.37854418293273e-05
-3.12078460965637e-05
-1.38410058567548e-06
-3.07249903962775e-05
-1.710888386962e-05
-4.40515336269789e-05
-1.2495486062077e-05
-5.77065695578183e-05
-3.66365644746952e-05
-4.27678954542994e-05
-3.65492043882416e-05
-1.26704286657618e-05
-3.12316178003996e-05
-3.72674850385138e-05
-1.25776419423774e-05
-4.80254774237436e-05
-3.41858122845338e-05
-2.79515428503651e-05
-1.77946342913777e-07
-9.25298419736904e-06
-2.1282159274233e-05
-2.44571879876922e-05
-2.94070725587485e-05
-3.66586825894318e-05
-1.30207977148853e-05
-2.60478180918059e-05
-8.47218461122622e-06
4.93502150904471e-06
-4.59499321151207e-05
-2.66985643171506e-05
-2.5132598781869e-05
-1.27692062366338e-05
-2.50512688091115e-05
-3.1645259658056e-05
-1.76081396202867e-05
-1.50424642434079e-05
-7.08733370862108e-06
-5.82518709060411e-05
-1.44666196317273e-05
-3.12336318715404e-05
-3.4187878769997e-05
-2.79334219956911e-05
-3.11055438153956e-05
-2.43784897679705e-05
-2.65910936403545e-06
-1.20203432212032e-05
-2.55740018908435e-05
-1.80116058620226e-05
-2.49340083775862e-05
-3.47452319302911e-05
-1.44566897124298e-05
-1.25756326356522e-05
-4.04349110168493e-05
-6.13512325088484e-06
-2.08765203385417e-05
-1.83268847616703e-05
-1.35791842924295e-05
-4.1749786912088e-05
-2.9474118516953e-05
-2.36815745088358e-05
-3.829214212632e-05
-3.0945724053535e-05
-1.01175744234994e-05
-3.3334117460173e-05
-3.31596076061512e-05
-4.97574329478517e-05
-4.86431731052037e-07
-2.94204174210663e-05
-3.69171681968978e-05
-3.74853587128034e-05
-1.04100762921067e-05
-1.33538717422396e-05
-4.82312718836052e-05
-4.08916813354146e-05
-4.28980426391426e-05
-9.31035792670717e-06
-2.19833004526548e-05
-3.3462490515943e-05
-3.69183900890122e-05
-3.74399801432476e-05
-4.78703740320334e-05
-1.36930795769378e-05
-3.19130094861733e-05
-2.89225588458667e-05
-3.50389657359688e-05
-4.15176972890894e-05
-3.4328730051878e-05
-3.02461165956219e-05
-3.13912623749325e-05
-1.44009829165029e-05
-3.64970820581771e-05
-1.37704790612493e-05
-3.39665359793308e-05
-2.0004819631625e-05
-1.22781262873099e-05
-3.77828539435009e-05
-1.35510826516388e-05
-5.15358609364528e-05
9.3254450851782e-06
-1.73519706662847e-05
-1.59889816119014e-05
-1.09822663339411e-05
-2.3926688495961e-05
-1.97611384515485e-05
6.71662660396614e-06
-2.80552181737171e-05
-1.88437816533574e-05
-3.99303286769314e-05
-1.09625330911921e-05
4.43512574106676e-07
-4.88191082238608e-05
-2.31970975153932e-05
-3.50829049481348e-05
-3.61974384922692e-05
1.01716221502453e-07
-2.17752934271195e-05
-3.37247313445422e-05
-9.32656696326094e-06
-3.04152404121757e-05
-6.45287881267549e-06
-2.49905979023143e-05
-1.87477451113248e-05
-3.55444783049792e-05
-8.36932669133857e-06
-4.66771768879997e-05
-2.22616497083188e-05
-2.0985716032988e-05
6.3604524284778e-07
-3.07399407416749e-05
-6.07547708890285e-05
-3.24105828008307e-05
-5.70722334682768e-05
-3.2008965121176e-05
-3.94229449231757e-05
-1.48374730681963e-05
-1.52156869761665e-05
-1.28551730390355e-05
-2.15241928473833e-05
-2.05035302481954e-05
-1.6051957310186e-05
-1.68677712702352e-05
-2.00919784132991e-05
-3.44285273546377e-05
-1.96207371976172e-05
-3.0678915068856e-05
-1.17298390994715e-06
-5.94482320149898e-05
-1.87221546352656e-05
-3.61513060810572e-05
-1.62000754008186e-05
-3.50383861868398e-05
-5.92981187935849e-05
-3.57734815429889e-05
-3.90420679532533e-05
-2.83802670172135e-05
-4.89535397449927e-05
-1.18021627714556e-05
-3.40354574333788e-05
-4.61139591509366e-05
-3.21570041860634e-05
-2.33679184425941e-05
-4.96221646890731e-05
-1.73536338232106e-05
-4.43851541517695e-05
-1.43460749813239e-05
-4.65831541005325e-05
-1.66110992007407e-05
-1.33623267009684e-05
-1.79424222214093e-05
-9.26474901757518e-06
-4.32725710619769e-05
-1.82401210854148e-05
-2.97917154467684e-05
-6.42057515327202e-05
-4.43602603772694e-05
-2.74188374350177e-05
-1.54870526749472e-05
-1.73934893244458e-05
-3.16540260511377e-05
-3.95510752516008e-05
-5.72803887063496e-05
-4.30525565641158e-05
-1.18306868285367e-05
-8.38127237299951e-06
-4.20668283075843e-05
-3.94798039772032e-05
-3.85619793770656e-05
-3.36918017307184e-06
-4.97508958721697e-05
-1.60660387095021e-05
-3.53735671320239e-05
-1.07828002321018e-05
-5.46690970675783e-05
-2.25388388920995e-05
-2.44279029049677e-05
-5.48929906043578e-07
-2.92777907030987e-05
-5.97411536676595e-05
-6.08969584635201e-05
-4.97690793066411e-06
-9.54343934986364e-06
-1.92219693659399e-05
-2.79125981445517e-05
-3.19421246496338e-05
-1.07703288947982e-05
-1.67783080941819e-05
1.31249769162417e-05
-6.59414554892691e-05
-2.84604144724908e-05
-3.23640308510455e-05
-3.67255093858015e-05
2.34346144023847e-06
-4.69970695134613e-05
-4.38886022829614e-05
-1.63141606379862e-05
-3.33173599265903e-05
-1.90310999046648e-05
-2.39026305815772e-05
-3.97491455873532e-05
-4.11416989048496e-05
-4.63780906895934e-06
6.85372466527286e-06
1.29596689156e-05
-3.13689814428156e-05
-2.67576310132571e-05
-6.68022120354504e-05
-1.38577422721548e-05
-4.98130466285993e-05
-2.16524582976268e-05
1.73547631343542e-05
-2.0794363655825e-05
-3.23771592614578e-05
-4.91481318913032e-05
-3.6502004434461e-05
-3.99111699719362e-05
-2.90465604551642e-05
-3.80013584959261e-05
-3.28744539533216e-05
-2.24130331297754e-05
-3.17789819483495e-05
-1.62612110849704e-05
-2.48230136859333e-05
-1.1322608635163e-05
-1.72895429492813e-05
-2.62304347979614e-05
-2.09698953183935e-05
-2.7429922204804e-05
-3.30705600330897e-05
-1.44300410799605e-05
-1.14451795535122e-05
-2.47078857060431e-05
-4.46169733639791e-05
-6.14321075270713e-05
-3.92653724850082e-05
-3.22302241922609e-05
-5.50403649733868e-05
-9.87953528155779e-06
-1.61195487664778e-05
-2.88641590065849e-05
-4.19329280010454e-05
-4.93532756224819e-05
-3.08641805519096e-05
-4.05055072668289e-05
-2.27487081057174e-05
-4.29246805448257e-05
-2.53611667937426e-05
-3.70126796047049e-05
-1.03207988259744e-05
-4.35287366466969e-05
-4.07536946784601e-05
-2.03342318887702e-05
-5.23232901438114e-05
-1.40116488847135e-05
-1.02746539006986e-06
-5.86522736148026e-05
-1.77436715203145e-05
6.56315771286223e-07
-2.34776561737816e-06
-6.65039373456182e-05
-3.77523440711678e-05
-1.10123335968771e-05
-2.52899875941873e-05
-4.98716251152491e-05
-2.92245083696009e-05
-8.376165656226e-05
-3.48020019015066e-05
-4.70183009034831e-05
1.6155979331621e-06
-3.53508660702071e-05
-7.8024967102882e-05
-1.87419585023643e-05
-1.78734349215925e-05
-4.26728603700859e-05
-4.11939960688641e-05
-4.98984179082443e-05
-2.13998094893019e-05
-3.2212507779237e-05
-2.74378900047742e-05
-9.42548647198486e-06
-1.02585596864086e-05
-4.1011399910832e-05
-3.34241141348105e-05
-2.08283861534012e-05
-3.59567480021578e-05
-4.54911748063156e-05
-3.78949265109604e-05
-2.98269757420205e-05
-6.60956079029257e-05
-2.78202823706431e-05
-2.80018080509737e-05
-2.68888190312318e-05
-8.56063896336822e-06
-4.07514959613656e-05
-1.22083553053283e-05
-2.33683891847686e-05
-3.38027355740467e-05
-1.84902089377565e-05
-2.5821776497862e-05
-3.72659427492475e-05
-2.41817967635003e-05
-3.79887222553602e-05
-3.57812906801882e-05
-2.62060307934096e-05
-4.47789951183878e-05
-3.00908259179099e-05
-2.2740282744425e-05
-3.14321835498518e-05
-1.58552938190883e-05
-6.31507540953842e-06
-2.57512207303358e-05
-1.35164658796959e-05
-3.45458277345063e-05
-3.71098076880526e-05
8.69523014791887e-06
-1.97854680819393e-05
-3.11526570944609e-05
-2.80511847760983e-05
-7.59225083035976e-05
-4.09533390073297e-05
-2.94908016610273e-05
-4.21034573555056e-05
-3.55318172489472e-05
-8.13831473598205e-07
-2.287680962175e-05
-2.16740102844441e-05
-3.33831920639415e-05
-2.16850708627102e-05
-2.84225287227245e-05
-5.72901529489228e-05
-5.46936960321996e-05
-5.01715288973015e-05
-3.53664379740684e-05
-1.46696694565897e-05
-3.30852522687615e-05
-1.08812065163259e-05
-2.98283613617517e-05
-6.02093303918128e-05
-1.73728920442404e-05
-6.26877136502094e-05
-4.70194751565741e-05
-2.33712850386841e-05
-2.16912776625424e-05
-2.74413354626436e-05
-1.1771210028833e-05
-3.17924216485464e-05
-4.47797741895713e-05
-2.18195146942245e-05
-2.54091441013735e-05
-1.92455922134983e-05
-5.50076104234566e-05
-7.12797876091118e-06
-6.40048702816475e-05
-3.87959920528663e-05
-7.6137096200267e-05
-4.3826066067731e-05
-5.65549054889138e-05
-4.62066223741172e-05
-5.07080838799998e-05
-2.97577501761813e-05
-3.44565980634852e-05
-4.60906142688511e-06
-2.8159570810404e-05
-1.33612673550487e-05
-4.64736371201499e-05
-5.80870392768394e-05
-2.59894442972846e-05
5.40743710821869e-06
-3.06706089919851e-05
-1.21431253034293e-05
-7.96187108171671e-06
-2.52324648111411e-05
-1.25834066409408e-05
-2.40393002133449e-05
-4.81360082956727e-05
8.13774696812747e-06
-1.04556201978273e-05
-2.89774965466959e-05
-3.81966409179413e-05
-1.37574469955719e-05
-5.10184371187374e-05
-2.34633848841357e-05
-3.08349948771601e-05
-2.70139290006219e-05
-4.31429761422459e-05
-3.52828947261729e-05
-4.03654897657729e-05
-4.14875293044539e-05
-2.49837940178814e-05
-3.0221595940675e-05
-5.24038784993107e-05
-3.89177094903217e-05
-2.0299576891065e-05
-2.98938158370144e-05
-2.1817594205773e-05
-1.95573372688089e-05
-1.93660847585357e-05
-3.60170825481433e-05
-2.78785237568813e-05
-1.67656132386377e-06
-9.91573457621818e-06
-4.12839081534652e-06
-2.847945236435e-05
-5.12974845322522e-05
-8.0517181210215e-06
-6.85938906036029e-06
-4.18876533230119e-05
-2.78430525736522e-05
-3.87709953073975e-05
-5.14378832346966e-05
-1.8177489336122e-05
-2.32232325360908e-05
-2.03918148942198e-05
-4.58258135196604e-05
-3.92816186818179e-05
-1.79088643883055e-05
1.31827262030316e-06
-3.98753155314581e-05
-3.81280344062755e-05
-1.74651549973681e-05
-4.25491123914902e-05
-1.3005880619331e-05
1.1320551360213e-06
-4.19614210215815e-05
-2.61514890078744e-05
-1.82839974488409e-05
-1.67587670854088e-05
-5.18367309254562e-06
-4.10290419938947e-05
-3.50735189481081e-05
-6.49111302612585e-05
-4.16509327591212e-05
-5.02562573436148e-05
-2.00154681153972e-05
-2.25365999099884e-05
-3.00153087738615e-05
-5.68673297158645e-05
-1.14247171136738e-05
-4.17277136000807e-05
-3.17155661993445e-05
-1.95946105390356e-05
-4.58750131263147e-05
-1.10339732955163e-05
-1.88490493754193e-05
-2.97048188618626e-05
-1.04131157159168e-05
-2.43816603957352e-05
-2.41135993440857e-05
-2.95197808358368e-05
-1.2265401615262e-06
-3.09551075173921e-05
-4.00642041063624e-05
-1.4995355679793e-05
-3.01653632305012e-05
-2.21054779550087e-05
-4.28817606576725e-05
1.35887764780027e-05
-3.10257517341749e-05
-1.32890831867064e-05
-1.93914089406225e-06
-3.14805915405095e-05
-2.233655150933e-05
-4.29711444686347e-05
-3.92696178835077e-05
-2.25695981148073e-05
4.20359263983837e-06
-1.93857763608407e-05
-2.8815874463075e-05
-1.98945101579193e-06
-3.27708804219403e-05
-2.33146393514269e-05
-2.59326883432683e-05
-1.85627839884753e-05
1.5346975472604e-06
-3.51517335237393e-05
-3.77915006747605e-05
-2.76909849366937e-05
-5.50852264154466e-05
-8.5387292972123e-06
-9.22594861510574e-06
-3.35996499377325e-05
-4.49421156465548e-05
-2.24347933407453e-05
-9.79522814558009e-08
-3.98763483047924e-05
-1.17473354391266e-05
-4.65941707429146e-06
-2.45019747542496e-05
-2.49871453034745e-05
-2.19540158183199e-05
-1.1346973988562e-05
-3.44554213122545e-05
-3.31823804033097e-05
-1.44474584545072e-05
-3.14691127195033e-05
-8.69856331042693e-06
8.6356915838641e-06
-3.55010068573038e-05
-5.19119071240679e-05
-5.24336138311339e-05
-1.67614524143371e-05
-1.43582313025656e-05
-5.02603795637951e-05
-3.1528626902384e-05
-6.34186556268514e-05
1.48871518526128e-05
-2.64827521675952e-05
-1.51576222681778e-05
-5.16458215194096e-05
-3.48762416386549e-05
-4.28034106288379e-05
-5.76831849579524e-05
-6.60924690242628e-05
-4.84529697233125e-05
-3.76586121505413e-05
-3.03183387094082e-05
-2.45191480434819e-05
-5.22097267380037e-06
-4.04883867348505e-05
-2.96271482145071e-05
-4.69921870840021e-05
-2.92982834174414e-05
-4.79246085527063e-05
-2.00367061245017e-05
-1.53458831394431e-05
-3.09760800915473e-05
-2.85398666654725e-05
-2.81485477491881e-05
-3.27880585546016e-05
-1.18071558920498e-05
-3.30279052446665e-05
-6.86107317771143e-05
-1.23370814093903e-05
-2.34018161242501e-05
-4.96765490104317e-05
-2.38377968079662e-05
-2.15084525844059e-05
-1.20088050870506e-05
-3.83538866628257e-05
-2.57297524381658e-05
1.14900437691356e-05
-4.73954692665876e-05
-8.61879905107244e-06
-1.39669100363524e-05
2.49547033851875e-06
-3.11194989940959e-05
-3.00474581755018e-06
-3.70118415168666e-05
-2.77596790318644e-05
-2.45252118644799e-05
-3.0941357115272e-05
-1.21183099998084e-05
-1.16249681871902e-05
-5.21352266509559e-05
-4.55139348613982e-05
-3.6800191503401e-05
-3.84849139070722e-05
-8.17614744719189e-06
-9.51828577520491e-06
-2.20754646587116e-05
-9.10331261229753e-06
-1.55195209313101e-07
-4.6136672177455e-06
-5.44552982696557e-05
-4.84607865955722e-05
-2.27738942367242e-05
-1.03679753198239e-05
-2.56023131572975e-05
-4.0918861516065e-05
-4.60026443889284e-05
-2.68607943304469e-05
-1.48268541975247e-05
-5.70138394492805e-05
-1.67576516938261e-05
-1.51664066073403e-05
-1.67360040632431e-05
-1.80008894320886e-05
-1.63457884629441e-05
-2.32773585279039e-05
-3.79933178851596e-05
-2.90079905885912e-05
-2.77031859153806e-05
-4.54990754668132e-05
-4.42260183366482e-05
-2.43421140717908e-05
-2.51111652419021e-05
-3.53099882796097e-05
-1.62509589036631e-05
-3.44764481861812e-05
-4.54163653798356e-05
-5.1033893465653e-06
-4.32167935462246e-05
-3.88647734043255e-05
-1.40601133642511e-05
-3.60450191595717e-05
-3.42322047446448e-05
-4.81477232319114e-05
-4.08401786539284e-05
-3.6334807055006e-05
-1.72119862410095e-05
-3.69674672421066e-05
-2.58656285022187e-05
-3.875543571865e-05
-1.99701427954065e-05
-7.95974204054255e-07
-1.63023976603664e-06
-5.30270601309454e-05
-2.83279256860182e-05
-1.53482957073849e-05
-5.60721326936411e-05
-1.53655166945954e-05
-6.16983601686218e-05
-3.80128319909708e-05
-2.97573333162442e-05
-3.01969460003009e-05
-3.0761113371827e-05
-3.84594077816295e-05
-2.12077802134492e-05
-2.06112093579641e-05
-4.43526024682256e-05
-2.00545231997983e-05
-4.01131468796215e-05
-3.91315324018196e-05
-3.39735891960209e-05
-7.17607591953284e-05
-5.17202012054625e-05
-3.06937473253253e-05
-1.36977226026772e-05
-7.358546844694e-05
-5.12067129290734e-05
-4.67313465127853e-05
-4.03446521793562e-05
-7.56763006881441e-06
-9.86862734796872e-06
-2.28593932233962e-05
-2.70172201208716e-05
-3.18513027466425e-05
-6.67966728148141e-05
-3.4369046443481e-05
-4.82760107859208e-05
-3.23894358507263e-05
-1.72833154950828e-05
-2.72355044934887e-05
4.65798540265985e-06
-2.54589656681104e-05
-6.51602091987366e-05
-2.30694406352327e-05
-4.30630478032334e-05
-7.98421581225408e-06
-2.40888355013917e-05
-4.29196326869724e-05
-4.39030998086715e-05
-3.988425685446e-05
-2.30372159536642e-05
-3.86987974563652e-05
-2.22071488428251e-05
-2.07851736704277e-05
-6.62432580806123e-06
-1.92852696412249e-05
-2.06945968480267e-05
-1.96958086908787e-05
-2.57079083909027e-05
-2.01531492124047e-05
-6.09938769846039e-05
-3.55579112407721e-05
-5.70254343724333e-06
-6.14289317580243e-05
-3.77062347888482e-05
-5.59225904683297e-05
-3.06924445862987e-05
-1.43159440233753e-05
-3.11625105571769e-05
-1.40551434707178e-05
-1.89020706876805e-05
2.62811270616301e-06
-3.40976307384116e-05
-3.15947461391423e-05
3.12468889609868e-06
-3.70968312418062e-05
-2.31463876559503e-05
-3.47767482705628e-05
-2.13152642167917e-05
-2.23050664146065e-05
-3.37202729069414e-05
-3.47080913974937e-05
-4.00965409596164e-05
-3.24776774364158e-05
-5.1131732619633e-06
-6.02928140285587e-05
-2.07711487152408e-05
-1.46146161093181e-05
-3.68573289558069e-05
-3.48349517289083e-05
-3.61612192650493e-05
-4.78996614219614e-05
-6.99547438564725e-05
-2.71905273192101e-05
-2.19197386349736e-05
-4.51142208781111e-06
-5.46678454667776e-05
-1.37156561901735e-05
-3.1360329230962e-06
-1.12011805726891e-05
-2.01286862278348e-05
-3.52433827614138e-05
-3.58905149196469e-05
-2.85099354499826e-05
-3.67032150236761e-05
-3.34690054709656e-05
-2.17053516557597e-05
-4.60538054359263e-05
-1.08160571167694e-05
-6.65915032776622e-05
-4.40862464681196e-05
-4.7038730296903e-05
-5.68724614930412e-05
-2.44732063208787e-05
-3.27593469596346e-05
-2.19281489985818e-05
-4.25515662376435e-05
-4.5220782881317e-05
-1.09731529259143e-05
-2.50925406930151e-05
-3.20441597645102e-05
-3.5943796674903e-05
-1.64320292684256e-05
-9.06595066841724e-06
-3.84472592641804e-05
-7.38385277948793e-06
1.02368268023835e-05
6.75857210081543e-06
-3.27396607938665e-05
-4.21828711082242e-05
-1.11679344541298e-05
-4.09287358169535e-05
-1.93414718063611e-08
-1.28343230858369e-05
-1.19320488658721e-05
-1.16076150739855e-05
-2.62191895262291e-05
-4.81602356370999e-05
-4.00227839666078e-05
-1.19671822183456e-05
-4.28559076726332e-05
1.39495816623331e-06
-2.83773245067412e-05
-4.40088036661738e-05
-3.43122334683257e-05
-5.06851517143327e-05
-4.27769286293145e-05
-3.18796799944196e-05
-3.66679295534538e-05
-4.2907188987899e-05
-3.25963329933468e-05
-4.69277532508482e-05
-3.47219898707497e-05
-4.18590948196914e-05
-3.11247239495868e-06
-4.14514013100667e-05
-5.3069196424311e-05
-1.88018654494968e-05
-2.19684116499231e-05
-4.4206923967624e-05
6.15417544589845e-06
-9.53453268412084e-06
-5.1179976348703e-07
-1.89153109672589e-05
-1.31823759933613e-05
-3.84796530673916e-07
-1.4726100860271e-05
-4.92448982500835e-05
-4.62548890884088e-05
-2.64982634173543e-05
-1.64860742848977e-05
-1.98581219920382e-05
-3.55852882240053e-05
-3.28110099992991e-06
-3.92979637368526e-05
-1.93060803230429e-05
-3.07916723470839e-05
-6.48090916430105e-05
-1.31838105178362e-05
-2.4220092561995e-05
-2.9748782496411e-05
-5.71664451144463e-05
-2.86982919916896e-05
-2.00311911785363e-05
-1.30834364879327e-05
-1.67709714965475e-05
-3.95037100811673e-05
-3.73885263228535e-05
-2.05588156808507e-05
-3.09041533619653e-05
-4.97589722311459e-05
-3.81883085606799e-05
-3.22404008197508e-05
-1.82371118383646e-05
-9.31924074201827e-06
-1.85671959790347e-05
-3.53510389068074e-05
-2.85978520859398e-05
-1.91983603380607e-05
-3.26458113035984e-05
-2.83979007461171e-05
-1.08317552354377e-05
-3.39173714145389e-05
-1.53658334209117e-05
-1.34372409201358e-06
-5.11373793156818e-05
-3.24957137568665e-05
-4.9969620820485e-05
-3.54783317200121e-05
-3.69616346519547e-05
-2.58624351152906e-05
-2.14131667566875e-05
-2.11279478812437e-05
-1.06480648219286e-05
-5.10797419775101e-05
-8.99688854084796e-06
-2.32101075358306e-05
-2.76126023614573e-05
-5.05292035685616e-05
-1.99140429158364e-05
-1.12662533714527e-05
-5.69639620980134e-05
-2.38648414545729e-05
2.12976648069203e-06
-2.20578118052652e-05
-5.77969701565864e-06
-3.29070351052067e-05
-4.19623646323159e-05
-3.59608730336681e-05
-2.8306038079255e-05
-2.50267800903268e-05
-2.6414064916872e-05
-1.09173256859027e-05
-4.92957858751276e-05
-2.65473237028538e-05
-3.25762595657577e-05
-5.18260822890497e-05
-2.16759197266099e-05
-2.76912593349956e-05
-4.96336842951379e-05
-4.16776825223392e-05
-5.29018348962008e-05
-9.97933784071731e-06
-2.65307909050974e-05
-4.38143654423535e-05
-3.57962207683101e-05
-2.30219723794275e-05
-2.35712441144125e-05
-3.24189984055412e-05
-3.37764180118882e-05
-6.89369990730037e-05
-5.72332518834534e-05
-2.44364670599931e-05
-1.18403037436412e-05
-3.36413994052087e-05
-4.21980870544733e-05
-3.12524844148254e-06
-3.55651762094629e-05
-5.81129215463053e-06
-3.59624663803487e-05
-1.75573012423757e-05
-4.61810208979651e-05
-4.32457043071566e-05
-3.41908727302911e-05
-2.74149578639319e-06
-5.07474812794791e-06
-3.35190266436551e-05
-1.24154729561269e-05
-1.576374043753e-05
-1.13712298305069e-05
-2.7373595253357e-05
-1.69414830966846e-05
-5.62670537456277e-05
-4.36909432090017e-05
-2.90734267330989e-06
-3.50671200930128e-05
-5.93412942618289e-06
-3.89574891029238e-05
-2.61341651759251e-05
-2.65804054511443e-05
-2.90831551675227e-05
-4.73118125487862e-05
-4.55188709949889e-05
-1.65216106424422e-05
-8.59629292477054e-06
-3.65739265053772e-05
-1.66569122252671e-05
-4.97217042634431e-05
-5.87835270888712e-05
-1.82775367005829e-05
-4.04516406005868e-05
-5.61859456141758e-05
-3.14100817725691e-05
-5.02363725867448e-05
-7.49689235804921e-06
-2.5183368590576e-05
1.35731896202209e-05
-4.56312860817783e-05
-1.6868181377884e-05
-2.55061550905112e-05
-6.25825663340578e-06
-1.28013622657594e-05
-1.24560822583022e-05
-4.52675573337576e-05
-2.55923313321394e-05
-3.36279622507999e-05
-2.48005536277292e-05
-3.87895941175301e-05
-3.20421074590205e-05
-2.93472568828751e-05
-2.3437864172039e-05
-2.09493359668909e-05
-1.11958939343236e-05
-3.51271511104274e-05
9.12439217325315e-07
-9.3539352333578e-06
-4.26692914891826e-05
-3.32106883800399e-05
-2.81562960459245e-05
-5.35016601985107e-07
-1.38926324671636e-05
-3.16679591905916e-05
-6.66954509732838e-06
-2.92426927351259e-05
-7.74702247549035e-06
-3.94254430632938e-05
-2.79092130722833e-05
-1.1397773617113e-05
-3.72324615755693e-05
3.90187905031685e-06
-3.41847711565699e-05
-1.81789215701703e-05
-1.19841074627512e-05
-2.67920777520652e-05
2.64646679990182e-06
-3.05459132594117e-05
-3.46102629857125e-05
-1.12363916788582e-05
-2.64485906596829e-05
-7.69589315571158e-06
-3.38474233704769e-05
-1.2196296560645e-05
-3.25241897378992e-05
-3.85325401301026e-06
9.71346228248953e-07
-9.49224724543539e-06
-5.34172625833872e-05
-6.86558397224127e-06
-6.65458652000619e-06
-4.10091742851753e-05
-2.46854840815012e-05
-4.90874743250115e-05
-3.6058317948305e-05
3.271515380595e-06
-1.37138028554366e-05
-4.12734935598859e-05
-4.33325478028765e-05
-2.27456987515465e-05
-5.28192876198101e-05
-2.79249153147699e-05
-6.48634147744122e-05
-4.64247009346245e-05
-4.01279609126126e-05
-3.09981438281165e-05
-3.25943748312708e-05
-2.95526279248685e-05
-1.81168227223413e-05
-6.30458909848591e-05
-6.40737951032618e-05
-1.30053676897375e-05
2.26559298015142e-06
-3.88569329195419e-05
-4.2025061340495e-05
-1.99209969039276e-05
-1.74248075329464e-05
-1.07629983497512e-05
-1.0205319039051e-05
-2.08639857934235e-05
-6.38739229393446e-05
-2.80619738422464e-05
-3.30881933278595e-05
-2.69814773469606e-05
-7.98820208987222e-06
-2.32448592339861e-05
-3.35055747333886e-05
-6.10970258670936e-06
-2.43515543745912e-05
-2.94219384152545e-05
-6.54943819626891e-06
-2.16191445203696e-05
-4.4478517943234e-05
-2.67583061212719e-05
-3.86654851718909e-05
-1.28300710887368e-05
-1.28702494538744e-05
-6.75485585154604e-06
-4.15810803272536e-05
-3.45600776930978e-05
-3.76828528792657e-05
-3.33780740718991e-05
-2.04911213808858e-05
-3.98083300239282e-05
-2.38361492414779e-05
-3.73889497917794e-05
-1.87586754387551e-05
-6.47433850324934e-05
-3.96743835913349e-05
-1.35704245821013e-05
-4.35139686107959e-05
-4.35882269024471e-05
-6.15368123717756e-05
-1.69210336074849e-05
-2.68873673820494e-05
-3.96837532888895e-05
-2.55335116101055e-05
-2.66090362375611e-05
-2.84320389734159e-05
1.40795142905718e-05
-2.97072712909396e-05
-5.67194267028535e-05
-2.74755068348456e-05
-6.42356164014846e-05
-2.76217111281056e-05
-4.9701404406537e-05
-3.04902275830779e-05
-6.57949317786313e-06
-1.59851089130984e-05
-1.57383672145679e-05
-3.10162563781772e-05
-4.44432808317452e-05
5.68565020368697e-07
-2.84492479903101e-05
-3.61545396208487e-05
-1.61975556482926e-05
-2.76797176005271e-05
-3.53732802565343e-05
7.28026001144763e-06
-4.58370990047696e-05
-2.01319618942057e-05
-2.6307320073767e-05
-4.41490277333385e-05
-4.70914600662049e-05
-2.24580365355586e-05
-3.43439693007585e-05
-3.88090245499545e-05
-2.62194624487965e-08
-3.10526998514943e-05
-2.00391127103003e-05
-3.3037054882666e-05
-2.63132585459789e-05
-3.03481593870638e-05
-2.83386441522891e-05
-2.77223029164735e-05
-1.89443600111985e-05
-4.46039337097497e-05
-4.42655501443712e-05
2.56960653672402e-06
-3.50597145433012e-05
-5.68842158088304e-05
-1.30769912134006e-05
-8.22088357292077e-07
-1.37945566727359e-05
-4.95280557288655e-05
-3.67072301950679e-05
-3.53990871741956e-05
-4.22664317395657e-05
-6.5718135608181e-05
-1.67689134961327e-05
-1.67374264906361e-05
-5.68451097410486e-05
-2.91343788706183e-05
-1.02149560187203e-05
-2.90031722930657e-05
-4.90710313305565e-05
-4.19608672694036e-05
-1.16355786569769e-05
-4.38159722791873e-05
-2.95679198145252e-05
-3.84267692178321e-05
-3.6197320604952e-05
-3.26948338357784e-05
-5.9889841748544e-05
-1.0676487747453e-06
-4.77149370834145e-05
-3.68339670640571e-05
-1.69692441668568e-05
-3.07231487410165e-05
4.9077546452596e-07
-2.90763163079993e-05
-2.33102104025399e-05
-2.56416265536206e-05
-3.3415502720501e-05
-5.07780515369778e-05
-2.68312408169419e-05
-2.64071430371697e-05
-5.29756707069425e-05
-2.18522091200913e-05
-8.48527674109684e-06
-3.85157467927752e-05
-4.70868558788393e-05
-4.80343162154743e-05
-9.99993194363982e-06
-3.78106866169604e-05
-4.20558613967234e-05
-1.01323991974521e-05
-3.34493672827024e-05
-4.57980253692319e-05
-2.52437832301951e-05
-2.53999109683957e-05
-2.53430075001038e-05
-1.39016021874247e-05
-4.81154148903904e-05
-2.81235385536995e-05
-4.5155134799952e-05
-4.99683636109274e-06
-2.63295913721908e-05
-6.03690341429359e-05
7.84483109714456e-07
-3.05313914041886e-05
-1.57948158556964e-05
-6.98219845483888e-05
-8.57302388243673e-06
-3.09279954309283e-05
-1.49451638730325e-05
-2.50569730754116e-05
-4.56316331613194e-05
-3.72471830079674e-05
-2.69879531683551e-05
-2.57401796515094e-05
-3.63815155271012e-05
-2.00168606732139e-05
-4.19776154914905e-05
-2.02732756715526e-05
-3.11826569552104e-05
-1.60088937121223e-05
-2.55128361623026e-05
-1.30865984889439e-05
-2.19477926136242e-05
3.48308292300817e-06
-4.818270748525e-06
-4.46686951932282e-05
-2.22635825753566e-05
-1.82492480586084e-05
-3.84583562238835e-05
-3.25689716654646e-05
-2.64950406017522e-05
-1.15058501836284e-05
-1.3810613455163e-05
-2.37132957309115e-05
-1.25894233225152e-05
-1.00178255867746e-05
-4.68108229069063e-05
-3.37312266367124e-05
9.14419703207497e-06
-3.57571329058521e-05
-2.65260240228581e-05
-3.30508295066597e-05
-2.02942186045201e-06
-3.11772162049824e-05
-1.16063728066718e-05
-3.80868430066028e-05
-1.71387565036704e-05
-9.01118919628148e-06
-2.92171095477762e-05
-3.8164514627184e-05
-3.21285289378172e-05
-3.68002596131717e-05
-1.8798401438826e-05
-3.28365445842352e-05
-3.65432675943958e-05
-2.22407377565044e-05
-3.32233717196932e-05
-1.63857654979547e-05
-3.03479094413087e-05
-5.65184117242967e-05
-2.71264528075731e-05
-3.89110423457394e-05
-3.12512277984614e-05
-1.31937344026008e-05
-3.80266726459053e-05
-3.29029594060673e-05
-1.94865412549509e-05
-4.46597424517e-05
-6.49441956361683e-05
-2.60968282322187e-05
-6.14798861251018e-06
-1.42716940976749e-05
-2.50820665894603e-05
-4.00782243557429e-05
-3.4454833836026e-05
-5.08001386172944e-05
-1.62543910102174e-05
-5.35141342748139e-05
-2.73870158425098e-05
-4.22946026865654e-06
-2.26626467861263e-05
-1.1933782458717e-05
-2.54242428314276e-05
-2.47666030641677e-05
-1.45803356706171e-05
-2.39546572094193e-05
-2.00756098454657e-05
-4.22561173756943e-05
-2.75394006013905e-05
-3.84827198332643e-05
-2.69555802619085e-05
-5.56074849918169e-05
-3.17635078159378e-05
-3.56724800486124e-05
1.14687781326308e-06
-3.63035084472567e-05
-1.33950109819219e-05
-2.84043042231474e-05
-2.3778456129178e-06
-3.27669777584677e-05
-5.52181931888998e-05
-1.76445675380445e-05
-3.79754763534715e-05
-5.24929262005369e-05
-4.2075612447679e-05
-3.45571309794664e-05
-2.64738118142737e-05
-1.89106797790652e-05
-2.1706283930109e-05
-5.5614586315706e-06
-5.03829602205336e-05
-5.08533615289975e-05
-2.24322601147636e-05
-5.43197773348203e-05
-4.51105262030933e-05
-1.02866171941133e-05
-7.02790588564277e-05
1.5415262601141e-05
-2.98111846018106e-05
-4.01847136123845e-05
-2.60024992785872e-05
-3.52470917546648e-05
-2.80761571592194e-05
-2.5410347535105e-05
-2.51702324622758e-05
-5.01555540411415e-05
-2.92472886135308e-05
-1.05554802123603e-05
-3.23089867089646e-05
-2.99120495170635e-05
-3.28233704006144e-05
-2.36349192518541e-05
-1.73526887747221e-05
-3.74270618737552e-05
-3.95407974923676e-05
-5.96979689221952e-05
-2.28421986039418e-05
-4.9277802866649e-05
4.8504972841493e-06
-3.44132222351006e-05
-4.55948152193546e-05
-4.81301236245683e-05
-4.69772761045693e-05
-6.18086995169512e-06
-3.71476345295556e-05
-1.54800501976697e-05
-1.60500271463283e-06
-4.97895143116216e-05
-2.53918558630299e-05
-2.36502137334891e-05
-1.49784594406924e-05
-2.54571519320169e-05
-9.05338782643412e-06
-5.4736181546445e-05
-3.95531028704361e-05
-3.61734425772003e-05
-1.49372929258877e-05
-2.52437443476289e-05
-2.21175482539141e-05
-2.89497023898144e-05
-2.33782796980867e-05
-2.25731086443589e-05
-1.28039823507693e-05
-2.51898994190375e-05
-7.37111804270439e-05
-9.32233665664581e-06
-3.24313196330403e-05
-3.83178782299271e-05
-5.60416816520507e-05
-1.3276065851037e-05
-3.31070054236345e-05
-6.81042471748629e-05
-1.44241250553559e-05
-1.52105975079613e-05
-4.74681801684184e-05
-4.4272660055699e-05
-1.58499575274155e-07
-2.08642375573255e-05
-3.28528776602211e-05
-2.35625665849544e-05
-3.04384551028445e-05
-2.81448446569861e-06
-4.53327846937042e-05
-6.29812193192708e-05
-8.85328562547646e-06
-3.52156120007417e-05
-4.80736448989368e-05
-3.8705861000728e-05
-2.38549599551505e-05
-1.39791162019745e-05
-6.37822659025315e-05
-4.69190621296361e-05
-3.50154719112461e-05
-1.49307401547521e-05
-2.37808621377908e-05
-3.27293603102819e-05
-2.5878889709189e-05
-2.3571095026558e-05
-3.22805978141941e-05
-3.81161880442093e-05
-6.86425609282541e-05
-4.28816570782099e-05
-3.20227332426453e-05
-4.8311448672146e-05
-3.27707673294891e-05
-3.31528741994647e-05
-4.32454014781704e-05
-4.17704513496812e-05
-1.08793573595713e-05
-1.95601558569873e-06
-4.2615790173301e-05
-6.07237843131346e-05
-4.70294435498956e-05
-2.70033437351204e-05
-4.48232100110304e-05
-1.43973219153486e-05
-5.83025776188738e-05
-8.26761624215182e-06
-5.60468566065957e-06
-3.60659011055714e-05
-3.59021969283267e-05
-6.86118986704875e-06
-4.22773705160247e-06
-1.02444670868286e-05
4.89431433236313e-06
-7.01070452347917e-07
-3.49761503913569e-05
-2.06204948028698e-05
-3.15546474809667e-05
-3.47958528532491e-05
-4.37463775396139e-05
-2.1834848760295e-05
-2.69543509361907e-05
-2.76891528461165e-05
-1.15173710352025e-05
-1.70704945239911e-05
-3.69568823367337e-05
-2.18171434932624e-05
-1.47056345189152e-05
-3.82962767067537e-05
-3.92760978886528e-05
-1.86660538929449e-05
-6.3560728557079e-06
-4.80787998872482e-05
-2.27013468756554e-06
-2.61948480794443e-05
-2.73840188623126e-05
-3.95421301494831e-05
-4.88922531807592e-05
-8.34195629003186e-06
-2.57847987339379e-05
-1.864120806139e-05
-1.73960285784413e-05
-8.46610776417187e-06
-4.43685338134417e-05
-1.27731038955354e-05
-4.81807049279928e-06
-2.60865047050233e-05
-3.68653576228114e-05
-4.18885700872994e-05
-6.97690876289601e-05
-3.78302727349099e-05
-1.66258079426011e-05
-7.86882031567009e-07
-4.51890186098406e-05
-2.55220835086285e-05
-2.85151976849594e-05
-3.20021789555567e-05
-2.48784334221868e-06
-3.6373536310757e-05
-7.32553798886826e-05
-6.26327986951845e-05
-3.97807468444684e-05
-4.57816845450551e-05
-2.92533938660786e-05
-1.81619376118961e-05
-3.12765103499927e-05
-4.58336118346457e-05
-3.74635345781708e-05
-4.25852804245581e-05
-2.38024740003483e-05
-3.50470098271479e-05
-1.90770396228063e-05
-2.56040948170257e-05
-1.91440677706478e-05
-1.75585767287999e-05
-4.2021566923531e-05
-2.47957736341513e-05
-1.60481024876581e-05
-1.21594906112268e-05
-2.23589209139404e-05
-7.46897751876515e-05
-3.53886944194987e-05
-3.2087297570547e-05
-2.82470834808389e-05
-1.84889816425788e-05
-2.77205998049342e-05
-3.3096976961696e-05
-5.41292194590833e-05
-3.69605208443209e-05
-1.66187629727095e-05
-4.79671592109858e-05
-4.16447016924728e-05
-4.10627463216823e-05
-4.05750264953416e-05
-2.16024886455662e-05
-2.65074988454856e-05
-3.84572347735299e-05
-6.56765377732694e-05
-5.36451687623487e-05
-2.08963060921099e-05
-4.48648232655637e-05
-2.51286920270816e-05
3.60988665028411e-06
-2.13750671519321e-05
-2.49178687899669e-05
-4.59239950872222e-05
-2.42014431916725e-05
-9.77504738271097e-06
-2.01959320169401e-05
-6.08017728712009e-06
-2.88363410845817e-05
-4.32584657698338e-05
-4.90416781643344e-05
-2.34137746041357e-05
-2.66500137629646e-05
-1.80595133471976e-05
-4.53933108053809e-05
-5.30378846871309e-06
-8.26496690359926e-06
6.35912168845496e-07
-4.25291479279053e-05
-2.63678673849847e-05
5.74397528497527e-06
-2.31022879012863e-05
-7.119367470716e-06
-4.16237310797001e-05
-9.49751670701508e-06
-1.71827388830388e-05
-2.03706160245275e-05
4.30259493370166e-06
-4.34810889892152e-05
-5.35805480586606e-05
-4.15450992515811e-05
-4.19987314970427e-05
-3.52962095290137e-05
-2.33047971615081e-05
-5.36939260981131e-05
-2.31468486004557e-05
-2.6185775602688e-05
-2.07295320127713e-05
-2.26415687900581e-05
-4.27103677874029e-05
-2.81635246627924e-05
-3.34286205002994e-05
-1.93083270569375e-05
-6.18911902329716e-05
-6.35195315647628e-05
-2.7269403442304e-05
-2.27677326823174e-05
-9.09635876798997e-06
-3.46018438046919e-05
-4.34434294503497e-05
-1.45407133837595e-05
-5.49339463496848e-05
-4.81482483276211e-05
-1.44057059121099e-05
-1.8368940199748e-05
-3.56186762819116e-05
-1.71530850580269e-05
-1.97880963509675e-05
-1.24383009693099e-05
-3.87296204978105e-05
-2.91837453281085e-06
-2.34014014846634e-05
-2.06080778544142e-05
-2.25268369220138e-05
-6.99723643079308e-05
-2.55899038593522e-05
-5.75826400561621e-05
-2.70386177150768e-05
-5.75158924133711e-05
-2.69408400697256e-05
-3.96223037055032e-05
-2.16976816246823e-05
-2.63394562318722e-05
1.76758647378464e-06
-1.85358497971481e-05
-3.04392272503863e-05
-2.62605446267757e-05
1.89885362113419e-06
-3.07672960194507e-05
-3.92626155787349e-05
-1.37820142491021e-05
-1.34562449368235e-05
-4.03797415566785e-05
-3.13940910674359e-05
-1.76469162883174e-05
-3.01428698760633e-05
-3.84095146811239e-05
-1.67292899452298e-05
-7.44247392402166e-06
-3.59849009271503e-05
-1.53868747746548e-05
-5.6316831236311e-05
-1.4249896593561e-05
-3.83878770897576e-05
-1.9854885533113e-05
-2.63307494457474e-05
-1.20033048898916e-05
-3.1432165995489e-05
-3.78893747149016e-05
-2.46272575001051e-05
-3.58579073944851e-05
-6.90698629537856e-05
-1.53397899416071e-05
-1.73200390300242e-05
-4.3580720513137e-05
-1.73571802631452e-05
-4.95348387675652e-05
-3.30566675054076e-05
-2.01121685295152e-05
-5.47498496523465e-05
-7.29352041269471e-05
-4.12556759666119e-05
-1.30765821862801e-05
-3.95239026799674e-05
-1.54403339329814e-06
-2.96256745894252e-05
-3.75185130038689e-05
-5.06759206311009e-05
-2.86293043018681e-05
-3.28446301014897e-05
-3.58792018485266e-05
-3.08985626306944e-05
-2.92627958513905e-05
-3.47265412642181e-05
-1.6666451732149e-05
-2.14084180804136e-05
-2.81355045384721e-05
-3.47359404281106e-05
-2.39922535631455e-05
-3.69940414020113e-05
-3.75727480578676e-05
-2.18438510727382e-05
-1.6563874364614e-05
6.65996645161298e-06
-1.82085970354603e-05
-1.9660609443085e-05
-2.01606391616151e-05
-3.65283197390622e-05
-3.17220381225087e-05
-1.3725150194011e-05
-2.77804092796794e-05
-2.81235106778084e-05
-6.76338649347801e-06
-2.00549375364892e-05
-2.91185713865743e-05
-1.21093718187928e-05
-3.03135859481831e-05
-6.81169575387771e-06
-6.09414637501688e-05
-1.98482480695464e-05
-3.85981643964996e-06
-2.47739439764156e-05
-6.17680779221015e-05
-1.65790708842329e-05
-8.15820071169153e-06
-4.31473982911274e-05
-1.87376995997482e-05
-3.13844170215216e-05
-1.95789939525182e-06
-1.66742367723996e-05
-3.71979348463903e-05
-1.0586374337237e-05
-1.82858785760199e-05
-1.46329935473295e-05
-3.01942423782833e-05
-3.89493158660834e-05
-5.86984563215581e-06
-3.64489675823827e-05
-3.93235065763152e-05
-1.68250894325992e-05
-3.2689510111633e-05
-2.67831904396178e-05
-1.59805972695878e-05
-4.2077911371897e-06
-5.04786318871004e-05
-2.78494237200685e-05
-2.16425118140248e-05
-2.04081792727007e-05
3.71613690036336e-07
-5.94870029887774e-06
-2.31272660015056e-05
-3.53353799514709e-05
-8.38634915467302e-05
1.42315824226455e-05
-3.79124218928304e-05
-3.56438191859656e-05
-2.36318410850081e-05
-1.22205441746274e-05
-2.09710640778183e-05
-1.40469656136355e-05
-5.44653297413762e-05
-5.79955126075622e-05
-3.86325501419613e-05
-3.55880052435431e-05
-2.1344424406192e-05
-6.10403493591852e-05
-7.84654717459196e-05
-4.15967261182373e-05
-5.43276571878107e-05
-5.53801071143149e-05
-1.82179173376193e-05
-5.49180975372699e-05
-2.25070497742667e-05
-2.03412657167426e-05
-5.71400575638534e-05
-3.65865417020251e-05
-8.84164281493446e-06
-2.50386475432498e-05
1.83509031208072e-06
-3.14603592852107e-05
-2.6836051420662e-05
-3.19135469071513e-05
-1.31611688272699e-05
-2.46865816584514e-05
-3.62208656196981e-05
-5.26442624976713e-05
-3.24246058194146e-05
-4.48359663765304e-05
-1.75331142996849e-05
-1.93154842939421e-05
-2.47317304016302e-05
-5.1752279124864e-05
-2.94587923655433e-05
-3.02637772174797e-06
-2.425017336952e-05
-3.85166033669181e-05
-1.34071546956284e-05
-2.11663949868573e-05
-2.69954974491017e-05
-4.02560690356549e-05
-2.51883841874525e-05
1.28469092646379e-06
-2.10408738452971e-05
-3.42971616299567e-05
-2.6931619177775e-05
-3.310715293251e-05
-7.90613400012762e-06
-1.40892515914115e-05
-6.15512513439409e-05
-5.2138655979089e-05
-4.06817431202236e-05
-2.84688328975409e-05
-5.93602507030708e-05
-2.93557020495924e-05
-3.73067050959757e-05
-6.44302041434971e-05
-4.24393562596735e-05
-1.43154440110256e-05
-1.89028033410165e-05
-7.89653512006048e-07
-6.62001005575024e-06
-1.68729117592691e-05
-3.48832440517426e-05
-3.67059309812554e-05
-4.33761270093323e-05
-5.9332481335626e-05
-5.92104070373169e-05
-2.17436881896819e-05
-4.2402137190443e-05
-3.53955749767032e-05
-2.75335839102302e-05
-1.66023140148734e-05
-4.07533305406618e-05
-3.68815567571781e-05
-4.95874308369479e-05
1.1039858664463e-05
-3.79333059268554e-05
-4.2066899945192e-05
-2.02923846365485e-05
-1.61661763180113e-05
-3.69709894822582e-05
-3.19734075611412e-05
-3.95533770176905e-05
-2.69828107571533e-05
-2.42168011630842e-05
-1.08766598359829e-05
-4.92529206352713e-05
-2.8491976333721e-05
-4.55931338399662e-05
-6.57784149339364e-06
-3.42189366530593e-05
-4.91317298957387e-05
-3.43910993216413e-05
-2.74708693060761e-05
-2.13468284167247e-05
-1.81660372509637e-05
-2.77884868752925e-05
-5.694728349712e-05
-2.839424239047e-05
-2.43617166003516e-05
-4.5729523115034e-05
-2.60893783588254e-05
-2.80250887606195e-05
-3.45537563017666e-05
-4.06993788175223e-05
-5.12868004216804e-05
-2.54579567487577e-05
-1.70102112422869e-05
-1.201008185015e-05
-5.35723619039868e-05
-3.49146325538577e-05
-3.94110628861478e-05
-4.62561528791313e-05
-4.62999144879357e-05
-3.89221096129567e-05
-4.82351311262145e-05
-1.80777965646209e-05
-4.37305592485246e-05
-1.24679489347366e-05
-2.50380045415878e-05
-4.93356084689363e-05
-1.14254965814105e-05
-4.10505696341052e-05
-4.59032126869627e-05
-1.70059476787164e-05
-2.44654742816445e-05
-1.92449103407602e-05
-5.97484083127594e-06
-7.20709780408734e-06
-2.36473950938046e-05
-5.76746341523656e-05
-1.97437763334891e-05
-1.85189422858344e-05
-4.87867201963678e-05
1.4216784348702e-05
-4.31698572541317e-05
-1.46360033015969e-05
-1.09478157480086e-05
-4.11374184792443e-05
-4.25780492357088e-05
-4.62910310804351e-05
-2.40644185230157e-05
-7.15659371189731e-06
-3.27702303587362e-05
1.5351749418079e-05
-6.00510413548685e-05
-1.36523358959375e-05
-3.73774229958059e-05
2.2872026205891e-08
-4.24206169323414e-05
-4.04716568536533e-05
-3.80098774735569e-05
-4.72147280703648e-05
-3.72057082662561e-05
-4.10038368382871e-05
-2.4796795439453e-05
-1.35710903858618e-05
-3.87764233853731e-05
-2.00007018260146e-05
1.51111286955401e-05
-2.95423824371562e-05
-3.32785007106337e-05
-2.47612910442587e-05
-2.21596788371923e-05
-4.82756047225666e-05
-6.66346803268978e-05
-3.73597381348631e-05
-4.2169464408185e-05
-3.30815757152279e-05
-3.76744472643974e-05
-1.78116085002717e-05
-4.02161120799437e-05
-1.05415676936368e-05
-3.71384850661986e-05
-4.39594732946228e-05
-5.95966836796104e-05
8.19331200890375e-06
-2.70809096196418e-05
-1.73369007639056e-05
-3.3565057723171e-05
-3.80222363011715e-05
-2.86775527765553e-05
-2.92493771471934e-05
-5.02932206717079e-05
-3.03538794889591e-05
-1.38361971584869e-05
-1.15248235541397e-05
-3.41019289802359e-05
-1.28822523140565e-05
-2.63725243205021e-05
-4.19973878123089e-05
-2.71588476428084e-05
-2.79348160657646e-05
-2.87448050146286e-05
-1.55639844688666e-05
-1.37623898268017e-05
-3.59004290565224e-05
-3.43089317318787e-05
-1.71103535484772e-05
-1.97738559657249e-05
-4.01341341969826e-05
-1.64044395417988e-05
-3.6059226530418e-05
-4.4509176467436e-05
-3.98103359067883e-05
7.06175167914108e-06
-2.80172009244165e-05
-1.23801789649382e-05
-2.86110528440602e-05
-3.49994189341725e-05
-1.2795232175966e-05
-2.79437113832171e-05
-5.5831667694425e-05
-5.36878230408345e-05
-3.16818832573061e-05
6.51715341761747e-06
-3.87687723218346e-05
-2.50023962582739e-05
-2.59724619048958e-05
-2.80239047770621e-05
-3.23497232712408e-05
-1.67160900290052e-05
-1.80968615985607e-05
-2.98509194119395e-05
-2.69818051032579e-05
-2.75218366509064e-05
-2.41332284197779e-05
-5.81658059552027e-05
-2.07283126564249e-05
-3.17206387252208e-05
-6.15297467681797e-05
-3.04914862156264e-05
-2.15170664723161e-05
-4.69942130665589e-05
-3.07152868186839e-05
-4.71039656624292e-05
-6.37463292101589e-05
-5.14985324828634e-06
-4.2806920931993e-05
-5.57763745995145e-06
-4.0695417779656e-05
1.63262472330096e-05
-1.3117111353711e-05
-1.54174427759588e-05
-1.84624134216939e-05
-1.48666654835581e-05
-1.77880553490618e-05
-1.91203716899067e-05
-3.12494322983818e-05
-2.25490800031779e-05
-5.90158752643079e-05
-2.28728693256029e-05
-1.62374838102686e-05
-5.82695437420607e-05
-3.24639801262792e-05
-2.80053725211437e-05
-2.8547617874198e-05
-1.10290904681566e-05
-7.14626610664998e-06
-1.25359471601519e-05
-3.46062998859238e-05
-2.00915870004082e-05
-5.80030186202223e-05
-4.02484868025103e-05
-1.33494420172384e-05
-3.01010739334372e-05
-3.98863014624389e-05
-2.35620509247679e-05
-3.92166362633783e-05
-5.11702301772176e-05
-2.40611688345086e-05
-1.50199081691575e-05
-5.05209789936422e-05
-5.05550947045726e-05
-4.22526825379599e-05
-3.25415911217467e-05
-2.85834691341429e-05
-1.17205988857006e-05
-2.4874146800651e-05
-1.61755271972836e-05
-2.41257185656992e-06
-3.61388817789967e-05
-7.04911340351652e-06
-1.79187968272013e-05
-2.28268659620828e-05
-4.14475841425203e-05
-1.10454173096462e-05
-1.16924183211508e-06
-1.22507736629688e-05
-2.10880528645509e-05
-5.00051702092338e-05
-3.9867836962681e-05
-1.91985480809912e-05
-2.94482715046779e-05
-4.75000618475324e-05
-4.18470405067275e-05
-4.87760209935131e-05
-3.43784587299075e-05
-2.83397966682314e-05
-4.55003934944547e-05
-2.02202701044192e-05
-1.11350133373872e-05
-3.98477709197217e-05
-3.4210613657095e-05
-6.14928402564993e-05
-2.00692358680046e-05
-2.66680006671772e-05
-2.97265768339891e-05
-5.55955732557229e-05
-3.80970842589947e-05
-1.34395957066061e-05
-5.06117180718545e-05
-2.17639560461516e-05
-3.30846033116612e-05
-2.77502390993497e-05
-3.45029648965602e-05
-1.16128825480172e-05
-1.84956483574073e-05
-4.77323896883563e-05
-1.37462224973233e-05
-6.64567166391122e-05
-4.49509624656488e-06
-4.25762980349901e-06
-2.8724748188038e-05
-4.67096354256108e-05
-5.75572957739784e-05
-4.71123218209759e-05
-5.64809060199104e-05
-3.38126117737013e-05
-2.51899997207159e-05
-6.50897702043302e-05
-2.32224527583621e-05
-2.96740426405447e-05
-7.31595885209335e-06
-3.17715995158456e-05
-2.28277898811154e-05
-5.18687217439076e-05
-1.73833396882496e-05
-9.90849447682462e-06
4.5872168525902e-06
-3.85552017476019e-05
-4.09363758330687e-05
-2.60301515187639e-05
-3.47477107514665e-05
-3.99494524877044e-05
-3.55095122383012e-05
-2.84955965484519e-05
-4.56004522093543e-05
-1.58817999638574e-05
-1.49221819060432e-05
-4.28923772633491e-05
-2.30637098948361e-05
-7.15078734923878e-06
-5.04164505619195e-06
-2.36184763179239e-05
-4.17256464882581e-05
-4.88821129590159e-05
-5.48879647600431e-05
-2.45931193143988e-05
-4.46272229024528e-05
-3.09411992446221e-05
5.07741698955902e-08
-4.40715105864684e-05
-2.94957639866471e-05
-2.26966642611399e-05
-4.67897341532013e-05
-2.83025368002515e-05
-2.31206971830473e-05
-1.50589895886706e-05
-3.51592084838299e-05
-1.06021194444134e-05
-1.52290492715484e-05
-3.84875386175605e-06
-1.16406665788674e-05
-4.09445776642366e-05
-5.62392777231298e-05
-2.52657488048552e-05
-2.0803640547573e-05
-5.89900039519584e-05
1.17526731295446e-06
-2.42132964815943e-05
-5.36295526818159e-06
-8.08375173603233e-05
-3.47753775983538e-05
-3.77112465150155e-05
-3.04805728109657e-05
-3.97468788331305e-05
-2.44542214037295e-06
1.37203449668648e-06
1.25121857468226e-05
3.60776357284345e-06
-3.47122784039323e-05
-4.13683148302077e-05
-3.4987273583302e-05
-5.64681915418871e-05
2.21015421298202e-05
-3.93290005828186e-05
-4.26464113700247e-05
-2.8082678263354e-05
-3.28634159634516e-05
-2.7708132953138e-05
-3.87523061493195e-05
-3.88181078999011e-05
-4.76409762796192e-05
-1.29055865232872e-05
-1.45496803339783e-05
-4.66167220630473e-05
-2.61701258972462e-05
-1.88916706718169e-05
-3.64581992238142e-05
-3.82942559932275e-05
-1.88273852600119e-06
-2.12537083984687e-05
-4.84712998074094e-05
-4.62948213622546e-05
-2.54358244171942e-05
-2.73739399859304e-05
-5.71830057761425e-05
-2.04663774258603e-05
-3.01281669447511e-05
-3.18475737040923e-05
-1.98212539240561e-05
2.26993388275881e-05
-2.740711227572e-05
-3.25913432720925e-05
-3.03647164563789e-05
-1.38544036096337e-05
-3.52138048807035e-05
-2.44245683932215e-05
-2.7088800994461e-05
-5.93080313265659e-05
-4.82182009481721e-05
-1.70945044858539e-05
-1.1843517435489e-05
-4.02050359959239e-05
-3.58103218310963e-05
-5.64611684358474e-05
-1.79235775887727e-05
-1.9026267374632e-05
-3.99492901428177e-05
-1.96722135840543e-05
-3.86949186972182e-05
-3.88149875997964e-05
-4.36002590057869e-05
-2.41981802920105e-05
-5.1463476039855e-05
-3.94416947581604e-05
-5.614584625753e-05
-1.99374359257777e-05
-4.45192052411015e-05
1.04571109271155e-05
-4.24775539312901e-05
-3.06789918229349e-05
-5.33718884201765e-05
-2.74297676177547e-05
-1.62846195840933e-05
6.42941126389436e-06
-1.33211637298429e-05
-3.24696313151585e-05
-1.76236551830728e-05
-1.02391718126575e-05
-1.83690252095081e-05
-4.51664846226506e-05
-2.08061847328061e-05
-2.78338285039953e-05
-4.37841459130728e-05
-2.38759489281506e-05
-8.55799373842248e-06
3.62613336328206e-06
-4.06711666025756e-05
-1.05728592978634e-05
-3.1496597357967e-05
-3.03925824980323e-05
-3.22669947331757e-05
-7.44181744512331e-06
-2.4652897633539e-05
-7.10833430194307e-06
-2.45381234745288e-05
-1.60856876908949e-05
-1.46713644166468e-05
-2.60293111500317e-05
-6.48925329975045e-05
-3.18535815260737e-05
-2.86458002208593e-05
-6.27941779504438e-05
-3.53380977909924e-05
-7.79994774168112e-06
-5.64672653311433e-05
-3.32611432636985e-05
-2.89237618772064e-05
-3.59285242683115e-05
-3.48355790056702e-05
-3.04916869266004e-05
-3.82330675738564e-05
-3.05404875605671e-05
-1.10311516917284e-05
-3.98136325540845e-05
-1.07504604041558e-05
-1.9968830288078e-05
-1.73968235834476e-05
-1.70711413781509e-05
-1.72415264023016e-05
-5.87921648050983e-05
-3.93043665542487e-05
6.47982614550631e-06
-4.2257291665941e-05
-2.53620059262478e-05
-2.36620956160882e-05
-2.77628111414969e-05
-3.25422933638117e-05
-3.55261789743946e-05
-6.07156252691607e-05
-5.93265933077011e-06
-6.6556985529453e-05
-6.12507895207139e-05
9.80719726773636e-06
-1.91998213124548e-05
-2.9049489728561e-05
-3.91305717334019e-05
-2.80991388238904e-05
-6.92559988024768e-07
-5.02092674639781e-05
-2.5205513157836e-05
-5.8394702687979e-05
-1.57062865544047e-05
-1.30682491156262e-05
-6.92620233380249e-05
-4.23797199405099e-05
-3.66358254499143e-05
-3.55269473901668e-05
-2.30698470989095e-05
-5.47188444524855e-05
-5.16722992469595e-05
-2.92717037527195e-05
-4.39653080054845e-05
-4.07973770728992e-05
-2.71500826778251e-05
1.52444323613904e-06
-4.54869230825246e-05
-3.73798502970037e-05
-3.38735451577262e-05
-3.9766675972166e-05
-4.01890370896208e-05
-1.73873416936298e-05
-1.71722857170548e-05
-1.93070266507686e-05
-3.44206730892178e-05
-2.36611121420719e-05
-1.97919718687881e-05
-1.5795340510511e-05
-4.92953627249518e-05
-1.82586852601548e-05
-2.25507240349748e-05
-3.7915754208007e-05
-4.26961998314461e-05
-5.60240718284585e-05
-3.83043910888539e-05
-3.70137203505791e-05
-1.55391461082162e-05
-4.20368535443765e-05
-3.26015974565034e-05
-4.80707395299102e-05
-2.53874726357914e-05
-2.70796460442875e-05
-1.71678062834464e-05
-3.2420822482314e-06
-5.32723088996985e-05
-1.29090899854643e-05
-5.1040463530702e-05
-2.2109466184911e-05
-1.69737153195465e-05
-3.31668042784722e-05
-5.00205919259892e-05
-8.4668162686493e-06
-1.16533597972996e-05
-1.7215988639841e-05
-2.7712904384583e-05
-1.13759784184291e-05
-6.86082906891459e-06
-5.52142312298184e-05
-1.87470070464304e-05
-4.17698598709602e-05
-3.25555906959845e-05
-3.46380178322823e-05
-4.37753963436341e-05
-4.06867064605647e-05
-4.02708324355516e-05
-4.15398402254891e-05
-3.91904105876456e-05
-2.31496429695703e-05
-3.20603513644434e-05
-3.54621154253225e-05
-2.8512201919317e-05
-3.04218527221124e-05
-6.69464504622403e-05
-3.84794950881083e-06
-3.04975253782452e-05
-1.88589171799651e-05
-4.30248620618803e-05
-6.57272206006584e-05
-7.98597066681471e-06
-2.4634932412459e-05
-5.27610221172024e-05
-3.24270822967256e-05
-7.15539029795512e-05
-7.62645360594213e-06
-3.67063090999994e-05
-3.22678219319886e-05
-5.93354807845373e-05
-1.64367833598896e-05
1.68456780872732e-05
-3.5158820281313e-05
-3.99769831433261e-05
-3.65645101464497e-05
-4.19583842326524e-05
5.0110380442966e-06
-2.57337659698147e-05
-3.31461200951555e-05
-3.56555645868977e-05
-3.81055436908233e-05
-2.98959883411096e-05
-2.28718152175811e-05
-3.64320916912462e-06
-7.47811207620713e-06
-4.38009015663193e-05
-4.53094407947667e-05
-1.75429316143286e-05
9.72754591245198e-06
-3.33869139358398e-05
-3.24678316551869e-05
-3.35306541155629e-05
-3.60581563145834e-05
-2.302528781013e-05
-5.83931816976077e-05
-9.73875203233205e-06
-1.9829665432247e-05
-5.21003436312129e-05
-4.13208041918016e-05
-3.31569003433905e-05
-2.75005795476248e-05
-3.67296189946682e-05
-3.35660406351092e-05
-3.29615981793424e-05
-2.99331784520948e-05
-2.92199539297231e-05
4.78577369589722e-06
-3.9999220245588e-05
-1.4950612727851e-05
-2.68710529991373e-06
-2.08318196835293e-05
-1.55391652598233e-05
-4.08782954924545e-05
-2.67357572107189e-05
-4.71619641509431e-05
-1.35959117638836e-05
1.09975303401175e-05
-2.68302122251971e-05
-1.88521915606361e-05
-2.13788117690972e-05
-1.98995860887636e-05
-3.36588566761125e-05
-1.52411948614331e-05
-2.64406480231344e-05
-3.60118244423484e-05
-2.35659780780212e-05
-3.06493706735499e-05
-7.22521074555667e-05
-4.68531000858705e-05
-1.38982585147506e-06
-4.75368505800615e-05
-3.23280413883348e-05
-4.18071748701513e-05
-1.21556270471223e-05
-5.23720462121378e-05
-3.8746570444862e-05
-2.34792166491279e-05
-3.71596900908782e-05
-3.19194949893149e-05
-1.31592276641449e-05
-4.57188329494763e-05
-6.23258904710887e-05
-1.94382639729191e-05
-5.96921210040012e-05
-2.96299446750876e-05
-6.37206162521469e-05
-1.03019958410523e-05
-4.46649994532211e-05
-3.50279190758355e-05
-3.4655424410476e-05
-3.76533616231297e-05
-4.62913362036213e-05
-3.59449285076291e-05
-4.98919443486968e-05
-3.58199796299282e-05
1.76951022849269e-06
-2.72987893807358e-05
-1.21174350877726e-05
-2.78371066559538e-05
-2.71143509858175e-05
-3.67536508205299e-05
-7.16361832462189e-05
-4.1708380217428e-05
-2.76959762748235e-05
-1.29603666198641e-05
-3.40355575017034e-05
-5.7713947581317e-05
-5.84581028008996e-05
-2.22815535589776e-05
-2.46114245790565e-05
-3.05160004854466e-05
-1.36486617527321e-05
-2.44354397590317e-05
-2.77863793242263e-05
-4.092563711373e-05
-3.45253158351976e-05
-1.48938413532905e-05
-2.02531244878113e-05
-4.76852346859737e-05
-3.50291740366692e-05
-4.8561003108193e-06
-1.69939752319792e-05
-2.07921580504668e-05
-1.96626642254419e-05
-1.87736035162596e-05
-9.40254782675169e-06
-3.22175596571363e-05
5.57823673257752e-06
-2.48301067022316e-05
-4.45977511437264e-05
-3.27204140610203e-05
-2.90510570911635e-05
-3.51818018220786e-05
-3.80070252598989e-05
-4.70732457784692e-05
-4.9020776685358e-05
-2.73205082863653e-05
-3.2243697206613e-05
-3.09426860106796e-05
-1.9582362317168e-05
-3.64076800970334e-06
-1.27575289802703e-05
-1.46212049378724e-05
-2.5365467477489e-05
-5.53767235554419e-05
-3.5685867458824e-05
-2.85928334080584e-05
-4.02585244235563e-05
-2.2823575843183e-05
-2.3314367148657e-05
-2.13287201794487e-05
-1.06868922980552e-05
-5.47839722126796e-05
2.39787732869537e-07
-4.99176506610383e-05
-2.26880783147726e-05
-1.85840116316797e-05
-5.94707285765073e-05
-1.30572089032706e-05
1.12242623924934e-05
-3.67042088508432e-05
-3.65795947231639e-05
-5.22557353688184e-05
-1.45011307123381e-05
-3.66054087368063e-05
-2.9147089155678e-05
-3.21391168958753e-05
-3.40423319432155e-05
-2.73402043590746e-05
-3.72266378426358e-05
-1.84725349022161e-05
-1.62220092265705e-05
-1.32100512326578e-05
-1.5054396083148e-05
-2.99096349101426e-05
-1.42249496452581e-05
-1.54171632078843e-05
-2.39025276208073e-06
-4.56580081442047e-05
-5.54434759201783e-05
-2.31248124805416e-05
-1.69483642830722e-05
-3.22573055984512e-05
-3.21617668013903e-05
-2.28185873852631e-05
-3.94958993236379e-05
-2.235633251449e-05
-2.96541688058839e-05
-5.87040550034463e-05
-4.12569433088001e-05
-2.20581167372921e-05
-2.97536463536512e-05
-5.48239457428847e-05
-1.47143027284947e-05
-3.39444235896018e-05
-6.31759891554522e-05
-3.77708203218772e-05
-1.6609977981111e-05
-4.0385287964004e-05
-3.89406336875368e-05
-7.00083841226796e-05
-4.18993188654696e-05
-3.12988810120785e-05
-2.91384419208791e-05
-5.83485960873293e-05
-3.4220271056151e-05
-3.78779588287318e-05
-3.11578104886798e-05
-5.80603650702203e-06
-1.47265771570212e-05
-5.14123110321377e-05
-2.25299766400095e-05
-3.72682074283247e-05
-1.68186185301283e-05
-1.64016300152474e-05
-3.28635086974006e-05
-1.97695526288508e-06
-2.77492149537283e-05
-2.51864343628312e-05
-5.6842068828627e-05
-3.24098205621319e-05
-6.74485874090931e-05
-4.67038555311299e-05
-7.33796030206204e-05
-1.86339232975938e-05
-1.75580528044598e-05
-4.21613477698872e-05
-1.43112345094926e-05
-2.29074517171883e-05
-2.85781417342853e-05
-2.8610618508779e-05
-2.99365743738677e-05
-7.97470159605418e-05
-1.23888372034428e-05
-2.24050952905988e-05
-3.48017073736217e-05
-2.83044664509198e-05
-3.05944583751137e-05
-4.11575353762876e-05
-3.69913609676194e-05
-2.22510381195209e-05
-1.39039043771732e-05
-2.44180600658882e-05
-2.66126296443248e-05
-5.23992209608453e-05
7.07316232947741e-06
-1.02037353131298e-05
-3.02694444333474e-05
-4.34582753026724e-05
-2.70124013643996e-05
-1.63901544672153e-05
-4.00432892886507e-05
-1.78274383625274e-05
-1.61528163800321e-05
-6.25266882637217e-05
-3.49211241597253e-05
-3.6511015716807e-05
-3.19756812209494e-05
-3.33557827208124e-05
-3.10986558414713e-05
-2.44185500480289e-05
-8.28544651945928e-06
-3.25001784521071e-05
-3.19111519405111e-05
-1.57480180990926e-05
-4.82222821088378e-05
-1.64008901174504e-05
-4.55294823376159e-05
-1.24702690465084e-05
-5.72318229264069e-05
-8.55815224017539e-06
-3.63062896100782e-05
-6.24304377254067e-05
-5.08740187232685e-05
-1.52408890310494e-05
-2.39540165578817e-05
-3.79603929775311e-05
-2.02175140252881e-05
-1.39156155228193e-05
4.29389568913383e-06
-2.02702396378804e-05
-4.66635402683871e-05
-7.76870975530336e-05
-1.13940465188494e-05
-1.56521373115999e-05
-1.54992388360175e-05
-5.06505120469968e-05
-1.3384243702125e-05
-3.317796727803e-05
-4.2444842301722e-06
-4.08981076886731e-05
-3.30385001050294e-05
-6.68362191427056e-05
-2.29903585699451e-05
-2.82436166159875e-05
-2.35547350791773e-05
-4.58991066071992e-05
-1.1667628041188e-06
-2.84810058437153e-05
-8.48861875413155e-06
-2.31064960168522e-05
-1.21938097850722e-05
-4.21674508682479e-06
-4.9896065855652e-05
-3.94794795330871e-05
-1.60437844392327e-05
1.15558333743297e-05
-1.76888200900529e-05
-2.76796679763544e-05
8.59602676939186e-06
-3.28272908719754e-05
-9.51351306997365e-06
-4.0258076832699e-05
-2.03662146624799e-05
-2.28969130864923e-05
-5.04198380280361e-05
-9.42729181585367e-06
-2.86302429006462e-05
2.71662126276819e-06
-1.64398869652982e-05
-2.96058960853849e-05
-2.19739064003026e-05
-1.02746837271e-05
-1.85362625223969e-05
-1.76190765206795e-05
-3.36067913895685e-05
-9.62463519203378e-06
-4.35171792639196e-05
-3.48543538445757e-05
-4.6603121063866e-06
-3.54745756179171e-05
-2.62706791364957e-05
-3.18862959621759e-05
-2.81465755600368e-05
-3.0835088563466e-05
-3.38310120856013e-05
-3.90082054937596e-05
-4.28381940594922e-05
-5.70379998984908e-05
-1.39533173095842e-05
-8.08667378909743e-06
-1.0827834703133e-05
-1.73040008423023e-05
-2.14735341336153e-05
-3.66369074942739e-05
-2.28018696177531e-05
-3.36664442352516e-05
-4.22085488311043e-06
-1.05593535405241e-05
-6.8704116218437e-06
-3.61847311415925e-05
-2.04961290988751e-05
-2.80273617799226e-05
-3.54749453683753e-05
-3.39941257533376e-05
-4.5073520760665e-05
-2.41528225749308e-05
-2.04781376422809e-06
-2.71032455531204e-05
-3.25909127887338e-05
-3.01336864105237e-05
-4.83308477864862e-05
-3.25425787214006e-05
-7.46369379173028e-06
-2.31836398935952e-05
-5.17394575045446e-05
-3.78207578726948e-05
-3.62676443979327e-05
1.15375009657342e-06
-1.50005737754829e-05
-2.55091729158223e-05
-1.72727895046877e-05
-5.93833217840391e-05
-2.02901177131619e-05
-2.19545074449999e-05
-3.81081613709941e-05
-5.52834940419521e-06
-4.58391386686584e-05
-8.40173904401357e-06
-5.74334785516974e-05
-5.62039198432166e-05
-3.22175759796801e-05
-3.91298697466814e-05
-7.61700981759147e-05
7.29282926842371e-06
-1.80594251908292e-05
-2.20519778740299e-05
-4.3985099200515e-05
-3.86703211125525e-05
-2.4149778611771e-05
-4.22073096268121e-05
-2.72272441264395e-05
-2.63671047955468e-05
-3.07774800505774e-05
-4.1464437402303e-05
-2.94607253501886e-05
-4.21559977047277e-05
-5.47743167008804e-05
-5.6801588390827e-05
-2.91172395027816e-05
-4.43058691886361e-05
-3.64029277110536e-05
-4.86855850560864e-05
-5.34307342989315e-06
-2.95296880510476e-05
-3.05435556114814e-05
-4.50661305312396e-05
-2.48558495527854e-05
-3.69020247035028e-05
-3.86293299050537e-05
-3.5680716826832e-05
-1.76768764037685e-05
-3.47149465749199e-05
-3.87239078163862e-05
-1.50745577710064e-05
-5.05335724559305e-05
-1.33902059133342e-06
-1.49197669771004e-05
-7.84156163620257e-05
-6.17242400638224e-05
-3.6684561169676e-05
-2.02401255013766e-05
-3.88609778473404e-05
-2.51784126912246e-05
-1.09695148813882e-05
-3.57820163905862e-05
-3.03051521202677e-05
-4.2015408492349e-06
2.05153490202772e-06
-3.52961551140517e-05
-2.83409334304264e-05
-3.86301534973742e-05
-2.18133734575271e-05
-5.8333905621124e-05
-3.60211447837454e-05
-2.26458626118604e-05
-2.28474263084045e-06
-4.89060436546494e-05
-4.517723270283e-05
-1.66847636812001e-05
-5.50770877951286e-05
5.07186847539899e-06
-3.92600365015647e-05
-1.94571918891409e-05
-7.84152957066363e-06
-2.31327810637904e-05
-4.36229728925989e-05
-2.18957974270874e-05
-6.04511005245224e-05
-4.07782902880749e-05
-4.14226984172022e-05
-1.15153796589781e-05
-4.48399340250211e-05
-3.52180537335314e-05
-2.85534697515868e-05
-5.09808701400025e-05
-1.43839255123196e-05
-1.29423897614886e-05
9.97971794954655e-06
-6.28329255101458e-05
4.89571095469427e-06
-8.72342369691257e-06
-4.5134223359444e-05
-2.23261626110531e-05
-2.39726648812585e-05
-2.61858800629723e-05
-3.75214564289709e-05
-2.96023892355252e-05
-2.49415271275148e-05
-5.0651086789071e-05
-3.08060533873687e-05
-3.94653394607205e-05
-2.99792780698188e-05
3.05744908426629e-05
-3.34233008963068e-05
-5.0580297498201e-05
-3.92215984783707e-05
-3.96380330233042e-05
-2.79673717724547e-05
-2.52507533789184e-05
-5.34681799216699e-05
-8.90944434830021e-06
-3.09548686975798e-05
-2.2209850560483e-05
-1.49960584848512e-05
-1.13428502128918e-05
-1.40621811458567e-05
-3.45505737487164e-05
-9.78418271873474e-06
-4.30076365763748e-05
-2.95976843878508e-05
-2.61667975679602e-05
-5.23818056065811e-05
-4.99572518130521e-05
-5.97462482639305e-05
-3.69983056402201e-05
-3.26172202301663e-05
-4.04642061266157e-05
-2.98566473256466e-05
-6.26160860900601e-05
-3.29022960748054e-05
-2.42626426133777e-05
-3.82699413932768e-05
-4.06018527641004e-05
-1.01857797740534e-05
-2.97345121477469e-05
-3.54694778406578e-05
-2.63736856931886e-05
-1.36737558005305e-05
-4.2922774979353e-05
-3.39699593764526e-05
-1.64742745225193e-05
-2.1749844538439e-05
-9.52483617634308e-06
-3.61368711334977e-06
-6.69601141722649e-05
-3.74251174322909e-05
-4.21773427712535e-05
-2.67931365726535e-05
-1.43637175787202e-05
-1.17912111035748e-05
-3.56077911388312e-05
1.47125662874752e-05
-4.66257928667501e-05
-4.36647755724376e-05
-1.04942185595669e-05
-1.77323710625217e-05
-4.81212780915924e-05
-6.75124903934976e-05
-1.32479845986916e-06
-4.34108178313948e-05
-4.47420106122603e-05
-1.87594338465158e-05
-2.28908688532424e-05
-2.0474819008693e-05
-3.753513964814e-05
6.38333086887788e-06
-8.02575078714232e-05
-4.25094415653545e-05
-2.13336171057431e-05
-9.72736142505816e-06
-2.24153725431334e-05
-1.88561869478297e-05
-7.578779451998e-05
-2.42343301620313e-05
-3.69835401034855e-05
-4.75918712941364e-05
-2.1581620959784e-05
-1.12216461881587e-05
-1.69005646402522e-05
-1.83040013576365e-05
-1.81342070886469e-05
-1.71323931990583e-05
-2.86798721398587e-05
-3.09609104027111e-05
-3.15349805237087e-05
-2.0705224956187e-05
-3.57307213728311e-05
-3.32998829464844e-05
-3.93699653868603e-05
7.17211411731122e-07
-7.59041717173885e-06
-5.05438817491376e-05
-4.72760517522151e-05
1.94474099618901e-05
-3.58332346015109e-05
-4.35550595142346e-06
-2.46651919531543e-05
-2.70310511402103e-05
-3.48315464991236e-05
-3.115728918135e-05
-2.67328263325465e-05
-2.96290735343119e-05
-3.22704353548514e-05
-1.26082787379608e-05
-1.70147270822576e-05
-5.31080939040153e-05
-3.4021346500692e-05
-3.31625964382335e-05
-2.93702775401856e-05
-4.2197522144114e-06
-2.29534538553862e-05
-1.90523138188641e-05
-3.78566305511252e-05
-2.35247550934987e-06
-2.06296783281752e-05
-2.56907658493961e-05
-2.85656063238357e-05
-3.07340370278333e-05
-2.17437399928251e-05
-1.82509969196677e-05
-9.40594819989117e-06
-4.30838665850974e-05
-3.90643989678953e-05
-2.42666568882895e-05
-1.13113353513154e-05
-4.14940132672627e-05
-4.11098698350935e-05
-2.69925429936329e-05
-4.39703209277822e-05
-2.328382263858e-05
-3.44060001035029e-05
-2.7312852472032e-05
-3.18525753836714e-05
9.8986651498317e-07
-1.32989967406406e-05
-2.17820866831666e-05
-2.12390681406334e-05
-2.75141364104198e-05
-4.92650752621817e-05
-3.44048885224429e-05
-3.16100582384103e-05
-5.12285506365985e-05
-5.56350550593921e-05
-5.3752013976323e-05
-5.30519916923464e-05
-8.9587175544292e-06
-4.854797632225e-05
-2.80010512448594e-05
-1.63034076936907e-05
-5.20144892367384e-05
-2.11540778881891e-05
-1.31273935950637e-05
-3.96708333885689e-05
-2.75040342400846e-05
-4.52132127079063e-05
-2.5964594359721e-05
-2.31809582898969e-05
-4.83769527523412e-05
1.95134654579989e-06
-3.29406274599604e-05
-3.31280242728796e-05
-4.30095105725922e-05
-3.51954290579057e-05
-3.88194197260159e-05
-7.67092528397761e-06
-3.74003687588641e-05
-2.48703524868972e-06
-4.37317875982787e-05
-1.77045451415196e-05
-2.22969712324055e-05
-5.22041200902797e-05
1.06323062923856e-06
-1.99028944661495e-05
-5.13462502526719e-05
-2.53969241688382e-05
-4.204197835569e-05
-1.44897064826295e-05
-3.15769035257126e-05
-2.51686604346608e-05
-3.30805367751554e-05
-3.81593992752747e-05
-2.37878623583196e-05
-3.00632893440776e-06
-1.36344311017478e-05
-3.00117645644602e-05
-1.21321113503086e-05
-2.55353585329311e-05
-1.2020904215654e-06
-3.85909244114867e-05
-4.14228360001415e-05
-5.36962524951721e-05
-2.8399064486856e-05
-5.00590673978889e-05
-2.16605322431372e-05
-4.97248981044859e-05
-4.66517402299355e-05
-4.30798669122611e-05
-5.06306193082258e-05
-2.78985931765235e-05
-5.5228581002226e-05
-5.13936104901709e-05
-1.31859958622972e-05
-9.27112457434479e-06
-2.38713007014397e-05
-4.89177264198522e-05
-4.61208584937731e-05
6.86441121496932e-07
-4.72056446787369e-05
-2.95132970646366e-05
-3.47833572524232e-05
-5.19821995240257e-05
-5.24945701770386e-05
-7.63810701993717e-05
-6.40803194294844e-05
-6.0067805131371e-05
-2.81796781143528e-05
-2.9997912871317e-05
-2.14646636195734e-05
-2.76982409825261e-05
-4.37768281675808e-05
-1.08059899519548e-05
-2.76747108891903e-05
-3.34393409236089e-05
-4.11100215235544e-05
-1.87812384144098e-05
-2.12110247913922e-05
-2.48546826257871e-05
-4.54171644986766e-05
-7.43528911856386e-07
-3.5239272573842e-06
-1.64701211589134e-05
-1.82137806180177e-05
-3.36336474361153e-05
-2.62283681607415e-05
-8.74585917740794e-07
-3.77426750379078e-05
-6.52461664143011e-05
-4.3434907037214e-05
-2.45311148954775e-05
-2.68516675912854e-05
-2.9438463466617e-05
-1.8414814793215e-05
-3.11305271884479e-05
-5.21721481482196e-05
6.2782946997954e-06
-2.3829610281199e-05
-3.54556071396467e-05
1.23640891507428e-05
-2.58812452561352e-05
-6.72872628286444e-05
-1.77350797217711e-05
-1.56128160937266e-05
-5.05000487558814e-05
-4.63744533790121e-05
-2.07887363885025e-05
-3.38636071503514e-05
-1.96996613323972e-05
-2.63642250890419e-05
-6.87968158309391e-05
-1.65006131762262e-05
-1.59106701213251e-05
-4.81876576261012e-05
-1.00658118444044e-05
1.58872159479892e-05
-2.49908043960239e-05
-3.52659254287439e-05
1.20067618396997e-05
-1.91643847264945e-05
-2.72201839753062e-05
-2.37630509570026e-05
-2.52945590724628e-05
-2.20705126512822e-05
-1.53593096755709e-05
-2.71019979582529e-05
2.07562427129952e-05
-5.90527185935828e-05
-4.26118729115508e-06
-4.70579297885577e-05
-4.07670784439128e-05
1.95474159754511e-07
-2.07576836340629e-05
-2.13583048410119e-05
-2.91686093946073e-05
-3.15349892453387e-05
-6.27419864763574e-06
-4.02574833643491e-05
-5.41476383621132e-05
-5.15919072007884e-05
-3.8254497066745e-05
-4.35094132898167e-05
-2.55641586356891e-05
-3.67994778604514e-05
-5.55345552506788e-05
-1.39440826471149e-05
-3.23219842680845e-05
4.90782663234952e-06
-1.30864075171133e-05
-3.76472042194511e-05
-1.16013575685047e-06
-4.24494485440208e-05
-3.1563341367931e-05
-1.75716894260831e-05
8.74933281054731e-06
-1.69430553671843e-05
-2.55979577933872e-05
-2.34982067207785e-05
-1.1688440183888e-05
7.98241201869114e-06
-7.78814486872918e-06
-2.03059807234115e-05
-9.74668375525854e-06
-1.53645673032593e-05
-2.34645079997832e-05
-7.13438410657017e-06
-1.32354113970306e-05
-8.35967054171623e-06
-4.38651287074004e-05
-1.71075099205548e-05
-3.78476518790554e-05
-4.73885687596166e-05
-2.38448960226605e-05
-2.98371225893244e-05
-3.60183147173075e-05
-1.5103459670834e-07
-1.69471098948605e-05
-1.61345019352884e-06
-8.57889092320058e-06
-3.02228983386811e-05
-2.50667010797066e-05
-5.48451553903767e-05
-4.52255770660085e-05
-4.6957940284662e-05
-3.81563132342571e-05
-4.3707466213493e-05
-2.74432216500728e-05
-3.15016762225396e-05
-1.32518720909999e-05
-5.47789398622254e-05
-3.54575067101113e-05
-4.45366413775547e-05
-2.35590027385265e-05
