# Supplementary material for: Research on computational propagation and identification of mine microseismic signals based on deep learning
Source: PLoS One. 2025 Oct 22;20(10):e0334641. doi: 10.1371/journal.pone.0334641 (PMC12543183; doi:10.1371/journal.pone.0334641)
Supplement: S8 Data — (ZIP) [file pone.0334641.s008.zip › 000100900002844.xlsx_0.txt_24.txt.txt]

-3.16009389748725e-05
-2.26479511477184e-05
-3.70140554976852e-05
6.95369492718231e-07
-4.38115690169119e-05
-3.32304882083951e-05
-1.64338685368379e-05
-2.1767212228198e-05
-1.48733193702692e-05
-4.91564959845148e-05
-6.88342452660078e-08
-3.48421075858741e-05
-1.58544339235877e-05
-4.90619221350775e-05
-3.15879851600383e-05
-2.94409554196034e-05
-1.79113592042419e-05
-4.89842635235674e-05
-3.39743025552557e-05
-1.67604415687703e-05
-6.24148000832991e-06
-2.53668125278722e-05
-6.90195491378765e-06
-4.09865014677756e-05
-3.3550133003403e-05
-3.19188734640161e-05
-6.23286466534616e-05
-1.82009946714735e-05
-5.03248274543973e-05
-3.76286679208595e-05
-2.74469130189726e-05
-5.63130728804006e-05
-3.38218471135974e-05
2.24882806164542e-05
-1.99314709324504e-05
-6.36117047940251e-05
-2.04918018216734e-05
-1.76553081778623e-05
-3.08904418099437e-05
-2.60917986788931e-05
-5.80029520832878e-05
-6.55082869459721e-05
-3.79155842823426e-05
1.14370262186467e-05
-5.53925918874472e-05
-1.3824062365822e-05
-4.09229464328227e-05
-4.24393095077861e-05
-8.16093794758554e-06
-5.14345084356264e-05
-2.62655619580781e-05
1.91376309474584e-07
-4.0296768549116e-05
-2.1330724920355e-05
-1.50042558869933e-05
-5.58429923175107e-05
-2.90040050574042e-05
-2.56207043307594e-05
-4.65081644947125e-05
-1.47436782010408e-05
-1.44790351600154e-05
-3.64244505205383e-05
-6.60622392965115e-05
-2.23472289532471e-05
-3.31812276829623e-05
-5.0765614113821e-05
-5.20504406221582e-05
-5.44623965865601e-05
-2.68601911042324e-05
-1.9447590183437e-05
-2.23193702091685e-05
5.26734967143389e-06
-5.29432447890106e-05
-3.53907501543954e-05
-4.18371685515515e-05
-3.78120265131777e-05
-9.23489527551075e-06
-2.43179897718259e-05
-2.41045813600368e-05
-8.57503831254384e-06
-7.134334176794e-05
-2.63936680530288e-05
-1.55076197403656e-05
-3.40908009696444e-05
-2.60895477511131e-05
-2.34949840482903e-05
-1.76219466922021e-05
-3.30694999882642e-05
-3.62241066158727e-05
-5.57935695075634e-05
-3.45812012789589e-05
-2.7302867832296e-05
-3.50750337086407e-05
-3.62886300116799e-05
-4.33130058327403e-05
-9.42948242282768e-06
-1.90808713534233e-05
-4.33851072193635e-05
-3.59940325274304e-05
-1.65384032871544e-05
-1.57514666113757e-05
-3.21148569043278e-05
-6.02672318337286e-05
-3.52282542446892e-05
-2.81552574214508e-05
-7.07127040035397e-05
-1.06468137692248e-05
-9.156933935219e-06
-1.95001699189029e-05
-1.40086557235792e-05
-2.06072135860332e-05
2.05828830679681e-05
-6.36297978319255e-05
-1.76204149790721e-05
-5.23848193721317e-05
-3.67105955948454e-05
-3.42459248660307e-05
-6.0171920710916e-05
-2.21521718101056e-05
-3.62853898092013e-05
-4.13328873863331e-06
-3.50086395928486e-05
-4.3674921980483e-05
-2.27890623327893e-05
-1.71087805984887e-05
-4.59994052356326e-05
-3.51845633276855e-05
-2.8946487238096e-05
-2.54437207416805e-05
-2.54323627190198e-05
-3.06029370666049e-05
-2.55905035528053e-05
-2.03585660229292e-05
-3.84475384227571e-05
-2.46991697131192e-05
-3.99974426654489e-05
-2.16607159710871e-05
-2.15225715373004e-05
-4.62632076411756e-05
-2.81818265997172e-05
-2.20366745390426e-06
-4.71237147739175e-06
-8.91458606839908e-06
-1.116779148968e-05
-1.66454758588707e-05
-2.50478372756039e-05
-1.06427280845293e-05
-4.50447854341101e-05
-6.98875883641571e-05
-9.86973430442041e-06
-1.48754622233497e-05
-1.17280542286591e-05
-9.67287562878369e-06
-2.6004091292241e-05
-3.35142738826982e-05
-1.0071818155592e-05
-5.19786643174443e-05
-2.81496943946957e-05
-1.38025724125406e-05
-4.73300998556587e-05
-2.09766231253179e-05
-2.6375494048472e-05
-4.69526293551117e-05
-4.45584000000929e-05
-2.30047040138784e-05
-3.12472561886255e-05
-7.59058025268669e-07
-3.23654313654605e-05
-2.00092043673354e-05
-4.11656157291937e-05
-1.65338215468585e-05
-3.87313175782712e-05
-3.24126849535473e-05
-1.27752178223402e-05
-3.33195296084864e-05
-2.65064963268539e-05
-3.25849749520007e-05
8.58033364454563e-06
-2.7700572938474e-05
-1.15163339819955e-05
-5.71232625963275e-05
-3.56449725406102e-05
-3.70923684082569e-05
-3.32614046923296e-05
-3.58992342945863e-05
-2.14887756740478e-05
-3.63849216886134e-05
-3.40136035160722e-05
-2.11030866028189e-05
-3.01328732453397e-05
-1.09052466834828e-05
1.19483472518803e-05
-4.19567089244002e-05
-2.89863243358387e-05
-4.23127446095151e-05
-2.57053315033313e-05
-2.44317949897006e-05
-3.97004437156232e-05
-4.81014311163664e-05
-1.32557772760453e-05
-4.30787437109318e-05
-2.87595905806244e-05
-3.80988506941918e-05
1.52391949406724e-05
-1.37173006129726e-05
-4.62152417253234e-05
-1.92809497680971e-05
-3.52026757982894e-05
-3.42590677488536e-05
-3.41463741630383e-05
-4.24747248221837e-05
-2.22975297026386e-05
-5.15622207579203e-05
-6.32231461174536e-06
-1.27478958709846e-05
-1.62996083596602e-05
-3.08276039854504e-05
-1.84714419951394e-05
-3.62990410800006e-05
-5.42374678293481e-05
-6.85101071749848e-05
-7.22194518113054e-07
-4.80894581593112e-05
-3.37796871245782e-05
-5.15628772117283e-05
-1.66972990542466e-05
-4.34120689046262e-05
-3.00003721654759e-05
-3.01234429634011e-06
1.19934052577517e-06
-3.19182255332321e-05
-5.32589067513708e-05
-4.84006594464971e-05
-2.28420782024696e-05
-5.40410749016694e-05
1.111144727436e-05
-4.2921386130618e-05
-2.39301583135283e-05
-3.56127093958639e-05
3.45854528304491e-06
-3.19393962087726e-05
-1.92073380741881e-05
-2.06171636451335e-05
-3.07436491427245e-05
-4.4056363657125e-05
-3.19737154387854e-05
-1.85882663322286e-05
-2.70099912619022e-05
-1.07826073439119e-05
-1.09752491565624e-05
-5.61999263427295e-05
-2.02370011369405e-05
-3.63805152600087e-05
-1.2606464715939e-05
1.43087572300988e-06
-2.24770426243169e-05
-3.0158172891055e-05
1.61730738889091e-05
-4.57699712893835e-05
-3.52854122375595e-05
-2.66823465980744e-05
6.18651056644445e-07
-4.28927914660836e-05
-4.39827003011763e-05
-3.87566250953657e-05
-4.90543193133448e-05
-3.22275877628436e-05
-3.93761219911056e-05
-4.12870030387357e-05
-4.33346034765564e-05
-3.82399686613929e-05
-2.51125101791658e-05
-2.8896675661992e-05
-3.80520129077768e-05
-1.70280970497544e-05
-1.99032068640321e-05
-4.69725973399415e-05
-1.83976701204324e-05
-4.59680105160282e-05
-3.50718306615406e-05
-8.90179973716065e-06
-5.0761228172236e-05
-3.03426003156477e-05
-3.44958016448899e-05
-4.34307677475762e-05
-4.4558861221296e-05
-2.76418821469266e-05
-3.87500429633613e-05
-4.61919995647857e-05
1.02810562581117e-06
-2.41103847800202e-06
-8.14290835438748e-06
-4.1522453543467e-05
-4.27576067925947e-05
-2.44058111800116e-06
-1.93119112631883e-05
-5.1822593707332e-05
-2.05044309476366e-05
-4.3033277672044e-05
-7.82474550985085e-06
-7.01447887399643e-05
-3.35823334363932e-05
-3.96782426764966e-05
-6.76029226082907e-06
-2.57110592200918e-05
-6.44987925209078e-05
-1.12777064148587e-05
-1.99716696205318e-05
-2.91841888272823e-05
-4.90267794882457e-05
-4.04495364047638e-05
-5.36305243676162e-05
-1.46609058596687e-06
-1.16831737355277e-05
-3.36480590465717e-05
2.26575983917994e-05
-1.92750896423152e-05
-5.12118660676932e-05
-3.88788726472102e-06
-1.06267130370598e-05
-3.55585753277831e-05
6.01685191274261e-06
-3.44740907327235e-05
-2.15400925899193e-05
-3.15076393734942e-05
-2.72246551781272e-05
-1.06963914668632e-05
-3.52286656850911e-05
-1.62965941119827e-05
-1.83418078851518e-05
-4.08348659987527e-05
-3.58761886176799e-05
-2.30249282045153e-05
-4.72892703087637e-05
-3.81022004626656e-05
-5.40398448013043e-05
-3.99270806371767e-05
-3.13611124784914e-05
-2.39773109467348e-06
-5.02544987021273e-06
-6.16631754858062e-05
-4.48708533227977e-05
-2.0030040287868e-05
-1.09886189645825e-05
-3.01211494614046e-05
-3.99992003124823e-05
-3.28801061395853e-05
-1.50497603811713e-05
-3.31171965336397e-05
-2.05167479379465e-05
-3.49234531792872e-05
-5.24401809242613e-05
-2.73256208827674e-05
-4.07842422663247e-05
-3.47637975897934e-05
-2.28500730414294e-05
-3.41582921352292e-05
-2.35460896814054e-05
-4.85363367624644e-05
-3.1232561631904e-05
-4.89979884962426e-05
-3.03257553919966e-05
-4.3638508366432e-05
-2.7808184196764e-05
-3.27624258485634e-05
-2.26341635708018e-05
-1.85368880931964e-05
-7.05040788409603e-05
-4.25133546824585e-05
-2.08457851842121e-05
1.09829575698833e-05
-1.79322936152576e-05
-2.33019118030507e-05
-5.02907747842587e-05
-2.66273664769071e-05
-2.74243259544054e-05
-2.00949846987887e-05
-7.16554469973293e-06
-2.57462314390173e-05
-2.21229823481423e-07
-3.79129071442637e-05
-1.80366932388118e-05
-4.63519651595073e-05
-2.57735852681605e-05
-1.9308364251579e-05
-3.46330424345944e-05
-3.56439806197117e-05
-3.68665325483191e-05
-6.24020735153653e-05
-5.00867087229351e-05
-1.84252087030346e-05
-1.96349512576252e-05
-3.15680722214478e-05
7.51957214374979e-06
-3.96219780616449e-05
-3.62862282217871e-05
-5.2652165046668e-05
6.22403741570647e-06
-3.80403847192529e-05
-1.54384157620106e-05
-1.29560019154522e-05
-2.58914993968679e-05
-2.44717553440209e-05
-3.76603461772043e-05
-2.4257240380574e-05
-1.79496947532252e-05
-6.00347111278687e-05
-9.75371937024542e-06
-2.38070302610909e-05
-8.25026651461696e-06
-3.88072635944258e-05
-1.35940026101455e-05
-3.22448767165295e-05
-3.3718480771558e-05
-2.8345518247878e-05
-2.74410242579701e-05
-2.54265363622434e-05
-2.9901662552649e-05
-2.52101884319365e-05
-2.52223395692608e-05
-2.89563640373255e-05
-6.48706341411273e-06
-2.47048275234859e-06
-6.74532340173096e-06
-5.77756972375205e-05
-2.39959397404887e-05
-4.78163735911387e-05
-2.00557595492986e-06
-8.11596846661791e-07
-6.23965163143251e-06
-5.45442965231103e-05
2.30072294323847e-06
-2.51063577122519e-05
-4.88818420953606e-05
-3.32896790798762e-05
-3.19359345244172e-05
-2.28211371170817e-05
-2.1307971891676e-05
-2.89964809635616e-05
-2.46273468873111e-05
-5.00055174836317e-05
-1.846581406123e-05
-1.40681220310989e-05
-4.49017895462281e-05
-4.54190220578091e-05
-3.80452715973383e-05
-3.54114415728875e-05
-3.7087459606783e-05
-2.07986539306358e-05
-8.68312620160911e-06
-1.63542651937705e-05
-3.68246372547697e-05
-2.64677849025519e-05
2.42604358988151e-06
-2.91595928440905e-06
-1.96483438997435e-05
-4.0937444701749e-05
3.9011887752411e-06
-2.29088609432637e-05
-1.89126382992601e-05
-5.14007515447583e-05
-1.11688836580836e-05
-2.27564967691839e-05
-1.64968761514779e-05
-1.67030083235799e-05
-2.04542595040036e-05
-2.07412781376123e-05
-3.3124151646766e-05
-1.92169768991921e-05
-5.07359458760321e-05
-4.50699537785472e-05
-6.00084660342388e-05
-2.55400295785291e-05
-2.32659115981013e-05
-2.28405962321715e-05
-3.67338927098202e-05
-7.54588294474245e-06
1.20273338184665e-05
-6.92315803974327e-05
-1.28445326810388e-05
-4.10124785847443e-05
-3.18340503766274e-05
-3.41598781052001e-05
-3.69482245741772e-05
-1.37954028199031e-05
-1.87429488899592e-05
-4.059671311144e-05
-5.02329682550226e-05
-3.132064047083e-05
-5.79425679743416e-05
-1.31520099291074e-05
-3.36000360301995e-05
-2.08968570144251e-05
-4.52874003420989e-05
-3.85689002699466e-05
-5.73916019768365e-05
-5.49865254177604e-05
-2.39743496945168e-05
-4.81969059937362e-05
-2.75282263222798e-05
-9.41187596601292e-06
-2.35000958873561e-05
-9.96435585076911e-06
-3.07818882437306e-05
-3.46017715766798e-05
-7.02544998100337e-06
-2.87939767881359e-05
-1.04699552014779e-05
-3.2681513058338e-05
-2.56220393303053e-05
-3.84124984189071e-05
-6.2514960592142e-05
-4.79726096823146e-05
-4.75716649160818e-05
-1.66413790127832e-05
-4.09610346730147e-05
-2.22554837759191e-05
-2.85003891996202e-05
-3.3986437332133e-05
-3.57610147919774e-05
-3.52771919023554e-05
-2.25668976010153e-05
-2.08617881454929e-05
-3.6539129783049e-05
-4.3131909160146e-05
-2.45675955555396e-06
-6.3718378012214e-05
-2.89082518317125e-05
-3.31424386296396e-05
-3.76838087119724e-05
-9.27944085974466e-06
-2.26110177486216e-05
-2.88126813719168e-05
-1.1887126829654e-05
-2.47425020039701e-05
-4.60891890941777e-05
-3.34020916747494e-05
-2.21645850316614e-05
-3.4976643683507e-05
-4.38435593483438e-05
-2.69544805743803e-05
-4.18826554892549e-05
-4.27568894753474e-06
-1.44205869079981e-06
1.90204623816123e-06
-5.95021995483677e-05
-4.71771317805451e-05
-2.54901504160395e-05
-1.68774092613976e-05
-1.83504632860257e-05
-1.1736627494119e-05
-5.1660865877757e-06
-3.05588152668896e-05
-1.05957392986237e-05
-3.14764792929745e-05
-2.53346894295681e-05
-3.64083199969762e-05
-1.68366571618802e-05
-6.6165388661132e-05
-1.61586399114691e-05
-1.3117427832554e-05
-4.57826875985896e-05
-1.69903012719782e-05
-5.09085417056069e-05
-5.33553704443606e-06
-1.40768190622989e-05
-2.84755025882103e-05
1.22798594796451e-05
-3.40754589721978e-05
-2.80323629918238e-05
-5.8936690625058e-05
-6.58870389686689e-06
-3.95521891486243e-05
-2.48016840890914e-05
-1.38581862575169e-05
4.19821467270519e-07
-2.87763063933012e-05
-2.90437130565438e-05
-2.94708109297161e-05
-3.43194874960621e-05
-5.96435317027959e-05
-3.42279073842709e-05
-1.15846645276211e-05
-2.56885484282828e-05
-2.96339464892173e-05
-3.27774484676355e-05
-2.74292149403484e-05
-4.41736785151812e-05
-3.62900249574351e-05
-2.2615348820992e-05
-5.57249001548044e-05
-2.7362118945714e-05
1.61608155984937e-05
-9.91078128248251e-06
-3.63856848466637e-05
-4.31911915908157e-05
-2.01384262867087e-05
-3.18557175995968e-05
-9.1414345854884e-06
-3.9777591779071e-06
-8.68700884014146e-06
2.39648618508917e-05
1.58608926696677e-06
-4.99505187343432e-05
-5.3210993999133e-05
-4.46618053678595e-05
-1.98652541614543e-05
-6.28470218637585e-05
-3.9817650616835e-05
-2.97691456708405e-05
-3.45423621844874e-05
-2.99226121093127e-05
-2.39051243090136e-05
-4.08776972720998e-05
-3.33228888989601e-05
-2.64438196909217e-05
-2.34045569061959e-05
-3.15784250605491e-05
-5.04988191821704e-05
-3.47451079019426e-05
-3.20077040635362e-05
-4.50957876938845e-05
-1.54243687826715e-05
-3.89089775313344e-05
-2.13915618197379e-05
-2.40108189087685e-05
-1.61265748704533e-05
4.65309757842394e-06
-3.12675316760481e-05
-3.18558740131238e-05
-3.92023221753005e-05
-4.00096463409365e-05
-1.22778061880882e-05
-1.02588479629845e-05
-1.9589937472761e-05
-6.765746160392e-05
-7.66872120742283e-06
-2.98431640834351e-05
-4.55683209469561e-05
-5.60027405058007e-05
-3.55212831325352e-05
-3.29426087702005e-05
-6.28839068083329e-06
-1.53787810288224e-05
-3.44694824837021e-05
1.28604398382055e-05
-1.4394278444921e-05
-2.97340562832523e-05
-3.04403934305719e-05
-3.30901154514925e-05
-2.23838969935426e-05
-1.71161669285439e-05
-3.25463797295941e-05
-3.00179185702322e-05
-2.57413232481221e-07
-4.32865807927323e-05
-2.38767132213055e-05
-3.24778847268074e-06
-4.10914746297287e-05
-5.7878726131734e-05
-5.50392481040005e-06
-4.46196380747055e-05
-6.78696988690719e-06
-6.2581331131105e-05
-2.66383200776664e-05
-4.58904943022737e-06
-2.54714119313266e-05
-2.6469819177942e-05
-2.31849136649414e-05
-4.78711591777171e-05
-2.59873179373546e-05
-2.90034594845236e-05
1.59574710346271e-07
-4.18289174047408e-05
-5.29188875184605e-05
-4.98020255777384e-05
-1.32104965381441e-05
-5.35223742147881e-05
-3.09201996932547e-05
-5.97837958755257e-05
-2.9122259552296e-05
-1.27963312490588e-05
-1.65652341647159e-05
-3.67478161565892e-05
-1.58163464308013e-05
-1.01256473509911e-05
-1.96143043393918e-05
-2.13916889879664e-05
-3.19109278715966e-05
-1.68955667632799e-05
-3.59667896444578e-05
-5.26298167198663e-05
-4.90588329492621e-05
-4.80263833608376e-05
-2.55553197301621e-05
-2.84016007257231e-05
-4.89926957268742e-05
-1.70361564494811e-05
-1.69593230959475e-05
-3.88958115037545e-05
3.42414488916771e-06
-3.02920068026979e-05
-4.22640257402632e-05
-7.61253641610699e-06
-3.85782545032665e-05
-1.12375433633207e-05
-1.41315392730876e-05
-3.52310711088235e-05
-2.39646909336187e-06
-3.10736794253567e-05
-5.79058325369758e-05
-3.34978995887856e-05
-4.90795416316651e-05
-7.99678187796801e-06
-1.72746752616495e-05
2.78267695400805e-06
1.57326840860445e-06
-3.41480484528243e-05
-4.87100589038597e-05
-5.17232915855472e-05
-4.41908229844774e-05
-5.12954523458548e-05
-2.71840042477118e-05
-1.61536607982281e-05
-2.26877943910762e-05
-3.40567981931347e-05
-2.61020348255911e-05
-2.73781437815934e-05
-8.42630658416125e-06
-7.77134819160945e-06
-1.2451906710337e-05
-9.77928880169359e-06
-2.11672945933848e-05
-3.66963254382199e-05
-3.88495841729107e-05
-2.93330715753266e-05
-1.84444814772123e-05
-2.01494568664003e-05
-1.47392550658212e-05
-4.77961725422224e-05
-3.08623018730138e-05
-4.68143370512767e-05
-5.70309224610044e-06
-1.03263469590287e-05
-5.24240819366567e-05
-6.23991898757044e-05
-3.27874903742423e-05
-5.31138830355586e-05
-5.94684192019866e-05
-3.17296538905176e-05
-2.51844221898582e-05
-2.53716988468956e-05
-1.01154712660073e-05
-1.70760340354523e-05
-3.55263843844183e-05
-3.65804666877319e-05
-3.31782654071278e-05
-4.7037213242367e-05
-1.64887115303423e-05
-3.72767369069517e-05
-3.2422447273436e-06
-2.07597491174233e-05
-2.25646039042309e-05
-1.52843228328438e-05
-6.03879941541479e-05
1.68568698474282e-06
-3.80354589973641e-05
-2.80668586176452e-05
-3.33836745882089e-05
-1.01573194276297e-06
-3.94597268039957e-05
-4.01926102165017e-05
-1.83342299487538e-05
-3.35794556202013e-05
-3.73898273982207e-05
-1.26080367632239e-05
-3.08375572472625e-05
-1.99436569831585e-05
-3.97423013188203e-05
-3.3954516338849e-05
-3.63242777559011e-05
-1.51762247496489e-05
-1.30075365553659e-05
-4.48900738962409e-05
-5.22520686323009e-06
-1.15316350738641e-05
-8.64804864454127e-06
-2.70834662323411e-05
6.84178898761525e-06
-2.02695139067014e-05
-6.46818637291205e-06
-1.9246809546301e-05
7.98652009344286e-06
-4.53266444119838e-05
-5.85713506087201e-05
-5.1356507975903e-05
-4.54777687458615e-05
-3.84988792961341e-05
-1.30562093593371e-05
-5.1831129270188e-05
-3.51171212864114e-05
-2.93923871081821e-05
-3.51884644037623e-05
-2.33985428728468e-05
-1.81499794026439e-06
-4.06533293439262e-05
-4.5171917872645e-05
-4.0754201512339e-05
-2.07506573267808e-05
-2.67687489296928e-05
-4.10998300950543e-05
-3.40890953865711e-05
-2.66443172853286e-05
-2.79931385558145e-05
-2.86064313425186e-05
-4.27204005006718e-05
-3.05957377622156e-05
-4.22883930248737e-05
-2.373161599137e-05
-4.40654063858589e-06
-1.37371158720215e-05
-3.56529584659872e-05
-3.83023285622231e-05
-1.14474160999879e-05
-3.00890685575047e-05
-3.79458799033702e-05
-3.45704485764384e-05
-1.08480329579771e-05
-3.66722897051949e-05
-4.39048758492846e-05
-2.12268372514245e-05
-3.50190663093971e-05
-2.87214532255861e-05
-2.241734955195e-05
-4.43714098603655e-05
-5.48826340240929e-05
-4.82570380519341e-05
-1.71847148157924e-05
-1.86904610836336e-05
-8.24406316072648e-06
1.65843329662856e-06
-1.12584553530942e-05
-3.83586520795479e-05
-1.04328422300272e-05
-3.73284203299055e-05
-2.41021710237054e-05
-5.49112256974669e-06
-2.91561920100934e-05
-4.2277808870447e-05
-2.81536494430275e-05
8.56966143633939e-06
-8.35753551495144e-06
-3.91358056988194e-05
-4.37063846649597e-05
-3.34690829515111e-06
-3.31125890985335e-05
-4.51857118926148e-05
2.84802702813704e-06
-2.27146437442983e-05
-1.72202219993497e-05
-1.87731293782762e-05
-1.58004002374187e-05
-1.46226297893498e-05
-1.52644868758807e-05
-1.78330127566663e-05
-5.35492128103315e-05
-2.42956928597636e-05
-1.89548025179158e-05
-6.3079819975737e-06
-1.94135048564725e-05
-1.71053292680978e-06
-5.33222947240289e-05
-1.95751866748831e-05
-1.98357278402572e-05
-4.73417708361722e-05
-2.25474336859445e-05
-3.91521925796066e-05
-9.21193097437721e-06
8.91716053862902e-06
-3.60218437885257e-05
-2.28859267051169e-05
-1.59817260961294e-05
-2.26099772633765e-05
-5.46713039026075e-06
-3.09391955201904e-05
-4.11475836285974e-05
-7.95719562569841e-05
-3.63391560407536e-05
-5.06596933857011e-05
-2.88323803899148e-05
-1.74109396615207e-05
-4.86593659279924e-05
-1.68295014296975e-05
-3.71460983160125e-05
-1.76360059188496e-05
-2.75146029642376e-05
-1.7542656341492e-05
-4.14044081334257e-05
-2.58719800575336e-05
5.88673369583458e-06
1.72961179420413e-05
4.98053104745932e-06
-1.32388627592747e-05
-8.92262105067548e-06
-5.34572668710019e-05
-3.19686181496875e-05
-3.78106428652667e-05
-3.0220194175472e-05
-3.11240510628776e-05
-2.17723406990769e-05
-3.13551801783754e-06
-3.01638448572058e-05
-7.04009426520811e-05
-7.56724660829608e-05
-2.2951857512009e-05
-3.19000836207424e-05
-2.97985803773919e-05
-3.36980727073483e-05
-2.88087801398571e-05
-2.81651378910137e-05
-2.7987330976559e-05
-1.62095462633184e-05
-6.18532233183608e-06
-2.17061326248056e-05
-2.52607008521921e-05
-4.84988857947261e-05
-2.0171970633993e-05
-2.14445374503455e-05
-3.95875225709751e-06
-4.58011587141925e-05
-1.03565912064472e-05
-5.32969133224693e-05
-3.56558305245044e-05
-2.53566140036279e-05
-4.21295987629586e-05
-4.1344913270644e-05
-2.64211366568472e-05
-6.24088753626358e-05
-5.28599778069344e-05
-1.38713452692897e-05
-2.73494290096628e-05
-3.54173047164961e-05
-3.04610320047869e-05
-2.44560343353794e-05
-1.62250214379937e-05
-1.43125810809154e-05
-4.26971781210599e-05
-3.76469692506729e-05
-6.11503946246983e-05
-5.1518679988834e-05
-1.62690319391305e-05
-1.2971687294699e-05
-3.45471456879015e-05
-4.82924925383683e-05
-3.34541751479289e-05
-4.0158154088555e-05
3.70134279749509e-07
-4.17419999937097e-05
3.29508269881806e-06
-3.95462920536627e-05
-4.61505801553281e-05
-3.97365166459054e-05
-1.88957574470612e-05
-4.77244975028896e-05
-3.40368583028961e-05
-1.34410268759756e-05
-1.1463701342828e-05
-3.50473691596484e-05
-5.71282815423785e-05
-3.21895749534729e-05
-4.01187830495419e-05
-4.61168484258972e-05
-3.49114787485778e-05
-1.41169481959267e-05
-3.84051062148213e-05
-1.66495400730763e-05
-2.66214841306952e-05
-1.99551611404761e-05
-2.84180992235676e-05
-2.77063930945291e-05
-1.77490207305893e-05
-8.99248431204267e-06
-4.12744512188396e-05
-2.70234511332914e-05
-3.46439980968277e-06
-1.01802172239516e-05
-1.98837000990274e-05
-2.14375124985407e-05
-5.07861158441279e-05
-2.68823877042182e-05
-1.86382016076894e-05
-3.17167920852398e-05
-1.66382272564836e-05
-4.30165752014836e-05
-3.77726401374761e-05
-4.5933152357879e-05
-3.10637784458052e-05
-3.97569265738594e-05
-5.32063518625409e-05
-2.98020905681738e-05
-4.18688495160698e-05
-2.16948921844287e-05
-3.69891449288386e-05
-5.50507935007535e-05
-1.75949297847314e-05
-2.22094820785957e-05
-2.56522973730964e-05
-1.62324370320427e-05
-1.47726861817119e-05
-1.37235062188677e-05
-3.36625357824503e-05
-1.6400479665861e-05
-3.28660568793115e-05
-4.81060540477366e-06
-5.48329702443772e-05
-1.1469340171497e-05
-2.15433600934087e-05
-2.78532319947048e-05
-2.36205297750054e-05
-3.13185641279474e-05
-4.18304116660892e-06
-7.23890412220946e-06
-4.99790627122385e-06
-1.45685098938499e-05
-2.36387305218005e-05
-4.26679436001203e-05
-3.29916009763852e-05
-2.08926890356889e-05
-1.20719458314754e-05
-3.76990005793051e-05
-2.80721163853402e-05
-3.65052113387684e-05
-5.10562656607849e-05
-4.6756625472626e-05
-4.83099419482144e-05
-3.37254116286737e-05
-2.83215054879536e-05
-4.22314873089115e-05
-2.69677784057505e-05
-3.4277277831089e-05
-5.38029579594396e-05
-4.23668324766939e-05
-5.9893840354885e-05
-3.35175912331817e-05
-3.19898309046923e-05
-3.67282649061181e-05
-4.36607504795363e-05
-2.31448830886722e-05
-3.23437416942754e-05
-5.04804682994101e-05
-4.00318820205295e-05
-2.37022075091081e-05
-1.43774696839222e-05
-4.16327634087707e-05
-6.96323706776642e-06
-3.08410740164978e-05
-5.1596069788317e-05
-2.46275705454215e-05
-2.64233645553296e-05
-8.66672450314154e-06
-6.20647427492651e-05
-2.81922187511507e-05
-3.6960207363634e-05
-2.86752308572739e-05
-4.54335563016063e-05
-2.32698229781601e-05
-1.59125885489713e-05
-2.5235362132108e-05
-3.52368214096608e-05
-3.26323929410757e-05
-9.19349430407441e-06
-1.2400209579393e-05
-2.52563329316758e-05
-2.92064758770936e-05
-2.38715768616295e-05
-3.49182786691904e-05
-3.26976246523264e-05
-1.18731199959787e-05
-2.60908410496191e-05
-4.25137615100404e-05
-1.23320107986198e-05
-1.84804450520252e-05
-4.95650619138848e-05
-1.58397367039515e-05
-6.94793201138023e-06
-5.84509725489391e-06
-3.48331937236471e-05
-3.45498518463405e-05
-3.64886106952715e-05
-2.3374307064432e-05
-3.49509138002607e-05
-2.18788766214935e-05
-3.28314989493716e-05
-2.37742531007716e-05
-1.72357330666415e-05
-1.62753455412809e-05
-3.84361293058383e-05
-6.12255111105459e-05
-4.97934384951056e-05
-1.81896300207774e-05
-8.77730006892536e-06
-3.24360869499251e-05
-3.4873833499284e-05
-2.98304785442996e-05
-2.49235857325666e-05
-1.23957301737927e-05
-7.12227723415502e-05
-1.49298935534656e-05
-4.18126425151152e-05
-2.78492172693659e-05
-5.5517049238257e-06
-5.09717043887451e-05
-3.55629709055406e-05
-1.74689006006729e-05
-4.98248163065386e-05
-4.28811022204606e-05
-5.98331490569393e-05
-3.9220988314888e-05
-3.61530022726304e-05
-2.69238188904231e-05
-4.19391148794613e-05
-3.94446656874662e-05
-2.42232574322546e-05
-1.98384257716916e-05
1.98809823423318e-05
-2.05696301396979e-05
-3.35642270547489e-05
-6.06846539191352e-05
-5.10018029568585e-05
-2.13513332146893e-05
-4.42415007391411e-05
-5.79499071783383e-07
-3.54755937428569e-05
-4.55386117052244e-05
5.26524933676022e-06
-2.6498196791653e-05
-3.74680898219328e-05
-2.66488808612077e-05
-9.68891395483069e-06
-5.84446120923718e-05
-2.13410051000114e-05
-2.11057368587685e-05
-1.76373113607407e-05
-2.67610168964686e-06
-1.19040032513883e-05
-3.26899560514933e-05
-3.71568604955424e-05
-2.40112835197413e-05
-1.74466177610688e-05
-7.67374341992499e-05
-1.3196634446174e-05
-3.87947613855429e-05
-2.79375278192378e-05
-6.6719482638841e-05
-3.27613829093438e-05
-3.99654239155305e-05
-3.61264025446191e-05
-3.64610646509928e-05
-4.09468865295766e-05
-9.88199889935557e-06
-1.83305829598285e-05
-1.67687676056718e-05
-2.49536607752579e-05
-3.54884437019367e-05
-7.47999709473346e-06
-1.28052470408949e-05
-4.52706447795329e-05
-4.9948630083041e-05
-3.01736060689989e-05
-5.08804864648704e-05
-4.09653069972764e-05
-3.37438887807847e-05
-1.76893805913816e-05
-3.58292518126511e-05
1.38897142708279e-05
-4.33159634675294e-05
-3.05776310898273e-05
-9.64391821555023e-06
-3.4898805611208e-05
-3.9232245174998e-05
-1.99790154836183e-05
-2.96262134423083e-05
-1.51057685325465e-05
-2.85418341568588e-05
-3.33168564845147e-05
-2.74046222070455e-05
-4.71063998115013e-06
-5.20654706660251e-05
-2.59341333326013e-05
-4.31163530836628e-05
-2.33628332490301e-05
-1.69105863196874e-05
-4.08902334604012e-05
-2.02590064652952e-05
-2.60809805780707e-05
-1.68186138227551e-05
-6.35913082038791e-05
-2.32413512319198e-05
-2.55182400185198e-05
-2.76183457992395e-05
-2.59703599685833e-05
-2.07110340507752e-06
-3.66736098620269e-05
-3.062794896221e-05
1.45029458270397e-07
-2.95623177827157e-05
-1.34525213694095e-05
-3.78411682555901e-05
-7.01610445386973e-05
-4.45694487297188e-05
-5.55241916751189e-05
-2.05300992083315e-05
-1.30794601709187e-05
-3.82147480672041e-05
-1.90381862009269e-05
-3.53078254403726e-05
-2.15877536344041e-05
-1.60599568657182e-05
-1.67329705474197e-06
-3.88574798233959e-05
-1.82570624765362e-05
-1.50934180349773e-05
-2.79950310396877e-05
-1.48747814689887e-05
-1.85861730896338e-05
7.61030890314424e-08
-3.82049434696065e-05
-2.40628561934085e-05
-5.24077703719914e-05
-4.01060346853891e-05
-3.53078164885869e-05
-3.73760298695466e-05
-3.37519088613119e-05
-9.51078836840683e-07
-4.43442125703874e-05
-3.93607921724363e-05
-1.94223351454022e-05
-3.36982927025703e-05
-4.06403622875223e-05
-2.59309136099943e-05
-1.66968148787662e-07
-2.33503234283461e-05
-4.53878519615734e-05
-3.64898561673543e-05
-2.61790884427997e-05
-1.11102144727759e-05
-3.20395032352512e-05
-1.86419154190607e-05
-1.64871792610989e-05
-2.1219486203943e-05
-5.14904070039201e-05
-2.03566086286224e-05
-3.89049690341984e-05
-3.71938524849581e-05
-1.08381822291979e-05
-4.2326199145677e-06
-3.27826359339054e-05
-1.88266307949643e-05
-1.97692627491153e-05
-5.95732238028561e-05
-2.65378465879031e-05
-2.96280746196148e-05
-1.44533266295778e-05
-4.839864086659e-05
-1.3888720277129e-05
-1.04778720815101e-05
-4.56035240356281e-05
-2.84755722285197e-05
-1.75577082116815e-05
-1.56363875389866e-05
-2.79322137665142e-05
-3.7246218416864e-05
-1.41734427469509e-06
-2.85430420425288e-05
-2.48276363977618e-05
-4.38089859225704e-05
-4.25301256785251e-05
-1.04483620767953e-05
-1.69075824329526e-05
-3.12739591293069e-05
-1.16272357270172e-05
-3.14493253650129e-05
-4.40427932867513e-05
-1.2310652006092e-05
-2.77113071681783e-05
-2.76272380237614e-05
-5.20624637986731e-05
-5.64501402198311e-05
-3.35963594401881e-05
-3.35908951645338e-05
-1.27617306822225e-05
-3.92364654299724e-05
-9.02710172914246e-06
-4.22151612610365e-05
-3.40019820226897e-05
-3.90851597473187e-05
-1.87381718144759e-05
-4.65561248890925e-05
-6.01037847770492e-05
-1.91884604453003e-05
-2.32381531454566e-05
-1.07363315623091e-05
-2.5607712555946e-05
-4.05838409391797e-05
-1.57027680467362e-05
-3.60431941011114e-05
-5.95236440587992e-05
-4.18672302954466e-05
-2.62473850190428e-05
-2.74079632359247e-05
-6.27483520436291e-05
-3.35219088626421e-05
-2.06466406797119e-05
-5.3256452976513e-05
-3.63037003677003e-05
-3.64436460298079e-05
-1.10720074171687e-05
-5.11406347868552e-05
-1.50069978705876e-05
-1.45389454086248e-05
-4.70739656766945e-05
-5.56853192862246e-05
-9.64162341097836e-06
-2.14813062252543e-05
-1.31666165808433e-05
-4.52729389640963e-05
-6.08468628499341e-05
-4.54260668798558e-05
-1.21976150879582e-05
-3.94750697498306e-05
-4.39666100598513e-05
-2.11331912245386e-05
-5.49099890969764e-05
-2.76365808058244e-05
-1.91347131604329e-05
-2.52521795115181e-05
-5.87447139625065e-05
-3.68680417901105e-05
-6.17519002749691e-05
-2.44569835507901e-05
-8.41252002773428e-06
4.04112511616101e-07
-8.44269359949793e-06
-3.11251586316195e-05
-9.6119376295454e-06
-2.3960931030393e-05
-2.25880012960749e-05
-2.53096920612479e-05
-2.66155233239337e-05
-2.09679247437857e-05
-5.81044096110696e-05
-2.37484716740848e-05
-4.19654752419876e-05
-4.28863662236958e-05
-4.68097208810541e-05
-1.34538267787517e-05
-2.32274196731e-05
-3.70614495777063e-05
-3.51218817843631e-05
-1.4901678028696e-05
-1.63893810792507e-05
-4.59106622140169e-05
-9.02742091001841e-06
-2.91402288193478e-05
-3.66474327328463e-05
-2.54493218048545e-05
-2.85262911970045e-05
1.4535307794382e-06
-7.8098493955629e-05
-1.43008753976712e-05
-3.69535539593913e-05
-1.89582851274229e-05
-2.12042444561948e-05
-3.31139825228234e-05
-1.95006217436605e-05
-4.30489263590032e-05
-4.15952720598274e-05
-2.91009909865854e-05
-5.23495512687654e-05
-3.8052259455404e-05
-3.6239870495346e-05
-3.27307656215312e-05
-5.78030762896519e-05
-2.61510103240445e-05
-4.23004322782015e-05
-3.20247685789452e-05
-2.01805829758863e-05
-3.78459385304929e-05
-7.84200423010486e-06
-5.68325103565304e-05
-4.32819319308151e-05
7.23956313772945e-06
-5.69423428346823e-07
-1.74271606555327e-05
-3.55790709106461e-05
-2.43177142575947e-05
-4.22312023947783e-05
-2.0500149009882e-05
-2.21366454397818e-05
-3.11012793903981e-05
-4.14332843120317e-05
-1.96471881061292e-05
-2.36995261647763e-05
-5.11718974743881e-05
-4.71146008613513e-05
-3.49941914771088e-05
-2.497321273042e-05
2.79635267811222e-06
-3.61536771833112e-05
-4.97186748166479e-06
-8.57282881169226e-07
-1.50343558065378e-05
-3.92282252793561e-05
-1.39583984785173e-05
-4.26913171606041e-05
-6.67481993128665e-05
-2.99959284824942e-05
-2.65005545353455e-05
-3.40490721895105e-05
1.83336506034457e-06
-7.30642282366038e-05
-1.13679783088899e-05
-3.87796953970282e-05
-4.59684225871653e-05
-3.88411859192966e-05
-6.26363689009064e-06
-4.57178059435131e-05
-3.36812405467364e-05
-2.78595832208387e-05
-4.09501999476863e-05
-8.29684426128298e-06
-2.3767232602943e-05
-4.55243465543981e-05
-5.2211631320298e-05
-2.6259705415857e-05
-3.57495902866499e-05
-2.34359151731508e-05
-3.44550838444953e-05
-2.35543045697522e-05
-2.90622245098186e-05
-1.17061472755705e-05
-3.01243207415345e-05
-2.0512554701688e-05
6.0065284836046e-06
-1.12191204679458e-05
-2.81611463438842e-05
-3.51468090462744e-05
7.65191730450724e-06
-1.89530414748131e-05
-5.07797591653526e-05
-2.06724944056761e-05
-2.49305565962188e-05
-2.50105047450362e-05
-4.31050602224017e-05
-1.87559595063177e-05
-2.44889075751703e-05
-3.24763719246496e-05
-4.5212775257425e-05
-1.16257373216518e-05
-3.98431883665183e-05
-1.29178214198554e-05
-1.04777471209043e-06
-3.19144716905796e-05
-4.4434033514781e-05
-3.89405223934161e-06
-2.87395610985505e-05
-4.90207271947684e-05
-1.83986656656831e-05
-2.61786351138903e-05
-1.23937785228744e-05
-1.23764977781107e-05
-1.54004731013292e-05
-3.86766686612127e-05
-4.51000446710745e-05
-5.24313234601312e-05
-4.74083934041203e-05
-9.22169271643104e-06
-4.31601572998065e-05
7.87023014160684e-06
-3.44247353122792e-05
-1.52862082303758e-05
-4.5168456820865e-05
-1.78947497901031e-05
-3.98658439274505e-05
-2.91590758634519e-05
-1.06521846432623e-05
-1.4464970113431e-05
-6.40460779062482e-06
-4.57866635286112e-05
-2.37337226388412e-05
-4.13410590874829e-05
-9.20180683128699e-06
-4.60515328088952e-06
-3.92371216891257e-05
-3.0799276912191e-05
-3.84750266776634e-05
-4.64467859513296e-05
-2.86784597266286e-05
-3.8769703264682e-05
-2.09345023172934e-05
-2.11485843523606e-05
-4.36677760298131e-05
-1.95258685818576e-05
1.06389905387269e-06
-3.10639233765448e-05
-2.91872815148427e-05
-2.83018084193588e-05
7.49366331552484e-07
-4.61182083757823e-05
-2.17801292062377e-05
-3.07063756736271e-05
-3.20337375311335e-05
-5.77437716301291e-05
-2.1365225396932e-05
-1.73885687195577e-05
-3.63258585274215e-05
-5.86229431636043e-05
-4.24921684815106e-05
-4.2797477264816e-05
-5.47640109050127e-05
-6.4163676391345e-05
4.08893949154537e-06
-2.6261426013209e-05
-4.65169968930061e-05
-1.46190826625874e-05
-5.5747682052657e-05
-2.31976696865324e-05
-2.07164877719624e-05
-3.41461237968982e-05
-1.7343046763239e-05
-2.76416790777221e-05
-1.2766399516088e-05
-3.31157859775679e-05
-1.23066095757116e-05
-6.62294404661335e-06
-8.97693535301877e-06
-4.87349882962071e-05
-2.09726242585225e-05
-3.02199192912719e-05
-3.47852287069521e-05
-2.77904848825065e-05
-5.26214021751469e-06
-2.19445893923911e-05
-4.31134218558014e-05
-6.76366778708185e-05
-1.72396914835153e-05
-6.93953544435855e-05
-5.39061956342629e-05
-2.05889843891654e-05
2.72139656950083e-05
-3.67100720204145e-05
-4.28797556905051e-05
-1.30912132043225e-05
-5.07278528627854e-05
-2.08435078524638e-05
-5.06724643187201e-05
9.1961926514868e-06
-1.62647680557885e-05
-9.25682571885936e-06
1.08750517854849e-05
-3.76664726889258e-05
-8.46280436325518e-06
-2.11120105405822e-05
-2.69635097508277e-05
-4.97078252108588e-06
-2.14678525774813e-05
-2.67106396474489e-05
-4.62515982629054e-05
-8.14174830922907e-06
-1.50354805453786e-05
-2.39740549416533e-05
-3.91889852890905e-05
-5.43800855099958e-05
-5.74233960941799e-06
7.42672713392086e-08
-1.04310751563084e-05
-5.07121081396215e-05
-1.35229990919359e-05
9.80510184321213e-07
-3.53091468057872e-05
-9.22063712506337e-06
-6.38287222378473e-05
-5.04938826969478e-05
-2.07252362280229e-05
-9.46153469677846e-06
-2.81664171949325e-05
-3.14725780737631e-05
-2.30607783044123e-05
-3.26042791175306e-05
-2.82547232908551e-05
-2.10904027000614e-05
-2.83803401934494e-05
-5.82886982191628e-05
-3.94914172919021e-05
-2.21801529057136e-05
-5.05512638876169e-05
2.90040076221975e-06
-1.98354473944698e-05
6.98734411816592e-06
-3.93108600253152e-05
-5.85112128209016e-05
-4.41983875838157e-05
-4.45837577913543e-05
-4.26405302919e-05
-2.3458002346222e-05
-1.88075710012636e-07
-2.58419968041408e-05
-1.1035896058909e-05
-1.32464873207036e-05
-2.49298123929948e-05
-5.24918018399382e-05
-2.82395328877507e-05
-1.13999880234284e-05
-2.89397134553359e-05
-5.51910780154035e-05
-6.28082733984783e-06
-1.50418180484375e-05
-1.07876965498288e-06
-3.98841523529744e-05
-3.89129820564854e-05
-2.00130848234989e-05
-4.00656267676156e-05
-2.76786778551113e-05
-4.92663170325664e-05
-1.21942027343398e-05
-1.34430454805197e-05
-4.62643537095436e-05
-4.11624928139794e-05
-9.12254036579532e-06
-2.47487240180222e-05
-1.72393634542439e-05
-4.28302988086285e-05
-3.4775244178878e-05
7.70630860231265e-06
-2.8796325263444e-06
-3.92717971976963e-05
-8.90172134804592e-06
-6.49586712922428e-05
-5.20187236859683e-06
-2.67174945515863e-05
-2.5902447738948e-05
-3.65087298712379e-05
-4.88129669305945e-05
-5.49631779073632e-05
-2.78774693229577e-05
-3.0760202247992e-05
-2.48945006316245e-05
-3.52199506067097e-05
-2.88317443038387e-05
4.74676796928551e-06
-8.39913206330877e-06
-3.58642974212359e-05
-2.08988121604327e-05
-5.65041572790989e-05
-2.72956729644626e-05
-5.91851627751609e-05
-3.94531852757884e-05
-2.52729925320735e-05
-3.00234228596099e-05
-2.67536540377651e-05
-1.51980685505005e-05
-4.29930477375942e-05
-4.18340545953355e-05
-3.0447326616571e-05
-2.11920540860283e-05
3.73175254366518e-06
-5.45144553628064e-05
-2.52998396541001e-05
-4.63605913318183e-05
9.47667193830846e-06
-2.37151137586194e-05
-2.99509964363732e-05
-2.86197938113368e-05
-3.5223621090893e-05
-2.15549553255397e-05
-2.97072554918872e-05
2.07774505876815e-05
-5.13660695814608e-05
-3.83586400108354e-05
-2.56709164758004e-05
-2.84622919567234e-05
-2.92623792156832e-05
-8.99577626676525e-06
-3.26154968772168e-05
-3.82990263218e-05
-4.1631076432302e-05
-6.82548797843096e-06
-2.71395027726999e-05
-1.77635309424259e-05
5.74420507800716e-06
-1.93758501853955e-05
-2.83897912715315e-05
-3.25348331541469e-05
-3.09701662401285e-05
-2.18323857150026e-05
-2.86033642133895e-05
-7.55977071443242e-05
-3.0753073765641e-05
-2.93854017098459e-05
-2.67053554539085e-05
-5.06486258587823e-05
-2.45131289362984e-05
-4.45794946972724e-05
-2.87498484884981e-05
-1.12884825753164e-05
-2.59305945921667e-05
-2.27487127457073e-05
-3.63888951796546e-05
-8.2329470348532e-06
-1.98929701905551e-06
-3.70710275424139e-06
-3.04422616875511e-05
-5.07756108075173e-05
-6.43207602222066e-05
-3.15412257517001e-05
-9.29750917992854e-06
-2.46425716816036e-05
-1.32587964776845e-05
-1.12103570208303e-05
-5.76441595864143e-05
-1.57524445670987e-05
-5.3585624647588e-05
-2.83957037004187e-05
-2.61903864531029e-05
-1.25042189215039e-05
-2.65227740940836e-05
-2.46366447307453e-06
-1.98723029297251e-05
-3.44481476532583e-05
-3.08815220237733e-05
-3.38037360521233e-05
-4.4123298411974e-05
-2.7676719088713e-05
-3.80830727770675e-05
-2.95096239153581e-05
-1.90012337985603e-05
-4.05534685861242e-05
-9.44474330848632e-06
-2.21027681378494e-05
-3.90208674889597e-05
-7.22389143596268e-05
-3.93791668948651e-05
-4.72104170303867e-05
3.09071212552331e-07
-1.70927780950173e-05
-2.16420263093527e-05
-3.99407064239613e-05
-2.00491123287497e-05
-5.16885132565287e-05
-3.52541613277043e-05
-2.76244478198739e-05
-5.69353853084736e-05
-1.06377094920959e-05
-1.32357721513655e-05
-3.69275312340319e-06
-4.71426450012067e-05
-1.70871646339211e-05
-2.97282747984958e-05
-1.66994241717471e-06
-1.62438969011454e-05
-5.56377412539268e-05
8.55767156866852e-07
-3.50850390159002e-05
-3.36201133393024e-05
-4.02856329521136e-05
-4.77851326210775e-05
-1.99244669354418e-05
-8.3819700161258e-06
-9.31282644713414e-06
-2.37335671416978e-05
-8.02432110263873e-06
-3.23912302602893e-05
-2.56663713010774e-05
-3.41003405313774e-05
-5.94308648085747e-05
-1.41839911240465e-05
-3.80268602734902e-05
-1.73143118365909e-05
-4.55543756054353e-06
-3.19355553328455e-05
-1.92818519690281e-05
-2.65486618515348e-05
-4.4795023923327e-05
-3.74435217635392e-05
-4.90329757726677e-05
-3.30930291184711e-05
-3.82644723425602e-05
-1.3162143507242e-05
-7.79049679477545e-05
-2.55920094087678e-05
-2.44055942101251e-05
-1.36610590521078e-05
-2.22425727320226e-05
8.05258547243209e-07
-4.82643137125108e-05
-5.02634756483291e-05
-2.33219506629188e-05
5.18328185018231e-07
-4.3203813449135e-05
-4.10417547608807e-05
-1.09611255430204e-05
-1.97521160341853e-05
-2.06799631222614e-05
-3.06464146114264e-05
-1.49273027480685e-05
-5.83283212128201e-05
-1.25069270615726e-05
-2.05802594774511e-05
-8.44875064385859e-06
-5.16919841785226e-05
-2.39519151306397e-05
-4.91487414436665e-05
-3.61058398679542e-05
-2.8333938942241e-05
-4.87382930107889e-05
-2.51182627982867e-05
-6.59311218463947e-05
-4.17114553237967e-05
-2.2196089547751e-05
-2.38361740103885e-05
-3.0683702953962e-05
-1.95566705939625e-05
-4.69888523086889e-05
3.35677994859071e-06
-5.17135394549205e-05
-3.75233822316077e-05
-2.28358381934958e-05
-4.44108903763334e-05
-3.25557237253197e-05
-1.47129079133219e-05
-4.30018536807527e-05
-1.96920897341442e-05
-3.00502847581251e-05
-3.28931114222446e-05
-4.48971017473238e-05
-5.73991529443369e-06
-5.21679236207231e-05
6.0106131055713e-06
-2.31923643492011e-05
-6.78563523607577e-05
-3.04673951226373e-05
-4.32372474118444e-05
-5.65243161331633e-05
-3.40971303206188e-05
-2.02753020920082e-05
-1.00129371217128e-05
-4.69057706129194e-05
-3.09909266743578e-05
-6.06320109390947e-05
-4.0196784806636e-06
4.00742277349919e-06
-1.83776835778199e-05
5.38135660816486e-06
-3.16309751964497e-05
-1.93596598609513e-05
-1.26908897496429e-05
4.34924780134219e-06
-3.86343305317216e-05
-5.87280284170491e-05
-3.47960757403928e-05
-5.6306436226688e-05
7.47391348088687e-06
-2.57573283158805e-05
-5.32600880113756e-05
-4.48972478285582e-05
-2.26165068781693e-05
-4.67935629043737e-05
-1.32483521796409e-05
-1.69998625033205e-05
-3.75266228894765e-05
-4.43199777218793e-05
-1.83986465739147e-05
-1.58477067956153e-05
-3.00216599809718e-05
-6.55196410888041e-05
-4.75021822107034e-05
-5.45767683094297e-05
-5.16960194298382e-05
-2.81758576945011e-05
-4.19541490647555e-05
-1.60324004782944e-05
-4.17466682943052e-05
-3.08727509641469e-05
-4.38613268014341e-05
-4.54131378822652e-05
-3.25511504776438e-05
-1.80515385096649e-05
-4.3031102484311e-05
-4.56909677520838e-05
-3.3929294520828e-05
-2.65806203926562e-05
-4.98401734909493e-05
-1.23349385215072e-05
-6.81881998661403e-05
-4.26385746316598e-05
-1.11403243044855e-05
-4.3872594157435e-05
-5.22202975326651e-05
-2.94440219479221e-05
-7.02039419544901e-06
-4.58065095980992e-05
-1.89686036559265e-05
-3.90719452301311e-05
-6.27327759234162e-05
-4.87656696843844e-05
-2.28828028418122e-05
-3.56053224173798e-05
-2.18229005598647e-05
-2.4434518336769e-05
-3.43987387333762e-05
-1.84027334835655e-05
-2.0905613291502e-05
-1.56771684011378e-05
-2.79423932492394e-05
-3.29600350641445e-05
-4.15558756114223e-05
-3.25580612596828e-05
-4.40475270654369e-05
-1.92815479579854e-05
7.72541756130286e-06
-4.80815642902366e-05
-2.4705969070721e-05
-3.8777217419108e-05
-2.66681080481085e-05
-3.84308244042319e-05
-3.70658393639728e-05
-4.9647301357989e-05
-4.76534551882465e-05
-1.14172046796621e-05
-3.78978464152842e-05
-3.31462468702957e-05
-1.88973425125836e-05
-4.49540278880301e-05
-1.99527402464013e-05
-2.95990433424944e-05
-6.70076569569463e-05
-2.57249916231369e-05
-5.13306284471381e-05
-3.59128823229001e-05
-5.48990399672974e-05
-2.40262259179196e-05
-5.20489111292223e-05
-5.54560246551034e-05
-2.78602983312591e-05
-1.79716837190049e-06
-1.73765238427309e-05
-1.67004874708005e-05
-4.21233680707673e-05
-4.16547201738323e-05
-5.06763973883343e-05
-2.75942170984955e-05
-3.40087145644615e-05
-4.4447635286583e-05
-3.74357325884342e-05
-9.35152271420473e-06
-5.46415522815895e-05
-1.37120335467888e-05
-3.07950533338188e-05
-9.56999281489283e-06
-4.97407438913745e-05
-1.55299253341131e-05
-4.97117258825113e-05
-3.73002558575004e-05
-3.51623632347159e-05
-3.06815297393263e-05
-3.26341213539496e-05
-3.02908540624858e-05
-3.58555858970121e-05
7.33414434539653e-06
-5.63476560881533e-05
-4.62747614558683e-05
-3.4723995695638e-05
-1.84658387454438e-05
-2.00242018660025e-05
-3.99226520292305e-05
-5.921805462684e-05
-3.65846525250911e-05
-1.87507160857648e-05
-4.13025324666884e-05
-3.70126595249274e-05
-3.93914173109117e-05
-9.55390979902736e-06
-3.52986810995863e-05
-3.88042886700773e-05
-2.4616768145596e-05
-1.94010012410712e-05
-3.1436818005396e-05
-4.71882129777312e-05
-1.88957317517923e-05
4.1731987939465e-07
-6.09113928325747e-05
-2.47195940759551e-05
-6.73731268962233e-06
7.6617094589832e-06
-5.70780869199154e-05
-3.2480039327183e-05
-2.56437860728522e-05
-4.9643612392537e-05
-4.25596179470722e-05
-1.20134625518174e-05
-1.42354419689836e-05
-3.27196485897488e-05
-5.86237605573691e-05
-3.86695358775565e-05
-4.81511066714614e-05
-2.38908484141082e-05
-2.08771426290449e-05
5.31318120241916e-06
-4.80311634796593e-05
-6.62439489369911e-05
-2.53333029749807e-05
-3.47081972710971e-05
-4.42413225155536e-05
-2.40393707666846e-05
-3.39327645425293e-05
-2.23761236247526e-05
-2.34956651390814e-05
-2.44795478216074e-06
-2.62063678928718e-05
-3.62039457515811e-05
-4.80905613163929e-05
-5.54633051738265e-05
-7.56626511026797e-05
-3.51988226505879e-05
-3.88184083315335e-05
-4.53491739693313e-05
-4.45432220185465e-05
-4.06837411542374e-05
-8.32934940915512e-06
-3.35896138958758e-05
-1.46731723747145e-05
-4.15341003971348e-05
-4.31306147069052e-05
-4.78584435707942e-05
-5.67718806896723e-05
-5.00365228843095e-05
-3.64645961975944e-05
-4.22633448323632e-05
-3.01833219897493e-05
-3.67404012930361e-05
-2.66212475871619e-05
-9.32309218434504e-06
-3.2524122088614e-05
-1.8042641268153e-05
-3.42504531012062e-06
-4.19633807516669e-05
-2.03429586339649e-05
-4.77709067931968e-05
-2.73798937060759e-05
-3.35686461620533e-05
-9.32119606441739e-06
-1.6227163999196e-05
1.61004596704538e-05
-2.97467897080528e-05
-1.42097835210728e-05
-4.67219065025298e-05
-4.42236457686518e-05
-5.0692097247418e-05
-4.45731436793511e-05
-9.09123956282332e-06
-2.69934578312585e-05
-2.52426347575034e-05
-2.01571656738104e-05
-1.08550509724543e-06
-3.36116262596466e-05
-1.058537013569e-05
-8.07957313228819e-06
-2.43993335794048e-05
-2.60633823268235e-05
-4.65208437755644e-05
-6.16522361213357e-05
-3.3485037720463e-05
-6.13636976714479e-05
-4.19367966205812e-05
-8.31599257484019e-06
-4.32016964928116e-05
-9.84614168556696e-06
-3.51072296664775e-05
-4.80098718766883e-05
-4.17749465560133e-05
-1.21032886310716e-05
-2.78288887825599e-05
-2.28054871612088e-05
-4.68963256095771e-05
-2.94561620815044e-05
-1.68116332723828e-05
-3.00231007382577e-05
3.64713877696812e-06
-1.71628958613983e-05
-2.92132730238589e-05
-1.7897336633867e-05
-2.38816791509281e-05
-5.75329295342918e-05
-6.90506452200508e-05
-1.41692234033287e-05
-2.07312084322566e-05
-2.92558752539635e-05
-1.88542004180526e-05
-3.19998377196098e-05
-1.20422180778383e-05
-3.73773626176998e-05
-2.42579944262127e-05
-6.37352103752182e-06
-2.22048956611993e-05
-3.27096087613759e-05
-1.24549233224006e-05
-4.01316437593097e-05
-3.04065948658153e-05
6.70833289231189e-06
-3.42000119025393e-05
-2.9543191877357e-05
-2.92915970745259e-05
-3.06425236157979e-05
-2.68672681500066e-05
-9.75860728026486e-06
-1.23541506165936e-05
-3.23493750329849e-05
-3.45653783864498e-05
-2.35257227952467e-05
-3.04049428791881e-05
-1.43711673156526e-05
-2.66780337092203e-05
-1.46834657230895e-05
2.53745617511385e-06
-3.21789046034656e-05
-1.2402582738026e-05
-2.77279364708027e-05
-5.15337324350715e-05
-2.35796486243469e-05
-4.83758057445004e-05
-1.00113532630183e-05
-3.54797583177523e-05
-1.83572672723687e-05
-3.24107832885998e-05
-4.23692591005307e-05
-2.22336296771628e-06
-2.15227074403217e-05
-3.49946649893613e-05
-3.84451139011659e-05
-1.76349247105744e-05
-8.11161085052452e-06
-3.32284601050352e-05
-2.97214923928072e-05
-2.62438271403855e-05
-1.36358462450697e-05
-1.22248578480803e-05
-1.58948015483009e-05
-3.4158286902933e-05
-2.23846430231453e-05
-2.86610132909093e-05
-6.14098305428085e-05
-1.33426255310349e-05
-7.00852576743859e-06
-1.39093972165744e-05
-1.29690393389593e-05
6.57150322195573e-08
-7.92486033950111e-05
-5.67001949046803e-05
-2.28063544852991e-05
-3.12979834602743e-05
-2.48506777115577e-05
-2.42419887998206e-05
1.83081653458418e-06
-3.91262368514475e-05
-3.60579927847812e-05
-5.14262160568409e-06
-4.57640590642646e-05
-2.27585341998529e-05
-3.45956452651915e-05
-2.80737642066989e-05
-6.32748486833675e-05
-2.96693212692586e-05
-5.24256829263986e-05
5.57712691183033e-06
-3.13752209959956e-05
-2.23698695133986e-05
5.96314248456493e-07
-1.52462504884782e-05
-3.21899211188295e-05
-2.68435836152559e-05
-4.03511094932236e-05
-6.23733085937377e-05
-2.86213533667244e-05
-4.17337304728954e-05
-3.3200141184895e-05
-3.15983466738854e-05
-2.73956010820956e-05
4.75803965526639e-06
-2.67622193275727e-05
-9.06068113941732e-06
-9.30428714795345e-06
-2.80370866662511e-05
-7.12240325420217e-05
-2.84977228044659e-05
-2.14517255646939e-05
-3.22470209652633e-05
-3.05997110745107e-05
-7.36905033362805e-06
-8.01295518453573e-06
-1.1885841078319e-05
1.49430069828078e-06
-2.77296428475044e-05
-4.80450279606257e-05
-4.27843447768112e-05
-1.83711924312501e-06
-1.52097689652015e-05
-4.43123954847879e-05
-3.56522978514547e-05
-2.31681455561101e-05
-2.73731203834328e-06
-2.29845752706822e-05
-3.9433611174848e-05
-4.49536894970348e-05
-2.57184858110172e-05
-5.66412687232708e-05
-2.24735222698377e-05
-2.21962406481545e-05
-6.06274220687109e-05
-2.75408819030884e-05
-4.47343717072504e-05
-2.23473295823691e-05
-1.84099485276583e-05
-1.60524268074897e-06
-5.25284038081818e-05
-4.01308859883488e-05
-1.64123640805013e-05
-3.99529321133084e-05
1.96273110023372e-06
-5.13168227348687e-05
-3.76022425421088e-05
-3.90773372184995e-05
-3.9541273766377e-06
-4.44651141527118e-05
-1.4296185670825e-05
-3.43687257395102e-05
-1.8784100134343e-05
-4.11944132104769e-05
-2.52689902164384e-05
-2.1623706018906e-05
-3.51394506934875e-05
-4.29105323376964e-05
4.55635718351572e-06
-2.78776657658565e-05
-9.89145223292882e-06
-2.75054785053494e-05
-3.51038298142884e-05
-2.66037996695125e-05
-5.38257225172707e-05
-1.7445834692318e-05
-1.48580574844403e-05
-2.08201249415526e-05
-1.52024688194829e-05
-4.06263219600968e-05
-1.14112253438352e-05
-4.39562345329528e-05
-1.82663139179239e-05
-1.50169150035048e-05
-2.61632750865065e-05
-4.61444150810775e-05
-4.29243857436161e-05
-4.89770984342973e-06
-4.42667904532084e-05
-1.68107678110829e-05
-3.29628592594691e-05
-5.56687416404296e-05
-2.05083254985758e-05
-1.61983991853546e-05
-3.3044863246698e-05
-2.97932233490753e-05
-3.71494163781468e-05
-2.41051903459737e-05
-1.79385070038125e-05
-6.45687939481705e-05
-5.14437949815945e-05
-3.40994342553081e-05
-1.77030095508157e-05
-3.24231677354262e-05
-2.77467187661056e-05
-6.74399359622942e-05
-5.19698257607389e-05
-5.53767358651727e-05
1.4454967492359e-06
-8.36427067819411e-06
-5.51878693456735e-05
2.0017275748019e-06
-4.3474352538753e-05
-9.29310200942478e-06
-3.81784339224656e-05
-6.03150812129816e-05
-2.07804292845986e-05
-1.61611893770319e-05
-1.65178423406752e-05
-3.64499815356528e-05
-5.52280592437195e-05
-9.21135990643505e-06
-2.98197626516471e-05
-3.46918587618266e-05
-7.10616065783247e-05
-5.7012793784553e-05
-1.38710661123005e-05
-2.21388787319288e-05
-2.26784408631911e-05
-4.59932435127861e-05
-2.17171350550069e-05
6.27793139094801e-06
-4.06098690081972e-05
-1.22238197440033e-05
-1.48810552897097e-05
-3.27332516576561e-05
-8.33716623154784e-06
-3.03343706955175e-05
-2.44180030870954e-05
-6.76603325885484e-06
-4.75153972030374e-05
-4.24091653400575e-05
-1.9134516899817e-05
-3.11051861467802e-05
-1.54641670756533e-05
-3.15613262629862e-05
-3.62477525979132e-05
-3.41302540229146e-05
-3.39095991779403e-05
-5.26370949983995e-05
-1.35441355447796e-05
1.56646353283563e-05
-2.07473635076796e-05
-1.07225345766463e-05
-1.36285692564687e-05
-3.77702152693273e-05
-4.30358856498379e-05
-3.14686870673106e-05
-3.50082140575311e-05
-1.50935277278729e-05
-4.04652754407337e-05
-5.56857793108779e-05
-2.95311277080289e-05
-1.25122332535528e-05
-1.62208377527199e-05
-4.56424598325685e-05
-3.86972607579131e-05
-4.77573936719002e-05
-3.59481314278923e-06
-4.38815058767406e-05
-5.7417387403204e-05
-3.09243906980504e-05
-2.90788497761982e-05
-2.38694137454755e-05
-3.15023210569346e-05
-1.64061164871864e-05
-1.34879140944306e-05
-1.83999089197678e-05
-6.08538264044659e-06
-2.32624142392496e-05
-3.36282236391928e-05
-3.57719881253931e-05
1.17268523816925e-05
-6.70032788710441e-05
-3.77337325147613e-05
-3.78215915699185e-05
-2.89823150606719e-05
-1.04482214093542e-05
-3.84601273757612e-05
-4.42157408536715e-05
-2.04276766190703e-05
-1.69068914236808e-05
-6.03380599839612e-05
-1.5036897650506e-05
-4.39535326373641e-05
-1.34393553816172e-05
-3.46719422377167e-05
-2.94037738773216e-05
-7.55490888835371e-06
-2.63995450860801e-05
-2.56334354164853e-05
-3.01525329662941e-05
-1.82752970982162e-05
-3.50417154840934e-05
-4.41705175235397e-05
-7.41153652095625e-06
-2.28866831198218e-05
-2.66651663913985e-05
-2.98689542811411e-05
-1.72678747169508e-05
-8.89812303747493e-06
-1.96929572667545e-05
-3.84518223391419e-05
-4.81704518739126e-05
-3.5331796403073e-05
-3.51516151670572e-05
-1.45151443714587e-05
-1.60296797437214e-05
-3.74049323554127e-05
-5.50607822060261e-05
-4.48890590151411e-05
-2.72763082991406e-05
-4.00211594704928e-05
6.61618772502389e-06
-9.83153718667985e-06
-3.43096674815362e-05
-6.14097948018741e-05
-5.35308202099389e-05
-1.90825441160925e-05
-3.25049509533309e-05
-5.28197651474653e-05
-3.92423164877588e-05
-1.95715834349548e-05
-2.35160193830659e-05
-2.38685511029259e-05
-2.55429296819018e-05
-1.54303023801773e-05
-4.16588213840963e-05
-2.18816977158996e-05
-4.17314460116193e-05
-1.24344692958208e-05
-1.2729093637823e-05
-3.05629128672128e-05
-2.96043542151922e-05
-2.47323710971043e-05
-4.18806942370325e-05
-5.94776138086418e-05
-2.93352779537641e-05
-1.71136984875724e-05
-2.37618394818122e-05
-3.14654566055233e-05
-6.29631382883486e-05
-2.72334514142982e-05
-3.48188271891638e-05
-3.20555951532807e-05
-3.52429056435672e-05
-6.68124998231367e-05
-2.33241635630219e-05
-4.19742142868664e-05
-1.97916833796513e-05
-3.1586038662465e-05
-1.15326764132199e-05
-2.81737553830211e-05
-3.76996693549846e-05
-3.92895030723252e-05
-2.14364484509604e-05
-3.60809390306904e-05
-2.79256214923845e-05
-2.61569203696926e-05
4.65168658330628e-06
-2.67582780353954e-05
-4.57473619813299e-05
-3.94293629225376e-05
-7.51860537754373e-05
-2.6379648456753e-05
1.179978284332e-06
-5.61047215234698e-05
-3.0369544369429e-05
-3.49262049193257e-05
-5.10455363043345e-05
-3.8891253847267e-05
-5.81584157652491e-05
-7.57313953899696e-05
3.18280714645572e-07
-3.73095354101339e-05
-2.6274003073675e-05
-3.31311125081511e-05
-5.47369090560765e-05
-2.78912254776379e-05
-2.18483229195127e-05
-5.05754448035999e-05
-8.76636495275951e-06
-3.55765122654208e-05
-2.50578883045836e-05
-2.59544805103195e-05
-1.48886374091461e-05
-4.66229864840541e-05
-2.32592001119402e-05
-1.33589157716138e-05
-2.19835020241015e-05
-5.10848154995253e-05
-9.54859378599085e-06
-3.41635746123245e-05
-3.67029923227156e-05
-1.46552443418239e-05
-4.71544918760395e-05
-4.72515618920589e-05
-1.00295578592205e-05
-3.37227467312405e-05
-2.07065692882899e-05
7.32821767292128e-06
-1.47229566210176e-05
-2.8168659201896e-05
-1.68904652045211e-05
-4.67952030552778e-05
-4.98785217090321e-05
-2.84464626246224e-05
-4.91586894514356e-05
-2.73845402583246e-05
-2.14706346599293e-05
3.85533012409074e-06
-5.99983762464431e-05
-5.0766003095356e-05
-3.48213012110605e-05
-2.65747035009242e-06
-6.71795024441944e-06
-2.29392912606267e-05
-2.38275492922994e-05
-4.23000750553448e-05
-1.76880327578798e-05
9.05321499979924e-07
-1.39151214006785e-05
-3.59504135252941e-05
-1.8300909017295e-06
-2.98266414053317e-05
-3.66681104922779e-05
-4.61767139229654e-05
-3.95255902914856e-05
-6.6702523184213e-06
-1.79067634098532e-05
-2.70091162920791e-05
-1.33577073928385e-05
-1.19756681725371e-05
-6.0742483188598e-05
-1.31551492934934e-05
-2.48215347933738e-05
-2.7657026459551e-05
-4.26475501775339e-05
-7.96517069149505e-06
-2.25642530182455e-05
-3.87722780310795e-05
-6.27689493699612e-05
-4.26751825681851e-05
-2.73800305714545e-05
-6.33826661207533e-05
-5.48844059020857e-05
-1.64390915136498e-05
-3.34365217656496e-05
-3.0015142912054e-05
-1.96317127021371e-05
-4.32133811627269e-05
2.44236042733786e-06
-2.95022646664337e-05
-1.94318475276612e-05
-4.98263740519969e-05
-1.67093771280958e-05
-1.95576052552533e-05
-3.06628441627875e-05
-5.50604821052865e-05
-1.97765009206335e-05
-1.8353562305241e-05
1.14527011320947e-05
-5.25332457603731e-05
-3.4861582910981e-05
-3.71402400797705e-07
-3.43314217299242e-05
-1.28503706280427e-05
-8.65784073269847e-06
-7.20507541226067e-06
-2.51672407614819e-06
-4.41869123263784e-05
-3.9053690510244e-06
-1.8058183689969e-05
-4.28931482746057e-05
-4.04514213812161e-05
-3.94766311168018e-05
-2.8046117945387e-05
-2.4248569069103e-05
-3.38113651458737e-05
-4.96687174552602e-06
-3.45282629260821e-05
-5.2026440241746e-05
-2.95496920533352e-05
-2.46670130372939e-05
-1.47153203263921e-05
-2.80513996943041e-05
-3.10279632492483e-05
-4.64052314665861e-05
-2.27986273340005e-05
-1.02309456351429e-05
-4.10493712075972e-05
-2.19165230282209e-05
-4.8995198118617e-06
-4.1738316713935e-05
-2.30002587607124e-05
-3.8500953763927e-05
-3.96440009970722e-05
-4.10760504188128e-05
-4.56142158812034e-05
-1.70148999051528e-05
-5.63807809037039e-05
-4.46512820007597e-05
-2.92517805496288e-05
-5.47378037017163e-05
-1.50349955871474e-05
-1.92050744802116e-05
-2.67097296188828e-05
-1.84949112971939e-05
-3.87631809482102e-05
-3.58961575566654e-05
-5.89334033454629e-05
-3.34919592706972e-05
-4.62832862531629e-05
-5.63224100836159e-05
-7.55074037699781e-06
-2.70757527248186e-05
-2.15674838188589e-05
-3.51181261890112e-05
-3.54864785494935e-05
-4.08760338531116e-05
-2.01234533071452e-05
-5.07065467138582e-05
-3.22362032663737e-05
5.66690518075713e-07
-4.05609431939216e-05
-3.02071803042996e-05
-5.53536114926973e-05
-5.00950617423382e-05
-4.01296806379808e-05
-2.02163064135419e-05
-7.65247409522541e-06
-4.03349808948508e-05
-5.78616802452483e-05
-2.12685556702425e-05
-3.52400168742522e-05
-1.48286670450134e-05
-2.74118502726653e-05
-1.6015082615944e-05
-4.19490852717996e-05
-3.8131161933581e-05
-1.89337225156171e-05
-3.79420376182068e-05
-1.54873473063988e-05
-4.80293256547949e-05
-5.30791469727694e-05
-3.27640089659039e-05
-1.32419385538808e-05
-3.31999446867155e-05
-2.84560191857257e-05
-4.15595580240637e-05
-1.12217348832059e-05
-1.40597410320606e-05
-2.78500239043949e-05
-4.90966222555192e-05
-2.34953915359313e-05
-2.95025152527896e-05
-5.76709190532965e-05
-2.82357711551805e-05
-3.98692435028707e-05
-2.91192162338111e-05
-3.19464385858547e-05
-2.18319509523932e-05
-4.19264740919645e-05
-4.72664022622882e-05
3.27678878504345e-06
-4.54527553152764e-05
-4.56324500463991e-05
-2.5887988316775e-06
-3.3109556124722e-05
-2.1564453174395e-05
-1.02071915576834e-05
-5.44056843854251e-06
-6.07737595259386e-05
-9.51265470542494e-06
-3.8413367259258e-05
-1.98332110219212e-05
-4.41809738916244e-05
-4.30923341491936e-05
-8.82210547692652e-06
-3.30154710833246e-05
-3.04026591055517e-05
-3.95178372845537e-05
-2.77051756574719e-05
-3.99566671552594e-05
-2.35070759010541e-05
-1.66038777501595e-05
-3.20888356469851e-05
-4.01490467628972e-05
-3.52682288606822e-05
-1.73651397222349e-05
-3.42474926920638e-05
-6.50704495065164e-05
-1.40996080510674e-05
-3.15453003245131e-05
-1.02257954586348e-07
-4.6435719550045e-05
-6.25371668422478e-05
-3.52799299635298e-05
-4.57246119733771e-05
-2.0009525317709e-05
4.54279111589118e-06
-3.04158874557294e-05
-2.06214405231947e-05
-1.87760361640842e-05
-3.48761891407588e-05
-2.83725196716805e-05
2.06579202461878e-06
-1.30800811806993e-05
-4.09371099722047e-05
-2.13934983841202e-05
-2.53127443575586e-05
-2.07762989009755e-05
3.06720493799807e-05
-8.12815655604817e-07
-3.14698616036888e-05
-7.01980696121883e-05
-2.83453994039212e-05
-1.37121366905572e-05
-1.29785213109375e-05
-2.50740513145496e-05
-2.50215437428811e-05
-6.65964812112784e-05
-5.63731120424365e-06
-4.96593111115726e-05
-1.57655121639928e-05
-1.18451223832392e-05
-3.29123173168938e-05
-4.29380774289221e-05
-5.42660232796356e-05
-2.96650524023306e-05
-2.26507132609625e-05
-2.47259880593578e-05
-3.08821065289699e-06
-3.47217585854283e-05
-5.6584318079809e-05
-2.79433718739344e-05
4.14475072336341e-06
-3.95278474630094e-05
-1.54496612663366e-05
-5.48951066978513e-05
-5.61846690740753e-05
-2.64435568646817e-05
-1.99495808278389e-05
-4.32714886694232e-05
-3.61325797157946e-05
-2.34288917217838e-05
-2.09622876945858e-05
-3.84840100150678e-05
-4.23875099007469e-05
-3.32781084625855e-05
-4.77557946075898e-05
-2.59303836456989e-05
-1.64208036689997e-05
-6.00943225131727e-05
6.79223487930573e-07
-2.83554338948502e-05
-8.45635596409474e-06
-1.03340584107501e-05
-4.35101752202893e-06
-3.79370414240816e-05
-3.0214562319108e-05
-4.71338811388129e-05
-1.27154266701057e-05
2.00842262142198e-05
-4.38717565701518e-05
-5.34987497971842e-05
-3.96966115716019e-05
-5.76598067807287e-05
-4.56108015628706e-05
-2.5815781292197e-05
-2.35121537633528e-05
-7.34404839127932e-06
-4.57145974238261e-05
-3.69631658068083e-05
-3.8118935548949e-05
-9.52051233544898e-06
-1.73301412286308e-05
-5.11668912757498e-05
-2.31835857913809e-05
-2.13593638909272e-05
-1.64641280323787e-05
-5.63402073912741e-05
-1.56072046553875e-05
-5.32016602177921e-05
-4.49679680089759e-05
-2.47242624527879e-05
-1.84111438666701e-05
-3.61114000362429e-05
-3.02210756227169e-05
-4.37186798405663e-05
-4.07095636960368e-05
-1.6501003353151e-05
-2.06858408781012e-05
-2.34971591751734e-05
-3.16235856445678e-05
-2.06174382529192e-05
-3.89038506004246e-05
-2.83547542422868e-05
-6.02468646309535e-05
-4.19121689352445e-05
-3.64960335108723e-05
-4.42862859839721e-05
-2.37749870559058e-06
-5.7182978013827e-05
1.97217182618771e-05
-4.33414139930902e-05
-2.73407896318645e-05
-4.60062831187548e-05
-1.85772063149314e-05
-4.15675718290143e-05
-3.00524002700074e-05
-4.15828878695022e-05
-1.06496663724931e-05
-1.30960639542628e-05
-3.03969046103253e-05
-3.46643017235111e-05
-2.85818599775554e-05
-3.69717056812012e-05
-1.43641955353734e-05
-3.30384020669739e-05
-5.44229779669129e-05
-1.68959680281342e-05
-4.9818054048848e-05
-2.95640195434616e-05
-3.29080505834821e-05
-1.71992209973581e-05
-1.63348408842196e-05
-5.30605124355783e-05
-1.09831317774881e-05
-3.12973021672047e-05
-6.4466529176302e-05
1.97003350650501e-05
-2.43026750374646e-05
-5.9129398057628e-05
-3.13416329885646e-05
-4.3740174963291e-05
-4.05334414098378e-05
-4.81423518882263e-05
-2.07325504629464e-05
-3.9931080587209e-05
-2.59554804086971e-05
-4.92143208312365e-05
-2.73714450812795e-05
-2.2731568016844e-05
-4.97231167319406e-05
-2.5231446856156e-05
-5.20854664971924e-05
-4.74978100119462e-05
-1.04397229079987e-05
-2.17470672107127e-05
-4.9025655813316e-05
-4.17188412298102e-05
-2.86329662888325e-05
-2.07286993029115e-05
-5.54252019747316e-05
-3.58685856246715e-05
-2.56362291038714e-05
-3.79143669370017e-05
-5.8534551030062e-05
-1.63821308247204e-05
-9.73744793787192e-06
-4.50321818450204e-05
-9.19162864198407e-06
-2.96768825119799e-05
-3.91616813031805e-05
-5.83043400494994e-06
-2.84276477760992e-05
3.70975672024485e-06
-2.99404874182391e-05
-1.65611569746723e-05
-9.39863139794768e-07
-3.38340280680162e-05
-2.40105992881337e-05
-3.96625535379209e-05
-5.32646243290443e-05
-2.20734632818292e-05
-3.68180703924013e-05
-3.27263482544289e-05
-2.50914878020234e-05
-3.00116725524012e-05
-5.36480731944988e-05
-6.57156651411949e-05
-2.10098562082519e-05
-2.10058608477034e-05
-2.61784163980811e-05
-3.51527019483395e-05
-1.09257105419257e-05
-6.7441546171333e-06
-3.67659123997316e-05
-2.53493044035411e-05
-3.4059548130866e-05
-3.06405859092666e-05
-2.68621436760899e-05
-2.6340160193064e-05
-2.74307861491222e-05
-2.34923572750259e-05
-3.8677648330848e-05
-4.5484944918046e-05
-3.41015099173505e-05
-3.65707116799513e-05
6.73979074117505e-06
-4.99950763360342e-05
-5.67839890339654e-05
-2.98138282230022e-05
-4.82577780862648e-05
-3.96296146518252e-05
-1.75833494197896e-05
-2.92049972767433e-05
-2.7476166589546e-05
-3.49576840445252e-05
-2.93936439504982e-05
-5.02647349291663e-05
-3.81084026810237e-05
-2.19882470502368e-05
-4.28384899889365e-05
-8.17682302087883e-06
-2.45625527331846e-05
-2.98418103056498e-05
-8.00553871487759e-07
-3.44994709875819e-05
-3.46826595197177e-05
-2.7962854209967e-05
-1.87652799479241e-05
2.06967394305411e-06
-1.98109996056137e-05
-4.07987121644268e-05
-1.78436988453997e-05
-3.07648693719686e-05
-5.14769472333247e-05
-1.4234056970411e-05
-2.39602582145884e-05
-4.68136879911382e-05
-3.69797747975812e-05
-2.56660176500606e-05
-6.9336587636605e-06
-6.75960918232737e-07
-9.45296056106086e-06
-3.12693936448472e-05
-3.40405190147934e-05
-3.65114212189496e-05
-1.09953924864116e-05
-9.87382366630198e-06
-1.30851258071938e-05
-2.97264591724069e-05
-3.02267221912384e-05
3.50769159950866e-06
-1.51240776593921e-05
-3.50293525296623e-05
-2.2427949065739e-05
-5.54679582741407e-05
-9.48774225837697e-06
-2.1881147847402e-05
-4.49545254195667e-05
-5.41819054177405e-05
-4.84705120729836e-05
-7.7463508037377e-05
-3.39111387104678e-05
-6.75578526405666e-05
-2.03249492454233e-05
-2.1640542982643e-05
-2.06904059243359e-05
-1.66779239528504e-05
-3.65130266577385e-05
-2.04109015396613e-05
-3.73159151602925e-05
-3.37365182647885e-05
-2.14255205759894e-05
-1.96996803093703e-05
8.34460565685917e-06
-2.63076804536869e-05
-4.05023117456347e-05
-5.01814426060178e-05
-3.28380167646237e-05
-2.04025402705698e-06
-1.44756075390836e-05
-5.35668081848447e-05
-1.47814308576991e-06
-4.98433243134994e-05
-4.74058276653625e-05
-3.32322588089291e-05
-5.1217614515425e-06
-3.76357122759968e-05
-2.44159306932254e-05
-2.50353042740515e-05
-4.45155590482319e-05
-2.36962175731736e-05
-2.12881154645086e-05
-2.9466929801738e-05
-2.83668886914928e-05
-2.2175948841023e-05
-5.62871942017864e-05
-4.24005246238836e-05
6.40615383499555e-06
-2.79548812837207e-05
-3.54131699690622e-05
-3.38011288903486e-05
-2.92178783850642e-05
-4.92724035534065e-05
-1.79866804102936e-05
-1.18308343177621e-05
-1.18418297470875e-05
7.48088321168376e-06
-4.88341692088921e-05
-3.63169815600546e-05
-7.38252387299096e-06
-3.4888643957216e-05
2.22607348641234e-05
-3.63193083239983e-05
-2.56100093583139e-05
-4.04286445297815e-05
-4.64748009243334e-05
-4.22937754937989e-05
-3.46083060213585e-05
-1.93811163922577e-05
1.51226100430364e-06
-3.7865212663758e-05
-7.21506747591826e-06
-4.09795040593573e-05
-1.75162267907899e-05
-4.152811452856e-05
-9.89960494420044e-06
-4.66635750985729e-05
-1.98840846028162e-05
-4.59450385911497e-05
-1.79976548929967e-05
-4.95999590545666e-05
-2.4331777925629e-05
-3.94055145461338e-05
-5.62977970056083e-06
-2.86767585520719e-05
-4.79287688375329e-05
-3.01996660099856e-05
-2.4307353194696e-06
-1.70078282310829e-05
-3.48331938014977e-05
-2.88403582986617e-05
-4.67446794022634e-05
-8.59062466277869e-05
-3.72581349976442e-05
-4.00778746164863e-05
-1.66746482601944e-05
-1.48185778424628e-05
-1.40644086078116e-05
-2.13413832989197e-05
-1.94152447002004e-05
-4.59840133910161e-05
-1.5146744488342e-05
-1.24581453125159e-05
-3.19115404738517e-05
-3.24322136270446e-05
-4.1689809400721e-05
-4.29976070015194e-05
2.43139580258927e-06
-2.10331318666962e-05
-4.16872712839611e-05
-1.19024083845058e-05
-3.7310583622209e-05
-2.56992054202545e-05
3.39871661267851e-05
-5.73407314442224e-05
-1.36540096055527e-05
-5.96899780470363e-05
-1.52683776030009e-05
-1.33586721221669e-05
-4.08820819528009e-05
-3.17151605796082e-05
-5.58308250296773e-05
-1.29349827868213e-05
-3.35850879726107e-05
-8.48007703389282e-06
-6.59123576122579e-06
-5.37784588444352e-05
1.34365811631912e-05
-5.22899149262406e-05
-3.83747868445418e-05
-3.27165852568263e-05
-8.41246742343126e-05
-1.47618654801309e-05
-8.15044316031403e-06
-3.32569886455346e-05
-4.39540358164695e-05
-3.25511303723702e-05
-9.94333624819985e-06
-5.07053405460913e-05
-3.82995282921211e-05
-7.68027218129957e-06
-1.84147820369583e-05
-2.58679047258747e-05
-7.99419725153641e-06
-2.25018359087326e-05
-4.54262139219214e-05
-1.22979059936796e-05
-2.71913305524243e-05
-3.83841297250575e-05
-4.20320745401296e-05
-1.09929219172739e-05
-1.82462092611167e-05
-3.4317622887824e-05
-3.08549659296016e-05
-5.50874304490168e-05
-4.17392071063136e-05
-5.04412125808313e-05
-3.12123985875641e-05
-2.93279628963779e-05
-2.81115639633917e-05
-3.39485139977267e-05
-5.48432368755353e-05
-2.46547359347942e-05
-4.15345132739246e-05
-2.88154520588746e-05
-3.91534987984161e-05
-1.55843471059689e-05
-2.64582358793521e-05
-3.57536495874692e-05
-2.51263818727717e-05
-7.26936476237117e-05
-2.93470057342972e-05
-3.61581785655461e-05
-5.08992413916085e-05
-2.3404388922911e-05
-2.65075312100082e-05
-2.387408616341e-05
-2.7743903738127e-05
-1.31953543276601e-05
-3.28263467979655e-05
-2.29265119766063e-05
-3.08873512283615e-05
-3.64687959805089e-05
-3.74224894985743e-05
-2.07768566370916e-05
-4.06011604077676e-05
-4.61009761986222e-06
-2.21542388949176e-05
-5.74935983339847e-05
-2.98106358234021e-05
-2.62507231910509e-05
-2.9054926187789e-05
-5.44198351814153e-06
-2.68446638040373e-05
-3.51770662646659e-05
-2.42051042406916e-05
-4.23245907450837e-05
-4.37595819190433e-05
-1.38529176038953e-05
-8.72909613874434e-06
-4.64329882419521e-05
-3.34553890625645e-05
-4.28802352511713e-05
-2.57051702303119e-05
-3.62247181870644e-05
-3.42455899839684e-05
-1.65368499462216e-06
-3.33260260732277e-05
-7.91792444524069e-05
-1.85130354137794e-05
-3.38572152855829e-05
-9.52236370024611e-07
-3.2196338117465e-05
-1.31537572495014e-05
-1.14951713434209e-05
-4.54740900907176e-05
1.44324035433583e-06
-5.49801773702503e-05
-1.27960686363126e-05
-3.34017065028646e-05
-1.28227957439077e-06
-3.2024547940507e-05
-4.33877946243142e-05
-2.47751905565797e-05
-3.43617165691194e-05
-1.88565719447235e-05
-3.88213595893192e-05
-4.42756646726818e-05
-6.89755404000306e-05
-3.23761664631738e-05
-3.28640868611626e-05
-9.92938183688888e-06
-3.1435212077355e-05
-3.01387545101487e-05
-5.8358572204298e-05
-2.97058114710262e-05
-3.57510480413956e-05
-5.54979813947797e-05
-3.86015156582315e-05
-4.1070928394777e-05
-2.17620774092241e-05
-3.26066064238161e-05
-2.1725073512828e-05
-5.70564913286416e-05
-3.39864033123459e-05
-3.04076192338044e-05
-2.37058276683399e-05
-2.93350026607435e-05
-6.73148418781279e-06
1.56491231948974e-07
-3.59060682269303e-05
-3.53967761923522e-05
-3.16578484799287e-05
-5.53787851444164e-06
-3.3221849575046e-05
-4.04157477343398e-05
-2.21502325387328e-05
-4.12926593455885e-05
-5.7721371742859e-05
-1.17880131761531e-05
-6.27616715677762e-05
-6.20430854754984e-05
-3.52251981189316e-05
-6.56156943923133e-05
-3.49069355738951e-05
-2.71315328723994e-05
-4.05653071670886e-05
-5.42992537276988e-05
-1.2661249028717e-05
-3.14373851553208e-05
-4.62289945138843e-05
-4.58325572443885e-05
-5.92060387659558e-05
-5.66815666077731e-05
-1.38021479582393e-05
-3.61215239244773e-06
-3.45165386748016e-06
-3.53134576243715e-05
-5.08551554486115e-05
-2.51946677458016e-05
-4.56804937957509e-05
-2.10592734935133e-05
-3.5072786194033e-05
-2.86669924035082e-05
-5.80433326086272e-06
-3.3051840510156e-05
-4.32530581731484e-05
-2.56890300173675e-05
-1.92220518627002e-05
-1.55972920899217e-05
-3.8977527121394e-05
-4.04873860279753e-05
-1.9845127511187e-05
-4.29098664734756e-05
-3.65512763870337e-05
-3.13395193505994e-05
-1.55559067878866e-06
-4.28171608083393e-05
-1.80199782543354e-05
-2.84163758728426e-05
-4.95008774737968e-05
-1.7382662102501e-05
-2.2074597901507e-05
-4.69101174888324e-05
-5.57544457311712e-05
-5.12547564198915e-05
-2.26151707816381e-05
-4.13664013893408e-05
-1.12138450513229e-06
-4.11655779302159e-05
-2.33094800288576e-05
-4.10809401536357e-05
-3.98772718648872e-06
-4.88741483656808e-05
-5.46107405201377e-05
-1.3388486109087e-05
-1.2296923652385e-05
-3.55716482390457e-05
-5.56631659590737e-05
-3.14193722653108e-05
-4.02692295022136e-05
-3.1091481589196e-05
-4.65426596180698e-05
-3.94330961954473e-05
-1.34725640735004e-05
-2.92651750518187e-05
1.7596995841545e-07
-4.88697472715618e-05
-1.63058326131497e-05
-1.809487521148e-05
-2.57749248569375e-05
-2.22605068080344e-06
-3.48393032482398e-05
-3.20369707660268e-05
-1.17138828120159e-05
-2.56356675715615e-05
-2.59213268857679e-05
-1.62797042911035e-05
-4.60945431630523e-05
-3.64917608388463e-05
-3.78770008722274e-05
-2.15566913216962e-05
-2.29300969235106e-05
-2.39545197437849e-05
-5.78550939093331e-05
-2.54508185355529e-05
-2.38049979812831e-05
-3.00745372748218e-05
-1.50316620867912e-05
-2.79102936239721e-05
-1.99081842336375e-05
-1.49418003746587e-05
-4.50205109718871e-05
-1.27599909488714e-05
-4.22863300231305e-05
3.3308789388678e-06
-2.75560867506907e-05
-1.31813646959502e-05
-1.85809439620182e-05
-2.18601035582629e-05
-3.99982690112173e-05
-3.09542516767988e-05
-2.50807254485376e-05
-1.43884087764486e-05
-3.93209040610534e-05
-2.87233101866169e-05
-2.41783191990105e-05
-1.95501498760198e-05
1.18883110659265e-05
-3.97510121727897e-05
-2.72318855015645e-05
-1.17761550440501e-05
-3.30824804747247e-05
-4.14064215575709e-05
3.37919390527062e-06
-2.38715308155236e-05
-1.17669243943655e-05
-3.41672124904201e-05
-1.569277737003e-05
-4.7386511458516e-05
-2.01667211002829e-05
-3.31565913377895e-05
-1.52873911756732e-05
-2.30359401482102e-05
-4.93018383320733e-06
-8.93196112218256e-06
-1.05996421333746e-05
-2.12045827412918e-05
-2.01905394234315e-05
-5.24543586544375e-05
-1.48016035641741e-05
-1.4872611753518e-05
-4.69674599028257e-05
-1.22708033779745e-05
-4.16280293138636e-05
-4.67696811597851e-05
-4.21478975795095e-05
-4.75671750909556e-05
-3.82032063879511e-05
-3.34959931932443e-05
-7.30767880722726e-06
-2.51439779363711e-05
4.05848252372542e-07
-6.26962257366115e-05
-6.44244227680062e-05
-1.90742372497222e-05
-1.81452564587942e-05
-4.29575212856445e-05
-5.89532450423244e-05
-3.21508730912029e-05
-5.76666902776332e-05
-3.28674312870729e-05
-3.5955649730723e-05
-5.36102834901038e-05
-8.1759238060992e-06
1.71499153476841e-06
2.03295782772907e-06
-3.8271869126832e-05
-4.35304424044342e-05
-6.02238971900426e-05
-4.55224150276827e-05
-3.65308322317109e-05
-8.14972967324805e-05
-1.42603133765235e-05
-3.83996514571382e-05
-2.28815177476104e-05
-3.49053387635698e-05
-2.72237110812369e-05
-4.19536541256038e-05
-9.92117924231271e-05
-2.37837582432716e-05
-4.87400070396655e-05
-3.15712190067562e-05
-1.08933359551461e-05
-3.21307727875434e-05
-1.28339173668434e-05
-2.90666715147063e-05
-3.92216036803841e-05
-1.6561027616442e-05
-2.24421575437543e-05
-2.71097007810859e-05
-3.7273479312894e-05
-4.28253581177642e-05
-1.89731261609187e-05
-3.63954492934672e-06
-2.14752669112702e-05
-1.45684709910838e-05
-2.69325587852074e-05
-1.34601438953485e-06
-2.36189665050636e-05
-4.16622355296347e-06
-2.39538991433303e-05
-8.01283677307466e-06
-2.3808976491536e-05
-4.5862971804216e-05
-4.19597853272601e-05
-4.52793646733836e-05
-2.75861464331768e-05
-2.13808889411115e-06
-5.20566090961527e-05
-3.12764029716965e-05
-5.33913134071571e-05
-5.4160690256736e-05
-2.57100922543179e-05
-4.53063635107552e-05
-5.26964090462015e-05
1.45600931467293e-05
-5.1408671756253e-05
-3.9178125297805e-06
-8.15132173402011e-06
-3.83694587441246e-05
-2.67056152679749e-05
-5.1857343176064e-05
-3.72598400116177e-05
-3.09446232726091e-05
-5.30493170536699e-05
-3.36297265479866e-05
-6.36560204312429e-05
1.04661112214903e-05
-5.84596672066086e-05
-2.28249988767378e-05
2.08056983781371e-06
-4.28565380461017e-05
6.0677956136784e-06
-6.49730819370285e-06
-2.61682106956083e-05
4.23258845890991e-06
-1.87428231657011e-05
-2.61264288965912e-05
-1.8603482451851e-05
-3.28523744861702e-05
-1.10626932001981e-05
-4.3712133683659e-06
-3.45744059377166e-05
-4.21946413290466e-05
-2.56958961744568e-05
-5.56503653538197e-05
-3.02215063397508e-05
-3.45568198843021e-05
-1.8652624068011e-05
-5.78292139397625e-05
-2.78079897929278e-05
-1.82239836506889e-05
-5.07999826806987e-05
-1.60037880475524e-05
-1.07051218120541e-05
-3.56701625361184e-05
-8.74664150231234e-06
-1.54672389376571e-05
-3.3606652997447e-05
-5.38217636424679e-05
-2.66800085114908e-05
-3.86299987257354e-05
-3.81729140190166e-05
-3.44375860025668e-05
-2.03030492695989e-05
-3.37131688892183e-05
-3.77944432441601e-05
-4.68921692721294e-05
-4.65527786671556e-05
-7.98210959317055e-06
-4.60869683601059e-05
-2.8396579127974e-05
-2.70486437985263e-05
-4.92389775246298e-05
-3.24437053707406e-05
-2.05222130676373e-05
-4.09017751244578e-05
-1.93351276101607e-05
-8.22498096356861e-06
-1.4275448289277e-05
-3.01025678018887e-06
-1.76636392932078e-05
-2.93078972774175e-05
-2.5291973292805e-05
-6.85916410910848e-05
-3.29600740372414e-05
-2.48009391565958e-05
-3.64653215554475e-05
-1.75096985765056e-05
-1.45279939235226e-05
-5.86306953307412e-05
-4.23619386667449e-05
-9.61257548738376e-06
-9.08608919861336e-06
-1.6877459115601e-05
-3.3816671326621e-05
-5.63320411908155e-05
-8.54344721965714e-06
-1.41611783526777e-05
-1.6386165269914e-05
-4.56567203271865e-05
-2.13803867879413e-05
-1.49408976129441e-05
-4.38069922708766e-05
-4.32712584021743e-05
-3.24984084395586e-05
-3.47809257103984e-05
-3.27574762683295e-05
-4.84652317174936e-05
-5.940951757684e-06
-3.21873771925694e-05
-3.90911868902395e-05
-2.17721560705461e-05
-4.14509153078062e-05
-2.85892168478216e-05
-2.33127175585069e-05
-6.21758429246621e-05
-6.14553921706186e-05
-2.47771495467775e-05
-2.2900756439377e-05
-1.01674162409831e-05
-3.08189835690505e-05
-4.96103457571279e-05
-4.11140035700833e-05
-3.44970402990145e-05
-3.48387556463673e-05
-5.29531660396245e-05
-1.22697399513652e-05
-2.6383932337287e-05
-1.91824724385832e-05
-1.14524353933859e-06
-6.01983639064893e-05
-2.97660567458058e-05
-2.72496157955634e-05
-2.21739622443009e-05
-1.73037524918714e-05
-3.54519472560961e-05
-3.30334723048076e-05
-3.9066286608751e-05
-1.01808272322109e-05
3.35774484941037e-06
-9.86893080114497e-07
-1.25070311326862e-05
-1.02722654185659e-05
-4.40827042636198e-06
-1.8207725611673e-05
-1.81049633671457e-05
-4.41208189159235e-05
-4.63526280863508e-05
-4.56198842071573e-05
-5.72103266691419e-05
-6.67033296786072e-05
-4.4222200690882e-05
-2.03265685423229e-05
-4.29422649245264e-05
-4.27265094154316e-05
1.74791416817888e-06
-3.27680855586344e-05
-1.96796091492023e-05
-1.1747996914804e-05
-1.95399053887568e-05
3.72617475103946e-06
-2.31125929642326e-05
-5.1110987054522e-05
-2.33228416945018e-05
-2.7550374376228e-05
-2.98033125521433e-05
-3.21746513005623e-05
-1.11684203560096e-05
-7.29332559235095e-06
-2.88610433333103e-05
5.71555006816938e-08
-6.2338104165928e-05
-5.2593025005386e-05
-2.36610305563985e-05
-6.72110015788711e-05
-5.03426414778041e-05
-2.90140292449698e-05
-1.80980357927898e-05
-4.73410263285196e-05
-3.56219926290106e-05
-1.56136201294635e-05
-3.67222332066771e-05
-5.20770346738022e-05
-1.79715913271515e-05
-5.69733767443876e-05
-1.56394728268601e-05
-3.05792051455079e-05
-4.62704266525382e-05
-3.12275085910256e-05
-2.06372381312257e-05
-2.50848321406972e-05
-3.83906794857893e-05
-2.42188637789299e-05
1.42210666943206e-05
-2.94608964993718e-05
-5.3503516064002e-05
1.1213728562392e-05
-1.62052652254379e-05
-2.98847839721897e-05
-5.68803688093637e-05
-1.8001837281728e-05
-4.64473478028363e-05
-2.17582305033134e-05
-1.68384709091882e-05
-4.62328282305524e-06
-4.29895279537221e-05
-4.87163193324655e-07
-2.75067233345524e-05
-3.49164588752812e-05
-2.13496668149051e-05
-2.81515543275843e-05
-3.13218929043196e-05
-4.2893678901559e-05
-3.38018202924447e-05
-4.40796930207402e-05
-6.71762398446364e-05
-3.78819833720472e-06
-2.22936767695124e-05
-1.67828593599213e-05
-2.04562872193857e-05
-5.13492479911514e-05
-4.94644012118861e-06
-2.12375241438453e-05
-3.4779637462793e-05
-1.15796172490471e-05
-3.88844214826299e-05
-5.85538346523721e-05
-4.74633377957891e-05
-4.58916922655182e-05
-3.58552488709014e-05
9.18628293587655e-07
-1.97403626764869e-05
-4.04266934690021e-05
-1.92106213096757e-05
-2.87688220959214e-05
-3.5488678686539e-06
3.95938969587536e-06
-2.46345781072673e-05
-3.83413181782893e-05
-3.80482534889549e-05
-2.16254461974302e-05
-1.46819171576272e-05
-9.3367707802428e-06
-4.27991233222872e-05
-8.55955913251408e-05
-3.07918630547873e-05
-3.82694178811619e-05
-2.02811671075348e-05
-3.94655945123747e-05
-1.63590607827649e-05
-4.88956152451392e-05
-4.5034458312811e-05
-3.71747038467256e-05
-1.84241236195623e-05
-5.5215927077538e-05
-2.66894364709556e-05
-5.21611105233873e-05
-3.34151027555035e-05
-3.65351520287497e-05
-2.04665758320346e-05
-3.3768401899029e-05
-2.99785781247186e-05
-3.10398888655743e-05
-3.415921557911e-05
-2.33277296707759e-05
-2.74212158657397e-05
-5.46288331899702e-05
-2.21001255096498e-05
-7.63026088404258e-06
-5.89107855500041e-05
-4.35063071699688e-05
-3.84933211379838e-05
-5.04141896129586e-05
2.75328462985101e-06
-3.34916959498861e-05
3.82416772917631e-06
-2.50484053167403e-05
-3.74947227138465e-05
-3.44514393662472e-05
-2.11746641536601e-05
-1.38608164873705e-05
-2.47656448030648e-05
-3.66559285230763e-05
-2.59593821738562e-05
-1.39440682324106e-05
-1.50773226051518e-06
-2.80572516833132e-05
-1.57873329792651e-05
-4.39529813572875e-05
-2.62628104268651e-05
-3.40212814336355e-05
-3.81866220170501e-05
-2.64141102296821e-05
-5.99099950324228e-05
-3.80272811725378e-05
-7.22182832346592e-06
-3.46820355487285e-05
-2.6307285437866e-05
-4.34932503241981e-05
-1.89070432337662e-05
-4.33933098452178e-05
-9.47903208763413e-06
-3.40368224274892e-05
-5.08770812481075e-05
-2.68015599949932e-05
-2.0963538180509e-05
-7.23384056690587e-06
-2.10606864969324e-05
9.84069497229759e-06
-2.99497586733819e-05
-1.34137585714193e-05
-2.77451358868322e-05
-4.57245947090322e-05
-4.07031136873061e-05
-1.72711537503064e-05
-3.96689891105857e-05
-3.84775595957661e-05
-2.41885381642483e-05
-3.88971237591006e-05
-2.37548234250472e-05
-4.19743934205735e-05
2.55278677211295e-06
-1.58398319348258e-06
-3.13406035948677e-05
-5.17337002937833e-07
-1.42873864819785e-05
-4.10726432703143e-05
-2.22627139500159e-05
-3.26236438839011e-05
-2.78454923100411e-05
-4.19773883658531e-05
-3.3610663118845e-05
-3.38736953123265e-05
-8.31277081491383e-07
-2.350750142379e-05
-3.75413135428226e-05
-5.56797936885503e-05
-2.73867484801085e-05
-6.30782759541692e-05
-2.6137405146293e-05
-3.22588934660577e-06
-1.66152475197246e-05
-4.03620216594055e-05
-3.02934895042895e-05
-4.1847896014173e-05
-4.12894193601638e-05
-2.17729389023341e-05
4.69327195353352e-06
-2.38315089472706e-05
-4.15588138143787e-05
-4.25127610360711e-05
-4.18963361113792e-05
-1.90649138724601e-05
-4.37541886760841e-05
5.42328702194414e-06
-5.23730246102102e-05
1.50815887959168e-06
-4.3423613277883e-05
-3.43964083095835e-05
-1.58881891438593e-05
-2.62195241190343e-05
-3.19282528945884e-05
-5.20053849198517e-05
-1.5422096107427e-05
-5.85610754773045e-05
-7.30500129728538e-06
-1.87899896912276e-05
-8.7975243026181e-06
-4.17335203015521e-05
-3.16547537157838e-05
-8.63976174223263e-06
-1.20932849455941e-05
-1.45878050882143e-05
-2.87670554720331e-05
-2.97713068413735e-05
-3.11192191015943e-05
-1.73575501885448e-05
-4.82239254078292e-05
-2.4879408090645e-05
-5.30951289728362e-05
-5.05611269398682e-05
-3.26357596669992e-05
-5.85579197320896e-05
-3.78952164200972e-06
-8.34887815055728e-06
-4.76766625211488e-05
-3.38633145882198e-05
-2.63813893118805e-05
-3.22166505308236e-05
9.3291316070138e-06
1.38473383478918e-05
-4.63854723909187e-05
-5.08903950620851e-05
-4.07369152299456e-05
-7.54761831698783e-06
-3.20377108905542e-05
-3.75205122756521e-05
-5.36029568512958e-06
-2.93637678891708e-05
-1.06997066511443e-05
-3.90156972121976e-05
-6.01896575748359e-05
-2.39900909680711e-05
-4.65726294554936e-05
-6.00688788021244e-05
-2.29978670854136e-05
-4.46146310320468e-05
-2.70144813464301e-05
2.64698071077725e-07
-2.00791741764702e-05
-2.3505628761454e-05
-3.27827396897261e-05
-1.84634329657585e-05
-3.78924797377275e-05
-2.01930233085924e-05
-3.64753954804826e-05
-3.36197666025748e-05
-4.42157358681421e-05
-2.09198279968365e-05
-1.01096767562031e-05
-1.11806611192069e-05
-7.13390713304041e-05
-6.44990143521167e-05
-3.3245810342805e-05
-3.85682940007455e-05
-3.94467414168497e-06
-6.59199054763482e-05
-3.77763414025833e-05
-3.89537703495526e-05
-3.60616825229844e-05
-2.02136022690316e-05
-3.17839493112492e-05
-4.26914032843388e-05
-2.9154046954828e-05
-1.83011487852492e-05
2.2256307801407e-06
-2.1921225748806e-05
-1.11119296801478e-05
-4.11205454933792e-05
-2.1594014538501e-05
-3.3511315098637e-05
-2.06451472620985e-05
-2.70262158206429e-05
-1.82327365591798e-05
-6.65754096538797e-06
-3.19078785436503e-05
-1.07125398302571e-05
-4.38475535616747e-05
-1.10904934478462e-05
-3.86102146449641e-05
-4.30552468556105e-05
-3.97331805618665e-05
-1.89518054782304e-05
-7.64024144338993e-06
-1.33287248907516e-06
-5.37492859600517e-06
-7.79868075813954e-06
-6.70075231972972e-05
-5.4419570543209e-05
-3.90746333693906e-05
-7.59036698250183e-06
-1.86950615154585e-05
-2.27623126960138e-05
-2.96120799457043e-05
-2.41682873253497e-06
-2.45906735745983e-05
-1.37149852696666e-05
-4.12325315731367e-05
-2.33890998437105e-05
3.65609517538189e-06
-1.9010366535629e-05
-4.17091924511328e-05
-4.21592143843129e-05
-3.75546157211839e-05
1.08068780139268e-05
-5.83187097943165e-06
5.01827379289741e-06
-3.49896598583561e-05
-2.29339141649273e-05
-6.90434996599166e-06
-1.41654684580432e-05
-2.89530765414986e-05
-1.81040743278764e-05
-5.58626403801862e-05
-4.1941923000658e-05
-1.45825122136035e-05
-4.67086434169346e-05
-3.8735345870326e-05
-4.55053525940791e-05
-4.76189769061567e-05
-3.31339623091031e-05
-3.44302148019124e-05
-7.75628187407958e-06
-1.67907004097573e-05
-1.82328040057992e-05
-6.73934931857373e-05
-2.97974864985006e-05
-3.40018705445802e-05
-2.66159568049478e-05
-3.84429202160797e-05
-4.63642649546052e-05
-5.63962889919401e-05
-4.78830760459853e-05
-3.09276308702261e-05
-2.9708808212392e-05
-4.17048806644137e-05
2.60274084012787e-05
-5.5530860932826e-05
-3.07405519651571e-05
-3.70703869491567e-05
-5.30557258723644e-05
-1.77667438936432e-05
-5.7690630857739e-05
-3.46270158248642e-05
-2.94409563843976e-05
-1.22470885305204e-05
-3.2177105406678e-05
-1.02648143462527e-05
-1.93994388273005e-05
3.60463224541998e-06
-1.46542009805201e-05
-2.08057149969918e-05
-4.26862420538447e-05
-1.98623576312548e-05
-3.98997376601824e-06
-5.46437211420047e-05
-6.04272905383301e-05
-4.59194929889347e-05
-2.44441395607422e-05
-1.80462575520833e-05
-1.2408299251228e-05
-2.86048946041402e-05
-2.65572917652614e-05
-3.61771083648347e-07
1.87514784401565e-06
-2.04066565513606e-05
-2.02968159405202e-05
-4.29262715933064e-05
-2.74770922886048e-05
5.03799963127036e-06
-1.95311021018304e-05
-1.12320955894219e-05
-2.55246362485627e-05
-3.08416501873979e-05
-3.59930454282793e-05
-5.75089239907432e-06
-5.33229418138471e-05
-2.89184287950591e-05
-4.40978045695893e-05
-1.7097107300326e-05
-3.08700366778736e-05
-3.82049946332068e-05
-6.24963038242588e-05
-2.86122841312855e-05
-2.40453645817375e-05
-3.78786592949338e-05
-4.40374234272633e-05
-6.52668954922769e-05
-1.66506342505974e-05
-3.89620243339477e-05
-3.11297533831655e-05
-3.24958736274335e-05
-4.43621881989504e-05
-5.12394979966531e-05
-1.99466081428685e-05
-1.16946710317798e-05
-1.5310121058412e-05
-5.41137235062118e-05
-4.61460538661967e-05
-4.3623025965262e-05
-3.48218228284815e-05
-3.83529262341193e-05
-3.66944660799802e-05
-3.00278033170358e-05
-4.09164287344833e-05
-7.74740413439057e-05
-2.93015861769692e-05
-2.82998397936804e-05
-2.82386685738071e-05
-3.73688565498171e-05
-3.59149615880931e-05
-2.16310283403245e-05
-3.46567891491977e-05
-1.07268326444712e-05
-4.17329705928883e-06
-2.37658910344204e-05
-1.06169837062609e-05
-3.22144279630719e-05
-3.59447856562027e-05
-3.15925353535653e-05
-3.51764787313586e-05
-3.8432496428241e-05
-4.17047756136856e-05
-2.78679248482526e-05
-2.71055087579124e-05
-3.99577926491018e-06
-7.35075034799627e-05
-4.25334963968211e-05
-5.36605659132379e-05
-4.04952237046973e-05
-2.60571604911904e-05
-2.70507329572286e-05
-1.61740932137012e-05
-4.66064543139965e-05
-3.26709755126232e-05
-2.57041438441606e-05
-2.97822696852269e-05
-4.20135134847309e-05
-4.89791650029808e-05
-1.28717311116159e-05
-2.56963209737331e-05
-1.77133356267739e-05
-2.83088936258038e-05
-2.13337210006044e-05
-4.55048113303351e-05
-3.84769786406573e-05
1.72393045126232e-05
-1.56582205227178e-05
-3.42223549591346e-05
-3.05124664512157e-05
-4.24765948856661e-05
-2.15611015592962e-05
-1.95764105778107e-05
-4.79621438720777e-05
-3.75880884522826e-05
-2.71324030797367e-05
-2.70219078337879e-05
-1.24229321685644e-05
-1.57644957835628e-05
-5.40287861637712e-05
-1.94236139164363e-05
-3.60960314796787e-05
-3.65821881179505e-05
-2.49847559564631e-05
-4.66279830093085e-05
-1.70146146024133e-05
-1.44912429041347e-05
-5.10836356163843e-05
-4.0977068201647e-05
-1.24710004573128e-05
-2.82378563975868e-05
-6.92077104273557e-06
-9.51340995067176e-07
-4.31064129224747e-05
-3.4077993845168e-05
-4.34778155907706e-05
-5.61874082785602e-05
-1.57008629952033e-05
-9.83212145238175e-06
-1.03083765226846e-05
-4.55777966629617e-05
-2.13889712659099e-05
-3.20260796885708e-05
1.42539157892533e-06
-4.88120564548213e-05
-1.48196721894039e-05
5.43631337345695e-07
-3.07786543704171e-05
-1.01184030075874e-05
3.46727209413513e-06
-2.32256608626293e-05
-4.35474213612866e-05
-2.3495347092459e-05
-7.28469930224634e-06
-2.42668438072419e-05
-3.6984747845835e-05
-3.12108072240356e-05
-2.47369477104235e-05
-1.62262094209106e-05
-2.85073936558869e-05
-4.48718162114961e-05
-2.82024377141793e-05
-2.13931784117817e-05
-4.62302146486307e-05
-1.38092597975044e-05
-5.58163016750916e-05
-4.93061034773995e-05
-1.9495538257175e-05
-1.31212857096172e-05
-2.4818195778883e-05
-5.8649717398868e-05
-3.61755757752792e-05
-3.80532972759203e-05
-4.08513670675855e-05
-4.90790993384751e-05
-3.78659307748073e-05
-3.79539381331801e-05
-4.60015447454835e-05
-3.76857672539238e-05
-4.59881686713877e-05
-8.66067125435908e-06
-1.58416094743816e-05
-3.22078833975309e-05
-3.81774940193973e-05
9.59602473052937e-06
-1.25455171504029e-06
-4.57793860975122e-05
9.76458604467198e-06
-6.75275093955959e-05
-1.77754914197609e-05
-5.75544710334356e-05
-4.13009947825376e-05
-8.06201632640891e-06
-1.40339591079575e-05
-2.63440819337339e-05
-3.38629726461523e-05
-3.67532209333684e-05
-4.26340517033426e-05
-1.59077309683674e-05
-4.52996450561927e-06
-1.85651847790289e-05
-1.92153202523324e-05
-1.2441084639439e-05
-3.75170239513042e-05
-3.77771860831622e-05
-4.32980514383471e-05
-1.62619589858656e-05
-2.16085950660362e-05
-2.76894683390179e-05
-1.31928182457866e-05
-7.20792020298941e-06
2.15985243752233e-06
-4.1266612214692e-05
-3.34851501744793e-05
-1.53023677414646e-05
-2.85052265900755e-05
8.83936315335294e-06
-2.57610538012264e-05
-1.78711005707053e-06
-3.22072204034842e-05
-1.76091254462899e-05
-2.57474581219703e-05
-1.87378517237523e-05
-1.62937828287325e-05
-2.11454475922669e-05
-2.57618805827259e-05
-1.34224621312767e-05
-4.9583113364193e-05
-2.37441996916808e-05
-2.87172239417342e-05
-1.30683181274496e-05
7.5560238312732e-06
-1.49381748876348e-05
-3.16673445657093e-05
1.07098392017286e-05
-3.04328082863943e-05
-2.3026395042645e-05
-2.57341147717785e-05
-3.51463420777638e-05
-2.71616627103455e-05
-8.96178884133266e-06
-4.14593201810716e-05
-1.7002393228335e-05
-8.5783371533137e-07
-2.61122479997332e-05
-3.53196440788768e-05
-3.14184824526301e-05
-3.0578077919776e-05
-2.11924492289838e-05
-1.16945718961023e-05
-3.868438916588e-05
-1.65715472300691e-05
-2.28158262131964e-05
-6.14816703503016e-05
-1.25358570494888e-05
-5.1659403684979e-05
-3.32883687455379e-05
-4.35570447418874e-05
-5.75215225872741e-05
4.08628029649697e-06
-4.2046461132883e-05
6.5955066003237e-06
-7.16050352326124e-05
-4.57994079110577e-05
-2.97529819744214e-05
-2.0154413954567e-05
-2.39732877090442e-05
-3.78837923016321e-05
-2.69606453367084e-06
-3.14381223927418e-05
-6.31440668669125e-05
1.58245217665396e-05
-3.87105760902108e-05
-1.05127674177451e-05
-4.41514664590209e-05
-2.5539906716957e-05
-2.27217192604726e-05
-3.15656796075061e-05
-3.80116162290997e-05
-3.78197794247989e-05
-3.55163579281666e-05
-4.86367866829828e-05
-8.34741605648908e-06
-2.59525827723211e-05
-5.25869890219525e-06
-3.53691651582969e-05
-3.78031744283656e-05
-4.40601381818851e-05
-3.02554826245169e-05
-3.42280354261369e-05
-4.54247442944579e-05
-3.28779921355204e-05
-3.5040426059613e-05
-1.79476568682569e-05
-1.69598175604262e-05
-4.75896649791948e-05
-4.54198841839841e-05
-3.18114842940269e-05
-3.04964247841781e-05
-3.71237285364349e-05
-6.45652639587877e-05
-4.73432052057132e-05
-9.85631096165217e-06
-4.46284631135063e-06
-2.70529828265135e-05
-2.23214559946379e-05
-4.79656994320501e-05
-1.17336171159548e-05
-2.2819622450609e-05
-3.65541005340781e-05
-3.59802428556344e-05
-1.83654087993813e-05
-5.12423333490576e-05
-4.19840471677268e-05
-2.40399187520067e-05
-2.27383841074877e-05
-4.74490357924848e-06
-2.47755619365231e-05
-4.43808411199112e-05
-3.74774061384625e-05
-2.19272762703215e-05
-4.02860180471899e-05
-3.53189616617585e-05
-2.26674164888636e-05
5.26854125343736e-06
-3.02145162633875e-05
-8.16725804371767e-06
-8.39155069527904e-06
-1.41508538622761e-05
-3.63027409520969e-05
-4.55665626535263e-05
-4.49688454099144e-05
-5.51221374611949e-05
-5.68810408274136e-05
-2.67065194618268e-05
-4.28814982980995e-05
-1.61888284385064e-05
-7.08607054938926e-06
-1.66419521609628e-05
1.82539383390443e-05
-2.25475858729046e-05
-2.41002880030337e-05
-2.46250426706942e-05
2.01488523386399e-06
-5.15996093662543e-05
-3.5363595840171e-05
-1.34527294910292e-05
-2.44150306125313e-05
-4.36510199203757e-05
-2.17350630212946e-05
-5.37738529066377e-05
-4.0244092654468e-05
-4.5972749054198e-05
-2.19842606266679e-05
3.43551736193455e-07
-2.04880348236492e-05
-3.18089997163061e-05
-2.40155118226084e-05
-3.08902034185626e-05
-3.78258985974961e-05
1.05215130760815e-05
-5.48409245995206e-05
-3.0956632554197e-05
-9.2847497362604e-06
-2.80528405105403e-05
-3.09434464496538e-05
-3.83880534670634e-05
-6.06915300775218e-05
-3.89695222203683e-05
-1.24907619372159e-05
-2.33026455155447e-05
-3.52897480599525e-05
-4.92888952440277e-05
-4.06962366638259e-05
-2.16470126991188e-05
-4.50773796449522e-05
-3.37275032217386e-05
-1.17399913082319e-05
-4.23387345316816e-05
-4.77562823131164e-05
-5.24091608436166e-05
-3.26912471446642e-05
-2.67140440144102e-05
-5.23088363317379e-05
-4.23563484052653e-05
-4.0195597130763e-05
-4.79107484938398e-05
-3.46631752371565e-05
-2.13697133562256e-05
-4.59430327242627e-05
-5.08368270604707e-05
-3.56067390961381e-05
-4.32120317773522e-05
-1.90699194025692e-05
-1.71575809716095e-06
-2.17797550355839e-05
-4.76250336763444e-05
-2.07031233975322e-05
-3.11447749338192e-05
-4.53397553084729e-05
-4.90909598716906e-05
-3.06007438442819e-05
-8.98376969271621e-06
-5.84810352173483e-05
-2.67960024582542e-05
-5.05524762451182e-05
-3.31349011122779e-05
-4.42640032294947e-05
-4.3752496098369e-05
-2.91573734486923e-05
-3.56394270169717e-05
-1.83558978738701e-05
-1.1397852414335e-05
-2.14070302388689e-05
-4.5763950981861e-05
-2.05226364644661e-05
-2.42901723025605e-05
-3.28813776487662e-05
-3.97383923177277e-06
1.4533320310343e-06
-6.45803833636878e-05
-3.85434908524965e-05
-3.4650017432343e-05
-1.72191402776277e-05
-3.78237355517904e-05
-4.78153654448633e-05
-6.14718856439259e-06
-6.31015143407624e-05
-3.50805269852073e-05
-4.34246415050621e-05
-9.7427430634382e-06
-2.48307616879026e-05
-2.4204777819122e-05
-5.31744718830696e-05
-3.10118778101783e-05
-4.27642832811033e-05
-2.52569840943071e-05
-7.24129978997646e-06
-1.20006964377998e-05
-5.62440174506503e-05
-1.26028781337773e-05
-6.5471190643452e-05
-5.19297897831543e-05
-3.76318593841645e-05
-5.94831516002988e-05
-3.12526476056089e-05
-2.31520165724442e-05
-2.1414293291754e-05
-4.52056393922755e-05
-3.64757771037219e-05
-4.19204896875657e-05
-3.27678560759659e-05
-1.7024282896118e-05
-2.8263733244181e-05
-1.87970599136681e-05
-2.74062542693691e-05
-3.31643397831111e-05
-3.5212610790359e-05
-2.18485740271999e-05
-1.56378612574931e-05
-4.77731036795275e-05
-1.32992388712259e-05
-2.51454263042667e-05
-7.38639385762935e-06
-4.19994065020656e-06
-4.44756896022596e-05
-2.02608151338747e-05
-2.04341616483671e-05
1.00790516840207e-05
2.3721515361867e-06
-2.95457771394511e-05
-1.29103472781317e-05
6.15033830930319e-06
-2.2956125730503e-05
3.70707798861547e-06
4.65729615176517e-06
-2.65050166961807e-05
-3.29021896645484e-05
-5.3850742374384e-05
-1.44891261744175e-05
-6.16660031599589e-05
-5.11077106488775e-05
-7.1330238719644e-06
-4.15155046270161e-05
-3.78527379821468e-05
-2.86954064035462e-05
-3.13637251000219e-05
-5.11111295640435e-05
-6.13075355278898e-05
-4.86915794669527e-05
-3.98393126963886e-05
-3.08798172950467e-05
-3.86279416732327e-05
-4.39943526679879e-05
-1.04483542501085e-05
-1.09970785649643e-05
-3.96553091104855e-05
-7.18047582176758e-06
-5.58705165950203e-05
-3.93401125380606e-05
-3.06364194339074e-05
-3.11847745573316e-05
-3.10051609486847e-05
-1.79258439567082e-05
-2.61516422142708e-05
-2.9653691893785e-05
-1.81551188219634e-05
-2.68166318431388e-05
-2.21626343063731e-05
-1.45302732270966e-07
-2.93040546510094e-06
-4.53733921162746e-05
-2.78360891710746e-05
-4.39345681107449e-05
-1.98448417003849e-05
-7.0568917467238e-05
-2.89892279954723e-05
-2.74522811017522e-05
-4.83617362180068e-05
-2.96064383725359e-05
-5.72134119108276e-05
-1.51182134205652e-05
-4.84026653545621e-05
-1.91682292956406e-05
-4.86803335071225e-05
-7.41812515011915e-06
-1.77588083867464e-05
-7.34907050857428e-06
-2.12619714149056e-05
-4.16051952867723e-05
-3.71230934474201e-05
-4.43922144195752e-05
-3.63122277015456e-05
-2.81345190367689e-05
-4.12766670131019e-05
-1.97538317224043e-05
-8.90623694370378e-06
-2.03108103504664e-05
-1.59109194570723e-05
-2.9792610694504e-05
-2.32063595274787e-05
1.54614179936672e-06
-5.82519821779366e-05
-4.05197914556561e-05
-1.29640900410826e-05
-3.96065048463502e-06
-4.22885472125524e-06
1.46909981775787e-06
-1.78328828619109e-05
-2.834711483835e-06
-6.02201025896745e-05
-2.6907025326862e-05
-1.54364440533627e-05
-2.95439435426928e-05
-2.05158455986137e-05
-1.16784962765647e-05
-4.07677486797615e-05
-1.72324671793471e-05
-4.62845863844349e-05
-4.78776848889286e-05
-2.13759070478772e-05
-1.30802008182855e-05
-1.83932685538261e-05
-4.94817125777917e-05
-8.34795606962252e-06
-1.81871379591941e-05
-2.43278105901044e-05
-2.50850730092865e-05
-3.06600610100109e-05
-1.80604286157509e-05
-4.93216696380718e-05
-2.4097207928351e-06
-4.01338701046315e-05
-3.77021641331342e-05
-1.48202532571772e-05
-2.37138578985499e-05
-2.19278968372994e-05
-3.38459545289704e-05
-4.0361967261252e-05
-3.89123571965737e-05
-9.76957648372196e-06
-3.95480490438492e-05
-1.08847101990522e-05
-1.63847098078974e-05
-1.68046022780262e-05
-2.27360200767984e-05
-6.04759650552952e-05
-9.66360057334257e-06
-7.28830694008031e-06
-2.26068212113867e-05
-5.98536973578982e-06
-3.61788211830447e-05
-4.62495668135241e-05
-1.96740976011619e-05
-1.63010594109356e-05
-3.00035362195174e-05
-1.53738301600042e-05
-6.88635611838691e-06
-5.03994190455878e-05
-5.83687337404614e-06
-2.0337642201499e-05
-4.07203558893984e-05
-3.55295227917063e-05
-5.26789205914741e-05
-3.77842645417257e-05
-4.46102144373566e-05
-4.5053875821821e-05
-6.39622018533043e-06
-4.34639876767147e-05
-1.42783682259182e-05
-4.08288209672155e-05
-5.64983410976224e-05
1.40497970586784e-05
-4.030302064714e-05
-2.58227451345631e-05
-4.10553766755536e-05
-6.89993568852368e-05
-3.28456909891036e-05
-4.91722931360491e-05
-4.65080482369652e-05
-1.96422292131359e-05
-2.44988331117101e-05
-3.94650617377087e-05
-2.22281710905091e-05
-3.40145292515112e-05
-2.81428555085175e-05
-3.04308850915438e-05
-4.21242150625628e-05
-1.51305259262882e-05
-6.99008253646646e-06
-3.70392278668532e-05
-4.29806884025521e-05
-5.03134973576635e-05
-3.36816563909218e-05
-1.61960617612099e-05
-2.09833627189989e-05
-4.80954058067521e-05
-4.92073474886029e-05
-1.43600215306394e-05
-4.60742843144627e-05
-4.95341536621947e-05
-1.96129297281706e-05
-3.78637961460778e-05
-3.20146257872577e-05
-5.266581404087e-05
-4.12159609967738e-05
-6.42018663654853e-05
-3.26751704384972e-06
-4.67260921404062e-05
-1.58385848232277e-05
-3.21674988913607e-05
-1.38230498372334e-05
-2.67900800712527e-05
-4.06042857768743e-05
-1.95574668052469e-05
-1.3639943272369e-05
-4.14772519707172e-05
-2.68688442504192e-05
-5.09766507639604e-05
-4.61400896475861e-05
-4.15411653599856e-05
-6.39670209486371e-06
-3.33667712090292e-05
-3.18854129333041e-05
-3.16337649977761e-05
-1.99623888482403e-05
-1.9847671678109e-05
-5.31765522115503e-05
-1.27971035197825e-06
-2.45877657368561e-05
-2.38197405826833e-05
-2.17202287821645e-05
-4.33383712102706e-05
-2.55234038048059e-05
-6.38149185128201e-05
-1.59750905563282e-05
-2.14630520042239e-05
-3.20304960512294e-05
-2.18745260832891e-05
-1.78855140622038e-05
-1.4311496140741e-05
-3.95435692807139e-05
-1.41894433435626e-05
-4.54649343451736e-05
-2.19998876422965e-05
-1.6772464585219e-05
-3.27705489760825e-05
-5.13184976035182e-05
-2.82192934680713e-05
-5.78905263417777e-05
-2.04853586757263e-05
-2.55398763127587e-05
-3.1165421824295e-05
-4.54709278925397e-05
-3.098668252705e-05
-3.39083287314654e-05
-3.64780961622253e-05
-2.77015168204949e-05
-3.47692693738979e-06
-1.12577059884831e-05
-2.12954698866115e-05
-3.09878924174916e-05
-2.59221809320413e-05
-1.46676925741156e-05
-3.94531831154651e-05
-3.87686736842171e-05
-3.72476851767357e-05
-4.1415168947912e-06
-2.7382175499653e-05
-3.09192114918894e-05
-3.8745590144908e-05
-2.29518226840721e-05
-6.3022503294583e-05
-3.0327190504293e-05
-3.33493354275235e-05
-2.67582172232547e-05
-2.88293606102633e-05
-3.40859042909311e-05
4.24488742660392e-06
-3.05528463229872e-05
-6.88330000951446e-06
-5.84423569248429e-05
-5.38013944967107e-05
-4.12442163741584e-05
-7.09985453776774e-05
-4.01630221407568e-05
-1.71333231860456e-05
-3.30863381765484e-05
-5.4314725907794e-05
-2.06892187941574e-05
-1.8616353960238e-05
-1.88710246564211e-05
-1.44609565298084e-05
-2.38646507034555e-05
-6.3301161282194e-05
-2.95478425731919e-06
-3.73090780842014e-05
-5.00979693909145e-05
-3.61648649081304e-05
-2.13846200976227e-05
-3.94767803547341e-05
-2.11655848751603e-05
-3.7750552047166e-05
-4.97596673724772e-05
-4.43030952913832e-05
-1.35579238618017e-05
-1.98095894590258e-05
-3.5086080828655e-05
-4.70792136173811e-05
-5.73454873101699e-05
-5.74130316329068e-05
-2.28223706026594e-05
-3.43603478581564e-05
-5.8452301044212e-05
-3.60151086081931e-05
-5.50025995167555e-05
-2.58352862236075e-05
2.83630791663528e-06
2.58358427280244e-06
-5.0350176604058e-05
-3.01107186780837e-05
-1.63459608554055e-05
-2.775503806049e-05
-1.30010406103438e-05
-3.6081981712445e-05
-3.57981376911707e-05
-2.44852312455555e-05
-4.14624578002983e-05
-3.08982571356773e-05
-2.00902269237521e-05
-3.33472747996284e-05
-1.07015702335298e-05
-1.01171925412684e-05
-6.31823609695799e-05
-6.74158688827241e-05
-2.00800580514243e-05
-1.52724693582055e-05
-2.03422675026201e-05
-3.2656959656632e-05
-2.903183297856e-05
-1.46646182182749e-05
-1.75292803340976e-05
-4.37545532320034e-05
-2.14596742700748e-05
-1.82740527342383e-05
-4.18203077780256e-05
-2.90840146547557e-05
-2.73559295497822e-05
-1.21411886492655e-05
1.60253876134783e-05
-2.38970852615152e-05
-1.96229172414309e-05
-1.18918250017754e-05
-1.67417079722254e-05
-1.36303879841067e-05
-4.10342465300096e-05
-4.33739643609337e-05
-2.14354708685263e-05
-1.67776509978721e-05
-4.62096289024824e-06
-2.70478154606755e-05
-2.19265249898145e-05
-1.3630089356778e-05
-5.16540731622784e-05
-3.80253400519646e-05
-3.76750901075569e-05
-3.47361076230154e-05
-1.87889551841475e-05
-2.12156896407138e-05
-3.33226067351569e-05
-3.47086859821213e-05
-4.79504335573385e-05
-2.62887530960462e-05
-3.46716754095583e-05
-3.23039691792839e-05
-2.23678778298119e-05
-2.16861927081187e-05
-1.75373666821237e-05
-4.77432748718353e-06
-6.00058059447986e-06
3.24125899402119e-06
-4.77272655116101e-05
-5.52580431667103e-05
-5.42931007321052e-05
-3.73361346517211e-05
-6.61258412681825e-06
-4.7030225431917e-05
-1.80953075022939e-05
-2.10730435044305e-05
-4.33444263443859e-05
-4.60100035208961e-05
-1.46788547923993e-05
-3.34092135261718e-05
-1.6005290751093e-05
-2.65168668066129e-05
-3.20787607771896e-05
-3.98541742943409e-05
-2.64704654424508e-05
-2.0915030707129e-05
-3.73743814951907e-05
4.95638283813796e-06
-4.85117087938502e-05
-2.06692278359933e-05
-3.57057760617229e-05
-2.83349138700881e-05
-3.54935449778824e-05
-1.1252932369714e-05
-8.64624074111829e-06
-4.85570013347779e-05
-1.88907487852244e-05
-4.48005733177567e-05
-2.6310794080096e-05
-2.63939496433455e-05
-4.4807087087513e-05
-5.13749097727002e-05
-4.72213658183768e-05
-3.55403740562536e-05
-2.01195776898734e-05
-1.68545634335947e-05
-3.75442337288324e-05
-1.8071987290609e-05
-2.87082148466532e-05
-3.37509567762612e-05
-5.59625363282824e-05
-3.48170983744644e-05
-3.15232705957231e-05
-4.82551232003917e-05
-2.55866677188398e-05
-2.01227350556021e-05
-3.26161131584465e-07
-1.74938445265289e-05
-3.52965426213321e-05
-3.27267396096615e-05
-5.4574791416518e-05
-3.75138852662065e-05
-3.60479679229224e-05
-4.21839094302819e-05
-6.34369475983852e-05
-5.07919596897247e-05
-5.69782555118953e-05
-4.87866619041248e-05
-4.05701945923102e-05
-4.90930191169252e-05
-4.04199536939819e-05
-1.08366279697628e-05
5.06125560842977e-06
-1.44866663984438e-05
-3.06792042233378e-05
-4.22473291014402e-05
-2.5906979321007e-05
-3.35896843523311e-06
-4.75349772423082e-05
-2.08645474074535e-05
-2.81186018400718e-05
-3.81564336267481e-05
-4.23440925932082e-05
-4.13431691069948e-05
-4.65633891568051e-05
-3.53960487184579e-05
-2.90837726666011e-05
-2.85422233495093e-05
-4.3266184191232e-05
-3.10930725653e-05
-4.62246194080823e-05
-4.43698059533842e-05
-5.87714103476986e-05
-4.73421880023872e-06
-3.45494461420723e-05
-3.2154426965599e-05
-3.48776342761069e-05
-2.34014553489944e-05
-1.78013351667738e-05
-6.38699547301915e-05
-5.42225258945448e-05
-3.6027035757718e-05
-5.50054302119829e-05
-5.0966878204162e-05
-3.21360039592991e-05
9.71397598299887e-07
-1.5522274402792e-05
-4.82138137293747e-05
-2.53350249476527e-05
-3.25206656450556e-05
-2.81792557679803e-05
2.88614053917773e-06
-4.21215456354897e-05
-4.28192077133443e-05
-2.45375424814807e-05
-8.41786126568181e-06
-3.90576414327641e-05
3.71406068386096e-06
-4.14287492435976e-05
3.33213869267989e-06
-5.35398334464002e-05
-2.30831076909027e-05
-5.29110371967163e-05
-1.90250919714981e-05
-4.66944865990749e-05
-5.58942080310477e-05
-5.75948914000896e-05
-2.80326793705296e-05
-1.81859389054317e-05
-5.63319939581402e-05
5.82080237182457e-06
-2.90435254908515e-05
-5.24597418730851e-05
-1.89799479646653e-05
-1.89832652666767e-05
-2.93437320753027e-05
-2.74499062006817e-05
-4.2778917280741e-05
-2.63160949989867e-05
-1.45401332359118e-05
-2.13821744722854e-05
-1.31210003396153e-05
-3.30792445144395e-05
-1.93674418903513e-05
-5.84712096603138e-05
-2.21493997772658e-05
-2.48528566300832e-05
-4.68777949772373e-05
-2.4485746406588e-05
-2.40723528537734e-05
-2.45852856362094e-05
-1.75792024657786e-05
-2.70674188748017e-05
-2.21077380176095e-05
-2.30048439463533e-05
-2.29877624533033e-05
-4.44708195037849e-05
-2.95580860271026e-06
-2.9322638438449e-05
-3.85612845206477e-05
-2.72524295020684e-05
-3.0593370894748e-05
-4.0512693859905e-05
-5.938316110193e-06
-3.11849759858452e-05
-7.25019294535385e-05
4.68583903195458e-07
-3.42018178553402e-05
1.3856816481356e-05
-4.61213696212639e-05
-1.7152939094275e-05
-2.63801144529928e-05
-5.01864974196356e-05
-4.10488082334777e-05
-3.42365902959249e-05
-4.88667195940674e-05
-5.49325364339e-05
-2.67320259176185e-05
-2.45301259785316e-05
-3.28880491153867e-05
-3.73083346350364e-05
-5.53491930528856e-05
-3.31560239409053e-05
-1.9682253406437e-05
-3.91721564051592e-05
-2.27548605525325e-05
-4.8736465988393e-05
-5.21394907731535e-05
-1.99822928504431e-05
-5.14815206162807e-05
-5.2895650638652e-05
-5.26792569404233e-05
-1.94721699072767e-05
-2.05583155548351e-05
-1.3496557645348e-05
-2.42926843204239e-05
-4.59404264201192e-05
-3.3644785655086e-05
7.22566360842192e-06
-1.90321106409871e-05
-3.59892829793665e-05
-3.64845182905099e-05
-4.46697360698762e-06
-3.86326727050589e-05
-3.02443331999915e-05
-3.13426667125961e-05
-2.18164328522853e-05
-3.97642145840632e-05
-3.20345164193586e-05
-4.94139584201307e-05
-4.71627862873033e-05
-1.27455581379256e-05
-3.22960912566093e-05
-3.43752203782675e-05
-2.62437299818274e-05
-3.18869008867151e-05
-5.84691134706246e-05
-5.1779545929185e-05
-2.62420203078815e-05
-6.82948439609812e-06
-4.7817824986327e-05
-1.51724888096464e-05
-4.83410698639071e-05
-1.51098360225378e-05
-2.44686009691297e-05
-1.0822995334375e-05
-8.8220017090743e-07
-1.81258147733483e-05
-4.86182694530464e-06
-2.70084629536428e-05
-3.76239885548593e-05
-1.74173096495265e-05
-4.38401515599949e-06
-3.4336705949672e-05
-2.64249061123202e-05
6.37309233310491e-06
-2.79714495823572e-05
-3.14697455900411e-05
-2.40926926780318e-05
-3.45780309127243e-05
8.82904178997698e-07
-1.05103956775678e-05
-5.52323082352848e-05
-3.89747005932195e-05
-5.82041788572191e-05
-2.68828659865526e-05
-2.4276282369462e-05
-4.3115212851912e-05
-1.98263492151713e-05
-1.46008621747102e-05
-1.49327765929681e-05
-2.05336658548707e-05
-9.80511944401159e-07
-3.89452070238399e-05
-2.4452725657577e-05
-3.51442620411928e-05
-1.11631368311103e-05
-2.78622275980923e-05
-2.80941272946207e-05
-5.30069803950839e-05
-5.77878437619857e-05
-3.17092167027859e-05
-1.34133684879022e-05
-2.19005880433559e-05
-4.60067414805581e-05
-6.52142171490457e-05
-2.75540136933931e-05
-3.35811205942372e-05
-2.86817656978431e-05
-4.09920910065816e-05
-2.40996833312356e-05
-3.52566693652446e-05
-3.53384251979419e-05
-8.10886551622239e-06
-4.72762274007236e-05
-1.24866213379746e-05
-2.84873376436251e-05
-3.03758909037916e-05
-3.91141937411825e-05
-7.19667437482988e-06
-5.55516120798978e-05
-3.23951951140174e-05
-3.42925985990568e-05
-4.18126883550014e-05
-5.6726548420457e-05
-4.61731270118007e-06
-5.72935110205604e-05
-1.92531649298417e-05
-1.04282499366463e-05
-7.10590728240554e-05
-5.59715450122583e-05
-1.78297329542898e-05
-7.22937506302567e-05
-1.7181469225087e-05
-3.06053211592534e-05
-2.36126095266561e-05
-3.5182703041929e-05
