# Supplementary material for: Research on computational propagation and identification of mine microseismic signals based on deep learning
Source: PLoS One. 2025 Oct 22;20(10):e0334641. doi: 10.1371/journal.pone.0334641 (PMC12543183; doi:10.1371/journal.pone.0334641)
Supplement: S8 Data — (ZIP) [file pone.0334641.s008.zip › 000100900002845.xlsx_0.txt_24.txt.txt]

-4.53312587952461e-05
-1.56977435305801e-05
-2.82360064737557e-05
-2.98873017713561e-05
-2.70452129507134e-05
-2.1995440366358e-05
-3.01485361716195e-05
-5.05145945181001e-05
-4.02665476865374e-05
-4.1633401609883e-05
-5.67735362992054e-05
-1.85267433495792e-05
-3.68037547610222e-05
-9.28451384507446e-06
-3.14996864618481e-05
3.66111887484347e-06
-1.24348429252731e-05
-3.47040436474649e-05
-3.56385406329438e-05
-6.17242668997197e-05
-2.62641873866022e-05
-1.81124235553877e-05
-2.43936634234189e-05
-4.97033762108972e-05
-6.97150725110647e-06
-3.32766212943287e-05
-1.34237904195966e-05
-5.41523548073978e-05
-3.09606673953491e-05
2.95643349934997e-06
-3.71464871595906e-05
-6.31831378312348e-05
-2.06201711944877e-05
-5.19823823192851e-05
-2.56289166807809e-05
-3.90289830249967e-05
-2.73286815519338e-05
-4.50705171180693e-05
-4.36284883060409e-05
-2.32303665788386e-05
-5.36322700095701e-05
-2.48045546454694e-05
-1.11621106496006e-05
-6.83118705754656e-05
-4.94107666749852e-05
-4.50698487267689e-05
-8.51596725276577e-06
-3.96685254507538e-05
-4.23144445128199e-05
-3.68049264381613e-05
-5.12500505300874e-05
-1.94840822761669e-05
-5.33048079548444e-05
-4.92967615389748e-05
-2.3496219898105e-05
-5.15203253434906e-05
5.31777357723131e-06
-4.63794649394983e-06
-3.83254247738873e-05
-1.69453900784365e-05
-2.89197676345688e-05
-1.64524090377937e-05
-4.01031711026495e-05
-2.93186419355561e-05
-1.13760452070682e-05
-1.1980143882976e-05
-2.54364130752189e-05
-2.70204264358825e-05
-4.89470885848515e-05
-4.71746279730635e-05
-2.19058689918615e-05
-3.71192154469143e-06
-3.85300549801786e-05
-4.14191197901906e-05
-4.29070107141233e-05
-2.97002522516117e-05
-1.77153471230271e-05
-2.02351293963737e-05
-2.88628409018982e-05
-1.49564692247068e-05
-3.35626073013803e-05
-2.38821097534104e-05
-4.36765061046213e-05
-1.16892859381345e-05
-1.3543715273517e-05
-4.48753420074917e-05
-3.73849716328574e-05
-6.03745785547695e-06
-4.7837497231653e-05
-2.56339820529073e-05
-1.56686894162445e-05
-4.13352086640455e-05
1.51738101361686e-05
5.98927865887514e-06
-3.22698875285277e-05
-3.6573853801471e-05
-1.46041563321409e-05
-2.56593520563379e-05
-2.77851367231207e-05
-3.92320044796728e-05
-2.22745294326833e-05
-2.66374169753778e-05
-3.81293753964384e-05
-4.22093010671295e-05
-3.29140510118745e-05
-1.73958541371876e-05
-2.97574334079477e-05
-3.65518144674429e-05
-5.0974226429907e-05
-4.49041009040009e-05
-3.77694542279224e-05
-5.61004668631619e-05
-1.54998240975652e-05
-3.33316270090808e-05
-1.93342179994964e-05
-4.95860268766955e-05
-5.08597984390676e-05
-3.08094525927808e-05
-1.87005087787439e-05
-3.23284108661305e-05
-3.41265844341752e-05
-3.4097438860591e-05
-3.15904732630457e-05
-2.76572535784651e-05
-5.82590793884083e-05
-1.25585646484334e-05
-3.17526959246358e-05
-6.69600481588402e-05
-3.58438282688456e-05
-1.12599998794843e-05
-4.98367172452011e-05
-3.92042888010878e-05
-2.40288604437601e-05
-1.7745921022751e-05
-1.20434911249498e-05
9.13662818538686e-06
-2.47457571627152e-05
-5.29575983117036e-06
-2.53649304406064e-05
-3.6264471976849e-05
-3.11900018612153e-05
-5.7079595425427e-05
-4.08113314637674e-05
-3.14797715329607e-05
-4.37565700898372e-06
-2.26306171551265e-05
-4.44602166064986e-05
-1.78645640074706e-05
-7.21834941392305e-05
-2.63264578292568e-05
-6.43415444018238e-06
-5.57138385813641e-06
-5.92415550491209e-05
-1.5636591267115e-05
-4.79045526467352e-05
-2.21030020342541e-05
-2.38251255428334e-05
-2.24821593749701e-05
-4.48997015810991e-05
-3.50326760980337e-05
-2.80846040563125e-05
-2.88275546499913e-05
-2.79425444082034e-05
-2.18687995537788e-05
-3.98502858504086e-05
-5.75884106961735e-05
-2.21216422139479e-05
-5.05383278959562e-05
-3.30265130805003e-05
-3.12966986609515e-05
-3.76524894992798e-05
-6.44529349836547e-06
-6.92167072054252e-06
-3.50817188446497e-05
-2.98517174937164e-05
-2.16119183770536e-05
-3.71061088568208e-06
-5.35895461349596e-05
-4.80328372527448e-05
-2.43498908238673e-05
-2.40643287602101e-05
-5.21842671905857e-05
-3.48601686628107e-05
-7.52932601938141e-06
-3.914021644631e-05
-3.28992074434621e-05
-4.42356992255674e-05
-4.09810418187982e-05
-3.01461632874819e-05
-1.14111352064804e-05
-2.47114257251306e-05
-1.87962635847078e-05
-4.46185045198721e-05
-5.08347775396641e-05
-4.24967761801464e-05
5.9966795855215e-07
-5.31734116090942e-05
-1.96110188029628e-05
-2.3297609803672e-05
-2.40683562273562e-05
-3.01792110087305e-05
-5.12041453072771e-05
-3.27342913953125e-05
-3.65468533582391e-05
-1.65811777476661e-05
-2.68523316540796e-05
-2.68798402444778e-05
-3.53272070606886e-05
-1.67273948221196e-05
-5.06560757493046e-06
-3.02749071366168e-05
-2.62980344786152e-05
-1.32401634931122e-05
-5.66712960530943e-06
-4.3656293883188e-05
-2.67493001467089e-05
-1.60212137435106e-05
-2.36605401226881e-05
-3.82876377926562e-05
-2.54433683995327e-05
-4.84615960069178e-05
-5.3387303930959e-05
-5.16978224208385e-05
-4.83769840665066e-05
-2.79504780401149e-05
-4.79887170604255e-05
-5.06217556751385e-05
-1.36182298469594e-05
-2.80433601567892e-05
-2.26486217437481e-05
-3.17488490387496e-05
-2.609748421854e-05
-3.89952746780131e-05
-4.46545136770302e-05
-4.61705120222735e-05
6.68884933986961e-06
-4.54052953104105e-05
1.02311139165748e-05
-1.71253112763624e-05
-5.18298992205982e-05
-4.3624318691819e-05
-1.2409657624645e-05
-4.7475942367917e-05
-1.29687906963423e-05
-1.00033605816213e-05
4.94565906478242e-06
-2.88556681147901e-05
-3.62467065950826e-05
-2.67476054325809e-05
-3.32899937615995e-05
-6.71703864051453e-05
-3.81089603623481e-05
-3.53319024260374e-05
-2.67910270335693e-05
-1.59985417800805e-05
-5.36256974202502e-05
-5.30778035029422e-05
-3.37745266168188e-05
-1.68718112634766e-05
2.67977725341247e-06
-4.38782325569025e-05
-3.86740819001335e-05
-2.52656115902546e-05
-1.83534774501118e-05
-4.77657096441338e-05
-1.59204230030395e-05
-3.23294543627659e-05
-4.43149689566014e-05
-1.86306881116577e-05
-7.04817663406261e-05
-2.24523973631858e-05
-4.25142777470434e-05
-7.15585076756214e-06
2.72004997961123e-06
-2.15228163094372e-05
-3.47226543085871e-05
-3.79430673637994e-05
-3.11568099656048e-05
-1.36408546089048e-05
-3.60457951804154e-05
-1.75670822449281e-05
-1.91146868329632e-05
-4.22312377405164e-05
-5.42912051695228e-05
-2.56359497345964e-05
-3.60306720080844e-05
-3.3085289192012e-05
9.82739685962565e-06
-2.92652210973719e-05
-1.16887549245671e-05
-2.52759106919485e-05
2.50822765797048e-06
-6.25581937724637e-05
-1.13956267828986e-05
-5.6868090729226e-05
-4.07202136347907e-05
-3.9251536680019e-05
-4.02363141022333e-06
-4.91224252483292e-05
-2.21156158978246e-05
-8.16737328675003e-06
-4.35706652715427e-05
-2.31094751298989e-05
-3.02950883734398e-05
-3.84859725325762e-05
-1.14159542858776e-05
-5.45326889649375e-05
-7.49275575786824e-06
-2.06242844031741e-06
-3.79747859927397e-05
-3.30024108760894e-05
-2.65301092971114e-05
-1.94784442156657e-05
-2.78233230963251e-05
-3.0611859124e-06
-5.67106025793457e-06
-2.35909187072209e-05
-3.41593910666942e-05
-4.23267919911918e-05
-1.94924653610388e-05
-3.53985881222119e-05
-4.13176157692364e-05
-1.28141664824968e-06
-3.83772398615829e-05
-7.37440080584733e-05
-2.57380882698727e-05
-2.38342271962918e-06
-2.31720316697737e-05
-7.71655728884659e-06
2.37247219555576e-05
-1.3250756065621e-05
-3.1271659752584e-05
-5.99919365048546e-05
-1.78244649979245e-05
-3.90204760280599e-06
-9.55707249789914e-06
-2.32754310525979e-05
-2.58705641458003e-05
-5.4376245125296e-05
-1.51472320807868e-05
-2.91574876789594e-05
-1.22009710725181e-05
-2.08539241624188e-05
-3.56939450711611e-05
-2.86694153584123e-05
-3.06988095814031e-05
-4.57908968889427e-05
-4.53722152220699e-05
-1.23158511650442e-05
-5.06823573890943e-05
-2.68580635467045e-05
-3.49682386186139e-05
-2.31724933685971e-05
-2.61707677499572e-05
-1.9430631157849e-05
-3.5436830643509e-05
-3.96466914015866e-05
-3.98386904055291e-06
-2.44460625208524e-05
-4.9000602366415e-05
-2.58555794040446e-05
-3.84906931425564e-05
-3.86134590764179e-05
-5.79564298751021e-06
-4.72703038301953e-06
-3.49099656963412e-05
-3.0568002434346e-05
-2.30748111617363e-05
-3.04452485936386e-05
-3.10794468543223e-05
-3.22289811722267e-05
-2.32739621634126e-05
-6.38698705112718e-05
-3.79125110692645e-05
-3.85728084932259e-05
-3.33559044508985e-05
-2.48589078937785e-05
-1.18298313585952e-05
-3.74971177836607e-05
-4.16063788248036e-05
-9.71194861655037e-06
-2.95251316422851e-05
-1.61251092614493e-05
-9.58887380135002e-06
-4.45016347450102e-05
-2.78555484597505e-05
-2.3181325491447e-05
-3.30259985702883e-05
-5.44295032173909e-05
-5.22518607491728e-05
-5.96991663318514e-05
-4.06040596517382e-05
-4.02270681998029e-05
-3.92098367446107e-05
-2.92783219888086e-05
-2.90805850836983e-05
-6.10273241358504e-06
-3.67300012973425e-05
-1.63565072348933e-05
-4.33657881215937e-05
-3.99998318843622e-05
-5.16121803443245e-05
-2.23443473065317e-05
-3.24774091378623e-05
-2.07742571524293e-05
-2.73185714486851e-05
-1.41728369863263e-05
-2.5769398114776e-05
-5.04110458188429e-05
-2.32556698741553e-05
-3.52401343987536e-05
-2.6832686462046e-05
-4.58615878063555e-05
-3.51661601095258e-05
-2.54493264085354e-05
-4.28976209327326e-05
-4.14128210891472e-05
-4.63690882078584e-05
-4.34357471307698e-07
-4.46128305202082e-05
-3.29691593001014e-05
2.95219952277356e-06
-2.30311110172667e-05
1.40720848527771e-06
-4.30300799146958e-05
-3.64399452131563e-05
-3.11018393626625e-05
-3.30698086902039e-05
-3.39781286223752e-05
-1.4765319278665e-05
-3.64774323554652e-05
-1.01141456121002e-05
-3.77338778420848e-05
-1.7374057794994e-05
-3.30229193162924e-05
1.62714813277322e-06
4.42694715504731e-06
2.70981168487296e-06
-3.11940276401877e-05
-2.63841331730212e-05
-4.67076951103672e-05
-5.03764863951067e-05
-6.55966646267072e-06
-4.67548034345745e-05
-3.84038663645274e-05
-4.46928690767143e-05
-5.57696896784533e-05
-1.98665152929004e-06
-1.06924112592785e-06
-2.69333603308171e-05
-4.43375319968231e-05
-3.89136765154286e-05
-9.91489275118115e-06
-4.99500578845424e-05
-2.63511138687013e-05
-1.85120736867767e-05
-1.7995385968314e-05
-6.76226103752747e-06
-3.19535219054037e-05
6.79192411442388e-07
-3.62710157608136e-05
-5.42956006712598e-05
-3.41037525763604e-05
-4.50835369596609e-05
-4.92943821991215e-05
-1.99386296798841e-05
-2.59685361832808e-05
-2.19799714249992e-05
-3.67600315094519e-05
-4.20029667856059e-05
-1.32758234590887e-05
-2.88065473654085e-05
-1.91438556330054e-05
-1.33858136223428e-05
-3.73835334695472e-05
-6.96938899468356e-06
-3.6010870624173e-05
-6.85702458334959e-05
-2.41188386778166e-05
-3.89995172831852e-05
-3.1026853623368e-05
-1.23868773375796e-05
-2.01041137193798e-05
-3.62695632775112e-05
-3.44190724534803e-05
-3.59003428198719e-05
-1.56688604066786e-05
-6.90591681241519e-05
-2.16896195573262e-05
-2.20582610182168e-05
-1.27266252839263e-05
-5.84646633537034e-06
-3.75142498043079e-05
-4.37563250560077e-05
-3.27739669511419e-05
-4.18949394309682e-05
-2.55489109622184e-05
-3.00594206170729e-05
-1.42365588318832e-05
-2.92740068534497e-05
-2.80498661502328e-05
-2.61786274722387e-05
-4.65279617848234e-05
-6.69717958386412e-05
-2.03146962966637e-05
-2.15927735136118e-05
-4.05183152911496e-05
-3.32480551427013e-05
-4.67726006959493e-05
-3.85381770342743e-05
-5.1583277508227e-05
-6.27836990191676e-06
-3.1207164767697e-05
-2.59101319673122e-05
-2.87731873206166e-05
-6.43733207242116e-05
-3.22892747708762e-05
-5.87517376857576e-05
-5.45661130635653e-05
-3.98267873597383e-05
-3.07638678698573e-05
-1.61648377066882e-05
-1.24075808755745e-05
-5.56653576140664e-05
-3.6997585934299e-05
-1.64969666654906e-05
-3.77651497715952e-05
-3.8231050021006e-05
-1.26989287726425e-05
-1.89169627996836e-05
-3.05216968888684e-05
-2.27845023551459e-05
-5.02640371150463e-06
-3.37495806522993e-05
-4.21158937347014e-05
-2.17180116231268e-05
-2.55000427303555e-05
-3.27198526954104e-05
-1.80731695663356e-05
-4.08506420347579e-05
-2.04958162503877e-05
-4.62861899689223e-05
-3.93654094352741e-05
-2.23605356826202e-05
-2.51769841550366e-05
-6.76129215613048e-06
-3.59887427763781e-05
-4.50720618421018e-05
-4.74896306246869e-05
-3.97277479763831e-05
-2.81450403513906e-05
-1.52407605009654e-05
-1.54108671237394e-05
-4.95153312713288e-05
-4.2981533075043e-05
-3.25188950521658e-05
-1.43916955953949e-05
-4.16636338107349e-05
-3.56183399512137e-05
-4.14902124022985e-05
-1.94256398799445e-05
-2.26174241267648e-05
-9.46335661696961e-06
-4.46164889932189e-05
-2.79245763154364e-05
-2.19760650762182e-05
-9.38043692342763e-06
1.16885751614607e-05
-2.47120944295329e-05
-3.98680156074712e-05
-4.14787667305653e-05
-3.11934215332755e-05
-4.58631245657392e-05
-3.03279472900177e-05
-2.07695916832484e-05
-3.04000043864395e-05
5.39587490928818e-06
-4.03126515684138e-05
-3.60464722574215e-05
-3.15126374603272e-05
-2.64464423007096e-05
-5.01771834434974e-05
3.82933619999924e-07
-2.32596132600293e-05
-7.84140706841632e-06
-4.19444004354985e-05
-4.22728897074246e-05
-3.56454833906077e-05
-3.35196108379614e-05
4.71219420640461e-06
-1.99508356059096e-05
-2.23855850394471e-05
-2.20023298517837e-05
-4.38462786299856e-06
-1.69906041542194e-05
-8.98528992409354e-06
-4.03223790197218e-05
-2.90644645870055e-05
-1.5647720375575e-05
-3.70286433152595e-05
-2.41741453786072e-05
-5.91948401534361e-05
-3.88472337681634e-05
-1.67236849693781e-05
-2.55901034049214e-05
-1.44867070634279e-05
-3.76900164350924e-05
-5.78645405172806e-05
-1.23237599163987e-05
-1.04150563011624e-05
-4.12498333347945e-05
-2.6414920469904e-05
-5.10565017298818e-06
1.24957116268074e-06
-8.01833577804387e-06
-1.68366222019631e-05
-6.11947455273387e-05
-4.31457163780533e-05
-2.50545786408164e-05
-3.23067734915922e-05
-6.78938185998019e-07
-2.59469126801942e-05
-1.1157467534423e-05
-4.9489068475739e-05
-2.50076871256601e-05
-3.66061205202344e-05
-3.2713534946274e-05
4.31018813826164e-06
-3.06736480243652e-05
-2.53728687366513e-05
-1.54688185345984e-05
-4.17068593632822e-05
-4.66416878576239e-05
-2.35536011954255e-05
-5.78117218103043e-05
-2.13183598588201e-05
-7.14246480039613e-06
-1.18065841581453e-05
-3.43993559269648e-05
-2.16822081162702e-05
-4.34208818316025e-05
7.12866164669116e-06
-3.69512838492302e-05
-3.70495727598284e-05
-1.81097761759193e-05
-3.63807569730003e-05
-2.44760798573079e-05
-4.17383762704103e-05
-3.692095353516e-05
-2.75038362106309e-05
-5.96995348736067e-05
-2.78955536208461e-05
-4.60836658510175e-05
-2.37240358967217e-05
-3.55616400120984e-05
-3.0242393733696e-05
-3.32042506319936e-05
-3.14602373260101e-05
-2.23266254955892e-05
-4.57426309358064e-05
-3.96512313467895e-05
-2.43203118541499e-05
-1.07089823520049e-05
-2.59807947514747e-05
-3.63736247586835e-05
-4.14109571479643e-06
-1.71134201828487e-05
-3.31110998374415e-05
-3.12405635281047e-05
-1.79347531131866e-05
-3.32783668245831e-05
-2.41433453067276e-05
-4.06071403909367e-05
-1.59512843800312e-05
-9.74211726764005e-06
-6.20614246195575e-05
-2.50490026593264e-05
-7.73213078467413e-06
-1.12544162546093e-05
-4.32114669573052e-05
-2.83998590089489e-06
-4.10310930931744e-05
-3.51961193458362e-05
-1.75144069733587e-05
-1.48768590107443e-05
-1.08570570454488e-05
-1.91179168001785e-05
-2.42365085590968e-05
-4.13878281156901e-05
-1.82229229466947e-05
-2.26903560511159e-05
1.19774968785021e-05
-3.00489886337244e-05
-3.17695769711355e-05
-2.89128471234919e-05
-4.84857912570694e-05
-2.70916827183369e-05
-5.85871268138518e-05
-4.60283220475106e-05
-3.50074097303637e-05
-2.39173723704132e-05
-6.15968419659832e-06
-1.53655476435179e-05
-4.4220490702381e-05
-4.50339713669039e-05
-4.64119997264886e-05
-2.46857031679344e-05
-3.45433986050695e-05
-3.583159273263e-05
-3.56529803403743e-05
-1.02153261518107e-05
-7.57623087053551e-06
-4.08861352981967e-05
-2.92172897669069e-05
-3.07050583235168e-05
-2.72632102713595e-05
-4.49613903656401e-05
-5.37718201214093e-05
-4.79445450115778e-05
-3.61315802232326e-05
-9.82457668232706e-06
-1.00575009498182e-05
-1.84522781395921e-05
-4.3872859864815e-05
-6.91510182965269e-06
-2.55715447031484e-05
-4.6438624994257e-05
-3.38068180819062e-05
-5.61391014268661e-05
-1.99373722182036e-05
-5.70060091274947e-05
-3.58443882378656e-05
-3.94275650979739e-05
2.23574939788963e-06
-3.89994291117299e-05
-4.17370041480979e-05
-6.83284269170102e-05
-1.56182067598883e-05
-4.73787516899932e-05
-4.2158504682304e-05
-3.67592567424201e-05
-1.94164202778305e-05
-2.82515508513315e-05
-4.67122333778446e-05
-2.47728481228833e-05
-1.38156771834668e-05
-3.63883801526017e-06
-3.47033750167192e-05
-3.84595973748571e-05
-6.14078454049388e-05
-3.50490250856339e-05
-2.716240014381e-05
-1.84878088073793e-05
-9.15054384474712e-06
-3.43131955809542e-05
-3.77251318641209e-05
-5.39406759315918e-05
-1.37419330132108e-05
-2.24259842003995e-06
-2.78791798917293e-05
-3.79858546685896e-05
-2.62342659789619e-05
-8.42276559079914e-07
-1.23671611808202e-05
-2.223090439121e-05
-1.63399595091573e-05
-1.81933440104614e-05
-1.80461445747729e-05
-1.67626968465152e-05
-3.54397499018342e-05
-1.27527786905593e-05
-1.79259358254841e-05
-3.59905354084894e-05
-4.68022302618266e-05
-2.79565341960919e-05
-2.57668213177858e-05
-7.48268726843944e-05
-1.75638321058039e-05
-2.80971018380897e-05
-4.52922537094591e-05
-2.09607289352932e-05
-4.3335580399013e-05
-4.64311814833104e-05
-4.29008813561355e-05
-1.77652548243155e-05
-6.72854671307298e-05
-4.47132368033288e-06
-2.4687924649943e-05
-3.69989005175121e-05
-4.91209233006865e-05
-1.92847024394933e-05
-1.75819638690894e-05
-2.31292734374708e-05
-4.77759544098579e-05
-3.74033110397942e-05
-3.74423187703165e-05
-3.49956221182442e-05
-1.42993292394198e-05
-5.97890635126271e-06
-8.30043128257372e-06
-2.65555476447679e-05
-2.6864927204762e-05
-3.17916593814146e-05
-4.6837559084979e-05
-5.16009603509053e-05
-1.46587881591656e-05
-5.85060023147906e-05
-3.67963401689189e-05
-2.86599298414187e-05
2.64890180898673e-06
-1.60870591404094e-05
-5.63257178611918e-05
-1.33137446881818e-05
-2.85714842808248e-05
-3.69838509746764e-05
-5.08169600683563e-05
-5.27867509076763e-05
-1.51867137816115e-05
-3.44008734771599e-05
-7.36550607211666e-06
-7.76870876554414e-06
-1.60480559261704e-06
-1.69295610105279e-05
-2.18607107591125e-05
-3.28583473361316e-05
-1.59299041485783e-05
-5.36540413281903e-06
-3.17573712535153e-05
-3.62372082875079e-05
-1.90763122173011e-05
-3.92661665308252e-05
-7.37501559003472e-05
-3.94254223311954e-05
-2.77157709723638e-05
-1.1439792502427e-05
-2.29942965616949e-05
-3.65872424283229e-05
-1.1644384994558e-05
-4.37519474750018e-05
-4.53812983674872e-05
-2.06523321852892e-05
-6.23457439754057e-05
-3.67564528957994e-05
-6.67642982423093e-05
-2.65017281799188e-06
-7.60802616227343e-06
-3.20522588827769e-05
-5.7304681214131e-05
-3.69600225564337e-05
-2.37817048250618e-05
-4.84217847953949e-05
-2.6130921158891e-05
-4.13303454318279e-05
-1.67579839308745e-05
-5.84129220699162e-05
-4.50528323416508e-05
-2.36766447754643e-05
-3.87847065909211e-05
-2.09210895094072e-06
-1.14608734180997e-05
-2.98385637090455e-05
-2.15503581197204e-05
-2.11467659044688e-05
-5.80610668773425e-05
-1.90573852131023e-05
-3.82195569140257e-05
-4.66838221145835e-05
-2.14988324372319e-05
-6.30476218317576e-06
-3.60694166292509e-05
-3.80830211069141e-05
-3.6992961835247e-05
-2.64065906538556e-05
-2.63273858370039e-05
-1.19423422871566e-05
-6.56661892429545e-05
-2.22510989025438e-05
-4.95492005388621e-05
-2.6319243919894e-05
-2.41776083580205e-05
-2.33972409759043e-05
-3.65497411615788e-05
-3.12717202619342e-05
-3.05771940879342e-05
-3.41572083491725e-05
-2.10006842321257e-05
-1.60622737976819e-05
-4.43643144518386e-05
-2.76307538107992e-05
-6.04563272649012e-05
-7.40124119540215e-06
-8.78459339388464e-06
-3.20030219241915e-05
-6.32917929026802e-06
-2.62419302764421e-05
1.64804286461688e-06
-4.365620690341e-05
-3.04443179054651e-05
-1.09996200999481e-05
-1.02683894277825e-05
1.93433918431697e-06
-3.72059282711448e-05
-4.12678248634629e-05
-2.13183581988426e-05
-4.47823176873725e-05
-3.57448141208226e-05
-1.05680567483833e-05
-3.02079646471076e-05
-3.31398593272739e-05
-1.70186716041257e-05
-4.89283480103381e-05
-2.18591900953347e-05
-4.35709833423589e-05
-5.29417384994225e-05
-3.3278356023243e-05
-3.8563566999057e-05
-4.21103494066296e-05
-3.17722167984582e-05
-4.82253504763325e-05
-4.22269967982095e-05
-5.72632142589408e-05
-2.75421866758885e-05
-2.84543409383236e-05
-1.97739607344696e-05
-4.59370846905719e-05
-3.75142742147503e-05
-4.92205559773073e-05
-2.50213163226612e-05
-4.59845913425794e-05
-3.22060687609118e-05
-6.68297427106989e-05
-1.02896914599359e-05
-3.68882743367227e-05
-4.38222282336872e-05
-5.95485225802881e-05
-6.1253630952388e-05
-2.52115831532329e-05
3.6062280426997e-06
-1.68765691552581e-05
-2.72841959232991e-05
-1.39445780750955e-05
-5.49276650419193e-05
-3.86010445350791e-05
-1.31017510485235e-07
-4.70755783026073e-05
-3.53522801652721e-05
-2.7790700248751e-05
-2.73646232414202e-06
-3.42731279617211e-05
-5.42017562449688e-05
-4.98757206748194e-05
-5.85712356697245e-05
-1.88262816214117e-05
-1.97225865334631e-05
5.68287355758029e-07
-2.84547754520964e-05
-4.6797522092849e-05
-1.26476500117136e-05
-4.73854926121915e-05
-5.66753061676321e-05
-9.46224393308066e-06
2.3241043005654e-06
-6.43977140767924e-05
-4.6452684789359e-05
-5.25746869172114e-05
-3.25608550729436e-05
-1.33794254088375e-05
-1.75790516216353e-05
-3.08067560219624e-05
-3.14560085867129e-05
-8.70211158602165e-06
-2.1513592826402e-05
-2.33160644370249e-05
-2.57077299991665e-05
-3.33816693343228e-05
-1.9623947981646e-05
-8.11710753671587e-06
9.42480401887992e-06
-4.40379854095019e-05
-3.11626687710219e-05
-1.32480681184824e-05
-4.04183358445302e-05
-1.51728953605938e-05
-2.29070170636245e-05
-4.82099938213461e-05
-1.47806469445651e-05
-4.94036019548191e-05
-4.05712148018103e-05
3.81312606438528e-06
-4.43923283713775e-05
-1.58355144501996e-05
2.26916255180959e-06
-3.67596195735082e-05
-2.06681343391877e-06
-5.23358210549376e-05
-2.36217148041002e-05
-1.9007638267332e-05
-2.61091486972085e-05
-2.79471897996816e-05
-2.1761960449142e-06
-3.71001173104061e-05
-2.48051258738913e-05
-3.32367907272326e-05
-4.20731174992306e-05
-3.43041090885309e-05
-3.12204140666602e-06
-3.22593131415063e-05
-1.56902924386178e-05
-3.51767730713938e-05
-3.04532946326692e-05
-2.32413264148996e-05
-4.09972741162034e-05
-3.51273830860132e-05
-2.74981453610581e-05
-1.73917011611674e-05
-1.95954644660693e-05
-2.43476574582921e-05
-4.59047641379673e-05
-3.36747711684051e-05
-1.57767270707898e-05
-1.87580372328454e-05
-2.93600669106329e-05
-1.76296287298442e-05
-2.84756367346444e-05
-2.68835975318157e-05
-2.15926186536521e-05
-6.38571200105117e-06
-6.70453142669683e-05
-4.36797107446747e-05
-4.12196893389818e-05
-8.84388501026184e-05
-3.42205193619252e-05
-1.80185060266171e-05
-2.45241103310614e-05
-9.82239988008015e-05
-3.70485487358904e-05
-3.86447655594466e-05
-3.59652074159432e-05
-2.93879975091053e-05
-5.07903065321317e-05
-2.29591716663876e-05
-1.94338430982567e-05
-2.73037025808273e-05
3.49820434616034e-05
-4.26904112210132e-05
-1.59365340344302e-05
-5.29364678988345e-05
-4.70118171286353e-05
-2.86628417444403e-05
-4.19413062402147e-05
-6.70702298181151e-05
-4.20988540724142e-05
-1.37341137340754e-05
-2.21425592741206e-05
-4.77514071641215e-05
1.48717816614546e-05
-3.92293711734432e-05
-6.20648484698246e-05
-5.61852921656656e-05
-4.15834737443377e-05
-3.83755121671126e-05
-2.07143311427696e-05
-3.45916482059512e-05
-2.71808982441636e-05
-3.73992569347843e-05
-2.55880695191433e-05
-1.55548517584667e-05
-4.82150817826778e-05
-6.80866822257269e-06
-3.93635421241811e-05
-1.71700439090794e-05
-4.16184847552526e-05
-4.78145711085019e-06
-4.80471027402752e-05
-2.15503090227513e-05
-2.90362369118687e-05
-3.07130778018634e-05
-1.14803495176457e-05
-3.71509829878235e-05
1.77161055552304e-06
-1.36090751017935e-05
-2.08082875483064e-05
-2.82297478374406e-05
-3.4855764256152e-05
-4.19266385938494e-05
-7.50585594971365e-06
-1.34382410222305e-05
-1.98680577076933e-05
-2.93076169475931e-05
-6.80696770768805e-05
-4.55593858673439e-05
-2.59466151023104e-05
-2.37573034981227e-05
-5.47483677049076e-05
-1.36798966672561e-05
-3.39475820282871e-05
-2.54969441177446e-05
-5.28126084523114e-05
-3.66919707214758e-05
-1.15594241126085e-05
-1.65724385077116e-05
-4.78651751390272e-05
-4.49617106093365e-05
-3.20879466541107e-05
-5.73310572950764e-06
-3.97601924580686e-05
-5.83908491232376e-05
-1.66457072052355e-05
-4.02405596917733e-05
-2.03944196310429e-05
-4.32444713342117e-05
-2.93016939274456e-05
-4.27603089091653e-05
-2.37085914691417e-05
-6.14258723950776e-05
-2.00931670983597e-05
-1.11189806819444e-05
-2.31145847813276e-05
-4.21229217038004e-05
-2.79243941346339e-05
-2.65303601484663e-05
-1.84274067701033e-05
-3.07394319085691e-05
-3.3109733300752e-05
-7.7647123846031e-06
-9.81708234495088e-07
-2.50157113292721e-05
-5.18071719637106e-05
-2.75133751994113e-05
-4.76292144098033e-05
-3.0369222320813e-06
-1.78736944174197e-05
-2.17965762674283e-05
-1.18274403323555e-05
-5.16800864700541e-05
-1.98324099953142e-05
-3.4603356685528e-05
-2.34856417590304e-05
-3.84382873708631e-05
-4.65027665967725e-05
-1.10006464359512e-05
-3.70899908450749e-05
-2.33941934179257e-05
-1.03883369874519e-05
-2.08967270797197e-05
-1.98167435833097e-05
-2.50048779969013e-05
-3.02349077984037e-05
-3.67644359275493e-05
-2.56704908452635e-05
-5.78575831918375e-05
-2.38706924715345e-05
-3.21542285124708e-05
-2.64259932555757e-05
-1.62451622575853e-05
-1.85280905314974e-05
-1.76076024079524e-05
1.23877915830194e-05
-3.09238738458265e-05
-4.10610244364706e-06
-3.45766369689089e-05
-4.96380437609543e-05
1.3828084582543e-06
-3.24257614660674e-05
-3.33411512965176e-05
-3.71022795780245e-05
-3.86284042039903e-06
-5.27362886286569e-05
-1.16080391352708e-05
-4.5508516413356e-05
-2.96970120873227e-05
-5.5439153214948e-06
-2.91839634516133e-05
-3.68038597832071e-05
-3.27391784687943e-05
-4.37782409378483e-05
-1.86124393096926e-05
-4.50804451325093e-05
-4.41340575679752e-05
-1.47823764484351e-05
-3.35988732298382e-05
-4.39721829141743e-05
-1.19453553002483e-05
-2.49991718601067e-05
-3.19473414546494e-05
-7.78626077275647e-06
-3.84292874015387e-05
-2.30997885537516e-05
-3.12921633782959e-05
-3.10454966430086e-05
-3.64624217437684e-05
-4.07180992735465e-05
-1.9670058958632e-05
-3.1816340334097e-05
-3.8206846080163e-05
-3.86089848474802e-05
-5.96425693504734e-06
-2.6290747682121e-05
-3.96104154921393e-05
-2.03709250741422e-05
-5.03706248581687e-05
-5.17266718561114e-05
-4.67307290164797e-05
1.00786574688308e-05
-2.98057245502118e-05
-3.7182676561109e-05
-2.15212242265899e-05
6.27728180110946e-06
-4.31334657439807e-05
-4.56266458041846e-06
-2.39227720890794e-05
-5.64250964661035e-06
-3.12141554221031e-05
-3.5823177440948e-05
-1.32300858215824e-05
-1.36343954641592e-05
-1.91566636391002e-05
-2.38776066666687e-05
-1.94359772819078e-05
1.8257394055855e-05
-4.34032307744266e-06
-1.09048275589856e-05
-2.51522311989463e-05
-1.15349689514733e-05
-2.42379698352187e-05
-3.90182376305179e-05
-1.56150904171838e-05
-4.24827954079977e-05
-1.72078497125031e-05
3.67262452054212e-06
-2.36458494808933e-05
5.60646425018078e-06
-3.85383140599714e-05
-2.45269246014893e-05
-1.54189821556907e-05
-1.01905906100298e-05
-4.14550035478436e-05
-4.62800354204168e-05
-5.79462152305116e-05
-4.05678734231057e-05
-4.60924770140388e-05
-3.01088010876707e-05
-4.45345013101458e-05
-4.22954253088291e-05
-1.28049625156984e-05
-3.39084848449813e-05
-1.98525682601664e-06
2.54986085417842e-06
-9.87705179634802e-06
-3.29647322458113e-05
-2.89199413536984e-05
-4.10133761752357e-05
-1.89152006200632e-05
-7.56491848424513e-05
-2.28546088663267e-05
-9.15613608231047e-06
-4.3110584645487e-05
1.08475221012816e-05
-2.0274996550848e-05
-4.60762876832137e-05
-4.4107301589426e-05
-1.70846038348234e-05
-2.99148389944945e-05
-3.35121736547455e-05
-5.8365752264883e-05
-5.14246222457139e-05
-2.29221586157884e-05
-2.98390291634083e-05
-1.61814251675258e-05
-1.94696296376982e-05
-2.0673700682129e-05
-4.49889004376412e-05
1.95023866860906e-06
-2.81767373185235e-05
-3.19393034722657e-05
-3.63064367284225e-05
-4.75946639493319e-05
-1.27004703447538e-05
-2.1499767384303e-05
-3.49773942452454e-05
-3.47821412960357e-05
-3.24281044970044e-05
-2.27589128254562e-05
-3.26382945983942e-05
-3.59104193792259e-05
-2.1755397145029e-05
-3.94565337774722e-05
-2.56150395299096e-05
-2.74921734804479e-05
-3.76046308670494e-05
-2.51834411875994e-05
-3.54749811474537e-05
-1.043097576955e-05
-2.25978461368926e-05
-3.0901326522425e-05
-4.60928437855979e-05
-5.13363191990351e-05
-1.58604904171702e-05
-2.33639739649033e-05
-1.21007104402335e-05
-3.36693484142366e-05
1.29999842044529e-05
-3.49107616366537e-05
-2.54986413045793e-05
-2.10451577054968e-05
-1.56338926632421e-05
-5.32915086138013e-05
-3.5301322319192e-05
-8.25705733913071e-06
-6.08389308882818e-05
-1.39845527795926e-05
-1.84766597021206e-05
1.63390244666723e-06
-1.74505534527529e-06
-4.10189561589315e-05
-3.51577576317869e-07
-3.49847808546822e-05
-3.37164556147678e-05
-5.24721279049425e-05
-4.23099237101735e-05
-3.40790900058956e-05
-3.1392544563683e-05
-2.41867414987858e-05
3.50601205034158e-06
-2.71415000083146e-05
-4.8128389979289e-05
-3.55842062794163e-05
-6.12788887569531e-05
-2.78592614161454e-05
-4.7533999831398e-05
-2.8216142044234e-05
-5.09944065071007e-05
-3.70275741825812e-05
-1.57150456674884e-05
-1.68463244784762e-05
-4.42694012248245e-05
-3.66465245838682e-05
-3.1271018788935e-05
-3.53338828257247e-05
-3.33149582617899e-05
-1.62713594808754e-05
-2.39752405366683e-05
-2.99927790913904e-05
-5.43478421969824e-06
-2.48696214739965e-05
-2.97569864901279e-06
-3.79006751989891e-05
2.75217268129903e-06
1.85774195300014e-07
-2.86742455265208e-05
-5.91312593930859e-05
-4.90168421333108e-06
-5.84339576463617e-05
-3.14178598948463e-06
-9.81736989603179e-06
-1.20943660001071e-05
-3.18395906545868e-05
4.36259359229324e-06
-2.95694925527053e-05
-2.04763036630821e-05
-4.42421801646016e-05
-2.83055930412071e-05
-4.28642791795708e-05
-4.17212612814742e-05
-1.94176862874713e-05
-1.66703407992305e-05
-2.15129777292189e-05
-4.46437700672242e-05
-2.17049795246908e-06
-2.81302017160729e-05
-3.60134592816078e-05
-5.19308491075812e-06
-2.32001083625815e-05
-1.95869397811808e-05
-4.6090914140923e-05
-3.8218882978406e-05
-3.09060873615121e-05
-3.36807891007571e-05
-5.57922417121346e-06
-4.12786874933398e-05
-1.50185891092196e-05
-3.67266703801674e-05
-1.84519234463436e-05
-1.96837013235476e-05
-1.59361853388458e-05
-5.00033643309894e-05
-1.00447540517505e-06
-3.41694707198896e-05
-4.35873692963378e-05
-3.93244897679198e-05
1.01552528272557e-05
-3.35273396738205e-05
-6.73606806029809e-05
-2.82138570936658e-05
-1.30510693555816e-05
-3.54932075771023e-05
-2.62367749243403e-05
-1.62506452647023e-05
-4.13189132607582e-05
-1.42690593191492e-05
-3.42963333086992e-05
-3.79695786306296e-05
-1.32300369186378e-05
-2.57905180515069e-05
-4.95260985242176e-05
-8.78499913331958e-06
-2.14478045182776e-05
-4.33544608386271e-05
-3.99836370973269e-05
-2.15064727790681e-05
-3.62351854987212e-05
-4.42029138686072e-05
-4.90514186890999e-05
-2.24663746134305e-05
-3.54163841837129e-05
-2.7672880437545e-05
-1.76430802760482e-05
-4.10668610029633e-05
-3.11566708664885e-05
-1.77981554165097e-05
-2.29241859578356e-05
-4.18832666671546e-05
-3.32732513299444e-05
-2.60295767198329e-05
-4.20429920949964e-05
-1.35686189972755e-05
-3.90397796292729e-05
-2.08000677552291e-05
-8.7014346135132e-06
-5.31209962310447e-05
-3.72735395520259e-05
-3.69794635225756e-05
-4.48691221829856e-05
-7.34815242307091e-06
-4.01026805763848e-05
-5.09416198155926e-05
-5.59287154863135e-05
-3.16725262827317e-05
-3.45097509653377e-05
-2.28776829695432e-05
-6.00137990111563e-05
-4.83247948968804e-06
-3.3518188506582e-05
-1.98299762219316e-05
-9.81140121499593e-06
-3.39039868796155e-05
-1.66065850597399e-05
-2.13387764459697e-05
-3.73978498105895e-05
-2.87490704970128e-05
-3.13506605988825e-05
-2.97694948848875e-05
-3.06155076042475e-05
-1.82804380172397e-05
-1.36460915331586e-05
-1.18355471810759e-05
-2.86452634132878e-05
-5.71537683028811e-05
-2.268953979318e-05
-5.19615801851364e-05
-3.59976563138819e-05
-3.00571503060588e-05
-1.36920218756117e-05
-2.83982321726928e-05
-4.71949356413814e-05
-6.85726244934726e-06
1.56473132627048e-05
6.39190560034405e-06
-3.52552823384386e-05
-6.22454818992942e-05
-2.25635210163447e-05
-1.33912711281962e-05
-3.53196588348991e-05
-2.88862344862797e-05
-4.12680383635793e-05
-3.33654384551931e-05
-3.99095312881001e-05
-3.13391507813639e-05
-5.74897601267396e-05
-6.82121157978033e-05
-3.15747249738725e-05
-3.97988857519013e-05
-3.61783382130583e-05
-2.05809553179877e-05
-3.06626280479266e-05
-7.55902590554156e-06
-2.34732974013831e-05
-6.20678831223002e-06
-4.55971280420992e-05
-3.938680129319e-05
-8.71039501177455e-06
-2.89964045034708e-05
-2.78113273285874e-05
-2.74053235409278e-05
-3.81181519947534e-05
-3.34985652835851e-05
-2.46087762037674e-05
-4.57889919522187e-05
-2.29989750840494e-05
-2.25984311905879e-05
-1.78668541503193e-05
-3.5612667103295e-05
-2.44472259289966e-05
-1.67946496312927e-05
-3.0905476156908e-05
-1.80074843762141e-05
-1.03338603918129e-06
-5.58414512964806e-05
-1.63299666608443e-05
-4.20862158577865e-05
-2.95722963130777e-05
-4.44511622975733e-05
-8.37996915954467e-06
-3.87160317337615e-05
-4.38780394739024e-05
-1.03083269984169e-05
-2.17388215118638e-05
-3.74404820068594e-05
-4.20889349866726e-05
-5.01182644021287e-05
-4.2453188328188e-05
-2.04165378394528e-05
-1.33382474565795e-05
-2.20409324494212e-05
-3.66748402096929e-05
-5.62560433847955e-05
1.4102447867328e-05
-2.39074630049886e-05
-2.17159295214937e-05
-8.75741767907515e-06
-7.5356108314076e-06
-3.66581379268644e-05
-1.43583387023851e-05
-2.06784613848738e-05
-3.78129436029686e-05
-3.23613315601282e-05
-2.65849093393506e-05
-6.19597606489803e-05
-4.40146155757482e-06
-3.05961574226143e-05
-2.57016302839982e-05
-3.99023226924242e-05
-1.53464391702653e-05
-1.35672420165927e-05
-3.79821655575767e-05
1.12875897526684e-06
-2.14760197324124e-05
-1.85967886429936e-05
-2.91930773855212e-05
-4.02684607877929e-05
-8.18128272575658e-06
-2.53169886886086e-05
-3.51815564453034e-05
6.82885148738969e-06
-5.14438327016942e-05
-6.79929539338122e-06
-2.7968246852182e-05
-5.63247491956034e-05
-3.54218436819262e-05
-1.16344843227116e-05
-3.65459523529375e-05
-4.48865211372254e-05
-6.93638624249161e-06
-4.10108791906658e-05
-1.50901287281183e-05
-4.49450014333142e-05
-1.75494698508519e-05
-3.85969343456573e-05
-4.02582526489605e-05
-2.62545520020183e-05
-3.17680061345154e-05
-1.8925867376118e-05
-2.49355094861642e-05
-2.81275010756003e-05
-4.1007233137751e-05
-3.46676689438625e-05
-1.65438671833397e-05
-5.07265768667563e-05
6.57734050320085e-06
-4.69819894078428e-05
-4.99060728259095e-05
-4.95355263956152e-05
-5.37709612679481e-05
-2.66646125703805e-05
-3.53631965514512e-05
-4.85038820944363e-05
-5.45632706436688e-05
-4.36519254270505e-06
-9.21932950011415e-06
-4.1289205214984e-05
-5.24515806110264e-05
-2.67141408928055e-05
-9.30255822153617e-06
-3.53254513326704e-05
-3.09187705741807e-05
-6.03619501089166e-05
-3.31697266705332e-05
-2.82495975369401e-05
-3.52674626922372e-05
4.60993405336637e-06
-4.25825041871506e-06
-4.47490129268428e-05
-2.69731207022295e-05
-4.22935088349699e-05
-1.51004015250291e-05
-4.11482928319082e-05
-1.84775868853897e-05
-3.34364908715222e-05
-3.13071286178475e-05
-3.63510304210275e-05
-3.2390516970752e-05
-1.36419454234643e-05
-1.71123974025293e-05
-3.27438880549886e-05
-2.49125083469294e-05
-1.77825836954964e-05
-3.80948585084697e-05
-5.49885548539961e-05
5.03927021697461e-07
-2.6079069023883e-05
-3.90723965284843e-05
-2.61683337133091e-05
-9.83351708594154e-06
2.38284346943585e-05
-4.82422195545055e-05
-3.88157278622034e-05
-2.98211848258676e-05
-1.95413315437201e-05
-1.45035589217928e-05
-3.64139048706146e-05
-3.222630059495e-05
-3.24096392758221e-05
-1.2423624679376e-05
-3.19537040429023e-05
-3.68652482792628e-05
-3.8632685537431e-05
-2.7619205394066e-05
-6.40890069551767e-05
-5.59229009152671e-05
-3.19497755564287e-05
-2.98801187902508e-05
-6.69689107817941e-06
-5.12364196051484e-05
-4.01718357686263e-05
-3.98221560874175e-05
-2.52843924282545e-05
-2.10532085491216e-05
-4.44935794964506e-05
-2.17252726464789e-05
-1.489824838615e-05
-1.69827219522787e-05
-3.64898889051037e-05
2.88294063085713e-06
-4.72442940137805e-05
-4.49050190109432e-05
-2.72735750119746e-05
-1.9894631758268e-05
-1.15027246568086e-05
-2.9376919070845e-05
-2.93645052902497e-05
-6.69505004425034e-05
-4.4030989343103e-05
-2.3725874254138e-05
-2.48221793456918e-05
-5.07423713417019e-05
-4.84069010974275e-05
-2.63252628859361e-05
-1.38423230662472e-05
-4.61506306282343e-05
-5.92029032644088e-05
-1.63159111771028e-05
-1.8595846382132e-05
-2.90124812395071e-05
-8.65294424895408e-06
-3.00906416485065e-06
-3.12796721877414e-05
-2.5712391672753e-05
-2.94096580861368e-05
-2.94831890303456e-05
-4.79660997286216e-05
-4.69947534493829e-05
-1.72053622639985e-05
-4.26877461442815e-05
-2.95109698738163e-05
-3.07579498515967e-05
-1.66697279512002e-05
-3.85927783347939e-05
-1.45388209906303e-05
-3.19627900633487e-05
-4.65276348963729e-05
-2.59084481724614e-05
-2.01479175514865e-06
1.84670003986258e-05
-1.9636846167537e-05
-3.44139171120529e-05
-4.95261100143875e-06
-2.7824430583311e-05
-3.05561822978744e-05
-4.53165115587634e-05
-1.59046076598342e-05
-3.81407400398128e-05
-4.60168157810967e-05
-2.70487058707714e-05
-2.12671567536471e-05
6.10190361236922e-08
-1.1989129560345e-05
-6.05755196581805e-05
-8.43197423185726e-06
-6.40150917092835e-05
-3.02144937090105e-05
-2.75203891090095e-05
-2.92038412709745e-05
-2.88738304412811e-05
-3.52720859470544e-05
-2.76357448014105e-05
1.92532818978234e-06
-6.36661464726423e-05
-5.10530364025532e-05
-4.22330601829848e-05
-3.38460030550736e-05
-3.2660536629999e-05
-2.95794533458692e-05
1.12429098190711e-06
-2.3346495631508e-05
-4.22468846867786e-05
1.88551063407646e-06
-2.31814747731103e-05
-2.87198932902805e-05
-4.4356719550515e-06
-1.95212715142813e-05
-9.87834197534284e-06
-4.06520384275606e-05
-4.34055724631823e-05
-2.38866503413314e-05
-4.84271212078595e-05
-4.8923561155938e-05
-4.40316036081855e-06
-5.83751836866705e-05
-2.69093208140032e-05
-2.7427174608111e-05
-1.64741388750299e-05
-3.01254975327144e-05
-1.89767219479654e-05
-2.04161140203932e-05
-3.16006876077016e-05
-2.60639974033487e-05
-2.95123390770268e-05
-3.56440234343631e-05
-2.30612855318053e-05
-3.9162133795899e-05
-1.05318951619902e-05
-3.73419352282243e-05
-4.3558464860579e-05
-3.63413006914324e-05
1.06701179335895e-05
-4.74418549274514e-05
-2.80821718058777e-05
-2.40205809381693e-05
-4.40228821055701e-05
-3.81505310833842e-05
-3.10823413440846e-05
-4.28959135167746e-05
-2.8469593583018e-05
-6.90800179772642e-06
-6.19907768881718e-05
-5.41114525178493e-05
-2.68649383738138e-05
-3.60415526776237e-05
-3.21215696388389e-05
-5.54098664121422e-05
-4.2605995936632e-05
-2.35559456553682e-05
-2.67788370587628e-05
-1.91089430076044e-05
-2.63478891450179e-05
-2.6279301652937e-05
-3.99084287484731e-05
5.33574760747479e-06
-3.02867978982085e-05
-1.7934249798708e-05
-4.06375630093297e-05
-4.24396132575311e-05
-4.6631900547823e-05
-2.93942213388582e-05
-1.8291834541537e-05
-2.8334106308135e-05
-2.53085645683063e-05
-4.5107483373533e-05
-4.15198657542544e-05
2.50378440487463e-06
-3.6829126727673e-05
-2.30081454517406e-05
-5.59459898226022e-05
-2.59551334794583e-05
-2.05079649847058e-05
-5.37964543010573e-05
-1.18125408204727e-07
-1.97324663548475e-05
-1.47191267761002e-05
-3.02552850255935e-05
-2.32931148747745e-05
-2.8250717441509e-05
-2.48726708694892e-05
-2.50807496219524e-05
-4.90389385116643e-05
-2.97739136356241e-05
-1.89617167932417e-05
-3.77168340935897e-05
-1.78825455897385e-05
-5.26321346803703e-05
-3.13386857626233e-05
-2.18130429423044e-05
-4.37934125741284e-05
-3.00776366020495e-05
-2.59278123511613e-05
-3.13748014479225e-05
-4.59272058907163e-06
-1.82506360274914e-05
-2.52296984409103e-05
-2.1158735837526e-05
-5.57665371000722e-05
-2.96541969773984e-05
-2.45747684335765e-06
-3.77841830696318e-05
-3.56576001366107e-05
-1.13190083299896e-05
-2.27668692751723e-05
-2.29693273407324e-05
-4.73823129825388e-05
-2.01240652906431e-05
-1.75398071927371e-05
-2.18215959072676e-05
-3.23141792289547e-05
-4.13894189000023e-05
-1.87141599552128e-05
-5.0787013119021e-05
1.9781026778368e-07
-2.81899455311531e-05
-2.58895095624512e-05
7.07743942021659e-07
-3.12754326449707e-05
-3.93479526494543e-05
9.09021083580268e-06
-4.67247779227429e-06
-2.21995642692223e-05
-3.56374939118494e-05
-1.15822454406091e-05
-2.19701577335946e-05
-3.55289331804301e-05
-2.54492644517353e-05
-3.2217615729923e-05
-1.47044190548442e-05
-2.51442883083313e-05
-2.47951726095107e-05
-1.19050487054193e-05
-4.6749856755429e-05
-1.04252642126932e-05
-3.89082004693284e-05
-8.83102362234795e-06
-1.76260164463502e-05
-2.50686998869552e-05
-4.72872110243773e-05
-3.34800283374649e-05
-3.08679233692226e-05
-3.89132504163577e-05
-5.34391052672028e-05
-3.63555883793396e-05
-4.99773194456589e-05
-3.84687189787885e-05
-3.79635897424833e-05
-2.29350018813717e-05
-3.40216885065562e-05
-5.36180498746863e-05
-2.20484722993374e-05
-8.11897168642287e-06
-3.04876746329406e-05
-5.12846301072126e-05
1.67369108308945e-05
-4.69288073212756e-05
-3.45059907410807e-05
-2.24836403117336e-05
6.84716182564257e-06
-2.60082663939648e-05
-2.6294159360587e-05
-1.98831390672051e-05
-3.28053720771034e-05
-5.55322594807464e-05
-3.75828335801761e-05
-1.98225188974848e-05
-1.53682091193606e-05
-5.30394167038163e-06
-2.60456271464948e-05
-3.63558092609845e-05
-4.20494031151941e-05
-4.94805712011241e-05
-2.30751337128114e-05
-4.8971946498223e-05
-3.77392374441088e-05
-1.88259193541201e-05
-2.83783542806425e-05
-1.40666814405841e-05
-1.62620003655056e-05
1.36329277708176e-05
-8.74792728107952e-06
-4.02366733965308e-05
-9.42778778830559e-06
-1.02176471984086e-05
-4.63912183441638e-05
-1.36799246750386e-05
-2.56478088412039e-05
-1.68242499133175e-05
-4.06183347767756e-05
-1.81700603344608e-05
-1.70375503656914e-05
-2.51625832266079e-05
-5.61715440780602e-05
-3.50020983275553e-05
-4.09838278237078e-05
-4.88956318611498e-05
-3.50125218117829e-05
-3.69031129528259e-05
-1.11001445936313e-05
-2.68271243433576e-05
-5.69623397103638e-05
-2.88020148671152e-05
-1.54642630863019e-05
-4.06646985312698e-05
-8.37643412565153e-06
-1.62331238775768e-05
-5.23732103625765e-05
-3.37989798545033e-05
-1.72968481288275e-05
-2.10282676807815e-05
-4.27210292191028e-05
-7.49411348310072e-05
-3.39357170712341e-05
-3.16510789455451e-05
-1.72227311138076e-05
-2.3754666892496e-06
-5.54497400424429e-05
-4.81858027049035e-05
-3.80359813446363e-05
-2.712159462187e-05
-3.56224441514499e-05
-3.20474662884164e-05
-4.90820359337897e-05
-2.45911492465294e-05
-2.25047818155679e-05
-3.37307444431835e-05
-2.8174279306777e-05
-3.01111336511319e-05
-2.60481294358494e-05
-2.0889425489107e-05
-1.1004954976202e-05
-4.90452061735407e-05
-1.86009652475921e-05
-2.82274116161033e-05
-5.29327997230008e-05
-3.67737678339964e-05
-2.43857278864369e-05
-3.14545772467801e-05
-2.75469141549166e-05
-2.0647069241099e-05
-1.35040849006798e-05
-4.59205817712033e-05
-5.69767275716352e-05
-2.54937183747237e-05
-3.27594988902369e-05
-2.68991955692573e-06
-2.327786297936e-05
-5.0309045538369e-05
-3.43478135887369e-05
-4.27154662336596e-05
-1.58275751498753e-05
5.46541152577385e-06
-6.88449123196424e-05
-2.42321143709387e-05
-2.07257162464123e-05
-4.50318343719192e-05
-3.07538495863609e-05
-3.34746895093246e-06
-1.39266419312858e-05
-1.65733457421891e-05
-2.7163167662846e-05
-6.9930220017676e-06
-2.35344271648668e-05
-1.62863190520544e-05
-3.69278856659514e-05
-2.72102542548343e-05
-3.04611745690054e-05
-2.84854536044416e-05
-2.32873543704313e-05
-2.8433211710858e-05
4.85862900176816e-06
-1.9461239900972e-05
-2.62910104411068e-05
-5.79380314002994e-05
1.01341929480439e-05
-1.40527174100932e-05
-3.49214585699127e-05
-3.16392043786552e-05
-1.60827889172802e-05
-2.86336280656235e-05
-3.75528352118897e-05
-1.90472802136961e-05
-2.64790537765775e-05
8.23018456308495e-06
-1.84467215735175e-05
-1.89009697281198e-05
-1.52456935872091e-05
-4.96835445168256e-05
-4.71873797264048e-05
5.99715998131592e-07
-3.06994328330717e-05
-3.78204637725809e-05
-4.31452562809766e-05
-4.26626290361577e-05
-7.34038536489557e-05
-3.20100124718227e-05
-4.21994514090542e-05
-2.33663176364195e-05
-2.16643099397159e-05
-2.30277356417048e-05
-3.29109503261125e-05
-1.73475397341923e-05
-3.94188989071528e-05
-2.78538566797605e-05
-4.15518235618974e-05
-7.92449297794915e-06
-7.66441060667051e-05
-1.57707971282842e-05
-2.32350556128276e-05
-2.66150598400883e-05
-4.50862048835934e-05
-2.61656961523908e-05
-2.32760011581233e-05
-3.12690877281279e-05
-2.91029839871211e-05
-1.60605873131851e-05
-3.08932849495498e-05
-4.30351809520733e-05
-3.49158443046198e-05
-4.48795089329867e-05
-5.49042229805546e-05
-3.67191376253727e-05
-3.4541045881322e-05
-4.79584207463535e-05
-3.47670047922335e-05
-4.50596299149689e-05
-2.40187087274804e-05
-4.22067526636094e-05
-5.22778000648966e-05
-4.57005653969488e-05
-3.15185234651771e-06
-3.12343724087597e-05
-2.49166659739483e-05
-3.13138364810769e-05
-4.22396565598835e-05
-4.3231186290409e-05
-4.21056606304432e-05
-1.88744887308462e-05
-3.85847384218676e-05
-1.57582451726133e-05
-3.21932333345783e-05
-4.3532731584168e-05
-1.70511840813959e-05
-5.47189430198259e-05
-3.26507151746897e-05
-3.777876305758e-05
-4.08514080432609e-05
-2.28986498918425e-05
-3.92028640129013e-05
-2.10871879413986e-05
-3.42039963231633e-05
-3.56674539046464e-05
-5.02728971593609e-05
-3.61257069477923e-05
-7.91108187838121e-05
-2.79879119789828e-05
-2.49472068247706e-05
-3.24791380621279e-05
-9.49576564445217e-06
-2.6231651434834e-05
-4.5964336374105e-05
-5.10385891050356e-06
-5.04094184418457e-05
-4.31450864401993e-05
-3.36060829424653e-05
-4.78492624364867e-05
-2.15734585624665e-05
-1.20087109796532e-05
-3.25212898642352e-05
-3.52060853591892e-05
-9.01479272514644e-06
-2.89062284679988e-05
-2.65199029450404e-05
-6.92360647937269e-06
-3.07284158539661e-05
-2.69004960846353e-05
-2.06932733046834e-05
-1.02776320862363e-05
-2.36153291111555e-05
-3.08829763489595e-05
-1.87583721772157e-05
-5.61928664251292e-05
-2.55515549576886e-05
-3.52072993395255e-05
-3.53146059033655e-05
-4.4332588564948e-05
-5.29896568975108e-06
1.09601585611943e-05
-3.81428692753678e-05
-3.92142461809143e-05
-4.02231509722598e-05
-4.03003489619182e-06
-6.04121890432457e-06
-1.6415993132983e-05
-4.29327363565973e-05
-2.35987802403535e-05
-7.89229767990319e-06
-4.13859083651351e-05
-4.46273800128856e-05
2.6967371601929e-06
-2.21957880105876e-05
-5.43100295617454e-05
-3.77935792509682e-05
3.73389716242808e-06
-8.85956326574726e-06
-5.43281956835337e-05
-3.93068865310831e-05
-2.36582644671322e-07
-3.15985540640375e-06
-2.21632137451598e-05
-7.71458534592972e-05
-2.93461377813553e-05
-4.03182197806093e-05
-1.52746703521461e-05
-3.6834106305007e-05
-7.61354045984308e-06
-1.65074571297315e-05
-4.24318972199958e-05
-3.45150368181542e-05
-4.62152209451835e-05
-4.67189418748248e-05
-6.70758449863232e-06
-3.76691412968497e-05
-1.41324443868581e-05
-3.4814887929206e-05
-2.95403937360772e-05
-2.43418038320142e-05
-3.10571020092865e-05
-7.16630644350442e-06
-2.51719701488595e-05
-3.83199732042785e-05
-4.10629668976177e-05
-2.67114370260493e-05
-2.51145546156848e-05
-1.24975140363066e-05
-1.58784576218318e-05
-2.18465347235391e-05
-4.60771319753422e-06
-2.28698790050511e-05
-3.23907815845785e-05
-1.46569262615537e-05
-4.85768777788155e-05
-4.8259193588903e-06
-1.78297932450895e-05
-1.30129292313436e-05
-5.20258519629797e-05
-2.45492845836577e-06
-1.74898968663251e-06
-3.76560031216564e-05
-3.6772094963574e-05
-6.10943845312883e-06
-2.94902452791012e-05
-2.47993053286993e-05
-6.00570396051733e-05
-4.67614693040013e-05
-3.03395403387404e-05
-3.06807698148068e-05
-2.53435916464756e-05
-3.63118630524353e-05
-2.48652266914475e-05
-4.04175947070135e-05
-6.91295657660621e-05
-2.88721860002781e-05
-4.01076258368075e-06
-3.80807698249569e-05
3.44039601222775e-07
-2.71001947853662e-05
-4.32895716667894e-05
-2.29082488156522e-05
-5.04900128397101e-05
-2.22831419494246e-05
-1.88339881323871e-05
-2.9909849272663e-05
-3.04155764282706e-05
-1.88355611897153e-05
-3.97168933862112e-05
-3.42067636450924e-05
-7.67454015481329e-06
-3.12227673867688e-05
-2.28174251160504e-05
-3.59401504347605e-05
-2.55743422049098e-05
-2.19500949100244e-05
-6.4653541724616e-05
-3.11614468187524e-05
-4.36918333626174e-05
-4.25236736420046e-05
-1.38947447931852e-05
-3.23971723769885e-05
-1.52460499072025e-05
-2.45839747182026e-05
-4.38988217079946e-05
-2.42936520228317e-05
-2.96481761523757e-05
-2.23756487273063e-05
-6.44758329913134e-05
-2.81935753971339e-05
3.38563877794071e-06
-4.43071277145502e-05
-3.49238900943717e-05
-1.70163802121964e-06
-4.39566899848729e-05
-4.5013949928853e-05
-4.90737034693956e-05
-5.4256996580843e-05
-2.35761729720371e-05
5.37660055154397e-06
-3.63658698539055e-05
-5.71652566619128e-06
-1.27874399201141e-05
-4.68726595641357e-05
-2.39236921422091e-05
-2.97320457261482e-05
-4.68633940096117e-05
-2.71553751658068e-05
-5.02149916624874e-05
-2.82513709317343e-05
-9.64336887302126e-08
-3.50625399433706e-05
-3.87047547566851e-05
-5.48172836176038e-05
-4.46275529838176e-05
-2.20853047066251e-05
-2.27985989848379e-05
-3.74509415114217e-05
-1.92080915495872e-05
-2.66938602180759e-05
-3.25111433959048e-06
-7.21736535428492e-06
-1.07815469053309e-05
-9.90074754613583e-06
-6.74751372885175e-05
-7.88652175075637e-06
-3.52023703048301e-05
8.67146142526315e-06
-4.39527480660987e-05
-4.35985285072084e-05
-3.91195174572855e-05
-2.56602369484015e-05
-2.97388344714314e-05
-4.67703660832287e-05
-1.38788223738032e-05
-3.99736258003817e-05
-1.91864224382405e-05
-1.43009112868085e-05
-5.62187421751847e-05
-4.01909637629258e-05
-3.35140939442635e-05
-1.73828050436452e-05
-2.50375712315795e-05
-1.36737112843229e-05
-2.76515535243568e-05
-1.48751568973291e-05
-3.14956783375298e-05
-1.90001930720763e-05
-1.64612266505433e-05
-3.78618015179953e-05
-3.07734786793254e-05
-2.10918447961964e-05
-4.19905599816601e-05
-2.83139728296915e-05
-4.06009447920515e-05
-3.09264581134388e-05
-2.08113559084797e-05
-1.95405050448756e-05
-1.0215676651692e-05
-3.88804207380219e-05
-3.41790814327607e-05
-3.59678521175894e-05
-4.6953091831231e-05
5.2682091099811e-06
-2.49229830419693e-05
-5.07979771172969e-05
-4.61296284019942e-05
-4.18471716386507e-05
-2.73190254872218e-05
-3.18758878107565e-05
-1.20953238216622e-05
-5.72500849041734e-05
-2.90484797436225e-05
-1.71942828314306e-05
-2.49502179750605e-05
-2.20644283417026e-05
-3.72835518986745e-05
3.687295565638e-06
-2.62803733947623e-05
-4.49182058277069e-06
-2.51789193030769e-05
-2.36621446452932e-05
-2.28248000363781e-05
3.15140687683446e-06
-1.55624645808195e-05
-3.91036667973882e-05
-3.16651316580183e-05
-1.79318967153803e-05
-2.06350541219377e-05
-4.65193017132119e-05
-4.88394882094337e-05
-1.34000806442468e-05
-1.52485806895486e-05
-2.20437018675731e-05
-3.19827627517439e-05
-2.52083442665382e-05
-3.9931338016299e-05
-5.09312879080667e-05
-3.04067279670079e-05
-6.41281251819243e-05
-6.81033254461828e-06
-1.89440086071403e-05
-4.73279789619147e-05
-3.56708116609111e-05
-2.44169438797801e-05
-3.06874922133429e-05
-3.73631784844044e-05
-2.47959154715441e-05
-3.66544647081714e-05
-9.80550990016415e-06
-3.50936616807441e-05
-3.05312158200829e-05
-2.58278575527824e-05
-2.49955385569156e-05
-2.19511173965271e-05
-1.93766330210167e-05
-3.06050376743428e-05
-5.04845909092185e-05
-1.80104159205175e-05
-2.76174288457088e-05
3.79758573786145e-06
-3.86210196184815e-05
4.04394041484321e-06
1.777775303518e-05
-2.39534392595272e-05
-4.41687944757871e-05
-2.19886492484264e-05
-2.40803085726647e-05
-4.09218255095996e-05
-3.33850584990841e-05
-3.82482629320924e-05
-4.01354028583025e-05
-4.3271863497516e-05
-1.76673730390419e-05
-3.05921785310576e-05
-1.4291583815367e-05
-1.05246230390552e-06
-6.77021925189883e-06
-2.67811432748785e-05
-3.16780113009457e-05
-2.58280470082783e-05
-3.79950212674813e-05
-4.72166978347588e-05
-2.0518316417887e-05
-4.09350627362988e-05
-3.31424443042241e-05
-3.84194690065999e-05
-1.04628722194605e-05
-1.49591115896225e-05
-4.14151470505752e-05
-6.58601686562996e-05
-2.19272029652169e-05
-2.08334025137502e-05
-1.11050679625666e-05
-1.49535892143446e-05
-3.60481506478515e-05
-3.1014835533374e-05
-2.75503771717791e-05
-8.59895388855276e-06
-2.04710514741886e-06
-4.36214911704404e-05
-2.5775556937891e-05
-3.9265215431389e-05
-2.38901732561776e-05
-3.75665141946929e-05
-1.15623792114406e-05
-2.95166974804594e-05
-3.99629747275469e-05
-3.06407466197602e-05
-4.11131833143607e-05
-2.93078689072345e-05
-1.72473896392469e-05
-3.53596492186337e-05
-4.98898992404759e-05
-2.4342714173091e-05
-1.61497607583987e-05
-4.98541120490338e-05
1.04818146847667e-06
-1.13635645133166e-05
-1.9138624348294e-06
-2.75588789556949e-05
-3.66805490394754e-05
1.30514721573845e-05
-3.12928363959318e-05
-3.11365792251073e-05
-3.73035954576657e-05
-3.44170830285226e-05
-1.15322654444224e-05
-3.39598170856262e-05
1.41622171278525e-06
-1.72006316925811e-05
-3.34170201616951e-05
-1.47444574699462e-05
-2.39186554036638e-05
-6.95523405084613e-05
-6.3768628310513e-05
-6.41932937724348e-05
-1.60602680797331e-05
-1.36829425566513e-05
-3.13097608471671e-05
-2.0234203664879e-05
-4.82456798687606e-05
-5.52364901079926e-05
-3.9784326905874e-05
3.08626355418676e-06
-2.0563510483946e-05
-4.50191533644336e-05
-3.34291221657627e-05
-2.32297055365854e-05
-3.39099082120922e-05
-4.42406104546255e-05
-2.74080273161312e-05
-6.55981313646437e-05
-1.50192611910879e-05
-3.4908495354264e-05
-5.98402902496182e-05
-5.46149061162628e-05
-1.6415688824684e-05
-9.83739863681204e-06
-5.43131735537286e-05
-2.75496685722023e-05
-2.15135211624146e-05
-4.26022129664764e-05
-1.90245901450204e-05
-2.4294178089574e-05
-1.68626831351249e-05
-2.27677405632881e-05
-2.31216914377283e-05
-3.90188232966541e-05
-3.50230499309698e-05
-3.01951103234532e-05
-1.32362831184837e-05
-3.51974811446561e-05
-5.86191719897069e-05
-2.6667429359451e-06
-3.44750749036143e-05
-2.34565954824843e-05
-2.60079224438948e-05
-9.80777330541109e-06
-2.07539108692204e-05
-1.62444345432804e-05
-4.69028390047864e-05
1.41918280309479e-05
-1.81068375096042e-05
-4.79867568668356e-05
-4.40188876571805e-05
-6.79032549907716e-05
-3.02922364045238e-05
-4.07592170514733e-05
-2.49293533458582e-05
-5.50039797502413e-05
-3.16577361560309e-05
-4.24547769827378e-05
-1.12073160437323e-05
-5.31401146967937e-05
-3.41129369866763e-05
-7.78887138347866e-06
-4.94173104441157e-06
-2.350730963549e-05
-3.87237780462893e-05
-4.08359776609357e-05
-7.18328312161057e-06
-8.10333035234931e-06
-5.18119198035784e-05
-3.23505316840587e-05
-5.87413350835888e-06
-5.80173069495301e-06
-2.82570685307483e-05
-2.13378337575869e-05
-2.14910786716138e-05
-4.38615678971309e-05
-3.83611448867138e-05
-7.75880337390764e-05
-2.14439737300701e-05
-1.18937672245117e-05
-1.34704325200492e-05
-4.70261838076025e-06
-4.35127793687261e-05
-5.32630968036084e-05
-4.14695875253285e-05
-4.82666728835793e-05
-4.51294819954052e-05
-5.353130902367e-05
-5.21197294928521e-05
-5.45575327466237e-05
-4.66164952406236e-05
-1.98329107248594e-05
-5.33117392306259e-05
-1.0051816298915e-06
-3.22343292334506e-05
-4.24897720485865e-05
-3.75976378589354e-05
-9.20419653832342e-06
-2.50410671085244e-05
-2.10359162826201e-05
-1.00624610176875e-05
-3.44687175177611e-05
-1.83284910351763e-05
-3.48145632987467e-05
-3.70734280807132e-05
-3.51334294664934e-05
-3.0172829963291e-05
-5.17975260355618e-05
-3.72410674597503e-05
-7.40149816875719e-06
1.66996982691845e-05
-5.4415465312427e-05
-3.22852140785606e-06
-1.28716596577162e-06
-2.58117395941505e-05
-4.00736601815829e-05
-3.4157898998976e-05
-6.21592403764267e-06
-8.9513809759191e-06
-4.3951024243825e-05
-5.20605615741012e-05
-6.17021005700758e-05
-3.78706091372377e-05
-3.14065222981844e-05
-1.41716167091259e-05
1.56128882999022e-05
-3.26950077277346e-06
-2.48863698351528e-05
-4.10130389842724e-05
-3.90794623221818e-05
-4.17359095000674e-05
-3.46986724417493e-05
-4.39602490315565e-05
-1.73077273116791e-05
-3.51861314615151e-05
-2.07138530809256e-05
-5.02358149752193e-05
-2.12798061209908e-05
-1.58565050938164e-05
-3.49738536482474e-05
-6.48571988382937e-05
-3.7106074842438e-05
-3.50290976352923e-05
-7.04640565041288e-05
-1.45101498761194e-05
-9.0450909243517e-06
-2.17610148414784e-05
-2.68117288442871e-05
-3.24839066101652e-05
-4.86366580929882e-06
-4.07564649656237e-05
-3.31628276973762e-05
-4.66762882880607e-05
-3.06399426144149e-05
-5.9880997919492e-05
-1.92973619791657e-05
-3.39336657981416e-05
-3.73491282325217e-05
-2.97975425406666e-05
-5.32309406509091e-05
-3.75252794913849e-05
-2.35392124042187e-05
-3.04727023690136e-06
-3.69029698402079e-05
-1.58261692717897e-05
-1.6299149729334e-05
-2.71708312483512e-05
-2.48802750268623e-05
-4.35634572214994e-05
-1.99351166764626e-05
-2.59852245593511e-05
-1.2767143902273e-05
-2.43170412311276e-05
-5.11915722809471e-06
-2.23749137797109e-05
-3.07482486384613e-05
-2.76111257104019e-05
-2.08681744182019e-05
-4.00676556672245e-05
-1.94489926773023e-05
-1.5768911952662e-05
-1.49268335686716e-05
-5.49212709962691e-05
-3.2535456637821e-05
-2.28326442876959e-05
-2.8710347965478e-06
-4.39770813436557e-05
-2.22042914512698e-05
-4.13612381522898e-05
-2.01023675585662e-05
2.44705804405475e-05
1.63255874955124e-05
-2.60558807813981e-05
-1.69219252003256e-05
-2.47154936960529e-05
-4.42322495431354e-05
-4.03602415430882e-05
-3.86138192140269e-05
-1.27681024802152e-05
-1.72056448479809e-05
-5.66291091519965e-05
-3.60335316800849e-05
-4.36993433011553e-05
-4.60030580119019e-05
4.12857453161665e-06
-7.41725255957714e-06
-6.41257315566717e-05
-4.86392688171435e-05
-1.62808467116349e-05
-1.76222286265666e-05
-3.6063280537725e-05
-4.43332990590691e-05
-6.46154738410419e-07
-3.30746052698867e-05
-2.16768371929835e-05
-3.5240856850455e-05
-4.53477129753849e-05
-4.73893471819007e-05
-5.03445846719241e-05
-2.60679759760376e-05
-4.46325642270181e-05
-6.45572800492416e-05
-6.07123493062186e-05
-2.84327868338684e-05
-1.86152319508018e-05
9.51961645169011e-07
-2.0680950368324e-05
-3.88932751456223e-05
-1.19161614646854e-05
-2.97213239134034e-05
-3.0171729645748e-05
-1.3761763637008e-05
-5.92577288319865e-05
-4.66451443721438e-05
-4.85677764340469e-05
-6.49230659359138e-05
-4.50288632022466e-05
-1.55898586190053e-05
-3.30723387858676e-05
-1.7273886898731e-05
-7.28355002284806e-06
-2.7159386370468e-05
-8.21154562492254e-06
-3.55576738834877e-05
-9.92651053534452e-06
-3.25510296370874e-05
-5.1774105523932e-06
-5.05401633410599e-05
-3.22492415506573e-05
2.06176999243921e-06
-4.95992552600006e-05
-2.6985989945791e-05
-1.51086752030595e-05
-2.54579719078211e-05
-3.10729751766263e-05
-7.77939008652808e-05
-2.45319549802833e-05
-1.98937630601386e-05
-1.80095383407571e-05
-2.15192249043605e-05
-3.32396611110777e-05
-4.55244554587614e-05
-4.02562207752225e-05
-4.87488244844362e-05
-2.67628343786563e-05
-6.93973376160871e-06
-2.7198182110973e-05
-2.65935479024397e-05
-2.96311265288553e-07
-2.44972341283105e-05
-1.57055489578106e-05
-2.18378655852669e-05
-2.53075179827344e-05
-1.13068335719473e-05
-4.74260948006839e-05
5.56991510973238e-06
-1.78275650448975e-05
-2.32690797919994e-05
-3.31914710644668e-05
-2.5050137776313e-05
-3.00279541898932e-05
-2.42254203957069e-05
-5.50727326909663e-05
-2.50365758291501e-05
-3.0593963163254e-05
-3.52624413816366e-05
4.46895734467632e-06
-3.83263651159468e-05
-3.6171345120848e-05
-3.65495194294772e-05
-1.09622796057506e-05
-3.57008638809177e-05
-1.86876307969768e-05
-4.79589491954095e-05
1.79259753273657e-05
-3.75149686039145e-05
-1.90198938676567e-05
-5.42590954266051e-07
-1.93517511281495e-05
-4.52896764808197e-05
-3.4662732352464e-05
-1.92861054884528e-06
-1.41898083963266e-05
-2.2871703267221e-05
-1.66112522110047e-05
-3.61348876083187e-05
-2.99855725498103e-05
-6.58373141495158e-05
-3.02638513899945e-05
-5.06881276611584e-05
-1.36773013654118e-05
-2.05333752965013e-05
-6.51039787577036e-05
-2.24288585868039e-05
-2.65961885504646e-05
-3.76748805974849e-05
-2.70962137100885e-05
-2.8539342852999e-05
-4.16016894332316e-05
-3.2589427411e-05
-3.10143461886433e-05
-7.21039074546115e-06
-6.03839833005521e-05
-3.77356082555561e-05
-5.53771169417802e-05
-5.1562496637439e-05
-1.81174178015587e-05
-4.73786540933487e-05
-3.49123545810809e-05
-4.96948858719011e-05
-2.59858699296844e-05
-1.35092045219923e-05
-2.55726652074887e-05
-4.92701279243187e-05
-4.90123147631511e-05
-4.79147772536169e-05
-1.28941818017645e-05
-1.70618464959907e-05
4.44682690550853e-06
-3.1124845320302e-05
-1.13549686939855e-05
-1.95070757212865e-05
-4.31324186013148e-05
-3.51085185048365e-05
-1.88483059111144e-05
-2.72894033941824e-05
-1.87300603937401e-05
-5.24672831909306e-05
-7.95173906619443e-06
-3.6429870614577e-05
-3.22606318165311e-05
-3.18053444514374e-05
-4.31157833555276e-05
-1.98051833010736e-05
2.97854174349424e-06
-5.60098899664892e-05
-1.76815885480716e-05
-2.08064174052299e-05
-4.06019711500744e-05
-2.85315414509645e-05
-5.33302048754169e-05
-2.83886527332898e-05
-1.36863144661124e-05
-3.6846996288686e-05
-3.79063370781917e-05
-4.76975871818726e-05
-4.47071526835086e-05
-1.28778688345182e-05
-3.19608758889414e-05
-3.06493407092592e-06
1.3624220526831e-05
-4.7745808876715e-05
-2.16960883463644e-05
-5.19717887517146e-05
-3.92914377946695e-05
-1.41514835759552e-05
-2.5488323604995e-05
-6.11146872637046e-07
-1.26441025894127e-06
-1.30511646445832e-05
-6.73129955164906e-05
-3.36879453407718e-05
-3.69063095417623e-05
-4.14916839355984e-05
-7.43151349562091e-05
-3.54839932655138e-05
-4.32403275021533e-05
-6.62897173685817e-05
-5.38575660024207e-05
-1.41526458081984e-05
-2.68997449762543e-05
-2.03996365490154e-05
-3.2505625783186e-05
-3.42162634506453e-05
-3.97125671691959e-05
-2.91905857275128e-05
-3.62818216614246e-05
-4.74125244528214e-05
-3.83325766855588e-05
-3.255600535995e-05
-3.75778503005037e-05
-2.19654951371779e-05
2.74677198646244e-06
-4.05727351986613e-05
-2.79641116668948e-05
-3.78005353159699e-05
-2.16082467431908e-05
-7.09565024973172e-06
-5.48358887687748e-05
-3.92608662843372e-05
-5.95643849062159e-06
-1.39822830089792e-05
-1.1943075028069e-05
-2.43977466387793e-05
-3.61631001567465e-05
-1.76672277044258e-05
-1.33014318187179e-05
-3.49113313176037e-05
-4.63164911758621e-05
-1.16441146106855e-05
-6.06242473290555e-06
-9.16743566172605e-06
-2.44326601460918e-05
-3.47289256628274e-05
-1.75728985707649e-05
-4.82208082982361e-05
-3.071414692633e-05
-4.86438100734284e-05
-6.00817539533592e-05
-4.07034894947976e-05
-3.62353972054222e-05
-3.23213471905452e-05
1.18194784414357e-05
-1.60139657919052e-05
-3.41572722174861e-05
-3.2352909923075e-05
-4.88974570528797e-05
-5.71522804087926e-05
-4.07037315267243e-06
5.43789002813198e-06
-3.07935961386633e-05
-2.38231498148673e-05
-1.9579469393618e-05
-4.49788682930493e-05
-3.77823286438819e-05
3.26239184814207e-06
-3.14554338259021e-05
-3.90484389330759e-05
-3.98052360352991e-05
-4.28123251708095e-05
3.39554610579036e-06
-2.97116714539462e-05
-3.50892202836585e-05
9.24848182153618e-07
-6.81466565916319e-06
-3.37565321476214e-05
-1.12133383923899e-05
-2.64748545896495e-05
2.01585218288563e-05
-8.18038002889408e-06
-2.99437824546721e-05
-2.6010809854724e-05
-6.94275848347101e-05
-5.18951460130735e-05
-2.35040071892907e-05
-2.7703267036483e-05
-1.56055481455444e-05
-4.15746635680809e-05
-4.77964868141679e-05
-1.48198933038202e-05
-1.47909532252026e-05
-3.28359098778393e-05
-3.64661557898636e-05
-2.8001409849917e-05
-2.46343635920192e-05
-1.51451819961329e-05
-3.64041685492137e-05
-4.61570615364338e-05
-1.00755370789119e-05
-4.6635645095234e-05
-7.73020686283531e-05
-1.62497376930956e-05
4.96987415626971e-06
-2.22297466731027e-05
-6.49531579163893e-05
-2.32604881549823e-05
-3.66470431202107e-05
-4.52398057834658e-05
-4.71983073391815e-05
-2.42759662809272e-05
-4.13642572370308e-05
-3.11622123998154e-05
-9.34926367728479e-06
-1.66395209788376e-05
-3.3068882859863e-05
-1.63453104153566e-05
-1.20965211194799e-05
-4.75552543350525e-05
-3.13043386619187e-05
-3.3246443866156e-05
-2.25833674162924e-05
-1.36761684059464e-05
-5.81199430529953e-05
-3.66257025324114e-05
-4.73684072487061e-05
-4.75689185345948e-05
-5.65624747611426e-05
5.51706666860053e-06
-4.23921589337868e-05
-4.17895237152517e-05
-2.94192286654855e-05
-4.41566849398708e-06
-2.39700763674972e-05
-8.48119426629722e-05
-1.98854449824818e-05
-2.67068104396665e-05
-2.72186992759348e-05
-1.78683527046149e-05
-5.39255258685597e-05
-3.8616620793487e-05
3.7531953289839e-07
-1.84593053046922e-05
-5.91806486511314e-05
-1.81825887913959e-05
-4.73406885883097e-05
-1.13577032014154e-05
-4.41559472921202e-05
-4.16196321233328e-06
1.07139552240299e-07
-3.06132212424689e-05
-1.59991373163902e-05
-1.27475077434404e-05
-5.41133335957159e-05
-1.95876594637037e-05
9.86605938156349e-06
-4.40590762461543e-05
-4.70508666392354e-05
-2.59746917074291e-05
-1.04125773121492e-05
-3.76945340708528e-05
1.25112312088814e-05
-4.24650583205797e-05
-4.46693237181821e-05
-4.21246566258364e-05
-6.32644380083311e-05
-1.55379737655034e-05
-1.29902036133014e-05
-4.56906605177543e-05
-1.62465622887227e-05
-3.1398960519284e-05
-6.19203646478643e-05
-4.27438228249876e-05
-5.50440817761522e-05
-1.69204913270542e-05
-4.88365381666896e-05
8.70181503947285e-07
-3.82196573282691e-05
-2.26657788986914e-05
-3.14719199282954e-05
-3.84278621483799e-05
-2.34669562884828e-05
-6.35549746424625e-07
-4.63853868678306e-05
-3.38626341392978e-05
-2.98464618763695e-05
-1.70221627620631e-05
-8.65108252432733e-06
-9.53881030087982e-06
-2.72202740792049e-05
2.04247123975716e-06
-2.32435150356776e-05
-6.20333192818112e-06
-5.39847742062696e-05
-2.60134583369943e-05
-5.96613362526865e-05
-5.73972835238246e-06
-4.95579535071907e-05
-4.7152199019404e-05
-2.35860749933761e-05
-4.86868364958768e-05
-7.55089456709376e-05
-3.86910341899465e-05
-4.71181755539901e-05
-7.33932575233596e-06
-3.6332063822927e-05
-9.50648198026424e-06
-4.65631239121424e-05
-4.19412244162457e-05
-3.55837251421424e-05
-5.94420631347085e-05
-2.99506403455894e-05
-4.32000977358022e-05
-5.67334576002681e-05
-5.93463164057296e-05
-3.08020595246318e-05
-4.50662107214331e-05
-2.35025900717183e-05
-5.15873494723211e-05
-3.08272942216353e-05
-7.58416205264612e-05
-3.70170751995823e-05
-2.99765873457875e-05
-2.56614267562584e-05
-2.94326154174954e-05
-2.51117203614196e-05
-1.8599748015608e-05
-1.43411745826179e-05
-1.64631996127588e-05
-3.02184902531355e-05
-6.02165217243152e-05
-3.96046674707576e-05
-5.90676915830168e-05
-5.69387197659503e-06
-2.2107562285898e-05
-7.6313604004866e-06
-1.81620292561051e-05
-3.15981386383201e-05
-2.18751968686946e-05
-2.02053656189071e-05
-6.68152410703856e-05
-2.92815266483235e-05
-3.72272428142e-05
-4.03163164890808e-05
-2.18732929877991e-05
-5.7395240498771e-05
-2.47965900193024e-06
1.09583146500872e-06
-3.65828682716176e-05
-2.49652154788083e-05
-4.63400592653405e-05
-3.46350780948233e-05
-1.81036700725091e-05
-2.88642172893975e-05
-1.46832150629857e-05
-1.13446372090505e-05
-3.45398505929062e-05
-5.16630244342037e-05
-2.27700912924829e-05
-1.80939756728893e-05
-2.39418832442817e-05
-1.48695732730076e-05
-5.46589156898481e-05
-4.06641788208065e-05
-2.07771508262677e-05
-2.90941009691068e-05
-2.20432870164274e-05
-3.78629908020275e-05
-5.16868592865928e-05
-3.95919745757602e-05
5.68036279018049e-06
-3.47092812884883e-05
-3.8022538472335e-05
-1.97128056045951e-05
-5.52461199859091e-05
-3.83063207668168e-05
-2.49257559363448e-05
-2.12486571045654e-05
-1.83649703230415e-05
-2.88567107963636e-05
-3.54713592569234e-07
-2.89259397031003e-05
-2.06763261681738e-05
-2.64881094772142e-05
-2.95556613190572e-05
-2.15758770964005e-05
-3.30154065442477e-05
-4.69743670946277e-05
4.44740538365116e-06
-1.55077090923796e-05
-1.65298825994309e-05
-1.40255664834464e-05
-2.01205312314557e-05
-3.24480821770593e-05
-2.42828800154583e-05
-3.04762237413442e-05
-1.08793913325075e-05
-1.81506729043697e-05
-3.14744395988661e-05
-2.14906873156102e-05
-2.79989776971658e-05
-2.40304250152e-05
-3.69748254265678e-05
-3.45094505090003e-05
-4.82126047145783e-05
-1.0909924153396e-05
-3.01489450119484e-05
-1.58830314538604e-05
-3.18298765549446e-05
-3.42799728252748e-05
-2.60946331585459e-05
-1.42181565364355e-05
-3.36568387490975e-05
1.07792846153265e-05
-5.43460564538978e-05
-4.9817593910813e-05
-2.70369046376149e-05
-1.60568857498005e-05
-3.79472694915141e-05
-2.64213324823066e-05
-2.2126135103047e-05
-2.96190832323575e-05
-5.69528851043946e-05
-2.38384590166225e-05
-1.12380966769323e-05
-2.95595893972232e-05
-3.11843362967978e-05
-2.9827870158423e-05
-1.67129276373055e-06
1.16000450856986e-05
-5.52568981326359e-05
-1.82973763516505e-05
-7.2907846005572e-05
-4.46808490368806e-05
-1.64527049475412e-05
-1.89949260532289e-05
-1.94081827176172e-05
-3.65109430586932e-05
-3.48504343404876e-05
-1.85421479559174e-05
-5.70724266493413e-05
-2.47761114991263e-05
-2.76723913640996e-05
-2.95321941194328e-05
-2.46074733822662e-05
-5.11703268068211e-05
-2.77800440536175e-05
-4.19398072349835e-06
-2.59569776438626e-05
-2.01577377876195e-05
-2.03472666087552e-05
-3.67900117537778e-05
-1.48890040972918e-05
-2.36549291509917e-05
-2.84767948846131e-05
-5.54285104691354e-05
-3.92561480576237e-05
-4.80558997736572e-05
-4.92552850081755e-05
-2.90905679930263e-06
-2.54710379244783e-05
-3.45937376624934e-05
-5.8126350071759e-05
-2.31590004683193e-05
-2.90343208601826e-05
-4.53749664615595e-05
-2.23985535257213e-05
-3.06978443481178e-05
-3.28043907818262e-05
-4.85178481814946e-06
-4.82211108820092e-05
-2.62614440826909e-05
-3.67061247612165e-05
-5.06372268276285e-05
-6.0126521157659e-05
-3.83597351557169e-05
-2.50590315280567e-05
-3.70217384772936e-05
-3.0426578367335e-05
-4.7038012008047e-05
-1.17424730094831e-05
-3.58614062584988e-05
-2.76321465206098e-05
2.84585726101058e-06
-1.48823617654831e-05
-2.66582304717226e-05
-1.61609899355405e-05
-2.99532124943582e-05
-9.96724340984143e-06
-2.76781722747325e-05
-4.64363952592798e-05
-4.40394118115115e-05
-2.99924028233923e-05
-3.17462124342513e-05
-2.10059010618073e-05
-3.53942365246547e-05
-6.31669323895957e-05
-3.58918847094482e-05
-5.33577300535235e-05
-2.67985532784976e-05
-1.07270877299238e-05
-1.53790657864149e-05
-2.15570689680409e-05
-4.18425438779031e-05
-5.58909519091836e-06
-1.94034192945989e-05
-3.09633773105771e-05
7.44059271853446e-06
-3.63405643905633e-05
-3.68803667849719e-05
-4.25069990397182e-05
-4.05197767081771e-05
-4.16458596123816e-05
3.0519040543188e-06
-2.31371082048247e-05
-1.70522910246876e-05
-3.96988673210137e-05
-1.36235065584636e-05
-3.49833942382184e-05
-1.3356456547195e-05
-2.7419778009445e-05
-7.19876642864367e-05
-9.77017143010059e-06
-8.58261314907609e-06
-2.5822549762581e-05
6.26388522938646e-06
-4.09181524218314e-05
-7.2597652098416e-06
-2.99165095157985e-05
-3.39757819698468e-05
-9.75618569752067e-07
-4.06614913852635e-05
-5.05040752507582e-05
-3.32326479053449e-05
-2.58978455656329e-05
-1.67988717135484e-05
-2.10751740399491e-05
-4.2978721341846e-05
-4.26452867146523e-05
-3.8582507194179e-05
9.11638450795662e-06
-1.24732086318724e-05
-1.9640212788462e-05
-1.72611671731995e-06
-1.74776449010082e-05
-3.48358501880466e-05
-1.42937777133669e-05
-2.42316415324156e-05
-2.23996357511999e-05
-3.57019188510223e-05
-6.17972560426811e-06
-5.2798445281512e-05
-6.18870158939292e-06
-3.32141405908657e-05
-2.81923727310051e-05
-2.48712626776346e-05
-7.14748094237032e-06
-5.83253715341729e-05
-9.81565925493571e-06
-5.749594518179e-05
-4.5545454940262e-05
-5.90881803919445e-05
-1.75134404202225e-05
-1.53952755607235e-05
-7.68990763965446e-05
-4.71116286948802e-05
-2.2477485324984e-05
-4.19802364469971e-05
-4.01510959249129e-06
-1.67188140343569e-05
-2.5185097607564e-05
-2.50087148157472e-05
-1.47183701067785e-05
-3.18007669548623e-05
-3.23075035657271e-05
-4.82333755066285e-05
-8.26000334924828e-06
-3.59637264608906e-05
-2.03907491386964e-05
8.8680619286235e-06
-2.66468643156713e-05
-4.39231676522184e-05
-2.39546616043097e-05
-3.70764831866238e-05
-9.8935970319492e-06
-1.73479853618003e-05
-5.57297450254203e-06
-4.60599578266263e-05
-2.38824394474929e-05
-2.9191897106189e-05
-5.08362382521405e-05
-5.87644084371445e-05
-3.44133626572925e-05
-3.4733285441475e-05
-2.60789016680412e-05
-3.8646418427682e-05
-3.08472534983444e-05
-4.73296337342971e-05
-3.99927027547562e-05
-5.5834216317911e-05
-1.1350720480732e-05
-3.6112918173444e-05
-3.5092356650057e-05
-4.68527669150651e-05
-4.07381238798144e-05
2.49167092295542e-06
2.26897083669719e-07
-4.40719399540579e-05
9.19228249804771e-06
-2.05378865630915e-05
-3.32181539952695e-05
-3.84231972600942e-05
-2.0726605000267e-05
-9.10667839846101e-06
-4.24758259305023e-05
-4.16175127327301e-05
-4.19905555031908e-05
-2.12486357424552e-05
-2.91507338870914e-05
-5.6919857392275e-05
-3.17360907080758e-05
-6.48541494446034e-05
-4.14308044961995e-05
-3.29619212852438e-05
-2.67685199900515e-05
-1.90509728978287e-05
-4.10518645883135e-05
-4.63102550598407e-05
-1.57324089182287e-05
-5.70784324064945e-05
-4.1689901157801e-05
-1.34734369127244e-05
7.41350756951732e-06
-4.73722751884464e-05
-3.12522920316635e-05
-1.89510597617014e-05
-5.09432257635699e-06
-3.08562616373016e-05
-9.11020760631338e-07
-4.30221810664198e-05
-3.33317477295753e-05
-4.09901306857117e-05
-3.35463899452321e-05
-4.82944236569264e-05
-3.46551266607722e-05
-2.26820489497856e-05
-2.86596229185248e-05
-2.18706343494223e-05
-6.49895820354752e-05
-4.49265239159478e-05
-2.75852273694927e-05
-4.16966749260263e-05
-3.17449993673601e-05
-1.94047360473945e-05
-4.43550272127688e-05
-2.92942267237107e-05
-2.39378477579476e-05
-4.65202496306458e-05
-5.44265606628462e-05
-3.99251906111351e-05
-4.46275449263471e-05
-3.49099349853754e-05
-2.86190864954442e-05
-2.1119503091104e-05
-2.26488857387871e-05
-4.08347726630574e-05
6.84059828985077e-06
-3.08749588481271e-05
-5.50386500366676e-05
-3.38752453327341e-05
-4.85622042442246e-05
-2.4063872791559e-05
-5.47642253313998e-05
-3.44862100038391e-05
-3.99696037026616e-05
-2.39754560492035e-06
-3.03801006966838e-05
-2.59408139228153e-05
-4.80267194946482e-05
-4.95281177001093e-05
-3.97541009672938e-05
-3.80960311138665e-05
-2.85239908889458e-05
-2.51286128327635e-05
-1.0584798407025e-05
-8.39404599957435e-06
-2.92242832504267e-05
2.95020392391124e-06
-4.67670942520957e-05
-1.14998974456824e-05
-2.79630354969167e-05
-2.77772871782317e-05
-5.25321116477708e-05
-2.06348348211944e-05
-4.07944698908787e-05
-2.92451330698924e-05
-2.25394750658722e-06
-1.63055795367966e-05
-4.49578479715116e-05
-3.90648167034388e-05
-4.01632899239812e-05
-1.48071212583961e-05
-2.97954259344629e-07
-3.97316446673383e-05
-9.42450887998733e-06
-1.05157038780151e-05
-2.81571532746864e-05
-2.8704971794822e-05
-7.48959285165318e-06
-3.19040253806019e-05
-5.07407045967118e-05
-5.17494224953935e-05
-3.72528856966664e-05
-2.14791151828187e-05
-3.49455459183133e-05
-5.22486233227534e-05
-1.11175413780577e-05
-2.35925321824551e-05
-5.08847131474676e-05
-3.1410272202919e-05
-2.16739979246148e-05
-2.94100026554615e-05
-1.96958328962151e-05
-1.41286352569571e-05
-3.91641168694302e-05
-1.90869859193276e-05
-4.52138836442038e-05
-2.52380205456866e-05
-3.3407767517951e-05
-3.72629745438806e-05
-6.17435642372105e-05
-9.0026056984847e-06
-3.95733753037376e-05
-6.85575835575042e-06
-3.59299125258561e-05
-4.11620298998811e-05
-1.4428376544808e-05
-6.13804312020082e-05
-1.34705684024131e-05
-3.08641107560968e-06
1.00466603975068e-05
-5.16349291057146e-05
-2.85455177533393e-05
-1.94223663783585e-05
-2.71237711233425e-05
-2.46062718780756e-05
-2.35521199570435e-05
-5.32998992941429e-05
-2.31072071846684e-05
-3.87510557021772e-05
-1.7628854171453e-05
-2.81105244575982e-05
-3.49195110443978e-05
-5.23062179836038e-05
-3.9457571103248e-05
-2.46337930225283e-05
2.44391635362385e-05
-3.14158872334924e-05
-3.9763205044406e-05
-3.35232130259558e-05
-5.01594261393574e-06
-2.23934779832016e-05
-3.56713482766264e-05
-5.17649053975216e-05
-5.2242062311511e-05
-5.37975641685622e-06
-2.06249070226204e-05
-2.88562734012447e-05
-5.87288142527551e-05
-1.45456718700144e-07
-3.84412107225876e-05
-6.09622158091337e-05
-2.26092536738471e-05
-3.92453554205833e-05
-3.07560798741446e-06
-1.76422932570183e-05
1.01353817590345e-05
-1.64500102113922e-05
-4.84539368617874e-05
-2.80680687529862e-05
-1.74432122288164e-05
-3.28019405943899e-05
-1.10217093062868e-05
-3.9095682535606e-05
-5.55316787461081e-05
-5.44023716223959e-05
-3.21917660080491e-05
-3.59411399447215e-05
-2.48438646403794e-05
-6.20050202449132e-05
-3.24065808501198e-05
5.97728375100409e-06
-1.36694155073162e-05
-1.10565067575261e-05
-1.76928706509576e-05
-1.99683887024437e-05
-5.50329256143773e-05
6.89423430913772e-06
-6.28285432917758e-05
-1.84110752537444e-05
-3.32711235632312e-05
-1.84455536790694e-05
-2.47712461452348e-05
-3.73088063589072e-05
-6.94613869916105e-05
-2.79330220911714e-05
-3.0163518078917e-05
-4.47865609184615e-05
-2.3375500907545e-05
-3.11431063020453e-05
-4.36535973739862e-05
-4.4998472500765e-05
-1.61413777101212e-05
-1.01784873007654e-05
-2.15448174483572e-05
-6.36783367768949e-06
-3.0578557374391e-05
-2.25889939649464e-05
-3.46500162837924e-05
-3.43707181590474e-05
-2.8330854863932e-05
-4.98749576505277e-05
-2.14788841350388e-05
-3.09172796452208e-05
-2.26330463142973e-05
-9.3313320835571e-06
-2.00825519963548e-05
-1.66267673145422e-05
-3.80671053100439e-05
-3.9542348938889e-06
-1.37761394706531e-05
-3.46061535068042e-05
-4.698569417454e-06
-2.90458044096518e-05
-3.3727644687475e-05
-2.58292486197697e-05
-4.74084887875148e-05
-3.89464832675233e-05
-2.83356997023209e-05
-3.25236136533905e-05
-3.6067853936946e-05
-3.81987510664532e-05
-3.97322019638003e-05
-5.01033218397101e-05
-1.38477206932077e-05
-4.45712759146432e-05
-3.32537025745253e-05
-4.62090463963685e-05
-2.02462288315012e-05
-2.64408589114255e-05
1.79452117962829e-06
-2.39292750057754e-05
-4.83419398450798e-05
-2.78604106645903e-05
-1.672120324134e-05
-6.19115646924454e-05
-2.1475762740213e-05
-4.50541280669577e-05
-2.93904469211938e-05
-8.39146326380719e-06
5.45456109467205e-06
-3.03484960675144e-05
-5.77164658229622e-05
-2.03179707738299e-05
3.1029996358999e-06
-2.59766388024801e-05
-2.84916412673547e-05
-5.46963748062625e-05
-2.05987256638501e-05
-3.10202035463902e-05
-3.51527508817086e-05
-2.63835675261138e-05
-2.14618697107254e-05
-2.87597810616598e-05
-4.43789307914659e-05
-1.06794637822264e-05
-2.91012463453499e-05
-2.61217882237905e-05
-3.23085373383082e-05
-2.96319107289074e-05
-4.84874014808315e-05
-3.12967291742286e-05
-8.83249754057124e-06
-5.00690074046863e-05
-4.72898594302862e-05
-4.99465119751667e-05
-2.12384893453153e-05
-3.6594600745994e-05
-3.83793422662974e-05
-1.62340134707567e-05
-7.0308485906058e-06
8.54372975044888e-06
-2.91086319797726e-05
-1.60416029749026e-05
-3.71249991770179e-05
-2.63946551320424e-05
-3.20693606820085e-05
-2.20605463719977e-05
4.39422192062592e-06
-1.46085448792871e-05
-5.31441656660686e-05
-8.74025565207245e-06
-1.51584480471028e-05
-1.981608709043e-06
-3.26560592343501e-06
-4.78616499871704e-05
-3.6214458173759e-05
-3.6416247809648e-05
-3.46914893572293e-05
-6.77083796853636e-05
-5.8160010585686e-05
-3.9364987961902e-05
-2.04655945957142e-05
4.57489635535743e-06
-2.3855679483238e-05
-2.61810030775412e-05
-3.7352396442681e-05
-4.6638610872654e-05
-9.07177197393801e-06
-2.39853026869578e-05
-1.07186743639081e-05
-4.3414251443107e-05
-2.60387136890141e-05
-2.15634261307434e-05
-2.35345074552012e-05
-4.99416288936637e-05
-2.86798928172301e-06
-3.10014709702543e-05
-1.20312561242847e-05
-4.2782852901732e-05
-3.16040568930581e-05
-2.18096143177415e-05
-2.53306403740357e-05
-1.00484305627749e-05
-3.53631943780951e-05
-3.10316394135669e-05
-1.40112096659058e-06
-4.62100950658928e-06
-1.95192585473061e-05
-2.84442849277223e-05
-3.1606926130968e-05
-3.33681754418187e-05
-3.57210305522894e-05
-1.48992133992987e-06
-3.57234941280738e-05
-1.88192695039067e-05
-3.84655241169622e-05
-1.92343113036049e-05
-1.0626485019876e-05
-2.07074589861163e-05
-4.32912808235075e-05
-3.36099147299528e-05
1.7642266783714e-05
-3.56432005866696e-05
-1.45226627101496e-05
-5.94515046860874e-06
-1.49473348786178e-05
-2.70353197136065e-05
-6.06355105314512e-05
-4.12899401486379e-05
-5.22081851928631e-05
-5.44045401471183e-06
-4.83788356312018e-06
-8.77850530141428e-06
-9.36954822660905e-07
-2.59071737073549e-05
-3.48540202531019e-05
-2.27619625910971e-05
-3.27528226422407e-05
-2.46525256631032e-05
-1.05669891117273e-05
-3.9743845484076e-05
-4.63245255421378e-05
-2.32505577792913e-05
-5.42664064286769e-06
-4.00782030033591e-05
-2.87154537569393e-05
-1.71350983039696e-05
-4.09326328629208e-06
-1.79439552651446e-05
-1.61926131763688e-05
-3.38944319593402e-05
-1.9848411250411e-05
-3.91747018715915e-05
-5.74880987964895e-05
-3.79453638020502e-05
-2.53686405269163e-05
-5.10225529768765e-05
-4.79785272605901e-05
1.2153928868559e-06
-9.69403097010716e-06
-3.16095894167501e-05
-5.22139198966676e-05
-9.30885127992739e-06
-4.53028788206704e-05
-3.34573416526002e-05
-5.97976916768983e-05
-4.93705013917634e-05
-2.33145821778497e-05
-3.32132825900397e-05
-1.27152932560517e-05
-1.06994364242642e-05
-2.97242360913207e-05
-3.58308743865316e-05
-5.19359287583597e-05
-3.35000651976095e-05
-3.63350285945449e-05
-2.36274195550957e-05
-3.69382907368487e-05
-9.79195822314776e-06
-1.17200940153018e-05
-2.71702029896852e-05
-2.02245559729341e-05
-3.16263506798064e-05
-5.07497152217994e-05
-9.63234056759943e-06
-4.66570848285998e-05
-1.84422363090986e-05
-5.36192551462429e-05
-2.32443866745702e-05
-6.68165856747802e-06
-4.29134947597012e-06
-2.55093864803521e-05
-7.02460740065918e-06
-2.40164837342201e-05
-3.13459049756156e-05
-1.7143307959265e-05
-2.68571941996163e-05
-3.06365373248916e-05
-4.64491652326094e-05
-1.58979136565222e-05
-5.09796428728595e-05
-3.37469687013491e-05
-1.53206722040292e-05
-4.62334589955372e-05
-3.89228507772404e-05
-3.78812140174283e-05
-2.42523988541854e-05
-5.48174583197265e-05
-5.59084579309138e-06
-4.20677506774446e-05
-1.99963027186273e-05
-2.53668998169746e-05
-2.27786122219774e-05
-9.45089946461017e-06
-7.15976880177621e-05
-3.21607394902696e-05
-2.41425507926577e-05
-5.69819293558331e-07
-3.50940567757458e-05
1.60510069693367e-06
-5.06012012244245e-06
-4.72344732199788e-05
-3.20108455871046e-05
4.45140623602014e-06
-3.39215919334109e-05
-2.63068062174557e-06
-6.2212065156329e-05
-1.2656859555599e-05
-2.5390069306779e-05
-2.22638328112222e-05
-2.80772583608899e-05
-2.87543480643885e-05
-2.15683800042709e-05
-2.63656114392312e-05
-3.36565766669589e-05
-3.44450650917082e-05
-1.80741993502405e-05
-2.50943509804245e-05
-4.92273737866275e-05
-5.81598352701006e-05
-3.8056153868697e-05
-3.61940191172193e-05
-1.65797129645023e-05
-1.84605402329225e-05
-4.55562401108714e-05
-3.76970588822594e-05
-1.20938642155772e-05
-2.87133568531734e-05
-4.89381642722203e-05
-2.23006092154095e-05
-4.21403210456915e-05
-1.67768955528316e-05
-3.55524303307196e-05
-2.6112385500632e-05
-8.60861283207814e-06
-3.98248514116246e-05
-3.26235804151123e-05
-6.25576391886705e-05
-2.94582434955749e-05
-1.60419148396178e-05
-4.35506172000474e-05
-2.88962326839096e-05
-1.38944831877935e-05
-2.65528189700278e-05
-5.22652165853049e-07
-5.14619331470611e-05
-2.7839555799275e-05
-4.00272830767651e-05
-4.03748472640679e-05
-4.35546629426729e-05
-2.64852674090682e-05
-3.78992598142068e-05
-2.19046476101441e-05
-1.59108784149982e-05
2.43444870523193e-06
-4.51868696592972e-05
-3.2291439075851e-05
-1.78870769668379e-05
-1.91023207823027e-06
-3.08828416529362e-05
-2.43015092658496e-05
-2.21171212974537e-05
-5.14992389286825e-06
-4.74500188931437e-06
-4.59458179035099e-05
-5.77473316801549e-05
-5.17793520462474e-05
-1.95974110681606e-05
-4.84109371338644e-05
-3.72584274685154e-05
1.78618944368493e-06
-3.74928372354651e-05
-2.62476776276966e-05
-3.17828979270552e-06
-2.55798612253198e-06
-2.85089747363314e-05
-1.33796506563933e-05
-1.43332570861789e-05
-7.40347212702512e-06
-2.73124787901394e-05
-2.73318012119203e-05
-4.26905721130272e-05
-2.91332355868961e-05
-2.8074569296386e-05
-3.58761916282099e-06
-5.01172980651244e-05
-5.31179664145281e-05
-5.35561118762905e-05
-1.61779806386241e-05
-1.17814086069038e-05
-3.65737574045316e-05
-3.27155616580992e-05
-3.34841700183427e-05
-1.3677293880245e-05
-4.90860357807142e-05
-2.58517590293981e-05
-1.90939705258973e-05
-3.62082432439501e-05
-2.8878020165406e-05
-1.631020875385e-05
-2.75263968318691e-05
-1.43301293572397e-05
-2.1240289749068e-05
-5.21476069770689e-05
-1.96110811419391e-05
-3.48395548002768e-05
-6.64734109825646e-06
-1.42782304669531e-05
-1.21309336393872e-05
-4.7283787026595e-05
-4.51566582815509e-05
-6.27234763055607e-05
-3.16810833675548e-05
-4.01206093839546e-06
3.27835802071486e-06
-1.82059132843862e-05
-1.63029147028728e-05
-7.21555007140444e-05
-6.96114744094883e-05
-5.889241988135e-05
-5.70274057912433e-06
-1.487700109163e-05
-3.32179497515033e-05
-2.26573056578361e-05
-5.35474203153079e-05
-1.72298831983487e-05
-4.92495463146973e-05
-5.02964434662645e-05
-3.138794664871e-05
-6.35484331353138e-05
-6.45309101579573e-05
5.79708735278113e-06
-3.5331962050411e-05
-7.11999499847799e-05
-3.30518638524638e-05
-2.03567479175549e-05
-2.64648969601398e-05
-5.29342470130875e-05
-6.46686625766819e-05
-6.98379669616907e-05
-2.11109255511136e-05
-3.52961272367317e-05
-3.99037077119148e-06
-2.65484174820561e-05
-2.63383945369836e-05
-2.09063893426759e-05
-6.07803650930267e-05
-2.67416769616792e-05
-3.0598215006426e-05
-4.55831457791876e-05
-2.98174419527672e-05
-2.6584305242852e-06
-1.46692396815303e-05
-2.9859688636864e-05
-3.52286596323847e-05
-2.48228145051871e-05
-3.33846143863984e-05
-9.42676234251389e-06
3.53510751358529e-06
-3.75329694552177e-05
-2.85163129134608e-05
-3.15729017022813e-05
-1.09400875734842e-05
-2.84023941037872e-05
-5.15125282495851e-05
-1.93640737432454e-05
-3.68014898322606e-05
-2.26503157293864e-05
-4.3481644930731e-05
-7.04142072268424e-05
-3.02396834518375e-05
-5.1672984628109e-05
-1.39712431279599e-05
-6.48505330879195e-06
-3.42924707156793e-05
-2.83405162411291e-05
-2.61656585649486e-05
-7.46669567805993e-06
-3.31619319061325e-05
-1.37947007623332e-05
-3.28110653437718e-05
-1.0924378325438e-05
-5.3911720818069e-05
-4.80401257005632e-05
-3.01787352332e-05
-6.94925178125176e-06
-4.53102193242157e-05
-2.69138774323088e-05
-1.39361968804398e-05
-3.76288048464826e-05
-2.32208165043018e-05
-4.89849328814744e-06
-3.9313842767042e-05
-5.79311172731559e-05
3.01876038492359e-06
-1.53468942354137e-05
7.88405015721791e-06
-4.66556718757092e-05
-3.7753690198151e-05
-2.86226000927133e-06
-6.98522004217012e-06
-4.09384988719653e-05
-4.58766400424855e-05
-4.54438370898219e-05
-2.22638882066237e-05
-3.73570786433912e-05
-5.33825073433065e-05
-4.10890098290531e-05
-4.19279095724631e-05
-4.72239808973036e-05
-5.83481714508935e-05
-2.49404172787731e-05
-3.00354955470379e-05
-2.14431467166905e-05
-3.72117242718054e-05
-2.47812748139043e-07
-1.05057413307657e-05
-9.71309103846799e-06
-1.76152824765482e-05
-2.88647496525279e-05
-4.72208872615658e-05
-1.06607096522773e-05
-5.33686730705067e-05
3.98660168336037e-06
-2.44588238242478e-05
-2.51646427091729e-05
-3.00607538520987e-05
-8.50297189384842e-06
-1.51510260052773e-05
-1.56763144878342e-05
-4.45537755351963e-05
-4.30656687195098e-05
-1.9186095158566e-05
-3.07266851504208e-05
-7.84442934144726e-06
-2.34205725892028e-05
1.32344697569897e-05
-2.40627177263597e-05
-5.74244969260762e-05
-3.00461265273073e-05
-3.3031079904524e-05
-4.44735489731088e-05
-2.79096386787197e-05
-6.18001780264288e-05
-9.13954963719763e-06
-2.94751338130668e-05
-1.19187235152945e-05
-4.54203413453012e-05
-3.85534194419854e-05
-3.27030119789572e-05
-4.98549769034762e-05
-1.56764594612676e-05
-2.00142281677211e-05
-2.76806894348263e-05
-2.9447760706721e-05
-4.71462854238053e-05
-5.14869134576942e-06
-2.32270523959701e-05
-6.23217490777914e-05
2.40099148096484e-06
-2.7077987566653e-05
-3.64641445592516e-05
-2.46965166388967e-05
-6.32822696227997e-05
-2.51019341894619e-05
-2.56617453372892e-05
-2.41346120420718e-05
-2.32983757261745e-05
-3.95139884827436e-05
-3.23487710179137e-05
-2.85233088983607e-05
-2.90519165387447e-05
-3.44446925524917e-05
-2.01192115608302e-05
-2.74509755267351e-05
-3.83897271041376e-05
-1.84820723290686e-05
-2.54278967756122e-05
-2.86301423447637e-05
-5.38742893719022e-05
-5.25695484770748e-05
-3.23862549890825e-05
-2.04881402012186e-05
-2.37491018791303e-05
-4.99727392790862e-06
-1.76357943063572e-05
-2.03525455530126e-05
-3.73916713221401e-05
-3.49248896513254e-05
-3.03031136607255e-05
-9.41669051149259e-06
-3.72547209994899e-05
-3.89308469114247e-05
3.12799550663912e-06
-2.45930477980218e-05
-5.11860234298931e-05
-2.42889105222782e-05
-3.11656197584382e-05
-1.01626072100704e-05
-1.63493048048702e-05
4.53951393171754e-06
-2.14646175661838e-05
-1.33940783952537e-05
-4.56880358972562e-05
-4.01585710407357e-05
-3.81541557584186e-05
-2.13382660366319e-05
-6.67139725440851e-05
-2.71903262932716e-05
3.07020268014113e-06
-4.7806923062824e-05
-3.57954212611603e-05
-1.44844637699714e-05
-5.18765518128727e-05
-2.86894957589934e-05
-7.50728800932071e-06
-2.47691636605275e-05
-4.99319569143117e-05
-7.16402740405031e-06
-1.03949863933715e-05
-3.15556405743543e-05
-5.12297861339305e-05
-4.25740346913508e-05
-1.19661774543525e-05
-2.69349720472522e-05
-5.22217925621104e-05
-4.61360323289927e-05
-1.75161635200779e-05
-2.60553810132094e-05
-2.22448228352231e-05
-3.07198143862573e-05
-2.17210888665413e-05
-1.90706750453544e-05
-2.88524248537176e-05
-2.85232864835355e-05
-3.61503115859897e-05
2.15270160605304e-06
-3.87980581838802e-05
-5.02171115156003e-05
-1.89978233116056e-05
-2.66270915316079e-06
-4.34848929030983e-05
-1.20146658248932e-06
-3.48762387448071e-05
-6.1580428462144e-06
-3.89346790740684e-05
-2.2351687857295e-05
-3.71279267887876e-05
-2.04389379347718e-07
-3.88740231882259e-05
-5.92881351677114e-05
-4.73852631146576e-05
-4.45858716553895e-05
-4.43625159755741e-05
-4.91772194268585e-05
-3.8049039246746e-05
-4.77578577962942e-05
-5.85056630941869e-05
-4.64609449084549e-05
-3.49128224672057e-05
-4.05763693342258e-05
-4.39737182371887e-05
-1.64492879667118e-05
-3.8211898984121e-05
-1.17331887975245e-05
4.14007303414991e-06
-1.50714760286094e-05
-4.81318394730077e-05
-1.41682729119819e-06
-3.02269046971711e-05
-3.01348967681631e-05
2.21649028377248e-05
-4.40845944202414e-05
-8.51080371931406e-06
-5.68413513428824e-05
-6.39676750249475e-05
-3.419609718901e-05
-2.37095067055999e-05
-1.60954297110398e-07
-2.59286007093811e-05
-3.40389613050667e-05
-4.95720717404873e-05
-4.14362547851327e-05
-2.56462015555464e-05
-5.14490894712665e-05
-4.03234455799844e-05
-1.66550646431104e-05
-5.33287406786967e-05
-4.69905749476788e-05
-4.99612578327086e-05
-1.70621437783899e-05
-3.22477502584856e-05
-2.07018298894617e-05
-9.62405810713864e-06
-2.66183038813102e-05
-3.54537723014625e-05
-2.17283851336838e-05
8.02924797771178e-06
-3.3444477518467e-06
-2.29702835218474e-05
-3.35135074258993e-05
-3.80974128430314e-06
-1.74320939457865e-05
-1.22860185836619e-05
5.99684985092131e-06
-5.10426292994895e-05
-4.19027347697301e-05
-2.43768946573036e-05
-3.20702049103977e-05
-3.39780038456743e-05
-2.21600561072675e-05
-3.49270987269658e-05
-3.7283634106316e-05
-5.88419787521555e-05
-3.39989860067765e-05
-4.25040146828955e-06
-2.93484084300838e-05
-9.103346846843e-06
-4.72720483205655e-05
-2.5031367144742e-05
-4.56300024092544e-05
-5.76994047798636e-05
-2.23513335312408e-05
-9.13438021530676e-06
-1.63070785319318e-05
-2.02909922519965e-05
-1.62855630308395e-05
-4.3289035759679e-05
-6.36550402334723e-05
-5.39287794512468e-06
-3.5293132972931e-05
-4.0995514670467e-05
-6.06814839433541e-05
-2.19603936446803e-05
-3.48451699007553e-05
-4.20575778417397e-05
-2.07153527835182e-05
6.56414137640375e-06
-3.69843394769998e-06
-2.61161627043858e-05
-5.97919158723963e-06
-2.6717007833117e-05
-2.256311348435e-05
-4.55317825210441e-05
1.72692910829552e-05
-7.92564369337786e-05
-2.34735068460398e-05
-3.11789860905775e-06
-2.41814399004982e-05
-4.51377127929367e-05
-1.34968966613704e-05
5.68869082867645e-06
-5.79522067877961e-05
-4.54333598188876e-05
-3.47913536559039e-05
-6.87450338506536e-05
-4.25055235421978e-05
-3.50649978625028e-05
-4.19207170501985e-05
-3.68116247844715e-05
-4.02958687203857e-05
-1.7899095895269e-05
-6.07815867183517e-05
-1.60358905500752e-05
-1.57279581635129e-05
-3.84842468150251e-05
-4.71269708678319e-05
-4.06010120966842e-05
-4.24031898529477e-05
-4.16077298444798e-05
-2.74826816069165e-05
-3.9813606495154e-05
-1.08691413337894e-05
-1.00472051814763e-05
-2.12007349559843e-05
-4.69574211201347e-06
-2.13321103011637e-05
-1.83551350578171e-05
-2.03207045055902e-05
-2.05585163391847e-05
-4.84365265138519e-05
-3.20374768061681e-05
-3.08966289792006e-05
-4.66770941712413e-05
-6.16796712917325e-05
-4.55811792349642e-05
-7.23979667090714e-05
-2.35324129400134e-05
-3.50764781264147e-05
-3.38704840424796e-05
-3.59732129432917e-05
-4.58419380380401e-05
-3.00977149047956e-05
-3.43503552940323e-05
-3.45178271029173e-05
-4.75537091127762e-05
-6.09947880049845e-05
-4.20193102379204e-05
-3.38062306258862e-05
-1.67418109520972e-05
-4.2169887422835e-05
-3.94078131552931e-05
-1.29895019811356e-05
-1.652344326251e-05
-2.59746102020907e-05
-1.83813906941623e-05
-1.87864583835184e-05
-1.97911469318062e-05
-5.61397115845389e-06
-3.35358239492119e-05
-2.22561666283845e-05
-3.59340077247592e-05
-4.67878510785781e-05
-5.28216370834754e-05
-3.55703423967501e-05
-4.57476825029838e-05
-1.28615555242519e-05
-4.83748237488055e-05
-5.05828679765612e-05
-5.26966867364564e-05
-3.1004720370053e-05
-4.19129650784259e-05
-4.11934052255541e-05
-2.33258407560205e-05
-4.78909563567148e-05
-1.12549403007514e-05
-5.56180751389965e-05
-4.37977557576656e-05
-3.20737913892601e-05
-4.57996032859685e-05
-3.8691279809741e-05
-2.05248529643551e-05
-4.68949536481904e-06
-1.9335276783039e-05
-2.51704408988575e-05
-2.94552532011715e-05
1.47288201560801e-06
-6.44500243604733e-05
-1.48380049444993e-05
-5.26525798442524e-05
-1.98319462072748e-05
-3.77609936225769e-05
-4.32066907165412e-05
-9.81635877721089e-06
-4.64289060137163e-05
-4.94048056360638e-05
-8.7206208607088e-06
-3.44558445953363e-05
-3.11490820138943e-05
-2.36890014164799e-05
-3.0763520511856e-05
-2.14786232150596e-05
-1.49965769222758e-05
-6.11291606261775e-05
-4.49051906528252e-05
-4.09218913835363e-05
-3.35258784367857e-05
-3.06295205674412e-05
-2.74588790609555e-05
-5.65861407201413e-05
-3.62230073035102e-05
-4.74512344903013e-05
-4.55208711842788e-05
-4.42954640637447e-05
-2.41707978899694e-05
-3.30684702627956e-05
-3.24156305015357e-05
-8.36568719788241e-06
-2.50908318843868e-05
-5.99947067486831e-05
-9.40361718989441e-06
-2.86433186654482e-05
-1.4163886322867e-05
-8.57294875023171e-07
-2.65122594349805e-05
-4.03012430376369e-05
1.02009893000476e-05
-2.52709799249678e-05
-3.33517735431551e-05
-2.14037483373981e-05
-4.16343668196839e-05
-5.59092233321526e-05
-4.9981125600408e-05
-4.00451142560338e-05
-3.66415196936908e-05
-4.78770645387481e-05
-3.1188357228716e-05
-7.20585938707436e-05
-3.5679313998378e-05
-1.52068459750772e-05
-1.67886400031149e-05
-3.14346042675137e-05
-5.54439877838822e-05
-2.55906636867236e-05
-3.53587544786361e-05
-3.68923610824766e-05
-3.00481031715792e-05
-4.40400972849695e-06
-6.26375258911453e-05
-3.41942488646709e-05
-5.78154430126837e-05
-3.38098779336961e-05
-6.38231068132733e-05
-4.76651235994224e-05
-2.74068353936527e-05
1.11298212252724e-05
-2.06832739499904e-05
-2.13899983233239e-06
-5.99521604720693e-05
-4.8252501237549e-05
-4.75647156477117e-05
-1.41909910056771e-05
-1.88955342376093e-05
-3.47200870219101e-05
-5.91169079256696e-05
-1.44264449016785e-05
-1.68144130605424e-05
-2.66224955325955e-05
-3.6490229501604e-05
-1.14365706579432e-05
2.30239618750426e-06
-4.21404291435043e-05
-3.14796576515731e-06
-1.13411108074251e-05
-1.19726857205214e-05
-2.06581813906281e-05
-3.64913279919983e-05
-5.22880670134186e-05
-4.70213884440425e-05
-6.54353278433282e-06
-2.37476307768436e-05
-2.99863670737822e-05
-2.73926114671308e-05
-3.52548752133325e-05
-1.34901497057663e-05
-3.07445562692493e-05
-2.04421874813817e-05
-2.55930385444195e-05
-3.76276165502152e-05
-5.09511174879103e-05
-2.79116819788434e-05
-2.99651898522388e-05
-5.58990114907919e-05
-2.28633987009104e-05
-2.96115170569244e-05
-3.34053785715484e-05
-2.56880459396308e-05
-4.45084527838733e-05
-3.84036713651319e-05
-3.10329022138258e-05
-9.60323024339677e-06
-5.84827819850304e-05
1.38298595877775e-05
-4.2930766981034e-05
-3.14144610353905e-05
-4.38846699154674e-05
-3.50103395049917e-05
-3.56919308507159e-05
-7.27873622826766e-05
-2.36259361708031e-05
-4.18818598887213e-06
-2.60159934331876e-05
-3.63656990239654e-05
-3.25301493666527e-05
-1.677077563676e-05
-3.12343638082373e-05
-3.18543782412422e-05
-2.59019643301579e-05
-3.11297252391168e-05
1.26540866622969e-06
-2.51211447793994e-05
-5.46160833337107e-05
-3.64976428710851e-05
-4.02590024930727e-05
-4.35974353804557e-05
-4.2881641559812e-05
-3.81414220616221e-05
-1.67589165904813e-05
-4.17527681663789e-05
-4.77689357697851e-06
-3.20582349418074e-05
-3.86540364665463e-06
-4.24429328380299e-05
-3.63117208504061e-05
-2.80613612240945e-05
-3.10152236470447e-05
-2.68642004888662e-05
-3.83110110622425e-05
-4.1970094085593e-05
5.33228200355493e-08
-6.57704007764507e-05
-2.22305388403258e-05
2.00732369407676e-06
7.01541287348525e-06
-6.80711604907688e-05
-6.16709299936263e-06
-2.34904410317489e-05
-4.45474902817737e-05
-1.1674266389481e-05
-2.81652512559292e-06
-4.19799145112351e-05
-2.92386221871578e-05
-6.24234473875063e-05
-4.16490991819751e-05
1.32520423339385e-05
-1.91176921693477e-05
2.66988742535481e-06
-2.25217910160465e-05
-1.66342077805315e-05
-4.60370133898858e-05
-7.84598417523117e-05
-3.59627820686287e-05
-3.87893000846992e-05
-3.61129301260339e-05
-4.1535371172304e-05
-4.42922148673077e-05
-5.23287001511235e-05
-2.27714013855305e-05
-4.69296578475074e-05
-3.23879646714098e-05
-5.4209124290151e-05
-1.7755349976647e-05
-3.46110092317071e-05
-5.78723288823667e-06
-6.83922306915321e-06
-2.16558472810152e-05
-4.58476601923768e-05
-2.25316563976796e-05
-3.85596993103451e-05
-2.736933710129e-05
-3.35335276790053e-05
-5.33552735084075e-05
-3.29908976980796e-05
-2.14465153521534e-05
-2.15924077444549e-05
-5.04498121041823e-05
-3.48992617873712e-05
-4.30478796561564e-05
-1.14673079884171e-05
-1.2810665856793e-05
-1.84405446625344e-05
-5.1297951552264e-05
-3.92210211863025e-07
-6.17505127423756e-05
-6.84155270733794e-05
-2.67181525118243e-05
7.4585690314001e-06
-1.41243339808471e-05
-1.88322632923719e-05
-1.29041900357415e-05
-2.35250309812754e-05
-4.22070190864214e-05
-5.21451848444055e-05
-1.0622576120387e-05
-2.39194874354582e-05
-3.30566814900376e-05
-1.62891118318362e-05
-1.37350901701827e-05
-2.43807033675359e-05
-3.09931560366633e-05
-3.00378442510431e-05
-1.94544739929965e-05
-4.07002043524168e-05
-2.6849822732368e-05
1.11427296498942e-05
-2.02285859075296e-05
-1.24949755870944e-05
-3.20681025768979e-05
-2.02814622508608e-05
-3.36891259273029e-05
-1.33488201615382e-05
-2.45117924322073e-05
-7.4222359754979e-06
-7.63995794096343e-06
-5.18085235517831e-05
-3.76044290843247e-05
-3.42487446171541e-05
-4.6806746863141e-05
-2.33050600878696e-05
-3.41834043327094e-05
-4.95578941969604e-05
-4.02703294740403e-05
-2.21173357957276e-05
-1.15257630856273e-05
-2.56496879882225e-05
-8.10432720496365e-06
-8.00819977563069e-06
-5.01049071858686e-05
-3.23294052011725e-05
-2.87505989057827e-05
-3.07500520519457e-05
-2.71843691348514e-05
-2.5592979113905e-05
-1.06034787808447e-05
-3.91164997542002e-05
-7.86019936213717e-07
-1.05447032603239e-05
-4.43569189597105e-05
-4.59723975970533e-05
-8.52260100338389e-06
-1.20702071699656e-05
-8.15947772312438e-05
-2.27210214042457e-05
-4.46995474615924e-05
-1.57511775301986e-05
-3.97956973774183e-05
-3.73905247963642e-05
-3.05290707756681e-05
-1.48531123443046e-05
-4.47635195899307e-05
-3.34210606547558e-05
-5.69788968752079e-05
-4.87156153774569e-05
-6.85735531235495e-05
-3.17706758418564e-05
-3.53838648776135e-05
4.75870934140314e-06
-1.7328732409866e-05
-2.16450218484296e-05
-5.45043286777446e-05
-3.82115694827589e-05
1.99936591355188e-06
-5.95109578516294e-05
-3.21441075147987e-05
-2.92083073488873e-05
-7.169679930127e-05
-5.04044762683051e-05
-3.75369359902943e-05
-1.61486774362207e-05
-2.75010213332038e-05
-2.66686544185677e-05
-5.80158989993934e-05
-5.04421356173417e-05
-6.77101839741292e-05
-4.50974442393538e-05
1.38526827164222e-05
-1.8908426579469e-05
-1.70099684862037e-05
-1.5449592571526e-05
-7.63854500181893e-05
-3.81151892616279e-05
-4.73317074111777e-05
1.29504440476401e-05
-2.14058843858349e-05
-2.16105787530187e-07
-3.40980631341683e-05
-4.8139498385981e-05
-5.2975843933818e-05
-3.93308078302275e-05
-7.64251946691317e-06
-2.41960678204085e-05
-1.77555874921057e-05
-3.32203162773083e-05
-1.34676533766536e-05
-5.31320663788327e-05
-4.8984406106086e-05
-1.48583874815989e-05
-1.90233458193112e-05
-2.95536055875318e-06
-1.75604369955332e-05
-6.62075072447207e-06
-2.59461196213651e-05
-8.64666816616306e-06
-4.14291228249066e-05
-6.53766245105629e-06
-2.54160292315569e-05
-3.63167058573198e-05
-5.54008564866755e-05
-2.25581826207203e-05
-8.77598218679604e-06
-3.01183282196034e-05
-5.79783422399862e-05
-1.46445595232804e-05
-3.11778757863898e-05
-1.17509143283603e-05
-3.7263500271414e-05
-4.25722665232082e-05
-2.65882706740779e-05
-3.13695630068704e-05
-1.44507693235822e-05
-6.28781799110189e-05
-3.84104633691131e-05
-1.82748159596635e-07
-2.65993734485037e-05
-7.94953991502927e-06
-3.04923179699383e-05
-3.06699038176007e-05
-2.45823780670001e-05
-2.76000847977385e-05
8.14845825150495e-06
-3.17857719059376e-05
-3.00578453610583e-05
-2.17237458265301e-05
-2.03586424724783e-05
-4.14454523227016e-05
-1.56643982844539e-05
-1.97839670448403e-05
-3.34644832873933e-05
-2.3607768969298e-05
-2.59408941024542e-05
-3.05435126870024e-05
-4.53191756915247e-05
-5.9925997901158e-06
-4.98829391624509e-06
-1.72657612358695e-06
-4.04669844466846e-05
-1.41131318182629e-05
-3.38710423389959e-05
-2.74238198048268e-05
-3.25837896359899e-05
-3.74747866252081e-05
-2.22997869713895e-05
-1.30329355041816e-05
-1.95650689061051e-05
-4.30882741357405e-05
-1.54839219761165e-05
-3.24273639794067e-05
1.22287130459137e-05
-1.18306311192291e-05
-1.21176827843681e-06
1.10093377837573e-05
-3.04135842701712e-05
-7.22914872891488e-06
-3.87973178958571e-05
-3.88737411240697e-05
-1.01837975131978e-05
-2.65160705475668e-05
-3.3329514919083e-05
1.0051283468948e-05
-1.08145954277361e-05
-5.3212306850653e-05
-5.90758338213707e-05
-4.28377810899842e-05
-6.40068437584625e-06
-3.78982729829851e-05
-5.78210482360552e-05
-2.64858311394658e-05
-4.52555851024422e-05
-2.090846775034e-05
-3.19511560860669e-05
-3.700054009867e-05
-4.13962501373487e-05
-2.26238051839308e-05
-5.3069621938021e-05
5.24237468917105e-06
-5.41077580611372e-05
-5.18578211495306e-05
-2.66146690013432e-05
-1.65715906922917e-05
-1.67958326199914e-05
-5.99411368577557e-05
-2.81097300524929e-05
-1.77530155422006e-05
-3.42232047424818e-05
-2.9385996952009e-05
-3.55537614298215e-05
5.09371454936436e-06
-2.1265651228472e-05
-5.20579397660371e-05
-2.29191401038504e-05
-3.93540892257887e-05
-3.58756863606306e-05
-4.9805829121951e-05
-2.91891609640516e-05
-4.63589955737783e-05
-6.13006210514917e-05
-2.11272604306082e-05
-1.23276819598004e-05
-1.72870569102981e-05
-4.70090918468693e-05
-1.13515922388174e-05
-8.11423138205394e-06
-3.68971150945064e-05
-2.41006955702002e-05
-4.31649736727784e-05
-7.46022860899928e-05
-3.48234527062689e-05
-4.14138052417046e-05
-3.94205260660136e-05
-2.54366299834147e-05
-2.68898623162518e-05
-3.16784055456103e-05
-1.28583692415202e-05
-3.36942538644085e-05
-1.4940744036465e-05
-2.94430085609896e-05
-2.98577193569493e-05
-1.72065648736063e-05
-1.40909462918604e-05
-2.2532755276969e-05
-2.6796477096102e-05
-9.04387973720846e-06
-1.96051014797442e-05
-4.37642803462321e-05
-4.83881976106135e-06
-3.6769460560748e-05
-2.48883798735763e-05
-3.73540934832512e-05
-1.84610211243555e-05
-1.58521210934823e-05
-3.31117354614526e-05
-1.93774467947537e-05
-3.84176532485584e-05
-4.82712091439617e-06
-2.55168714447932e-05
-3.2610746927364e-05
-1.39178308919849e-05
-1.72899078421994e-05
-7.92882905302696e-06
-4.03815582448744e-05
-3.56863154318122e-05
-4.083366147657e-05
-2.13293109378359e-05
-4.94475177730455e-05
-4.33645410001997e-05
3.33449327892529e-06
-7.20396930893452e-05
-5.04531749511631e-05
-3.9961917981409e-05
-2.21798781207195e-05
-4.28301314541296e-05
-2.60877890469522e-05
-9.9299120422834e-06
-2.86070114991592e-05
-4.66156353987761e-05
-2.34565409229563e-05
-4.09711574255725e-05
-4.59639700163119e-05
-1.27652742369375e-05
-2.97687282607486e-05
-3.58912535117661e-05
-3.68519914555827e-05
-4.71145835662149e-05
-4.2656154553171e-05
-3.02950452653826e-05
-3.80695768792074e-05
-2.51671839088491e-05
-1.39663835525485e-05
-6.08112069459736e-05
-4.65286087511417e-05
-4.54059041298691e-05
-2.41379692564883e-05
-3.58749587503921e-05
-3.73047820468448e-05
-2.77094585134212e-05
-3.28245604216499e-05
-9.20955707241752e-06
-4.74936541237697e-05
-2.64975880401976e-05
-1.50780403402382e-05
-4.89986965533488e-05
-1.29706327085357e-05
-4.24161908968334e-05
-3.61130075644232e-05
-3.33189743332041e-05
-4.07802318510448e-05
-3.86097737498213e-05
-5.22704369732341e-05
-3.81919517134478e-05
-8.1205282215255e-06
-1.95983574829955e-05
-2.6545278263728e-05
-3.08047681842909e-05
-2.32901315413565e-05
-1.32530640997684e-05
-3.57215597997211e-05
-2.36655959000501e-05
-1.17677227206648e-05
-1.74927588244748e-05
-2.36390952279624e-05
-4.24971676511103e-05
-1.23988061542229e-05
-3.79318761969221e-05
-9.82274161771235e-06
9.76431786184809e-06
-9.33979302971921e-06
-3.32461306308998e-05
-4.44549925366159e-05
-3.8832811604136e-05
-6.37479855864979e-06
-2.33473610933942e-05
-1.10070630512752e-05
-3.62645835037506e-05
-3.82467423944343e-05
-3.35285557462012e-05
-4.4270062820024e-05
-4.20658345282708e-05
-2.58235176640469e-05
-6.26495849641485e-05
-5.66434389372667e-06
-1.93241754350587e-05
-2.41714662736838e-05
-3.4720176866097e-05
-1.39376752559962e-05
-2.02960863891539e-05
-5.04287448731834e-05
-3.57454736528806e-05
-3.01364372444598e-05
-4.62738123651846e-05
-6.10737031996429e-06
-4.43975925100441e-05
-6.02644175273956e-05
-2.60784786785157e-05
-6.96622371683602e-06
-3.70489283985875e-05
-3.07696894619413e-05
-4.0948703681862e-05
-4.5539680311634e-05
-5.70995509799572e-05
-4.26944036318209e-05
-2.80287571814528e-05
-2.51151777311824e-05
-2.45702425602799e-05
-2.87887366816418e-05
-1.57428515802255e-05
-5.45374788596331e-05
-6.50142299715737e-06
-6.23905186585886e-06
-5.22470220931033e-05
-4.12347101638453e-05
-1.26863268001833e-05
-3.71378374641771e-05
-4.52573473542709e-06
-1.32865707807835e-05
-5.00968423416118e-05
-7.0579561916202e-06
-4.10858072424872e-06
-5.08221908797765e-06
-3.82288159972191e-05
-4.85731894250064e-05
-3.24044348510314e-05
-4.19788290194171e-05
-1.34259928887172e-05
-5.03420231337798e-05
-1.5658769868912e-05
-3.51484692486505e-05
-1.84816487740009e-05
-4.35619948664078e-05
-1.81674734063481e-05
-1.24018570198277e-05
-4.68258155471672e-05
-1.16157516622985e-05
-6.31092942840488e-05
-4.37189876789434e-05
-2.4232053417325e-05
-3.08258822311691e-05
-1.2452764110312e-05
-4.26701192011447e-05
-3.89470632939955e-05
-2.62209556265559e-05
-1.95439134509676e-05
-4.19917856081876e-05
-5.55057923168719e-05
-1.3071567734304e-06
-3.30402120870842e-05
3.90966359286877e-07
-5.63194126737416e-05
-2.46129658789049e-05
-6.31920751907842e-06
-6.26470442132427e-05
-4.36058274166493e-05
-4.13156839168686e-05
-4.64829492519216e-05
-1.19424556817863e-05
-2.67210479647021e-05
-6.13292648632625e-05
-5.15622441827623e-05
-5.14824382663383e-05
-5.28916583879213e-05
-4.01218134907283e-05
-2.36032224767852e-05
-6.79789285847241e-05
-3.87792623173627e-05
-2.86594080704788e-05
-3.62836185795516e-05
-3.11956323875512e-05
-2.30878887241419e-05
-2.30935293102867e-05
-8.26196270453264e-06
-3.14987734359705e-05
-4.17414064382897e-05
4.89058237675475e-06
-1.86120747298773e-05
-2.23505694750504e-05
-6.91488002324665e-06
-6.58649701243175e-05
-3.66097595160319e-06
-5.04535283702076e-05
-3.52352284775095e-05
-1.80029917993916e-05
-2.69498462106875e-05
-3.80715802039021e-05
-4.65379052695221e-05
-3.07697434776317e-05
-4.80852935578592e-05
-3.26804353208148e-05
-1.96847051039172e-05
-3.74371980710788e-05
-1.3845842929792e-05
-1.44037927171941e-05
-8.85335239584096e-06
-6.29385917171324e-05
-4.31109273008335e-05
-2.94892575389312e-05
-1.13515595583678e-05
-1.7805238314945e-05
-7.7774701093283e-06
-6.52024623911333e-05
-4.68756146943315e-05
-3.34298117821514e-05
-4.00084259538971e-06
-3.73386320506589e-05
-2.03621159945227e-06
-3.10839076090813e-05
-4.39300290669763e-05
-2.07457537805769e-05
-4.18771828460176e-05
-2.490808567996e-05
-1.42455629730167e-05
-5.43033479979047e-05
-2.84875557038745e-05
-1.5374947525528e-05
-4.03558483276051e-05
-3.34433495361533e-05
-5.3335337781627e-05
-2.49405037170439e-05
-3.37276505062113e-05
-1.24413699752823e-05
-4.11347046539431e-05
-3.38161584853607e-05
-3.09062022535336e-05
-2.11962341624381e-05
-9.25883652706827e-06
-3.84963267389204e-05
-2.75247131130933e-05
-4.79687241491749e-05
-3.62238324926798e-05
-3.70842053985381e-05
-4.18051802322561e-05
-2.26116603888941e-05
-2.2907850596158e-05
-2.36235647468642e-05
-4.99970853607958e-05
-2.96900626092914e-05
-6.08633773768574e-05
