# Supplementary material for: Research on computational propagation and identification of mine microseismic signals based on deep learning
Source: PLoS One. 2025 Oct 22;20(10):e0334641. doi: 10.1371/journal.pone.0334641 (PMC12543183; doi:10.1371/journal.pone.0334641)
Supplement: S8 Data — (ZIP) [file pone.0334641.s008.zip › 000100900002846.xlsx_0.txt_24.txt.txt]

-4.14307987890996e-06
-4.38906166926697e-05
-5.50514935629651e-05
-2.19677349495667e-05
-1.67410121547993e-05
-4.27451685263058e-05
1.35632921074287e-05
-3.22659222085346e-05
-3.07703156960711e-05
-1.33724473690499e-05
-5.7524586542566e-05
-3.04728934483461e-05
-3.03346254796948e-05
-2.99220182632104e-05
-3.65145535958464e-05
-3.65904591565597e-05
-1.93134328183351e-05
-3.7518492273568e-05
-3.53439435764875e-05
-4.02466739052032e-05
-3.64684453527294e-06
-2.27240899958383e-05
-2.66346444407674e-05
-3.02652844199704e-05
-4.40694019328641e-05
-1.53069391516532e-05
-1.40904454329654e-05
-3.24044973980439e-05
-3.16588858678408e-05
-2.51883462967331e-05
-1.88145320645249e-05
-1.77704819485595e-05
-4.15247511023934e-05
-4.03816963494249e-05
-3.63097183693186e-05
-4.43533190228178e-05
-4.28476063093615e-05
-2.90979129782524e-05
-3.35194572710562e-05
-3.52763467492718e-05
-3.5611715489921e-05
-4.28966449374748e-06
-2.09606784004065e-05
-1.09369216293392e-05
-2.45548240842618e-05
-2.75662209097596e-06
-6.43712345352523e-06
-2.14676781160406e-05
-3.68605049902565e-05
-8.41804891482313e-06
-3.35260979734594e-05
-5.78966587156584e-05
-4.90152213610607e-05
-1.19099687807359e-05
-2.33118103260732e-05
-4.20026901630378e-05
-5.93964495312073e-05
-2.3991896821946e-05
-5.56140738432613e-06
-3.04649623276784e-05
-2.4820353454125e-05
-1.89397345711847e-05
-2.85020911627634e-05
-3.40629563438712e-05
-2.21232943109641e-05
-4.39130684397328e-05
-3.4782081479856e-05
-2.22164128246567e-05
-2.89906168656772e-05
-2.85472400988764e-05
-4.15953653922064e-05
4.05926268882327e-06
-3.97087893978961e-05
-3.53222522870281e-05
-1.76336193958472e-05
-2.12627476100382e-05
-3.64738370725209e-05
-2.29171959273077e-05
-3.49431289773817e-05
-4.1981041667333e-05
-3.00598871963904e-05
-1.35163792409261e-05
-3.33659578968309e-05
-2.91448269762056e-05
-1.73865861547793e-05
-4.07809386384739e-05
-5.59585066326511e-05
-6.66054276592297e-05
-4.75098674007055e-05
-4.50877483636906e-06
-8.20961052635351e-06
-1.0518817724751e-05
-4.15388596431643e-05
-1.09552675777744e-05
-3.56794582191321e-05
-3.82945992553523e-05
-3.51447075088768e-05
-4.70252302330075e-06
-5.32694330753895e-05
-5.37623878263971e-05
-4.1767591006326e-05
-1.867378899055e-05
-5.75564649832641e-05
-2.89797163863609e-05
-6.55219662500362e-05
-2.24028434149753e-05
-2.46603196341369e-05
1.1525943342457e-05
-4.24244197855744e-05
-4.14144955467945e-05
-2.22073207508669e-05
-1.64937042151815e-05
-3.6188893387352e-05
-5.8872638914058e-05
-2.49790940447702e-05
-4.47039855083157e-05
-2.59087590308551e-05
-6.06563999426698e-05
-4.45758684110086e-05
-2.92767421723677e-05
-1.63849375130343e-05
1.84121740453897e-06
-1.98919553493032e-05
-1.42679287317532e-05
-2.99189039342413e-05
-2.8011684352843e-05
-1.04883101942086e-05
-4.24449107244155e-05
-4.52846565342304e-05
-3.30661379495719e-05
-4.58860858750326e-05
-3.73925899744024e-05
-3.88655115344502e-05
-1.28129615694559e-05
-1.45838967894726e-05
-3.46553857547868e-05
-1.59691070839678e-05
-3.12201966638694e-05
-7.34420371028342e-06
-3.9067871070037e-05
-3.02429574628714e-05
-1.45246103081027e-05
-3.18332732196528e-05
-1.356547269686e-05
-5.21832315405031e-05
-4.47313657522894e-05
-4.00401971712204e-05
-2.04095212092101e-05
-2.09959266643922e-05
-3.98626496654786e-05
-3.35334928890045e-05
-2.32476418882599e-05
-2.41180636029313e-05
-2.37170289736583e-05
-1.5910292134811e-06
-3.96760068782068e-05
-3.49153134208813e-05
-3.485579577021e-05
-3.46326312748909e-05
-3.24954260584958e-05
-2.66487831063215e-05
-3.37620834370387e-05
-4.01379988200265e-05
-4.27654517118742e-05
-3.7975124052721e-05
-2.93516762565238e-05
-4.75085515251136e-05
-3.63860970902255e-05
-1.03904010230743e-05
-4.44507304196325e-05
-3.24832813313326e-05
-6.19419583263608e-05
-2.60234814458377e-05
-1.41304459985058e-05
-4.42710945990871e-05
-2.33260604948252e-05
-5.92147148449442e-05
-5.84979540410543e-05
-1.99757513729516e-05
-2.42170376337094e-05
1.42460872254632e-05
-5.73281904319046e-05
-2.11649667555659e-05
-2.11865390589623e-06
1.93315530444278e-06
-1.56062621863293e-05
-3.07121109058306e-05
-4.87119572332065e-05
-1.80940915086615e-05
-4.75201806614225e-06
-1.12300800480401e-05
-2.97581977140958e-05
-2.398780391739e-05
-5.51634191551765e-05
-4.09107941293642e-05
-1.80713448937787e-05
-1.28470799233749e-05
-5.10707965958305e-05
-3.23999754530169e-05
-4.39628918221535e-05
-2.61162326420252e-05
-2.77878087401765e-05
-2.71970400127763e-05
-3.78251774432864e-05
-3.80811432684214e-05
-3.05237984801379e-05
-2.11694677640526e-05
-5.1301670593508e-05
-5.0425983284685e-06
-4.54729068452105e-05
-2.91866296257614e-05
-5.60044674691311e-05
-3.16417988277547e-05
-3.57076216332489e-05
-1.74944095640301e-05
5.97983604733741e-06
-3.28765711970987e-05
-9.91812241741054e-06
1.75128422795675e-05
-4.68136705352736e-05
-5.30470244093124e-05
-4.90692253910875e-05
-1.97001112278275e-05
-3.06222652197377e-05
-2.04533753601077e-05
-2.8022127998375e-05
-2.86696444013245e-05
-3.12172137982255e-05
7.54624364484162e-06
-2.38636614432432e-05
-4.05670944182761e-05
-3.37607290701526e-05
-5.71954201727694e-07
-8.93191458531885e-05
-9.19090890270598e-05
-4.03668104322658e-05
-6.36479279193954e-05
-5.45701668608711e-05
-2.71596239072551e-05
-2.97268074381274e-05
-3.34183036805414e-05
-3.65191464207521e-05
-2.25087935866566e-05
-2.63010061049209e-05
-3.71838186608886e-05
-4.0001760051691e-05
-3.21063253779518e-05
-4.28010799057081e-05
-3.04082414888336e-05
-4.58864643261837e-05
-1.95819288306073e-05
-2.64241984776894e-05
-2.12238128877134e-05
-5.20751693609567e-05
-5.31748660544141e-05
-2.67938531754358e-05
-2.94110734806486e-05
-3.44454636221821e-05
-2.82451326359392e-05
-1.90561491402646e-05
-1.97066552468065e-05
-4.90401026916962e-05
-4.87816506236929e-05
-2.45394036321288e-05
-2.13752870252919e-05
-1.22966358840609e-05
-4.24297515439306e-05
-4.80142853995299e-05
-4.72852163285427e-05
-3.87705120869189e-05
-2.04844445330266e-05
-3.56062002864107e-05
-4.81732046844586e-05
-3.57087275186334e-06
-5.57537407833748e-05
-8.28525325383752e-07
-8.94197824410368e-07
-4.76867237957228e-05
-5.2223926026062e-05
-7.545448595243e-06
-3.82744615887302e-05
-5.29564020031473e-05
-2.52790710863942e-05
-3.97522476078353e-05
-1.443781094764e-05
-9.69927084106176e-06
-4.04917385862172e-05
-3.98736889855654e-05
-3.30433909707417e-05
-1.63908790548432e-05
-1.47005012631706e-05
-4.12417293118845e-05
-5.28457044193076e-05
-3.0093434876524e-05
-3.7813776968712e-07
-4.831006123867e-05
-2.80820898622603e-05
-4.22232378380592e-05
-5.8488857594897e-05
-4.92553071436418e-05
-4.26390759945253e-06
-3.48208493126496e-05
-4.45471808195265e-05
-1.39488228804753e-05
-3.95854247046065e-05
-1.84672350079276e-05
-1.92594965068644e-05
-3.7409287250281e-05
-5.36998834919676e-05
-2.34687875280666e-06
-3.60516190063278e-05
-3.28677080112068e-05
-6.98490218007589e-05
-2.76669695928674e-05
-2.33095727798127e-05
-4.15881102929574e-05
-7.65982706959791e-06
-5.43732372253352e-05
-3.11630762935003e-05
7.01214806593192e-06
-3.05919463812171e-05
-3.58736741659503e-05
-2.66000858569136e-05
-3.13417618977887e-05
-4.88391189479323e-05
-1.1979602734836e-05
-5.2420931784575e-05
-5.08754931995823e-05
-4.34060654385486e-05
-4.12995282150993e-05
-3.84240194186148e-06
-7.40497500711299e-06
-4.0925276047222e-05
-1.0256679294389e-05
-3.72068015072024e-05
-5.86103837740576e-05
-4.32580863745111e-05
-5.29984302459742e-05
-3.97234708976631e-05
-1.51708568993096e-05
-3.39681828011389e-05
-1.0581695389985e-05
-3.75167623072173e-05
-1.9025986895891e-05
-1.90254097956833e-05
-3.61530948254561e-05
-3.89961915220982e-05
-3.84001277274701e-06
-1.86998293515617e-05
-2.71531257752815e-05
-3.89156509596939e-05
-2.64785947692298e-05
-1.43197483567375e-05
-2.69848789915137e-05
-8.08536796273879e-05
-4.78048289454042e-05
-3.95368365109662e-05
-5.02560004606523e-05
-7.72759396891236e-05
3.91555721189301e-06
-2.12051874852374e-05
-2.92093551858056e-05
-5.17588953778103e-05
-5.02611322205173e-05
-1.99773098048948e-05
-3.7421182780876e-05
-4.28025700417069e-05
-1.30096134175779e-05
-3.86180901432501e-05
-2.3673662825739e-05
-3.80203647084222e-05
-3.17968747360017e-05
-4.46784512374676e-05
-1.27813884544047e-05
-1.38827541890669e-05
-2.17544044653708e-05
-4.6244581562875e-05
-3.1296353682831e-05
-1.49035621229978e-05
5.77677305936676e-06
-1.33620587348433e-05
-5.07415690519035e-05
-1.82262123606589e-05
-3.4408523571552e-05
-1.68712094926033e-05
-4.18171555654627e-05
-2.61210422125132e-05
-2.79706785567753e-05
-2.46125361562841e-05
-2.46539252415926e-05
-3.39799054011386e-05
-2.798464544285e-05
-2.96987730741782e-05
-6.69866333489798e-05
-2.39208878862778e-05
-2.21630924294762e-05
-1.07924649214885e-05
-2.2119440228137e-05
-6.28251204532385e-05
5.77488590219649e-07
-1.02623649489815e-05
-1.70166168713614e-05
-2.55790219839439e-05
-1.71127450706872e-05
3.83140409379354e-06
-3.10944991987673e-05
-1.50426403529558e-05
-4.58902326460039e-06
-6.75619066252209e-06
-3.69848298638957e-05
-3.66533972612051e-05
-2.61417076711244e-05
-1.48020869857954e-05
-1.88287626917217e-05
-2.71782278406865e-05
-2.93639542000564e-05
-1.45596569774575e-05
-1.70972799350954e-05
-2.89274439180154e-05
-3.23637906967264e-05
-7.16720137684342e-06
-1.52687927697872e-05
-3.52206073608341e-05
-2.11663040801295e-05
-2.37943929008445e-05
-3.4615351054262e-05
-7.26681581366374e-06
-2.4032998220735e-05
-4.89205455246852e-05
-5.29325278578402e-05
-5.17770165905833e-06
-4.74012853949128e-05
-9.95206823669032e-06
-4.83709951618642e-05
-1.60884125969565e-05
-3.16676431096575e-05
-5.37468226864215e-05
-1.31373173884216e-05
-5.9074232523482e-05
-2.89548854252478e-05
-3.31601997076661e-05
-3.726942249837e-05
-2.335985713687e-05
-2.19520283367451e-05
-2.01843143895913e-05
-6.78498894670327e-05
-3.37203647627808e-05
-2.24214239385808e-05
-7.00604712569581e-05
2.40251090464111e-06
-9.06123147482664e-08
-1.39178025469086e-05
-4.52297848328945e-05
-1.83259034176224e-05
-6.04300889545727e-05
-2.82385522518934e-05
-5.09016588821486e-05
-1.74568986363947e-05
-1.60381897289167e-05
-1.74136724667834e-05
-3.33103915598436e-05
-3.19811941670753e-05
-1.48593643991788e-05
-3.8306313607058e-05
-2.60624898037967e-05
-2.48836036214398e-05
-2.69432051104069e-05
-1.02359603588656e-05
-2.63882964103223e-05
-3.34922442973631e-05
-5.78259149909243e-05
-2.1054962182704e-05
-5.70344606816849e-05
-1.57556707182671e-05
-4.68068747313988e-05
-4.58011134175102e-05
-4.14073361975594e-05
-2.84456653301645e-05
-5.4928429364199e-05
-2.31371840721272e-05
-3.50674890802869e-05
-4.18604821249585e-05
-1.27497907804364e-05
-2.47355474201076e-05
-1.47440310336558e-05
1.7284919526242e-06
-2.35123471000761e-05
-2.59317251649733e-05
-3.05520000567418e-05
-3.64784704760909e-05
-2.56065415224474e-05
-1.64524605606819e-05
-5.21813777028747e-05
-1.46725969692692e-05
-3.16137393396462e-05
-5.34259285560821e-05
-2.79661558873464e-05
-2.62213006112016e-06
-4.31137523631945e-05
-4.08193422096616e-05
-1.86471837510419e-05
-3.30100607747008e-05
-1.61181133813566e-05
-2.63167918048003e-05
-4.07829952403195e-05
-6.72185455660553e-07
-3.51552608997568e-05
3.30445290796238e-06
-2.00597244478822e-05
-1.60774729510852e-05
-2.22054116901691e-05
-3.33640999440451e-05
-1.4180769524418e-05
-5.52408110612037e-05
-2.78393707377796e-05
-6.28092298593195e-05
-2.67033715925928e-05
-9.19576030865148e-06
-1.1462320014916e-05
-1.26042379230155e-05
-1.56584922078034e-05
-2.04295362191006e-05
-4.02713934192875e-05
-3.54245244293586e-05
-2.52345337879496e-05
-4.37505285198129e-05
-2.72812406390774e-05
-3.24352381251012e-05
-2.13226432003274e-05
-1.40699514818234e-05
-2.87234404006321e-05
-4.66683271015988e-05
-2.73627276602763e-05
2.36907725646006e-05
-1.80823930536415e-05
-3.4364562130106e-05
-4.32690066093967e-05
-6.55076427806725e-05
-6.65603412664455e-06
-2.37465515502161e-05
-1.59596951425641e-05
-3.30420817527334e-05
-2.50698380536498e-05
-1.32635371687262e-05
-4.90027183328704e-05
-6.96828937932798e-05
-3.8583356440197e-05
-1.10863417098128e-05
-1.95527618295269e-05
-1.34287228300712e-05
-2.45166030524792e-05
-1.72916508061373e-05
-1.85130630557844e-05
-1.43538491737922e-05
-3.39419829480807e-05
-2.62881869861092e-05
-3.39440557048397e-05
-2.61754374374451e-05
-3.64563395109468e-05
-6.50642513565235e-06
-3.40847252851893e-06
-2.58625461422318e-05
-1.97019926992716e-05
-2.54819732585434e-05
-1.76139533417405e-05
-1.15701279667977e-05
-1.86931154795857e-05
-5.00620225598078e-05
-3.53822416075271e-05
-4.97055900846029e-05
-2.84137325479219e-05
-2.47203239890864e-05
-1.46025012903407e-05
-1.72011041191869e-05
-9.32530308399194e-06
-3.47125266212994e-05
-2.73206168687316e-06
-3.49112101948046e-05
-2.89378911111447e-05
-4.47214005320463e-05
-4.72720645877541e-06
-1.51448899490319e-05
-1.19177405004452e-05
-3.53652286889695e-05
-5.08369352322833e-05
-5.97695361557721e-05
-1.66384583557388e-05
-1.48455963261415e-05
-4.7790367942642e-05
-3.2301766608774e-05
-2.92498739792703e-05
-5.16262378276403e-05
-4.45619302001553e-05
-2.66926565766066e-05
-5.95382964539286e-05
-2.0887983069442e-05
-1.90062159213426e-05
-3.91991660268432e-05
-3.68240152120485e-05
-8.13743772035428e-06
-3.49231480364538e-05
-1.70061573623413e-05
-3.21485075908025e-05
-1.28148777689344e-05
-2.89920947718335e-05
-9.46050262035576e-07
-1.44882121123503e-05
-4.23944967744773e-05
-8.7579437911991e-06
-1.83347029232301e-05
-4.33354304689715e-05
-2.09509505187723e-05
-1.69591991718421e-05
-3.89187818971362e-05
-1.80466900492261e-05
-1.38214579169891e-05
-1.61608653603984e-06
-7.57111315038245e-06
-2.9312112400697e-05
-3.80783946254175e-05
-3.79916631566225e-05
-5.31454723640173e-05
-3.70995459823993e-05
-2.00298973475037e-05
-3.56593202220917e-05
-1.85150871871649e-05
-3.81315698661481e-05
-1.29210020808695e-05
-5.14373509789429e-05
-1.9663492224325e-05
-3.00182842219402e-05
-3.816674182811e-05
-2.16655034220201e-05
-1.31410776485815e-05
-4.62563289977559e-05
-6.53208175653793e-05
-2.16590189377952e-05
-4.85498710385708e-05
-2.23672292702328e-05
-1.39454942627132e-05
-5.35790403002549e-05
-2.4106221163413e-05
-2.25610934690071e-05
-2.43743119312258e-05
-3.06907939923853e-05
-3.87313795947291e-05
-6.55972955908617e-06
-4.17678646631227e-05
-2.81322072412571e-05
-2.60338820478868e-05
-2.08530107554176e-05
-1.89360666818331e-05
-3.7149429505221e-05
-2.72221699485906e-05
-2.6489324936143e-05
-1.62295724913787e-05
-4.50882942122696e-05
-5.70881298962444e-05
1.82769577237159e-06
-3.1790821530295e-05
-9.49770657324452e-06
-1.84682581329789e-05
-3.59415991847916e-05
-1.30724002628879e-05
-1.2984409934144e-05
-1.59797901519277e-05
-3.89273019865892e-05
-2.29033377910014e-05
-2.28569310954254e-05
-2.35635201571127e-05
-6.48616151814643e-05
-3.07489016852577e-05
-3.61241365328464e-05
-1.3980720853139e-05
-2.9497186274797e-05
-2.54750052138576e-05
-4.05622252981679e-05
-1.62878618485195e-05
-3.12889644590777e-05
-3.58687396282986e-05
-1.26890481636144e-05
-1.53267946046111e-05
-2.26504379704939e-05
-4.32626819740877e-05
-4.16202235801059e-05
-4.63160878275698e-05
-2.79549064535501e-05
-8.32624443527922e-06
-3.70381789988942e-05
-4.24312308528917e-05
-1.23905521048154e-05
-5.70143859539198e-05
-4.46356836433489e-05
-2.76640830852848e-05
-2.68490189233055e-05
-2.28428604046744e-05
-3.92040286202562e-05
-1.3454129002171e-05
-1.43342951047582e-05
-3.35671920354565e-05
-3.79628962594016e-05
-2.5635136184874e-05
-2.03003011923995e-05
-2.95638264296792e-05
-1.02089266078252e-05
-1.91575032079855e-05
-4.42299608178665e-05
-3.95681558546633e-05
-5.73388661263533e-05
-4.01285811714923e-05
-2.10047995234914e-05
-4.40990611503171e-05
-1.37197228238683e-05
-1.34963796524319e-05
-2.35618395023527e-06
-3.89273188354855e-05
-1.98283681299011e-05
-2.70085203197485e-05
-1.82752621145742e-05
-1.60326160283493e-06
-2.85750599538709e-05
-4.26059639650624e-05
-5.62455727138599e-05
-3.44107777865505e-05
-4.74918652228893e-05
-2.2108572409404e-06
-4.16902789601329e-06
-2.4132443820599e-05
-5.18677659582241e-05
-4.09595022051356e-05
-4.25607504979893e-05
-2.42293380921654e-05
-5.03172212928884e-05
-3.00399793447338e-05
-4.42709153203281e-05
-4.41851224497876e-05
-2.28461825158015e-05
-8.32611734701649e-06
-1.39574162329103e-05
-3.60097397929438e-05
-5.74032246154138e-05
-4.50924800287281e-05
-2.99729264809384e-05
2.10945072003788e-06
-1.09436892540961e-05
-3.43380177153492e-05
-1.08376018481211e-05
-2.55021674975885e-05
-2.78986442911588e-05
-6.45361714554028e-05
-3.3100036314365e-05
-3.45548324723301e-05
-4.75276554243778e-05
-3.69590733000461e-05
-2.88395515241814e-05
-2.15701798445381e-05
-3.51274085279576e-05
-3.56698629936529e-05
-6.90995058460936e-05
-2.44653860903133e-05
-2.88495830778109e-05
-2.05630369046932e-05
-3.95194526087265e-05
-1.82375699519941e-05
-4.52173141025128e-05
-2.13795162025095e-05
-4.93092609866637e-05
-3.70251159490651e-05
-3.06479843449959e-05
-2.7931604268073e-05
-2.99559517784634e-05
-5.50003449614499e-05
-2.58818396522777e-05
-1.04942392886313e-05
-1.86834222260761e-05
-1.5308295553594e-05
-3.06483433085617e-05
-1.93157877890091e-05
-5.24414039363504e-05
-3.30816281472273e-05
-3.09395507000391e-05
-2.29752228602024e-05
-3.55265415424679e-05
-3.08060560445012e-05
-1.5731906573844e-05
-3.11517036150137e-05
-2.85685154964813e-05
1.84313193501962e-05
-9.35021412920814e-06
-2.31666358949191e-05
-6.19566160428056e-05
-1.73831339011059e-05
-3.22877550894885e-05
6.65359984719347e-06
-9.18585667486018e-06
-1.3014156972443e-05
-3.00928990996555e-05
-4.3115029616469e-05
-2.41818323375448e-05
-2.06848718488305e-05
-4.31217431085718e-05
-4.71924899188238e-05
-4.94338520608565e-06
-2.64919604677833e-05
-2.71101822033784e-05
-2.81110791621212e-05
-5.12329097154664e-05
-4.68677386883438e-05
-2.29055299575244e-05
-3.03076681710539e-05
-2.1250833582637e-05
-4.44300876563339e-05
-2.24037564382793e-05
-5.75841761784933e-05
-3.93081889969095e-05
-1.85055063815028e-05
-2.52070783842584e-05
-3.60682319540666e-05
-2.95978275497504e-05
-3.82409406492358e-05
-3.05772326439265e-06
1.02234699166172e-05
-6.07935523664708e-05
-1.74169874678745e-05
9.02243985316331e-07
-1.2785386386154e-05
-1.34202722398462e-05
-3.23162507542646e-05
-2.33683649699221e-05
-2.9809244068322e-05
-1.72642187897807e-05
-4.11999019208414e-05
-2.49722598119067e-05
-3.63651809049865e-05
-4.77223966447671e-05
-3.43582032051459e-05
-2.54233851283399e-05
-2.77252170283864e-05
-1.83641843981579e-05
-1.0786016685247e-05
-3.16903001481435e-05
-2.92960322867363e-05
-3.89767509024907e-05
-3.24678795568943e-05
-1.32411483365647e-05
-3.24962076729047e-05
-1.76968683964719e-05
-2.80129045066875e-05
-1.28634998105656e-05
-4.1258972943487e-06
-5.28362574903193e-05
-4.12231833199275e-05
-3.28446231241977e-05
-2.60941228373982e-05
-3.28648218933096e-05
-3.17377867572578e-05
-2.00776602675168e-05
1.63884192148888e-06
-6.54239765617541e-05
-3.73469348072669e-05
-1.67478946424539e-05
-2.47761619031286e-05
2.95051329551618e-06
-3.7321292119849e-05
3.41778538945868e-06
-4.07129917194955e-05
-2.93655775871078e-05
-3.0938565335068e-05
-2.43913576550161e-05
-3.01935820380497e-05
-3.01403649661048e-05
-2.90498816942515e-05
-4.00709637696544e-05
-3.18750507674329e-05
-3.19120151188707e-06
-5.18436468129319e-05
-9.73709592615574e-06
-3.90922965646621e-05
-3.46429162352068e-05
-3.22761168590225e-05
-1.70249090793443e-05
-2.64283570643822e-05
-9.18995566455939e-06
-2.63162959126998e-05
-3.55171456080461e-05
-2.43872148380937e-05
1.01576299776946e-05
-6.83998929639084e-05
-6.95096189505512e-06
-2.3695146934446e-05
-4.21376550341304e-05
-5.61092985547364e-05
1.18925738639095e-05
-2.05376776825387e-05
-2.92672346579112e-05
-6.07198804214127e-05
-2.06940278981064e-05
-2.42143039230397e-05
7.61400714435444e-07
-5.19732508757838e-05
-2.20076491553173e-05
-8.21212947829358e-06
-1.58383911029068e-05
-2.12074105292522e-05
-3.80751441003701e-05
-3.12049422316446e-05
-4.58001136905998e-06
-4.98472050209043e-06
-2.33019937835291e-05
-5.21994762524233e-05
-4.10318055831239e-05
-3.82115491466686e-05
-2.59653270254667e-05
-3.48384474029118e-05
-2.19408499167274e-05
-3.40007604939115e-05
-2.31628744329873e-05
-5.81676591737766e-05
-2.81643844883171e-05
-5.30657925445284e-05
-1.82082677344386e-05
1.91178472571832e-06
-2.35254264324431e-05
-3.61629726700489e-05
-6.15762863496429e-05
-5.02261204335146e-05
-2.18849399684467e-05
-3.50578124218962e-05
-3.18539426530034e-07
-1.15355844540234e-05
-2.69890595749446e-05
8.54692887592868e-06
-3.76226414656341e-05
-2.15168141861242e-05
-8.03198525406506e-06
-3.70361668513231e-05
-3.87567628149545e-05
-6.05035437697342e-05
-1.22033822941564e-05
-1.29487449731937e-05
-4.59859906351344e-05
-1.41687403293829e-05
-1.25960600760856e-05
-3.13165120462097e-05
-2.21181653856755e-05
-2.46506385253502e-05
3.4883095059957e-06
-4.4306447824137e-05
-1.14695157749812e-05
-1.91979741520819e-05
-3.85935813568092e-05
-3.4597772975347e-05
-4.37947810987896e-05
-2.03759048337591e-05
-5.14889432675885e-05
-2.3097835078505e-05
-4.91590090771269e-05
-1.53396010891191e-05
-4.16602614683778e-05
-2.44279172874898e-05
-1.88469154141497e-05
-8.964345904418e-06
-7.16717499632526e-06
-4.4909751773779e-05
-5.70372194097673e-05
-3.05940749811818e-05
1.38168504097368e-06
-4.45592637267271e-05
-6.00243958874198e-05
-5.84815563018137e-05
-3.86218745848481e-05
-4.43590629681461e-05
-2.69753376718137e-05
-3.47874593349749e-05
-1.96867614547495e-05
-2.19905285285299e-05
-1.43036615142114e-05
-1.25005589189133e-05
-4.01620601205016e-05
-2.78306198444611e-05
-6.25287020945687e-05
-3.19678671506349e-05
-3.53070466380119e-05
-4.35541732055622e-05
-1.96649193686213e-05
-1.21749334373788e-05
-1.94582871465193e-05
-7.55870128880957e-05
-2.31447345310879e-05
-1.2582651790432e-05
-5.64436143906763e-05
-4.63546371976115e-05
-6.20521610880723e-05
-2.48119930564188e-05
-1.40499847107662e-05
-5.79552573273562e-05
-5.06374664714499e-05
-1.37779080123655e-05
-1.58976104596433e-05
-2.92078352575689e-05
-1.26200974573266e-05
-2.73112369734474e-05
3.25322697353916e-06
-2.65170792532295e-05
-6.01114947292043e-05
-2.0570616597427e-05
-1.8538023528217e-05
-1.68842160872488e-05
-1.02668876745367e-06
-3.61083486895065e-05
-3.41146803563211e-05
-3.41024754923887e-05
-3.52833549550406e-05
-3.5231641158133e-05
-5.821853569847e-05
-4.66379263210826e-05
-6.60488098079577e-05
-2.3371837764375e-05
-7.51466287796002e-05
-5.27479848942834e-05
-4.12499796210038e-05
-3.8892001649608e-05
-4.57172570859394e-05
-3.71138892161091e-05
-2.35838196367552e-05
4.72462044308211e-06
-3.33729009674635e-05
-2.56714175161561e-05
-1.31766574336781e-05
-5.7347892015659e-05
-2.45036808376775e-05
-1.58736336091803e-05
-2.2984158504693e-05
-1.39586593383397e-05
-3.31071850997865e-05
-7.82148951282154e-06
-4.3122239667574e-05
-1.81148076412991e-05
-3.00440749047837e-05
-3.01334024763153e-06
1.94487044089751e-06
-3.57196135497233e-05
-4.214612997401e-05
-2.86942352605394e-05
-2.69922551797686e-05
-4.25018355893951e-05
-4.05447268835313e-05
-1.58177111351644e-05
-3.54683794324648e-05
-2.56517095512926e-05
-2.03057001455711e-05
-6.19722599890403e-05
-2.08934904237441e-05
-1.65870930048776e-05
-3.16860353559011e-05
-2.18107808883753e-05
-1.72289636708301e-05
-4.44720909931704e-05
-3.23270342598571e-05
-5.51929625929492e-05
-4.45634332012724e-05
-2.52328387858454e-05
-1.91827203381053e-05
-2.51193461642366e-05
-3.61646235121246e-05
-7.42694945011373e-05
-3.89095959210506e-05
4.38659332438864e-07
-3.25743949520544e-05
-8.0005985269036e-06
-5.14157889703449e-05
-3.29781205478265e-05
-2.66060609045625e-05
-1.32153389675287e-05
-4.39374120129241e-05
-3.21377020107435e-05
-3.16326478463484e-05
-2.07139597413592e-05
-4.52270015796577e-05
-3.01261576021556e-05
-4.24764843924123e-05
-1.29905983985717e-05
-4.89712782795626e-05
-4.33465781371044e-05
-1.67640487790038e-05
-2.11746220499781e-05
-3.2269973426885e-05
-4.40759186300441e-05
-6.29520154111869e-05
-1.81758974769092e-05
-4.90837315821631e-05
-3.7351613007018e-05
-1.89357796673215e-05
-4.1752019570861e-06
-1.02219946956687e-05
-2.68785915168614e-05
-1.88258083022152e-05
-3.94616171246857e-05
4.57796673570837e-06
-1.52081272860969e-05
-1.64597308437051e-05
-2.43453407753611e-05
-3.10945670646475e-05
-2.4495567040894e-05
-2.23847487799292e-05
-3.26971220143942e-06
-3.81118445919129e-05
-4.62944132143895e-05
-3.11341612177013e-05
-2.86027153348861e-05
-4.88735336172049e-05
-6.91485198691159e-06
-6.25823454393647e-05
-2.78929217755373e-05
-1.89635673747505e-05
-2.30197224674056e-05
-2.60982554621469e-05
-1.88600485620137e-05
-2.79023700938527e-05
-2.90999751423473e-05
-2.01703754463438e-05
-2.148433923569e-05
-1.32342132219791e-05
-3.9206151087898e-05
-2.52817610530799e-05
-1.7267416677492e-05
-4.31256123021878e-05
-1.12339734088989e-05
-2.91156195426087e-05
-3.08986342515193e-05
-6.87938787009915e-05
-3.49061660184537e-05
-3.53320867486444e-05
-2.08534192975427e-05
-2.97792503775827e-05
-3.29839633376083e-05
-4.88134377469127e-05
-4.34683038367459e-05
-3.19261924716745e-05
-1.34402270941222e-05
-3.3075329730137e-05
-6.28849054144601e-06
9.81034185042695e-06
-3.36410318994538e-05
-2.81354422598566e-05
-2.05918257645231e-05
-1.61506861271996e-05
-3.38522676345385e-05
-4.0706134015492e-05
-2.37577418863999e-05
-1.78183923632137e-05
-1.13161146770648e-05
-7.20399974228188e-06
-4.25263906839999e-05
-4.07405580999224e-05
-5.05997976528887e-05
-2.26539949385404e-05
-3.50268540176459e-05
-3.40781208178756e-05
-2.82983001020438e-05
-1.8059509122265e-05
-5.47545713887327e-05
-3.76666291255094e-05
-3.0455262093772e-05
-1.86673791666714e-05
-3.47378078206849e-05
-4.7708230379257e-05
-1.32786263157341e-05
-2.944056318695e-05
8.48873390158396e-07
-2.1209006753955e-05
-2.04889175853865e-05
-1.70031541988553e-05
-3.80355142934376e-05
1.05198676618837e-05
-3.36104874460795e-05
2.70975901372976e-06
-3.21083187316843e-05
-7.10458355866189e-05
-4.90728529279343e-05
-5.06620444785847e-06
-1.4116939896386e-05
-7.51279870251986e-05
-4.36445239882242e-05
-2.14642171077288e-05
-4.60467520018997e-05
-3.22008373897059e-05
-5.80648145099191e-05
-2.67785481098305e-06
-1.27434288337144e-05
-4.74413606151441e-05
-3.54447711355021e-05
-7.78586893302355e-06
-4.14887584946142e-05
-3.2172097877748e-05
-2.31104665500999e-05
-5.84093800142734e-05
-8.64057739297884e-06
-2.73757465675147e-05
-4.07019062492149e-05
-4.54014354797211e-05
-1.89065831243887e-05
-3.15128484960965e-05
-3.18655369738081e-05
-6.51444951314406e-05
-5.89157246311776e-05
-3.49530717128908e-05
-8.00190133686418e-06
-5.56479087583735e-05
-7.59689703853024e-06
-6.68258242439051e-05
-2.66115529733976e-05
-6.78615882786811e-05
-6.0123043333969e-05
-4.51597536244201e-05
-5.53220833736845e-06
-2.98720712867594e-05
-6.08844561430065e-06
-3.03844624241542e-05
-3.46684302289147e-05
-3.28341015365632e-05
-3.15614746930418e-05
-4.29750033094684e-05
-2.91861883868105e-05
-3.44172014380751e-05
-5.66176944006203e-05
-3.70158286901074e-05
-3.54960762367669e-05
-1.54680511575715e-05
-3.11419027134138e-05
-1.72199176536355e-05
-5.33202021149891e-05
-3.48063913845041e-05
-7.74054876339651e-06
-3.42273024868125e-05
-7.39732509473289e-05
-2.44338554594827e-05
-3.94575467606493e-05
-4.86270762530957e-05
-4.65569228770604e-05
-2.70353248720588e-05
-3.95915832271848e-05
-3.18970819956661e-05
-9.98690154078569e-06
-4.15203537623677e-05
-6.00194577779203e-07
-2.29577446339392e-05
-3.91556313404568e-05
2.99378499681713e-06
-5.10554925751914e-06
-2.88876813019015e-05
-4.12255056065821e-06
-3.77702948716547e-05
-2.46893764067801e-05
-3.36098064437229e-05
-1.01169663208773e-05
-3.62595125901838e-05
-2.59470196404385e-05
-5.27072089978178e-05
-6.13900374754344e-05
-1.04137708507501e-05
-1.29501066930483e-05
-4.44673494188793e-05
-2.75318927917923e-05
-5.04419382082096e-06
-1.11647815738862e-05
-2.16389773730303e-05
-3.44993698346364e-05
-6.51138465917202e-05
-2.27377927122584e-05
-4.28569550042174e-06
-6.50520850133535e-05
-3.35574820670182e-05
-3.58644567065128e-05
-4.27658320410517e-05
-2.59611584109876e-05
-3.76053669919233e-05
-2.41207732748624e-05
-3.60391886863203e-05
-1.99212972772626e-05
-7.35814694075163e-06
-2.46546789710089e-05
-1.85974136578112e-06
1.90563731234374e-05
-2.87891751082868e-05
-3.55880266883259e-05
-4.7784238501805e-05
1.62212876104801e-06
-2.66008520720212e-05
-4.0931213058282e-05
-2.07187690884403e-05
-3.53001162108611e-05
-7.4537776934138e-05
-8.46623140518867e-06
-1.23842717812056e-05
-4.56095821474068e-05
-5.38292781143757e-05
-6.5645693751633e-05
-3.63021293451461e-05
-1.00721094806478e-05
-3.2275783778955e-05
-1.73724568223421e-05
-4.68572596350921e-05
-4.11478023185821e-05
7.7706214772534e-06
-3.41089336486059e-05
-3.20374907888321e-05
2.43710132741642e-06
-1.05326230986715e-05
-6.34624264967446e-05
-2.55078101347355e-05
-2.58394915619076e-05
-2.42188853742633e-05
-4.59132280224574e-05
-2.74142335246786e-05
-1.83026768127428e-05
-2.04437709833677e-05
-2.36803141986263e-05
-2.96840876003459e-05
-1.7061481616107e-05
3.36297946758438e-05
-2.48605662249764e-05
-2.76919422179761e-05
-1.00184378159676e-05
1.70380967795958e-05
-6.50621849287242e-06
-3.27175546986531e-05
-4.12000227265888e-05
-3.75689631927293e-05
-1.48036281503736e-05
-8.6030771122525e-06
-2.17845446008318e-05
-6.32827587839e-06
-2.40580950985843e-05
-2.48999516553789e-05
-9.59427226644692e-06
-1.36713013491905e-05
-5.22559518916657e-05
-2.57925690873326e-05
-5.88892316124332e-06
-2.91006484663321e-05
-3.66280126969051e-05
-2.7528804316455e-05
-1.63670061407581e-05
5.78831258863804e-06
-4.03280890810728e-05
-6.35457047975643e-05
-1.47517949465986e-05
-2.00029154499096e-05
-3.31956504931845e-05
-1.40333520526323e-05
-5.21562955102392e-05
-2.74453372246201e-05
-4.39562242988868e-05
-5.68652158092796e-05
-3.85360306985391e-05
-3.04421885866047e-05
-2.43024144022994e-05
-3.87315226146917e-05
-1.37241835149318e-05
-4.49789782520497e-05
-2.06690748021482e-05
-4.71967272605968e-07
-4.07956751960429e-05
-4.37362732666294e-05
-1.87377443012413e-05
-4.02241747850668e-06
-2.96856613332013e-05
-5.7696591369838e-05
-2.15432730411934e-05
-4.70955265638449e-05
-1.84312478937592e-05
-2.84286721893836e-05
8.79720340967942e-06
-8.96454214021471e-06
-3.90786234212127e-05
-4.28226308876007e-05
-2.57864370094656e-05
-3.52721961674562e-05
-3.84452080805176e-05
-4.99186838632627e-06
-3.99213127598654e-05
-6.67586078184728e-05
-2.02371891184124e-05
-4.51664531070641e-05
-4.51627009690118e-05
-8.21089979740172e-06
-3.34597800116233e-05
-2.20360897793003e-05
-4.09707491443621e-05
-3.0172793170619e-05
-4.29957950797043e-05
-3.47558947222891e-05
-3.64960246524501e-05
-5.21734037011938e-06
-3.15963612600635e-05
-2.15052798036989e-05
-2.63181575227544e-05
-4.86367649384119e-05
-3.23429319309827e-05
-3.2705893230139e-05
-3.23980896187366e-05
-5.14290163368694e-06
-5.3199812644115e-05
-3.30870949398385e-05
-1.03732970885881e-05
-4.47636959278992e-05
3.30241376843864e-06
-3.5861772717756e-05
-6.42344522425171e-05
-4.01656523979021e-05
-3.18344761504348e-05
-3.09039093336384e-05
-3.77053160363686e-05
-5.52942946144493e-05
-4.15842065559013e-05
-4.81760373626415e-05
-3.06843278136661e-05
-2.13314343583378e-05
1.20872068810034e-07
-2.20582661944202e-05
-5.44979963268886e-06
-2.5147694865993e-05
-1.81514145785139e-05
-3.93364198515554e-05
-6.00776042373129e-05
-5.80156459989491e-05
-2.290254846297e-05
-4.19705205051143e-05
-3.26062617726457e-05
-4.32067328694823e-06
-3.37373301556453e-05
-2.27570796081742e-05
-4.45390100732809e-05
-2.67473280012844e-05
-3.05095747285572e-05
6.50645829297756e-06
-2.89116733044088e-05
-4.70033267584524e-05
-4.13420539976974e-05
-3.17550824231645e-05
-2.56655435967682e-06
-2.18653084143798e-05
6.26399495936864e-06
-4.44306606509349e-05
-5.84271376075449e-05
-4.37894958562347e-05
-2.57714991014209e-05
-2.91732358480126e-05
-3.54245904803963e-05
-4.11140269296459e-05
-2.74960867922294e-05
-1.1106964556751e-05
-2.83236538859356e-05
-4.61639449626757e-05
-2.3095346422529e-05
-1.97246690253323e-06
-3.57044326622978e-05
-3.63033460295252e-06
-1.45380044604072e-05
-3.18034375310623e-05
-1.11152155619114e-05
-4.26820280322413e-05
-3.44479873762508e-05
-2.50580447804386e-05
-3.28846592789146e-05
-5.91252330412005e-05
-1.73628105170307e-05
-5.87686203915099e-05
-5.47896909921727e-05
-4.80550874005913e-05
-2.30883025151845e-05
-2.1010667379219e-05
-4.0449623174533e-05
3.2279649573621e-06
-2.64609575645618e-05
-2.0858291546737e-05
-3.71270311502797e-05
-3.90520973297165e-05
-4.72212367696924e-05
-2.30072805585963e-05
-3.67754511748965e-05
-6.38343105736143e-05
-4.54030517223282e-05
-2.29978238151539e-05
-2.86907363221237e-05
-2.52111900237311e-05
-5.56435411982333e-05
-1.55930499290356e-05
-3.64516006493305e-05
-1.81145297470648e-05
-4.13628231942553e-05
-1.20792423517413e-05
-3.20336161140598e-05
-3.57616875322397e-05
-3.04076719661509e-05
-1.0442202824453e-05
-7.84756613851035e-06
-1.1934749620948e-05
-2.36978603919613e-05
-1.6308280813392e-05
-2.46031223906426e-05
-4.99802011872251e-05
-9.70125805649874e-06
-4.30677370224509e-05
-5.09304951367142e-05
-2.11851627461284e-05
-5.32462241291676e-05
-5.52942833403494e-05
-3.05497124739157e-05
-8.59767306024775e-06
-1.68104812239616e-07
-4.03257159262825e-05
6.29098062317472e-06
-1.89848362815726e-05
-6.14228459869818e-06
-1.41032471690928e-05
-4.75020674196448e-05
-4.06351160203799e-05
-4.24649402899364e-05
-4.53760094320202e-05
-4.15224005209852e-05
-3.83148548410976e-05
-3.27702901624977e-05
-4.09737098090334e-05
-1.79850413045194e-05
-4.00595291146772e-05
-4.3155399175287e-05
-2.71527063293501e-05
-2.6765148668209e-06
-4.34742901127964e-06
-4.13810272965707e-05
-5.81411903642366e-05
-6.03521432724727e-06
-5.91003055430232e-06
-4.0445049978081e-05
-1.48805405679525e-05
-2.70881156265141e-05
-5.75284079580863e-05
-2.89351885186659e-05
-3.82875286900463e-05
-2.08604878611279e-05
-2.16248990574673e-05
-4.08575826287699e-05
-4.32565539121756e-05
-1.82243738047464e-05
-6.30222453530788e-05
-4.50448379864733e-05
-2.24884105102384e-05
-2.77653117412458e-05
4.74121239755751e-06
-4.97184313622942e-05
-4.17957557978088e-05
-9.45633208538712e-06
-4.66258358950459e-05
-7.58207947156633e-06
-3.88032176860601e-05
-1.19673468088031e-05
-4.67178635704598e-05
-3.05320141292317e-05
-1.60011153156667e-05
-6.83985087906348e-06
-1.68671906776393e-05
-2.68741015918556e-05
-1.64576931288569e-05
-3.39440798858806e-05
-2.99261904723362e-05
-3.13994641282131e-05
-2.53850702830961e-05
-4.38909382562002e-05
-1.16754677635745e-05
-3.54801762921018e-05
-3.73909807165395e-05
-2.97368114103646e-05
-2.06290976222445e-05
-7.39250667114059e-05
-4.2108372733208e-05
-4.29819028576005e-05
-3.31191087085171e-05
-3.35372680840089e-05
-1.57074147553182e-05
-3.63703708742751e-05
-1.72399086296873e-05
2.4965212898205e-06
-2.55640943289184e-05
-3.25299432812261e-05
-2.2469082740275e-05
-4.71994454687684e-05
-5.68945582108162e-05
-2.44895247756548e-05
-2.7239731599472e-06
-4.7236644001344e-05
-2.20264188519148e-05
-4.03258648722018e-05
-2.86815935366498e-05
-3.98607880372157e-05
-2.18392482819575e-05
-5.15968048822376e-05
-3.36892785842343e-05
-5.55690987731139e-05
-2.52941440041796e-05
-4.03281547988275e-05
-2.23522653162707e-05
-1.70299238857232e-05
-2.39727081470818e-05
-2.06868049275626e-05
-1.76777564520612e-05
7.7289253841251e-06
-2.24556212332451e-05
1.085993483548e-05
-5.01240061691952e-05
-3.43642288485621e-05
-4.50631495606544e-05
-5.98935575410391e-05
-3.69786713845121e-05
1.55170945892093e-07
-6.16601588318253e-05
-4.30412220710813e-05
-4.64117646449384e-05
-2.26702629709933e-05
-4.55422061898152e-05
-2.7162524351021e-05
-5.29860476720747e-05
-1.2019045739678e-05
-3.79032520457328e-05
-6.22819236496448e-05
-1.8094065376096e-05
-3.70369985462122e-05
-2.39875944860938e-05
-3.19774268314898e-05
-3.32706010998133e-05
-2.15926932293258e-05
-5.22667198589542e-05
-2.84007389635439e-05
-3.6520094225763e-05
-5.51797309793188e-05
-3.62567698165972e-05
-2.95569152742841e-05
-2.97999912349126e-05
-2.61512093556064e-05
-1.93887653400037e-05
-8.59022218506608e-06
-7.71439280963019e-05
-2.35793658745676e-05
-1.12971760181075e-05
-3.7792251330582e-05
-3.24733533018433e-05
-2.4491123473441e-05
-9.01864733171758e-06
-3.50916265597632e-05
-4.05190363511233e-05
-4.17006435452579e-05
-2.98951299777716e-05
-3.4196130896531e-05
-3.22963426988255e-05
-1.45235982831944e-05
-2.95219603682668e-05
-4.75763294250225e-05
-2.77394866790676e-05
8.28834848351385e-06
-1.7611725420995e-05
-3.06541768278107e-05
-2.97048322614974e-05
-4.13925511968768e-05
-5.19184213256437e-05
-2.77600683320246e-05
-4.69837183466e-05
-4.9487768490516e-05
-1.61350543666006e-05
5.41297261765334e-06
-3.48253753414265e-06
-2.90290758817019e-05
-7.21368192350552e-07
-4.9322159273044e-05
-1.54059218823794e-05
-3.04294030308443e-05
-2.59248311178066e-05
-3.92564412150959e-05
-4.01204068052196e-05
-3.44663493715804e-05
-2.7303734559999e-05
-2.77315632809798e-05
-2.04578019355554e-06
-7.53358802176183e-06
-3.14855524444033e-05
-6.15544427174057e-05
-3.10522271155813e-05
-6.29330712117084e-05
-4.30095300942088e-06
-1.81962841528457e-05
-4.94358421601542e-05
-2.34884529448678e-05
-2.47539526129174e-05
-4.82824609584956e-05
-3.98116632749899e-05
-3.2017292742647e-05
-3.28109502520152e-05
-4.08693080192258e-05
-1.04492614540524e-06
-3.17656033954728e-05
-3.45956708930695e-05
-5.71711546039752e-05
-3.39707327623601e-05
-3.1204864258276e-05
-4.54969122614542e-05
-2.66018110972106e-05
-9.09970630877261e-06
-1.78621616412779e-05
-1.32207055278789e-05
-8.61889299179118e-06
-4.09725992782339e-05
-4.05642718354783e-05
-2.90454174283858e-05
-1.25047776438347e-05
-3.19442627763247e-05
-4.92194759343769e-05
-2.7572757813781e-05
-6.63288576941779e-05
-4.17727033656415e-05
-1.20163175885528e-05
-2.30523414490254e-05
-1.70170345810152e-05
-7.26724215657723e-05
3.01554909648993e-06
-1.44683063124582e-05
-3.67323022292216e-05
-5.25866931784614e-05
-3.02312256524035e-05
-3.92806519001606e-05
-1.26619330352496e-05
-3.11889256290101e-06
-1.87509009155667e-05
-7.92328819070049e-06
-1.09237056212418e-05
-2.4469627421006e-05
-1.50507016738154e-05
-6.31029501587209e-05
-1.6409830539232e-05
-3.5713843523742e-05
-4.11529090272619e-05
4.51191772495798e-07
-4.56854700766571e-05
-4.70303392051843e-06
-5.85760896192081e-06
-2.08467214294097e-05
-1.85611603251367e-05
-1.73556507685624e-05
-3.59188964639332e-05
-6.48014183187392e-05
-3.87501230709893e-05
-1.4722942057949e-05
-4.55949651321021e-06
-9.49431261928212e-06
-1.69999592671107e-05
-5.78991603267448e-05
-1.05145368790727e-05
-4.53013879770803e-05
-2.53691367253956e-06
-8.24196368079556e-06
-4.00510889185852e-05
-4.38520711373491e-05
-3.3368766027552e-05
-1.94798475027855e-05
-3.14114021080079e-05
-4.63107773025447e-05
-1.1118370526868e-05
-3.34362656815189e-05
-3.14493301149838e-05
-3.77724211445039e-05
-2.06583954341826e-05
-3.70948223108294e-05
-3.54136437349606e-05
-2.19802672371613e-05
-1.94884374119485e-05
8.70907408848056e-06
-1.57035779442917e-05
-2.60415995960419e-05
-3.55086212982102e-05
-4.94490481456149e-05
-3.72173916746379e-05
-1.43294100790328e-05
-5.28693427663555e-05
-1.06239796296281e-05
-5.64953424436838e-05
-3.54676778287649e-05
-2.63831924388839e-05
-3.42496162555302e-05
-2.89679301479966e-05
-3.52069500568412e-05
-3.44034370940937e-05
-3.38086699348732e-05
-4.30212370433623e-05
-2.47941103286895e-05
-3.23001696928729e-05
-4.1989449562465e-05
-5.07100035406275e-05
-2.90140763808815e-05
-6.06169496114345e-05
-2.86552943964638e-05
-2.8986620705156e-05
-2.35499803756667e-05
-4.59126030170512e-05
-6.53166920389928e-05
-2.9275604320856e-05
-2.56072704003863e-05
-4.52724993823605e-05
-1.23365458657638e-06
-4.83807951985243e-05
-2.96738436658131e-05
-1.95882550038251e-05
-4.02578614377855e-05
-1.83519475300236e-05
-2.19669569611414e-05
-1.21678866784008e-05
1.33459753631379e-05
-7.25257759450541e-06
-3.25899240429748e-05
-2.63140682866861e-06
-2.73072533137199e-05
-3.85266500720266e-05
-4.888841645683e-05
-8.73993143310426e-07
-2.77423330458929e-05
-3.36270443112536e-05
-4.92675466744051e-05
-3.16103792543048e-05
-2.77492767791723e-05
-3.05047382530751e-05
-4.63586665095491e-05
1.07906067493354e-05
-4.59011408342175e-05
-3.28409929153874e-05
-3.23457736009975e-05
-3.05309158564602e-05
-3.56612810952196e-05
-1.89209328876467e-05
-3.95035068958195e-05
-4.15868867177381e-06
-2.72149358408526e-05
-4.45674022121045e-05
-4.24986861982721e-05
-1.20173420207193e-05
-1.35970285310577e-05
-2.45958515951253e-05
-1.98590481662923e-05
-2.2019475007916e-05
-3.11546955423611e-05
-5.30864154598786e-05
-2.84837951329257e-05
-3.71170033678334e-05
-1.15587164603893e-05
-7.87765316607182e-06
-5.85215668924513e-06
-2.15862191289696e-05
-4.31226464771149e-05
-3.7739078173136e-05
-3.32228328764547e-05
-4.40022043266081e-06
-5.08846108290972e-05
-5.26801091178908e-05
-4.95449966317626e-05
-2.10363870402838e-05
-4.18091419861738e-05
-3.3370826066353e-05
-7.33645921473131e-05
-3.88234816167065e-05
-1.63335372645518e-05
-1.66423132965958e-05
-2.09682110377594e-05
-6.35390658286072e-05
-1.60685632963068e-05
-2.83376200241306e-05
-9.52565289539722e-06
-4.00204967347596e-05
-3.11204317044257e-05
3.45903523858617e-07
-2.84790248424352e-05
-4.42822554717459e-05
-3.29871190275566e-05
-1.5114738020557e-05
-3.2479410892501e-05
-5.55065630951475e-05
-2.44447995761165e-05
-3.22942975009292e-05
-1.91663819736064e-05
-3.60427450979311e-05
-6.16312355643966e-05
-4.12149604840874e-05
-4.87261866426497e-05
-3.99048258497907e-05
-5.57790076449138e-05
-2.37311318220948e-05
-1.10903586395935e-05
-6.04445406093707e-05
-3.39587376133654e-05
-2.27985730348945e-05
-2.39912511538152e-05
-2.8828099671354e-05
-3.38757592782327e-05
-4.48746411920992e-05
-2.28465492605069e-05
-1.74880765041702e-05
-2.98652120744636e-05
-3.84568451701496e-05
-3.19155499914203e-05
-2.15807312716681e-05
-2.65651057785274e-05
-4.64599786604545e-05
-1.13508871507756e-05
-3.40035998342989e-05
-3.34035109755447e-05
-4.00867280421551e-05
-1.98203507072008e-06
-2.69190695960684e-05
-1.55503336054433e-05
-6.83588125723259e-05
-1.43106958509635e-05
-6.10501288326525e-05
-2.82255227938896e-05
-7.21873980999223e-05
-2.70723561400066e-05
-1.7539312966974e-05
-3.05455942902705e-05
-2.37476462502536e-05
2.30513778272395e-05
-3.38558749313068e-05
-1.40716047420761e-06
-4.72803515684203e-05
-3.6192473571091e-05
-2.2850398075571e-05
-5.82661729468598e-05
-2.88623258206723e-05
-2.48328783515535e-05
-5.66772032629564e-05
-3.65767932182265e-05
-4.15803204372297e-05
-1.77345843120552e-05
-4.0628984139994e-06
-3.09689002892587e-05
-2.31002920887582e-05
-1.94132858944311e-05
-3.72154581583963e-05
-5.17844977580571e-05
-1.4811307768908e-05
-2.27937364916348e-05
-1.74423550032519e-05
-2.85986831656326e-05
-7.44613592008205e-05
-1.62226642190469e-06
-4.04243977386525e-05
-7.05931051471517e-06
-3.64923370999313e-05
-1.10747184936936e-05
-3.77002737641283e-05
-6.32337582533852e-05
-3.97821536901904e-05
-5.68468664273637e-05
-1.33622709727053e-06
-5.94708973682604e-05
-3.5884098279198e-05
-3.61256740710785e-05
-2.14468449273741e-05
-1.06105287333747e-05
-4.10038084605737e-05
-6.92736462142707e-07
-3.06770795664248e-05
-3.19373126513606e-05
-2.04086464758992e-05
-2.52554639353944e-05
-1.30014697749629e-05
-1.58830520447173e-05
-2.4205333899529e-05
-4.2687780896609e-05
-9.92090087190722e-07
-2.67173535695221e-05
-4.49321815754855e-05
-4.23607750349965e-05
-8.75550610424108e-06
-3.54113504156131e-05
8.86480624009035e-06
-4.63456927309791e-06
-4.37059315576618e-05
-5.11372741266283e-05
-4.66589347729352e-05
-1.78236152505619e-05
-3.74845692589158e-05
-4.11553629732418e-05
-4.45063327258295e-05
-7.75768347926066e-05
-3.03756100562423e-05
-2.29112596065229e-05
-5.04946379888473e-05
-4.76429696356316e-05
-1.70254614467413e-05
-3.38849383065882e-05
-5.5034106499147e-05
-2.9026303184074e-05
7.34730285814248e-06
-6.21879215516361e-05
-5.63694560910626e-05
-1.97333586027439e-05
-4.48151651829016e-05
-2.08262525806227e-05
-2.13117842408541e-05
-6.7636000814137e-06
-2.36040663743391e-05
5.10705630772989e-06
-5.81057191137221e-06
-2.53703109795775e-05
-2.09340312737422e-05
-3.6077971857018e-05
-3.85276426512502e-05
-3.54940378115728e-05
-4.86463819413844e-05
-4.2478698599261e-05
-3.82456716678046e-05
-2.42904622771472e-05
-2.54307761495518e-05
-6.07263151301793e-05
-4.29441584532852e-05
-2.30577890957499e-05
-5.95971119957679e-05
-2.34143200327713e-05
-6.35387884905378e-05
-3.20356326943248e-05
-2.4056756620302e-05
-2.48247901441504e-05
-4.24203936414273e-05
-6.24690384125253e-05
-4.64023960050205e-05
-3.58653102410661e-05
-2.22988122809287e-05
-2.28020385568194e-05
-3.60215780898886e-05
-3.17125133912208e-05
-3.02558180290784e-05
-6.03950552527097e-05
-2.78256127643648e-05
-3.24782859314695e-05
-2.52321897464632e-05
-2.49298422496653e-05
-3.00386964421241e-05
-2.66244170509925e-05
-4.07017433560986e-05
-2.59531054522832e-05
-1.70416173659068e-05
-1.62441661175852e-05
-4.8874473879152e-05
-3.16981606606207e-05
-2.2642721084601e-05
-4.51823193666482e-05
-5.35703924121028e-05
-3.54041283040132e-05
-3.51001260156027e-05
-1.70287536002948e-05
-5.31477024606898e-06
-4.20440241409665e-05
-2.65299404443036e-05
-8.23614792976222e-06
-1.91360644766257e-05
-1.74537625258113e-05
-4.88208335396248e-05
-1.71169303327539e-05
-2.38465858966279e-05
-2.68471426792985e-05
-4.53492537964163e-05
1.48216939674756e-06
-1.65715613081123e-05
-2.37983425194739e-05
-2.6058273285836e-05
-1.81274788399885e-05
-4.32370261577283e-05
-1.11697859066543e-05
-3.79701275835271e-05
-4.96038528523222e-05
9.94651213426469e-06
-1.60220784516542e-05
-2.94189494003366e-05
-1.18273356333429e-05
-8.30247324799356e-06
-3.65358696381036e-05
-4.00536495375699e-05
-1.39957150836631e-05
-1.96191628269723e-05
5.27016842084767e-06
-3.75014741820599e-05
-1.08477826690321e-05
-2.16343140932619e-05
-1.89682495774118e-05
-3.28104806867637e-05
-3.02885185238557e-05
-3.37706809620972e-05
-2.40998961884654e-05
7.1475439028241e-07
-5.86948526978021e-05
-4.20469416295048e-05
-4.8066441890559e-05
-1.7302039385351e-05
-2.21237471440825e-05
-2.36571888018627e-05
-2.80590430695513e-05
-4.92320602448129e-05
-3.38451888882657e-05
-3.91293817644501e-05
-4.46414257410815e-05
-5.5625645586458e-05
-2.94914233220999e-05
-1.12991300471371e-06
-1.92149184149883e-05
-1.61084664370173e-05
-5.12326817120128e-05
-3.27041755214054e-05
-6.15375868489687e-06
-2.65841574763368e-05
-9.40000672696868e-06
-5.07130504388991e-06
-3.27150049041131e-05
-4.78498147867019e-06
-3.4116744134757e-05
-3.27806786900916e-07
-6.12413788803933e-06
-3.31239787843953e-05
-4.0042896564786e-05
-2.66491180405264e-05
3.48617809581218e-06
-3.04303338696237e-05
1.00935694598232e-06
-2.43143185951068e-05
4.67260045696255e-06
-1.87327880208084e-05
-1.74978017678188e-05
-2.10580423677653e-05
-1.54457068324056e-05
-8.72552726429513e-06
-2.72420509663587e-05
-2.47894755154747e-05
-2.94601935260751e-05
-1.52376631664394e-05
-3.65940102383405e-05
-6.69970365608614e-05
-4.8393729700551e-05
-5.12651702242735e-05
-2.15146959274914e-05
-1.76716582748183e-05
-4.61833174643374e-07
-6.43519365657531e-05
-2.00088019501176e-05
-1.74261399451569e-05
-5.24817663055317e-05
-7.20810625703556e-05
-3.37000873299764e-05
-4.09373106061055e-05
-4.44336626599613e-05
-5.48291643930102e-05
-4.55755799285417e-05
-2.89464626213613e-05
-4.40895480821862e-05
-7.7051833768528e-06
-3.71929247079221e-05
-9.61838611635304e-06
-3.29784527198135e-05
-6.41756647805727e-05
-1.98877435208202e-05
-3.55449110986295e-05
-2.43729234199441e-05
-5.05425763658018e-05
-3.1440091927429e-05
-3.1816862957871e-05
-1.70337832979684e-05
-4.89656501656483e-05
-2.00070071686326e-05
-9.42706759171026e-06
-1.36762189471053e-05
-3.21802662291253e-05
-1.18812814920296e-05
-4.47089853645273e-05
-3.45418430848601e-05
-3.49252133427326e-05
-2.73077783460611e-05
-2.52118684836783e-05
-2.46332386109749e-05
-2.64805262634355e-05
-2.93137629176454e-05
-2.41847330997463e-05
-4.01796015459101e-05
-3.0305172856513e-05
-3.61684094951082e-05
-4.06327412302133e-05
-2.55330955061453e-05
-8.56274908542744e-06
-4.105618031173e-05
-1.55035505402054e-05
-3.62443752764292e-05
-6.78202526138962e-05
-2.93905269977884e-05
-6.3065540387913e-05
-3.54953820522555e-08
-5.03954728483612e-05
-1.86393819461928e-05
-2.12294673257908e-05
-3.57529132178007e-05
-3.49703376076128e-05
-2.78226413329534e-05
-1.62684608713856e-05
-2.6348746677479e-05
-7.10075050168741e-06
-4.11058162280237e-05
-4.27375165571415e-05
-3.69184018175342e-05
-1.87940657789668e-05
-7.30106999631896e-06
-2.75127324435191e-05
-6.8640459281091e-05
-2.80400649621095e-05
-6.76146515609517e-06
-3.84533787402632e-05
-6.64258287396793e-05
-1.37054444785907e-05
-4.20035347064629e-05
-2.87909914435843e-05
-2.38518212767377e-05
-3.92006513882749e-05
-1.04225241710604e-05
-2.77023959229645e-05
-2.39957139057337e-06
-8.34511127037554e-06
-8.76351978238939e-06
-3.73893000622395e-05
-2.04217198921057e-05
-3.24979302275424e-05
-5.27974058745527e-06
-4.31472646799812e-05
-1.26418816744274e-05
-3.78614244968917e-05
-2.67910667496324e-05
-2.14084537850384e-05
-1.49601322503492e-05
-3.8362137244438e-05
-6.63551715847943e-05
-5.70128599683244e-05
-1.51542736338583e-05
-3.3614178998105e-05
-2.51201818869739e-05
-4.38322765162559e-05
-3.23977010307654e-05
-1.44204371927479e-05
-5.29619345269437e-05
-4.84273085938135e-05
-1.26553605032991e-05
-4.08765076376503e-05
-1.15871768561835e-05
-2.49230443261376e-06
-2.38069063955898e-05
-2.45573655553392e-05
-2.10656177627422e-05
-1.35549030002173e-05
-2.84231417676759e-07
-3.33635862237404e-05
-1.89390170486812e-05
-1.18144739664247e-05
-2.76077865206476e-05
-1.57796051513933e-05
1.59597522233343e-05
-4.92256047359015e-05
-5.02960219912444e-05
-4.79707354414509e-05
-2.12113759029633e-05
-3.82922394603508e-05
-4.73570127621849e-05
-5.25490435510351e-06
-4.19701510809464e-05
-5.34130744704256e-05
-3.58045426715497e-05
-1.57161170447711e-05
-3.8148573134117e-06
-3.04078041099753e-05
-2.36228345947713e-05
-1.1767680384819e-05
-4.72587333017802e-05
-1.20178250125129e-06
-3.99103741849315e-05
-8.40260187177675e-06
-4.90123393538496e-05
-4.07596187179354e-05
-1.76866348476366e-06
-4.77599805141819e-05
-4.82432369872853e-05
-3.19747360311262e-05
-6.90640806821871e-05
-2.97336337766747e-05
7.05521310934834e-06
-3.32473841527189e-05
-4.60455700370905e-05
-2.64264237620902e-05
-3.43685002071143e-05
-1.2094391626174e-05
-3.68383723772727e-05
-2.56995057480046e-06
-7.4038538764325e-06
-2.36140866623436e-05
-4.20278572521602e-05
-3.98573851512541e-05
3.03808204991327e-06
-5.17253704942307e-05
-1.82479624776472e-05
-6.56029564001776e-05
-3.37204090859942e-05
-2.08042910077683e-05
-1.50861055041766e-05
-2.68144140869273e-05
-4.94909614123304e-05
-1.46620123231614e-05
-3.18856250273123e-05
-2.53800260950123e-05
-1.68141528395673e-05
-2.24279575954999e-05
-2.50911611043992e-05
-4.79946481196715e-05
-4.43493266616837e-06
-2.07487686743056e-05
-2.42207092157586e-07
-3.92880923323703e-05
-3.58981258097442e-05
-1.48462499415445e-05
-1.08801535126394e-06
-2.44755934823695e-05
-2.71605863287008e-05
-5.17372997720335e-05
-5.66824652652278e-05
-4.69305661020329e-05
-1.05313053612361e-05
6.92357613651786e-06
-1.2183930244115e-05
-2.50081041304897e-05
-3.89618343081656e-05
-1.00941784885541e-05
-3.75213001803816e-05
-2.39667983790181e-05
-3.36558039838484e-05
-4.63533443449411e-05
-2.29659080971196e-05
-4.62302667877466e-05
-4.23878429882699e-05
-1.84801723054677e-05
-3.53806630730033e-05
-4.03358186951523e-05
-2.19307503421672e-05
-5.02237078390351e-05
-2.42970642874675e-05
-1.13152855971702e-05
-1.42916912175529e-05
-3.85793872086325e-05
-3.48429575195647e-05
-3.48802511129736e-05
-4.98789978880825e-05
-4.65661467247622e-05
-2.74491571331621e-05
-1.54172351902072e-05
-3.30766466476534e-05
-1.1751153187349e-05
-5.76549180434321e-05
-1.81940974266332e-05
-2.01796607036249e-05
-5.07654804586035e-05
-4.60990174743715e-05
-3.06572081313663e-05
3.68515186965784e-06
-4.29405012410853e-05
-4.17731809012013e-05
-2.77377360413951e-05
-1.33409519507447e-05
-4.85027698050981e-05
-2.85801229978533e-05
-1.91934379458813e-05
-3.0050759690292e-05
-3.15195521984476e-05
-2.98056688793166e-05
-2.15338719005372e-05
-3.67959075898537e-05
-4.89770707132893e-05
-4.88329251896463e-05
-3.53634421697735e-05
-3.10311797673736e-05
-4.47377312851472e-05
-3.02071882264898e-05
-4.48653876909335e-05
4.98803953839019e-06
-2.5474738902037e-05
-2.55870031218093e-05
-5.70706756721367e-05
-1.37055441293334e-05
-2.73742097912564e-05
-4.02407524836546e-05
-4.00110124922838e-05
-3.40605246625412e-05
-2.13845472923865e-05
-1.51905039867475e-05
-3.7159597485515e-05
-4.97936050952685e-05
-3.35226905095098e-05
-2.31666076836345e-05
-3.33668156309158e-05
-3.38423534214422e-05
-2.70384141708564e-10
-3.78122986012347e-05
-5.8056944680041e-05
-2.12135026731336e-05
-5.0701626117683e-05
-1.67629312482547e-05
-2.22417164755887e-05
-2.4445148107996e-05
-4.28769112368016e-05
-1.90228355714156e-05
-2.63031880877847e-05
-2.09367625342394e-05
-5.80653505350502e-06
-3.2418488509505e-05
-3.84451390037179e-05
-2.72769682575062e-05
-1.90093050452153e-05
-4.80197975504813e-05
-1.04091260977206e-05
-2.05724890692103e-05
-3.81463301756357e-05
-2.10360458585724e-05
-3.90339841729904e-05
-4.28838257747363e-06
-4.95583989519126e-05
-3.12176300110668e-05
-4.03358111186189e-05
1.85870373579067e-05
-1.22704962950742e-05
-2.22691292238067e-05
-2.31574934025466e-05
-3.06700278804747e-05
-5.29729367830955e-05
-4.41164396738205e-05
-3.19318335099102e-05
-2.97104483628957e-05
-4.86778096716112e-05
-1.73390767495897e-05
-3.89981541129517e-05
1.17088651021566e-06
-1.2961882063142e-05
-1.26453430577878e-05
-3.56832770140439e-05
-3.72223154910032e-05
-3.03836257663363e-05
2.33498832595292e-06
-9.61803001818515e-06
-2.65707604417046e-05
-2.11841457949779e-05
-3.26291296059416e-05
-3.20523009283733e-05
-3.30504037505659e-05
-1.17597307050425e-05
-2.71912132627187e-05
-4.95191513164944e-05
-3.87243107541944e-05
-5.79526682727666e-07
-2.44541890933166e-05
-1.12487939036759e-05
-2.41655862439793e-05
-2.61597804002828e-05
-1.6078889110069e-05
-1.83172535846442e-05
-3.7706907587378e-05
-1.71494457600497e-05
-2.12021921685761e-05
-1.17944247700628e-05
-3.66291475423487e-06
-1.5239530209074e-05
-4.83183106108339e-05
-3.54874125176417e-05
-4.2587379707589e-05
-3.54404617123645e-05
-4.34315570449085e-05
-5.07026473064574e-06
-2.62778184389483e-05
-3.90444591018183e-05
-6.05021585023885e-05
2.07819328955171e-06
-3.14016655262205e-05
-1.67795760404342e-05
-3.17347026107742e-05
-2.67219157050466e-05
-2.79322206447581e-05
-3.04377638674562e-05
-3.34915801534195e-05
-1.23313950740643e-05
4.35953391030855e-07
-4.11591698399903e-05
-2.50202361343079e-05
-2.03084689513561e-05
-5.11658297123664e-05
-1.38076065266759e-05
-4.29308659601393e-05
-1.50556492774791e-05
-3.43347144285443e-05
-3.76125129222115e-05
-1.07248165770342e-05
-2.69924707372675e-05
-3.97626684208333e-05
-6.54204740162699e-05
-7.31121995618152e-06
-4.5177097121532e-06
-2.12888531978158e-05
-1.66368671175356e-05
-2.95932820687309e-05
-2.74332864010793e-05
-2.71712723435632e-05
-5.06359365905453e-05
-4.68414661711765e-06
-3.45592610869185e-05
-3.16859808246933e-05
-1.44493884370321e-05
-2.89251014350321e-05
-3.62282292340525e-05
-1.95546071252286e-05
-4.62110023000254e-05
-4.61917935926125e-05
-3.73032409780851e-05
-1.97348283641808e-05
-3.81304451634122e-05
-2.82138400390094e-05
-5.32964862821501e-05
-3.80104907982464e-05
-3.65847505560623e-05
-4.14292309821847e-05
-5.99960034760524e-05
4.07778329903305e-05
-1.05312730149414e-05
-3.38103369390372e-05
-2.08546861039259e-05
-2.63668243233597e-05
-4.93511046253227e-05
-5.92621971795744e-05
-1.21266414211614e-05
-2.89656131899678e-05
-2.80766416656765e-06
-3.27743649872938e-05
-3.5551538691014e-05
-2.27452556135814e-05
-3.54627363506453e-05
-3.35539297351562e-05
-3.23218838507857e-06
-7.94456412757204e-06
-5.30805497004404e-05
-6.58454778982954e-05
1.28837127355824e-06
-3.76153777671316e-05
-2.97961642899447e-05
-5.02429462922947e-05
-3.34214582951375e-05
-1.97427022177977e-05
2.5186757951434e-06
-2.9416870137865e-05
-3.83411695462488e-05
-2.42737394321156e-05
-1.06013241758264e-05
-3.44961989380844e-05
-1.43788530499933e-05
-3.42657020636062e-05
-3.02725517791596e-06
-3.25476346325893e-05
-6.73924719332407e-05
-3.90056786669293e-05
-5.64730113041186e-05
-3.5226479793123e-05
-1.16367581713411e-05
-1.89176080131726e-05
-3.36794257921061e-05
6.01522650529887e-06
-2.71210968642059e-05
-1.90625905180703e-05
1.84993789792217e-05
-6.75421351686455e-05
6.57211273571408e-06
-3.33525105045451e-05
-2.77384755391335e-05
-3.97551281830373e-05
-6.61909659185766e-06
-3.63747072901031e-05
-3.53780934370486e-05
-3.35918141517057e-05
-2.03520236714005e-05
-1.65500020418199e-05
-2.49383313282224e-05
-1.61570533530454e-05
2.42912012755747e-07
2.87430188436231e-06
-3.96369892122997e-05
-1.70700653258669e-05
-2.01826607584428e-05
-2.56028334668859e-05
-1.09476696522599e-05
-1.28616042335621e-05
-5.62240069853219e-05
7.83644497447418e-06
-3.51665115304674e-05
-4.64138367610084e-05
-3.47723806148997e-05
-3.72238536176957e-05
-3.30184487309051e-05
-8.37557619962812e-06
-1.95120434932176e-05
-1.62070913337304e-05
-2.05249196814314e-06
-3.49274269190569e-05
-2.39466664448756e-05
-3.83255571639247e-05
-2.70552211373547e-05
-3.74934491964014e-05
-3.0790521001924e-05
-1.81649918307584e-05
-3.24419897702383e-05
-3.03839297884523e-05
-7.72030035921909e-05
-3.48466126590103e-05
-1.61018700354738e-05
-3.70469837660175e-05
-3.96557346849657e-05
-6.53982748660301e-06
-1.72618145758893e-05
-3.73335893515125e-05
-4.22509682021482e-05
-1.17538868420943e-05
-2.34694139790016e-05
-1.578738373676e-05
-3.26160620823693e-05
-3.33357400223406e-05
-3.61511316841045e-05
-1.44378736502859e-05
-6.79882448585102e-05
-2.75007982823418e-05
-6.1338328923689e-05
-4.02113367502866e-05
-3.35088622798917e-05
-3.20431243649397e-05
-3.09898002748531e-05
-2.79436787655773e-05
-2.46034011767897e-05
-3.69468529931655e-05
-2.19509801477066e-05
-4.27736282928539e-05
-4.65724815081581e-05
-3.70664550385895e-05
-3.82048922474627e-05
-2.83721161304983e-05
-2.81429310581185e-05
-3.28429601870202e-05
-4.42360563877267e-05
-4.14599443492e-05
-2.16322623974259e-05
-2.92663578652012e-05
-3.39573790695116e-05
-3.24233659455927e-05
-3.283713473871e-05
3.68827184423982e-06
-3.93987038766762e-05
5.94122990996538e-06
-1.83875698248032e-05
-1.71109312903093e-05
-1.01417273047926e-05
-5.27160248886334e-05
-1.37626684235944e-05
-2.43995457199004e-05
-1.07801458414e-05
7.94427600492205e-06
-5.48555856912304e-05
-1.05510244861124e-05
-4.29669060231619e-05
-2.71550800975656e-05
-2.327465894708e-05
-1.65187849049849e-05
-3.37348398650892e-05
-2.78025102131986e-05
-2.26319617225723e-05
-4.15011157232157e-05
-3.92618287397884e-05
-1.02038584026849e-05
-1.2355018344673e-05
-3.55229933537612e-05
-1.52414677312383e-05
-4.67134988567782e-05
-2.14893036286598e-05
-2.57315622874322e-05
-4.23167481113994e-05
-2.86191142532425e-05
-5.01924499060163e-05
-3.32912411124296e-05
-2.43255401756303e-05
-1.87447060762623e-05
-9.23262096853089e-06
-4.47428889861432e-06
-1.73123237582987e-05
-1.52009673994383e-05
-4.83875754921373e-05
-2.79328912018392e-05
-6.3247603536756e-05
-3.4395350472151e-05
-8.38145428054038e-06
-1.8589067953594e-05
-5.60111396601563e-05
-4.10773566785672e-05
-5.69449121605329e-05
-5.19073651225192e-05
-3.25146774737936e-05
-3.80501302733609e-05
-7.4594951469603e-07
-3.56095662674239e-05
-1.08569125990515e-05
-4.1656048083567e-05
-1.65773269890849e-05
-1.64418309813169e-05
-7.8145407433877e-06
-4.11880619681236e-05
-5.59770324093904e-05
-2.43396452532848e-05
-4.64538070252709e-05
-4.60131173533016e-05
-5.50354316924296e-05
-1.03589338894926e-05
-1.09694585948899e-05
-1.99691498103028e-05
-1.41067157196338e-05
-2.79791032726387e-05
-1.39477204815989e-05
-4.02744970845236e-05
-3.91993089344493e-05
-3.049658294978e-05
-6.00231498116495e-06
-1.11700345876385e-05
-7.910562967999e-06
-6.78608759115352e-06
-3.92937892225058e-05
-1.00865139912948e-05
-1.10637463077371e-05
-5.33333454419111e-06
-4.13984596755732e-05
-2.31468130679052e-05
-6.02002404690639e-05
-4.34456185864797e-05
-3.71475552521489e-05
-4.21243442146626e-05
-1.27213771234177e-05
-3.17831682935232e-05
-3.86758109954555e-05
-1.78725280205461e-05
-3.16918545336541e-05
-5.42511972177778e-05
-4.22607331442968e-05
2.8447356359096e-06
-3.88532215862066e-05
-2.42322437157871e-05
-2.33078941485631e-05
-8.54102448604875e-06
-2.81318219241883e-05
-3.06965931063104e-05
-5.27251721041262e-05
-1.96382202614419e-05
-2.70765026852704e-05
-4.10887096648594e-05
-1.74199276760988e-05
-2.45068659389271e-05
-4.32905242810405e-05
-5.08568120791388e-05
-3.79263088247001e-05
-8.90981954312784e-07
-3.56146059111271e-05
-1.91964631045e-05
-1.394723324854e-06
-6.85202926142207e-05
-2.87079618734796e-05
-4.0016334818615e-05
-2.49775264440459e-05
1.34320924440323e-05
-1.48490593031069e-05
-1.03734123714679e-06
-2.42803353750175e-05
-1.84882510786884e-05
-2.53026087498375e-05
-3.56708410222348e-05
-2.30719256523816e-05
-4.20241433197692e-05
-3.65967368906841e-05
-4.30896638923044e-05
-2.5016435790811e-05
-1.95612247824338e-05
-4.41947281550599e-05
-2.9896960982331e-05
-2.47319781445122e-05
-1.12746019677924e-05
-4.74933747384082e-05
-1.92902251278562e-05
-4.6000030357161e-05
-3.81916897442671e-05
-4.50870493041475e-06
-6.5547935288245e-05
-2.07570709597369e-05
-3.44053666562561e-05
-1.22981756103965e-05
-4.12037590918562e-05
-2.44748653115218e-05
-1.09172175758772e-05
-4.39389793266869e-05
-3.35549160346947e-05
-2.2160530075836e-05
-3.76977462376368e-05
-3.48930553075977e-05
-4.02422851549467e-05
-3.27420345314363e-05
-4.96871817691436e-05
-5.82083822315807e-05
-1.96848683002146e-06
-5.31968460878109e-05
-3.60172279967645e-05
-3.2604507632429e-05
-2.66340626469881e-05
-1.85011947598175e-05
-4.60093889907324e-05
-1.69967603491903e-05
-4.60388369451365e-06
-2.02033517631702e-05
-3.56350017012783e-05
-3.11485832077565e-05
-2.63797836545116e-05
-1.44820389757195e-05
-3.68323863076817e-05
-3.93427321098497e-07
-2.94177677977804e-05
-2.77723092455883e-05
-3.1131359241919e-05
-7.00303123463547e-06
-2.70992984445836e-06
-5.37506753420975e-05
-5.43154386332394e-05
-4.47950497997134e-05
-8.66926118833002e-06
2.55165401426116e-06
-3.20619055769045e-05
-5.0274024780325e-05
-2.92968786550605e-05
-1.64996263995508e-05
-4.97450712455671e-06
-3.08681517752269e-05
-6.36941226045656e-05
-3.34401802522142e-05
-3.82963479643405e-05
1.06115597890015e-05
-4.90524209166849e-05
-2.75481850201433e-05
-1.87416913922971e-05
-3.94178115240569e-05
-4.14268216035024e-06
-4.10541957965205e-05
-4.32139222791008e-05
-1.9682501177015e-05
-5.49797722879514e-05
2.85229537921828e-06
-3.48612501249495e-05
-1.99657723972734e-05
-4.92542538595926e-05
-2.8641361706548e-05
-1.55590039594236e-05
-4.8430278028405e-05
-3.71720456204866e-05
-3.33887020525844e-05
-2.39497271701738e-05
-3.3327694640049e-05
-6.31422321564401e-06
-1.38559812474593e-05
-4.97149945257532e-05
-3.44379670782135e-05
-2.37055785103069e-05
-3.02392629279358e-05
-2.92486985832241e-05
-4.46297405515986e-05
-3.26587519326399e-05
-2.11854403107332e-05
-2.44938523487017e-05
-3.36518885050848e-05
-7.99617721629053e-06
-2.1916331271135e-05
-8.22678702421831e-06
-5.67319335670301e-05
-2.38202895387664e-05
-4.31124492258522e-05
-4.344850325518e-05
-1.78863256368836e-05
-4.07632927945044e-05
-2.43810320811513e-05
-1.01070409791126e-05
-3.08226947935516e-05
-1.4742551055373e-05
-5.90924422466223e-05
-4.7771007720029e-05
-2.66821699769118e-05
-2.46229715520042e-05
-6.47821321445571e-05
-5.19949504567512e-05
-1.53263266037274e-05
-2.43575100590583e-05
-4.6654337408006e-06
-2.56136902107366e-05
1.36447966038524e-05
-4.81299096301117e-05
-5.20920491931061e-05
-3.07989357184118e-05
-3.85058141036022e-05
-2.91824565751871e-05
-4.65082110404877e-05
-4.47081907362643e-05
-4.78900882157081e-05
-2.9152723399385e-05
-1.08631207623668e-05
-6.64079304508809e-05
-2.10651155350251e-05
-4.92276361525311e-05
-3.04596493918343e-05
-2.37231909837296e-05
-3.37121987718404e-05
-4.29654074779941e-05
-1.32697852299182e-05
-2.15188635070491e-05
-4.17926888216075e-05
-4.68619521901333e-05
-1.10512249107086e-05
-2.11056309439896e-05
-2.76450061508949e-05
-2.08263556297091e-05
-9.85360169117994e-06
-9.96228735390768e-06
-2.5249512899438e-05
-3.70067114031584e-05
-1.00947325544816e-05
-4.66871693554129e-05
-3.55252932172801e-05
-3.2448141153649e-05
-3.66911172935079e-05
-3.18506014793541e-05
-1.66205725515184e-05
-3.66271118238247e-05
-7.06070831520979e-05
-3.28869917768085e-05
-3.90761549075462e-05
-3.24543048483306e-05
-5.65166841752253e-05
-4.29345140892848e-05
-1.9029274829433e-05
-2.10432096336835e-05
-4.31900365200644e-05
-3.16987876102747e-05
-4.53461826255082e-05
-3.70364730859891e-06
-2.2104970151505e-05
-2.81974073801918e-05
-3.3308873740597e-05
-6.29520599936996e-05
-3.24182451635136e-05
-3.35534452320018e-05
-5.3816218272226e-05
-4.61107375530369e-05
1.0578493122406e-05
-1.43232180001363e-05
-4.85078149980478e-05
-2.7077319518533e-05
9.65024117433832e-06
-1.24547389393651e-05
-4.63436758991658e-05
-4.31115470254376e-05
-4.10095575561671e-05
-4.79188161389114e-05
-3.75736864629785e-05
-4.22372108742231e-05
-2.74346831681015e-05
-2.47864708680212e-05
-3.62314913160992e-05
-3.68965733592736e-05
-4.5811068006856e-05
-3.31222618960774e-05
-4.21232987846321e-05
-2.32926542053575e-05
-4.86251436237885e-05
-1.14652558865278e-05
-2.99393420970832e-05
2.62394167724048e-06
-1.97488247017939e-05
-5.44232226286857e-05
-6.23501182150737e-05
-2.28088838905436e-05
-3.3745471283524e-05
-4.6025860612814e-05
-4.95567163491862e-05
-7.01817484445907e-06
-5.72688505822326e-05
-3.79953512444571e-05
-2.81642040561781e-05
-5.75971488075962e-05
-3.78986983020953e-05
-3.76713748497816e-05
-2.3206814865858e-05
-2.39305451597029e-05
-2.25342413529417e-05
-2.32621508580902e-05
-3.89265239046825e-05
-4.71575980663109e-05
-3.48801806587276e-05
-2.31638256267178e-05
-1.48920582653885e-05
-3.62225652653429e-05
-2.3795250046451e-05
-2.55969989504098e-05
-2.44212791413216e-05
-4.55192424633449e-05
-1.6259002181881e-05
-3.69445482322773e-05
-1.22780112177364e-05
-3.2395753086774e-05
-2.15334043559437e-05
-5.3188597311787e-05
-1.8994809090441e-05
-5.38768662099701e-05
-3.04614845970409e-05
-4.03542164530673e-05
-4.62438932936793e-05
-2.60623958484873e-05
-2.11792055492799e-05
-3.32338740912431e-05
-5.26875081846958e-06
-2.61508799364542e-05
-2.79213630142036e-05
-1.15432161076306e-05
-4.90519132432831e-05
-3.36986209196088e-05
-6.18759610356865e-05
-1.31060743438305e-05
-3.51638168514278e-05
-1.83159101532849e-05
-1.40173414973325e-05
-3.04155477108483e-05
-1.33983555427094e-05
-6.66429593398884e-05
-3.51400569080775e-05
-2.46385086933214e-05
-5.03754134555135e-05
-4.27171411519687e-05
-4.18420831448442e-05
-8.2142177411893e-06
-1.15474137400357e-05
-2.48902112909684e-05
-4.0689793667258e-05
-3.1524986493794e-05
-4.90043115122803e-05
-4.38779543769608e-05
-5.10564352277767e-05
-3.70423040679895e-05
-3.43562160688731e-05
-1.21235580453328e-05
-1.04259966219142e-05
-1.61266186092304e-05
-3.78891737148221e-05
-3.83565560066252e-05
-2.19956043420776e-05
-2.94710256600635e-05
-2.58009541288487e-05
-3.60138653311361e-05
-2.20303963582903e-05
-7.44568344778324e-05
-3.92203344957884e-05
-5.33183514042944e-05
-9.48823047790636e-06
-4.03310345226719e-05
-1.73539629293422e-05
-2.43021090206219e-05
-1.60642279167486e-05
-5.65845808716134e-06
-2.27525254205235e-05
-2.40986988153373e-05
-1.14872507438284e-05
-4.51689386541767e-05
-2.98063361616305e-05
-4.84229736240154e-05
-2.46456255472367e-05
-6.72113587918314e-05
-4.75815546557348e-05
-2.49336616659306e-05
-6.40423562194467e-07
-3.63394539520253e-05
1.56015657624573e-05
-2.22694439479175e-05
-5.14619513329597e-05
-5.77826422775899e-05
-3.304888906323e-05
-4.97981789189046e-05
-9.35923773571262e-06
1.47552244447363e-05
-1.87696117045767e-05
-4.42527089687415e-05
-2.5545179974639e-05
-2.03459418760268e-05
-7.21371542263522e-06
-4.17301642029181e-05
-5.63232164403053e-05
-6.17915045093204e-05
-2.33298492890759e-05
-6.67024439648689e-06
-5.42093055837818e-05
-7.68476273192322e-07
-2.19989211133885e-05
-4.23419403818884e-05
-2.89060999733958e-05
-3.89989803988959e-05
-5.16045617827178e-05
-4.9830805518483e-05
-3.31330040580697e-05
-1.02424171127701e-05
-2.67035336050781e-05
-3.59814654157434e-05
-5.32121505346645e-05
-3.58218495157228e-05
-3.12809911602228e-05
-2.0519351154852e-05
-2.3350348155136e-05
-5.31937853438716e-05
-1.2290703741121e-05
-1.70066361624327e-05
-3.52860475241815e-05
-3.58524661963051e-05
8.70588529900172e-07
-2.01086150435239e-05
-6.01908046328792e-05
-4.86734956787515e-05
-3.28990828151638e-05
-3.23593100733857e-05
-4.27492920805963e-05
-3.9346881231757e-05
-3.84662733814899e-05
-1.90427943770289e-05
-4.37555071882709e-05
-9.59375782120729e-06
-7.09356442395639e-05
-1.79033798187049e-05
-4.07888827648483e-05
-1.2292670822819e-05
-5.05768786769048e-06
-3.00946279286057e-05
-5.40040537604014e-05
-1.9843440450626e-05
-4.00156938539941e-05
-1.90513267857438e-05
-1.76872339899969e-05
-2.64290285586583e-05
-2.23195981934453e-05
-1.67925794859633e-05
-3.3967366017352e-05
-2.6107563039312e-05
-2.86841258221431e-05
-3.64471474153377e-05
-2.82820589235098e-05
-3.3070961622035e-05
-5.46958632844757e-05
-4.0321771337352e-06
-1.0349925226528e-05
-3.45459440259506e-05
-1.75427911000504e-05
-1.97336065008193e-05
-3.11979077706151e-05
-2.95018084466943e-05
-2.37951087624155e-05
-1.83084982982259e-05
-3.87828905491582e-05
-3.44260301680448e-05
-6.85984129924918e-05
-3.17957072086416e-05
-3.30197760905994e-05
-4.35211183658776e-05
-1.89026425241406e-05
-4.67405797063551e-05
-4.2191657175834e-05
-4.28461188319558e-05
-2.69037906705586e-05
-3.38138333348843e-05
-4.01199496763815e-05
-4.12266099960249e-05
-7.12866094527911e-05
-2.18954651694868e-05
-1.95045936310356e-05
-1.97297369241999e-05
-5.47230070055776e-05
-3.18313766502111e-05
1.89523465880478e-05
-6.9190491853131e-06
-2.94886877518923e-06
-3.43782023899353e-05
-6.04776755455579e-05
-5.29193629084458e-05
-2.7837616238628e-05
-1.48299294627573e-05
-1.32293353288077e-05
-3.36661897258522e-05
-1.45351768607227e-05
-2.4232369943792e-05
-2.94330830613353e-05
-2.76860735937047e-05
-1.09523775408899e-05
-4.90206470449078e-05
-4.40040301218481e-05
-1.51522691706705e-05
-1.63513003726307e-05
-2.20715781034389e-05
-1.34329663339688e-05
-2.82617135776096e-05
-6.68401658047401e-05
-4.73526945902478e-05
-3.83026939054305e-05
-5.21194427225075e-05
-3.05906414607631e-05
-4.81822042324421e-05
-2.85372749601953e-05
-4.52536384948099e-05
-2.15287069475575e-05
-9.60625401797968e-06
-2.31694443470423e-05
-5.25306668218227e-05
-4.28657124898996e-05
-4.50632523966789e-05
-3.38725250662724e-05
-1.41266749883597e-05
-2.72724598924501e-05
1.09745111727426e-05
-4.37519134941979e-05
-1.26168468795514e-05
-2.20464803554416e-05
-6.0359295187683e-05
-4.73649643371478e-06
-3.13685101837863e-05
-2.76852859882532e-05
-3.16785338447056e-05
-6.06495200536535e-05
-1.07154819889139e-05
-2.1361643439054e-05
-1.47067276963256e-05
-3.9531241341443e-05
-2.53398751612158e-05
-7.35996754251788e-05
-2.34351044538782e-05
-3.16016952911364e-05
-6.55751706150261e-06
-7.27968721032631e-05
-2.85532083164766e-05
-1.34101734974389e-05
-3.34280684076915e-05
-4.72136263875464e-05
-3.91954771584501e-05
-4.5579426920171e-05
-4.55121714759966e-05
6.98450955400373e-06
-3.03721881403824e-05
-1.95460374415077e-05
-3.20935688355746e-05
-1.16207099189428e-05
-2.5008942912817e-05
-4.42475688331742e-05
-3.14307812059526e-05
-6.02100914960517e-05
-1.38119313162349e-05
-2.09921977480682e-05
-6.86528670817264e-06
-3.57192051117651e-05
-3.14866120472087e-05
-3.87101300270507e-05
7.37274982722851e-07
-1.86686573128891e-05
-3.76728743254383e-06
-4.50821766533896e-05
-1.69468364480059e-05
-5.72389228073091e-05
-3.80685249633527e-05
-6.383395199929e-06
-2.16723806502643e-05
-5.29647277874266e-05
-3.56334215880369e-05
-5.08834838026402e-05
-2.86040418927349e-05
-2.88927401493434e-06
-4.7405594869294e-05
-1.55681016420563e-05
-4.62907284343858e-05
-1.3794778835282e-05
-2.9604811323971e-05
-2.41577243318183e-05
-2.76606996907955e-05
-8.5427302060767e-06
-4.7380672840592e-05
-3.84559609925803e-05
-3.36043687310181e-05
-3.76838711732242e-05
-3.19529302505622e-05
-2.04654574034391e-05
-3.62035076407572e-05
-5.4426846348795e-05
-2.78924915633043e-05
-5.97892598488849e-05
-1.60947137584691e-05
-1.90528191225054e-05
-2.44676760916632e-05
-3.83955630129212e-05
-1.0604013664328e-05
-2.72114237810508e-05
-1.79819078759568e-06
-1.59774024677537e-05
-3.28522737194168e-05
-1.40496288777556e-05
-1.3658784324496e-05
-6.89294429116711e-05
-2.02867847562919e-05
-2.5373428988995e-05
-1.746398683396e-05
-2.66126166615695e-05
2.21924626514361e-06
-3.40616088676504e-06
-3.1271992651152e-05
-1.77595031262316e-05
-1.89958773868905e-05
-1.48390640453185e-05
-2.60283058840772e-05
-4.970500146661e-05
-1.90475404497893e-05
4.39325088609339e-06
-1.23861341524021e-05
-1.69667777745224e-05
-4.23800494451946e-05
-1.3123620174214e-05
-3.458265293932e-05
-6.28735017107862e-05
-2.69154270373508e-05
-3.8541073960885e-05
-3.19938675291126e-05
-2.75625342138948e-05
-3.17148242107969e-05
-6.7428378321636e-05
-3.73223854086817e-05
-2.60276441729324e-05
-3.29157830054136e-05
-5.51271146924469e-05
-4.10941669972128e-05
-1.63602971133092e-05
-1.32516733724208e-05
-3.5253109326289e-05
5.34321905325134e-06
-1.49478894712638e-05
-1.88752779249742e-05
-3.27700810208111e-05
-1.6571361917895e-05
-3.86849641418166e-05
-3.47068378530946e-05
-2.69858289488503e-05
-2.36699143283487e-06
-1.54321927248337e-05
-4.91594162281034e-05
-1.17905095839568e-05
-3.85795392314315e-05
-2.81637242151876e-05
-3.51774693695862e-05
-4.58153118577157e-05
-2.32878613070369e-05
-4.75275793105317e-05
-3.17328522925967e-05
1.00178512709639e-05
-3.09139134146086e-05
-2.58318782826141e-05
-1.71952722357394e-05
-5.69313276102968e-05
-4.88413778812019e-05
-4.5494254305518e-05
-1.0414399993224e-05
-5.17873750353977e-05
-5.4183277463256e-05
-3.78225643791801e-05
-3.69282343644854e-05
-2.44780813248624e-05
-5.31692260189587e-05
-1.32832880196686e-05
1.12467471431601e-05
-7.62259803154379e-05
-3.9389804500393e-05
2.08841546653682e-06
-3.6122643220674e-05
-4.33236689414323e-05
-4.91695982973198e-05
-1.63160691306193e-05
-2.41764986662328e-05
-3.16319139452617e-05
-3.20621870690738e-05
-3.20138794463303e-05
-2.61376045094677e-05
-3.32369051011683e-06
5.14151876124119e-06
-3.50582314782085e-05
-2.56435437671724e-05
-1.7965247690229e-05
-2.26097603547555e-05
-4.97278633221847e-05
-1.92602706848959e-05
-5.34578217906454e-05
-3.70397524466196e-05
-3.39281483626486e-05
-3.12555747467264e-05
-4.80251430501217e-05
-2.44781281762358e-05
-3.45642471461539e-05
-4.5313313497758e-05
-2.7227599753923e-05
-3.39318374857597e-05
-3.63230254441065e-05
-1.41009660124208e-05
-2.11188097038476e-05
-2.58009520263201e-05
-3.58301064641889e-05
-4.25415370991419e-05
-6.43367426069104e-05
1.03442311613346e-05
-5.46408928657454e-05
-2.67982763327939e-05
-5.6872691521782e-05
-2.46327621004514e-05
-5.01987597262553e-05
-4.23620055546807e-06
-6.89881647588897e-06
-4.09618202280294e-05
-7.63850681282487e-06
-2.13390216915145e-05
-2.85369781253813e-05
-2.4104909735228e-05
1.83959304793458e-05
-3.24914612969221e-05
-5.25651993943656e-05
-3.21707965795751e-05
-2.89014717073391e-05
2.09450302303705e-05
-7.43687323385732e-06
-2.20156765962404e-05
-3.88078141602489e-05
-2.56555186402421e-05
-3.07180470141041e-05
4.60432316114509e-06
-1.63461163262994e-05
-6.5902773204285e-05
-1.12937152725725e-05
-6.2746289062339e-05
-4.53216966537439e-05
-4.07221665903439e-05
-2.66459044616314e-05
-1.72732985878442e-05
-1.93053648434327e-05
-1.71209112329643e-05
-3.89910855751055e-05
-2.7043983571633e-05
-2.13688302229967e-05
-2.50057748793496e-05
-1.99132964634523e-05
-2.31147281123249e-05
-1.98591038409995e-05
-1.68703785345228e-05
-1.89795147219437e-05
-3.26739996099776e-05
-2.3545968763694e-05
-3.57707104689159e-05
-3.2687827588821e-05
-5.14448433519895e-05
-7.91159908148085e-06
-5.31287483498676e-05
-2.16557301132683e-05
-2.48731667735763e-05
-2.76946542555801e-05
-1.47128097914607e-05
-3.02034273142059e-05
-3.17165990071807e-05
-3.06524131222494e-05
-4.70630046147572e-05
2.0560597488513e-05
2.04460653144684e-06
-3.84111172112383e-05
-3.96130687198812e-05
-1.56361279571325e-05
-3.86506154497705e-05
-2.85789677841968e-05
-5.65713406914367e-05
6.44522230607529e-06
-5.03676612635947e-05
-4.16681592209482e-05
-3.07388140395059e-05
-3.43259453769861e-05
-1.89843994836158e-05
-3.14929681616535e-05
-3.26901404355225e-05
-1.47678863575475e-05
-2.00911852386984e-05
-2.19258456021241e-05
-4.28747246323187e-05
-4.69208581574904e-05
-4.23581234582512e-05
-3.14135636624222e-05
-8.88680784424211e-06
-2.33171088208828e-05
-4.4842028615984e-05
-1.7377827258914e-05
-3.95049710145931e-05
-1.44786204761589e-05
-4.9216510559767e-05
-3.734002161625e-05
-1.39428721329224e-05
-9.18807890301455e-06
-4.87627069526002e-05
-3.17717914834796e-05
-7.49587869336291e-06
-2.35452902829881e-05
-2.20336196629283e-05
-8.11323924842097e-06
-1.83628748775296e-05
-1.49467383926934e-05
-5.00574196150329e-05
-6.55630563411064e-05
-4.20250266834222e-05
3.79062469606849e-06
-2.88391548292393e-05
-3.41963750337766e-05
-3.91511111393695e-05
-1.66741436204433e-05
-5.59139884740191e-06
-1.32715916824919e-05
-3.19653103360274e-05
-1.90934722208377e-05
-1.29794258570477e-05
-3.2742632785061e-05
-1.37784077941792e-05
-3.48676072490312e-05
-2.56944995048884e-05
-1.19479825968193e-05
-4.74587274701848e-05
-5.03201104350522e-05
-2.5048089692847e-05
-4.58671957112214e-05
-3.49962646084778e-05
-3.14844248954634e-05
-3.98162376060309e-05
1.11919627560481e-05
-4.24588391733444e-05
-1.99206602423815e-05
-3.24169335325802e-05
-2.34783562975861e-05
-2.4947440180546e-05
-2.46329459400791e-05
-1.06762024223525e-05
-2.52279631797513e-05
-3.68440073234386e-05
-5.49892510024585e-05
-3.18484804586082e-05
-2.91614717080478e-05
-2.31069291025285e-05
-6.33432760077763e-05
-2.58678933238078e-05
-1.25959280273382e-05
-6.82058964094136e-06
-2.68222664739768e-05
-2.7092347600553e-05
-3.90178030196033e-05
-3.90198465200265e-05
-1.92194227753175e-05
-6.3527198044817e-05
-7.42661902902801e-06
-3.26069015015214e-06
-4.35249228598247e-05
8.01789621688956e-06
-2.43338326400607e-05
-2.08302194220718e-05
-3.09908804109199e-05
-2.76989885393375e-05
-1.58259636177609e-05
-1.796906334677e-05
-4.77519600367615e-05
-4.01709380423779e-07
-6.0010979990609e-05
-3.92838165502935e-05
-1.28997872598037e-05
-1.96652630093401e-05
-1.88565638213255e-05
-3.42800396080822e-05
-4.22305748719784e-05
-4.99309022094593e-05
-3.62229059706808e-05
-3.93294659389362e-05
-3.86392970016382e-05
-3.3706090600025e-05
-2.96972647682864e-05
-1.94603064479425e-05
-4.15236215608893e-05
-3.00819310869138e-05
-3.36474341300311e-05
-1.57378219982157e-05
-3.81485306463792e-05
-4.51157533138365e-05
-6.36487488437096e-05
-1.27335851646715e-05
-9.85253100182278e-06
-1.45581225309858e-05
-1.85137318673549e-06
-6.08720388239279e-05
-1.37747939828314e-05
-3.59124620746185e-05
-2.77147896513205e-05
-7.50951819290595e-06
-1.43419233583898e-05
-2.43718440747148e-05
2.50230319664377e-06
-3.30190995913108e-05
-4.45729529232165e-05
-3.83373723918693e-05
-3.9132713313037e-05
-2.22872244882186e-05
-4.31931640925861e-05
-5.22076048940415e-05
-2.23945880163171e-05
-1.13119060933522e-05
-1.42027897096574e-05
-4.07602822989984e-05
-2.71622328860477e-05
-3.62297568229401e-05
-2.10945499660196e-05
-9.39489456955644e-06
-2.45115216184463e-05
-3.02827994537433e-05
-1.48185269924676e-05
-5.03723926705606e-05
-4.46930980158675e-05
-1.03745376652418e-05
-3.06907507533353e-05
-1.69545280422828e-05
-2.70185686058457e-05
-2.96950686558167e-05
-3.11576079345855e-05
-4.02458367581129e-05
-2.35369061430897e-05
-1.58586993686794e-05
-5.56184725865984e-05
-2.17016628967849e-05
-6.02618916669807e-05
-2.98881362531052e-05
-4.68775470570453e-05
-3.03512518544916e-05
-2.45871744593566e-05
-3.17919163250634e-05
-3.34831830041233e-05
-4.35473381205825e-05
-6.533865022882e-06
-1.90853656909531e-05
-3.62927707448749e-05
-2.72857212338192e-05
-2.94643441391149e-05
-1.3725511472023e-05
-3.94768810222959e-05
-2.22589790259546e-05
1.08886156049705e-05
-3.45569083387933e-05
-1.05180293151928e-05
-1.26688586630675e-05
-3.53388146465117e-05
-4.10197079911393e-05
-2.92695881374049e-05
-2.09630331687642e-05
-2.51408354302444e-05
-4.58788750118446e-05
-1.19383416891998e-05
-3.66791987587886e-05
-3.87000262771419e-05
-2.61525450451414e-05
-2.39569587736435e-05
-3.64026157136207e-05
-5.56818152409544e-05
-2.88759250167697e-05
-5.34247197431838e-05
-3.52925041379097e-05
-1.97663300190631e-05
-6.95285815062264e-05
-4.58295366263555e-05
3.26606702063037e-06
-2.68824811857417e-05
-3.62602210871074e-05
-5.59816157599532e-05
-7.43866062816287e-05
-3.89227296501007e-05
-1.91839964697811e-08
-3.37266993067307e-05
-6.62703455454023e-06
-3.23219355280853e-05
-1.05995877612951e-05
-2.74454453077411e-05
-9.71356977448935e-06
-3.17377629827212e-05
-2.79845146051492e-05
-3.91143918215112e-05
-5.13845128394079e-05
-3.20239692240212e-05
-3.82823557796243e-05
-3.63838932302014e-05
-3.65894144747724e-05
-1.94880738778627e-05
-3.5709455224358e-05
-3.06210114695548e-05
-1.32080079328301e-05
9.65963585385867e-06
-4.23814517116626e-05
-2.73091789227602e-05
-1.70125959269799e-05
-3.46289672326205e-05
-1.78596165799819e-05
-4.27308306697486e-05
-5.51680293816703e-05
-3.14445077568076e-05
-1.82545120936102e-05
-4.7350688845487e-05
-4.14894563850593e-06
-4.87644218739699e-06
-7.12264325302032e-05
-2.2104642730052e-05
-2.64548098675838e-05
-3.705697124461e-05
-4.05262601907556e-05
-1.96540408266537e-05
-4.50283669977655e-05
-2.910435735994e-05
-3.46109518900683e-05
-3.19158378718466e-05
-3.62751608990415e-05
-3.37458904266845e-05
-5.95999372368085e-05
-1.10714287241861e-05
-2.40470330952507e-05
-3.2653612229805e-05
-4.17389476775619e-05
-2.22889321005e-05
-2.67066656722071e-05
-2.92550199308435e-05
-1.5834145389442e-05
-2.81218237783289e-05
-2.2947235984446e-06
-2.66850989748882e-05
-4.78135460268463e-06
-4.10491966242352e-05
-1.35412010891528e-05
-5.34014387974964e-05
-5.4506203567088e-05
-1.90956180020915e-05
-3.57370855275392e-05
-5.14756850242559e-05
-5.50708120120551e-05
-4.27548683992595e-05
-3.08488879982651e-05
-6.00129474767288e-05
-1.23089391640132e-05
2.157642801964e-06
-1.86227535123098e-05
1.72066438889698e-05
-4.39432031919968e-06
-4.40755111494859e-05
-3.70905031724477e-05
-6.90096989037602e-06
-6.00508985612083e-05
-3.28318054460068e-05
-1.23702403228035e-05
-2.25785523513763e-05
-1.48780365760355e-05
-3.56198780935049e-05
-2.94981979551944e-05
-5.2781908939913e-05
-2.79990547905373e-05
-3.29214172805494e-05
-3.39948002399876e-05
-2.17373796523899e-05
-4.67328058334589e-05
-3.02021866837955e-06
-3.71709597848968e-05
-2.0935768333849e-05
-2.35161926613469e-05
-5.12900454778459e-06
-6.33596407716443e-05
-3.91511002565272e-05
-4.28650342678614e-05
-4.79644862132747e-05
3.62967518647629e-06
-6.07705469105012e-05
-2.44266944631768e-05
-2.20900617775172e-05
-4.81899705122579e-05
-2.3847376617664e-05
-3.40949913842532e-05
-3.95461687506044e-05
-4.68977218811714e-05
-3.29907834609994e-05
-3.24557397580397e-05
-1.80770140689901e-05
-4.71558187957999e-05
-1.56379881884619e-05
-6.35576448580465e-05
-3.62468046358265e-05
-3.51255130800757e-06
-3.0191169794478e-05
-6.0399549005613e-05
-2.28121636075694e-05
-5.00963570973532e-05
-3.36177218633756e-05
-2.35606200692421e-06
-1.28823967890613e-05
-1.28495443001477e-05
-3.38706489466287e-05
-2.44893151006621e-05
-3.94898858446105e-05
-1.65062005999836e-05
-1.55434393671248e-05
-5.70498345452207e-05
-4.06312382278458e-05
-4.72846979235281e-05
-3.17506663860441e-05
-1.43367211820182e-05
7.28533527228215e-06
-2.98051134508681e-05
-2.41453134087873e-05
-2.27423864638312e-05
-1.2441041506955e-05
-6.78630402083535e-06
-3.13063132067907e-05
-1.28066691831422e-05
-3.85608873882729e-05
-2.27339212667008e-05
-5.83021662661732e-05
-1.37407725629653e-05
-1.09093603592301e-05
-2.72601476420835e-05
-1.2816184562901e-05
-4.07644840943245e-05
-4.11650980422129e-05
-3.28999775130264e-05
-2.51715851439582e-05
1.23828004162558e-05
-3.13644414336224e-05
-1.80626766614096e-05
-4.82354505273473e-05
-3.86412852068063e-05
-3.31627826025603e-05
-2.65322065765712e-05
1.04711934242267e-05
-2.65936426275872e-05
-1.87399932478822e-05
-2.64998642658675e-05
-5.56365481735526e-05
-1.46185156719746e-05
-4.07890868036186e-05
-1.79402359056522e-05
-6.78886475760568e-05
-2.64907477414102e-05
-9.43393300406076e-06
2.53511245505292e-06
4.90988709924229e-06
-4.07722548935383e-05
-1.41880977402446e-05
-2.51370223701272e-05
-4.35471198261393e-05
-3.09661531968977e-05
-2.71332404564173e-05
-3.56589955081773e-05
-2.13203464989575e-05
-1.51405172537486e-05
-5.44729019142967e-05
-1.10539039907142e-05
-2.3827105655359e-05
-4.73931131849475e-05
9.15230447790643e-06
-3.23727945661176e-05
-1.25524041012591e-05
-6.25060344645014e-06
-3.89811694723985e-05
-3.54315044857836e-05
-2.02520802454626e-05
-4.12663583139048e-05
-3.08191762779653e-05
-3.64867623216457e-05
-5.7067100131914e-05
-4.52974446494857e-05
-2.76964476414479e-05
-2.98389717861889e-05
-3.35855731213224e-05
-7.98908835161439e-06
-4.78910221867449e-05
-6.05020637091953e-05
-5.68389375256062e-06
-2.85901352608194e-05
-1.89882425737914e-05
-1.32408232032465e-05
-5.04009029806277e-05
-3.12721432102992e-05
-2.34580254140908e-05
-3.0629113188805e-05
2.16404138222406e-06
-5.96704853190649e-05
-1.89934048624362e-05
-2.34558523036117e-05
-1.30275829084833e-05
-8.05359680790471e-06
-1.61887871934695e-05
-5.57322045101533e-05
-2.69065236806103e-05
-4.58671617856839e-05
-3.15751998192274e-05
-3.17175099467418e-05
-6.20944430522532e-05
-1.76349247808565e-05
-3.80572463871502e-05
-5.11434428706232e-05
-5.32429663089947e-05
-1.67933508107696e-05
-3.7843329427232e-05
-1.27186414356103e-05
-5.14778633927623e-05
-1.43674825336261e-05
1.38469265496095e-06
-4.16686282595929e-05
-5.5497528653487e-06
-2.98014166498506e-05
-2.41500624479833e-05
-4.43914459213415e-05
-2.89346227435479e-05
-3.05916801927783e-06
-4.49654372197231e-05
-5.51431570357094e-06
-4.6879636824482e-05
-1.83159714696595e-05
-3.41867011413721e-05
-4.99237427526227e-05
-1.66134832825496e-05
-1.85054510848177e-05
-3.86483299352806e-05
-2.24736775000507e-05
-4.36861305612883e-05
-3.36885931813938e-06
-1.62982815311805e-05
-3.83335152327324e-05
-2.8628519903557e-05
8.73392919022498e-06
-2.90844894792013e-05
-1.18470572447374e-05
-1.6884171160777e-05
-1.2336114419288e-05
-1.69460764051325e-05
-3.04690341646384e-05
-4.19673598997187e-05
-1.95590319909177e-05
-3.59091869063276e-05
-6.97432761307517e-05
-1.68613218997903e-05
-3.63629905171224e-05
-1.55312923677973e-05
-1.07975490964613e-05
-2.69680729051138e-05
-5.20571246828651e-05
-1.80361052817523e-05
-3.19870922769936e-05
-3.62009910820182e-05
-3.68174751318758e-05
-2.7339734124419e-05
-6.8821312752746e-05
-9.66300540771531e-06
-1.5827798185388e-05
-2.41537768745716e-05
-3.84214521440894e-05
-2.98394735375347e-05
-2.06560634896983e-05
-1.93521995868506e-05
-4.37003621811303e-05
-2.35312448144806e-05
-4.3909710686621e-05
-1.85269818738951e-05
-4.64960771985758e-05
1.20847359235774e-05
-2.37255150780888e-05
-3.19033130113953e-05
-1.93803099295957e-05
-3.30732174248386e-05
-6.8341265710147e-05
-4.48531746182718e-05
-3.96867034087305e-05
-3.01526393093436e-05
-1.62155924988078e-05
-1.35987492384192e-05
7.27868275149061e-06
-9.45576231892843e-06
-5.87607603464823e-05
1.94319032009835e-05
-2.39554947626868e-05
-2.76338679501255e-05
-1.59464685948342e-05
-3.75143226672207e-06
-1.81645246220333e-05
-4.02406286945526e-05
-1.4675988521263e-05
-4.84532910403232e-05
-4.80999106271482e-05
-6.20068419194557e-05
-4.14957521447432e-05
-2.61271112105897e-05
-3.99790029923973e-05
-1.25902340806054e-05
-6.00351800033762e-05
-2.50790705341626e-05
-3.11659040875235e-05
-2.86218959206228e-05
-6.00743191941792e-05
-4.78576900886615e-05
-4.36300956247394e-05
-2.44555866846703e-05
-4.11576029524385e-05
-2.16581885275681e-05
-1.54223067349126e-05
-2.49698386972894e-05
-6.72985351378835e-06
-3.58546107835767e-05
-1.50725299394594e-06
-1.80511655140673e-05
-2.89599270279383e-05
4.43541305968221e-06
-1.96747290942886e-05
-1.26668942360614e-05
-1.63356283845885e-05
-1.01007811004241e-05
2.14717992339721e-06
-6.24857054348343e-05
-4.53733476090405e-05
-4.43217396720644e-06
-1.75407038707021e-05
-2.0949469720004e-05
-2.43940559913098e-05
-1.57038591026466e-05
-2.4464392947802e-05
-3.91266908312621e-05
-4.7048504764661e-05
1.87376518551077e-06
-2.19052106169261e-05
-2.27692644340345e-05
-3.19186201468633e-06
-4.99555818496211e-05
-4.13718863637663e-06
-1.6504264287984e-05
-4.7003784369998e-05
-3.98118013189479e-05
-2.15179358385081e-05
-4.53346178359487e-05
-7.44701876083197e-06
-3.30577039761218e-05
-7.33436755744047e-05
-2.38298410771461e-05
-3.77523003023481e-05
-5.92306537023083e-05
-3.69381370537793e-05
-2.31260505758915e-05
-3.32285115510982e-05
-4.54332593449131e-05
-2.67745879410126e-05
-6.65199001352656e-05
-1.85637114809276e-05
-3.56077422276711e-05
-2.91225156691801e-05
-7.52748976200998e-06
-2.60438942565158e-05
-4.14695274151556e-05
-1.1937476095962e-05
-5.37397117678004e-05
-3.24166038950098e-05
-5.78741951621503e-05
-3.7099929532735e-05
-5.92630162811701e-06
-5.25967997414421e-05
-2.61655125311814e-05
-1.97384539120675e-05
1.76362909377284e-05
-4.10787309081542e-05
-3.40436638870839e-05
-2.04469478237683e-06
-8.72485310410038e-07
-2.06852592839076e-05
-1.20931634815494e-05
-2.88276049882103e-05
-1.73926363711504e-05
-2.9561223621691e-05
-4.46883759941509e-05
-2.14228322467283e-05
-4.01270405112562e-05
-3.96790103194613e-05
-3.11230194007494e-05
-1.73899829174023e-05
-8.10587979512209e-06
-5.77660436151598e-05
-2.42994700191243e-05
-3.36514112606469e-05
-4.17836446295879e-05
-2.77462414666889e-05
-2.1498775059068e-05
-3.91013885887536e-05
-3.16738358639084e-05
-8.4632864036952e-06
-2.08309621584665e-05
-5.99718835067695e-05
-5.23371670601376e-05
-1.80899358259886e-05
-1.77741236893654e-05
-3.09710614540513e-05
-3.05270684193689e-05
-3.89281446760542e-05
-5.76053371734099e-05
-4.31561561587025e-05
-6.65518470804225e-05
-3.03187812527714e-05
-3.03443658099202e-05
-3.34929666208278e-05
-5.23669422466843e-05
-3.61410367829762e-05
-5.62563256737657e-05
-2.92019275850863e-05
-4.28713965649545e-05
-1.02358417829216e-07
-1.21495416941424e-05
-2.90731927860425e-06
-1.36570893601923e-05
-6.71661078184764e-05
-2.34352463095692e-05
-7.09286666824761e-05
-3.71389896595974e-05
-2.83805252446798e-05
-2.42434068480643e-05
-2.64476316309323e-05
-1.63079835498514e-05
-5.35444356517314e-05
-2.11501920802701e-05
-2.22539274081063e-05
-2.7405472565994e-05
-4.85375896664688e-05
-4.52142436384747e-05
-3.52359536972778e-05
-5.31048876226173e-05
-1.67911020684359e-05
-3.72419751202821e-05
-1.71070779607484e-05
-8.00822571108879e-06
-4.6783714986177e-05
-3.86528961591306e-05
-5.23387266347416e-05
-1.52794654871105e-05
-3.71845888898216e-05
-2.16030342000062e-05
-4.37574097302377e-05
-1.33261811811633e-05
-3.20466192357363e-05
-3.12603480733009e-05
-2.99686239009917e-06
-5.56553193354245e-05
-1.1884474451066e-05
-4.19832395573581e-05
-1.38005121939054e-05
-1.18773629673327e-05
-3.66532605409571e-05
-2.60492688465173e-05
-3.89948790144212e-05
-3.0904823584225e-05
-7.40125483764161e-06
-3.8250356068476e-05
-9.88689799402473e-06
-4.39351545175443e-05
-2.23525756891055e-05
-2.86537143321974e-05
-6.67369124593029e-05
-4.13665419448674e-05
-4.51639292404535e-05
-4.72902204358007e-05
-2.38731090656967e-05
-8.38288141044297e-06
-6.81530345786168e-05
-4.48452785454725e-05
-9.67718985004014e-06
-3.97384799420781e-05
-3.60978878226579e-05
-1.89311034528397e-05
-8.51281917532516e-05
-1.22264854775318e-05
-2.92242374201781e-05
-3.79591583945558e-05
-3.94972302061137e-05
-2.59339677200614e-05
-3.42758174839454e-05
-4.95461548113444e-05
-1.45943120149389e-05
-2.46891762947598e-05
-6.12890547726811e-05
-2.32045688822759e-06
-2.95857697939888e-05
-3.94836630071541e-05
-4.35313324618792e-05
-2.50434274897777e-05
-4.67825509013227e-05
-1.17126305931513e-05
-2.57412197629135e-05
-3.52734713500014e-05
-1.04946921793092e-05
-2.32049465176778e-05
-2.00572058716285e-05
-1.88416180150174e-05
-5.09828285469248e-05
-2.28213553063811e-05
-4.5377754697302e-05
-2.31573368647401e-06
-5.56577180557803e-05
-2.85431265514285e-05
-2.9443654976669e-05
-2.13728994625636e-05
-2.61294490827084e-05
-3.24523808462351e-05
9.32558533501381e-06
-2.9917936032991e-05
-1.50240982328757e-05
-3.84786509174952e-05
-1.2783187296208e-05
-1.9386467839501e-05
-3.14349720411272e-05
-3.23791032588557e-05
-3.98677853361552e-05
6.86464333214056e-07
-1.39240502045883e-05
-2.56987858010997e-05
-4.29507355996231e-05
-3.29842692526823e-05
-3.24949680936847e-05
-3.24729936960903e-05
-2.62290079908012e-05
-1.46844462550159e-05
-1.5045879039532e-05
1.07793670210256e-05
-3.5611466964514e-05
-1.78528127308436e-05
-1.70728393877136e-05
-5.24940902509161e-05
-1.41986782728844e-06
-2.36734505905897e-05
-1.58888116653967e-05
-2.68148297121412e-05
-3.59525061438483e-05
-3.02002309669095e-05
-1.53170302287423e-05
-1.29266625944214e-05
-1.08547713999649e-07
-2.29859785787486e-05
-2.1617385973526e-05
-2.07958172158533e-05
-4.22371950791175e-05
-3.08274850363743e-05
-1.55416482263478e-05
-4.5417490584395e-05
1.7690148017456e-05
-6.94708429716493e-05
-2.23584137608449e-06
-1.639450369428e-05
-4.2302349940158e-05
-2.39736456498433e-05
-2.99751469461738e-05
-1.60261723930065e-05
-5.46463604498409e-05
-2.45042696542925e-05
-1.26661114548332e-05
-3.04198095149897e-05
-2.9533453394573e-05
-5.21724449679332e-05
-3.49841005390293e-05
-3.83976228328875e-05
-1.08414945150767e-05
-1.37127145442612e-05
-1.34575138991536e-05
-5.53264926375872e-05
-3.33564159580351e-05
-1.65132305778256e-05
-3.86560020459402e-05
-3.36673140462907e-05
-2.15755236396997e-05
-1.83899541640206e-05
-3.40328101356212e-05
-3.21658958330993e-05
-1.42691606032759e-05
-2.61670076339402e-05
-2.75650877300158e-05
-5.63881150698762e-05
-1.86177823469959e-05
-1.88544966336877e-05
-1.66013852791256e-05
-5.63983197676893e-05
-1.91419153873763e-05
-8.77865898805726e-06
-5.73603590159839e-05
-4.8572584081255e-05
-5.08552859398549e-05
-3.99778464571834e-05
-3.6055797912624e-05
-5.38678663180554e-05
-2.06475455573505e-05
-2.74183403996522e-05
-2.61598500394772e-05
-2.86844564278625e-05
-3.70375005845517e-05
-4.96274045744252e-05
-1.81983673132116e-05
-4.02547896070854e-05
-1.40010894985248e-05
-3.77272919994483e-05
-3.19780489103348e-05
-2.48324169268482e-05
-6.03002825672123e-06
-2.31008394992665e-05
-2.92939530462409e-05
-6.37609084622456e-05
-1.17784629763279e-05
-4.20082175903605e-05
-4.12209657048345e-05
-3.83503556084064e-05
-3.58414088460706e-05
-5.87757408517119e-05
-3.85650796636014e-05
-1.60145017563778e-05
-4.33366759765946e-05
-2.4421415822737e-05
1.84355402107594e-05
-2.3630318138827e-05
-9.14946460199656e-06
-2.38167115631227e-05
-2.29145754747992e-05
-2.64173198500972e-05
-6.31554001889404e-05
-4.66788743564669e-05
-4.90952306366663e-05
2.52315056843313e-06
-3.40968478450092e-05
-1.66917738959073e-05
-1.61071420028813e-05
1.50637454068422e-06
-1.06608724734844e-05
-3.41635414656956e-05
-2.87420616359136e-06
-2.15926745185249e-05
-4.03914894136291e-05
-5.39956204617279e-05
-5.07400510360099e-05
-4.00615602163528e-05
-1.10476703928849e-05
-4.62505554825092e-05
-1.13625799350645e-05
-5.33312354985438e-05
-3.67077160562146e-05
-1.93660923727029e-05
-2.9420952388695e-05
-7.48817367485008e-05
-7.19883718287287e-06
-2.10722932168927e-05
-3.22872401434674e-05
-1.63769132028268e-05
-1.14738104410809e-05
-1.36932283015879e-05
-9.07965447735899e-06
-6.03831693307703e-05
-9.30846687655487e-06
-2.57071184386876e-05
-1.64657256005601e-05
-3.45888014200156e-05
-3.82322767167869e-05
-2.8958073543937e-05
-5.50839031244595e-05
-3.18170084447733e-05
-1.49911028891794e-05
-1.97662740550576e-05
-3.29395817922401e-05
-6.2298458141163e-05
-4.04224384533875e-05
-4.70543202296795e-05
-3.36293133847788e-05
-9.53431945948009e-06
-3.47285561645694e-05
-3.26485148361723e-05
-1.2916772686476e-05
-4.00154891703863e-05
-3.65053174782853e-05
-1.31876801401012e-05
-4.60463590869579e-06
-1.74973059365422e-05
-5.60499415113753e-05
-4.82931672866549e-05
-6.4536370230282e-05
-1.38242832481813e-05
-4.53217844025288e-05
5.36995521496886e-06
-3.82187539188272e-05
-3.05881485650577e-05
-2.33069499088647e-05
-2.42142457667274e-05
-1.68629066985287e-06
-7.44123185607386e-06
1.53560839937045e-06
-6.62384947930572e-05
-1.55925316298424e-05
-3.86291571569764e-05
-2.3827210176095e-05
-1.23040961354868e-05
-3.68322487230501e-05
-2.97598363136873e-05
-3.60791880774173e-05
-3.32558891949125e-05
-2.84846968499374e-05
-3.01675735006322e-05
-1.84779520096069e-05
-1.61900035574688e-05
-2.2736941710208e-05
-2.3174900461199e-05
-2.84423649021271e-05
-1.83236479218637e-05
-2.93652282635354e-07
-3.87131681837887e-05
-2.38609705032012e-05
-4.20161876146223e-05
-5.96441529154065e-05
-7.11870191726337e-06
-4.45442045711646e-05
-6.575561406957e-05
-2.73705643590767e-05
-4.87219040222381e-05
-3.45850455510856e-05
-2.18687413524392e-05
-1.58574835635468e-05
-5.60326952161213e-05
-4.83361063479917e-05
-5.58103336987374e-06
-3.31541372961751e-05
-1.33252514843367e-05
-4.22428252628079e-05
-3.37904824800812e-05
-1.91581677285428e-05
-4.77183168117745e-05
-1.85223782812246e-05
-1.63694775142395e-05
-3.15718381951633e-05
-3.63173014408427e-05
1.01336996987762e-06
-2.30208890445676e-05
-2.86585786513345e-05
-2.63229234046024e-05
-1.63488184806995e-05
-4.06878267483677e-05
-2.35386054257092e-05
-4.22323894191799e-05
-3.7725338613498e-05
-5.22650173519072e-05
-6.28020492991624e-05
-1.8487164934211e-05
-4.59321227368744e-05
-2.89672647111399e-05
-2.43485360967598e-05
-2.00926101655101e-05
-9.59644598776848e-06
-1.51928218256209e-05
-2.82403228479712e-05
-4.97921337697955e-05
-3.21553382255853e-05
-2.8593208606305e-05
-2.9424006553252e-05
-3.67820604087661e-05
-3.27023759489869e-05
-2.15518879226089e-05
-4.1309100445932e-05
-3.02562400033534e-05
-3.72931859417029e-05
-1.47298374164498e-05
-1.59181830795352e-05
-1.39662189442958e-06
-5.02190939632581e-05
-2.63931866498339e-05
-4.88530432044139e-05
-3.57705984193002e-05
-5.19062765129272e-06
-2.97917892896756e-05
-2.89253521133816e-05
-1.62538043719829e-05
-3.26080284633751e-05
-4.09321577809292e-05
-3.23112922151219e-05
-2.71044227933534e-05
-7.26491036258984e-06
-3.03793897654047e-05
-2.11808006659519e-05
-6.44684773191508e-05
-3.24370189304448e-05
-8.34993240601899e-06
-2.60449471377532e-05
-1.14943040196332e-05
-1.3336299257613e-05
-3.95814111086217e-06
-4.02861753844881e-05
-1.50166149966602e-05
-3.42486996960041e-05
-1.13074446265501e-05
4.78859010744789e-06
-4.5137258919065e-05
-4.40400623111025e-05
-3.79269138720109e-05
-2.53204762841354e-05
-4.44250972274219e-05
-3.24999489549014e-05
-4.40487311059843e-05
-1.73094341944807e-05
-1.59700597628823e-05
-2.48981094557439e-05
-3.63839500351748e-05
-1.27219158992214e-05
-2.48475354812346e-05
-2.44958268749171e-05
-1.33195945197394e-05
-3.80539959898109e-05
-3.91551685883047e-05
-1.1592932118093e-05
-4.47830247921115e-05
-4.101393261657e-05
-2.67456054706799e-05
-2.03365470359248e-05
-3.06541324921653e-05
-8.96790191185297e-06
-4.46826063914043e-05
-1.06838014316725e-05
-4.648781084331e-05
-4.51186710911377e-06
-2.37031227109279e-05
-2.88042821080268e-05
-3.36386957014787e-05
-4.54559269110957e-05
1.07050714153672e-05
2.40030287167218e-06
-3.01562807431912e-05
-3.18603974942718e-05
9.42708953903334e-06
-1.96564758466011e-05
-2.57328088769942e-05
-9.39634660776078e-05
-2.81434389081622e-05
-2.52938869838383e-05
-1.87388480550683e-05
-3.59529057008506e-05
-1.87357662227601e-05
1.21804585098842e-06
-5.88816495297659e-06
-1.23502223789744e-05
-2.15841545940702e-05
-4.01867904729121e-05
-1.81013308819835e-05
-1.07330589546363e-05
-3.379128752536e-05
-3.42426560163222e-05
-4.815041812942e-05
-3.409872359603e-05
-3.42949665912825e-05
-2.9363197866076e-05
-2.90150824345207e-05
-4.45306485615127e-05
-2.71306744422883e-05
-3.42888264607909e-05
-2.27292472337904e-05
-5.56215424886119e-06
-1.13640973950602e-05
-4.17039603984914e-05
-2.42482358670028e-05
-3.31258806356424e-05
-3.53454842631738e-05
-1.60214933024301e-05
-4.71394818019122e-05
-2.62383098009091e-05
-6.28193426990263e-05
-8.14617385441742e-06
-9.35781638801811e-06
-2.96056835962528e-05
-1.99125639035884e-05
-1.22600837319671e-05
-4.84080627294919e-05
-2.79865769814175e-05
-3.75236524348674e-05
-7.24839678055678e-08
-6.86243258533521e-06
-3.72973634246997e-05
-2.27258873082748e-05
-1.21357611086869e-05
-3.41109387615356e-05
-3.44674466566302e-05
-3.45906890457863e-05
-3.40543605227938e-05
-1.5482825708472e-05
-3.37457451334724e-05
-1.98603436388975e-05
-5.59540653834114e-05
2.092492396453e-05
-2.47232160514447e-05
-3.05805682403936e-05
-4.20629635866299e-05
-6.2354144527108e-05
-2.19586943932879e-05
-2.24379462154534e-05
-1.39890198142909e-05
-2.11931623626912e-05
-1.75399677084679e-05
-2.95305874480552e-05
-3.02952817034469e-05
-2.33638719727062e-05
-6.54813119003899e-05
-1.35588053179884e-05
-4.21654930216007e-05
-3.52154075945914e-05
-1.65181842778722e-05
-4.00303289838729e-05
-1.09870501925705e-05
-5.66014373449278e-05
-1.86578592771581e-05
-1.98527073311404e-05
-3.07042544665449e-05
-3.033906498442e-06
-4.26684453582208e-05
-2.64634782295458e-05
-1.49451343572479e-05
-3.21908459903489e-05
-5.78271904151546e-05
-4.14305209947521e-05
-2.28996877167243e-05
-3.71996274693937e-05
-5.41853914559919e-05
-5.03781099010632e-05
-1.16386935023851e-05
-4.9827924011666e-05
-8.37461449825085e-06
-3.1493445809697e-05
-9.79916738905543e-06
-4.59466695826686e-05
-3.37100078408791e-05
-2.51972965228268e-05
-3.61678180128149e-05
-4.12701232446568e-05
-1.79674017895211e-05
-2.4405916786974e-05
-2.46962594575239e-05
-8.0797095994458e-06
-3.69952520365846e-05
-4.13573138164395e-05
-1.03866085191504e-05
-4.17578977392563e-05
-1.98423253727708e-05
-5.1865863014384e-05
-2.97958232770205e-05
-2.3368656165065e-05
-2.98472713743154e-05
-2.63382612182352e-05
-4.26059662007775e-05
4.20433240048686e-06
-2.92981860603722e-05
-2.19605165679467e-05
-4.50010923765406e-05
5.13054317203723e-06
-2.99070592543267e-05
-1.85682959365596e-05
-3.3265216765735e-05
-1.07169858897905e-05
-3.47866745085982e-05
-2.73596530212238e-05
-2.98292738759175e-05
-3.35642349756991e-05
-6.93316564634437e-05
-3.47786141201434e-05
-5.64634893672639e-05
-2.31714311860337e-05
-3.03993987381434e-05
-2.28959137581081e-05
-5.21779088618876e-05
-1.10045154733648e-05
-5.28962135314492e-05
-4.64688279309693e-06
-4.33696729568208e-05
-8.93326351124095e-06
-1.92970055486083e-05
-4.30913931458762e-05
1.14147440137317e-05
-5.16135297010706e-05
-1.66222237169106e-05
-2.32970060289468e-05
-4.86950759213606e-05
-5.25871716596631e-05
-4.41430929770317e-05
-3.19864543573876e-05
-2.69646407587256e-05
-3.57712861807066e-05
-3.32926354402421e-05
-2.85755120066892e-05
-1.34861860845369e-05
-2.42070565665691e-05
-4.28425627559081e-05
-2.21455817536937e-05
7.79845034793412e-07
5.79753294833053e-06
-2.00294421566175e-05
-1.3524040454839e-05
-3.80713887823061e-05
-2.49744731942725e-06
-1.94579668305686e-05
8.13697517099499e-06
-1.61404714725078e-05
-3.11137972806446e-05
-5.20618262154468e-05
-2.6706518160041e-05
-3.08079877848012e-05
-2.54674163351471e-06
-3.04625137066335e-05
-1.93471653400289e-05
-5.18858992702133e-05
-4.90923544429082e-05
-3.14864610572578e-05
-2.69495108960705e-05
-1.40199595608303e-05
-3.10952809580978e-05
-3.00278449209912e-05
-4.33592192251296e-05
-6.29620305295572e-05
-1.47136408250769e-05
-3.74546911359975e-05
-2.00564975946609e-05
-3.59298882036722e-05
-1.93791591053422e-05
-4.17012989630471e-05
-1.86108088065856e-05
-3.81825634612401e-05
-5.12560217744956e-05
-1.36242227799576e-05
-3.42292776003029e-05
-3.7805497805568e-05
-3.8500035881234e-05
-4.24226190275773e-05
-3.15431679846878e-05
-3.28364913771578e-05
-1.44324428979933e-05
-1.94575891173581e-05
-2.68796019549989e-05
-3.54375595252781e-05
-9.38420197457116e-06
-2.08238917267357e-05
-2.6604412791417e-05
-6.58647935204381e-05
-1.56101494202365e-05
-1.54822231235799e-05
-6.26596506896139e-05
-2.59814708991054e-05
-3.37324098841663e-05
-4.5625304133869e-05
-1.73795223286313e-05
-1.19221082077241e-05
-5.26410282132557e-05
-2.99523857791012e-05
-3.28907021769211e-05
-3.34626763339908e-05
-1.34778008047742e-05
-5.10523924424952e-05
5.7972092351616e-06
-4.31141891363619e-05
8.1469158316197e-06
-2.88402382989875e-05
-3.26025687242916e-05
1.14827580043604e-05
-7.15277471209699e-06
-5.7709633029349e-05
-1.85951333893348e-05
-1.11677240648145e-05
-3.218015459829e-05
-4.43453803772181e-05
-4.59699799645424e-05
-3.10313556928705e-05
-4.56901065269658e-06
-3.2570205487063e-05
-3.0791923847046e-05
-1.88293596944141e-05
-3.03519653458156e-05
-3.44465175365888e-05
1.33367613348257e-05
-3.24632092517395e-05
-3.00874352623715e-05
-3.04557148266623e-05
-1.15652160639344e-06
-1.33845816044706e-05
-3.77571463191488e-05
-1.14924803966206e-05
-1.30880446822057e-05
-1.05446287756478e-06
-2.72995059936682e-05
-2.01692377648376e-05
-2.62210924248099e-05
1.90767523154539e-05
-3.07315146983897e-06
-2.30657665543052e-05
-4.69322463420969e-05
-3.18905912780129e-05
-3.32204324984231e-05
-4.04240623129133e-05
-6.06624856979865e-05
-1.17966311308388e-05
-4.10085725230924e-05
-1.86490707076383e-05
-5.14086324762666e-05
-4.89340420764993e-05
-2.91367376844508e-05
-5.37430549099087e-05
-3.5096946159103e-05
-2.76305575568504e-05
-2.11632513980818e-05
-4.82409877029743e-05
-9.13106097769922e-06
-2.28658444591311e-05
-1.4741482555317e-05
-4.69904180621539e-05
-3.00341403476832e-05
5.83714342183015e-06
-3.98288388471051e-06
-1.91549570139556e-05
-1.16186332442114e-05
3.16537861582328e-06
-6.08782627487049e-05
-4.05098451579667e-06
-2.98303055935087e-05
-5.02707875404618e-05
-3.15364840698418e-05
-4.01927669484328e-05
-6.87830388699304e-05
-4.24163302426022e-05
-3.65721629273116e-05
-3.59141072516308e-05
-5.08467349397368e-05
-3.48842544646848e-05
-6.80439414837978e-05
-3.33156081842545e-05
-3.3497813598103e-05
-3.10942369745904e-05
-3.70380605504204e-05
-4.05312182122982e-05
-2.89312206195766e-05
-1.84359148652676e-05
-1.12357421805076e-05
-4.35647874565335e-05
5.96089653001339e-06
-7.00597579412874e-06
-1.98788869208923e-05
-2.60522643068434e-05
-1.93458641874136e-05
-3.26548594597327e-05
-4.0596627043991e-05
-3.36278443461812e-05
-1.99987855716661e-05
-2.95733569953053e-05
-1.41469462668312e-05
-5.60945917735908e-05
-4.83409534814221e-05
-1.77657390234197e-06
-2.60406556033661e-05
-5.69840160385781e-06
-3.12133140357832e-05
-3.25806782638972e-05
-4.96337023160698e-05
-1.80856305472616e-05
-2.46483408458634e-05
-1.68942750710967e-05
-2.12248100052699e-05
1.30000652070112e-05
-4.16064105799617e-05
-1.27137145420159e-05
-2.53536640578935e-05
-3.71305832814594e-05
-1.82076082040706e-05
-4.26713127816846e-05
-5.04660727693289e-05
-1.11143252156035e-05
-4.23528535125004e-05
-8.86505217647163e-06
-7.76773920946672e-06
-2.89405671708278e-05
-3.51592667948994e-05
-4.3533565497083e-05
-5.00348357134023e-05
-1.4631997890705e-05
-2.56652654705824e-05
-1.05182089052638e-05
-4.91382140661322e-05
-3.53437303078901e-05
-3.9733638847418e-05
-3.33463127303561e-05
-9.99383619969149e-06
-4.11825715660498e-05
-5.85510850429625e-06
1.67981733310032e-06
-4.24454827010016e-05
-5.89857894826446e-05
-2.8255170017961e-05
-1.43620762345557e-05
-2.15435975144124e-05
-3.00308679052204e-05
1.16509555151721e-05
-2.96111474881419e-05
-1.50223304178739e-05
-4.88631775248161e-05
1.08421159931354e-05
-2.9551733620114e-06
-5.08986889021555e-05
-4.53686655584656e-05
-4.26585118516392e-06
-4.72717251223212e-05
-2.55435900474136e-05
-4.07182020123509e-05
-2.77847328922548e-05
-2.13488155225617e-05
-4.90982364580466e-05
-6.64702059138964e-06
-8.56965216797601e-06
-3.72793079854397e-05
-3.79522557329903e-05
-3.27201364274148e-05
-4.26737746385747e-05
-2.11958550727838e-05
-2.33212031949315e-05
-3.42958050786213e-05
-7.4314579455346e-05
-1.48419452535936e-05
-7.07500279313278e-06
-2.56896618901646e-05
-3.28043898310198e-05
-5.69278369927291e-05
-3.20714577295874e-05
-5.17244980851483e-05
-4.79628047519286e-06
-2.31970457832226e-06
-1.02071427431906e-05
-2.79119817275674e-05
-4.36236220012397e-05
-3.31460172971885e-05
-5.32022610429939e-05
-4.46367422957682e-05
-2.90334166980003e-05
-3.32926920382644e-05
-3.05119004139166e-05
-4.44174922160009e-05
-9.54452449850476e-06
-1.76493199549857e-05
-1.6303384704386e-05
-3.71813853260363e-05
-3.62318974476499e-05
-3.41137778728602e-05
-1.19751157267804e-05
-6.59991301117928e-05
-1.46589625820887e-05
-6.33886927527146e-05
-7.50884437848888e-06
-8.82447701406655e-06
-9.11207542168331e-05
-1.86966063908577e-05
-4.646626207644e-05
-1.90606154813209e-05
-3.15835169218181e-05
-1.25337914018262e-05
-3.00410766968085e-05
-5.28504697496169e-05
-2.66067864485454e-05
-5.53417640405842e-05
-4.63712839853981e-05
-1.95797651090241e-05
-4.35857566637956e-05
-3.22317826413051e-05
-6.70635527945363e-06
-1.31319180793357e-06
-3.56331208547359e-05
-3.19557802454486e-05
-3.33522453469805e-05
-3.07772415286084e-05
-3.18828098923365e-05
-1.56756524153352e-05
-4.64503032726449e-05
-2.27575984483466e-05
-4.46807168096161e-05
-2.4621933299391e-05
-1.38189928444887e-05
-1.63415404547242e-05
-2.20973211602549e-05
-4.57835769472793e-05
-4.20113184242439e-05
-5.14036388157666e-05
-4.67789429223319e-05
