# Supplementary material for: Research on computational propagation and identification of mine microseismic signals based on deep learning
Source: PLoS One. 2025 Oct 22;20(10):e0334641. doi: 10.1371/journal.pone.0334641 (PMC12543183; doi:10.1371/journal.pone.0334641)
Supplement: S8 Data — (ZIP) [file pone.0334641.s008.zip › 000100900002847.xlsx_0.txt_24.txt.txt]

-3.81102519037048e-05
-2.52637212418152e-05
-2.53321321202919e-05
-6.47162985896398e-05
-1.71625245903665e-05
-3.61746109287493e-05
-6.52702265044358e-06
-2.64069629958724e-05
-2.15706363778125e-05
-2.53298847910837e-05
-1.21254406852926e-05
-2.48095726046491e-05
-3.40797338699951e-05
-3.04890260274285e-05
-2.96586988395815e-05
-5.32090391891017e-05
-3.98116178003798e-05
-7.10798911314738e-05
-9.15021275703278e-06
-2.35346700192519e-05
-3.70995827934857e-05
-2.93904659498347e-05
-3.16625912728129e-05
-4.95005768269495e-05
-2.68146628810906e-05
-1.69117899422713e-05
-2.67617157937696e-05
-4.00326050374275e-05
-3.3694354750784e-05
-3.1912417231943e-05
-5.13300253629795e-05
-5.62610020512282e-05
-9.96536350696273e-06
-3.92166579325749e-05
-2.6284807251901e-05
-1.92162323458503e-05
-5.72240331178481e-06
-1.67825280482633e-05
-2.22311129386403e-05
-2.85666643429727e-05
-3.28917692354466e-05
-1.59581523381219e-05
-4.16522721385892e-05
-1.39212983318204e-05
-8.99425154176772e-06
-1.14754505186074e-05
-2.61143640566774e-05
-3.16435767749744e-05
-2.32744573161426e-05
-4.22274202600939e-05
-5.57911047793016e-05
-5.55813870225629e-05
-1.48705837569097e-05
-3.50484331687203e-05
-3.06549150089738e-05
-3.7134226379433e-05
-2.0431718344487e-05
1.39870767891397e-06
-2.32043065536193e-06
-4.605909129548e-05
-5.13988211271447e-05
-1.83312935755652e-05
-4.80735423886925e-05
-5.42908875566945e-05
-2.72950912167548e-05
-3.26673685007133e-05
-2.3226043052241e-05
-3.4570668179281e-05
-3.63049046695777e-05
-3.0132689286627e-05
-3.581798128542e-05
-2.79129312951802e-05
-1.94398815599523e-05
-3.54260028912526e-05
-2.0726635037293e-05
-1.21716462315989e-05
-2.05637566204732e-05
-3.60620996221622e-05
-1.52839913663048e-05
-3.78485349287073e-05
-2.416126034307e-05
-3.8534412560658e-05
-3.74363395850378e-05
3.27561658795066e-06
-4.24527053754399e-05
-5.14652191546825e-05
-2.52880467940879e-05
-2.97674972561917e-05
-3.96942238015385e-05
-1.14392410710617e-05
1.9335164004108e-05
-1.08931554166787e-05
-5.54992124204883e-05
-3.26855632056993e-05
-5.04127020556512e-05
-6.48135690212442e-05
-5.16072439508535e-05
-1.78254171146023e-05
-3.98620009127425e-05
-3.79316717232932e-05
-4.2403897517974e-05
-4.8893471508931e-05
-1.49608451538094e-06
-2.16895215886002e-05
-2.49390842140251e-05
-1.81347194800566e-05
-1.78005103272228e-05
-4.50698787249709e-05
-1.57249845554809e-05
-2.70028481165316e-05
-2.6429504365774e-05
-4.42597666459078e-05
-3.10588328493396e-05
-4.15201722624494e-05
-5.41378557103147e-05
-2.02891322091012e-05
-3.96933320875422e-05
-3.12161271516269e-05
-4.39245412853311e-05
-3.490897008261e-05
-3.8025782186822e-06
-5.34666371833118e-05
-4.84580961791803e-05
-3.22528056493768e-05
-9.15220574097788e-06
-4.05537742049767e-05
-5.86215169289809e-05
-4.29250422039721e-05
-3.7485898488652e-05
-1.48024740770967e-05
-2.50052141628965e-05
-2.74418334504644e-05
-1.0918132672689e-05
-3.23445740191258e-05
-5.36513452918417e-07
-2.01903722452588e-05
-4.18001566095008e-05
-5.4776521509466e-06
-3.19118112404509e-05
-2.03171256840014e-05
-1.6653005442177e-05
-2.65861656820259e-05
-3.26310183002367e-05
-3.48318261902838e-05
-4.26948310160057e-05
-2.88099589071626e-05
-4.19995593284439e-06
-1.19609110277825e-05
-6.69394357335008e-06
-4.83008887744826e-05
-6.45606080544909e-06
-2.78663546776071e-05
-1.54965642721043e-05
-2.30222547781145e-05
-1.13267568028343e-05
5.56681824054714e-08
-5.04887868846058e-06
-7.30112709234921e-06
-1.95447413805191e-05
-2.73708766833689e-05
-4.58852843343716e-05
8.83398924447771e-06
-4.64291662866067e-05
-2.63120156997433e-05
-4.73949392802216e-05
-1.65210669179498e-05
-3.64510817416093e-05
-2.62457021831737e-06
-4.3581149923419e-05
-3.80554369895855e-05
-2.50194228916562e-05
-1.80463253298523e-05
-9.90721008360857e-06
-1.7488600879496e-05
-9.28464057378347e-06
-1.3040362199059e-05
-2.04037959152776e-05
-3.20829686253382e-05
-2.5703558313377e-05
-1.77337062128706e-05
-3.31724792610625e-05
-2.03063798655457e-05
-4.35596565914482e-05
-3.14610156831811e-05
-4.02506866473307e-05
-3.98913780345658e-05
-3.59479871318546e-05
-3.49751442479723e-05
-3.24420451542696e-05
-3.36765798714214e-05
-3.19122471858271e-05
-2.51576158050573e-05
-3.4815433015931e-05
-1.39057845476756e-05
-1.84767887866073e-05
-3.19880018185162e-05
-4.17907545141876e-05
-1.77364019116063e-05
-4.34055334120309e-05
-3.2628735946342e-05
1.21961937775315e-05
-4.57382592620011e-05
-5.07101554824395e-05
-3.44238332891712e-05
-2.8736414243991e-05
-4.66035421508132e-05
-3.28037429364939e-05
-3.27134277936405e-05
-7.07047498871833e-05
-7.60704218219782e-07
-4.69824275672694e-05
-2.73406077645023e-05
-2.60481122784302e-05
-2.47781788022213e-05
-5.42207779083787e-05
-4.95100380097605e-05
-4.4784685144523e-05
-4.39246914994968e-06
-3.72709333271293e-05
-4.91847389027452e-05
6.66300450901697e-07
-2.87398045183547e-05
-1.61944289519165e-05
-7.02904540461163e-07
-2.66256492142561e-05
-2.46631950529964e-05
-4.32223153419499e-05
-4.46513556526728e-05
-3.09479673522037e-05
-3.73308841205768e-05
-4.28927691869306e-05
-2.57594741343791e-05
-3.64238590965991e-05
-3.9014754043412e-05
-5.77170966912995e-05
-3.85892209378137e-05
-3.21493366631367e-05
-5.40651213884446e-05
-4.01242189478931e-05
-2.56108637224721e-05
-3.54158943706728e-05
-3.68298895786456e-05
-2.01512933867971e-05
-1.27236855939171e-05
6.29868505208659e-07
-3.2393800299693e-05
-8.15982919758233e-06
-3.06433476786563e-05
5.77894611624462e-06
-3.7286345172128e-05
-4.05485047264078e-05
-4.19263183633068e-05
-1.61962178995442e-05
-1.24440899080322e-05
-5.74336602100533e-05
-5.42335225419052e-05
-2.8723966334315e-05
-3.72609359052436e-05
-2.48575942484323e-05
-3.85791220441532e-05
-2.17144766871841e-05
-2.90461863083703e-05
-2.22081691771422e-05
-3.0332492172772e-06
-5.37139529405268e-05
-2.65521249183163e-05
-3.25142579183119e-05
-2.61134828095247e-05
-2.97399549394129e-05
-4.27311266247083e-05
-5.39929891625802e-05
-2.48859315632223e-05
-4.72959815532984e-06
-4.21826434621025e-05
-1.12431688763104e-05
-2.02781849599267e-05
-6.02072516992856e-06
-9.55988192653218e-06
-1.45947299719551e-05
-5.2562510572349e-05
-7.07741039922363e-06
2.00316273425197e-06
-2.59718771135552e-05
-2.69411341052008e-05
-3.90079589844776e-05
-1.50638307785061e-05
-1.54063071760237e-05
1.09001048767631e-05
-1.76196215671474e-05
-5.23869590196475e-05
-3.57216858814125e-05
-3.40360225624094e-05
-6.36236215217169e-05
-3.05031182958665e-05
-1.61413817959137e-05
-5.71544550149567e-05
-7.28001234596618e-05
-2.84146411113087e-05
-5.01728604042741e-05
-2.49590890008122e-05
-4.98621960121266e-05
-5.01434169226404e-05
1.37128040108687e-06
-4.15720940992773e-05
-1.08125326023424e-05
-1.8418459745414e-05
3.58208034068534e-07
4.15608442760517e-06
-2.48986671772847e-05
-1.35170772227439e-05
-5.68465062066325e-06
-4.62255134397281e-05
-4.74340803737732e-05
-3.88030196015029e-05
-3.19515967873719e-05
-9.84682553882898e-06
-4.36225204226345e-05
-4.97280901664383e-05
-3.16136954941004e-05
3.0860793412512e-06
-2.56788488667859e-05
-2.19080337857976e-05
-4.95202042163619e-05
-2.68356206468445e-05
-5.52898471205936e-05
-2.93836674386665e-05
-1.32945754112671e-05
-1.05852627660436e-05
-4.37708833552035e-05
-5.62182420167884e-05
-3.00244657301058e-05
-5.92763213610207e-05
-3.00386458340107e-06
-3.33590507403754e-05
-1.98864960835695e-05
-2.51439027718267e-05
-2.48661545954109e-05
-2.5156564018605e-05
-5.53798313800048e-05
-3.82115399687252e-05
-3.25011691252879e-05
-2.63928318634735e-05
-3.47477827638915e-05
-3.35099659964734e-05
-1.87131162979381e-05
7.87339095984255e-06
-1.70399171139675e-05
-2.52387647091106e-05
-4.35486404083976e-05
-2.80844959135912e-05
-2.12607267637712e-05
-2.31279472795546e-05
-5.23695953870188e-05
-5.0897752726116e-05
-3.34727743894033e-05
-1.9852979343109e-05
-1.57796970228258e-05
-2.07583731128043e-05
-1.86596643450449e-05
-1.59151014428813e-05
-4.63126855016175e-05
-2.47214756570269e-05
-2.7514354520601e-05
-2.07885907309094e-05
-4.67279934301739e-05
-5.76340131005173e-05
-5.15845697598358e-05
-1.11300233210763e-05
1.83815652965556e-06
-3.04135519752274e-05
-3.40819662525822e-05
-4.33279688260141e-05
-1.85307051694337e-06
-4.28381176630254e-05
-2.93898775245308e-05
-6.29035157753656e-05
-3.2098044371482e-05
-3.07431191146683e-05
-3.25655226882138e-05
-2.75070823501565e-05
-4.52301595105362e-05
-8.89770539434401e-06
-5.6010552416563e-05
-3.21741474019868e-05
-5.62264801094597e-05
-1.78046426181442e-05
-3.32656798813425e-05
-2.66907699445379e-07
-3.29045461841766e-05
-2.04214955229427e-05
-4.6828482553444e-05
-2.3632006738612e-05
-1.49831808491336e-05
-3.54153028186281e-05
-5.23066961417469e-05
-2.44894814117695e-05
-1.331980874077e-06
-5.70276565352031e-05
-3.99626103131827e-05
-2.46764421999093e-05
-2.51251709539853e-05
-2.2075420923133e-05
3.29074130662496e-06
-1.80931869893067e-05
-7.09032273499018e-05
-3.64642168735087e-05
-2.51400285894822e-05
-2.57052198101333e-05
-3.31956508752949e-05
-3.41653246794527e-05
-5.29932638488195e-05
-3.83180873781164e-05
-2.99822249848379e-05
-2.59498209175413e-05
-3.87193033543023e-05
-3.0825435745133e-05
-4.26942160836718e-05
-4.40227949371525e-05
-4.6168155343753e-05
-2.72850605001964e-05
-4.92152183725996e-06
-1.70232223916256e-05
-4.40028069497902e-05
-5.09891414638619e-05
-4.32054310075382e-05
-4.84226248065768e-05
-5.86775490482439e-05
-1.17184959948556e-05
-6.33493633293601e-05
-4.43020739096763e-05
-3.89141619309424e-05
-4.64424602534643e-05
-5.8005300402885e-05
-2.32654741349516e-05
-2.45851767453924e-05
-3.1804050425027e-05
-9.38439697841508e-06
-4.27355221527462e-05
-5.06407975208402e-05
-4.78714565644369e-05
-4.0094557451712e-05
-2.60480847173324e-05
-1.87452605665024e-05
7.40667879365497e-08
-7.21286454596039e-06
-4.45064194284278e-05
-4.29755518400017e-05
-1.22916365227875e-05
-4.68591048773251e-05
-4.95292541046547e-05
-1.74876374316157e-06
-3.14709553235255e-05
-5.16056775260158e-05
-9.4783425848626e-06
-2.71970158645392e-05
-3.68838050311711e-05
-2.23462288698032e-05
-4.43526198249437e-05
5.52878145679529e-07
-6.3384295325835e-05
-5.34404878191996e-05
-7.58672845311752e-05
-4.76111229001129e-05
-2.31742717010679e-05
-1.0274573893052e-05
-5.74992510393944e-05
-3.79552881088934e-05
-2.97412363564886e-05
-2.6792172705027e-05
-1.97973811537017e-05
-5.20670930916752e-05
-8.5359150329942e-06
-3.51572322377498e-05
-6.76738452960174e-05
-3.17169772607608e-05
-2.33980705959132e-05
-1.12541483246021e-05
-3.58160841965282e-05
-1.85026813802791e-05
-1.85101773529107e-05
-1.84532688629372e-05
-4.85973787409271e-05
-1.22165884984713e-05
-3.46896496801978e-05
-3.82487789458839e-05
-4.12143774660747e-05
-3.22983168948214e-05
-7.9267777799125e-06
-4.45325985645414e-05
-4.08822748300748e-05
-2.60856185486184e-05
-3.37351698860719e-05
-5.52718476743548e-06
-3.7853598118101e-05
5.48993612100124e-06
-1.61777679196786e-05
-4.44459092372343e-05
-2.85052640553332e-05
-3.05297180356143e-05
-2.20362849930093e-05
-5.30838661208853e-06
-2.14612359194924e-05
-1.2619546961015e-05
-4.26089778409797e-05
-2.3071350886609e-05
-3.42563855267459e-05
-4.64713346947225e-05
-4.25166676804012e-05
-3.83696887314113e-05
5.15921176690962e-06
-1.82104123651761e-05
-4.41558438671979e-05
-3.56318452591813e-05
-2.67019066602197e-05
-3.97870392138997e-05
1.91721847740209e-06
-2.41162267698552e-05
-3.30540472997917e-05
-4.88637849708901e-05
-4.04363767965158e-05
-3.75768901324738e-05
-1.51203556862635e-05
-1.63823468013105e-05
-9.12166626004519e-06
-9.0812727270856e-06
-3.98498303794909e-05
-2.31787372689927e-05
-2.1900872338387e-05
-3.3873611249807e-05
-5.60980052964459e-05
-2.86805009448688e-05
-3.36759135905773e-05
-1.87160098621146e-05
-2.18784908883149e-05
-1.78942719519856e-05
-5.93589684949284e-05
-2.71695336954327e-05
-3.61841478736202e-05
-3.00467514454741e-05
-3.29225006513497e-05
-5.10319541628263e-06
-3.95587476993608e-05
-2.00708477768511e-05
-6.07132832656819e-05
-5.51639027011701e-05
-3.24443841185494e-05
-4.9942270809204e-05
-1.77166302583054e-05
-2.60101948892595e-05
-2.78198186839541e-05
-3.67165467620117e-05
-4.23372121870979e-05
-9.90219435076589e-06
-2.72803995368639e-06
-1.00082749930523e-05
-7.8255567582139e-06
-4.32572248101125e-05
-4.39609969347036e-05
5.68029776005905e-08
-3.42088008260699e-05
-5.00877333769713e-05
-4.83367563703678e-05
-3.83156875986428e-05
-5.4563805127128e-05
-2.23676235866186e-05
-4.02366500321429e-05
-4.81221893936721e-05
-1.25636552491039e-05
-4.03956718049795e-05
-3.03653066153295e-05
-6.18552771846865e-05
-1.22485925552313e-05
-4.24277371588672e-05
-3.56389306497513e-05
-3.92990046423725e-06
-6.00513089563338e-05
-5.96804882632399e-06
-4.7003504111043e-05
-1.36778651285695e-05
-4.28440744907022e-05
-6.02750486428196e-06
-1.48725949794603e-05
-1.52518750063033e-05
-4.36799384825018e-05
-1.24053002319921e-05
-1.25785450075415e-05
-2.91012434766736e-05
-9.67683533627011e-07
-5.71003559035347e-06
-3.08257561584417e-05
-2.99856276606622e-05
-2.6964191970324e-05
-1.23577787375526e-05
-3.98149080847385e-05
9.10208569074575e-06
-3.05391579177485e-05
-4.34621897993799e-05
-4.50117627347551e-05
-4.38656325546679e-05
-4.24875343088954e-05
-6.72364863640433e-05
-3.19180619001736e-05
-2.39924076503912e-05
-2.25153154537295e-05
-5.79124635065139e-06
-3.88441485007292e-05
-3.04572394548228e-05
-2.45526617580876e-05
-9.90273752905864e-06
-4.09234448110526e-05
-2.17151859035252e-05
-4.19443225275015e-05
-3.65226365072827e-05
-3.30615906483863e-05
-1.28437201475528e-05
-3.12386639693843e-05
-2.45445142675203e-05
-4.04335617203131e-05
-1.32420653414456e-05
-4.21188507715549e-05
-3.15249073393647e-05
-2.57050873605586e-05
3.55009607436313e-06
-1.25043987090582e-05
-3.19586188965038e-05
-4.24463602918055e-05
-3.97883159580192e-05
-2.66571282715447e-05
-4.50821163276855e-05
-4.28131671922459e-05
-2.06892921288635e-05
-5.29660805502464e-05
-1.75983400581374e-05
-4.98755242345293e-05
-3.19184139999981e-06
-3.43749674093494e-05
-4.66292362174458e-05
-4.94538950835891e-05
7.98880594959473e-06
-2.28748008167888e-05
-2.86186849779777e-05
-3.46527445290242e-05
-2.67280970830234e-05
-1.50884929349323e-05
-1.7254629145413e-05
-4.17373175461905e-05
-5.43658149299539e-05
-1.62332036859851e-05
-4.7964495521643e-05
-3.40085152460279e-05
-4.29492259990364e-05
-3.69243953071006e-06
-2.66394121866788e-05
-5.20009357030901e-05
-5.43912422698825e-05
-1.60389839559223e-05
-4.72330793344667e-05
-5.01963491354069e-05
-3.51520896798643e-05
-4.37561164638608e-05
-2.43438266201656e-05
-2.85805106376799e-05
-3.72830584971317e-05
-3.86317828702325e-05
-3.43890596053402e-05
-4.81998950166171e-05
-2.809941965964e-05
-2.18223241276166e-05
-2.49517318822339e-05
-5.45964459521713e-05
-3.31037854014411e-05
-2.13785741768475e-06
-1.08614061914867e-05
-3.28082553899223e-05
-3.13209340616985e-05
-4.84416564332364e-05
-1.40632764571793e-05
-1.80913498698128e-05
-4.26554139066441e-05
-1.08385349648973e-05
-1.46752068969769e-05
-3.30946109005097e-05
-1.65601753049971e-06
-3.53208527595007e-05
-3.07271857744305e-05
1.99274214904301e-06
-2.23747927885033e-05
-2.1328375822878e-05
-2.44813910596781e-05
-2.14556418602607e-05
-4.41253006572595e-05
-2.29218991417407e-05
-3.08626385955701e-05
-4.23319093055656e-05
-2.72927865733721e-05
-2.4762084288592e-05
5.92630724963091e-06
-4.26754775370313e-05
-2.22144496403494e-05
-2.15453060163845e-05
-5.6064065893099e-05
-5.25068881053689e-05
-3.16896836984473e-05
-3.98859626658665e-05
-3.80951404354381e-05
-1.50239928244248e-05
-2.29541812392593e-05
-3.03416773517603e-05
-1.21929791732544e-05
-4.0452332304651e-05
-1.58984357484156e-05
-2.75075755497174e-05
-4.11325960202888e-05
-4.24452355728458e-05
-3.18305011011674e-05
-1.81945486925184e-06
-2.17494532371796e-05
-2.71900484085852e-05
-3.22535492832723e-05
-5.88624600032481e-06
-6.00577157365854e-06
-5.65355582201132e-05
-3.17294904683255e-05
-3.28070132300724e-05
-4.00042486782212e-05
-1.40950356103108e-05
-2.35135500409193e-05
-2.90620937567491e-05
-4.40349491980669e-05
-3.08137678256962e-05
-3.2689240390705e-06
-4.79716589575487e-05
-2.25056139049251e-05
-3.5798621992564e-05
-7.24926027356467e-06
3.75038542868225e-06
-3.65966170293868e-05
-2.21897666506931e-05
-2.37931834741173e-05
-2.60021214585035e-05
-4.49397095198291e-05
-4.31510304822569e-05
-9.65168473495471e-06
-2.9394664747976e-06
-3.66898050107694e-05
-4.0683756836007e-05
-4.33878597987137e-05
-2.11985265762167e-05
-7.12094600586042e-06
-1.6187034226905e-05
-2.24751871495619e-05
4.82411062278977e-06
-3.48235738479822e-05
-5.30883616941346e-05
-1.22908307887468e-05
-3.10438058691555e-05
-3.40291888748075e-05
-1.1483032759998e-05
-3.81019203393691e-06
-2.96717385720779e-05
-5.5802335321103e-05
-3.36288757125208e-05
-1.24759247345641e-05
-3.75307596783305e-05
-2.71889354468497e-05
-3.21911169963127e-05
-4.51260905083728e-05
-4.53285846935924e-05
-4.26603330002907e-05
-1.58100713946657e-05
-9.38217178306504e-07
-2.88213516578717e-05
-4.40205185958415e-05
-3.19556624656085e-05
-3.75304348385034e-05
-3.55456527841785e-05
-3.02806714091205e-05
-5.61038943351967e-05
-6.77653252822767e-06
-3.39554338432483e-05
-3.75414937054665e-05
-3.57648318797639e-05
-2.61572811393033e-05
-1.022677283979e-05
-1.18859122580806e-05
-2.92708661439536e-06
-2.16064659839594e-05
-2.42975310337585e-05
-6.2660847090209e-05
-2.92102012229244e-05
-4.52713060272255e-05
-3.37289255667796e-05
-2.54417848797663e-05
-1.78281682020537e-05
-2.29517114778947e-06
-1.13874262765201e-05
-1.93592106651096e-05
-5.47750317516625e-05
-3.3348364055483e-05
-2.00398767493103e-05
-6.20721847096281e-05
-2.14272469607264e-05
-4.12592351203728e-05
-7.2283149468434e-05
-2.79864698626524e-05
-4.49256555308249e-05
-7.08709294695998e-05
-2.99322344522048e-05
-6.5792765546199e-06
-1.51357687876076e-05
-7.14827210756718e-05
-3.07783666906649e-05
-3.12179197639642e-05
-2.9012929913877e-05
-3.56810101169463e-05
-4.47964974074837e-05
-3.20847542806987e-05
-3.66329935299133e-05
-2.1935420608047e-05
-2.47079311985581e-08
-3.23224766746211e-05
-3.66211769377418e-05
-2.71093054719129e-05
-4.88043723345138e-05
-7.11436164805912e-06
-3.19658633330579e-05
1.38526238334106e-05
-2.2514085685491e-05
-3.28037134590471e-05
-3.20001920205461e-05
-4.47696509862667e-05
1.29408206418583e-06
-4.45497126796141e-05
-1.52917168374208e-05
-2.19644038012355e-05
-4.33287875109257e-05
-2.85440336370609e-05
-3.18153358129289e-05
-3.56680204945517e-05
-3.07044672934462e-05
-3.67267941821534e-05
-3.94634895642717e-05
-2.17099225909432e-05
-3.92296667015295e-05
-1.75542704501955e-05
3.96238314816014e-06
-2.81162698831276e-05
-2.93884789210027e-05
-4.12646926698132e-05
-2.70272094216957e-05
-7.57729015742717e-05
-3.29995125081844e-05
-4.31666936323002e-05
-3.5129272895166e-05
-4.67776796002485e-05
-2.26560611915283e-05
-4.35583372299959e-05
-7.02767128339382e-05
-3.16430334336265e-05
-8.37983643821469e-06
-2.20425823536531e-05
-2.79817649586254e-05
-5.96208224258305e-05
-4.84235255459095e-05
-6.62374258497448e-06
-3.00165860737931e-05
-3.24879868195487e-05
-5.32620693050277e-05
-5.00489108992978e-06
-2.51169789009249e-05
-1.46568184711163e-05
-2.27743255715165e-05
-3.84839904863691e-05
-2.9316117021013e-05
-2.25305439350745e-05
-9.2885405090076e-06
-6.12015175497067e-05
-1.98467208698094e-05
-2.98584674842261e-05
-8.5046775673722e-06
-1.99160475679723e-05
-1.33891624537899e-05
-3.91429909949321e-05
-3.21211027346419e-05
-3.17696828569176e-05
-3.25903094122421e-05
-9.72244037538149e-06
-2.20595761337251e-05
-8.76061526476132e-06
-3.00791149947411e-05
-5.94214983707464e-05
-3.21255930346853e-05
-2.9663952470878e-05
-3.6349209403799e-06
-2.8738246497828e-05
-3.35581767565558e-05
-3.45436724307927e-05
-2.78805070663661e-05
-3.30745224965501e-06
-6.36801037016971e-05
-3.42492584956158e-06
-2.10631084468827e-05
-4.19986481348334e-05
-3.31950667727538e-05
-3.84379680017296e-06
-5.63974982658925e-05
-3.72948078911928e-05
-2.88914369310394e-05
-2.12183048699618e-05
-4.11528343010293e-05
-2.00174866128885e-05
-1.95539632615834e-06
-1.12591320129869e-05
-1.00974669707296e-05
-2.21695216508317e-05
-5.36002277792396e-05
-1.95868619352054e-05
-2.95358139901292e-05
-4.36990559266774e-05
-3.25538311761515e-05
-2.79756048840226e-05
-5.07986913010876e-05
-4.6502304621918e-05
-4.99354385013463e-05
1.76843823311752e-05
-4.12082402142744e-05
-4.12673879517406e-05
-1.84726808928626e-05
-2.79833674518515e-05
-1.79241070424441e-05
7.22028914264649e-06
-2.75416575582571e-05
-2.92033814838857e-05
2.15007242275128e-06
-3.45070848491448e-05
-2.51495509775757e-05
-3.72704687936297e-05
-1.80771938795434e-05
-1.48676389504607e-05
-5.316991342906e-05
-5.94893659263444e-06
-1.41712306291721e-05
-3.05318113774833e-05
-4.3974804979457e-05
-2.58511382302936e-05
-2.18352720827724e-05
-5.68394953437263e-05
-2.12536414928124e-05
-4.48489113339029e-05
-5.65084127080932e-05
-2.39319731590652e-05
-2.85060598697692e-05
-6.97561598014126e-05
-4.44746102616153e-05
-4.05192944939362e-05
-3.65051798557954e-05
-3.18366765495661e-05
-2.20516911049238e-05
-6.36233099901132e-05
-3.34661044814817e-05
-4.07108840356676e-05
-2.05669718526137e-05
6.99985558702889e-06
-5.65859549527816e-06
2.93248936408126e-06
-3.41386104563103e-05
-5.83343161416421e-05
-1.58359843622021e-05
-4.2691908274449e-05
-8.09097374223697e-05
-3.23188954986106e-05
-3.95392232908475e-05
-3.75940696517018e-05
-2.17286290835768e-05
-5.88884724124732e-05
-4.81470751798973e-05
-4.02537041098123e-05
-1.57118105263262e-06
-3.89752419936314e-05
-2.67345121924016e-05
-2.50917911062793e-05
-1.85396390970102e-05
-2.72131752280908e-05
-3.61953021034356e-05
-1.95801380106148e-05
-4.18368955593354e-05
-3.19581546960382e-05
-3.3828307336353e-05
-2.42820836522381e-05
-3.71031659437112e-05
-3.96441995688905e-05
-3.14361048435008e-05
-2.42042995223643e-05
-1.70716006420135e-05
-3.71150016309321e-05
4.61373403301231e-06
8.23587326452059e-06
-1.58513220141864e-05
4.12080379997964e-06
-3.58857746440235e-05
-5.08429010170157e-05
-4.14673366406829e-05
-1.79369872662433e-05
-7.34901428151301e-05
-4.65824572068601e-05
-1.43943089834018e-05
-4.70902297640067e-05
4.46101455753221e-07
-3.23130758575455e-05
-5.65910072086998e-05
-4.54697353002821e-05
-6.99865401891359e-05
-2.37106911518772e-05
-3.02875651272868e-05
-3.04395804699944e-05
-3.21531662171432e-05
-4.82580849470555e-05
-2.43135633154996e-05
-4.62892238564637e-05
-2.9419252207445e-05
-3.83839606964931e-05
-3.16020085764282e-05
-2.09601166427573e-05
-3.89927357356826e-05
-3.79404017175544e-05
-1.3694899584769e-05
-2.63782533999895e-05
-4.2586412192839e-05
-7.64656696219022e-05
-1.97476511521315e-05
-4.93001226363775e-07
-1.80921719922473e-05
-3.75893530369646e-05
-2.11337441014375e-05
-6.23697130199722e-05
-4.1980644759978e-05
-2.77156197350282e-05
-7.21337619325958e-07
-3.42566014314024e-05
-3.33469561527863e-05
-3.43596400627279e-05
-3.06075661456093e-05
-2.08870982546991e-05
-1.13198956174578e-06
-6.45381525861061e-05
-9.16427884596131e-06
-2.87526370465074e-05
-3.28985169401166e-05
-2.00633149715319e-05
-5.21865918290582e-06
-1.8252966095632e-05
-3.19019452757527e-05
-1.3434705206575e-05
-4.51316331077545e-05
-4.21485950508177e-05
-4.13498081126901e-05
-3.99647398928878e-05
-2.92415327713918e-05
-4.44424814832235e-05
-1.23575976202601e-05
-3.34938801611861e-05
-4.40327270295134e-05
-1.72997314389843e-05
5.69893660816508e-06
-5.0946353420816e-05
-3.62536757630885e-05
-4.78091461545638e-05
-4.41892369990071e-05
-4.38316670573141e-05
-5.27056674119657e-05
-9.098391231659e-06
-1.06900653923473e-05
-3.02949003891358e-05
-2.99664079460217e-05
-3.68888596124273e-05
-9.32034048695297e-05
-3.02415717809035e-05
-2.75054638873958e-05
-1.04592843528642e-05
-3.5451213491133e-05
-1.62617205401882e-05
-3.28946357961486e-05
-5.04881472397712e-05
-3.31583109090576e-05
-5.15312476452697e-05
-3.97193309892284e-05
-1.31929793008226e-05
-2.86860735660535e-05
-2.66881005019814e-05
-3.37432247519635e-05
-9.91286441413974e-06
-3.94693004127252e-05
-5.03721794982042e-05
-5.39456203745679e-06
-4.82262131026614e-05
-2.27557800648042e-05
-1.8679321385801e-05
-8.63233625458844e-06
-4.03756988624039e-05
-4.92431905202617e-05
-6.29141017012225e-05
-8.1283168027931e-06
-3.12805697441696e-05
-3.73416577671354e-05
1.14777028347663e-05
-2.40249072144379e-05
-5.28335026383271e-05
-1.36632752756586e-05
-4.87318416874259e-05
-1.95846496486388e-05
-7.03394053970911e-05
-2.45069335721583e-05
-3.55458650783264e-05
-3.47936151428995e-05
-4.41474828615926e-05
-3.40798018388585e-05
1.09372286993888e-05
-3.6315985724805e-05
-3.54032536676746e-05
-2.75771251188705e-05
-3.79980450313511e-05
-5.05792974382438e-05
-4.52481116263716e-06
-4.87716711476815e-05
-4.44614621680046e-05
-3.76487640853851e-05
-2.47692787494862e-05
-4.50446068532438e-05
-2.43796449099121e-05
-4.46910025407801e-05
-1.65703349325813e-06
1.7593840583109e-06
-4.91125239948246e-05
7.43984933615494e-06
-2.32264155096649e-05
-2.08400034953923e-05
-3.20643193212046e-05
-5.13881908347772e-05
-5.93160190194908e-05
-1.79546910975689e-05
-2.86222408197551e-05
-5.2672814276887e-06
-2.93172752419452e-05
-4.53402057809105e-05
-3.48945543250513e-05
-5.09396450820284e-06
-1.89412689401582e-05
3.4507209572839e-06
-3.09107930498884e-05
-3.37393448325912e-05
-1.74233644997036e-05
-4.04743821302616e-05
-4.41520525453126e-05
-3.82514355667791e-05
-3.05631851628768e-05
4.5745127740984e-06
-2.38309194541661e-07
-4.40554651366863e-05
-3.47186612196279e-05
-1.61789562930644e-05
-2.99680203172747e-06
-1.90539382525127e-05
-4.74127201312306e-05
-1.45931198015136e-05
-3.85580293165743e-05
-2.64992904960501e-05
-5.28933425532276e-05
-8.77866969097824e-06
-8.16335668020669e-06
-1.12792308851737e-05
-5.81282179812475e-06
-8.81769327903378e-06
-5.70137666960109e-06
-1.37845856117488e-05
-2.27020839849586e-06
-5.59812364190417e-05
-1.77222106377945e-05
-3.58138428539512e-05
1.8465251700243e-06
-6.40664107011368e-05
-3.07818901392924e-05
-2.36305619942316e-06
-4.0166253573109e-05
8.24806910761551e-06
-3.68550026840795e-05
-3.22654779747083e-05
-4.58144669937534e-05
-2.46238603053683e-05
-6.6659328337181e-05
-1.08713356525178e-05
-3.6883366475663e-05
-2.47817408113189e-05
-2.93274977984095e-05
-1.7095900105964e-05
-5.01146014013479e-05
-4.56831216699436e-05
-4.68588234854685e-05
-1.91659149748325e-05
-2.41851807712277e-05
-1.10724642288001e-06
-4.9343374729339e-05
-3.15777369014439e-05
-2.97951568144964e-05
-4.40535982522252e-05
-1.44550210731515e-05
-3.99158538470284e-05
-3.33944149665959e-05
-3.91434896829358e-05
-2.72530783675973e-05
-9.83083401376187e-06
-4.56865956349702e-05
-3.39543190900432e-05
-2.60986223746956e-05
-2.82823279546805e-05
-2.97102288312285e-05
-2.38504996086525e-05
-3.89276048175156e-05
3.38827274337292e-06
-4.93770735804512e-05
-3.47364141671821e-05
1.09081358097782e-05
-2.57726633593464e-05
6.08520321057146e-06
-1.62324301501047e-05
-4.1594312791483e-05
-1.94333866701576e-05
-1.34606875908267e-05
-2.72073014843187e-05
-3.09693555532781e-05
-2.6745974028675e-05
-2.15522677428036e-05
7.98103283754645e-06
-3.55762687604981e-05
-2.64505298729029e-05
-1.99332131775053e-05
-1.81253601335784e-05
-3.423601195957e-05
-6.97930709141463e-06
-4.21280705814233e-06
-2.11006862324177e-05
-2.68702312907389e-05
-8.89659884347698e-06
-3.52859429312813e-05
-2.05224200933446e-05
-8.91081755787184e-06
-4.43758062516577e-05
-1.93229767539598e-05
-6.08129105623861e-06
-1.6746514946708e-05
-5.7776221880661e-05
-3.2648675837068e-05
-3.83644488438568e-05
-2.91070935149909e-05
6.07085094854547e-06
-4.01497149127558e-05
-3.84112527659613e-05
-5.4669443306239e-05
-4.47184314659021e-05
-4.40395028826933e-05
-5.19776883267555e-05
-2.54148236302807e-05
-3.57464794659409e-05
-3.14817687011932e-05
-6.37372004678468e-05
-4.07882830217121e-05
-2.6874044333289e-05
-4.37314286340848e-05
-3.76329155988675e-05
-8.8442892997931e-06
-3.22539286365832e-05
-2.28887389328751e-05
-5.36149085456846e-05
-2.64523492269915e-05
5.80719927558478e-06
-4.71520011244067e-05
2.15877903338866e-07
-2.74051827290484e-05
-7.98948253211691e-06
-1.29284813286972e-05
-1.40814715292575e-05
-4.69311475010924e-05
-6.43048119941065e-05
-5.19180137281315e-05
-2.17982015074495e-05
-3.68483917042157e-05
-6.92490672592557e-06
-7.25990334026256e-05
-3.14684332947273e-05
7.66888396339672e-06
-2.18760965828869e-05
-1.61086210539871e-05
-3.09561219625803e-05
2.17513536346594e-06
-1.48213579743278e-05
-3.61187650840823e-05
-1.6134358301798e-05
-1.31974514323249e-05
-3.54000818594683e-05
-2.74925678008891e-05
-5.85507198387874e-05
-9.25858141073168e-05
-9.90842961141942e-06
-6.33389365962683e-06
-1.73809581785169e-05
-2.309687616316e-07
-3.26785664810212e-05
-2.3783544680252e-05
-9.37280259617831e-06
-2.4157240793516e-05
-1.03285083437918e-05
-6.29719541753894e-05
-1.37878713293605e-05
-1.87936444258561e-05
-4.32410111423743e-05
-5.23975172040763e-05
-5.45568508569199e-05
-4.18443262304267e-05
-5.16735740187201e-05
-3.35578958080775e-05
-3.97737915026233e-05
-3.74583933672969e-05
-3.49162517702393e-05
-2.33486319666545e-05
-2.83791535734015e-05
-2.96343182744188e-05
-7.68908652035856e-06
-2.66727017600617e-05
-3.77879015647166e-05
-1.89635655994443e-05
-4.40991136757671e-05
-3.32288990855332e-05
-2.97611357259512e-05
-3.29605958531763e-05
-4.46620120140854e-05
-5.48233528518115e-05
-2.83482399606662e-05
-3.01206819602834e-05
-1.19538969273571e-05
-7.0009194855249e-05
-4.15398883402624e-05
-3.48617417402966e-05
-4.67143946999013e-05
-1.91191699770422e-05
-4.04887370264996e-05
-1.64650853269186e-05
-9.54623097344342e-06
-5.38372241981879e-05
-2.20590891377684e-05
-5.97436043520637e-05
-1.76556114943131e-05
-2.60087850718321e-05
-4.6989562619836e-05
-4.62865343390096e-05
-2.35926640469959e-05
-2.06084097928266e-05
-2.12251516990075e-05
-2.68070407661545e-05
-4.16507039859842e-05
-1.08093600500358e-05
-4.86848484188317e-06
6.21533366986417e-06
-3.74781263983446e-05
5.41947270564402e-06
-4.62258256378351e-05
-4.22203923062901e-05
-2.71272482785946e-05
-2.60737178187354e-05
-2.06017755455057e-05
-5.63126436120864e-05
-4.79486088512599e-05
-2.90558631562296e-05
-2.08102726265161e-05
-3.99255131781793e-05
-3.02091997324239e-05
-3.47200899875809e-05
-1.93529761701552e-05
-3.25750942778484e-05
-2.1697021563613e-05
-2.43418339918664e-05
-5.50316331539597e-05
-3.65054187868965e-05
-3.68540513714165e-05
-2.43481464281589e-05
-3.0744761087116e-05
-7.2233975743931e-06
1.88837828126718e-05
-3.52101605756509e-05
-4.34230110348568e-06
-2.29712903383037e-05
-1.35367438923716e-05
-7.6497307472262e-05
-2.43962603696401e-05
-4.03775226273104e-05
-4.89738652769454e-05
-2.61036589004268e-05
-3.33896583187838e-05
-1.75803083192819e-05
-3.86208851099734e-05
-2.96797481669991e-05
-4.37333478319232e-05
-3.36340871094376e-05
-7.97835062110147e-06
-5.13409551702103e-05
-1.25038805070823e-05
-3.63652842017134e-05
-2.27198327417622e-05
2.24551275606141e-06
-4.98135585838497e-05
-1.2830154081628e-05
-2.0782788271527e-05
-2.71575320356543e-05
-3.68726951992155e-05
-1.27250699369694e-05
-6.07207913559334e-05
-6.27289997274269e-06
-2.09937030763415e-05
-2.2352896669843e-05
-3.69187444221428e-05
-3.6841663352053e-05
-3.77344995347057e-05
-2.7691056440598e-05
-7.29038998276888e-06
-1.26602753775588e-05
-4.64617648367444e-05
-3.17931776974742e-05
-6.70176142264056e-05
-2.08118705992297e-05
-2.55354670533448e-05
-1.36672943762776e-05
-3.25329832357416e-05
-1.81565969846056e-05
-3.91769584491808e-05
-3.60377027246958e-05
-2.59808273776029e-05
-2.86635042065096e-05
-6.83929050884715e-05
-8.20545208267867e-06
-1.60878058845715e-05
-3.99378253963972e-05
-1.31380593830497e-05
-3.15810243206909e-05
-2.00211399149959e-05
-3.00582684816263e-05
-6.09709431587111e-05
-4.09968039393701e-05
-3.93580956980935e-05
-1.18014795664312e-05
-1.22597249550063e-05
-2.60337442809529e-05
-2.93093280784456e-05
-3.65262167284629e-05
-3.06154804270926e-05
-5.43097826723004e-05
-3.15086613161299e-05
-3.27950363021636e-05
-2.87591039098999e-05
-3.41704154020464e-05
-2.9954500201587e-05
2.09712817059779e-06
-4.61025199878727e-05
-3.44893518337537e-05
-2.0997083962017e-05
-4.78924543114605e-05
-3.18300304010271e-05
-2.24569328143715e-05
-3.24113264503993e-05
-2.13577695838183e-05
-4.86203826372302e-06
-2.23576827654898e-05
-2.28180635404227e-05
-4.33535231309423e-05
-1.45099188357013e-05
-1.28488068883619e-05
-8.73342709198266e-06
-1.64932809013912e-05
-2.80618118571489e-05
-1.34133030691098e-05
-1.81377739155426e-05
-1.71403538429196e-05
1.99744237091696e-07
-2.09785465116973e-05
-3.57436550133341e-05
-1.97611821458259e-05
-4.5353205727466e-05
-1.71171214272078e-05
-3.832489930795e-05
-1.39903987829386e-05
-2.59123408452204e-05
-7.43885146571612e-06
-1.09775215669592e-05
-3.91573492684565e-05
-7.19663419969566e-06
-4.28594932763878e-05
-5.70359642912124e-05
-2.75186761421031e-05
-5.96308588165797e-05
-8.77615124423711e-06
-2.92080672708883e-05
-3.39210403668446e-05
-3.83517856631727e-05
-3.85489004150088e-05
-4.66048897758647e-05
-3.90465272340033e-05
-2.59376616015154e-05
-2.02883735003696e-05
-2.69751875254374e-05
-8.54861835976728e-06
-3.19613206069757e-05
-4.77737431876316e-05
-2.59604879305135e-05
-3.52455683915549e-05
-3.15450523652594e-05
-2.75722037012152e-05
-5.35175113493853e-05
-2.9998065220859e-05
-9.67460055797477e-06
-4.94382887146575e-05
-4.84906466612195e-05
-4.11800441171038e-05
-1.77177189723945e-05
-3.62948316765843e-05
-2.93058280099713e-05
-3.18686667740237e-05
-2.58305347336878e-05
-2.69949177377758e-05
-2.16470540304786e-05
-2.21870001239718e-05
-2.09542677116298e-05
-6.85187157470051e-06
-5.2189813088121e-05
-2.63029875825525e-05
-2.72138183833862e-05
-3.8612586846279e-05
-2.68676781592235e-05
-2.82820601680218e-05
-2.38065231200632e-05
-4.2852591036867e-05
-4.87697710990381e-05
-2.51009193126408e-05
1.78974941761542e-06
-6.22254896789081e-05
-4.99507331184787e-05
-1.76335835314958e-05
-2.45272094969696e-05
-3.35077728233321e-05
-2.02267992116767e-05
-4.91745182686104e-05
-5.32058697652947e-05
-1.22449298402884e-05
2.40815515658267e-05
-4.59105937032403e-05
-5.80933067122491e-05
-4.93786998469642e-05
-3.31208616972997e-05
-6.04401643276581e-05
-4.23557254772091e-05
-1.61152564152551e-05
-3.17056950322887e-05
-3.66424386603912e-05
3.53102869393468e-05
-6.73291153797857e-06
-5.34234477104205e-06
-3.17419942444839e-05
-8.19771493825839e-06
1.57827347376946e-05
-2.5107291491971e-05
-2.54739061016953e-05
-4.65886235611093e-05
-4.45169218805858e-05
-1.93348483301152e-07
-1.26967658504782e-05
6.5645851492609e-06
-2.5114654167894e-05
2.28070894705559e-06
-4.38270239979239e-05
-3.30939400006811e-05
-1.64280941460538e-05
-2.72498151631038e-05
-4.12518648632297e-07
-2.71618360127924e-05
-4.71698867568107e-05
-2.74579348054951e-05
-3.3640814802814e-05
-2.28823643836079e-05
-1.16243558871239e-05
-4.00252540130631e-05
-8.29282041035157e-06
-5.7314516340807e-05
-4.45720031617588e-05
-1.67999220306783e-05
-3.085222384217e-05
-2.429965999121e-05
-7.43136380579293e-05
-1.47332101490348e-05
-4.95885343699267e-05
-2.01986624689957e-05
-2.65429204965372e-05
-2.65527963537026e-05
-2.96574967901179e-05
-2.79773049163082e-05
7.01652830839011e-06
-2.18200430740746e-05
-3.18327730431573e-05
-5.46282889999877e-05
-6.07704136155234e-05
-6.74760925777518e-06
-4.0386674924741e-05
-2.74573288132029e-05
-4.32300107301136e-05
-1.16902290146597e-05
-1.44751730296595e-05
-4.04423665854824e-05
-8.57259153562898e-06
-3.05301820616128e-05
-3.93675515461452e-05
-4.1983389874968e-05
-2.19549263678758e-05
-6.79198668317557e-05
-2.55619449738385e-05
9.74776997379614e-06
-3.06514514309375e-05
-1.05376743479083e-05
-3.68609688600751e-05
4.65904937679865e-06
-1.33062855126848e-05
-2.45710486558557e-05
-4.0319873285743e-05
-1.95742908935465e-05
-4.60198205511394e-05
-4.43352562855743e-05
-5.24967858835116e-05
-3.86603837797202e-05
-3.21301933544999e-05
-1.34062629066927e-05
-4.11430224837143e-05
-1.97271545552828e-05
-7.5294261765537e-06
-3.58342769090056e-05
-1.88554430838859e-05
-2.19342726899525e-05
-1.82488321099513e-05
-2.01104242071027e-05
-1.98143646167238e-05
-5.99404806485017e-05
-2.86224531760584e-05
-5.76902719458008e-05
-4.72210591185967e-05
-6.25761687844912e-05
-7.38856528075892e-05
-2.17385385384429e-05
-2.03045435868619e-05
-4.14681755421761e-05
-2.4996216865552e-05
-1.76555906654016e-05
-3.0669524539606e-05
-4.9674988376659e-05
-1.60157704276175e-05
-3.30043703970678e-05
-1.13511351247209e-05
-3.07680841432852e-05
-2.02313733022188e-05
-3.36953563349988e-05
-2.61518091235695e-05
-3.33805912190013e-05
-3.18625621805538e-05
-1.13179236562024e-05
-5.13408114398695e-05
-4.64121224908139e-05
-5.14562083127478e-05
-2.85522605217819e-05
-9.76859099332684e-07
-5.22351491044529e-05
-4.29226369862196e-05
-5.37607166739029e-05
-2.29386192553587e-05
-3.99705082095966e-05
-7.84707986696652e-06
-2.64294483274468e-05
-1.9668286063062e-05
-3.81210728785814e-06
-3.25157138915487e-05
1.58187630644872e-05
-2.65407508605229e-05
-2.69579850007645e-06
-4.40559495194625e-05
-4.6840358938566e-05
-3.45463835091462e-05
-2.35438331034965e-05
-3.53702333419005e-05
-1.48467555370094e-05
-4.70002507307583e-06
-3.73445230077166e-05
-1.07159575852846e-05
-4.58045640848578e-05
-4.67967444207396e-05
-5.79416392685755e-06
-3.43064716293364e-05
-2.15539116471718e-05
-1.71058658013033e-06
-3.04155816240962e-05
-4.76519016460184e-05
-3.03777378922257e-05
-1.26881203799498e-05
-2.48154783642777e-05
-3.39718449365626e-05
-3.2953412104851e-05
-3.49007959870393e-05
-1.69592455521766e-05
-1.99556686741263e-05
-3.24951521997794e-05
-5.9296215015527e-06
-3.72213932259666e-05
-2.18152106533056e-05
-1.64101566517319e-05
-2.39456439778966e-05
-1.09114072963031e-05
-5.6313049944472e-05
-4.68396441174975e-05
-4.39567304564555e-05
-1.90708210502445e-05
-5.57656830617007e-05
-5.30856553302931e-05
-9.73014558603137e-06
-2.7910012348944e-05
-2.35912854024195e-05
-2.50453061394502e-05
-3.64700285873857e-05
-1.49070956077209e-05
-3.56003046802396e-05
-4.32685297613031e-05
-2.45726561651291e-05
-2.77091137661009e-05
-2.8422528363492e-05
-4.62276767345281e-05
-1.3429383535017e-05
-3.45367870709466e-05
-3.48818132875559e-05
-4.24574569689991e-05
-5.53737573697674e-06
6.30679821550431e-06
-2.28130467729389e-05
-3.19821101323196e-05
-5.89391088154207e-05
-6.96503683253602e-05
-2.2190114810744e-05
-4.57356419556381e-05
-9.69866081147618e-06
-2.04850960106069e-05
-3.19426997071118e-05
-4.56585438901892e-05
-3.27366608656752e-05
-5.88003285770538e-06
-2.16148418647615e-05
-2.3320520286835e-05
-5.26333332113478e-05
-2.38994013030996e-05
-2.99350647250341e-05
-3.54041676527578e-05
2.16006924753752e-06
-1.75820925499554e-05
-2.25931911058819e-05
-4.41447022989942e-06
-3.23304133672061e-05
-5.78741025639813e-05
-3.95405408861367e-05
-5.2970324472357e-05
-4.86439089664508e-05
-2.35508341071359e-05
-5.99010881067894e-05
-5.57828970095558e-05
1.27591001486261e-05
-1.57423495356182e-05
-5.53628284484589e-05
-1.60154757370709e-05
-5.70171452394372e-05
-2.01217436254462e-05
-2.99994308412429e-05
-3.50509389568425e-05
-3.04770465589522e-05
-2.15388027802414e-05
-7.52002738817279e-07
-1.19345907129896e-05
-2.84802098825189e-05
-4.65678950990741e-05
-3.75811880514037e-05
-2.41937211894018e-05
2.33834443500841e-05
-4.15002305510508e-05
-4.44694544697556e-05
-4.22257638214294e-05
-4.12974977828586e-05
-4.73106736158592e-05
-1.7479388185596e-05
-5.22616487705014e-05
-1.51025083035407e-05
-3.0834582852202e-05
-8.79654054524487e-06
-3.71727561882692e-05
-4.42737077347985e-05
-2.63480176100694e-05
-9.40435090092229e-06
-4.52034073652953e-05
-3.39731780747728e-07
-3.46686886638354e-05
-3.70768587076705e-05
-5.21277074127208e-05
-2.86471208322253e-05
-2.38770370367078e-05
-5.38042674889292e-05
-2.07219600908993e-05
-8.62526558858055e-06
-2.81907058387954e-05
-5.34991122941638e-05
-3.57821918582989e-06
-2.1215044496614e-05
-5.45334051763776e-05
-5.41685982870275e-05
-3.35936255187873e-05
-3.74596914424862e-05
-3.55679867116465e-05
-2.23354176822325e-05
-3.68240044111809e-05
-3.7427447275435e-05
-2.55610066430841e-05
-4.18591484170914e-05
-4.12343911256776e-06
-1.13477915866265e-05
-5.76596079686988e-05
1.40417014046972e-06
-8.14553605895396e-05
-2.6337007801871e-05
-3.72894996044388e-05
-4.03273994747885e-06
-3.7518001447972e-05
-3.81102171923754e-05
-2.43851945073352e-05
-2.17379296327413e-05
-2.6076351343105e-05
-4.74125542215806e-05
-4.03059331059016e-05
-2.2887737366219e-05
-6.04306788870747e-05
9.64081670509559e-06
-3.35396048588932e-05
-1.5447036723604e-05
-3.28138311090811e-05
-2.58839051020426e-05
-4.035894466779e-05
-3.34521849558149e-05
-4.12814983859212e-05
-2.37611756834367e-05
-8.0064297571111e-05
-4.24419349487832e-05
-1.56977173404929e-05
-2.23624411114037e-05
-4.62836155550023e-05
-3.90877045021962e-05
-4.33797704059839e-05
-3.05936704682565e-05
-3.35677791569806e-05
-2.77172131512279e-05
-4.17511513132155e-05
-2.24565997966276e-06
-2.99012591101198e-05
-2.07050129608732e-05
-3.76832679583832e-05
-2.06890545737193e-05
-1.56421681171112e-05
3.61398103447187e-06
-1.22495732318656e-05
-1.57509326858897e-05
-1.68319683497858e-05
-1.65611176363603e-05
-6.50154773856619e-05
-3.480511907717e-05
-4.76993771975481e-05
-1.06128980132253e-05
-1.77836246505695e-05
-7.2024607079806e-06
-2.37872682933723e-05
-5.39654590091829e-05
-9.71626775964982e-06
-3.23791015950202e-05
-9.66777939967729e-06
-2.44893677784896e-05
-3.44602650163255e-05
6.40012093326069e-06
-5.65322521760212e-05
1.1208271403306e-05
-1.98506037701087e-05
-3.54990649993691e-05
-2.65685592962611e-05
-4.50777444932434e-05
-6.19705578281133e-05
-5.27957819701451e-05
-2.99789603933645e-05
-5.05152324117105e-05
-6.69195957653098e-05
-3.32944620716681e-05
-2.62567030816149e-05
-4.75828723287727e-05
-4.61283683311182e-05
-3.99863044638316e-05
-1.91001252092791e-05
-5.00681424123464e-05
-3.06287754982467e-05
-8.89151930076738e-05
-3.85311553887956e-05
-2.89755868479947e-05
-2.97097388905265e-05
-7.96603890490953e-06
-1.07170097048863e-05
-2.65280962454729e-05
-8.54500456393803e-06
-6.24178818083875e-08
-6.8186276960511e-06
8.87882551345741e-06
-2.765555705695e-05
-1.23440604989864e-05
-2.54483116882581e-05
-1.15475664046876e-05
-4.82945554469127e-05
-4.4738292847108e-05
-2.11831305577568e-05
-5.07300220166383e-05
-1.87366733011087e-05
-1.36392629734532e-05
-5.1954050994986e-05
2.78500298999861e-06
-2.84327142197494e-05
-3.38839657020657e-05
-5.4014438202226e-05
-2.07023599996427e-05
-3.21342638473064e-05
-4.24307206853693e-05
-3.01984998746835e-05
-3.53922816163737e-05
-3.12492919455964e-05
-1.37168117639363e-05
-1.97241101141337e-05
-4.58709242161191e-05
-4.90636432252091e-05
-6.24437875142185e-05
-1.14087299701957e-05
-2.03614430033838e-05
-9.62047484172628e-06
-4.89275205836146e-05
-1.72477943873333e-05
-2.78886753040877e-05
-5.54186594251672e-05
-2.69743559613189e-05
-5.49997215416515e-05
-3.18893491231136e-05
-1.46342554538777e-05
-2.60143262281941e-05
-8.03736642598105e-06
-2.4964281759843e-06
-2.72718352232115e-05
-2.14824269912117e-05
-3.4805503361364e-05
-2.27606309023467e-05
-3.95547156496464e-05
-2.94461038828461e-05
-2.55747264954842e-05
-9.47041643553111e-06
-3.05456280171343e-05
-4.65923828823031e-05
-4.17467479463113e-05
-4.87716709955029e-05
-3.35393551469114e-05
-3.11668021920219e-05
3.13089435398235e-06
-4.57568091169458e-05
-1.40716040287402e-05
-3.16199584909241e-06
-2.32763478351602e-05
-3.20241004616951e-05
-4.19983764520598e-05
-3.68784970767247e-05
-1.98608940849154e-05
-4.24325951771299e-05
-2.44490428571044e-05
-4.40318328886529e-05
-3.46482276244846e-05
-1.90314223587812e-05
-3.22978513835102e-05
-1.17167005049705e-05
-3.68573784975595e-05
-1.1264658214986e-05
1.12738366476942e-06
-2.55480654819801e-05
-3.32359726496247e-05
-2.64418157878669e-05
-4.15786709006564e-05
-4.67279426068015e-05
-4.14571700421811e-05
-1.40618292934826e-05
-4.48501037297651e-05
-1.4535882906981e-05
-6.44656630839139e-06
1.28177782970781e-06
-3.7829221691879e-05
-1.42715439537131e-05
-1.3147501888026e-05
-2.24017584946544e-05
-3.87519933193322e-05
-5.35761245007831e-05
-7.73981527664774e-05
-1.70187029983872e-05
-2.38173832389597e-05
-3.32415962462511e-05
-2.94523703356583e-05
-2.77217946081685e-05
-1.87979809270397e-05
-3.06774472451215e-05
-3.7454858251517e-05
2.79673255591833e-06
-1.63787918325183e-05
-2.27571376853257e-05
-1.95064850710495e-05
-3.17816697876123e-05
-3.72415134560438e-05
-6.23304220799514e-06
-2.9481629143337e-05
-5.25030219955981e-05
-2.92645446757357e-05
-2.78332979622422e-05
-3.07008366943788e-05
-2.49865549472683e-06
-9.30362416263304e-06
-2.37059622699439e-05
-3.34639533590531e-05
-2.86120104523564e-05
-2.78661540620862e-05
-3.7994805816736e-05
-1.99633223078733e-05
-2.56420914649119e-05
-3.18012096106034e-05
-3.51170353546592e-05
-1.79291475864685e-05
-2.43698821992135e-05
-2.59560275995021e-05
-2.35240723914508e-05
-1.49238989716819e-05
-5.46291304628542e-05
-7.825123367782e-06
-1.72673043091881e-05
-4.00618871689177e-05
-2.9748088900729e-05
-3.03074309441896e-05
-2.22434663986223e-05
2.71350648851827e-07
-4.63110240123892e-05
-4.83710647535014e-05
-3.93644565802872e-05
-4.43999517812563e-05
-5.53018557073039e-05
-2.16014633577044e-05
-2.62685535491223e-05
-4.17746556758067e-05
-4.8310373934504e-05
-1.41317557233979e-05
-3.98551662256378e-05
-3.97964566955756e-06
-3.56162587969907e-05
-4.81866278835191e-05
4.03075779431877e-06
9.42660386390922e-08
-1.0659050473572e-05
-2.61475324880643e-06
-5.43825472548445e-05
-4.17354633608566e-05
-5.98117418017199e-05
-2.41169362813673e-05
-6.35599103555014e-06
-7.03842876397105e-05
-4.09126650685338e-05
-2.21946636975583e-05
1.10972051663596e-05
-3.93989876072153e-06
1.65705103682868e-07
-2.81537919460855e-05
-1.36039802557945e-05
-3.74610910823167e-05
4.51095773003747e-06
-3.37878177887943e-06
-1.24094585059103e-05
-3.85268493544925e-05
-5.70205128101292e-05
-2.13830959191491e-05
-1.35695917786909e-05
-3.76172000627145e-05
-3.60797037668625e-05
-2.24036019862753e-05
-2.35187113389629e-05
-1.10292791673399e-05
-4.11817511984777e-05
-1.09349192061484e-05
-3.58322697991342e-05
-4.80493410349775e-05
-5.41900843999462e-05
-3.36743482436097e-05
-1.92248526617591e-05
-2.03214070556867e-05
-4.27655631011262e-05
-3.83161203991234e-05
-2.83965204595359e-05
-1.95369225845381e-05
-2.57863769912039e-05
-3.71024389513514e-07
-1.61563283897218e-05
-3.85255703362468e-06
-5.83212876279572e-05
-1.45716955619595e-05
-2.72189953070535e-05
-6.42663418520086e-05
-9.13615587903811e-06
-2.37706447871671e-05
-2.02324905749061e-05
-7.25032373980275e-05
-3.87438135896758e-05
-2.06496927037701e-05
-3.73452316799221e-05
-3.17917685883382e-05
-5.04153667567385e-05
-3.76458772451116e-05
-4.7157140652849e-05
-4.24044948797603e-05
-2.95045170461895e-05
-2.35260847632622e-05
-4.21451637214916e-05
-2.35604946616431e-05
-1.75654511363274e-05
-2.06977790122581e-05
-3.15775297281804e-05
-4.8734194724052e-05
-1.78627225909127e-05
-3.02924726112375e-05
-6.37280514517131e-05
1.50939758265232e-06
-2.57377049286145e-05
-5.21935960205037e-05
-2.51208147240093e-05
-3.33759029704641e-05
-2.85193291790893e-05
-2.1320179430398e-05
-1.77115331209555e-05
-3.75011051999283e-05
-3.8872406627089e-05
-3.21183099044925e-05
-5.03537612996993e-06
-3.88627469548517e-05
-7.67261773825312e-06
-1.115970349231e-05
-4.00906065973526e-05
-3.93820171676366e-05
-3.39737046750179e-05
-2.79345020904269e-05
-3.54241856049789e-05
-2.26803655856036e-05
-3.12632795558219e-05
-1.33617086812341e-05
-3.381576024114e-05
-3.22210696744985e-05
2.75884567630168e-05
-2.40612088780965e-05
-5.40448737160545e-05
-3.69428615982446e-05
-3.59720741173595e-05
-3.30901437765274e-05
-3.38238898018389e-05
-2.91283357192729e-05
-1.57769416380027e-05
-1.49994052242741e-05
-3.12384914368133e-05
-4.95988762983919e-05
-5.14407815655198e-05
-3.12074372648142e-05
-9.28261310588993e-06
-3.42803090581159e-05
-1.64972863916157e-05
-5.64941571112145e-05
-1.33941581342444e-05
-2.32357802368742e-05
-2.63662241867392e-05
-5.75341232738422e-05
-4.23166543363236e-05
-3.60029048338508e-05
-2.69877499805322e-05
-1.03412435058438e-05
-3.78617389600266e-05
-3.73153063663691e-05
-3.24418240289654e-05
-3.81988386664897e-05
-2.63001247261156e-05
-2.71896848255513e-05
-5.47516973765977e-05
-5.42648271884666e-05
-2.18156604153367e-05
-2.71643537279523e-06
-2.88975190485601e-05
-1.57296156223504e-05
-2.55538630791888e-05
-3.28875639939514e-05
-1.97370446799402e-06
-2.87125452341659e-05
-2.1919038597326e-05
-3.53671821346321e-06
-1.61147900695863e-05
-4.09011678917771e-05
-3.29889053783541e-05
-2.80586290860167e-06
-6.36537969483967e-05
-1.2152612964548e-05
-3.27371607244953e-05
-2.59760795695802e-05
-4.54853279010637e-05
1.44086634808812e-06
-6.22802483601492e-06
-4.49457640939237e-05
-4.11094019843978e-05
-1.11348572063324e-05
-3.08230364185636e-05
-1.4460796382701e-05
-1.17039761082055e-05
-3.10921374456245e-05
-1.76272984991656e-05
-4.60630651788591e-05
-1.86402365581751e-05
-3.45717067034307e-05
-3.68050002422937e-05
-2.51626870127971e-05
-1.0626316693829e-05
-4.11129025511334e-05
-1.47480321074446e-05
-1.55442130387687e-05
-1.87900429390421e-05
-1.53822130397249e-05
-2.99564304589921e-05
-1.6451766941266e-05
-1.0065915254213e-05
-2.72226486330693e-05
-4.08665021611989e-05
-1.23595134632063e-05
-4.61262210135932e-05
-4.85118331836038e-05
-4.04162233572308e-05
-3.4788067080091e-05
-3.68826504154751e-05
1.91640169190966e-06
-3.22685925828289e-05
-1.30160492958095e-05
-3.79413930417262e-05
-2.96252473072122e-05
-5.21203771243426e-05
-3.76417742510809e-05
-3.38086689978244e-05
-4.16452032694169e-05
-6.46150924251388e-05
-2.77119560033645e-05
-4.43465922172347e-05
-8.67723240600009e-06
-2.70903315749495e-05
-7.25799180956086e-05
-2.16557545950133e-05
-2.84996558444947e-05
-3.7423502254468e-05
-2.21494564448956e-05
-2.9740552223966e-05
-7.160893048654e-05
-4.57686497082892e-05
-4.28443680955574e-05
-1.71721442654695e-05
-3.00567747721306e-05
-4.43932916503158e-05
-3.47752974825748e-05
-6.19732644221568e-05
-2.40183380197482e-05
-1.39941763434572e-05
-4.16472141198056e-05
2.60150004297243e-07
-3.48816553543822e-05
-2.83309474332254e-05
-2.78790253956527e-05
-4.79428179159784e-05
-2.89850311378298e-05
-3.57816527419598e-05
-2.33560718244913e-05
-2.33711729896768e-05
-1.64030818369052e-05
-4.12762245557917e-05
-4.72578271518817e-05
-2.00614574613334e-05
-1.84548164214736e-05
-2.7333505359067e-05
-5.0151426615895e-05
-6.27000239513513e-05
-1.68089412910818e-05
-1.02764513771259e-05
-3.32794013592262e-05
-5.01376208376441e-05
-4.30095586286324e-05
-6.62054801609152e-06
-1.59515065838486e-05
-6.01359807350422e-06
-1.26021805449091e-05
-2.03857255704939e-05
-4.34204874710856e-05
-3.46735849759915e-05
-1.59609322530539e-05
-3.84258746199971e-05
2.91154793651789e-06
-1.72281979415116e-05
-4.42904853443545e-05
-2.75576664936985e-06
-4.20418156524524e-05
-3.85881794999575e-05
-4.88384481277395e-07
-2.43407345217434e-05
-2.46381399365719e-05
-1.48860693415725e-05
-5.01788601635196e-05
-1.3806704112988e-05
-4.70404142508608e-05
-2.68305458180123e-05
-5.60169390401529e-06
-2.94759818304805e-05
-5.62968334150942e-05
-6.58572908772666e-05
-5.60758054607286e-05
-8.01627888776035e-06
-3.06188157863975e-05
-5.03189047107328e-05
-3.59986479678671e-05
-8.77180091307256e-06
-5.81298661117053e-05
-2.55367763528855e-05
-3.15857545613143e-05
-2.41872700753793e-05
-3.24932294637906e-05
-3.83856130714242e-05
-1.80341730279136e-05
-3.24843033802095e-05
-2.8182417485339e-05
-3.02688266934019e-05
-5.18604999893043e-05
-3.6474889250187e-05
-2.77122244644796e-05
-1.44744310476946e-05
-3.01694944131079e-05
-3.50635333699833e-05
-1.14025854820098e-05
-2.61593500595289e-06
-2.33280202738723e-05
-2.94125363272803e-05
-7.20971531774291e-06
-2.29092932179726e-05
-3.5756847093832e-05
-2.93176704587294e-05
-2.57406906461761e-05
-4.12853245555794e-05
-3.26676305937259e-05
-9.86966586050875e-06
-2.4915770236717e-05
-2.69425588701735e-05
-3.07362899014587e-05
-7.4811469429569e-06
-2.76951236601634e-05
-7.91930340983415e-06
-1.7681627458569e-05
-1.95552862593207e-05
-2.09465865156512e-05
-2.49450166185752e-05
-4.8388115003036e-05
-4.61949476082716e-05
-5.51641294131994e-05
-4.06238529478984e-05
-2.57218822952761e-05
-2.82840765427684e-05
-2.65636619855906e-05
-2.40136390619937e-05
-1.68655212201531e-05
-1.43216609726149e-05
-4.3061784939355e-05
-3.51533265441768e-05
7.59039409286317e-06
-1.30708884145991e-05
-4.30618670125205e-05
-6.15864501067097e-06
-3.03094134149556e-05
-6.2958286892816e-05
-3.17149284582986e-05
-3.42377617033317e-05
-1.27778232020626e-05
-2.94451275803357e-05
-1.07459247781318e-05
-4.22038570178032e-05
-3.73030327805581e-05
-4.84943218564333e-05
-4.59135412762304e-05
-1.7959058939582e-05
-1.23726900655704e-05
-2.47178733895585e-05
-3.24518886750142e-05
-4.37903746592671e-05
-3.08977465962067e-05
-1.84185414184195e-05
-2.04004059501943e-05
-2.44343743008172e-05
-1.89540582055629e-05
-2.34204623111652e-05
-2.51017066308452e-05
8.85329929965498e-07
-4.82403426397419e-05
-2.74174935196735e-05
-1.91907924054158e-05
-1.4083485734848e-05
-4.15676662334446e-05
-2.42193664414688e-05
-4.42422924929241e-05
-2.76291975115991e-05
-1.28051703301037e-05
-6.352662328927e-05
-6.0090762481928e-05
-2.40743468863599e-05
-2.41062242603744e-05
9.95506697054843e-06
-2.93498458765663e-05
-2.51171286187873e-05
-2.76369155861265e-05
-3.57016301425594e-05
-2.9671726910206e-05
-2.24673882949033e-05
-4.7919344818065e-05
-3.29227032594909e-06
-4.15107801905073e-05
-1.91394096349123e-05
-4.70792438266789e-05
-3.90544370760368e-05
-2.65072988652196e-05
-6.16603172273369e-06
-4.63718334650312e-05
-3.1944766468132e-05
-3.93782466517625e-05
-4.36244818084642e-05
-3.27839310861479e-05
-3.94635957464617e-05
-5.73096106574293e-05
-5.58701770148329e-05
-3.49370028677134e-05
-4.30100721579489e-05
-6.55135442167936e-05
-5.2614031279376e-05
-4.83702269344136e-05
-1.46359080315718e-05
-1.70716253668359e-05
1.24221869151369e-05
-4.52809153396291e-06
-3.27946362474991e-05
-2.27738507372155e-05
-4.87845001968164e-05
-1.07579068692064e-06
-1.74550501938715e-05
-3.54948998898655e-05
1.22601613341837e-05
-3.01290006599875e-05
-3.1050356111725e-05
-5.27417995034725e-05
-4.32615148421828e-05
-2.24631576510203e-05
-5.02343765078902e-05
-4.80277286517243e-05
-3.83188625942263e-05
-8.70888463573774e-06
-2.38855828085758e-05
-2.94458987823818e-05
-7.5350618396061e-06
-4.87236489319945e-05
-2.97854016285009e-06
-3.90004693969902e-05
-6.77584207827272e-05
-2.81422495927723e-05
-1.3987919008805e-05
-2.99947451398453e-05
-2.8637987768863e-05
-2.9961611227492e-05
-1.5411331346306e-05
-2.77821401640215e-05
-4.83564439949684e-05
-4.61790429164298e-05
-2.73037462680651e-05
-3.91305157278479e-05
-1.62654954231118e-05
-2.066669323692e-06
-1.26836765027651e-05
-1.59189030334381e-05
-3.04955600031563e-05
-4.83439158675284e-05
-2.86018025029075e-05
-1.22544616341313e-05
-5.58389575711036e-06
-2.78129862774377e-05
-3.17837527663881e-05
2.68640640622534e-06
-2.05230799851681e-05
-2.29583074863694e-05
-4.64524470622988e-05
-2.33837385649274e-05
-3.58546405600584e-05
-1.3776541057846e-05
-2.32078713450931e-05
-5.50920914649332e-05
-2.47186343139402e-05
-4.41342946733005e-05
-3.8504405877426e-05
-3.29266968356682e-05
-2.89112112691942e-05
-5.84489894347667e-05
-3.47939519503368e-06
-1.57910889515273e-05
-5.65767988227912e-05
-3.4907603116335e-05
-3.22415188515183e-05
-2.40609827874077e-05
-2.87304494888169e-05
2.1309330138126e-05
-2.21998974306807e-05
-1.5444876213598e-05
-1.69050865148609e-05
-3.9028969920203e-05
-5.74466436986444e-05
-3.93779051414373e-05
-2.62189102185723e-05
-3.89774388685569e-05
-3.7528246214872e-05
-5.13723366356262e-06
-1.71017036792556e-05
-3.96185096023817e-05
-5.09432072065252e-05
-2.63169114724402e-05
-1.1086730992414e-05
-5.66141239669498e-05
-5.33316122475908e-05
-1.03863214429361e-05
-2.75315788481767e-05
8.45428666696502e-07
-3.49839301939406e-05
-4.45699581845488e-05
-5.47001992658e-05
-5.87889209809017e-06
-3.4143396538436e-05
-3.02944011176693e-05
-3.29076299190607e-05
-1.99239083878195e-05
-1.62378346420928e-05
-2.49460311462245e-05
-1.58034324617409e-05
-2.89121132187662e-05
-1.53339096479792e-05
6.52478954675191e-06
-3.78096449759854e-05
-9.5124083309776e-06
2.32451355731684e-06
-2.84301342232864e-05
-3.56204872363876e-05
-3.29517849209453e-05
-4.93635783499362e-05
-5.47711576892467e-05
-2.50873168958807e-05
-9.13091610568348e-06
-1.67154910552961e-05
-3.09050432515993e-05
-2.81368776584596e-05
-4.27400006456688e-05
-4.28324664002084e-05
-1.54254329128917e-05
-2.39612914624931e-05
-1.79622776110246e-05
-8.00035829192314e-06
-6.66049441592872e-06
-4.08961672744521e-05
-6.12293924003986e-05
-8.08439596411005e-06
-4.87681336183307e-05
-3.38989735447273e-05
-1.54890933097279e-05
-2.94417012802468e-05
-3.85135139254924e-05
-2.33938536950967e-05
-3.54884693039228e-05
-2.95966620071108e-06
-2.26896208864811e-05
-3.56774764386717e-05
-3.75690174119422e-06
-4.01560421027862e-05
-5.40039860695364e-05
-8.96903122848794e-06
-2.21767249201154e-05
-2.78572081819024e-05
-4.23966025433601e-05
-1.72451817212734e-05
-3.25610904051817e-05
-1.89276600126128e-05
-2.19224616666633e-05
1.34050099519275e-05
-4.68449819360747e-05
-1.2463943881326e-05
-2.95030420707886e-05
-1.82619518213492e-05
-8.90940543884768e-06
-3.54517778994471e-05
-4.05716837353022e-05
-3.14429871605545e-05
-3.70104055370869e-05
-1.22999519051503e-05
-6.20059715136115e-05
-4.49021760624738e-05
-2.08122881354221e-05
-3.09872186957259e-05
-2.78305043215506e-05
-2.13593293055627e-06
-5.57466458963748e-05
-4.26636179982312e-05
-5.68935928546944e-05
9.32517335608401e-06
-2.74244581401556e-05
-2.89262365035369e-05
-5.33011576251561e-06
-2.84746056685668e-05
-1.09379668824437e-05
-2.20581855337169e-05
-2.89411815279682e-05
-1.83464189334244e-05
-1.08932242811931e-06
-4.10611850724992e-05
-6.39111098216624e-05
-3.58031224751517e-05
-3.28593874678792e-05
-2.50596727583776e-06
-2.67527604769901e-05
-4.38211188805778e-05
-7.73443330494773e-05
3.82905239857302e-06
-1.19942332582029e-05
-6.35435955210569e-05
-3.03615062326942e-05
-4.73641562897282e-05
-6.95186696955254e-05
-3.38577645324826e-05
-3.21273225327534e-05
-2.43355649580117e-05
-1.19567730617687e-06
-1.01377764963486e-05
-4.40088189568575e-05
-3.55915582987794e-05
-2.23850376174962e-05
-2.58276338272468e-05
-9.01868946265859e-06
-3.34690506248672e-05
-4.82113139342303e-05
-3.40269546322303e-05
-3.07636729433562e-05
-4.17719394049232e-05
-4.56680834586915e-05
-8.35188291165003e-06
-2.8339424204527e-05
-1.31484195367305e-05
-1.00640547793279e-05
-4.32164398621194e-05
-1.40742410307336e-05
-1.84029953927742e-05
-2.06568040012422e-05
-3.5153813012026e-05
-2.78490491881402e-05
-2.97077584294939e-05
-4.29118901623495e-05
-5.26819892957412e-05
-3.67762782568207e-05
-6.23603871500785e-05
-1.12341657881073e-05
-3.76409614022395e-05
-3.687971122276e-05
-1.40563437046546e-05
-9.58651960209167e-06
-3.73054489992816e-05
-1.63352744775932e-05
-6.78688378393357e-06
-9.67461634569732e-06
-3.28555642038761e-05
-3.52947020474102e-05
-4.47529390523541e-05
-1.52959506927556e-05
-4.06352609262233e-05
-2.36736990343339e-05
-3.55422442007334e-05
-3.7510880970372e-05
-3.39615756890154e-05
-4.04106086037927e-05
-3.59015458370199e-05
-4.77752497377054e-05
-2.3573678684827e-05
-8.49273315572539e-06
-1.05252662379886e-05
1.37084374590241e-05
-2.446482773968e-05
-3.76680316584078e-05
-4.9211603846259e-05
-2.14370312801517e-05
-4.60475992608488e-06
-3.06319105630888e-05
-4.04231832289363e-05
-6.8582595487348e-05
-5.23774219840412e-05
-2.07016440186809e-05
-6.13854736701258e-05
-2.05340493755539e-05
-3.55581024508204e-05
-3.86785941913793e-05
-4.79274277091719e-05
-3.44673871203646e-05
-2.94740639395036e-05
-1.77217617678754e-05
-3.18490853246623e-05
-3.21329890516802e-05
-1.13974899492194e-05
-3.46917864206277e-05
-9.88019269092953e-06
-1.53204648107321e-05
-3.85277025413772e-05
-1.26123540718312e-06
-3.99728257323811e-05
-3.25975177408494e-05
-1.81032343809837e-05
-1.74189405927049e-05
-6.39159218336408e-05
-2.78213165701281e-05
-3.44014399683667e-05
-6.7043020460098e-06
-4.14699817917488e-05
-4.75585761186855e-05
-1.63055183136549e-05
-7.13515673975232e-06
8.34462442167034e-06
-1.13517095772701e-05
-2.76255780543138e-05
-1.48960715829363e-05
-2.99627934248364e-05
-3.20751127680631e-05
-2.79380627485476e-05
-6.99282806994229e-06
-1.25677788867075e-05
-2.1787197260536e-05
-1.55589293868511e-05
-1.04982044994075e-05
-3.81482432874509e-05
-1.9865797571482e-05
-5.54555182232445e-05
-3.61065670021956e-05
-2.4866268881816e-05
-1.87476666783124e-05
-3.30059205243893e-05
-2.4777307163255e-05
-3.71120234583426e-05
-2.56190346010265e-05
-4.77328911357756e-05
-3.08428424307591e-05
-7.47106690183421e-06
-2.33296322916742e-05
-2.69409846112321e-05
-4.9934433813866e-05
-3.48725564253415e-05
-4.89858397597795e-05
-4.70310504148087e-05
-3.38303757473799e-05
-3.13048920834096e-05
-4.75538408928068e-05
-4.63409829062846e-05
-3.65216820174861e-05
-1.57494454042471e-05
-6.86585417297597e-06
-4.30776225136416e-05
-5.3146922422764e-05
-1.21540840830196e-05
-3.02608850858338e-05
-2.16675642302113e-05
-3.94216653123156e-05
-2.74922867935228e-05
-3.74975333973864e-05
-3.03648984708989e-05
-1.33853260987706e-05
-3.01648140663923e-05
-7.89081738809497e-06
-3.75431738303704e-05
-2.37929746619903e-05
-2.8630518373448e-05
-2.980820197982e-05
-2.47721373042691e-05
-2.79616004930882e-05
-1.57009675928252e-05
-1.35471928764856e-05
-3.95997506051207e-05
-4.04421998397551e-05
-2.68542973480196e-05
-3.26735623059342e-05
-7.97259992821075e-05
-1.95140438381907e-05
-2.25861209279022e-05
-6.6938363232492e-05
-2.86663405653167e-05
-3.3272035405017e-05
-4.23346484618909e-05
-5.79020460022081e-05
-2.9823729560136e-05
-1.91944573006335e-05
-3.19547961828468e-05
-4.45367789634923e-05
-4.0969839291241e-05
-8.01635324889949e-05
-3.27347475293845e-05
-5.47466094410636e-05
-5.08196297598089e-05
-4.66939796594887e-05
-2.27267883745751e-05
-3.68574223598646e-05
-6.27046008921152e-05
-3.99617505201167e-05
-2.87945037478175e-06
-3.67611766604311e-05
-3.67614176795409e-05
-4.83614092714274e-05
-4.91026255608918e-05
-5.93061102608318e-05
-4.72431610225158e-05
-5.33894075289459e-05
-2.5125251817168e-05
-2.67234610374019e-05
-5.1733729680459e-05
-2.19754483459151e-05
-1.19674732184963e-05
-1.74416485412131e-05
-5.04599387606814e-05
-1.03901487381748e-05
-6.54853761110899e-05
-3.60602179431838e-05
-1.40589257672183e-05
1.39917100758416e-06
-2.82555496887241e-05
-3.82077966786629e-05
-2.11897958545698e-05
-2.69669105906621e-05
1.67517661111768e-05
-1.30784101608147e-05
-7.12515387381329e-06
-3.82562111359991e-05
-3.71827307341182e-05
-4.6048141823914e-05
-1.0511112288724e-05
-8.85793983560196e-06
-2.02887878299062e-05
-3.71623230505543e-05
-3.28167478271563e-06
-4.0859762516838e-05
-4.59564696921175e-05
-3.39070217371932e-05
-1.3224963316859e-05
-3.04213459969528e-05
-9.00349073880211e-06
-3.02072066963332e-05
-1.9708398915264e-07
-3.06957689937256e-05
-2.35559387163803e-05
-1.30472716141618e-05
-4.39204316930146e-06
-1.99869280283595e-05
-3.7137049093249e-05
-2.76780363179814e-05
-3.11182924045106e-05
-2.1807907470535e-05
-4.95024247549084e-05
-1.907304903736e-05
-2.75669805519878e-05
-1.72027432881073e-05
-5.39566701059112e-05
2.52368463413136e-06
-4.15743652157882e-05
-2.6391885244062e-05
-2.77788515282518e-05
-3.60145643535848e-05
-5.27121565792233e-05
-4.72657115012946e-05
-5.13274492192858e-05
-2.83895535528212e-05
-6.44944908861174e-05
-2.55213439012311e-05
-3.92369721708516e-05
-5.69015560851172e-05
-2.61104526596214e-05
-3.68599375886778e-05
-1.33845287428432e-05
-1.5760584840261e-05
-9.93024556329823e-06
-3.763769068585e-05
-3.80625190133314e-05
-5.7768967483843e-05
-7.43605096514538e-05
-4.32903525379301e-05
-1.46942857497435e-05
-2.96177704861201e-05
-3.96711407079524e-05
-4.16443143510388e-05
-5.4585166810336e-05
-1.22533281648022e-05
-1.20475415019775e-05
-2.18952096416613e-05
-2.91757524697964e-05
-4.57940246648409e-05
-4.96357496709328e-05
-1.48352947848087e-05
-3.86955446723403e-05
-2.58555927488849e-06
-4.94636597060254e-05
-5.21000289986128e-05
-2.06314965066834e-05
-3.18430006675796e-05
-5.62345729962139e-05
-2.83804812007069e-05
-1.55828289187475e-05
-4.85363102234785e-05
-3.21409755897238e-05
-1.95198461489278e-05
1.54667282566603e-05
-2.07799807845869e-05
-3.31456921008487e-05
-1.65105065929369e-05
-2.51224615688229e-05
-7.93267446259809e-06
-3.80208932046329e-05
-3.45036813907111e-05
-3.88367236322392e-05
-4.58944860673574e-05
-4.51421038428405e-05
-2.56510804522371e-05
-3.41036352656905e-05
-3.09547012348126e-05
-2.89829949585136e-05
-4.02275719391443e-06
-2.48708776525495e-05
-3.7906147256983e-05
-2.63754644520043e-06
-4.52729953764826e-05
-4.16138955389223e-05
8.41405544534015e-06
-5.17811232892098e-06
-3.76926630717023e-05
-2.57688445001253e-05
-5.80824317101664e-05
-1.01856401463907e-05
5.38801028340457e-06
-2.93871423118361e-05
-3.32866452538507e-05
-7.40832101947065e-06
-2.21541828845816e-05
-1.57463054866008e-05
-3.96788103025333e-05
-2.07557085386578e-05
-1.88227044465277e-05
-6.06888957040331e-05
-3.63381194045354e-05
-2.74314381813729e-05
-5.10499424904256e-05
-5.1453045266149e-05
-1.37767458423172e-06
-4.16638439090586e-05
-4.9895382670957e-05
-3.24877921468071e-05
-1.16421816652423e-05
-3.09804172611176e-05
4.68115716201082e-06
-4.60674759907064e-05
-2.53339634674312e-05
-2.56651968746597e-05
-3.0601804391438e-05
-5.64730692420628e-05
-3.39339010286743e-06
-4.57994500547706e-05
-3.09941216274484e-05
-3.26711662653123e-05
-4.67951267371333e-05
-3.99743441791722e-05
-3.15231676597611e-05
-2.11738589963021e-05
-1.52732332647846e-05
-1.56370117669164e-05
5.63557861995274e-07
1.95914937156201e-06
-3.63388534214036e-05
-9.71026711440912e-06
-2.88319452047509e-05
-3.11570531109644e-05
-2.44633222766732e-05
-2.21327996195623e-05
-2.00797951370855e-05
-4.53625710818233e-05
-1.72038335477414e-05
-1.24605693387348e-05
-4.07049830517756e-05
-2.36212396787255e-05
-4.99141914968653e-05
-1.85812733606983e-05
-6.74658191612087e-05
-2.24426801208125e-05
-2.62122464936038e-07
-1.21557522244398e-05
-2.0660609238389e-05
-4.51486705637553e-05
-3.13791432184056e-05
-4.02722656568431e-05
-3.64389365221502e-05
2.44177540436408e-06
-7.10568485446704e-08
-3.08037762077798e-05
3.63917832798043e-06
-5.6835223641107e-06
-5.72478293658723e-05
4.8826420156476e-06
2.32286045322417e-06
-4.32288024589898e-05
-4.25747940947232e-05
-4.63252310679189e-05
-1.89894695384175e-05
-2.09732924222957e-05
-6.38763608502651e-05
-2.79516694697632e-05
-3.51799868588704e-05
-3.01631192245381e-05
-1.80701898089546e-05
-4.52885883800058e-05
-2.42704370083451e-05
-1.27221095596954e-05
-2.03398167361627e-05
-2.77783017364205e-05
-3.3579426641246e-05
-9.36770898446093e-06
-4.46084088461405e-05
-3.55129126066594e-05
-4.31772515311825e-05
-2.03473582090592e-05
-7.22281864067099e-06
-1.4173143296628e-05
-3.0254001629031e-05
-4.74881518474565e-05
-1.86866865987792e-05
-2.40716942964395e-05
-2.46974167991684e-05
-2.67632715692439e-05
-1.95244480129443e-05
-2.43963548375248e-05
-3.85946014453746e-05
-1.14391898867326e-05
-1.03976541647338e-05
-6.71272521609911e-06
-3.48891946927163e-05
-4.41807229801763e-05
-2.40289615349569e-05
-3.31672983742329e-05
-3.34773519268738e-05
-2.62152811629364e-05
-2.68313151071846e-05
-1.9199167802117e-05
-3.0571966787766e-06
-1.51441123968088e-05
-6.4689840763902e-05
-4.95250206800621e-05
-3.19074348861861e-05
-3.71914460363738e-05
-2.75610223994257e-05
-4.98127590372562e-05
-3.1114343813497e-05
-4.3400649795086e-05
-3.48334268677913e-05
-3.14244167799933e-05
-3.6917494133673e-05
-9.91466271057051e-06
-3.82843447462191e-05
-3.77764360799662e-05
-1.02108287992237e-05
-4.65560876528775e-05
-4.90614596521302e-05
-1.12091837628274e-05
-1.42087630284597e-05
-6.12074816267636e-05
-3.11269242430874e-05
-4.45959187220243e-05
-1.01991242855265e-05
-4.76028339225939e-05
-5.27645797445231e-05
-2.93676596174902e-05
-1.99048088974249e-05
-3.07225251484441e-05
-2.62713156465267e-05
-5.1772624781219e-05
-4.725979283201e-05
-3.15421972207579e-05
-5.42265012266085e-05
-1.80175825444716e-05
-2.70275581257848e-05
-4.80965675185159e-05
-5.46570605061288e-05
-2.5181409316527e-05
-2.59246234569807e-05
-3.50891791467243e-05
-4.09558843551823e-06
-2.30027067109163e-05
-6.42634337985497e-05
-3.12153031238455e-05
-1.42656585346258e-05
-1.34585655648778e-05
-1.0011689895968e-05
-3.63459529512664e-05
-2.7628384634354e-05
-4.88369333387681e-05
-3.49434537255474e-05
-3.66998832161314e-05
2.45958241029511e-06
-3.63272323988187e-05
-4.44479714631401e-05
-3.01631035881322e-05
-1.09065415132509e-05
-3.38440707625841e-05
-6.14696355880448e-05
-3.1735506380499e-05
-4.10439165054503e-05
-2.15174174779211e-05
-2.68268711111071e-05
-8.42127890985312e-06
-2.75618902121222e-05
-3.90204654392163e-05
-1.24463889061194e-05
-5.43107531917762e-05
-5.64914915417868e-05
-5.04339889730133e-05
-3.03237969497084e-05
-4.22878514677168e-05
-2.39439940518419e-05
-2.06915045122447e-05
-2.06747153265861e-05
-3.84624718116287e-05
-6.26455702647839e-06
-3.28568954172829e-05
-1.14786513786608e-05
-1.11450248369824e-05
-6.24718083493461e-05
-4.76606359339283e-05
-3.27802693871844e-05
-4.69371138227344e-05
-1.51768616780082e-05
-4.84038699757681e-05
-3.70227218310154e-05
-4.06084542702661e-05
-3.43188712062933e-05
-1.37844102016809e-05
-1.19649707616868e-05
-3.37904223642868e-05
-1.26079561951829e-05
-4.01201367201653e-05
-3.17789219323843e-05
-2.302741590469e-05
-1.76616335459518e-05
-7.27667996297794e-06
-1.5772747048363e-06
-3.44028691957416e-05
-2.64054321917193e-05
-3.07455768015393e-05
-2.92423433129461e-05
-4.40040691956158e-05
-2.17630389363046e-06
-3.17775869383467e-05
-2.60977223924742e-05
-4.75369104047283e-05
-4.33117226547292e-05
-2.73002679973453e-05
-2.07508166786583e-05
-2.04934183317047e-05
-5.85465067460985e-05
-2.45107013007317e-05
-6.63272707213628e-05
-2.79531423440815e-05
-1.81665693675807e-05
-6.1723646374496e-05
-2.61700185524105e-05
-4.05117188893876e-05
-4.44168488968717e-05
-2.60335222192355e-05
-3.91213525330224e-05
-2.5729667151517e-05
-1.0470291461083e-05
-1.14944148506416e-05
-2.46844533060963e-05
-3.69841258314402e-05
-2.4015333284998e-05
-2.05449869707309e-05
-3.31197709638303e-05
-4.00818955196975e-05
-8.29558244561307e-06
-1.65281348763498e-05
-3.25973207084838e-05
-1.91503525074068e-05
-2.8146338257814e-05
-1.39584563412982e-05
-1.89472298966381e-05
-4.77462196515778e-05
-2.84986002690073e-05
-4.53580534067599e-05
-3.52115507828932e-05
-6.19001616198968e-06
-7.85053371524496e-06
-6.36969729885073e-05
-4.60011760604621e-05
-1.53024686931258e-05
-2.46378678038892e-05
8.79261982074588e-06
-1.88249585406224e-05
-1.78930714987378e-05
-1.38535195222178e-05
-3.05786386926344e-06
-2.73476797140326e-05
-3.6866077897128e-05
-2.17653314538884e-05
-4.28607059632314e-05
-2.07381768797633e-05
-2.98114906606231e-05
-2.7356868284039e-05
-2.58866345025712e-05
-4.11780872849167e-05
-3.86958477151936e-05
-4.56108748080703e-05
-3.19046558036453e-05
-3.31719376901815e-05
-2.10284968752905e-05
-4.80714696830248e-05
-1.07047487881642e-05
-3.68737883212144e-05
2.42191353152341e-06
-4.27449087536255e-05
-5.30179837939647e-05
-4.11792057364974e-05
-2.28981957868583e-05
-3.36711524133714e-05
-4.84506126440167e-05
-2.504584173628e-05
-1.31829712492424e-05
-4.59366364147453e-05
-2.41298295251358e-05
-1.88735208095141e-05
-3.25836582933596e-05
-4.68458904269091e-05
-1.68255610590742e-05
-1.18130924817529e-05
-2.63472091155426e-05
-2.96294905366478e-05
-2.9188837925576e-05
-3.21998998863808e-05
-4.84018687177325e-05
-3.04700771745117e-05
-4.13088609248722e-05
-2.39951564906623e-05
-2.5647399801226e-05
-1.29650829854784e-05
-3.6511736780777e-05
-5.38397233844175e-05
3.37908837853352e-06
-2.72229975472009e-05
-4.20114844370873e-05
4.949508759507e-06
-1.28044998702307e-05
-9.90577544076838e-06
-4.1141169906314e-05
-3.00837194839004e-05
-3.05029310756872e-05
-5.83808234133155e-05
-2.35145477764363e-05
-2.40259391921336e-05
-6.0668480406871e-05
-3.94046647766735e-05
-1.84784643304242e-05
-4.18491192482865e-05
-4.22777202489636e-05
-3.17630690561976e-05
-2.82608460965886e-06
-4.62822120078075e-05
-3.21216141983168e-05
-3.54919147455416e-05
-1.56828296004763e-05
-6.48294149488166e-06
-2.26723374106722e-05
-4.24701035029912e-05
-1.57806443974483e-05
-2.64004090729157e-05
-2.54698770182921e-05
-3.08662212844633e-05
-1.67631056635165e-05
1.04069710334167e-06
-1.50730914865947e-05
-5.28923895278694e-05
-2.53423412778828e-05
-1.17810428289863e-05
-3.7806933594917e-05
-4.40853767425284e-05
-4.15581914498486e-05
-4.87353310031521e-05
-4.02165706507588e-05
-4.1423252757301e-05
-1.26823805611385e-05
-3.19570619921725e-05
8.1950566718151e-06
-5.343619731154e-05
-2.28592841460712e-05
-1.56092913705314e-05
-3.81408257133988e-06
-4.82742332959826e-05
-4.26843752900992e-05
-4.82757001341038e-05
-1.86298407217988e-05
-2.76111694572723e-05
-3.48383004479043e-05
-2.45906587403295e-05
-4.96653134156475e-05
-4.14866559430621e-05
-1.60256143787271e-05
-6.57854325014975e-05
-2.26030371936543e-05
-2.92181419092958e-05
-3.39419597856769e-05
-2.0199132500398e-05
-1.54737754807324e-05
-3.75185814944638e-05
-3.57258770591642e-05
-3.18556818631275e-05
-1.90225312499675e-05
-5.44162993194172e-05
-3.3319487391211e-05
-1.03536585230982e-05
-4.36819682212646e-05
-3.6825981390087e-05
1.68263277619229e-05
-3.22995507715245e-05
-5.31293378436422e-05
-2.25878677915083e-05
-1.89047831533263e-05
-2.64516058848632e-05
6.82541950054212e-06
-5.89825548619392e-06
-2.16363145157227e-05
-5.43479987958002e-05
-5.99492560296738e-05
-1.7587877722751e-05
-2.82279687116287e-05
-4.83024281572401e-05
-2.37022769316793e-05
-3.69223448152842e-05
-3.36118938582441e-05
-3.9838583962736e-05
-2.05430990823586e-05
-1.21017239137595e-05
-1.2165771802542e-05
-6.89858487575692e-07
-2.12177800072705e-05
2.25206079782529e-05
-1.57422623537674e-05
-3.00922748163551e-05
-3.45535090441953e-05
-1.35325013023932e-05
1.18127927043835e-05
-2.8138213198306e-05
-4.13707291659659e-05
-5.40540137827186e-05
-6.92345326296568e-05
-4.16096748550408e-05
-1.0491394967065e-05
-4.25229569242363e-05
-4.32332468470733e-05
-3.94362534825109e-05
-1.38458797561892e-05
-5.19289871513867e-05
-4.66685179865563e-05
-6.25482529453176e-06
-3.40324734630846e-05
-2.70519969661472e-05
-5.18937009108692e-05
-3.41466382296048e-05
-4.81172299276426e-05
-4.19319679269061e-05
-4.77003818095158e-05
-2.93518384386412e-05
-1.6391789395795e-05
1.15352193549175e-05
-2.44243241810241e-06
-2.36894538622256e-05
-4.36952207644738e-05
-1.96006349327629e-05
-4.2725074905169e-05
-3.18465884037257e-05
-2.67685096647377e-05
3.29292823267749e-07
-6.26356773065773e-05
-4.13107511418432e-05
2.02921237576433e-06
-3.56958178576588e-05
-2.65109865352432e-05
-6.66749775522321e-05
-7.14733974710049e-05
-3.89875826771067e-05
-3.3897777946361e-05
1.21865016625249e-05
-3.29265540537418e-05
-2.02987386468565e-05
-3.93962650507216e-05
-3.33848488278483e-05
1.42961512899063e-05
-3.45299251230838e-06
-2.49344175745107e-05
-4.46479363603364e-05
-3.30166035211966e-05
-1.58775226251555e-05
-2.46254015472391e-05
-2.2555853704197e-05
-8.45607081285295e-06
-3.95884182507302e-05
-4.03038907245578e-05
-2.0183525172508e-06
-3.11395772220864e-05
-6.47569950708718e-05
-2.34146089520042e-05
-5.01418560239758e-05
-5.14142392656727e-05
-1.38304630760897e-05
-2.63706044639648e-05
-2.19096495484332e-05
-4.05222878345191e-05
-2.87408083076654e-05
-2.97415469009225e-05
-4.54331439392135e-05
-1.02541544594766e-05
-2.46485310427893e-05
-5.50467597141844e-05
-4.7957782198507e-05
-1.68968969337686e-05
-3.0897390271093e-05
-2.02545042156014e-05
-2.42402540935226e-05
-3.68672062441243e-05
-4.05182816714339e-05
-3.00708574467655e-05
-4.03093766268776e-05
-1.18942344525814e-05
-5.52369122265616e-05
-6.54776300425002e-06
-1.04061014137116e-05
-4.43449988687918e-05
-3.64624950201743e-05
-4.04955277086366e-05
-7.69568152917546e-06
-1.65480372489788e-05
-4.05380581601656e-05
-5.06952037093245e-05
-1.93067429755249e-05
-3.63257205588371e-05
-2.53486538709991e-05
-1.22900080129544e-05
-4.39140291132309e-05
-4.18001394523407e-05
-4.5053487908202e-05
-2.60274929565991e-05
-5.13512652678066e-05
-2.50740740972662e-05
-5.89539570734672e-06
-2.98639858576666e-06
-2.04258067037226e-05
-3.91479539315407e-05
-5.385707100627e-05
-4.3150776211102e-05
-2.23033403485197e-05
-1.99704458312629e-05
-4.00296035662068e-05
-9.89525581386924e-06
-4.40775842430379e-05
-3.07355225627629e-05
-2.27716867440389e-05
-4.58892247638936e-05
-1.82506835677368e-05
-2.42867996976342e-05
-3.71230880342073e-05
-2.29460480844565e-05
-5.27033676521628e-05
-1.34015655887283e-05
-3.02627258456508e-05
-2.79728655248488e-05
-5.22624879049643e-05
-3.65629263783157e-05
-3.72409659812928e-05
-2.95431602260528e-05
-3.05832810934299e-05
-3.35236719066627e-05
-1.05525531179137e-05
-3.20078016236674e-05
-3.58084231065149e-05
-3.43627605430361e-05
-4.43621068845442e-05
3.92908459312411e-06
-2.42411881408956e-05
-1.59801319608234e-05
-3.03353073113685e-05
-5.92136466543867e-05
-5.30897706441971e-05
-3.73952811926935e-05
-5.20060172334287e-05
-3.44748055655603e-05
-2.50849302069053e-05
-5.19817351075663e-05
-2.20814405620331e-05
-1.8267568158852e-05
-3.78999756859519e-05
-3.06600682843073e-05
-6.32880196677462e-05
-2.80075403280484e-05
-2.56360898500459e-05
-2.99458103488066e-05
-3.98366154772937e-05
-3.43292162744535e-05
-1.90791062595763e-05
1.41934385235285e-05
-3.64135794289785e-05
-1.04954529344167e-05
-1.13179169426999e-05
-3.36905204103383e-05
-3.00895480949019e-05
-1.72273820843958e-05
-2.94283603195335e-05
-4.19829187432901e-05
-3.05206392610622e-05
-8.59773685140015e-06
-2.6883682375513e-05
-3.20489816705936e-05
-3.08367855043132e-05
-1.10196317075854e-05
-4.03223840292134e-05
-5.78302355996469e-05
-5.06320723190266e-05
-2.94804844760287e-05
-1.59101610893473e-05
-1.4118401264418e-05
-2.79809556543355e-05
-2.59482833954382e-05
-2.91467780966309e-05
-3.02738806339142e-05
-2.85016988625831e-05
-1.63435829643127e-05
2.87043669611597e-07
-3.94396937738065e-05
-4.52527819185177e-05
-2.88685642243575e-05
-4.02770274165431e-05
-2.06452130062389e-05
-3.10104489686599e-05
-3.70746180452002e-05
-6.05179682021287e-06
-4.73833284341365e-05
-4.85645491469032e-05
-3.01378054417023e-05
-1.84997385257446e-05
-3.33512822085932e-05
-3.44088094865333e-05
-5.35296506650426e-05
-4.73806183388387e-05
-5.87637332638565e-06
-4.12162639106219e-05
-5.43577217449915e-05
-2.63602294684739e-06
-3.84920749976127e-05
-3.74854731810545e-05
-4.34941156938904e-05
-4.16552642513462e-05
-7.22395755083276e-06
-2.22297025480758e-05
-4.66722737973956e-05
-3.79084321900805e-05
-2.65215966875863e-05
-3.77092311595599e-05
-4.97820906727922e-05
2.84541718145603e-06
-2.38657373854754e-05
-4.46572040900076e-05
-2.05241728972616e-06
-3.09660901649118e-05
-3.27666908800567e-05
-2.40730258421464e-05
-1.27892119011224e-05
-4.28637189554906e-05
-2.0663801860043e-05
-1.85022846521489e-05
-3.08490581983778e-05
-3.9232665592137e-05
-2.20326354187534e-05
-2.07731259980178e-05
-3.91962008271047e-05
-1.70932062329005e-05
-1.53312399587088e-05
-5.275207001673e-05
-1.58627890651579e-05
-1.5755828289487e-05
-2.60664644251471e-05
-2.92522139434503e-05
-2.7575510869391e-05
-3.68014076376685e-05
-4.22548999097094e-05
-4.431764012716e-05
7.91577561502184e-08
-2.91469326161157e-05
-2.56115581622365e-05
-1.20038999803222e-06
-4.3116563359078e-05
-4.57537829627229e-05
-1.60761480846871e-05
-2.07471625789804e-05
-1.95723565134049e-05
-3.77529743489063e-05
-3.2900398519806e-05
-7.76926741189825e-07
-3.71258291337957e-05
-3.57910202599436e-05
-3.31005524745267e-06
-4.24565568886685e-05
-4.83371251858941e-05
-4.19799419877026e-05
-6.07873381886505e-05
-5.48260579626192e-05
-3.00212848740049e-05
-4.73134204007335e-05
-1.34925919235242e-05
-3.12513917794529e-05
-2.55364069454517e-05
-1.83766570066942e-05
-2.74433651249747e-05
1.99801636768821e-06
-3.23968860070764e-05
-4.04727304335487e-05
-2.87492462020559e-05
-4.51490340085208e-05
-5.68985608403098e-06
-2.23933932635495e-05
-6.90457818055051e-06
-5.83580625476137e-05
-1.44223149904969e-05
-3.03460073447897e-05
-5.27100282650625e-05
-2.75168029838075e-05
-6.01630896071595e-05
-1.23260981184105e-05
-2.53622749660656e-05
-1.43178851650625e-05
-3.14133923718636e-05
-4.35377855734096e-05
-6.38189450599142e-05
-3.68506271437808e-05
-3.70828628205651e-05
-2.47391792875998e-05
-2.22995315393218e-05
-1.92607403899144e-05
-4.81387761160865e-05
-5.85650936887008e-06
-5.64001483107949e-05
-5.33181272464761e-05
-9.17384973067361e-05
-1.49555675091078e-05
-6.24083668223216e-05
-4.41410870301814e-05
-1.73861711988408e-05
-3.56893282701829e-05
-3.21649143998572e-05
-2.7545438772187e-05
-3.99480894237098e-05
-5.43950799464541e-05
-1.43932158272941e-05
-4.61702618497099e-05
-1.32150898923639e-05
-3.54111385422688e-05
-2.7398697975428e-05
-3.96676575547738e-05
-4.86191235386346e-05
-2.67373258703496e-05
-3.72553778603585e-05
-5.00950102815629e-05
-4.15022878768592e-05
-2.7720237270256e-05
-2.26824864896123e-05
-2.57464571580695e-05
-2.60394273989659e-05
-4.48408114282947e-05
-4.39612055115253e-05
-1.76851371957295e-05
-2.19204052830446e-05
-3.89350119614784e-05
-3.05219395797258e-06
-5.91853610707368e-05
-1.93141143155197e-05
-6.10317188721973e-06
-3.54076725473492e-05
-3.40168417858029e-05
-1.22674002228536e-05
-4.02726824769327e-05
-3.41069554163786e-05
-5.3997185706747e-05
-3.69816717777663e-05
-2.01927454753022e-05
-5.70179369627352e-05
-2.80612997456224e-05
-2.97488812799226e-05
-3.80837499259401e-06
-9.92154770708468e-06
-3.48933582101834e-05
-4.1480337160974e-05
-5.27589186197696e-06
-3.66939663930864e-06
-3.42045968309069e-05
-5.44208300390334e-05
-2.34076072602147e-05
-2.35649395256093e-05
-3.35604484646641e-05
-3.86903260163153e-05
-3.68388601929192e-05
-1.74387223102042e-05
-9.38474178835469e-06
-9.0970975671157e-06
-4.61044971252224e-05
-3.34008572101893e-05
-1.92539406515396e-05
-3.49981544894735e-05
-4.85892727182281e-05
-1.04353020472374e-05
-6.15851963365296e-06
-3.70338986323789e-05
-6.3602350904555e-05
-1.35125597991107e-05
-2.52295181839184e-05
-4.35306568177466e-05
-2.57536112631764e-05
-8.77227159160145e-06
-4.01745301548898e-05
-1.91975034650627e-05
-4.32723279451558e-05
-3.38407755921827e-05
-1.28049561965968e-05
7.03782175640788e-06
-4.70272181093358e-05
-2.089862125696e-05
-2.22475165126561e-05
-8.61720516899178e-06
-2.90576717412634e-05
-1.05676257685958e-05
-3.14092254500019e-05
-3.86722841998465e-05
-2.42959005493214e-05
-3.61914996431921e-05
-3.90169569659212e-05
-1.65287079891225e-05
-3.55649770354867e-05
-2.1804461528402e-05
-2.45807679517618e-05
-3.4170663646382e-05
-4.75983106944015e-05
-3.30839094879638e-05
-1.83941910723444e-05
-3.42814439765075e-05
-2.83267380238301e-05
-1.24603907253148e-05
-1.54161821816488e-05
-7.13303241575514e-06
-2.61090648612701e-05
-4.88930927732487e-05
-4.57902916677021e-05
4.67875857506508e-06
-1.53691628290507e-05
-5.31260371990738e-05
-5.6218945059402e-05
-1.41672325774898e-05
-6.41932517994137e-05
-4.83440350615156e-05
-2.03131977542182e-05
-5.6774021513982e-05
-4.64364831899324e-05
-2.67415726521985e-05
-5.04431363105446e-05
-3.13934186848889e-05
-2.18374623062401e-05
-4.27486079079087e-05
-2.28264338867669e-05
-2.70520291868944e-05
-5.27357614808018e-05
-8.57159172616408e-06
-2.65858293400376e-05
-3.31085442785843e-05
-1.851014288105e-05
-4.5942101170306e-05
-1.28412164995142e-05
-3.22868705260694e-05
-5.53344547583905e-05
-3.47924675574978e-06
-2.49942953907904e-05
-4.52680833680115e-05
-3.21993098140785e-05
-3.5959580950527e-05
-1.52557634691743e-05
-4.53822758908048e-05
-2.43697456816483e-05
-5.67285082922325e-05
-5.98301068542624e-05
-3.25454809830433e-05
-2.32422262317464e-05
-5.10625077512416e-05
-2.28385161709408e-05
-2.78081693090013e-05
-1.97662795165348e-05
-2.93368780085596e-05
-4.63412609969914e-06
-3.20135472600165e-05
-4.83608931431874e-05
-2.33721391731576e-05
-2.41931387427017e-05
-5.42003300473831e-05
-4.37398687381078e-05
-2.03629921499173e-05
3.55810977361413e-06
-4.13003206900941e-05
-3.44566159313237e-05
4.63200020684335e-06
-2.04616655399398e-05
-5.14972530237655e-05
-1.79362653840388e-05
-4.86426832296315e-05
-2.46851673782991e-05
-4.3558925339588e-05
-4.01549618547585e-05
-3.43550249287943e-05
-9.91304487587599e-06
-3.16732183153488e-05
-2.08442835638472e-05
1.62959771611518e-05
-3.14616834060331e-05
-3.49398233034598e-05
-6.46246748401831e-05
-4.04628199105449e-05
-4.04163354681341e-05
-4.40019872607142e-05
-1.0641319890038e-05
-2.90908689282006e-05
-4.15279838487477e-05
-2.40002950781874e-05
-4.08947109419901e-05
-1.17437112708066e-05
-2.26645203504383e-05
-2.61392286125731e-06
-4.97548671133638e-05
-8.68000679182942e-06
-1.06957719569417e-05
-1.69555625594636e-05
-6.14058303555362e-05
-4.18970894317886e-05
-2.35616904894676e-05
-2.15671961190301e-05
-4.5199555213425e-05
-3.02913291128209e-05
-1.25879987683781e-05
-4.10122517478691e-05
-5.99374792296451e-05
-5.32106203956759e-05
-1.81939657423656e-05
-1.58229260425716e-05
-3.64505794778068e-05
-2.54963354730487e-05
2.69785163096447e-06
-1.71760012467401e-05
-3.4918259834456e-05
-1.16552280547689e-05
-2.56519210092036e-05
-2.37245210682123e-05
-3.66163597026351e-05
-2.45928676858846e-05
-2.39345442416323e-05
-6.00846599875907e-05
-3.12538872728034e-05
-4.16728021433649e-05
-1.945171814383e-05
7.24168795543397e-06
-2.47372393744334e-05
-4.42491605110113e-05
-4.0145419326342e-05
1.65887457728933e-05
-2.83033630137033e-05
8.80710037866792e-06
2.26071271456921e-05
-1.84190029413602e-05
-4.05108984520912e-05
-3.89920469009135e-05
-6.89382776859322e-05
-2.45796003766868e-05
-8.39872640759672e-06
-4.64415430733184e-05
-4.3903786026206e-05
-2.39702817019214e-05
-2.83015787661558e-05
-3.61982268058119e-05
-5.73536019606181e-05
-1.68798787830325e-05
-8.86987086987037e-06
-4.88308071593396e-05
-3.85366838000124e-05
-1.36739062428603e-05
-7.0921444362516e-06
-2.21539036067297e-05
-3.59548470405986e-05
-4.25616454134154e-05
-4.27295997311849e-05
-1.359013054502e-05
-2.909110759096e-05
-5.35273710973749e-05
-1.21511431518034e-05
-7.65959904234318e-06
-2.75402309136287e-05
-4.83331359465797e-06
-6.54955691708693e-05
-2.19914679820613e-05
-1.13609628530693e-05
-2.15292864795051e-05
-2.70964208937532e-05
1.2409820193983e-05
-1.80610166520015e-05
-1.85041586823332e-05
-6.3412618262883e-05
-4.79397299838192e-05
-3.93335127891992e-05
-2.78833198106656e-05
-3.88446735840361e-05
5.89898880843738e-06
-4.47442304034408e-05
-2.60347049149549e-06
-3.80208400619153e-05
-4.58248075193321e-05
-1.45243396905822e-05
-3.76715447033017e-05
-3.50923184345685e-05
-4.40245337239684e-05
-5.86247973890056e-06
-3.7492758553919e-05
-2.60535529476309e-05
-4.59075749156139e-05
-2.25329615016217e-05
-2.54373090683105e-05
-2.5439626875116e-05
-2.22861728683909e-05
-4.78858189105882e-06
-2.83130472460947e-05
-5.00392471971178e-05
-2.60971238654536e-05
-4.80314104820882e-05
-3.98338271898076e-05
-4.00787828355214e-05
-3.49958665668374e-05
-5.5164619775719e-05
-3.93327228982176e-05
-3.39406231586415e-05
-5.56575259526385e-05
-1.13255960763898e-05
-2.04401392771396e-05
-2.19768863095006e-05
-2.93217552984396e-05
-2.79003897361489e-05
6.70417501974386e-06
-3.28850544402267e-06
5.63994309973636e-06
-1.429523062624e-05
-5.42188836615532e-05
-3.20397039071375e-05
-3.43786652321798e-05
-2.20417737542224e-05
-6.11355054449943e-05
-3.09908865486179e-05
-4.97454425680823e-05
-1.10882730020573e-05
-4.61091577322569e-05
-2.60232171693178e-05
-2.12960092760712e-05
-2.79638819320836e-05
-3.80395106949809e-05
-2.71843254784814e-05
-2.89088035099681e-06
-2.88114805726468e-05
-4.13943647252559e-05
-5.24023972990533e-05
-2.93310516420349e-05
-5.7446044245226e-05
-7.70254222359479e-05
-3.46462726802583e-06
-2.08107724329374e-05
-3.75475992746838e-05
-1.13075787290114e-05
-1.59267775958642e-05
-4.69220315214967e-05
-2.31668909792817e-05
-4.32373660420089e-05
-4.68040485130616e-05
-3.35235432175691e-06
-3.17925969806157e-05
-6.4152813574603e-06
-1.4005904881936e-05
-4.31726701054389e-05
-5.13569703857326e-05
-2.58993555744297e-05
-1.97460662849379e-05
-1.95306610579713e-06
-2.991613233206e-05
-1.59582481057092e-05
-4.69647878107543e-05
-4.52869913891029e-05
-6.2446233496489e-05
-3.19507899670252e-05
-4.62074679338302e-05
-5.27045579494956e-05
-1.26426430029617e-05
-1.61977468212138e-05
-5.01302672524469e-05
-1.33245313020176e-05
-1.51062198697281e-05
-5.41631457752347e-05
-2.36132262150096e-05
-1.11623865318608e-06
-1.20369315852934e-05
-2.26735587169419e-05
-3.68531272474322e-05
-2.84427821596018e-05
-1.0931766775029e-05
-2.49017771056924e-05
-1.90996425712097e-05
-2.51450848352669e-06
-1.2773243642447e-05
-5.500589098102e-05
-4.55443149934183e-05
-8.48317778300329e-06
-4.17070920686793e-05
-1.74353753312312e-05
-2.64130855407454e-05
-3.19826497749378e-05
-5.9399475565242e-05
-3.8427699692849e-06
-2.39520601635815e-05
-8.23144932594885e-05
-1.28868682294289e-05
-4.32313478302928e-05
-4.41479880714569e-05
-3.43392605777239e-05
-5.8026364117326e-06
-2.86336936300685e-05
7.41909133402511e-08
-2.96017758116072e-05
-1.45990118804644e-05
-4.13977939252062e-05
-2.52832134506595e-05
-2.45971445594537e-05
-3.39217808304921e-05
-1.74407942366531e-05
-3.40448529994892e-05
-5.13332260920787e-05
-6.61715726911629e-05
-1.42915142506322e-05
-2.71525257686675e-05
8.88425792398374e-06
-3.13007386717217e-05
-4.9209166176206e-05
-1.85932261071287e-05
-3.8270681948442e-05
-8.15165917601147e-05
-6.77866589680409e-05
-3.48391570114305e-05
-1.54039910221885e-05
-1.64625320481124e-05
-1.08602354665288e-05
-1.59851666979561e-05
-4.33874647460675e-05
-3.26864877500898e-05
-4.12364299527833e-05
-2.5481179660712e-05
-4.78713421094194e-05
-9.41494944117395e-06
-1.86092794495342e-05
-5.97921532283301e-05
-3.04228933797036e-05
-1.0074266890464e-05
-4.40636734200785e-05
-2.01828595266343e-05
-6.12366353082332e-06
-2.36411717481255e-05
-5.23636522112501e-05
-4.32844122696443e-05
-3.9933829230956e-05
-3.54613700591504e-05
-6.90300855843044e-05
-2.6250831145418e-05
-2.5239614312724e-05
-3.7748591316731e-05
-2.59438853529256e-05
-1.01910962527385e-05
-4.97683614119122e-06
-3.31534681155342e-05
-3.75670652076311e-05
-3.89257045721308e-05
-1.24280501866829e-05
-5.26040655500077e-05
-3.62362905423729e-05
-2.33805009237594e-05
-5.23392642257199e-06
-2.56096125225314e-05
-3.78293484270208e-05
-4.43179847883517e-05
2.30964635846977e-06
-2.65501827146852e-05
-1.20298907919161e-05
-2.32980567092393e-05
-2.88860043745527e-05
-7.45041482110828e-06
-2.93959744547365e-05
-1.03472432807262e-05
-4.30109144489962e-05
-1.28470829416688e-05
-3.29342804615071e-06
-2.55598248428112e-05
-1.20024318804472e-05
-3.56786211203534e-05
-4.08606812090281e-05
-2.74966417750079e-05
-4.07953718621747e-06
-5.1904491182481e-05
-3.64765951285979e-05
-4.5233727734425e-05
-4.39004075988963e-05
-3.40536570131806e-05
-2.53129988722605e-05
2.30139943412786e-06
-5.86910834689587e-05
-2.18514850797922e-05
2.28628759934914e-06
-2.38260556165995e-05
-1.24352877943562e-06
-2.55455812795267e-05
-4.38096691906411e-05
-3.63987071403295e-05
-5.65249782145063e-05
-2.1468216995716e-05
-2.61373949031254e-05
-4.89293024817165e-05
-3.2878341018198e-05
-1.01080535698397e-05
-2.16006321318667e-05
8.20959272164749e-06
-5.40367174004986e-05
-2.71077644978949e-05
-2.67357435016735e-05
-8.23518637354575e-06
-6.72657773711349e-05
-4.37155314036247e-05
-2.86883000499549e-05
-1.55844304623948e-05
-7.79726280696658e-06
-7.83176219765654e-06
4.46754472648055e-06
-2.5522312541541e-05
-1.34817837231166e-05
-4.37537917921754e-05
-1.7912109747075e-06
-4.56718202764968e-05
-4.55260283567365e-05
-2.27155220827516e-05
-2.51753983851056e-05
-3.57955544280151e-05
-2.78673174317343e-05
-5.4624624607033e-05
-6.71185094771245e-05
-4.28861172726882e-05
-4.32190279843787e-05
-1.11189985199349e-05
-2.41256891063838e-05
6.03983377127436e-06
-3.78983634290537e-05
-1.63633376291171e-05
-3.840837996345e-05
-4.29504772355154e-05
-3.27015741469053e-05
-4.44053865639917e-05
-1.57194155811977e-05
-1.27199874036538e-05
-3.25366989293717e-05
-3.63174132616334e-05
-6.36527308597466e-06
-9.99423708727498e-06
-2.92874740201589e-06
-3.39024934865726e-05
-4.05511376521429e-05
-1.7714911212444e-05
-1.28856869440634e-05
-4.68222364171959e-05
-3.59542039029478e-05
-3.16431344373441e-05
-4.81281977994468e-05
-9.14128398128655e-06
-3.6557489336822e-06
-2.01576744766568e-05
-2.40849471163227e-05
-2.93414712916147e-05
-2.27791212180668e-05
-4.77044090032943e-05
-1.32285628967521e-05
-4.32462111266723e-05
-2.27678392198751e-06
-2.93430085647985e-05
3.92569884923671e-06
-4.76899886103777e-05
-1.82774033229047e-05
3.0852631465843e-05
-2.13354770210276e-05
-2.95353874009654e-05
-2.98170671725598e-05
-4.53780709025774e-05
-7.84776044889273e-05
-2.63478424786319e-05
-1.88420543413623e-05
-3.92972192918432e-05
-2.95062040006833e-05
-2.90537626366343e-05
7.84477218423142e-07
-3.38339706535814e-05
-3.69571803372483e-05
-3.87428982252559e-05
-3.18061022902776e-05
5.86114191394741e-07
-1.38025543923806e-05
-1.89242609277143e-05
-2.14282268260152e-05
3.15671283257496e-07
-4.65390826760161e-05
-6.22090579002818e-05
-4.70001783489474e-05
-4.14395798913557e-05
-1.37221778350297e-05
-2.74923020055763e-05
-2.26208121147106e-05
-5.5687016243149e-05
-1.28660719633252e-05
-2.50431484228298e-05
-3.35965339861505e-05
-3.52611390643642e-05
-2.44381781140719e-05
-4.08034430167863e-05
-5.234211572401e-05
-2.89908958728238e-05
-1.80215845946554e-05
-2.27167986418309e-05
-1.35659446566232e-05
-2.45274913006023e-05
-2.81468788081948e-05
-1.65910434076362e-05
-1.9712718451022e-05
-2.08901246450128e-05
-3.36327857955021e-05
-3.21952108597619e-05
-2.14044635376274e-05
-2.73045562817084e-05
-3.64494821942064e-05
-4.43093003686406e-05
-4.12979391696753e-08
-1.40776332986118e-05
-4.38529981232567e-05
-5.12810927569192e-05
-3.52602496092169e-05
-1.53632532506474e-05
-5.597737887202e-05
-2.58189156649353e-05
-1.0653560370106e-05
-1.89998893775231e-06
-3.35189058968294e-05
2.98914296267398e-06
-2.14775533091657e-05
-5.40992351549463e-05
-3.01184557840462e-05
-3.7487672675783e-05
-1.66182688789377e-05
-7.54100699655875e-06
-2.1351474851968e-05
-2.83011021717532e-05
-4.79120081747997e-05
-2.87277822787841e-05
-3.80926441757642e-05
-2.18292734535029e-05
-4.26002984212324e-05
-5.70951421612262e-05
-1.09296636073697e-05
-4.36131204749261e-05
-2.67063611815309e-05
-5.48627062888029e-05
-2.52456012133646e-05
-2.04081995989407e-05
-2.56325275818184e-05
-1.5785862660397e-05
-4.17888307979579e-05
-4.72461442493741e-06
-3.26305249815424e-05
-4.89684144297998e-05
-2.56466654173043e-05
-3.05610979120853e-05
-2.90759917758193e-05
-2.81392497025783e-05
-3.39161813409858e-05
-4.39561557547695e-05
-4.83331025145924e-05
-3.24785557452031e-05
-3.71187643120229e-05
-1.52645638874474e-05
-2.36331885723551e-05
-2.08478685003637e-05
-2.09675858887205e-05
-2.91290570855304e-05
-3.70121321132595e-05
-3.38178869618692e-05
-2.40085241319688e-05
-2.912502715327e-05
-2.82117573241548e-05
-4.50983416930194e-05
-2.75339363225578e-05
-2.25645689178355e-05
-3.01562977705563e-05
-2.73600358025205e-05
-3.48448767857406e-05
-3.0536623852248e-05
-4.48738076055434e-05
-1.91204916482916e-05
-3.99222182847009e-05
-3.28039993213502e-05
2.17888888682127e-05
-1.64540392572467e-05
-4.0133109263949e-05
-2.43874682192048e-05
-1.71327825421336e-05
-4.57255618824523e-05
-2.25915055484888e-05
-1.12068074627177e-05
-3.42734552464256e-05
-2.82268622761382e-05
-8.80824352358279e-06
-3.13727971778148e-05
-5.27003776291361e-05
-5.44185317892635e-05
-2.23033262508198e-06
-4.87494084426958e-05
-2.80111258846466e-05
-4.00124986370941e-05
-1.36164665465982e-05
-3.61295218334577e-05
-4.1347129302349e-05
-5.98816360163605e-05
-3.18127167862364e-05
-1.67086758656277e-05
-1.91299566104711e-05
-5.91134020801147e-05
-3.65883542262509e-05
-2.88648370006831e-05
-3.32892438182493e-05
-1.47673825306565e-05
-3.39938293170052e-05
-2.3585193874873e-05
-3.82207984410985e-05
-5.29617942159723e-05
-2.70596668279617e-05
-3.01547921124026e-05
-1.4483575407518e-05
-2.06504948685405e-05
-2.94448420160962e-05
-4.91593184903453e-05
-4.90346889089351e-05
-5.13008988513608e-06
-3.4952541066178e-05
-3.9876843312388e-05
-1.56882206360482e-05
-2.73677103816674e-05
-4.81823252358475e-05
6.82843899198734e-06
-3.90853124267309e-05
-1.49413914099666e-05
-3.98737776167019e-05
-4.14652098578274e-05
-1.33200155246434e-05
-2.4259039836797e-05
-2.93048898076698e-05
-5.50315821804048e-05
-2.81276162417074e-05
-6.20444551135624e-05
-2.53242724138946e-05
6.26529152094113e-06
5.83571616398537e-06
-2.27410596655901e-05
-1.17536116129539e-05
-5.39988895999589e-06
-3.35129934769195e-05
-4.79201243141114e-05
-2.56751378396868e-05
-9.71350069044009e-06
-2.68917664672514e-05
-2.77784367747654e-05
-3.29351549833948e-06
-3.56993816202206e-06
-5.43181776828251e-05
-6.70846273127478e-05
-2.04089355826264e-05
-4.17268491602809e-05
-2.35102689868834e-05
-2.88211232404139e-05
-4.43808934052904e-05
-5.54599515184514e-05
-2.49028783743939e-05
1.19591501076101e-06
-5.48587710858525e-05
-5.28694990663859e-05
-2.01061087527282e-05
-1.90577969811604e-05
-4.04550163803142e-05
-3.66585161516599e-05
-2.32159120238693e-05
-3.16567498779387e-05
-3.45187091946266e-05
-3.78875632908424e-05
-3.07119339105291e-05
-6.60707516090201e-05
-2.0838159215806e-05
-4.12708336162767e-05
-5.45778841547146e-05
-3.66683839777449e-05
-2.51024362858755e-05
-7.892435687387e-06
-1.61677297539637e-05
-1.52050572942729e-05
-2.6438546796035e-05
-2.93003903821625e-05
-4.44604401275184e-05
-3.98082532676045e-05
-3.9003869017262e-05
-2.81905494348062e-05
4.16360791677498e-06
-2.60463836260456e-05
-4.88219633528542e-05
-1.53374758241546e-05
-4.08399275388895e-05
-4.21838303617623e-05
-4.09152305499763e-05
-2.09083288798646e-05
-4.49762500801917e-05
-2.33894085000393e-05
-1.91259032775733e-06
-1.73680597994919e-05
-1.56405642506903e-05
-4.06844729606791e-05
-3.91977934265885e-05
-1.15951769459494e-05
-4.51868652551957e-05
-9.99082421155172e-06
-1.77064223253746e-05
-4.03631289542926e-05
-1.96959937341495e-05
-3.66838076895737e-05
-3.2991540239767e-05
-6.21334017883298e-05
-5.36208339621323e-05
5.97762787286802e-06
-2.91483167863498e-05
-4.3175883728603e-05
-2.6635440408246e-05
-3.22438217138209e-06
-2.356185790075e-05
-4.02260314290186e-05
-3.61097706614909e-05
-3.95202769129588e-05
-3.71532042800842e-05
-1.52008427813162e-05
-1.68589008865751e-05
-4.27065822034224e-05
-4.53153599704636e-06
-3.52476233928994e-05
-2.49603490829242e-05
-2.56364534954509e-05
-2.6871283144796e-05
-2.47760780169805e-05
-3.98663469021431e-05
-3.32596257349381e-05
-1.90028246908171e-05
-3.63178758441649e-05
-1.68509026754308e-05
-4.3620381166386e-05
-5.0407420191016e-05
-2.76689124078125e-05
-2.31862418985067e-05
-2.08188089399766e-05
-2.31199212106624e-05
-4.99710693714154e-05
-2.74624374029345e-05
-4.69556696400074e-05
-1.92261147845707e-05
-2.88343440189742e-05
-3.8269194957586e-05
-3.65589239484766e-05
-4.017961264752e-05
-3.81390203232058e-05
-3.81678439531851e-05
-4.24554546961828e-05
-1.87208173461635e-05
-3.66133780054729e-05
-3.1705226475478e-05
-1.37454139974247e-05
-3.37610941143792e-05
-2.52385360534693e-05
-6.23214164387665e-05
-2.80635593877393e-05
-3.63931440466181e-05
-3.48010891349695e-05
-1.85637723055875e-05
-2.79048827316095e-05
-3.13641960728761e-05
-4.74715190232665e-05
-1.05989902918562e-05
-3.04396631004409e-05
-2.840863972355e-05
-3.99136424474806e-05
-2.05603998059159e-05
-1.52684104610986e-05
-4.5119287587873e-05
-5.33150881394329e-05
-2.74006439111835e-05
-7.07285598053723e-05
-2.14222352140846e-05
-2.68446289669788e-05
-3.08841776348728e-05
-2.06979413890193e-05
-2.68966071094094e-05
-1.55630726113354e-05
-5.6496732337821e-05
-4.68677867176571e-05
-4.51865866658826e-05
-1.76236828511739e-05
-1.19561132928506e-05
-2.3342133392341e-05
-6.06460807780072e-05
-4.88537925491828e-05
-3.16157706613761e-05
-2.87670686303935e-05
-5.73618281580571e-05
-3.76136191350185e-05
-2.8151232875929e-05
-3.26781432727216e-05
-3.41379633308227e-05
-3.57088154193853e-05
-5.32448801846797e-05
-6.3205377897614e-05
-2.74123458940365e-05
-3.83739188569871e-05
-4.23757109035613e-05
-6.89251146344629e-05
-4.5731100570719e-05
-3.62550371651606e-05
-3.17060186236602e-05
-3.76963588455649e-05
-7.16637675359502e-05
1.73074738906133e-05
-5.45952710657577e-05
-1.59276754799927e-05
1.27213427345841e-06
-4.50426720223943e-05
-4.68691572959236e-05
-2.34635759144526e-05
-2.82531218292516e-05
-9.00262875437795e-06
-3.25840058337036e-05
-4.21077606638628e-05
-3.80565904318656e-05
-6.32574133605468e-05
-2.7594857268418e-05
-3.0041673580832e-05
-2.18655738641227e-05
-8.41833738237855e-05
-1.96980411639472e-05
-2.00998563443272e-05
-2.92605394939776e-05
-1.88164850851797e-05
-3.16814031139652e-05
-3.15434890117438e-05
-1.85660382592986e-05
-3.61042803812152e-05
9.66572304745758e-06
-7.91856964577881e-06
-8.76902504117273e-06
-2.71047733501263e-05
-2.81592551786527e-05
-3.57862336880669e-05
-3.02558250620566e-05
4.92981136527202e-06
-4.34464409358977e-05
-2.64317169545498e-05
-6.22284874928171e-06
-1.90922546851083e-05
-3.36712405031408e-05
-4.33810758943945e-05
-3.45005436902314e-06
-4.00953341003524e-05
-3.28121565520451e-05
-5.88450699646345e-05
-3.46412778665236e-05
-3.20503371962223e-05
-4.51311254890744e-05
-1.65408771403176e-05
-2.64504167619442e-05
7.38763279363346e-06
-5.18538394401655e-05
-1.2790272227149e-05
-1.07444693035971e-05
-4.00850318367521e-05
-4.85867213085386e-05
-1.47125048047412e-05
-2.05589048616229e-05
-2.52616425966848e-05
1.29924494022938e-06
-2.60758746620431e-05
-2.12895837548389e-05
-2.40447231734928e-05
-2.28426109993003e-05
-4.14563718874306e-05
-2.13109223491654e-05
-2.29909126052424e-05
-3.39797284353099e-05
-1.72016599803145e-05
-3.44575034025705e-05
1.41546163689419e-06
-4.79525097199273e-05
-4.14027569062349e-05
-4.60082824902077e-05
-5.11506718648342e-05
-4.03334462853917e-05
-1.55124232012068e-05
-5.10966966771841e-06
-2.48034082544874e-05
-3.37141915875538e-05
-2.58787416257099e-05
-6.79270674449078e-06
-4.37938705629671e-05
-2.25288860199217e-05
-4.14494299350481e-05
-5.29926870063932e-05
-4.3756136415166e-05
-1.66282838506181e-05
-4.24123748106462e-05
-4.07416425116704e-05
-3.84009888170715e-05
6.85815911779932e-06
-7.50910995901112e-06
-1.91229003913191e-05
-6.23131970705988e-06
4.6384346778711e-06
-9.22699228755627e-06
-2.41424724859216e-05
-3.21714170546535e-05
-3.02932450924778e-05
-1.80663397833343e-05
-2.85093846353092e-05
-4.20505443145947e-06
-1.04001162521573e-05
-2.05076367937693e-06
-1.96375259983752e-05
-3.50515456522285e-05
-1.28765604832068e-05
-5.56451368044498e-05
-2.24833648562746e-05
-3.9047076223089e-05
-2.84817329679976e-05
-2.33934440224789e-05
-3.02923441574901e-05
-3.07013666489108e-05
-3.97213592434474e-05
-2.8468444112434e-05
-2.2782900693769e-05
-4.3506512327523e-05
-4.65467271229153e-05
-5.27052217161892e-05
-3.80175644900534e-05
-3.89060371999121e-05
-5.75949487545123e-05
-1.5265014162432e-05
-2.87020395814834e-05
-8.23414231503541e-06
1.08761835443609e-05
-2.47413892588896e-05
7.72436610738083e-06
-9.09436231047128e-06
-5.87370669880113e-06
-1.31002078269765e-05
-4.78180647397856e-05
-1.4911940376591e-05
-5.09152164323273e-05
-2.83422631118946e-05
-1.35888494568055e-05
-1.39540126176645e-05
-7.38849355468029e-06
-3.62400586756502e-05
-4.74061718776158e-05
-4.3073279570116e-05
-2.77607610066839e-05
-4.10012800883559e-05
-4.32965585234912e-05
-4.86390746572767e-05
-3.6174179667433e-05
-4.74740694915789e-05
-2.04480648513537e-05
-3.5878176728454e-05
-3.07482347646835e-05
-3.05717833506625e-05
-6.58005242585944e-05
-5.18093054446353e-06
-2.57762221756017e-05
-2.59885185199028e-05
-3.82347747490055e-05
-4.50736113347872e-05
-2.2570122245124e-05
-5.66750523187043e-05
-1.67090648277553e-05
-3.13408103355481e-05
-4.64954748093692e-05
-2.62182388748167e-05
-6.04013438632734e-05
-6.16422985043672e-06
-1.58843034768346e-05
-4.27805049070658e-05
-1.55828164326354e-05
-7.7159650043166e-06
-1.65714598183541e-05
-2.86022996016739e-05
-2.55363913883006e-05
-2.24749447449028e-05
-5.06540045771915e-05
-6.38924173667651e-05
-4.42638764977524e-05
-3.7379453323643e-05
-3.7455405838412e-06
-1.6119735432239e-05
-4.72183466415841e-05
-3.43535638469387e-05
-3.79386108885991e-05
-9.6021118305652e-06
-3.63359846732188e-05
-1.94828352973549e-05
-1.5897555402609e-05
3.78968599494474e-06
-1.6977739015689e-05
-1.525318843603e-05
-4.17428018708665e-05
-2.75439383434572e-05
-2.04571375676302e-05
-4.83453996433872e-05
-2.90706192805244e-05
-6.46428125152233e-06
-5.12637980017082e-05
9.28138284161898e-06
-3.75051253949177e-05
-5.67014669908078e-06
-3.57425053236528e-05
-3.12802534781179e-05
-2.89457747835981e-05
-3.01959558230141e-05
-2.83894434425818e-05
-3.52674076092734e-05
-2.3787921369461e-05
-2.17887627730065e-05
-4.16004900457695e-05
-3.23405387904365e-06
-3.8456243031986e-05
-2.30530694946849e-05
-5.56006972027916e-05
-2.05243635441735e-05
-1.28019441455056e-05
-3.01128370795041e-05
-2.02264564654843e-05
-5.60389174117273e-05
-6.68313083412411e-05
-2.65376323033477e-05
-7.66008522279411e-06
-1.85411577804366e-05
-3.36882339629647e-05
-1.92172262902887e-05
-2.54035185787482e-05
-4.13648456705144e-06
-4.24617407538661e-05
-4.40333315620017e-06
-1.47827867400619e-05
-2.69664549167226e-05
-5.19907782236747e-05
-8.24749064996306e-06
-3.91630550991386e-06
-3.34059810222504e-05
-5.11103105084477e-05
-5.11747114407682e-05
-1.39864866860871e-05
-4.84335162057676e-05
-1.07105981170719e-05
-6.32601380751151e-05
-2.96472666948801e-06
-7.32305003332869e-05
-3.46059945639538e-05
-3.58610930730219e-05
-3.55639384767354e-05
-2.68760243795893e-05
-4.52649919618339e-05
-3.98907484527564e-05
-2.99113781011436e-05
-1.19550863197734e-05
-4.02271250960411e-05
-2.10318070192009e-05
-3.03889621347813e-05
-1.16465096790288e-05
-2.87206767622806e-05
-2.00125620230595e-05
-2.01479882734862e-05
-2.6018525338804e-05
3.04324667265473e-06
-2.75959719287252e-05
-3.28492395993986e-05
-2.48934532501721e-05
-3.61622889327227e-05
-2.83813964121321e-05
-2.48460736564416e-05
-5.11567684676212e-05
-2.92817491428294e-05
-3.83876442628056e-05
-5.06448850160503e-05
-5.44413598448935e-05
-2.19323866618956e-05
-2.84052861945461e-05
1.09644279079032e-06
-5.40851755711125e-05
-3.44493128803822e-05
-2.00133014239939e-05
-4.61024014286823e-05
-1.85090460739055e-05
-2.00388770838606e-05
-4.95364443311702e-05
-4.93392605680911e-05
-2.15305731755388e-05
-2.97520717484256e-05
-1.30064546728978e-05
-3.7226088893174e-05
-4.04273487469689e-05
-4.22404672604455e-05
-3.62093261415807e-05
-6.42583223762889e-05
-3.48988619560147e-05
-2.82737884590489e-05
-2.05911968114139e-05
9.95842711510566e-07
-1.5567023610905e-05
-3.40604326066196e-05
-2.73364032968773e-05
-3.65942985159955e-05
-4.51802868079256e-06
-3.94830104335214e-05
-2.22757499065729e-05
-5.307647039505e-06
-2.00748177890394e-05
-3.3328472825968e-05
-3.32095885301673e-05
-6.07044184407273e-05
-5.11932427817508e-05
-2.52329121163348e-05
-2.78198641049319e-05
-7.78364171508315e-06
-5.12957463624798e-05
-2.23436228311189e-05
-3.84670467996112e-05
-3.09103009816249e-05
-4.47598749847089e-05
1.85678106105008e-05
-3.82322768748227e-05
-4.51865494822236e-05
-1.92141972414486e-05
7.88925329592154e-06
-4.27189782493266e-05
-2.97469754817525e-05
-5.41317720616828e-05
-5.54830897479095e-05
-2.46336941312558e-05
-2.74680902655737e-06
-1.22281295747838e-05
-1.62469824098881e-05
-3.98207197142666e-05
-6.48694486352198e-05
-3.28339424556008e-05
-2.94740943040792e-06
-2.52456534979989e-05
-4.00595415287992e-05
-2.50499190457074e-05
-3.64131564582208e-06
-1.81932641988004e-05
-2.63488971962062e-05
-3.95924214984459e-05
-9.58601431819163e-06
-6.05686367614056e-05
-9.02372487237295e-06
-1.32375620989359e-05
-4.45307860143079e-05
-1.60129604007475e-05
-1.5685423864052e-05
-6.29606745344972e-05
-2.6738828537335e-05
-9.92812115765679e-06
-3.80477077352928e-05
-3.92709039262027e-05
-1.06362922993847e-06
-4.37783641039491e-05
-2.81878695046404e-05
-2.37568220726049e-05
-1.71791276835366e-05
-4.22804351281427e-05
-2.67736497220634e-05
-1.5566545775636e-05
-1.05752845745914e-05
-1.11324950115443e-05
1.65573604283589e-05
-1.54011237072972e-06
-2.93911291690081e-05
-4.16055264715451e-05
-4.53177020902631e-06
-1.47138162302987e-05
-2.74856015403551e-05
-3.52170623692499e-05
-4.98620611978816e-05
-5.92696073326868e-05
-3.59926201483615e-05
-7.92804062419567e-05
-3.11681812134849e-05
-4.35366103403468e-05
-3.49999468151636e-05
-6.77837780238072e-06
-2.7068072683228e-05
-4.63180991501899e-05
-2.79429690946708e-05
-3.96917943045953e-05
-4.45531475782377e-05
-1.8820291554115e-05
-2.16155976955912e-05
-3.38857637848772e-05
-1.38335569712128e-05
-4.65214584325702e-05
4.57340527251598e-06
-2.05640628834159e-05
5.17675036140029e-06
-1.87151730897143e-05
-4.31292536208376e-05
-3.29574487310217e-05
-3.42272214107573e-05
-3.64739478241361e-05
-5.14167991286856e-06
-2.05543459879951e-05
-1.74695510208524e-05
-2.0006589775456e-05
-1.627215825285e-05
-5.90803309134383e-06
-3.28878338324025e-05
-1.08199064434155e-05
-1.98631294531783e-05
-4.47026556305678e-05
-3.49043433851574e-05
-4.07545584309005e-05
-2.04723495041256e-05
-1.58579422914817e-05
-4.76512263116164e-05
-1.08135977508212e-05
-1.29658493922024e-05
-1.2630895507504e-05
-3.1479516376041e-05
-1.85459063771421e-07
-3.49933258068084e-05
-2.54066483671594e-05
-3.58628750067293e-05
-2.19363614412848e-05
2.97334734179751e-06
-5.01249802782492e-05
-1.70578462028826e-05
-8.05341027016824e-06
-3.72736040462424e-05
-5.52090555393055e-05
-5.30135357104352e-05
-6.70401908114458e-05
