# Supplementary material for: Research on computational propagation and identification of mine microseismic signals based on deep learning
Source: PLoS One. 2025 Oct 22;20(10):e0334641. doi: 10.1371/journal.pone.0334641 (PMC12543183; doi:10.1371/journal.pone.0334641)
Supplement: S8 Data — (ZIP) [file pone.0334641.s008.zip › 000100900002848.xlsx_0.txt_24.txt.txt]

-2.61027413810547e-05
7.09976522971845e-06
-6.70378604302552e-05
1.75631014675676e-05
-4.57042245411241e-06
-5.10046120464034e-05
-1.0609787742784e-05
-3.67070083070562e-05
-3.21269009048535e-05
-1.60062190207107e-05
-7.6573932630866e-07
-1.95476263102832e-05
-4.13887618690127e-05
-5.02891934585402e-05
-1.73492192945767e-05
-3.41305083148574e-05
-1.82774321510555e-05
-2.51737670548614e-05
-6.30149338562418e-05
-3.24725732482289e-05
-4.50118722752495e-05
1.39432567972614e-05
-5.7995868501241e-07
-7.82929141524316e-06
-3.91270129427947e-05
-3.62940891592088e-05
5.92580972103374e-06
-4.59674830285816e-05
-4.57943015831133e-05
-2.63211018815446e-05
-3.91096730443108e-05
-3.46396260549001e-05
-5.25756614584717e-05
-4.25031619732089e-05
-3.57648745067944e-05
-3.05846670098723e-05
-3.00937738082094e-05
-1.67074038626396e-05
-3.00921361020815e-05
-2.22379844912266e-05
-3.29403870930693e-05
-2.45652446760644e-05
-6.87641457895258e-06
-1.58900186796591e-05
-1.03780021440463e-05
-1.29559851953422e-05
-4.10745551311498e-05
-1.55165926481132e-05
-2.35518916220693e-05
-2.29309906827417e-05
-3.43474512893147e-05
-5.99757759604203e-05
-1.53915178235689e-05
-4.58921066342528e-05
-1.00715986696085e-05
-1.24147197682299e-05
-1.38997693680645e-05
-1.85960676790251e-05
-4.15051366472514e-05
-4.9092725123629e-05
-5.13863304208795e-05
-2.2188400570362e-05
-2.84540565152494e-05
-2.75325690500799e-05
-4.51973322216571e-05
-3.35681927708558e-05
-4.65240925743029e-05
-2.5198364462619e-05
-5.63327409202296e-05
-1.58799200160935e-05
-2.0133544152574e-05
-3.27353343246949e-05
-1.99044822372219e-05
-5.52036754509064e-05
-3.46289326291579e-05
-1.56352664322709e-06
-3.20486839797296e-05
-1.04049215188055e-05
-3.02607604190934e-05
-4.71627832704626e-05
-1.56459747075688e-05
-2.70717926322892e-05
-2.06229255455543e-05
-2.18363742453279e-05
-1.21567621697284e-05
-3.39696148336909e-05
-3.59912222670846e-05
-2.71761410226479e-05
-1.33704974839193e-05
-3.63928569158282e-05
-3.33642721437544e-05
-3.21072766206723e-05
-3.83912831750655e-05
-4.23496029400669e-05
-2.01594167412413e-05
-3.58879893756182e-05
-1.45052738571924e-05
-1.67856193561901e-05
-2.10547722955983e-05
-3.64685024912637e-05
-8.03723146614055e-06
-1.79701908492807e-05
-6.5411056897806e-05
-4.07811864690754e-05
-1.01555911957379e-05
-3.44589995690827e-05
-5.0984057115908e-05
-3.65793493722706e-05
-4.15527448496223e-05
-1.96131944073351e-05
-2.82339532271399e-05
-3.53885122727471e-05
-4.23110757276067e-05
-5.2969562050383e-05
-4.74888941910443e-05
-9.05268049684556e-06
-1.67172016581648e-05
-3.49235748614218e-05
-2.16712387037377e-05
6.26614394679168e-06
-3.80926694143765e-05
-2.04045758817509e-05
-6.97222906786769e-05
-6.3654084859879e-05
-5.40193012899357e-05
-3.88195076193943e-05
1.18210835859352e-05
-4.81920319280914e-05
-2.4395418206366e-05
-5.00354654126331e-05
-3.00930003930421e-05
-4.45201034749039e-05
-8.09090028942641e-06
-2.94137049544816e-05
-5.45412215146066e-05
-2.47125964712284e-05
1.07579444052952e-05
-2.15491445429414e-05
-4.86919406062662e-05
-1.7534428491857e-05
-9.21648246722823e-06
-5.04368496420606e-05
-4.73790107681094e-06
-4.2057578969731e-05
-4.15827550647248e-05
-2.51018271365665e-06
-4.04212796202953e-05
-3.91976582172507e-05
-1.39124402594755e-05
-3.18861258062878e-05
-3.11161401493584e-05
-4.92765309776541e-05
-3.0033216362593e-05
-3.8294196299851e-05
-2.73402910564845e-05
3.51200494232439e-06
-1.68771294507092e-05
-2.76451724372053e-05
-1.87517008094912e-05
-4.35932737598057e-05
-1.88554218103811e-05
-1.58460560456565e-05
-3.85229303028753e-05
-4.93971828489588e-05
-3.43545835782865e-05
-2.61678425301961e-05
-5.92252268934049e-05
-4.63394810597407e-05
-4.29249095423219e-05
-3.06470443363803e-05
-2.42493818126622e-05
-2.21985227559791e-06
-2.32230102873425e-05
-2.17225367594396e-05
-2.17699786949082e-05
-5.67184376585318e-05
-1.55661538379266e-05
-5.30178164881222e-05
-3.97671056086831e-05
-2.25166976153698e-05
-1.5935542067346e-05
-1.73362220537669e-05
-3.29316270815016e-05
-4.55757657417026e-05
-3.82377090785477e-05
-3.11555677918285e-05
-2.92335013327233e-05
-9.68004191607569e-06
-4.51503686019136e-05
-1.30687093718707e-05
-4.46325119612815e-05
-6.77870710805424e-05
-5.59328880000368e-05
-4.69145323009695e-05
-3.24133477204379e-05
-2.67730316751445e-05
-2.79396541379564e-05
-3.05554353090934e-05
-2.10669273283694e-05
-2.25243730476895e-05
-4.42659974124107e-05
-2.54248314491551e-05
-3.79538318307185e-05
-5.17250572645098e-05
-2.44514521836496e-05
-5.47505463819191e-05
-4.32031339604815e-05
-3.46534889606259e-05
-3.28144751235398e-05
-4.99883934073818e-05
-4.25067504498663e-05
-5.00834062233317e-05
-5.47202372670967e-05
-6.5810368715294e-05
-4.85183862527959e-05
-6.22321946760908e-05
-1.84471906513279e-05
-2.41161755077898e-05
-2.55551004984032e-05
-4.53365672500518e-05
-4.72688503019624e-05
-2.57213797020331e-05
-4.96261521924206e-05
-3.91165241716283e-05
-3.41095822445931e-05
-3.31746757969401e-05
-1.49971613902284e-05
-5.41237346780016e-05
-6.30813981475513e-05
-5.57775272333538e-05
-4.51724246863504e-05
-3.70646177868336e-05
-1.19763860608099e-05
-2.98194554538717e-05
-1.23654109895545e-05
-3.87515772198014e-05
-1.48340898999374e-05
-2.28401487212257e-05
-1.03907287268783e-05
-3.83602091571883e-05
1.23929133106425e-05
-1.70655314283105e-05
-6.47662683301878e-06
-2.14847738968168e-05
-3.88515702052406e-05
-5.70855698066435e-06
-3.80992614488935e-05
-4.95869568576317e-05
-3.15511188941442e-05
-4.12517912755682e-05
-3.66451998016736e-05
-1.73340223151057e-05
-3.98065252026059e-05
-3.7881418925057e-05
-4.14753238745929e-05
-4.01176217621627e-05
-4.62422876959357e-05
-5.76890895086662e-05
-2.56326183915893e-05
-4.58001110949467e-05
-4.66333570396321e-05
-5.4507002044555e-05
-4.43478729733342e-05
-1.11213245582357e-05
-2.77008667804105e-05
-4.45807792145917e-05
-2.26943287284306e-05
-4.41796192548201e-05
-2.47955838757063e-05
-4.49414511408935e-05
-5.05555738147704e-05
-2.74001718979091e-05
-4.51717214425069e-05
-4.23944604711258e-05
-3.87599832809773e-05
-2.6452286060472e-05
-1.76350035060874e-05
-3.46339691112036e-05
-5.86404589328752e-05
-3.84515931783723e-05
-5.23115416273415e-05
-5.86084380387419e-05
-1.75350277911865e-05
-1.70893268927004e-05
-2.04089317781643e-05
-1.86328332809553e-05
7.77744512946723e-06
-7.18149947621317e-06
-2.76183435196354e-05
-4.00242294169766e-05
-2.82116733467883e-05
-3.11602789629282e-05
-3.0327428206301e-06
-3.30198263274668e-05
-2.74372273403413e-05
-3.10424404436034e-05
-2.05702846082513e-05
-1.86864277643987e-05
-2.70501981924677e-05
-3.19546578820094e-05
-2.97572378457063e-05
-5.49331588036013e-05
-7.64652390065308e-05
-1.40329132275808e-05
-2.29150330675716e-05
-7.49412865674214e-05
-1.40232169389719e-05
-2.24771350161992e-05
-4.7959313472637e-05
-2.7926964959127e-05
-2.63956386066353e-05
-1.35801554505987e-05
4.7010913104591e-06
-1.90736739160993e-05
-7.33972952855995e-05
-1.53717447242332e-05
-3.2148446472234e-05
-2.41472160046811e-05
-1.60929281289979e-05
-4.20840292455233e-05
9.5657823123008e-06
-2.31113531219049e-05
-4.1998066799745e-05
-1.52181246036632e-05
-3.61945680571893e-05
-3.25961960848869e-05
-5.50371726887494e-05
-3.7685063500342e-05
-4.39423555715338e-06
-4.0096623100605e-05
-4.22401016540666e-05
-5.83049754188582e-05
-5.84662881180213e-05
-2.48629110804331e-05
-5.61028546025354e-05
-3.40812627830775e-05
-3.95340068845387e-05
5.53481877689349e-06
-4.0648210038052e-05
-2.7450984762814e-05
-3.3034812132638e-05
-2.43911387528807e-05
-5.26707192755937e-05
-7.48841266229494e-05
-1.4247291802702e-05
-4.02315691573181e-05
-4.28675303072779e-05
-2.69535719463954e-05
-3.77463663962494e-05
-3.85848263922278e-05
-3.91771416790209e-05
-3.88573250496219e-05
-4.48674884347552e-05
-6.91253241262345e-05
-2.9591463638918e-05
-4.37415675052717e-05
-4.22003432160004e-05
-6.16937106185902e-06
-2.23979269957411e-05
-1.72938278039744e-05
-1.99433948763981e-05
-2.86765223124927e-05
-1.91369671590235e-05
6.59594969720106e-06
-3.95327601101143e-05
-3.95385173545424e-05
-5.81036893898626e-05
4.02336826086269e-07
-2.98521192299369e-05
-3.27383993154676e-05
-4.82677897720136e-05
-2.32307339210153e-05
-4.69742152778923e-05
-5.66130362256421e-06
-6.64842484167797e-05
-6.0862786155239e-05
-5.16410506219508e-05
-4.27127922133623e-05
-3.35351861634575e-05
-2.38847352415174e-05
-3.36065320218847e-05
-2.73332876307126e-05
-4.17834958862581e-05
-2.13365643425808e-05
-1.67678151632456e-05
-2.81771025543009e-05
-4.95823141805743e-05
-4.09878179257293e-05
-5.13934557239785e-05
-9.90101300333433e-06
-1.66230716751866e-05
-1.59464103173984e-05
-1.03169651057521e-05
-2.88591450018886e-05
-1.08723802121436e-05
-3.36805286875637e-05
-4.94637026604476e-05
-5.20341473497342e-05
-6.30775352098124e-05
-3.72853019194431e-05
-3.68398444312519e-05
-2.61086744688484e-05
-3.4187492958752e-05
-3.90020808123428e-05
-3.80657281564754e-05
-2.76225249148161e-05
-6.3946236951295e-05
-3.74054505924835e-05
-4.00907903067187e-05
-6.93258733071749e-05
-3.29887554865239e-05
-3.43683675770705e-05
-1.42552144563168e-05
-7.59541642816112e-06
-4.71506842956627e-05
-3.08592063823457e-05
-3.6780158589908e-05
-1.0869555124365e-06
5.0589612375755e-06
-2.08727821532198e-05
-4.47665591346798e-05
-4.73639883995443e-05
-4.13222514908533e-05
-2.97261916563316e-05
-2.98767573896893e-05
-2.06463767008451e-05
-1.61011682799857e-05
-3.88226324433412e-05
-3.42039472322756e-05
-5.06806616996057e-05
-3.03168692027993e-05
-1.22522837265161e-05
-4.4499158107577e-05
7.75825948613899e-06
-9.78473140689867e-06
-2.02792337182717e-05
-9.42091908399547e-06
-2.11979456787919e-05
-2.96434503975101e-05
-4.39014795559019e-05
-3.62122370593813e-05
-1.90332089415355e-05
-1.7393577310882e-05
-8.08543485188306e-06
-3.06578420128544e-05
-4.31500263299027e-05
-1.27160176559022e-05
-2.80236481350994e-05
-1.57717921983532e-05
-1.49507784321355e-05
-4.62124029031741e-05
-4.13498930171585e-06
-1.13378368862686e-05
1.42767528901103e-06
-2.46719956907851e-05
-5.727412333723e-05
-2.85629161111356e-05
-7.58621393517115e-05
-1.03165854909329e-05
-6.66541562447709e-05
-5.40917157811543e-05
-3.95853446172269e-05
-5.2922679638255e-05
-3.33567557409336e-06
-3.17494982636963e-05
-2.44829866788802e-05
-1.73102508227584e-05
-2.5214885952369e-05
-2.35832347356658e-05
-4.42842231417334e-05
-2.9502246826079e-05
-4.95835915466869e-05
-4.28236945970388e-05
-2.01412835721834e-05
4.0893743912219e-06
1.05553320168707e-06
-3.63011687546344e-05
-1.27738422709184e-05
-2.84610467490427e-05
-6.33335904331284e-05
-9.13185445358581e-06
-1.09347713292189e-05
-2.1776102468687e-05
-3.43374054651822e-05
-4.98893506312149e-05
-3.97166649542234e-05
-4.43023752332184e-05
-2.46873508696141e-05
-3.77116595737672e-05
-6.12589527200995e-05
-4.25805635823659e-05
-3.82283271107795e-05
-2.09746595252482e-05
-2.073205890803e-05
-4.1213799460155e-05
-5.28544164750468e-05
-3.50138522006558e-05
-4.82864497406205e-05
-1.87013852943191e-05
-3.43434457042117e-05
-3.74158292523035e-05
-2.17270398442567e-05
-3.19150550512488e-05
-1.32056838956392e-05
-5.87009712412023e-06
-4.83599576225905e-05
-2.13444224954114e-05
-4.11672741058972e-05
-4.52885130856364e-05
-4.01511656796998e-05
-9.98546833528642e-06
-3.17250554658364e-05
-1.98208206422407e-05
-5.65887762710694e-06
-2.38271177365993e-05
-2.7979695268193e-05
-3.00454275757012e-05
-3.69997236278412e-05
-2.79879455046425e-05
-5.66042584733159e-05
-3.45755073068681e-05
-4.01299025208565e-05
-2.28384512262717e-05
-1.33747578363385e-05
-6.54665791213137e-06
-4.02136023918197e-05
-2.99501386034391e-05
-2.47305551071893e-05
-1.90229102454017e-06
-1.77625426143069e-05
-1.82148426524797e-05
-1.28761108557642e-05
-4.97170530714818e-05
-1.65548606955533e-05
-2.6389478917275e-05
7.60009810534275e-07
-3.48985966251825e-05
7.51623614497271e-06
-3.49277114288956e-05
-3.28455956180484e-05
-2.30991745064564e-05
-9.54960532103354e-06
-3.73941261965693e-05
-2.69602204789575e-05
-5.9178383873112e-05
-1.89134944739818e-05
-4.95941121748972e-05
-2.07377691858708e-05
-2.65294994047233e-05
-1.01367333326703e-05
-3.95483415751293e-05
-2.14276507121333e-05
-3.4640651020863e-06
-6.30811105953123e-07
-3.26589800487763e-05
-1.92787350031263e-05
-3.58883709887721e-05
-3.22242936863855e-05
-3.18112952446119e-05
-3.98586600588367e-05
-4.18905126901962e-05
-5.33703681198272e-05
-3.38902402899147e-05
-4.26820436137243e-06
-4.79311630921109e-05
-2.28873936078965e-05
-3.8787047351027e-05
-2.97091482417818e-05
-2.57147849052317e-05
-8.55466460132688e-06
-9.84059157989433e-07
-2.09146826808118e-05
-3.88689148547911e-05
-2.12244422708221e-05
-6.03985180432039e-05
-6.53397362945691e-05
-3.29244914054638e-05
-3.23613111632579e-05
-3.54462181121119e-05
1.05706587557834e-06
-2.20480158315979e-05
-2.55779971380718e-05
-4.08380268203586e-05
3.44630123589699e-06
-3.99281664144431e-05
-3.30858345349319e-05
-5.51177222222866e-06
-2.09425161815515e-05
-3.54878015829502e-05
-3.67554175059726e-05
-4.54241760213108e-05
-2.61113925322755e-06
2.26767847102156e-06
-3.65596246611694e-05
-1.13081976884881e-05
-3.53028366615701e-05
-3.17618581570669e-05
-2.85044998876434e-05
-2.52464322868752e-05
-3.92512848289855e-05
-3.10230739319643e-05
-2.08096043928716e-05
-5.56294872107121e-05
-2.11966999869937e-05
-3.77881361167982e-05
3.81176135853877e-06
-2.98283721793818e-05
-2.37106778052067e-05
-4.86812413001158e-05
-1.43537136611835e-05
-2.96836281580467e-05
-2.29785180946684e-05
-2.71036070221878e-05
-4.25854903209124e-05
-1.19056259811497e-05
-7.03483076985586e-06
-4.20302423333464e-05
7.54292182688258e-07
-1.08100089498091e-05
-2.34901763911444e-05
1.67093978769379e-06
-1.87095944175409e-05
-3.68211689370186e-05
-5.79996997724098e-05
-5.96447042188956e-05
-3.16478828319402e-05
-5.61238880012215e-05
-2.66622988189772e-05
-5.07684693537152e-05
-2.36661866644469e-05
-2.73666593778605e-05
-3.30280304524524e-05
-1.90621741657073e-05
-4.65087948263374e-05
-6.19739384953488e-05
-2.11594686412762e-05
-6.19283015855963e-06
1.40076612778881e-06
-3.933304203398e-05
-2.54715295756578e-05
-4.69410167155663e-06
-2.14023335683689e-06
-5.30092994411719e-05
-2.21673969285998e-05
-1.59200634933135e-05
-3.09301508880278e-05
-3.89229233476791e-05
-2.95804005339001e-05
-3.35881321771341e-05
-2.55442147141529e-05
-3.96864947535465e-05
-3.31950594192572e-05
-1.76662648761173e-05
-6.01816258437071e-05
-4.274950706905e-05
-2.30409420766098e-05
-3.40819776642239e-05
-3.54467274440991e-05
-1.32553073630122e-06
-1.09454191439861e-05
-3.18977368131407e-05
-2.56496989772461e-05
-3.94136282196065e-06
-2.60648584986886e-05
-4.79308061945205e-05
-1.61020474354952e-05
-1.79410745639843e-05
-1.69642394250008e-05
-4.10093178033537e-05
-4.79813856271954e-05
-4.07442983531445e-05
-3.21129466072481e-05
-2.54638132674861e-06
-2.69421800834693e-05
-2.00627225285741e-05
-3.71532915518992e-05
-2.79937652238182e-05
-1.69157724731561e-05
-1.21369584061985e-05
-2.57517309322702e-05
-2.90070787784818e-05
-1.43276509604706e-05
-3.69356638137551e-05
-3.17356821235181e-05
-3.45567270881181e-05
-3.8696116096009e-05
-3.05293954248047e-05
-3.39712964662766e-05
-7.85090507869619e-05
-1.61918307046338e-06
3.55887377134867e-06
-7.97956149904328e-06
-2.34249992569686e-05
-3.2700139057857e-05
-2.52037599680625e-05
-5.96022533316517e-05
-3.61421321567786e-05
-6.03581159795758e-05
-1.50801035676656e-05
-5.41498791967659e-05
-3.44506194297925e-05
-6.66721145573714e-05
-4.688592979151e-05
-1.00663218378428e-05
-1.38889633830505e-05
-4.50281844215361e-05
-2.30115613472877e-05
-2.77745907788655e-05
7.87467654375504e-06
-2.85797984691762e-05
-2.91169815363408e-05
-3.60956289183466e-06
1.69352329587128e-05
-5.59648568380865e-05
-3.77760324681836e-05
-1.9694727155826e-05
-1.99904093137233e-05
-7.99659056278272e-06
-2.59181300422397e-05
-3.36910715520119e-05
-3.63585590486322e-07
-3.29967726960893e-05
-6.45845151252755e-05
-1.5444077378732e-05
-5.38684160463255e-05
-1.0491973402389e-05
-1.48694547404996e-05
-1.13740629171495e-05
-1.38519005038994e-05
-3.08597151109747e-05
-4.4895406764384e-05
-2.79484137213396e-05
-4.40849056068733e-05
-4.3674594394158e-05
-3.44371188474227e-05
-5.21757342987596e-05
-3.00390963756802e-05
-2.92450024029832e-05
-4.4940789077838e-05
-5.03844758296643e-05
-4.65998660402499e-06
-2.66878691809223e-05
-4.84298328895293e-06
-4.10689470471518e-05
-5.59675050928527e-05
-4.71720765360378e-05
-1.86916791127904e-05
-2.31607339515618e-05
-5.91918697076671e-05
-1.11073064093065e-05
-2.25300248478631e-05
-3.69249882443492e-05
-3.20402524843354e-05
1.6373736829835e-05
-3.92944759301377e-05
-1.60971160739133e-05
-3.10647300496353e-05
-3.35517227931013e-05
1.98300365503131e-06
9.44339400287815e-07
-5.17463890634305e-06
-2.03510842852476e-05
-3.07460128900268e-05
-2.74346240756957e-05
-3.58131495526735e-05
-2.47246455367295e-05
-1.93087474572811e-05
-2.20979434739788e-05
7.22437871960799e-06
-3.91097126832029e-05
-5.87934166038285e-05
-1.54227076202615e-05
-3.49790996100901e-05
-3.63228706139973e-05
-3.32800230011658e-05
-2.57649581091274e-06
-6.26824316521438e-05
6.3108594756966e-07
-2.020389007036e-05
-4.71149777671931e-05
-5.3327857239779e-05
-7.56084563654131e-06
-2.02331562721065e-05
-1.60439158454008e-05
-6.17898009369242e-05
-2.6345130688509e-05
-4.41625508687069e-06
-3.93344138346473e-05
-4.58500967604871e-05
-4.01675797475508e-05
-3.8664396674404e-05
-1.80428141320497e-05
-3.98151102263356e-05
-1.26342843455962e-05
-3.79410521851744e-05
-3.21564159952305e-05
-2.43468790412504e-05
-6.1053770883467e-05
-4.30663160674865e-05
-2.17847048457066e-05
-2.99229654990001e-05
-2.63123313160564e-05
-4.14531196308313e-05
-2.77139459676859e-05
-1.31535764229712e-05
-3.48203816653741e-05
-3.76037006893976e-05
-2.75728769820452e-05
-4.47296937064212e-05
-4.24387513269211e-05
-2.15205888076614e-05
-2.35162867633098e-05
-2.04936462020125e-05
9.16462922897755e-06
5.2343605554192e-06
4.05458311841803e-06
-2.49528925342489e-05
-1.49704163451302e-05
-9.05159909282185e-08
-4.75070735623265e-05
-4.87266632215904e-05
-3.70102057821145e-05
-5.28234248544997e-05
-3.16545203468279e-05
-1.40506611395352e-05
3.33710556978879e-06
-1.28007059633273e-05
-7.25877600420464e-06
-3.88021194577013e-05
7.25062503051323e-06
-4.23786284339745e-05
-3.19306467162066e-05
-1.71128643785985e-05
-4.87545578583718e-05
-3.54421991095776e-05
-6.23973519964571e-05
-4.1355968452215e-05
-8.66705396468543e-06
-2.82663599650365e-05
-3.12025230218067e-05
-4.31616766167483e-05
-5.92392890853213e-05
-4.02571878924705e-05
-4.2393206606395e-05
2.55965031337908e-06
-3.40270460973353e-05
-3.40825606754553e-05
-2.62111192256652e-05
-4.12791318697072e-05
-6.67921608420623e-05
-2.54232852279847e-05
-1.14596353478072e-05
-8.34418867263537e-06
-2.90187449201106e-05
-1.64632416265864e-05
-5.54396509240489e-05
-1.08526286208404e-05
-4.13725879733858e-05
-8.90525544278993e-06
-4.19438523631301e-05
-4.41578971152905e-05
-3.51064966807421e-05
-2.23747234151453e-05
-1.45688234187638e-05
-3.92085574948768e-05
-1.18539950899229e-05
-5.11161057541209e-05
-2.68907551633404e-05
-3.26132296667463e-05
-2.65722213957582e-05
-2.12834715778318e-05
-3.89689609643525e-05
-2.17478142007921e-05
-4.09574111209457e-05
-1.94580013073718e-05
-3.12084458035429e-05
-3.86174937284635e-05
-7.68950437455695e-06
-1.68296875763069e-05
-3.01648727575468e-05
-1.56716943550396e-05
-3.01795221932953e-05
-3.30053404135573e-05
-3.10230736640673e-05
-1.91518462038726e-05
-2.50649011283753e-05
-3.43629866796893e-05
-3.25744201104595e-05
-4.75814206812463e-05
-5.70812067035492e-05
-4.26697781503747e-05
-2.67997219618103e-05
-2.25883032374703e-05
-2.80786536861908e-05
-2.79913100332e-05
-3.23031433891483e-05
-2.77676972997168e-05
-3.61454100916751e-05
-3.7689712173658e-05
-5.01105304160749e-05
-2.38448941849016e-05
-3.44500007376143e-05
-2.15487681150984e-05
-1.10094644332484e-05
-4.00991361099603e-05
-2.95858449828207e-05
-3.98334925194734e-05
-2.48466910135533e-05
-2.38919700631791e-05
1.74575054294403e-05
-5.50848974728392e-05
-1.97124295999408e-05
-4.42555989436246e-05
-5.74719492382622e-05
-1.93819438235207e-05
-2.66220413008261e-05
-1.99396674406189e-05
-1.61424543113331e-05
-3.21955231009874e-05
-3.22334244908778e-05
-2.2794689651111e-05
-2.58388702534621e-05
-1.87943489482569e-05
-4.05298604792033e-05
-4.588163747223e-05
-3.03545409273333e-05
-5.62064591057659e-05
-6.07030630255111e-05
-4.06991570483935e-05
-2.08856291603383e-05
-3.63656784040203e-05
-3.47339709181006e-05
-2.49078180771383e-05
-2.18100640525922e-05
-2.99483222781205e-05
-2.36369672518571e-05
-3.03096128251448e-05
-3.78869722186041e-05
-6.79166588015303e-05
-3.79526967622157e-05
-2.51727963922649e-05
-5.06158006166579e-05
-3.30222968785377e-05
-3.75999714720924e-05
-2.36566675839059e-05
-3.21317236414976e-05
-1.86036643114155e-05
-3.39739231018994e-05
4.63831894632516e-06
-1.42936341138505e-05
-1.58668463510429e-05
-3.42962768591195e-05
-1.9406584137816e-05
-4.14200505716922e-05
-5.53863459282272e-05
-2.18730944112095e-05
1.05920976826542e-06
-5.05028797568038e-05
-3.60675172651057e-05
-2.40628055982358e-05
-3.03937893317436e-05
-3.05740127563084e-05
-4.06957899728986e-05
-4.9823500831828e-05
-4.03942459376307e-05
-3.07786111159176e-05
-3.63811860791786e-05
-1.97778203181577e-05
8.24611341445909e-06
-2.04273195150206e-05
-3.27969443639651e-05
-2.28659992665247e-05
-1.26525860529159e-05
-5.30960473546866e-05
-1.90380692900847e-05
-3.508809351818e-05
-5.46371543975369e-05
-5.42224678530186e-05
-3.46492751368902e-05
-6.20042036623097e-05
-4.41671652512318e-05
-5.55712162140847e-05
-3.15250912321912e-05
-2.49603958117613e-05
-3.54550815511979e-05
-3.65242053663852e-05
-4.61081985281333e-05
-4.02643567907541e-05
-5.72957718841695e-05
-3.63230177027088e-05
-5.63197130649632e-05
-5.21303609464767e-05
-4.29509004494545e-05
-1.60439339142842e-05
-3.19034573432659e-05
-2.18083363153537e-05
-4.58381830327781e-05
-5.33664503235374e-05
-6.03142479054811e-05
-2.07036640791962e-05
-2.34754775242328e-05
-2.54461620912548e-05
-2.13501550137537e-05
-1.06130364748815e-05
-1.07899792874568e-05
8.95732156874661e-06
-2.69772903003757e-05
-4.80160083247392e-05
-3.04241242750899e-05
-4.71454522137406e-05
-3.45253679181188e-05
-2.59904222192874e-05
3.5485040759064e-06
-3.65291343232511e-06
-2.97657067919936e-05
-2.27906420330208e-05
-2.05734356263706e-05
-2.74239698944961e-05
-3.55054318064579e-05
-1.2675438657916e-05
-2.85677735718157e-05
-2.07394021034652e-05
-4.4473032344225e-05
-5.20180853167618e-05
-8.41584511858337e-06
-4.70600024652111e-05
-3.3999987810631e-05
-2.51366859280642e-05
-1.65914331105809e-05
-2.66145121212994e-05
-5.13917130911413e-05
-4.36347134015573e-05
-1.3412498723467e-05
-4.95223205924832e-05
-1.13715462007298e-05
-4.7803636608998e-05
2.03878370966882e-05
-2.15330522012984e-05
-5.41789900855918e-06
-2.30381182327279e-05
-3.64949148134532e-05
-2.81261339675114e-05
-2.86933831495879e-05
-4.7809067872534e-05
-3.26449059190531e-05
-9.37957279238423e-06
-2.97455771401552e-05
-4.10639416098735e-05
-2.72282357725689e-05
-8.73841261134851e-06
-5.03265340655584e-05
-2.40674831159324e-05
-5.51743858075187e-05
-3.05214524152041e-05
-3.92293654599609e-05
-3.00551261392054e-05
-1.48473051728224e-05
-1.33963960295402e-05
-5.73654417556116e-06
-3.5438783815986e-05
-3.39174820857746e-05
-2.02431939822788e-05
-1.83056100631213e-05
-3.49872511704059e-05
-1.97904325403708e-05
-1.40684334784093e-05
-2.72211203792182e-05
-5.77328677347119e-05
-5.18679144586002e-05
-4.21153349638077e-05
-1.78514111567775e-05
-3.19858093674971e-05
1.77223020958051e-06
-9.53592278948173e-06
-2.71806565779141e-05
-3.91219489221874e-05
-4.43953267593493e-05
-5.35741334799944e-05
-4.35768421071129e-05
-5.39327921945191e-05
-3.91613214989811e-05
-4.51848293184839e-05
-3.69703245937068e-05
-5.07040148229203e-05
-1.8498350104326e-05
-2.65267631085387e-05
-1.12270793913551e-05
-4.24139163528469e-05
-2.92531982379167e-05
-4.12422924975284e-05
-4.16456035410823e-05
-4.99207326503369e-05
-4.10864271841829e-05
-4.21742041070084e-05
-4.15056971074017e-05
-3.87538839674362e-05
-2.59816516617758e-05
-4.4575041840432e-05
-2.05925078932939e-05
-4.47839340550825e-05
-4.08593646869834e-05
8.36162511281996e-07
-8.02192886631293e-06
-1.52985760825978e-05
-6.21660483893888e-05
-3.27376256544767e-05
-4.48204954872148e-05
-5.77464656733528e-05
-3.44281876038359e-05
-2.30516439060047e-05
-3.45000212891648e-05
-2.62976275410585e-05
-5.51057198772502e-05
-4.99819347788176e-05
-3.70075725949636e-05
-1.96133692126637e-05
-1.63615964955412e-05
-2.63789063580441e-05
-4.90903780033569e-05
-1.93167276495409e-05
-4.36917777341422e-05
-4.31149148821404e-05
-3.52528592548994e-05
-3.1125360007527e-05
-2.76629042092496e-05
-3.71551956208489e-05
-2.32370751740678e-05
9.51061701378077e-06
-4.48488721493017e-05
-1.49611865733119e-05
-1.09291859962793e-05
-5.233354835223e-05
-5.38395635642219e-05
-5.52963489522274e-05
-1.97452784450731e-05
-5.21187984425167e-05
-4.56013702449674e-05
-2.48760761576695e-05
-4.10520938198696e-05
-4.1826995577572e-05
-2.88300012713478e-05
-4.76986246862117e-05
-3.57117570855064e-05
-1.55459339344448e-05
-2.64640869325816e-05
-2.8013463814522e-06
-6.39698190345977e-06
-3.75951221146996e-05
-1.49563875842012e-05
-1.32896758678226e-05
-2.58926986494899e-05
-4.59262674063898e-05
-3.46304898683142e-05
-3.43375870217688e-05
-2.45993657134644e-05
-2.65813053611904e-05
-2.92715937588045e-05
-7.31776377315223e-06
-2.2390180846619e-05
-2.22209952379965e-05
-1.80872208275716e-05
-1.05020744203162e-05
-4.2045287467309e-05
-9.75043199795249e-07
-4.87939237548076e-05
-2.00709591208225e-05
-5.30887198379175e-05
-5.25811204806491e-05
-3.93903463465358e-05
-8.55243362156416e-06
-3.52668656744662e-05
-2.17853524353571e-05
-2.18997360908035e-05
-1.84747490681192e-05
-2.1002841999943e-05
-4.79966484378242e-05
-4.96406617017346e-05
-1.61670729317019e-05
-2.99985902828875e-05
5.48282771807309e-06
-2.25670671567542e-05
-4.8677517457994e-05
-3.47349159530724e-05
-2.06200602962483e-05
-4.06693514100666e-05
-1.28998774788543e-05
-2.07595226325169e-05
-2.36078336212994e-05
-1.75056466349589e-05
-3.89926904610457e-05
-2.38639705020251e-05
-2.77474545703747e-05
-2.69956938914304e-05
-2.33800985672869e-05
-3.15204377185127e-05
-1.9260666822308e-05
-4.17569595324334e-05
-2.68464738635733e-05
-2.02305767746349e-05
-4.45870914980575e-05
1.28511524499365e-05
-7.57473635439623e-05
-1.07178191547035e-05
-3.3214891221427e-05
-4.06299408779426e-05
-4.12319420133214e-05
-3.3175925332288e-05
-3.75724884225606e-05
3.14766745962609e-06
-2.60257576327576e-05
-3.01068074298272e-05
-2.53824351222688e-05
-4.30156076699081e-05
-1.19232944357765e-05
-1.31663994878106e-05
-2.37911121156938e-05
-3.94856185628641e-05
-4.14191014290597e-05
-5.45210828283369e-05
-2.53142803556461e-06
-5.57902769950029e-05
-1.66520906351616e-05
-4.20633313089257e-05
-1.84041804204235e-05
-4.5709667554135e-05
-3.69344829506578e-05
-2.99533992280409e-05
-1.6021426459743e-05
-1.04537720788728e-05
-1.22970357350743e-05
-3.22558581768871e-05
-2.10912314857832e-05
-3.55465252082802e-05
-6.02433738937366e-06
-3.89411821553717e-05
-4.57327545672484e-06
-5.13735315700884e-05
-2.86918718440339e-05
-4.20784560404287e-05
-2.85868986865049e-05
-6.73450445238858e-05
-4.4702421004524e-05
-2.44178931157091e-05
-3.33184294311514e-05
-1.31223173682368e-05
-3.55324766567008e-05
-2.48819032625868e-05
-2.94472004506557e-05
-6.27097899516163e-05
-4.05106488259166e-05
-2.10100935925724e-05
-4.8024474392432e-05
-2.60165043626792e-05
5.02452529078593e-06
-8.89727557500763e-06
-2.70408854005667e-05
-1.7075558889585e-05
-1.07421660068579e-05
2.69752965709892e-06
-2.7310254159896e-05
-4.129181259364e-05
-1.90638695610987e-05
-3.43236988419175e-05
-4.76237856122368e-05
-4.55882803323194e-05
-2.90997374710054e-05
-5.02771239551229e-05
-2.37694748426193e-05
-3.58521937686327e-05
-2.26040860407697e-05
-6.40322899781276e-05
-2.99275371017476e-05
-3.323351058756e-05
-4.96461552367175e-05
-2.56885115655953e-05
-4.5711040365655e-06
-5.69713239768925e-05
-2.32677780270428e-05
-2.32629029273627e-05
-2.80251229161972e-05
-1.90569121669071e-05
-3.18027271180203e-05
-2.73571318092975e-06
-1.69069046855587e-05
-2.18856802051507e-05
-1.53940777632075e-05
-3.72314456828988e-05
-4.37434898932946e-05
-1.55199863414656e-05
-5.05542161056566e-05
-5.98339610394237e-05
-3.83823309631967e-05
-4.55215992263679e-05
-3.32543457773288e-05
-1.96444437295377e-05
-2.97517238135381e-05
-4.4389688894131e-05
-4.87482035773147e-05
-1.80948194589927e-05
-3.80880418264554e-05
-1.79337127733085e-05
-3.23537353981988e-05
-1.62583422858446e-05
-3.06393206782578e-05
-2.69117940049572e-05
-4.80774723845407e-05
-6.47206858021709e-05
-2.51210713373787e-05
-2.6935365349276e-05
-1.32457264866137e-05
-2.02824328634067e-05
-9.57705754282172e-06
-3.9999653517783e-05
-1.7648414651296e-05
-4.11325990312224e-05
-3.92961788011631e-05
-4.50782039327901e-05
-3.37731346204874e-05
-3.90330878927655e-07
-4.05592749561273e-05
-3.76147949573657e-05
-6.12353693544546e-06
-2.02969916865717e-05
-2.81163571066509e-05
-1.91324098705088e-05
-6.24963251169915e-05
-4.80959815642385e-05
-2.14440718936795e-05
-2.6368618879665e-05
-5.59985061398559e-07
-3.46478816023818e-05
-2.8137101855487e-05
-4.39963820235646e-05
-7.22930072135627e-06
-4.27588650070098e-05
-2.39334133723594e-05
-5.3017793294395e-05
-2.33268598545552e-05
9.76536097586371e-06
-1.88478356927624e-06
1.21232560126265e-06
-3.3996190229097e-05
-3.36758132278164e-05
-6.20495735064363e-05
-3.96024192865028e-05
-8.71316098714643e-06
-1.64432424793795e-05
-1.37548269448355e-06
-2.63091846986567e-05
-6.57675743330484e-06
8.99158385283643e-06
-3.08863501101637e-05
-3.29718631876307e-05
-2.79722763724619e-05
-4.92032904531911e-05
5.47780781139221e-06
-1.81878570454823e-05
-2.69977706950781e-05
-3.73252161239342e-05
-2.8049588518373e-05
-1.68725719595303e-05
-1.34763574155658e-05
-4.96214177618963e-05
-4.07299638570666e-05
-3.42356048952519e-05
-3.93907955391777e-05
-2.48094523748388e-05
-1.8312042284883e-05
-5.24965722662307e-05
-3.47348365933491e-05
1.42523443537839e-05
-1.35623603107049e-05
-4.82337613696152e-05
-2.05780214718001e-05
-2.3111362319628e-05
-2.77205491189617e-05
-2.02052961068582e-05
-1.54465680280735e-05
-3.05801824196936e-05
-3.2316872523866e-05
-2.93259689730454e-05
-3.7032591347548e-05
-3.09468008740558e-05
-6.16707162979135e-06
-1.85175542048111e-05
-2.56018491918732e-05
-3.90496826749338e-05
-1.99667133773873e-05
-3.29610783786789e-05
-2.1717620093556e-05
-2.6022978596706e-05
-3.89691340367867e-05
-5.38457610053147e-05
-5.34683334988546e-05
-1.49380993363339e-05
-2.20455307025302e-05
-3.1302404070042e-05
-3.63267053273563e-05
-1.9970236361809e-05
-2.54508107524158e-05
-1.54203052033404e-05
-4.71382298563083e-05
-6.61279612449929e-06
-2.86523091303459e-05
-5.59286619547729e-05
-4.63745174743339e-05
-5.58799970359941e-05
-4.1597672344382e-05
-3.09227989778485e-05
-2.92770709705591e-05
-2.90588926090105e-05
-4.56641434225554e-05
-4.95328990949606e-05
-4.55409144118572e-05
-2.02860723959835e-05
-5.42464877578916e-05
-1.65739238862877e-05
-2.44297038002258e-05
-5.22696634169428e-05
-2.25495587458656e-05
-2.81006200694641e-05
-2.23252435878477e-05
-3.60910640198105e-05
-5.11803194151305e-05
-3.67001895427326e-05
-1.827908976064e-05
-1.15399059689523e-05
-1.74638805253845e-05
1.4023792124976e-06
-2.41298455929239e-05
-4.43203912971381e-05
-3.50341046041303e-05
-3.36023635486241e-05
-3.05533521851633e-05
-1.58681871460755e-05
-4.36174317068426e-05
-9.1315596827125e-06
-9.62258345603294e-06
-3.13814079156641e-05
-8.63648154187555e-06
-3.77185217929555e-05
-2.37056401725408e-05
-1.62372989698705e-05
-2.3163573831853e-05
-4.37487254837034e-05
-2.22591941538333e-05
-1.70291572643524e-05
-4.90163138274329e-05
-2.18608509565557e-05
-5.00130421823595e-05
-4.48221847037246e-05
-5.28880096976702e-05
-2.44975939057991e-05
-1.58826754109988e-05
-5.37706007846769e-05
-2.71067916458516e-05
-5.89870639256166e-05
-4.64882173636216e-05
-4.04435661732162e-05
-2.82131526993798e-05
-2.01700330795181e-05
-4.21570936550988e-05
2.19339276977458e-05
-5.1839671104376e-05
-1.01295161530685e-05
-4.62204631989184e-05
-2.07392549432395e-05
-3.56243798247485e-05
-5.44391087945049e-05
-3.59640402917755e-05
-2.12556679295889e-05
-2.69337063377011e-05
-1.84163696285099e-05
-5.58962687813602e-05
-3.44692727847463e-05
-3.43177630182973e-05
-5.89741592431859e-05
-9.60100566417844e-06
-3.89634817988317e-05
-4.48977647469628e-05
-1.37576475399341e-05
-2.05266890931302e-05
-2.02877435504817e-05
-2.64625188246958e-05
-1.78599914488312e-05
-5.73602506815857e-05
-4.17054396942905e-05
-1.9365624017204e-05
-1.11129591168294e-05
-5.62817326522742e-05
1.12976409749164e-07
-3.67457172755344e-05
-5.42478165148714e-05
-4.15334341256272e-05
-2.10231269501693e-05
-2.36066366479687e-05
-5.14227419648875e-05
-4.40446297010436e-05
-4.06341132187045e-05
-3.59352664775361e-05
-4.16889809889209e-05
-1.72420979054882e-05
-4.25393502413318e-05
-8.5889204724204e-06
-2.91683229332679e-05
-1.04062550856383e-05
-5.96152789455899e-05
-4.52110108038824e-05
-3.8601845266368e-05
-6.82646744518664e-06
-2.74263375412874e-05
-5.01147610378893e-05
-1.80828372065902e-05
-4.19996959840673e-05
-2.90565306834011e-05
-1.36697408644778e-05
-1.87317156952793e-05
-1.62799779037999e-05
-4.07288717909096e-05
-2.64133509154833e-05
-1.33719806209049e-05
-1.54416479175913e-05
-2.9977287759483e-05
-2.65655652401159e-05
2.22394672286154e-06
-4.24581892341893e-05
-4.57921874281157e-05
-1.82777829231674e-05
-3.74549390123206e-05
-4.32302895125773e-05
-1.32245287570518e-05
-2.19972668340082e-05
-4.98608433747739e-05
-4.03255432967172e-05
-4.60433415273249e-05
-2.7799532216885e-05
-2.29086791398183e-05
-1.77017632547504e-05
-2.73875192535069e-05
-1.99740394196091e-05
-4.0979329274157e-05
-4.23758624301776e-05
-4.30029294791221e-05
-3.41314773306856e-05
-3.15580559914954e-05
-4.15809330200524e-05
-5.30211331032517e-05
-4.77218904659209e-05
-1.8832641561043e-05
-1.15728978999675e-05
-2.29261773066134e-05
-5.32246344683914e-05
-2.22849695542402e-05
-1.72253407181092e-05
-4.54584082644658e-05
-2.62546869258762e-05
-2.07019934468669e-05
-3.1135292442688e-05
-1.734433378062e-05
-1.84796630584857e-05
-3.14906312178732e-05
-1.51708406698025e-05
-1.16626176792982e-05
-5.32225859687984e-05
-4.0983855453803e-05
-2.87946093538327e-05
-4.06993139698514e-05
-3.71187180218822e-05
-3.96629825705508e-05
-4.20080805329657e-05
-7.9388949169921e-06
-2.60171567920277e-05
-2.28548365313207e-05
-4.18092993732085e-05
-3.74212245022298e-05
-3.72715126380181e-06
-5.01190960083099e-05
-6.44642632636427e-05
-3.07990298140916e-05
-3.19347001301949e-05
-2.72746459190619e-05
-3.29091707829217e-05
-2.05436300714378e-05
-4.25514455493952e-05
-1.33138585945696e-05
-3.38373616310979e-05
1.24832307363783e-05
-5.97853669880974e-06
-4.72283185676722e-05
-4.74351677904363e-05
-2.54517955886994e-05
-1.25620525815294e-05
-2.45289470671867e-05
3.24011662815869e-06
-5.26948484340304e-06
-2.80515519474466e-05
-3.45796917118841e-05
-3.14463828024984e-05
6.37245776151666e-06
-2.81392971142038e-05
-4.63793191454884e-05
-5.18119299886507e-05
-4.03533827064944e-05
-3.37375157543059e-05
-3.13112801013168e-05
-1.69282787367612e-05
-7.71136037396984e-05
-3.61750631924166e-05
-4.34196575510866e-05
-2.64120787784432e-05
-4.48974674526826e-05
-3.23106030068616e-05
-2.68465456401644e-05
-3.73751284468324e-05
-4.33190476264598e-05
-4.58720845155307e-05
-7.70921691700979e-06
-4.71428692524138e-05
1.24964096383931e-05
-1.88170262764208e-05
-1.92585499769106e-05
-5.12866269351611e-05
-3.41951812193393e-05
-4.66432904381173e-05
-1.83697438415174e-05
-1.80228027411709e-05
-5.53145682943646e-06
-1.23876926750061e-06
-5.82634835133821e-05
-6.4799485571082e-06
-2.04237514065581e-05
-3.91402371608776e-05
-3.8573247790341e-05
-1.52640468525589e-05
-2.4449245196851e-05
-4.06088792629727e-05
-4.33813834221879e-05
-2.85844332405058e-05
-2.33659368980762e-05
-2.17872363285211e-05
-6.42935097231529e-06
-5.86956602347905e-06
-3.71362527162653e-05
-6.23082553598154e-06
-2.30279857163641e-05
-3.30541040848335e-05
-3.3647136529514e-05
-5.03028744786598e-05
-4.48993770557144e-05
-2.66101947283595e-05
-3.49901481816819e-05
-1.70639314050475e-05
-2.35175119959902e-05
-2.96747566364435e-05
-5.1720791874141e-05
-2.91158767670868e-05
-7.64239113277001e-06
-2.914707017975e-05
-3.12776228221505e-05
-2.83958298871613e-05
-1.99258977290516e-05
-4.23820883607876e-05
-5.73878509237338e-05
7.67105099154769e-06
-2.76254776192938e-05
-5.70917718678799e-05
-3.71889435356196e-05
-3.79539548206883e-05
-4.8213968453845e-05
-3.5293573145976e-05
-1.73564328900703e-05
-3.15389366440288e-05
-5.00783407772872e-05
-2.39147061056264e-05
1.64634679288722e-05
-1.69997845378126e-05
-4.26339065669873e-05
-1.9624534387197e-05
-4.26770244604893e-05
-4.87723161962247e-05
-4.20407971558731e-05
-2.01334848670653e-05
-3.54823853700701e-05
-2.79832282761896e-05
-2.22562253079595e-05
-4.51969697757076e-05
-2.68095523488649e-05
-3.40125135056134e-05
-3.73138028276976e-05
-4.55592256526029e-05
-1.19153411075496e-05
-2.03463485945867e-05
-1.03051892606043e-05
-8.21832736948101e-06
5.29237042028089e-06
-1.09751813121243e-05
-2.17830553901447e-05
-4.32875802964978e-05
-1.99237919780986e-05
-3.11854418263847e-05
-2.30645324485379e-05
-1.10681702691752e-05
-1.88147592023978e-05
-3.52255438219984e-05
-3.12731444608003e-05
-5.35245506047122e-06
-1.33375953966779e-05
-2.97956626328228e-05
-2.7949594888099e-05
-3.01095181150918e-05
-4.23017280649025e-05
-1.34635031329648e-05
-2.11189181778295e-05
1.99380574868617e-05
-4.21018818502528e-05
-3.01824337716449e-05
-1.9748284611929e-05
-2.62455143229905e-05
-3.46849066952563e-05
-4.1276252870242e-05
-9.19208629760512e-06
-6.5271763293385e-05
-3.12761568509612e-05
-3.59398458160221e-05
-2.93667198921199e-05
-1.10951403062806e-05
-2.69796033187355e-05
-4.75910786825451e-05
-6.40861844692177e-05
-1.46060982380447e-05
-2.13880687221139e-05
-2.88934589500429e-05
-6.11461954118333e-05
-4.23444158004219e-05
-4.03602459116974e-05
-3.94354234361013e-05
-3.85065049775112e-05
-6.61571983868011e-05
-3.59048178531658e-05
-9.82780068159934e-06
-7.60194508031513e-06
-3.05625722496653e-05
-2.48236296944065e-05
-3.71394726220449e-06
-4.33904139147744e-05
-4.29219400679463e-05
-3.84104088650484e-05
-3.84172323207608e-05
-1.37367291909853e-05
-3.47950529048302e-05
-2.24895859271948e-05
-8.28655135555801e-06
-1.35919896927936e-05
-2.3196770110964e-05
-8.07141045039325e-06
-3.75170860130567e-05
-1.7950703638998e-05
-5.27786755102702e-05
-1.30576785939164e-05
-1.90150643040794e-05
-4.99178437247585e-05
-3.83470873719259e-05
-3.71973304358443e-05
-3.03576832244294e-05
-3.77620453493899e-05
-4.38536109885243e-05
-3.18177222783863e-05
-3.37813762951371e-05
-2.32973554639828e-05
-1.71079637824089e-05
-3.87556548507184e-05
-1.68968503123622e-05
-1.27061916523458e-05
-2.21549746568587e-05
-1.29132236406302e-05
-1.40962484762829e-05
-3.60218659379591e-05
-2.58875412104182e-05
-9.48651701168422e-06
-2.54021688918723e-05
-5.14246650320812e-05
-5.41461513396706e-05
-2.67141424456178e-05
-2.916732215879e-05
-5.49705728127421e-05
-3.71966428615504e-05
-4.17049604977374e-05
-3.90822128523945e-05
-2.85642767354171e-05
-2.90990009911726e-05
-3.1353750756223e-05
-2.80254844538861e-05
-2.38706128203829e-05
-1.03682934950571e-05
-4.01713114885978e-05
-1.07126197554946e-05
-4.15629066106362e-05
-4.63593462036423e-05
-2.5426350060459e-05
-7.84526281844157e-06
-3.04638313393939e-05
-5.24512085633082e-05
-5.81435994624811e-05
-1.36568617910852e-05
-4.63708445519855e-05
-1.45091583205858e-05
1.19550834672677e-05
-1.72442940408594e-05
-2.86486435347321e-05
-3.79935544248643e-05
-4.04208593250604e-05
-7.37630261052757e-06
8.65823953034948e-06
-2.25844166543814e-05
-3.18312685733154e-05
-3.35296923480432e-05
-4.09888242979257e-05
-2.8998181671924e-05
-1.42096484378627e-05
-2.52882227100364e-05
-2.03988116817054e-05
-2.8868665130635e-05
-4.43466318068166e-05
-4.89717363131234e-05
-4.12439345577524e-05
-2.03962607421423e-05
-1.99152509811524e-05
-1.71349831186188e-05
-2.85597530649478e-05
-2.72177947412409e-06
-2.02204798878525e-05
9.57272932633946e-07
-5.7556009056509e-05
-4.91216035149711e-05
-2.17038732866323e-05
-4.64229922275237e-05
-2.09758564365351e-05
-4.18072745432224e-05
-4.14986210283527e-05
-2.71037027400797e-05
-8.64983090098417e-06
-1.7772126508426e-05
-1.31615449473416e-05
-9.52910608122077e-06
-4.24937132747507e-05
-6.97964089525327e-05
-3.15132024133819e-05
-9.79246547486233e-06
-4.27323181930635e-05
-9.43358431419451e-06
-2.85311915489462e-05
-2.26779067971853e-05
-7.95060144060429e-06
-2.14037966139152e-05
-2.62893137734586e-05
-2.16779047451885e-05
-1.78006569116748e-05
-8.7072826664388e-06
-2.6892216525734e-05
-4.49704368873019e-05
-3.7810023343035e-05
-2.82763853702137e-05
-4.81280689577235e-05
-4.45739857359432e-05
-2.77022818673018e-05
-4.18586462309415e-05
-4.68860165299133e-05
-2.92719299163794e-05
-1.66883315555158e-05
-3.17138326437089e-05
-4.54974562309731e-05
-5.89360180386041e-06
-1.51526886317863e-05
-4.30906655097167e-05
-4.65812303647587e-05
-1.24877810109453e-05
-3.03080551779456e-05
-4.69186760651391e-05
-1.88641567717982e-05
-4.20787005371537e-05
-2.63923808654438e-05
-3.74515971971568e-05
2.61108067901634e-06
-1.38896014490183e-06
-3.36368485773035e-05
-4.25004828838592e-05
-4.33775133842141e-05
-1.67371051523959e-05
-4.3508340492617e-05
-1.01059546710085e-05
-1.63257528108777e-05
-6.41793091446287e-05
-4.50297616382494e-05
-1.93298793543673e-05
-4.26916996036105e-05
1.97689103455052e-05
-1.90894717929697e-05
-5.04167227841177e-05
-7.88785702188088e-05
-5.2286536174415e-06
-3.72150143601199e-05
5.62597081601567e-07
-1.50835959352311e-05
-3.20826057265258e-05
-6.46643907451289e-05
-5.15946030820141e-05
-2.56697818418883e-05
-2.81935758009259e-05
-1.60497451920549e-05
-2.06863990475572e-05
-5.30306278932524e-05
-3.74827276254122e-05
-1.0498516497328e-05
-4.85295477207118e-05
-2.75139320977195e-05
-1.07018011012051e-05
-1.4390248966197e-05
-2.10339151526336e-05
-2.13801770832956e-05
-2.65783244367307e-06
-4.6598072036886e-05
-1.57336926375842e-05
-6.2165524354879e-05
-2.53298205453732e-05
-3.08876730998544e-05
-1.86620676855169e-07
1.037512862056e-06
-1.76832623942395e-05
-2.82872903054077e-05
-3.29684276830364e-05
-1.8521705938907e-05
-1.03364677993089e-05
-4.21302626532301e-05
-1.72469523451398e-05
-2.67641230914642e-05
-4.35177802474857e-05
-1.83912847802825e-05
-5.90120233660581e-05
-2.3418492777035e-05
-1.89165143339027e-05
-2.14043640840828e-05
-1.25151950564188e-05
-9.4984834699908e-06
-2.77977012236617e-05
-2.0025693646591e-05
-2.85183572771873e-05
-2.13713670245913e-05
-4.5764932874239e-05
-4.93190801561499e-05
-4.52561168083479e-05
-6.54894355469884e-05
-5.9103902308737e-05
-3.05815526730761e-05
-2.45908046892922e-05
2.39875885536131e-05
-2.10087814042642e-05
-2.64285902108823e-05
-3.2118366606589e-05
-4.11262524928671e-05
-1.25502001161973e-05
-3.08175590475962e-05
4.19113133069191e-06
-3.16962958161058e-05
-1.77240580740608e-05
-2.82629817552845e-05
-2.59911356351333e-05
-8.38985297852107e-06
-3.70347682242684e-05
-4.88707675457209e-05
-1.48047266429762e-05
-9.53084389416932e-06
5.20739396435809e-06
-3.41765432641935e-05
-4.31720275198351e-05
-3.36782000834321e-05
-4.09528075191324e-05
-1.87860507819427e-05
-1.24342986508176e-05
6.53789731351444e-06
-4.40610028090843e-06
-2.56757132451045e-05
-1.77025052627562e-05
-4.74808027330816e-06
-2.4742458339497e-05
-5.90801179031081e-05
-3.53673109985557e-05
-8.18022360708547e-06
-8.94733484153436e-06
-4.96720867579949e-05
-3.94455759880801e-05
-5.32798030335156e-05
-2.59148851742961e-05
-3.32446910340643e-05
-5.19492675870983e-05
-2.85807198570512e-05
-2.61005563027694e-05
-3.04021217444472e-05
-4.30748532588197e-05
-2.19154157784502e-05
-5.18017534199574e-05
-6.57961295463986e-06
-3.28486579859459e-05
-4.67744759473775e-05
1.49738802572274e-05
-1.94319833405763e-05
-4.66293550530852e-05
-3.00590262161623e-05
-1.06602580171321e-05
-4.00356327860904e-05
-2.13351224974605e-05
-3.0188753145543e-05
-2.73207390417479e-05
-3.45005811921552e-05
1.18689577790504e-05
-3.32557315344535e-05
-2.63952851258409e-05
-3.50948155463514e-05
-3.82483547664472e-05
-4.48760413324222e-05
-1.4020924868123e-05
-3.11185108555127e-06
-4.15160440022432e-05
-3.32284694768533e-05
-4.42554176100291e-05
-3.37859287560941e-05
-4.31146605561215e-05
-4.50169317874886e-05
-1.4711261122956e-05
-1.51608104818192e-05
-2.84366183994942e-05
-4.60706336935684e-05
-1.50272548867037e-05
-2.15787030436002e-06
-3.3278008835005e-05
-5.6779822406598e-05
-9.20852623461796e-06
-1.50185550656158e-05
-4.4246387520715e-05
-3.55565026197455e-05
-1.88176978969307e-05
-3.27020848122574e-05
-2.89934481809783e-06
-2.2885880532909e-05
-1.26401234222508e-05
1.8712074644926e-05
-2.7728723127467e-05
-2.22610594913366e-05
-4.22546349240442e-05
-2.11538191942544e-05
-2.19280670194896e-05
-1.3877830590457e-05
-2.88901466411411e-05
-2.35573254972655e-05
-2.39871721359619e-05
-4.66603494483491e-05
-2.48759959704183e-05
-2.91398620628996e-06
-2.01299657053151e-05
-8.47139678039404e-06
-2.2095040776963e-05
-2.44851785375233e-05
-2.57739476645937e-05
8.53288553665024e-06
-5.59148653975367e-05
-4.20686907321546e-05
-3.09755564228136e-05
-2.92105419386453e-05
-1.1859059244859e-05
-2.19333926220242e-05
-1.49783101893578e-05
-2.06110401042172e-05
-1.90700943561076e-05
-5.45385025944424e-05
-4.12162958449468e-05
-1.79206995428019e-05
-1.90186838600538e-05
-3.04916428581205e-05
-5.7300061081327e-05
-1.38261126378102e-05
-4.21828186142059e-05
-4.12231247848771e-05
-7.05363686080156e-06
-5.56678772078952e-05
-3.92997712489494e-05
-3.10999516203436e-05
-1.51317496718266e-05
-2.28456377527679e-05
-2.59965746745137e-05
-2.90666476619905e-05
-4.69988167107386e-05
-2.51714956329101e-05
-3.10263301036388e-05
-1.90716309560491e-06
-4.41621936059826e-05
-1.70758895487906e-05
-5.68125482231622e-05
-2.45329032908866e-05
-1.34390491543169e-05
-5.71376494713308e-05
-2.49403966383063e-05
7.71346698459708e-06
-2.39960172805397e-05
-3.24269112305909e-05
-1.26898862798172e-05
-2.87382645167562e-05
-2.12964779244381e-05
1.65378285057025e-06
-2.84408716929379e-05
-2.50129680368175e-05
-1.64761671535921e-05
-2.71099039054815e-05
-3.00189041976426e-05
-1.89853605729843e-05
-2.10194527953237e-05
-3.04649307559866e-05
-4.44315313326993e-05
-1.54554916458145e-05
-2.67178133584137e-05
-1.55683640306861e-05
-3.06206481517997e-05
-4.50868075068129e-05
-4.83226364734453e-05
-5.85257643055331e-06
-5.34892199917431e-05
-2.71839190234192e-05
-4.44115175874668e-05
-3.79179264504259e-05
-5.70336724353154e-05
-4.71393516353413e-05
-2.3258030183113e-05
-6.13389293714904e-05
-1.52519976779576e-05
-2.95496925737923e-05
-6.96559306724665e-06
-2.32258093018458e-05
-5.10684788736155e-05
-3.75942316390818e-05
-2.37281284831712e-05
-3.45992047925734e-05
-3.46980072758836e-05
-7.19472117939302e-05
-3.74405504468112e-05
-1.42551278253411e-05
-3.29392116042882e-05
-6.28205230526075e-05
-2.69891459202755e-05
-2.29091118893628e-05
-2.84405257749532e-05
-2.49790430982825e-05
-4.06776423881494e-05
-3.65039506791226e-05
-2.24862878807508e-05
-3.52878979039917e-05
-1.19803143912714e-05
-7.57626313030135e-05
-3.54326891369265e-05
-1.48326836843882e-05
-9.79500913516579e-06
-2.41883291394824e-05
-3.47432224655859e-05
-2.85365040683744e-05
-4.09460482173356e-05
-1.90908450676718e-05
-2.40954871334046e-05
-5.6096530828351e-05
-6.79604411839252e-05
-2.03108449785699e-05
3.21789306680788e-07
-3.51659586878513e-05
-2.58415585382431e-05
-1.34272610796046e-05
-5.13017336532448e-05
2.58629171545543e-06
1.22829520982947e-05
-1.90815031498279e-05
6.60327062133592e-07
-4.76651367280651e-05
-5.67866165383034e-05
-2.36607312972272e-05
-5.24020114740022e-05
-3.43639112779377e-05
-3.9308119049981e-05
-3.08119011521521e-05
-1.20957113885299e-05
-1.70878759215536e-05
-3.70961131543668e-05
-2.51744779077425e-05
-3.4568629473583e-05
1.81676510238971e-05
-2.70606297681675e-05
-4.2391568982124e-05
-2.24155289818397e-05
-2.00331064680449e-05
-1.89115102839447e-05
-4.47087301479316e-05
-4.77866133956724e-05
9.74132980121559e-06
-4.87530402254244e-05
-2.62116001658592e-05
7.66916755345259e-06
-3.04472829611357e-05
-1.86964047595008e-05
-1.9502103506091e-05
-3.62564699664914e-05
-1.59633231680828e-05
1.22757087154633e-05
7.63304845062846e-06
-2.56476631286452e-05
-4.33858337535114e-05
-1.65798047751828e-05
-4.86327823579535e-06
-3.45774141647147e-05
-5.28859117144302e-05
-5.22639291096173e-05
-6.77512977287213e-06
-8.14893676524468e-05
-5.64444080522536e-05
-4.06241748152532e-05
-2.60189503910493e-05
-1.09669605819656e-05
-3.94122300394988e-05
-2.1259116509364e-05
-2.72982650729461e-05
1.11587192350686e-05
-9.23041409341899e-06
-7.59349278022557e-06
-5.84752733366403e-05
-1.970668098353e-05
-3.36777695803907e-05
-6.01633642895317e-05
-4.27050418482777e-05
-6.28883114532012e-05
-5.87628465019364e-05
-2.03950775078675e-06
-6.53672272422387e-05
-1.70344338557877e-05
-1.67375128790337e-05
-6.26895777042707e-05
-3.30317614936961e-06
1.65123457307199e-06
-5.16018114160862e-05
-3.35717829743082e-05
-3.39191175835564e-05
-2.70383020730912e-05
-4.68681870644576e-07
-1.16950065959377e-05
-4.66706059729332e-05
-1.72999889453848e-05
-3.80445982075965e-05
-4.5892244417025e-05
-1.57110749480874e-05
-3.77590171603168e-05
-2.03505615929629e-05
-2.67291840389742e-05
-9.47233009903691e-06
-2.73833372673746e-05
-4.31693410367376e-05
-2.15262129955295e-05
-4.35350423714636e-05
-4.35836425764622e-05
-3.61192218284645e-05
-1.40281826325355e-05
-2.28459520449008e-05
1.04502504277787e-05
-3.00999289217617e-05
-3.75116180563539e-06
-2.17531664681058e-05
4.73713137409413e-06
-2.47835430562797e-05
-2.01192677409332e-05
-1.72214551030139e-05
-1.33947569373593e-05
-5.7422215187162e-05
-4.00644279851692e-05
-5.37918285500831e-05
-5.35795554501868e-05
-2.28747421447414e-05
-7.39555265184899e-05
-5.20519245307957e-05
-6.31869789718153e-06
-7.38816421568639e-05
-2.09485991324165e-05
-5.45471759605238e-05
-9.77891478195651e-06
-4.30793971513067e-05
-1.9761153589002e-05
-4.82272424175364e-05
-2.85656134434423e-05
-4.27068883237916e-05
-4.07482874091446e-05
-1.39957110625173e-05
-3.02141556353498e-05
-3.75569906736797e-05
-3.69817890416636e-05
-3.48496865514082e-05
-1.90701299294843e-05
-3.29755987947055e-05
-4.72221172157126e-05
-4.6771084073822e-05
-1.71991336858006e-05
-3.75862519445527e-05
-3.53210722021197e-05
-4.08619162410707e-05
-3.98604940000801e-05
-5.60411366451996e-05
-3.57951090899674e-05
-4.54205186481437e-05
-2.28659737469126e-05
-1.7534592997432e-05
-3.813854610283e-05
-9.27328682855307e-06
-6.80212225045726e-06
-6.11298472695879e-05
-1.54765885530373e-05
-1.65263469899668e-05
-4.7121718923848e-05
-3.07817326455436e-05
-2.45720101916814e-05
-3.75787693183324e-05
5.24581522289046e-06
-1.54370033765926e-05
-4.64085375714028e-05
-6.93077556515351e-06
-2.05541933406169e-05
-5.8722456437575e-05
-8.25716687757033e-06
-2.66819800810069e-05
-6.10776457599167e-05
-1.67085265376567e-05
-2.23385666578457e-05
-2.09602960067447e-05
-4.60308785631286e-05
-1.05717385243562e-05
-2.59273657556259e-05
-5.84580749477183e-05
-5.83899292427227e-05
-1.24183644410038e-05
2.72840524055003e-05
-1.19597967545048e-05
-3.33965112259856e-05
-3.23367744699289e-05
-2.66126036512391e-05
-4.013560528124e-05
-8.8121683609368e-06
-5.69161607712287e-05
-3.11662881568163e-05
-2.22646842536116e-05
1.37841000711782e-05
-7.59028571590958e-06
-1.54699882502214e-05
-5.14798912168177e-05
-1.79855373611551e-05
-9.57039020111298e-06
-5.91960698375283e-05
-4.64515123769832e-05
-6.6397675567431e-05
-5.68856530645899e-05
-3.21955321284188e-05
-2.96478304551263e-05
-3.70715448458046e-06
-3.18354917013716e-05
-6.12916636290101e-05
-1.68861018287577e-05
-2.39500887296896e-05
-3.41031847598859e-05
-4.35556284505248e-05
-1.58820459357834e-06
-1.11430918317276e-05
-1.8901489280429e-05
-1.58639131105411e-05
-3.07493973684539e-05
-4.53303637040447e-05
-2.18761652892254e-05
-4.69092400266046e-05
-1.29542285785513e-05
-3.11372622488138e-05
-2.55083927479387e-05
-1.25905237078189e-05
-1.85134246674029e-05
-2.08328566774511e-05
-3.81573483364629e-05
-1.96979922944815e-05
-6.67766157815855e-06
-7.75825865807662e-07
-1.60049882640473e-05
-2.54475430706158e-05
-4.66656145150457e-05
-1.80426284027998e-05
-8.72014677586526e-06
-1.5007602621343e-05
-3.87999227820894e-05
-5.57130846921764e-05
-6.52679922627266e-05
-3.95641106216477e-06
-1.04227735398927e-05
5.21762943672836e-06
-1.12434707900806e-05
-5.219684309561e-05
-2.24647107130258e-05
-1.64944911187983e-05
-2.37574787408184e-05
-1.80075211271778e-05
-2.40827615663904e-05
-3.66988445556291e-05
-3.03377319669297e-05
-3.15633027082622e-05
-4.08626221404396e-05
-1.70577188337812e-05
7.92842859258676e-06
1.52612641476318e-07
-2.30403309831089e-05
-5.43747872206958e-05
-3.65391032219375e-05
-1.15294355194271e-05
-1.49388224149305e-05
-3.1957227721282e-05
-4.54812340330578e-05
-4.58222103230722e-05
-3.77505087386698e-05
-2.3270317108385e-05
-2.37569397214344e-05
-1.41553850450511e-05
-2.08712892279177e-05
-2.35636558851823e-05
-3.41952268157354e-05
-2.62927013944548e-05
-4.76226566165277e-05
-2.90421872360153e-06
-2.04441654898437e-05
-3.43391104278889e-05
-2.75346658351704e-05
-6.91513733573115e-06
-5.20420599788367e-05
-3.14606574120219e-05
-2.26599007867089e-05
-1.68818696443719e-05
-2.50024419080379e-05
-3.45915094537409e-05
-2.87270095768071e-05
-9.39814788875318e-06
-3.1679624074909e-05
-2.15566282254872e-05
-5.16513926356546e-05
-1.74856845661138e-05
-3.03154789728524e-05
-2.24183267644766e-05
-6.85329021947385e-05
-3.01509313114738e-05
-1.98725886557183e-05
-1.17098915282749e-05
-2.89284349943559e-05
-3.01164822493352e-05
-3.6935272409056e-05
3.13950032964264e-06
-7.0421607577448e-06
-2.61374700050889e-05
-4.1174463817325e-05
-6.71743708262289e-05
-4.28437155962251e-05
-5.05353774220194e-05
-1.74656930297699e-05
-1.75362022753975e-05
-4.27400117800933e-05
-3.43930998317847e-05
-8.92869346045083e-06
-3.58101413679144e-05
-1.99732201303117e-05
-8.41743248239217e-07
-3.38871736785098e-05
-4.02350710917443e-05
-3.6335615261433e-05
-2.80929483306755e-05
-5.29464829336382e-05
-3.64587095818874e-05
-1.02760461698183e-05
-9.80933985456005e-06
-4.98585664485175e-05
-1.97690165001563e-05
-3.29057008762543e-05
-2.23897978683395e-06
-5.43492220703282e-05
-4.24743270152598e-05
-1.58644666966512e-05
-1.648557879993e-05
-3.42034823878506e-05
-2.68835585432809e-05
-3.73742159167973e-05
-3.07097288014428e-05
-4.25742518979381e-05
-4.18629994943138e-05
-4.49980404059004e-05
-6.07709054306166e-05
-4.13131807649187e-05
-5.66341106163824e-05
-6.66447883530161e-05
-2.63999323763282e-05
-3.736668113522e-05
-6.15272449287309e-05
-3.09727425316484e-05
-1.52342639390941e-05
-1.78479488969158e-05
-1.09886953747348e-05
-1.24293458501322e-05
-6.66471303508439e-05
-5.33887865386691e-05
-5.141853138563e-05
-3.26723095737599e-05
-3.82240421772742e-05
-5.44910685127029e-05
-3.70506868247743e-05
-2.25373931745665e-05
-2.40715189648912e-05
-1.53065621019723e-05
-2.72715068903133e-05
-2.72339648058538e-05
-2.56826731594278e-05
-3.61420185222878e-05
-2.74521083290436e-05
-4.03853778175892e-05
-4.62696047490796e-05
1.56927197694602e-05
-2.63854196440856e-05
-1.54102469776526e-05
-9.61862079615879e-06
-3.09425000271804e-05
-2.48641957331999e-05
-3.28650526094892e-05
-2.15461533016256e-05
-7.38378355844495e-06
-1.96452614874908e-05
-2.70335161262021e-05
-3.72396184973815e-05
-3.97852287175166e-05
-3.82080801039946e-05
-4.96348424918872e-05
-2.54630706810229e-05
-2.67659452758201e-05
-2.406879697302e-05
-6.7724824214074e-05
-7.43553109599665e-06
-3.17827748478983e-05
-2.69934863644525e-05
2.80905506013518e-06
-2.86299287422628e-05
-2.29294246046425e-05
-1.10461165683794e-05
-4.67792779345541e-05
-4.84175482046128e-05
-1.36670838833089e-05
-4.36344424004423e-05
-1.15808355756671e-05
-5.14759060767219e-05
-7.43229019030633e-05
-5.0805794859254e-05
-1.55800381445688e-05
-1.78093512502423e-05
-1.85252099337129e-05
-2.92163719417382e-05
-2.63411765379354e-05
-5.48286267548284e-05
-2.79167272837377e-05
-5.71045782134351e-05
-2.81653538191152e-05
-2.5957241941703e-05
-3.03374383538758e-05
-5.6600709024647e-05
-2.03452349048304e-05
-6.88794442561612e-05
-2.31082508264311e-05
-1.19398764099862e-05
-3.59148895951805e-05
-1.40579665476861e-05
-3.69390862208543e-05
5.38006582335145e-07
-4.38248548739211e-05
-6.76246141708122e-05
-2.60684874486327e-05
-5.88783366372768e-08
-1.96446846271471e-05
-3.02529941306979e-05
-2.42914809425581e-05
-3.07035853918929e-05
-5.06658681506838e-05
-3.10942341910092e-05
-3.52734803431001e-05
-4.38505260236792e-05
-3.24091586048447e-05
-2.18984384470511e-05
-1.79601478543588e-05
-5.84284479809407e-05
-1.71023194359566e-05
-2.70645660061158e-05
-5.17189448396397e-05
-2.85756218287458e-05
-2.69411001556511e-05
-2.62402156614861e-05
-3.42673166413802e-05
-2.37492325780999e-05
-1.84819893571746e-05
-2.54969190805559e-05
-3.16530304466924e-05
-3.04520932622325e-05
-3.15209965591932e-05
-5.54916683930576e-05
-3.46972186538644e-05
-2.09612794434742e-05
-1.54587247874428e-05
-3.5782998612662e-05
-4.14147386505861e-05
-1.06411031659547e-05
-3.60196904628894e-05
-2.57735095128823e-05
-3.63815751857878e-05
-4.25833862594983e-06
-4.53075669622204e-05
-5.40652018997822e-05
-2.97081454142664e-05
-4.99247825495751e-07
-4.75747782936535e-05
-1.64983028887641e-05
-4.12019994637413e-05
-2.26129135885544e-05
-4.73023705044497e-05
-4.7883240712068e-05
-2.322565603889e-05
-3.72852738282611e-05
-3.81863416281549e-05
-2.14932042570996e-05
-8.16741940400546e-06
-4.30313142388334e-05
-1.57470338541274e-05
1.57363581948561e-06
-3.37609059358588e-05
-2.75318621020144e-05
-1.94592072812003e-05
-4.60566213195875e-05
-1.94068975186139e-05
-4.53674261431811e-05
-2.57344029790544e-05
-2.62361857113507e-05
-1.95621300336639e-05
1.58739688069967e-06
-3.04561167740255e-05
-3.82665143425942e-05
-2.39297858915214e-05
-2.6495027559411e-05
-1.75272633309272e-06
-2.27370528876632e-05
-2.76206055794845e-05
-2.33917431686706e-05
7.57572697049156e-06
-5.23598304473609e-06
-3.21989443152519e-05
-4.29282923459019e-05
-3.20297843850149e-07
1.68131087529028e-06
-1.56886357983235e-05
-2.48632240926086e-05
-2.30201860308748e-05
4.60610624958154e-06
-5.72908276619442e-05
-3.42015948712612e-05
-9.27168835837927e-06
-1.16551783312539e-05
-2.29685308939559e-05
-1.09184814902936e-06
-2.88949502964115e-05
-3.79193038924569e-05
-1.00142818689454e-05
-4.35716943856211e-05
-2.42099825029443e-05
-8.20904194537024e-06
-3.63285283792695e-05
-5.35850794955363e-05
-5.03717624203903e-05
-5.47568075960576e-05
-5.55199884635833e-05
-2.0603492875836e-05
-4.49413692249336e-05
1.30374248729342e-06
-1.12065931029033e-05
-2.09672015916694e-05
-2.29436682358108e-05
-2.55815669097262e-05
-1.65350461945068e-05
-2.58915902358035e-05
-6.63237266199348e-06
-4.55265137893566e-05
-3.73463479258286e-05
-1.31169945998934e-05
-4.81213044014628e-05
-2.00576957660283e-05
-2.99667330128227e-05
-5.71113024792205e-05
-3.08602996223505e-05
-4.62008369521588e-05
-4.12345939411795e-05
-2.28038466482254e-05
-2.2179516991352e-05
-2.84592986106157e-05
-3.47977410996845e-05
-7.46854996365895e-06
-1.64322721174463e-05
-3.11647190908622e-05
-2.30420221555281e-05
-2.73385798622957e-05
-5.6580822471686e-05
-2.53930606032312e-05
-3.39867137321241e-05
-3.63146681808473e-05
-2.79325167139232e-05
-1.77402077269028e-05
-3.69428964989981e-05
-6.11580511263871e-05
-2.63449340076456e-05
-3.17252883953173e-05
-3.5781748962587e-05
6.99548978313586e-06
-5.79259697681478e-05
-2.4407909047332e-05
-3.40409395042828e-05
-1.23698162675342e-05
-3.63925696229077e-05
-5.3493723239491e-05
-4.51633618824947e-05
-1.62095004435635e-05
-4.20718668915421e-05
-8.1233622982782e-06
-2.53940263427798e-05
-4.46372058581193e-05
-3.03717614776999e-05
-2.21899980583229e-05
-3.57372767849793e-05
-3.35499930720896e-06
-3.85910452633642e-05
-3.93440342008122e-05
-3.25097915052632e-05
-1.51913006280828e-05
7.72828272066092e-06
-2.47977382628928e-05
-8.18383941046937e-06
-3.20149275129594e-05
-3.09121517741119e-05
-2.84942160541342e-05
-2.83222399819922e-05
-1.54017593225778e-05
-1.97434946570402e-05
-9.27020597964247e-06
-2.68856614835999e-05
-2.93148532756875e-05
-3.66390573731227e-05
-1.89529845066134e-05
-2.55862088327923e-05
-3.32872558007472e-05
-2.61942915639438e-05
-4.39503834760036e-05
-3.14497551638401e-05
-1.64964634558852e-05
-1.09134341379104e-05
-3.67464353438018e-05
-2.70893033477856e-05
-2.32224403542501e-05
-7.99353184678268e-06
-1.72087046299949e-05
-5.149620507084e-06
-4.13808759201807e-05
-3.98126778905397e-05
-4.77184734291073e-05
-6.89563800250824e-05
-2.24558844558644e-05
-2.74028933892633e-05
-3.80994322546684e-05
-3.45373188850886e-05
-5.0480963038459e-05
-3.54671437340221e-05
-3.21666210767178e-05
-2.36418440806032e-05
-5.86734849708769e-05
2.2027205274675e-06
-3.71901652452187e-05
-5.39006195541506e-05
-1.6287578711041e-05
-3.66474739092576e-05
-1.46597150498534e-05
-3.19552233813395e-05
-5.14447203292307e-05
-2.17578585358053e-05
-4.47571059463963e-05
-2.72368485935185e-05
-3.16197392967309e-05
-4.0214195397737e-05
-5.44688619731292e-05
-2.85497650527509e-05
-4.20593080797006e-06
-1.80691807123295e-05
-2.78652309417292e-05
-1.10177019224972e-05
-2.36635264743293e-05
-4.25565871656832e-05
-2.25004533503074e-05
-3.56279266935805e-05
-5.0655080026376e-05
-5.05222442126036e-05
-5.47104555329377e-05
-4.96336902558542e-05
-1.1777371194239e-05
-2.23748079146397e-05
-1.7764974892753e-05
-3.69281397276712e-06
-3.830174737243e-05
-4.77619268244253e-05
-6.1233383278328e-05
-5.3947562717167e-05
-1.88496295622689e-05
-5.89510071439868e-05
-1.35946445363072e-05
-5.34933002314819e-05
-2.50095259313646e-05
-4.8067342312822e-05
-1.88511890565491e-05
-5.44679435968994e-05
-3.23741155241796e-05
-6.80608333418486e-05
-6.02614645615655e-05
-1.04268532416272e-05
-4.01325994693287e-05
-8.96021281900645e-06
-3.94961333275713e-05
-1.95549803817155e-05
-1.34959991379965e-05
-1.74019506474032e-05
-3.24817597432943e-05
-5.28483795304395e-05
-3.37931574411341e-05
-4.33683368293557e-05
-6.24263821323262e-05
-3.54812957227386e-05
-1.03880776618954e-05
-3.59690631904306e-05
-4.5871568110688e-05
-5.59535410186403e-05
-2.25206808675325e-05
-6.24524674596137e-05
-3.65747926632015e-05
-2.3318613460009e-05
-2.95525437631672e-05
-8.05020779486174e-06
-4.16727785244144e-05
-4.17008240631555e-05
4.70561925181803e-06
-7.70477680016768e-06
-2.92906609333479e-05
-1.77595764528079e-05
-2.41652827579236e-05
-1.80013881364609e-05
-4.10974455013891e-05
-3.59625259168724e-05
-1.00685390006103e-05
5.30598181582744e-06
-4.26621712720548e-05
-1.49481228883937e-05
-2.43471234126617e-05
-1.30881777432754e-05
-3.35879550554328e-05
-6.64348027489264e-06
-4.70204575696069e-06
-2.00659827261608e-05
-4.63713118470343e-05
-4.16504644685566e-05
-2.67254669810379e-05
-6.50518936978222e-06
-2.31480110055718e-05
-4.48711641531507e-05
-4.79162495737571e-05
-9.59936637017948e-06
2.2370258449281e-05
-4.48624460675818e-05
-1.93975034718471e-05
-4.25587648137482e-05
-1.32175310249898e-05
-2.25515718401091e-05
-2.68516842983155e-05
-4.14754909164245e-05
-2.42272939041728e-05
-3.56599864101252e-05
-1.58447382818116e-05
-1.2330224103101e-05
-2.12579358100661e-05
-3.5175728897282e-05
-6.13318652179821e-05
-4.42842216598272e-05
-4.08988788365421e-05
-1.85325052115979e-05
6.38551923386757e-07
-4.77507027707314e-05
-3.36234026865856e-05
-3.07990688891134e-06
-3.76314359692711e-05
-4.27215385967683e-05
-3.33802099043053e-05
-3.19129898632798e-05
-1.82042635906417e-05
-3.72704335194846e-05
-2.04195994393019e-05
-2.62924980119329e-05
-5.02319488283468e-05
-3.97876676805366e-05
-2.88826316030217e-05
-1.14279420166483e-05
-2.31046533709691e-05
-4.5341700888522e-05
8.11269002521336e-06
-4.44981170715053e-05
-3.10464312049424e-05
-3.55065396451889e-05
-2.70838541466559e-05
-3.17204094774248e-05
-2.01212835445305e-05
-2.58813892700909e-05
-5.02460532210002e-05
-5.11877295092451e-05
-3.66216826223495e-05
-3.39914781612127e-05
-1.15736665434756e-05
-5.38196731729336e-05
-3.62285952604547e-05
1.02515636782404e-05
-2.21638743916739e-05
-3.69101864721818e-05
-2.28395884875723e-05
-5.71567933717149e-05
-4.90822301375328e-05
-4.97878403724394e-05
-7.70482410455436e-06
-5.25805684658701e-05
-4.95947698234996e-05
2.92945287624185e-06
-4.7283223098314e-05
8.36602503618675e-06
-4.64481090331374e-05
-3.58713666712379e-05
-8.77207315422849e-06
-2.28524602966923e-05
-1.9715520760831e-05
-1.69572754786385e-05
-6.29214727224784e-05
-2.35128730053106e-05
-2.60118019298664e-05
-6.04516906952324e-05
-2.92380204248999e-05
-2.90580809711087e-05
-4.57206282324032e-05
-2.39009864774781e-05
-3.28145619854118e-05
-4.50576110560429e-05
-1.30508061187974e-05
-5.63952326325826e-06
-2.85314372816771e-05
-3.43127425805238e-05
-3.51538735689509e-05
-3.83276042258108e-05
-1.96109212555999e-05
-3.46728624117763e-05
-4.91911062946977e-05
-6.7774297707863e-06
-1.48060964584559e-05
-1.05487202555601e-05
-3.66944448370763e-05
-4.23696874747828e-05
-4.2733992448518e-05
-3.12117313847214e-05
-3.13448489931022e-05
-4.09158216656381e-05
-4.63261275745313e-05
-1.69311319748308e-05
-2.75700683569546e-05
-9.49677741404655e-06
-3.61376290640532e-05
-3.47237830866273e-05
-1.56405909249309e-05
-2.41602673904185e-05
-3.4156590628378e-05
-2.47819789552526e-05
-9.06118885331142e-06
-2.94174771638339e-05
-3.65347012139755e-05
-3.38284871237862e-05
-1.63317692598993e-06
-3.1827090656698e-05
-3.46130754377214e-05
-3.93795840524733e-05
-1.35527191838278e-05
2.8402223979772e-06
-4.61559447251623e-05
-3.00874685751493e-05
5.80444603700126e-06
-2.01994638354811e-05
-4.17445884235596e-05
-2.86728016611196e-05
-1.83988369376564e-05
-2.38094868212134e-05
-3.43703501439427e-05
-3.91207275356034e-06
-6.90352260925253e-05
-1.4679856492317e-05
-3.69317533588709e-06
-1.73680539908396e-05
-2.07524325980574e-05
-1.65584469714687e-05
-5.61525919167243e-05
-3.65468905705933e-05
-3.90150828394786e-05
-3.38243465024731e-05
-9.64648583565088e-06
-4.32283291416367e-05
-1.02701225686222e-05
-2.82503017298742e-05
-1.86283344462903e-05
-5.91725517255845e-05
-2.17209586282949e-05
-1.28976983070061e-05
-4.96091438424343e-05
-1.28343764420118e-05
-3.98867059109022e-05
-3.45013448538305e-05
-3.4116034236427e-05
-1.43996863507044e-05
-5.10194962276253e-05
-3.54258878271447e-05
-1.15390746366978e-06
-6.99438208172845e-06
-5.52747471276015e-05
-8.60542061294944e-06
-3.26767963008137e-05
-4.05634169549889e-05
-3.88956739197914e-05
-2.92904912457344e-05
-4.22961060629852e-05
-6.69934099974395e-06
-4.26832629490788e-05
-4.52401785747817e-05
-2.05163489447508e-05
-3.83982208268033e-05
-1.94456017423473e-05
-4.27801171515361e-05
-4.81057713733155e-05
4.70561475947428e-06
-1.2541189221524e-05
-3.744383824995e-05
-2.87907253811943e-05
-3.91741695553285e-05
-3.76755998643602e-05
-2.03535879011264e-05
-2.02996833831326e-05
-5.69927572766881e-05
-1.19827956007321e-05
-6.5250887808424e-05
-4.93863175939024e-05
9.28790958525339e-06
-2.31699158600776e-05
-2.16888192701982e-05
2.46645678375946e-06
-3.40683854671524e-05
-1.21161851098895e-05
-2.09489183565094e-05
-6.16232452839026e-06
-2.28865428539012e-05
1.31920619594535e-05
-2.497817096798e-05
-4.14892346355297e-06
-2.56594819975187e-05
-4.38118096495439e-05
-6.57673107460537e-05
-3.37582977862367e-05
6.83328923220122e-06
-3.08053040730654e-05
-2.11012705136973e-05
-3.3388633409824e-05
-1.63752238268464e-05
-5.04638283815278e-05
-2.45375824726255e-05
-3.14067348546379e-05
-2.130052964096e-05
-1.86924881800213e-05
-2.19226695061965e-05
-3.53563741931015e-05
-2.54553660174766e-05
-3.97572671289507e-05
-3.76242083519718e-05
-2.32471969048602e-05
-4.43742445943068e-05
-1.7617985368996e-05
-3.97160716484706e-05
-2.83507218516966e-05
-2.95159710774278e-05
-2.01051391930794e-05
4.39315091284819e-06
-2.0981052349865e-05
-4.40818261461595e-05
-2.18078165111631e-05
-4.28102589119412e-05
-6.90587869399429e-06
-4.36893061121347e-05
-2.42006144693307e-05
-4.68358895793147e-05
-3.71643446122858e-05
-1.86067680351634e-05
-6.14607612225516e-06
-4.23269025236343e-05
-2.98717743349755e-05
-3.75406944868373e-05
-3.45330065473347e-05
-1.50779833170465e-05
-4.0447484454761e-05
-1.76642874810629e-05
-3.1172489642159e-05
-4.57408262318672e-05
-3.49887074205861e-05
-2.55121653289781e-05
-3.67287562291995e-05
-1.11819174582192e-05
-3.99447697081007e-05
-9.73649819498445e-06
-7.91433066475317e-06
-2.51443441449771e-05
-5.79037185117108e-06
-3.57504480509262e-05
8.78067961969847e-07
-2.70735006852891e-05
-3.88796690605856e-05
-2.73805937454543e-05
-4.62626708358505e-05
-1.87263441169237e-05
-5.77533389451511e-05
-4.49440787683154e-05
-9.21189704722823e-06
-2.6611513874979e-05
-2.8920663712657e-05
-1.98121752497917e-05
-4.27576761194892e-05
-4.15823998255038e-05
-5.01351508777602e-05
-2.63028275893703e-05
-5.18306697137406e-05
-3.46885349384065e-05
-3.55961348809567e-05
-3.12653801173028e-05
-2.03279592252595e-05
-1.3031592928329e-05
1.1729917144984e-05
-2.43402832568392e-05
-3.31676769228432e-05
-2.35028855043563e-05
-2.14898647272192e-05
-3.62495088992791e-05
-2.45818844124878e-05
-1.5173822870042e-05
-2.1605262910445e-05
-3.36173383521332e-05
-4.54022161700761e-05
8.58285797724155e-07
-1.21911620597037e-05
-1.75072461710223e-05
4.40501859664549e-06
-1.07354683953011e-05
-4.12508349425344e-05
-2.51733000778598e-05
-6.14947822374528e-05
-3.12268807853502e-05
-4.81490179427098e-05
-2.13983411311937e-05
-3.460515764069e-06
-4.17139103847004e-05
-1.20370646560963e-05
-2.13964989856978e-05
7.62301179624981e-06
-3.68694672490058e-05
-1.7266219006431e-05
-7.067628335795e-05
-1.30659267017941e-05
-4.49083217228189e-05
-6.76397827785532e-06
-1.76560150963292e-05
-2.81089074931247e-05
-2.92360692329794e-05
-1.17506445698892e-05
-2.90582074915072e-05
-1.11921022121252e-05
-4.83188277637836e-05
6.27569459790151e-06
-6.35211131098492e-05
-1.04395336586331e-05
-2.9871402297692e-05
-4.09512189534252e-05
-3.19054483355987e-05
-3.75881694784295e-05
-3.86376356623613e-05
-4.52426810727221e-05
-1.41824737138212e-05
-3.96487608658738e-05
-3.36255852024723e-05
-3.53549292952828e-05
-3.63540438185494e-05
-6.45810391405612e-06
-2.09594289385172e-05
-3.89896739020705e-05
-3.61567591702259e-05
-3.50777923336074e-05
-3.33551519487846e-05
-5.02692919804032e-06
-2.05784077768235e-05
5.26032584042282e-06
-3.82546023339786e-05
-4.35474708504947e-05
-3.70450980829034e-05
-4.81554544363077e-05
-3.9156173850195e-05
-4.4049915914402e-05
-4.58022320665858e-05
-4.44018226402349e-05
-1.77516147202051e-05
-5.20245439661316e-05
-4.02905493940593e-05
-1.41425454144382e-05
-1.2196651172653e-05
-6.8236798755507e-06
-4.56209905350893e-05
1.26197097790643e-06
-3.44035093046566e-05
-3.67994332306229e-05
-2.48701471891902e-05
-1.73124213441094e-05
1.83600909600459e-05
-1.53489358907872e-05
-2.76894788087432e-05
-1.29882833782142e-05
-3.70122173983713e-05
-4.04726057210143e-05
-3.18455928306227e-05
-3.63416224600397e-05
-7.75596971409137e-06
6.03074895289704e-06
-2.41735340448221e-05
-2.78803265049415e-05
-1.51855072280382e-05
-3.34127385769282e-05
-2.69195681163631e-05
-2.00596321341433e-05
-2.47772510434232e-05
-1.06270069683138e-06
-4.40718906801575e-05
-1.46170154537838e-05
-3.93615527832902e-05
-7.4277305586159e-05
-2.94880209847878e-05
-3.94842232790605e-05
5.4559116523405e-06
-4.67362301030921e-05
-8.69936265613393e-06
-4.7721140263893e-06
-3.20505849951155e-05
-3.12650769369727e-05
-3.25500620618303e-05
-6.00684006590426e-05
-1.07818876919034e-05
-3.56722131118894e-05
-5.13726590271576e-05
-3.11307257559669e-05
-4.62275979799245e-05
-4.73504343506275e-05
-3.22159991942598e-05
-1.29080895914035e-05
-2.69688542314663e-05
-4.37996000582488e-05
-2.38913595663008e-05
-2.11589172663243e-05
-4.59158260495188e-05
-4.64216731795784e-05
6.66265411413081e-06
-4.93597947764589e-05
-1.39072830749288e-05
-3.66202399377941e-05
-3.65437475416424e-05
-5.88623417027982e-06
-2.44674790841004e-05
-4.25481151894308e-05
-5.78833355923235e-05
-1.51437833843977e-05
-3.21796087987053e-05
-2.6838122385097e-06
1.11430393756253e-05
-2.73466779283998e-05
-1.10656176893912e-05
-7.23310104728328e-05
-5.66132811264978e-05
-1.88815824283981e-05
-1.84305360332445e-05
3.06651770159694e-07
-4.79954577509391e-05
-1.42982418271073e-05
-1.48982989886495e-05
-2.74686174796107e-05
-2.81125525874734e-05
-2.38590721268838e-05
-4.19411827317972e-05
-3.82564348322101e-05
-1.02985306887609e-05
-3.51612960949835e-05
-2.92217232228328e-05
-5.01324437009836e-05
-5.05585640090794e-05
-5.65686454307301e-05
-3.53644454734018e-05
-4.00084870245036e-05
-4.22555961874239e-05
-2.38803007091285e-05
-4.22311740738443e-05
-5.94980820633178e-06
-1.82286490850998e-05
-2.42185044270941e-05
-5.21530650764322e-05
-7.88309366764493e-06
-1.88538967738566e-05
-5.86099230049548e-05
-2.10948704553441e-05
-3.24443252994393e-06
-2.35361419368159e-05
-2.06962004033706e-05
-2.88097321912606e-05
-4.44395573116688e-05
-2.07198522620978e-05
-4.27990044600299e-05
-3.0926481402283e-05
-5.14403148595488e-05
-2.61445959807755e-05
7.94863234995217e-06
-2.8440049218967e-05
-2.37625829173592e-05
-1.3892111772513e-05
-2.5772596391432e-05
5.57939300019245e-06
-6.8956166815625e-05
-3.04192320556485e-05
-4.60851024815566e-05
-4.57352735963483e-05
-2.98340718904366e-05
6.7235793793814e-06
-1.08455391383687e-05
-1.03055261951955e-05
-5.76753482850889e-05
-4.05781845398656e-05
-2.32589626748109e-05
6.59618790716326e-06
-5.52562707577552e-05
-5.72512454291976e-05
-3.18879605408838e-05
-2.27031411210206e-05
-6.3996112844918e-06
-5.19279020149089e-05
-2.01077135433883e-05
-1.27683289438132e-05
-4.94165039507887e-05
-3.25287721183988e-05
-2.92935925013658e-05
-3.33903587568885e-05
-2.66677542267273e-05
-2.27234531683694e-05
-6.22833962887418e-05
-4.32732485961402e-05
-5.10076622573957e-05
-1.87348066818191e-05
-3.18181134114829e-05
-2.16474354174307e-05
-2.46064335385499e-05
-1.25141972323729e-05
-3.16692426879127e-05
-4.51899343062472e-05
-5.9981402912478e-05
-2.10516774184788e-05
-3.71105022271566e-05
-3.64679249481567e-05
-2.06521610402786e-05
-3.83921984899772e-05
-5.88359674894362e-05
-3.48595859884017e-06
-1.67097179012786e-05
-3.641113404709e-05
-4.60698107468041e-05
-3.84850597032774e-05
-2.16531310906975e-05
-4.39173819421916e-05
-9.09786344604007e-06
-5.65347909655956e-05
2.69780563753604e-07
-3.44420819638362e-05
-3.64675941571243e-05
-5.23524268997908e-05
-6.12369872340624e-05
-5.36648427236485e-05
-5.12959978269422e-05
-7.13197726857799e-05
-3.13147081014728e-05
-7.0670318616509e-06
-1.53025574973171e-05
-8.09303502776023e-05
-4.46572906508671e-05
-7.74818414680644e-05
-3.44151636226861e-05
-3.35767235410958e-05
2.42291881451021e-07
-4.22896054732129e-05
-4.13585841756784e-05
-2.03972895185151e-05
-6.55238937788991e-05
-1.08026503447473e-05
-4.28751059783695e-05
-4.30846461057129e-05
-2.90966100512803e-05
-5.52978736166071e-05
-3.85786731842365e-05
7.89905163634161e-06
-2.21302908910328e-05
-5.81757619927558e-05
-3.96194603710015e-05
-4.21574520008532e-05
-3.30346495686648e-05
-1.42239834534687e-05
-1.12448674750484e-05
-4.53528953491361e-05
-3.08475553891774e-06
-1.09155917627802e-05
-7.48532961192594e-06
-1.6676831028312e-05
-3.15322666759529e-05
-4.55151823123824e-05
-7.75004251668622e-06
-1.59608178986041e-05
-3.64724666789513e-05
-8.39800738914264e-06
-9.79881576216234e-06
-6.66371347203449e-06
-2.62206145582381e-05
-2.55725273268397e-05
-4.511957229253e-05
-2.23854667372777e-05
-4.7391434708422e-05
-3.43065689255856e-05
-1.26783426515547e-05
-2.93202132816703e-05
2.87078487962975e-06
2.83335393673738e-06
-2.58538554158965e-05
-1.6189815745067e-05
-1.73490964043792e-05
-1.94395994129691e-05
-1.38014618707786e-06
-1.74735483354334e-05
-8.77722480814948e-06
-6.57546512667434e-05
-4.96447273297293e-05
-1.78245287824935e-05
-3.49889289802694e-05
-1.31274853673485e-05
-2.44925847709533e-05
-4.65483682081073e-05
-1.76501886076764e-05
-1.43515520409538e-05
-2.38171388835177e-05
-3.1009784900975e-05
-2.88690181136328e-05
-2.90258155379645e-05
-3.83618867775719e-05
-2.97735877373014e-05
-2.41088028049245e-05
-3.97006760993297e-05
-3.08595106575193e-05
-1.13106945116981e-05
-4.58487698149157e-05
-1.47633167851302e-05
-4.14639030679504e-05
-3.25598912020846e-05
-3.36873649416751e-05
-4.89438329777495e-05
-1.17257625309483e-05
-2.61298470879272e-05
-4.76010343978755e-05
-3.62806009966692e-05
-3.17295927018681e-05
-3.76690453376972e-05
-7.31587851832347e-06
-1.44501592689617e-05
-3.81768306444654e-05
-2.28437437523378e-05
-4.13977778393176e-05
-1.67745137761531e-05
-2.32025913784237e-05
3.02499384884372e-05
-3.11637997609141e-05
-3.34907671220178e-05
-2.54587584269111e-05
-4.15313031859855e-05
-5.89457569557122e-06
-4.18195447882965e-05
-9.33185158266773e-06
-2.00794269037092e-05
-2.20706343514345e-05
-6.5953334830941e-06
-1.79703364481755e-05
5.64228101671585e-06
-3.02845941898978e-05
-4.80736434213394e-05
-2.69724074769236e-05
-1.05334204240537e-05
-5.41626826827848e-06
-2.7152377282072e-05
-3.02960067111926e-05
-2.81090381020688e-05
-8.85966841251431e-06
-3.95910863306361e-05
-2.52618567552591e-05
-2.37523361009121e-05
-4.48504265635853e-05
-4.02870415390571e-06
-2.56753784641691e-05
-4.90906871390854e-05
-2.27080979583924e-05
-3.88520587410539e-05
-2.01705366594611e-05
-1.7606589202572e-05
-2.69786518423619e-05
-3.3581932074677e-05
-2.3243299497203e-05
-2.40779711385693e-05
-5.53777775980851e-05
-3.06935543324946e-05
-3.4740796628543e-05
-2.181953799071e-05
-4.03674159165903e-05
-4.89113135734225e-05
-5.33767669377448e-05
-2.57025217150891e-05
-3.52927938668224e-05
-4.24681172822771e-05
-6.04495085307416e-05
-1.27693068988398e-05
-3.40724926262396e-05
-2.16713608477843e-05
-4.30149897933219e-05
-4.19874899677474e-05
-3.90913602330959e-05
-3.42511413746497e-05
-2.1471939921135e-05
-3.26830355252881e-05
-1.46926993280497e-05
-3.03414953059533e-05
-3.40931889162962e-05
-1.39495110194316e-05
-2.87730965400069e-05
-2.66562564970362e-05
-2.09114099139618e-05
-6.75024817467106e-05
9.83800683435881e-06
-4.52089900532163e-05
-1.92277047157117e-05
-2.48076849569116e-05
-6.03042906012963e-05
1.43410842687098e-06
-7.50541805671771e-05
-2.59021061522999e-05
-1.13452881272339e-05
-2.9997777579983e-05
-4.87245288848334e-05
-4.31021296714167e-05
-3.31713722772949e-05
-5.40674210204625e-05
-3.24880820044897e-05
-1.38671915270223e-05
-4.29414607950166e-05
-1.65192822596733e-05
1.27007902541364e-05
-3.33784929223269e-05
-5.09034715151881e-05
-4.68807895215252e-05
-2.38957850088313e-05
3.01599938470423e-07
-2.99519832906235e-05
-3.6775658205217e-05
-5.1931171528199e-05
-2.01452253353232e-05
-1.276921369638e-05
-1.81369479853656e-05
-2.47725540314273e-05
-1.44758405611018e-05
-2.83838716310011e-05
-2.10301269207905e-05
-3.68140874561378e-05
-3.21798781644236e-05
2.20411179382278e-08
-1.34298704464596e-05
-2.17133391912014e-05
-2.8636736790555e-05
-2.95636243230799e-05
-2.75069472600106e-05
-3.07834809407402e-05
-3.054922751962e-05
-3.67586738642451e-05
-2.32253718852917e-05
-4.37900971239293e-05
-5.10245054533076e-05
-3.2820250407387e-05
-2.96653190625924e-05
-2.43127647125064e-05
-1.95433148209326e-05
-2.2822884015287e-05
-2.70077018361967e-05
-4.24588949769658e-05
-2.31027564338499e-05
-8.9306388864085e-06
-4.35164042205681e-05
-1.64331719387587e-05
-3.03153589806763e-05
-4.55371628537109e-05
-3.23834406499571e-05
-4.96105993003366e-05
-2.19578149096392e-05
-1.24122713680764e-05
-3.56504286291666e-05
-3.28650282898134e-05
-2.04094114057195e-05
-3.32601849781543e-05
-2.23985941580529e-05
-3.42876668310058e-05
-5.84012345989688e-05
-2.15449111410106e-05
-7.19966990001499e-05
-4.49980482479085e-05
-2.60372978578337e-05
-3.69372216928713e-05
-2.90591851380493e-05
-5.07662705157116e-06
2.06333634425334e-05
-9.53871029543756e-06
-2.23940118871809e-05
-6.39473801963763e-06
-8.20628013021232e-06
-4.05808945089714e-05
-3.6294254913025e-05
-1.44862124419805e-05
-3.05694359425237e-05
-1.52550511279397e-05
-1.91584650804853e-05
-4.88976650761225e-05
-2.37185830373957e-05
-5.50594072105767e-05
-1.66703964834065e-05
-1.85000797843061e-05
-5.35626513666882e-05
-2.56161216803699e-05
-2.71422883926208e-05
-4.61999676104835e-05
-3.7765219466933e-06
-1.72056750659e-05
-2.24372721039038e-05
-4.94400081344584e-05
-3.8675703962634e-05
-4.34401394323013e-05
-1.27868630124105e-05
-5.64178752051132e-05
-2.40391541060176e-05
-5.24029483139081e-06
-3.26205277223968e-05
-5.91602115637815e-06
-2.86977740162824e-05
7.35579538257891e-06
-2.993453697804e-05
1.448501121427e-06
-1.80445874783733e-05
-7.77539965169761e-06
-3.86788145972317e-05
-2.78748629008749e-05
-2.57065066131015e-05
-2.67365327278018e-05
-1.82922821563779e-05
-4.18719959639223e-05
-2.23448568015654e-06
-1.98717008419804e-05
-1.82965582736243e-05
-4.11055444655555e-05
-2.2791378458325e-05
-5.60404575173896e-05
-8.73591539811487e-06
-1.74834421248421e-05
-3.09543104778166e-05
-3.17868343833237e-06
-5.24726748352291e-05
-3.55562993566028e-05
-2.09801869798283e-05
-2.43485364819985e-05
-4.76204609349353e-05
-8.73874885625586e-06
-3.01587865854569e-05
-2.7163338109216e-05
-7.867395954682e-06
-3.05453331421393e-05
-4.21397113177605e-05
-6.2561668395306e-05
-4.54299514701797e-05
-4.2564112882687e-05
-1.79439990101719e-05
-4.35560555712383e-05
-3.62951863544118e-05
-3.44884587439614e-05
-1.18641192789095e-05
-5.54484518587684e-05
-3.16057164755466e-05
-3.37864836867211e-05
-3.48518183400719e-05
-2.36442882420597e-05
-4.21522412380922e-05
-5.16630675530349e-05
-4.47327328067012e-05
-4.64727578571119e-05
-2.79621175194983e-05
-2.69301377440229e-05
-2.19605174824211e-05
-4.14933653979139e-05
-1.08640556489811e-05
-9.49161568418779e-06
-1.68921298399539e-05
-4.66894897878372e-05
-2.74350157939202e-05
-1.92954391164803e-05
-2.32967218605928e-05
-2.33053173374516e-05
-4.22842138305969e-05
-2.83879737333282e-05
-1.51657928330951e-05
-2.45479815090169e-05
-6.47222753098185e-05
-2.10934139362216e-05
-1.22922120627809e-05
-1.24192075123033e-05
-3.04085959344657e-05
-5.30999598610028e-07
-3.187502226581e-05
-4.58554624652592e-05
-4.51398663734399e-05
-3.31798281284092e-05
-3.88930988851038e-05
-5.60525205959036e-05
-2.29541337157057e-05
-2.69556797144237e-05
-2.82244597285193e-05
-1.67253412051416e-05
-1.87473571507273e-05
6.8738812726787e-06
-5.34287961393471e-05
-2.93797385527267e-05
-4.08639760542793e-05
-1.74414583760593e-05
-1.0404742478464e-05
-1.65567951278577e-05
-4.34310695761076e-05
-4.09855712415303e-05
-5.42663910736753e-05
-1.94600400067698e-05
-2.49259333740833e-05
-3.4656261684596e-05
-1.81231594397499e-05
-7.04300349475054e-06
-2.46909507459225e-05
-2.88671007929346e-05
-5.44132051467692e-05
-3.32476697597489e-05
-4.12988574449237e-05
-2.36578166277871e-05
-6.79414212342418e-05
-2.20372696999527e-05
-2.48451299190033e-05
-3.50995712110345e-05
-3.80691779869931e-05
-7.86807093545167e-05
-1.77095123533173e-05
-5.91174940922791e-05
-4.68184866398302e-05
-2.12522670966564e-05
-4.00399360889367e-05
-7.478136486523e-06
-1.70487988821748e-05
5.42867812162621e-07
-2.7471847402402e-05
-3.90044150287343e-05
-3.48096344364083e-05
-1.84344373576919e-05
-2.76884237878855e-05
1.87181206234789e-06
-3.0467697138872e-05
-2.29505744333801e-05
-3.39723089678233e-05
-4.39122466697038e-05
-2.50791017257508e-06
-4.71146681431092e-06
-1.83946134918912e-05
-5.43842555538095e-06
-2.89423150420776e-05
-1.62199824085094e-05
-3.50960753221874e-05
-1.35146210856128e-05
-1.22825495680566e-05
-2.73923694316234e-05
-2.62587534061248e-05
-4.30202256067812e-06
-3.92247208147828e-05
-1.68511471928578e-05
-2.05472515300452e-05
-5.73142024923714e-06
-4.71573146056059e-05
-1.83800646547099e-05
-1.08022454717315e-05
3.77593464037017e-06
-3.57952611459433e-05
-1.45578746718455e-05
-6.44470882980093e-06
-4.81961498019242e-05
-3.61617407010636e-05
-5.18569297683845e-05
5.77674226434935e-06
-2.04161830931462e-06
-3.71664445367005e-05
-1.12217200293621e-05
-3.92302962978571e-05
-2.12144424108974e-05
1.08868617793338e-05
-1.3262364700752e-05
-3.65404503677295e-05
-2.36418643202822e-05
-1.74253744598308e-05
-3.47038505811716e-05
-5.88783974260539e-05
-3.43916323766147e-05
-2.38981411422637e-05
-1.92566686114171e-05
-5.13852072745288e-05
-1.93037400491373e-05
-4.55843455498637e-05
-2.60939593836361e-05
-2.46245782201523e-05
-2.65615896566249e-05
-6.36394855662602e-05
-3.03172140966739e-05
-4.08867099879416e-05
-2.64038429065613e-05
-3.5954089893364e-05
-1.47216118089939e-05
-1.61719384254247e-05
-3.26573272638974e-05
-2.98064493835088e-05
-4.98251831696448e-05
-1.54592919867391e-05
-2.09511453974838e-05
-4.77832833494048e-05
-1.66934943973042e-05
-2.90740451835609e-05
-5.17712030407567e-05
-4.0129424728052e-05
-3.83017945067042e-07
-5.22820979600364e-05
-4.11166069083828e-05
-4.60217140051522e-05
-3.26003905582178e-05
-3.85570499217584e-05
-4.50020046012802e-05
7.65988945851937e-08
-2.67689513067608e-05
-2.7213708381824e-05
-2.45560587713721e-05
-2.36263639494051e-05
-2.93280385218355e-05
-3.520135453736e-05
-3.21744503734222e-05
-4.48584953368284e-06
-2.73916387519142e-05
-1.69827884674678e-05
-4.22896715194289e-05
5.79965978541181e-06
-4.76973282613205e-05
-2.95868283764751e-05
-1.00038159080485e-05
-4.24634218139095e-05
-3.50641498245772e-05
-1.70817315697886e-06
-3.4234660174465e-05
-2.76999810782716e-05
-3.38000821348456e-05
-6.02096973443684e-05
-2.43803180286777e-05
-2.45805310953947e-05
-3.99257274375848e-05
-6.01010395925955e-06
-1.81586116916608e-05
-4.27610000845289e-06
-2.42906186452204e-05
-4.24170429401884e-05
-2.70797050549463e-05
-3.31477445278222e-05
-5.46911497818996e-05
-2.67016969797056e-05
-5.31320324546707e-05
-4.46950627362428e-05
-3.70634132149049e-05
-3.74870343005354e-05
-2.01517423594174e-05
-3.20152170560687e-05
-2.28568933940302e-05
-3.05277194645666e-05
-1.05784760444355e-05
-2.72797547672388e-05
-3.70208959385267e-05
-6.01174131161916e-05
-3.80952150296584e-05
-2.24304486706603e-05
-3.73339457470372e-05
-4.46027116733936e-05
-1.02529908914042e-05
-2.62621164921748e-05
-4.97255030616967e-05
-2.90256079198815e-05
-1.671520379811e-05
-1.94428159996681e-05
-4.91604467423423e-05
-1.57027388447814e-05
-4.34416888259378e-05
-3.03227883061207e-05
-1.48975334810636e-05
-3.04933451558256e-05
-2.196941676652e-05
-3.5092567412109e-05
-1.26139938356579e-05
-2.59852701980867e-05
-1.21568297837626e-05
-4.8061828836484e-05
-5.44244426222315e-05
-1.80361296137776e-05
-4.31621202999576e-05
-1.55695728264058e-05
-2.6367424524873e-05
-4.17025964899588e-05
-2.4575833897349e-05
-1.21274922920679e-05
-1.5187875356863e-05
-4.41936077915872e-05
-2.05416391564124e-05
-8.46586621017483e-06
-4.20759703395228e-05
-1.94476284505472e-05
-1.96531332204979e-05
-2.64858974731489e-05
-4.89669577078221e-05
-6.66027281131072e-05
-3.52701312132949e-05
-3.32117791159109e-05
-4.17211282665064e-05
-2.99310251278575e-05
-4.87443776360569e-05
-1.97888347083696e-05
-2.03441598315675e-05
-6.37582891478621e-05
-3.13587646323208e-05
-3.19365660128147e-05
-6.33659059316915e-05
-3.32755638600314e-05
-3.27354126283604e-05
-2.72528416329586e-05
-4.8195570341653e-05
-2.93782393688691e-06
-2.63844819366901e-05
-2.95495585794455e-05
-4.09083901226911e-05
-3.19734199474211e-05
-2.86951448413941e-05
-5.95327637508272e-05
-2.06209334656597e-05
-4.68061236335867e-05
-2.47858431336612e-05
-5.02796979589019e-05
-4.20010383803508e-05
-3.21308384793115e-05
-2.73228539231521e-05
-1.83956098493008e-05
-3.89643420013999e-05
-3.38364177316709e-05
-2.30143268479433e-05
-4.59337809092327e-05
-3.1541600898357e-05
-3.09859805082207e-05
-3.82969727716136e-05
-1.58471089483966e-05
-2.389059821407e-05
-4.30874912878518e-05
-2.06980664302667e-05
-2.74586331049062e-05
-2.38573450004428e-05
-5.91479283567089e-05
-3.92281785832176e-05
-1.23495443285651e-05
-3.90813802778094e-05
7.17373468993924e-07
-4.35180897176505e-05
-3.04638917127005e-05
-3.19594232553217e-06
-4.38874358020589e-05
-2.58931088926584e-05
-2.52660814947779e-05
-5.96436508679376e-05
-2.32900875173415e-05
-3.76662820484441e-05
-3.0657905823827e-05
4.88470526052395e-07
-5.25143207570009e-05
-4.04736739979882e-05
-3.66958489718603e-05
-2.54834380149672e-05
-2.44447964494424e-05
-3.38355039750987e-05
-2.7655708795774e-05
-1.29660169127647e-05
-1.99776153439288e-05
-4.52409568285683e-05
-5.02823836139594e-05
-3.87169845139969e-05
-5.55552167092708e-05
-2.93811307844649e-05
-3.28067703097903e-05
-1.31124646856104e-05
-4.50579069690365e-05
-2.33988883751993e-05
-2.02544893309907e-05
-4.83960114159549e-05
-1.88592496038474e-05
-2.68549863513873e-05
7.83905174032404e-06
-4.96833454913112e-05
-2.0129660489798e-05
-2.83529479952636e-05
-3.25087029840418e-05
-2.77331246119023e-05
-2.5472352369244e-05
-1.69295711533519e-05
-2.63356293872144e-05
-4.56787718585011e-05
-2.35924481504356e-05
-4.53551613366989e-05
-2.64869816515774e-05
-3.82771537852156e-05
-1.47173855532392e-05
-2.27043580881001e-05
-2.48209247804901e-05
-3.35438020633807e-05
-2.89961596914526e-05
-2.48224052478285e-05
-3.82659806421153e-05
-2.63155283003045e-05
-5.21177079421567e-05
-4.10840887960267e-05
-1.38140713615066e-05
1.68210116210223e-05
6.41437047740219e-06
-2.29526207249047e-05
-1.10754101808157e-05
-4.40235990770941e-05
-3.94720686095872e-05
-3.4419303603091e-05
-2.42806542843188e-05
-3.95827733408131e-05
-5.73179823916524e-06
-1.26111675075918e-05
-2.39106464801692e-05
-1.63231728805273e-05
-3.02237322516669e-05
-1.71110449341069e-05
-4.12740928106685e-05
-3.13571336894238e-05
-5.08152330689934e-05
9.00263832734752e-06
-5.22270666434865e-05
-6.0449193822563e-05
-2.2636396305196e-05
-5.19110758508046e-05
-3.61998560803915e-05
-2.50426984998683e-05
-1.69671447693353e-05
-1.38249707506404e-05
-2.32559131305152e-05
-1.78090997609546e-05
-3.44113900149968e-05
-7.42547596227917e-06
-1.20697350692348e-05
-2.33186587882934e-05
-2.48612667218383e-05
-1.50125965297478e-05
-3.30800702909269e-05
-5.61120280853944e-05
-5.72692892486002e-06
-4.4892236691439e-05
-4.09811009066124e-05
-4.97211588222322e-05
-8.04205876862166e-06
-5.36000201187808e-05
-1.41679381522575e-06
-5.20856401954369e-06
-3.55326365088512e-05
-3.18350594441254e-05
9.7042377951933e-06
3.50420400959155e-06
-1.88098211118205e-05
-3.94258870574096e-05
-5.5602392237703e-05
-3.96379488384972e-05
-1.86234748665463e-05
-3.85586054524128e-05
-1.69848992663578e-05
-1.56221583402215e-05
-2.78873857637163e-05
-6.97512459625555e-05
-4.28651782996825e-05
-2.46772387607735e-05
-2.06736242864431e-05
-4.60824708907734e-05
-4.30873209483644e-05
-2.80171361258835e-05
-2.82355624922061e-06
-4.4941948850893e-05
-2.89025537434411e-05
-3.94774526385995e-05
4.119137843694e-06
-3.25837606901678e-05
1.74442886635531e-06
-2.94748069426094e-05
-3.23360840733283e-05
-7.43657283779153e-06
-4.65844853226192e-05
-3.95624443537582e-05
-2.49850223738705e-05
-3.5406867754633e-05
-2.08441374273186e-05
-4.84432129460425e-05
-1.52665914358376e-05
-8.17109678268902e-06
-1.23448680595896e-05
-3.91268037375307e-05
-2.69159187001642e-05
-1.38085434331658e-05
-2.02766229720383e-05
-6.9569818692509e-06
-8.36335448778164e-07
-3.55414697187035e-05
1.6067060159617e-06
-4.62596938695968e-05
1.69623550806722e-05
-1.57450046537628e-05
-1.67814879274866e-05
-2.60105270351707e-05
-2.17033745007025e-05
-3.75862890595534e-05
-1.45366884504931e-05
-2.59920886649299e-05
-2.61338664650671e-05
-3.02472166264602e-05
-1.94888890123781e-05
-3.08682048569e-05
-3.95938044416045e-05
-4.06056461806539e-05
-3.55156954584601e-05
-2.42882155740911e-05
-3.25765515050563e-05
-2.74955653458814e-05
-4.81892678975481e-05
-1.98792376191395e-05
-5.55589325798393e-05
-4.38181285673255e-05
-2.21895140833893e-05
-2.85089284641701e-05
-3.84973025857517e-05
-6.04794575097546e-05
-1.53024291109305e-05
-2.97205066781064e-05
-2.58847812108226e-05
-1.59868670203143e-05
-7.53180460158579e-06
-3.4040392766197e-05
7.54009213477241e-06
-3.45000514995225e-05
-4.75950051430525e-05
1.46672677642777e-06
-3.77167408488755e-05
-5.0479872345876e-05
-6.0121083689225e-05
-2.67511807649445e-05
-6.49904133731035e-06
-4.37504015906135e-05
-3.08112520770143e-05
-2.79181275685495e-05
-4.07634153338023e-05
-4.44078985226856e-05
-1.1684015818778e-05
-2.84406528720633e-05
-1.8900950824126e-05
-2.20035328437682e-05
-1.1529819774781e-05
-4.98205711897909e-05
-1.46280182224289e-05
-5.46747308810056e-05
-3.27756763873302e-05
-3.68884711034206e-05
-3.680636907307e-05
-3.60325479713962e-05
-4.28885946372348e-05
-3.13525865336476e-05
-6.79311046226052e-05
-4.74366991401377e-05
-3.08185103125425e-05
-5.55050078587887e-05
-3.39976440420415e-05
-2.9766403725007e-05
-4.19486622723077e-05
-1.32637414354567e-05
-7.71730158036175e-06
-1.39088215211595e-05
-4.12465987892372e-05
-6.04392651543489e-05
-1.46729714566236e-05
-3.02227932028677e-05
-4.46777071956213e-05
-6.90749153958693e-05
-4.83139496492315e-05
-4.64032010198592e-05
-4.91953855872948e-06
2.3942591192246e-06
-3.29272253410287e-05
-2.77709329452904e-05
-5.06032888593589e-05
-3.42844421484249e-05
-2.61561832892001e-06
-2.32235915102396e-05
-4.98347738075969e-05
-2.96103195114891e-06
-2.24009586684525e-05
-3.78856180486683e-05
-1.49141397650153e-05
-3.56874301249905e-05
-3.25559808710738e-05
-2.51604428844608e-05
-4.21207429302355e-05
-2.03133825830599e-06
-5.59670594047268e-05
-3.29222861814723e-05
-1.54125229348779e-05
-3.46352473064769e-05
-2.71501675681158e-05
-3.42734352112982e-05
-4.07731228383325e-05
-6.04151601720312e-05
-5.54865450464717e-05
-4.15532608868784e-05
-3.0077444538436e-05
5.90762339705683e-06
-1.68570938306607e-05
1.14546885613061e-05
-1.73652573460191e-06
-3.1871506915406e-05
-2.75210001032268e-06
-4.0556964096105e-06
-3.32597649169061e-05
-1.39342951164898e-05
-3.94167857320481e-05
-4.61496106365962e-05
-2.4739926703105e-05
-3.06919612418276e-05
-4.71932466352901e-05
-4.54498202298669e-05
-5.03086087999835e-05
-3.53893785437134e-05
-1.03907517194322e-05
-1.67167281574574e-05
-2.02461999213877e-05
-2.55397789796914e-05
-1.18315078372156e-05
-3.78992394166892e-05
-4.58266036790223e-05
-3.07695482423058e-05
-2.9271417021735e-05
-4.4521171120517e-05
-1.67604566068802e-05
-3.4258915102509e-05
-4.85746695728398e-05
-3.81271810912834e-05
-3.56153603754353e-05
-2.31390338448142e-05
-3.93529107127767e-05
-5.2384236312858e-05
2.50073902479238e-07
-9.4009195671712e-06
-4.88608832368203e-05
-2.06335157871913e-05
-1.56251021965383e-05
-3.97042623662791e-05
-1.81103783487502e-05
-3.69970985635857e-05
-3.91821468385831e-05
-4.20045154506829e-05
-5.14113015215202e-05
-2.04172709640345e-05
-1.89893026606159e-05
-2.56546605646005e-05
-2.93060435801161e-05
-1.12913094360469e-06
-5.16124189758783e-05
-3.40012794992795e-05
-3.34985212911346e-05
-3.98686181236651e-06
-1.53346724000089e-05
-4.934717065953e-05
-5.16001390972032e-05
-3.88839840974869e-05
-2.63520227303355e-05
-2.18498543801257e-05
-3.90323631674417e-05
-8.44685721438704e-06
-3.99069246538296e-06
-3.0981698488463e-05
-3.38967730367548e-05
-3.29985355667142e-05
-6.14711511418496e-05
-5.76587492839512e-05
-4.37950398552065e-05
-3.23833319576209e-05
-2.97945290805166e-05
-5.52689673231495e-05
-3.01282917936264e-05
-6.76058224622444e-06
-2.96939035186235e-05
-1.49108504076037e-05
-4.65365946028922e-05
-5.66224219734495e-05
-3.77386155786569e-05
-4.51347776773493e-05
1.19077138644002e-05
-3.60762517313353e-05
2.21888765519326e-05
-2.108150285853e-05
-1.49158883278807e-05
-5.28751688630327e-05
-3.53948589729673e-05
-4.20374809658102e-05
-2.73365114312278e-05
6.16319587070717e-07
-2.86866146385225e-05
-4.56978494725791e-05
-2.22258841677618e-05
-4.11303172985286e-05
-4.74102813593176e-05
-5.06756721600826e-05
-6.7746415526365e-05
-1.3013639083031e-05
-1.7698135839012e-05
1.88978982452818e-05
6.01183993497717e-06
-1.31605114624884e-05
-3.80042696237829e-05
-3.79535747592278e-05
-9.30586375922998e-06
-3.71568866789009e-05
-1.7982880323853e-05
-3.52019135616374e-05
-3.55187493201946e-05
-2.67169148163874e-05
-6.52450234932452e-06
-5.95702276674156e-05
-4.70657556681648e-05
-7.16161770716825e-06
-1.71767137371714e-05
-3.79402148664847e-05
-4.62043287716164e-05
-8.16383786693695e-06
-3.49932212570308e-05
-3.20747020748451e-05
-5.81697567243814e-05
-3.52433414404184e-05
-4.89972121866685e-05
-3.42385839919312e-05
-3.54623324225091e-05
-1.24855302823304e-05
-2.66674299275281e-05
-3.49450913187914e-05
-6.86565777886289e-05
-1.5498186616708e-05
-2.33429765251709e-05
-4.24757816940335e-05
-3.05638094432842e-05
-3.29541398900817e-05
-3.0260470935531e-05
-4.90001255289088e-05
-4.00486088650763e-05
-4.16952238699336e-05
-2.85619404517856e-05
-3.22568528401482e-05
-4.56869385086184e-05
-5.47590187931654e-05
-5.89617904879604e-05
-2.72037959784029e-05
-4.01408047613248e-05
-3.58821504108941e-05
-5.46182388950404e-05
-4.23938683775957e-05
-6.12763013328347e-05
-3.78829122755697e-05
-3.21820523773436e-05
-2.52276918575155e-05
-4.58823761406288e-05
-3.31001629351062e-05
-3.26709026940942e-05
-3.34646583266144e-05
-2.89691712732761e-06
-5.46918627279424e-05
-2.5214888907544e-05
-4.39055165515983e-05
-2.92773834860599e-05
-4.36152947039367e-05
-2.87840091574157e-05
-4.43992225602454e-05
-3.42512355220233e-05
-1.70132567027525e-05
-2.83675347451101e-05
-3.12259392607736e-05
-6.53577290383682e-05
-3.58653396562028e-05
-3.90313301229344e-05
-1.35924684526487e-05
-2.91789567164671e-05
-2.81465134650248e-05
-1.81227025816046e-05
-5.11169268241447e-05
-1.91713079161073e-05
-3.23176042835159e-05
-1.7304992690295e-05
-3.99921290797159e-05
-4.4785083659995e-05
-2.44666921918487e-05
-3.77958030627293e-05
-1.27405082751825e-05
-1.93295623370347e-05
-3.21252189490777e-05
-5.37525741083718e-05
-3.78897710965974e-05
-4.32227929050198e-05
-4.49494756762394e-05
-1.12040785619272e-05
-4.22232786327918e-05
-2.39287265741214e-05
-1.84898025771832e-05
-5.48340594268796e-05
-2.90410845748386e-05
-3.23509383558459e-05
-4.14777990759406e-05
-3.72562668636016e-05
-2.65401574267035e-06
-1.42769818072561e-05
-3.25168685726029e-05
-2.99419605546713e-05
-6.38805049110343e-05
-2.37487880287684e-05
-3.57593461352981e-05
-2.37870898263902e-05
-2.90382070862027e-05
-1.06497255887566e-05
-5.76707513169648e-05
-2.95776233174758e-05
-3.79767145031365e-05
-2.89765670958866e-05
-2.2428928870345e-05
-1.72830863988369e-05
-2.71566836693349e-05
-2.26453554853683e-05
-3.56524263673678e-05
-2.79140394761568e-05
-5.25434639625034e-05
-4.5727301118682e-05
-2.14180113359578e-05
-4.12800521264924e-05
-2.96162329570081e-05
-8.01546470143104e-06
-2.49002142106504e-05
-1.70601527706774e-05
-1.03180233855981e-05
-7.44504983000424e-06
-5.11851638693229e-05
-5.20652053897408e-05
-4.71926221201573e-05
-3.08117524310182e-05
-3.18735281965616e-05
9.92285965245971e-06
-4.91524227786893e-05
-1.92538177396425e-05
-3.44902735640773e-06
-3.10892987504084e-05
2.15583438913729e-06
-5.2781765672073e-06
-4.85016471739055e-05
1.11123672398208e-06
-2.94518619584331e-05
-2.58507639330913e-05
-3.70367238007309e-05
-1.37354542239955e-05
-2.43823214957097e-05
-2.54624671111304e-05
-2.28876893137964e-05
-3.65967572908415e-05
-1.2101375295393e-05
-1.51703476756059e-05
-4.39986583355777e-05
-5.46802408015213e-05
5.54613309539002e-06
-4.64761329163524e-05
-3.01592796733154e-05
-3.64780602941528e-05
-7.40563736729776e-06
-1.16739693267084e-05
-3.38071571032711e-05
-3.34588454330954e-05
2.20188657107278e-05
-2.98462477336571e-05
-4.18927166914199e-05
-3.26677519981267e-05
-4.23073512536919e-05
1.60512535660291e-05
-3.23557387956907e-05
-5.65932419860621e-05
-3.17456660828161e-05
-3.83065602570764e-05
-2.41719227560203e-05
-3.23343190849905e-05
-4.2020636257008e-05
-1.4180339402718e-05
-3.02370829601927e-05
-4.05275800973356e-05
-3.09305937352741e-05
-3.64658001329969e-05
-1.28974380880802e-05
-3.74892591265938e-06
-2.37233714780441e-05
-4.35340918564771e-05
-1.78404396718776e-05
-2.97490360006637e-05
-3.95779908493095e-05
-4.37507585018511e-05
-2.09708230845114e-05
-2.48840668235046e-05
-2.96847678534674e-05
-2.0751811469556e-05
-4.41811608278494e-05
-3.64333798553733e-05
-1.02427882788396e-05
-3.05633612356672e-05
-2.08167643610069e-05
-3.20954369356794e-05
-3.48666314015742e-06
-2.94472887392569e-05
-3.33810469920674e-05
-1.56206501384364e-05
-2.86662281241418e-05
-1.27662358544867e-05
-2.47690508107999e-05
-3.53825246883641e-05
-2.15701338720925e-05
-2.4819148498217e-05
-1.60460298299051e-05
-2.07105740228913e-05
-2.97888048228474e-05
-8.13078981055223e-05
-2.25373179364661e-05
-3.49364732257325e-05
-3.57499544828746e-06
-2.75849199874394e-05
1.69622473118112e-05
-1.78046171104151e-05
-2.88250902705953e-06
-4.22329767863149e-05
-2.83921453148618e-05
-2.26466486647128e-05
-1.9098713632797e-05
-4.07135389595104e-05
-2.97880990442741e-05
-1.88553036721524e-05
2.35976971528136e-07
-4.08540456042156e-05
-4.71694241709714e-06
6.67389184908464e-07
-1.74911021826944e-05
-2.47562336308968e-05
-1.50382776482435e-05
-4.12068548462634e-05
-5.9075191817163e-06
-3.38901300863263e-05
-3.11690110322156e-05
-2.14673784708867e-05
-1.85300183987385e-05
-9.22585303877149e-06
-2.96464323961007e-05
-9.94208397373135e-06
-1.9710237856574e-05
-3.50643468249594e-05
-1.25016302624862e-05
-3.34666176680926e-05
-3.90350061768346e-05
-3.32775499395076e-05
-3.21180534540581e-05
-3.52526215041525e-05
-1.77509415104596e-05
-4.54520104705451e-05
-6.13270918969325e-05
-2.45014272901745e-05
1.0117676051464e-05
-2.57727376882352e-05
-3.39818080613322e-05
-2.91030079620453e-05
-2.50495137713678e-05
-5.37040982252194e-05
-5.51775650909351e-05
8.46983697773098e-06
-1.66939073905223e-05
-7.94082344588579e-06
-2.29973848130319e-05
-1.19227855420122e-05
-2.24421427928501e-05
-3.59783643645042e-05
-2.60003648937583e-05
-3.66553595990087e-05
-3.59154024701763e-05
-1.60262005123053e-05
-4.18476889513289e-05
-5.30800768902511e-05
-5.99607735208741e-05
-5.85517446443617e-05
-3.13808531083506e-05
-5.38022963177696e-05
-2.59401919369065e-05
-5.17296095069037e-05
-3.10844019412961e-05
-2.24462771622099e-05
-2.31077032957235e-05
-2.99605601125021e-05
-2.29604767889341e-06
-2.0535875232876e-05
-2.4465782916298e-05
-4.33857698995625e-05
-2.07720483610647e-05
-3.25105445603272e-05
-1.94769903018942e-05
-1.24033849910826e-05
-1.95373982078194e-05
-1.23271285166967e-05
-2.88251663944389e-05
-1.70225615531649e-05
-3.67142440445576e-05
-3.57659698269406e-05
-1.81847120273288e-05
-6.12407500830525e-05
-1.49961801862081e-05
-2.4011307382032e-05
-3.02279679821273e-05
-6.10093639720839e-05
-4.69996788635597e-05
-2.20635792307625e-05
-3.44960571578471e-05
-2.38440051686669e-05
-4.46546828855701e-05
-1.10893001860331e-05
-1.40609094654637e-05
-1.0423892420408e-05
-2.89285645096525e-05
-2.24295378075048e-05
-3.07063289176895e-05
-2.82350182268484e-05
3.74660931675071e-06
-1.01222723554437e-05
-7.91169385897272e-06
-2.87359070607735e-05
-8.68295353172524e-06
-4.34666048999503e-05
-4.81610692181436e-05
-8.03063470566705e-05
-4.06108215850068e-05
-2.23926206419081e-05
-5.86931193628586e-05
-4.58515778081652e-05
-4.0281902421518e-05
-3.86682869608172e-05
-2.62268235652607e-05
-2.70716700583541e-05
6.6561650821085e-06
-8.50809896941334e-06
-4.10446561699259e-05
-3.52579454043035e-05
-6.09883770370953e-05
-7.57253383007795e-06
1.14392166470137e-05
-2.78606223262818e-05
-3.08778877332615e-05
-6.64487047611221e-05
-3.26977822181958e-05
-1.40025627443866e-05
-9.67276642219661e-06
-3.87251971514054e-05
-1.3560577292423e-05
-3.66785184848635e-05
-3.74985121128706e-05
-5.38722056558158e-05
-3.877483356403e-05
-4.71404515900011e-05
-8.20939455552958e-06
-3.67734858103579e-05
-5.11285693288454e-05
-2.40075078023168e-05
-5.65898015110016e-05
-2.35532822521678e-05
-1.5273405646949e-05
-3.67797195387307e-05
-3.70393613430407e-05
-3.28870247989665e-05
-4.00260109982955e-05
-1.87794227106759e-05
5.11610692899751e-06
-2.51830626291716e-05
-3.58249107606286e-05
-2.26262983357124e-05
-2.09392907965207e-05
-4.33850231320602e-05
-3.45262301344991e-05
-3.37089796758542e-05
-3.44455811505538e-05
-5.19588322235811e-05
-3.00301803846737e-05
-3.13218792817873e-05
-2.52224542970995e-05
-1.69978333770725e-05
-4.39900340214272e-05
-1.37005097243458e-05
-3.0332972461034e-05
-6.18036310802257e-05
-8.80796823479803e-06
-4.33210549885532e-05
-2.35916232150796e-05
-4.14518322863487e-05
-3.31101620649776e-05
9.73731991078622e-06
-3.95558827034122e-05
-3.1665173221928e-05
-8.32363354583907e-06
-2.56951433772545e-05
-2.96257994296979e-05
7.98350522919777e-06
-1.46287618017287e-05
-3.94192463525779e-05
-2.7566675832741e-05
-2.76004193917005e-05
-2.35770079981323e-05
-2.42088641537614e-05
-3.21929432253243e-05
-2.71320598788967e-05
-6.34374267763564e-05
-3.36073711139966e-05
-2.69674643950008e-05
-1.30440930359669e-05
-1.88436434579802e-05
-4.08295924032647e-05
-4.00547038715568e-05
-2.42248603583849e-05
-2.27111776722212e-05
-5.97863122849496e-05
-2.8644874177604e-05
-3.35951955902366e-06
5.58506215568951e-06
-3.92423925724303e-05
-3.02519830027134e-05
-2.70224640011414e-05
-4.09420094786001e-05
-1.23999537347554e-05
-1.57596078762422e-05
-7.24746896508087e-05
-1.06164933009516e-05
-4.20919308568169e-05
-2.46191059109372e-05
-3.44536854146974e-05
-3.58639386497522e-05
-5.98188768237582e-05
8.13445255680877e-07
-6.66939271429052e-06
-9.95695166595831e-06
-3.08453024793125e-05
-2.89009763593666e-05
-8.46611708772867e-07
-7.02854118935322e-06
-5.90786494895122e-06
-3.7741418773016e-05
-4.44787166353637e-05
-9.8838591770838e-06
-1.6867320350506e-05
-2.88506388430495e-05
-3.62007961405644e-05
-2.77503074689593e-05
-2.64842413467293e-05
-2.20407212569099e-05
-2.77961480607916e-05
-3.70829078107819e-05
-2.85219549087658e-05
-5.55034514232087e-05
-2.95957169840005e-05
-2.87905768292243e-05
5.5132792193523e-07
-3.98264250531666e-05
-1.98904844288027e-05
-4.74380724679766e-05
-3.36869868433279e-06
-1.76190646154952e-06
-2.2940324602145e-05
-4.21177400363237e-05
-4.29431837387161e-05
-1.32061894848024e-05
-5.2334367577488e-05
-5.08999647268973e-05
-1.88124469529186e-06
-2.11318137687104e-05
-2.17707573109159e-05
-1.86736432641707e-05
-2.13548919428208e-05
-2.10349907626492e-05
-2.3513206580504e-05
-3.01105638987831e-05
-1.2856943686276e-05
-1.81802297907411e-05
-3.64498940721185e-05
-2.89143123811791e-05
-3.42487488037317e-05
-2.16263095120537e-05
-2.04241913356729e-05
-3.16143219746537e-05
-3.87183425523731e-05
7.86771471283648e-07
-5.45911407151696e-05
1.57321309518656e-05
-2.36030342015851e-05
-2.90285289666927e-05
8.84677216050352e-06
-6.15302619142454e-06
-3.1204022996231e-05
-1.52156126087218e-05
-3.96703814907811e-05
-1.28117499529591e-05
-1.54940479289407e-05
-2.12290888561752e-05
-1.77333951260344e-05
-2.03495345009262e-05
-4.09501477322046e-05
-4.69807149413621e-05
-5.05416712460801e-05
-5.99586159747414e-05
-1.94026179536795e-05
-2.77520816784865e-05
4.99518807391779e-06
-6.94019545148307e-05
-2.71006727744125e-06
-1.41620975937536e-05
-3.75114927763319e-05
-2.4041531563381e-05
-7.88367373062748e-06
5.23424174510681e-06
-2.61802794221819e-05
-1.94692015485999e-05
-3.33370348547532e-05
-3.61252933957979e-06
1.39085275796089e-05
-3.42072917642854e-05
-3.54773778907926e-05
-3.38021975365949e-05
-4.8513488448524e-05
-1.81042741149693e-05
-2.55341753880076e-05
-1.09542737809389e-05
-1.54877305189956e-05
-8.73960750584884e-06
-4.71225973088644e-05
-5.70071500575504e-05
-3.35340472953991e-05
-4.46357408460434e-05
-4.68737586587699e-05
-2.77162710785983e-05
-1.8597270810976e-05
-1.87804317457796e-05
-5.25552266933213e-05
-3.02646924748109e-05
-2.75581528257187e-05
-2.87279658929359e-05
-3.18718754956808e-05
-2.34889548013932e-05
-3.13592010727176e-05
-3.17809126376971e-05
-4.15932267093813e-05
-1.23761582904198e-05
-6.00826768345728e-05
-2.61404973827769e-05
-2.81470996007361e-05
-6.68473184444721e-05
-3.44699348788259e-05
-1.61155190847172e-05
-5.96570326310253e-05
-1.75571590339793e-05
-3.16707723634322e-05
-4.29392829845588e-05
7.62535199049562e-06
-3.72399649009372e-05
-3.56613383985043e-05
-5.11764344196971e-05
2.86662848992694e-06
-3.30082336217568e-06
-3.27909542473422e-05
-5.95356716497884e-05
-4.22140504716463e-05
-5.49713811825407e-05
-4.11946926349391e-05
-2.29204140424169e-05
-4.04913257284875e-05
-9.13150721201074e-06
-2.27789238988345e-05
-2.35918106716423e-05
-2.82338676706266e-05
1.27501575758295e-06
-3.02103248330228e-05
-3.06566123060661e-05
-1.81485960531676e-05
-6.54945580283029e-05
-2.11769972046164e-05
-2.77317412744777e-05
-6.70425956035624e-05
-2.27414993773003e-05
-2.78358018673689e-05
-8.09514128346052e-06
-3.34709849188831e-05
-3.43754892959246e-05
-4.02592410264419e-05
-1.26789122056636e-05
-2.51516767086478e-05
-1.10060438574401e-06
-5.07829114756359e-05
-2.30747391969943e-05
-1.54547591030858e-05
-7.52908569276533e-06
-1.41273895239209e-05
-6.60805308730404e-05
6.40850167232646e-06
-4.59936795407483e-06
-6.11023014687101e-06
-3.91336885289432e-05
-3.42158324360176e-05
-3.52511319693866e-05
-7.83192346920102e-06
-5.04486894091409e-05
-6.54910855862641e-05
-3.57656210996161e-05
-3.85558977935785e-05
-9.43739393418533e-06
-1.76769194017994e-05
-2.94090199015544e-05
-1.52177941125649e-05
-3.90399855714709e-05
-2.59134634764189e-05
-1.21957919065954e-05
-2.87722307458351e-05
-2.47815567987437e-05
2.79144025016236e-06
-5.95906078951465e-05
-4.55288242746693e-05
-4.66904516093649e-05
8.58056332413224e-06
-2.23427665028407e-05
-3.97316347556723e-05
-2.30891582167904e-05
-2.73969714732441e-05
-2.11184118480272e-05
-3.13782887407926e-05
-6.2090538145773e-05
-2.94030736250322e-05
-3.10667531219207e-05
-3.84277523144353e-05
-5.2680067537227e-05
-3.65469298039264e-05
-3.26115106636534e-05
-4.7128902445044e-05
-1.63785731021098e-05
-4.74236673672482e-05
-2.04186283785792e-06
