# Supplementary material for: Research on computational propagation and identification of mine microseismic signals based on deep learning
Source: PLoS One. 2025 Oct 22;20(10):e0334641. doi: 10.1371/journal.pone.0334641 (PMC12543183; doi:10.1371/journal.pone.0334641)
Supplement: S8 Data — (ZIP) [file pone.0334641.s008.zip › 000100900002849.xlsx_0.txt_24.txt.txt]

-4.52527106553168e-05
-3.90764724956872e-05
6.54240392618738e-06
-3.08376341514257e-05
-5.60145957434006e-06
-2.25087515068722e-05
-5.07665967975859e-05
-4.56214364967301e-05
-3.1666287735721e-05
-2.41994322711144e-05
-4.46541731743965e-05
3.76595840533879e-07
-6.99716748991559e-05
-5.05299983144148e-05
-1.90614470332759e-05
-3.82550007930973e-05
-2.83860885090102e-05
-2.5230707657227e-05
-2.77587287290836e-05
-9.57254044132289e-06
-3.05273754740625e-05
2.90634450821834e-07
-4.92955418598922e-05
-3.52166618240012e-05
-1.94391548491156e-05
-3.82779918084242e-05
-1.03356898984887e-06
-1.89708936839659e-05
-7.28756333125045e-06
-1.96327619730873e-05
-5.20456610191765e-05
-3.68766587161497e-05
-2.43697315290519e-05
-4.59391675333348e-05
-1.70843967185658e-05
-1.01262538070483e-05
-3.28562790925739e-05
-2.77068013022229e-05
-3.48064812290005e-05
-1.74146260223826e-06
-4.73192136959754e-05
-2.45049654780036e-05
-2.8037958011674e-05
-4.25277624346908e-05
-2.59564932698231e-05
-4.8635389617262e-05
-2.17797515476908e-05
-1.22970917835976e-05
-1.23859633924927e-05
8.87402669084738e-07
-3.76185596713597e-05
-7.51005690242392e-06
-2.04712060489664e-05
-5.57620512462612e-05
-8.64187423720462e-06
-1.99393937668503e-05
-2.60687032858623e-05
-1.98928161272927e-05
-3.84667800309181e-05
-3.97601668765907e-05
-7.00245732190957e-06
-1.84334402251411e-05
-4.06752204083318e-05
-6.07223963924814e-05
-1.55556132727575e-05
-1.69652283677145e-05
-1.01011321376549e-05
-3.81862520369562e-05
-3.98056810735421e-05
-1.61289167871618e-05
-3.12772967992983e-05
-3.30558322612677e-05
-3.04733635431452e-05
-2.98354502758962e-05
-2.76301251343185e-05
-3.77310968001943e-05
-4.64142290283492e-05
-4.72686113369836e-05
1.03438457574825e-06
-1.04365043007363e-05
-3.30205903254623e-05
-4.46491564597074e-05
-3.20623338785604e-05
-4.65618367959669e-05
-8.96758964539354e-06
-6.78266572513574e-06
-3.58769772779608e-05
-4.34121345881823e-05
-2.10952938210913e-05
-3.45450343339322e-05
-2.39447124959857e-05
-4.99805388738829e-05
-6.92507828934817e-05
-5.10410378013931e-05
-3.42765018590479e-06
-1.17427364246523e-05
-1.6571330454654e-05
-3.38640847825592e-06
-9.59876654091326e-07
-4.76144831471867e-05
-4.2176178317149e-05
-2.83483395810622e-05
-3.59337254646803e-05
-4.93838172628216e-05
-5.33713255108177e-05
-4.57268373592408e-05
-2.55218981597891e-05
-3.23146294281019e-05
-6.11776569279365e-05
9.40063365110998e-06
-3.6048150521416e-05
-4.01012075230179e-05
-5.05070314679412e-05
-9.79468727862604e-06
-4.4592764741417e-05
-8.83640505549717e-06
-3.50577012356428e-05
-1.56507479728999e-05
1.69667893622751e-05
5.71707046320197e-06
-8.62336247161712e-07
-5.53790575961717e-05
-3.19693795833854e-05
-1.02476523089063e-05
-3.09296597707571e-05
-3.77802525154069e-05
-4.23098413239163e-06
-3.18713624364699e-05
-2.70791106178548e-05
-6.16019408430143e-05
-3.88021463657409e-05
-4.17784936070587e-05
-4.04112424711157e-05
-8.54859371904077e-06
-4.13483396555955e-05
-3.97458865120183e-05
-3.68557569915983e-05
-1.92409124838867e-05
-4.25069806233419e-05
-3.11441136834013e-05
-5.18958842129047e-05
-1.30657402574045e-05
-1.90784818090057e-05
-4.61055205970376e-05
-2.34112572522285e-05
-1.87808103309693e-05
-9.71154737650528e-06
-3.27001396870532e-05
-3.23270971713631e-05
-1.54337681111727e-05
-3.43702388418284e-05
-2.94695326786219e-05
-3.98935317639477e-05
-3.44150085099457e-05
-2.82843024707002e-05
-6.84871120460378e-05
-3.4330018162891e-06
-4.75627896733373e-05
-2.68859539803837e-05
-3.01118157352853e-05
-2.69999323838571e-05
-2.76112446246913e-05
-4.4299823699734e-05
-3.42574814825327e-05
-4.7692497521139e-06
-2.16547594909613e-05
-3.25392862135985e-05
-3.39077699684224e-05
-2.13996053150639e-05
-1.26823989205971e-05
-4.1296661038681e-05
-3.74455474924095e-05
-2.42191660943493e-05
-3.21604867716582e-05
-2.80518385949663e-05
1.0981868028193e-06
-2.29302848820104e-05
-6.02364888663306e-05
-2.27126351528556e-05
-2.27238462789273e-05
-2.66692876887075e-05
-4.432545831054e-05
-4.69718979698568e-05
-8.77534621029355e-06
-6.00288801393541e-05
-3.68395681117128e-05
-3.02647434553044e-05
-5.72648871315069e-05
-1.39998213478036e-05
-3.10138888724589e-05
-1.02032553004812e-05
-3.78079072562213e-05
-2.5566287437958e-05
2.36538512434576e-06
-6.91036152246438e-05
-3.17035925496714e-05
-3.56731710937733e-05
-3.78606738818691e-05
-2.30761033413214e-05
-5.80693721906956e-05
-3.08073918406848e-05
-6.40394734389704e-05
-1.7444993703827e-05
-6.3730716634283e-05
-4.2385195296671e-05
-2.65158114207655e-05
-3.11806789864759e-05
-4.12549229260005e-05
-3.07214643357399e-05
-2.78700217434507e-05
-3.20790987280473e-05
-2.98022278917439e-05
-1.92396121622768e-05
-1.97690423249809e-05
-6.0402757729234e-06
-3.02432852084079e-05
-2.60309289471382e-05
-3.29526007665589e-05
-1.64897154239597e-05
-1.93004487934409e-05
-3.8759354114803e-05
-2.70809147521224e-05
-4.6731549915644e-05
-1.85108174600885e-05
-2.91518368486288e-05
-3.77415748879456e-05
-4.19746541381069e-05
-1.48278499146268e-05
-3.89674595464872e-05
-1.30532861704451e-05
-3.08456130427297e-05
-3.59215288228062e-05
-3.85458617685214e-05
-3.68651382990545e-05
-2.39443461714117e-05
-3.38897001723689e-05
-5.96823278612589e-05
-3.46669245441458e-05
-3.7877627478494e-05
-3.59905601277476e-05
-3.7813525963879e-05
-1.04221719273809e-05
-1.80074451589837e-05
-3.18756162536191e-05
-1.80672852640137e-05
-1.93811936066771e-05
-2.85022440345345e-05
-3.055879247142e-05
-8.63502006294173e-06
-4.33048569789709e-05
-1.85627869735923e-05
-3.85638935540411e-05
-8.7148600563688e-05
-3.45324889235746e-05
-1.19304447400094e-05
-3.53859886482599e-05
-2.54708668793077e-06
-1.90077542089351e-05
-3.65932599776851e-05
-2.70403805229222e-05
6.7963718804638e-07
-4.33930864583009e-06
-3.13006153745224e-05
-2.32002090425097e-05
-3.74514979053443e-05
-3.73423017672864e-05
-1.05022242482305e-05
-3.08761554168051e-05
-2.87479026742834e-06
5.39849622430708e-06
-1.75313983132529e-05
-2.83011661940515e-05
-2.59332577093868e-05
-3.73086843591861e-05
-2.27702866221799e-05
1.79821048374794e-05
-2.58382774291769e-05
-2.00705143698375e-05
-4.97436285222138e-05
-2.28548726118681e-05
-1.37169075439889e-05
-5.31812128886968e-05
-2.53503917313625e-05
-5.35751281953562e-05
-1.76046619628429e-05
-1.30190730668534e-05
-1.41318837535171e-05
-4.97465819301249e-05
-1.77548180427863e-05
-2.45575385877248e-05
-2.70408291533556e-05
-1.9912314526099e-05
-6.39319551294729e-05
-5.06414746933155e-05
-1.91094356527177e-05
-4.56821036055438e-05
-3.39052963584306e-05
-6.40841587245755e-05
-3.07284058592975e-05
1.05349933941936e-06
-4.70752939799935e-05
-3.58523897827897e-05
-1.94747850461239e-05
-2.40210111790842e-05
-3.12462613572484e-05
-2.46257653710045e-05
-2.9487833950416e-05
-3.80796342663987e-05
-3.3254102506974e-05
-5.04514000850403e-05
-7.14089025113975e-05
-4.79840379291923e-05
-3.20330380088744e-05
-2.61193471796912e-05
-3.39472209933952e-05
-1.96617771785332e-05
-1.17132243184206e-05
1.7826213452941e-05
-1.89361305849829e-05
-1.27269964134886e-05
-4.94105704836453e-06
-3.82203672481695e-05
-1.77905205039572e-05
-4.51264867087421e-05
-3.21767208993691e-05
-3.47236043941747e-05
-2.05964857812808e-05
-2.4090159219986e-05
-4.39891532712873e-05
-2.57209453709915e-05
-2.70087125733268e-05
-3.32163279935957e-05
-2.8910619482372e-05
1.33198121048593e-07
-1.12992729989648e-05
1.2963635779868e-06
-4.98308556453946e-05
-4.75159888547626e-05
-1.49633576740748e-05
-1.33156612432995e-05
-3.927794722651e-05
-3.50261029718669e-05
-4.09956606238287e-05
-4.62281326924988e-05
-4.04066354428479e-05
-2.54827874842315e-05
-4.83231296162312e-05
-4.45870871441599e-05
-4.02471471413387e-05
-4.94754923368744e-05
-4.70889377808602e-05
-2.09810588966517e-05
-3.44257102310782e-05
-2.73298137567849e-05
-1.44361069110458e-05
-3.48082211471408e-05
-1.34296894173314e-05
-2.41451056843539e-05
-5.37188746015567e-05
-4.1417196023455e-05
-2.18731891267401e-05
-1.5112322243221e-05
-5.41895278233516e-05
-3.8680354486003e-05
-3.6604213791242e-05
-3.80285231687532e-05
-4.15900452503136e-05
-5.170987652072e-05
-3.36061694066717e-05
-7.57860821012504e-06
-1.55937221925047e-05
-1.08225881356171e-05
-6.85973265168693e-05
-6.656289016528e-06
-1.62123830154115e-05
-4.05713059986919e-05
-3.46407696820338e-05
-3.14595168555814e-05
-4.93668182524615e-05
-6.61557243568962e-06
-4.41624532686731e-05
-1.99516571166732e-05
-2.19756881853775e-05
-6.39924772553481e-06
-2.0563822717943e-05
-4.59670643895872e-05
-3.61831054522555e-05
-5.45332642493486e-05
-8.50063920329591e-06
-2.43473276332068e-05
-5.64362442652731e-05
-1.57062287978608e-06
4.16327343305472e-06
-2.4965633852348e-05
3.11407971078203e-06
-2.20431686401757e-05
-3.57933482171574e-06
-2.59104956068069e-05
-4.06436195895409e-05
-3.11964274638512e-05
-2.66965634244988e-05
-3.41919995145552e-05
-2.34269746310978e-05
2.72945818693598e-07
-5.36633378829299e-05
-2.59314323224331e-05
-2.1089134083259e-05
-2.91964595773059e-05
-2.44472278231106e-05
-1.97267693653561e-05
-3.40398702210276e-05
-3.68653199883875e-05
-1.50914508027358e-05
-4.42172044210361e-05
-4.49454070281551e-05
-1.92244059876104e-05
-3.89483692472265e-05
-2.76655169802687e-05
2.59210851826712e-06
-5.16827016377775e-05
-1.69662715941953e-05
-2.63614275886821e-05
-1.32696950349961e-05
-5.95520273211079e-05
-4.64543979023287e-05
-3.34264741958413e-05
-5.2762940944163e-05
-4.54136363325854e-05
-4.65813135867566e-05
-4.90621404235756e-05
-3.10112601297817e-05
-3.04950708945403e-05
-4.09700101414151e-05
-1.23228738334851e-05
-5.85742928396206e-05
-5.14913435784299e-05
-5.37606280988065e-05
-5.33131045525838e-05
-3.10058291784133e-05
-2.59277319411043e-05
-4.1053627994977e-05
-5.02779371789883e-05
-1.8930996298213e-05
-2.13684534476972e-05
-4.97857039428034e-05
-2.70419608665537e-05
-4.65755612153557e-05
-3.25770074375359e-05
-2.22866702872584e-05
-4.37705496561605e-05
-2.71801552492426e-05
-1.14434356489547e-05
-9.85054726294723e-06
-3.81703590908576e-05
-4.69536531503085e-05
-7.00594291426596e-05
-3.69932573808612e-05
-2.16338009282911e-05
-1.51297792274204e-05
-5.60977424565343e-05
-5.68336430087331e-05
-1.16471038062243e-05
-2.89211008950005e-05
-3.15683102392427e-05
-1.39197266501081e-05
-3.62928576252192e-05
-1.89348908815643e-05
-4.17709552678156e-05
-4.73293999481081e-05
-8.46629191773709e-06
-2.60631016077395e-05
-1.72205889882703e-05
-3.16785356037808e-05
-2.18141771410631e-05
-2.17025993714956e-05
-3.12959182411567e-05
-4.05226715057294e-05
-5.46228366364047e-05
-6.00998202282121e-05
-5.74210200495724e-05
-3.44925607685842e-05
-4.36893240927203e-06
-3.84758601637723e-05
-8.71991509806982e-06
-3.60489572931734e-05
-5.75709638038239e-05
-3.47739031516778e-05
-1.77509498197089e-05
-1.78397694565015e-05
-3.0787044110305e-05
-1.64143871287158e-05
-4.27685921194694e-05
-6.43375363971493e-05
-3.19106994524986e-05
-4.9691240761555e-06
-3.28033769622085e-05
-6.18338995005829e-05
-3.27552872038997e-05
-1.33638748080251e-05
-1.16889004171328e-05
-1.37063484518439e-05
-3.3103780989194e-05
-4.04868205078086e-05
-1.27570834572863e-05
-1.57996646738662e-05
-3.16058319581933e-05
-5.91151574222757e-05
-1.64894253115871e-05
-2.13158108615328e-05
-2.15861886292704e-05
-2.28537229763436e-05
-2.82623075271411e-05
-1.08861573217755e-05
-4.58007082655594e-05
-8.41772471111293e-06
-1.51978516422997e-05
-2.12061976449152e-05
1.05632409619842e-06
-1.60146253204989e-05
-4.01629571116452e-05
-4.10310710962911e-05
-2.67125979077733e-05
-4.32564141522668e-05
-2.32295693436549e-05
-3.0815122313948e-05
-3.73644236151706e-05
-2.76215983826166e-05
-2.42729701491273e-06
-7.49730522441843e-06
-4.37193728633123e-05
-1.34082550957586e-05
-3.09182751695484e-05
-1.39473389782095e-05
-4.10354108666148e-05
-3.95578961607723e-05
-3.42389666636181e-05
-1.90688780918861e-05
-3.65572897809762e-05
-3.64951851379462e-05
1.3837029188151e-05
-3.75003019290277e-05
-3.09826110193153e-05
-3.8689538063006e-05
-1.33516163500247e-05
-5.57380926722625e-05
-6.48561478917918e-05
-4.40426928979e-05
-2.57274451347013e-05
-7.86507456428217e-06
-1.95120669895624e-05
-2.31662623173051e-05
-3.59396131583317e-05
-5.19226793343486e-05
-3.89258577930639e-06
-6.90568600729427e-06
-4.93496789327305e-05
-4.04066222335409e-05
-2.9129419678218e-05
-2.82048758183882e-06
-6.94444758944525e-05
-7.30543547045212e-06
-3.23604178136648e-05
-2.43590886575547e-05
-3.20517964033664e-05
-4.94637531864849e-05
-1.32669787193966e-05
-2.97145961521782e-05
-4.41072905761063e-05
-2.18435128932361e-05
-3.63855892716204e-05
-2.56422056975404e-05
-4.15850357936739e-05
-5.00203603700851e-05
-2.46808635606164e-05
-4.55063405830599e-05
-5.09432381210689e-05
-1.2506342706163e-05
-1.24555845198556e-05
-2.50457307377068e-05
2.72486340764547e-06
-4.34873341352446e-05
-3.50021549891963e-05
-4.91705649017172e-06
-1.69204759581164e-05
-4.10420899748065e-05
-3.8359146735924e-05
-8.07534723379386e-05
-3.94357272337425e-05
-2.60640818881876e-05
-1.94234159563214e-05
-2.47856877273167e-05
-5.75957132227462e-05
-3.38786423621912e-05
-5.32871643125155e-05
-5.72120387387887e-05
-1.1228741367878e-05
-4.04378642115287e-05
-2.34011838727613e-05
-3.71598926367637e-05
-5.45370271448412e-05
-1.67436567261714e-05
-7.4772645880796e-06
-1.82874519869321e-06
-4.19296903406639e-05
-6.53893843513836e-06
-6.40961950192593e-06
-3.7285027638056e-05
-5.21694757553582e-07
-5.41396047474925e-05
-3.16612128333593e-05
2.46756555959136e-05
-3.30635285552495e-05
-2.73538717981369e-05
-2.66226004085814e-05
-4.38949749515822e-05
-2.90219317922956e-05
-8.18293736496248e-05
-3.12503136967141e-05
-2.19444074778888e-05
-1.97916048465546e-05
-5.6273825383629e-05
-1.52024264922667e-05
-2.15196779181866e-05
-3.87999963711824e-05
-1.80729747470253e-05
-2.60644486221271e-05
-2.7751140529487e-05
-4.03658348914138e-05
-3.71544304163625e-05
-3.85426355081977e-05
-6.88920103040767e-05
-3.52981016032262e-05
-4.96969798676085e-05
-4.75207986859688e-05
-1.92933102387702e-05
-6.01758470904645e-05
-4.16374951598059e-05
1.36697027914767e-05
-2.91553463588113e-05
5.75565359429524e-06
-2.65654209148659e-05
7.34583786657892e-06
-1.98746230285186e-05
-3.62160507143038e-05
-2.1483911954165e-05
-5.55319590076878e-05
-8.98139027571972e-06
-3.11974727252992e-05
-5.29465229212752e-05
-3.61534380801606e-05
-9.37374589942413e-06
-5.89561364128084e-05
-4.85603690221204e-05
-3.78649659147614e-05
-6.09539043680679e-05
-1.78875192027476e-05
-2.10555969063041e-05
-3.89534759505591e-05
-5.34559627162048e-05
-4.24505120967755e-05
-2.60245050894286e-05
-3.05963821682335e-05
-5.30439457340613e-05
-6.37342763367986e-06
-2.57216434274202e-05
-4.85282112153657e-05
-2.40325429590541e-05
2.99797994320759e-06
-4.03272983007122e-05
1.31687208250493e-05
-3.04377949657234e-05
-4.50732453552032e-05
-1.97492587030109e-05
-9.3737383589533e-06
-3.31063000483052e-05
-9.09023479123463e-06
-2.06145544340417e-06
-4.39423418467987e-05
-2.53412203816396e-05
-2.1711388614843e-05
-3.26242245578153e-05
-4.45086027500632e-05
-2.53623200937053e-05
-8.14933587902891e-06
-3.97339229565725e-05
-8.97560456130987e-06
-3.43764293628342e-05
-2.088355761531e-05
-1.89518316591706e-05
-3.45727963751201e-05
-3.27559241330282e-05
-3.34749662469537e-05
-2.18626652643765e-05
-5.11988762214975e-05
-4.27083990045997e-05
-4.74005720456908e-05
-3.58561239709521e-05
-6.12130818051839e-05
-2.45813860352003e-05
-1.23279524539938e-05
-5.34124359197955e-05
-4.72039382381621e-05
-1.61475164771885e-05
-9.55018508685854e-06
-3.85595668652057e-05
-1.49725227618627e-05
-3.0535126427335e-05
-4.174745744905e-05
-6.18855827835188e-05
-3.16432214698542e-05
-4.52427766614125e-05
-2.31168999688765e-05
-1.71143464021442e-05
-2.20930519429111e-06
-3.61163083060201e-05
2.7604192049342e-06
-3.78281756215558e-05
-2.0631818475594e-05
-3.95410717700347e-05
-1.77922846843701e-05
-1.14812712136817e-05
-1.17171842359717e-05
6.60620145293375e-06
-4.27788075811336e-05
-3.47424117744913e-05
-4.88371317073694e-05
-4.26609186711603e-06
-3.70930508290363e-05
-4.53235190245549e-05
-2.02754810267088e-05
-1.68059450420008e-05
-3.75897916829239e-05
-3.3709146840172e-05
-4.08238366880167e-05
-3.56440301814177e-05
-3.8788982979679e-05
-1.72631148660973e-05
-1.50893734865533e-05
-4.37161584725485e-05
-3.34956422393071e-05
-3.34048887259414e-05
-5.8214838667649e-05
-1.35044298786651e-05
-4.70006139262063e-05
-2.45750302238232e-05
-2.43422298564882e-05
1.2275571568126e-07
-3.08484121204136e-05
-9.10045091847387e-06
-2.16146450629964e-06
-1.29924869046703e-05
-1.52979448909257e-05
-2.50936585552196e-05
4.92473583946432e-06
-3.39857725042547e-05
-3.35058547760044e-05
-2.10701254043656e-05
-3.23428174338997e-05
-2.93499159948499e-05
-5.1426948931066e-05
6.50003484000578e-06
-2.63957567931826e-05
-2.37295545988921e-05
1.57352022013488e-05
-4.89235545069235e-05
-2.40795815002927e-05
-6.07395116192993e-05
-3.19467484753901e-05
-1.39032784502215e-05
-1.83290944515748e-05
-1.2088406342074e-05
-2.76986282327034e-05
-2.25910662804839e-05
-5.65895696153383e-05
-4.90644189159937e-05
-1.60312531826689e-05
-3.71012996655301e-05
-3.80673961788373e-05
-3.19850378260303e-05
-1.58962786097933e-05
-1.73988159490582e-05
-2.37323782526041e-05
-2.01669908652364e-05
-5.13668418259964e-05
-2.99998633197844e-05
-5.0036363741499e-05
-5.77425859732009e-05
-4.66414551288524e-05
-3.8239314801754e-06
-4.75030965050269e-05
8.17511351711374e-06
-2.20237820247534e-05
-2.69250257158361e-05
-1.27991581653453e-06
-4.80067058123599e-05
-4.14126461359985e-05
1.19381549626196e-06
5.5927196542025e-06
-5.17357956709424e-06
-2.54168065477169e-05
-3.59040843272367e-05
-5.05994679415265e-05
-4.45053112249155e-05
-3.81261671295204e-05
-3.63150832815091e-05
1.69008829486106e-06
-3.90308155002097e-05
-2.1299264856804e-05
-4.60765708310391e-05
-5.74785102773361e-05
-4.78761684839621e-05
-2.49920778865304e-05
-3.25470320905601e-05
-9.77110425338733e-06
-1.79597573997746e-05
-3.39672780604769e-05
1.19534593819814e-06
-1.05327682708136e-05
-2.33279748737545e-05
-2.31500085244966e-05
-4.77560575796833e-05
-3.92013501859136e-05
-4.46797624337193e-05
-3.22000805834865e-05
-9.19556368287594e-06
-3.27666704348532e-05
-2.4496683488993e-05
-1.77050949132729e-05
-1.97863074640839e-05
-2.95291354615504e-05
-2.34028852471575e-05
-2.93783216949987e-05
-1.8725703116162e-05
-2.10595541999196e-06
8.23045117598944e-06
3.45286998597868e-07
1.14712254823817e-05
-5.14081766229298e-06
-3.82645692728989e-05
-2.17388199734563e-05
-1.50320566417981e-05
-5.99018888773452e-05
1.33048343222332e-05
-1.82307195910179e-05
-4.68053584591481e-05
-3.08880672287257e-05
-4.71160251831338e-05
-1.38787863249664e-05
-3.6851816849004e-05
-3.62234224196018e-05
-3.31252319825268e-05
-3.39248916863954e-05
-1.41598101971757e-05
-3.44612150349533e-05
-3.89621677115446e-05
-2.62777752523249e-05
-4.00271841709696e-05
-5.02126331299664e-05
-4.88160347743417e-05
-2.70313964943912e-05
-5.05523244120886e-05
-2.87317353030713e-05
-3.74959450126008e-05
-2.65083086897186e-05
-3.57490674072544e-05
-3.78231077331481e-05
-1.8794915644406e-05
-2.40375157956612e-05
-3.85310296285379e-05
-3.23252899271355e-05
7.81987660083345e-06
-4.88766773368495e-05
-2.8267842782118e-05
-3.52894040275242e-05
-8.35467972589891e-06
-2.87258637831801e-05
-2.06962362713866e-05
-2.75302529533561e-05
-3.67270193749101e-05
-2.80907110304179e-05
-1.10576862823894e-05
-3.6693075980442e-05
7.33590898872405e-06
-2.71808631125784e-05
-1.57849446033694e-05
-4.15103914432769e-05
-1.88384894287951e-05
-2.65723623301058e-05
-1.24852974853756e-05
-5.26002595768393e-05
-1.67024578934464e-05
-8.3741390178645e-06
-4.06602640375773e-05
-3.88622313743038e-05
-4.90412543132583e-05
-3.20750790361107e-05
-5.72588765561138e-06
-3.37278212248828e-05
-5.2287196268932e-05
-1.96984029294825e-05
-4.95504699113344e-05
-3.57107556769156e-05
-2.6999280952251e-06
-6.17448723031306e-05
-2.98829112230369e-05
-3.1855533321063e-05
-4.31566576453307e-05
-3.23411886387985e-05
-3.24359497924727e-05
-2.93173296211821e-05
-2.59065172224409e-05
-8.93590472314543e-06
-5.92104735937128e-05
-2.67431811132015e-05
-1.39861939255825e-05
-5.89352311809818e-05
-1.60265250209073e-05
-2.77387255256935e-05
-1.45781332614361e-05
-2.25582187180197e-05
-2.91442494136248e-05
-1.82102599576546e-05
-2.67461361143936e-05
-3.76859268749758e-05
-2.59286401771146e-05
-4.47080262040483e-05
-5.31911112267496e-05
-3.09129752454746e-05
-3.52750771208111e-05
-4.82133705755553e-05
-2.5510831458699e-05
-1.71363656302828e-05
-3.05516722610462e-05
-4.48280439272327e-05
-2.40261887095909e-05
-2.04860712195942e-05
1.0121921404173e-05
-2.67572266014366e-05
-2.52516695515838e-05
-2.88138625066604e-05
6.39820160436404e-07
-2.11673216606848e-05
-3.14939955073923e-05
-3.78333777856696e-05
-3.20102247781362e-05
-8.58518515249166e-06
-1.85261948486176e-05
-2.10338175444009e-05
-9.0372309804419e-06
-1.11142361603787e-05
-3.07320672607047e-05
-2.58294543536454e-05
-1.21707305978804e-05
-5.11072521884449e-05
-1.48115643901123e-05
-1.58110597451165e-05
-2.27530748751655e-05
-1.17243219186672e-06
-5.46477336929249e-05
-3.49818223488087e-05
-4.09122614989836e-05
-5.96360066583811e-05
-2.21160911930861e-05
-3.16187239359663e-05
-5.16335050264673e-05
-1.14537099113603e-05
-1.93209214922017e-05
-5.51848201746869e-05
-6.97790665657643e-06
-2.71526139499438e-05
-2.80664722223149e-05
-4.86425952499236e-05
-5.57472138116183e-05
-4.40178837271964e-05
-2.49264917975582e-05
-1.24824259259298e-05
-2.0346893928915e-05
-6.43803780750768e-05
-3.00992887258182e-05
-1.33954032191898e-05
-2.5434884157948e-05
-1.58957550931542e-05
-1.83974057330437e-05
-2.69953771839525e-05
-2.79126640831576e-05
-1.88386475755707e-05
-3.67460404015321e-05
-2.11791749861524e-06
-6.63009184470079e-05
-1.76041842356691e-05
-1.93428904675553e-06
-3.52978678295452e-05
1.49515817668758e-07
-1.90615983530151e-05
-2.55483875696188e-05
-5.10130891017287e-05
-1.28016870215675e-05
-1.20704034780307e-05
-5.33606174629317e-05
-1.98965422105883e-05
-3.54622549969659e-05
-4.23440766904444e-05
-5.25060947657658e-05
-3.08778097196156e-05
-2.84392071329901e-05
-4.42229204097441e-05
-3.90967597684216e-05
1.59469239397192e-05
-6.75331526993482e-06
-2.45180120876222e-05
-8.17153663626726e-06
-2.6827075487581e-05
-2.83932747498416e-05
-3.93162732305746e-05
-3.54245642139833e-05
-2.41116651025953e-05
-4.59154779238199e-05
-3.3422351126179e-05
-3.58655166363766e-05
-5.21257108034453e-05
-3.98158122384631e-05
-5.22326432131321e-05
-2.2182232401876e-05
-3.96566521821123e-05
-4.44028195651167e-05
-3.96260449853363e-05
-2.92049283054085e-05
-1.30086748007712e-05
-4.07799503142207e-05
-4.17876938544571e-05
-9.05696994778307e-06
-1.71901111396737e-05
-1.32235907486511e-05
-5.70006203136741e-05
-2.61704396506281e-05
-1.42420292549878e-05
-2.80112239105628e-05
-4.36109037904086e-06
-2.22783377679487e-05
-5.14701457489403e-05
-3.8591559708223e-05
-2.55190728997839e-05
-1.9413149248619e-05
-5.40147701454982e-05
-4.15026957443292e-05
-4.67716374295038e-05
-3.59071078432146e-05
-4.3234539223129e-05
-4.69797119799172e-05
-4.33003648276715e-05
-3.77166165228027e-05
-2.71614276297838e-05
-5.90190067568318e-05
-4.36885638486943e-05
4.92244191350211e-06
-9.17894170800175e-06
-4.0738872612228e-05
-2.01299331861324e-05
-1.73650929415684e-05
-4.0877631917375e-05
-1.57901367065567e-05
-7.22422458590117e-05
-6.79991011472646e-05
-2.93093548699113e-05
-4.47065110631578e-05
-4.84478433902871e-05
-2.85865487715219e-05
-2.4740325845643e-05
-3.54155131938508e-05
-3.46314341892591e-05
-3.99005628508715e-05
-1.48292601897354e-05
-5.0429434362663e-05
-6.05620690502566e-06
-2.83166630015184e-05
-2.17073467531493e-05
-4.14863076774208e-05
-6.10830420857507e-05
-4.53061625874308e-06
-2.14180063967484e-05
-5.37228285467212e-05
-3.8305172877068e-05
-1.09602047813482e-05
-3.11131773877803e-05
-1.71566932932324e-05
-5.77059287583987e-05
-2.48978651041886e-05
-1.63444554592346e-05
-3.46431213958206e-05
-3.86257959658835e-05
-3.55095466014508e-05
-2.32952291856811e-05
-2.00820708859123e-05
-2.8384926998668e-05
-1.20891862271207e-05
-2.97054426091192e-05
-2.82512220692187e-05
-3.45256508455411e-07
-3.94817127442564e-05
-3.06022322661898e-05
-1.21137126043101e-05
-4.35908604951477e-05
-2.82876934666158e-05
-4.28409094376124e-05
-2.16686588667094e-05
-4.04907965768291e-05
-4.51825851800466e-05
-3.88961151208439e-05
-2.0243670539727e-05
-1.35213652612851e-05
-3.33216271105015e-05
-4.14574826743808e-05
-4.63052596673034e-05
-2.05795591795234e-05
-1.99440377905379e-05
-3.38899406005135e-05
-1.45774789429924e-05
-5.1659581897466e-05
-4.0758661280418e-05
-9.02435731598015e-06
-3.21929898968724e-05
-3.2846546982401e-05
-2.89339740053753e-05
-2.82379732556328e-05
-2.35990897583272e-05
-4.06960523399648e-05
-2.97994859644029e-05
-4.77282228703632e-05
-1.94145456471089e-05
3.40393063644797e-05
-1.17446701287674e-05
-2.55495588974709e-05
-1.25903312758164e-05
-3.88108333417302e-05
-1.70230675398875e-05
-2.53613069010792e-05
-1.31197571693698e-05
-3.45926506169328e-06
-1.11417524576513e-05
-3.38826199690893e-05
2.58593516172229e-06
-1.65525797345599e-05
-3.55818607156864e-05
-3.91983460616953e-05
-2.52970426631058e-05
-2.93756623325679e-05
-4.61254855542639e-05
-2.60672168840212e-05
-4.63211164036449e-05
-3.80298212189257e-05
-6.54208433028667e-06
-1.9602139915098e-05
-5.63536116659156e-05
-1.35045494341027e-05
-2.28503148584733e-05
-1.38758489154751e-05
-3.94935753448386e-05
-3.01790280291224e-05
-1.5139728433194e-05
-2.09532514241869e-06
-2.36932079749119e-05
-3.0328070727301e-05
-1.03591315676864e-05
-3.59998986878217e-05
-3.87158347293412e-06
-1.98199628903306e-05
-1.08801647496685e-05
-7.23916864060892e-05
-1.69802213600578e-05
-1.05971800445203e-05
-3.48406562224304e-05
-4.46927415815306e-05
-2.77320256972994e-05
-1.39298618596199e-05
-2.86321373245001e-05
-4.92018944318205e-05
-3.40124663050587e-05
-2.82733220946383e-05
-3.94778764972319e-05
-1.44124181184305e-05
-4.97965162325197e-06
-3.24994247840882e-05
1.15021838040017e-06
-4.30088929944711e-05
-2.67097828283548e-05
-4.65205376933392e-05
-2.58235475471767e-05
-2.72580625346184e-05
4.0083335417451e-06
5.44797477518748e-07
-5.70289571547301e-05
-1.37701551437673e-05
-7.02581223352631e-06
-2.56163129357652e-05
-2.9418715233541e-05
-8.55096290051084e-06
-2.04680238396363e-05
-2.93375723654955e-05
-4.0632887258565e-05
-2.31403034574633e-05
-1.8328081337184e-05
-2.87047696310038e-05
-2.53664579546588e-05
-1.98601855798742e-05
-2.63540638962917e-05
-1.18388463122072e-05
-1.77216368037011e-05
-4.55063262594156e-05
-2.63433255558765e-05
-5.22370401832893e-05
-1.91223291979081e-05
-5.31471512796737e-05
-2.87167174005968e-06
-4.2426898645096e-05
-1.64174542033148e-05
-2.8427000278928e-05
-1.45239087664383e-05
-2.69555567344146e-05
2.22721043143875e-05
-2.67492807253008e-05
-4.16604490787677e-05
-3.639173876095e-05
-4.33478156863299e-05
-3.28308899167831e-05
-3.24596262439901e-05
-1.75836681817501e-05
-4.58752271972341e-05
-3.46260282289572e-05
-2.72184764387486e-05
-7.18286151189341e-05
-1.88095464868159e-05
-2.74521253393828e-05
-2.10797697381275e-05
-3.01963710378739e-05
-2.20021108408366e-05
-2.7791911637289e-05
-2.58867778201706e-05
-4.53621281651122e-05
-5.35607923831692e-05
-5.16951965862528e-05
-3.93800977770969e-05
-8.60578418237215e-06
-4.28260710470696e-05
-3.14794308083703e-05
-6.68146406022389e-05
-4.87028689202284e-05
-2.63733730452167e-05
-1.58211599153465e-05
-7.783271435455e-06
-2.5749541414094e-05
-2.18955793984261e-05
-3.06696160094472e-05
-1.20942023720652e-05
-2.36837262413384e-05
-1.18529810760033e-05
-1.84813348895256e-05
-2.38008699136208e-05
-3.41492783200445e-05
-1.0128625663114e-05
-5.09303738676907e-05
-3.6055156162987e-05
-2.4241601671122e-05
-3.23717090004241e-05
3.0242154604823e-06
-2.82783398298191e-06
-3.56845020605913e-05
-2.21085903032248e-05
-4.83674446669628e-05
-3.29768880195183e-05
-1.88035413450765e-05
-4.05285867152788e-05
-1.82913184481082e-05
-3.36207661247922e-05
-2.26123241366274e-05
-4.78516348526639e-05
-3.42778894854395e-05
-1.03269111775712e-05
-1.36485844088147e-05
-1.69529207949859e-05
-8.34298054209523e-06
-4.54405417443721e-05
-5.07051083196291e-05
-1.2174551956434e-05
-3.18215449857671e-05
-7.64915523600249e-06
-2.21340895741731e-05
-3.86897812454894e-05
-1.48105832915792e-05
-2.33745117555901e-05
-8.17984573273815e-06
-1.54394030352475e-05
-1.91987128273379e-05
-3.23574444925121e-06
-6.61484362892441e-06
-5.58962151164629e-06
-3.8799989980174e-05
-2.94611109601236e-05
-4.14692835194989e-05
-1.66328718224804e-05
-1.60106652167479e-05
2.00014956149344e-06
-1.01891448331729e-05
9.12397581294988e-07
-2.53619084361575e-05
-2.50079860180253e-05
-5.01053397293639e-05
-1.8508830644207e-05
-8.44514653153673e-06
-3.01063200678427e-05
-3.57929041381903e-05
-8.51499680051465e-06
-5.41671566389896e-05
-1.98330823286705e-05
-1.80738272214609e-05
-2.2610048997607e-05
-1.41241979759248e-05
-1.03163108376582e-06
-2.56905738474378e-05
-2.14901472722189e-05
-3.37018095783356e-05
-2.18964265399941e-05
-3.91107577764225e-05
-2.71189947981745e-05
-3.79497737414676e-05
-1.01878119279188e-05
-3.85519107769193e-05
-8.41241953685068e-06
-2.29107735794155e-05
-4.3362969766344e-06
-1.41447824176957e-05
-4.60797751792689e-05
-3.2620131821978e-05
-1.10756727095453e-05
-4.69939080859922e-06
-2.49556654199445e-05
-4.77016761823133e-05
-5.39048283678623e-05
-3.73856838705054e-05
-2.07702716290215e-05
-1.0880104788939e-05
-5.40541353177188e-05
-4.96422032854903e-05
-4.11756958932836e-05
-2.70197620361494e-05
-2.75818228313991e-05
-3.47473580028552e-05
-2.34306807425619e-05
-5.28892228096679e-05
-4.13079840883426e-05
3.2119718487572e-06
-1.89606057962288e-05
-2.7391270885704e-05
-2.49996375187548e-05
-1.28106538022363e-05
-3.28564032596711e-05
-2.26676917804244e-05
-3.10717946838338e-05
-2.13644988495499e-05
-4.11131694510496e-05
-3.31761911202858e-05
-3.46342937548589e-05
-3.68850061852956e-05
-1.22234078480392e-05
-3.78196255239567e-05
-3.79219576346659e-05
1.1994776261867e-06
-2.35957752242058e-05
-2.22432075438641e-05
-3.67737501059791e-05
-2.9620044420309e-05
-2.79834236938701e-05
-3.48636979899621e-05
-3.09642314831664e-05
-3.69444974735826e-05
-1.58359953578245e-05
-3.89568163769454e-05
1.22712331931561e-05
-5.64305798814932e-05
-4.55139478656388e-05
-2.99743602775692e-05
-2.75522343113749e-05
-4.91831948086753e-05
-9.05385801799618e-06
-9.37335455638897e-06
-3.4106751653321e-05
-2.21602046712587e-05
-2.60312398388924e-05
-3.36533177527166e-06
-3.48254199906531e-05
-3.19188177948344e-05
1.6593540816831e-05
-2.82138686809117e-05
-3.19880462802105e-05
-1.95594697445616e-05
-2.64761315544905e-05
-1.88283191342898e-06
-2.74152747381105e-05
-3.32739211223686e-05
-4.0544449040056e-05
-2.52019034570332e-05
-6.69962035833085e-05
-5.82265133676418e-06
-6.16484311566527e-05
-6.67585395806627e-06
-1.95728080563159e-05
-1.49394762544049e-05
-9.95223438669693e-06
-4.61180346728263e-05
-4.8875307592614e-05
-1.98176720862469e-05
-4.37039203900409e-06
-2.38596495478041e-05
-1.60115538467105e-05
-2.56912238609487e-05
-3.99610265627572e-05
-2.14348945603314e-05
-1.00497909218892e-05
-4.12449007525572e-05
-2.70334419338652e-05
-6.82947618160162e-05
-4.24772469464962e-05
-5.00569348508101e-05
-2.75278226131296e-05
-1.83300583795649e-06
-3.13022900716292e-05
-1.39693701952963e-05
-3.65062915967753e-05
-2.13414448836753e-05
-2.59212982409113e-05
-1.95440625656083e-05
-3.36998395427797e-05
3.97174705235123e-06
-4.28108122708572e-05
-4.67688135982578e-05
-3.200869441939e-05
-4.17610832428389e-05
-2.26816926350231e-05
-1.29518373785935e-05
-5.93318742131359e-05
-3.18418178465015e-05
-3.24022211778641e-05
-5.07984840198192e-05
-2.39084089750769e-05
-3.12996863611591e-05
-2.53341244323397e-05
-3.46768984407994e-05
-1.20457437167566e-05
-3.9964867595235e-05
-6.50798449108393e-05
-3.30202269794374e-05
-1.38402642406027e-05
-4.68270909901328e-05
-1.63203650355213e-05
-3.13420926059376e-05
-2.67885169908381e-05
-4.37398158467743e-05
-2.91796315952428e-05
-3.40065686545328e-05
-4.52470037438603e-05
-2.94005468265878e-05
-4.27936482481284e-05
-2.62861678245615e-05
-5.14141665613871e-05
-2.36006142535527e-05
-1.98191180562332e-05
-4.75787457064057e-05
-2.05108608568701e-05
-1.68694109715988e-05
-3.64348243672864e-05
-2.29073034202234e-05
-2.04611219334002e-05
-1.87342796323389e-05
-5.09390081139562e-05
-1.37327092615812e-05
-4.37043147044815e-05
-4.01851844340365e-05
-1.16660438641042e-05
-2.87294889137481e-05
-3.3597748187474e-05
-4.69863543299045e-05
-4.10667369311132e-05
-1.42078482352936e-05
-2.79383146994035e-05
-4.29523474694052e-05
-3.00949153761e-05
-1.35480805362593e-05
-3.51535742203804e-05
-1.34934275549393e-06
2.83667495774922e-06
-1.1523139352713e-05
-3.98042630371861e-05
-5.99886617240642e-05
-2.837717138329e-06
-2.30666459975703e-06
-2.61829919351925e-05
-3.85495292459787e-05
-4.90068305635042e-05
-1.4236655367875e-05
-2.02750034218858e-05
-2.51084855795445e-05
-2.06745781878323e-05
-3.82331232621879e-05
-5.28759820340236e-05
-3.80114374479745e-05
-3.1408264393199e-05
-2.30316984351667e-05
-9.85687090526818e-06
-6.6888736040936e-06
-4.8810424937898e-05
-3.60453150068468e-05
-4.35616588019354e-05
-6.6672601396505e-05
-3.43635792395694e-05
-1.85489199401423e-05
-4.34676098396284e-05
-1.01756487019423e-05
-1.58732044141464e-05
-1.73451001137476e-05
-3.80782184706911e-05
-2.90855822625514e-05
-4.60299294315931e-06
-1.44531992389281e-05
-2.59149765349813e-05
-6.858272987167e-05
3.50963455401699e-06
-1.6857469650201e-05
-2.47681820551774e-05
-2.32154059057571e-05
-2.77362272541646e-05
-6.45838109617536e-05
3.92360296058986e-06
-6.48332566298527e-05
-3.29884067106948e-05
-3.81970824453334e-05
-3.14329683729653e-05
-1.41058974814474e-05
-9.30185568108877e-06
-9.03554084653682e-06
-5.47070487390109e-05
-3.17239780500189e-05
-3.2787622592346e-05
8.16849527142938e-07
-3.72909089507872e-05
-2.3218003130946e-05
-3.65774586648805e-05
-2.29942549238193e-05
-3.85079334571527e-05
4.3821282942541e-06
-1.4413881142803e-05
-2.54438486821677e-05
1.3350893083796e-07
-1.70105061371652e-05
-2.8319905938505e-05
-5.5813590106886e-05
-5.5968460447079e-05
-2.53019727938075e-05
-1.15024239321757e-05
-8.20627156707679e-05
-2.67917971463445e-05
-5.3305589204369e-05
-5.96954076590126e-05
-4.07691296489562e-05
-4.15520279663079e-05
-4.28154954248652e-05
-5.17308376841071e-05
-3.55719924252253e-05
-2.71196711553752e-05
-1.39521869871141e-05
-2.73393746106793e-05
-1.15043428858948e-05
-8.44522102548654e-06
-6.60922705993995e-05
-6.27022323054926e-05
-6.47182520059864e-05
-1.36492481909954e-05
-3.53865169250672e-05
-3.41170487750346e-05
-4.13543873019185e-05
-9.75950869741787e-06
-1.73350610031438e-05
-1.05846579044746e-05
-2.63627026589964e-05
-2.99738609458584e-05
-2.06839298540355e-05
-3.39825032091949e-05
-2.30954186734601e-05
-4.36720030215731e-05
-3.4308813187054e-05
-6.26854297801308e-05
-4.63988772466915e-05
-2.43420464147613e-05
-1.78449341218502e-05
-5.87175971866477e-05
-4.83172332377148e-05
7.89390821363592e-06
-2.43178093324804e-05
-3.34642574323361e-05
-2.79846940949074e-05
-2.08100262891787e-05
-5.11930201384029e-05
-4.31665916881213e-05
-2.17053244194621e-05
-4.11248406242046e-05
-1.32514499479661e-05
-2.75851482438169e-05
-1.4962871889213e-05
-4.30708672697604e-05
-3.24505260717189e-05
-3.65294260427388e-05
-1.97764356344941e-05
-7.22164821519926e-06
-6.17076160858392e-05
-2.85933768501049e-05
-3.301214165954e-05
-6.37314658082071e-05
-3.40245974570945e-05
-1.98666037475159e-05
-5.55902244904017e-05
-5.63901769631037e-05
-2.88235158681449e-05
-4.46923305878625e-05
-5.93927885838378e-05
-7.22349058034567e-06
-1.79196701163806e-05
-3.22810084006525e-05
-1.26229205771512e-05
-9.14840655481647e-06
-3.44764550277742e-05
-2.06290264139588e-05
-1.89109712795375e-05
-3.41900690268579e-05
-2.78736194103393e-05
-2.23657767973053e-05
-4.2046874352204e-05
-2.03332773013938e-05
-5.12969920907519e-05
-2.3299881533305e-05
-5.98776694857142e-05
-3.66117915803652e-05
-3.58081974933123e-05
-3.52308940782443e-05
-2.2416336094884e-05
-3.45476488403436e-05
-3.68242658390155e-05
-2.86965149757632e-05
-3.63985649368305e-05
-3.44615351463786e-05
-2.0972555037553e-05
-4.14361319956151e-05
-3.32529220097401e-05
-6.31515013580225e-06
-2.29049960340782e-05
-3.59809272146763e-05
-4.31162028471545e-05
-2.98078631279864e-06
-1.58502417246262e-05
-5.17647179011301e-05
1.58975984836199e-06
-4.34659062607995e-05
-2.8710146678506e-05
-7.68741107536307e-05
-7.53288684382834e-06
-2.50250093081739e-05
-2.3264076106661e-05
-9.8261039537797e-06
-4.14910465925718e-05
-3.83069929756461e-05
-3.15097552541928e-05
-3.42293434970022e-05
-2.72042715081405e-05
-3.18397553240877e-05
-3.13654422779677e-05
-3.82328224324505e-05
-3.60592913120741e-05
-2.2442013042634e-05
-2.849700771317e-05
-2.51628007506388e-05
-4.70447689854037e-05
-1.31848518249447e-05
-4.9344848769482e-06
-5.1618053568334e-05
-3.7645177638369e-05
-2.5630266230124e-05
-4.6920058338358e-05
-3.31265836510554e-05
-2.21121847728752e-05
-4.15312237713128e-05
-2.17261393533072e-05
-3.67428800336542e-05
1.04245351206394e-05
-8.98130939231369e-06
-3.70981651390906e-05
-3.24915490202924e-05
-3.00645358837006e-05
-9.09563272736695e-07
-3.92255536167863e-05
-3.0593525806972e-05
-1.75580265508551e-05
-6.10196582631177e-05
-4.78721078500246e-05
-4.05568979779369e-06
-4.88782467987591e-05
-2.18449840209927e-05
-1.5198813821143e-05
-5.69501593567893e-06
-1.42330143341178e-05
-5.82749557797517e-05
-3.81081417883423e-05
-9.85846330262159e-06
-3.42559583799402e-05
-2.87032936401883e-05
-6.51014552621152e-05
-1.3370763069339e-05
-4.26767292766448e-05
-3.23242540456862e-05
-1.9305040324707e-05
-1.36696914208128e-05
-2.95938631961026e-05
-3.9235776399557e-05
-4.37061774373961e-05
-4.12570004076968e-05
-3.64482839534223e-05
-5.7093261362998e-05
-3.76149872121276e-05
-4.1527059357786e-05
-3.8087624527837e-06
-5.93916925137365e-05
-2.3151533689305e-05
-1.619932232166e-05
-5.70319614549808e-05
-9.43670852631723e-06
-6.69369006330636e-06
7.30747886126362e-07
-1.97920014649797e-05
-1.92313233182575e-05
-5.09258871845095e-05
-3.78529971160529e-05
3.67061540075758e-06
-3.25819294110099e-05
-3.59685681887132e-05
-2.26906612152696e-05
-4.38285849523035e-05
-4.09371659317569e-05
-3.98521907062823e-05
-7.26409229118799e-05
-1.51219116829907e-05
-1.55432980426567e-05
1.63253544749223e-06
-1.7752657479846e-05
-1.10458109458501e-05
-3.88523844750493e-05
-2.67653238793254e-05
-2.3033877998915e-05
-2.06322373773467e-05
-3.68676000343497e-05
-2.87996541805803e-05
-3.18915180213282e-05
-5.9797101923567e-05
-4.11230142557199e-05
-2.94428846470694e-05
-1.21478595395075e-05
-3.46837500453833e-05
-1.70891057569058e-05
-3.78083205147288e-05
-3.47580528601358e-05
-7.25205028467403e-07
-3.31821940330795e-05
-1.63174304154326e-05
-5.21238193034967e-05
-7.19002936327231e-06
-2.76266904644872e-05
-5.17859648644307e-05
-3.75335744624638e-05
-4.26534516983752e-05
-2.70487998125865e-05
-3.49146499734796e-05
-3.08739328843701e-05
-3.74555994984595e-05
-5.15296949820813e-05
-1.81284146325066e-05
-3.13960264631159e-05
-2.87345783621253e-05
-1.25764325641089e-05
-3.81868375990925e-05
-4.0615652078116e-05
-3.71655037420676e-05
-9.34984197942286e-06
-4.81891262612059e-05
-4.558835530085e-05
-3.51586376708239e-05
-4.24422014853061e-05
-3.62689389428172e-05
9.47883725750528e-06
-1.52856329502765e-05
-2.03073418442399e-05
-2.98023877790735e-05
-4.88245565101597e-05
-9.1121083051118e-06
-4.15762855940914e-05
-3.69984368970385e-05
-3.99218102006116e-05
-1.55794169585131e-05
-4.01154033310002e-05
-2.35403106548957e-05
-2.98217154014296e-05
-1.99108655194919e-06
-6.14962279884285e-05
-5.29977524950746e-05
-2.17535652261884e-05
4.49404849922118e-06
-6.39200367021251e-05
-3.69256007776553e-05
-1.60668209868665e-05
-4.16678885437364e-05
-4.86888893552834e-05
-1.75480472046489e-05
-2.63970861517011e-05
-2.30796826265317e-05
-1.0624327069306e-05
-6.86181538177105e-05
-2.82078811041586e-05
-2.92163620663575e-05
-4.67146040466749e-05
3.70287242931922e-07
-5.13363734187486e-05
-1.6131879415743e-05
-2.73643502300447e-05
-7.56599733756044e-06
-1.54684088113512e-05
-5.1728547592491e-05
-4.45758773306722e-05
-5.6072000101397e-05
-8.35862432963047e-06
-2.50382820325506e-05
-2.81255391061474e-05
-4.0665696698094e-05
-6.95550982617168e-05
-3.51553654093798e-05
-1.123114294726e-05
-3.61288236830724e-05
1.74515811813294e-07
-1.56973810708402e-05
-6.38761957866505e-07
-1.65134334750542e-05
-1.80969821805092e-06
-1.50363924403767e-05
-7.55132963585139e-06
-2.30982869839062e-05
-6.17808841739219e-05
-3.44896900539828e-05
-2.58753462948624e-05
-2.43457229442348e-05
-1.30457233024304e-05
-3.43432867339958e-05
-4.71715990064051e-05
-3.09214880209264e-05
-5.76114563588785e-05
-1.39769054574966e-05
-1.89812737275879e-05
-3.28908580228687e-05
-8.99022196043057e-06
6.76745961770836e-06
-4.1537090620275e-05
-1.64950781250757e-06
-3.21641764785336e-05
-1.21858764730063e-05
-1.93051266496366e-05
-3.98184983784069e-05
-5.29631067798461e-05
-3.47391144148073e-05
-1.13284740243262e-06
-4.03843430287364e-05
-1.41139117026013e-05
-4.05796793758354e-07
-2.15953908437107e-05
-2.74854735745838e-05
-3.19403719852904e-05
-2.78356231107376e-05
-4.52297535802677e-06
-2.62160726789293e-05
-2.57650747921062e-05
-2.53250173424919e-05
-4.11530859781038e-05
-4.20962136550055e-05
-3.80915412011921e-06
-4.54753103698966e-05
-5.41043242972651e-05
-3.35782701576811e-05
-2.64822568595799e-05
6.94188499852242e-06
-2.46759053243901e-05
-2.58611139702906e-05
-2.71121794634654e-05
-2.60651990693365e-05
-4.003367000383e-05
-5.61181369531448e-05
-2.61335024302912e-05
-2.80352587883438e-05
-2.68438126287819e-05
-2.88326098207677e-05
-3.77856971892954e-05
-3.3453505904064e-05
-4.34374743466463e-05
1.02266192343012e-05
-3.60610960364889e-05
-3.53711078732601e-05
-2.25077243741731e-05
-1.7183984957039e-05
-1.21696696455692e-05
-3.73030797387545e-05
-4.24100194284249e-05
-3.38992043573353e-05
-2.28825724685212e-05
-3.76950756576041e-05
-3.43764012827241e-05
-3.13326435359195e-05
-4.57090202631182e-05
-3.513287542759e-05
-8.40762069179194e-06
-1.22459371956937e-05
-1.34727139326934e-05
2.01661481252401e-05
-1.78714260846524e-05
-2.6019320689618e-05
-2.93200027781882e-05
-6.47731320990495e-06
-4.44437190935842e-05
-1.94862594715864e-05
-1.64122886822081e-05
-5.29908178862678e-05
-5.64370128184339e-05
-4.76524903782777e-05
-4.34763498667299e-05
-5.67045820060354e-05
-4.49663015293012e-05
-2.42586093188003e-05
-4.47598501659728e-05
-2.59428579241581e-05
-4.80033641748739e-05
-4.32095840508949e-05
-2.34336989387089e-05
-1.70903062215517e-05
-3.62057718524422e-05
-2.61392404602337e-05
-2.14695484368123e-05
-4.80071597483625e-05
-1.73322789759441e-05
-1.8132590361344e-05
-4.31296975938395e-05
-3.16150835177735e-05
-1.94246888361401e-05
-6.32556343876032e-05
-2.85831398160686e-05
-1.78158358350661e-05
-4.69820568460797e-05
-4.26122955375307e-05
-3.78045033647471e-05
-2.78278208258686e-05
-5.37396155867266e-05
-1.56222651255438e-05
-2.55152650687845e-05
-3.12885740679827e-05
-2.55463864510357e-06
-1.90974872766475e-05
-1.21140571992649e-05
1.03819155216536e-06
-4.75747846609736e-05
-1.67512642207447e-05
-4.20520385158755e-05
-2.60341987338712e-05
-3.65190304908655e-05
-5.8270314154186e-05
-2.34871875575151e-05
-5.37464512511631e-05
-3.20554592733231e-05
-1.96805275191665e-05
-3.02327814096627e-05
-4.86596545602423e-05
-6.73431870917928e-05
-3.06931319694886e-05
-3.2552774936091e-05
-4.59897964158718e-06
-3.92072798478687e-05
-2.30039932437295e-05
-3.06091324053935e-05
-4.4826278678933e-05
-1.54618619113412e-05
-7.23919792360447e-06
-3.69680313805445e-05
-1.82796889562864e-05
-2.91586198486056e-05
-2.27479613788667e-05
-5.22494749738059e-05
-4.00966421967148e-05
-2.1944840571025e-05
-2.40081273737301e-05
-4.99518455453407e-05
-3.51485840671766e-05
-3.13094157928127e-05
-4.77142139969592e-05
-2.775345823586e-05
-3.49486901650231e-05
-4.3911051817124e-05
-6.59882579999472e-07
-3.84540767160552e-05
-1.36257293765125e-05
1.63511953265777e-06
-4.79801773764956e-05
-1.54359631663456e-05
3.3523310146266e-06
-3.17326290892574e-05
-2.07930293180208e-05
-5.67423439276249e-05
-2.40961458445961e-06
-3.60202881415503e-05
-9.20255240093631e-06
-4.12043824901878e-05
-3.25170943168682e-05
-5.42790262156743e-06
-3.66537907773676e-05
-2.20462774191718e-05
-4.28540388071519e-05
-1.3125007739531e-05
-7.11772957165392e-05
-1.24046913060949e-05
-3.62883646098879e-05
-5.56658502912404e-05
-5.71178077046276e-05
-4.73445083994465e-05
-1.77215024463309e-05
-4.05371473582563e-05
-3.81737017810815e-05
-3.06159433380229e-05
-1.82521347913131e-05
-5.59347687506097e-05
-7.5886716843692e-07
-3.28318901814989e-05
-2.34686896741977e-05
-3.89470370039856e-07
-6.80735112277801e-06
-6.63857056115079e-06
-5.67773571271333e-05
-1.04274020188223e-06
-3.23320454299323e-05
2.06039716637319e-05
-5.23996400466016e-05
-1.50985343774024e-05
-5.54326389824904e-05
-1.20238494196603e-05
-4.41523386812374e-05
-2.29892677166247e-05
-2.0684758764245e-05
-5.55681486698965e-06
-3.39108383752747e-05
1.15999401180184e-05
-6.70195026428497e-06
-3.77409031654494e-05
-2.68232797266273e-05
-4.51035388172372e-05
-4.53832314198907e-05
-1.33162357124205e-05
-9.66790028442621e-06
-4.52168280707062e-06
-6.25316298380358e-06
-2.60336313848614e-05
-5.51508175136074e-06
-3.14974377688276e-05
-3.59390012604115e-05
-2.63505036041718e-05
-1.43637409058219e-05
2.87793136615885e-06
-2.49487753519621e-05
-4.62839869577388e-05
-3.35037694027538e-05
-2.96726396011528e-05
-4.6016345206323e-05
-7.19898273503413e-06
-1.17410317001161e-05
-1.44543366592633e-05
-5.04443159116536e-06
-1.39313019944789e-05
-3.50345646635049e-05
-2.52252219529247e-05
-4.70669534892601e-05
-2.27682275907237e-05
-4.13072514059734e-05
-3.19830400757039e-05
-4.97856956095847e-05
-5.07638559238375e-05
-3.7188561324555e-05
-6.42436981417469e-05
-2.31717002858372e-05
-6.10614398919492e-05
-2.38511586128347e-05
-2.05282465617455e-05
-2.28075635856285e-05
-4.30357356983256e-05
-3.19466957794368e-05
-1.69563634029234e-05
-2.27906721363424e-05
-3.41400887916291e-05
-3.62901027897847e-05
-2.33630743180778e-05
-1.08145679758581e-05
-7.47133124826778e-06
-3.87231758875405e-05
-3.64867942436719e-05
-2.42004763055892e-05
-2.42457352403678e-05
-6.36471731241961e-05
-3.27594783374327e-05
-2.83638703103457e-05
-2.42701239341961e-05
-2.38162300752592e-05
-2.62671177786645e-05
-2.25425641876767e-05
-4.48417438438282e-05
-4.27599784379338e-05
-4.93687802776062e-05
-3.22392519105876e-05
-4.74078344391387e-05
-7.43762559912581e-05
-1.23593189534083e-05
-3.20299328733722e-05
-5.42212168924012e-05
-8.92709782984063e-07
-2.04255582503114e-05
-4.20891805274636e-05
-2.17070479329995e-05
-4.44720983345655e-05
-4.24156944984788e-06
-5.94441444112061e-05
-5.71147676209048e-06
-3.92884747782828e-05
-1.88341092893667e-05
-1.34981962233664e-05
-3.9432590272817e-05
-4.03053089525533e-05
-5.38564032764101e-05
-5.91751083999976e-05
-1.52889787048163e-05
-4.25016363272792e-05
-1.16942394619466e-05
-3.50462376074427e-05
-1.84906638842161e-05
-2.44207851064448e-05
-1.21312265445023e-05
-4.02907865839562e-05
-5.90154685954127e-05
-7.38354985539634e-06
-9.54331094358895e-06
-1.30033557096061e-05
-2.82107024504183e-05
-5.16637584072381e-05
-2.20382886937463e-05
-9.66404671456728e-06
-4.00239934719608e-05
-3.57062965232869e-05
-2.37174618757526e-05
1.38565019770632e-05
-5.16624542817781e-05
-2.79494843497056e-05
-3.57367537065142e-05
-5.91624456016251e-06
1.67800023788543e-07
-2.53623823544728e-05
-3.85432070252103e-05
-2.87815651558672e-05
-8.25752993640788e-06
-4.31600422637246e-05
-3.25842213104586e-05
-1.02451221839304e-05
-3.58200529289296e-05
-5.33373603659491e-05
-2.07691927783835e-05
-4.46667822639846e-05
-3.7175502887435e-05
-3.60745624821578e-05
-2.9841362038167e-05
-4.42688348191346e-05
-2.81602781018397e-05
-3.21233978657365e-05
-6.25128895371697e-05
-3.33392605264322e-05
-5.65030159757437e-05
-1.68098481479407e-05
-3.39009657040038e-05
-6.89245422764164e-05
-1.15435700351486e-05
-3.28272263118708e-05
-2.35740710086731e-05
-1.70872603875022e-05
-6.14304824114354e-05
-2.47741997989839e-05
-5.08683392463839e-05
-4.04857165879524e-05
-3.21387031044164e-05
-2.55698825729506e-07
-2.65268762676811e-05
-5.49494028899302e-05
-3.55793217934e-05
2.17796827423591e-05
-1.26022024748554e-05
-1.86429172987718e-05
-3.92196192509876e-05
-3.35858889833537e-06
-1.55261575994983e-05
-3.88411250958027e-05
-5.06728125806125e-05
-4.52659059474607e-05
-4.4263559619156e-05
-1.17786154348451e-05
5.63401050827391e-06
-3.01220661871851e-05
-3.50839708992299e-05
-6.75624053504218e-05
-2.95261259082779e-05
-3.44818705059336e-05
-5.98409324687801e-05
-5.34228220986329e-05
1.84156402930652e-06
-2.60461775085748e-05
-1.65033395184249e-05
-5.74171154941682e-05
-3.68682648335974e-05
-1.95497213724382e-05
-2.26242538242936e-05
2.93834270001191e-06
-3.13922713583944e-05
-2.07256895445126e-05
-3.74830777929366e-05
-4.20194198109768e-05
-2.65138931170379e-05
-2.10278807823273e-05
-5.64827554548992e-05
-3.53468341526469e-05
-3.77573116769367e-05
-3.90776417986153e-05
2.97324419079562e-06
-9.75279901696309e-06
-8.53319856159684e-06
-2.35589963852519e-05
-2.36776068498852e-05
-1.99941429995575e-05
-3.70069301269085e-05
-2.62601166271128e-05
-3.17699315607983e-05
-4.35515672948053e-05
-5.09918503188208e-05
-2.8132282294888e-05
-9.74453293708083e-06
-2.36332699880668e-05
-4.04281578689091e-05
-1.39375792318454e-05
-5.00208519042799e-05
-1.20842796847568e-05
-7.0909372867079e-09
-3.23491672328636e-05
-5.95313033181313e-06
-7.1628533119508e-05
2.03780106282414e-05
-1.03174077235263e-05
-1.59662986831762e-05
-1.85967423138984e-05
-2.53087620924168e-05
-2.02630183779607e-05
-3.12225671367721e-05
-3.39152259441034e-05
-2.30244288840858e-05
-2.92262226821639e-05
-7.66107813783198e-06
-2.12132205214923e-05
-3.32382944726495e-05
-2.8792935881411e-05
-5.75605800071747e-05
-1.93965578599729e-05
-4.84642912896382e-05
-3.34957571956262e-05
-4.25533409220211e-05
-4.41664771376442e-05
-1.65432825988026e-05
-2.61574444108774e-05
-1.26948264078405e-05
-5.61479389540162e-05
-1.84407762160987e-05
-2.84258614749739e-05
-3.43280675428947e-05
-3.7605915694664e-05
-5.79327572407173e-05
-1.58173326818758e-05
-3.10917891567603e-05
-5.68152817905926e-05
-4.00682203500947e-05
-9.98978436966918e-06
-4.33790449742526e-05
-2.07408992383841e-05
-3.93535944977864e-05
-1.08276439433483e-05
-3.90676245355435e-05
-1.12537738804937e-05
-3.21618128099574e-05
-4.5836466182713e-05
-4.66287150119323e-05
-3.32025864629438e-05
-9.8212729739339e-06
-4.1232404723736e-05
-4.04037772664382e-05
-4.29020940269473e-05
-2.37272857170747e-05
-3.40349869946678e-05
-2.6955236707533e-05
5.1308785976447e-06
-2.32399443641004e-05
-3.80574113659775e-05
-3.88247732104402e-05
-4.60677323719897e-05
-7.75784683954083e-05
-5.18581680126855e-05
-2.06344604885167e-05
-4.11577776563839e-05
-4.91644985528255e-05
-9.55204786989891e-06
-3.89296785354104e-05
-3.38605865185672e-05
1.40681456279752e-05
-1.79166840607723e-05
-1.38896757638784e-05
-1.54773219479561e-05
-3.90957710110444e-05
-4.86926641017099e-05
-1.03967857126853e-05
-4.32388008931012e-05
-2.92875555203568e-05
-3.55445786262477e-05
-4.18262802225781e-05
-4.98188113709488e-05
-4.65941994856197e-05
-3.51313379588165e-05
-2.47686975419872e-05
-1.89595996483706e-05
-5.26819543152435e-05
-3.59287838107421e-05
-3.92235053835747e-05
-2.27393788947688e-05
-2.90681903390393e-05
-2.37228994578788e-05
-3.17974634039112e-05
-2.20191649051104e-06
-3.07552461526726e-05
-8.25745145698897e-06
-3.35222563972084e-05
-3.51326445812099e-05
-7.02185554214751e-06
-1.92533362554661e-05
-5.68024984366394e-05
-1.58888878631572e-05
-2.13045263242757e-05
-1.10304466806331e-05
-1.42767816848048e-05
-7.01193558207265e-06
4.68472722027408e-06
-2.84870225048512e-05
-4.23540259560915e-05
-2.57833891371419e-05
-5.83993004445505e-05
-7.27663693345465e-06
-4.84648307548925e-05
-2.6931084072005e-05
-1.59007730549035e-05
-2.70733300927589e-05
1.85299546306684e-05
-2.26720921071553e-05
-3.36713806892388e-05
-1.25924556714227e-05
-1.20836053340758e-05
-2.98472572369421e-05
-2.81129067750655e-05
-1.4399553674682e-05
-4.32282617491951e-05
4.59672737321906e-06
-3.21794286868727e-05
-6.55134937233563e-05
-1.29589098481423e-05
-1.92490610745516e-05
-5.32129533445544e-05
-2.62140555766626e-05
-1.06362083704439e-05
-1.87246764621128e-05
-3.24659899149054e-05
-7.25256181115286e-05
-3.14099229589538e-05
-1.97956360420276e-05
-3.65257290075631e-05
-3.39090591247826e-06
-2.11434185411046e-05
-4.27675784211343e-05
-2.42995117591948e-05
-2.89976447578707e-05
-1.48266404052724e-05
-7.28791825340997e-05
1.087095500722e-05
-1.81789943991361e-05
-7.85095582549881e-07
-2.11908786303434e-05
-5.18444347372546e-05
-3.24632120307884e-05
-3.37238200148155e-05
-1.74252259266508e-05
-2.72616950378273e-05
-1.01636558403682e-05
-2.53295387423827e-05
-3.63623673423791e-05
-2.80358096930326e-05
-9.20544159208907e-06
3.31132361426236e-06
-1.04640154697856e-05
-1.80089601886263e-05
-5.18266444557015e-05
-1.55053875123309e-06
-4.24306944998961e-06
-1.98496340589662e-05
-3.30777696619081e-05
-3.13525588389176e-05
-3.31061216052512e-05
-1.08024758220303e-05
-3.59113505968737e-05
-1.89607676499147e-05
-4.02187500267669e-05
-1.84052188731119e-05
-3.5396571061725e-05
-3.95106196301987e-05
-5.12129876381041e-05
-2.74798370763909e-05
-5.68244160188488e-05
-3.94465595718965e-05
-3.17164370497128e-05
-3.70995520232439e-05
-4.6013286307027e-05
-3.07937339643195e-05
-2.84945016539243e-05
-2.20424775950638e-05
-5.39208479542904e-05
-5.51424862307122e-05
-1.2554073017404e-05
-4.97333546381159e-06
-6.95321130467096e-06
-2.05467276881878e-05
-3.94081398416471e-05
-3.72447447336948e-05
-5.54457352220441e-05
-7.33163240338257e-06
-3.26441408053587e-05
-2.50821914018682e-06
-4.57831230175585e-05
-1.60550765382339e-05
-2.7924217787338e-05
-1.92982108414974e-05
-4.21373252346093e-05
-2.10823469234254e-05
7.41093361863699e-06
-7.00692613978744e-06
-3.7262867865367e-05
-1.01659708036821e-05
-3.1870987948203e-05
-2.12325251824412e-05
-6.03189829548663e-05
-6.99464770659078e-06
-2.53276289259289e-05
-4.72126176070461e-05
-4.20077492040544e-05
-1.14739724134054e-05
-3.99407702332133e-05
-4.31281273743657e-05
-1.96661507554188e-05
-3.48185310078671e-05
-1.20119132622892e-05
-5.35316415342086e-05
-2.17371337587178e-05
-5.65705696460518e-05
-3.85130923166131e-05
-4.29751821159796e-05
-1.89247733311561e-05
-2.34570844802244e-05
-4.73528153508629e-05
-1.93807891215593e-05
-4.63385065242829e-05
-3.49930206505716e-05
-9.25746049159786e-06
-3.55681106524402e-05
-6.3513859577724e-05
-2.08388592593657e-05
-4.68007675427739e-05
-4.78856082525943e-05
-4.48628706713223e-06
-3.45992088885957e-05
-3.16249330326185e-05
-1.38281834978085e-05
-3.48669143993486e-05
-3.13183556746894e-05
-7.20948677140639e-05
-3.09083634894616e-05
-1.46533079199234e-05
-5.69763782428918e-05
-1.37474963146981e-05
-4.27437736360085e-05
-2.1122046087984e-05
-3.3733618137469e-05
-3.86503530097054e-05
-4.08056243210736e-05
-7.49417379163545e-05
-3.91247692352022e-05
-3.35116940939895e-05
-3.78184832853276e-05
-7.1340452431374e-06
-2.71335892665765e-05
-1.67507655894245e-05
-5.08811114018914e-05
-3.86434771542338e-05
1.04793996559063e-05
-3.69461994811135e-05
-3.26867626863839e-05
-1.84121739630342e-05
-2.09999717325099e-05
-1.94846441509012e-06
-2.77725853798919e-05
-3.36404353714179e-05
-2.07841638761798e-05
-1.3737776882679e-05
-3.11268872671465e-05
3.55017444681051e-07
-5.44143379030391e-05
-4.22573330105359e-05
-2.77596375468329e-05
-3.31374230395041e-05
-3.72311118565585e-05
-7.51278523324471e-05
-3.28161959921005e-05
-5.0178771548485e-05
-3.17688016198669e-05
-1.78723123808298e-05
-3.88591717691364e-05
-3.29285836040046e-05
-2.78858447821218e-05
-5.73380402514697e-05
-1.93390771955827e-05
-1.98654728326369e-05
-3.00735366297737e-05
-2.46459043388843e-05
7.04064236096504e-06
-5.66804502168309e-05
-2.57894635291991e-05
1.27777896782215e-05
-8.40980068532483e-06
-1.56257465461034e-05
-2.45293373541355e-05
-3.41827455066058e-05
-6.72483573252126e-06
-3.03999470710504e-05
-6.52823534968447e-05
2.38218706196352e-06
-3.99280220167879e-05
-1.2757160911699e-05
-2.77723092983048e-05
-4.25694863662928e-05
-6.18340747259969e-05
-2.95049628329149e-05
-5.83482645219968e-05
-1.65092190514357e-06
-4.30997490103671e-05
-1.90185184198648e-05
-3.40686410191465e-05
-2.80352502727844e-05
-4.08843428609033e-05
-4.88721654421885e-05
-2.30875144464121e-05
-1.94659148424394e-05
-4.63549456994276e-05
-4.21797331604955e-05
-2.28107427053066e-05
-3.05839549552362e-05
-1.87798745889227e-05
-4.82082242310647e-05
-3.52534405431681e-05
-5.7221946239133e-05
-2.36892483546916e-05
-1.19563107331362e-05
-1.26869204472396e-05
7.3575772368309e-07
-1.81535890155175e-05
3.96713969600868e-06
-4.62867934500414e-05
1.57213547453845e-05
-3.41497008438959e-05
-4.36706202106185e-05
-3.42713979240519e-05
-4.06192017844852e-05
-6.57843410566242e-06
-2.90643764058419e-05
-2.21105094798674e-05
-2.50279604884305e-05
-1.22896102040697e-05
-2.17139362124048e-05
-3.66071714248951e-05
-5.22361892443467e-05
-2.19856391921876e-05
-3.44987154428564e-05
-5.5306443813854e-05
-8.57751008538313e-06
-4.04677989625383e-05
-3.02938308141735e-05
1.37530045787089e-05
-2.57511897643853e-05
-3.0885490957662e-05
-3.23863092576038e-05
-5.29491544589357e-05
-7.38361584555984e-05
-1.8492367740749e-05
-1.81041203611836e-05
-2.59203541106552e-05
-3.59158947826861e-05
-2.09713506680525e-05
-3.32903534390965e-05
-8.21451572535498e-06
-5.1378190035655e-05
-3.45321990583782e-05
-2.89342109549856e-05
-2.01525954736314e-05
-1.29382209194646e-05
-4.40528243880511e-05
-6.12560633741752e-05
-2.20967824792927e-06
-3.96043649896217e-05
-2.82549600768812e-05
-3.73011727884708e-05
-2.24599242865576e-05
-8.19685516461522e-06
-4.39533143893902e-05
-6.05290456173938e-05
-2.87968880230362e-05
-2.44105830328622e-05
-2.19040358389904e-05
-4.83272376154222e-05
-7.78773608814201e-06
-6.66677315896201e-05
-4.14485210495052e-05
-2.58965017408027e-05
-2.90912461937867e-05
-7.96822181228667e-06
-1.08040876629793e-05
-8.38283295634906e-06
1.83825130554802e-06
-2.1873073885954e-05
-3.68971268747367e-05
-3.72899049150126e-06
-3.8930188185682e-05
-5.3569638886478e-05
-1.44207066616148e-05
-3.65641363288389e-05
-2.20221479418379e-05
-1.6062762330432e-05
-2.58486552047799e-05
-2.09852855699437e-05
-4.63852552410988e-05
-7.09541308066573e-05
-1.1128066442713e-05
-1.57267672820657e-05
-8.8479654814393e-06
-3.84300060109146e-05
-9.1769075643717e-06
-1.29318114639866e-05
-2.87398113038844e-05
-7.18678948738112e-05
-2.48775527669557e-05
-1.65776551069543e-05
-3.46279253941704e-05
-1.8587050702888e-05
-2.40739472555993e-05
-3.51193711763082e-05
-2.2375041925318e-05
-5.5391828585802e-05
-2.42087726931992e-05
-3.01248134247709e-05
-1.7413130326101e-05
3.2460397382034e-06
-3.90557341449751e-05
-2.99984507878984e-05
-3.74979129111502e-05
-3.31376310189288e-05
-1.32440474634575e-05
-3.96594377287243e-05
-3.54091671132191e-05
-2.24952132012724e-05
-6.13907360302895e-05
-2.80049102563243e-05
-2.86255649770919e-05
-5.74291092901661e-05
-2.52841238708583e-05
-2.49106255780177e-05
-4.18180335632756e-05
7.53992384648724e-06
-2.041406676457e-05
-2.19385694483638e-05
-3.74615604269481e-05
-4.86764516490085e-05
-5.00447067381309e-05
-3.45888557939374e-05
-2.97998864784322e-05
-2.3003619947543e-05
-4.24182697154124e-05
-8.02882661597652e-06
-2.79211240828253e-05
-2.54794827596561e-05
-4.49345440660273e-05
-3.15992556572748e-05
-5.25178700103766e-05
-2.94386924603757e-05
-6.08498531050959e-05
-8.14346360515252e-06
-7.66714865489028e-06
-3.8752659069138e-05
-8.29833675216441e-06
-5.37096634507361e-05
-4.75483665497803e-05
1.36145053721369e-05
-5.71770137355464e-06
-5.72149862960928e-05
-7.60855634946646e-06
-2.76934824496238e-05
-4.70784368127834e-05
-5.91581365279747e-05
-1.08602314345e-05
-4.3343114576543e-05
-4.65046948162758e-05
-5.3823562808692e-06
-2.56303846866791e-05
-2.8305817182556e-05
-2.06862562765349e-05
-1.8639875403511e-05
-2.0849254886718e-05
-1.23484608967219e-05
-2.13103551411873e-05
-2.74317016646719e-05
-1.39532942834496e-05
1.31142893799282e-06
-3.85305720938748e-05
-5.37690885148e-05
7.56792332594821e-06
-1.02234151124854e-05
-2.89925270181041e-05
-3.11164348225429e-05
-3.73209432300928e-05
9.42156783770587e-06
-4.97118433866693e-05
-1.52667218644633e-05
-4.10046977009367e-05
-3.15750352507609e-05
-3.65578227303087e-05
-3.14039261718633e-05
-3.14508987359212e-05
-1.99158083404141e-05
-7.53454989025347e-06
-2.8978686263156e-05
-3.13114862808227e-05
-2.11426661404765e-05
-4.20427959835948e-05
-2.0840085676311e-05
-5.15101607192926e-05
-1.35263602250425e-05
-4.20230572402755e-05
-3.89301053499999e-05
-3.38231535424158e-05
-1.6818069299471e-05
-3.31042720671512e-05
-1.53942740065608e-05
-1.20495806962637e-05
-2.87902416875723e-05
-3.56995960099497e-05
-3.54913824052534e-05
-6.07775640155546e-05
-4.47653149566824e-05
-1.70901635712498e-05
-5.90694101895802e-05
-2.32546215896212e-05
-5.88774514337845e-05
-5.06176656465463e-05
-3.85016081049255e-05
-5.48595109149108e-05
-1.188034338113e-05
-1.55569887351156e-05
-4.63546391279607e-05
-2.38217707589118e-05
-2.04780523925644e-05
-1.59465862485549e-05
-4.98840672157849e-06
-7.41667453532566e-06
-3.36225132140037e-05
-3.30753482976431e-05
-2.92434630690043e-05
-4.61574490119209e-05
-4.22761468875038e-05
-3.0416642626987e-06
-5.53131627928909e-06
-3.98804751204991e-05
-1.58062979622498e-05
-3.47770232811607e-05
-1.48345450295591e-05
-4.71897943625269e-05
-2.04356245963567e-05
1.55909579309457e-05
-3.42227065146472e-05
-2.78562208543442e-05
-7.04994399432509e-05
-5.31417512372336e-05
-6.40594429217298e-05
-1.5087270932752e-05
-1.64706913423131e-05
-3.11452979427005e-05
-2.93414705987558e-05
-2.81021225654998e-05
-1.7540750256405e-05
-5.05055248149103e-05
-2.07013135412979e-05
-1.75434426715194e-05
-2.26182818414885e-05
-4.4739490974333e-05
-5.0927262862301e-05
-1.40218535942896e-05
-4.38544794707483e-05
-3.84543678975467e-05
-1.80029453828106e-05
-2.80022968355893e-05
-2.33817506370975e-05
-1.72775970164628e-05
-2.43259656094473e-05
-5.44434284232107e-05
-2.00249429422729e-05
-3.97235740015776e-05
-1.45133423526328e-05
-3.53567500003328e-05
-2.05690253313362e-05
-2.20217858624216e-05
-2.91824636000904e-05
-3.59119784893101e-05
-2.79616544574608e-05
-7.07942963293296e-05
-3.5981474808547e-05
2.84361787036875e-07
-5.32707563314734e-05
-2.12077785389979e-05
-3.40678001977933e-05
-3.68501985175545e-05
-1.5950316634661e-05
-1.23211733598226e-05
-3.63475667281584e-05
-3.66577663436957e-05
-1.41588993632349e-05
-1.62187756968007e-05
-4.02592700406834e-05
-1.8353158845608e-05
-2.72149517905677e-05
-3.19566297532324e-05
-2.42868461296185e-05
-3.56488212898592e-05
-3.01516529976894e-05
-2.90230598019449e-05
-2.14233836017578e-06
-2.67042548354324e-05
-5.07443714717646e-05
-4.87774836935629e-05
-4.99333985148566e-05
-3.04901888734585e-05
-2.40260488313146e-06
-1.98748574550179e-05
-5.86890948469694e-06
-4.48999606833149e-05
-1.93214770153753e-05
-2.89676035658025e-05
2.2825818832838e-05
-3.89997948197737e-05
-1.85897575556638e-05
-3.34125384230292e-05
-3.48868061246523e-05
-4.33441516623166e-05
-1.69995337715892e-05
-2.25838212391397e-05
3.18308822515828e-06
-6.1356049637038e-05
-4.44453074395697e-05
-4.73117318470169e-05
-1.89075017295486e-05
-4.26297203753668e-05
-4.80814737387774e-05
-1.70174188245475e-05
-2.04978180920437e-05
-6.24773249297127e-05
-2.83976061415055e-05
-6.2268579006822e-05
-1.24585029726736e-05
-2.57804986607551e-05
-1.24319317418417e-05
-2.20556070655767e-05
-2.5251575841377e-05
-4.54405391763543e-05
-8.1503068337698e-05
-2.72391408562042e-05
-4.48826434682744e-05
-3.72120094302631e-05
-3.89383368867163e-05
-2.36991062184576e-05
-4.24491989871239e-05
-3.28459743204833e-06
-2.10727599144546e-05
-7.3866168982435e-05
-2.13370409976959e-05
-3.29296069883114e-05
-4.41464009795879e-05
-3.40073729951908e-05
-5.30960803104179e-05
-1.30550409901519e-05
-2.83649807198158e-05
-2.78551172163257e-06
-2.23168724845933e-05
-7.02514322856675e-06
-7.88188186671655e-06
-1.32089119964956e-05
-1.51445707758474e-05
-4.11083567329693e-05
-2.40682885260518e-05
-1.96589895339549e-05
-1.83882596508277e-05
-3.87700604974207e-05
-2.5862861891465e-05
-1.43113172256974e-05
-2.01239749619386e-05
-5.0000360509116e-05
-5.19485345021802e-05
-1.7940751132726e-05
-2.62626348875468e-05
5.40859355889791e-07
-1.70358409538388e-05
-1.86036574061821e-05
-4.87381578259724e-05
-8.60857577962163e-06
-3.27456085147902e-05
-8.22105113876816e-06
-3.33354135550371e-05
-2.46337773295387e-05
-2.91885177513293e-06
-2.55248779038851e-05
-2.44514116184669e-05
-1.49646604833586e-05
-3.98028012839646e-05
-3.11591327176388e-05
-4.53827061274641e-05
-1.30074981863221e-05
-2.52139672186325e-05
-3.14797440222217e-05
-3.2558754780335e-05
-3.80484874909162e-05
-4.03793624366049e-05
-1.82876015060668e-07
-3.48823470867678e-05
-2.99516773536829e-05
-2.90157106978634e-05
-3.116106523122e-05
-2.6085296607647e-05
-5.15644808281457e-05
-3.50379876945438e-05
6.28162988548904e-06
-9.39708838456878e-06
-4.79406890080575e-05
-4.03026452551839e-05
-4.3353496425656e-05
-4.33451824345542e-05
-3.45566492681638e-05
-2.40235618153199e-05
-6.72291110447674e-05
-1.75680598342824e-05
-3.18972163388778e-05
-3.30824730679478e-05
-6.51429277858906e-05
-4.26274247174708e-05
-9.99953351269224e-06
-2.96446135891682e-05
-1.83448977027616e-05
-7.62820882702612e-05
-4.58163462955101e-05
-1.07465048450503e-05
-4.54049325094281e-05
5.69658707563955e-06
-1.25123029925269e-05
-2.67906471484093e-05
-3.1985442686078e-05
-4.85424690039742e-05
-4.08174066454433e-05
-3.12551475237638e-05
-2.62090935971167e-05
-2.20596956239824e-05
-4.52509238498185e-05
-2.76739411354556e-05
-3.86449563000042e-05
-3.19555965760324e-05
-5.09570210626598e-05
-2.13113564557492e-05
1.85753378213828e-06
-3.5764694977275e-05
-5.17950441719834e-06
-3.15748501212116e-05
-3.9961308084856e-05
-7.46753136207127e-06
-2.07270621592763e-05
-8.7375007061904e-06
-4.30175643908324e-05
-2.94466081116344e-05
-4.00466652563655e-05
-2.74961133138957e-05
-4.53558111511963e-05
-6.24984329244359e-06
-6.35926321364561e-05
-4.28609677728445e-05
-5.36522864647588e-07
-2.8220566823732e-05
-2.51437918465876e-05
-1.08252205561004e-05
-7.72061571966468e-06
-5.02688921121075e-05
-5.62106943911298e-05
-5.4556894442601e-05
-9.31051206113972e-06
-4.6664543331536e-05
-6.30095796431375e-06
-3.82056263208972e-05
-3.05036746136139e-05
-5.9588094550845e-05
-1.46933551693563e-05
-3.80476598210107e-05
-2.03730157461713e-05
-3.36431334548133e-05
-5.28990265409739e-05
-2.0736846440465e-05
-2.62185227564056e-05
-2.20312476119372e-05
-7.27946765227108e-06
-4.93047073275445e-05
-2.12575737578783e-05
-2.46757487253648e-05
-5.8307384150251e-05
-2.89307451272743e-05
-2.57351641965783e-05
-1.29814914166603e-05
-9.60587798927261e-06
-2.8125285538481e-05
-1.45283293927037e-05
-1.76387944181685e-06
-3.64529185404858e-06
-2.46070876821537e-05
-3.02195346764504e-05
-3.5195125567803e-05
-4.28322784727347e-05
-3.03970668726106e-05
-2.50142127867626e-05
-6.22393844833859e-05
-6.36015165394058e-05
-1.46350183219717e-05
-3.06704408735767e-05
-3.41349816102533e-05
-2.83515295970655e-05
-6.2797930241328e-05
-2.60417841282761e-05
-2.06883837192177e-05
-3.25902482390086e-05
-2.78263285562682e-05
-2.69264869728977e-05
1.6911954890415e-05
-2.52795863422669e-05
-1.17181731044637e-05
-2.79595008797653e-05
-1.62814098562115e-05
-9.44108975178934e-06
-3.39831526168573e-05
-5.79092432653953e-05
-5.58058547032e-05
-2.97436996760321e-06
-6.11216967614939e-05
-4.13606458172711e-05
-3.45849442029977e-05
-3.3182263386479e-05
-1.34452348503094e-05
-1.3237059348023e-05
-3.65537601037908e-05
-1.81475889580754e-05
-3.42195089657533e-05
3.10948930334021e-05
-3.77249738309166e-05
-2.38723531223821e-05
-1.8143462222152e-05
-4.69015077866956e-05
-3.63499122754448e-05
2.54076960862146e-05
-2.52458723713109e-05
-7.42408592901823e-06
-5.86863456567689e-05
-3.26568258393821e-05
-3.30395736032094e-05
-2.57051057288611e-05
-5.07295478405858e-05
-1.80362531699379e-05
-2.07292925793314e-05
-1.59311772385763e-05
-1.45883147496814e-05
-3.04964897730772e-05
-3.51625051330838e-05
-3.9544667183413e-05
-4.99114635640422e-05
-3.52033636456619e-05
-4.67815565384103e-05
-3.20824327186732e-05
-1.94687023362697e-05
-1.83187583448648e-05
-2.59171823658114e-05
-1.65268278414445e-05
-1.99939536162663e-05
-5.29336655797265e-05
-1.89075252129141e-05
-2.72481593094696e-05
-3.52708477749441e-05
-1.37108484411872e-05
4.84386101710538e-06
-2.1537440296276e-05
-4.23395456567795e-05
-3.57059622583505e-05
-3.89877545882197e-05
-4.13430524955829e-05
-5.31109670824563e-05
-4.8377265837331e-05
-5.41793383929546e-05
-3.11737806760393e-05
-3.57231037053315e-05
-3.43643785448103e-05
-2.60992753761308e-05
-5.7976980889288e-05
-2.83001727749041e-05
-2.0567119502621e-05
-3.73326199300303e-05
-1.84483313197042e-05
-3.85634716832018e-07
-2.00239680207804e-05
-1.68035734461769e-05
-3.02657654625943e-05
-1.57150127096215e-05
-1.3775492355013e-05
1.23770605501662e-06
-1.73684967993499e-06
-3.41348922576378e-05
-4.36101076261512e-05
-3.65325263106038e-05
1.77587030071009e-06
-5.73794253688912e-05
-3.21491488579256e-05
-3.88823136228403e-05
-3.08567484863557e-05
-7.40580884924469e-05
-2.7550654672026e-05
-2.61670871591415e-05
-2.19465459094525e-05
-1.44081286811453e-05
-2.10226740817324e-05
-3.41715443140381e-05
-5.75906958686143e-06
-5.50493795026726e-05
-2.0723124981625e-05
-1.76214697902548e-05
-2.24255310830499e-05
-2.02867309345545e-05
-2.74729755724884e-05
-3.95347537329594e-05
3.64012327911588e-07
-2.45453561357168e-05
-1.8025377310401e-05
-4.68802627462657e-05
-5.20231576221685e-05
-5.92783952600249e-05
-3.40789360721175e-05
-3.1008173050677e-05
-2.61368575654847e-05
-1.46407484039476e-05
-6.81042599901796e-05
-5.21403187046364e-05
-1.84630946820547e-05
-3.80202520267711e-05
-3.68857437523018e-05
-3.17663401134103e-05
-5.66358701210665e-05
-4.58585092284337e-05
-6.76362867329739e-05
-5.4456004571125e-05
-4.52831889871925e-05
-3.28342260560649e-05
-7.86890916071048e-06
-1.99155329736661e-05
-1.79030647693938e-05
-1.99169735786029e-05
-4.86443509004007e-05
-3.97944322375535e-05
-2.57172890564134e-05
-7.55622975797921e-05
-4.68415182898018e-05
-1.97190601913227e-05
-2.85346034988937e-05
-2.02531791037806e-05
-4.19906845864796e-05
-5.69157538283804e-06
-1.75949312754974e-05
-1.44237100127964e-05
-2.72447079235068e-05
-4.2726511593139e-05
-4.82671916697076e-05
-2.8612958307947e-05
-5.10762662397674e-05
-1.40508691129794e-05
-4.85482312746296e-05
-2.25796654534135e-05
-3.87080182099294e-05
6.73228608492049e-06
2.8103789337145e-06
-3.19852267333921e-05
-4.25506863193432e-05
-1.64508465842945e-05
-3.58764965866738e-05
-1.45121460642938e-05
-1.1083448820901e-05
-9.33848236728393e-06
-1.10134328926824e-05
-3.09235722957954e-05
-1.58512486287426e-05
-4.69528994062633e-05
-5.37549052703684e-05
-1.50393932497821e-05
-6.37134007585981e-05
-2.46295232728645e-05
-2.32565512219615e-05
-8.06645872078878e-06
-5.39261753161945e-06
-3.68323172761133e-05
-4.11780055972878e-05
-4.27268130954315e-05
-2.48321739094419e-05
-5.32641935928657e-05
-4.76521690399094e-05
-4.51621270295229e-05
-3.6022044060338e-05
-2.63144336403631e-05
-3.71185026459436e-05
-3.18253522198768e-05
-5.32240937782097e-05
-5.86399226784665e-06
-2.67431179437332e-05
-2.8061339384635e-05
-1.18782425161402e-05
-3.25775715735188e-05
-3.60250672044976e-05
-4.44862914819113e-05
-6.18927037941179e-06
-4.82918864188645e-05
-1.14482102274533e-05
-9.20244536439151e-07
-1.76581122783276e-05
-2.13392955230455e-05
-6.95210776669115e-05
-1.9413836840084e-05
-5.70879438729742e-05
-6.43325792106042e-05
-1.78070314839864e-05
-1.37899700701807e-05
-1.68615344188393e-05
-3.68531902418277e-05
-3.8408669193344e-05
-2.57906959508228e-05
-3.63605599486695e-05
-4.36344787654664e-05
-2.12275429004263e-05
-3.47601657640976e-06
-1.41589746978268e-05
-4.01329078835906e-05
-4.19685784813546e-05
-2.63224230469509e-05
-1.30155353928029e-05
-3.52561617656142e-05
-1.12944864327873e-05
-2.58983718875012e-05
-1.36184131476528e-05
-7.61819616607186e-06
-3.5492609234467e-05
9.37089801399616e-06
-2.42531732379305e-05
-5.28003203930248e-06
-4.02950071055164e-05
-6.80055771174391e-05
-3.3639762890893e-05
-1.11514312908508e-05
-1.31324580480241e-05
-3.35692372630476e-05
-3.84307167975593e-05
-3.74032192401805e-05
-2.22814428473432e-05
-2.65785075932765e-05
-4.88228719533252e-05
-2.86637216145761e-05
-2.68922893021667e-05
-3.68374420957199e-05
-1.36047282489045e-05
-6.02558030701608e-05
-4.8586367977519e-05
-1.12546782744676e-05
-5.0927734131352e-05
-3.87297435136638e-05
-3.46772242093755e-05
-3.31597387105485e-05
-2.06627374706889e-05
-4.43697329161378e-05
-5.15766457097164e-05
-3.03990307621516e-05
3.76131006905324e-06
-6.57214243142435e-05
-2.80932862564145e-05
-3.54637280076727e-05
-2.98927085595069e-05
-2.96943237973257e-05
-2.44690708979585e-05
-4.39983598223461e-05
-4.18996577050652e-05
-1.48662196731404e-05
-3.4048006623302e-05
-3.56135720679464e-05
-5.57443876542378e-05
-4.72417266206819e-06
-2.23042655474404e-05
-3.30431391986607e-05
-4.87811353912959e-05
-2.81845939602695e-05
-3.79323242605056e-05
-2.30576543059604e-05
-1.71295540460137e-05
-2.2825116390433e-05
-5.28760482934056e-06
-4.07404437921514e-05
-2.91252265796081e-05
-3.80923369079076e-05
-4.42060833559621e-05
-3.36444191588818e-05
-3.67468224060683e-05
-2.21733837619115e-05
-6.80052152066508e-05
-5.16302036143508e-05
-6.29874239379967e-05
-3.11284835441428e-05
8.39882329419944e-06
-2.03244977091103e-05
-2.44968240974944e-05
-2.99305147292343e-05
-1.14234092269294e-05
-3.48475237483424e-05
-4.31959773838371e-05
-1.46538658469028e-05
-3.39138091190028e-05
-1.99186379934436e-05
-3.28325475871442e-05
-5.19985815866971e-05
-1.08131808383406e-05
-7.19234205251428e-06
-5.13876093161841e-05
-6.32573549878467e-05
-4.33277420303314e-05
-1.8769677568579e-05
-3.2643507050077e-05
-3.84334954223045e-05
-5.88455527888702e-06
-2.16690602978454e-05
-2.87126395160132e-05
-7.38344711826282e-05
-3.65729523440847e-05
-3.38737576134928e-05
4.1334637518023e-06
-1.27572903671835e-05
-4.91839560498664e-05
-3.68573599547101e-05
-2.05332811964684e-05
-1.47669832159669e-05
-6.92415040197251e-05
-4.17068061707735e-05
-5.42852433743238e-05
-1.07335473394945e-05
-2.84611210550985e-05
-3.78840368978047e-06
-2.02307172459268e-05
-3.80869640990561e-05
-2.10520340354067e-05
1.00180682087257e-05
-1.92898564349102e-05
-1.03170781514457e-05
-2.35269414973615e-06
-3.48800818904755e-05
-4.72481426703781e-05
-3.19275920677854e-05
-7.07340865181523e-06
-5.06877623451818e-05
-3.90158410059865e-05
-2.28451373452914e-05
-5.730262867202e-05
-1.26967650770518e-05
-1.59757557985631e-06
-4.55804203177806e-05
-2.84715633048241e-05
-1.49337565893775e-05
-4.72041361560884e-05
-2.25654743571193e-05
-3.11653569355828e-05
-2.59672336383769e-05
-4.03806779521058e-05
-4.56747008811212e-05
-4.14281506335046e-05
-2.7304294438207e-05
-3.2940485331784e-05
-2.52354990665695e-05
-3.07274677630677e-05
-4.45466389270778e-05
-1.66925372276088e-05
-1.47611310143392e-05
-3.20220716694302e-05
-6.06318236333347e-05
-3.09551185953453e-05
-9.22426896430221e-06
-2.98657514344977e-05
-3.15036601102399e-05
-5.52240217032304e-05
-6.97515315604995e-06
-4.88827424126651e-05
-2.37883655560467e-05
3.93203114263893e-06
-1.0914376904642e-05
-5.09535127125349e-06
-3.22187478870042e-05
-1.70264105034916e-05
-2.68156098070567e-05
-3.02879328984431e-05
-2.90782271908264e-05
-3.23866083140616e-05
-1.79124439963219e-05
-5.28576240290286e-05
-3.6249595326653e-05
-3.72217851288861e-05
-2.19165955462252e-05
-2.50361791629599e-05
-3.95293582876863e-05
-1.78947699757564e-05
-1.83191433883147e-05
-4.19812322079701e-05
-1.30479347880528e-05
-4.53684857352952e-05
-3.16685760172488e-05
-2.18564568941597e-05
-4.87986983580346e-05
-4.13476547806622e-05
-4.12855651559222e-05
-3.04692102357777e-05
-3.23864330640707e-05
-1.12760323304236e-06
-1.73023879224169e-05
-2.16122629449119e-05
-2.90702507946706e-05
-2.16004937556948e-05
-3.55324669198825e-05
-4.0921230622838e-05
-9.29056066869468e-06
-2.19559270323494e-05
-3.99340220594876e-05
-2.12103925291787e-05
-4.157107119572e-05
-4.09368240597025e-05
-5.56489457064065e-05
-1.42674119243971e-05
-1.67872253102738e-05
-2.38986864618944e-05
-2.55535772805561e-05
-2.21211226646105e-05
-5.3094338258034e-05
-4.13139488369024e-05
-5.63321563406796e-05
-2.50701314825309e-05
-4.56711582412035e-05
-3.34158354880631e-05
-5.41561568115808e-05
-6.37859014243349e-05
-1.75334590078098e-05
-1.11683157489825e-05
-1.9570292767505e-05
-5.04461739225041e-05
-2.55271282686775e-05
-2.27861263711965e-05
-4.38774169688236e-05
2.19515183489205e-06
-1.68901264557617e-05
5.38579856419116e-06
-1.0372252250306e-05
-4.38112212295436e-05
-5.0826265419312e-05
-3.0047991117697e-05
-9.85481635797015e-06
-2.24663409945133e-05
-5.3027078573368e-05
-1.70193046025994e-05
-2.13832348395878e-05
-5.54257549591599e-05
-4.84994781380534e-05
-3.92084877757308e-06
-2.23922541803266e-05
-5.04593215137062e-05
-4.14297047253987e-05
-4.47924184661724e-05
-1.24488439851704e-05
-1.58154201710352e-05
-3.56656106417168e-05
-4.65217058845239e-05
-4.08198148827314e-05
-2.47516847007684e-06
-3.42581402711479e-05
-3.5609030414025e-05
-5.32853785274892e-05
-5.92171577702866e-05
-1.60813475914281e-05
-2.56889228560391e-05
-1.35481212669257e-05
-2.72317133745726e-05
-1.34440061329744e-05
-1.98537112543456e-05
-3.03643968574801e-05
-5.43272428822221e-05
-5.75166877161498e-06
-2.38251261033812e-05
-2.47509435423037e-05
-3.447129070552e-05
-4.33359400966783e-05
-2.38592242597803e-05
-2.79963502255073e-05
-3.8731442430676e-05
-1.8600316135726e-05
-3.42357835188119e-05
-7.62842894021722e-05
-3.82965667428029e-05
-4.96494113680475e-05
-3.88573610529351e-05
-3.73581339690695e-05
-5.76176095709164e-05
-2.24206532753751e-05
2.4129794015124e-05
-3.42001580378864e-05
-5.96473919441742e-05
-4.45019784060754e-05
-2.3347811394855e-05
-2.97698249464749e-05
-2.54939527269205e-05
-4.2819973411537e-05
-2.13393390402059e-05
-2.41980305184894e-05
-4.27212728860539e-05
-4.16049367220653e-05
-2.96346896240019e-05
-6.15228348115921e-05
-2.29414082817752e-05
-2.71177711724196e-05
-1.10526704850314e-05
-8.75379294352086e-06
-1.31897527828451e-05
-1.0648513221181e-05
-1.41705055257138e-06
1.27346295279975e-07
-1.84392280918735e-05
-6.44182645374181e-05
-4.69285057943712e-05
-2.6642399660492e-05
-3.8165188056364e-05
-1.97664127435862e-05
-2.94035639437244e-05
-1.722630144379e-05
-3.89947389846192e-05
-2.01619590092576e-05
-2.63201537576414e-05
-2.1195924897396e-05
-2.76852064543038e-05
-3.45499768910687e-05
-4.93848216875285e-05
-3.23063736868945e-05
-4.6748479559269e-05
-3.93403562592245e-05
-1.27089119512262e-05
-1.92812813507965e-05
-1.37815124109519e-05
-7.74848237809732e-06
-4.07138046428626e-05
-3.31761486101843e-05
-4.50643133270748e-05
-3.5478838279419e-05
-4.68950121250763e-06
-4.89192849402e-05
-3.31309883729424e-05
-3.94681393690104e-05
-1.49005599673387e-05
-4.54409236418676e-05
-4.86673928592363e-05
-1.72524094099646e-05
-1.54055298856995e-05
-2.535256144741e-05
-4.09228116838768e-05
-2.44292522396062e-05
-7.99303262832045e-06
-9.41084998036514e-06
-3.43359398063593e-05
-4.66135450234694e-05
-4.1851764063213e-05
-2.99981721800671e-05
-4.36713698861893e-05
-5.2390300681761e-05
-4.94906177283476e-05
-2.03723961172801e-05
-2.98960668998774e-05
1.06993065822134e-05
-2.17859225516483e-05
-4.69857809517348e-05
-2.32282486298715e-05
-2.18462064162264e-05
-6.31188832374367e-05
-6.72839638677092e-06
-4.57524765698677e-05
-2.78843843105244e-05
-3.58534106686475e-05
-3.28434370453479e-05
-4.28892763250103e-05
-3.3296517361063e-05
-1.71640797911653e-05
-4.17227679663726e-05
-2.46960487824083e-05
-2.73310871933266e-05
-4.66283594499583e-05
-4.44801871178952e-05
-2.20645830854335e-05
-2.73417218746126e-05
-4.30251918117455e-05
-1.36836982020063e-05
-2.07360978076385e-05
-3.42904212385095e-05
-5.1873833686268e-05
-3.33765268263439e-05
-4.87994997869956e-05
-4.7607711378849e-05
-4.23961909003632e-05
-1.24804745449295e-05
-3.50484451161054e-05
2.58075238653744e-06
-3.69212886970563e-05
-9.20515031467603e-06
-5.25457506920285e-05
-1.34361452592081e-05
-3.21409901987684e-05
-2.22220542919837e-05
-9.7145750147617e-06
-4.45523023332189e-05
-4.34610681973431e-05
-1.25954691481254e-05
-4.84802308521906e-05
5.62083544627717e-06
-2.54957861374905e-05
-3.30302297939644e-05
-4.00701327975867e-05
-2.18332650830507e-05
-7.86293638264002e-06
-2.50194284040239e-05
-3.59851339572488e-05
-2.51948948798421e-05
-5.89195756925427e-05
-1.88009773161548e-05
-1.18421431117371e-05
-1.1767183569016e-06
-4.24233208834516e-05
-2.35743767879811e-05
-3.01741140273283e-05
-3.84576791526029e-05
-4.00057436524272e-05
-2.05590882883376e-05
-3.292975600927e-05
-4.11256272886753e-05
-2.45151220411378e-05
1.30264874013875e-05
-1.1139431993831e-05
-2.78905268584572e-05
-8.41059016245671e-07
-3.89090044081038e-05
-2.52264873075484e-05
-2.84598416507611e-05
-2.6888400299627e-05
-4.81879734574648e-05
-3.08740477520079e-05
-4.00247148594429e-05
-3.76770264252476e-05
-2.38562000610003e-05
-4.07995736559152e-05
-5.97272526911475e-05
-1.10704540649042e-05
-1.45075422313688e-05
-1.90112199091087e-05
-1.9175444095741e-05
-3.86225618222656e-05
-3.76977969161147e-06
-2.86299507530661e-05
-3.64094817771534e-05
-2.73583761061411e-05
-2.74316297293913e-05
-1.25589783826798e-05
-2.14485137772742e-05
-3.65097016258792e-05
-1.05359158699492e-05
-2.8445202538043e-05
-4.36174149416103e-05
4.61704949585707e-07
-6.11331452362536e-05
-2.89527763176023e-05
-1.0148238889178e-05
-3.50503610463171e-05
-1.6126096461251e-05
-1.73523853156755e-05
-4.97152850164699e-05
-1.65654853761919e-05
-4.59140186072293e-05
-1.82821037484053e-05
-4.08504665338457e-06
-4.43985530535716e-05
-2.82484773460017e-05
-5.34714673282927e-05
-4.44039811075739e-05
-2.84944470049891e-05
-1.02207011887488e-05
-1.56936871652169e-05
-2.56356280981284e-05
-3.41368481823989e-05
-5.79779902144719e-05
-3.77961749126837e-05
1.53337068931131e-06
-3.73153087563513e-05
-5.54404773285934e-05
-4.63860313678064e-05
-6.19852985358918e-05
-7.05966919940098e-06
-2.80020499917207e-05
-3.89919294734717e-05
-9.05384578247206e-06
-2.92656849121126e-05
-2.08320515938403e-05
-3.70871947219443e-05
-1.90733968604127e-05
-1.20109908859109e-05
6.59085190625465e-06
-5.15670733453157e-05
-1.12091865963342e-05
-4.47576376208154e-05
-3.76814268217575e-05
-4.527677354516e-05
2.52322244186759e-06
-4.45694689573115e-06
-2.17215836352745e-06
-3.57977807808977e-05
-3.56000029416102e-05
-2.52508344956284e-05
-2.17042331035843e-05
-3.04963868634885e-05
-5.13447272822263e-05
9.68262029831553e-06
-2.19695949303451e-05
-3.84384870602553e-05
-4.50816920516052e-05
-9.42757543309163e-06
-1.99976447679316e-05
-2.74944428780396e-05
-3.53738521328856e-05
-2.83180239117255e-05
-1.39741986087414e-05
-3.05608771061096e-05
-2.47910650725148e-05
-1.76753172971928e-05
-4.78910632151369e-05
-1.5952372851771e-05
-4.11837246931449e-05
-4.90270893738778e-05
-3.95587031150155e-05
-4.97207451677689e-05
1.28285684028594e-06
-2.17929064997417e-05
-2.59684283874579e-05
7.13688023875857e-06
-3.17227880371853e-05
-6.70871568537884e-06
-3.4650013705791e-05
1.72279447679053e-05
-2.00414391453133e-05
-9.77816457838449e-06
-3.68400522042227e-05
-5.7637542327623e-05
-3.00789938776837e-05
-4.6221633524612e-05
-1.40186935208411e-05
-7.04347884144082e-06
-2.30289599143914e-05
1.43969927223075e-05
-1.63580554849641e-05
-4.8860014253346e-05
6.52802592684959e-07
-7.91914931323849e-06
-5.19571956655646e-05
-1.35177005663908e-05
-1.98837441147693e-05
-4.83029191500174e-05
-3.15990749220874e-05
-2.18395615936364e-05
-3.17669858133359e-05
-3.61034791530007e-05
-5.13182438639082e-05
-3.4593337822797e-05
-4.15421673925417e-05
-3.50970029517992e-05
1.48678391952047e-06
-2.33853028473251e-05
-3.73508492415839e-05
-3.52076193519442e-05
-3.61875542305173e-05
-3.12412126079402e-05
-5.26429370932273e-05
-1.85025788197527e-05
-6.58968183877201e-06
-2.43319853699243e-05
-4.86764934772167e-06
-1.26909031962237e-05
9.67683050456392e-07
-3.41500535184196e-05
-5.38711934368848e-05
-4.58208592755743e-05
-8.19168478268706e-06
-1.39716534513501e-05
-1.57863887430864e-05
-2.01729723712885e-05
-2.47216895641567e-05
-1.44342613434623e-05
-3.1570343360216e-05
-5.1601045060872e-06
-1.43192567748549e-05
-6.22582428764744e-05
-9.3123773147705e-07
-1.47714671834707e-05
-1.30126354086352e-05
3.33967834779352e-06
-5.03852295772198e-05
-3.38682165410076e-05
-2.16837734968829e-05
-3.62950125185342e-05
-6.39276258944428e-05
-3.08285060918139e-05
-3.79110660384805e-05
-2.77465341552658e-05
-3.87606329708708e-05
1.90590817201757e-06
-6.24729687691056e-05
-2.68470596676624e-05
-4.19703315247893e-05
-3.12218046546676e-05
-2.21432969674926e-05
-8.49294553701482e-06
-3.79743546533812e-05
1.03675892713334e-06
-1.57457599973731e-05
-2.90447567950931e-05
-3.99206445523231e-05
-3.69261548470724e-05
-2.43549804008906e-05
-2.47848038701508e-06
-2.6716043482785e-05
-5.34265163319537e-05
-4.86069400660606e-05
-5.11563129564337e-05
-2.35671193893804e-05
-3.843004188883e-05
-2.88694716246164e-05
-1.50144686997255e-05
-5.49323089271974e-05
-4.36745085922466e-05
-5.24446148287037e-05
-3.22053977816424e-05
-1.38993826026805e-05
-3.87261124494934e-05
-2.59720737882416e-05
-3.73958040175638e-05
-4.5373947762163e-05
-3.87377562874009e-05
-4.40047464288792e-05
-3.68593511698565e-05
-1.98194019877786e-05
-2.4352486919982e-05
-2.54398970339392e-05
-4.09332165092279e-05
-1.71463815783763e-05
-4.89402570599559e-05
-3.05354273962418e-05
-1.8083888285432e-05
-4.99979805519017e-05
-4.3740698332407e-05
-1.26952935276042e-05
-3.66980337100693e-05
1.38558564000743e-05
-1.44284221191579e-05
-2.36748151141357e-05
-3.17095521217698e-05
-5.24504919846124e-05
-6.78854144587585e-05
-4.30365615806821e-05
-1.67116895891032e-05
-3.96756153045627e-05
-4.98534072177669e-05
-3.60150470146662e-05
-1.49277924586356e-05
-1.94988231810057e-05
-3.86722002024482e-05
-2.79471384396028e-05
-3.6918839337391e-05
-3.85581751434824e-05
-1.85084827755075e-05
-2.25569056639416e-05
-3.55592625490779e-05
-1.47554810624299e-05
-2.73044381873015e-05
-4.94256791224313e-05
-1.45761535884982e-05
-4.35138940644413e-05
-1.26465043937122e-05
-4.07592613365829e-05
-2.14406404783156e-05
-7.42877564446756e-06
-3.57658278589575e-05
-1.22262249332916e-05
-3.36033053973043e-05
-2.16839336222265e-05
-4.51696991143796e-05
-1.90150155608233e-05
-2.30235314434628e-05
-1.65256555856035e-05
-1.88260857672498e-05
-2.60969294152495e-05
-3.84363957453203e-05
-2.66931790290333e-05
-2.08076741888234e-05
-3.23381237630324e-05
-2.09645700697263e-05
-6.44176954489255e-06
-2.36144423425063e-05
-1.43943212097381e-05
-1.89858264094906e-05
-2.12786945527059e-05
-1.88754461531504e-05
-3.16281305049691e-05
-2.87028518293648e-05
1.96194567083829e-05
-3.25900657651394e-06
-4.72769214950995e-05
-8.01832253993871e-05
-3.75015504038165e-05
-3.25833585985643e-05
-2.90250278587242e-05
-3.43965017490278e-05
-3.78549904718892e-05
-6.91614316422219e-06
-2.02630870416081e-05
-3.00531138365816e-05
-2.78441055261396e-05
-2.66631273105376e-05
-2.18994094399124e-05
-3.97559787959918e-05
-3.18076110849224e-05
-2.48887726344921e-05
-8.98810353722471e-06
-3.59455684690285e-05
-2.06859727155594e-05
-3.05605883104128e-05
-3.89444738224004e-05
-4.34150005802674e-05
-5.78145774770715e-05
-2.35969307023743e-05
-2.22115804463014e-05
-2.52261992105188e-05
-3.5242837946875e-05
-2.48148564387105e-05
-4.87960941794699e-05
-3.48100252570882e-05
-3.2444398825048e-05
-3.85603634013565e-05
-1.30716847269479e-05
-1.47951168961978e-05
-3.8379830374739e-05
-1.79475612210956e-05
-4.2461354112125e-05
-4.41066084291247e-05
-3.00473419687361e-06
1.51696718575044e-06
-2.55202771368778e-05
-4.39997426692841e-05
-4.63452857863174e-05
-1.91743452749076e-05
-5.87732568997761e-05
-3.09997133725968e-05
-2.24805581075363e-05
-3.90282012492715e-05
-2.76210516805404e-05
-1.99345788704852e-05
-5.82590369076324e-06
-2.50763454677124e-05
-4.46119889424853e-05
-3.70264902221434e-05
-1.88105331445385e-05
-4.39990739901826e-05
-3.75459556265752e-05
-9.3415531094504e-06
-5.72823758569801e-05
-3.98543428737326e-05
-2.11804679373679e-05
-5.16357435574354e-06
-3.89533447163492e-05
-4.49589363938215e-05
-3.63885121508858e-05
-3.06216887708913e-05
-3.66129081014876e-05
-6.87697869069419e-07
-1.2994684472129e-05
-3.46520557008199e-05
-4.34448379302565e-05
-4.86312180510152e-05
-3.33473725297629e-05
-2.81330789798373e-05
-3.78941916823106e-05
-1.23495708903243e-05
-5.43995560438846e-05
-8.86779705714299e-06
-3.93598278361712e-05
-4.65027219626609e-05
-2.54805408479444e-05
-5.62536458632178e-05
-3.17207848312971e-05
5.75571795395388e-06
-5.02396017146628e-05
7.96495748475242e-06
-4.11494463332772e-05
-5.91210997110777e-05
-5.63179210193011e-05
-1.27867394969835e-05
-4.61220755061778e-06
-3.1836792611319e-05
-1.20160328885502e-05
-2.98572303405881e-05
-1.80677148564686e-05
-4.85945815909492e-05
-3.56039106856808e-05
-2.38656499827602e-05
-3.33524264122441e-05
-2.91353577373102e-05
-3.60331184644661e-05
-3.97055209336405e-05
-2.87043966108858e-05
-3.53091689863883e-05
-3.72019983839268e-05
-3.13193372630139e-05
-2.62104010025964e-05
-4.82800410243948e-05
-2.04306305189487e-05
-2.77086979146674e-05
-1.92532929219778e-05
-2.44098750240908e-05
-2.58758367250095e-05
-3.27292287962794e-05
-1.23396128829033e-05
1.53622250101367e-05
-4.36779584523976e-05
-2.5705703183263e-05
-3.27893336524129e-05
-2.10070389653116e-05
-4.12420689730386e-05
-2.51342667328024e-06
-3.50301115224891e-05
-4.35717338050624e-05
-6.00795195877692e-05
-2.54307390329068e-05
-3.22917061364423e-05
-4.24846169905353e-05
-4.03740966119029e-05
-1.20969811754778e-05
-2.65848473278785e-05
-3.19820362912262e-05
-5.84022996732588e-05
-3.14668749895161e-06
-3.55016785435798e-05
-2.40419743126706e-05
-3.62151105122844e-05
-1.4464096513626e-05
-4.02651487414988e-05
-2.92530047999925e-05
-6.37275595791232e-06
-3.0971311340367e-05
-2.20585285992426e-05
-3.97035595533677e-06
-6.13145815701827e-05
-2.85711720508869e-05
-2.55404515260748e-05
-1.62243633291283e-05
-2.52507754281715e-05
-1.41714164450138e-05
-2.10890727820722e-05
-3.69794587588203e-05
-4.20488107218237e-06
-2.14799254414947e-05
-4.68586454724383e-05
-3.26441532872034e-05
-2.08254679347272e-05
-3.51307887774596e-05
-3.81893976473957e-05
-4.80990359641421e-05
-2.57738410858753e-05
-1.77033076730243e-05
-2.33379822901641e-05
-2.78702240089723e-05
-1.4425630063592e-05
-2.16432249908216e-05
-2.14188667024048e-05
-3.36970233956471e-05
-4.83413982262796e-05
-6.44186504356936e-06
-3.08771844245644e-05
-1.59857574934856e-05
-2.35115639639945e-05
-1.76653382747419e-05
-3.21788002053734e-05
-1.01654771707554e-05
-3.53752543264904e-05
-3.50949204127203e-05
-3.27220345193907e-05
-7.34160428862649e-06
-5.28818317380908e-05
-6.12039176771149e-05
-4.83141210017823e-05
-4.86992988322538e-05
-2.45585248145397e-05
-2.61824522441039e-05
-6.7591869434256e-05
-4.91829790195525e-05
-3.85437683940012e-05
-5.44634546456748e-05
-2.51915594611546e-05
-3.82957670921023e-05
-8.45465844432327e-06
-1.44262199476075e-05
-1.93204213638187e-05
-3.24046729344985e-05
-3.96242953293096e-05
-2.56316678781463e-05
-2.86874322639457e-05
-1.25563781316729e-05
-2.15208055505721e-05
-2.44388146508277e-05
-2.13194298452113e-06
8.43958002997795e-06
-2.15111504396055e-05
-2.0353754427614e-05
-5.13331550436263e-05
-3.86329788968631e-05
-2.31221122854396e-05
-5.01236506035307e-05
-5.10537529531311e-05
-1.10299369799652e-05
-4.64198570171067e-05
-3.49997086614511e-05
-6.12227891631796e-05
-5.08411644992249e-05
-2.77273372529404e-05
-3.44335810919335e-05
-1.72557064773839e-05
-3.71703687504977e-05
-1.81644396310657e-05
-3.9093013450256e-05
-3.79896501652873e-05
-3.6743747044934e-05
-2.7955194150962e-05
-3.2494045898978e-05
-2.13477364762491e-05
-2.83555139986554e-05
-5.59267968095831e-05
-4.27531549763376e-05
-4.58892781398592e-05
-4.15686634966067e-05
-2.72540939297261e-05
-4.46233655523529e-05
-1.32504508229889e-05
-1.40494766817624e-05
-3.4698072336922e-05
-4.23837039209962e-05
-6.21835260508381e-05
-7.94635409168598e-05
-4.12995218476222e-05
-5.21962430853669e-05
-4.37877760679716e-05
-4.40002482568759e-05
-2.46747172949219e-05
-4.9284835864447e-05
-4.28413453333924e-05
-2.89899850741742e-05
-1.43772426211129e-05
-1.37771368214287e-05
-3.03073461539976e-05
-3.55457402947726e-05
-1.10859869529013e-05
-1.43779804765723e-05
-2.9082990604538e-05
-4.10767403741788e-05
-4.10115652797158e-05
-1.52184227139052e-05
-3.40316355553592e-05
-4.23942718661002e-05
-3.16139727292936e-05
-4.62324539491221e-06
-2.1314958197472e-05
-2.42825159586227e-05
-4.4173621754851e-05
-4.6023019176496e-05
-4.17707539287716e-05
-1.90538944087124e-05
-3.09398645238257e-05
-4.24396392738144e-05
-4.90286366100499e-05
-2.13323420896127e-05
-1.98507317104188e-05
-5.73839444294619e-05
-1.13178922868715e-05
3.31879429140783e-06
-4.86617628683992e-05
-4.57875245702051e-06
-3.47180675607351e-05
-1.90598172577319e-05
-2.6381797265467e-05
-3.08028197260571e-05
-4.6216041623134e-05
-1.87532295340771e-05
-3.38190651112606e-05
-2.89153358152314e-05
1.49061882916395e-05
-3.99919690619764e-05
-2.1952816493774e-05
-5.26393210496695e-05
-3.96099056161952e-05
-1.67139351689812e-05
-3.67890019864061e-05
-3.22205853956398e-05
-1.81290659871546e-05
-3.92794656926498e-05
-3.27476275634913e-05
-1.18477153096585e-05
-2.22146458709296e-05
-4.49757620906097e-05
-3.11565422997456e-05
2.53518093096545e-06
4.18603663545807e-06
-3.34024239498783e-05
-2.28867693651451e-05
-1.25142748443607e-05
-6.19613339738558e-05
-8.36376338367333e-06
-6.11769528133997e-05
-4.17824294349342e-05
-3.76607640751223e-05
4.9425388166595e-07
-5.95843043296021e-05
-1.6222137241191e-05
-3.77617125979279e-05
-1.72763337716217e-05
-2.26571992507543e-05
-3.10912584218854e-05
-1.31260349383899e-05
-4.94808387175228e-05
-2.70720534706566e-05
-2.27688139888491e-05
-2.48434483517126e-05
-2.72908583274781e-05
-4.122665681931e-05
-1.24972982983568e-05
-4.54497455369164e-05
-5.49136784293156e-05
-4.14560895130938e-05
-4.38615232784977e-05
-3.56646071271259e-05
-3.0555970567223e-05
-1.3675212365834e-05
-3.72461125893731e-05
-9.35776737572974e-06
-1.86889743880036e-05
-5.2383946935645e-05
-3.87325088051107e-05
-4.7463390299537e-05
-4.56359303813913e-05
-3.83566994032182e-05
-4.46016788460169e-05
-5.33081063450173e-05
-5.51125819273702e-06
-3.52589370219193e-05
-7.64645664898888e-06
-3.8182930440319e-05
-8.70194618606817e-06
-3.62172254671889e-05
-2.38423179735595e-05
-4.29590733298797e-05
6.86300611158139e-06
-9.8617418274838e-06
-2.29236396562771e-05
-3.79243166425928e-05
-5.08214275294073e-05
-5.18880484123961e-05
-2.55048989103813e-05
-3.50653822105804e-05
-1.9844735096018e-05
1.05191083742085e-06
-2.5194941595044e-05
-2.83227502821079e-05
-3.15274405541059e-05
-3.15717019068585e-05
-4.53882665606336e-05
-1.43128188165215e-05
-3.53498285784675e-06
-4.39274743032684e-05
-2.69767524930176e-05
-4.75381018287594e-05
-3.67289762633905e-05
-4.81006506988954e-05
-2.70813431788811e-05
-5.47447117135544e-05
-4.55739567323416e-05
-3.35534812106139e-05
-5.52677076844092e-06
-3.52951750813838e-05
2.46661766923229e-06
-5.05806111662509e-05
-3.52278560026372e-05
-1.65649924158006e-05
-2.05757686810868e-05
-5.50043493364538e-05
-1.77735880112959e-05
-2.52791729432247e-05
-2.23762235045517e-05
-3.17685573840995e-05
-7.56216605117774e-06
-4.74189752653998e-05
-5.05665411541257e-05
-1.45671618722748e-05
-1.31786747247918e-05
-2.88316905878438e-05
-2.99065713205542e-05
-4.07089600488892e-05
-5.31965529810257e-05
-4.69883207861177e-05
-5.36608620684257e-05
-2.00769160782323e-05
-2.40483438747099e-05
-1.69733564464193e-05
-3.65691921810194e-05
-3.93834900537435e-05
-1.74551055854917e-05
-6.17356707336152e-05
-4.65593037066089e-05
-1.69589218448204e-05
-2.648364132922e-05
-3.26111719262987e-05
-4.87708941903707e-05
-3.22541709403815e-05
-2.57229638435661e-05
-1.12588060685397e-05
-3.41298289857553e-05
-2.83288616177255e-05
-3.85614061932471e-05
-3.904733100092e-05
-4.13332938238854e-05
-8.90298898478264e-06
-3.30046269240117e-05
-2.34426510856298e-05
-2.86240257644157e-05
-1.84788987041314e-05
-5.55322960303182e-05
-3.62043136695932e-05
-1.77261789978528e-05
-4.77317211771455e-05
-3.04921412054487e-05
-2.70619051250907e-05
-2.61956079030478e-05
-5.26097446242079e-05
-3.13364442093445e-05
-3.49583902621679e-05
-5.21319222577345e-05
-2.3891726508923e-05
-2.16479704547123e-05
-4.39581611397536e-05
-2.05510262274055e-05
5.39447765240452e-06
-6.64980668915679e-06
-4.74289071697486e-05
-1.70082561890018e-05
-2.30587453161514e-05
-4.08857387382922e-05
-1.97960025044853e-06
-3.82653864639855e-05
-1.80354913925812e-05
-6.94791905281306e-06
-2.19953870555369e-05
-5.056730319718e-05
-2.92599487886025e-05
3.61421534850753e-06
-2.10425031729188e-05
-2.72132491130252e-05
-2.59502811067407e-05
-2.37373853173548e-05
-3.45802988395705e-05
-3.48076503765094e-05
-1.47991586551393e-05
-2.30888585243963e-05
-3.00896437830354e-05
-4.27400016699452e-05
1.0741424694897e-06
-2.68392407554936e-05
1.90798648627964e-07
-1.88940632250551e-05
-3.20440306443371e-05
5.84456080464886e-06
-8.54433772001046e-06
-1.47486889508422e-05
-3.80975724082681e-05
-3.58335251296219e-05
-2.09542592745808e-05
-3.21620306906032e-05
-3.70599903678181e-05
-1.81657653699282e-06
-1.60995359864101e-05
-2.99675902418589e-05
-3.46652270742646e-05
-3.87588593393226e-05
-3.19826747228165e-05
-8.11676572326057e-06
-6.22593021517909e-05
-2.87246805594121e-05
-5.13176515552968e-05
-5.60147871506395e-05
-1.6275341110892e-05
-5.95558934048077e-05
-4.17500687325151e-05
-4.26411134509606e-05
-2.206688744477e-05
-9.46188285320583e-06
-4.1935624953981e-05
-3.73106330063239e-05
-1.34024664331904e-05
-2.69729058688496e-05
-4.06215740037281e-05
-1.95537047772347e-05
-2.27306918934859e-05
5.07852953909844e-06
2.70631152987893e-06
-3.42397374956059e-05
-5.25811907375768e-05
-3.97306200159287e-05
-3.22605537181251e-05
-2.23638016177096e-05
-3.61398103832994e-05
1.26474138760581e-05
-3.24518874146003e-05
-8.96094326797355e-06
-4.96036283454709e-05
-2.55891366391059e-05
-2.10182256759119e-05
-4.80375169750787e-05
-7.510119126959e-06
-1.86206600489208e-05
-1.59061547385952e-05
1.46256245017297e-06
-2.64394334663895e-05
-3.69268997115832e-05
-4.1452319947942e-05
-2.80213178308403e-05
-3.67519377116575e-05
-6.11080605661652e-05
-4.84667645094351e-05
-3.78871232797177e-05
-3.65679134043009e-05
-1.61797459215739e-05
-4.24434014971568e-05
-3.05885229588295e-05
-4.07044328157838e-05
-1.34462587709896e-05
-5.25016606303504e-05
-1.87909675449243e-06
5.35817818299668e-06
-3.86423319270993e-05
-4.13985774436157e-05
-4.72407270482266e-05
-2.52554549952142e-05
-2.27065104915162e-05
-4.66865377221082e-06
-3.80987677078751e-05
-4.64492208733635e-05
-5.72223007521541e-06
-7.45484982085629e-05
-3.5313922188326e-05
-6.52769344480629e-06
-4.56156955475131e-05
-7.0776965457821e-06
-2.87556350382503e-05
-9.26212696901174e-06
-2.07203458226684e-05
-4.36973410686607e-06
-2.28914162727142e-05
-7.714217810726e-06
-3.11643961326259e-05
-3.23261396873948e-06
-4.57848901819024e-05
-4.21901016177729e-05
-3.00967392756757e-05
-1.93605352807629e-05
-3.26387198642031e-05
-4.36062357362762e-05
-1.40485390730182e-05
-3.12569545291999e-05
-1.59571142210006e-05
-1.61713776143697e-05
-3.28693218931032e-05
-2.62341902690632e-05
-2.9390171070017e-05
-2.51952274026863e-05
-4.93611273123213e-05
-2.94476528715869e-05
-2.91179426983624e-05
-3.90760265394499e-05
-6.28301423545507e-05
-1.93474616596205e-05
-6.20798471050632e-05
-2.27126841472837e-05
-5.22759602255492e-05
-2.43576338053251e-05
-3.84211247921587e-05
-2.61233350840442e-05
-1.46157966784304e-05
-2.79604578695257e-05
-1.33836749090209e-05
-6.88923895772371e-05
-3.64349400733552e-05
-8.04607040875476e-06
-7.07871535772198e-05
-4.01508696613502e-05
-6.73557362460227e-06
9.21861030016732e-06
-3.22498280533859e-05
-5.11861779171809e-05
-8.53107073756367e-06
-2.90667262981144e-06
-4.17664234244294e-05
-4.11234144147387e-05
-1.20305112885587e-05
-2.85065383107002e-05
-2.58165455349017e-05
-3.65171379755477e-05
-1.7647964665359e-05
-4.36706969788351e-05
-1.53991896303668e-05
-2.02616476828897e-05
-2.66908163449505e-05
-3.01252673788491e-05
-1.96323618323828e-05
-1.39427378724882e-05
-6.95391401601975e-06
-3.28167875378276e-05
-3.48352182467064e-06
-2.32232347466795e-06
-4.23396076532015e-05
-2.89986625003491e-05
-1.19644044797678e-05
-3.75972824479043e-05
-3.88924770897689e-05
-2.14837609177508e-05
-3.51005979785014e-05
-5.19155708366196e-05
-2.95482046649223e-05
-1.4868488218163e-05
-3.4446100722921e-05
-4.10972367232057e-05
-2.21053833536951e-05
-2.26988444990375e-06
-5.20756049896119e-05
-3.49372354996043e-05
-2.09817594906322e-05
-3.21790927735511e-05
-4.94451461661361e-05
-3.97867480512821e-05
-1.89609802951296e-05
-3.90437479729867e-05
-2.2215228368427e-05
-2.02541564584137e-05
1.03757310655984e-05
-2.29029992691389e-05
-3.68593824518314e-05
-3.09284619113106e-05
1.22748088625002e-07
-2.51099521697043e-05
-4.16780628913904e-05
-1.3571977866665e-05
-1.76742279557155e-05
-1.19841764689805e-05
-4.30088564373025e-05
-1.79963758747624e-05
-3.34387843637635e-05
-2.86907574615413e-05
-2.03711604761435e-05
-2.05268894068052e-05
-3.53247911827649e-05
-7.16311830987958e-05
-4.96778702021563e-05
-2.73096953275112e-05
-3.460545168098e-05
-3.61491001829702e-05
6.60150765914907e-07
5.63073838172554e-06
-9.72769051617475e-06
-1.50874069446604e-05
-1.6613805272347e-05
-3.08939336395467e-05
-3.12360294269733e-05
-1.19350473708895e-05
-3.33678316500264e-05
-2.88987549972364e-05
-9.3142245449299e-06
-3.19179809514423e-05
-2.44138208006371e-05
-2.61890178388857e-05
-3.85233564318012e-05
-1.2590896174784e-05
-3.91788977434089e-05
-3.02763364068013e-05
-3.57710803027463e-05
-3.56315840499723e-05
-3.1358015696276e-05
-4.49694592589285e-05
-5.05711444132825e-05
-3.32605596561638e-05
9.30816348664447e-06
-1.29398437744409e-05
-5.76144198684802e-05
-4.46652480508246e-05
-3.77790120122248e-05
-1.86881417947567e-05
-1.74057428023691e-05
-2.45798831694969e-05
-5.30554098622037e-05
-5.15871359404352e-06
-2.2530916561342e-05
-4.62609616073447e-05
-3.29605437673105e-05
-3.4145569492499e-05
-2.24835899021577e-05
-4.47900820337976e-05
-5.4429869184574e-05
-2.20905716263031e-05
-1.51677072792864e-05
-4.06169854569086e-05
-6.11664542085953e-05
-6.00600056919926e-05
2.58687576311052e-07
-4.83776831827712e-05
-3.71166841884013e-05
-2.57515699438809e-05
-3.84829569110738e-05
-4.56523882044953e-05
-4.83250279502095e-05
-1.047914538642e-05
-4.15450172790795e-05
-2.86602729778106e-05
-3.5643295120889e-05
-3.97820963219792e-05
-5.42606830006396e-05
-4.66446037625695e-05
-4.02559154237851e-05
-5.99103650676756e-06
-3.52508292973025e-05
-7.95647135103605e-06
-1.24781555304132e-05
-3.3780466104845e-05
-3.03847212164036e-05
-5.63307353492818e-05
-3.77680818325734e-05
-1.88584652532442e-05
-5.3418678062669e-05
-3.87505629641226e-05
-4.57059388705092e-05
-5.1418268876988e-05
-4.66672338662273e-05
-3.18295214003197e-05
-8.46495800307722e-06
-2.6247313730839e-05
-2.61616342230069e-05
-2.31762156963606e-05
-8.33301696628424e-06
-3.28464191282531e-05
-2.06284052549489e-05
-2.34451548056404e-05
-1.1810308123292e-05
-3.97148562035244e-05
-2.37052119764593e-05
-4.29822607535861e-05
-3.12168447243205e-05
-2.60639412098187e-05
-3.85356766765945e-05
-3.71420029356282e-05
-2.70292248081722e-05
-2.82906045935043e-05
-7.22059566668253e-05
-2.77298481606608e-05
-3.50914207752046e-05
-2.17452023192072e-05
-2.75204728159548e-05
-6.84138893018738e-05
-1.75760895486665e-05
-3.31461432239513e-05
-3.83058461679849e-05
-3.06556866182667e-05
-1.98547405472785e-05
-4.4537988568011e-05
-1.34170960786097e-05
-8.08988771105024e-06
-1.42891993922592e-05
-4.69863729605661e-05
-2.51638239876921e-05
-3.35304612839594e-05
-1.23976624521983e-05
-1.8678360399434e-05
-4.33534443482247e-05
-4.79000215252178e-05
-2.98979551298761e-05
-3.0751887770871e-05
-4.34466987611425e-05
-3.21744585334472e-05
-5.23367372115673e-05
-5.1479571017213e-05
-4.7175416308511e-05
-2.93055017105505e-05
2.23802125884906e-05
-2.80255447866132e-05
-8.89575478779363e-06
2.17391808952981e-06
-1.34731113695297e-05
-3.41305770663277e-05
-1.47559335862294e-05
-1.28610143942387e-05
-4.79982205756926e-05
-3.77930682593031e-05
-2.93128284178875e-05
-1.92479815880658e-05
-3.07737061154105e-05
-1.56412720059529e-05
-3.33951199673674e-05
-5.72366553555747e-05
-1.25073496923555e-05
-4.47133543633047e-05
-1.65741188496233e-05
-5.67698054446876e-05
-2.01289115893386e-05
-2.28735168787885e-05
-5.48379863113851e-05
-6.09479638776485e-05
-2.53884486937241e-05
-4.56977077026808e-06
-4.1712795002303e-05
-1.14605126293532e-05
6.19124817162084e-07
-2.1234677224015e-05
-6.42618265957197e-05
-3.00970652048971e-05
-3.36151706135311e-05
-2.7959652808081e-05
-1.37398366885724e-05
-3.19064759115919e-05
-4.53702760644439e-05
-4.02316267277401e-05
-1.66764780692822e-05
-2.71715247408517e-05
-1.04599899122472e-05
-2.99945492676335e-05
-2.38689751131102e-05
-2.86589403367695e-05
-4.82891745578741e-05
-6.18386561195889e-05
-2.72594031772035e-05
-3.72402090450458e-05
-1.7883159341381e-05
-5.26479262417636e-05
-1.78497950728569e-05
-3.59697208183839e-05
-2.84380641967346e-05
-2.47991761026612e-05
-2.58801147868546e-05
-2.0614215158448e-05
-1.60172393087884e-05
-5.7310182631058e-05
-4.64840340239283e-05
-4.00587310182571e-05
-2.83058140707911e-05
-4.78106929208975e-05
-1.3557071509209e-05
-4.99064018232044e-05
-3.38777259591988e-05
-3.92772735492674e-05
-1.43796530103241e-05
-1.98549686627597e-05
-7.04395545684318e-05
-4.43599211342683e-05
-3.53099581947347e-05
-1.02619633917134e-05
-4.11292947505944e-05
-3.60762369655475e-05
-1.00377163138339e-05
-2.59556082510916e-05
-3.55538671500869e-05
-2.01337827148296e-05
-5.50725808221082e-06
-4.55902200371107e-05
-1.3531201153277e-05
-1.12480372551223e-05
-3.34480914754537e-06
-5.53668110734322e-05
-2.77015958805796e-05
-2.50212407520858e-05
-9.13915580153055e-06
-1.12482395327978e-06
-2.03217605565111e-05
-4.35865008988216e-05
-3.29721332275055e-05
-3.31972656130468e-06
-2.57320899986347e-05
-4.79977280403442e-05
-3.39056967105023e-05
-2.00878056025351e-05
-2.41731780451516e-05
-3.86255053435638e-05
-6.25159377874958e-05
-5.03862491824273e-05
-3.3168837031397e-05
-4.72717467137402e-05
-2.20951748261144e-05
-3.89877981771362e-05
-1.32674519259587e-05
-2.25833531690782e-05
-2.98247924958516e-05
-3.95243088200182e-05
-2.2607876162862e-05
-2.0163326021621e-05
-2.53075204859177e-05
-4.43741375570818e-05
-2.32388030408635e-05
-2.43352652014377e-05
-2.55194941649599e-05
-2.66689402974945e-05
-6.4883304865297e-05
-5.20104449071986e-05
1.10832384865945e-06
-1.91514537503275e-05
-3.25795326915546e-05
-4.73995473872356e-05
-4.72608240066064e-05
-1.17262589318401e-05
-1.77528690742608e-05
-3.77535572371356e-05
-3.69764769568337e-05
-3.93343722897506e-05
-2.09595725996549e-05
-5.02282801770118e-06
-3.13361051950033e-05
-4.05130023226639e-05
-1.88418512588314e-05
-2.49918423547032e-05
-8.21856292241899e-06
-3.10020321123913e-05
7.72407832070064e-06
-9.77464018549165e-07
-7.20868117520847e-06
-4.04944739655881e-05
-5.00388926279205e-05
-4.11012801249248e-05
-2.14519826698642e-05
-5.18265098062194e-05
-2.11658262404067e-05
-3.61753328611802e-05
1.89428680224246e-05
-4.02458762455116e-05
-4.10267485060725e-05
-1.24700101944419e-05
-1.0726989249574e-05
-3.3116088287981e-05
-4.31458008547711e-05
-3.19172194962905e-05
-1.73497172453487e-06
-4.26606362418806e-05
-4.2944287126006e-05
-6.36902219706094e-05
-2.84861452721429e-06
-4.91696819485324e-05
-3.57455535360117e-05
-4.50545936886473e-05
-3.86402060879915e-05
-7.46588961998202e-05
-2.63418604309242e-05
-2.03953409885418e-05
-2.78004944952913e-05
-4.23891287083519e-05
-3.79620360240214e-05
-1.30262827557766e-05
-4.88819726343505e-07
-3.80931915573809e-05
-3.59564171954717e-05
-1.16185895387818e-05
-4.91691933278337e-05
-4.89513171691099e-05
-2.12011978823599e-05
-2.81994897448742e-05
-3.12981832087552e-05
-2.42143192031494e-05
-2.41975399235158e-05
-3.23379170530424e-05
-2.85273326009574e-05
-3.79921919221738e-05
-2.71340405126607e-05
-4.27398420382624e-05
-1.98269521702273e-05
-2.59783107915425e-05
-1.97607973687907e-05
-1.01963491256028e-05
-3.52005903508556e-05
-2.20282290781818e-05
-4.3381828362128e-06
-2.43414678308841e-05
-2.6591051157009e-05
-8.58524367524487e-06
-2.46990605244025e-05
-2.27179987580214e-05
-4.59356996649671e-05
-2.37305775425487e-05
-1.02854991415404e-05
-1.15501644557187e-05
-4.25194757854983e-05
-4.50410220889454e-05
-8.28655664025e-06
-6.1275061596941e-05
5.00320283017505e-06
-2.27262220368664e-05
-3.27902191554729e-05
-2.56221204924667e-05
-3.03401303500536e-05
-4.98811292956013e-05
4.78743970288397e-06
2.54711597764823e-06
-3.92506275498063e-05
-4.72598425754186e-05
-8.91228292491534e-06
-8.30861814619151e-06
3.1457944966321e-07
-4.15544498970538e-05
-2.29466100041535e-05
-1.48047878415291e-05
-2.3717169341271e-05
-1.30135060130252e-05
-2.63459128989023e-05
-3.77557433079274e-05
-5.43606050105298e-05
-2.23744651457251e-05
-1.29255054408571e-05
-2.59123335837147e-05
-1.79342016778754e-06
-1.8251023489956e-05
-4.93469313407736e-05
-1.79723944807027e-05
-3.03952041387644e-05
-2.29193695558777e-05
-2.27636766855418e-05
-4.8555845050718e-05
-2.26504873805066e-05
-1.88068107120541e-05
-1.39593542113032e-05
-2.81078430840965e-05
-2.23639014850583e-05
-1.45102091572177e-05
-1.09238483894387e-05
-7.32620094347797e-06
