# Supplementary material for: Research on computational propagation and identification of mine microseismic signals based on deep learning
Source: PLoS One. 2025 Oct 22;20(10):e0334641. doi: 10.1371/journal.pone.0334641 (PMC12543183; doi:10.1371/journal.pone.0334641)
Supplement: S8 Data — (ZIP) [file pone.0334641.s008.zip › 000100900002850.xlsx_0.txt_24.txt.txt]

8.23873638700436e-06
-1.7498293817877e-05
-3.36519746391791e-05
-3.88523019102218e-05
-2.50129416728435e-05
-1.49143556947122e-05
-2.52129680299286e-05
-4.04270262284464e-06
-3.44916923354882e-05
-2.76215266951351e-05
-2.53909964427379e-05
-2.91863336090043e-05
-4.74202938652794e-05
-1.80113150763335e-05
4.90285617616486e-06
-5.16675892039302e-05
-3.10955401093974e-06
-3.66821190202813e-05
-8.57151343487362e-06
-3.33421161676318e-05
-3.13954686093916e-05
-2.910427585195e-05
-5.22488919752963e-05
-2.11426931160581e-05
-5.20727394888925e-05
-4.62803906634022e-05
-3.28563221740943e-05
-2.16286954877808e-05
-3.05940282478258e-05
-6.62948140922013e-05
2.9335129756643e-06
-5.51839749483992e-05
-3.52916749695795e-05
-3.59322174261279e-05
-4.4775021907816e-05
-2.51007675941266e-05
-1.43314640644545e-05
-2.24107829837258e-05
-4.2172529554339e-05
-4.93390187644651e-05
-2.4057377582574e-05
-2.25283124432408e-05
-2.27624973211174e-05
-5.21034102482346e-05
-6.9782728641823e-06
-3.73203554803605e-05
-3.63027567058692e-05
-6.46351347123867e-05
-3.27118244686819e-05
-2.4541319831065e-05
-9.67446871663569e-06
-3.16396977139827e-05
-2.89237252953029e-05
-2.56178512943087e-05
-2.1705498375806e-05
-3.65220849764922e-05
-1.62688161143258e-05
-3.20073176808113e-05
-2.70286084692742e-05
-2.50904306460132e-05
-6.31666688073207e-06
-1.54353743256414e-05
-3.48930230405769e-05
-2.91575321881655e-05
-3.42503701222703e-05
-4.63707628485305e-05
-4.60675457975133e-05
-2.15226339433673e-05
-3.18958541977616e-05
-2.59106095735067e-05
-3.79284759874497e-05
-5.10438500976685e-05
-3.1047591321562e-05
-1.72521135746792e-05
-4.11419541840932e-05
-3.41294709696612e-05
-1.78727022094578e-05
-1.15049996650106e-06
-2.0955202375186e-05
-3.12603481158145e-05
-4.14682831399739e-05
-3.15532315810113e-05
-2.82779597425083e-05
-2.12072727988217e-05
-3.0810105707038e-05
-4.67172719652347e-05
-2.89312978913163e-05
-2.72668692752001e-05
1.6337099067411e-05
-2.22112018554579e-05
-7.46331281973007e-05
-3.17080324395411e-05
-8.52797686227429e-06
-6.56831937974601e-05
-4.68506107842255e-05
-3.86947682002136e-05
-3.85616864844209e-05
-1.7298938670299e-05
3.87682702534112e-06
-5.38772601192978e-06
-1.45184910198388e-05
-1.3585933093722e-05
-2.13566469915693e-05
-2.07224156776256e-05
-4.48280203011156e-05
-4.27881020349792e-05
-2.29869987207636e-05
-3.56374557495393e-05
-2.62199359277127e-05
-3.27727726936767e-05
-1.15745283439742e-05
-3.38161509580992e-05
-5.7040603111284e-05
-2.78352997508544e-05
2.64722090995689e-06
-5.13720038521964e-05
-2.00371581662766e-05
-3.50133967814475e-05
-3.08473410311804e-05
-1.31118445835959e-05
-1.86319047402691e-05
-2.80643060315748e-05
-3.96270341496266e-05
-1.55520770037685e-05
-1.30838056563628e-05
-3.29020151594905e-05
-4.494091867402e-05
-1.07097608014639e-05
-1.83135055006584e-05
-2.94712739755319e-05
-5.41904721130447e-05
-2.88353884570188e-05
-3.71853062090778e-05
-4.31208987410268e-05
-1.11172851329969e-05
-4.34649354829008e-06
-2.10054246009917e-05
-1.3227925691084e-05
-5.13363382540082e-05
-4.59059063304618e-05
-3.84488839080419e-05
-7.10444295955375e-06
-2.67960032712403e-05
-4.26819271360747e-05
-2.45532143335855e-05
-3.81975119292314e-05
-9.36250038981445e-06
-2.83001989647204e-05
-5.22171939221609e-05
-2.72912998103622e-05
-6.28938082054362e-05
-3.01303279924474e-05
-3.42600134740696e-05
-2.02088937239199e-05
-2.92505199481525e-05
-1.71147321767051e-05
-4.41753251893949e-05
-3.25621512687403e-05
-3.00152271839803e-05
-4.12469779825766e-05
-4.44682794918958e-06
-1.5848208540728e-05
-2.9532809253488e-05
-3.06025762101608e-05
-1.16536554778972e-05
-4.04006604290478e-05
-1.18778985476145e-05
-9.49661966339819e-06
-3.94687077902687e-05
-4.26520264556618e-05
-5.43908860685433e-05
-2.61238844080617e-05
-8.51452890947555e-06
-1.32110282928223e-05
-4.28824341247794e-05
8.13557220610684e-08
-3.49349139510743e-05
-3.13285871384942e-05
-2.49109296810764e-05
-2.15896221946469e-05
-5.21069069717592e-05
-2.43340353482459e-05
-2.62839006836257e-05
4.47421866460233e-07
-4.92838999322828e-05
-4.13853177582061e-05
-3.98727019555691e-06
-8.94023706771744e-06
-3.34972508742378e-05
-3.670827911691e-05
-3.49340907119727e-05
-3.78077350328563e-05
-3.81924821760059e-05
-4.36112169537764e-05
-8.72960363369176e-06
-9.59782818558833e-06
-3.86663228444764e-05
-9.15399019968435e-06
-4.67068042904508e-05
-1.13211274483982e-05
5.71633707393523e-06
-1.61314890001676e-05
-5.19041620723696e-05
-3.53539857213184e-05
-1.03321436356455e-05
-7.84473532519428e-06
-3.80882221949564e-05
-8.95836332086256e-06
-2.064211034484e-05
9.56169855878742e-06
-3.62152633201995e-05
-4.77957736589237e-05
-3.79552388840385e-05
-2.93033729166101e-05
-2.55336507975207e-05
-2.98383985905084e-05
-1.85142360728492e-05
-3.46240429704928e-05
-3.53443098416674e-05
-3.16728463757571e-05
-1.68508233705636e-05
-3.02463258822033e-05
-3.56922796998072e-05
-1.00301014714024e-05
-1.87036849676215e-05
-4.16272736483969e-06
-1.07896673360286e-05
-2.27472091233474e-05
-4.25063088425809e-05
2.85916385377528e-06
-1.29479677603971e-05
-3.60617757578052e-05
-6.00952323507738e-06
-5.26941229473988e-05
-1.03466927574524e-05
-4.6794162610015e-05
1.01904398089699e-05
-4.73773473918693e-05
-7.21263567481425e-05
-2.38369817467239e-05
-2.57051764654147e-05
-3.41240218203941e-05
-2.04586192312238e-05
-3.79057418340039e-05
-2.66658654847483e-05
-5.80952932290709e-06
-4.47488754913255e-05
-3.66100139396482e-05
-7.64851260891935e-06
-2.57464663368248e-05
-2.10231947449045e-05
-2.37427655650393e-05
-2.86117972868484e-05
-3.83048148884851e-05
-2.66164409829646e-05
-2.50043214920177e-05
-3.31158380720699e-05
-2.82107139309001e-05
-2.17702871483207e-05
-3.04390628635335e-05
-1.67793587582902e-05
-2.61263656280717e-05
-1.30788365902794e-05
-4.01896483526222e-05
-3.50123858351585e-06
-1.9930876797506e-05
-4.67073256011997e-05
-2.17337518908919e-05
-4.49276259912334e-05
-3.01644005898708e-05
-6.75940286028585e-05
7.8460533746117e-06
-3.92766364804709e-05
-1.4594850896968e-05
-3.15749066212588e-06
-7.96770195111324e-06
-4.05192377767159e-05
-9.16287410319931e-06
-3.86299661843577e-05
-5.49647787738266e-05
-4.91371549419342e-06
-5.46776839679558e-05
-3.16207619848781e-05
-1.24995470359438e-05
-3.01168457196685e-05
-7.32978546648315e-05
-1.35845921413507e-05
-3.24003294003937e-05
-4.21161318320584e-05
-1.85744123410023e-05
-4.5818225708446e-05
-4.89644203989208e-05
-1.21785298329764e-05
-3.53512466057214e-05
-3.74179475068199e-05
-3.60174901077108e-05
-3.34158675924423e-05
-6.89547923620098e-05
-1.60975253079822e-05
-3.71707821974999e-05
-3.53334757936657e-05
-3.41379256026158e-05
-3.83327296083864e-05
-4.1195731015391e-05
-4.18569715261199e-05
-3.52771957566337e-05
-3.29384434583682e-05
-2.24385607864832e-05
-2.55920888847801e-05
-2.36231924561671e-05
-6.27229359491905e-05
-2.19873071179328e-05
-4.93428562995584e-05
-3.06228288813639e-06
-6.47589202990038e-05
-4.38723910762168e-05
-4.0189302184944e-05
-4.15956896074354e-05
-2.86467655876582e-05
-4.02313608122698e-05
-6.28088986400594e-05
-5.65243859864457e-05
-2.79958858051586e-05
-3.00592968109004e-05
1.30812940335099e-06
-2.24661380837041e-05
-2.46123282097404e-05
-2.30368111744281e-05
-4.24022204345736e-05
-1.3819740936401e-06
-5.16436216146364e-05
-1.87256803105087e-05
-2.62745038595616e-05
-3.50867996186317e-05
-2.08858121661919e-05
-3.02480059464166e-05
-3.54873779198699e-05
-3.46229855157258e-05
-4.0656924991999e-05
-2.37672288846426e-05
4.82483963659609e-06
-5.59219811454935e-05
-3.50504168292248e-05
-3.07439225402589e-05
-3.5872152139925e-05
-5.28183354475878e-05
-3.46850665574558e-05
-1.40548861208643e-05
6.00952738957872e-06
-1.96295763086374e-05
-3.01954766241493e-05
6.56858010483993e-06
-3.79358859476526e-05
-8.3931006172614e-05
-2.69500145022721e-05
-2.10832064586607e-05
-2.51404151549885e-05
-2.26221277911955e-05
-4.37476775930322e-05
-2.57211554702891e-05
-5.25848417030944e-05
-3.374182518223e-05
-3.02513169089873e-05
-6.81424943321976e-05
-9.26305079532916e-06
-1.77540292530346e-05
-3.57259565926956e-05
-4.06339861246741e-05
-1.24124463175303e-05
-2.47928874925751e-05
-3.80975321238508e-05
-2.44695770735626e-05
-2.39873847045778e-05
-3.99463350875583e-05
-4.32792359886174e-05
-6.35610279548073e-05
-5.88082643352575e-05
-1.57510782427784e-05
-1.17896780273796e-05
-2.50417404872525e-05
-3.75727736930087e-05
-2.20269871198429e-05
-1.96920329659782e-05
-1.91625729021878e-05
-3.42992749904586e-05
-3.8892488551647e-05
-2.94819307457729e-05
-2.06881578798999e-05
-4.32311020037426e-05
-2.96863036738671e-05
-4.61528712722801e-05
-8.8405799566061e-06
-3.61780377260303e-05
-2.83133839426209e-05
-1.25987846910683e-05
-6.6396926912694e-05
-2.87039930966027e-05
-4.39100641375201e-05
-4.59449856858136e-05
-5.25654028380632e-05
-3.22043400779449e-05
-1.66883183607409e-05
-5.13806669921559e-05
-5.68561301609242e-05
-2.8387706083747e-05
-3.62642302115366e-05
-3.42616287380576e-05
-4.51616404861333e-05
-7.15213791178803e-06
-7.39233770668682e-06
-5.00728238008922e-05
-1.47964605073162e-05
1.71689166450429e-05
-3.3102223382578e-05
-3.72191759532512e-05
-1.79436343192523e-05
-4.28942633513552e-06
-4.15981322039192e-05
-3.94930538678745e-05
-3.562940599879e-05
-2.23110164591817e-05
-4.64575968356877e-05
-8.97905572162047e-06
-3.33095721757312e-05
-5.59992889979454e-05
-3.55231847972068e-05
-4.68997910568006e-05
-2.12919697352961e-05
-3.09337143771772e-05
-2.02670773418062e-05
-2.0434563475437e-05
-5.322636820115e-05
-6.84421147918506e-05
-4.65065008752004e-05
-2.52496941904986e-06
-2.97382708456338e-05
-5.35216653190867e-05
3.61984554839485e-06
-1.22196518137519e-05
-4.79631015467525e-05
-3.30440014765499e-05
-4.39551384263589e-05
-1.0665939528302e-05
-3.11454521094063e-05
-2.98894864577369e-05
-4.44675541727062e-05
-4.46447466309523e-05
-4.57403204811632e-05
-4.24622752660159e-05
-3.87287153656592e-05
-4.82931741257368e-05
-4.85341943449291e-05
7.82558579169026e-06
-4.02477642303977e-05
-4.06160224491248e-05
-2.7104919516964e-05
-1.81789960648382e-05
-4.39101247347278e-05
9.18527481082827e-07
-3.81334151109866e-05
-2.52071560454975e-05
-2.23024206616548e-05
-5.13374324433959e-05
-3.41088191259058e-05
-1.06982112250627e-05
-2.20827369752144e-05
-3.44402015999492e-05
-2.48207960337577e-05
-2.46895280115439e-05
-2.16506054633611e-05
-4.72291773840455e-05
-2.02705015774103e-05
-1.3753793945676e-05
-6.05780341825594e-05
-3.09942499005415e-05
9.7739950087884e-06
-1.54505677329573e-05
-3.55844807276636e-05
1.55281005632383e-06
-1.50717073457753e-05
-5.69488768142217e-05
-5.75958474007163e-05
-2.70936922951511e-05
-4.54702485185932e-05
-1.20343811872528e-05
-1.11882590233077e-05
-2.46929357577679e-05
-1.04159894950169e-05
-5.14240703836701e-05
-3.35810806663997e-05
-2.34553478944016e-05
-4.03337051625289e-05
-4.51161895963613e-05
-4.93578064329756e-06
-2.47249473468575e-05
-1.43964975061293e-05
-1.27199547760492e-05
-2.11970178936415e-05
-4.93639834208507e-05
-3.63004599397527e-05
-4.55770486338405e-05
-1.51310389697931e-05
-3.30045019696271e-05
-2.03318259119462e-05
-6.12970669040773e-05
3.79071561487425e-06
-4.28307130723529e-05
-3.66544935559884e-05
-2.06640660589664e-05
-2.38942140286593e-05
-1.80998619398037e-05
-3.19249901705423e-05
-8.81885502730329e-06
-1.67121981489633e-05
-2.15385377145163e-05
-4.10782884319339e-05
-3.18978125591419e-05
-3.87306993941955e-05
-2.63790239330768e-05
-5.56702717332763e-05
-2.51384320547366e-05
-2.00700914679008e-05
-2.41787174265759e-05
-5.13527296418623e-05
-2.24569588679429e-05
-2.95727985751431e-05
-1.2877379394435e-05
-2.96097187999965e-05
-2.61135115520564e-05
-3.29502131898456e-05
-5.118489745077e-05
-4.5780802462668e-05
-3.3233773303536e-05
-1.93454818099225e-05
-1.84536423332019e-05
-2.1412911603126e-05
-3.447769751203e-05
-5.46346437521296e-06
-8.5257514902928e-06
-2.2980775571051e-05
-2.30104323085867e-05
-5.61800297138464e-05
-3.74954729314271e-05
-5.53595131836341e-05
-1.28975865483054e-05
-1.32734514237048e-05
-3.46014435538868e-05
-4.00488212670421e-05
-3.71874024131935e-05
-3.74957057162161e-05
-2.95518952763022e-05
-4.12439875156371e-05
-2.06597306106286e-05
-2.31071740617932e-05
-1.75507633521854e-05
-6.29522563185194e-05
-1.79780614119089e-05
-2.46487080134317e-05
-5.60370740325625e-05
-3.55427509605113e-05
-3.30207987196454e-05
-4.95891543968809e-05
-3.92615438830205e-05
-2.98252553183158e-05
-3.0216997548557e-05
-2.60928477816163e-05
-1.4734110178495e-05
-5.49158542891145e-05
-5.55829540481158e-05
-4.8663953074965e-05
-5.263296028089e-05
-2.81826087516007e-05
-1.91898935709111e-05
1.75104089000001e-06
-4.00343968100176e-05
-3.37481775539807e-05
-4.26219167467893e-05
-3.39623242512447e-05
-2.18359603175617e-05
7.08203012733067e-06
-1.22446922177662e-05
-4.74388800786526e-06
-7.83497670561989e-05
-8.25140425941149e-06
1.45623709327756e-05
-6.8613734114724e-05
-6.93016346090295e-06
-4.29642808251136e-05
-1.3545448439993e-05
-5.20385846612342e-06
-3.68937302769024e-05
-5.58411783598887e-05
-4.14308598108854e-05
-3.17257290856115e-05
-4.76278595291378e-05
-4.40468708813612e-05
-3.69703010046168e-05
-4.20928786864092e-05
-1.31693355441507e-05
-4.9964878909139e-05
-1.53026479030766e-05
-1.59309891272042e-05
-5.8353710939207e-05
-4.12907881531978e-05
-1.77008320299899e-05
-1.61233469506518e-05
-1.54785532022949e-05
-7.27357421819973e-06
-2.58929786080504e-05
-3.37227526313444e-05
-5.19510131912735e-05
-4.15307745588412e-05
-1.40263290020544e-05
-3.31658456555423e-05
-1.67558279168023e-05
-4.73562047316266e-05
-1.92906427548422e-05
-1.49412464287006e-05
-1.0478908143684e-05
-3.35343404028318e-05
-5.49659015505194e-06
-3.2723643837783e-05
-1.50369232902869e-05
-2.92622681736311e-05
-1.85792930051262e-05
-1.26617267610639e-05
-4.06799896009132e-05
-4.12723019772693e-05
-3.39783953557988e-05
-4.10121731858067e-05
-3.5464911161444e-05
-1.43750118283567e-05
-4.07486305357137e-05
-7.86965456330533e-06
-3.88024148873344e-05
-1.82989964872115e-05
-1.39029216322271e-05
-7.12529797183398e-05
-2.0986842747355e-05
-2.79112396454559e-05
7.16565499309661e-06
-6.10687848378394e-05
-2.51939126587706e-05
-2.60930148843125e-06
-2.94945995483489e-05
-3.96260892881364e-05
-5.64245618580846e-05
-3.46942567357058e-05
-3.37399826526057e-05
-4.82806103327694e-05
-2.59326278341851e-05
-2.87739321272304e-05
-2.21287154978357e-05
-2.42488943394806e-05
-8.84390978838938e-06
-4.31748264564973e-05
-2.5161852948909e-05
-1.84304070138437e-05
-1.96304151826544e-05
-2.15075090054418e-05
-3.52415322597402e-05
-4.84952034835926e-05
-2.03988799545382e-05
-1.53370621801744e-05
8.53340762419963e-07
-4.05390585530946e-05
-4.28714417310297e-05
-3.05654287649711e-05
-1.94402415035949e-05
-2.4699965822635e-05
-4.20148207608497e-05
-1.09170834562052e-05
5.83009642644917e-06
-4.11122158140503e-05
-1.38303402590116e-05
-2.89042087794906e-05
-1.78160073842193e-05
-4.90370234594359e-05
-7.50549795395474e-05
-4.51096583055906e-05
-1.44067030138429e-05
-8.70527812622197e-06
-3.14293245126282e-05
-4.64152235360816e-05
-3.36123563589472e-05
1.02598595984538e-06
-2.18612651770645e-05
-1.21559856364848e-05
-2.27585381672437e-05
-2.25040346421279e-05
7.06507410498854e-06
-2.41365411070782e-05
-3.02627238437826e-05
-4.36311820532137e-06
-5.97057435934302e-05
-1.90448714072472e-05
-3.66051551873823e-05
-2.08247915319525e-05
-3.33725522723822e-05
-1.53048213017278e-05
-8.72484725245079e-06
-4.18121567727471e-05
-5.50442253771109e-05
-1.74600412859355e-05
-3.14216968588668e-05
-1.95446993230678e-05
-5.24448918682052e-05
-2.91717572646935e-05
-3.81815901697028e-05
-1.27814493102745e-05
-5.47351627054592e-05
-4.22534743282733e-05
-3.34525825812838e-05
-1.04996961981172e-05
-4.71295300914142e-05
-2.65819943043778e-05
-3.36130757379825e-05
-5.64379205116856e-05
-2.46134850344355e-05
-2.31472756875798e-05
-5.51421866121883e-05
-3.49322202368044e-05
-5.22897836637359e-05
-3.97562027982207e-05
-1.52465769693236e-05
-1.57835019370085e-05
-2.91682877020792e-05
-2.78819395822176e-05
-5.16538712010951e-05
-2.96322299583096e-05
-1.76870466151959e-05
-4.0227413140083e-05
-2.98332172893199e-05
-1.00188150933128e-05
-4.87890730759912e-05
4.77824492507641e-06
-4.34431645465918e-05
-2.60773594055775e-05
1.16340571447273e-06
-2.65361870810751e-05
-4.41241421057813e-05
-4.82838842047108e-05
-2.26951223822657e-05
-5.79132691761838e-05
-2.40785849374275e-05
-2.77927163854856e-05
-3.26859930053023e-05
-1.87978286725881e-05
-1.97186742582392e-05
-1.65180839546828e-05
1.80298542834279e-05
-6.52392429173172e-05
-2.33116955544724e-05
-5.36914002100276e-05
-4.11401934084203e-05
-3.58688213671035e-05
-3.40054446495088e-05
-2.37476630484324e-05
-5.59988763993008e-05
-1.79262285571556e-05
-1.83602609465901e-05
-5.01367431860132e-05
-2.56905670082476e-05
-4.78220284034826e-05
-9.3092234570356e-06
-2.87781281686801e-06
-6.19249268060636e-05
-1.30820531343251e-05
-4.0237281748242e-05
-9.97846953821748e-06
-4.60641755625322e-05
-5.20448673914026e-05
-1.22300233765611e-05
-3.94129871279202e-05
-4.31999586247692e-05
-1.95923120025719e-05
-4.01204131920423e-05
-5.81398056600495e-05
-1.06503929649623e-05
-3.58336221626901e-05
-5.66268099787897e-05
-3.02836510922874e-05
-1.35937857523271e-05
-2.96860988951336e-05
-2.55627017659328e-05
-1.60695219546672e-05
-2.50029432344367e-05
-3.76575332721081e-05
-2.57044855606131e-05
-2.77532659055617e-05
-2.64934988977877e-05
-3.22427111062506e-05
-8.06812066745284e-06
-2.41294902305821e-05
-3.48829010677588e-05
-2.36672340804922e-05
-3.0114899704506e-05
-2.16842223128546e-05
-2.42614826389726e-05
1.73772432672039e-05
-9.42045939493308e-06
-3.55687621018466e-05
-2.47021451112926e-05
7.25830957289791e-07
-8.07663002534412e-06
-4.97041135032443e-05
-3.61633124866685e-05
-4.20912591556752e-05
-3.41687683447146e-05
-1.13068247388305e-05
-4.15160640945494e-05
-2.46886167893282e-05
-7.73423470592454e-06
-1.15002420356476e-05
1.71000292758661e-05
-5.40770657415566e-05
-1.21892453002086e-05
-6.40684965655366e-06
-3.42432774752743e-05
-3.22133738126668e-05
-1.8948831085841e-05
-1.52406301036815e-05
-2.20716097584657e-05
-4.69771009211961e-05
-5.97635983528681e-05
-3.59012794364417e-05
-6.64798165370494e-06
-4.68584844368798e-05
-2.31863099384375e-05
7.86943745261637e-06
-1.24929775880894e-05
-3.11133123064225e-05
-2.48704092063981e-05
-3.29831741740206e-05
-2.43708573874747e-05
-3.1162575364514e-05
-2.97441605565578e-05
-2.06482263218338e-05
-3.34159780970638e-05
7.60910494651381e-06
-2.16871504066738e-05
-4.34205383395037e-05
-3.86599149494663e-05
-3.47451586407539e-05
-3.01001479268747e-05
-3.67266726655155e-05
-3.81419285510934e-05
-4.12113182867787e-05
-3.44835501569773e-06
-3.78523741601766e-05
-5.99173266796055e-05
-1.79751512298495e-05
-4.39194389841782e-05
-6.73612969066015e-05
-1.38333198887349e-05
-2.66016639215429e-05
-4.2152215921906e-05
-4.05879767992312e-05
-7.73676010895173e-06
2.06653579832749e-06
-3.31890806072136e-05
-6.42722087988777e-05
3.66295769820878e-06
-4.98186019059878e-05
-1.51221610661322e-05
-2.40001461925024e-05
-3.0088786871159e-05
-3.88281874131476e-05
-3.14464466873667e-05
-3.38381263550367e-05
-3.16301007807976e-05
-4.52519723648237e-05
-8.71677883516419e-05
-1.8916320199322e-05
-4.35271856490095e-05
-2.87171502262175e-05
-3.4916494234957e-05
-4.34106489828456e-05
-3.13451344215176e-05
-8.34668549888599e-06
-3.21535106019718e-05
-3.24611181914171e-05
-3.42556646295368e-05
-7.3133200604601e-06
-7.79172330194637e-07
-4.45032763180188e-05
-2.92481225806334e-05
-1.72788615496425e-05
-5.24320983895947e-05
-2.43680797202265e-05
-2.22480621031718e-05
5.98689756983926e-06
-5.15734664346442e-06
-5.02851234453963e-06
-3.71128979851006e-05
-7.00820792301843e-06
-3.81569184891849e-05
-2.89712713007152e-05
-4.43642500628722e-05
-6.14114978173209e-05
-1.3265263322522e-05
-1.43615664033223e-05
-2.86186038605083e-05
-3.45858116996488e-05
-2.10850953169476e-05
-4.27285977844177e-06
-6.58479835409914e-05
-4.77121045476679e-05
-3.70523969096593e-05
-5.55866832261741e-05
-6.32196643565605e-06
-3.72673577719518e-05
-5.54937172167316e-05
-6.307276107061e-05
-1.04541782457553e-05
-4.58119570528392e-05
-3.2696336714658e-05
-6.93724331464152e-05
7.95659983484856e-06
-5.53456359252847e-05
9.0732417097729e-06
-1.8438779536486e-05
-1.52233498694745e-05
-4.98399676602685e-05
-7.00178542412903e-05
-2.92528639068106e-05
-1.01637883623035e-05
-2.20660608795476e-05
-1.37150893853673e-05
2.0309662954318e-05
1.32264891383393e-05
-3.13366736645709e-05
-2.69561330614064e-05
-5.73119994749169e-05
-2.31747943900893e-05
-2.68683152236147e-05
-3.26111609869757e-05
-5.64627287547139e-05
-2.41948435012269e-05
-2.00348999020232e-05
-3.66726021177897e-05
-4.08767187056732e-05
-2.38376015201659e-05
-2.63180749927165e-05
-3.74557244916492e-05
-3.03824067773786e-05
-1.59539655449898e-05
-1.81408797383556e-05
-9.57117177028723e-06
-3.61285383823855e-05
-2.22475515336622e-05
-2.43507440033293e-05
-3.12035101907657e-05
-5.88754927091166e-05
-5.27790782048888e-05
-4.79061182436731e-05
-1.34391116555838e-05
-5.26125479943708e-05
-1.44174944368365e-05
-2.31081729092975e-05
-4.08054412106057e-05
-1.66341941347943e-05
-6.13014527724695e-05
-2.31187988012067e-05
-2.43598527415525e-05
-2.79747730313485e-05
-1.94909641573684e-05
-2.94738060249199e-05
-2.80155614366422e-05
-2.67401770206644e-05
-2.46208067738042e-05
-1.36424158672429e-05
-8.67028591772343e-06
-2.98850318918185e-05
-3.74258591814981e-05
-1.23156886323477e-05
-3.42852389163885e-05
-1.79930121749389e-05
-2.44121916408656e-05
8.5726268193815e-06
-7.23593304052544e-06
-9.57290524339063e-06
-6.12966220836716e-06
-2.61091926710829e-05
-1.69005949870834e-05
-4.80421862753314e-05
-2.32595023527693e-05
-2.64689867976096e-05
-5.1645952360005e-05
-3.69938385216373e-05
-2.92282512903544e-05
-3.31959609593709e-05
-2.49206862537775e-05
-2.4659226855618e-05
-3.05808343458514e-05
-2.32022785597109e-05
-4.26329124410207e-05
-1.73002575587932e-05
-4.47628895230574e-05
-2.41093479811105e-05
-5.19285885011886e-05
-2.77167546931627e-05
-4.29228394812759e-05
-4.12149898308802e-05
-3.61128475557074e-05
7.8316487434935e-06
-2.92134611117148e-05
-1.13138490890801e-05
-1.84518338931093e-05
-7.57322801352685e-05
-4.34082492209139e-05
-1.05971864806472e-05
-2.7770637034971e-05
-3.83469361219545e-05
-2.62860156369081e-05
-5.29318861429818e-05
-3.12789745750602e-05
-1.0102985379241e-05
-1.02671820735749e-05
-9.3145012932277e-06
-2.48613348744122e-05
-2.69460793312845e-05
-4.40769087731071e-05
-2.26649129464683e-05
-5.73302875994969e-06
-1.54487911101628e-05
-4.38812878380463e-05
-3.0404207013194e-05
-3.00607911306224e-05
1.79684303685872e-05
-4.79976696821115e-05
-4.39220972371464e-05
-3.46942488023619e-05
-2.01259368592634e-05
-5.66029799649161e-05
3.49161654263813e-06
-3.40099242622693e-05
-3.49126005756373e-05
-8.34052564868362e-06
-3.14773057765724e-05
-4.15784843445464e-05
-2.96968810934383e-05
-6.31716388233993e-05
-9.1783066202503e-06
-1.927930374675e-05
-3.38790563243873e-06
-2.84292918331456e-05
-2.27944459374858e-05
-5.29813248045514e-05
-4.60670209137653e-05
-1.28229468927136e-05
-3.16556514872498e-05
-2.95525929794091e-05
-2.88080097331665e-05
-9.47174500022768e-06
-2.3517300720955e-05
-4.35905232274267e-06
-3.16289287311499e-05
-5.54724955154687e-05
-1.48786059088394e-05
-1.71388915781353e-05
-3.62027448458857e-05
-3.89329867016014e-05
-5.54363881969027e-05
-5.11346121865983e-06
-3.16963799623257e-05
-3.31694104006259e-05
-2.38537626673963e-05
1.58929824757241e-06
-5.12380627605909e-05
-2.68041865157485e-05
-2.7742682080285e-05
-3.08025261414355e-05
-2.77089210061177e-05
4.22104884424741e-07
-4.34469374476597e-05
-3.4845213394636e-05
-3.44740265570121e-05
-5.36044606019442e-05
-2.90001699945198e-05
-4.84634378396254e-05
-2.33093044112739e-05
-2.70412420330766e-05
-6.47816715534085e-05
-1.84406648672242e-05
-6.18214274632497e-06
-6.21839093965142e-06
-7.78125979067191e-06
-4.22700329240958e-05
-2.53616460018915e-05
-6.70210928496853e-05
-2.49796145322521e-05
1.36410209515561e-05
-3.81762047921766e-05
-5.33727092061331e-05
-9.7218428351791e-06
-1.31192312487006e-05
-4.82640353860289e-07
-1.27282968391925e-05
-7.42957388394132e-06
-6.17342460344703e-05
-2.68684842293165e-05
-8.1038135000325e-06
-2.45767342090507e-05
-6.2141922858013e-05
-5.04495511056404e-05
-6.83943731015861e-05
-6.58614869013029e-05
-5.35563504577658e-05
-5.14480180243221e-05
-1.8676491688132e-05
-5.82317010276541e-06
-2.55686339352266e-05
-4.31628786488776e-05
-3.25699484913388e-05
-3.03270323625995e-05
-2.1036369509225e-05
1.31361102603693e-05
-5.34431805625248e-06
-4.37662467170774e-05
-3.1165851910576e-05
-2.60375843475892e-05
-3.75620146685055e-05
-3.42873214461395e-05
-3.92955489510553e-05
-3.67744202042865e-05
-1.67435693076588e-05
-6.49303073029043e-05
-1.66058357517736e-05
-2.6446774023931e-05
-1.57089467907078e-05
-3.98284927935028e-05
-1.60154704475824e-05
-4.09091393710287e-05
-5.27233988854655e-05
-7.74654980172549e-07
-3.32818076995141e-05
-1.51316453453314e-05
-1.02490035487784e-05
-1.2484579591823e-06
-4.68295436261673e-05
-4.67888618693245e-05
-2.49222597124336e-05
-3.8759988595037e-05
-3.34650242715705e-05
1.59242091993065e-06
-6.45637976084716e-05
-3.30270173930211e-05
-2.82557705282506e-05
-2.40135685728405e-05
-4.23164957417188e-05
-2.73253495330147e-05
-1.61965771444486e-05
-4.53577884436372e-05
-2.24035852862149e-05
4.34628541102832e-07
-3.21992852394348e-05
-2.08862955712115e-05
-4.29369047406957e-05
-3.63821028389243e-05
-6.96725632374985e-06
-1.74667516649965e-05
-1.40370538781876e-05
-1.2536131140215e-05
-3.26966814517472e-05
-2.75357327075435e-05
-2.55525613015639e-05
-2.39406250819551e-05
-2.24722848280936e-05
-2.58544893689246e-05
-4.55294567138321e-05
-1.0546895392288e-05
-2.77372102423842e-05
-3.30006622256649e-05
2.15143055002292e-05
-2.93700858156399e-05
-9.56064399830376e-06
-1.09035352985108e-05
-2.16920247559015e-05
-3.22624216372629e-05
-4.90095138695768e-05
-4.39406974012337e-05
-6.3984557186932e-05
-1.62906467769756e-05
-8.64235671279376e-06
-2.75355711648459e-05
-2.78921423490312e-05
-3.94683152935202e-05
-2.25678727856412e-05
-1.42698485366379e-05
1.18352917668182e-05
-1.72454532790772e-05
-4.12863042845356e-05
1.34773474304665e-05
-3.39988051331075e-05
-6.32772023154981e-05
-3.47495697644548e-05
-5.82589793171733e-05
-3.0720643624977e-05
3.70130143156245e-06
-3.54335863703978e-05
-2.29539868183019e-05
-2.58159588266947e-05
-5.19066922289163e-05
-2.90756019900619e-05
-5.34370230106196e-05
-1.92840519931091e-05
-5.74612246438691e-05
-3.61717785134503e-05
-5.6161161772579e-05
-1.63300913122531e-05
-4.5019714078629e-05
7.51718929455536e-06
-5.29252812663348e-05
-7.34067144626882e-05
-1.90617594790804e-05
-2.33881285499484e-05
-7.88906570057468e-08
-3.38803313881882e-05
-1.31619723867235e-05
-3.10776135147205e-05
-3.50139396885289e-05
-5.1753959364671e-07
-3.14615230977327e-05
-1.37673865499432e-05
-5.84832953419609e-05
1.00241339653894e-06
-3.20230968979195e-05
-2.92810712152051e-05
-4.37639570547663e-05
-3.46448446818231e-05
-1.9553783219251e-05
-2.6820870860966e-05
-4.47304795105164e-05
-3.11498382637996e-05
4.76567446245259e-06
-5.42264733854317e-05
-1.49081187283774e-05
-7.57659845603404e-05
-1.6883826314868e-05
-1.72021834356161e-05
-3.16368820495459e-05
-2.39037370246271e-05
-2.04551642391952e-06
-1.90955460212845e-06
-2.97361134553595e-05
-1.76640646745419e-05
-3.78596631174212e-05
-4.45962688436734e-05
-1.20045172325283e-05
-4.36846367777908e-05
-2.96475503601165e-05
-2.04277955652935e-05
-1.10266090307828e-05
-3.66578190289245e-05
-4.43331956630284e-05
-3.91062406889398e-05
-2.86697922602138e-05
-2.36511196444463e-05
-2.68593276441341e-05
-2.96055924220405e-05
-3.25279678950396e-05
-3.54672171604631e-05
-2.57441331821625e-05
-4.24683934568227e-05
1.53344491799092e-06
-2.40701881977501e-05
-2.02045339540087e-06
-6.20504847531523e-05
-2.94126512741602e-05
-3.17798223619873e-05
-4.41166088559361e-05
-2.01326332174376e-05
-1.55983251942067e-05
-5.00940566469267e-05
-3.27281355026351e-06
-2.48908850503931e-05
-1.85315102750384e-05
-5.54900149717502e-05
-2.63683280353096e-05
-2.71810387392523e-05
1.98870492954149e-05
-2.67136411474671e-05
-1.82738596001039e-05
-2.69314852284044e-06
-1.77543309963394e-05
-2.56752459203379e-05
-3.75551443837682e-05
-1.65056301607408e-05
-3.41249360141694e-05
-2.94163324628448e-05
-2.88134334828139e-05
-6.98003954485063e-06
-4.92085919334958e-05
-2.99173686904915e-05
-2.50545412327004e-05
-4.97657125204362e-05
-2.64380721876557e-05
-1.89733125789378e-05
-2.53309192381837e-05
-1.49843995719292e-05
-4.35701770602011e-05
-5.39711513834614e-05
-1.74662177604192e-05
-5.74043127605466e-05
-3.20026861061692e-05
-1.05806042492511e-05
-3.06386252626365e-05
-1.66843792940499e-05
5.23438899882116e-06
-3.47290489709279e-05
-3.44580267844234e-05
-3.41423812232979e-05
-2.19429112345619e-05
-1.92396899517775e-05
-1.23548015700153e-05
-4.845481106281e-05
-3.13554154211479e-05
-2.52603878311622e-05
-5.45179070766299e-05
-1.78369841922003e-05
-5.92688678454638e-05
-5.90695627160113e-05
-1.47673254520651e-05
-4.60620880375657e-05
-2.07840968591656e-05
-5.09123478544582e-05
-3.7555957871655e-05
-3.39572066605549e-06
-7.79989346802659e-06
-2.77442721289151e-05
-1.11476696969406e-05
-5.0304403491654e-05
-3.50702921392183e-05
-4.58543782393931e-05
-1.46152843254539e-05
-3.36862931679448e-05
-3.04078559182417e-05
-2.47078754149781e-05
-1.21993246459652e-05
-8.73629102556489e-06
-4.24448827175307e-05
-7.02938536172239e-06
-2.97459348345616e-05
-5.70928174020062e-05
-2.9186942271573e-05
-3.74792646365019e-05
-5.84370883423676e-05
-4.58060578347178e-05
2.39520415961887e-05
-3.03259825732223e-05
-4.05346467406182e-05
-1.80959779453411e-05
-2.0168776174188e-05
-3.47323402526023e-05
-1.6396555628552e-05
-3.9741337249314e-05
-2.15489961233293e-05
-3.71054106464405e-05
-6.71333242550191e-05
-7.07838464999253e-06
-5.72003493139171e-05
-2.05470496248265e-05
-5.17017521750335e-05
-1.49337893601577e-05
7.51284226412505e-06
-1.25533319861822e-05
-5.67541984686058e-05
-5.62349454050177e-05
-4.10417609560555e-05
-6.46711539800655e-05
-3.149630259713e-05
-2.87070909742013e-05
-4.12788011878526e-05
-3.27184280021232e-05
-2.73314558434097e-05
-3.61625217691376e-05
-1.11798439481735e-05
-3.6592241379465e-05
-1.89560403711362e-05
-6.26073640729671e-05
-5.56322322389967e-05
-1.36425436810017e-05
-2.31732330244236e-05
-4.79444834843099e-05
-5.07264480964471e-05
-3.8737240780022e-05
-4.16491582377142e-05
-3.19396776839759e-05
7.00206100548391e-07
-4.37315340968878e-05
-3.48668537819868e-05
-7.71032890150387e-06
-4.90720476580294e-05
-1.46466591851315e-05
-3.28277837658533e-05
-1.35800756461869e-05
-2.12662314593795e-05
-1.21430419059042e-05
-2.06753720171987e-05
-3.42818228593451e-05
-1.58936527113866e-05
-7.73101523433974e-05
-3.81952368159259e-05
2.40723649500684e-06
-1.12432479321029e-06
-2.56117286332666e-05
-5.21923233070299e-05
-4.34650381496031e-05
-3.42264884868901e-05
-1.16195325500222e-05
-1.69782421793202e-05
-4.24689156524675e-05
-2.1253294258663e-05
-1.91487630897406e-05
-4.12151365024662e-05
7.23951584345772e-06
-2.02866345556914e-05
-1.54286984891905e-05
-8.95464064226771e-06
-1.10374376230376e-05
-3.05498972257484e-06
-3.64553461029087e-05
-1.38108236133276e-05
-3.90905624198754e-05
-3.20671825602608e-05
-4.83870760407674e-05
-1.6973362023703e-05
-5.15870591309339e-05
-1.60364190819316e-05
-4.37888100102603e-05
-2.46691039949002e-05
-8.16490689134057e-05
-3.467344625325e-05
-6.46244957927016e-05
-1.24745652107446e-05
-1.49037600341588e-05
-5.15409136897619e-05
-7.89462925375909e-06
-9.11632114948478e-06
-1.14366245880745e-05
-1.08262546311e-05
1.45091303893493e-05
-1.84534113370079e-05
-7.4717516677251e-06
-6.70144512803025e-05
-1.12791011775948e-05
-2.10838365951794e-05
-2.54623333058826e-05
6.01081994997701e-06
-5.0362109894318e-05
-4.1465999979431e-05
-3.26198798028862e-05
-3.74949383034098e-05
-9.32441747197494e-07
-4.08461862767221e-05
-3.48146232237591e-05
-7.75422394782757e-06
-3.63251114826097e-05
-1.79636106182494e-05
-3.96148788395713e-05
3.9830852009738e-06
-5.1313623451301e-05
-1.97220800551136e-05
-6.88772307866008e-05
-1.08354792083191e-05
-2.93990187245652e-05
-4.046873902843e-05
-3.61333100540652e-06
-3.29895954951435e-06
-3.61541522506308e-05
-3.69180474652871e-05
-1.23209474231056e-05
-3.29253006372256e-05
-2.54852685326047e-05
2.09327385152868e-05
-7.81556949214283e-06
-5.71329667639508e-05
-3.63343765850107e-05
-1.39608970039834e-05
-2.14009276255501e-05
-3.37997799199544e-05
-3.76532910968985e-05
-2.93817175086747e-05
-3.87985309295895e-05
-6.48571958209407e-06
-2.87029451793519e-05
-2.32383869217596e-05
-1.04859934811769e-05
-3.07536507917922e-05
-1.6590339928523e-05
-4.8675818852128e-05
-2.95640252417429e-05
-3.1887533970769e-05
-2.47728978402983e-05
-6.50184818535504e-05
-3.35100553186957e-05
-1.54381991447594e-05
-1.93853703724717e-05
-2.02263661927029e-05
-9.30258626937035e-06
-4.27965168301326e-05
-4.04736191259728e-05
-2.25285412024357e-05
-6.7728477986233e-05
-2.52832614617292e-05
-2.46482774923777e-05
-4.84368443660756e-05
-2.85271332019397e-05
-7.68355267748307e-06
-1.43928447924829e-06
-4.3720294517326e-05
-3.94404392630305e-05
-3.09644932633015e-05
-4.53625483880661e-05
-7.13413918940929e-05
-2.07670590202103e-06
-8.74733351601728e-06
-2.1237495621662e-05
-2.96066634752105e-05
-3.21011442862989e-05
-6.55971901593369e-05
-4.05628847180266e-05
-2.37049718830321e-05
-1.40560910527387e-05
-3.18193989408179e-05
2.26747232921915e-07
-3.19915217011824e-05
-5.79767494644831e-06
-2.9524274849025e-05
-7.63891706433621e-05
-2.82759198491843e-06
7.4402869843704e-06
-2.0009562699182e-05
-3.45457327111854e-05
-3.41230769702492e-05
-1.33910280883408e-05
-1.80039152197844e-05
-4.49072799890637e-05
-4.30322813709342e-05
-3.32598343416713e-05
-3.26155993128622e-05
-3.8848945939457e-05
-3.75139179868172e-05
-2.34752946366216e-05
-6.26472211051758e-05
-4.2441100615541e-05
-1.72216555672933e-06
-3.60922412987505e-05
-5.8479418429365e-05
-9.34801464385392e-06
-1.90503930721428e-05
-6.21006036767589e-05
-3.86614264888687e-05
-2.60445458951714e-06
-3.38523786610787e-05
-4.8873710612237e-05
-3.67903022943356e-05
-3.67152097258071e-05
-3.16034185456196e-05
-1.93528898522473e-05
-4.95158598012864e-05
-1.98128118298037e-05
-1.77828550794165e-05
-6.28091321431344e-06
-1.89169777280155e-05
-1.04303871013567e-05
-4.46680792106605e-05
-5.5072940253489e-05
1.295943187953e-06
-3.56217956678448e-05
-1.79020930474621e-05
-3.20801437855029e-06
-1.18976944727983e-05
-4.68552433328486e-06
-2.89503492581947e-05
-3.4420949444244e-05
-6.15077783368209e-06
-3.76492185541698e-05
-3.33510233127654e-05
-4.92713909145496e-05
-2.3631691409209e-05
-3.45493392298238e-05
-4.01961324411364e-05
-4.98390572292857e-05
-4.987965770211e-05
-2.96303157075886e-05
-6.1729822982172e-05
-3.8063190519271e-05
-3.32602876359999e-05
-1.92445528406602e-05
-2.02820091651278e-05
-3.9999928577961e-05
-4.49504459691676e-05
-6.80328872456956e-05
-2.4506025007819e-05
-4.47312762103249e-05
-3.08087969997344e-05
-4.55262113976982e-05
-1.87807305599144e-05
-1.42100302085984e-05
-5.64942655826704e-05
-2.79581221743026e-05
-4.15258804237519e-05
-5.12561736676634e-05
-1.66849056323244e-05
-7.10009925813656e-05
-3.59115781431285e-05
-6.29821595470787e-05
-2.7372048013399e-05
-1.03144851602341e-05
-4.43353490843552e-05
-3.60027853458289e-05
-3.07681655886766e-05
2.22944471371233e-05
-3.08212922795622e-05
2.36882177925061e-06
-1.38249367070304e-05
-4.58065489742402e-05
-2.40017618218315e-05
-2.83404719989734e-05
-2.65007644100407e-05
-3.05734599750736e-05
-4.92681588270181e-05
-1.44126768554329e-05
-3.53978380428522e-05
-1.66160971821192e-05
-3.58344507514405e-05
-4.278208233993e-05
-1.96791701968802e-05
-3.8756097310902e-05
-1.12688204420038e-05
-1.75463659537759e-05
-2.92962730313097e-05
-2.32083350586916e-05
-4.5332460403232e-05
-3.29222524969784e-05
-5.27118566020094e-05
-1.09617011983514e-05
-2.13814872538368e-05
-1.01537239542107e-05
4.87508076070343e-06
6.04763699559879e-06
-2.4127983999648e-05
-4.15728552302576e-05
-4.54392208671745e-05
-1.95077781427994e-05
-6.14476757510674e-05
-5.2155691862146e-05
-2.98349003679798e-05
-2.36959914071715e-05
-5.88332119163315e-05
-1.30924980919661e-05
-4.45708519119122e-05
-2.56101447319437e-05
-4.92628577396967e-05
-3.40416583545699e-05
-4.12318259356677e-05
-5.04095574760252e-05
-3.39235286719802e-05
-1.90093481641017e-05
-6.18601085798946e-05
-5.22669632536547e-05
-4.64272411126234e-05
-8.24825206678447e-06
-1.80554759754182e-05
-2.05748676507641e-05
-5.5336108457677e-05
1.75918386413495e-07
-2.40063204618408e-05
-3.14836086707548e-05
-1.89699849316244e-05
-1.00953598845526e-05
-1.22192178556236e-05
-1.50186611228091e-05
-4.69955671269623e-05
-1.7754279232423e-05
-4.12730840353042e-05
-9.75989656376824e-07
-3.04259463915317e-05
-3.60632655847053e-05
-4.19694281726783e-05
-1.09909912010966e-05
-5.00062353876871e-05
-9.598556615462e-06
-5.6953407133975e-06
-2.05708949358471e-05
-3.03560526956782e-05
-6.61308779071295e-06
-4.01438869532367e-05
-3.39103101101425e-05
-2.61336027423149e-05
-4.48317601262854e-05
-3.22301220951348e-05
-4.40141257292181e-05
-3.80141473505995e-05
-3.98319203847971e-06
-1.45953764062513e-05
-2.44162334337527e-05
-5.37043521359496e-05
-6.11135713091304e-05
-2.80087905637537e-05
-3.47196660141774e-06
-6.05620180393142e-06
-4.61631498938919e-05
-4.32967398160033e-05
-3.57813623084699e-05
-1.99397152104402e-05
-3.0535132892796e-05
-3.17136390072673e-05
8.56576830514389e-06
-2.28346383607099e-05
-2.5930621953332e-05
-1.35596743388739e-05
-3.16152297987494e-05
-3.38306222974983e-05
-1.75259472524464e-05
-2.86344676862624e-05
-4.99384688242628e-05
-2.67194050561929e-05
-2.70312442286456e-05
-3.18005124356709e-05
-3.69850033214181e-05
-2.22518038980558e-05
-2.30410498161578e-05
-2.94548855494951e-05
-1.16838382235505e-05
1.06721825668119e-05
-1.32139726179743e-05
-1.04551077838725e-05
-2.68484880102578e-05
-4.4367735227663e-05
-3.62412297659358e-05
-5.03094053269626e-05
-4.07022431786505e-05
-2.71046381418519e-05
-1.54198308332645e-05
-3.55331046360328e-05
-1.6215149298494e-05
-3.48616060902837e-05
-3.72167881839899e-05
-1.70740365604591e-05
-8.1744126869125e-06
-2.72630839280403e-05
4.65548838433414e-06
-5.1347910335586e-06
-3.58470682096668e-05
-2.00361558377961e-06
-3.52461328053841e-05
-2.07093066950965e-05
-2.33022847854134e-05
-1.79684905090142e-05
-3.07289522030965e-05
-2.33695514852881e-05
-1.72693185669858e-05
-5.06734940187474e-05
-8.97003377389259e-06
-3.98603735291755e-05
-4.73705273265855e-05
-3.58459746181656e-05
-2.68195853486374e-05
-2.37466067781791e-05
-7.59420763841472e-06
1.22215427754102e-05
-2.463976900453e-05
-2.31535122790007e-05
-2.4184271341151e-05
-3.51918162143749e-05
-4.29007075622936e-05
-1.80694980952692e-05
-4.8287401849069e-05
1.32226114155657e-05
-1.88885535028793e-05
-3.77850360866782e-05
-3.17788115280205e-05
-4.10075454378376e-05
-9.60057749823164e-06
-2.24909882077385e-05
-3.68879099930981e-05
-7.32613682609127e-06
-1.60855762952779e-05
1.02428897380283e-05
-1.63847620113554e-05
2.20744053459219e-05
-3.41744028037753e-05
-1.84800250236e-05
-1.26352081253647e-05
-1.99379678354139e-05
2.02926303141778e-06
-9.86644503965443e-06
-3.06995620199636e-05
-2.27946106225021e-05
-3.60091572102326e-05
-4.20592979044832e-05
-3.12042641424016e-05
-4.46073235179178e-05
-2.7594197663677e-05
-2.84206780332759e-05
-3.61675134943537e-05
-6.60575177660933e-05
-2.50714300483167e-05
-5.35164133860669e-05
-4.15394131970113e-05
-6.60181281084848e-06
1.6323074756723e-05
-1.98056334019489e-05
-3.95596465642007e-05
-2.19613045737674e-05
-3.69652054843715e-05
-4.08941663705097e-05
-2.97714827597971e-05
-1.71700800721864e-05
-2.77919618830956e-05
-1.43502603991985e-05
-4.04465953532637e-05
-6.33585515491538e-06
-3.77540853780105e-05
-1.73398628969898e-05
-3.98809146827362e-05
-1.53912578555565e-05
-4.65869018959892e-05
-5.14925684330362e-05
-3.94220745404902e-05
-3.97103668800124e-07
-3.26696559233977e-05
-3.76699302869863e-05
-3.74612127066033e-05
-1.68443434237787e-05
-5.60297841254657e-05
-1.45810491663204e-05
-1.9331860624075e-05
-2.43910961244262e-05
-5.10968182980827e-05
-2.8299081649663e-05
-3.73706413311333e-05
-3.90057459685051e-05
-3.99932879586733e-05
-1.69265965567612e-05
-4.3932326816484e-05
-3.92983783824546e-05
-3.13069896913918e-06
1.22643960187945e-05
-9.1609941303133e-06
-3.88178954088588e-05
-2.9665868217233e-05
-1.778786291496e-05
-3.55523855634464e-05
-1.75900076938731e-05
-5.0470636249379e-05
-2.28616369252295e-05
-1.85052514896796e-05
-4.96089072983066e-05
-3.25286719733118e-05
-1.92337719056739e-05
4.71117246047602e-06
-6.11476806757615e-06
-3.79070073290489e-05
-2.77673762918329e-05
-2.93632832615076e-06
-3.72471237181942e-05
-3.45482195702788e-05
-2.25242304168462e-05
-1.50555607382317e-05
-3.82937744680207e-05
-3.19028766942238e-05
-4.75768016527314e-06
-1.1805097922397e-06
-2.68644750163704e-05
-4.82217410896493e-05
-3.66136504730578e-05
-1.11846457268066e-05
-3.8119139213229e-05
-3.46399671017798e-05
-3.93042834058457e-05
-4.12023918783377e-05
-3.25193749002765e-05
-2.11329311483893e-05
-2.18182024321775e-05
-4.27810931739622e-05
-5.31100384487219e-05
-2.0963923279492e-05
9.79977880999704e-06
-3.7267499536474e-05
-4.56638343142874e-05
-5.89814396143269e-05
5.45309965143629e-07
-3.0720162467424e-05
-4.51206252322866e-05
-3.49853614351983e-05
-1.88008771035647e-05
-1.72244041784935e-05
8.71473564057579e-07
-3.88537333610778e-05
-1.48443162578725e-05
-2.84827206458999e-05
-1.92433205196062e-05
-3.60131954087057e-05
-8.27170206953526e-05
-3.23585535945389e-05
-3.23185003548912e-05
2.88884959416743e-06
-5.26025026636735e-05
-7.16491316339235e-05
-1.49431021794671e-05
-5.75729101997941e-05
-3.46997039816278e-05
-3.38526854938634e-05
6.13121612564172e-06
-3.29149006664407e-05
-3.03581693540141e-05
2.7721643398295e-06
-2.92970367298319e-05
-2.26666228583876e-05
-3.79204482634865e-05
-4.58861969417434e-05
-4.93291276500456e-05
-2.46523948086658e-05
-1.56615179395622e-05
-4.3682986541501e-06
-3.39503198401001e-05
-3.81478147159204e-05
-4.36327873447732e-05
-3.48394583934728e-05
-4.64767249143536e-05
-4.00826590090999e-05
-2.83527377977079e-05
-2.37380228885969e-05
-2.31051160563824e-05
-3.25866588460259e-05
-2.61903749152452e-05
-5.10456417019981e-05
3.92679114547971e-06
-3.68740820558036e-05
-4.33275666316398e-05
-2.41415971033705e-05
4.64677446876461e-06
-8.8491376244386e-06
-4.41780635367281e-05
-2.21496774630602e-05
-5.29744438447808e-05
1.0910988767397e-05
-8.00852050074742e-06
-2.79480041961543e-05
-1.26515486898884e-05
-4.15865452182491e-05
-9.84125381821177e-06
-6.23559294470696e-05
-3.71460344714745e-05
1.67634590654397e-05
-6.23102186583173e-05
6.57086601378183e-06
-2.79073082660168e-05
-3.08517251311523e-05
-2.74210443461046e-05
-1.22144205998291e-05
-3.12547713586626e-05
-3.24701903110623e-05
-1.3963360348465e-05
-3.18745088150888e-05
-3.9781557810152e-05
-1.34719281051552e-05
-4.12889921130322e-05
-4.98775265763407e-05
-3.76830742303205e-05
-1.39699622824081e-05
-2.10644558972944e-05
4.7003664504326e-06
-2.51929799479511e-05
-1.40927355532037e-05
-5.09953548473646e-05
-3.70192327315519e-05
-3.14569822453819e-05
-4.80523030946077e-05
3.82718835025501e-07
3.41559608274246e-07
-3.11655723765365e-05
-2.32361940479485e-06
-4.60651731390381e-05
-1.72321020588045e-05
-6.29714238384548e-05
-1.96929840562291e-05
-3.13272158266784e-05
-5.21100785889194e-05
-1.80061560757637e-05
-2.09236608035748e-05
1.53067107000049e-06
-1.09883509117257e-05
-1.31308799631815e-05
-3.69910126309895e-05
-1.45537315578963e-05
-2.77456379185181e-05
-3.71444133162656e-05
-4.08778018798835e-05
-2.31575300945952e-05
-2.18641462219481e-05
-4.28007448431927e-05
-1.35057497678209e-05
-2.65792329225187e-05
3.11805308068756e-06
-2.67696191524343e-05
-3.81575458811698e-05
-2.04143099814845e-05
-2.58451142617199e-05
-5.28133833431668e-05
-3.46593060884606e-05
-6.7694788607255e-05
-4.5250391941776e-05
-2.48749432438263e-05
-4.34648844162002e-06
-3.93261655205316e-05
-5.49470687492642e-05
-4.08745272624173e-05
-7.08762317328312e-06
-2.41194145875936e-05
-2.71563102028842e-05
-3.25762720918094e-05
4.19127852901523e-06
-3.96208145466494e-05
-4.00418691900892e-05
-3.20376415194772e-05
-7.79896823481311e-05
-6.84596685337551e-05
-2.44639705599056e-05
-2.13615639806452e-05
-2.93290489886572e-05
-3.23096029027069e-05
-4.72899914522666e-05
-2.23518485760802e-05
-3.87530527248264e-05
-9.37274876824144e-06
-5.00550306691882e-05
-2.75367031819318e-06
-1.51449121862665e-05
-1.49585155409649e-05
-4.61309699185794e-05
-3.0426890880904e-05
-3.26727074189883e-05
-3.42812923194224e-05
-2.90273531701373e-05
-8.87719119970948e-06
-2.96402994821844e-05
-1.91210990344828e-05
-2.15222948695381e-05
-3.65629349237952e-05
-2.6157525114969e-05
-2.52322999557207e-05
-5.04495163275094e-05
-3.58747737704741e-05
-5.18737904987016e-05
-3.04612159967466e-05
-4.71618893207502e-05
-3.69325137829641e-05
-4.16338371501513e-05
-2.12998425681074e-05
-4.42786178382991e-05
-1.56319214525807e-06
-4.52206363483226e-05
-3.8122947920297e-05
-1.68892351912745e-05
-6.99363470903541e-05
-1.61142039245808e-05
-2.81044316391478e-05
-2.58823113159822e-05
-2.60562550399834e-05
-5.20403346553458e-05
-2.39318301111909e-06
-1.74497332443713e-05
-3.66927732087363e-05
-3.46396869576681e-05
-3.40320478934567e-05
-9.48575585424311e-06
-3.47768390352917e-05
-4.47968004350075e-05
-6.65095773669114e-05
1.46343322754921e-05
-4.42165528630498e-05
-4.7867121753396e-05
-4.21865427259277e-05
-4.13832614406878e-05
-5.31769392614473e-05
-2.69224432525121e-06
-5.29406663848053e-05
-6.65510355682673e-05
3.51594079866762e-06
-7.31581482514968e-06
-3.63714927217861e-05
-1.7218920525874e-05
-2.93293667593715e-05
-2.79208931054021e-05
-3.15950511557254e-05
-5.96194816410694e-06
-2.96746829145142e-05
-2.72376119788201e-05
-4.58985605936837e-05
-4.26770985272303e-05
-2.34740302936331e-05
-2.18801029853457e-05
1.858168924477e-05
-2.79170424272222e-05
-3.55505369390395e-05
-2.1703924035044e-05
-4.38679444346283e-05
-1.11952315065658e-05
-1.98263845670247e-05
-4.91504602769757e-05
-2.72781950531192e-05
-3.67348636486029e-05
-5.13530989049404e-05
-2.97085518253588e-05
-8.75068268175243e-06
-6.28670043861473e-05
-4.56234176367053e-05
-7.78241151493436e-05
5.36559321162698e-07
-4.80795253169388e-05
-4.27997992427786e-05
-1.29617531274045e-05
-5.96534042026257e-05
-5.94483235277867e-05
-3.74847661338286e-05
-4.05513963783134e-05
-4.57168511868504e-05
-2.54077663046341e-05
-2.19178891035262e-05
-4.03798426485253e-05
-3.56280129096744e-05
-1.05742393843702e-05
-3.05728368092167e-05
-3.24632884134399e-05
1.14803447736525e-05
-3.81862971884349e-05
-3.38959361834306e-05
-5.46414013776925e-05
-2.67477011016331e-05
-1.33428338471518e-05
-3.60443117344332e-05
-5.42022180668296e-05
-2.23346593348211e-05
-3.09657734204403e-05
-2.12472803624917e-05
-4.55881672694997e-05
-1.2011482185705e-05
-4.99518662528668e-05
-2.97876641458418e-05
-1.45084782642199e-05
-2.64036337715649e-05
-9.02813733396781e-06
-2.09492253465423e-05
-6.69943009557327e-05
-4.20128572386496e-05
-6.49843589906844e-05
-9.63858402807796e-06
-3.68591135299223e-05
-8.73885721287627e-06
-6.19098035586472e-06
-3.20313410084308e-05
-2.5390040616591e-05
-4.83836495873321e-05
-2.93081243089049e-05
-7.75823938524892e-06
-1.62267882745258e-05
-2.9532078948497e-05
-2.70222134299437e-05
-3.55795388509867e-05
-4.90256430845742e-05
-2.09154015542939e-05
-3.93213597145949e-05
-2.91111565292902e-05
-3.02161138334031e-05
-5.32520605989335e-05
-1.43106244633903e-05
-6.13916542267127e-05
-2.62160049656143e-05
-2.55825692933433e-05
-4.29616890480401e-05
-2.25828242386842e-05
-1.15108842965105e-05
-3.02396846817003e-05
-4.51751496986705e-05
-4.05410342830219e-05
-2.2490880354069e-05
-3.53907213889294e-05
-3.08473613330763e-05
-2.0164757517148e-05
-3.52151534541377e-05
-3.03444141994071e-05
-4.32764196775422e-05
1.37097725188974e-05
-1.20772251316963e-05
-4.54165593652712e-05
-3.16161363180028e-05
-4.10577415858426e-06
-3.52039868262325e-05
-3.46253223865517e-05
-1.10232598006271e-05
-2.27892503129159e-05
-4.55080490841521e-05
-3.01015156707498e-05
-2.49919499252944e-05
-4.62850432075533e-05
-1.15621603763306e-05
-2.93864488826267e-05
-3.02835883167245e-05
-4.67364341620966e-05
-7.28270246702332e-05
-3.51647565625683e-05
-1.291339895284e-05
-4.1507857338639e-05
-1.59818992965189e-05
-1.14713203244893e-05
-2.61328037043602e-05
-1.5659262524029e-05
-1.91280764440368e-05
-3.15482639015176e-05
-4.13128328498293e-05
-1.8821397221234e-05
-6.8578177092253e-06
-1.9861261893978e-05
-3.36656059149945e-05
-1.04866234918443e-05
-4.90335376882562e-05
-1.58344272873461e-05
-6.39877801477441e-05
-1.66729378773363e-05
-3.54790851436865e-05
-2.8083028504285e-05
-6.19185809806215e-05
-9.36022985258523e-06
-3.59432901122948e-05
-2.53455728323587e-05
-2.47538244428485e-05
3.01617911233068e-06
-2.43955070477148e-05
-2.89213286191921e-05
1.16825419178422e-05
-5.40254406567007e-05
7.14257078295509e-06
-1.3436334033878e-06
-2.28995854896348e-05
-3.76659454762546e-05
-3.05977253911499e-06
-2.58947881808323e-05
2.80747227311139e-05
-4.1484858372536e-05
-3.90864947293919e-05
-9.72011094522147e-06
-3.0805052549034e-05
-4.13672131834149e-05
-5.13045439383139e-07
-4.63813502132874e-05
-4.58859203704519e-06
-4.96053870095274e-05
-4.14395172154497e-05
-3.12037727429275e-05
-1.95368987152944e-05
-5.60742346096967e-05
-1.62977268143732e-05
-1.35184236934107e-07
-2.62165092508052e-05
-1.64962873230511e-05
-4.28533663971927e-05
-2.54220789479272e-05
-1.91996874992631e-05
-2.54495597815358e-05
-3.2762074996575e-05
-3.58588482447215e-05
-5.03403427592925e-05
5.32882919666572e-06
-4.09730164621515e-05
-5.91016565779207e-07
-2.09718157101504e-05
-4.02853364821945e-05
-2.86893410478586e-05
-5.31691501433498e-05
-4.97093548770464e-05
-3.50675154838177e-05
-1.94253837381304e-06
-1.25082553219757e-05
-2.18907541815688e-05
-1.00045926156495e-05
-2.86121718497939e-05
8.03397048272528e-07
-4.20857614693865e-05
-5.47886950355701e-05
-2.10873811491999e-05
-3.6503445258931e-05
-2.89976151928307e-05
-5.61871166623222e-06
-2.07060199001266e-05
-5.5141334297166e-05
-5.6208739774161e-06
-3.39367735416077e-05
-1.73209789730319e-05
-2.05161699171642e-05
-4.66061820072551e-05
-2.67110976858022e-05
-2.18628663533896e-05
-5.20192080250489e-05
-3.20311267423871e-05
-4.81255486715568e-05
-3.97853433822328e-05
-3.71011345275668e-05
-2.62644848354775e-05
-1.70954848532877e-05
-2.93592263352198e-05
-5.63270411628325e-05
-1.49786601523552e-05
-1.59253901737864e-05
-2.92190987223655e-05
-2.75098672571609e-05
-2.55020697977943e-05
-3.20744322118814e-05
-3.02304461529395e-05
-4.51956086993866e-05
-4.38868905932583e-05
-2.43313105048482e-05
-3.8025646843926e-05
-3.11662282224302e-05
5.66559110163519e-06
-4.0225126902827e-05
-5.16999120153816e-05
-2.12951021285393e-05
-2.95217312419969e-06
-1.68235717373141e-05
-2.51709782143534e-05
-4.34569915313094e-05
-3.55130836799872e-05
-3.63688597750606e-05
-2.81870592059068e-05
-3.98980145046219e-05
-3.13559202666034e-05
-1.81841018538991e-05
-1.84099507708997e-05
-3.39366150649125e-05
-5.28336814437687e-05
-3.4889771227003e-06
-3.72576586234969e-05
-2.54375513970676e-05
1.77937574886941e-06
-3.86738193692367e-05
-4.47227897689261e-05
-6.61838684098921e-05
-1.45581433932258e-05
-1.02049797833537e-05
-6.33813759485015e-05
-4.40140764235949e-05
-1.69953557673027e-05
-3.52824565766054e-05
-2.29797429200114e-05
-5.25089939350258e-05
-3.32585358952931e-05
-4.95530012386679e-05
2.01601991672792e-06
-3.80409098280942e-05
1.22833291605508e-06
9.88707295620284e-07
-3.47913844791588e-05
-3.98069230415057e-05
-1.51758001707336e-05
-4.29792496054553e-05
-3.17249434754907e-05
4.05814847891222e-06
-3.32925008716127e-05
-3.02747064079729e-05
-2.19295881110827e-05
-3.55729740833374e-05
-1.95957151618132e-05
-2.60777419604658e-05
-3.74078111581303e-05
-3.11437602706337e-05
-2.52360646645898e-05
-1.31918471410907e-05
-2.25456964248568e-05
-6.63774264302121e-06
-2.20897830387523e-05
-3.89222626687885e-05
-3.84753253798091e-05
3.60402635064475e-06
-1.246483201669e-05
-4.57003361905939e-05
-2.48077618643326e-05
-5.21168557071414e-05
-1.9504112841511e-05
-1.39024978304145e-05
-2.66897368299834e-05
-3.39613210425485e-05
-3.52225627531175e-05
-1.67660477507591e-06
-1.31702659181114e-05
-8.25698823841753e-06
-2.91735310033881e-05
-3.31741269020689e-05
-3.17744373097686e-05
-1.70097768080957e-05
-3.62759306297103e-05
-1.91727460078099e-05
-3.22364552663665e-05
-2.69246178933652e-05
-4.62984713761927e-05
9.22056846486809e-06
-3.52427585391227e-05
-5.96207716618502e-05
-2.86067546722023e-05
-2.82195823355961e-05
-1.70970841384505e-05
-3.67673178123019e-05
-5.94505930611084e-05
-3.27972737597639e-05
-3.4223817502492e-05
-8.89111695088427e-06
-2.56322642439979e-05
-4.76923940088405e-05
-3.14350662604896e-05
-2.36423824786705e-05
-1.15794979561149e-05
-3.07012338060307e-06
-2.92709008946195e-05
-1.03705305816492e-06
-2.99722916211074e-05
-5.28763165087146e-05
-8.84637222583503e-06
-1.80005998583824e-05
-8.04474750220289e-06
-3.43432523308435e-05
-4.48485530733705e-05
-4.02595016186064e-05
-2.7822356220264e-05
-3.10626753185573e-05
-1.98157361040983e-05
-3.61669794142751e-05
-2.96466623684307e-05
-4.91377745969444e-05
-3.72479687240595e-05
-6.44235643277645e-05
-4.07960676724183e-05
-2.78147606440174e-05
-3.74699263222084e-05
-3.28656217667703e-05
-1.6983763287337e-05
-1.84910080874531e-05
-1.99140980644856e-05
-2.39562739255027e-05
-9.30376715242428e-06
-4.43856886743628e-05
-1.60684707890707e-05
-2.0715708375156e-05
-2.31362940942872e-05
-3.51832701785865e-05
-4.74883804114294e-05
-2.11855768804122e-05
-1.23528991653142e-05
2.85973291799207e-06
-4.03861522419342e-05
-1.46280292850793e-05
-2.59365567231328e-05
-2.09115847887562e-05
-5.50244675344478e-05
-3.12734731649386e-05
1.69981280370082e-05
-3.98691196561516e-05
-1.75126743024675e-05
-3.36614111858824e-05
-1.04989109945189e-05
-4.70871844834901e-06
-1.67565603652889e-05
-3.50274272547723e-05
-2.47960912040171e-05
-3.00663925092043e-05
-2.66406700157651e-05
-4.46512008051017e-05
-3.29163362275323e-05
-4.41819936776521e-05
-1.85461396216222e-05
-4.89597346437301e-05
-4.69635161598123e-05
-5.61299583382302e-05
8.43454233305404e-07
3.00392125003578e-06
-6.62050626416975e-05
-3.19376690996787e-05
2.6752284098e-07
-2.71347987264453e-05
-5.29819000044946e-05
-8.25413621979645e-06
-3.57392295096183e-05
-1.79612503704084e-05
-1.53630880178553e-05
-3.60312224629481e-05
7.27051497896484e-07
-3.82950667859673e-05
-8.70744467993962e-06
-6.80668131433655e-06
-2.69745540371716e-05
-3.95939144170391e-05
-3.35042768207427e-05
-4.98386425825051e-05
-1.60422009968283e-05
-1.81367896330652e-05
-6.32559298249143e-05
-2.9231341251542e-05
-2.77495262542704e-05
-3.3904955515378e-05
-2.37878030813435e-05
-2.04704692994444e-05
-2.52923609058677e-05
-3.34452300014469e-05
-4.84288272479784e-06
-1.76837281267374e-05
-3.34779272651247e-05
-4.16526148420414e-05
-6.41011157967356e-05
-4.21611413807949e-05
-3.13150547742806e-05
-3.35869578666866e-05
-3.80265812633779e-05
-3.85033611346552e-05
-2.0960906796603e-05
-3.90673793469376e-05
-4.24215281302741e-05
-1.83639828715766e-05
-3.18663409973876e-05
-4.46730545215018e-05
-3.47371685621212e-05
-1.16668374374865e-05
-1.38661596421098e-05
-2.45698342610217e-05
-2.09215538152643e-05
-3.23993527126509e-05
-4.11853540027019e-05
-5.93371457317561e-05
-3.50607231385421e-05
-8.98943677837285e-06
-8.4880623284563e-06
-4.82740516079117e-05
-2.72773608498288e-05
-4.47248349209499e-05
-4.73681421595177e-05
-3.52668517113584e-05
-2.30536516014589e-05
-2.2495802819444e-05
2.31589278879712e-06
-5.04650626638816e-05
-2.07396717488021e-05
-5.67400797361519e-05
-2.93551462284744e-05
-3.96199744524858e-05
-2.5720152245402e-05
-5.02215626671452e-05
-5.16101190452847e-05
-3.55057154788497e-05
-1.73293857884832e-05
-3.80867839132205e-05
-4.56253057886911e-06
-4.35244014057667e-05
-2.80684711315959e-05
-2.62534282896788e-06
-3.26973110458894e-05
-2.69038126837124e-05
-3.65157173318388e-05
-1.68284011023638e-05
-3.30728143545434e-05
-3.77747876114434e-05
-4.00044763643882e-05
-4.4635086789489e-05
-3.4264304814874e-05
-1.4108879282867e-05
-2.83247671083353e-05
-4.6702648418017e-05
-1.54458140599019e-05
1.60532073869656e-05
-3.93021913819029e-05
-1.66132714266288e-05
-4.2477288354339e-05
-5.47779620682595e-05
-3.12243986162301e-05
-1.48120409941495e-05
-5.37207624583615e-05
-1.93582886478332e-05
-1.20560777563373e-05
-4.31895887898135e-05
-3.99157338487311e-05
1.52921211821841e-06
-2.70450411908903e-06
-2.97051043301726e-05
-2.8012260081239e-05
-1.49418809503455e-05
-1.62832025438834e-05
-9.81584478545214e-06
-8.9063149717858e-06
-4.07575731943445e-05
-4.29327381013457e-05
-4.7251285794742e-05
-4.64696383299874e-05
-1.08615245700631e-05
-3.83718535864857e-05
-8.30357802588353e-06
-4.54317085046559e-05
-3.86387518309741e-05
-4.60666651382189e-05
-9.72635939016229e-06
-1.47716248054989e-05
-3.1593049357909e-05
-2.89329708342397e-05
-5.42990601593716e-05
-6.95072628973213e-05
-2.61041598943427e-05
-2.31774409025924e-05
-6.78226465977791e-06
-2.53931423619432e-05
-3.69881602112436e-05
-2.24665159212203e-05
-2.67873469989316e-05
-2.87137884478523e-05
-1.74391878112029e-05
-4.76559235401003e-06
-1.11783335024129e-05
-3.12463636881069e-05
-2.81893997031456e-05
-3.46325664973933e-05
-1.38801924809577e-05
-1.73748415519794e-05
-6.90112258377344e-06
-4.05902785730809e-05
-3.111123585957e-05
-3.75551610913074e-05
-2.89810458397465e-05
-2.48464496798086e-05
-9.8822443910513e-06
-2.80812290435322e-05
-2.01843354312576e-06
-4.10323308992658e-05
-5.64071189321007e-05
-4.87632838244658e-05
-1.25977437130526e-05
-6.11773484047488e-06
-4.65515451656882e-05
-1.03507837429174e-05
-1.86310339983751e-05
-3.00589472338801e-05
-3.31683334571749e-06
-5.23192985037397e-06
-3.4942041518721e-05
-5.81721474215065e-05
-3.01557863987711e-05
-2.60993830978131e-05
-4.190214188962e-05
-4.56116237098236e-05
-3.35908356549964e-05
-1.66307815236114e-05
-5.09976054537891e-05
-1.51771530111219e-05
-5.23997676774892e-05
-3.23093518958238e-05
-2.26639556296421e-05
-3.87283404812135e-05
-2.08640206508492e-05
-4.4510053088454e-05
-2.81523669232772e-05
-3.29750734201645e-05
-5.11256136702821e-05
-1.02615094723288e-05
-1.78894140369595e-05
-3.66316310666278e-05
-1.71231270619591e-05
-4.52544352817192e-05
-2.78831620681253e-05
-1.47651150118709e-06
-3.81358779754212e-05
-4.67164829180624e-06
-3.52827829615451e-05
-6.0143726801531e-05
-3.00683291817066e-05
-2.87876033891593e-05
-5.23846504982238e-05
-3.78810752277648e-05
-3.08711140617176e-05
-5.05241046306089e-05
-1.22998632071978e-05
-2.82395638573927e-05
3.19089310084987e-06
1.62611982594772e-05
-5.01004823395332e-05
-5.28092620519827e-05
-2.74418632829146e-05
-1.49788668985434e-05
-2.20853079619059e-05
-2.80887501398163e-05
-1.59305571423243e-05
-2.41970672041582e-05
-4.65253720342465e-05
-4.21113756301901e-05
-2.09914376866866e-05
-2.83337620701552e-05
-2.35611616711803e-05
-2.32099027020421e-06
-2.39086290142678e-05
-4.25827162741918e-05
-4.48549947817682e-05
-6.07208206266698e-06
-4.09773894312254e-05
-5.41603357908946e-05
-2.184179992925e-05
-2.98425684219047e-05
-3.83238411068696e-05
-5.74162563063964e-05
-2.93410516349699e-05
-9.88189325608167e-06
-1.0598727368768e-06
-3.57226651767937e-05
-2.17821449686767e-05
-2.69022263465535e-05
-5.23992281361549e-05
-1.61665708182787e-05
-2.09746078912773e-05
-9.86686612970567e-06
-2.6155760130955e-05
-8.76621614821955e-06
-1.03862958096556e-05
-2.7382202604169e-05
-5.57235219029777e-05
-3.76211738645715e-05
-1.79429635918225e-05
-2.35102444295598e-06
-1.37607917961798e-05
-2.22889620487586e-05
-1.33344748046955e-05
-4.24376260921815e-05
-6.43144496024054e-06
-8.38954383283416e-07
-2.78597976871824e-05
-2.58055275739219e-05
-1.18453429676006e-05
-1.05197534785089e-05
-2.99026801616331e-05
-3.09294845538176e-05
-7.7982522630396e-06
-4.50503104334239e-05
-4.18995331619437e-05
-3.63682822866649e-05
3.8220096299887e-06
-4.17097697022e-05
-1.6418340996744e-05
-4.87626097151005e-05
-4.77000623772301e-05
-3.1562344978966e-05
-2.66684533708688e-05
-1.63859742193428e-05
-1.16289972628892e-05
-4.16318500500335e-05
-4.09549260255257e-05
-4.62002832529379e-05
-8.80339718835881e-06
-1.20242103066512e-05
-9.03368412932618e-06
-3.2791377274457e-05
-4.7044125339183e-05
-1.93568609795364e-05
-5.57391472612421e-05
-1.11953601964287e-05
-2.78131858703798e-05
1.84938045328665e-05
-5.3753823296822e-05
-3.22896866905039e-05
-3.25859052642235e-06
-3.29146059089089e-05
-3.64828132122506e-05
1.001584290366e-05
-9.33198665884683e-06
-5.13043907174112e-05
-4.49701447276222e-05
-2.79629348940189e-05
-1.39346992507298e-05
-2.05629893884617e-05
-4.06886308782134e-05
-4.63426042869139e-05
-3.17223163227898e-05
-2.4347007146204e-05
5.22374153202081e-06
-1.21229731699255e-05
-2.8853200351931e-06
-4.25406508773421e-05
-1.83665305487465e-05
-1.11112231911199e-05
-1.06150751095093e-05
-3.96099982772469e-05
-1.26780724597678e-05
-5.3184822814771e-05
-3.00697411607784e-05
-1.6753422144304e-05
-4.20268545604925e-05
-3.61342370571322e-05
-2.06047662095115e-05
8.16054338339909e-07
-1.71931558083378e-05
-4.38862397123251e-05
-2.71952375803021e-05
-3.74433083664802e-05
-1.50634110389553e-05
-6.3540863411539e-05
-3.90300105744207e-05
1.20269811438961e-05
-1.17431867010923e-05
-4.37659015393895e-05
-6.25017425508071e-05
-3.02871214899976e-05
-2.60662987797196e-05
-5.00922824906235e-05
-4.29338189804404e-05
-5.29454352302971e-05
-1.83425903030165e-05
-2.07775032040639e-05
-1.60508908696117e-05
-4.95328597789907e-05
-3.68160984013619e-05
-2.68342345715387e-05
-2.11848928332073e-05
-5.92322569933776e-05
-3.41196360824417e-05
-4.20094665882421e-05
-4.75927519174182e-05
-4.23067703392029e-05
-2.54144949074756e-05
-2.83823160503277e-05
3.87331008854219e-06
-1.37027116829204e-06
-6.41800726559145e-05
-3.09186819759266e-05
-3.31031188129528e-05
-5.78643137714578e-05
-4.24107719739682e-05
-1.42259487885282e-05
-4.65683618373394e-05
-3.0973326034919e-05
-2.77569784757855e-05
-1.9696605985173e-05
-3.34094351548675e-05
-2.80590835699747e-05
-4.15530967399139e-05
-2.58395040747744e-05
-3.07523454068601e-05
-3.56152562497102e-05
-3.28763507152006e-05
-1.68322748161682e-05
-2.41628112504523e-05
-2.04250977358843e-05
-4.55805600319197e-05
-5.9554176468644e-06
-5.5346047253399e-06
4.89394140049489e-06
-2.55255701945412e-05
-2.76654678850936e-05
-2.03829325446362e-05
-4.10991785517613e-05
-2.99191180278664e-05
-3.30293598451781e-05
-7.09410171825362e-06
-3.79690334768661e-05
-1.16464987498146e-05
-2.46982063489995e-05
-1.78918209749248e-05
-3.13414876177854e-05
-3.03922575112056e-05
-2.43111245501557e-05
-2.28309013107189e-05
-3.57223573907557e-05
-3.49756145510285e-05
-2.63608416353629e-05
-3.8351070036347e-05
-1.73300545898467e-05
-4.04267618463212e-05
-2.50609931355267e-05
6.83870088970368e-06
-4.1638224329673e-05
-2.58724352521442e-05
-2.84829101234629e-05
-1.30150563832504e-05
-4.61001203172267e-05
-2.75317389386501e-05
-2.16245568244653e-05
-2.92302212066831e-05
-4.49671485841881e-05
-3.90379238746799e-05
-3.00524729217082e-05
-4.11711227677814e-05
-2.02598021887457e-05
-2.54196636200944e-05
-4.86409641828554e-05
-2.65003509149682e-05
-3.43857829566761e-05
-4.90094583209394e-05
-2.78299386198167e-05
-1.93633880169762e-05
-2.92534742593772e-05
-4.20789480080283e-05
-2.23422397729692e-05
-3.63408588411918e-05
-1.08307471318105e-05
-2.65948063199025e-05
-2.5001386499134e-05
-2.50106188922848e-05
-2.00470482686208e-05
-4.97264321301064e-05
-1.11148519697947e-05
-1.59932836234972e-05
-3.62547537999485e-05
1.29861595782287e-08
-2.91560022539188e-05
-2.52371897838947e-05
-2.44312173682205e-05
-3.60473138818012e-06
-5.44420267491778e-05
-1.24722192706494e-05
-2.19530254828796e-05
-2.95436118058127e-05
-8.1408951881544e-06
-3.88400295510415e-05
-4.9389483501766e-05
-5.51330155907324e-05
-3.0107715477238e-05
-4.2062410666371e-05
-1.85264893141083e-05
7.47296290306819e-07
-4.58082062765774e-05
-3.40035124862327e-05
-3.53920703835634e-05
-4.30444835411386e-06
-4.87984420932328e-05
-6.75494616948163e-05
-4.17115609912476e-05
1.2155511257432e-05
-1.70803926535273e-05
-8.34065495923819e-06
-4.23353698320157e-05
-1.511729126318e-05
-3.78039740269645e-05
-1.71898301433034e-05
-4.44327503857993e-05
-5.8087977216502e-05
-3.02691415555455e-05
-1.87418916827442e-05
-5.85342923767106e-05
-2.78026092820437e-05
-2.60208993214595e-05
-1.77823966468359e-05
-5.27844839382896e-05
-2.28099233589619e-05
-2.26986093618794e-05
-3.71946553623113e-05
-2.62517359085978e-06
-5.71856039987585e-05
-3.38638570318358e-05
-2.89428245961551e-05
-3.85522355500639e-05
-3.55824221192948e-05
-5.23446504038506e-05
-1.51652174933008e-05
-3.73652340478227e-05
-4.58988176727147e-05
-1.68226521216305e-05
-3.78773734709921e-05
-4.12797089138752e-05
-4.37906376622714e-05
-5.19972222904714e-05
-5.17801103866792e-05
-5.27235392561045e-06
-5.26699965844653e-05
-5.88651756388588e-05
-3.9660044399918e-05
-2.75175001975708e-05
-2.86453658972517e-05
-4.52819555743607e-05
-6.40294927620353e-05
-3.97693343263717e-05
-3.27149254815085e-05
-4.19240845416394e-05
-7.09794252612703e-06
-3.51699952496247e-05
-4.49323978009862e-05
-2.86952178975332e-05
-3.23758934366831e-05
-2.6626519388791e-05
-5.42455017255114e-05
-7.55492213735672e-06
9.0937099811557e-06
-1.4852540479297e-05
-3.48433233633181e-05
-3.22875744010199e-05
-3.95661339609917e-05
-6.89112581933106e-06
-4.01060446600204e-05
-2.5280694402771e-05
-2.94502511932939e-05
-2.04636259535946e-05
-2.55507410212069e-05
-6.32207412790521e-06
-3.30910325779544e-05
-3.26620782626953e-05
-5.92783417848662e-05
-4.91981799533886e-05
-5.92795525025568e-05
-7.36243807904527e-06
-4.85053829720607e-06
-2.41198962323168e-05
-1.2556241625075e-05
-3.18962766406171e-05
-5.86451620800783e-05
1.08323755134947e-05
-4.34829694363028e-05
-4.79938245503797e-05
-2.73374366381707e-05
-2.00474179728865e-05
-1.63564299758232e-05
-2.77017399774433e-05
-2.98825536512874e-05
-4.62275325357146e-05
2.24136018258525e-05
-1.13479662560763e-05
-1.75836995946829e-05
-6.18244172923269e-05
-6.51973556497096e-05
-2.36678659729477e-05
-3.27208872829625e-05
-4.80730911690349e-05
-2.18167511557493e-05
-3.01560290721401e-05
-2.43432601024851e-05
-4.16281081926764e-05
-6.29333364396417e-05
-4.85030049155628e-05
-2.98209170198924e-05
-4.28150026019349e-05
-2.78082095030403e-05
-3.4112943844212e-05
-2.11478823196596e-05
-2.52538163399131e-06
-5.10993228019742e-05
-1.15730498316463e-05
-3.29384204006939e-05
-3.77562655439828e-05
-7.62063964436009e-06
-3.84305511030003e-05
-4.53520144827232e-05
-9.4119052028343e-06
-4.38128015407013e-05
-2.17787860402707e-05
-4.82943522045254e-05
-4.80567742542262e-05
-4.92300037457029e-05
-2.8854450625752e-05
-4.44747355666376e-05
-3.18634840509753e-05
-3.11118057745724e-05
-3.85876616211334e-05
-1.33729708792001e-05
-4.94543189224785e-05
-7.09268374982466e-06
-2.92775134696935e-05
-3.558861268696e-05
-2.29591968585104e-05
-3.43569896719205e-05
-4.92494471108335e-05
-3.25446637474598e-05
-2.6057299545779e-05
-2.75757803160843e-05
-4.72382300653073e-05
-2.6617977381604e-05
-8.57167461515628e-06
-5.09249263374107e-05
-4.04977188599776e-05
-2.7112608956217e-05
-6.46137216933893e-05
-3.02230434065468e-05
-2.3174104773132e-05
-5.4738380481402e-05
-6.02534211386685e-05
-1.07159381568689e-05
-1.14153385646037e-05
-3.54747245828242e-05
-6.18892775845859e-05
-2.27071253102565e-05
-2.12951140476225e-05
-2.72227581988774e-05
-2.79180784317103e-05
-2.36027320351649e-05
-4.59807292958348e-05
-3.42614948161186e-05
-3.64974564632231e-05
-5.00478387588797e-05
-2.40147483090153e-05
-3.21735685110892e-05
-5.41152455901052e-05
-3.60341364537769e-05
-4.38945944777105e-05
-2.70297877349301e-05
-3.97397390097017e-05
-3.82868330091384e-05
-5.17267390407513e-05
-3.61010784858248e-05
-8.92820702576107e-06
-1.31850984929263e-05
-1.89096627148338e-05
-4.60472663644119e-05
-4.88356633030665e-05
-3.23783966093832e-05
-2.9038190784906e-05
-3.07847108260777e-05
-2.84319750405662e-05
-1.78028530013517e-05
-6.89873414297437e-06
-1.80373604733204e-05
-2.23730035723549e-05
-3.21076227679841e-05
-3.05994744872622e-05
-3.37876463998368e-05
-4.96246085849795e-05
1.43399464104699e-06
-5.24941421073588e-05
-3.7655926171006e-05
-2.41802480242121e-05
-2.4627816388665e-05
-3.08456651230462e-05
-4.84867080775486e-05
-5.15588417759426e-05
-1.41321675207821e-05
-2.38415619417696e-05
-6.86890197281744e-06
-3.2852246478499e-05
-2.39603518092914e-05
-3.0591120626015e-06
-4.61866317053818e-06
-3.01286703605613e-05
-1.54002769983292e-05
-8.98253422169442e-06
-2.15980091962004e-05
-3.02324097705915e-05
-6.21127312356829e-05
-2.85206263734917e-05
-1.51354941872759e-05
-1.54910435177651e-05
-2.00859159583993e-05
-3.05873187315888e-05
-4.03756031593666e-05
-5.91417192823486e-05
-1.6721407811237e-05
-4.82826271638703e-06
-2.58910546088156e-05
-2.36315056904286e-05
-3.57665045172717e-05
-3.85432348614818e-05
-4.57329228495875e-05
-3.84524765094846e-05
-3.95073222920863e-05
-3.67004779142189e-05
-1.71529527241398e-05
-4.27456235650923e-05
-1.33976502560953e-05
-4.80119312307238e-05
-2.63104926786735e-05
-2.44336129579027e-05
-3.37305916163011e-05
6.36165951244221e-07
-2.97437391597642e-05
-5.66325066016935e-05
-4.38357789021626e-05
-1.14286806432753e-05
-2.42744509982627e-06
-1.76247203908487e-05
-2.83772423331752e-05
-3.57355054908522e-05
-7.18514713763709e-06
-2.68174505231528e-05
-2.82985673772401e-05
-3.13715045834862e-05
-4.84321103628019e-05
-4.84627600119616e-05
-5.59643198572541e-06
-6.45212569455797e-05
-5.09246559021597e-05
-3.54163472306235e-05
-1.6208269820541e-05
-2.47298251478793e-05
-3.232490635386e-05
-1.39872158501778e-05
-2.66645474273978e-05
-1.32498199076145e-05
-3.10110683468213e-05
3.42267639379292e-06
-1.42939339533931e-05
-2.16493816674709e-05
-3.13871154955904e-05
-5.57124840295347e-05
-1.43192369249763e-05
-8.67485881056711e-06
-2.28298996405233e-05
-2.25938638760743e-05
1.06808619429286e-06
-4.33813343152115e-05
-7.11721217231178e-05
-5.87482677411743e-06
-2.1404137622986e-05
-2.99809629418611e-07
-3.76025093141432e-05
-3.10767757906866e-05
-2.79549361902334e-05
-2.26861836194505e-05
-3.3399093676398e-05
-3.29527351632843e-05
-2.72922568403606e-05
-3.94143598564812e-05
-5.02475093461263e-05
-2.12137370270815e-05
-5.47014126723781e-05
-3.38553426055681e-05
-6.03481032886073e-05
-8.25690694188147e-06
-2.31035883321302e-05
-5.05263332663652e-05
-1.10806212196185e-05
-3.18918361086989e-05
-6.21154922986209e-05
-4.39212271490238e-06
-2.38134307207613e-06
-1.6645338576097e-05
-3.66307348552123e-05
-2.15759024859502e-05
-4.25486843781287e-05
-4.3358982571032e-05
-2.94829140438088e-05
-3.16600747639126e-05
-3.73111485125343e-05
-3.17026380669934e-05
-2.96810429029836e-05
-2.95006355685769e-05
-5.20863651479448e-05
-4.59681662741692e-05
-9.520889822387e-06
-8.48942295022948e-06
-6.00594758985471e-05
-2.38670965676592e-05
-7.74695613731801e-05
-4.00806204283334e-05
-6.81017269458955e-06
-7.54326312753479e-05
-4.11592266557284e-05
-2.97618948394822e-05
-4.66103974961577e-05
-2.04707103557161e-05
-6.96257349943834e-05
-3.30859283789825e-05
-3.28186575230799e-05
-4.28510202665157e-05
-3.1981225635385e-07
-1.4940949611569e-05
-3.32344982236537e-05
-5.47312451260833e-05
-2.1207717064322e-05
-4.23145463794607e-05
-3.83399641506747e-05
-2.81493750664544e-05
-2.10481450670048e-05
-9.2853372246365e-06
-3.17491486365818e-05
-3.70543536882334e-05
-3.18086308133817e-05
-4.9576540110118e-05
-1.20511683744187e-05
-3.42014224657898e-05
-1.75879141017119e-06
-1.18405728816007e-05
-3.12850371211197e-05
3.99153888551192e-06
-2.9244665960277e-05
-3.78307503185044e-05
-2.07191662824245e-05
-2.80499599776565e-05
-1.62757969262023e-05
-1.76867920586384e-05
-4.67881322744151e-05
-5.09203745029931e-05
-2.58904198473794e-05
-4.93345165619778e-05
-1.43251442070855e-05
-5.97467335931343e-05
-9.97808715242363e-06
-3.36213656288149e-05
-2.28022138003473e-05
-1.85449492317542e-05
-5.67381743837053e-05
-3.07237504180518e-06
-1.73285178356281e-05
-3.69703888084364e-05
-2.56045933476571e-05
-3.15474214806551e-05
-1.50940466297227e-05
-2.47187947649032e-05
-2.2377224318647e-05
-3.05688554838268e-05
-3.3743213741756e-05
-6.38563975990355e-05
-2.63892862821834e-05
-1.98184764624702e-05
-1.81154083944445e-05
-2.36851517443515e-05
-3.08932549566489e-05
-1.38887632774812e-05
1.17644875037347e-06
-4.95343010763579e-05
-3.01335526608014e-05
-3.99351472799239e-05
-1.15063576933176e-05
-3.11685894400189e-05
-1.85865964019113e-05
-4.66422217858218e-05
-3.38130843510482e-06
-2.45105472249782e-05
-2.09998824820238e-05
-1.39829718331532e-05
-6.47551672188949e-05
-7.32286303336947e-06
-1.89235433833234e-05
-5.10519978421684e-05
-3.24603674631556e-05
-4.53726753344408e-05
-3.41178911628064e-05
-3.76507099658703e-05
-4.26543841430755e-05
-2.00669835731736e-05
-2.15783931366522e-05
-3.74125760409913e-05
-3.65266282822012e-05
-1.79010000369164e-05
-3.09104863465733e-05
-6.48503018530162e-05
-3.23981778535773e-05
-5.59406829324901e-05
-4.17265218177826e-05
-2.82873395873578e-05
-4.15665966506922e-05
-2.72664703722102e-05
-1.66853773673812e-05
-3.79741330741742e-06
-2.33180005571215e-05
-1.51176340436153e-05
-3.89445971690051e-05
-1.22006278638308e-05
-1.0157805214834e-05
-3.56982713476869e-05
-2.65886025698666e-05
-2.97903614682422e-05
-4.2159412038645e-05
-2.11946580677552e-05
-1.7857150877366e-05
-3.02209745496933e-05
-1.69395269795153e-06
-4.14565659831024e-05
-3.61714564697307e-05
-3.38563832986481e-05
-7.77425384487121e-06
-5.29755994418614e-05
1.4513282089136e-05
8.54980418935258e-06
-1.2012249849468e-05
-1.23004915892154e-05
-1.87886866005134e-05
-4.14505564784228e-05
1.39189492016067e-05
-5.06697462064108e-06
-2.86906921792346e-05
-3.73988507037772e-05
-2.19014086405639e-05
-5.55682628699823e-05
-2.57930863749921e-05
-6.12202821418691e-05
-2.92370706308101e-05
-1.00540685933942e-05
-2.40983917779074e-05
1.35086965682654e-05
-4.33052434269669e-05
-2.61704342548858e-05
-1.77638698071601e-05
-3.8395855627579e-05
-2.44676920815807e-05
-5.23458638073203e-05
-2.50827786303963e-05
-3.22550786548787e-05
-3.29190549850147e-05
-2.29319466047151e-06
-7.85471556639146e-06
-2.70421412190506e-05
-3.98328981897909e-05
-4.86022900920421e-05
-2.96330806804541e-05
-3.1260560663795e-05
-5.5146704812459e-05
-6.51589828295697e-05
-1.81750446769022e-05
-2.26185696956404e-05
-2.96455614431817e-05
-3.85798954758324e-05
-3.251707158531e-05
2.76069329272063e-06
-3.73135950266131e-05
1.80715790325189e-06
-1.43815264887277e-05
-3.91942160550735e-05
-2.33866132844087e-05
-3.38118988293798e-05
-1.73119937437738e-05
-3.27849077619899e-06
-2.73223320411623e-05
-1.96375271968626e-05
-3.63173711126146e-05
-1.64836313006494e-05
-4.00204515737977e-05
-2.68288717958406e-05
1.07112068525996e-05
-2.35041319938671e-05
-3.48265651262275e-05
-1.25592039848689e-05
-3.2118491714831e-05
-4.99620049983291e-05
-4.67464917917912e-05
-5.34298644211721e-05
-3.14818020837395e-05
-2.76407591388305e-05
-4.49716152171212e-05
-2.28910438356788e-06
-5.68048643819502e-05
-4.99982320427802e-05
-2.96612900291219e-05
-4.32932660868141e-05
-3.63009981652216e-05
-3.98400344033191e-05
-1.63456896521081e-06
-1.04754745180992e-05
-2.86227513932114e-05
-5.04464168287131e-05
-9.68630643916452e-06
-1.87760201226094e-05
-1.61301724219218e-05
-2.65146555165104e-05
-3.10836446954949e-05
-1.58110581001885e-05
-2.978495872796e-05
-3.51642665955594e-05
-6.70565470379286e-05
-5.44340166454115e-05
-4.03017605987728e-05
-1.7621210176374e-05
-3.35196821041192e-05
-2.9156077913218e-05
-3.1532231294054e-05
-7.11938800346081e-05
-2.77271622161289e-05
-5.13111608974528e-05
-1.14406636773117e-05
-5.2382693467392e-05
-1.56492949493172e-05
-1.56423615103385e-05
-6.86085437549529e-05
-2.05184025961288e-05
-1.8824560607389e-05
-4.49067340738497e-05
-2.05090126892759e-05
-2.31538656460424e-05
-4.40655007614722e-05
-2.83881153802375e-05
-3.68233538456821e-05
-1.09166483555575e-05
-2.5115639573492e-05
-2.54206059990336e-05
-3.76401969964305e-05
-3.72313535384824e-05
-6.14993651251662e-05
-2.38736905920289e-05
-3.75572414930527e-05
-4.81081524305343e-05
-3.1205847306379e-05
-1.44905321621098e-05
4.95036152371935e-06
-3.20365828978966e-06
-1.77304918661676e-05
-3.14100374654901e-05
8.12679842452085e-06
-5.01547265997639e-05
-4.63101912313654e-05
-5.09134876326371e-05
-2.79976711501087e-05
-4.29069785480191e-05
-2.89065585140451e-05
-1.4147000531409e-05
1.20339705137443e-06
-4.50982462400088e-05
-3.74159760093791e-05
-3.17687601972257e-05
-5.82527052139262e-05
-3.36799523555252e-05
-2.11983019476301e-05
-3.33686000496323e-05
-3.673968466119e-05
-5.11209906460796e-05
3.23224456692854e-06
-2.34798606553831e-05
-3.91218167886351e-06
-1.36283888152685e-05
-4.55616723975311e-05
-2.00451989621018e-05
-3.99882529792057e-05
-5.16638803011666e-05
-3.97732738956131e-05
-5.05014855331348e-05
-1.73155449348146e-05
-4.48224668760368e-05
-3.78740479761213e-05
-1.02097214685795e-05
-4.32963366156502e-05
-2.05420011217852e-05
-1.11685800408488e-05
-2.83050452684312e-05
-3.1064584836126e-05
-5.5392094783693e-05
-3.02965309725795e-05
-2.05112884005016e-05
-1.58840829189397e-05
-2.01925768177746e-05
-1.64710936605115e-05
-3.43088510712791e-05
-3.43806133082697e-05
-3.14320275391833e-05
-4.31353643438685e-05
-2.60868782663402e-05
-3.42938956636023e-05
-2.31833647842872e-05
-2.83537098817685e-05
-3.64831095311364e-05
-2.59611181334748e-05
-3.34965509159177e-05
-3.94726957242995e-05
-3.25303910360279e-05
-1.47814936259678e-05
-1.18489903697234e-05
-1.47933171368221e-05
-1.87507260835262e-05
-4.43122518612969e-05
-5.42780569803171e-05
4.85420972421958e-06
-1.04376565990128e-05
-3.99432981676162e-05
-2.49154250083873e-05
-3.28124448360688e-05
-2.29675397942449e-05
-1.31953044001173e-05
-5.18111207078861e-05
-7.06076526209075e-07
-5.21040477195351e-05
-3.33828195838174e-05
-1.29617786431543e-05
-4.98415326585867e-05
-2.96108705224188e-05
-1.77443310329226e-05
-1.60492246965242e-05
-4.07522875454497e-05
-3.09452429873585e-06
-2.01577820157972e-05
-4.35967895273061e-05
7.9009766723531e-07
-5.51293228993958e-06
-3.36494942979163e-06
-2.23184223553359e-05
-4.08762840987073e-05
-2.34431858608943e-05
-4.90416474568196e-05
-3.01034338497575e-05
-3.5258222286844e-05
-3.00788903242547e-05
2.03694595937931e-05
-8.4468052550704e-06
-3.28502181225213e-05
-4.36664040844097e-05
-3.87547830780912e-05
-5.58408813553469e-05
-2.96996969097334e-06
-1.93292751923498e-05
-3.77639617536001e-05
-2.76452318037564e-05
-1.71494475619297e-05
-2.51672478590589e-05
-1.87752319355338e-05
-3.4539567533235e-05
-5.23326745355775e-05
-4.34359306372944e-05
-4.05906664974478e-05
-1.97651604594412e-05
-4.27082728231313e-05
-2.55225266178011e-05
-2.3817064843142e-05
-3.83168356174481e-05
-9.64472335377738e-06
-3.15994859310802e-05
-2.44697577468938e-05
-3.74385922597016e-05
-3.29749273464005e-05
-2.85175122339505e-05
-2.35207196077218e-05
-1.75179740629684e-05
-3.28155444389143e-05
4.34082882836733e-06
-3.22896012710745e-05
-4.6772614447895e-05
-5.27334491472738e-05
-1.87787901730122e-05
-1.40603135197574e-05
-2.98261026800261e-05
-4.07686236023595e-05
-3.45374823009833e-05
-3.64611897328692e-05
-1.32416737787493e-05
-1.14905712518831e-05
-5.25688548209262e-05
-2.78184817801739e-05
-3.70518752136421e-05
-5.62638131472665e-05
-3.36841178469028e-05
-9.69568611795365e-06
-2.08024370946019e-05
-3.46244360597558e-05
-3.9550163852488e-05
-3.11565678424952e-05
-3.23127655728702e-05
-2.17132581161517e-06
-1.7962529543757e-05
-1.77990668964008e-05
-9.12658999650287e-06
-3.72826545142675e-05
-5.981050399546e-05
-6.12553477404148e-06
-1.84170249507758e-05
-3.96867710412981e-05
-1.27739451957932e-05
-5.56811672219967e-05
-2.55685179589841e-05
-1.29826724428729e-05
-4.34080666261043e-05
-3.00582963157955e-05
-3.93842078223425e-05
-1.65224864786771e-05
-4.7888153513914e-05
-4.07654937421128e-05
-7.77359217969865e-05
1.20408335640724e-05
-5.75652854480959e-05
-3.96822651182096e-05
-3.31989639847722e-05
-1.67988582047809e-05
-2.00650371669234e-05
-5.21281064043687e-05
-3.89456166405965e-05
-4.27648110867802e-05
-3.22206930243999e-05
-4.75152039187813e-05
-2.15659857021897e-05
-7.17620735935545e-05
-3.09113867642272e-05
1.75159693717978e-05
-2.63548006517213e-05
-1.90302396743418e-05
-2.14340171935434e-05
-5.48631706248162e-05
-3.16682895078194e-05
-1.6049852867424e-05
-4.65609006755436e-05
-1.22244662572293e-05
-2.50606687576852e-05
-5.77967390156574e-06
-8.59787892082629e-06
-2.30552452391451e-05
-4.07303299382687e-05
-2.24013883380761e-05
-2.12795519585783e-05
2.95973072493558e-06
-3.39599301094898e-05
-5.95755382351479e-05
-1.57130084653522e-05
-3.0660316320545e-05
-1.28654873327188e-05
-1.45682036076024e-05
-4.19013275876216e-05
-3.16559691543257e-05
-3.48835089126648e-05
-1.39172640953772e-05
-4.8348011140562e-05
-2.946227437298e-05
-4.70646872753197e-05
-2.13520581113831e-05
-2.03452850692462e-05
-2.58414487889645e-05
-3.63625634140682e-05
-3.49265152878229e-05
-5.19437143696438e-05
-2.20822358071145e-05
-1.37621756684506e-05
-6.46814353916255e-06
-2.20492706414937e-05
-1.01090595713891e-05
-5.53184101652783e-06
-5.00227101461025e-05
-4.02240945944443e-05
-5.92371529739981e-05
-2.24591527381848e-05
1.28966309272479e-05
-2.82901149952123e-05
-3.00502530402057e-05
-2.15037278983373e-05
-9.02249323573993e-06
-2.50709007992398e-05
-1.2653173769531e-05
-2.46715809805973e-05
-3.12410833452406e-05
8.53804307826623e-06
-2.83844302494583e-05
-1.23016401297294e-05
-5.39985223043538e-05
-4.04632686818795e-05
-3.9319193496648e-05
-3.45652378583658e-05
-2.19516761485125e-05
-2.15181098517494e-05
-8.6284689275225e-06
-3.22569095637945e-05
-5.07837958623897e-05
-4.89324555029883e-05
-3.36299085431853e-05
2.65355909292225e-05
-8.55024475035674e-06
-2.69850447314672e-05
-7.95276948238533e-06
-6.4351206912622e-05
-7.2077206615817e-05
-4.19966564059741e-05
-3.93466406067259e-05
-3.49089777076392e-05
-5.01722715513464e-05
-3.17492445042855e-05
-2.65249833411967e-05
-2.51245051305423e-05
-5.63268688533245e-05
-2.62178055321743e-05
-4.36171489606804e-05
-7.00871880386224e-05
-2.23526717844677e-05
-4.100729879091e-05
-6.61916185813819e-05
-2.0306516089223e-05
-8.43406554413492e-06
7.59256087245665e-06
-2.65375111309058e-05
-3.56311115383584e-05
-2.51929793885724e-05
-1.60004384612808e-05
-4.80395002891375e-06
-3.1794470007694e-05
-3.49833426870677e-05
-2.06756588391046e-05
-1.66441950857479e-05
-3.8420972431178e-05
-2.48461797293613e-05
-1.51136946644499e-05
-4.654505501003e-05
-4.26743751117811e-06
-2.44097529881955e-05
-4.35192508569248e-05
-2.97516147789806e-05
-3.06607859417804e-05
-1.87468911110542e-05
-3.3654012700545e-05
-1.79866381940364e-05
-1.95274216754132e-05
-3.44603973269501e-05
-4.79177650946959e-06
-4.6020866155029e-05
-2.6604622518058e-05
-1.01311225319549e-05
-4.38262694085078e-05
-6.62368748875026e-05
-5.18865143590785e-05
-4.28382787088108e-05
-1.67645990661315e-05
-5.78637443047024e-05
-3.74499228579079e-05
-1.13196994380544e-05
-3.96118262782206e-06
-3.14862558505731e-07
-1.69450263131918e-05
-2.20830391352048e-05
-5.23027810262254e-05
-4.08664964576868e-05
-4.99137344922377e-05
-2.95540371699342e-05
-9.14682473532298e-06
-1.41666705426671e-05
-4.58997287827339e-05
-4.35995797937215e-05
-3.24558051490609e-05
-5.33379376181148e-05
1.46700718890887e-06
-4.47533375497538e-05
-5.10200061694925e-05
-3.23485834568964e-05
-3.94102462881548e-05
1.45517099672166e-05
-2.90523248290717e-05
-4.57043601314741e-05
-4.957558460867e-05
-4.61672244256187e-05
-3.49611820527788e-05
-3.14545036489338e-05
-4.16887890930765e-05
-4.35500279000626e-05
-2.24862916772464e-05
-3.50264366134872e-05
-2.08192150504744e-05
-1.06341416608427e-05
1.02740638547645e-05
5.54363704315375e-06
-4.76064457168974e-05
-7.08758510397974e-06
5.04963589467078e-06
-9.85996177322512e-06
-1.97749593198691e-05
-4.44561591848458e-05
-1.2524901922169e-05
-5.05212090849276e-06
-8.71904855843343e-06
1.60349800633694e-06
-1.5900722586402e-05
-2.87746915070672e-05
-1.5372921457914e-05
1.5420720395544e-05
-5.05680124877703e-05
1.29998660658282e-06
9.69514280090766e-07
-3.32601660059759e-05
-1.14278652359689e-05
-3.75281364079492e-05
-2.80533783686932e-05
-1.42488903798307e-05
-3.13446481626248e-05
-1.1355388803684e-05
-5.06499129645648e-05
-1.29256313493474e-05
1.35403309370015e-05
-3.28085912645151e-05
-4.39555182738009e-05
-4.61026824208919e-05
-2.02518872123351e-05
-3.47324962198901e-05
-3.92793872488057e-05
-2.39569314252146e-05
-6.0568625301527e-05
-1.2899002698856e-05
-2.82962427025754e-05
-3.5393703435221e-05
8.08508349573429e-06
-1.10906219369047e-05
-2.69823715312775e-05
-4.37486952673315e-06
-2.40735931102385e-05
-4.50113841816902e-05
-1.82472636318668e-05
-5.31530505088749e-06
-1.2899176390399e-05
-1.77636789304223e-05
-1.01433541340797e-05
-1.24144412997144e-05
-1.06567037773866e-05
-3.64029628152672e-05
-2.62093936856491e-05
-7.85870468525234e-05
-3.43656812788729e-05
-3.88147507339672e-05
1.21169387930666e-05
-5.80835559620183e-05
-7.48563683353899e-06
-4.66204780165682e-05
-2.44388452008044e-05
-5.70951476502553e-06
-3.97434944315845e-05
-4.16395956163093e-05
-4.07754717161274e-05
-5.68262754436119e-05
-3.8898700206985e-05
-4.70235425138382e-05
-1.18412705978231e-05
-4.74238742181388e-05
-5.20693802187435e-05
-3.50556229478115e-06
-1.68974144236824e-05
-4.88967047395962e-05
-5.81311208827085e-06
-5.07496937183967e-05
-4.20422053853424e-05
-4.43344066685612e-05
-2.94896863433833e-05
-1.84372780179399e-05
-2.49863510575159e-05
-5.27366954348915e-05
-3.92432548217016e-05
-3.5756240595622e-05
-3.82224154507996e-05
-3.25351960510744e-05
-4.70140546723492e-05
-6.28909721494262e-05
-2.01249470767738e-05
-4.14356171506106e-05
-2.63148184834734e-05
-9.54826984961983e-06
-3.96248364897816e-05
-4.6180582580627e-05
-1.96640561498179e-05
-5.28277092969706e-05
-2.53827083163505e-05
-1.7212389651754e-05
-1.97141348399989e-05
-4.07723901530318e-05
-2.57139817176372e-05
-4.17558301282916e-05
-3.06797109550878e-05
-4.97510699180649e-05
-4.45366744670713e-05
-1.10019041946809e-06
-4.07412931683572e-05
-4.39484007687166e-05
1.23046473407408e-05
-3.79378526050436e-05
-3.06766365882577e-05
-4.25771607720667e-05
-5.68248113412164e-05
-4.18890823139327e-05
-4.97527176083032e-05
-4.70589934916561e-05
-2.53120970247193e-05
-2.33678205909817e-05
-4.62294672310369e-05
-4.71590458061472e-05
-3.03435877346709e-05
-7.45244013152369e-06
2.71464336372076e-05
-2.60543100650939e-05
-3.96418376104356e-05
-2.96020945604293e-05
-4.11205926171968e-05
-3.40744664204641e-05
-3.09417590777664e-05
-3.30954750516814e-05
-2.62923012945386e-05
-4.70085920165256e-05
-1.16726155232679e-05
-4.15743985583309e-05
-2.23311752540568e-05
-4.29443942602872e-05
-2.32527697429826e-05
-5.64369589263308e-05
-5.08415377002258e-05
-1.5908620780775e-06
-1.24497505276538e-05
-4.71494790026992e-05
-6.01693301862903e-05
-3.2046151331349e-05
-4.60318861029703e-05
-3.98492738431817e-05
-3.27786754121933e-05
-3.92549186597124e-05
-1.38470033248782e-05
-6.53393945836828e-05
-9.8303711966864e-06
-8.53972054251505e-06
-1.47916677988697e-05
-8.85685138185657e-05
-2.21240491829525e-05
6.52713788648468e-06
-8.01812105406938e-05
-1.66149232767425e-05
-2.35258631534513e-05
-3.07141653791584e-05
-6.59511473833028e-05
-2.46064456003792e-05
-4.42834037147627e-06
-3.17533264627561e-05
-3.46854454297955e-05
8.25649653534611e-06
-9.94910553535402e-06
-3.08260328261315e-05
-2.5648180076595e-06
-4.53384156453716e-05
-2.40560326523437e-05
-3.26779826060697e-05
-2.63249041102735e-05
-3.20205015945844e-05
-1.72662814441293e-05
-3.2618740037887e-05
-4.06887330665821e-05
-3.43596880770621e-05
-5.36152790875086e-05
-2.39587291613394e-05
-3.08185253819869e-05
-3.97016535083251e-05
-3.27958466670853e-05
-3.93854731684157e-05
-2.8256670414655e-05
-4.06798943944413e-05
-5.5659032805544e-05
-4.55043765969564e-05
-3.12043871191136e-05
-2.11769775920603e-05
-4.28077866131796e-05
-3.88292293242107e-05
-3.28369643367509e-05
-2.37741766860577e-05
-2.51966628312614e-05
-3.42881934360874e-05
-5.23856706610777e-05
-3.19637561142667e-05
-5.16113443211274e-05
6.65105348678924e-06
-1.63450154313328e-05
-3.74556995424364e-05
-4.3754833419761e-05
-6.74755426275169e-06
-2.03168596035016e-05
-5.36249779722826e-05
-2.13396972348727e-05
-2.31435656864225e-05
-3.13640214272795e-05
-3.32806422074796e-05
-5.13665881353837e-05
-2.06419243025841e-05
1.90081317799077e-06
-3.96931810733306e-05
-1.17482245353295e-05
-2.44870516055699e-05
-3.00396325507439e-05
-3.42794331559694e-05
-2.26835374417892e-05
-3.95552937009964e-05
-3.615646945875e-05
-3.20324072652241e-05
-4.2144812226888e-05
-8.50054396205138e-07
-1.24872278564348e-05
-3.13803195039781e-05
-3.51897849962683e-05
-3.5376788552919e-05
-4.20687639307223e-05
-2.46952668270445e-05
-2.36960977515426e-05
-1.90036025538322e-05
-2.2318595441757e-05
-6.31349447673352e-05
-3.44920704948807e-05
-3.13101927938425e-05
-5.09565075602145e-05
-1.56139317511407e-05
-3.48783206119264e-05
-3.41242816303383e-05
-1.84281412585778e-05
-5.45506067510345e-05
-3.29176044792796e-05
-4.06361898461886e-05
-3.61263486959711e-05
-2.07771498178318e-05
-1.50557340636684e-05
-2.26228907251099e-05
-3.76219532121535e-05
-3.30543128700194e-05
-1.32206802264219e-05
-2.95600152882542e-05
-3.84625707191134e-05
-1.5395628454294e-05
-5.76871317008904e-05
-3.92609392789003e-05
-3.71101348863937e-05
2.85180382523863e-06
-4.23624542892197e-05
-2.37258120056737e-05
-3.11745363521604e-05
-4.17856805493033e-05
-6.65522189341395e-05
-3.59123143195644e-05
-4.18129812527526e-05
-2.43789501850047e-05
-3.47077244795769e-05
-8.87671571957357e-05
-5.82679853995615e-05
-6.27697078180514e-06
-6.6429115340405e-05
-3.37450677784525e-05
-2.12622573520303e-05
-4.03779405959749e-05
-4.2785608158835e-05
-4.93084063922811e-05
-1.85740446120431e-05
-3.43900284477392e-05
-5.02493956468766e-05
-6.11294210379018e-05
-2.96272517196168e-05
-1.69898531630084e-05
-1.43067103242589e-05
-2.13614737901179e-05
-4.220407195031e-05
-3.37791223165522e-05
-3.6118812655592e-05
-2.15016762475561e-05
-1.54058102685664e-05
-3.84798191765953e-05
-4.40233617566581e-06
-7.04860855494087e-05
-2.08584642922772e-05
-6.22316384754686e-05
-1.49747545952849e-05
-3.14861323459415e-05
-4.5379761634243e-05
-6.94822248093417e-05
-1.55154988912341e-05
-5.65766069300419e-05
-4.79003381809958e-05
1.49481819601476e-05
-3.26079984145055e-05
-4.3662884783677e-05
-3.03585286392825e-05
-1.48569882867009e-05
-2.18669044606131e-05
-4.43792674938949e-05
-4.23076126145477e-05
-1.7391713206895e-05
-1.23471481429413e-05
-5.1281976825682e-05
-2.04463741207247e-05
-3.57943658302876e-05
-3.07116030190554e-05
-2.51497334634003e-05
-3.07309992511055e-05
-3.01600814338524e-05
-4.11040097229922e-05
-5.51343766802806e-05
-1.72228168329229e-07
-4.17275701022696e-05
-4.23146364753394e-05
-2.56329971809658e-05
-1.78474803587663e-05
-4.87567568613266e-05
-4.81941142203701e-05
-3.958107403533e-05
-3.05107682052678e-05
-3.78186278398092e-05
-8.37922293324665e-06
-1.75816572539169e-05
-5.49283943281043e-05
-2.05443253471993e-05
-1.24409887570155e-05
-3.1805721956857e-05
-5.15814395085627e-05
-4.54331630035258e-05
-1.174655363482e-06
-4.39234202448677e-05
-1.61031650256609e-05
-6.52011110595741e-05
-2.2502472496121e-06
-5.42716861235974e-05
-6.96068901555289e-05
-4.87133866584281e-05
-5.08797628571926e-05
-2.87366692574706e-05
-2.77592330895182e-05
-3.71997391314807e-05
-1.13400974218031e-05
-4.6378624625693e-05
-1.4218840434648e-05
-1.13634114129969e-05
-6.37669980280069e-05
-3.81458355731903e-05
-5.08425324003034e-05
-4.93063184818337e-05
-3.41480900299725e-05
-2.70006408193383e-05
-7.05336926507893e-06
-5.29076093880695e-05
-1.71596140368798e-05
-4.17511743294709e-05
-3.16074664373885e-05
-1.7215089334962e-05
-2.19092159762482e-05
-4.40336937430107e-05
-2.17362852976586e-05
-6.0915043047625e-05
-1.29561258832739e-05
-3.27089547917288e-05
-4.97125352968802e-05
-2.30283622918246e-05
1.27637036292032e-06
-4.5088995748817e-05
-2.46019193146159e-06
-4.87483650241169e-05
-4.0226818471402e-05
-5.39623650938652e-05
-5.59955635637407e-05
-3.65730740283407e-05
-2.41734765467089e-05
-1.69019528125944e-05
-4.26053584651841e-05
-7.92735061972931e-06
-2.22112165114094e-05
-2.47969653589496e-05
-3.41259969060584e-05
-3.86113600625641e-05
-1.50784784120614e-05
-4.64304996553122e-05
5.48815683478995e-08
-4.0978058185023e-05
-1.57786368955187e-05
-3.75294398813591e-05
-1.25118879866646e-05
-4.4093522876396e-05
-3.79835079007537e-05
-5.02456411176493e-05
-3.19499930499152e-05
-3.92063054627953e-05
-2.47210369697604e-05
-6.18569655529679e-05
-2.15592848648218e-05
-6.30038798952125e-05
-5.91833711446466e-05
-4.11169786875989e-05
-1.28442991144359e-05
-6.83741615058637e-06
-2.78697603455285e-05
-6.50133484459487e-05
-5.07180250845684e-05
-7.20277106488433e-05
-3.75748047365736e-05
-3.32861633984516e-05
-2.20050546094266e-05
-2.08221521758591e-05
-4.67627648909539e-05
-4.81823921272394e-05
-3.20755653122446e-05
-6.05170454731238e-05
-3.18722794606139e-05
-6.00818252401087e-05
-4.12598834477464e-05
-1.50737363448104e-05
-5.79438271881412e-05
-5.05700602013686e-05
-3.89316449095529e-05
-6.45007801229579e-05
-3.12104471798494e-05
-4.62642516628059e-05
-6.13227096715838e-05
-6.06607773206417e-05
-4.4439826850702e-05
-3.46210986552109e-05
-6.5103117487392e-05
-6.4781334881462e-05
-5.76554283466263e-05
-3.21821541683976e-05
-2.10351837513111e-05
-6.78907869388214e-05
-2.39638575000261e-05
-7.25074760629559e-05
-5.64116008665593e-05
-2.74726288268634e-05
-5.12296977633554e-05
-1.71934317714941e-05
-4.29017058599142e-05
-5.91170765524154e-05
-2.75729316704612e-05
-4.66799489986853e-05
-3.380711127638e-05
-1.14828885160113e-05
-6.2340458973798e-06
-2.50021464370882e-05
-5.12076477988055e-05
-3.50149431707825e-05
-3.12100200027324e-05
3.53696550809078e-06
-1.68656668411312e-05
-2.27628610382756e-05
-2.49761000862014e-05
-2.38836182435263e-05
-4.87188961787606e-05
-4.40997692946907e-05
-5.4068771561799e-05
-1.98506786351167e-05
-2.56122691896055e-05
-2.32197972043742e-05
-1.19636208396257e-05
-4.08575872913673e-05
-2.83073919115875e-05
-4.31498808536604e-05
-2.73311277291528e-05
-4.09187067979114e-05
-4.08100431729764e-05
-2.61860354053694e-05
-2.07774135984198e-05
-4.17304265039467e-05
-3.3065166908346e-05
-3.21647552752744e-05
-1.24629505400955e-06
-3.14428133501389e-05
-3.62589306911311e-05
-3.82839603621784e-05
-4.03962342409577e-05
-4.80467047873585e-05
-4.03674207583329e-05
-5.33386187930358e-05
-1.23395285635691e-05
-4.14024545527904e-05
-5.52674622883895e-05
-2.90266917082936e-05
-3.01844204188647e-05
-7.76181814028626e-05
-1.67304894621488e-05
-4.489731484517e-05
-1.68109931251315e-05
-5.71135830334563e-05
-2.60688659775505e-05
-2.6330495851918e-05
-2.04488360899654e-05
-2.27991673727221e-05
-4.73159738892316e-05
-5.73292462108334e-05
-5.70440920562206e-05
-3.23655405912087e-05
-5.66980080812987e-05
-2.35359062141801e-05
-1.88387669527482e-05
-3.69307051106833e-05
-3.09878429517515e-05
-1.9308350212985e-05
-4.89250189439793e-05
-3.04452289545554e-05
-1.93581453325632e-05
-2.79587457824129e-05
-5.0534408241676e-05
-5.81002359261482e-05
-2.78125570158662e-05
-6.45302792611276e-05
-7.78809063804458e-05
-2.45561908361063e-05
-1.83090052930607e-05
-2.99076362941816e-05
-4.94645930199954e-05
-4.80637184947545e-05
-2.20362138172417e-05
-4.28936777523857e-05
-4.7533229014743e-05
-4.99806301329814e-05
-3.22677359215162e-05
-4.02730783549928e-05
-1.32058879864726e-05
-6.49357878678617e-05
-7.92208981422734e-05
-1.17140191796354e-05
-3.97738486773814e-05
-1.87545999469477e-05
-8.04816987722957e-05
-4.72787751971391e-05
-4.22000806530402e-05
-2.78862474031064e-05
-3.78113725494528e-05
-2.82645342979448e-05
-4.12808657395148e-05
-5.19225653504185e-05
-2.05938952204115e-05
-3.15961447078383e-05
-3.33719420241868e-05
-4.87480801412035e-05
-6.29381871332743e-05
-1.69755933064892e-05
-4.33800685124731e-05
-3.81418318657506e-05
-5.7694876757844e-05
1.5856486979214e-05
-2.03454713100181e-05
-7.13259832564246e-05
-3.41634501980879e-05
-2.94398116224097e-05
-3.47265247883756e-05
-4.60050440441661e-05
-6.53217378897511e-05
-4.72685940827203e-05
-3.54419093263944e-05
-2.43494722494796e-05
-5.58929460512214e-05
-6.38750637007682e-05
-1.48739105091068e-05
-2.87144879982102e-05
-1.35692099874773e-05
-3.71307084010833e-05
-2.6387778554818e-05
-3.85975078683845e-05
-4.77944707043458e-05
-1.43342426512247e-05
-6.41849233908738e-05
-3.82403068773353e-05
-2.10033939691404e-05
-2.85925831797857e-05
-4.00369337555124e-05
-2.52578824210809e-05
-3.36780453038866e-05
-2.20992262144267e-05
-2.81014842234494e-05
-1.77581451211869e-05
8.82611113349916e-06
-1.63532367986674e-05
-2.36619311127931e-05
-1.82681828896612e-05
-3.05262436086867e-05
-4.90099783576186e-05
-9.79594710675064e-06
6.10019627734922e-07
-4.27828106912298e-05
-2.20103513838866e-05
-3.32459067484185e-05
-5.13269678323919e-05
-3.36252260307832e-05
-4.61867255116946e-05
-3.40552218531311e-05
-3.98346093613074e-05
-4.70017030727912e-05
-4.84709718435646e-05
-3.33377952936487e-05
-7.13349887540763e-05
-3.17373420790875e-05
-4.19697581432408e-06
-4.48644840277445e-05
-4.7221679239649e-05
-1.52213481940966e-05
-3.67665744272036e-05
-3.82547479200038e-05
-4.96148402592319e-05
6.70203136732963e-06
-3.22314146782054e-05
-1.74577182025032e-05
-5.30893420536817e-05
-4.04548668288279e-05
-1.26542342485283e-06
-1.36395602321372e-05
-2.15628380482393e-05
-1.50964568765763e-05
-4.86829748786175e-05
-4.87155251472796e-05
-2.77306906001496e-05
-3.39694337873862e-05
-5.12461080947513e-05
-2.07320865848558e-05
-6.33683408299553e-05
-2.72633236126454e-05
-1.57675830193106e-05
-2.98501956151046e-05
-7.8781936768495e-06
-5.77887087532911e-05
-3.27116674970016e-05
-6.35873120930576e-05
-4.82072386282599e-05
-3.62033351354247e-05
-3.30616487305328e-05
-5.35251584311622e-05
-3.69136410404176e-05
-3.72920889058202e-05
-2.09036124598313e-05
-4.40512953171944e-05
-3.1878355616656e-05
-5.38528396706798e-05
-5.50094945312014e-05
-1.32539461694928e-05
1.08808281349674e-05
-6.31860981055676e-05
-2.47274481762021e-05
-3.14400671266285e-05
-5.82175035867079e-05
-1.16978574264696e-05
-2.77371286876692e-05
-3.67122393675603e-05
-5.2300641663032e-05
-2.50362958652989e-05
-3.74096956948378e-05
-3.40267044096156e-05
-3.9012625795242e-05
-3.65993787022888e-05
-3.32223927854299e-05
-3.01697487600172e-05
-4.33810979302777e-05
-2.50336112417803e-05
-5.80734544307071e-05
-1.80142974279138e-05
8.86165343896462e-06
-4.5478214109331e-05
-3.58330972341017e-05
-3.15535338976979e-05
-1.91297852473203e-05
-8.93456583044249e-06
-3.56904314507075e-05
-8.24782775170625e-06
-5.18712145833276e-05
-6.67395101755888e-05
-1.29613853682448e-05
-3.66700996481177e-05
-5.62566852652542e-05
-2.67494725791876e-05
-7.85860089448902e-05
-2.4505967661488e-05
-1.10133076756214e-05
-4.86459513672681e-05
-6.62194071973469e-06
-5.86005684420874e-05
-2.4171889077396e-05
-5.8159336202513e-05
-2.36826519541183e-05
-1.72089676442438e-05
-5.68835028872115e-05
-4.10472183753739e-05
-1.17784915549115e-05
-2.63551141517274e-05
-4.53503371555846e-05
-3.22931355109649e-05
-4.22088746743669e-05
-6.79130254252102e-06
-3.24473046244078e-05
-2.36036741341151e-05
-2.73742084637285e-05
-6.31438628408062e-06
5.05817336269976e-06
-4.5897661857317e-05
-5.2590313405651e-05
-3.68765503829131e-05
-1.33373881540664e-05
-5.43435545869839e-05
-3.03288743753494e-05
-6.29605911212373e-05
-5.70509022151131e-05
-5.21509996291956e-05
-3.64424642437403e-06
-3.32575920074471e-05
-2.14757809802284e-05
-5.41617521261041e-06
-3.91255483837351e-05
-5.70742259681086e-05
-4.77397940718777e-05
3.15775383320789e-06
-3.28393829825223e-05
-2.31817911038937e-05
-4.58991870494095e-05
-3.09199313026182e-05
-6.083914211815e-05
-2.96400119269047e-05
-4.51933655201132e-05
-1.84875317588354e-06
-4.30377676780622e-06
1.39162073339529e-06
-6.28956900847326e-05
-4.0073153914731e-05
-1.52841041786226e-05
-2.31354495660974e-05
-5.94000121470555e-06
-4.10157880235797e-05
-2.47269608608624e-05
-2.56367471556589e-05
-5.78883566953119e-05
-2.90945257753533e-05
-5.73377837264688e-05
-4.32572068775092e-05
-2.49462891443115e-05
-3.24169079267934e-05
-4.19047866434259e-05
-5.53130989759504e-05
-6.48485704003409e-05
-3.08089918068954e-05
-7.11578358668818e-05
-4.74746741397959e-05
-5.88517098484763e-05
-1.80804243140849e-05
-2.0719559221179e-05
-4.05019214886867e-05
-3.25449163040098e-05
-3.45047669804256e-05
-4.75907670784291e-05
-4.23569964154798e-05
-2.93386467707261e-05
-2.95201669434425e-05
-4.45148825757289e-05
-5.41039237322813e-05
-2.37755427156886e-05
-2.9682705646984e-05
-2.25796781999534e-05
-2.13872562783813e-05
-5.05302754549537e-05
-4.07368038234993e-05
-2.89064885312943e-05
-1.30631523477196e-05
6.03844413969373e-06
-2.42891699418279e-05
-3.23489900228733e-05
-6.17860966873053e-05
-2.60863168510994e-05
-3.19320831935016e-05
-4.68755080798833e-05
-6.94885101724581e-05
-5.83853783637131e-05
-5.14806707111648e-05
-1.72536126959597e-05
-1.17587679410235e-05
-5.08814195478132e-05
-3.59839388174031e-05
-7.06311497046516e-05
-6.35782827976687e-05
-5.71224716404148e-05
-4.49591942778056e-05
-3.53883449577404e-05
-5.29794799027628e-05
-3.36565691901771e-05
-2.24959826978791e-05
-3.79098608746531e-05
-1.62958864435488e-05
-5.97530562154612e-05
-3.47951509715817e-05
-3.74062738762377e-05
-4.74988860537603e-05
-5.05365098640222e-05
-2.75936755722322e-05
-2.25713250988071e-05
-4.08975481215341e-05
-4.57571406325407e-05
-5.46524711969178e-05
-4.03938403124013e-05
-6.22490582721406e-05
-5.35575166035104e-05
-3.23219275136378e-05
-4.37306351199894e-06
-1.76166302352486e-05
2.39785755192231e-06
-4.66492363983963e-05
-7.98046081756208e-06
-7.51025396442475e-06
-3.39352213088282e-05
-1.53671535168378e-05
-5.12792851770891e-05
-1.67488976924994e-05
-4.93787747026873e-05
-5.05936266787673e-05
-2.91486760392807e-05
-2.03940071970083e-05
-4.59461399004082e-05
-3.14074009540471e-05
-1.96537351135168e-05
-2.96723621080251e-05
-7.28193366282956e-05
-4.70380402353609e-05
-2.34212406541649e-05
-8.68902155090181e-07
-4.67109335639913e-05
-1.80328968921676e-05
-4.28649470829344e-05
-2.97528703346025e-05
-1.34806764504992e-05
-1.44046288018966e-05
-6.66473756672126e-05
-3.65478101251016e-05
-7.35373337950925e-05
-3.94384967290879e-05
-2.22340491276803e-05
-6.6818134401298e-05
-4.7082874678115e-05
-4.19464330272078e-05
-4.11532786722446e-05
-2.21370311104817e-05
-3.36667311895713e-05
-1.82540402711531e-05
-2.77838458022624e-05
-2.07051032192768e-05
-3.75567792265161e-05
-3.17498611956486e-06
4.31045571609327e-06
-3.76068448880112e-05
-6.8886659956222e-05
-4.46969470563135e-05
-2.52966031916083e-05
-5.02208023901143e-05
-3.95983811150474e-05
-2.81317164704132e-05
-5.80425118692948e-05
-3.48257692203058e-05
-6.38787412440009e-05
-4.762405737632e-05
-3.37399319734712e-05
-5.62605998255583e-05
-6.66887701704626e-05
-4.61640792911473e-05
-1.35752898952079e-05
-6.35790843122097e-05
-3.5728570780491e-05
-5.34287907972786e-06
4.46875085878142e-06
-4.95669881265197e-05
-6.81384799618734e-05
-3.11065372267719e-05
-3.79410750931763e-05
-5.03061309890829e-05
-4.08909078879467e-05
-7.15393073157297e-06
-1.75671399855914e-05
-4.81773837888402e-05
-2.27694132203237e-05
-1.82352534581144e-05
-3.23957723872084e-05
-4.33269190392292e-05
-2.83760722726316e-05
-1.12609977548343e-05
-4.39379873643804e-05
-3.96408360554531e-05
-3.51417520430653e-05
-1.07491023672717e-05
-3.22136646018079e-05
-4.40148032126884e-05
-4.08070372916169e-05
-5.43580536432698e-05
-3.79198298649011e-05
-1.18793379401178e-05
-4.55658061143093e-05
-1.93551652571148e-05
-1.16386046429268e-06
-2.50110876185125e-05
-1.99948813310815e-05
-2.9273903611005e-05
-1.80881858148723e-05
-2.93450671033677e-05
3.33853529019065e-06
-4.00830951813691e-05
-5.93301905651912e-05
-3.89507992963633e-05
-1.39805873752823e-05
-5.02012758053082e-05
-2.61878241719402e-05
-5.77180279464538e-05
-1.15100823698352e-05
-3.48503578876385e-05
-2.85758623281144e-05
-3.9663646608417e-05
-5.50716901078402e-05
-9.35951711903904e-06
-5.05018994929332e-05
-3.32933169951376e-05
-3.31663037339757e-05
-4.38777246274373e-05
-1.70441586977494e-05
-4.10337568822055e-05
-3.05762013738268e-06
-3.78820995833469e-05
-6.51317707775174e-06
-3.82286305427795e-05
8.68144592353443e-06
-6.0279111563385e-05
-3.05141640493489e-06
-4.41640433855562e-05
-4.3305160680749e-05
-3.19300714080564e-05
-1.98658586724206e-05
-2.2781323961676e-05
-4.7798472544865e-05
-4.5239721432757e-05
-3.57952456199509e-05
-2.01072730509367e-05
-2.98909313354206e-05
-7.81353143925455e-05
-3.88207249909938e-05
-6.5592813818247e-05
-3.06098828767474e-05
-3.09783231734814e-05
-1.90838171428095e-05
-3.72875543093112e-05
-3.13155726536039e-05
-2.27843253162054e-05
-4.23592151041603e-05
-4.05176072961485e-05
-5.65125080092758e-05
-4.5232912900894e-05
-7.23115143934507e-05
-2.49193876342788e-05
-2.35740659433071e-05
-2.34343846170176e-05
-2.50187706408214e-05
-3.48992698985953e-05
-3.2637781726612e-05
-5.94448989484953e-05
-2.64000053582492e-06
-5.53319966455947e-05
-6.63372494207731e-06
-1.80015487268605e-05
-4.25136855916086e-05
-3.44644157267688e-05
-4.40865439612158e-05
-5.22266149884902e-05
-2.77866338497516e-05
-3.22413148889888e-05
-3.93101162581686e-05
-5.69462646518301e-05
-2.85015688744223e-05
-4.15834513383867e-05
-5.88542005913838e-05
-3.32052572686392e-05
4.50072806785331e-06
-4.71153578254557e-05
-3.85017378891366e-05
-5.45901020650062e-05
-3.96747604670599e-05
-4.13001739822486e-05
-3.58899705693218e-05
-4.35205058883549e-05
-3.04500532638626e-05
-9.7855119304961e-06
-2.70714114696091e-06
-3.61566685516001e-05
-2.23425203971252e-05
-2.88073668699209e-05
-5.85535459581827e-05
-6.55415292590333e-05
-5.10258353624141e-05
-2.68335984766099e-05
-4.14730533421706e-05
-2.03452481218412e-05
-3.28826264498733e-05
-5.0340299855051e-05
-1.4580718276307e-05
-5.13132214706694e-05
-4.2821935474888e-05
-3.25811829091841e-05
-2.23104873607545e-05
-2.89830848904129e-05
-4.27627746885773e-05
-2.84216845923408e-05
-1.9063777250046e-05
-4.87810162578247e-05
-4.83286247420276e-05
-7.10524513693929e-05
-4.33486787789098e-05
-5.67527034340763e-05
-2.52459351307959e-05
-4.58952992137281e-05
-2.20953006717229e-05
-4.14260969516422e-05
-4.87446100840818e-05
-1.83690747904092e-05
-1.55894396304023e-05
-4.40781331213732e-05
-5.64719973800778e-05
-8.89955367010923e-06
-3.63290226275251e-05
-4.24808627909191e-05
-3.71320961719797e-05
-3.00488095395303e-05
-4.05451735900068e-05
-4.32306258688325e-05
-3.21521975649151e-05
-3.33848144384952e-05
-4.70879992128824e-05
-2.26192808961193e-05
-4.78077102252771e-05
-5.1679531753193e-05
-5.9621525450129e-05
-2.36343717359808e-05
-6.33642479546912e-05
-6.41960156338711e-05
-2.97488796856532e-05
-3.17429687652986e-05
-3.9691514221354e-05
-6.20430141620268e-05
-2.15308973646591e-05
-2.23336622765642e-05
-2.35774186227312e-05
-2.47943626495941e-05
-1.47263789865804e-05
-3.47774866893733e-05
-2.47899584218324e-05
-3.73593834082826e-05
-2.52457564163578e-05
-3.83972860408184e-05
-5.39401889863554e-05
-6.23594789960286e-05
-3.93478394176251e-05
-4.66511987066083e-05
-8.18496172202846e-05
-6.14983038712448e-05
-8.7153863395993e-07
-3.61733421625124e-05
-2.43436490563836e-05
-2.15648679488052e-05
-3.56261426412473e-05
-5.13806735361961e-05
-5.30724471655851e-05
-2.70512175061022e-05
-6.83905555246654e-05
-4.1851611440637e-05
-4.15839108995067e-05
-1.81166032037265e-05
-3.27621149811612e-05
-1.57549923092762e-05
-4.41713890787496e-05
-2.97973281622414e-05
-4.66810373352432e-05
-1.4377452592668e-05
-6.1434247230679e-05
-4.45550089253899e-05
-3.34557839506585e-05
-3.73769772180442e-05
-4.05467248049297e-05
-2.84305109049972e-05
-2.79061225025539e-05
-1.21317497624082e-05
-3.19820685259127e-05
-2.64141768011334e-05
-2.16769056110303e-05
8.89525839626377e-07
-3.55944432754788e-05
-5.87070044169138e-05
-2.84169560438914e-05
-3.26150762106293e-05
-2.898549647801e-05
-3.78532979167044e-05
-6.16846493045998e-05
-1.90743699836281e-05
-3.34445055937205e-05
-1.05656618828875e-05
-2.75887624873765e-05
-3.18992094327378e-05
-3.25287339013317e-05
-4.89410287524538e-05
-4.32637328416936e-05
-1.05133159561506e-05
-4.19537508018177e-05
-7.54268861594773e-05
-4.28991994423347e-05
-1.44283625232891e-05
-6.46031481926301e-05
-3.99947789330792e-05
-2.85142491285401e-05
-4.77833886474205e-05
-4.37028835816552e-05
-3.58137130923822e-05
-2.98464041643764e-05
-1.41819773748757e-05
-3.76545679680781e-05
-1.34739645743506e-05
-2.77303155167712e-05
-4.22161947903114e-05
-3.37335962576195e-05
-5.3730045690567e-06
-3.3595108846764e-05
-9.37572412472125e-05
-3.22249246497495e-05
-2.14419296373575e-05
-5.02965655298628e-05
-1.17692644951903e-05
-3.30127621890651e-05
-5.82902921186218e-05
7.64989727895329e-06
-6.76818873370518e-05
-1.27304967556737e-05
-3.71560780715745e-05
-2.57105669330622e-05
-5.07100225608594e-05
1.52847261362794e-05
-2.64956736042123e-05
-3.61996515478447e-05
-2.05791111664156e-05
-5.04799837929871e-05
-4.39647557578605e-05
-4.08124179527846e-05
-4.8558820185536e-05
-3.02592235966963e-05
-3.73453654569407e-05
-3.57175793019011e-05
5.29641186023551e-06
-2.11585660570617e-05
-3.33362706081825e-05
-4.44996346454968e-05
-3.70877832856573e-05
-2.89267739228437e-05
-5.08661718677082e-05
-2.34509744844416e-05
-5.85937177120938e-05
-1.36868849246562e-05
-2.09543080800558e-05
-2.22899135384969e-05
-3.83025905440742e-05
-3.84324197124776e-05
-1.93621935108706e-05
-3.44020022113047e-05
-3.81061606941269e-05
-7.1905531648711e-05
-6.11527387355254e-05
-9.50901653799368e-06
