# Supplementary material for: Research on computational propagation and identification of mine microseismic signals based on deep learning
Source: PLoS One. 2025 Oct 22;20(10):e0334641. doi: 10.1371/journal.pone.0334641 (PMC12543183; doi:10.1371/journal.pone.0334641)
Supplement: S8 Data — (ZIP) [file pone.0334641.s008.zip › 000100900002851.xlsx_0.txt_24.txt.txt]

-2.58881073395402e-05
-2.580704379268e-05
-3.16157469521736e-05
-4.47204429433463e-05
-1.94909444646165e-05
-3.06278738366102e-05
-4.37041167221104e-05
-3.66845486485518e-05
-3.23044395223078e-05
-3.80909360216942e-05
-9.17767047612664e-05
-5.14777913337391e-05
-3.59715263603254e-05
-3.74883057082916e-05
-5.44596368525845e-06
-2.70714062609311e-05
-4.33301901289333e-05
-5.10333051606498e-05
-3.42425639313192e-05
-1.86978424910234e-05
-6.03594096254584e-05
-2.10036714144769e-05
-3.45063846470761e-05
-2.27205853400175e-06
-5.01812471018907e-05
-3.71411087628216e-05
-4.94276999344124e-05
-3.79837252369273e-05
-5.76084070298388e-05
-1.53102733936714e-05
-2.89821442075439e-05
-5.0703177430972e-06
-2.88234155350092e-05
-4.39861362394818e-05
-5.02581684995276e-05
-4.77383454932408e-05
-6.00812201648859e-05
-7.64733250541992e-05
-2.45527100895408e-05
-2.53902077329804e-05
-8.42386681745921e-05
-1.17245235840931e-05
-3.16253009516696e-05
-5.11422823309443e-06
-7.23454803309068e-05
-5.01013074192263e-05
-4.26418895172472e-05
-7.21896035728696e-05
-1.53928136209255e-05
-1.13274977858012e-05
-5.9275633261965e-06
-4.30656550344447e-05
-3.62120395888048e-05
-1.61084849585657e-06
-5.94668987644244e-05
-2.44388357686131e-05
-1.87850996765181e-05
-7.00821997646485e-06
-1.69252579215405e-06
-6.07309922391778e-05
-4.72645916175302e-05
-6.21739240832058e-05
-4.19185495753752e-05
-7.96273035965024e-05
-2.38670818696706e-05
-2.59089724896202e-05
-4.02298664302576e-05
-4.37533702580989e-05
-5.64076040876512e-05
-3.53514542177157e-05
-1.29709098693478e-05
-4.00386337393272e-05
-1.6509995032343e-05
-4.53221381265859e-05
-3.14822614120981e-05
-1.28912400584359e-05
-1.24897376084854e-05
-4.10886068229819e-05
-5.48613292173324e-05
-1.90865517731812e-05
-6.66085564612562e-05
-8.87157685347173e-05
-4.7271872043526e-05
-7.71591210183081e-06
-5.29530080802487e-05
-6.62411484000161e-06
-5.89844214940078e-05
-1.11649723094616e-05
-2.22367782124665e-05
-2.52213473850045e-05
-4.09604706575663e-05
-3.43455611067708e-05
-2.82226678660936e-05
-4.14237668055449e-05
-6.59550312674425e-05
-2.00762417964797e-05
-1.98623226250549e-05
-7.46607963296633e-06
-3.43504117019687e-05
-4.82669247780694e-05
-3.10619307667504e-05
-3.7108558158356e-05
-5.95776560796885e-05
-3.26094379528713e-05
-3.00549261954355e-05
-4.49628838664267e-05
6.05831033813622e-06
-2.06834705124544e-05
-4.17509909209896e-06
-4.01152068889271e-05
-4.41034807939189e-05
-5.24851000975606e-05
-5.59933542858844e-05
-5.26222850306207e-05
-2.15095954319366e-05
-2.13918922003546e-05
-4.69474834356419e-05
-2.34153129206379e-05
-5.03495078885893e-05
-3.30788777679868e-05
-3.99102870339021e-06
-3.27319669433888e-05
-2.89288020640297e-05
-2.3324444624445e-05
-3.88204106740712e-05
-4.17238135484316e-05
-5.37480774289283e-05
-4.85900924756e-05
-4.91227528138675e-05
-4.24772047151138e-05
-2.63204941082134e-05
-4.24570734828119e-05
-4.56209068416875e-05
-4.05463903714668e-05
-3.94201537848467e-05
-4.73108067552434e-05
-2.77379532927999e-05
-1.23057223856674e-05
-7.04926357139785e-05
-3.35374464889152e-05
-2.67642893583231e-05
-6.24091854019646e-05
-1.15755792725058e-05
-3.16758984657793e-05
-5.60203540748414e-05
-8.27590993388485e-06
-2.48780278458419e-05
-2.46937838271719e-05
-3.39783842331193e-05
-1.1017122272607e-05
-5.00684263644052e-05
-1.71553300545858e-05
-2.62317256749972e-05
-8.19560765764436e-05
-1.69237703871493e-05
-1.5396697427359e-05
-2.54036048713824e-06
-4.75670193177043e-05
-2.67886919635177e-05
-2.77263404112183e-05
-2.97995758374048e-05
-6.46105691022457e-05
-3.24853389623785e-05
1.19189469598693e-06
-1.08886538739717e-05
-5.56675555589925e-05
-2.39303127288305e-05
-2.21140794872314e-05
-2.3198050026068e-05
-3.67040475366272e-05
-3.74744239018142e-05
-2.83056737335094e-05
-4.89970147516425e-05
-5.76658738447584e-05
-2.64692612625342e-05
-6.94726665328072e-05
-3.54771309923507e-05
-3.08889050570223e-05
2.81424703709043e-06
-3.10457827004076e-05
-3.32084537685724e-05
-3.2111086169466e-05
-2.65555228131586e-05
-5.01679832242868e-05
-1.95413685346303e-05
-3.67666368739949e-05
1.83991380282286e-06
-5.86586086312652e-05
-4.04223907864222e-05
-8.78053626608412e-06
-5.68848279278786e-05
-3.69345524173318e-05
-1.46257158506416e-05
-6.4024748232218e-05
-3.75772505832656e-05
-4.14877774529931e-05
-2.20863977895144e-05
-2.90736534519618e-05
-1.74883323829168e-05
-6.23227500874223e-06
-2.92314624996166e-05
-5.03275713433406e-05
-4.26093262337361e-05
-4.82536469582743e-05
-3.61991049670831e-05
-4.28764273013884e-05
-3.6732142332848e-05
-1.878483096245e-05
-4.60223302302636e-05
-5.02477655500088e-05
-2.34589898922533e-05
-4.50194002536229e-05
-1.74479368155391e-05
-1.49181792729133e-06
-2.8949992743891e-05
-3.75685139236012e-05
-2.39021034042704e-05
-7.93999459966421e-05
-9.94621740435216e-06
-4.02256205107273e-05
-2.72244019516379e-05
-3.8467437940024e-05
-1.63808213927073e-05
-5.48847284535444e-05
-1.35044715156685e-05
-2.00261542844743e-05
-5.64673892607304e-05
-3.19068661618995e-05
-3.88276701848932e-05
-7.13778057389959e-06
-5.50488666806469e-05
-2.60473435133199e-05
-1.53028346772263e-05
-2.46735206962397e-05
-3.13524056139056e-05
-4.15776551295349e-05
-2.1814355786254e-05
1.44337814898904e-05
-3.78186299974054e-05
-5.92495062829784e-05
-2.54440052755619e-05
-1.66041231941779e-05
-4.99983193725635e-05
-5.42527363379865e-05
-2.07621835799018e-05
-3.89489454189837e-05
-4.1710591440531e-05
-2.62532179390809e-05
-2.85200998266416e-05
-4.97262139361415e-05
-2.14394450369541e-05
-5.06599259950847e-05
-1.97945284167155e-05
-2.25689185077591e-05
-4.68140169012601e-05
-3.28374865604528e-05
5.85782453604467e-08
-2.16401171312181e-05
-1.9366651727311e-05
-3.78350801791582e-05
-4.44721977533686e-05
-3.93212814693413e-07
-4.61659805531802e-06
-4.51511174242769e-05
3.04487303686691e-06
-2.64300903242952e-05
-2.15839180460403e-05
-4.16343820857965e-05
-1.45813390430718e-05
-4.92595923401925e-05
-8.94344387051015e-06
-1.03543854280684e-05
-5.08681782373039e-05
-8.56622283338215e-06
-4.04355724761342e-05
-7.78437046451093e-06
-9.87950697056319e-06
-6.25879132318975e-05
-2.89638525547086e-05
-3.5252652786821e-05
-4.65574823464393e-05
-1.57042873238825e-05
1.65756913625103e-06
-3.95032079151888e-05
-4.51851603424485e-05
-4.13600269562603e-05
-4.9773013924313e-05
2.84922008176455e-06
-4.47065730718999e-05
1.25978493469556e-05
-8.44656716227561e-06
-3.25504005357123e-05
-1.59111978528244e-05
6.96246650122481e-07
-1.96279959065908e-05
-5.92459144661887e-05
-2.5527196955677e-05
-3.40786686973133e-05
-2.99549370351362e-05
-3.51296831679885e-05
-1.4520977002081e-06
-4.70600669686499e-05
-2.61794189346786e-05
-4.28094360283907e-05
-4.50780244804489e-05
-3.69973511815159e-05
-6.81106907737662e-06
-5.74560860417144e-05
-5.32648271187334e-05
-3.66976462113861e-05
-3.36753440065339e-05
-2.86674160895321e-05
-3.39908192722828e-05
-4.85231798276205e-05
-7.53404149873162e-05
-1.82386562264496e-05
-5.76910420431398e-06
-2.25143173937307e-05
-6.81806402003211e-05
-5.27981102651929e-05
-2.29288751564041e-05
-3.55219881221671e-05
-6.27326266403364e-05
-4.55622679761478e-05
-2.74078965945395e-05
-3.38065361318006e-05
-3.47886364479152e-05
-1.86415837464538e-05
-4.27072299861023e-05
-4.28718336675844e-05
-4.29013087768234e-05
-1.35836307535616e-05
-5.93178037055589e-05
-5.70783910089121e-05
-4.75076049087315e-05
-5.16211129315692e-05
-2.0329964148111e-05
-1.23470947302815e-05
-4.40345561703216e-06
-3.58085192159046e-05
-4.70302384908131e-05
-2.19811099191171e-05
-4.24888957660413e-05
-3.27575806019139e-05
-2.92922492183585e-05
-3.50099477459937e-05
-1.88308844854171e-05
-4.08815669030988e-05
-1.26715034262639e-05
-6.59500009854983e-06
-4.7590726634662e-05
-3.16550206173912e-05
-2.93051035687844e-05
-4.66273995322545e-05
-2.31565395456595e-05
-5.40755900030715e-05
-2.32547770842088e-05
-3.39293088073029e-05
-2.45534851878886e-05
-5.3018055879658e-05
-3.81164261860556e-05
-3.93644297058954e-05
-3.18160332686601e-05
-3.53931098974933e-05
-4.28414875781097e-06
-6.25136047035786e-05
-2.26304449539131e-05
-3.20164873677021e-05
4.89824084299451e-06
-2.43774926704363e-05
-2.23283108298785e-05
-2.52390396724407e-05
-1.91340017142647e-05
-2.06544868877671e-05
-4.71176703614884e-05
-5.01821998844176e-05
-3.22531738444873e-05
-3.3184852611754e-05
-4.39710348299082e-05
-3.3316463280243e-05
-6.17525104047567e-05
-1.67356659298068e-05
-3.18830522533984e-05
-6.93146642259652e-05
-3.86959147145614e-05
-1.75824229172047e-05
-2.9177170874264e-05
-4.19566791231588e-05
-4.9262440934786e-05
-4.55581774408482e-05
-3.89511342738306e-05
-1.20527847388168e-05
-2.07503579228384e-05
-3.07951684983034e-05
-1.28503597545639e-05
-3.04441989137771e-05
7.60142028457991e-08
-5.68526927267032e-05
-2.5473665203057e-05
-6.30209255843435e-05
-1.32588571863534e-05
-3.91795542377782e-05
-3.49684008042206e-05
-2.98669428453093e-05
-2.63562589433396e-05
-5.6516579132928e-05
-2.29130704927546e-05
-6.4507036639577e-05
-4.29421309453247e-05
-2.19460322435755e-05
-3.72167494897455e-05
-4.73588875783023e-05
-3.61660815019071e-05
-1.6567945936377e-05
-4.64583708963712e-05
-3.48939113271539e-05
-4.56750893179385e-05
-4.46169537079189e-05
-5.96563586281385e-05
-7.6785701232044e-05
-4.30343101445247e-05
-5.99100108353669e-05
-5.35694885807894e-05
-6.4238142512477e-05
-7.43814592772237e-05
-6.60597754779832e-06
-3.63792151056586e-05
-3.40319267629438e-05
-6.04658928574524e-05
-1.88296197314174e-05
-1.9594361666804e-05
-3.93805714785365e-05
-8.75361038337642e-05
-3.81657726909824e-05
-1.1481294945517e-05
-5.99178094680071e-05
-5.57198068399896e-05
-3.48542165448037e-05
-3.4951624706427e-05
-3.11527758570322e-06
-8.74409151631645e-06
-6.1341382575768e-05
-2.87006711430153e-05
-3.51274891885542e-05
-3.87943817638826e-05
7.29911387050843e-07
-5.63536286339753e-05
-2.94138933654715e-05
-3.47555264436876e-05
-4.22751328037175e-05
-4.06063502160492e-05
-4.8358722663744e-05
-4.64258255523625e-05
-2.61991656433847e-05
-3.32556839170837e-05
-3.85061537734946e-05
-3.01166302041476e-05
-4.26859752306391e-05
-4.2401668012973e-06
-8.89682638859025e-08
-1.94253079139105e-06
-2.10227183015122e-05
-2.40953882686827e-05
-4.05443774811921e-05
-3.40089413061584e-05
-2.99688849936626e-05
-4.14298999092794e-05
-3.54462518054495e-05
-1.7056115808055e-05
-8.89836619358579e-06
-4.03159490919981e-05
-1.06122142549541e-05
-1.08848318173766e-05
-7.50914551649144e-06
-1.93281739383322e-05
-5.34479962677451e-05
-9.16877092524465e-06
-2.53549566839333e-05
-2.26023080427645e-05
-1.55559359445815e-05
-2.98943843724695e-05
-5.10041842492257e-06
-3.43556462026409e-05
-2.38611949886484e-05
-7.06705315714656e-07
-2.35111338275479e-05
-6.66583883429536e-05
-5.11529896797363e-05
-1.59820475668e-05
-5.04521252521019e-05
-2.04424318078457e-05
-4.83071691776812e-05
-2.62903254002127e-05
-3.6946500659359e-05
-6.50980852177277e-05
-4.81447110981361e-05
2.04624799441411e-05
-2.11626626393449e-05
-5.1143071373274e-05
-3.61527076941925e-05
-3.24473704135924e-05
-4.44898240406194e-05
-4.27019352304259e-05
-2.43300727837403e-05
-1.14735515034891e-05
-3.48937307329354e-05
-5.84527334458697e-05
-1.56040606110528e-05
-2.01013042096755e-05
-3.35731119394647e-05
-4.61952552478272e-05
-5.16364184467823e-06
-2.15918298524857e-05
-2.97740517550149e-05
-1.73548282095395e-05
-5.44374456045807e-05
-1.21007930560853e-05
-1.43439098656201e-05
-1.72825788682787e-05
-4.87073928963276e-05
-4.64773545567161e-05
-2.86923731877867e-05
-1.45488662014338e-05
-1.94512641548672e-06
-1.47977845178474e-05
-6.88516434196072e-05
-3.51497435328566e-05
-4.47478969798698e-05
-4.75398471557843e-05
-5.3175600527912e-05
1.57459024034695e-05
-2.9562214756949e-05
-4.22823527700958e-05
-3.91028327926564e-05
-4.31579783398419e-05
-4.38398950082535e-05
-6.09243496885809e-05
-5.54262793491563e-05
-7.74840031643251e-05
-3.6222747680144e-05
-9.83912043089615e-06
6.6863676495926e-06
-5.91430661806836e-05
-2.54982513670469e-05
-2.97371561894302e-05
5.21758520337328e-06
-3.93021306370885e-05
-4.57562356126938e-05
-2.37413557719911e-05
-3.2317975838314e-05
-6.15317392166518e-06
-3.01623936603762e-05
-1.77821046847436e-05
-4.60206609145091e-05
-6.42919178839609e-05
-5.44313471944714e-05
8.38901531032448e-06
-2.96813995747569e-05
-3.76609735999306e-05
-3.78706708740167e-05
-2.87663736157553e-05
-4.05139645162324e-05
-8.21643153101727e-05
-5.83127468552845e-05
-1.63040288522837e-05
-4.35872368395624e-05
-1.25641182670521e-05
-7.96310702227927e-06
-1.49531828133063e-05
-4.77798853586813e-05
-1.14325647482991e-05
-3.13548001340015e-05
-6.30981125253802e-05
-2.08682145996037e-05
6.81242037086999e-06
-7.57509525536407e-05
-2.63778783664306e-05
-3.49769787519114e-05
-4.45225282052826e-05
-1.36870607689764e-05
-3.30393232444251e-05
-3.10302467823962e-05
-3.23629513650018e-05
-1.47918754571329e-05
-6.13116191560672e-05
-7.20022546915243e-05
-4.98104376340673e-05
-3.73756861864817e-05
-2.36201710721488e-05
-1.17224923497538e-05
-2.60979964713306e-05
-4.04122931288212e-05
-2.38626993100455e-05
-5.71692832293914e-05
-2.22187099858998e-05
-6.25287924805362e-05
-1.71040925418835e-05
1.13652476748857e-05
-6.55075859225018e-05
-4.27151282385125e-05
-2.08740286284373e-05
-6.02534464680306e-05
-4.76303919308838e-05
-5.75011726166653e-05
-4.0182497652028e-05
-4.70750094370443e-05
-3.59338592546221e-05
-4.09401905930171e-05
-5.46041443445216e-05
-5.49703098252414e-05
-1.92886505396729e-05
-3.96191750260355e-05
-3.18634159891625e-05
-4.33075622430804e-05
-4.85027986678982e-05
-2.43246379726662e-05
-9.29378323261525e-06
-1.03261105560658e-05
-3.06244287326498e-05
-9.54074016533344e-06
-8.34523924249375e-05
-8.0744012299018e-05
-6.27257215240486e-05
-2.47299050703738e-05
-1.87194251264129e-05
-4.94237420886423e-05
-2.38226873090403e-07
-4.17860415679047e-05
4.0407683732719e-06
-4.81971967334906e-06
-4.64218174553912e-05
-1.07210835156445e-05
-5.86275346210139e-05
-5.23210460577567e-05
-5.97216876025095e-05
-5.3299956157531e-05
-4.75605984290582e-06
-4.78111667747617e-05
-4.28306966362021e-05
-2.51660174745511e-05
-2.36335201800118e-05
-1.48563027433035e-05
-3.70187140598166e-05
-4.59052110675736e-05
-2.83219314211541e-05
-5.46297248406979e-05
-4.65123367767803e-05
-2.54130727704776e-05
-3.49797373662016e-05
-1.162545269371e-05
-2.17783285914203e-05
-3.59626474724617e-05
-6.93652778966958e-05
-2.90060712952225e-05
-3.51082220800828e-05
-2.62274089170236e-05
-3.49103465363338e-05
-2.32991151417538e-05
-4.79062053380455e-06
-2.86171114441089e-05
-4.02449016838704e-05
-2.30150642909654e-05
-4.0908256349707e-05
-2.72113221219183e-05
-5.03950609092018e-05
-1.55777513434278e-05
9.94196335672339e-06
-2.6629133434378e-05
-8.87835154348683e-06
-2.10201594946691e-05
-3.75901184241241e-05
-4.37648186265976e-05
-2.84651302596541e-05
-3.62444166547114e-05
-2.8510181812082e-05
-5.96111916350385e-05
-1.68597042844793e-05
-9.49018544184725e-06
-1.38917674814469e-05
-1.01458988012978e-05
-5.84297353085042e-05
-5.08521004489921e-05
-1.71927958370406e-05
-5.24058237811667e-05
7.61384703163082e-06
-5.83127787597065e-05
-7.62227788460806e-05
-5.44495576020887e-05
-4.48342884392654e-05
-5.56910383562003e-05
-4.03702859508758e-05
-2.76168959354087e-05
-5.35007216788816e-05
-1.55523495437581e-05
-2.60249591280085e-05
-5.42385083978164e-05
-2.6950565216977e-05
-2.19422824049137e-05
-4.60924786232607e-05
-1.70087418856474e-05
-3.54959767590535e-06
-4.92439538757556e-05
-7.38834058986497e-06
-2.80593638606729e-05
-3.87442608478639e-05
-1.42522596594648e-05
-2.17060023981524e-05
-5.56718090642193e-05
-2.24485581618198e-05
2.23659185303466e-05
-5.1334782765212e-05
-2.43723352579081e-05
-1.54709544607668e-05
-3.80228453448452e-05
-5.0142808662253e-05
-4.85326005201833e-05
-3.52329046359388e-05
-3.24032929101834e-05
-3.92713422079773e-05
-3.52909296904508e-05
-5.29964377444661e-05
-4.11903174285414e-05
-6.89032115539411e-05
-3.5073505906729e-05
-2.75815506249885e-05
-4.05890416851319e-05
-6.01565027036626e-05
-5.82776448081962e-05
-4.97226272332733e-05
-2.08024367065101e-05
-2.98260225453969e-05
-1.87086058644823e-05
-1.96360711564855e-05
-1.54082386133627e-05
-6.12554930837633e-05
-2.31341910701091e-05
-7.56724165191804e-05
-3.61673139653185e-05
-3.39419700803314e-05
-2.86939806733106e-05
-1.42759232045501e-05
-3.75248146862322e-05
-5.76366323082414e-05
-2.75641993436044e-05
-2.9028126781233e-05
-5.38829990632129e-05
3.33902640708846e-06
-1.72461945057469e-05
-3.89638298886949e-05
-1.06381933834945e-05
-7.04795191902222e-06
-4.09240236401731e-05
-2.10555373696259e-05
-9.8307052383454e-06
-2.13117043571205e-05
-5.77127026283899e-05
5.04064734243689e-07
-3.10780526460961e-05
-5.07322417205675e-05
-3.61340016223412e-05
-6.8063841645597e-05
-4.21642033941821e-05
-2.17983329158698e-05
-2.13504326443742e-05
-2.48551668444561e-05
-3.79519156070649e-05
-3.09611653656689e-05
8.93361460940699e-06
-8.66182266144852e-06
-2.30925775731875e-05
-6.49084410788474e-05
-4.43278853747215e-06
-6.87686007330578e-06
-1.14377980480799e-05
-4.00916006241733e-05
-6.10252788780661e-05
-6.35882107760307e-05
-5.49319916658479e-05
-2.53857824535532e-05
-5.04304884373952e-05
-3.63244117183547e-06
-4.16314633345408e-05
-4.0272601329588e-05
-4.94082947180424e-05
-2.24995746830828e-05
-2.73531600126765e-05
-3.84604311643956e-05
-3.61186541384156e-05
-6.50888573857319e-05
-3.49119882708718e-05
-5.48853811538623e-05
-4.30972842148514e-05
-5.30566692815597e-05
6.28102527109021e-06
-2.86936912024449e-05
-4.35030776485278e-05
-8.60710379118989e-05
-4.63244213003343e-05
-5.64851745262873e-05
-2.98786430469798e-05
-3.64794838812858e-05
-3.89921017422641e-05
-1.77133418698485e-05
-3.20950025592061e-05
-6.65794784974886e-05
-7.03865609473365e-05
-8.21568349329877e-05
-1.55550701642017e-05
-2.02583501005613e-05
-7.27913861119843e-05
-4.27051554043237e-05
-2.31681504810147e-05
-1.98266847323202e-05
-4.94944243975616e-05
-1.96154754334837e-05
-5.50977381669257e-05
-7.62426675399706e-05
-3.82264808018262e-05
-4.27394134996777e-05
-1.38746518726579e-05
-2.54004225760269e-05
-1.94339251213825e-05
-5.32286018521088e-05
-3.74439165604038e-05
-3.93829911462652e-05
-3.63665934956581e-05
-2.55486412111158e-05
-4.19410007660822e-05
-6.10824254462825e-05
7.84079147001966e-06
-3.66278599781142e-05
-1.32359508590895e-05
-3.58119343078913e-05
-4.50196358025155e-05
-5.77629809702374e-05
-6.25823317480778e-05
-7.34690267830564e-05
-2.75013888649039e-05
-5.47853523812682e-05
-6.06013106339671e-05
-2.77879373356991e-05
-6.10485906625554e-05
-4.32269316181601e-05
-3.99045375790784e-05
-7.16576365278969e-06
-5.4074878216694e-05
-4.45769214868501e-05
-1.18611277538235e-05
-3.81785110689753e-05
-2.13029360492656e-05
-8.6965424077198e-05
-5.52789656396176e-05
-5.13059497728967e-05
-3.36884488968836e-05
-2.21283641607628e-05
-1.45636996237613e-05
4.73522455222423e-06
-1.58178498131479e-05
-4.05538987364778e-05
-4.24091524658397e-05
-5.29297319180283e-05
-4.22769499104844e-05
-3.88239657187808e-05
-3.65230055615659e-05
-2.67662816820643e-05
-4.47139738724989e-05
-3.02301876595407e-05
-2.108849515879e-05
3.03142835959286e-06
-1.5290014588684e-05
-4.52223209624608e-05
-4.5588005140343e-05
-7.47212258994937e-05
-1.50599801276227e-05
-4.14507971852523e-05
-2.855803547787e-05
-5.62461126116696e-05
-5.13309898950592e-05
-3.60029056617305e-05
-3.71502315204901e-05
-7.52527584344011e-06
-4.76640417986578e-05
-3.35368242727694e-05
-3.2969000393093e-05
-8.78587174138246e-06
-3.42382917286551e-05
-5.10221358284618e-05
-2.9940467833988e-05
-2.16285706808503e-05
-3.90844116852853e-05
-5.26569857608398e-05
-5.36228005805037e-05
-2.4182073867866e-05
-3.15957614888561e-05
-4.99649324420199e-05
-3.97042602726461e-05
-2.33614799675475e-05
-4.47934110004827e-06
-2.33629358609302e-05
-5.11733213466689e-05
-3.29279573710751e-05
1.73984374799344e-06
-1.50223931985098e-05
-3.12887847359951e-05
-4.74432409719201e-05
-2.82205637606947e-05
-5.66786767151781e-05
-1.03711750032858e-05
-3.21095692337374e-05
-2.99262979454296e-06
-1.44706945210889e-05
-6.01113731499457e-05
-4.70303847492598e-05
-4.30711750537183e-05
-2.75242349505726e-05
-2.89453114052262e-06
-3.00540715276865e-05
-5.65114356210184e-05
-2.33731498730031e-05
-2.51628258164967e-05
-4.88898214125776e-05
-5.94180709514362e-05
-2.80794288631166e-05
-9.35631986914326e-06
-2.0879819106719e-05
-3.24089184282739e-05
-6.73031619908843e-05
-4.19292674920453e-05
-2.81265189509323e-05
-2.38617730671887e-05
-3.15496480008732e-05
-3.14566735234058e-05
-4.67574736082184e-05
-3.45790595161833e-05
-3.48746324410467e-05
-1.35122120628138e-05
-5.1788639095497e-05
3.82712603090295e-06
-1.75665005109962e-05
-1.95615954789585e-05
-4.82521601036202e-05
-3.31728814005207e-05
-4.08125072529288e-05
-2.05861416460326e-05
-4.5493157009246e-05
-7.61588492808834e-07
-3.27818234272788e-05
-3.34715550088051e-05
-2.81044893713036e-05
-8.81501232546377e-06
-4.45564528521973e-05
-4.66430981843513e-05
-3.04916797066816e-05
-3.3870620771432e-05
-3.55556771023376e-05
-3.78199016009179e-05
-1.87682187171873e-06
-4.28736429567886e-05
-1.90580315273709e-05
-4.85442432725909e-05
-1.55242803490086e-05
-3.5490240065693e-05
-2.79793365996501e-05
-5.67091718530539e-06
-2.16628082206202e-05
-2.96955499257055e-06
-4.21057029249891e-05
-2.99934918490166e-05
-3.33780603078507e-05
-3.06297922826834e-05
-4.05980695857994e-05
-1.44666336052643e-05
-5.51980013829965e-05
-2.67080432148093e-05
-1.79263983664508e-05
-2.04374417832883e-05
-4.16655150362803e-05
-1.45091534430273e-05
-3.30659890136349e-05
-3.02755630210504e-05
-2.42759301599368e-05
-5.44147868616761e-05
-3.82118945037658e-05
-2.03601593550078e-05
-1.08292660981643e-05
-3.10229882256269e-05
-5.76734424342071e-05
-2.76105815834968e-05
-1.94300822241109e-05
-2.28081836489102e-05
-3.85205242793032e-05
-2.21482180701362e-05
-3.05767051139046e-05
-4.71878955793259e-05
-4.40708993783766e-05
-3.18479658909282e-05
-4.94088070220994e-05
-1.799453676356e-05
-1.51691975862914e-05
-1.78798230022087e-05
8.47754573476924e-07
-2.13503421789966e-05
-5.41840800448595e-05
-3.55394641011223e-05
-3.95830607683841e-05
-1.90719422776359e-05
-1.66516488042324e-05
-3.00046794804528e-05
-6.43103213353381e-05
-2.32417760075848e-07
-5.41498232158357e-05
-2.31287292421957e-05
-2.42751691908407e-05
-2.58484671456116e-05
-4.5132506273607e-05
-3.44895227810651e-05
-3.4729342726574e-05
-2.75547540307105e-05
-5.06604269165225e-05
-4.08681892835582e-05
-5.27589530875267e-05
-2.34654552871553e-06
-7.04492994470148e-06
-2.4411891941436e-05
1.597045213107e-05
-5.15766452713132e-05
-3.05776957943787e-05
-1.7999633896936e-05
-2.91713566790459e-05
-5.05033052191277e-05
-1.59491609855378e-05
-1.27472567728437e-05
-1.73244021488357e-05
-5.17240161692812e-05
-1.5192628796039e-05
1.68947010862256e-05
-3.19166273598472e-05
-2.29168487213293e-05
-2.11578707330954e-05
-4.32981161143686e-06
-3.25688230521788e-05
-2.31769454663459e-05
-9.71438989304046e-06
-5.26054870254074e-05
-5.52280506044112e-05
1.03276295586314e-05
-4.50986056687855e-05
-2.2901587964257e-05
-5.49675366290311e-05
-2.95885284137128e-05
-4.28209331184939e-05
2.16777046639597e-07
-3.25840355335545e-05
-2.76810978046256e-05
-3.90355674429661e-05
-4.09702244519179e-05
-3.69960438198744e-05
-6.4077326192262e-05
-1.49154505055309e-05
-3.20063181355586e-05
-3.29396648127957e-05
-7.33245922053041e-06
-6.08417294306964e-05
-4.43624117455672e-05
-2.07359824856224e-05
-6.04730571026542e-05
-2.78044148404727e-05
-3.40047872852721e-05
-5.95820424270674e-05
-5.23242919237799e-05
-3.2603235604246e-05
-3.58763919510581e-05
-2.85890183293248e-05
-5.93921359015755e-05
-4.67555587590174e-05
-5.56398084526159e-05
4.63348580230709e-06
-5.83053043336745e-05
-4.20248364264195e-05
-3.57748695863841e-05
-3.3563895426678e-05
-4.0629341124803e-05
-4.13224605346455e-05
-2.38216259042867e-05
-4.47587744025368e-05
-4.12158300853394e-05
-4.40374994426204e-05
-1.60199475101552e-05
-2.28505467102464e-05
-3.02090926177749e-05
-3.03913134244238e-05
-5.92126001117777e-05
-2.64756852711954e-05
-6.08483424961455e-05
-3.7281145652122e-05
-6.7807037369946e-06
-3.35592123624365e-05
-5.10869998263029e-05
-6.04921702720806e-05
-2.63055272172817e-05
-1.09789520706002e-06
-2.66887243315479e-05
-2.59085215154317e-05
-4.77355004035313e-05
-3.1819634306889e-05
-4.88049602902673e-05
-4.17273522218478e-05
-5.65358748681331e-05
-4.96035116700073e-05
-4.73909935139927e-05
-3.10335523139936e-05
-1.12703295704047e-05
-2.35724580719005e-05
-4.88644703202743e-05
-6.73088378363931e-05
5.08565026771176e-07
-3.09787672232214e-05
-3.8466809515477e-05
-2.68190934355139e-05
-3.96714500223111e-05
-2.19504393387968e-05
-3.01363065975022e-05
-4.65099250376319e-05
-5.41081835431419e-06
-4.92152407243433e-05
-1.87438404889825e-05
-3.53175116707489e-05
-1.28252997051592e-05
-3.41671905947438e-05
-8.30129845605159e-05
-8.11230820510001e-06
-3.19526123643713e-05
-5.60627251541341e-05
-3.04240668314257e-05
-1.17646509450864e-05
-4.30530523448939e-05
-5.32937831652069e-05
-1.02970436341324e-05
-4.15183698178806e-05
-3.21318435626229e-05
-3.78142985626014e-05
8.07334608771891e-06
8.99634570068229e-06
-3.10396166168188e-05
-4.69383959688636e-05
-8.92552618169307e-06
-5.91125368509784e-05
-3.2134051933556e-05
-9.84963258261442e-06
-2.4212159821111e-05
-2.38789158616707e-05
-1.91404893748457e-05
-3.45633457263043e-05
-3.32817816878251e-05
-1.74687032529926e-05
-2.48211541681999e-05
-3.34606448859223e-05
-3.37862259514989e-05
-5.37642197398114e-05
-2.63129129972233e-05
-6.12095044041235e-05
-6.06039859296213e-05
-3.78806566573877e-05
-1.37386068270713e-05
-3.47612495520052e-05
-3.43458998576368e-05
-2.6897968753487e-06
-4.78660662399378e-05
7.97708802022138e-06
3.30174549755582e-06
-6.69913663695853e-05
-5.23542116498435e-05
-4.04236081685253e-05
-3.58021837494682e-05
-5.53350288140888e-06
-2.93716937102071e-05
-3.42302726237077e-05
-1.82125927217292e-05
-1.86351848826354e-05
-5.20036847031075e-05
-3.54424082874368e-05
-3.36160055132213e-05
-3.70493527809249e-05
1.71809880387463e-05
-2.01779486097162e-05
-5.32828356388587e-05
-2.63335052940733e-05
-4.2532513246042e-05
-2.55973255359306e-05
-9.7451951930545e-05
-5.97639256537164e-05
-4.45618064491122e-05
-4.73141077472138e-05
-1.51379017952973e-05
-5.63669586738355e-05
-2.09651568048348e-05
-5.58919635965403e-05
-3.33838087168133e-05
-2.04630480546579e-05
-3.42556435038487e-06
-5.02718389290204e-05
-2.28097620698253e-05
-2.10445457071885e-05
-4.4887245516284e-05
-3.15171961497087e-05
-5.57636699500787e-05
-1.67125377490688e-05
-4.12362327871056e-05
-3.95415898897523e-05
-9.17296125275986e-06
-1.31829178570511e-05
-5.66123292810868e-05
-3.14275152968812e-05
-4.33353413746252e-05
-1.31754515506586e-05
3.43375614988974e-06
-7.11663743360013e-06
-2.82683347638017e-05
-1.50822968592183e-05
-5.63257546482985e-05
-1.38024994593808e-05
-2.6775394451131e-05
-5.03024860971414e-06
-1.80567728197601e-05
-1.42735107007629e-05
-3.23673516398327e-05
-1.18696591400051e-05
-7.33362662226928e-05
-2.29397412205908e-05
-1.09189129281093e-05
-4.4626958289349e-05
-3.30999515529439e-05
-3.97523222098607e-05
-7.6039754556044e-05
-1.03058722767267e-05
-3.19106731174874e-05
-2.63893286040158e-05
-3.08032463471976e-05
4.51355465042158e-06
-3.365254401912e-05
-2.97836478125495e-05
-2.48847439484062e-05
-3.09701600273028e-05
-4.69714460978891e-05
-7.56535595805924e-05
-2.85234005514349e-05
-4.59708146749259e-05
-3.9814650388236e-05
-4.56255212703513e-07
-3.99061882001301e-05
-6.41176655355678e-05
-7.21241860705883e-05
-7.81260736730148e-05
-2.61814432813635e-05
-3.63928412280112e-05
-3.9444629488827e-05
-4.454196813221e-05
-4.246591255673e-05
-2.39342538198076e-05
-3.81336926019804e-05
-6.9133620996037e-06
-1.59954604013009e-05
-4.15193859788383e-05
-6.55408639359541e-05
-1.9833646493222e-05
-8.07808980490196e-05
-4.75101684437215e-05
-5.48189827517034e-05
-2.0320043087171e-05
-3.10469107638657e-05
-8.05289724973847e-06
-4.86217443741399e-05
-6.98945839001987e-05
-4.74532035127052e-05
-4.66682591606086e-05
-5.00209579595211e-05
-4.73671390422181e-06
-3.49285702815999e-05
-2.45437720497578e-05
-6.39163661596654e-05
-4.5767031099828e-05
-3.18310798603779e-05
-6.52657599869576e-05
-5.60324880172685e-05
-2.85682789999784e-05
-5.11783596392588e-05
-4.320126782567e-05
-3.02052046547752e-05
-3.40384884305074e-05
-1.1879011071149e-05
-6.75046247663399e-05
-2.73039258200372e-05
-5.5100869068424e-05
-2.4573110543487e-05
-3.1038418677632e-05
-8.86039715911818e-06
-4.93062074045651e-06
-5.18261508487173e-05
-3.69063278646782e-05
-6.25025877538e-06
-2.01020698031885e-05
-3.73087308045707e-05
-4.08526591287199e-05
-6.50959293783687e-05
-4.70365787448829e-05
4.33575222807579e-07
-2.4435351963199e-05
-6.92454599159828e-05
-3.09339312491029e-06
-3.55973394370802e-05
-3.96696540120991e-05
-4.07884728594143e-05
-3.76509904841716e-05
-2.32749486256966e-05
-3.82013986252323e-05
-7.44068088455749e-05
-5.07190288057877e-05
-2.81560902476584e-05
-6.84327100859723e-05
-3.18213482912757e-05
-5.62615388502592e-05
-3.09128546790882e-05
-1.82649274767985e-05
-5.6716492125342e-05
-3.64800738494388e-05
-1.61645513380232e-05
-3.81703804039008e-05
-2.34334120800126e-05
-3.10254127119712e-05
-3.74994789909517e-05
-2.80500188751773e-05
-4.57231452032721e-05
-1.86378127085788e-05
-4.12736843024065e-05
-2.03095029625154e-05
-2.78650531304398e-05
-3.10463732416156e-05
-3.63306801770891e-05
-1.54232232885496e-05
-4.71712513669908e-05
-5.33379635797569e-05
-3.87461201651396e-05
-2.68904780242659e-05
-4.38290018460564e-05
-2.80577186608233e-05
-1.3292008167648e-05
-2.59324139845569e-05
-3.96184314776864e-05
-1.83808748658717e-05
-4.60531738110989e-05
-2.55688061108102e-05
-2.02063348139341e-05
-4.09447565118998e-05
-3.74413348870931e-05
-4.20998026926546e-05
-1.24979214052631e-05
-6.22366391299598e-06
-6.74000726077146e-06
-4.05565577456209e-05
-7.06531081379497e-05
-5.02228934167733e-06
-4.03467963397634e-05
-2.3268798836387e-05
-2.85463051717198e-05
-4.25340764869631e-05
-5.83108247387345e-05
-2.40500925849957e-05
-1.72490547980304e-05
-5.55165223384285e-05
-2.44857441843387e-05
-6.47701113387324e-05
-3.42728841636904e-05
-5.54737197477052e-05
-4.80141586964034e-05
-4.50277859235452e-05
-6.41574641715225e-05
-2.25797330540551e-05
-2.56419037571765e-05
-3.99056716209032e-05
-5.93244228201331e-05
1.41734761662109e-05
-2.35290905525465e-05
-1.63723646958625e-05
-5.94806353468489e-06
-2.53026501857066e-05
-4.3619971590497e-05
-1.85407457019451e-05
-3.81534484082729e-05
-3.35584222250513e-05
-1.87966566904885e-05
-2.05689161479488e-05
-4.5724563943324e-05
-4.92303281161076e-05
-5.02092157991555e-05
-1.64455229713023e-05
-4.93461454129977e-05
-3.27595138329512e-05
2.73909742097539e-06
1.09478746024875e-05
-2.56246554160263e-05
-3.11331916759295e-05
-6.95366615045173e-05
-2.72083243613549e-05
-2.77369953145965e-05
2.26527727237735e-06
-9.60945357531202e-06
-6.53548900629141e-06
-5.74249778516468e-05
-9.03601660693373e-06
-4.71904851248833e-05
-6.86650650518573e-05
-1.77127362701325e-05
-4.49764817417896e-05
-3.51397059207575e-05
-4.84892449744251e-05
-2.57588335882603e-05
-2.92362079145677e-05
-2.37382198538662e-05
-4.88693602079976e-05
-2.94975901345762e-05
-3.09282755160169e-05
-4.53287545240586e-05
3.37327662172508e-06
-1.76360583865242e-05
-6.08621661150807e-05
4.31723047989752e-06
-3.49174969965468e-05
-3.08092365739405e-05
-7.70303687734556e-06
-1.51283983105613e-05
-1.92115750382101e-05
-7.98852501409699e-05
-3.92710696139918e-06
-3.01274252382953e-05
-4.6276045387024e-05
-6.76717771385173e-05
-2.91445965060562e-05
1.14930482329598e-06
-4.08999896891857e-05
-4.08787600598902e-05
-2.40916583189509e-05
-5.29777757030423e-05
-2.91271067111257e-05
-3.22241426544362e-05
-2.64791019172752e-05
-1.97204561674259e-05
-1.5930918462469e-05
-6.08977684081596e-05
-2.57062718907987e-05
-4.02555325351815e-05
-3.12843428853223e-05
-2.64111767224758e-05
-2.22051215152421e-06
-3.03050415879706e-05
-3.62584110663059e-05
-3.51013494829312e-05
-5.11109438696278e-05
-2.75574800510832e-05
-2.37694520932381e-05
-5.82598191001794e-06
-5.58047473229926e-05
-2.91536029205641e-05
-4.49671994218701e-06
-5.66685563504135e-05
-4.47105159016332e-05
-2.84043540122408e-05
-5.64318771991825e-05
-4.6952492832046e-05
-4.08027875246696e-05
1.102149129837e-05
-4.71250285143747e-05
5.06523251107949e-06
-7.09899650411982e-05
-4.15567743184316e-05
-1.56460372367272e-05
-3.19653827688145e-05
-9.02825608885825e-05
-4.27332892502302e-05
-4.85216514077998e-05
-3.47634046646777e-05
-6.17132821340227e-05
-4.18462089837301e-05
-6.35282259468128e-05
-4.48280609105353e-05
-1.23090151145252e-05
-7.88259151971102e-06
-3.15840263029972e-05
-7.0468528091131e-05
-5.13401434597024e-05
-8.42902788977975e-06
-6.66468353160097e-05
-4.93250291645108e-05
-4.48950806218064e-05
-1.4999653469893e-05
-5.33608386441719e-05
-3.01340266683447e-05
-3.05830745871096e-05
-2.43039762071524e-05
-3.19858791502699e-06
-2.1561776014752e-05
-5.36350131014448e-05
-2.50348053763743e-05
-7.37365190265633e-05
-1.16147857222794e-05
-5.52520604964527e-05
-3.38790150287955e-05
-1.88778819827304e-05
-9.59894772373433e-06
-8.2514264598138e-06
-2.89713496496057e-05
-3.58329588204084e-05
-3.59778998108182e-05
-3.56743005557346e-05
-1.9223885491107e-05
-3.8519634141773e-05
-4.38645845122047e-05
-2.01879393876149e-05
-2.5801655678697e-05
-5.87036828617238e-05
-3.80153374589443e-05
-1.29032121406932e-05
-1.76074054777978e-05
-3.70213162835089e-05
-5.76070789378668e-05
-2.59781673531109e-05
-5.74093408373873e-06
-5.3598611778192e-05
2.53217929768121e-06
-2.83058903941865e-05
-2.45379496174122e-05
-1.64969388376015e-05
-1.52150523646714e-05
-1.08392687591155e-05
-8.31597334037437e-05
-3.57075169591578e-05
-2.0811049209418e-05
-1.67700606865297e-05
-4.19356293301943e-05
-4.3161179574617e-05
-3.32385022398671e-05
-3.50413760956862e-05
-2.20069560181986e-05
-3.42422496856233e-05
-3.02705825930504e-05
-5.07672472386581e-05
-2.77263319981147e-05
-2.45826934988342e-05
-6.4639029998097e-05
-3.34215542299463e-05
-2.92371940079807e-05
-3.62817983809591e-05
3.39772730569256e-06
-5.35954074500666e-05
-2.49175483625877e-05
-2.87250433613574e-05
-2.79321555437873e-05
-3.52457484688352e-05
-4.42327222283702e-06
-5.78865373843494e-05
-1.72055253235983e-05
-3.46047104515019e-05
-4.70955648418169e-05
-5.0315114100996e-05
-3.82190856024777e-05
1.05695831768898e-05
-8.13109019564678e-05
-4.70265297431505e-05
-4.05219857132866e-05
-3.19861042259429e-05
-8.49256037464934e-05
-1.86096039296266e-05
-6.16626156063513e-05
-1.05691656867453e-05
-3.24144415738287e-05
-5.56730887187634e-05
-4.76380872716376e-05
2.09147069796742e-06
-8.8448823283468e-06
-3.03052278768624e-05
-3.80589728815667e-05
-7.07744667842784e-05
-4.00589409573026e-05
-2.13202064664441e-05
-3.20841011501224e-05
-4.66827722019597e-05
-8.44241382086698e-06
3.57074320519362e-06
-2.70119621246008e-05
-5.22399118849497e-05
-3.97213082284626e-05
-2.2696624067309e-05
-1.96296923796175e-05
-5.87082611589687e-05
-7.586234570904e-05
-4.13371344022448e-05
-1.97497600719094e-05
2.03947071712118e-05
-3.20213856276542e-05
-6.09782334332832e-06
-6.69946113720615e-05
-4.36574087936568e-05
-2.86518043022236e-06
-2.6657953907167e-05
-3.55174000926555e-05
-1.17853852687769e-05
-3.63987115497005e-05
-6.39979273314372e-05
-5.06115701520519e-05
-7.94947745794084e-05
-5.02255516114945e-05
-3.13004936269181e-05
-1.79987176873642e-05
-1.31948216128611e-05
-7.89534550642253e-05
-2.51932793116173e-05
2.06173718055961e-05
-3.72957738717963e-05
-3.56806012416347e-06
-2.67549907447358e-05
-4.36738005389229e-05
-7.15579965371984e-05
-5.15010532726256e-05
-4.94800182090923e-05
-9.13450893840161e-06
-1.56993590971085e-05
-1.27718382027432e-05
-1.89514134431973e-05
2.65642642989014e-06
-4.96107123780837e-05
-3.85381074051026e-05
-2.93819029183528e-05
-4.10666147455843e-05
-3.12171087967884e-05
-2.00031348435813e-05
-3.04129110949135e-05
-3.75765678263146e-05
-6.3445463510549e-05
-6.86787579098138e-05
-3.12051799186982e-05
-1.27007151398827e-05
-2.83432964965927e-05
-5.23542229695318e-05
-1.3390403547087e-05
-3.18397231430608e-05
-8.98442570303937e-06
-3.69896151149215e-05
-5.21498054881691e-05
-4.94456998961699e-05
-4.43308033125943e-05
-4.59637292700482e-05
-3.08677384009075e-05
-3.22287489277101e-05
-7.39610274032327e-05
-2.41097085011765e-05
-3.31209584572299e-05
-1.46532944685392e-05
-8.73354210506074e-05
-5.41907307728645e-05
-3.7517465376708e-05
-1.20653803955529e-05
-2.70214776284757e-05
-4.55156612085079e-05
-2.18887465755972e-05
-4.38692469327525e-05
-1.02459887771211e-05
-3.63114062271801e-05
-3.52899489543754e-05
-1.27861557974004e-05
-3.91461126357814e-05
-5.17372577710388e-05
-2.88703472519658e-05
-4.7654938184578e-05
-5.30187642547899e-05
-4.66141227411268e-05
-1.66182705782407e-05
-6.7375482082522e-06
-3.46864985010491e-05
-3.78320118566942e-05
-8.2923260833692e-05
-1.70386005665483e-05
-6.73112477264193e-05
-2.32062543086117e-05
-4.71869240414023e-05
-3.75404049219887e-05
-3.76350491359124e-05
-1.23539824433592e-05
-3.65332671106754e-05
-3.35566245098252e-05
-5.61717667922775e-05
-4.75260454347832e-05
-1.40614385710056e-05
-3.70050729065536e-05
-9.54486466895243e-06
3.29047571348392e-06
-2.00125495279159e-05
-6.09446969711172e-05
-5.46914254038659e-06
-4.84148321924014e-05
6.8767954104415e-06
-6.13586475466207e-05
-3.15458512058686e-05
-3.88076329044856e-05
-4.46031190677343e-05
-1.38743266317521e-05
-2.21440721264856e-05
-3.20810967346687e-05
-2.54772866995148e-05
-7.26684616519285e-06
-6.65113330588006e-05
-1.43702305717543e-05
-3.13363189493222e-05
-3.21323599224549e-05
-3.77929456799123e-05
-2.55134404937605e-05
-5.68907043843812e-05
-4.57889564620916e-05
-6.43576934999568e-05
-3.74615583032216e-05
-2.8389481883661e-05
2.95761236130529e-06
-3.75237027331032e-05
-2.7298210329802e-05
-5.22422404802466e-05
-4.6682574215152e-05
-4.65743706251777e-05
-4.99256731061001e-05
-3.59249778254823e-05
-3.33170082571359e-05
-3.49676993012668e-05
-4.23882739342445e-05
-2.38099365129077e-05
-3.26918950242262e-05
-5.38394779733464e-05
-5.48842174343222e-05
-3.39229954291989e-05
-8.87417962020928e-05
-2.96299580833831e-05
-8.31436730467806e-05
-4.84160295788426e-05
-3.12204304978371e-05
-4.37284316443217e-05
-4.93641672317638e-05
-2.36276053841382e-05
-6.58668920142312e-05
-6.97649711714876e-05
-3.03537646728479e-05
-5.1886627431551e-06
-3.30791218278915e-05
-1.68934466943626e-05
-3.10633801945686e-05
-4.36314976331487e-05
-4.73635129666943e-05
-3.06082633823636e-05
-1.36488830855996e-05
-2.90733642967547e-05
-3.92034157861113e-05
-5.36873081928097e-05
-1.59289593933531e-05
-3.41966053965024e-05
-5.45166425918616e-05
-2.9819701758348e-05
-2.24227806981769e-05
-2.97367092539481e-05
-5.03094449844047e-05
2.24115054802355e-05
-4.34152604060204e-05
-1.8037854000755e-05
-5.25573266097234e-05
9.48360268951423e-06
-2.2998442911146e-05
-4.14370178560263e-05
-1.10436702427598e-05
-3.07520335927423e-05
-1.20948316639121e-05
-1.72544395344959e-05
-4.5206653782852e-05
-2.0253573584221e-05
-3.75141998089098e-05
-3.17712694882288e-05
-1.79689617133103e-05
-4.2413335331347e-05
-3.78095950863812e-05
-1.32384592400494e-05
-4.64654366340815e-06
-3.28243778232125e-05
-9.4817963313499e-06
-2.76286464123772e-05
-7.40153256847505e-05
-1.8729186023205e-05
-3.11874695724482e-05
-2.06760153205995e-05
-4.14301460472642e-05
-4.7564369481587e-05
-1.81623566194156e-05
-2.58319962796877e-05
-5.5526953505239e-05
-4.0175740139925e-05
8.09706734399788e-06
8.69489065871097e-06
-3.5026453299691e-05
-5.79053038203313e-05
-2.0282844797773e-05
-5.12254090701088e-05
-5.92381967672929e-05
-5.52007156999684e-05
-4.31196853093257e-05
-1.43462040881271e-05
-4.59329275480516e-05
-5.42236229473626e-05
-3.47124960925226e-05
-4.1256418253841e-05
-3.87670562688264e-05
-2.15520214919299e-05
-1.86021597879319e-05
-7.70428263109144e-05
-6.24501987736062e-05
-3.90552231958046e-05
-5.66167215253659e-05
-3.86896665871403e-05
-2.42374170362848e-05
-2.95893210582427e-05
-8.66148721122604e-06
-2.95079154237801e-05
-4.60071822536622e-05
-2.79175260798526e-05
-5.21752684532531e-05
-4.80328772967186e-05
-2.28353334859708e-06
-2.99861658920198e-05
-3.7911462277811e-05
-4.25213356475446e-05
-4.67254442327032e-05
-3.40664869769554e-05
-1.28721328922972e-05
-1.28645014975988e-05
-6.78893793745993e-06
-8.01607926616358e-06
-3.87680067805653e-05
-4.25660311885524e-05
-4.16049406269176e-06
-2.89201973528269e-05
-4.75202731683046e-05
-2.69893187176475e-05
-6.41839532998089e-05
-3.14650203802181e-05
-3.1068265067849e-05
-2.17070111889602e-05
-1.90178129216127e-05
-4.68832745561501e-05
-2.84883415222572e-05
-3.4192602631523e-05
-2.82353481788857e-05
-6.09590237134904e-05
-4.48644529260437e-05
-3.19057560145827e-05
-6.81467607794127e-05
-7.88308785152358e-05
1.83111808558106e-05
-4.87233818577155e-05
-3.3236989264865e-05
-2.88468026505731e-05
-3.07517891224029e-05
-2.65796829792168e-05
-2.62447491110905e-05
-4.66001245860948e-05
2.30256488002652e-06
-7.19257323983503e-05
-5.49986501901535e-05
-4.25756522178527e-05
-6.98248181058761e-06
-3.83100301717553e-05
-2.44408431404508e-05
-4.01294473185637e-05
-7.80290723469804e-05
-5.24843424047668e-05
-3.17739560673584e-05
-5.21246550352824e-05
-2.76712373824586e-05
-9.69556005093244e-06
-3.98130791869409e-06
-4.01115436803669e-05
-3.00328099977632e-05
-5.71945444339082e-05
-1.920659626137e-05
-5.14929373553758e-07
9.00582957814322e-06
-4.83568114338369e-05
-6.89473600471283e-05
-4.82087147288139e-05
-2.1387446468717e-05
-3.20499679682975e-05
-5.12354795532471e-05
-3.04993364221561e-05
-4.33425024989351e-05
-3.43497919318086e-05
-4.11735689330066e-05
-4.89755518201361e-05
-5.007224526562e-05
-6.48319397773873e-05
-3.05433665116175e-05
-1.1332557394116e-05
-3.88511304930359e-05
-4.11816344318797e-05
-5.11888202164727e-05
-1.99918412274302e-05
-3.07057225891137e-05
-4.15292286635305e-06
-8.33664612217573e-05
1.76637399106004e-05
-3.07498277251712e-05
-5.59652050027784e-05
-4.35861470528094e-05
-3.69153564142779e-05
-3.24386254147939e-05
-5.59004006536485e-05
-3.24431553447398e-05
-3.71083433306995e-05
-4.6749320475629e-05
-7.78822190544413e-05
-6.51116577334216e-05
-4.5658270824996e-05
-2.394473415707e-05
1.67334403576745e-06
-4.60544642723607e-05
-7.73011377786879e-06
-3.96177374252098e-05
-3.4884498226996e-05
-3.33602088194717e-06
-2.34232987192606e-05
-6.01059003782819e-05
-4.34965847900197e-05
-2.28970797279945e-05
-5.01560716967544e-05
-3.27486593283588e-05
-3.8303325928164e-05
-4.04940934824909e-05
-1.55345937591175e-05
-3.89908408608333e-05
-3.6663768751438e-05
-1.92279069333947e-05
-2.25253518617428e-05
-2.59733997929364e-05
-3.47841141727583e-05
-2.59283668111911e-05
1.73359362738869e-05
-2.32631915167193e-05
-4.03020750059183e-05
3.49299844358806e-06
-3.92530705834506e-05
1.77516919883606e-06
-5.05701147827513e-05
-8.4346819005675e-05
-2.1214763929959e-05
-6.34704404863092e-05
-3.02300604566978e-05
-1.32248723685819e-05
-2.19208392985633e-06
-3.69207157302072e-06
-5.27184430559504e-05
-3.6455206065827e-05
-3.64131516466288e-05
-6.08331247496589e-05
-1.696365764844e-05
-5.99008470394135e-05
-4.40095652022829e-05
-3.41751587929837e-05
-5.422979448808e-05
-3.254414484254e-05
-4.55768189800117e-05
4.56805561877324e-06
-3.15446268198705e-05
-5.69604943284286e-05
-3.75768097191419e-05
-5.51758797234351e-05
-5.79745684368249e-05
-4.33367538052581e-05
-1.46845557403729e-05
-2.49308817607214e-05
-5.00861575337663e-05
-5.27068126568222e-05
-3.56504708355001e-05
-4.88462023372158e-06
-5.47522436477915e-05
-4.0243172868064e-05
-7.0236793230463e-05
-5.52445338921345e-05
-8.65013230446699e-07
-1.53625219864864e-05
-5.27649518791973e-05
-2.17570565046466e-05
-2.94870037162328e-05
-6.24904843572218e-06
-4.07959771368185e-05
-1.90776522280546e-05
-3.22083198496167e-05
-2.16270145425285e-05
-3.38191200017383e-05
-2.11178024833977e-05
-3.87485489349233e-05
-3.0325097254528e-05
-2.63877231930441e-05
-8.02073164709937e-07
-4.21381886987622e-05
-2.16660281338235e-05
-2.03633159946424e-05
-3.84879450296929e-05
-1.66157070711924e-05
-2.52103354049583e-05
-2.58718921949001e-05
-2.46735468793948e-05
-2.79313439794401e-05
5.85013922558198e-06
-3.77955951548736e-05
-2.88503759387926e-05
-5.18306411734468e-05
-4.3145826078825e-05
-5.33978820662913e-05
-5.26448310311025e-05
-2.12825432080474e-05
-3.01816540025962e-06
-3.64744989352157e-05
-2.02880824942878e-05
-4.99140039947602e-05
-5.79780299323598e-05
-2.8173270921659e-05
-8.96143974253029e-06
-3.95049625340978e-05
-7.68889700513752e-06
-3.06979325869167e-05
-8.74042534265853e-05
-2.48834044539521e-05
-9.03614564618474e-06
1.37609378423667e-06
-4.05895984277829e-05
-4.43219096450255e-05
-6.59668202512077e-06
-2.71527954191859e-05
-5.83052487070085e-05
-1.03100523016309e-05
-1.10804095561108e-05
-2.62918956136922e-05
-5.57162825805734e-05
-4.45392752373153e-05
-4.07410097932747e-05
-6.07994333430113e-06
-1.82854766350926e-05
-2.345531016794e-05
-1.72723355299666e-05
-2.49719800483014e-05
-3.88925766748187e-05
-5.08899631760163e-05
-3.72623417420889e-05
-5.46597826258806e-05
-1.55589950343813e-05
-7.41211885312633e-06
-1.2121701827468e-05
-2.04431852865156e-05
-5.81135456922452e-05
-3.91495107323398e-05
-3.11856215599879e-05
-5.28623024395634e-05
-2.11440743739459e-05
-2.58950203847929e-05
-7.82703195614911e-05
-6.31366997789657e-05
-1.07991196443897e-05
-5.82148988957561e-05
-2.12915095083917e-05
-3.45349356269602e-05
-5.02014222199731e-05
-3.36193094866106e-05
-4.29690816748807e-05
-2.51438286209761e-05
-4.24750356957724e-05
-2.37366555925942e-05
-3.08674891006234e-05
-3.5799187682698e-05
-5.77621852956394e-05
-4.29832864999355e-06
-1.18169162996319e-05
-2.25846882041507e-05
-5.78748290891514e-05
-2.53454018042857e-05
-4.81706071951528e-05
-8.30474771502212e-06
-9.66306929412211e-06
-3.28828343248743e-05
-3.64992364126575e-05
-2.20535689901796e-05
-7.01207712060843e-05
-9.56442347474744e-06
-7.31384558675067e-05
-3.54051841652305e-05
-2.80598273563621e-05
-3.93763709700359e-05
-1.20726076027542e-05
-5.30844539120012e-05
-1.40577502808795e-05
-6.1319650327434e-06
-1.98055696274639e-05
1.83526639748359e-07
-3.97191522875973e-05
-4.86763710562908e-05
-9.29266420607198e-07
-2.64409296494618e-05
-4.85911795655739e-05
-2.54904233970993e-05
-1.71159903258938e-05
-5.25466190518576e-05
-4.92749748807742e-05
-6.53241908710933e-05
-6.06721497664838e-05
-8.17503735856516e-05
-2.05353883525311e-05
-4.57300420356027e-05
-7.15453576128355e-05
-5.43890196108886e-05
-1.98612629497785e-05
-2.97254958427231e-05
-1.61937989384154e-05
-1.78893389665338e-05
-3.2251209673746e-05
-1.15775797793606e-05
-1.9839090378244e-05
-4.44291766062029e-05
-1.37355161895588e-05
-2.15254897607156e-05
-6.49296835601787e-07
-6.3679084897228e-05
-3.04357013348861e-05
-1.93967274765418e-05
-2.64579035714142e-05
-6.34314420303508e-05
-3.58519387305703e-05
-6.97870540168447e-05
-8.76920967518411e-06
-2.33324403687792e-05
-4.82666179440729e-05
-2.45122025936989e-05
-3.66850787651436e-05
-3.98127339314317e-05
-5.69710492345057e-05
-2.83710302916344e-05
-2.11173561526378e-05
-0.000101664328962494
-4.55728651655577e-05
-6.00613965530318e-05
-4.42167357033111e-05
-2.65509576841225e-05
-3.98930617897785e-05
-4.01952096722549e-05
-1.54319726645487e-05
-4.61840345481417e-05
-3.95031917317274e-05
-3.26638901575047e-05
-5.73047928540488e-05
-3.06176809746839e-05
-6.60377724044988e-05
-3.95477413202563e-05
-2.57869557632807e-05
-5.33589716791327e-05
-4.99773929810806e-05
-9.09224139410899e-05
-4.99977277519492e-05
-3.63876455848226e-05
-6.50085672617302e-06
-4.15027264681662e-05
-2.72330903826946e-05
-3.52890740271456e-05
-6.38268274664095e-05
-5.95524604398637e-06
-1.5394565373377e-05
-4.1795853673516e-05
-2.27584811296094e-05
-2.17004369416408e-05
-3.42259044061828e-05
-5.18029541714022e-05
-7.10977223874011e-06
-3.77490156845626e-05
-2.91121218868307e-05
-3.977839232721e-06
-1.42084355182249e-05
-2.44708894435219e-05
-3.52950063409321e-05
-3.1419345100562e-05
-6.39260542634181e-06
-3.79592667839325e-05
-4.71260310947022e-05
-3.81303348769191e-05
-2.08105343247737e-05
-1.01780871620723e-05
-2.79054554252864e-07
-1.90996488739665e-05
-3.86506048719394e-05
1.16275943584802e-05
-4.97362982447277e-05
-2.7700811267858e-05
-4.31811573392278e-05
-5.23728448006367e-05
-1.10170756678742e-05
-1.91741292139144e-05
-4.76342547471485e-05
-4.1755360725419e-05
-1.84827376929419e-05
-2.99916462404687e-05
-4.15871928336857e-05
-6.81422915205836e-05
-3.55558560552866e-05
-2.37403263817242e-05
-1.20291658128838e-05
-3.34772398963795e-05
-5.38688868969031e-05
-3.7495858306971e-05
-5.81386041641243e-07
-4.3507452869127e-05
-1.70501645875843e-05
-9.23143513235843e-06
-3.80577410414958e-05
-4.10279191582922e-05
-4.4978427477764e-05
-3.41554828967837e-05
-3.71970786074434e-05
-3.36530443293989e-05
1.53752412757315e-06
-4.65336872854773e-05
-5.54572696756809e-05
-4.21159912655685e-05
-2.61426113830386e-05
-4.85057918805226e-05
-1.77145676573461e-05
-1.7726007806991e-05
-5.34670884949637e-05
-4.96935375082855e-05
-1.48396521902388e-05
-4.04618463315347e-05
-8.19431909713168e-05
-6.3747487887688e-05
-7.09891881401607e-05
-1.17146520868903e-05
-1.05788649365636e-05
-5.95085635104057e-05
-5.47507974171772e-05
-4.86898738649027e-05
-3.4073166309719e-05
-6.33395596071359e-05
-5.3129185866009e-05
-2.75429065497754e-05
-3.97948086840421e-05
-4.13450313301169e-05
-4.7539892500141e-05
-4.71776569400479e-05
-2.82401150124362e-05
-2.40170361036816e-05
-1.69112745292858e-06
-4.81983280832179e-05
-6.0972010044631e-05
-3.81923376107499e-05
-5.34777062548045e-05
-1.52011107883934e-05
-3.1787454483239e-05
-5.26064852912813e-05
-9.52592362175241e-06
-7.83281963555511e-05
-3.57490758296506e-05
-8.61704516027278e-06
-2.09867950430302e-05
-3.34103674624334e-05
-2.22541322632718e-05
-5.10701199323384e-05
-4.79660730210346e-05
-3.32250553841742e-05
-3.52637061384116e-05
-5.4687949068732e-05
-1.30223737537799e-05
-8.77887824891538e-05
-4.40586514381853e-05
-3.36184170611016e-05
-3.23552918733104e-06
-1.87773637779862e-05
-3.0050165363527e-05
-2.96561868358811e-05
-5.31206597263946e-05
-1.30305877048156e-05
-2.0465548603355e-05
-4.87380792314981e-06
-4.36572177851113e-05
-6.73363988216249e-05
-3.24443857049558e-05
-2.3548889747753e-05
-1.36977124853508e-05
-1.51533648636433e-05
-3.82492495961424e-05
-5.11869371870408e-05
-5.87966407008113e-05
-3.46710308907558e-05
-5.61398189978905e-05
-4.33721923488116e-05
-5.57764029676287e-05
-4.22711234293479e-05
-1.71999616286915e-05
-3.5908143917861e-05
-4.39410081308026e-05
-2.92153324614429e-05
-3.05935948076354e-05
-6.07885375747458e-05
-3.06215284943736e-05
-3.34866192795257e-05
-4.12282906839245e-05
-7.02284159548115e-05
-5.04575716517666e-05
-3.12631136969884e-05
-3.76935841257627e-05
-4.52701639600493e-05
-2.12463689544577e-05
-7.00967460177361e-05
-2.29726297133111e-05
-5.28520910348821e-05
-1.60306573169751e-05
-2.39372183626933e-05
-2.15802124015192e-05
-1.12643129757633e-05
-3.39548141362981e-05
-5.08343616854203e-05
-3.24239497251047e-05
-1.18822224203945e-05
-1.72682697419692e-05
4.81373826611108e-06
-1.56656554768867e-05
-4.3442898456515e-05
-6.07611244038463e-05
6.84855606782212e-06
-1.96975715155598e-05
-3.87378993511866e-05
-4.52310668519754e-05
-4.83840650357454e-05
-4.9655092091221e-05
-3.5297107139051e-05
-4.16877253496695e-05
-5.76874464607031e-05
2.108425567625e-05
-8.45181276188297e-05
-1.1853566998427e-05
-2.80087702983686e-05
2.03999985329306e-05
-4.88372887387248e-05
-2.78308232149627e-05
-4.88393625901613e-05
-4.98570324526767e-05
-2.33693585500783e-05
-2.98002516456509e-05
-5.95504194482573e-05
1.37739059231976e-06
-2.76668826871591e-05
-5.38908870038708e-05
-4.57843343905192e-05
-3.91861379823833e-05
-5.85132577626054e-06
-3.860487114813e-05
-2.56170336779943e-05
-3.76434625133008e-05
-4.58782998824972e-05
-7.26543268243639e-05
1.45815437794852e-05
-2.60264522544816e-05
-1.92795662302734e-05
-4.21040884316586e-05
-2.78503108724092e-05
-2.29266460486267e-05
-5.54877016455641e-05
-5.13137620347778e-06
-5.7211737044446e-05
-2.41729251164672e-05
-3.97470175372878e-05
-7.3307496791913e-05
-3.30679065940655e-05
-1.3597773130209e-05
-2.07177850103072e-05
-8.26502502183392e-05
-4.54044644563144e-05
-4.15498916092172e-05
-3.68342142586988e-05
-2.41042445522534e-05
-2.66155469542667e-05
-2.60552451286747e-05
-8.78135521808012e-06
-6.1297982394475e-05
-1.02956801926503e-05
-2.81355776991126e-05
-8.79449138224629e-06
-4.44311448414261e-05
-5.5044912792011e-05
-3.25695289641135e-05
-6.23962477548278e-05
-2.37512129788424e-05
-2.46505907132214e-05
-2.69667991454372e-05
1.10467990171598e-05
-3.38037315528463e-05
-1.89935639990088e-05
-1.6008985362705e-05
-2.18257007920724e-05
-3.10722746550259e-05
-1.56497787433882e-07
-6.18170091750168e-05
-5.49628980111316e-05
-3.37115747649146e-05
9.18035988623366e-06
-5.14634024509321e-05
-4.15240869228131e-05
-2.33805258076948e-05
-3.42450645565609e-05
-5.30024173806659e-05
-3.72432605872461e-05
-7.23769473221547e-05
-6.72487868802301e-05
-2.70572715447252e-05
-4.49042526670572e-05
-4.96546402406714e-05
-3.67875120461651e-05
-2.92036123166281e-05
-2.18311997276965e-05
6.04404011615709e-06
-4.1770740194661e-05
-4.37431116616935e-05
-4.00462546127602e-05
-1.13092556424072e-05
-1.2157329400536e-05
-1.86438968936751e-05
-7.97471546664966e-05
4.61798780559502e-06
-3.36656251823916e-05
-7.50362763252457e-05
-2.81637636169581e-05
-1.94154264197429e-05
-3.09243853075944e-05
-5.38895965680922e-05
-2.85823422150181e-05
-5.3106436913909e-05
-1.0659442129679e-05
-3.17229366356917e-05
-4.35153414370635e-05
-1.09811381393107e-05
-4.93666258679108e-05
-4.87741705795146e-05
-4.10222049224466e-05
1.83510715696383e-05
-2.53038355903605e-05
-6.44022769040172e-06
-1.49496116050626e-05
-6.66277879582643e-05
-4.5651832654647e-05
-7.18350042629524e-05
-6.20929231127502e-05
-3.53574782001052e-05
-4.92040227332489e-05
-1.12589815208606e-05
-3.96110716967734e-05
-1.31681736650016e-05
6.92123695225588e-06
-6.70641351180518e-06
-1.94881709271318e-05
-6.20053960452445e-05
8.13619683621085e-06
-3.1179104111969e-05
-6.44164461318646e-05
-3.19817186670939e-05
-7.12836182442016e-05
-7.2918677388192e-06
-2.65711324546047e-05
-2.64389559225864e-05
-3.33922842558221e-05
-5.83667991833093e-05
-3.26632974106661e-05
-7.13609458189947e-05
-4.47084461372384e-05
-3.79287558783285e-05
-1.85915711210627e-05
-6.17636290074233e-05
-2.82482874332392e-05
-1.22742149980082e-05
-6.63816032437486e-05
-3.16588051958985e-05
-6.31491062294522e-05
-2.41548100091909e-05
-2.9923005295582e-05
-3.65759418937389e-05
-3.93133598091911e-05
-2.28072456206276e-05
-2.78806664890598e-05
-4.62831946295238e-05
-4.02292225743586e-05
-6.30404201272659e-05
-1.49886131559669e-05
-4.418977399558e-05
-6.27208477497079e-06
-4.9713545404529e-05
-5.47794374228015e-05
-5.88753301837069e-05
-9.47634264198078e-06
-2.46002031764231e-05
-9.52250452722134e-06
-8.72248596209881e-06
-6.49433452792741e-05
-5.58631321431325e-05
-1.12052353081816e-05
-3.3709177164312e-05
-3.61366692166317e-05
-5.01416207482553e-06
1.54771858390224e-07
-2.28196061072892e-05
-4.42806803970172e-05
-4.55553356339664e-05
-8.2039964782433e-06
-4.6567416894865e-05
-3.69842951545137e-05
-3.95677303607695e-05
-1.73574365219009e-05
-4.04670523299739e-05
-5.07232654949656e-06
-3.90927232612294e-05
-3.79231424723707e-05
-3.50497207961333e-05
-2.91241458552213e-05
-3.57618952324777e-05
-5.0961890106715e-05
-2.12259787397377e-05
-3.208846899809e-05
-2.89210072375278e-05
-5.37849174786818e-05
2.28382398148444e-06
-3.8255443841288e-05
-4.20335424644281e-05
4.42671197838345e-06
-3.54435493848396e-05
2.94338296291104e-05
-2.37083781055202e-05
-4.896640147509e-05
-4.85869806912633e-05
-4.98005372420021e-05
-7.02704996432012e-05
-4.25509666946069e-05
9.65024861524587e-06
-2.00898369160103e-05
-4.54414676614073e-05
-3.95819680588049e-05
-3.76200309779805e-05
-7.2948275100528e-05
-3.418296088778e-05
-2.35949489935968e-05
-3.39208433808618e-05
-2.71392038279321e-05
-7.30461564876416e-05
-5.66617844359971e-05
-9.79088714631576e-05
-2.16479025024338e-05
-6.09970256057737e-05
-3.34152965534903e-05
-2.22994629328991e-05
-1.82357966892344e-05
-1.13090301848205e-05
-2.05002588341997e-05
-1.33134472213987e-05
-4.21537667700315e-05
-1.5700733319347e-05
-2.20211321941995e-05
-3.41953460672286e-05
-8.26987542557636e-06
-2.5776629105862e-05
-5.21018604945794e-05
-3.77274591501727e-05
-4.01548469648494e-05
-5.65716810943118e-05
-4.54459092163232e-05
-3.20093752281616e-05
-2.59756211302691e-05
-3.40686978424707e-05
-2.07326683286841e-05
-2.28359212495044e-05
-4.2175085278709e-05
-1.891165084617e-05
-6.26423215525951e-05
-2.78333397399123e-05
-1.02959292648712e-05
-6.10739407672598e-05
-3.01386136582158e-05
-6.2637519871973e-05
-4.60925983820041e-05
-1.29656098338765e-06
-3.686943695688e-05
-4.16828359215742e-05
-4.34271931512658e-05
-4.80067245399635e-05
-5.93712077519963e-05
-5.43287004847714e-05
-5.05745463590124e-05
-1.58213649346365e-05
-1.88292727249423e-05
-2.61115110991879e-05
-1.81444140708332e-05
-2.16458896431901e-05
-3.74316597211531e-05
-3.19381669939057e-05
-5.99723857385763e-06
-1.57701764738114e-05
-1.594669908219e-05
-6.7235060391749e-06
-2.02089748975959e-05
-9.48628082422377e-06
-3.09585449397646e-05
-1.45714214860001e-06
-7.61487245709846e-05
-4.33618093718992e-06
-3.11271455293237e-05
-5.2839902916881e-05
-2.36831389753513e-05
-2.30306847470908e-05
-6.10868119348588e-05
-3.91223417295119e-05
-5.0771210329665e-05
-6.66445705034591e-05
1.85969733963617e-06
-5.16579468479899e-05
-4.21998116416961e-05
-4.78239183446239e-05
-3.07615311712705e-05
-3.4650245592029e-05
-2.98448096411848e-05
-7.75437466046761e-05
-5.16697589464112e-05
-3.61422990204165e-05
-2.12677681552708e-05
-3.65058536120421e-05
-2.74553721488492e-05
-4.82355608788595e-05
-4.88964125322837e-05
-4.41062578686761e-05
-2.68517984437589e-05
-5.82150443353845e-05
-4.54147546462979e-05
-5.91156410671538e-05
-4.01424424115185e-05
-6.13529029817393e-05
-3.26495659513017e-05
-2.73182569494402e-05
-2.729572415795e-05
-3.37846032639413e-05
-2.76865643946247e-05
-2.99494403954799e-06
-3.33284774057229e-05
-4.16822144176679e-05
-2.60120171799794e-05
-2.48721699635724e-05
-2.50831535855349e-05
-9.95187784686196e-06
-3.75925700941879e-05
-1.4074784240743e-05
-1.55906995153248e-05
-2.59956070179395e-05
-3.4501392101184e-05
-3.92910983180604e-05
-3.52138188588291e-05
-5.61621405885119e-05
-3.04575817025183e-05
-2.83121500125941e-05
-1.89315847853135e-06
-5.89844261161501e-05
-2.2760578477847e-05
-9.20860062062869e-05
-2.19981625884593e-05
-3.3097942305033e-05
-4.00207539164082e-05
-3.85223477708858e-05
-3.94293050532193e-05
-4.84128452822735e-05
-1.19054626143916e-05
-2.0657790640431e-05
-3.36443913935261e-05
-1.13802994826952e-05
-2.67149655660755e-05
-3.78858575564637e-05
-2.27597789783778e-05
-5.97620594121999e-05
-1.96764564202355e-05
-1.5720113817038e-06
-7.62351398113609e-06
-6.27306336867453e-05
-4.88966219047755e-05
-6.91640839580808e-05
-2.8761177435637e-05
-2.57679257474903e-05
-2.63530252603619e-05
-4.09389119314899e-05
-3.28544774941662e-05
-2.0539015826923e-05
-2.47573226205e-05
-6.33486725435005e-05
-5.69913866435923e-05
-3.84456700642672e-05
-2.25634052761615e-05
-3.58844643516613e-05
-2.68152225603916e-05
-4.35812249171115e-05
-4.55640526177074e-05
-4.83430333174972e-05
-4.90463323389275e-05
-3.5762053008296e-05
-2.82377720497402e-05
-6.07803073927537e-05
-1.80130176211725e-05
-2.83815594130628e-05
-1.93789685559412e-05
-1.93675099735234e-05
-4.64015469122336e-05
-3.81416638909903e-05
-1.04653540976061e-05
-7.09400966494833e-05
-1.93647272564843e-05
-4.04323880165099e-05
-9.0741297975934e-06
-2.46379685328818e-05
-3.35914746204202e-05
-3.25434048000996e-05
-2.26701649525066e-05
-6.19409425184807e-05
-1.88669569754449e-05
-1.13086007622921e-05
-1.80266034693391e-05
1.89803196136365e-05
-1.06639144207307e-05
-5.63897941603934e-05
-2.52903252256359e-05
-3.82642856466647e-05
-6.2033533555619e-05
-6.78626393496904e-06
-8.20673756641199e-06
-3.98768534706519e-05
-1.24630432591144e-05
-5.56011214254983e-05
-2.06137270421331e-05
-1.65318159104307e-05
-4.23942743166381e-05
-2.97478723759495e-05
-2.19017988223784e-05
-6.38880666197049e-06
2.0537193934909e-05
-3.11712574289933e-05
-3.44872643067984e-05
-8.25216614591003e-06
-3.62015968420402e-05
-4.23582623860431e-05
-5.63889415386134e-05
-4.62570828004206e-05
-2.77956029119823e-05
-3.14251666903378e-05
-4.05899163895435e-05
-1.04003142724344e-05
-5.96931000317743e-05
-3.21313087459872e-05
-3.03618641099901e-05
-2.17524325458908e-05
-1.37364661235783e-05
-2.14775376740487e-05
8.39100852161974e-06
-5.74285676112449e-05
-7.45118312231669e-05
-4.69155080969564e-05
-3.81445583393716e-05
-6.26843407018039e-05
-5.92114592811406e-07
-3.31195893714968e-05
-2.82384897413206e-05
-3.65586450338321e-05
-2.57810820249581e-05
-1.90464333438513e-05
-6.49473544662347e-05
-8.63950830308458e-05
-4.25809625917224e-05
-1.78339278842407e-05
-5.78361526555361e-06
-4.95774636883453e-05
-3.69902698595879e-05
-1.9951576536508e-05
-1.95589418730226e-06
-3.34209248724673e-05
-3.54914905818555e-05
-4.09739374092308e-05
-4.31667884086682e-05
-2.5041529494249e-05
-6.35328471243051e-05
-3.02018517670393e-05
-3.09200850935913e-05
-3.12591050224755e-05
-3.13488167217632e-05
-3.66047332212775e-05
-5.85595119406455e-05
-1.11635913313332e-05
-3.59428853889466e-05
-3.66125212778315e-05
-4.4337367636064e-05
-3.96810927547702e-05
-6.75948255524233e-05
-5.00685266907222e-05
-5.80459294021625e-05
-2.97873489837282e-05
-5.36469536932569e-05
-4.70697946211199e-05
-0.000104711862595652
-4.97056210238641e-05
-3.09322664626395e-05
-2.29930476921385e-05
-4.87381054691029e-05
-2.07068818206871e-05
-4.51303526821481e-05
-4.30012772888547e-05
-3.66527731508456e-05
-2.19133702038817e-06
-4.84734421981148e-05
-3.90342344221901e-07
-5.24967971600117e-05
-5.3111035901437e-06
-4.01462396448301e-05
-5.02374282386389e-06
-2.74566051890343e-05
-6.67390718385765e-05
-2.88188187912178e-05
-3.97594789905592e-05
-1.46663631423387e-05
-5.24500274156228e-05
-3.14532326771183e-05
-2.76082041120535e-05
-6.11996601478468e-06
-6.81427634289473e-05
-2.54146573434214e-05
-2.25760541598233e-05
-4.73272730935582e-05
-4.95848261142538e-05
-7.82566392613866e-05
-4.60255310869329e-05
-6.13257880846827e-05
-3.44313861363521e-05
-2.78288606550957e-05
-3.12372691179342e-05
-5.42370581346211e-07
5.1999429746622e-06
-3.63718069853259e-05
-7.63533508808797e-05
-1.19104833517205e-05
2.54223268057606e-05
-8.41919287665098e-06
8.07438998162808e-06
-3.60941152237184e-05
-4.81407035022883e-05
-4.38885264102466e-05
-5.50807345891795e-05
-2.17907834118158e-05
-9.63342080383245e-06
-6.97456927949722e-05
-6.09356885762081e-05
-5.00188360144089e-05
-6.94024932136787e-05
-5.00431976333249e-05
-2.14965156590223e-05
-6.08623188147203e-05
-4.0582408649895e-05
-3.47310075861849e-05
-2.57762061703085e-05
-5.31164784882914e-05
-5.31563919760478e-06
-4.7438957882256e-05
-4.29623555845194e-05
-1.07847821076919e-05
-8.89233173246125e-06
-1.16698777021936e-05
-4.17741293022328e-05
-1.10836394403798e-05
7.15579513689426e-07
-5.3340951683632e-05
-7.1517025773081e-06
-2.93193568556455e-05
-3.73388640069782e-05
-9.44695553065241e-06
-2.27451236760764e-05
-1.56038879132738e-05
-6.37625751924994e-05
-3.52872059472354e-05
-1.95155159578177e-05
-1.39263105727569e-05
-1.31822364330065e-05
-4.97615803987716e-05
-4.76764718926189e-05
-1.1153504562135e-05
-5.80328253387024e-05
-5.09990230283181e-05
-7.6183424346092e-06
-3.6586834149544e-05
-1.95863961314925e-05
-2.64567854166973e-05
-4.68433570102697e-05
-6.81273065181474e-05
-6.03066842707524e-05
-5.39970120571094e-05
-6.08343348227624e-05
-1.87345256498696e-05
-3.56887852365308e-05
-3.10213910647357e-05
-6.92853997972766e-05
-3.6620851786933e-05
-7.13002133001434e-05
-4.1734984235096e-06
-3.98951107194641e-05
-2.77311213726052e-05
-4.34930626597009e-05
-2.43121098178674e-05
-4.74295271606157e-05
-4.91995505979272e-05
-3.19096225464591e-05
-4.35147446851908e-05
-4.02730917198964e-05
-1.87610236126632e-05
-4.30845028634789e-05
-2.87222316907904e-05
-1.42095833757651e-06
-1.58261619777727e-05
-4.01930278341133e-05
-4.93359958672404e-05
-1.26766116458608e-05
-1.06290891422856e-05
-2.91795673087948e-05
-4.58552617809392e-06
-8.96772860174711e-06
-6.47552760982743e-05
-4.52915392508173e-05
-5.43707640859613e-05
-4.15057318794415e-05
-1.55253593298533e-05
-5.14021644677482e-05
-1.66707212710963e-05
-6.68235908987859e-05
-1.49747870634222e-05
-2.74564337859194e-05
-3.86615884588675e-05
-1.80379825811599e-05
-2.97299323008232e-05
-2.73980237182659e-05
-5.73497300570842e-05
-3.92403628032514e-05
-2.27032870461187e-05
-4.32513629917973e-05
-4.98845853007759e-05
-5.72375716307179e-05
-4.59205052490506e-05
-4.22128054558915e-06
-3.16567223388757e-05
-1.12071713330781e-05
-6.21709570770613e-05
1.5423596312574e-05
-3.8778831241885e-05
-2.5454571230303e-05
-1.7330914297286e-05
-2.25569160674091e-05
-2.19895999930675e-05
-4.92649134190153e-05
-4.7837450765192e-05
-5.10541902298793e-05
-4.40542874459848e-05
-4.14634671740145e-05
-3.71990713368745e-05
-5.5557384620907e-06
-4.77188441539387e-05
-2.2252145880892e-05
-2.81264137030794e-05
-1.42996229804016e-05
-5.0582782702616e-05
-2.31744472703427e-05
-5.22473668117096e-05
-5.14419576381641e-05
-1.75259603447457e-05
-2.54884797495494e-05
-1.85871362205117e-05
-3.14848009066928e-05
-5.45653135126341e-05
-5.49606855723569e-05
-3.56395160903134e-05
-3.03751915265407e-05
-4.59833424579927e-05
-4.35706039848145e-06
-3.21466209595207e-05
-2.64829258494837e-05
-2.5487098054886e-05
-3.5143905863151e-05
-2.79134227546109e-05
-4.89810060970094e-05
-2.0247564053161e-05
-2.56200686878862e-05
-5.89915293422079e-05
-5.84649044266702e-05
-4.30484730780538e-05
-2.24111069874101e-05
-2.3872358027138e-05
-2.1566311296505e-05
-5.11162676776039e-05
-2.49996368392289e-05
-4.10172102327109e-05
-3.27632188305071e-05
-1.94557262801866e-05
-2.35542319876696e-05
-3.50755838546007e-05
-3.06340225479481e-05
-3.79803526435195e-05
-7.55280896272106e-05
-4.65051087273621e-05
-4.2199054758393e-06
-2.62594750328293e-05
-3.56155785419751e-05
-4.91116365996682e-05
-3.88485420797017e-05
-4.33535882629814e-05
-4.4323624356423e-05
-3.70875416371619e-05
-4.45055464022428e-05
-2.28260694024984e-05
-5.97115555293629e-05
-3.03652470299086e-05
-2.82464934250937e-05
-4.10461951671148e-05
-2.51311805695817e-05
-2.90366099680597e-05
-3.60442711817827e-05
-3.38673912378829e-05
-2.0521324651865e-05
-1.74025031202138e-05
-6.1061004717148e-05
-3.47267862207493e-05
-6.60924890696664e-05
-4.48613935649237e-05
-5.31035047547047e-05
-3.96350767843708e-05
-1.59747320000657e-05
-5.71204350062974e-05
-2.54146246268435e-05
-3.99407589807471e-05
-1.52447233043898e-05
-4.60705398570397e-05
-1.04839756362758e-05
-2.86223687432884e-05
-5.651488813957e-05
2.24566484977003e-05
-3.42831900483938e-06
-3.32073942878641e-05
-6.72010901797374e-05
-1.56901947687937e-05
-5.78499205391809e-05
-6.17106473083923e-05
-4.826898227162e-05
-5.14791141242068e-05
-7.88032052193537e-05
-2.21220293478313e-05
-3.19318646276945e-05
-2.48683239844219e-05
-1.70635399498525e-05
-2.92966462110739e-05
-4.26193683746257e-05
-5.58279283466912e-05
-1.03073029331111e-05
-7.73500166872012e-06
-3.55073603321965e-05
-2.65914091107354e-06
-4.23286676642383e-05
-3.57345903948037e-05
-4.21791620849986e-05
-8.29083808421675e-05
-2.23930548841622e-05
-4.31544310465271e-05
-7.46096335921402e-05
-2.66441657621222e-05
-3.50702575884839e-05
-2.94228497208255e-05
-5.06285883133868e-05
-3.76165976582611e-05
-5.04872841572044e-05
-3.55793368660447e-05
-2.33580954746916e-05
-3.83627651334722e-05
-5.45293823141969e-05
-8.5441357489366e-06
-3.56307664449828e-05
-4.94003044839293e-05
-3.34288093598066e-05
-5.90655276539996e-05
-3.85311384985377e-05
-1.89717547504644e-05
-6.02633681531507e-05
-4.85826161877296e-05
-3.06294287242826e-05
-3.67189653252111e-05
-5.77647314672618e-05
1.41928723728954e-05
-1.48226517200977e-05
-2.28291494495471e-05
-4.86710270257178e-05
-6.85898508579045e-05
-2.51888452374683e-05
-1.24745883143683e-05
-4.47116790144014e-05
4.5149477522962e-06
-5.87567696982107e-05
-2.63568320395764e-05
-2.05728499507266e-05
-5.98061934404386e-05
-4.30076609664959e-05
-8.50585364757091e-06
-4.6519875431046e-05
-4.33739396018601e-05
-2.78690479297816e-05
-2.67306500930611e-05
-2.63700812052847e-05
-2.89834820589335e-05
-3.01268654804861e-05
-2.56205546132725e-05
-3.54450047118108e-05
-2.62441116837235e-05
-4.22721930710584e-05
-1.81632985454041e-05
-2.12395281435705e-05
-4.44630477474451e-05
1.50394214705337e-06
-5.7830737164086e-05
-3.58853576469098e-05
-3.97906195618926e-05
-4.52867452416743e-05
1.74021343229785e-05
-3.72676500972091e-05
-4.5672325625108e-05
-1.20098502921553e-05
-5.60941435229167e-05
-3.58232889490771e-05
-4.04117345807805e-05
-6.1265809340572e-05
-2.29440808349538e-05
-5.12760543369182e-05
-3.44795199624756e-06
-1.71560598240626e-05
-5.83239336939291e-05
-3.3622383001358e-05
-3.03257224878457e-05
-4.4636278413119e-05
-5.55894388270326e-05
-3.36635126396497e-05
-1.02438350301593e-06
-1.51906404404788e-05
-2.88204881264309e-05
-2.0919232467108e-05
-3.25330281411739e-05
-5.80887486427118e-05
-3.79295756210335e-05
-2.77577525582644e-05
-4.85287481936806e-05
-9.84043829464264e-06
-1.84089224181965e-05
1.3195794586292e-05
-2.17976306302824e-05
-4.29448623139824e-05
-4.63205834776766e-05
-3.4659424535874e-05
-4.58905316775222e-05
-3.97225775816304e-05
-2.20357220444884e-05
-4.73111704111438e-05
-6.19965346460554e-05
-1.49920961705317e-05
-8.40673094824464e-05
-4.14249691037671e-05
-1.00726516718279e-05
-7.26091443791778e-05
8.77919807318279e-06
-4.53447551430504e-05
-6.20289989474027e-06
-3.95682843684899e-05
-2.94958884627115e-05
-5.17678839038638e-05
-4.19879163577999e-05
-1.80755943701682e-05
-1.71879543338456e-05
-6.41896366260055e-05
-2.61984488732488e-05
-2.89773338877965e-05
-4.01740981968816e-05
-3.6278226562779e-05
-1.12741408924759e-05
-3.83690811783915e-05
-2.81856400034918e-05
-5.73691446342511e-05
-3.5338575051797e-05
-3.75024559372374e-05
-2.22488403193255e-05
-4.31589287632818e-05
-5.32548656189307e-05
-6.96298977925712e-05
-2.69140779541992e-06
-3.49390634173137e-05
-3.75327923679813e-05
-5.70800289703078e-05
-4.25919824606051e-05
-1.35132803484295e-05
1.7685897324539e-07
-2.57533654193381e-05
-3.40231479619873e-05
-4.85188803977745e-05
-2.68550571385574e-05
-2.9174218881914e-05
-5.50748106019993e-07
-3.80178027571633e-05
-3.82292239197054e-05
-3.52881079598002e-05
-4.3373180143286e-05
-5.58070576078795e-05
-3.24509337942688e-05
-4.69738463095925e-05
-3.17145980491505e-05
-6.79782738500972e-05
-3.25570174535739e-05
-3.04546529224101e-05
-1.141084668226e-05
-3.24564655034039e-05
-1.51809974615401e-05
-4.02858806480763e-05
-4.48322235386296e-05
-2.90845700357112e-05
-3.6712277756746e-05
-6.00470039924896e-05
-5.24272450978332e-05
-6.22728795687753e-05
-1.95350904241947e-05
-3.06106624251132e-05
-7.38013990161488e-05
-2.62801312046375e-05
-2.97266435620057e-05
-5.5795643013853e-05
-3.31425882992095e-05
-2.2849160651628e-05
-2.50016495657752e-05
-1.97660382315853e-05
-5.62821295772252e-05
-6.83260816124203e-05
-1.38974598966967e-05
-4.47149457025023e-05
9.11508358839946e-06
-3.16251694561608e-05
-2.13953010612759e-05
-4.16156811841851e-05
9.59969114712133e-07
-2.50628973022039e-05
-5.29100593546118e-05
-6.09810904778926e-05
-7.34890988280751e-05
-4.00561735248028e-05
-3.59173635917705e-05
-2.51879623754306e-05
-3.16855506740403e-05
-4.94966158005261e-05
-3.87075925473403e-05
-2.75405310262204e-05
-3.70808629675861e-05
-5.54034442917026e-05
-3.89416152190415e-05
-1.36047595731883e-05
-3.56397653096106e-05
-4.60093868039985e-05
-4.53509178774166e-05
-4.64572011614263e-05
-3.66951980471356e-05
9.79742666356891e-06
4.66313720717769e-06
-2.10248043203954e-05
-1.02836222523706e-05
-1.38756877115858e-05
-7.55124087394993e-05
-9.3205627579609e-06
-3.03537645096973e-05
-3.85438092075886e-05
-3.30607978432413e-05
-4.18402145986373e-05
-9.01905914160084e-06
-2.38608516076999e-05
-2.65403683660447e-05
-2.4924251917668e-05
-3.55257903747616e-05
-5.25088095894156e-05
-3.88146695954764e-05
-1.81161554692901e-05
-2.6565901993388e-05
-4.22564720153499e-05
-1.68031042851821e-05
-3.37330079538877e-05
-6.7170216458019e-05
-4.6593865065107e-05
-1.86720310396668e-05
-5.04006237606061e-05
-3.93526769934283e-05
-2.59703758856951e-05
-2.01614933422951e-05
-3.94320536152013e-05
-2.72625168614361e-05
-2.94001339999562e-05
-3.06069272123711e-05
-9.91400463904795e-06
-2.26130362198931e-05
-1.86479601731338e-05
-4.17665452383817e-05
-2.86766658132257e-05
-4.15346252390961e-05
-2.51344451829212e-05
-1.80219451470144e-05
-3.75139008236507e-05
-5.50031954653101e-05
-1.38703128899945e-05
-3.82899233093732e-05
-8.2392038820423e-06
-4.20177922972446e-05
-5.41973230211582e-05
-3.30350468704386e-05
-4.81955304672633e-05
-2.56111649318143e-05
-3.97300476053414e-05
-5.98133706374929e-05
-6.40306930222754e-05
-4.23758422805845e-05
-7.49498386084954e-05
-3.46770762234186e-05
-2.31664972769133e-05
-2.95634866740771e-05
-1.09966641698642e-05
-3.03122089817191e-05
-2.61293933623285e-05
-1.68850091087911e-05
-3.12733034810519e-05
-2.23086691721731e-05
-1.20599165849023e-05
-4.58590028420831e-05
-3.33148288223346e-05
-3.98126970103703e-05
-9.77828044177119e-06
7.8063463307909e-06
-5.25213856358128e-05
4.85462051481147e-06
-5.26590130899069e-05
-1.01039935788806e-06
-3.24334609578292e-05
-1.92236242935584e-05
-7.47994920812316e-05
-3.3217461507519e-05
-8.24270899356933e-05
-4.88917475215712e-05
-3.98131856869119e-05
-5.31609065781999e-05
-4.54384839379733e-05
-5.11232545299696e-06
-4.13464305948222e-05
-3.64694910839307e-05
-2.98977598359935e-05
-2.89480906885598e-05
-1.80098197876135e-05
-7.47786472947171e-06
-3.21094610877384e-05
-2.89223482455487e-05
-1.64671218725045e-05
-5.96128941093778e-05
-1.22795960699575e-05
-4.24537128024919e-05
-5.16110310385795e-05
-5.92668003737902e-05
-7.91176427820458e-05
-1.01998285899465e-05
-7.92339973412899e-05
-6.69000816718348e-05
-6.44544592738864e-05
-3.28844184794649e-05
-2.14424279106514e-05
-1.30540475740902e-05
-1.02749279589129e-05
-3.48339871446899e-05
-5.64433044304618e-05
-5.53247722358225e-05
-2.8226689753654e-05
1.56164990504334e-05
-3.59772990776746e-05
-3.53599002679291e-05
-3.34662136506068e-05
-2.41186289889816e-05
-5.72544189130937e-06
-6.99251816900597e-05
-5.15140080497428e-05
-3.75701352462798e-05
-3.82369836580506e-05
-3.94120813932678e-05
-1.57924106717542e-05
-1.16708281739852e-05
-2.82998374991599e-05
-3.02214029273314e-05
-2.99117694535608e-05
-1.1109357579549e-05
-3.19585782825795e-05
-3.73530356220452e-05
-4.4207026385183e-05
-5.19620898426404e-05
-2.73338971977554e-05
-6.99605962554636e-05
-3.38904813365777e-05
-4.25924365375654e-05
-2.11437146607969e-05
-1.90282415273095e-05
-9.56052214728642e-06
-4.89311448087542e-05
-5.68928309189769e-05
-4.47015662496559e-05
-4.44388947173024e-05
-3.44383473268747e-05
-3.10578097094404e-05
-2.5167882583844e-05
-5.82082615470988e-05
-1.15342716803394e-05
-1.97952505214703e-05
-4.68313421726091e-05
-1.78374661055605e-05
-3.87145259850622e-05
-7.24609978760326e-06
-9.70898929276916e-06
-2.30763489546542e-05
-3.3931970430316e-05
1.06603189184015e-06
-4.76144052996777e-05
-6.79981610414287e-05
-7.02925806672824e-05
-2.95491856679771e-05
-9.51612324050833e-06
-4.10665583967059e-05
-1.47179044340955e-05
-1.80857007587612e-05
-1.99512931815466e-05
-6.08126410796551e-05
-2.56536443949671e-05
-2.23849290678884e-05
-1.61862143737492e-05
-2.323940816729e-05
-3.04046218380882e-05
-4.90359586134612e-05
-2.35104008756935e-06
-1.45175714856202e-05
-1.13436089839337e-05
-6.83372877797037e-05
-3.28007630218756e-05
-7.89190331718275e-06
-4.97730561379518e-05
-6.03617431417776e-05
-2.75113531029664e-05
-3.17271679401203e-05
-6.28085286158515e-05
-6.83512581021566e-05
-4.64912537513685e-05
-3.32141832767287e-05
-3.41674529066566e-05
-3.54781453252736e-05
-2.09514834992659e-05
-1.80602605227272e-05
-3.59926501945745e-05
-5.42264942125746e-05
-6.7483214516922e-05
-3.93470991567599e-05
-2.47951411829225e-05
-2.82482618115271e-05
-1.85817676265802e-05
-2.75656168123406e-05
-3.58632852517367e-05
-2.39383408496213e-05
-2.99906985773325e-05
-1.8377206861649e-05
-2.63250825238619e-05
-1.11173446623563e-05
-1.83040040269558e-05
-3.15549921496535e-05
-3.25076868184628e-05
-1.24798306832857e-05
-3.58568567933291e-05
-3.46862187559738e-05
-4.9789598198186e-05
-4.17358218212559e-05
-3.7906894937823e-05
-1.94285008853099e-05
-1.55510529005788e-05
-4.33343376667514e-05
-5.76035360838473e-05
-3.11636048130851e-05
-1.37070859350987e-05
-3.15090253835088e-05
-3.965456637438e-05
-6.9219221198594e-05
-1.74967261456248e-06
-2.57309550993085e-05
-5.6314878567403e-05
-4.85588266618653e-05
-1.8593774276926e-05
-2.97954739447373e-05
-1.62787385263141e-05
-6.54352869074911e-05
-5.25727413547641e-05
-3.87949436596261e-05
-2.2216003310589e-05
-4.45303949539178e-05
-2.69598432078074e-05
-2.71999273829911e-05
-5.37569238273967e-05
-2.34049680537957e-05
-4.27108725893132e-05
-3.95207186448986e-05
-9.75708255721948e-06
-4.43014395052141e-05
-5.65891756510311e-06
-3.58007288908299e-05
-2.19637950400838e-05
3.98322608895659e-06
-5.50593869251415e-05
-2.46369575453274e-05
-5.57431464104353e-05
-4.78770919046772e-05
-7.39958204696931e-05
-6.91560062918891e-05
-4.96092456477436e-05
-1.77755450858235e-05
-4.69073903091907e-05
-4.85430594246258e-05
-2.31408332718464e-05
-6.27890591370909e-05
-2.30666846874931e-05
-3.41918450151897e-05
2.00133406369487e-05
-4.92782438200469e-05
-5.25921176682568e-05
-3.08915221538182e-05
-3.28613736774191e-05
-1.20644484937309e-05
-4.54757503410518e-05
-1.92351118862e-05
-4.36577212128394e-05
-3.35921812345829e-05
-4.34910046112615e-05
-3.60241269800027e-05
-2.44939193420609e-05
-4.21921813701443e-05
-6.10317319828335e-05
-4.58561918243196e-05
-4.7913883196073e-05
-1.58721821227337e-05
-7.84149250916801e-06
-6.14314673734789e-05
-2.49300085936696e-05
-3.33428264062514e-05
1.70237065795254e-06
-4.17245840552348e-05
-1.77464848610797e-05
-2.82695286147184e-05
-4.08079400974874e-05
-5.66455660740308e-05
-1.80314373132483e-05
-5.51121730474969e-05
-2.33409845598925e-05
-2.13626391161197e-05
-3.4748672731339e-05
-4.80749963396232e-05
-3.86037144191143e-06
-4.80625098265998e-08
-4.6418362025841e-05
-5.60850117022461e-05
-3.88229694110093e-05
-1.51338580436154e-05
-5.08467009786566e-05
-5.23633847012733e-07
-4.28475256356012e-05
-3.1374745633322e-05
-1.92698964115591e-05
-2.88627562572346e-05
-5.78329795424752e-05
-2.02285155261951e-05
-4.35594807105302e-05
1.81946191009121e-05
-3.49289118304674e-05
-3.40383324380088e-05
-4.23014972121305e-06
-3.60053708694429e-05
-1.20584252639688e-05
-3.40653264013026e-05
-3.0019851255677e-05
-3.83430138054948e-05
9.54318203666943e-06
-9.95223877053705e-06
-1.2962117049515e-06
-4.64550542765392e-05
-4.3886110331106e-05
-6.75120742685242e-05
-4.99474519353237e-05
-6.26836294269421e-05
-9.25197295773981e-05
-4.01505684501617e-05
-4.40740531214602e-05
-6.15777247629821e-05
-4.71538694535626e-05
-3.35759160546872e-05
-1.32264094497827e-05
-3.15298137957445e-05
-5.27780699598213e-05
-4.68346652560822e-05
-5.27659614077281e-05
-2.18187852296483e-05
-3.71230022875078e-05
5.81864563410148e-06
-6.18093043531249e-05
-6.75360422964865e-05
-6.46862155268345e-05
-5.12280697543388e-05
-1.66276945312954e-05
5.06779085468875e-06
-1.09303461144362e-05
-4.84202844897992e-05
-5.78859437651161e-05
-2.5136592062889e-05
-3.8290976289533e-05
-3.79909389644291e-05
-3.23066844509466e-05
-4.7999177764136e-05
-5.45586531941059e-05
-2.52257838860869e-05
-9.20962736899529e-06
-5.46003841232319e-05
-4.26352785295946e-05
-5.29392682183395e-05
-5.03299882093265e-05
-2.01723489212103e-05
-5.28718026968785e-05
-3.13748890326349e-05
-3.72749877261709e-05
-5.14253331610596e-05
-5.2114520565778e-05
-4.49447606790048e-05
-2.85697678588775e-05
-4.27885165667796e-05
-5.29763310915118e-05
-3.92536377207851e-05
-2.35584931550208e-05
-4.90892715115224e-05
-1.21235144093895e-05
-2.45381007561756e-05
-2.65716668354496e-05
-2.87588714254737e-05
-4.04584723494957e-05
-2.9949840640185e-05
-5.16385470005062e-05
-6.65759427455122e-05
-2.94606054183082e-05
-4.62500752284303e-05
3.05942769125577e-06
-5.16547810182702e-05
-2.45256995051168e-05
-4.32103681463113e-05
-3.46808778694216e-05
-3.45317014362236e-05
-3.73109485706371e-05
-4.61160441863602e-05
-2.51803280914041e-05
-1.79615683139047e-05
-5.45130843072468e-05
-6.68034424371489e-05
-3.03800885958362e-05
-6.2977124980165e-05
-3.74147138667331e-05
-2.78781330809765e-05
-3.83770626166623e-05
-1.18694136007347e-05
-2.44952436442986e-05
-4.25402608990376e-05
-4.96579122671304e-05
-1.874315686272e-05
-2.31783151136981e-05
-2.45141691808968e-05
-4.67494969487281e-06
-2.25378434954413e-05
-2.12770047652791e-05
-7.56817646368888e-05
-6.88294151526873e-05
-2.61770609999421e-05
-2.57844090050866e-05
-4.60774218932257e-05
-3.43479289016193e-05
-7.11214786506301e-05
-4.58818340286377e-05
-3.1535532352443e-05
-2.16517874362463e-05
-2.69486855713717e-05
3.74437422010003e-06
-4.15821986863846e-06
-6.51683089312969e-05
-2.7764700863857e-05
-1.81486797443183e-05
-4.55328673352628e-06
-5.0229257154164e-05
-1.49485000612228e-05
-3.85703206016808e-05
-2.74548665275501e-05
-1.10852666400015e-05
-7.41822327855686e-05
-1.49565200256088e-05
-5.92937254425354e-05
1.55001512646896e-05
-6.74217175114405e-06
-1.41411157969865e-05
-4.22413531806146e-05
-2.52980119492906e-05
-2.1574239520268e-05
-6.53108008683713e-05
-6.64689841644992e-05
2.10834528339396e-05
-2.61637785095068e-06
-2.77845375769391e-07
-4.28170876255529e-05
-4.36975990546132e-05
-4.16953580008679e-05
-5.85568377533959e-05
-5.31927621226363e-05
-2.97078113652266e-05
-6.49869935976275e-05
-5.19733531729212e-05
-2.18382478996223e-05
-4.75961904436053e-05
-5.34641341588996e-05
-7.58108806406609e-06
-2.55659808936592e-05
-3.37004382447269e-05
1.19155193948226e-05
-2.59724521733199e-05
-4.46820287760207e-05
-4.08825430330668e-05
-2.12530467973253e-05
-4.20218839727712e-05
-3.34787270632751e-05
-5.60705041171157e-05
-2.77003345221704e-05
-4.00260512080444e-05
-4.30470314160999e-05
-4.99685416373192e-05
-5.29278122921106e-05
-3.88026359988085e-05
-3.95061634248696e-05
-3.10443430438505e-05
-2.30600481324051e-05
-5.12331055261337e-05
-3.14233224131133e-05
-2.05973488525248e-05
-2.41379015926085e-05
-5.10253594723477e-05
-3.73873251675139e-05
-2.9471076217183e-05
-1.84734793923632e-05
-7.13169840380022e-05
-2.20955345093663e-05
-9.4899710825146e-06
-2.67876994584483e-05
-4.57155381649088e-05
-1.54167127046301e-05
-3.63378368675384e-05
-5.40722938828961e-05
-5.21589225412766e-05
-5.99337059906008e-05
-4.37330774033847e-05
-2.15436407914134e-05
-5.05183968585598e-05
-3.89567099251932e-05
-4.43423295983461e-05
-5.50947907647829e-05
-3.3651578136717e-05
-5.58675252203851e-05
-7.44277298032214e-06
-4.65477411258524e-05
-1.63745755407887e-05
-4.68546390132526e-05
-7.09979817186832e-05
-6.8102639522254e-05
-3.49449985526346e-05
-2.48428263349429e-05
-3.72939501850574e-05
-5.84703677369787e-05
-4.57666519315254e-05
-1.47797505211228e-05
-2.97355049239254e-05
-6.15990432847331e-05
-8.76025523671701e-06
-3.11570882691717e-05
-3.08038766624887e-06
-5.34899579543342e-05
-3.87365486271708e-05
-5.60562778786735e-05
-3.19280676656144e-05
-2.58004291275301e-05
-4.43475111390154e-05
-6.08857302707945e-05
-4.17956509253022e-05
-3.18793450345625e-05
-3.13409045823552e-05
-4.23768854812112e-05
-2.74742884912296e-05
-2.85701469181527e-05
-4.24070034688029e-05
-5.25869584111163e-05
-3.55174861004511e-05
-2.6987330795244e-05
-4.05253370180894e-05
-2.90896602741399e-05
-5.07270857244308e-05
-7.02882066808393e-05
-2.42204451569565e-05
-1.51243987497748e-05
-2.16389762431397e-05
1.15861641553817e-05
-6.52882705773398e-05
-1.13207323827701e-05
-4.90363879178965e-05
-6.46728317600352e-05
-2.1324672306263e-05
-9.4463987963805e-06
-4.66163587452066e-05
-6.12953797017844e-05
-7.46471182627961e-05
-4.97923500126327e-05
-3.58437000546979e-05
-3.19183172623744e-05
-6.06674775616445e-05
-4.627576868926e-05
1.92295470053082e-07
-2.32039801983799e-05
-5.04901070595703e-05
-3.45819171990722e-05
-4.71697383906242e-05
-4.22219925900455e-05
-2.90294073568029e-05
-3.59742213275234e-05
-7.13588877251139e-05
-4.98406971508765e-05
-4.9243134021653e-05
-5.16654710929331e-05
-1.19998012361851e-05
-1.18125697340434e-05
-2.10906718453519e-05
-1.30043480256555e-05
-4.75635770932115e-05
-3.85520821178953e-05
-5.46823793846387e-05
-6.56905069776842e-05
-2.40673229610953e-05
-5.28027570061782e-05
-1.18682506262491e-05
-5.45001600187711e-05
-4.41500809469609e-05
-3.47700597868183e-05
-5.29036891938993e-06
-2.06582199347947e-05
-9.38733572075761e-07
-4.04418835041729e-05
-3.96270214691116e-05
-2.02471695762053e-05
-6.08486540717357e-06
-3.76397536241678e-05
-7.57488414558547e-05
-4.53858785924677e-05
-1.93634198948663e-05
-4.59410694620405e-05
-2.43400004868548e-05
-6.03829563645539e-05
-3.6666765932291e-05
-5.00031459798692e-05
-2.58378126481564e-05
-2.33509689872638e-05
-2.02778176007445e-05
-1.34123019715954e-05
-4.60198470174384e-05
-1.95054210657322e-05
-3.41633980288304e-05
-5.50825033713567e-05
-4.49498231597402e-05
-2.18477327058441e-05
-4.98658800585301e-05
-4.03927921765965e-05
-6.4918395483407e-05
-5.81652774683807e-05
-5.74979282547389e-05
-1.84439904861178e-05
-4.84890277861576e-05
-3.6815990972163e-05
-2.03945832821884e-05
-3.15769140937521e-05
-3.59963194947748e-05
-3.55239957608087e-05
-4.39960600413809e-05
-2.97527655621907e-05
1.41624755371235e-05
-4.67372480943683e-05
-9.33290463266067e-05
-3.98022791959466e-05
-2.5989630997845e-05
-7.48692777092858e-05
-3.55879957114892e-05
-3.22711162367097e-05
-3.31772266674302e-05
-3.97382158734101e-05
-6.21774579022776e-05
-6.07830352072554e-05
-4.17169766566049e-05
-9.61082246910134e-06
-6.73331239851883e-06
-2.66964542156105e-05
3.8213719838018e-06
-1.44614009551764e-05
-7.43307794761392e-05
-2.66159148151339e-05
-5.490416978617e-05
-4.83698179174597e-05
-7.44987570866635e-05
-3.26504222142028e-05
-6.89863965989485e-05
-4.14095181198473e-05
-4.29653195472244e-05
-5.42399743515482e-05
-4.78288160704031e-05
-1.42718423692183e-05
-7.19052325176203e-05
-1.57187519967024e-05
-1.59348943009096e-05
-4.18932743509414e-05
-3.0796591970674e-05
-1.66429515453953e-05
9.50396299763008e-06
-4.07447464075576e-05
-5.97962449650515e-06
-6.88307167096683e-05
-4.34203015997267e-05
-2.25511938448518e-05
-3.55667155229836e-05
-2.25016977901869e-05
-5.1473329448652e-05
-4.54508160496685e-05
-1.69998875406244e-05
-3.65789016729219e-05
-6.42719347504526e-05
-1.16160400402819e-05
-6.08955930235705e-05
-2.19831042957188e-05
-3.77249302785503e-05
-2.48260013673705e-05
-2.60933554244964e-05
-7.64577982012473e-05
-3.42636042827975e-05
-3.2569346334139e-05
-3.45193673489604e-05
-3.22040097469111e-05
-3.78701744345269e-05
-2.59910023346832e-05
-6.09592512082528e-06
-1.46619124064693e-05
-3.15004715224192e-05
-5.20975824447498e-05
-5.80005820609701e-05
-4.220600292342e-05
-1.86930235277059e-05
5.9058152450366e-07
-5.007046714578e-06
-6.36039107177665e-06
-6.18713316426101e-05
-3.00255999489933e-05
-3.22920548611825e-05
-5.43482761171283e-05
-6.2258548207472e-05
1.90425005588662e-07
-7.12084040122962e-05
-7.98860150001547e-05
-3.34529153353283e-05
-2.81918590862883e-05
-2.36457087481273e-05
-7.02393489472902e-06
-4.74075848617727e-05
-5.77126944643202e-05
-7.43337639125073e-05
-1.04037450960416e-05
-5.03210840453638e-05
-4.58231382885996e-05
-4.36281024180388e-05
-1.52589839721842e-05
-4.30878210473003e-05
-2.27298369074669e-05
-6.29367061954235e-05
-3.09740961604836e-05
-3.21904169910294e-05
-2.58108341749464e-05
-5.01645387026418e-05
-1.81727215687554e-05
-6.14396399301938e-05
-4.27768989689112e-05
-6.53567558198878e-05
-2.2948475701601e-05
-3.05067393502688e-05
-3.31205717129093e-05
-2.38019608752953e-05
-3.66504098036221e-05
-7.76698279273131e-05
-3.33126634064511e-05
-3.4299160141495e-05
-3.56532885695273e-05
-3.37882807184057e-05
-3.76963675656134e-05
-9.03838445709609e-06
-8.34126603049365e-06
-1.39300329636705e-05
-1.26958589956982e-05
-3.65043874391851e-05
-5.78783297262325e-05
-2.12899504084001e-05
-4.63095648770245e-05
-4.97073483062094e-05
-2.3396918893169e-05
-2.10926927303375e-05
-4.42429455219677e-05
-2.93981474766896e-05
-1.23735012806064e-05
-1.90149559480059e-05
-5.58145136473485e-05
-3.60550208380933e-05
-1.22514530984939e-05
-5.64580524355197e-05
-2.04312622137444e-05
-4.1830073437053e-05
-4.11911115807147e-05
-2.2096653238669e-05
-3.33588769045526e-05
-4.76356569633857e-05
-6.5388672547143e-05
-2.78528137477137e-05
-3.25831129055219e-05
-4.5278620010103e-05
-4.9876056603689e-05
-2.16314062098029e-05
7.03087875113513e-06
-2.15555557560537e-05
-1.16922720106293e-05
-1.44989949780945e-05
-4.97390784244432e-05
-2.02768298399883e-05
-4.51907776245859e-05
-6.53102480076167e-05
-2.7555070326148e-05
-2.17198359251923e-05
-4.34403252860692e-05
-5.67649327254583e-05
6.92233217341814e-07
-3.99248926138154e-05
-2.95369351500623e-05
-3.45477134100493e-05
-1.27071065354793e-05
-3.57886131191066e-05
-1.00449212966027e-05
-4.37761143331439e-05
-5.72492370601597e-05
-3.66810511473275e-05
-6.07346834398665e-05
-3.34195748257377e-05
-2.21853050344821e-05
-3.99071436625903e-05
-2.54552526608828e-05
-4.77255622086393e-05
-1.79963147777565e-05
-2.89425480328033e-05
-2.89454178521346e-05
-3.37638074339876e-05
-6.47200952656781e-05
-4.62437463764735e-05
-3.95834004094513e-05
-2.45796466023284e-05
-8.21842632582626e-06
-3.24680366706013e-05
-1.78146425793359e-05
-4.69173352006192e-05
-3.79640139973062e-05
-1.20678135591107e-05
-2.14769393412933e-05
-2.75180518667893e-05
-7.3028493047438e-05
-2.19511023625666e-05
-4.78409195588376e-05
-2.14708627315787e-05
-2.18905099467282e-05
-7.48211214461207e-06
-1.848046401602e-05
-1.36203275690481e-05
-4.86536189984266e-05
-5.22622575226086e-05
-4.28244470313633e-05
-6.77148158898012e-06
-7.46483654856039e-05
-5.01986265387395e-05
-4.44931567538932e-05
-3.83944036674003e-05
-4.69034071047743e-05
-4.23400421275063e-05
-5.22698104068579e-05
-2.79266265655768e-05
1.18507202772241e-05
-5.59869245194347e-05
-4.74716680019991e-05
-3.24055736801393e-05
-4.49917755293984e-05
-2.24398612346631e-05
-6.45337996479705e-05
-4.5556442085743e-05
-3.78383014794567e-05
3.00019979903562e-06
-4.35373417732995e-05
2.16743326649932e-06
-3.96107321560032e-05
-5.38665723966131e-05
-1.82984448819074e-05
-4.66822208980485e-05
-5.04531697579978e-05
-4.75349231901569e-05
-4.27586517649101e-06
1.71409212616408e-06
-1.28054986821725e-05
-5.32113585124915e-05
4.57445351141024e-06
-6.6322002882976e-06
-2.84276019545082e-05
-5.02374614364155e-05
-1.11332191505023e-05
-2.06836353132211e-07
-1.73795384777787e-05
-5.80053009278096e-05
-4.01903786490371e-05
-2.74332358080345e-05
-3.91692043692533e-06
-3.67916605671026e-05
-3.99978185730386e-05
-4.1976725449896e-05
-1.38248340807745e-05
-7.5266797881556e-06
-4.76386967030788e-05
-2.88257532495967e-06
-2.34659544093261e-05
-1.33613638473488e-05
-5.14153657040516e-05
-4.02422895347098e-05
-4.03665176235394e-05
-1.61506593612766e-05
-4.89328433946953e-05
-6.32545541297837e-05
-4.35464405464181e-05
-1.22120626445361e-05
-3.93828089284685e-05
-4.29302564004296e-05
-7.86115505177604e-05
-5.46166925780741e-05
-1.26149846786471e-05
-2.43333718140194e-05
-1.97637092287754e-05
-6.4747148415339e-06
-3.52696118867035e-05
-4.47643325216624e-05
-2.02710502414099e-05
-5.42993830906956e-05
-7.02737793584104e-06
-2.37570842273977e-05
-3.88822102012193e-05
-2.57774497679761e-05
-4.6590978202212e-05
-3.53009213118976e-05
-2.61962228691435e-05
-1.93779764955085e-05
-2.07361586093507e-05
-2.07074703183047e-05
-1.32812066787074e-05
-3.61857896936946e-05
-7.80991478660887e-06
-6.96873553393643e-05
-5.40653513099938e-05
-4.76821107579185e-05
-2.40822374475169e-05
-1.00764173915394e-05
-4.20931140644054e-05
-2.33080246283258e-05
-1.80337077244347e-05
-4.01043543620487e-05
-2.35192663728658e-05
-4.31757481777936e-05
-2.49434428242202e-05
-5.29658479773032e-05
-2.16680598092096e-05
-6.48941184389783e-05
-4.61770433346192e-05
-1.9712365121859e-05
-3.59952203460879e-05
-1.0746995334249e-05
-6.45831397549535e-05
-2.84245560482933e-05
-1.46634890069057e-05
-3.09674557114436e-05
-3.73344666095853e-05
-5.38868643701603e-05
-4.39346668655336e-06
-6.16242748444665e-05
-7.30305093212893e-05
-4.55351951905722e-05
-1.86482168390187e-05
-4.60522844585943e-05
-3.27093211067289e-05
-2.60050221667249e-05
-2.60609139493159e-05
-2.76100322039226e-05
-1.90521756229311e-05
-1.26685987165827e-05
-5.6538493030444e-05
-6.08297360598233e-05
-2.64251327352233e-05
-2.35730309516276e-05
-2.56934251975421e-05
-1.44980712308502e-05
-4.40346510826212e-05
-2.98368564595584e-05
-5.61447596311047e-05
-5.10203859404079e-05
-5.7163104452799e-05
-4.14493489810201e-05
-8.26871989024571e-05
-2.88129007360456e-05
-3.73578151287438e-05
-3.40442272359864e-05
-6.90864460013358e-06
-1.244920715187e-05
-1.96082229507715e-05
-3.9776613584651e-05
-4.92620249246847e-05
-5.53351532274473e-05
-3.32394639919334e-05
-3.40401166585926e-05
-2.78059066379569e-05
-1.76969862340854e-05
-2.72696883576654e-05
-2.66431431755198e-05
1.21062453087119e-05
-2.7538854387308e-05
-1.4885325065785e-05
-2.66993149459356e-05
-5.49994439184262e-05
-3.13573900889363e-05
1.25675449891313e-06
-3.97136474476334e-05
-2.01513737003598e-05
-3.58202325091128e-05
-2.76754865138584e-05
-6.87744804168278e-05
-2.86240092828222e-05
-4.51340386090079e-06
-2.2320085132811e-05
-6.09021684295357e-05
-5.75986956257411e-05
-5.33882188532335e-05
-1.22666901448678e-05
-3.36961999736636e-05
-3.66220454859035e-05
-2.21056006245966e-05
-2.97620633527103e-05
-3.47788130709441e-05
-1.11201339277155e-05
-2.84786399879129e-05
-8.32715165346539e-06
-4.93475264917654e-05
-2.95799642341017e-05
-3.08887898012474e-05
-1.61295778758248e-05
-1.82694199457307e-05
-1.30144410126723e-05
-3.48468091013207e-05
-3.89692465877291e-05
-2.34082403324033e-05
-5.03545369845121e-05
-2.71777882131668e-05
-7.37419925577335e-06
-2.30488850772157e-05
-2.26499451928441e-05
-1.67985988436369e-05
-2.83156194700472e-05
-2.53120816022684e-06
-4.23995274644324e-05
-9.42212131380989e-06
-8.16976613363991e-06
-4.80818298619286e-05
-4.48946634117862e-05
-3.62699272996409e-05
-4.10494071628876e-05
-1.83469965963986e-05
-3.77394815667072e-05
-5.06809513465611e-05
-5.74887206683452e-05
-4.64156038655746e-05
-2.91269769035079e-05
2.94326329987657e-07
-2.48363859831429e-05
-5.36700501944954e-05
-2.45718394437252e-05
-5.28386383822483e-05
-4.75251194513629e-05
-3.00694854306034e-05
-3.53569994926882e-05
-3.48085675366132e-05
2.34762860377181e-05
-4.18982174807913e-05
-9.27226392295246e-05
-2.92762855517977e-05
-3.49903504460946e-05
-2.34897886390964e-05
-3.52553634758578e-05
-3.74855528467561e-05
-4.39088214578531e-05
-3.8118895360412e-06
-3.34664713515234e-05
-4.92792117636737e-05
-3.07976711063191e-05
-6.5627752853427e-05
-5.24729122153138e-06
-1.51340606911919e-05
-3.24448611586784e-05
-3.67679152433314e-05
-5.43678315908742e-05
-1.2117603885049e-05
-4.14217733940452e-05
-3.02893890191229e-05
-4.72582905314961e-05
-2.2652494906771e-05
-1.60212336114e-05
-5.45898562468928e-05
-3.54748995355797e-05
-3.24658426476951e-05
-4.00219463928376e-05
-5.70936516902558e-05
-2.26467932437417e-05
-3.61861504514738e-05
-5.2602290605377e-05
-4.52692325761348e-05
-1.14509014935473e-05
-1.67823100503816e-05
-2.74604890778664e-05
-1.68996209378947e-05
-5.28377612949582e-05
-3.71108729643057e-05
1.00458987897084e-06
-7.31937657750063e-05
-3.65940499711894e-05
-2.38176067625542e-05
-1.8536033338249e-05
-2.91049836232554e-05
-2.80521531675571e-05
-1.30340741035342e-05
-5.29549573419715e-05
-4.62936896225187e-05
-5.04585481611025e-05
-3.53557752630744e-05
-3.18697647145871e-05
-5.07440503004781e-05
-6.21287020816346e-05
-4.21703660684816e-05
-7.739378943252e-05
-2.68579621736694e-06
-2.03322813333994e-05
-2.50791759743726e-05
-2.73124126362605e-05
-4.83548540459612e-07
1.75081363993796e-05
-7.79107775026605e-06
-4.86915691760185e-05
-3.99784871159869e-05
-8.5714278980259e-05
-3.90868914160582e-05
-7.41833541794637e-07
1.275923324763e-06
-4.73614479799734e-05
-3.69296462661059e-05
-5.54130063964411e-05
-3.99962839375426e-05
-1.03652154267652e-05
-4.92893088755137e-05
-3.14741297728804e-05
-7.58466927914826e-05
-1.00752778432771e-05
-1.98310377064744e-05
5.91703098754843e-06
-3.09048885276727e-06
-7.89414898517693e-06
-6.33549132627967e-05
-4.77702893857564e-05
-2.47532030914094e-05
-2.65831958401088e-05
-1.43709856826331e-05
-2.21394416099872e-05
-5.01817125321186e-05
-3.10341367165224e-05
-4.7719183851351e-05
-3.64676232904606e-05
-3.38905215002609e-05
-2.88019328163133e-05
-2.29466793870529e-05
-1.1326874925859e-05
-6.55727355409753e-05
-2.77589118158087e-05
-1.95315885446325e-05
-4.47505055131085e-05
-2.63611913020446e-05
-5.6843881770448e-05
-2.81803516862648e-05
-5.5922321305249e-05
-3.876353198883e-05
-4.10951622279315e-05
-1.58000055861166e-05
-1.74952049403499e-05
-3.27242163321758e-05
-2.27848359991166e-05
-3.78768622527692e-05
-2.06112415314808e-05
-3.04782679696014e-05
-6.35085052910043e-05
-3.69485667834651e-05
-3.10153260356611e-05
-3.65653541918853e-05
-2.10570586939256e-05
-2.42119821941699e-05
-5.28042697761398e-05
-5.05795898016871e-05
-4.18498890677108e-05
-1.62335907130463e-05
-5.83381888558715e-05
-2.34059796489833e-05
-2.56195232552695e-05
-3.37092837418761e-05
-5.17675977800783e-05
-2.93478117729018e-05
-3.2162961355911e-05
-3.9459366991273e-05
-1.77393131652571e-05
-4.39422113739506e-05
4.43891958413453e-06
2.13792013763506e-06
-2.57974635832062e-05
-2.0379191715189e-05
-3.15859049402639e-05
-3.11279079016107e-05
-5.46915686747904e-05
-1.30227032370712e-05
-2.41180292816656e-05
-1.65482514797489e-05
-3.0709772357072e-05
-1.40682939587306e-05
-1.16132708959753e-05
-1.10412089088282e-05
-2.63672985187361e-07
-6.51857016708729e-05
-2.14455394117615e-05
-3.92551084805253e-05
-3.28186152704901e-05
-4.2296097038602e-05
-1.65068641281766e-05
1.11757529316377e-05
-5.4870993942803e-06
-7.24979592433506e-05
-4.41664039243948e-05
-2.30073785821663e-05
2.16006137139448e-07
-1.67913540722826e-05
-1.22703219220375e-05
-4.93684354227034e-05
-3.35567093297103e-05
-3.08222898169589e-06
-2.73558881531723e-05
-5.04159038716882e-05
-2.7629708861569e-05
-5.68635606232512e-05
-2.74417996577033e-05
-3.55265574607432e-05
-2.60754779875028e-05
-5.39292430154073e-05
-9.47893203422683e-06
-7.24408684260561e-06
-3.80823811096296e-06
-4.89828220413141e-05
-4.37347965344943e-05
-1.10743609347088e-05
-6.01903564802281e-05
-3.49324723156822e-05
-4.51035612597004e-05
-5.44039493943621e-05
-6.81535357705886e-05
-2.4969127693878e-05
-1.82800349309204e-05
-2.37108325199693e-05
-3.11546226578051e-05
-3.491960478786e-05
-1.74774471973936e-05
-4.15035718964866e-05
-3.66272749555759e-06
-6.51608177225216e-05
-1.98757516905558e-05
1.22535534472987e-05
-5.92590573335036e-05
-2.26968024700953e-05
-5.44903061226502e-05
-3.4146133278302e-05
-3.19119042304292e-05
-5.08042078016394e-05
-1.98948154182263e-05
-5.13065203837361e-05
-5.12424322717095e-05
-2.50173182481801e-05
-7.13864248887245e-05
-4.08706072012464e-05
-2.17096378547765e-05
-6.22979975394001e-05
-3.11412094470027e-05
-4.14088377337586e-05
-2.59808805185091e-05
-1.35623658092482e-06
-2.40596201447165e-05
-3.30036308594257e-05
-9.6415417030287e-06
-3.08601735401749e-05
-4.6352453198295e-05
-5.23980841169452e-05
1.05395917607492e-05
-3.26048026799926e-05
-2.08355508154026e-05
-3.05478239829835e-06
-4.48415603271926e-05
-3.65693548636577e-06
-4.14163783026339e-08
-5.41395893056225e-05
-5.09739321806193e-06
-2.47366900254745e-05
-3.27746909043145e-05
-6.73869216315599e-05
-3.49452493782836e-05
-3.41173537444679e-05
-4.63972179067477e-05
-4.71942803892412e-05
-9.63496697448757e-06
-5.41753147578011e-05
-5.37905316864386e-05
-2.94232729915158e-05
-3.88977361777563e-05
-2.81451988843402e-05
-3.60457792442454e-05
-3.65196769780469e-05
-5.19153309282157e-05
-5.29961993882087e-05
-3.91906161019468e-05
-6.601510419073e-06
-4.53179976111157e-05
-5.77531936717141e-05
-2.43678766083955e-05
-7.01465286334929e-06
-2.40148453180446e-05
-2.40199579457823e-05
-5.69494429512817e-05
-2.9919679575478e-05
-3.6136665959857e-05
-4.24425036404155e-05
-2.02500593415997e-05
-6.72479744012519e-05
-3.00128639252889e-05
-2.36282834789027e-05
-4.0574564909988e-05
-2.96415655390637e-05
-5.97415132234052e-05
-6.46896393183775e-05
-1.9535635585768e-05
-7.12164091326788e-05
3.62529539538037e-06
-3.98247550649195e-05
-2.86440112441815e-05
-2.12391011262346e-05
-5.58644050423047e-05
-5.6578420456868e-05
-8.33075948107253e-05
-5.72544455873549e-05
-2.12576516871284e-05
-3.29085152755042e-05
-4.99436370841889e-05
-4.12471045426361e-05
-3.02917127933963e-05
-8.38037260230665e-05
-1.4996143516269e-05
-2.71817075767384e-05
-1.91580126308524e-05
1.35468444799265e-05
-4.33388820549705e-05
-6.15138199886595e-05
-5.7198662935991e-05
-5.97384962117324e-05
-2.50355227014804e-05
-2.62429363675903e-06
-2.9551315183133e-05
-7.31662100912671e-05
-5.137506017559e-05
-2.25532710927262e-05
-4.93913867548081e-05
-4.57678993436736e-05
-4.01928733933697e-05
-1.79416408578203e-05
-4.42197995489874e-05
-3.02197984109544e-05
-4.75077629014668e-05
-4.97631340924569e-05
-1.81379879505916e-05
-2.24818677779561e-05
-2.66010291603936e-05
-3.36486720468985e-05
-4.64052964081087e-05
-2.91408773896833e-05
-4.03109831417897e-05
-9.52198776102916e-05
-2.4094068135746e-05
-1.31892199927051e-05
-3.5788547847206e-07
-6.98399569547861e-05
-1.89709877199751e-05
-3.69329379816436e-05
-1.85337524162932e-05
-3.30128042405177e-05
-8.27143384717999e-05
-1.95103643137056e-05
-2.47276928757138e-05
-1.98458939315726e-05
-1.27585493616812e-05
-6.36328347113355e-05
-5.98690275606992e-05
-4.01247713813841e-05
-8.56099015192654e-06
-1.36035332892312e-05
1.67775342578169e-05
-1.21024537518959e-05
-1.74661578666534e-05
-3.96961486934447e-05
-3.50139895681613e-05
-2.39880257675858e-05
-4.41487326415305e-05
-3.6471069677204e-05
-4.96532219814001e-05
-1.36300865475587e-05
-4.63530011871949e-05
-3.69196084859248e-05
-5.98060675994697e-05
-4.39558809760147e-05
-2.05001745235107e-05
-3.98176255605466e-05
-5.46680401045677e-05
-1.83558267853001e-05
-1.26725971449642e-05
-2.75176824407474e-05
-4.59920465588787e-05
-3.50787674598847e-05
-3.16093543136254e-05
-2.82808530841988e-05
-4.44051466471393e-05
-3.0598512568593e-05
-2.2958592099765e-05
-5.23877258521533e-05
3.2658470135573e-06
-1.66421496104679e-05
-4.95662862368754e-05
-1.27154717213216e-05
-5.25864433178942e-05
-1.84302429522757e-06
-2.11568813514582e-05
-3.28118487200673e-05
-4.91014742635461e-05
-1.95898743559997e-05
-3.46274186387708e-05
-3.73728601072294e-05
-3.59603799742127e-05
-2.50008734777306e-05
-5.93563418109792e-05
-2.17388089006015e-05
-2.61190419870733e-05
-1.73823684815773e-05
-4.57205448646503e-05
-5.83278277757553e-05
-1.00302987295596e-05
-5.92731147609219e-05
-4.94297008274185e-05
-1.76778546520374e-05
-3.48024824819519e-05
-2.81925753142451e-05
-5.10610874336399e-05
-5.23505467848569e-05
-4.48048390950002e-05
-1.89639077803425e-05
-4.26776969928552e-05
-3.23964249441912e-05
-3.7415694670316e-05
-2.45913130289479e-05
-3.49535982057696e-05
-1.27252858964338e-05
-7.22927915348039e-05
-3.20072186102156e-05
-4.30485246585861e-05
-4.35148499886879e-05
-3.87939061622747e-05
-2.88109090668323e-05
-4.81849027400708e-05
-5.03151168256138e-05
2.07065913247346e-05
-2.24436059592463e-05
-3.64066563380459e-05
-5.15603538816824e-05
-4.15416246988033e-05
-3.25121780650857e-05
-3.46394665342556e-05
-3.8878906730622e-05
-7.99244017555683e-05
-3.69077851340207e-05
-6.35297133449261e-05
-5.72435843905116e-05
-1.90973926777822e-05
-4.68099205861562e-05
-3.29171300255452e-05
1.11430564190861e-05
-1.22655272666905e-05
-4.15876821054598e-05
2.56858925021856e-05
-2.31555445752427e-05
-1.7996542544308e-05
-4.55178722144975e-05
-2.91003087524393e-05
-1.06871947119277e-05
-3.92174000299799e-05
-1.92205875165805e-05
-1.80532939575207e-05
-6.09310593408844e-05
-3.01398814833777e-05
-4.76535562818437e-05
-3.65449180367851e-05
-5.02583402099894e-05
-1.58602780957175e-05
-3.00521202284498e-05
-4.64328721680445e-05
-5.3184430888543e-05
-2.05908225892627e-05
-2.36540901210007e-05
-5.647348804737e-05
-5.46717054334075e-05
-3.59503712811486e-05
-1.77910526386803e-05
-2.72023182035678e-05
-3.18807051091632e-05
-4.87604652495116e-05
-1.7470381222691e-05
-2.28456342061049e-05
-2.35617636066414e-05
-4.2617469401923e-05
-4.65355640510605e-05
-3.3470911352347e-05
-3.96900635526218e-05
-3.71944858091664e-05
-6.78934874124118e-05
-4.53379660275685e-05
-3.32957914048674e-05
-5.22460233282455e-05
-2.65782164592326e-05
-5.26790048303277e-05
-4.57959923669384e-05
-3.4450695737301e-05
-6.38153891695574e-05
-3.19075435694255e-05
-2.83879392427486e-05
-2.01237535558584e-05
-4.51093114777515e-05
-1.95996957275659e-05
-5.23199027675192e-05
-5.77654771725872e-05
-1.05503611596623e-05
-4.39659664188062e-05
-1.45492320536109e-05
-2.99301434355199e-05
-4.36440361186475e-05
-2.15314487844359e-05
-6.82148076796495e-05
-3.01546919704574e-05
-2.98699419583081e-05
-5.14174022725175e-05
-3.95942614838937e-05
-4.26221626534176e-05
-4.87980747762535e-05
-4.29870121044795e-05
5.45594424368194e-06
-2.94149511672577e-05
-4.98381257909972e-05
-6.0695492621094e-05
-3.81767023122973e-06
-2.169954963908e-05
-4.1223333410647e-05
-3.78089031578163e-05
-5.82330176927488e-05
-4.81231922519365e-05
-1.47026491736703e-05
-1.55058441153656e-05
-5.39900426790915e-05
-4.38265752698805e-05
-1.14137215139057e-05
-9.51199581406444e-06
-3.45615501577675e-05
-7.96705732203333e-06
-5.24435306269131e-05
-2.14600195494008e-05
-4.32534947104088e-05
-3.21471197288079e-05
-6.4468240150504e-05
-3.84832956623827e-06
-3.98064736302287e-05
-5.52535544904613e-05
-2.08076305740595e-05
-7.01413581051328e-05
-2.48927024576212e-05
-1.62199561038117e-05
-6.63976662499332e-07
-2.34664999379493e-05
-2.37139448323547e-05
-6.00895887100507e-05
-3.9924626728908e-05
-4.73366354609907e-05
-4.52274053639234e-05
-2.40751569813753e-05
-4.35765486383895e-06
-3.09831414789204e-05
-5.83410653036133e-05
-1.56201444055729e-05
-6.72544356959569e-05
-2.03816999899929e-05
-9.33964569836106e-06
-3.99914740295368e-05
-1.33119066742465e-05
-4.60561005279942e-05
-3.20086963217451e-05
-3.3675775521469e-05
-3.93058641571157e-05
-3.21198782137287e-05
-1.52306693096889e-05
-3.11718611215567e-05
7.7909789761266e-06
-3.05581827246648e-05
1.6714260347694e-06
-2.42455961234134e-05
-3.60542784383008e-05
-3.59212772916423e-05
-5.09691313960786e-05
-5.52205549821922e-05
-5.81665930445557e-05
-3.93849653140793e-05
-1.13599759560462e-05
-4.73941643040139e-05
-4.00708505935104e-05
-2.02159474952341e-05
-4.73538814064377e-05
-3.71506519350337e-05
-4.20562137636672e-05
-6.33468628994274e-05
-5.60237661200946e-05
-1.77487552828523e-05
-3.80441397123249e-06
-1.08239850587376e-05
-4.0831901456094e-05
-4.01858835334175e-05
-2.01953131081048e-05
-4.56075547982801e-05
-2.0041456255591e-05
-5.48610111608862e-05
-4.07138544469049e-05
-1.85266784234708e-05
-7.64821004634388e-05
-5.69064925452251e-05
-4.62042733845517e-05
-2.52788512977157e-05
-2.95685039921565e-05
-5.36202127942782e-05
-5.76673365675256e-05
-2.50355770566134e-05
-6.89037502795882e-05
-2.07772667390966e-05
-4.35145516196974e-05
-4.7790583746922e-05
-2.70077593834374e-05
-3.45783969374268e-05
-1.18890482557763e-05
-4.7093091115314e-06
-3.17983717519825e-05
-4.43470618688594e-05
-3.76093898363083e-05
-3.45203699549196e-05
-4.44437340125246e-05
-7.53918331299925e-06
-6.56782257917514e-05
-3.20087260828485e-05
-1.3291535578718e-05
-3.75738475006924e-05
3.1943942124518e-06
-5.86997747730711e-05
1.00058111809608e-06
-4.42404174085196e-05
-1.57740653919072e-05
-1.50161218961197e-06
-2.81627497105534e-05
-6.61054229637543e-05
-1.35176781471121e-05
-4.04056919636365e-05
-1.82307014670902e-05
-1.86618222193762e-05
-4.57531994170367e-05
-3.65896667913806e-05
-1.86424873914218e-05
-5.39999592480009e-05
-3.02334123169492e-05
-6.46389993497796e-05
-2.02151427468122e-05
-1.40165531226483e-05
-3.34791323301251e-05
-5.83120875162045e-05
-4.65379162473959e-05
-5.71826621851237e-05
-5.73662493663465e-05
-3.13158505902586e-05
-1.12374230844386e-05
-2.9051199223801e-05
-2.44910564218345e-05
-6.07244709106594e-06
-1.6558919867032e-05
5.27362889269385e-06
-6.08694251601708e-05
-4.46649349763667e-05
-2.17399807184823e-05
-6.88571449526008e-05
-6.90509341154761e-06
-5.29304899334934e-05
-6.51211321546178e-05
-1.84306792367288e-05
-6.74324923894488e-05
-1.80967665507464e-05
-7.94861530846334e-06
-5.48709002605819e-05
-1.39086650257718e-05
-2.56959100429631e-05
-1.08092701697618e-05
-2.49541868658005e-05
-2.58742298113831e-05
-2.77018344521976e-05
-6.02542254601849e-05
-1.45125979705581e-05
-2.47352028602389e-05
-4.50994235312609e-05
-3.58937839346237e-05
-6.20627304469974e-05
-4.24759914657197e-05
-6.37890833829009e-05
-4.53025578165129e-05
-1.74323919326431e-05
-6.90044602878536e-06
-2.91120118984956e-05
-4.61274695087254e-05
3.45682871600793e-06
-1.88653199071712e-05
-1.78224424933487e-05
-5.69233167386432e-05
-5.68663298478937e-05
-2.23695953304193e-05
-8.01766931882755e-06
-1.54433409274401e-05
-2.45893452931049e-05
-3.65932906347811e-05
-5.0473779650571e-05
-5.00174930420091e-05
-6.31729081780027e-05
-0.000106990804894442
-2.89376300570723e-05
-3.20656579278516e-05
-4.65895596926553e-05
4.05509216998967e-06
-2.11406617795742e-05
-2.22184720056602e-05
-1.80780267912898e-05
-5.16369076658621e-05
-4.14011444766508e-05
-5.30648556503654e-05
-1.46288708154417e-05
-4.57656488526763e-05
-4.99131919472522e-05
