# Supplementary material for: Research on computational propagation and identification of mine microseismic signals based on deep learning
Source: PLoS One. 2025 Oct 22;20(10):e0334641. doi: 10.1371/journal.pone.0334641 (PMC12543183; doi:10.1371/journal.pone.0334641)
Supplement: S8 Data — (ZIP) [file pone.0334641.s008.zip › 000100900002852.xlsx_0.txt_24.txt.txt]

-1.74135760207436e-05
-4.30710816127595e-05
4.49846431692156e-06
-4.95262989417948e-05
-1.29444722753155e-06
-6.31479384204573e-05
-4.9058629559996e-05
-1.09702076974578e-05
-5.71837724379493e-05
-2.58406859767009e-05
-7.13658976100126e-05
-1.25663875219822e-05
-2.08476594420742e-05
-1.6492215577548e-05
-4.11787044739963e-05
-1.6059269411272e-05
-5.772090442833e-05
-2.63381842627179e-05
-1.75589566706032e-05
-7.44554429474314e-05
-4.11962553490545e-05
-3.65352983212371e-05
-3.47945060776953e-06
-4.66560026434719e-05
-1.63014701799431e-05
-3.78152940913301e-05
-3.3755369132496e-05
-5.11375954734778e-05
-8.22315241528836e-05
-3.53148872056987e-05
-3.7523136184072e-05
-2.64770117170796e-05
-6.71769857301206e-05
-1.98698834846638e-05
-9.31128198187007e-06
-4.51536528285602e-05
-2.91578831859037e-05
-3.09008907511594e-05
-3.87461365031733e-05
-4.89090551353469e-05
-3.2385820151968e-05
-3.72814448907109e-05
-2.32140890931459e-05
-2.94236275213304e-05
-2.47038434556783e-05
-3.63646750038972e-05
9.59435459241472e-06
-1.97586598664131e-05
-4.2929497912992e-05
-9.15597327308131e-06
3.78991426653176e-06
-1.99441638092577e-05
-4.39301777841956e-05
-4.69210692829323e-05
-6.011593827093e-05
-3.26438362787301e-05
-2.47275220936929e-06
-3.72217644117752e-05
-2.43721450510159e-05
-6.70959372335993e-05
-2.02901353321327e-05
-4.45072790732463e-06
-3.38981326593969e-05
-2.69612285410519e-05
-2.50334376941951e-05
-4.54440695820393e-05
-6.07969542508826e-05
-6.78227894024792e-05
-6.86534422848295e-05
-3.6300746988666e-05
-5.2075249485072e-05
-4.18724304935651e-05
-2.71692287794785e-05
-4.32350976193089e-05
-6.64883377041682e-05
4.01686110183458e-06
-3.3174079415734e-05
-2.39705989980494e-05
-3.03040593738904e-05
-2.93345938701443e-05
-6.0816348785122e-05
-1.41702233160221e-05
-5.19299376885019e-05
-2.17996491756479e-05
-6.2810293689439e-06
-4.07706372094856e-05
-3.43507532085205e-05
-2.99131599143114e-05
-5.70608639021528e-05
-2.03926585763115e-05
-6.37923950030892e-07
-2.60204394668813e-05
9.66925334982366e-06
-3.54383120330062e-05
-2.24883955322809e-05
-2.88757779088694e-05
-4.52416170776168e-05
-2.35309255058652e-05
-1.85419933614003e-05
-3.85482566401963e-05
-2.30116988117185e-05
-2.81378338902885e-05
3.07341420740132e-06
-2.82108887519166e-05
-3.14927613944723e-05
-6.46940480885386e-05
-2.85726674707993e-05
-2.54531653499681e-05
-3.40823889156423e-05
-1.90557967790976e-05
-4.36709222708403e-05
-4.21772112978447e-05
-5.7258185105481e-05
-1.78939271839731e-05
-2.42414157038537e-05
4.16956999521327e-06
-2.53075576134375e-05
-5.23935005937067e-07
-1.14562056216203e-05
-6.97189959283701e-05
4.13015401591641e-07
-1.42638469569081e-05
-2.82109506179231e-05
-2.12010578890435e-05
-6.72282277566832e-05
-2.84725320314052e-06
-1.96965779194323e-05
-4.87794502471467e-05
-3.3498410348783e-05
-4.31648293183156e-05
-2.95097258697874e-05
-2.44973818993728e-05
-4.73636844948324e-05
-4.09319208196161e-05
-3.13764488727311e-05
-3.80177154590465e-05
-1.48827014929892e-05
-4.49479218334423e-07
-3.4478789718975e-05
-4.20652166281109e-05
-2.83477368925015e-05
-6.62532298676839e-06
-4.57513607114561e-05
-1.34101922028417e-05
-1.06153484035033e-05
-5.21514851434815e-05
-3.72661594441411e-05
-2.70061733264108e-05
-3.87668236941266e-05
-4.54626654767993e-05
-4.36341205915912e-05
-3.01456808037924e-05
-1.32349239655948e-05
-5.29415738833703e-05
-3.25008150085311e-05
-3.78059549493937e-05
-3.64247668930302e-05
-1.27864516895921e-05
-1.52111837461708e-05
-5.81695531060279e-05
-5.54780933757132e-05
-3.52026251373586e-05
-4.39261590052558e-05
-1.06965860935583e-05
-1.4303313576652e-05
-5.1752099598789e-07
-8.06295282409904e-05
-4.11017046528353e-05
-4.76355575934091e-05
-5.33459172095132e-05
-3.18051534234775e-05
-4.84805205116739e-05
4.92675518117504e-06
-1.94467920571396e-05
-4.0828657867543e-05
1.01186855397049e-05
-6.10222676996398e-05
-4.11886124821234e-05
-1.4390954504909e-05
-4.26192829121313e-05
-4.3536557864201e-05
-8.77326763570366e-06
-2.28712540909372e-05
-3.0412102809579e-05
-4.17322153919736e-05
-3.18804994480598e-05
-3.75557436252706e-05
-1.85665920929442e-05
-8.65197152349407e-06
-4.53440922901661e-05
-1.50749019507716e-05
-1.7641344977966e-05
-1.39599244237217e-05
-4.13523337650404e-06
4.72466238274779e-07
-2.46960033510377e-05
-5.01382145037548e-05
-4.83325454500039e-05
-4.43912101955238e-06
-2.76405005503394e-05
-2.99557443412689e-05
-1.57203752933166e-05
-4.09603646423735e-05
-4.28229131362317e-05
-4.47494525313355e-05
-5.88437151830638e-05
-2.15236018933225e-05
-4.55982738464848e-05
-1.12269378399392e-05
-4.3120574361505e-05
-2.52974413235592e-05
-3.27574874632349e-05
-2.49272989230241e-05
-2.39675481425566e-05
-3.77895423985056e-05
-6.93761119142465e-05
-3.89989530880806e-05
-4.64017177471283e-05
-6.0557268577932e-05
-4.99742378776018e-05
-4.58718487260608e-05
-2.78262245082998e-05
-1.20148071242269e-05
-4.36955709667473e-05
-1.53706186421565e-05
-4.5624070915559e-05
-3.54667337396706e-05
-1.31007130228625e-05
-7.90442307723062e-05
-3.75910791581158e-05
-2.53188255188381e-05
-3.66793559695694e-06
-6.36167838447785e-05
-5.95991507766245e-05
-3.06613895211993e-06
-2.8680960101099e-05
-1.58835365206337e-05
-3.18774097544409e-05
-6.23873466733531e-05
-1.11708592530999e-05
-6.63768979452493e-05
-3.46542160006466e-05
-4.26768495618531e-05
-2.40748445072328e-05
-2.09464203004981e-05
-2.69598835617642e-05
-1.3607805136403e-05
-2.42668390827272e-05
-1.5226766954938e-06
-6.24809373283288e-05
-3.31994896826111e-05
-2.62407029881658e-05
-3.45604219880573e-05
-1.66310745571725e-05
-6.24767255996562e-05
-8.16020512909943e-05
-2.65568133833013e-05
6.51214409833195e-06
-2.19674839969831e-05
-1.79103497776874e-06
-1.71298808723831e-05
-1.39998182239561e-05
-7.10403453422903e-05
-1.55880226467622e-05
-5.54016815526941e-05
-5.44333229573251e-05
-5.63011109785829e-05
-1.86041558096959e-05
-4.61322294702346e-05
-3.58895381958331e-05
-2.04874004312869e-05
-1.62352110526085e-05
-5.81388741377816e-05
-3.09200552721644e-06
-1.51425144032602e-05
2.66008476648861e-06
-1.79103745457236e-05
-1.53822154071113e-05
-2.89565579798529e-05
-3.67559519864069e-05
-1.82307483214854e-05
-2.79527563206325e-05
-4.60447940238332e-05
-3.77044365554117e-05
-6.45354930542332e-06
-7.89779742306905e-06
-5.8940344766809e-05
-3.79814870466666e-05
-3.00580208064029e-05
-5.56166427382058e-05
-4.5515118940851e-05
-5.10102802341197e-05
-1.16261407605799e-05
-5.26272367401374e-05
-6.36748492062586e-05
-5.66693453495302e-05
-4.20686980569788e-05
-4.00824547866283e-05
-4.44045194104413e-05
-5.41062373910859e-05
-3.98147303857352e-05
-8.78508918114229e-05
-6.53858293382609e-05
-4.72016420718442e-05
-4.49624142396846e-05
-2.36605847781472e-05
-6.06805752470188e-05
-4.02363382743052e-05
-5.8760120726094e-05
-5.4523796203737e-05
-4.25642374408831e-05
2.76981758061897e-06
-4.9186649520703e-05
-4.84235122949403e-05
-7.01943783991723e-05
-2.3054210943283e-06
-1.48302560145104e-05
-3.65089960186198e-05
-4.97528221039108e-05
-2.18399971124288e-05
-3.02235262443035e-05
-3.77903676015128e-05
-8.12343298693877e-06
-3.67925574058884e-05
-2.90694594012944e-05
-3.65892550070389e-05
-3.21696475658927e-05
-4.05989445193295e-05
-1.45016140101077e-06
-4.91022536326982e-05
-3.8564594630987e-05
-2.09722016397026e-05
-2.0682184314487e-05
-1.41770422727747e-05
-2.4065304145296e-05
-1.33831432556062e-05
-1.50373339789725e-05
-1.3093132393503e-05
-1.97577159596519e-05
-3.81197997999128e-05
-2.17738939647527e-05
-5.03123471262639e-05
-4.48083488524359e-05
-3.846898183905e-05
-6.61523653282334e-05
-9.67550217804289e-06
-4.1116395437285e-05
-2.97146458635715e-05
-3.28594755701939e-05
-4.07599694090025e-05
-4.07500870603298e-05
-6.31196834785495e-05
-2.97817973985756e-05
-2.97463149018416e-05
-2.71495722856709e-05
-2.34700426097626e-05
-4.42898573343191e-05
-1.05489358324577e-05
-3.52120685796897e-05
-2.80965516941242e-05
-4.77727897301472e-05
-3.07466223146809e-05
-1.03085105975917e-05
-5.4098494877366e-05
-4.52530209721638e-05
-1.71332730255793e-05
-4.44054164039155e-05
-8.85356269014481e-06
-1.79398339286092e-05
6.91365410695918e-06
-2.12319728362599e-05
-6.65628063755451e-06
-3.26491860567987e-05
-4.50862843320047e-05
-5.62552677714657e-05
-4.48970154078975e-05
-2.16883093204508e-05
-3.946720933946e-05
-5.00970771535997e-05
1.48731587916687e-06
-5.26741192108168e-05
-2.82139976065113e-05
-3.34228311778972e-05
-3.12891797181755e-05
-1.2478967517487e-05
-4.46694492533026e-05
-3.22853598562813e-05
-3.45029528825334e-05
-4.49113698838736e-05
-2.2036115028172e-05
-1.99157601282793e-05
-4.00830328457427e-05
-5.81037286004976e-05
-4.03922170765653e-05
-4.5263929046625e-05
-4.76131903833967e-05
-2.15869351248412e-05
-3.2356144739156e-05
-4.35344728566872e-05
-5.58373470446417e-05
-2.05440959337365e-05
-3.17548801677227e-05
-6.70886182515187e-05
-5.09951288714187e-05
-1.95969859334102e-05
-1.30152381345139e-05
-2.63692886356583e-05
-4.34708763418157e-05
-3.4615838813939e-05
-8.50666636479393e-06
-3.16608238472303e-05
-9.27154294765673e-06
-1.61696227794075e-05
-3.9154532901419e-05
-2.69156835802328e-05
-2.19354190678023e-05
-3.65536186440033e-06
-2.69530613185028e-05
-2.9232150320223e-05
-2.92021957953932e-05
-2.5969557127228e-05
-5.71110941327736e-05
-5.68540910238719e-05
-5.62150182875755e-05
-4.73347144561572e-05
-9.21552219047852e-06
-1.18456523005213e-05
-3.30542865276334e-05
-3.67088609126213e-05
-5.01300160923035e-06
-4.45301603994143e-05
-4.16739563108478e-06
-4.29112559882167e-05
-3.49509173186729e-05
-5.0816558578723e-05
-4.20544163394571e-05
-6.62148217479325e-05
-3.9817494062594e-05
-2.67680392873527e-05
-3.58156069846512e-05
-7.01317557854271e-05
-3.67480140404076e-05
-1.86514780154876e-05
-3.97016763513499e-05
-5.5445264427505e-05
-3.00915669122918e-05
-5.948719560312e-05
-7.26077377608621e-05
-3.02284621681044e-05
-5.07808017888667e-05
-6.4440115291715e-06
-2.41967904803312e-05
-1.94187737219674e-05
-3.52317781370262e-05
3.97823014796589e-06
-6.40020873635023e-05
-7.80850746448441e-05
-3.87120615317329e-06
-3.40405374791203e-05
-2.69562369792364e-06
-2.7790068880845e-05
-6.61761497867295e-05
7.85572521779815e-07
-5.65962618074766e-05
-2.42019746532685e-06
-3.47998245024811e-05
-1.52211865904188e-05
-8.18199184599218e-05
-3.26621168950103e-05
-2.44815721354111e-05
-4.50519101645607e-05
-4.35686587498463e-05
-2.22900765251544e-05
-1.85623869305113e-05
-2.00931910941489e-05
-3.68726770704036e-05
-2.34386456021949e-05
-1.00672681557282e-05
-1.55148751247706e-05
-5.06690556303089e-05
-3.75848803671127e-05
-2.25565831537376e-05
-5.30140933520662e-05
-6.10714481369984e-05
-2.63875302987475e-05
-4.1807445246825e-05
-5.05513080756119e-05
-2.09595487667542e-05
-1.09511104404385e-05
-3.31669208542081e-05
-1.80079261675692e-05
-4.26622212672166e-05
2.78163617978589e-06
-4.84228465078184e-05
-1.85904469298961e-05
-6.39974122011521e-06
-1.64081302373132e-05
-7.17550234882693e-05
1.01626496288672e-06
-4.83807945222244e-05
-3.75128861432049e-05
1.46363643478347e-06
-2.55512109724859e-05
-6.17880258118945e-05
3.26106978632203e-06
-2.82394265165404e-05
-3.15777909264143e-05
-3.45234925020852e-06
-4.790529440807e-05
-1.73011821855349e-05
-2.42132725239596e-05
-1.26061760143518e-05
-4.52872703562251e-05
9.02559814544705e-06
-3.5927653718779e-05
-5.04218376799178e-05
-2.44570145603284e-05
-1.22500938442721e-05
-3.88473183999045e-05
-4.2590175437967e-05
-4.40254892014079e-05
-9.29689535492665e-06
-1.97408977794642e-05
-4.04195983847052e-05
-3.27434110422207e-05
-1.67368850505561e-05
-3.29579932467819e-05
-5.01261826150249e-05
-1.96440624276238e-05
-1.6127145808615e-05
-5.67285712890381e-05
-2.56112502880026e-05
-1.81194452321769e-05
1.06112903534144e-05
-4.83918118804976e-05
-2.45180609030018e-05
-5.10816452649072e-05
-3.78859852493459e-05
-4.19336775640603e-05
-3.63696120411774e-05
-6.1145529087635e-05
-2.75472971652589e-05
-3.28313385581119e-05
-2.48864378593431e-05
-3.09154002792608e-05
-4.48626361427511e-05
-4.7629631413083e-05
-3.30116944989563e-05
-2.71134938083248e-05
-4.16715485284993e-05
-6.1944830215719e-05
-7.15899521471014e-06
-3.63108629816303e-05
-4.90361537135558e-05
-2.45874224055369e-05
-6.02910196694502e-05
-4.42245736735568e-05
-4.53815237780808e-05
-4.12483856724403e-05
-4.93965089609542e-05
-3.07683292297535e-05
-5.14533171364372e-06
-1.80246389771189e-05
-5.91079943465609e-05
-5.79344218062956e-05
-4.65088690984947e-05
-2.5972638270377e-05
-6.21099742360608e-05
-3.50374537481718e-05
-5.18245784800426e-05
-2.91590481200482e-05
-2.52711987000862e-05
-5.20393767634588e-05
-6.27457002280261e-05
-5.06546082916962e-05
-6.63270962461832e-06
-1.86790555850809e-06
-2.23910748310194e-05
-6.86930735106348e-06
-2.71025110135882e-05
-3.03765612488302e-05
-8.45108034332175e-06
-2.74947050146935e-05
-1.85757871112625e-05
-2.02203068045021e-05
-7.21168612788462e-05
-2.4511271520547e-05
-3.93628879662993e-05
-2.68100970787594e-05
-3.01501868647231e-05
-5.09899843888642e-05
-1.42826392957173e-05
-1.58527333962067e-05
-2.24611904901102e-05
-4.77503501183249e-05
-2.66783944295185e-05
-7.63985287650516e-06
-4.92090451635527e-05
-2.5952297011824e-05
-4.26966808546575e-05
-2.66180279663787e-05
-5.80491003853848e-05
-4.0898843732226e-05
-1.35463492418542e-05
-9.12152591657321e-06
-3.67903419813871e-05
-1.18707149464526e-05
-4.01779254763864e-05
-2.53682286485385e-05
-1.50709551754962e-05
-3.27867239177154e-05
-6.0236697425193e-05
-3.58832287813212e-05
-2.2462964403717e-05
1.30777614616318e-05
-3.43984466814834e-05
-3.26105792108396e-05
-8.96069990271294e-05
-4.18276919843372e-05
-6.36726580759826e-05
-6.45870878005621e-05
-3.50901521771093e-05
-3.69492697635666e-05
-3.77431889833883e-05
-2.85959382020172e-05
-4.26587189212361e-05
-3.42617073361622e-05
-3.41040670065363e-05
-4.70707995117138e-05
-3.76005527010431e-05
-5.37852098451504e-05
-2.56021398617521e-05
-4.6542916986168e-05
-2.19611159695249e-05
-5.37922910607086e-05
-4.99310027593206e-05
-6.88825965570631e-05
-2.88663115845419e-05
-1.7748562855384e-05
-2.33300320056587e-05
-4.93184681262208e-05
-1.99371940693276e-05
-3.23336423213005e-05
-3.91792517342148e-05
-4.29946128960439e-05
-4.89311162949426e-05
-6.1525508428315e-05
-3.44797124300596e-05
-3.14565864361003e-05
-6.13077595873736e-05
-3.06965327810536e-05
-2.12824169094712e-05
-5.93443716121991e-05
-3.13984165548177e-05
-5.77168935488381e-06
-3.86088154372738e-05
-5.08901396882023e-05
-3.82576946222112e-05
-3.06368282827708e-05
-4.08607789336951e-05
-4.81594934715038e-05
9.80882041752228e-06
-3.9451215564614e-05
-1.68857335332497e-05
-1.39407801759203e-05
-2.02668806346881e-05
-8.3282003084539e-06
-6.33223527753392e-05
-7.05820208774531e-05
-1.53925676573356e-05
-1.50562777432693e-05
-2.72814132865489e-05
-2.22448222628272e-05
-5.29905023147285e-05
-1.86748434933228e-05
-5.19940480834054e-05
-4.9921920663354e-05
-5.72589494946064e-05
-6.42973522705195e-05
-4.39752021599004e-05
-4.94368143373162e-05
-2.08389019098132e-05
-3.73993107208177e-05
-4.07973495551928e-05
-6.62516462977002e-05
-2.98928583912486e-05
-3.59250264103301e-05
-4.21744479840253e-06
-2.89807598680536e-05
-4.04190308843533e-05
-3.87329436200756e-05
-2.85672027930747e-05
-1.15190529014025e-05
-5.81167213157454e-05
-3.36295852693436e-05
-5.6860362843231e-05
-2.03375924183833e-05
-4.25279246573262e-05
-6.44923953087452e-05
-2.31013544218277e-05
-3.46371067986487e-05
-3.9627592946803e-05
-1.47380097728885e-05
-5.58634850842128e-05
-2.98221969328649e-05
-3.1947885297813e-05
2.84869643933547e-06
-5.85479286919799e-05
-2.72953356471981e-05
-2.1791297317405e-05
-2.95484646069891e-05
-3.91599484098342e-05
-2.38829480982319e-05
-4.08150499664926e-05
-2.2238627719946e-05
-5.61775358980647e-05
-1.6377097147318e-05
-5.74875193200266e-05
-3.84127691772387e-05
-4.75681812091557e-05
-2.42283739162596e-05
-2.94477140739027e-05
-4.56452785446068e-05
-8.24164819623535e-06
-1.35854329306369e-05
-3.96793802440555e-05
-5.15145712892807e-05
-5.00688315096828e-05
-4.30882661503779e-05
-4.87775727142513e-05
-4.08721620573667e-05
-5.24231672864301e-05
-5.83884878990449e-05
-2.95515877288253e-05
-7.81378401201024e-06
-4.9328494216748e-05
-3.93821770930932e-05
1.20546454132298e-05
-2.93478167396307e-05
-4.03088971703217e-05
-3.96616120583851e-05
-5.73563048718323e-05
-6.28550178306444e-05
-1.05512617855335e-05
-5.25924464986546e-05
-1.66735256892101e-06
-2.44434212835022e-05
5.07991468245549e-06
-1.74361399417668e-05
-3.13899935148783e-05
-1.14717327435641e-05
-1.50974612166716e-05
-5.2404750614975e-05
-6.9137456561857e-05
-5.05524342145082e-05
-3.26065602083671e-05
-5.23476988350186e-05
-4.86524193600201e-05
-2.64138823345923e-05
-3.40461238593695e-05
-4.9145088244602e-05
-1.86561049805503e-05
-1.52845413743138e-05
-2.89439164349414e-05
-5.06080086057194e-05
-2.71608279687431e-05
-2.84534404786365e-05
1.883375351497e-06
3.19551429663533e-05
-5.0315979857511e-05
-2.12365238761656e-05
-3.65868314019787e-05
-1.80909278403348e-05
-2.49415898709451e-05
-2.85528453274223e-05
-2.33923749003066e-05
-3.5158980984472e-05
-2.24392581736594e-05
-5.24324038533838e-05
-5.55126876543943e-05
-2.20368725438975e-05
-3.12050500746729e-05
-2.81539155556951e-05
-4.34173177826307e-05
-2.90882462458365e-05
-3.76666303410095e-05
-4.87202023111423e-05
-9.17279885764292e-06
-4.11841616078718e-05
-2.81248545450571e-05
-7.39239146704845e-05
-4.92426563489453e-05
-2.17598516290321e-05
-2.37119439144279e-05
-4.96296296858081e-05
-2.56945474132856e-05
1.26256011377664e-06
-2.88481471513391e-05
-6.85177871830466e-05
-6.54838347379936e-05
-2.07469134737457e-05
-3.15979098512675e-05
-4.77442300429746e-05
-6.64368651908281e-06
-2.19022319259282e-05
-5.12230829719139e-05
-2.56356689649492e-05
-4.11814340503612e-05
-4.05723320431026e-05
6.8375963711661e-06
-4.70889195651546e-05
-3.55838110225983e-05
-2.72327392814533e-05
-1.47010245752009e-05
-3.89744220512299e-05
-2.90736811990328e-05
-3.18748808395117e-05
-1.49634786312565e-05
-1.38440522396099e-05
-3.95148534434304e-05
-3.77410577447034e-05
-2.97917177405816e-05
-3.83756638744591e-05
-3.49685126082448e-05
-3.92644524891698e-05
-7.1295328281409e-05
-3.04954918018926e-05
-5.32868821249108e-06
-5.79476797291471e-05
-2.41432141604027e-05
-2.38813050866568e-05
-5.91093068841203e-05
-5.51237250127746e-05
-2.82718195752604e-05
-5.36940483424367e-05
3.78065017803914e-08
-1.59363917851127e-05
-2.51309383377718e-05
-2.9120841899815e-05
-2.3262852542601e-05
-3.37430745174787e-05
-3.01696351353839e-05
-4.53478681523734e-05
-4.28310951771507e-05
-1.03604116729335e-05
-5.46847071785162e-05
-2.63555089252369e-05
-2.31629921814673e-05
-4.38178022911034e-05
-4.77493221398483e-05
-3.21526332582684e-05
-3.06964116902137e-05
-4.32123351973255e-05
-2.06003206854498e-05
-2.39294323805291e-05
-2.60280108322055e-05
-3.77933496108022e-05
-4.67490314281145e-05
-3.69941788107985e-05
-3.27480343772183e-07
-1.38664708492981e-05
-4.05349839530834e-05
1.42014872496813e-05
-4.84956460067951e-05
-2.39302784377164e-05
-1.77085267988455e-05
-5.36564384165758e-05
-4.3662698518143e-05
-1.88934710767156e-05
-3.95795547988222e-05
-3.37056573517259e-05
-2.80720260040758e-05
-4.58749010604006e-05
-6.29525300153641e-05
-4.00104176814146e-05
-5.23417520025326e-05
-6.57052366898456e-05
-2.45034284561753e-05
-4.23174487957734e-05
-1.51540548435938e-05
-8.53589971816399e-06
-1.33202825562142e-06
-1.22361738655012e-05
-1.72945363280835e-05
-3.09313175544581e-05
-4.209415755162e-05
-5.28279339339719e-05
-3.81069089694386e-05
-3.27382059568421e-05
-2.43961362711561e-05
-2.00142681834493e-05
-6.08401166890978e-05
-4.3972244243779e-05
-2.91523746491593e-05
-4.53737361838941e-05
-5.05042119013594e-05
-1.02782076389273e-05
-3.18277410913683e-05
6.85493861647997e-06
-9.07954138926037e-07
-2.74867658198814e-05
-4.89069031794351e-05
1.77251566523967e-05
-2.13732059802252e-05
-2.17056262373522e-05
-5.45020877316057e-05
-5.56545048002546e-05
-3.57303619323083e-05
-3.4576600122056e-05
-3.89712072913519e-05
-5.7739884877843e-05
-3.10035959719427e-05
-4.73962862570782e-05
-3.31615574031647e-05
-3.78249319594568e-05
-1.58563548677332e-05
-7.16795431518083e-05
-2.31226036380431e-05
-2.1469691708806e-05
-4.265630126313e-05
-4.36991657008953e-05
-4.39545445114711e-05
-4.43267231415771e-05
-1.65113773982773e-05
-4.29893870386842e-05
-2.72068707316655e-05
-5.01575653544941e-05
-3.55347619505355e-05
-4.64674630323096e-05
-6.89803904916359e-06
-4.10769505552226e-05
-6.82024596445222e-05
-2.6234235305329e-05
-2.82061780988353e-05
-2.22414303090291e-05
-2.22394638582048e-05
-3.66038981439096e-05
-2.02992491841498e-05
-6.49346554138764e-05
-2.52051683872342e-05
-3.66207661168906e-05
-3.84383596157955e-05
-5.54529873676514e-05
-3.46295446244027e-05
4.3060744521087e-06
-2.92762683793449e-05
-5.77099329371573e-05
-3.83500028021764e-05
-3.25964666778409e-05
-3.04465372961656e-05
-5.91602192105182e-05
-3.79359462790952e-05
-3.60442563437289e-05
-1.22858941984708e-05
-3.48412345934085e-05
-3.53032775824179e-05
-1.4455686614845e-05
-8.98665964363829e-06
-3.71217200902731e-07
-9.96663149950879e-06
-4.72479270937505e-05
-1.12664958865088e-06
-1.83893022813664e-05
1.74516067129504e-05
-8.51925368405599e-05
-1.26553594711608e-05
-5.8561545458334e-05
-4.26230605017731e-05
-7.11509364491536e-05
-5.52241159005002e-05
-5.47168911688289e-05
-2.05136025655644e-05
-2.16674106556423e-05
-3.5990680672356e-05
-3.06751702902266e-05
-4.69143219947683e-05
-1.66155629244856e-05
-5.57699966471386e-06
-5.279326843569e-05
-2.18774531202357e-05
-6.67958387238498e-05
-2.71998945706117e-05
-2.92383101168513e-05
-6.62570723649912e-05
-4.02969395731358e-05
-5.86391851159983e-05
-2.98589126429335e-05
-4.98529088120443e-05
-2.28174124923913e-05
-4.49539357782145e-06
-4.45718339172704e-05
-3.01064816703044e-05
1.03301233670974e-05
-1.47690412668098e-05
-3.10804339445736e-05
-1.92814692122208e-05
-1.95398753825204e-05
-5.76982322013198e-06
-3.16957611320258e-05
-1.41188285023316e-05
-3.62716918087789e-05
-4.28795790470451e-05
-1.8118366414778e-05
-4.89915360629288e-05
-4.48847546608444e-05
-1.24801463211271e-05
-6.00056847105814e-05
-6.90905372334103e-05
-2.51803148038946e-05
-3.56303503135031e-05
-3.08957760615161e-05
-4.93342505803359e-05
3.82425453298299e-06
-3.87526778717158e-05
-3.04164890903226e-05
-2.75779298589602e-05
-3.16212400293618e-05
-1.15037048790566e-05
-1.61581355578757e-05
-4.39699245338625e-05
-5.36815591466023e-05
-1.88323554234816e-05
-4.99552232323246e-05
-2.55072712568565e-05
-5.89220776371365e-05
-4.5778110817173e-05
-2.63552142702276e-05
-5.07012214221777e-05
-2.05812624862285e-05
-1.26197953903107e-05
-5.71519161584731e-05
-5.80975087787284e-05
-2.53354380919965e-06
-2.2005303752485e-05
-2.4489900870869e-05
-2.28359859667376e-05
-2.78285297711263e-05
-2.23799404143727e-05
-3.35067610384847e-05
-1.57732214743456e-05
-2.90174666899817e-05
-1.65106348485912e-05
-2.17019254773371e-05
-1.42536346282545e-05
-2.44052101765619e-05
-5.792982034256e-05
-5.24863748947434e-05
-2.45412698062768e-05
-2.69739817994036e-05
-3.28662864726219e-05
-4.32704130587312e-05
-3.41055791295224e-05
-3.40627272795701e-05
-1.56695550768136e-05
-2.06234775736712e-05
-6.32634595039795e-05
-3.50214598002654e-05
-4.23346694502738e-05
-3.05486101818342e-05
-6.17637181153384e-05
-4.4981354265126e-05
-8.3238334328359e-06
-2.11936538716095e-05
-6.12431808261179e-05
-2.40822267842771e-05
-5.26790601904636e-05
-1.5434002230162e-05
-3.49088882409545e-05
-2.90229504716665e-05
-5.21783477493353e-05
-2.9116331531877e-05
-4.12315191806693e-05
-1.56264074486614e-05
-7.27810832329471e-06
-1.56661070388198e-05
-2.23564993045713e-05
-5.59824538121917e-06
-4.59520310108639e-05
-5.7108081331532e-05
-3.15466217193551e-05
-3.21974499533875e-05
-5.92888208598271e-05
-7.25399024211533e-06
-4.08423682109282e-05
-9.18469016151292e-06
-1.45965045200016e-05
-1.47620123067702e-05
-2.20232004804263e-05
-4.74359347927799e-05
-2.25157075596618e-05
-3.32106155304657e-05
-1.46053499452289e-05
-2.3104453590245e-05
-1.28671013787256e-05
-2.65369707312358e-05
-3.25250663843882e-05
-3.14381178154436e-05
-3.98347306477953e-05
-5.75768548197176e-05
-2.62911232402951e-05
-3.16347089257222e-05
-6.59765538247564e-05
-6.67905231180591e-05
-4.01969476555107e-05
-6.12789318719405e-05
-7.66237802459396e-05
-2.5492941216747e-05
-1.35155369986355e-05
-1.50299534588893e-05
-3.71081064424546e-05
-2.27418769618727e-05
-4.05692555748032e-05
-6.52801288665505e-05
-2.97281274197183e-05
-6.06520364478483e-05
-3.86454542210802e-05
-7.20664286426673e-05
-6.15449153649749e-05
-7.64705978350546e-05
-4.54037930186066e-05
-9.19364875018214e-06
-5.06155361036412e-05
-1.20098709824577e-05
-5.46845097048201e-05
-2.743436486015e-05
-1.63717968291747e-05
-4.28217836531383e-06
-1.69222417720302e-05
-3.76033032634237e-05
-4.08408623637519e-05
-4.20369123206616e-05
-2.94629109378729e-05
-4.06912327455102e-05
2.97439941768184e-06
-9.91059932519041e-06
-3.13072131903098e-05
-1.75128260356614e-06
-3.42860941692004e-05
-3.86409339502266e-05
-4.18077753846148e-05
-2.3671195760575e-05
-2.38292668606504e-05
-1.87849144458647e-05
-4.00276843312465e-05
-2.4787588043708e-05
-4.71579573665957e-05
-4.35830062494125e-05
-5.04327839801187e-05
-1.19467454852419e-05
-2.1940334557705e-05
-4.47891817425606e-05
-1.84445511534055e-05
-1.90327680704931e-05
-2.029991156394e-05
-2.50338465659313e-05
-5.642896974504e-05
4.1910522796562e-06
-2.47705001092266e-05
-3.4101541772168e-05
-4.65429480915706e-05
-5.1065573199721e-05
-3.38966387994828e-05
-4.47048631039544e-05
-3.35138572049375e-05
-1.7297004807403e-05
-4.42147311914404e-05
-3.34299043559117e-05
-7.70160727553204e-05
-1.68682725497761e-05
-6.46191604972319e-05
-5.85935478032649e-05
-3.08142651427068e-05
-1.6636170377429e-05
-6.01136830442439e-05
-1.75807968842638e-05
-5.12803188098101e-05
8.34527463912805e-06
-3.25642609273882e-05
-3.9171512988645e-05
-2.49532778428849e-05
-9.29517730669549e-06
-4.02930935546334e-05
6.11936449876326e-06
-3.92692543170299e-06
-2.39718895645813e-05
-6.46746951232633e-06
-3.74680972087652e-05
1.12639743232793e-05
-3.98154166272525e-05
-3.93331352135796e-05
-4.99245032916157e-05
-2.03607550313779e-05
-1.3722774464361e-05
-3.61279306212353e-05
-4.49729282923878e-05
-5.48415600539101e-05
-4.1419331075911e-05
-4.37929104506998e-05
-3.91811349171152e-05
-4.20253085850979e-05
-8.59327644583959e-05
-2.60288364282383e-05
-1.76559451592635e-05
-6.22524281743693e-05
-4.67385453107444e-05
-3.0711333612743e-05
-9.53638639930137e-06
-7.30166478019543e-05
-1.05625972030932e-05
-1.79712281098687e-05
-4.74259249317111e-05
-4.07889288649409e-05
-1.74059787049108e-05
-3.74406797392938e-05
-4.39524411416795e-05
-4.09700104706263e-05
-1.97011704018345e-05
-3.11564852947781e-05
1.11116834751022e-05
-6.0767323823969e-05
-4.18988123473961e-05
-4.39213420431715e-05
-7.21719820900184e-05
-2.89957142896123e-05
-5.07940196138214e-05
-8.09717005371838e-05
-3.00074652252489e-05
-3.71426078920827e-05
-5.02884964234711e-05
-5.51227206561251e-05
-5.228546804865e-05
-4.11455165939565e-05
-1.52575552680485e-05
-5.24627082489715e-05
-1.34137935035322e-06
-3.25145598885384e-05
-5.95362603187432e-05
-9.34851641058254e-06
-5.04797213418304e-05
-1.69302788071042e-05
-4.50128224847892e-05
-1.29594837001549e-05
-5.51825769176455e-05
-2.98949587033697e-05
-7.08605389820176e-05
-3.83727634011488e-05
-1.12607589370035e-05
-2.10372043092264e-05
-2.49188618940202e-05
-2.06817262171188e-05
-2.37760502188571e-05
-1.662991735644e-05
-1.79185233873594e-05
-4.17774605911069e-05
-6.94071077156148e-05
-5.71042311089825e-05
-5.0076633692579e-06
-2.55028389615211e-05
-5.23663419425628e-05
-2.22307423953167e-05
-8.71390034795444e-06
-2.35244554091257e-05
-6.42123663820726e-05
-5.70854021740007e-05
-3.22825097259787e-05
-2.23372145848351e-05
-4.01125909839531e-05
-3.64775017378152e-05
-1.89614354542065e-05
9.58285554508621e-07
-4.42409260445619e-05
-4.32541985096669e-05
-3.19122000970355e-05
-2.45249353591369e-05
-3.57082467152221e-05
-3.87786651864178e-05
-2.49252270454356e-05
6.2466807992176e-06
-4.36808873109605e-05
-2.04270532370869e-05
-3.51682222622784e-05
-4.52676193633536e-05
-4.0827899291249e-05
-2.04047028999292e-05
-3.54857164653039e-05
-1.59666303430915e-05
-6.77490576979012e-05
-4.01521095857634e-05
-6.94143246076232e-05
-1.49692113459282e-05
-1.97317629528279e-05
-8.25263796101529e-06
-2.58886780930142e-05
-7.10838655413375e-05
-1.80884657071876e-05
-3.63506638261915e-05
-5.84218333266971e-05
-3.25225485876954e-05
-4.40411873436142e-05
-7.35110935101133e-06
-2.87602392511406e-05
-3.94149761682111e-05
-1.87001170511746e-05
-4.9329307662554e-05
-3.58748715906395e-05
-5.39293396990078e-05
-5.27630220949395e-05
-3.40392482887518e-05
-3.1544739195704e-05
-2.24766917213691e-05
-2.12331284770505e-05
-5.86227621983353e-05
-5.01772707025919e-05
-1.09634102496371e-05
-8.96836804655775e-06
-1.12065027813384e-05
-2.04495742490183e-05
-4.17328244304512e-05
-3.79784223470069e-05
-4.0349432086051e-05
-5.60582304046715e-05
-3.55544014828205e-05
-6.37630151632526e-05
-2.255496972478e-05
-1.43528794926381e-05
-4.07354100528945e-05
-1.26927013182439e-05
-7.69912373265802e-05
-3.43368941527706e-05
-4.3276052052668e-05
-5.57417657570614e-05
-5.39531865869729e-05
-4.73148853431592e-05
-2.32892156784049e-05
-3.63898550143438e-05
-3.24130765986925e-05
-1.52322275787902e-05
-2.17986886169379e-05
-3.67977179793905e-05
-4.48995461244389e-05
-7.97517065920078e-05
-2.72536284916368e-05
-4.41945039767917e-05
-3.91658822051908e-05
-6.20218914662537e-05
-1.04750615385582e-05
-5.813535086305e-05
-5.86191873726265e-05
-3.97895697239913e-06
-7.83055781170883e-06
-3.71636802209546e-05
-3.74032549948398e-05
-1.846137354625e-05
-3.79380527909028e-05
-3.17165395888774e-05
-2.47754341546001e-05
-2.4620990827604e-05
-4.57156530799318e-05
-1.60467508071408e-05
-3.77412337551364e-05
-4.96340460431111e-05
-3.83023979700911e-05
-4.17520598739627e-05
-5.19107560398099e-05
-5.25770676506588e-05
-2.81111867120603e-05
-6.64079439264933e-05
-5.04875449095715e-05
-6.72931003328783e-05
-2.14203306012828e-05
-3.11575509852767e-05
-3.8000281732193e-05
-1.325707268425e-05
-1.0619526638262e-05
-1.22767579942797e-05
-5.61087563813531e-05
-7.79936972742871e-05
-5.19481953916885e-05
-2.95905310590769e-05
-4.43752253597719e-05
-1.70953445586321e-05
-4.93007927881593e-05
-4.88733174258656e-05
-7.30072075020803e-05
-2.09874900644773e-05
-1.12463666158494e-06
1.75959716183687e-06
-2.1507198705487e-05
-9.2993604291415e-06
-2.71952506838741e-05
-3.51916642487617e-05
-5.55566686809013e-05
-4.63140871816389e-05
-2.62400539188275e-05
-7.53638656452048e-06
2.22149570664808e-05
-2.53929260012328e-05
-5.75154230972474e-05
-3.65172057543384e-05
-3.4476415978561e-05
-5.7810001676495e-05
-3.6357957433848e-05
-5.64625885578597e-06
-5.94811503164932e-05
-6.90325508943208e-05
-1.96740604150242e-05
-9.09590240222147e-06
-2.32568115434373e-05
-3.53907102350459e-05
-4.65358842750199e-05
-3.01577660415626e-05
1.51489850789234e-05
-4.22899078712684e-05
-8.2486266498714e-05
-4.15019812106425e-05
-2.26559895300973e-05
-2.37924364318275e-05
-1.70814289850411e-05
-1.0965686010707e-05
-4.28092793107538e-05
-4.0113935649595e-05
-3.11087718530141e-05
-1.48361856531787e-05
-2.30042732254839e-05
-3.86313785612892e-05
-2.485388687145e-05
-4.15172390563498e-05
-3.69546574252382e-05
-1.31069504414564e-05
-1.8601198108646e-05
-5.26275828621493e-05
-3.85374886111895e-05
-5.07802744756499e-05
1.30396158118433e-05
-6.40225659229891e-05
-3.18732462087791e-05
-6.3745670125045e-05
-4.60894802112293e-05
-1.56750187555348e-05
-2.2380597596889e-05
-6.49037062784564e-05
-3.26494267941229e-07
-1.28221295201825e-05
-2.83046693808679e-05
-5.26296901054792e-05
-3.68297619233229e-05
-1.84964539536862e-05
-1.40779096566867e-05
-6.64689920126088e-05
1.21227517130775e-05
-3.37780847642769e-05
-4.53563829682487e-05
-6.31185821239266e-05
-3.62284663500835e-05
-3.36095831493092e-05
-8.34959152667806e-06
-6.94970158228116e-06
-2.90390604092737e-05
-4.10823467976759e-05
-2.9007294282395e-05
-4.50508480549051e-05
-5.40541533902088e-05
-2.48791218812403e-05
-4.6894971277971e-06
-4.23561785801626e-05
-7.10409364361023e-05
-2.79163179096161e-05
-3.64476018073668e-05
-3.29149699563587e-05
-3.04928643825157e-05
-4.52936030506211e-05
-3.05114556146812e-05
-7.2152727360619e-05
-4.12746117763751e-05
-3.24030243408016e-05
-5.4059356002994e-05
-2.99271681493486e-05
-3.53334942605493e-05
-3.21770779541183e-05
-4.65922049668174e-05
-1.63476494255673e-05
-2.19930863970653e-05
-3.59583040671587e-05
-4.27569348587639e-05
-3.79856238616111e-05
-1.44724466633004e-05
-6.1781309026575e-05
-6.90340337274955e-05
-3.33832160090385e-05
-1.90387066384357e-05
-3.36957088619507e-05
-4.43527660500823e-05
-4.71255337255227e-05
-2.05057591468611e-05
-3.65790699237381e-05
-3.64352185102934e-05
-1.51200815608475e-05
-3.41574971191261e-05
-5.98561050443517e-05
-1.63789989626226e-05
-6.72320010492495e-05
-4.79872704931332e-05
-4.93101549645665e-05
-3.02913351334389e-05
-5.33826434584221e-05
-3.7453091579354e-05
-3.92003231466475e-05
-2.37704009381645e-05
-1.08094806177923e-05
-3.70552503289543e-05
-1.41120434054862e-05
-3.18759320395943e-05
-3.70094314004357e-05
-2.48818181798976e-05
-2.64196999741426e-05
-1.07267409289633e-06
-6.48535584256847e-05
-4.78270212705938e-06
-3.33799183196087e-05
-1.39835756433379e-06
-6.52247329921826e-05
-2.21420390716699e-05
-3.12846962709438e-05
-3.27808799419369e-05
-4.4530989830068e-05
-4.25365566205997e-05
-2.17760348659645e-06
-3.93790665054526e-05
-3.16457341744397e-05
-5.89662661299992e-05
-3.42420847024988e-05
-2.13974385346382e-05
-2.49730743907044e-05
-3.76541440443592e-05
-3.53131519711398e-05
-4.4413753878126e-05
-2.42886493023481e-05
-1.58238639072902e-05
-3.54484942698424e-05
-2.58888833302882e-05
-1.98323936787862e-05
-7.05158277977638e-06
-3.58718638697906e-05
-2.53623909456577e-05
-9.05566240781245e-06
-3.23086796993528e-05
-3.97511262224575e-05
-2.89631045192621e-05
-2.60513446672874e-05
-2.7119638981588e-05
-1.08477727244478e-05
-6.53965592119279e-05
-4.37162062020834e-05
-4.01927235301487e-05
-8.62300940972018e-05
-2.18420116940831e-05
-6.04570410552374e-05
-1.67236879825269e-05
-4.37683996435232e-05
-4.61790246650136e-05
-3.01940069538225e-05
-5.15780073141729e-05
-3.86138274526399e-05
-5.71963979741588e-05
-2.17508063299502e-05
-4.55830801634457e-06
-2.37717539441953e-05
-5.29278373389863e-05
-2.73379116008014e-05
-5.06878416434299e-05
-4.36217259640854e-06
-2.13236473241202e-05
-1.70312111910279e-05
3.42160760975952e-06
-5.80138281326985e-05
-4.04851528776889e-05
-1.94853574790594e-05
-3.04044540782674e-05
-4.57159108552156e-05
-3.24550848184705e-05
-3.71555749521045e-05
-1.77704470951426e-05
-1.98722108260323e-05
-2.6216673942811e-05
-3.85520279089033e-05
-4.49974612571088e-05
-3.07271823202971e-05
-5.18320680600322e-05
-5.98036669025318e-05
-3.35796182965468e-05
-5.88584259981749e-05
-1.96096770145099e-05
-2.45495570933715e-06
-4.13395010989395e-05
-6.52186206805566e-05
-6.6080688568669e-05
-3.78693397065909e-05
-4.55633575833635e-05
-7.01317885349809e-05
9.28844794133342e-07
-1.6971855950463e-05
-2.88770358650974e-05
-1.43886046097635e-05
-2.0539137740824e-05
-5.67903033208011e-05
-3.04578923442239e-05
-2.71500162150829e-05
-5.26822274993545e-05
-6.85431914503331e-05
-4.50074460761149e-05
-2.98256694254126e-05
-4.017122974195e-05
-6.85919211969902e-05
-4.09561564153886e-05
-5.6842654173446e-05
-4.87056389995987e-05
-5.22736047676957e-05
-1.83596105744046e-05
-2.9085083370992e-05
-3.66468489300559e-05
-2.77542289783732e-05
-6.29805672763536e-06
-3.1371922638979e-05
-3.62190946757316e-05
-2.00158964712522e-05
-4.08046777108046e-05
-3.57487364974009e-05
-4.07941282981845e-05
-3.52758082053909e-05
-2.00339958953723e-05
-5.49468297630392e-05
-2.18014989240712e-05
-2.11132721398829e-05
1.74375215485227e-06
-5.44030180065886e-05
-4.45835838018046e-05
-4.84496306900829e-05
-4.13613157056942e-05
-2.66524079565168e-05
-3.88544186183734e-05
-2.47148706294729e-05
-1.93554134880947e-05
-2.71411281379496e-05
-6.94546284932715e-06
-1.87052672552997e-05
-2.55765028456145e-05
-3.79447529921737e-05
-5.1524959214923e-05
-1.76720013707864e-05
-5.52721867668155e-05
-3.61198309347315e-05
-1.0478531328125e-05
-5.02689245510568e-05
-6.35734438222365e-05
-4.58350930709092e-05
-7.65873962081218e-06
-5.95035995259283e-05
-2.86781293348179e-05
-3.6699795135694e-05
-2.0423397943862e-05
-5.40614625554062e-05
-6.20420779877371e-05
-3.43311147873499e-06
-2.05131601304989e-05
-7.18374799205799e-05
-2.0336592626947e-06
-5.39020615161038e-06
-4.36837652938502e-05
-2.31404545654938e-05
-3.29002453579952e-05
-4.808665910649e-05
-2.39245259893757e-05
-1.7077553103791e-05
-2.90107766811012e-05
-3.7349675502238e-05
-2.23742436811817e-05
-5.05890237874563e-05
-3.45883918212099e-05
-3.04571392403214e-05
-3.80237139087429e-05
-4.96105358256421e-05
5.98861865902967e-06
-3.62127744804849e-05
-3.27132624773859e-05
-3.61836936286002e-05
-5.13658762213281e-05
-1.66825980146178e-05
-4.37420045557891e-05
-6.26618630410152e-05
-1.94022300837649e-05
-2.997433046857e-05
-3.79139085822327e-05
-3.50639736154613e-05
-3.68361324780735e-05
-1.87714340983696e-06
-5.17885097619244e-05
-4.37864267703661e-05
-7.18568760302464e-05
-1.41484415598869e-05
-4.46856088228988e-05
-7.02326420021189e-06
-5.22120169744594e-05
1.70129059848416e-05
-5.6246636272416e-05
-2.12719675436076e-05
-6.23489924808934e-06
-1.06547010377329e-05
4.05041805276553e-07
-2.90108053456175e-05
-3.09283723324978e-05
-4.6023543008476e-05
-6.47169922783381e-05
-2.22298047154276e-05
-4.32731354097452e-05
-1.45974521304961e-05
-4.20667407821342e-05
-2.95630203961535e-05
-4.18536513855628e-05
-5.44662148369874e-06
-5.01771507631498e-05
-4.62269195591772e-05
-3.1985712819538e-05
-5.53664824529018e-05
-3.9353533220826e-05
-6.07727356940029e-05
-3.33392240521879e-05
-1.79028665419324e-05
-4.01048047395681e-05
-1.84531140834553e-05
-1.55193823303371e-05
-3.93757066623661e-05
1.83835525936107e-06
-2.91671784893149e-05
-4.51689174169392e-05
-3.9530871803057e-05
-4.44039950119747e-05
-3.14278001204312e-05
-5.01763533844498e-05
-3.14847933846502e-05
-4.22901665205464e-05
-6.05063130180249e-06
-6.13084369461415e-05
-2.06724420119413e-05
-4.47605874560198e-05
-3.24552614001576e-05
-7.33476114985217e-05
-4.99339034051483e-05
-5.65008508573332e-05
-5.94548474351566e-06
-1.97735771008755e-05
-6.01880368060238e-05
-4.8283064287848e-05
-2.88725886071125e-05
-4.19872026273929e-05
-2.73036521988237e-05
-4.60623339783761e-05
-1.88033670224878e-05
-4.42223397202614e-05
-4.5412218531029e-05
-5.39307549088321e-05
-1.96993412867371e-05
-5.00863185739516e-05
-1.52296438594863e-05
-5.83526944453871e-05
-2.49671679732148e-05
6.02745151820572e-06
-1.25071375457896e-05
-1.70932766095304e-05
-2.14073110734078e-05
-3.81864094341072e-05
-4.46068741126712e-05
-1.26247216518888e-05
-6.05930186343142e-05
-4.53417030686324e-05
2.56551400242237e-07
-4.43418771973616e-05
-9.40160292208753e-06
-3.45154162775492e-05
-2.91669739327168e-05
-2.00201088872819e-05
-5.79792819835601e-05
-6.75881580406928e-06
-1.03280039633068e-05
4.1848368912606e-07
-3.83423051728047e-05
-8.51931525633671e-06
-5.41160392504487e-05
-2.33298964731775e-05
-3.30490254436538e-05
-3.79558000451858e-05
-1.61709784436646e-05
-8.33101654135343e-05
-8.31201790466253e-06
-5.92206089958912e-05
-2.87434414740831e-05
-5.24061044726767e-05
-5.54128627722813e-05
-3.50669801796931e-05
-2.12045523108019e-05
-6.42100174297851e-07
-3.57266589656024e-05
-9.66908363609173e-06
-1.21080470331768e-07
-1.51533614806242e-05
2.5204554958322e-05
-2.39172290106458e-05
-5.55051013504168e-05
-4.12096818900298e-05
-3.04581372833351e-05
-1.30035614065832e-05
-5.01231552539347e-05
-5.31915505566512e-05
-3.56054681038019e-05
-3.27263631204641e-05
-2.5239494883481e-06
-1.65967101871279e-05
-1.29024786702718e-05
-1.63319727622934e-05
-4.31499867780315e-05
-3.59700483096869e-05
-2.67563974372655e-05
-8.32810633212139e-06
-4.12665996694161e-05
-3.45400688827285e-05
-1.85079125700921e-05
-3.06949735222002e-05
-5.31337436509298e-05
-2.83853022218539e-05
-8.49878498817162e-05
-2.81074309359262e-05
-2.17608302895777e-05
-3.68336102584451e-05
-3.98287423984037e-05
-5.51873173056731e-05
-6.91567597182175e-05
-2.70148192608973e-05
-4.35660566476633e-05
-1.375404156558e-05
-5.92236897594212e-05
-2.76904354582076e-05
-1.78287618364976e-05
-2.61747711271905e-05
-4.05941246920147e-05
-5.01937846094732e-05
-3.12267071708422e-05
-4.20929124041443e-05
-1.76679278047831e-05
-2.57608579512574e-05
-5.48180239995662e-05
-4.83799418840666e-05
-5.48162020927357e-05
-2.92459010588793e-05
-4.75727668438403e-05
-4.65218422147452e-05
-6.74500411522815e-05
-3.26276185895326e-05
-4.58260111532749e-05
-4.06506261320392e-05
-5.03057866241708e-05
-3.39932170912476e-05
-5.57471770011035e-05
1.34370862427206e-05
-4.42296721879928e-05
-5.86251280104563e-05
-3.2992956728853e-05
-4.52795770882591e-05
-9.21827129677248e-06
-1.66718924239134e-05
-4.66144257909426e-05
-9.01225922444021e-05
-5.87101605851552e-05
-2.70851774002443e-05
-3.93082637336075e-05
-3.97847161389296e-05
-1.67321570496427e-05
-5.19344589486253e-05
-1.45584377515556e-05
-4.17551178675318e-05
-1.43583020975712e-05
-2.12743717599983e-05
-3.4344857340925e-05
-1.77659069984652e-05
-4.78269578571465e-05
-3.32540502518852e-06
-2.82302390748338e-05
-1.46641510845467e-05
-1.97246255649722e-05
-3.54019678145121e-05
-8.32353587848911e-05
-4.35847378771454e-05
-7.0559256423774e-05
-2.61176387655116e-05
-7.01547694006394e-05
-4.32056242610776e-05
-3.72589970846318e-05
-3.10274924919899e-05
-5.13351764977681e-05
-1.4942578114466e-05
-3.15806013477595e-05
-5.12913221912078e-05
-5.11782212643969e-05
-1.52561470576925e-05
-6.59286646569531e-05
-3.7504684136021e-05
-2.58601642018267e-05
-2.19653671352947e-05
-3.41758241582536e-05
-3.2078358471208e-05
-4.59684823977443e-05
-2.0164707831426e-05
-3.89350649677475e-05
-2.79834357905621e-05
-6.84764426605378e-06
-6.18269434521849e-05
-3.56894170764397e-05
-5.77340453530467e-05
-5.41760990186171e-05
-3.54735597595999e-05
1.0303348063151e-05
8.01593572669637e-06
-5.2652691513121e-05
-2.88635648499404e-05
-1.80066052249391e-06
-1.45627683200583e-05
-1.80841629450131e-06
-3.10696164987735e-05
-6.2583497183817e-05
-2.31615614420545e-05
-2.3800275443238e-05
-5.9270051667167e-05
-5.91252353619503e-05
-3.41528397129345e-05
-4.05797973647503e-05
-2.2869253066605e-05
-4.88026233601791e-05
-2.58057634902833e-05
-2.57740615588833e-05
-6.59649024975071e-06
-4.32487777272207e-05
-2.08656263007708e-05
-3.10338612252243e-05
-5.40294043767492e-05
1.43546935064114e-06
-1.54511837278167e-05
-2.55655067098013e-05
-2.07141830157997e-05
-4.3445984850683e-05
-5.23843759205849e-05
-2.08814155442456e-05
-3.45314735969221e-05
-4.99253647426059e-05
-1.77433873369935e-05
-1.00709360876814e-05
-1.33349008702778e-05
-3.10411926349005e-05
-5.50156381509257e-05
-3.31563518784695e-05
-4.08514097474956e-05
-1.91164291429922e-05
1.01444969717366e-06
-4.0218668465575e-05
-3.6870362923968e-05
-6.57693461932693e-05
-2.90894297547621e-05
-6.29366911140496e-05
-3.31154121099722e-05
-5.6683884232519e-05
-1.90306862318081e-05
-5.66967327487516e-05
-3.7916858223852e-05
-2.60873279206774e-05
-3.20566042810655e-05
-4.70865230975196e-05
-1.36620623877744e-05
-6.92288703924638e-05
-4.90028887664498e-05
-1.45696004101109e-05
1.31822064354951e-05
-3.91687032040677e-05
-4.45421519406059e-05
-6.26421439454233e-05
-6.60126468610483e-06
-4.70718491972558e-05
-3.80104003389627e-05
-7.19020546591056e-05
-3.78143105603105e-05
-3.81252683696504e-05
1.35872300589663e-06
-5.26057392898182e-05
-9.46096385160697e-06
-2.11051853228759e-05
-1.98920373819509e-05
-5.61682992596417e-05
-1.12042684185497e-05
-2.67311765792615e-05
-2.58799963671672e-05
-4.27158092089162e-05
-4.57575947860048e-07
1.67072038419715e-06
-3.73431373220257e-05
-4.95940524733327e-05
-4.66046619450555e-05
-5.08282556903611e-05
-2.20943805933388e-05
-5.95436367320373e-05
-2.39490647031438e-05
-2.4146584086631e-05
-3.27515509523422e-05
-6.30383694647573e-05
-5.08346033079674e-05
-8.18717678378648e-05
-3.8937604588776e-05
-4.17538495428304e-05
-3.57225126144506e-05
-5.79855806753519e-05
-5.45136842124352e-05
-3.32151906641634e-05
-2.29419521077639e-05
1.14232488828777e-06
-3.18790958919888e-05
-3.14134927349605e-05
-1.7980842311901e-05
-1.49981744392747e-05
-2.39870544007517e-05
-3.90487285076847e-05
-3.96191204084008e-05
-1.84810291787555e-05
-3.09255993381897e-05
-3.29456034566796e-05
-6.8654763936673e-05
-3.86463214637865e-05
-1.47859938183028e-05
-2.63532752516939e-05
-1.64660870751271e-05
-3.94839046974027e-05
-3.3992485765001e-05
-9.34947149729379e-06
-2.78201086229743e-05
-1.13787974000822e-06
-4.9903213287441e-05
-1.85163152311796e-05
-2.91851967660443e-05
-2.85257863549629e-05
-5.28229864171224e-05
-1.27793008313834e-05
-6.22471635786936e-05
-6.75519122604308e-05
-1.43900308088609e-05
-6.34291704033083e-05
2.77406990252381e-05
-5.85412307399456e-06
-5.56423832357439e-05
-5.20763443661185e-05
-2.02022114681988e-05
-3.34313734387648e-05
-2.93061040515235e-05
-6.27975780647297e-06
-1.40736851866468e-05
-3.44208705143839e-05
-2.77280756524693e-05
-6.33780165367312e-05
-2.61742644811669e-05
-4.68387652126848e-05
-1.33880924537971e-05
-1.75322706906141e-05
-4.91012957726665e-05
-3.58911565582932e-05
-6.13022277145782e-05
-4.17361561611955e-05
1.08830216764398e-05
-1.54398015244109e-05
-8.83895893473717e-06
-5.83681416959118e-05
-2.73090363301484e-05
-5.82943194454355e-05
-3.3470208762139e-05
-4.73969618117358e-05
-8.25927961653998e-06
1.1004519064239e-05
-3.43703487988137e-05
-8.91075508681132e-06
-5.43442735094289e-05
1.10323834616028e-05
-6.74995500317704e-05
-4.69587295631286e-05
-4.48668499724443e-05
-5.86423312242978e-05
-2.37536216120901e-05
-4.16218703878411e-05
-9.30197678195212e-06
-4.132055039768e-05
-3.33133268442423e-05
-3.52409382422567e-05
-6.56557363732303e-05
-6.32719865331669e-06
-3.61498233039235e-05
-4.33725064800519e-05
-2.42994402811684e-05
-2.04820020641661e-05
-2.44559433418964e-05
-3.38087371983754e-05
-3.98343112537518e-05
-4.08575600585141e-05
-2.64935434625106e-05
-3.47996097467707e-05
-1.66706912235218e-05
-3.3055735882993e-05
-4.4525547620904e-05
-4.88114361283665e-06
-8.46912937883925e-06
-5.02275511610276e-05
2.24778234186299e-09
-2.2814316646203e-05
-6.98252055900525e-06
-2.14658805175478e-05
-6.99862953248565e-05
-5.71274312507676e-06
-2.49214196632808e-05
-5.32944154203595e-05
-2.94150696831307e-05
-4.32385356826044e-05
-2.64798435758211e-05
-3.07586233582476e-06
-6.11981665027523e-05
-2.82051681964138e-05
-3.00572796905297e-05
-1.09026683746325e-05
1.52297050799865e-05
-5.19487421090142e-05
-4.50832408416361e-05
-3.15157701417876e-05
1.6414611097764e-05
-1.50310340038171e-05
-3.4052338261255e-05
-4.00603215145361e-05
-3.68892578322778e-05
-7.55525001399965e-06
-4.59884406921365e-05
-6.71166338652385e-06
-3.20365807872092e-05
-7.60037460218957e-06
-4.14661654728894e-05
-8.43245993095568e-06
-6.8130139225257e-05
-1.24454848690507e-05
8.35082393184492e-06
-3.38689186446588e-05
-2.22857045500005e-05
-4.11891391605185e-05
-3.4886563766058e-05
-8.36835259119773e-06
-2.63981354477254e-05
-7.33742768428904e-05
-4.67279142673079e-06
-2.03186205254466e-05
-1.4398862381925e-05
-3.49715367401491e-05
-3.6359843329777e-05
-4.70642881606506e-05
-2.73648713874438e-05
-1.34892848703991e-05
-2.46934675150744e-05
-8.05356356134335e-05
-1.65960199184173e-05
-2.83561008140673e-05
-2.56427590682099e-05
-5.24047129765716e-05
-1.99119413051777e-05
-3.30060420336484e-05
-4.86319209913918e-05
-1.13916608568619e-05
-2.00160070726163e-05
-4.78042301729548e-05
-2.798728444011e-05
-3.85276799037178e-05
-7.42815204281935e-05
-4.67546360209276e-05
-2.74314274704527e-05
-5.20868565816258e-05
-2.38804347970493e-05
-8.272083469201e-06
-2.81671108250035e-05
-4.44548887062544e-05
-4.06874503540591e-05
-2.44253471012964e-05
-2.25736268297865e-05
-3.53009547708109e-05
-5.15269125892481e-05
-3.58574811231287e-05
-2.64404716116443e-05
2.00483353818839e-05
-3.42308123476837e-05
-2.76810127124622e-05
-3.82692888436236e-05
-3.83705508905301e-05
-2.06313908925552e-05
-5.25058763000675e-05
-6.84507541014893e-05
-4.61154429908238e-05
-3.30096780284644e-05
-1.559122423497e-05
-4.46826074898168e-05
1.2123571032498e-05
-3.66881668144612e-05
-6.97395606609883e-05
-4.63406771416494e-05
-5.33858031530859e-05
-4.81133453211463e-05
-3.3897178941448e-05
-1.99854220378957e-05
-1.89499215056448e-05
-9.98083295917608e-07
-5.1769666963166e-05
-5.09721306330746e-05
-7.31603074737962e-07
-1.22676329798686e-05
-1.97368773064722e-05
-5.78265177725301e-06
-2.89157108043195e-05
-1.90063524895752e-05
-1.98424098671267e-05
-1.65138280988326e-05
-3.32994702423946e-05
-7.85981651049672e-05
-1.66315886563019e-05
-4.18920269825987e-05
-2.62539515574068e-05
-6.18124188844877e-05
-2.08257994178378e-05
-6.00737637796036e-05
-8.89508892939426e-06
-5.76921037045997e-06
-2.58126947285609e-05
-5.86363424333092e-05
-3.16050517440479e-06
-2.63585827749433e-05
-4.28983090345704e-05
-3.45278897336268e-05
-9.10375966798779e-05
2.57159037138235e-05
-4.5918716528386e-05
-5.75000416351569e-05
4.8655958548566e-06
-6.74298597641945e-05
3.57745920932951e-06
-2.76778428455978e-05
-2.84785355456396e-05
-2.57560668516207e-05
-2.81840971734559e-05
-3.91442191672929e-05
-4.96983463774569e-05
-2.03488651551821e-05
1.56179621084186e-05
-2.05942397247037e-05
-3.79752208090527e-05
-3.73970247489356e-05
-5.20238207670683e-05
-6.19763608129062e-05
-6.31341050387511e-06
-3.18783985503702e-05
-3.92090606096893e-05
-6.16771157936643e-05
-4.92632402801085e-05
1.30884735732457e-06
-1.77393343879102e-05
-4.0976168844657e-05
-2.7083016355807e-05
-5.52298935371979e-05
-4.4129771442617e-05
-5.97963816442578e-05
-8.77804749595654e-06
-2.61275291862681e-05
-5.92122573074482e-05
-3.77778621585346e-05
-4.56539486671531e-05
-3.73653984479678e-05
-3.94936748183678e-05
-4.5520116363056e-05
-2.76159609733041e-05
-3.69779754773873e-05
-3.80368031727807e-05
-2.7763473403591e-05
-2.65008904250195e-05
-6.07105701150717e-05
-2.83921740890861e-05
-1.79615946690058e-06
-3.8842855441786e-05
-6.34971849488022e-05
-1.75656119800015e-05
-5.31708099772631e-05
-2.89838853093158e-05
-4.06959538322397e-05
-1.28417122188424e-05
-4.13247899737012e-05
-6.15848627518938e-05
-3.34059725955858e-05
-2.64268409823212e-05
7.18913827254577e-06
-5.09357424680436e-05
-5.59910956011849e-05
-3.53887538647285e-05
-2.40320571505759e-05
-1.58418625672529e-06
-4.93989866462541e-05
-3.1511723124446e-05
-4.03748771474678e-05
-3.95197660866131e-05
-6.32447881903771e-05
-4.36368097466698e-05
-3.82237817532024e-05
7.5747744185651e-07
-3.40481709405231e-05
-3.18825500929687e-05
-3.45209019071435e-05
-4.86879782191245e-05
-3.08081541663369e-06
-2.28012594107778e-05
-3.05238722033828e-06
-5.50940982209108e-06
-4.77394138581082e-05
-5.44571863113991e-05
-3.29747257706648e-05
-5.77401251154363e-05
-2.88285676575367e-05
-2.91741967526115e-05
-2.24887364484422e-05
-3.76461073526345e-05
-3.15246189382792e-05
-4.67380575594386e-05
-3.61685758803284e-05
-3.19828390775214e-05
-2.2150116524549e-05
-4.43711347569379e-05
-5.12764561143843e-05
-5.50766859873362e-05
-3.41186206869478e-05
-5.04086251545789e-05
-3.29373715689834e-05
-2.46209602629298e-05
-6.0345306115326e-05
-2.97803854346638e-05
-1.41970114218306e-05
-4.45384593158168e-05
-3.23380064629448e-05
-6.07234887580378e-05
-1.53062115963391e-05
-4.62593508617078e-05
-3.88987221467409e-05
-5.2734176559612e-06
-2.57916577002855e-07
-3.12695170766101e-05
-2.20805668481921e-05
-2.93177231251238e-05
-2.23545547788007e-05
-2.22851348780726e-05
-6.0807256780457e-05
-5.10887455391225e-05
-4.67545961311167e-05
-3.2005158775481e-05
-5.24226170143767e-05
-5.59820465075313e-05
-2.23166727208113e-05
-2.29894539271037e-05
-3.74312700556875e-05
-5.62458300429554e-05
-1.20859294841217e-05
-2.6568923719043e-05
3.09622545689616e-05
-1.36157277673368e-05
-6.79266063826235e-05
-2.36611610762179e-06
-1.64929131343747e-05
-4.45888421589748e-05
-4.30727630203359e-05
1.38884109767019e-05
-3.11467019902006e-05
-2.17324789504946e-05
-4.67413632009732e-05
-4.04906725275254e-05
-1.01270250820004e-05
-3.60539968453994e-05
-4.16899355907533e-05
-4.6571705094172e-05
-5.83287840423941e-05
-4.50114067308066e-05
-3.70263629420885e-05
-2.72336745923976e-05
-2.23848478561331e-05
-1.01284118192499e-05
-3.18948464634922e-05
-1.40935436871224e-05
-4.37876919851604e-05
-6.00611621165034e-05
-3.98993199594849e-05
-6.01739260070534e-05
-3.05970163118848e-05
-5.3434224884426e-05
-3.96335882173615e-05
-3.27800554112137e-05
-4.52432634934264e-05
-7.1562680078057e-05
-4.38668427291353e-05
-5.17311131223856e-05
-1.51184026720484e-05
-8.44142219911817e-05
-1.5638843548018e-05
-6.13845609022983e-06
-2.58951486125903e-05
-6.35291457874553e-06
-2.26517676989254e-06
-2.73127904904553e-05
-4.35699294780936e-05
-4.48217878281192e-05
-4.53113092967368e-07
-5.76169204583266e-05
-2.91071452976e-05
-5.47304329473741e-05
2.58221109682e-05
-3.61932968473563e-05
-2.78464813092327e-05
-9.80965961763324e-06
-4.45536504231803e-05
-5.01031429230935e-05
-1.52520206599791e-05
-1.15214384659087e-05
2.20501855468903e-05
-4.03501696991569e-05
-4.52067483847941e-05
-5.51533049101108e-05
-5.59610741314546e-05
-3.09856078221437e-05
-4.28225119496797e-05
-2.53261701088534e-05
-4.20530655283245e-05
-3.39860743073605e-06
-5.13640342715293e-05
-1.12327253969893e-05
-2.81197117757284e-05
-2.80123589118148e-05
-4.50146042833744e-05
-7.21739826420673e-05
-2.12194665318437e-06
-2.50019715895484e-05
-5.68747689780094e-05
-2.9661669581543e-05
-3.4501776876606e-05
-3.87187453132766e-05
-2.83780506630446e-05
-2.03123741972972e-05
-6.71379545290885e-05
-4.47010038539145e-05
3.65960568000889e-06
-5.70897870440558e-06
-2.1706721081119e-05
-6.25320528469542e-05
-8.70674496744159e-05
8.89622914069964e-06
-5.27147352795694e-05
-5.69149271219884e-06
-3.33241896266183e-05
-5.95296211402741e-05
-1.68892561119329e-05
-2.54164304533866e-05
-3.08477891300074e-05
-1.89436525990874e-05
9.89108120522266e-06
-3.5887477770184e-05
-2.66929887610332e-05
-2.17303522383843e-06
-5.21918182238852e-05
-5.44005443449854e-05
-3.13037579222313e-05
-3.80593813818244e-05
-6.20939064171762e-05
-4.07777396530461e-05
-6.63389223580237e-05
-3.43585573566496e-05
-3.33213622076325e-05
-5.17612289041974e-05
-5.23371759534907e-05
-4.46001796535161e-05
-3.01778167116712e-05
-4.33297746855972e-05
-3.00295940843175e-05
-7.68284408705505e-05
-1.29052279581101e-05
-3.87127935182487e-05
-6.47324115373059e-05
-3.55727799506391e-05
-4.32502155135809e-05
1.89675466548858e-05
-3.52830403401067e-05
-1.93672829886374e-05
-5.1742446275902e-05
-1.47278737645027e-05
-5.04924768831142e-05
-2.48287438501827e-05
-1.95056894492217e-05
-6.04137403802009e-06
5.54086830718053e-06
-5.29202880505005e-05
-2.94827774965142e-05
-3.31390861256865e-05
-1.89719607970055e-05
-3.48202998347029e-05
-3.76664203513959e-05
-5.50472623562193e-05
-3.43828853687592e-05
-5.65271268214698e-05
-5.62918424721729e-06
-8.14302552652858e-05
-2.9907608075555e-05
-2.53872683874897e-05
-4.38923856864363e-05
-5.978175339747e-05
-1.04313154061786e-05
-4.89699064084727e-05
2.13553812976454e-05
-3.17074141204147e-05
-5.75961513997487e-06
-2.41291125135338e-05
-7.83349941584479e-05
-7.9065470221955e-06
-1.24381103510469e-05
-1.54221725494537e-05
-1.87751264673882e-05
-5.16304388816243e-05
-2.95740648780482e-05
-2.22362585588704e-05
-4.28660233839114e-05
-1.91291786599846e-05
-2.44896522268665e-05
-4.19847337061028e-05
-3.75733997873914e-05
-4.02458224828572e-05
-5.3309741495874e-05
-3.59613550413855e-05
-3.75292059389278e-05
-4.23726735996172e-05
-4.1161410759711e-05
-9.90332529225429e-06
-4.42805727762087e-05
-5.26543424052917e-05
-5.10896673464076e-05
-1.86122815663283e-05
-2.56717695826888e-05
-7.53106415232018e-05
-3.31870306293038e-05
-1.94261586399881e-05
-3.12780735866823e-05
-5.11158538829978e-05
-3.9783761715362e-05
-2.15278471722228e-05
-2.11767787229309e-05
-3.22176122366673e-05
-2.40191888456859e-05
-2.90975432984173e-05
-7.85257769147311e-06
-7.12135798413795e-06
-2.94728955387057e-05
-4.36186042293707e-05
-4.58537706933736e-05
-4.21935567810386e-05
-5.26190887517253e-05
-2.88306700554505e-05
-3.00991763664279e-06
-2.46048033515985e-05
-5.44639734248701e-05
-3.48761999607927e-05
-6.29624191868744e-05
-5.0885292016507e-05
-4.27036643338321e-05
-2.65357609798682e-05
-1.78463952803198e-05
-2.99038440655414e-05
-4.52634522508471e-05
-4.46018580941582e-05
-8.36204160645476e-06
-3.09500583927883e-06
-1.09556198321881e-05
-5.63755465270277e-05
-3.19629732998574e-05
-3.19437388479471e-05
-7.64874377286397e-07
-6.85272510071504e-06
-2.10249930569406e-05
-2.75718439248607e-05
-4.64096220686172e-05
-8.1323259818569e-06
-6.97226047084649e-05
-3.4148752194552e-05
-4.85583097538501e-05
-4.28414033254988e-05
-4.0566861090361e-05
-4.70401944771462e-05
-3.04505058687663e-05
-1.72102842139298e-05
-1.96887170251147e-05
-4.56112396536204e-05
-2.28206463508155e-05
-5.63637756814124e-05
-4.69749115675666e-05
-3.35083255705123e-05
-4.19369687016741e-05
-6.98880990979492e-05
-4.06006376975594e-05
-2.94002103966624e-05
6.97992345675519e-06
-3.14200061799702e-05
-2.63865124784635e-05
-8.39189983611862e-05
-4.40496254271528e-05
-2.20373401007308e-05
-2.06542837929527e-05
-3.56749940596568e-05
-4.75569574656309e-05
-6.04385485017432e-05
-8.13228247433877e-06
-4.01251539777207e-05
-4.81398186305534e-05
-2.6502401869795e-05
-4.36243243431712e-05
-2.84667965918059e-05
-1.32461681486096e-05
-2.20240434711544e-05
5.41023694473444e-06
-1.75488266953184e-05
-2.32938027880026e-05
-3.86982838037366e-05
-3.92631592313772e-05
-6.73205434637825e-05
-6.45107247538617e-05
-1.09321997327543e-05
-2.3887325817782e-05
-1.42694480452722e-05
-3.6864244242554e-05
-3.42902639526062e-05
-1.13664606869292e-05
-2.90217058603846e-05
-4.5210306726856e-05
-1.85713563684263e-05
-6.5658400029138e-05
-2.30938786124513e-05
-2.60634247682496e-05
-6.9487172958131e-05
-5.68470137012877e-05
-4.20867042468478e-05
-1.41375881485381e-05
-3.60555324556916e-05
-5.61459327632848e-06
-3.02547749260861e-05
-4.40148482236198e-05
-1.4776865705784e-05
-4.28085711489356e-05
-2.83455648381945e-05
-4.99101291281653e-05
-3.3010612661362e-05
-5.59620783708399e-05
-6.72494147589155e-05
-6.82636464144293e-05
-2.16207349616437e-05
-2.72193030373707e-05
-5.26985926558619e-05
-2.17481310693809e-05
-4.01882511001975e-05
-1.19110679101787e-05
-5.33535772847644e-05
-1.5651133893778e-05
-3.01722924655248e-05
-2.97601528044436e-05
-2.86467968717715e-05
-3.23300917900364e-05
-5.37945949962719e-05
-1.87425400528215e-05
-4.13667821381792e-05
-3.61052168777437e-05
-1.41331404120978e-05
-7.09164835414839e-05
-6.57911857103475e-06
-5.69293334005647e-05
-2.77242259915465e-05
-2.53050255588033e-06
-5.93684858853653e-05
-3.32481559553229e-05
-2.33974929837981e-05
-6.17774115537228e-05
-4.19677543373756e-05
-1.68684669604404e-05
-2.88090082143512e-05
-6.25375751862632e-05
-4.24048272070128e-05
-2.32527425353077e-05
-2.49232760329572e-05
-1.05901707268226e-05
-5.37794789052482e-05
-2.44859041176489e-05
-2.24652732558501e-05
-2.15307143203639e-05
-3.29422736280248e-05
-4.39135270126898e-05
-4.70720100368348e-05
-2.94453691523527e-05
-4.40196339442642e-05
-3.31526069897918e-05
-4.8806758311596e-05
-1.54205709589684e-05
-3.70726818223151e-06
-3.07311611798855e-06
-2.80754741910885e-05
-9.78059443545298e-06
-3.22950622746062e-05
-6.50776366418598e-05
-9.12868965806322e-06
-3.37572824717414e-05
-2.67628511412172e-05
-2.54609548448537e-05
-2.16430343668192e-05
-6.13024367271714e-05
-2.16509653527021e-05
-1.38551157154769e-05
7.89349697066264e-06
-2.73869805713709e-05
-2.64991896377859e-05
-3.29390700531156e-05
-3.68940563625727e-05
-5.34495803764583e-05
-4.05796351813471e-05
-6.02946834183809e-05
-4.13278929912837e-05
-2.62755282469287e-05
-1.73735609478316e-05
-1.83239633175577e-05
-3.76547234617081e-05
-3.6298021499152e-05
-6.40699132497558e-05
-5.20006978112766e-05
-9.9591231213166e-06
-5.53557463924066e-05
-2.8403248818264e-05
-1.97115924905125e-05
-3.43357494602081e-05
-2.92975555631342e-05
-1.93665070059587e-05
-8.58601776461714e-06
-6.00663600189984e-05
-5.03352989245459e-05
-3.24964990270069e-05
-4.1672803436859e-05
-5.57182670080033e-05
-4.46171759467164e-05
5.61494253063735e-06
-3.83381385941429e-05
-4.70762533946255e-05
-4.47150051294353e-05
-5.02591658467455e-05
-1.01944412176676e-05
-5.04269833754188e-05
-5.1965112700504e-05
-2.0399343384305e-05
-5.13553225627656e-05
-5.11106620610151e-05
-3.23880252835304e-05
-4.37949768898901e-05
-4.04768232001852e-05
-5.40487769776525e-05
-3.94746022221643e-05
-3.50040182573998e-05
-3.69702533397597e-05
-4.75051303845461e-05
8.72116948360539e-06
-4.00619795906446e-05
-2.85240535141166e-05
-7.66046841222107e-06
-4.67257985209707e-05
-3.61945248567462e-05
-2.40136484668745e-05
-4.10433252780562e-05
-2.77436470593755e-05
-4.94879425881887e-05
-1.52300939948689e-05
-4.41368264126194e-05
-2.70376785663798e-05
-1.85715654272584e-05
-6.17795212165948e-05
-4.95768801382113e-05
-6.66027245753121e-05
-4.44572274616686e-05
-1.74709271246091e-05
-6.86840712554419e-05
-4.56600986171768e-05
-2.92692887551148e-05
-4.16001119642781e-05
-1.20844753231166e-05
-3.13776942244976e-05
-3.20034608432173e-05
-2.24536162285581e-05
-4.29590027116151e-05
-1.32861015942563e-05
-4.00872600701769e-05
-5.7567233574132e-05
-4.84742779944913e-05
-5.20798186532035e-05
-2.50428155114472e-05
-2.97764883094638e-05
-4.25752919132103e-05
9.98809693604529e-06
-3.90669021005414e-05
-5.27208737335654e-05
-4.81762214745534e-05
-1.03131144096914e-05
-6.73714799306948e-05
-1.77615642961329e-05
-2.45112137070593e-05
-1.13265405566762e-05
-3.06620745051142e-05
-4.03140969166448e-05
-1.27525645790243e-05
-2.66751702252066e-05
-7.94996638343493e-06
-2.74619705920796e-05
-5.1396582956204e-06
-5.67059001814326e-05
-1.0849793425603e-05
-2.13955719281091e-05
-1.67182577411187e-05
-5.29254367341586e-05
-2.60900333682415e-05
-4.14340627085947e-05
-2.34132419286333e-05
-2.13854215544834e-05
-6.39506506343252e-05
-6.91221025731604e-05
-6.3786583375319e-06
-5.60930197657865e-05
-3.18413711875384e-05
-1.80528829899901e-05
-5.15137545449084e-05
-3.7235453727219e-05
-3.63652670431203e-05
-1.01599858174639e-05
-4.21036938844535e-05
-2.8186163578762e-05
-1.79492841015731e-05
-3.04130409761997e-05
-2.0515219801474e-05
-5.70501763218389e-05
-2.3617229750606e-05
-5.32072277094351e-05
-1.41999437853826e-05
-5.55184498312409e-05
-4.33175588154629e-05
-3.68632447173577e-05
-8.49904052694319e-06
-6.22924338274118e-05
-1.83622510230287e-05
-2.75798171012768e-05
-5.01990382067703e-05
-6.33259239222369e-05
-5.66127475360624e-05
-3.85170989589359e-05
-1.24739029569099e-05
-4.50453265470973e-05
-4.88295446241469e-05
-5.98846544539772e-05
-3.62777642633715e-05
-6.5132519855183e-05
-1.80296727623349e-05
4.15059877193984e-06
-3.50240730089979e-05
-5.1436458501291e-05
-3.35776599798392e-05
-1.40295092191944e-05
-2.9362078156919e-05
-3.27248701801831e-05
-2.87588219918226e-05
-1.28563052669779e-05
-4.47304425660462e-05
-3.41046243901691e-05
-1.51002382159711e-05
-1.47628910090955e-05
-5.12670290206305e-05
-5.29252851834696e-05
-3.95297666606943e-05
-1.57317940022456e-05
-1.45329549374346e-05
-6.15299290286354e-05
-4.07052926632772e-05
-4.68487006326203e-05
-1.40696794155366e-05
-6.36484829739987e-05
-3.31441681725327e-05
-1.82846339531425e-05
-3.9906379564686e-05
1.36540509774468e-05
-8.05270896658187e-06
-4.01804639739432e-05
-4.56311845272903e-05
-1.39417248095089e-05
-2.08066683413412e-05
-2.36497718120992e-05
-3.8196382933216e-05
-2.74457005411884e-05
-1.16501386018331e-05
-2.54402969548424e-05
-4.68404605419059e-05
-5.2439444929462e-05
-4.00368240386828e-05
-4.85692627298558e-05
-5.60943694538204e-05
1.62757885637388e-06
-5.79457023894788e-05
-6.56815066682425e-05
-2.41895312539377e-05
-3.65281097680155e-05
4.35316125238716e-06
2.39714014540441e-06
-5.78009707850473e-05
-3.40510522789115e-05
-4.24031811854328e-05
-2.59842483722799e-05
-2.09687923126182e-05
-4.5112174381562e-05
-5.37307344620871e-05
-4.12435916713169e-05
-6.69790019815471e-05
4.26496316795303e-06
-6.39649969336247e-06
-3.98553623462861e-05
-8.88600215343771e-05
-5.48612718838029e-05
-8.9058843943358e-06
-7.90273049482884e-06
-2.51398076633099e-06
1.63461013837466e-05
-5.31268421397289e-05
-9.45965759337506e-06
-3.9536433924774e-05
-5.2739165826032e-05
-2.04645520961965e-05
-2.92133809343727e-05
-4.78437098306294e-05
2.39546315369258e-06
-3.68342652436738e-05
-3.06369914805972e-05
-1.98153231390705e-05
-4.58492978728024e-05
-2.93537838353262e-05
-1.79648641700168e-05
-3.833265993129e-05
-4.05497614584335e-05
-3.7555467656145e-05
-2.49817209252381e-05
-3.98139578459397e-05
-3.92119558825001e-05
-1.69441669595515e-05
-6.96096480582875e-05
-2.77885240203621e-05
-5.26067949401676e-05
2.21068957440569e-06
-1.3298724659804e-05
-2.88450145396279e-05
-3.44752193917967e-05
-5.97250321236167e-05
-2.27359465808143e-05
-3.76143680320539e-05
-3.18814241555258e-05
-5.03168218345691e-05
-3.91738715111981e-05
-2.42060762318139e-05
-2.71771124636571e-05
-3.13075733800277e-05
-5.20370375752642e-05
-2.1437700914778e-05
-2.80598809862831e-05
1.35700424415127e-05
-1.85110107790527e-05
-4.5820695179435e-06
-3.94162563508158e-05
-1.77025115316999e-05
-3.93736995311431e-05
-5.63606712965701e-05
-3.64839921107081e-05
-8.44980865101233e-06
-6.65885675845496e-05
-3.01364101981411e-05
-3.45074483850293e-05
3.03108873022028e-07
-2.4964813197827e-05
-4.95381928732227e-05
-3.3628513611835e-06
-1.57141044690157e-05
-6.77910687007309e-05
1.08153960641916e-06
-4.53773540094506e-05
-5.54068622607237e-05
-5.37710987346605e-05
-2.45175692869546e-05
-1.77051897421885e-05
-3.84425457458611e-06
-3.90435502918092e-05
-5.17019130560722e-05
-1.37949652427315e-05
-4.95111387908393e-05
-2.11491850200789e-05
-2.07172201358368e-05
-5.22997704670941e-05
-5.62178532073584e-05
-2.00977189799346e-05
-8.65914472782826e-06
-4.24916028058424e-05
-4.49653001501838e-05
-3.03605438585169e-05
-4.71550095802623e-05
-1.31598714785824e-05
-9.92931831012893e-06
-1.63373979104363e-05
-2.50149853777346e-05
-5.03828898829325e-05
-2.46127714331886e-05
-6.029085189697e-05
-1.41844955079148e-05
-1.01655116306895e-05
-2.36850993860271e-05
-3.76011950936072e-05
-5.39653341555992e-05
-3.59331302240096e-05
-2.12995802182852e-05
-3.58335254346475e-05
1.74201194851558e-05
-4.32061130597691e-05
-4.05688838191046e-05
-1.53119566321713e-05
-4.17346733877151e-05
-2.46293874113466e-05
-3.10691381584566e-05
-2.4760519326385e-05
2.57832146784665e-06
-3.64079898167584e-06
-3.14330417801264e-05
-5.10014961509248e-05
-1.55326687011437e-05
-2.02395756864081e-05
-3.14641306367728e-05
-6.39423684299414e-06
-5.79699361203552e-05
-7.25736812850898e-05
-4.11854819572984e-05
-3.81987589888655e-05
-5.74414212139129e-05
-1.10171172775023e-05
-2.0201622431257e-05
-3.34984776321023e-05
-3.64851862267829e-05
-5.15141238710141e-05
-3.26358148375545e-05
-3.12593239594325e-05
-4.54024475414679e-05
-3.66437638339399e-05
-8.87744156761436e-05
-6.16286414364693e-05
-2.52285304886602e-05
-4.17670734036522e-05
-6.89719324774708e-05
-2.89472654721438e-05
-2.28805071891362e-05
-5.30834045376495e-05
-4.5336591681873e-05
-1.19118698142752e-05
-4.57042799881483e-05
-4.46832179798267e-05
-2.61328531952008e-05
-4.51064881824789e-06
-1.58262336707189e-05
-2.62927557148331e-05
-3.45762315290551e-05
-3.68913140341696e-05
9.20404020261043e-06
-6.29977613698618e-05
-4.2085264605089e-05
-2.50333469364037e-05
-5.87974204681892e-05
-7.69846207193017e-06
-5.5174925896584e-05
-1.78713135363255e-05
-6.01260718358988e-05
-6.17824315374915e-05
-1.59346768994274e-05
-3.07861757085866e-06
-2.88279057636232e-05
-2.50840227788414e-05
-4.0463129357401e-05
-2.70812251180912e-05
-5.16644112825899e-05
-2.63594803363476e-05
-5.70635840445275e-05
8.82454927216646e-06
-6.48535252712875e-06
-6.52434047168199e-05
-2.59835709373755e-05
-1.23915894347453e-05
-4.51940856345338e-05
-4.98311928267116e-05
-3.75223760802512e-05
-3.75662563369106e-05
-7.571821881538e-05
-4.9317429398102e-05
-1.888751915272e-05
-7.23202736933977e-05
-6.26738107561236e-05
-4.33913925030648e-05
-4.05441727377515e-05
-2.79414411691467e-05
-2.98361086377373e-05
-1.64583206741284e-06
-7.71386579091673e-06
-6.20481969960313e-05
-5.92842200605167e-06
-3.24918853518269e-06
-4.16136056700324e-05
-5.01924330578037e-05
-7.8610459225982e-06
-4.66232032482098e-06
-1.72821994174552e-05
-2.63607020868671e-06
-2.99927299261265e-05
-5.50621213720189e-05
-3.29829853617438e-05
-3.11430664266858e-05
-4.11847178244212e-05
-1.83773188858851e-05
-3.10505321094974e-05
-2.55950190423305e-05
-5.58130889882659e-05
-5.25286662469076e-05
-3.32305142156529e-05
-1.46156832293872e-05
9.05231604488034e-06
-3.22051418872168e-05
-3.57620051728619e-05
-3.81257443334659e-05
-5.37957091097921e-05
-3.59392611187572e-05
-3.68954824213134e-05
-4.06131144310782e-05
-6.56304725523847e-05
-4.46804638449454e-05
-2.83150016433086e-05
-6.7811817531618e-05
-1.83165318756658e-05
-6.16482364932197e-05
-3.44417889374886e-05
-5.91326391236061e-05
-2.62212865237543e-05
-4.84124609108133e-05
-2.43316655476108e-05
-4.39169268604196e-05
-4.97420629219328e-05
-5.22715495210985e-05
-4.49914099499264e-05
-4.51864439099902e-05
-5.56355314932953e-05
-3.48434397617473e-05
-4.51645933540279e-05
-4.23473682940466e-05
-3.96630595644779e-05
-7.16017666560409e-05
-2.7462260754885e-05
-2.98165752642545e-05
-6.08974113643938e-05
-2.38977598529188e-05
-3.57932493021255e-05
-4.06193998418607e-05
-1.28056733441034e-05
-9.81407484785541e-07
-1.68397633505738e-05
-2.46859719747237e-05
-4.04814735760687e-05
-3.61749596315472e-05
7.20787489296243e-06
-3.03695750437981e-05
-2.66422753676607e-05
-3.0214554580936e-05
-2.68119966686516e-07
-5.24166809154572e-05
-1.52060482422898e-05
-4.73998900093522e-05
-3.4073037012378e-05
8.57903305124047e-06
-2.81552017996072e-05
-4.11627109154212e-05
-4.23100385188703e-06
-2.21774608843781e-05
-1.83976019744321e-05
-4.11319918401634e-05
-4.04638953882499e-05
-4.67159433284975e-05
-7.32554807580671e-06
-4.47584960814917e-05
-6.48676622672055e-05
-5.53800362341342e-05
-2.77397443098307e-05
-3.95493790932185e-05
-1.16134016270393e-05
-2.31284496495289e-05
-5.41058539769881e-08
-3.17572499860362e-05
-3.31734448623571e-05
-3.96858155757298e-05
-1.26312572548869e-05
2.1801730994213e-06
-5.68717862842235e-05
-3.41986217581805e-05
-2.50668070759909e-05
-4.36390177087794e-05
-1.56929934777992e-05
-6.54017992110829e-05
-4.4017527579656e-05
-1.35142365891065e-05
-3.74454729908563e-05
-5.1483133343744e-05
-3.77429244952391e-05
-4.23935467531441e-05
-2.05805241817483e-05
-6.36005946971395e-05
-3.71894711386552e-05
-2.31235412052333e-05
-1.33029727417589e-05
-4.94440160042722e-05
-4.907532712165e-05
-5.10981468889417e-05
-3.5975995837726e-05
-5.03392284981253e-05
-2.30846975975045e-05
-3.31297380151769e-05
-3.3224078962482e-05
-5.79256806947241e-05
-1.95729153408861e-05
-5.53920595342506e-05
-9.70253255839942e-06
-3.76121430124711e-05
-7.37832620461879e-05
-6.02724910392014e-06
-6.59582731748649e-05
-4.60748483987316e-05
-3.66007599027968e-05
-3.44583749449508e-05
-2.90321907812177e-05
-2.87653258958827e-05
-3.53076223902942e-05
-2.39051854761774e-05
-3.55411095485995e-05
1.77250521797188e-05
-5.96752870587325e-05
7.44070466076111e-06
-2.8576801297679e-05
-1.28237331642667e-05
-3.26269258237334e-05
-2.92854769014306e-05
-2.65756141577132e-05
-2.98215769120889e-05
-4.48029571136541e-05
-3.21583862975132e-06
-4.35168363736651e-05
-5.53687644751299e-05
-3.45291429498616e-05
-3.79849446149971e-05
-4.60086836715022e-05
-3.74763292441159e-05
-4.12558471365118e-05
-8.81899705358468e-06
-1.24429703819838e-05
-3.59817477794132e-05
-4.78918572349493e-05
-3.60308234968998e-05
-4.91473734625419e-05
-4.63574600766519e-05
-3.3166394811446e-05
-3.99065059805047e-05
-6.43001506355984e-05
-3.08761434596089e-05
-3.05977303541689e-05
-3.01961050364912e-05
-3.13121693676103e-05
-4.78682887869569e-05
-3.26655048652086e-05
-3.72212446482793e-05
-3.00434975379724e-05
-5.62390900877291e-05
1.11985402099087e-05
-1.11277987510749e-05
-2.26671739192927e-05
-1.95319301856954e-05
-6.6926171030487e-05
-4.10034086400538e-05
-2.3113121417557e-05
-3.00747021465157e-05
-9.26832348817974e-06
-5.61199791832727e-05
-4.24227970673247e-05
-2.73029376455627e-05
1.23724512054458e-05
-2.36537578242835e-06
-5.91531644130503e-05
-3.22164240761193e-05
-2.70584778928753e-05
-5.03267953096557e-05
-1.74922829492307e-05
-4.5639197382309e-05
-4.98084823294803e-05
-5.36313101992077e-05
-3.10035386356005e-05
-4.55381040655999e-06
-2.75094415731033e-05
-3.71133148138732e-05
-3.2257347115429e-05
-6.99599180751944e-05
-2.16250145957886e-06
-1.21791996840804e-05
-1.41973064392341e-05
-3.67523791848375e-05
-4.50289910723952e-05
-6.62254054760253e-05
-2.91717833312731e-05
-2.62953614385598e-05
-5.7136532574616e-05
-4.69781828300143e-05
-4.68497504556948e-05
-3.2297990800899e-05
-3.40514807585092e-05
-2.06328772118232e-05
9.4156845235377e-06
-2.59053614784847e-05
-2.39809681345862e-05
-2.94575942211354e-05
-2.79589236962826e-05
-4.22474613158317e-05
-8.02754213065481e-05
-4.62817728119713e-05
-2.65822828987058e-05
-7.26592747995484e-05
-5.02263746910902e-05
-4.32861086200538e-05
-5.8877558538035e-05
-3.75478016191397e-05
-2.79625114589149e-05
-2.45754997523485e-05
5.13663946367991e-06
-2.09491711456846e-05
-6.72729010939482e-05
-5.63338691682401e-05
-1.53948223595389e-06
-5.32117660251181e-05
-3.35529567087933e-05
-3.4420654795001e-05
-4.18334648399668e-05
-3.88731472043697e-05
-2.8133722928162e-05
-2.09519599987292e-05
-2.95253532198639e-05
-3.4212722002761e-05
-4.73083633824087e-05
-3.94759318673439e-05
-3.03157221522492e-05
-3.61316288079869e-05
-2.20985859783934e-05
-2.3373428420528e-05
-1.81290659766264e-05
-2.08764824113414e-05
-2.31160309075983e-05
-4.44178234805638e-05
-1.94809616989884e-05
-4.9573480675415e-05
-3.02599273216792e-05
-4.58288285979041e-05
-2.58169377054035e-05
-2.00263223541721e-05
1.31370413958548e-07
-2.15054671195915e-05
-3.60097868323119e-05
-5.62350815646243e-05
-2.19712727766312e-05
-1.6844914292467e-05
-7.74564438951796e-05
1.73715038911678e-05
-3.12987375898751e-05
-5.01920426705857e-05
-1.22052768544213e-05
-4.479907522948e-05
-6.45379153522277e-05
-8.28172795354019e-05
-5.33920717650778e-05
-1.0482914409822e-05
-3.3887418331841e-05
-4.39395867216201e-05
-5.13256762587889e-05
-8.5887694965401e-06
-3.93856583604834e-05
-5.03471433909623e-05
-3.72324279199624e-06
-5.219051534469e-05
-4.77702949826237e-05
-3.395053215344e-05
-1.98918405907719e-05
-2.66957147128805e-05
-6.98569635537443e-05
-2.53663872510597e-05
-3.45853249677601e-05
-2.0314195288843e-05
-5.87830895506615e-05
-6.19907363562008e-05
-3.07148637496896e-05
-4.33515940829103e-05
-4.45217520657062e-05
-1.79158778591004e-05
-4.33712134868784e-05
-6.66963076109796e-05
-2.12527389943074e-05
-3.93056579065969e-05
-4.58104728305162e-05
-3.90753286296221e-05
-3.56660942801149e-05
-4.18160591945354e-05
-4.76088683162813e-05
-3.30285757012608e-05
-2.05509618795346e-05
-2.52597720854536e-05
-2.75634003016344e-06
-1.42714795948728e-05
-6.66111880037701e-05
-3.3649101569859e-05
-1.21557038178373e-05
-4.62706572671479e-05
-5.44756725167114e-05
-5.20839494870985e-05
-1.99335002134045e-05
-3.53424650379608e-05
-4.09807242117022e-05
-3.54741679171824e-05
-5.98288078622872e-05
-5.03368428676412e-05
-4.23599031930846e-05
-6.89212472623881e-05
6.1100889745469e-06
-2.21306152350885e-05
-4.95443472251467e-06
-3.81409269456288e-05
-1.91100091578717e-05
-2.26105089993605e-05
-3.76241357837046e-05
-3.81080136546285e-05
-5.46098756611245e-06
-3.85603322427271e-05
-3.13493865233349e-05
-4.34192360463416e-05
-1.45301521464694e-06
-1.80749697788514e-05
-2.19798685189534e-05
-5.60818565479872e-05
-2.8517075944104e-05
-6.81860159571072e-05
-1.27834195890825e-05
-2.75975320653221e-05
5.82508664332379e-06
-2.35781717041316e-05
-5.05672862421988e-05
-3.12755949547415e-05
-7.15071541020386e-06
-2.86433739958275e-05
-3.76158392131799e-05
-7.6765877930549e-05
-2.1070686097754e-05
1.48209359125507e-05
-2.14052249896414e-05
-2.53175810518204e-05
-2.84404468200034e-06
-4.03347997155555e-05
-9.43633736810451e-06
-5.54889107312228e-05
-2.82158827454157e-05
-4.71394022496468e-05
-2.29543733711886e-05
-2.82598787195129e-05
-3.35610556011418e-05
-2.08616767458058e-05
-2.17676175171618e-05
-4.72569998361881e-05
-2.17084078650966e-05
-2.61455703860733e-05
-5.34390851903387e-05
-3.03409414097344e-05
-2.18482772332921e-05
2.40859722849995e-06
-2.60546403781492e-05
-2.09254056083389e-05
-6.11571363560197e-05
-2.08372528575546e-05
-3.0661894381067e-05
5.53242804726808e-06
-3.78454938667423e-05
-5.63337453855124e-05
2.69433064188923e-06
-1.91240581405423e-05
-7.32499584592259e-05
-3.36962277913521e-05
-3.68482867133162e-05
-3.71232917856176e-05
-3.40824423505868e-05
-2.98844678467362e-05
-4.94365408801288e-05
-5.38961877435257e-05
-3.00964541578768e-05
-4.50570563657294e-05
-4.86320863815343e-05
-2.99060285532837e-05
-2.42289348277429e-05
-7.23517680551581e-05
-2.56590026435028e-05
-1.102728360329e-05
3.20698112982967e-06
-0.000111813602200777
-5.88192239574944e-05
-1.38522926114491e-05
-3.24374434437709e-05
-6.05289738846884e-05
-4.1487186088551e-05
-1.23227570793689e-05
-5.37929212296237e-05
-3.55194875131021e-05
-3.25957229521438e-05
-1.87068243593016e-05
-6.23611669409449e-05
-5.75288175487096e-05
-1.39866769652492e-05
-1.3239304390991e-05
-2.2579296803765e-05
-5.44063070354588e-05
-1.7162746530512e-05
-2.41857186497399e-05
-4.37248377747939e-05
1.12534507492661e-06
-4.11545322399129e-05
-5.3821378541847e-05
-4.1448216122523e-05
-1.50615740404624e-05
-4.5098829320174e-05
-2.38645359127087e-05
-1.93855652419066e-05
-5.87225787958168e-06
-2.44709543751867e-05
-4.23171018149464e-05
-2.51758414740954e-05
-5.13008775341775e-05
-3.46492717922252e-05
-6.04302695592034e-05
-3.95705303075498e-05
-1.50186222400774e-05
-1.378486562684e-05
1.74527116196227e-07
-4.03686849096311e-05
-1.39259789948483e-05
-2.06937207836604e-05
-6.16768903590353e-05
-9.47409078724245e-06
-2.62384184036843e-05
-5.67609662945522e-05
-7.46404421118389e-06
-2.17772724788851e-05
-2.87720710804176e-05
-3.63876337558138e-05
-3.72260470376868e-05
-1.69134962470625e-05
-6.79660419388222e-05
-1.3232043499758e-05
-4.7914617286581e-05
-1.07561850652119e-05
-1.726006117364e-05
-1.30213618530363e-05
1.88017953378638e-05
-7.21293276248404e-05
-4.40584848142441e-05
-8.85054829321183e-05
-3.41301789759748e-05
-3.81577994052953e-05
-4.3498368719393e-05
-1.1298615951227e-05
-4.05833243050076e-05
-2.915637997463e-05
-3.40595203068083e-05
1.16939404904052e-05
-2.99427453285527e-05
-3.30387275579045e-06
-7.49103312759035e-06
-3.13056747899917e-05
-4.05444370805792e-05
-2.32340147293976e-05
-2.89565919840554e-05
-1.50626489601833e-05
-1.36538231831279e-05
-3.39194327791613e-05
-5.47699363610892e-05
-2.83938210815624e-05
-6.89675909392877e-06
-3.41689823713901e-05
-1.33226817110402e-05
-5.02423230833973e-05
3.00417835346118e-06
-2.82398296049059e-05
-5.20806465932695e-05
-5.33618317891175e-05
-2.72028606028687e-05
-4.24142104565018e-05
-2.55678079619243e-05
-2.03280476397943e-05
1.0123326400588e-05
-4.32602329119108e-06
-4.02355866824328e-05
-4.40454400580557e-05
-3.78988522180451e-05
-2.21788483771649e-05
-1.24397920233635e-05
-4.21389264994572e-05
-3.33270670666175e-05
-3.42023103769041e-05
-3.52167887905493e-05
-6.1822448131119e-05
-2.85915086092388e-05
-5.82844474489002e-05
-2.42609056024205e-05
-5.47706721665866e-05
-3.66442605308809e-05
-3.23191785967937e-05
-8.74823688816135e-06
-3.84565661755198e-05
-3.36685584310784e-05
-1.02054952834915e-05
-3.02354312217428e-05
-2.24055172230556e-05
-6.2537607798607e-05
-4.92428515828147e-05
-1.35371734078663e-05
-6.10219609979096e-06
-4.13427753180936e-05
-2.16475393748336e-05
-4.8796429588694e-05
-4.21564162185475e-05
1.34085422294966e-05
-9.1194201184913e-06
-2.08332067443758e-05
-4.35667644020334e-05
-8.66161909974193e-06
-4.49632564601281e-05
-4.90093655952026e-05
-4.02638669897127e-05
-9.51337499454221e-06
-1.86435093369903e-05
1.5907008344932e-05
-6.08527228576959e-06
-3.19436335748886e-05
-5.07970956968728e-05
-3.68689128364591e-05
-1.34914224632654e-05
-2.74689599263609e-08
-3.91827926287532e-05
-4.62585163846652e-05
-6.75408437607411e-05
-1.89929143411778e-05
-2.84331449186472e-05
-6.26975473659468e-05
8.74037764821493e-06
-1.90720908235476e-05
-3.60995170673026e-05
-2.82605421963247e-05
-7.5769555079469e-05
-1.17461678948862e-05
-5.71870375555625e-05
-1.54746144442162e-05
-2.95742017429985e-05
-6.69041681936687e-05
-1.32618196714372e-05
-1.5639429014776e-05
1.46250021578691e-05
-1.01017106064739e-05
-5.75750970439746e-05
-3.8924374726383e-05
-4.16413952983397e-05
-4.91535291605047e-05
-5.41420362602027e-05
-5.76934155390748e-05
-4.61967986515023e-05
-1.64542799604336e-05
-2.52201356336193e-05
-2.26707952965049e-05
-4.84986540491818e-05
-3.28812364113589e-05
-1.74345658798314e-05
-1.95485704858862e-05
-4.45155975228351e-05
-3.78900561681294e-05
-3.71134130849873e-05
-1.44254801537931e-05
-5.25145128320877e-05
-4.6534136860794e-05
-3.41414533468043e-05
-4.71123362021649e-05
-3.39759538548629e-05
-4.63683066671144e-05
-3.04840245878258e-05
-3.95492482016819e-05
-4.71912277129614e-05
-4.0525767842452e-05
-3.54292722184694e-05
-5.51402308949327e-05
-5.2785593838308e-05
-1.78661145761195e-05
1.65270489875513e-05
-1.48230290124418e-05
-2.69166424947669e-05
-3.99414283301615e-05
-2.08761835857538e-05
-4.28167606484134e-05
-4.14649125802754e-05
-1.40734226438885e-05
-1.21872530637681e-05
-2.51288259163807e-05
-3.09619239899518e-05
-1.04172093917319e-05
-1.97949652288406e-05
-3.87304472875321e-05
-4.70454635127373e-05
-1.2220370918639e-05
-3.7035864972709e-05
-4.54630848302511e-05
-4.46167398137399e-05
-5.64853962845706e-05
-1.42644680260623e-05
-2.8685042519949e-05
-2.30561807921341e-05
-4.34040778393703e-05
-4.07424634634627e-05
-4.65466378229176e-05
-2.53468476626271e-05
-3.44840970495392e-05
-4.69617481093494e-05
-2.57575369971542e-05
-3.33631127772381e-05
-2.20005065232571e-05
-3.39475523413031e-05
-4.33241856484647e-05
-5.52613852022571e-05
-4.39499265995286e-05
-6.61528343114817e-05
-4.10878158766031e-05
-3.53595306017908e-05
-3.77627140346109e-05
-3.51165955373278e-05
-5.54124065378906e-06
-3.95194312106899e-05
-9.92487646859387e-06
-4.16083764047694e-05
-4.60443956321109e-05
-3.13858317107192e-05
-5.51637411428697e-05
-8.34115311538125e-05
-3.98374739386869e-05
-8.00101325599627e-06
-1.84211311083234e-05
-3.8780502031678e-05
-6.29701464533777e-05
-2.94723889924675e-05
-2.90376271914472e-05
-2.06758081210933e-05
-4.56933266330344e-05
-6.89939176991899e-05
-2.36665043116264e-05
-3.45778732785386e-05
-9.70046472286439e-06
-2.26055796317935e-05
-3.69727358602532e-05
-3.88252989103984e-05
-2.17029246800985e-05
-5.00617694928898e-05
-5.6412796005395e-05
-3.41281209219236e-05
-4.56907243545159e-05
-3.40686226865004e-05
-3.54150830465128e-05
-4.21540465486404e-05
-5.41478316843474e-05
-1.13732736604164e-05
-4.74094460519815e-05
-5.31160845407372e-05
-3.99881824687477e-05
-2.577785824496e-05
-4.88000929065487e-05
-4.62773693530439e-05
-7.35658870011626e-06
-2.758590385914e-05
-3.12299524131444e-05
-3.30713904522818e-05
-4.28599317958336e-05
-2.52449400569496e-05
-7.80527517829526e-06
5.39052230715488e-06
-2.88603217597129e-05
-3.86556299992585e-05
-4.24131476145623e-05
-2.98575590129144e-05
-1.45670931419001e-05
-4.5294718952868e-05
-4.64882600173907e-05
-6.40135061639725e-06
-3.53897844288143e-05
-3.80166073112258e-05
3.76377185321852e-06
-2.06380203756748e-05
-3.64163955950053e-05
-4.27181382353101e-05
-5.19619737020258e-05
-2.1362481663284e-05
4.69745368612511e-06
-4.87195485025815e-05
-3.53238069310383e-05
-4.2294757835833e-05
-5.41004909309855e-05
-3.3002375535288e-05
-3.97326009204815e-05
-2.01217559424423e-05
-1.80057534813147e-05
-2.81095687122199e-05
-2.85692084431428e-05
-6.07616492035943e-05
-8.65225523724469e-05
-1.66710695386533e-05
-5.50448241582826e-06
-4.17101112728747e-05
-2.48364932949281e-05
1.33630815641265e-06
-3.94288116483561e-05
-3.32225092733757e-06
-3.94519363622794e-05
-7.57705642798246e-05
-6.3089714649098e-05
-4.20270943018189e-05
-2.71490418716366e-05
-6.24008052616986e-06
-5.48536412883915e-05
6.87091145535434e-06
-5.14032389762808e-05
-3.32153271035916e-05
-4.88381579259902e-05
-5.33710251777148e-05
-3.58655537146951e-05
-5.91258988290952e-05
-6.24968227043789e-05
-6.8104850882047e-05
-4.37156681352315e-05
-6.36328516314116e-05
-5.08431093043381e-05
-4.6941528873284e-05
-1.83379500127314e-05
-3.24790923097331e-05
-2.92606043811261e-05
-4.72551853713991e-05
-5.72123261563318e-05
2.04189056007463e-05
4.95265605861518e-07
-1.12227190335849e-05
-3.42417003047591e-05
-8.02574442499386e-06
-5.68472193169819e-05
-1.98483942036492e-05
-5.99378060118901e-05
-2.30759090698981e-05
-3.59185313219323e-05
-4.32680139157859e-05
-4.6951417929067e-05
-7.16183972511019e-06
-7.38181667961491e-05
-6.51461796540925e-05
-4.23199427667183e-05
-6.89516127516521e-05
-1.35262593807758e-05
-2.29710886299981e-05
-3.32317049252316e-05
-3.83959633602382e-05
-3.98567991254894e-05
-4.74713582506333e-05
-4.42685987804365e-05
-1.1770698943194e-05
-3.61083107755742e-05
-8.57977572908082e-05
-7.58048023743241e-05
-3.2168588199986e-05
-3.14874259499266e-05
-4.500113940716e-05
-5.26626035671007e-05
-4.82751415741229e-05
-5.26071931698974e-05
-3.02735437419611e-05
-1.80086674827841e-05
-3.76022703337435e-05
-3.71878913267721e-05
-4.7157766575173e-05
-1.38024467642235e-05
-3.58917907693364e-05
-3.0026117740362e-05
-7.01132422846885e-05
-5.03914399779871e-05
-3.94258198573822e-05
3.89021018648248e-06
-3.78782981287476e-05
-2.66843688920026e-05
-6.67275791493722e-05
-2.77593108276332e-05
-7.87804872971221e-05
-1.75920287775601e-05
6.92914295302551e-06
-1.29806682040179e-05
-6.44826452553168e-05
-3.0002742742612e-05
-3.58236597852233e-05
-5.17155436871489e-05
-5.05012622655077e-05
-4.7775526726921e-05
-4.50409709589615e-05
-7.89170866031557e-06
1.15123253318191e-05
-3.88834683078438e-05
-4.74787055045394e-05
-4.18269917270657e-05
-2.06092899402408e-05
-1.72764076583183e-05
-1.63306376372561e-05
-3.9063609168577e-05
-4.28551006544265e-05
-2.18546354086489e-05
-3.19179123159775e-05
-6.66716430635895e-05
-4.39557799040095e-05
-7.58250069502027e-06
-2.78203224269522e-05
-3.8628745601029e-05
-1.97787904065417e-05
-1.40872112179739e-05
-3.52394552951291e-05
-1.83485354363953e-05
-6.60481932167276e-05
-6.29302931216978e-05
-5.05053141078443e-05
-0.000103699535120391
-3.89571503061955e-05
-1.00384827995869e-05
-3.77067283747886e-05
-1.69609069749333e-05
-2.95606485314366e-05
-5.07359139410101e-05
-3.33034026601374e-05
-3.90695736500057e-06
-3.27627731390829e-05
-4.84906075935942e-05
-4.91369896499943e-05
-3.98014475521296e-05
-2.56846570735182e-05
-3.95415051405118e-05
1.21033446800467e-05
-2.77989629633611e-05
-5.86155087843229e-06
-2.76542588699651e-06
-3.96801871233286e-05
-3.12094314726697e-05
-1.84659441143941e-05
-5.7984335431786e-05
-2.18193629493708e-05
-4.48980699383561e-05
-4.60120610385211e-05
-1.76344173756423e-05
-2.6086377064417e-05
-2.63056037714187e-05
-1.72639914219596e-05
-1.20044393809676e-05
-1.87592317347763e-05
-5.37127270566537e-05
-3.76849957578893e-05
-1.44945398686406e-05
-1.47243891397272e-05
-3.63525178309641e-05
-9.33128226215006e-06
-7.51904248182894e-05
-3.49599537708615e-05
-5.17534406999112e-05
-5.53311532526353e-06
-3.37828335153534e-05
-1.56530612508394e-05
-2.09347305741249e-05
-6.95185079068292e-05
-1.62183523558012e-06
-4.58849174803437e-05
-8.02529470012664e-05
-1.30350685039898e-05
-4.39296082659829e-05
-3.17466492853393e-05
-3.93849403539092e-05
-4.63932225338199e-05
-3.82114400952652e-05
-4.95322688378702e-05
-3.14822414147967e-06
-4.52333528252795e-05
-4.46132342191262e-05
-2.59368153355996e-05
-3.32518286521062e-05
-4.50071794599316e-05
-4.43098740207139e-05
-2.85404612562576e-05
-4.34370182092779e-05
-4.42085855344937e-05
-2.81841186376247e-05
-3.91375074603686e-05
-4.33566911396769e-05
-3.51479371219864e-05
-5.30092269524544e-05
-4.14793690391986e-05
-3.4694975466469e-05
-4.98038660465849e-05
-2.56185128570333e-05
-1.73479974677504e-05
-2.93010821588522e-05
-6.12170629105798e-05
-2.15354554460359e-05
-5.66928090291724e-05
-2.2327226521725e-05
-2.67526570612434e-05
-4.16967732428254e-05
-5.57282280901945e-05
-2.28970585599143e-05
-3.6992785491504e-05
-3.53641925071704e-05
-1.02455678604718e-05
-6.05856942581783e-05
-4.16507489925957e-05
-3.17799869153308e-05
-5.65295259697886e-05
-7.81160603083455e-06
-3.08148119972034e-05
-3.07962134758361e-05
-4.68258526100353e-05
-2.11407300839121e-05
-1.70159451698746e-06
-2.62853939895664e-05
-3.95781041087747e-05
-2.94186319849364e-05
-2.04887556592748e-05
-2.23826634101683e-05
-3.17925184529333e-05
-2.8672377720715e-05
-6.4930817647442e-05
-4.66896216310821e-05
-4.05720489016753e-05
-1.72579052477168e-05
-4.64660500678627e-05
-2.54487925387587e-05
-2.54489044400565e-05
-4.13049460242221e-07
7.11177788790106e-06
-4.0373142319292e-05
-4.07565595013265e-05
-1.51081548199299e-05
-3.03633755069516e-05
-5.37031208620677e-05
-2.97333060285832e-05
-2.46833158334501e-05
-2.34667315641334e-05
-3.15229297801524e-05
-2.96956851906512e-05
-3.32546284605871e-05
-4.02859001592244e-05
-7.69907883866986e-06
-3.44874507388155e-05
-3.65208008004673e-05
-6.22969495230255e-05
-1.45698010699073e-05
-4.03590690662894e-05
9.4891665789494e-07
-5.44305462415578e-05
-5.60643139961528e-06
-6.0876050221981e-05
-1.21830122404701e-05
-2.74505358765583e-05
-3.29568729751676e-05
-1.20339748989789e-05
-2.09640107046407e-05
-6.02079313192216e-06
-3.63200722344686e-05
-4.1955786090715e-05
-4.62999608388528e-05
-2.31571270908774e-05
-4.78238101050795e-05
-5.36492825495746e-05
-1.82593853790835e-06
-2.73895015860878e-05
-4.55018367114848e-05
-6.27722090608637e-05
-2.07212839319828e-05
-2.40715279194693e-05
-3.74773691682106e-05
-2.96841574080543e-05
-3.53344020400117e-05
8.34325805334008e-06
-5.53406570586566e-05
-2.69284319729958e-05
-3.02120699349817e-05
-1.18943216777979e-05
-3.89891728717498e-05
-1.93261105986635e-05
-3.84934743150488e-05
-2.60419969047033e-05
-5.41568197155853e-05
-3.63415475673149e-05
-4.10572945458748e-05
-4.57249939575014e-05
-3.6712047382829e-05
-5.79248451740749e-05
-5.11600789412741e-05
-2.39839385469422e-05
-2.13497974674131e-06
-2.7160334634289e-05
-5.46558541823031e-05
-5.79299874775151e-05
-2.89274091305775e-05
-4.90573403899663e-05
-5.05354602080406e-05
-3.50999987373285e-05
-9.17390130113873e-06
-5.90485494722786e-05
-5.30674495347296e-05
-2.57082749792699e-05
-5.73940424703719e-05
-1.9653858478759e-05
-6.67301616210167e-05
-4.56491861198348e-05
1.823091120322e-05
-6.2689345597038e-05
-4.27982630316377e-05
-4.61584550551329e-05
-3.51846768870214e-05
9.51303013969354e-06
-3.55678135218977e-05
-3.35729096281046e-05
-5.60623022872065e-05
-4.7455760949047e-05
-1.34668658686198e-05
-2.00693558075036e-05
-3.33198326852094e-05
-1.41411778269954e-05
-3.44812833462848e-05
-5.98376646872149e-05
-4.61710059249692e-05
-2.99851820924177e-05
-1.19451433537963e-05
-2.93173258813476e-05
-5.19570436718577e-05
-3.81717435525228e-05
-3.43441202897498e-05
-5.49456762743614e-05
-5.9461119750806e-05
-2.12566168317885e-05
-3.36632910372918e-05
-6.71750065982254e-06
-3.61369329437169e-05
-6.95722840176358e-05
1.1310533504787e-05
-5.0693260387714e-05
-2.44387110944509e-05
-3.08862799168815e-05
-2.05049600841095e-05
-3.08832765211758e-05
-2.06415674754584e-05
-3.51468517146128e-06
-1.35963491865275e-05
-4.50837817958022e-06
-4.52958379402313e-05
-6.88018301830505e-05
-4.94007337891739e-05
-1.12074352896298e-05
-4.01419748302904e-05
-5.2764489744229e-05
-7.31034789877588e-05
-5.26144299209694e-05
-1.11630476140364e-05
-8.22562736421033e-06
-3.93307311456793e-05
-4.00524277145893e-05
-5.63668493213402e-05
-1.45593920342674e-05
-2.00846107410472e-05
-6.74381594903129e-05
-4.48812678653052e-05
-1.39566483698281e-05
-1.32965834161935e-05
-2.09972507449009e-05
-7.23776797884264e-05
-8.82910678118676e-05
-3.02275155636454e-05
2.05035922624903e-06
-3.62537436778752e-05
-3.7301942774939e-05
-8.88536915441573e-05
-5.4017794565656e-05
-2.31929237947234e-05
-3.01102093316992e-05
-2.78489218534697e-05
-6.72290599355168e-05
-7.4921318643596e-05
-4.58941207122198e-05
8.99085137859215e-06
-1.1589838588134e-05
-2.92269751165309e-05
-4.03452472695577e-05
-3.95477394404842e-05
-7.40665817474778e-05
-9.37020952504173e-06
-3.14514828912053e-05
-3.00522377444231e-05
-2.21448491050767e-05
-2.76293185796563e-05
-6.79930370274031e-05
-9.14571651856608e-06
-3.11624833752615e-05
-1.18643702835889e-05
-3.45349237850946e-05
-2.7965164991834e-05
-1.79318167714682e-05
-3.40704065319571e-05
-1.54430743820936e-05
-2.61986101841108e-05
-4.99750122217206e-05
-1.83081046350469e-05
-3.23903496879461e-05
-1.58089494863308e-05
-5.59006633598141e-05
-2.77333033183287e-05
-2.71015088476e-05
-1.28654256455852e-05
-3.57070397862214e-05
-1.10148792611042e-05
-5.11547152164392e-05
-4.19873059904741e-05
-2.66994386195697e-05
-2.52430701222569e-05
-4.02647766670323e-05
2.94757387854142e-07
-8.64595553452748e-06
-2.03594228480754e-05
-3.61734632101938e-05
-3.43336280628918e-05
-3.49313203867459e-05
-3.68191549006703e-05
-6.8960371549018e-05
-4.81031461008262e-05
-7.04023943116838e-05
-2.16338231678772e-05
-1.70298926676455e-05
-1.34586570064763e-07
-2.43160120444126e-05
-1.96106698735242e-05
-3.11116201069688e-05
-9.92302524710858e-06
-2.60777436755872e-05
-4.35602391845165e-05
-3.26375702756047e-05
-8.03653146963513e-06
-5.791725051351e-05
-3.64924789099968e-05
-1.34398261562013e-06
-2.19408608004862e-05
-1.24346695085014e-05
-4.50389848649923e-05
-2.82183881592865e-05
-6.97320970009447e-05
-2.53252844157314e-05
-2.08128432490129e-05
-9.40940061699095e-06
-4.99148017856635e-05
-3.84231899655481e-05
-6.52982013871053e-05
-4.1437485281669e-05
-5.32689515842351e-06
-4.88837220953572e-05
-2.06201642119644e-05
-4.8816598002246e-05
-6.44843175749817e-05
-3.33941025086679e-05
-3.65135703131321e-05
-7.88572798512407e-06
-7.8925298142124e-06
-4.79975059341909e-06
-3.94365983227099e-05
-6.53669221210998e-05
-3.38833712769115e-05
-4.17833172507704e-05
-4.93330658153354e-05
-4.4925274422658e-05
-4.66255085209151e-05
-2.43460151097684e-05
-6.57918912454833e-05
-4.55549693043868e-05
-5.07597284169943e-05
-4.87811472110953e-05
-2.54464559391542e-05
-1.25500305873797e-05
-3.62095806107011e-05
-3.02530952173757e-05
-4.21123946084731e-05
-1.06945810012246e-05
-5.19972308471191e-05
-4.66145571696152e-05
-3.35913065550687e-05
-6.01115341264949e-05
-4.75067648617964e-05
-1.14414984995193e-05
-5.36495577244473e-05
-6.37607066701976e-05
-4.16613723064124e-05
-1.79934001287572e-05
-5.28600994528597e-05
-1.9400285094e-05
-5.58548513827827e-07
-8.02404364388368e-05
-6.38077128955957e-05
-1.46903100177553e-05
-5.84353350412417e-05
-4.20945127574107e-05
-1.62251426137363e-05
-3.50297160025774e-05
-4.69836832696196e-05
-4.17828343855086e-05
-9.52003670320302e-06
-2.24916975877642e-05
-5.3590948508999e-05
-5.90085456079162e-06
-2.59235704527327e-05
-2.31741879950481e-05
-1.96781911173014e-05
6.57721482929625e-06
-4.49756196705658e-05
-2.26496529883122e-05
-5.387373329169e-05
-5.30411526000904e-05
-3.63568907186028e-05
-4.1181370720647e-05
-3.04459758129724e-05
-5.97838457252593e-05
-1.40538191106117e-05
-1.15740720195975e-05
-6.56427971023664e-05
-3.39648293696961e-05
-1.85155169335744e-05
-3.07638409452315e-05
-3.52884394346575e-05
-8.38140109534525e-06
1.04364307394528e-06
-2.38161392906697e-05
-7.74775779778569e-05
-4.74334264058587e-05
-3.07262727610214e-05
-1.11969782413585e-05
-4.10039576334688e-05
-4.7073700673083e-05
-1.52555683308702e-05
2.0911119523893e-05
-1.20638293280579e-05
-5.4803282658874e-05
-3.4792037618331e-05
-4.92791177126024e-05
-6.18031387874132e-07
-4.48248740433358e-05
-3.36471152856535e-05
-4.87156004628541e-05
-2.02663863325805e-05
-3.51847385662505e-05
-3.29369978615785e-05
-2.66129082108193e-05
-5.76833653505797e-05
-5.86552299237299e-05
6.25199475149692e-06
-3.71825055323224e-05
-3.16745433342197e-05
-3.12005208732099e-05
-8.10174299030647e-07
-3.73817774340735e-05
-5.53848628416042e-05
-3.97390002872341e-05
-1.27277776661126e-05
-4.59406775074916e-05
-1.75787803727681e-05
-2.39923568873784e-05
-3.73375826725412e-05
-4.64459908697354e-05
-1.10948183651275e-05
-3.88879676012131e-05
-1.94069978941306e-05
-7.6215872115874e-05
-5.07588168806451e-05
-3.59058410687157e-05
-6.34900469239363e-05
-7.01161747502441e-05
-3.81498877012034e-05
-3.07241505385202e-05
-4.8779279298286e-05
-4.60641712261586e-05
-1.83428481278364e-05
-7.04165640567292e-05
-4.10712433990671e-05
-2.61976540540327e-05
-1.38989934679464e-05
-2.71166535416039e-05
-4.14179155911919e-05
6.30090729021759e-06
-4.19319889272589e-05
-2.72617283812973e-05
-4.82581519861616e-05
-4.85553658517089e-05
2.61462525781625e-06
-5.28962806417946e-05
-5.24562642350117e-05
-2.29611003894568e-05
-2.4197944486305e-05
-7.47111969458187e-05
-5.79236155121094e-05
-3.4104354078863e-05
-2.10211143814632e-05
-4.57478271074881e-05
-8.67343725317686e-05
-8.7834473450989e-05
-5.43715357917154e-05
-2.66071833336524e-05
-2.94053461906952e-05
-6.27375601187997e-05
-5.2806635252353e-05
-8.0646332312779e-05
-3.06977137361193e-05
-7.41336817671007e-06
-3.4400308714004e-05
6.95794298861238e-06
-5.59794642105694e-05
-3.0537098408255e-05
-2.0588015314914e-05
-6.5573740174349e-05
-3.63090660514952e-05
-2.01089802367631e-05
-5.31710448660664e-05
-2.05807410954013e-05
-2.18898574073824e-05
-2.4077637206308e-05
-2.2677120687529e-05
9.76205878434845e-06
-5.43543007076064e-05
-5.646207269171e-05
-7.09785952542228e-05
-5.4915958834364e-05
-4.59962908032763e-05
-4.31019062415002e-05
-3.68723919566732e-05
-4.49403330592144e-05
-2.46406861086319e-05
-2.53377332404923e-05
-2.93918359157342e-05
-4.88912842430057e-05
-2.62555507219568e-05
-8.07044178132507e-06
-3.12203194540651e-05
-3.49457793916022e-05
-8.16335936189335e-05
-3.06265586082635e-05
-1.63337244419046e-05
-3.2248993675179e-05
-6.21362126924012e-05
-3.28798715466916e-05
-3.34702645265673e-05
-6.50266261860043e-05
-7.43746731898006e-05
-2.33099440798367e-05
-3.94217135099841e-05
-2.81821879850283e-05
4.8201223182583e-06
-3.6237122309862e-05
-2.26365417707351e-05
-3.25502346748988e-05
-3.87191684677858e-05
-6.36203187994584e-05
-3.04030184448213e-05
-3.58868375379039e-05
-4.30346276855525e-05
-3.8602342728885e-05
-3.44314360144708e-05
-3.90668374631299e-05
-4.41318379154748e-05
-2.74812646448084e-05
-2.57789668898348e-05
-4.14551847810983e-05
-1.23529088613414e-05
-2.72648070346758e-05
-4.66258325906057e-05
-3.55013631488092e-05
-5.39888748881659e-05
-6.73536363162502e-05
-3.8004198582062e-06
-4.34414744085707e-05
-5.78896640371093e-05
-4.74879386643831e-05
7.92312821793511e-06
-4.43637937969335e-05
-1.8673696377994e-05
-4.22583359589609e-05
-5.29894410673243e-05
-4.66218800591735e-05
-3.07579949159802e-05
9.48364475089568e-06
-4.98469610548818e-06
-3.25679197619463e-05
-9.11946219635442e-06
-6.2446127794635e-05
-4.06173549160023e-05
-1.04861921418035e-05
-4.73674149319376e-05
-3.45473786386829e-05
-6.69091638351999e-05
-3.26234351926039e-05
-3.38624878586467e-05
-4.74982371510688e-05
-3.6851097488136e-05
-2.51273151943991e-05
-5.62706340915092e-05
-2.27975101252091e-05
-3.70720123220507e-05
-6.084235771902e-05
-6.28828329615826e-05
-4.96861633584217e-05
-3.16997712907432e-05
-3.44343073105622e-05
-5.66085816799886e-05
-2.64907576518578e-05
-5.31387791248715e-05
-1.94634380994391e-05
-2.61520376884157e-05
-4.59439446881151e-05
-2.88217232779319e-05
-5.38930800445892e-05
-3.63254712223651e-05
-4.90677185019158e-05
-2.72780901230275e-05
-4.7789999390143e-05
-1.68568721304348e-05
-4.33450084273399e-05
-2.36461038685897e-05
-4.27597126991937e-05
-2.70122158547651e-05
3.32632767512664e-06
-1.03382093359177e-05
-4.34790548261147e-05
-1.77505191667891e-05
-4.52614750638555e-05
-2.00138507155285e-05
-3.42806567007838e-05
-2.71711296066777e-05
-2.38046598028772e-05
1.54886179720264e-05
-5.37538866576691e-05
-2.27971268162401e-05
-4.24790351383796e-05
-5.41956980768492e-05
-5.86036328594087e-05
-3.36157321334533e-05
-5.49793580698366e-05
-4.55189160309502e-05
-6.45807295608834e-05
-6.75876700573075e-05
-1.28503912626991e-05
-5.70467282563434e-05
-5.23557645852349e-05
1.06652244482527e-05
-4.44434873625811e-05
-4.00211028865241e-05
-7.70387637356192e-05
-5.48823177425335e-05
-3.82165625948688e-05
-4.74803994180287e-05
-7.22997270367584e-06
-2.21515510630801e-05
-2.67653216013423e-05
-7.11100229907705e-05
-1.86155607561399e-05
-3.20276164432207e-05
-5.84926585266451e-05
-3.23424062188887e-05
-6.46297867776637e-06
-5.27018747717941e-05
-1.15778474305536e-05
-2.00528554706309e-05
-5.99305281482371e-06
-6.93269165836634e-05
-2.78004915896883e-05
-3.59947181791596e-05
-3.46032735602444e-05
-4.27318792235939e-05
-2.93667600125248e-05
-4.07780106399666e-05
-6.67192418323634e-05
-2.68612313119096e-05
-3.65456505700976e-05
3.95324828232332e-06
-5.34225022161719e-05
-3.82748743932093e-05
-1.90749534593639e-05
-1.15298652394011e-06
-7.94858654751158e-05
-3.72343157888921e-05
-6.34935891204873e-05
-2.93049055780274e-05
-4.3060829987004e-05
-2.59228484018385e-05
-7.25733543437534e-05
-1.29037557254327e-05
-1.49291455444973e-05
-2.07342666120972e-05
-2.26094206357941e-05
-1.05607577871217e-05
-8.6032681537649e-06
-3.26472450683177e-05
-5.31109163994511e-05
-7.04552195745584e-05
-5.27030490688317e-05
-3.55512862644906e-05
-7.18081188977215e-05
-3.25388217373276e-05
6.09749658442846e-07
-9.79712928371927e-06
-1.87075892272743e-05
-4.53851952240167e-05
-2.14537869720069e-05
-3.5558482558581e-05
-3.87047101678823e-05
-3.56520762457412e-05
-4.77446235119802e-05
-3.23580592476336e-05
-5.25822678329157e-05
-4.35035398545681e-05
-4.40263157502375e-05
-4.58778005689608e-05
-1.69090059800481e-05
-4.725938116738e-05
-5.97687634769876e-05
-6.71309555308593e-05
-4.78707526795461e-05
-4.74379728519081e-05
-2.45738160396875e-05
-1.91505262429218e-05
-2.47309693874444e-05
-2.30010672208025e-05
-3.49593177345412e-05
-2.64342026259475e-05
-5.57679226844664e-05
-2.39699978402416e-05
-1.70086301980911e-05
-4.44775038493731e-05
-2.04045646368407e-05
-3.12331814586278e-05
-3.32054970350447e-05
-3.16735068845259e-05
-1.32603087939008e-05
-3.78305427161992e-06
-3.35981556738543e-05
-4.00571206653992e-05
-1.95412592235151e-05
-3.42023289602304e-05
-4.15800495474788e-05
-7.06349616668021e-05
-4.3719439241011e-05
-5.3981203949278e-05
-3.39126996619022e-05
-5.58065248311329e-05
-4.01097078843136e-05
-2.85309838678644e-05
-8.57258200693434e-05
-3.11152750525382e-05
-2.64397721748462e-05
-1.86839281218258e-05
-5.54714139225374e-05
-4.27206331649541e-05
-5.67306752330312e-05
-1.92400572227906e-05
8.54218940383382e-06
-3.19842580486762e-05
-1.47210828249065e-05
-3.98717161250985e-05
-9.02310069294062e-06
-2.15335051148291e-05
-3.52788242529577e-05
-5.46743794267409e-05
-4.51387173235814e-05
-3.01366318589927e-05
-4.6397115378823e-05
-6.32208035145895e-05
-7.67477610695557e-06
-5.91160728728075e-05
-2.5977764924169e-05
-1.79581297346138e-05
-6.19797220049443e-05
-5.06155117043155e-06
-2.72770237012301e-05
9.34349145224483e-06
-6.325783133877e-06
-6.20443688273392e-05
-2.56344172162021e-06
-4.11515603782063e-05
-3.47882206160737e-05
-1.11698454117021e-05
-6.52108205717121e-05
5.76241752011666e-06
-2.32147626371116e-05
-6.51342392627859e-05
-2.00493271364608e-05
-3.41014786151492e-06
-1.27775779103606e-05
-6.11629972847614e-06
-7.73506572451258e-05
-2.21462311847924e-05
-2.15610461817944e-05
-6.49613816358673e-05
-4.51122846406501e-05
-2.45190794375882e-05
-3.78851731186182e-05
-3.92738731032948e-05
-4.32871948904801e-05
-4.63506564606663e-05
-3.98381727572621e-05
-1.19401215837044e-05
-3.85792437149738e-05
1.66824122057634e-05
-6.91106844910313e-05
-2.40136681918579e-06
-4.1348678845065e-05
-6.13428542280092e-05
-1.86632206527945e-05
-7.87699755698777e-05
-3.30371791356184e-05
-3.35280673491472e-05
5.83375172066125e-06
-2.92595407513787e-05
-3.90784912980225e-05
-5.54871076764966e-05
-2.91482487134015e-05
-4.82035286497159e-05
-3.63242596555089e-06
-1.83605066116262e-05
-1.10908343366269e-05
-3.04052336407638e-05
-4.84021513562345e-05
-3.75738117826469e-05
-4.643954434525e-05
-3.74349219973189e-05
-2.31773292333864e-05
-3.34491337011374e-05
-2.78473236388204e-05
-7.55040468040752e-05
-6.34490037412707e-05
-3.24328924529259e-05
-3.43235619845658e-05
-1.84018249961601e-05
-2.74028441808226e-05
-1.29409812774292e-05
-2.41704815163943e-05
-3.39633383970352e-05
-3.52437292811742e-05
-2.40839589098829e-05
-4.11577849218483e-05
-3.9066687599055e-05
-3.08214151663891e-05
-6.18998817035259e-05
-5.12346314660673e-05
-2.33867353974615e-05
-4.06926296010492e-05
-3.96416957472957e-06
-1.78313873719324e-05
-5.17153880031987e-05
-6.20513847422738e-06
-1.08618839190969e-05
-5.33887313722967e-05
-3.12431557012122e-05
-6.35028367942233e-05
-4.20863702979063e-05
-3.12565539002735e-05
-2.2702361334443e-05
-3.31369022577505e-05
-4.21854496045071e-05
-2.43660103260098e-06
-1.20018899491388e-05
-2.55879924245246e-05
-2.4612175336018e-05
-5.08827197521424e-06
-2.18311621563573e-05
-4.41056015144604e-05
-3.78588453074699e-05
-1.76711344266561e-05
-4.36292560787253e-06
-2.62855186928398e-05
-4.46694215152018e-05
-1.98494293529674e-05
-4.23184085703678e-05
-5.68918807769016e-05
-3.4494982390542e-05
-2.54358443726922e-05
-2.35685479094706e-05
-1.9610906380723e-05
-2.17441851524678e-05
-4.36512668054562e-05
-4.8217636324078e-05
4.36529491113573e-07
-3.86992154359459e-05
-7.17688650359188e-05
-4.30586689692013e-05
-2.06174496821924e-05
-2.88734658042689e-05
-5.52091192371004e-05
-9.28470643629815e-06
-4.0195721645715e-05
-2.54393001115874e-05
-2.68255108512397e-05
-7.12613989059697e-06
-8.95447390513225e-05
-3.19082470222528e-06
-4.60531839340349e-05
-7.51814472689472e-05
-2.63264587722443e-05
-3.93632899017776e-05
-4.09095280157092e-05
-5.48594471811354e-05
-4.32620029133726e-05
-3.57302343461185e-05
-4.21874345306955e-05
-2.84910447833104e-05
-2.22304044021777e-05
-2.23687833263268e-05
-3.32293804443839e-05
-2.67776868454154e-05
-4.40871456534744e-05
-1.45533986035043e-05
-4.67044693875318e-05
-2.77819274295966e-05
-5.18324484044281e-05
-2.4340706873553e-05
-7.21205378230608e-05
-3.33103900031157e-05
-1.87630823329113e-05
-3.00797604066845e-05
-4.2937000357017e-05
-1.15156922032546e-05
-1.10976088744992e-05
-4.09969439665904e-05
-7.53271600378575e-06
-1.83573529226736e-05
-2.5360126960948e-05
-2.35115383726967e-05
-5.54606877370737e-05
-1.90783801347688e-05
-3.32940048139369e-05
-3.65384084936094e-05
-2.29168276501973e-05
-1.78480247372941e-05
-2.90957436923489e-05
-6.36121593861591e-05
-1.90548624930769e-05
-1.60665486456272e-05
-3.82811928650867e-05
-5.10609558458079e-05
-4.21034229754784e-05
-5.60754605645775e-05
-4.12251949063701e-05
2.92942621600593e-06
-4.46142225506089e-05
-4.69116326972061e-05
-5.91739739683039e-05
-7.18082952288542e-05
-4.85722500729829e-05
-3.41164545008888e-05
-6.50080805982012e-05
-4.59964578103221e-05
-4.1827858146956e-05
-1.59082423379387e-05
-4.562050756807e-05
-2.55652083801498e-05
-6.13770831439403e-05
-1.7040584762849e-05
-1.94544686651229e-05
-6.480113953828e-05
-4.64670012948733e-05
-6.85746266251274e-05
-4.17417817719995e-05
-2.97492062598707e-05
1.15480317978745e-05
-2.45108006061602e-05
-7.67796974632227e-05
-2.62146617254404e-05
-4.50354355947851e-05
-3.65968371376372e-05
-1.59411972308915e-05
-2.20517561897758e-05
-3.94389804537241e-06
3.49663866291018e-06
-1.92262954937986e-05
-5.2115830067611e-05
-2.86387365392688e-05
-4.32626756263286e-05
-3.25879450476434e-05
-1.55109957769672e-05
-4.05437066310634e-05
-6.03261729303321e-05
-5.49319272077127e-05
-2.34833912605351e-05
-5.66888576302259e-05
-5.24328083615973e-05
-3.48946994051553e-05
-3.49297683973426e-05
-5.20404030619439e-05
-4.76064616326744e-05
-1.23954317464528e-05
1.99474159807839e-05
-2.78239917281743e-05
-1.5647978544274e-05
-5.52539180338815e-05
-4.34833244348746e-06
-9.62402711816273e-06
-1.4016753142225e-05
-3.92890665939243e-05
-7.47932109181222e-05
-3.52031428654043e-05
-4.28343824547302e-05
-3.49873105322615e-05
-2.26584194666272e-05
-1.59799270402331e-05
-9.53414997898598e-05
-2.29004412074804e-05
-4.2163042226493e-05
-1.28466754364832e-05
-3.92699596237725e-05
-3.62049554876398e-05
-3.87473796764801e-05
-4.42913556765659e-05
-2.77043457726864e-05
-8.24969652426553e-06
-4.05319590132961e-05
-5.48244377941858e-05
-2.96828748875971e-05
-3.05892502665053e-06
-5.15065881048614e-05
-1.80348135002842e-05
-4.83554471706623e-05
-7.24189398779764e-06
-3.5577349368957e-05
-5.85104198309713e-05
-8.52473119448973e-06
-2.7349226171427e-06
-4.3745214408601e-05
-3.14724140195341e-05
-3.69217711456073e-05
-4.06991241796248e-06
-3.18441201068452e-05
-2.86411839842208e-05
-4.91094639866896e-05
-1.55500432215713e-05
-2.32112447250064e-05
-5.05300129505913e-05
-1.93541556652738e-06
-4.54580110290514e-05
-6.49036474488695e-05
-3.33338759886239e-05
-5.2285000366579e-05
-1.00843908012381e-05
-2.59954695541461e-05
-3.47382822308435e-05
-3.99586164903038e-05
-2.99778760696408e-05
-5.53563898032703e-05
-3.58955461507877e-05
-4.8830772129915e-05
-4.29001459951253e-05
-1.43227460458867e-05
-3.06798525425913e-05
-1.45237706199001e-05
-2.04550919859313e-05
-6.76011119961544e-05
-1.39654328936403e-05
-3.62176958912743e-05
-6.58189265430569e-05
-1.21459558290237e-05
-1.29850741800079e-05
-5.15519155997956e-05
-1.32808953954479e-05
-3.89241225427047e-05
-3.11105749355508e-05
4.44286803470575e-06
