# Supplementary material for: Research on computational propagation and identification of mine microseismic signals based on deep learning
Source: PLoS One. 2025 Oct 22;20(10):e0334641. doi: 10.1371/journal.pone.0334641 (PMC12543183; doi:10.1371/journal.pone.0334641)
Supplement: S8 Data — (ZIP) [file pone.0334641.s008.zip › 000100900002853.xlsx_0.txt_24.txt.txt]

-5.17559085200366e-05
-2.16612120680796e-05
-2.02128145058316e-05
-2.87738545458377e-05
-5.12941977503459e-05
-3.47465128984746e-05
-1.0229374708325e-05
-4.54382131548172e-05
-5.09066760630726e-05
-7.09610986757204e-05
5.25512792811736e-06
-6.50425002477345e-05
-5.90697975160713e-05
-1.66641852016827e-05
-8.08074896458279e-06
-4.70926770761636e-05
-3.94279329141306e-05
-1.72132180869471e-05
-4.74626151459674e-05
-6.13403103618975e-05
-3.48378834071849e-05
-1.34699236229988e-05
-3.70234488906148e-05
-4.5332497967154e-05
-1.22561229341559e-05
-3.05793771148369e-05
-3.81645361063513e-05
3.29267649528156e-06
-5.98786045440648e-05
-7.62696965653011e-06
-5.33149468218991e-05
-4.79483305787471e-05
-1.90949125926049e-05
-2.38233135840558e-05
-6.75672004735961e-05
2.20223030608347e-05
5.73839125913295e-06
-9.61426212075818e-05
-4.78101633457678e-05
-3.1815122206162e-05
-3.50410131844003e-05
-4.01574285547583e-05
-4.20182488861556e-06
-3.44503961255137e-06
-4.81657967124741e-05
-1.69670053070465e-05
-4.11813786727529e-05
-1.1140374587901e-05
-2.73205853148586e-05
-1.72038516675423e-05
-7.30525618070582e-05
-1.17709491950357e-05
-6.24256224586123e-06
-3.24736956321442e-05
-3.14660790117641e-05
-2.80406141486339e-05
-4.06289675958847e-05
-4.81992880124197e-05
-3.53230171195367e-05
-3.38931655887337e-05
-5.68551544583488e-05
-1.09099673808983e-05
-3.71164198022066e-05
-3.34602321289702e-05
-6.06983312112877e-05
-8.29160405838324e-05
-3.66129694030314e-05
-3.92199919598718e-05
-2.24511811269938e-05
-6.20633364089058e-06
-3.14811386506919e-05
-1.16907430519605e-06
-3.00872611476833e-05
-5.56934724410042e-05
-3.98482529674106e-05
-2.29115932788739e-05
-2.24345517753878e-05
-4.67048287641113e-05
-7.28052544516146e-05
-5.66268257335078e-05
-1.55914785594585e-05
-1.00763678103505e-05
-2.59778200593876e-05
-4.88354694171222e-05
-2.86015892711849e-05
-8.32768491207337e-05
-4.63331338110775e-05
-3.58797237710522e-05
-3.43077719635288e-05
-3.65330322263834e-05
-2.51812235483163e-05
-4.27865877608989e-05
-4.57952473445284e-05
-4.36795644579856e-05
-2.5866336512497e-05
-1.20489966111e-05
-7.34639733395338e-05
-7.30577400466906e-05
-1.71232314691789e-05
-6.47079619691178e-06
-3.15570176688088e-05
-2.55201641764952e-05
-4.31868787899873e-05
-5.40277276169773e-05
-1.48050769028938e-05
-2.43341582747971e-05
-1.98151533579836e-05
-2.19289368710805e-05
-2.92134958107072e-05
-4.73940618448931e-05
-1.80791591008432e-05
-5.44553829573928e-05
-7.4711552815823e-05
-1.58557764798241e-05
-2.0000862242413e-05
-1.42805635112704e-05
-7.96456003503315e-06
-5.11463355137473e-05
9.3536969616542e-06
-6.49003948662385e-05
-6.22897517500182e-05
8.12415331980478e-06
-9.30860086905482e-06
-1.16719019754904e-05
-5.02167173283711e-05
-1.1498422755479e-05
4.97269984871424e-06
-3.56422668866156e-05
-5.71749588256223e-05
-2.87898393178727e-05
-3.67025835095934e-05
-3.84210787456815e-05
-4.01548810248295e-05
1.46342122617535e-05
-1.96657843593248e-05
-4.00692748268376e-05
-4.60586885483662e-05
-7.46707665251382e-05
-1.9189851373941e-05
-2.3992356442918e-06
-8.73816094708535e-05
-7.03711247802037e-05
-3.88575340829064e-05
-1.88328532569154e-05
-6.6102193822294e-06
-6.63005498014603e-05
-8.1971504372387e-05
-3.02020700903114e-05
-6.35647804236657e-05
-3.19608898455064e-05
-4.45578494415762e-05
-1.8009693566351e-05
-2.57762390743315e-05
-1.12074961068663e-05
-4.13845648191262e-05
-4.70129196181721e-05
-2.21781990925225e-06
-6.35121677172964e-05
-4.86982864195075e-05
-4.0764880665265e-05
-3.12863387437873e-05
-2.99051516549529e-05
-9.0131203493227e-06
-1.17584396914763e-05
-6.36365341939526e-05
-5.17295443712425e-05
-7.23056490208659e-06
-3.14747904764285e-05
-3.67677048890422e-05
-1.97489207902719e-05
-4.72091688529184e-05
-7.6763723716832e-06
-7.38546998902689e-06
-2.73286465846553e-05
-1.59278490019309e-05
-4.96814776933518e-05
-2.41060181398279e-05
-3.10145636259572e-05
-3.31861969083721e-05
-4.30888394377603e-05
-4.20494486603848e-05
-7.15158198165661e-05
-1.16934303133556e-05
-3.34576236950239e-05
-3.68837928269907e-05
-4.31306231980852e-05
-3.02576990478735e-06
-1.75844396573991e-05
-4.28803433392965e-05
-4.5008282280918e-05
-3.16577922970168e-05
-3.70608711532306e-05
-2.82256986042056e-05
-9.71407630346113e-06
-1.13972294629083e-05
1.06113230086767e-07
-3.67584838385377e-05
-3.98023166149881e-05
-5.26172139106082e-05
-2.80062842726162e-05
-2.94336079297462e-05
-3.41131458713032e-05
-9.83658197309293e-06
-2.36778964383025e-05
-4.42831058783299e-05
-4.06613356233541e-05
-3.07150059695257e-05
-1.88748797589611e-05
-3.2575970356369e-05
1.28735477800491e-05
-2.75989517498489e-05
4.45624226064128e-06
-5.76672682014063e-05
-1.81278772869034e-05
-1.34609197968433e-05
-3.21548839652801e-05
-5.05470150920308e-05
-1.67457750940372e-05
-4.56770304596876e-05
-1.61799190239276e-05
-4.39669366184762e-05
-5.37608381817992e-06
-9.56406368422349e-06
-3.02187420537783e-05
-2.84797305525349e-05
-3.66993730393717e-05
-5.43682725433551e-05
-5.3309775964876e-05
-2.52433284348584e-05
-4.59540982368005e-05
-4.51039629500061e-05
-3.79544070956419e-05
-1.48280413037186e-05
-3.453274312602e-05
-3.71632914694835e-05
-4.83139403428051e-05
-1.77511866619313e-05
-3.78613764189736e-05
-2.61468587271167e-05
-4.08373924917676e-05
-2.84814937728321e-05
-3.13268922745446e-05
-3.95125015217824e-05
-5.46895652967004e-05
-3.31145223446392e-05
-2.57827345314576e-05
-6.83829809830401e-05
-2.24908885899392e-05
-2.84975559277559e-05
-5.1188497338971e-05
-1.57108520026813e-05
-4.92260040724771e-05
-3.36597722413692e-05
-2.01473403255742e-05
-5.41063551893317e-05
-2.79092649442297e-05
-1.52681554831187e-05
-6.54771972047035e-05
-2.62495736821551e-05
-6.90557554602175e-06
-4.11579193534792e-05
-2.36534118994313e-05
-2.4292316801035e-05
-9.24894302918452e-06
-7.15729230896759e-06
-4.08222503899618e-05
-2.06217825597399e-05
-1.89663236070133e-05
-4.54681627015744e-05
-3.06539201660443e-05
-2.49375429679005e-05
-7.67173018939513e-05
-1.88572586589792e-05
-5.72570434078417e-05
-1.00321549879554e-05
2.13152613823997e-06
-1.32854680911225e-05
-3.74104911435788e-05
-5.39095993873861e-05
-3.45719624780856e-05
-4.08617234919091e-05
-3.04678507677116e-05
-6.43959059075823e-05
-3.28044396699704e-05
-2.96253354911802e-05
-4.05292672193593e-05
-7.17731978106628e-06
-4.8019668773963e-05
-4.17422365549935e-05
-3.37068454283888e-05
8.16417518872882e-06
-1.23313665045614e-06
-1.86031912212384e-05
-3.74975165065039e-05
-5.16936500641226e-05
1.51838029150352e-05
-3.8582655057993e-05
-5.86147316782038e-05
-4.5403470659502e-05
-4.3485227116081e-05
-4.92603900952278e-05
-3.11382085833229e-05
-6.53211307873516e-05
-2.37006426089778e-05
-2.3868711062012e-05
-3.14865667841454e-05
-8.40657621228768e-06
-6.30465259468216e-05
-3.50664077486756e-05
-4.66759980599028e-05
-4.6325365912824e-07
-4.28032173231035e-05
-4.10028740874591e-05
-4.79426333532383e-05
-7.08051186891032e-05
-4.99485284564958e-05
-5.59566493688933e-05
-3.51412533166046e-05
-2.81947940892653e-05
-6.80381588792166e-05
-6.2754918745559e-05
-1.47927196550134e-05
-5.55235837542655e-06
-4.20701266789934e-05
-2.78647392641789e-05
-3.66286009995849e-05
-3.70567129146287e-05
-3.48522623736625e-05
-1.78735830497055e-05
-2.78579609233369e-05
-3.01322834239948e-05
-6.93054051296366e-05
-4.92502329030935e-05
-5.49710024764748e-05
1.0160235109595e-05
-2.74454762708259e-05
-3.08514512356101e-05
-2.01795145580735e-05
-1.84881246520645e-05
-1.2032874743865e-05
-1.51579257689811e-05
-4.6723742198012e-05
-1.07028320201925e-05
-5.5270766442286e-05
-3.87039698015687e-05
-3.19044750021792e-05
-5.63496556773093e-05
-5.67997125016541e-05
-3.72711924089178e-05
-7.01366091939814e-06
-2.5081315872117e-05
-1.22189521643434e-05
-2.07034921456992e-05
-3.91077184336343e-05
-2.41046931928009e-05
-2.08084894782226e-05
-3.62432472750074e-05
2.04868002713723e-06
-1.54288973766334e-05
-4.74064916780752e-05
-2.00263599650207e-05
-4.19982657357865e-05
-1.13233493443047e-05
-3.48123177743759e-05
-4.24915865686595e-05
-4.15600363963468e-05
-7.11818499026804e-05
-7.43295798205024e-06
-6.65660005970432e-05
-2.1857480829439e-06
-4.87353756491769e-05
-4.23667415030526e-05
-1.21403552766541e-05
-3.6911111915783e-05
-3.14941641346886e-05
-3.78397144798906e-05
-2.75277835031015e-06
-4.2347095447085e-05
-4.78594285185954e-05
-2.35289270370623e-05
-4.06135896789829e-05
-5.910474593019e-05
-3.12523608618212e-05
-5.95160164175051e-05
-1.17737292300673e-05
-4.29442246347097e-05
-6.33739922558451e-05
-4.22961795560461e-05
-3.72125753383797e-05
-4.70808533482487e-05
-2.30926793841828e-05
-2.27844422442544e-05
-5.39271902575492e-05
-3.81757757730494e-05
-1.67130177364654e-05
-5.37767541850276e-05
-5.07993078662795e-05
-3.083725705621e-05
-7.03107931246222e-06
-2.56096529313103e-06
-3.16690711386969e-05
-2.3493835789182e-05
-2.18823848388788e-05
-2.81861448177551e-05
-1.32856800379675e-05
-3.94322296773885e-05
-4.51643367607147e-05
-6.19977081906077e-05
-6.40147976172426e-05
-2.31983424947573e-05
-1.25109272582223e-05
-5.18333180356218e-05
-3.27723708169119e-05
-8.02376732247895e-05
-4.07728764791723e-05
-2.42122750561937e-05
-8.26190635129855e-06
-5.68305277975776e-06
-3.70594959760137e-05
-6.89072938159825e-05
-6.1860755819603e-05
-2.89989970134447e-05
-5.07949083898845e-05
-3.09566995210649e-05
-2.81261861776521e-05
-6.53892396961676e-05
-6.07706876199937e-05
-5.96196021546462e-05
-3.75446432418693e-06
-2.80709407463389e-05
-2.55905404024965e-05
-8.09321767052697e-06
-3.93684017454581e-05
-5.69593504164296e-05
-5.42727894952721e-05
-2.69577815593085e-05
3.2245527936141e-06
-7.84922882107071e-06
-4.81505239864186e-05
-3.61668565268173e-05
-1.60437480202926e-05
-2.16560518221847e-06
-2.34045003406606e-05
-3.54181989723887e-05
-2.02498843126497e-05
-2.60332357172346e-05
-3.0479375530438e-05
-3.93027714074772e-05
-1.17949042247088e-05
-3.05756772731042e-05
-1.54785326823249e-05
-5.50082107354451e-07
-5.30194069453316e-05
-4.68041529687532e-05
-2.53850847836254e-05
-1.51688051198951e-05
-4.66377558410443e-05
-3.25868415912778e-05
-9.63212137481239e-06
-2.64208504603952e-05
-4.91981477472838e-05
-3.47978697260394e-05
-2.47215109957748e-05
-4.67125963948666e-06
-6.36782169834831e-05
-7.71715104703845e-06
-1.29282374233913e-05
4.60709051662704e-06
-1.73523800961538e-05
-3.39093095112066e-05
-3.05379568136525e-05
-3.2597358259588e-05
-4.81796951775595e-05
-3.10086131560567e-05
-4.0650138275045e-05
1.77569379044884e-05
-2.90320708819833e-05
-3.58362366299816e-05
-8.52516083465005e-06
-9.37532243276159e-06
-2.08165555629307e-05
-4.50520726150481e-05
-7.04486571049695e-05
-3.1232436851216e-05
-5.18070070241276e-05
-9.3647655149499e-06
-7.40571617888893e-05
-5.3427268296264e-05
-3.91700093489547e-05
-3.67895276976226e-05
-3.92258034244081e-05
-2.00736558840496e-05
-4.85670078119715e-05
-8.29057290288455e-05
-1.74762097874688e-05
-2.8162027444776e-05
-6.00782401019879e-05
-2.15297621405726e-05
-5.36918611510576e-05
-1.34639953004282e-05
-4.41071557892301e-05
-7.39290200580528e-06
-1.76160843674912e-05
-6.82674614597854e-05
-4.21322666275496e-05
-6.99256076258788e-06
-4.59343336544232e-05
-1.09359931641532e-05
-2.10924477879688e-05
-4.70373041509729e-05
-1.87048018496596e-05
-6.40064136848929e-07
3.61539629736546e-06
-3.59495842573172e-05
-3.88817211442093e-05
-5.22880518326478e-05
-4.76101706060361e-05
-4.58690349950844e-05
4.66777423883256e-06
-1.66869674456224e-05
-3.77442927060314e-05
-4.3886230723871e-05
-9.47307620702092e-06
-4.84481660667197e-06
-4.26018050208677e-05
-4.72215611166674e-05
-2.42317652644986e-05
-6.93644119361305e-05
-4.54935179219786e-05
5.48215362065186e-07
-6.00090352579424e-05
-2.68758200436511e-05
-5.93545007682416e-05
-1.12586261036112e-05
-3.28108472114399e-05
-4.85002736263141e-05
-5.03873215628483e-07
-8.38415568845524e-07
-2.18983330310828e-05
-4.85309168597213e-05
-2.53050919497421e-05
-6.59460071946999e-05
-4.35753042643815e-05
-6.20631205252903e-05
-2.44950943363183e-05
-3.51214264454323e-05
-4.12610707422035e-05
-6.09825551868575e-05
-5.77659481520438e-05
-3.34948319985084e-05
-2.99775823326533e-05
-9.49289450529916e-05
-2.63485745137961e-05
-2.68692416768557e-05
-4.76322216283639e-05
-3.03107189925293e-05
-5.85043247685734e-05
-5.04885064473653e-05
-5.01117140910548e-05
-2.6904942561048e-05
-6.60297541568931e-05
-3.71708203365947e-06
-2.16152876022786e-05
-3.58142292827792e-05
-3.9757754532712e-05
-4.81797677260878e-05
-5.13238146764993e-05
-1.80943545151855e-05
-1.59277534314624e-05
-5.15656855288884e-05
-3.52792214767355e-05
-4.14364482730581e-05
-4.43674088866856e-06
-5.95768787252252e-06
-3.33454285017783e-05
-2.7423440292653e-05
-4.54918708381615e-05
-2.36240244407214e-05
-4.36637076419829e-05
-4.45597398197993e-05
-4.76078242789319e-05
-3.61558775504321e-05
-1.63061490437961e-05
-3.34933356414313e-05
-4.7418190429794e-05
-2.32316285944312e-05
-3.29978174767029e-05
-2.47675819206721e-05
-3.70033228180437e-05
-2.744253980832e-05
-5.49559377826065e-05
-3.45137471558158e-05
-4.28498824236349e-05
-4.96067619098275e-05
-4.34794963573674e-05
-3.07893527511559e-05
-7.1339187834586e-05
-4.0701723672404e-05
-4.91278581494256e-05
-1.54244894423236e-05
-3.26144706466866e-05
-3.14925619198732e-05
3.56915658154822e-06
-1.69584803002874e-05
-1.60889498589062e-05
-5.49995342403175e-05
-5.1856433748008e-05
-2.10780411472458e-05
8.32491091073657e-06
-2.93900866813479e-05
-3.04005684682e-05
-2.2324776241107e-05
-1.34178161742762e-05
-1.39178951492436e-05
-2.52373908702587e-05
-1.93343222508562e-05
-5.54146213350927e-06
-4.53487283140043e-05
-1.30675466815052e-05
-3.39118054388188e-05
-1.489998956124e-05
-4.52687636375495e-05
-1.42569366993812e-05
-1.92936917993159e-05
-4.44077200464586e-05
-4.51026378274158e-05
-4.27658609043787e-05
-1.25122076935375e-05
-5.21424814225527e-05
-5.1858528315001e-05
-5.65985868684936e-05
-4.18930135689284e-05
-2.36544095762383e-05
1.97442885976698e-05
-5.52813058079983e-05
-9.79312108026842e-06
-2.59613344495014e-05
-1.34752025750555e-05
-7.9114711538073e-05
-5.30973382626778e-06
-4.67952879683979e-05
-4.36478251476212e-05
-4.53351172074878e-05
-5.54779598725568e-05
-3.75090300646257e-05
2.69815062742531e-06
-6.10523149993516e-05
-1.89683664461257e-05
-2.72396564172579e-05
-4.1825276862226e-05
-6.45964514931886e-05
-3.61552214408717e-05
-2.88049394770864e-05
-2.61016049364794e-05
-1.14539966115443e-05
-4.23274956966803e-05
-4.52372800773253e-05
3.10958657142347e-06
3.96877366573144e-06
-3.24988378130677e-05
-2.41747143613594e-05
-4.69635941071195e-05
-1.84222704918539e-05
-4.78926341487639e-05
-1.95388836509648e-05
-2.01426417830839e-05
-4.69143960854302e-05
-5.77478911286523e-06
-3.57499949882511e-05
-6.3427514755011e-05
-2.72822861345581e-05
-4.60067035740385e-05
-4.83681940918004e-05
-2.45540071225455e-05
-7.63096347413169e-05
-2.35433303664094e-05
-2.9415369334744e-05
-3.70897818568937e-05
-5.17291385139568e-05
-6.35653043529785e-05
-5.71057905923066e-05
-3.42966461964453e-05
-7.63007953526993e-05
-8.86943152541823e-06
-2.62008993334945e-05
-6.61326361919945e-05
-3.66378442399497e-05
4.33712660785915e-07
-2.83699749832819e-05
-3.17816657003365e-05
-1.09534608684605e-05
-3.92594995987257e-05
-3.70395048915363e-05
-3.57256741636871e-05
-4.73466083668346e-05
-2.48347083078285e-05
-4.8035732535207e-05
-9.16384596798909e-05
-2.88394910033519e-05
-5.40209161359504e-05
-4.27492548359122e-05
-1.86009786385435e-05
-3.10756327964488e-05
-3.24935252591571e-05
-3.66323803951997e-05
-5.32769807032333e-05
-5.92029497968172e-05
-2.70878658060796e-05
-1.02629705359734e-05
-3.87396617371969e-06
-4.98280871575871e-05
-4.58667809270563e-05
-7.41342687903449e-05
-1.116677134658e-05
-3.78802166591534e-05
-4.54724664152505e-05
-1.33324160892252e-05
-9.5827221877481e-06
-2.67154131785518e-05
-2.55428076104287e-05
-5.4237711687513e-05
-6.71390213017721e-05
-2.75642073973964e-05
-2.88533981713639e-05
-2.22530772579135e-05
-3.98901680672684e-05
-5.05174042110508e-05
-4.29900652225627e-05
-2.66372678196268e-05
-4.76434563289927e-05
-3.73130002862582e-05
-2.25911023089905e-05
-4.14846181960283e-05
-5.27723705135053e-05
-3.21988126759104e-05
-3.64991538616434e-05
-6.70337511480607e-05
-3.0023475751667e-05
-1.20914010517746e-05
-2.95059524123457e-05
-2.591088815378e-05
-3.58666642921391e-05
-3.44920737355916e-05
-9.29917930595776e-06
-4.81673956533394e-05
-1.94625876793568e-05
-3.56090839922166e-05
-1.17601367245181e-05
-5.6867715030397e-05
-1.99885282811662e-05
-3.27718076451945e-05
-2.60963996003366e-05
-5.01741350361697e-06
-1.41330019480244e-05
-8.55865869242497e-06
-2.06674921869498e-05
-5.33625922372783e-05
-5.10571546906723e-05
-4.09584395127841e-05
-3.12773758802449e-05
-6.20754451375481e-06
-5.08419789903899e-05
-5.38434899110251e-05
-4.22136188509415e-05
-1.5761724565941e-05
-2.81454851422112e-05
-6.34645803694879e-06
-6.12498373832926e-05
-3.9975882803655e-05
-2.27268250525399e-05
-2.87557778248881e-05
-2.60622613377067e-05
-1.63929023260052e-05
-2.34139398416756e-05
-3.5450618173167e-05
-3.69146782691073e-05
-1.16484879841028e-05
-6.3528466405398e-05
-4.01707337944302e-05
-3.05054925902318e-05
-3.29528270552763e-05
-5.18044181923579e-05
-4.95871842829341e-05
-5.86576915904791e-05
-6.17898070529724e-05
-5.21078023226287e-05
-3.13051928522759e-05
-3.93157320418534e-05
-3.48291407503023e-05
-1.02347973974667e-05
-4.22986954713607e-05
-4.24041566143576e-05
-2.63298556095157e-05
-4.72728659111076e-05
-3.82358510708368e-05
-3.70444433289727e-05
-9.5373611347845e-06
-3.28538203543334e-05
-1.84295092326056e-05
-1.36136949241301e-05
-1.63423380853278e-05
-6.15352878678145e-06
-2.08228685028625e-05
-1.00629392896702e-05
-4.0938838608818e-05
-1.95225099387144e-05
-1.30005020649923e-05
-4.34856493184738e-05
-4.21518342165771e-05
-4.35496969931422e-05
-4.72925843701338e-05
-6.10015660295012e-06
-1.18659513011408e-05
-4.87712621411797e-05
-2.60881813736715e-05
-1.20698656616349e-05
-3.5462763260897e-05
-3.07795612883134e-05
-1.01663313529103e-05
-3.54196083553575e-05
-3.04976847552403e-05
-5.53669360458976e-05
-2.71680054121041e-05
-1.78016551531054e-05
-3.82224326437333e-05
-1.32902901808656e-05
-3.49662798316096e-05
-2.84508126626999e-05
-3.24493196177118e-05
-3.20724975628314e-05
-2.83475389924598e-05
-6.79919945377272e-05
6.15256679200803e-06
-4.8573219816178e-05
-5.06037723401451e-05
-4.42225961461321e-05
-4.4810737007144e-05
-4.35239926290332e-05
-4.20901794081672e-05
-1.76861866043189e-05
-4.16658189803171e-05
-2.15046375337794e-05
-2.46036208492765e-05
-1.83666705231935e-05
-2.07525075354911e-05
-2.37916173955208e-05
3.40818286946005e-06
-3.98473133367152e-05
-6.65205040346198e-05
-4.49449942977081e-05
-1.09481659998811e-05
-4.93952192996487e-05
-4.72517739973504e-05
-5.48374077976768e-05
-6.9053585324051e-05
-3.33708451642996e-05
8.47331874160163e-06
-5.58864257971391e-05
-2.49692596645354e-05
-4.93902911350142e-05
-5.68142026916968e-05
-3.89072142627297e-05
-2.72060094178009e-05
-4.13673632768581e-05
-5.42347280643386e-05
-4.84349847728626e-06
-7.10030905280778e-06
-2.36114389245999e-05
-3.49978650375758e-05
-2.16349548746739e-05
-5.99340898498424e-06
-3.45352366996937e-05
-6.48626803254698e-05
-3.26365001785709e-05
-1.84046346242859e-05
-6.2606784547875e-05
-2.34856697590126e-05
-5.58238005873097e-05
-6.14132272036776e-05
-1.72733930029746e-05
-5.58869732144543e-05
1.74620960807793e-06
-5.21777635642909e-05
-1.31408042866151e-05
-3.9156379000873e-05
-4.40129058220081e-05
-1.54607078813467e-05
-2.25701149773761e-05
-3.77286862205409e-05
-4.89576210371635e-05
-1.90489848023798e-05
-6.66691691299462e-05
-3.79330192695701e-05
-4.65662136297978e-05
-4.43132534617909e-05
-4.98523609072661e-05
-1.97186269128254e-05
-1.23194866556783e-05
-5.08044599375298e-05
-5.13087875771791e-05
-5.0787970704497e-05
-1.52174757046114e-05
-3.07928288257394e-05
-1.3812433491508e-05
-3.52630646886848e-05
-1.49448874742181e-05
-6.41207756165982e-05
-3.41322038731179e-05
-8.40597070105713e-05
-4.85487961436548e-05
-4.1624554495021e-05
-2.52578482594361e-05
-7.36337368994167e-05
-1.18480759379149e-05
-1.9980530170357e-05
-8.13823129757411e-05
-2.65649670072158e-05
-1.72257236810872e-05
-1.74002543873289e-05
-5.98674755730251e-05
-7.45532799610479e-06
-2.52969402365344e-05
-3.74748624696443e-05
-3.59825099952308e-05
-5.84434618546194e-05
-5.35482317316792e-05
-7.74963582300724e-05
-4.60147886308643e-05
-2.5297496033727e-05
-4.81443599238448e-05
-4.41688858722891e-05
6.91509999628485e-06
-3.88686886882749e-05
-2.78776471876556e-05
2.00517204760303e-05
-3.85698467199349e-05
-3.66745347662517e-05
-2.56966685686435e-05
-4.55949952138138e-05
-3.3904291979451e-05
-3.2408785678627e-05
-3.14523406845194e-05
-3.2047071573488e-05
-6.03646701625428e-05
-7.19946350424564e-05
-4.19058427558172e-05
-5.67588762412994e-05
-3.01084004011938e-05
-3.59620024142557e-05
-2.10373876177753e-05
-0.000103013357149764
-3.34656532391916e-05
-5.95307950998882e-05
-3.42365064843465e-05
1.19352716580056e-05
-3.58175465187358e-05
-1.05942498462462e-05
-2.38780951249844e-05
-3.99232907851248e-05
-2.91069936233052e-05
8.37142467971822e-06
-4.3182719779592e-05
-4.25720290992277e-05
-4.00835854365609e-05
-8.08461218941893e-05
-3.65564580133047e-05
-4.65116655746153e-05
-2.90916753260664e-05
-4.86073059426993e-05
-3.24163450946822e-05
-2.80271362480907e-05
-1.18476642682506e-05
-4.69764466661591e-05
-5.70775832278981e-05
-5.4062012027078e-05
-4.09690489560507e-05
-2.36841859618056e-05
-2.44749311257561e-05
1.7616024512373e-05
-4.71696326600288e-05
-1.57467623635504e-05
-2.31721761426586e-05
-1.59477444478137e-05
-1.40619754457633e-05
-7.62223349358205e-05
-8.93031364558047e-05
-3.68587839161957e-05
-4.70596162679996e-05
-1.24405735492654e-05
-2.05966146092954e-05
-2.93554774918805e-05
-3.535224639715e-05
-1.97945000346911e-05
-2.48534042602395e-05
-5.67831524973819e-06
-5.16873625316746e-05
-4.01932815008536e-05
-3.00696519673682e-05
-4.71756219490667e-05
-8.17963946891974e-06
-5.47926066095897e-05
-3.72821798668366e-05
-3.51951092278028e-05
-1.87661428319975e-05
-6.68893404117227e-06
-3.20714855090763e-05
-2.59852217725239e-05
-4.64812577540214e-05
-5.04015096474254e-05
2.20200620807351e-05
-5.60733146091534e-05
-5.12625348843964e-05
-1.77045812446114e-05
-1.39266824902539e-05
-4.6193366655848e-05
-3.52665305246892e-05
-5.60180667255395e-05
-3.25840072595657e-05
-4.13646597635138e-05
-6.96125304586496e-05
-4.607442582572e-05
-5.70942756150065e-05
-1.69542337299608e-05
-1.42095211716168e-05
-3.43730263724143e-05
-5.17936211758018e-05
-2.7467010637801e-05
-7.31200040559528e-05
-4.95695456708573e-05
-2.49618860418171e-05
-3.98520352746742e-05
-3.5034966916281e-05
-6.32083306149452e-05
-4.21146289838382e-05
-2.12806274637388e-05
-2.16502658755617e-05
-1.99801272980374e-05
-3.34513590683856e-05
-5.59158648514228e-05
-4.35710552617852e-05
-3.7513467290346e-05
-3.5173244494331e-05
-2.3344398963726e-05
-6.03978392340824e-05
-1.62478284025414e-05
-2.47355084808095e-05
-3.58011841427065e-05
-3.62749060440304e-05
-4.03642802346707e-05
-2.48090072261616e-05
-3.09612478461762e-05
-3.88235979218318e-05
-2.25142594896612e-05
-2.93024724627184e-05
-3.99718268552164e-06
-1.5801993180586e-05
-1.34775071793425e-05
-2.88377138804063e-05
-3.82562041369615e-05
-5.97394945546251e-05
-1.79788067982389e-05
-3.9746943798968e-05
-4.72078823975853e-05
-4.15902273048147e-05
-5.02905727485233e-05
-4.48357761009866e-05
-3.19547191369646e-05
-2.63282010050486e-05
-1.90021263816065e-05
-3.32385085145559e-06
-4.6083865318947e-05
-4.20029962177101e-05
-3.93103908675033e-06
-5.42668615902935e-05
-4.48180238944276e-05
-5.15301242660628e-05
-3.723055676052e-05
-1.58552968012794e-05
-4.78119782991735e-05
-2.68216955111452e-05
-4.75571520589178e-05
-2.55245624547462e-05
-5.68260839737714e-05
-4.09389782027187e-05
-2.06925183768692e-05
-2.60125250209365e-05
-2.05280400830418e-05
-5.79413688599686e-05
-5.19376887516254e-05
-7.18252377333505e-06
-4.20623279167816e-05
-3.64841122010426e-05
-4.98184151947071e-05
1.06500469126429e-05
-3.99621573237744e-05
-7.78756019784433e-05
-2.2080825314423e-05
-3.95819305947455e-05
-4.76744930659075e-05
-1.15050348413348e-05
-2.66670214735239e-05
-3.59433003389892e-05
-4.12741585199448e-05
-3.79838455439817e-05
-5.94273384803937e-05
-5.19078906347883e-05
-2.5327541791445e-05
-3.92531091787813e-05
7.47783612752702e-06
-1.15449072485978e-05
-3.94975288393353e-05
-3.59213440924324e-05
-3.59237701716118e-05
-1.86098416687181e-05
-2.68664147865609e-05
-3.06295257125194e-05
-4.008189775593e-05
-3.44965701120586e-05
-3.73926089358694e-05
-1.58009834134244e-05
-2.25625535509628e-05
-4.36810482541202e-05
-4.24969482861989e-05
-1.9378079835507e-05
-5.80689061692072e-05
8.63511349942241e-06
-2.82691755087212e-05
-1.90978369042891e-05
-2.68295192540741e-05
-8.32716562651226e-06
-3.69463618010373e-05
-1.68526803613638e-05
-4.96705927033686e-05
-4.16472440190234e-05
-2.0474208069059e-05
-3.12268584447048e-05
-2.03943068410187e-05
-2.0970673260179e-05
-4.37422186353903e-05
-5.17739437932354e-05
-2.28695231202171e-05
-2.2994014412066e-05
-6.22665341699619e-05
-4.93828737650697e-05
-6.73378897196685e-05
-1.82759492357844e-05
-2.97702874137829e-05
-4.1509021935307e-05
-3.7286510205799e-05
-2.88127149405235e-05
-4.87735251502606e-05
-3.36311975884103e-05
-2.93438268165302e-05
-4.99195177745588e-05
-4.92938811823163e-05
-2.16492195163373e-05
-4.14280932175286e-05
-4.54695823142628e-05
-7.5619652841482e-06
1.0890941965426e-06
-3.1256507684164e-05
-3.2509873798739e-05
-5.22847978951667e-05
-2.6995431357156e-05
-6.08647489503861e-05
-5.69611199535777e-05
-5.87097543713875e-06
-5.01828720422288e-05
-1.58932489051786e-05
-7.03490456104315e-05
-5.92486672349315e-05
-1.19210982960181e-05
-5.38170069354969e-06
-1.80105583435764e-05
-1.9443337117975e-05
-1.55560646909308e-05
-1.89801914042097e-05
-3.7355547361613e-05
-6.3581946900377e-05
-3.70747434540109e-05
-7.29644997298343e-06
-4.73227989311581e-05
-2.83373353354692e-05
-2.54577661380507e-05
-3.57846100285883e-05
-4.39286840090474e-05
-5.42342757049957e-05
-4.50387051243727e-05
-4.75584929324785e-05
-6.74638094000215e-05
-6.2721238947513e-05
-3.06491624161916e-05
-4.29035016801012e-05
-2.54082704391942e-05
-2.89958059096561e-05
-2.88693032780398e-05
-2.583347075567e-05
-4.11656606584282e-05
-1.5349969081954e-05
-7.47391378022274e-05
-3.3561542975787e-05
-3.7262572709425e-05
1.75816843643151e-05
-5.10745451187924e-05
-4.69665200651279e-05
-5.0138761036488e-05
-5.86688468556988e-05
-5.03239419451532e-05
-4.03079033022012e-05
-3.22980805242593e-05
-3.49046234618209e-05
-6.43931535019193e-05
-3.18745966372545e-06
-1.98916443633644e-05
-3.21026956636092e-05
-2.0407158483827e-05
-1.90179912194249e-05
-3.79758591225091e-05
-9.63001362428604e-06
-6.72154647885722e-06
-2.9391031872988e-05
-5.22385299741024e-05
-5.51448107520051e-05
3.15046056969337e-06
-1.27616292216511e-05
-4.24716618459479e-05
-8.53013839793883e-06
-1.84861339899515e-05
-1.73746397744274e-05
-4.94850630665896e-05
-3.70498703618607e-05
-8.67938942944207e-05
-3.60460216397819e-05
-4.88984616425252e-05
-3.67119949987943e-05
-4.4140147345655e-05
-2.76717592226301e-05
-1.7817773439004e-05
-5.30980089010723e-05
-1.44058153207137e-05
-4.637065446711e-05
-8.23374894014343e-06
-2.72550358256681e-05
-5.24416205405738e-05
-4.47501229669929e-05
-5.09425686196143e-05
-5.05168098603439e-05
-3.58403059957055e-05
-5.29506080658419e-05
-2.81725006807563e-05
-2.06350541467951e-05
-4.40406238815287e-05
-6.71046948024044e-05
-3.25965736839583e-05
-3.88036228364161e-05
-1.34791309774311e-05
-7.01634629112739e-05
-3.36263282969716e-05
-1.13932790632712e-05
-4.70939143787486e-05
-5.5012123437844e-05
-2.08378088699803e-05
-1.39848170210954e-05
-2.94194560010846e-05
-6.00704259155566e-05
-2.17689748049143e-05
-1.96323087671528e-05
-6.22913403324393e-05
-4.20391957168179e-05
-8.54137866180908e-06
-4.15559361660523e-05
-4.64731971016984e-05
-4.66991827434909e-05
-4.73024102696873e-05
-2.82096750922281e-05
-6.33491144961612e-05
-7.35211565544951e-06
-1.5909805562452e-05
-4.51242513322102e-05
-3.01016610394359e-05
-4.9113081676889e-05
-3.79256990063895e-05
-1.10357110795788e-05
-2.99397174366128e-05
-5.69623155101343e-05
-4.15728541822125e-05
-6.15643688752147e-05
-4.03587512440585e-05
-1.51246798984798e-05
-1.23175647486213e-05
-6.06830671730475e-05
-2.01868412650057e-05
-3.66935523024293e-05
-3.42725496537518e-05
-4.39472285314706e-05
-3.94593951281574e-05
-6.7427235712641e-05
-4.40762201350745e-05
-2.54741674308305e-05
-4.46538142688266e-05
-2.43507862180011e-05
-3.14335444482819e-05
-6.83071514995331e-05
-1.512854497043e-05
-6.92951258587569e-05
-3.10931346800327e-05
-7.37081009379707e-05
-8.64635462532373e-06
-4.407256920741e-05
-1.81730133959212e-05
-8.97511213408722e-05
-2.41833187608445e-05
-2.31164686885172e-05
-3.36985569813636e-05
-2.18660513315402e-05
-7.04958732656915e-05
-2.28013204044629e-05
-4.07645736125703e-05
-2.14123810503e-05
-1.26462418693337e-05
-3.93595497662928e-05
-1.83950782391051e-05
-8.49842652811516e-05
-3.56577093960641e-05
-2.5213400404095e-05
-1.4564801098901e-05
1.85968393167729e-06
-8.08445948480407e-06
-6.12939862536123e-05
-6.98350823856169e-05
-5.45511062777253e-05
-3.4839326814153e-05
-5.6570595951409e-05
-1.48313510305839e-05
-3.3206540829427e-05
-9.48921608415749e-06
-2.70408912311123e-05
-2.82145749266428e-05
-3.33211630694059e-05
-5.65015479265146e-05
-5.12310510876672e-05
-1.44755331965698e-05
-5.729495573109e-05
-9.94592408049154e-06
-6.01718048383812e-05
-4.25901606788062e-06
-3.60239071660511e-05
-3.29197918921922e-05
-1.60128394180047e-05
-5.35774409642283e-05
1.97087366715365e-06
6.10873913164852e-07
-3.08133435478623e-05
-3.09568415973056e-05
-1.2517354435985e-05
-1.47548241880261e-05
-2.31460049871231e-05
-1.36952970436403e-05
-4.30775600253457e-05
-5.87521922175862e-05
-1.26904395049119e-05
-1.93616475912272e-05
-1.65717251211699e-05
1.33167993952327e-06
-1.83465449428448e-05
-2.11343802411266e-05
-1.34740210732226e-05
-4.72555257423825e-05
-4.49845009276124e-05
-2.44807251505621e-05
-5.93561406729828e-05
-5.48831900930183e-06
-1.29407357603284e-05
-5.04308582073267e-05
-4.03098313803438e-05
-7.9307034584616e-06
-4.35594198923971e-05
-3.4978722812521e-05
-5.39821129447468e-05
-3.0384143045274e-05
-4.40720386857554e-05
-1.82206385656323e-05
-3.52552890388439e-05
-5.48599060095731e-05
-3.02760344716021e-05
-7.98780612958089e-06
-1.99481883575613e-05
-1.5135448629765e-05
-3.84100206734729e-05
-1.81660805091876e-05
-5.78545510123159e-05
-5.67213127447643e-05
-5.13861214212476e-05
-6.18561869216032e-05
-3.14129476936291e-05
-4.2298705903366e-08
-2.63801130494773e-05
-2.94863099417783e-05
-3.78919369727256e-05
-3.80887546518062e-05
-3.25659591263924e-05
-3.44593394090579e-05
-2.68871473180283e-05
-2.03913643436875e-05
-3.47912983299493e-05
-4.33333604471382e-05
-2.51440974036015e-05
-2.16622626600872e-05
-5.3145130193516e-05
-5.10397514421582e-05
-6.59582534883258e-06
-2.86802356067654e-05
-4.18502637725513e-05
-2.80458142043486e-06
-2.07138748469247e-05
-1.11630685197585e-05
-1.36426820076303e-05
-4.57144882468234e-05
-2.17135271730696e-05
-7.04357878209151e-05
1.23993334738924e-05
-1.88931658831444e-05
-4.20950628896481e-05
-4.82135925937169e-05
-4.66432336628565e-05
-4.70555414609621e-06
-3.75475681511514e-05
-4.81811840100076e-05
-2.99824694265148e-05
3.46862916783851e-06
-4.338492524424e-05
-1.68516284828677e-05
-3.84184144293344e-05
-1.32986208577497e-05
3.39748703308469e-06
-3.79668380266362e-05
-1.98046181113035e-05
-4.87822153903892e-05
-3.82487574914991e-05
-4.07437368650467e-05
-5.20261260921698e-05
2.41825569287974e-06
-4.52728895687905e-05
-7.49322168236087e-05
-6.212653556037e-05
-2.63463560663126e-05
-7.39324488810229e-05
-1.45977406794059e-05
-5.35615381075348e-06
-2.07418620261029e-05
-2.37510782273569e-05
-4.99277672350321e-05
-5.17373922369696e-05
-3.79458519784747e-05
-5.47639825341114e-05
-1.47193609354107e-05
-6.31352487834301e-05
-2.11889845978837e-05
-3.36227888065636e-05
-4.16903398827046e-06
-9.07440579430367e-06
-3.18440815378499e-05
-6.82924113131764e-06
-2.88382630205322e-05
-2.81240786507445e-05
-3.17224306848529e-05
-1.73424989737356e-05
-3.55753432048484e-05
-4.21177395472046e-05
-3.05778389482198e-05
-2.71645590588408e-05
-4.17792940242304e-05
-6.38852436285425e-05
-4.90640660753611e-05
-2.71484415919523e-05
-4.08695113925916e-05
-2.74022377956701e-05
5.50061642474585e-07
-2.74446081382028e-05
-5.53737870027653e-05
-2.37975069643697e-05
2.20280988627337e-06
-1.89731302610217e-05
-7.2549140368496e-05
-5.73665803933607e-06
-2.2038213709879e-05
1.39041433432309e-06
-2.29129118467085e-05
-3.19870784620244e-05
-5.52996607045895e-05
-3.66003641456731e-05
-4.64146161338942e-05
-2.8462032611102e-05
-3.04362129918156e-05
-6.27974524236328e-05
-4.47162833772694e-05
-4.75073057065898e-05
-1.94158514096441e-05
-1.40636961987981e-05
-3.87201768251664e-05
-2.87491181490367e-05
-2.24791194503989e-05
-3.85473929418715e-05
-2.03527304630379e-05
-2.72418648647917e-05
-1.23044683843469e-05
-1.24130778991286e-05
-1.91127824996874e-05
-5.92148743871713e-05
-3.9185460963477e-05
-7.39181158837468e-05
-3.05619976148768e-05
-5.17679934339313e-05
-4.93574648467642e-05
-2.37614737502504e-05
-4.83566277996706e-05
-3.61445748781542e-05
-4.23586515534385e-06
-2.04916262458226e-05
-4.74312549347989e-05
-3.16067033710921e-05
-2.93319268907928e-05
-3.06524810510957e-05
-6.65150570643845e-05
-2.57735488749492e-05
-5.45295876017279e-05
2.61321731201976e-05
-3.97582414207221e-05
-1.24031282226032e-05
-2.39938801380672e-05
-5.29990137362339e-05
-4.11915479304738e-05
-6.76609549422982e-05
-8.49905724838785e-06
-4.84292676858808e-05
-5.42482219161362e-05
-4.82671864080258e-05
-2.4079675412592e-05
-3.46999212719094e-05
-3.25576921522753e-05
-7.73901557988347e-06
-2.32842340151516e-05
4.10627916649464e-06
-4.48519691250629e-05
-4.68815996003688e-05
-2.48397503844047e-05
-2.27795313364827e-05
-3.6843394576884e-05
-3.67990487269702e-05
-4.08783739332072e-05
-5.15952352154143e-05
-2.14543252393913e-06
-4.35318655162973e-06
-3.26203914300322e-05
-1.27579764778707e-05
-5.2261831600992e-05
-2.21477473155903e-05
-3.70867494988612e-05
-4.15305910732704e-05
-1.87067113321524e-05
-3.90872264973878e-05
-4.8832222169005e-05
-4.19389247405122e-05
-4.3056566802126e-05
-3.75028465114803e-05
-1.95729381310058e-05
-9.36148914962013e-06
-3.63033401481101e-05
-3.71681785325952e-05
-4.35560129589558e-05
-5.50492466062803e-05
-1.28608001305713e-05
-3.57735101673311e-05
-5.07525394600964e-05
-1.15913545279449e-05
-4.10093606275028e-05
-2.99367458137558e-05
-3.92272116438065e-05
-1.58602509958924e-05
-2.33046865918929e-05
-8.57581245202079e-06
-4.96197241196553e-05
-2.13090135545046e-05
5.70208255630319e-06
-1.35520155278061e-05
-9.23185573891859e-05
-6.16190579635669e-06
-7.62977167130503e-06
-3.66069935455075e-05
-2.78345258430326e-05
-6.60469809251397e-05
-4.25963283402235e-05
-7.45755619948109e-05
-4.08212953798689e-05
-6.16473128974241e-05
-2.92660722984946e-05
-3.86941947291547e-05
-5.2218289735093e-05
-1.46429350396783e-06
-5.36941041388697e-07
-3.30315907652396e-05
-3.76668296863075e-05
-1.21895497627208e-05
-5.07636383205195e-05
-1.6163821336479e-05
-2.70706107914946e-05
-7.95655448550032e-05
-3.50610495965915e-05
-5.88544865104709e-06
-3.43488949395483e-06
-1.41781133088826e-05
-6.45320822856939e-05
-4.20490649808403e-05
-2.92720544111621e-05
-2.46225350364509e-05
-2.41895217270295e-05
-1.5904978024656e-05
-3.76654358095248e-05
-1.79109733268087e-05
-3.5301581156487e-05
-2.29942923878741e-05
-4.83780204741271e-05
-3.10931509045836e-05
-6.26847273194613e-05
-2.0444542527878e-05
-2.91963315170803e-05
6.36374984149845e-06
-3.95904072480798e-05
-3.75667295353818e-05
-2.03583632391768e-05
-3.52646746850556e-05
-2.20224989847459e-05
-2.46144149084477e-05
-5.1279311862751e-05
-7.09654651311698e-05
-3.81898394689063e-05
-5.56243213212719e-05
-1.55681788025273e-05
-3.28952126097152e-05
-6.51126933408488e-05
-1.62348419964455e-05
-4.91601974285906e-05
-5.23956267830423e-05
-7.45194714847289e-05
-6.21388924884011e-05
-2.75973685854838e-05
-1.40604025214665e-05
-4.6645149038776e-05
-4.57035809319913e-05
-4.71893665427297e-05
-2.96777959166452e-05
-5.14699866203236e-05
-4.53451610209716e-05
-1.64075262044395e-05
-4.04948206048858e-05
-5.09662951189634e-05
2.37259230490814e-05
-1.40638935027572e-05
-3.11665489566843e-05
-2.26215927607281e-05
-5.11741723223086e-05
-3.4144653554669e-05
-2.75932328829751e-05
-4.68867113710882e-05
5.74399116035171e-06
-2.1308155720297e-05
-4.51473249646422e-05
-5.67827618358176e-05
-5.05666868855165e-05
-4.03690169038389e-05
-1.42424051384833e-05
-2.55311859227137e-05
-5.63936795992302e-05
-1.40767594554518e-05
-5.32476713598648e-05
-4.26187099949642e-05
-3.17113813749617e-05
-4.80210024867538e-05
-8.28486714723316e-05
-4.72832222058817e-05
-7.46799324270282e-05
-2.86197538175135e-05
-3.46549430536485e-05
-4.13812615666874e-05
-1.99000219586624e-05
-1.08191511931607e-05
-1.25379765580309e-05
-5.21206019397072e-06
-5.81372646506801e-05
-2.91139944350347e-05
-2.00129632387788e-05
-4.6988172057939e-05
-5.0638800606053e-05
-3.20506613648464e-05
-5.08793511417441e-05
-7.87112834470443e-06
-5.14729071032565e-05
-6.46061895243825e-05
-4.7821015810217e-05
-1.08994847275827e-05
-2.85626260155514e-05
-4.56102976890506e-05
-3.4671950746451e-05
-1.88441582506331e-05
-2.68984105311581e-05
-9.25169481368116e-06
-5.05047548746988e-05
-4.1706159491178e-05
-5.98198157590813e-05
-4.54156612453903e-05
-4.4445046639177e-05
-4.76406188197617e-05
-5.79909594448784e-05
-3.2584819227601e-05
-2.36432859841373e-05
-3.34738579837144e-05
-6.83101460059417e-05
-4.75377176642185e-05
-2.77787264985872e-05
-3.48236861760605e-05
-5.96847301542564e-05
-1.95370644295355e-05
-1.77934610150135e-05
-3.66617111741724e-05
-2.90681729483319e-05
-2.32184201999336e-05
-2.076700036256e-05
1.13260896701125e-05
-8.4796465606284e-06
-3.09493386631584e-05
-2.73543714258149e-05
-5.01425898322418e-05
-4.68120206252975e-05
-7.65359249145609e-05
-2.33913312987428e-05
-6.62260190029563e-06
-4.85154030164797e-05
-5.24745751485039e-05
-3.43593980344775e-05
-1.16288863996323e-06
-3.36129205406824e-05
-3.62978987238393e-05
-4.12784165231338e-05
-3.48093197661892e-05
-3.77282470828369e-05
-3.23159452805605e-05
-9.26462073647497e-06
-5.04383698777418e-05
-3.34328487294101e-05
-3.01174854010003e-05
-1.93827169567247e-05
-1.76038867892917e-06
-2.47061976212165e-05
-5.17931524758345e-05
-8.87479343539727e-05
-4.68637085403592e-05
-4.83744593889582e-05
-3.71066998371613e-05
-4.52236306871277e-05
-3.74581545204475e-05
-4.63557514278849e-05
-2.1027249457315e-05
-2.91341598576641e-05
-3.51011010744506e-05
-4.36628109189958e-05
-7.27748523570684e-06
-2.24833635856172e-05
-1.01807841655682e-05
-2.73104906212628e-05
-2.33723103263841e-05
-2.7089423913869e-05
-6.45241052770825e-05
-3.47757079427335e-05
-5.77981464903906e-05
-3.27735221719724e-05
-1.04521023971718e-05
-1.65582811422804e-05
-4.00899386100638e-05
-4.20385919644765e-05
-5.89494670517498e-05
-3.09500093858476e-05
-2.62130653556134e-05
-3.13525044405444e-05
-2.22270552716655e-05
-5.13552651704438e-05
-7.44535340839755e-05
-4.36298316559098e-05
-2.47727009395868e-05
-9.88681875013806e-06
-2.86484052304508e-05
-2.93311575434382e-05
-7.20657675853891e-06
-5.2607020314568e-05
-5.47987006303387e-05
-6.68491714243349e-05
-6.29692565985294e-05
-3.58744445552717e-05
-5.08547688518398e-05
-2.34677189245482e-05
-4.54580034722128e-05
-1.43771892762212e-05
-4.95978079103928e-05
-4.41853153843632e-06
-2.0153386527803e-05
-1.84129255535301e-05
-1.6284170369172e-05
-2.22546713196906e-05
-2.42378574704659e-05
-4.07659683092214e-05
-5.14755091829308e-05
-1.58877120493009e-05
-4.32711023996297e-05
-6.75815476470466e-05
-3.33152605126321e-05
-4.54358305187096e-05
-4.58341145927425e-05
-4.89032804526762e-05
-6.9004653256754e-06
-1.91173543379232e-05
-4.27889232506357e-05
-3.40528378864963e-05
-1.33024776397679e-05
-2.54124271754279e-06
-1.34345683020443e-05
-4.79551943483182e-05
-1.09854860352896e-05
-4.70636995178806e-05
-5.02558575231226e-05
-3.52340120909132e-05
-9.88074085027197e-06
-4.99161292461319e-06
-3.015584404677e-05
-4.32649854404065e-05
-6.51585111817293e-05
-1.35030020387475e-05
-6.98969241984574e-05
-2.95163501760133e-05
-3.94874609256117e-05
-2.58387757967414e-05
7.81620249517474e-06
-1.11394610352907e-05
-5.43494393365816e-05
-4.41499362244996e-05
-2.3475872051065e-05
-3.27533948282651e-05
-4.90267445776977e-05
-2.07619369256748e-05
-4.40232470803444e-05
-1.98073210967515e-05
-4.7694946518045e-05
-1.2833024079688e-05
-1.12172088091658e-05
-3.44552590075673e-05
-3.36056266437262e-05
-3.3645193827218e-05
-5.60347428610878e-05
-4.10768434205106e-05
-7.78398448712748e-05
-4.00056262070326e-05
-2.5492204237173e-05
-6.32597060213376e-05
-3.02666640784853e-05
1.02732690071835e-06
-5.87733390978931e-05
-8.40132664133217e-05
-6.27163810228935e-05
-3.35165930709805e-05
-1.25444029374245e-05
-2.98159324511762e-05
-2.32115253700131e-05
-4.09737398107359e-05
-6.73651927145999e-05
-3.58696570774583e-05
-6.00808990607052e-05
-3.59315260474698e-05
-2.42282363301777e-05
-3.72415110599715e-05
-2.36904005572672e-05
-5.22936792098858e-05
-3.63010735467141e-05
-5.36284405310028e-05
-7.26706496154243e-05
-2.8384380029484e-05
-7.58123999011141e-06
-4.19368424115012e-05
-4.64763914481917e-05
-2.96384643589271e-05
-1.21388716704671e-05
-2.54599992563142e-05
-2.99898070546733e-05
-2.47579515138155e-05
-5.35609332764e-05
-3.60179650131157e-05
-9.84589699164143e-05
-1.90706188248704e-05
-2.96735416174558e-05
-4.60552421859346e-05
-1.36155846335288e-05
-4.52456178276019e-05
-4.49257536659202e-05
-2.64174512631322e-05
-5.23882899802341e-05
-4.50678421288114e-05
7.30330371860504e-06
-2.81080218330972e-05
-3.452942242473e-05
-4.64776511369725e-05
-6.96979891875702e-05
-2.21043810391088e-05
-6.39387364574509e-06
-3.95646996332686e-05
-2.63193899615993e-05
-1.3013037163095e-05
-2.31558983676538e-05
-3.82881711228346e-06
-2.27517477899228e-05
-4.31035999183465e-05
-3.92387563789064e-05
-3.53366770688158e-05
-2.92459599522007e-05
-1.24479319386488e-05
-3.09503770478553e-05
-7.835823500916e-05
-5.78367864571514e-07
-5.97747553106846e-05
-6.85215889172295e-06
3.28209397779187e-06
-2.95960958928477e-05
-6.57424220220944e-05
-5.90084717599015e-05
-5.273134800752e-05
-5.04042498990367e-05
-5.31232724017944e-05
-4.60696145216446e-05
-4.05101460175278e-05
-2.36185528543442e-05
-3.03087721334397e-05
-1.41337765597253e-05
-3.99731651526056e-05
-3.66473165639585e-05
-2.66714645238218e-05
-8.8471615028665e-05
-3.01664936187134e-05
-4.40621619686133e-05
-2.66729257443391e-05
-5.9784751002141e-05
-4.44084377222081e-05
-4.75750098099478e-05
-5.82479231553682e-05
-4.22504989431864e-05
-7.18541006411031e-05
-5.74363556701883e-05
-3.06519221768201e-05
-1.21270754689453e-05
-3.57417030239637e-05
-4.10149209111458e-05
-1.74339244829677e-05
-4.09297850858756e-05
-1.22720225186556e-05
-4.91915667130471e-05
-1.99221634568698e-05
1.15276219854463e-05
-2.49538598407381e-05
-6.40807018398207e-05
-4.74203834152741e-05
-3.54505425353746e-05
-3.17945970666643e-05
-1.57421918989194e-05
-3.11187013073926e-05
-4.97535155889644e-05
-2.74427816637139e-05
1.48816659652676e-05
-4.57118462355269e-05
-5.96079732063012e-05
-5.56041733709493e-05
-8.02118810099757e-05
-5.80742893422973e-05
-4.50133501559738e-05
-1.76720633416953e-05
-2.67061997401021e-05
-3.43840589550937e-05
-4.41751802029075e-05
-4.39284745280777e-06
-3.81166698880112e-05
-1.64446501091951e-05
-3.63141368257503e-05
3.08914089770831e-05
-5.02069818055033e-05
-2.20197641259957e-05
-4.23085167803104e-05
-4.32285484043157e-05
-2.67503133611756e-05
-4.66777653191175e-05
-2.46555949013872e-05
-3.48496900499337e-05
-4.3169618683637e-05
-2.54456540263956e-05
-4.98513894414575e-05
-3.50715303891134e-05
-5.09962555747452e-05
-6.03752748984709e-05
-3.27770111076915e-05
2.46679630406286e-06
-5.81416912602176e-05
-2.13754101458772e-05
5.88939878462636e-06
-3.28995272800341e-05
-2.71137943323006e-05
-5.0382045241558e-05
-5.56432743121818e-06
-4.80481730304527e-05
-3.78089941671545e-05
-6.93940139427424e-05
-1.94975235172786e-05
-2.70347671794506e-05
-3.03711915258828e-05
-3.05874036386832e-05
-1.697558832946e-05
-3.46934603250259e-05
-5.68886875688311e-05
-2.68883150876226e-05
-4.98383142123195e-05
-3.96244713881966e-05
-2.25477513433132e-05
2.87047372600481e-06
-1.88220850003487e-05
-3.82632144565927e-05
-5.82308030018459e-05
-1.51492312060058e-05
-1.77020695840029e-05
-5.64102717374479e-05
-2.77128405863416e-05
-4.8142780408515e-05
-1.45134570662645e-05
-1.17072403813449e-05
-4.60778306315635e-05
-3.0523989417089e-05
-2.51444079502863e-05
-3.04181079131197e-05
-3.77572537068786e-05
-1.31025341994851e-05
-2.79588902309596e-05
-5.34864645810955e-05
-3.95590179788997e-05
-4.37065122157238e-05
-2.82624916607169e-05
-4.91340690896261e-05
-4.69867078851395e-05
4.31016905174248e-06
-1.28160241992505e-05
-4.00860056074243e-05
-5.62110417657691e-05
-7.35046720194769e-05
-2.45992485785668e-05
-5.94516110729891e-05
-9.05316687863608e-06
-5.30536189253567e-05
-3.43035671846317e-05
-3.94422497505899e-05
-6.01647968398607e-05
-3.97164729021681e-05
-5.01011031485816e-05
-3.79995910926159e-05
-2.6085620421325e-05
-3.36946790025284e-05
-7.44971126553022e-05
-3.35246576757712e-05
-1.12525576972231e-05
-5.09458342907295e-05
-2.41920105004717e-05
1.43402200406955e-05
-7.54461159773413e-06
-3.50448560742659e-05
-4.42567303079759e-05
-5.51840062703255e-05
-2.53691356159816e-05
-3.21817142959102e-05
-2.64304378784412e-05
-3.16773116152799e-05
-5.87184027953476e-05
-2.13834963641085e-05
-5.21538639123094e-05
-2.22529331689409e-05
1.09348189935729e-05
8.32343402912484e-06
-1.55347175662568e-05
-4.13210197019448e-05
-5.39100347337062e-05
-3.40920756216157e-05
-6.05671344583051e-05
-5.84632544806208e-06
-4.85317480573524e-05
-4.35941145507229e-05
-2.62848072261463e-05
-3.29802239535261e-05
-2.72823827869587e-05
-6.0460051015861e-05
-6.64193585930381e-05
-3.35357639172852e-05
-5.1283944765808e-05
-2.69141319122692e-05
-3.15875057783383e-05
-6.797341715054e-05
-3.57964560714763e-05
-3.06158246575506e-05
-3.83363929318867e-05
-2.66987444924469e-05
-2.01122719635393e-05
-5.24443288205266e-06
-1.47355249867745e-05
-3.38930562715359e-05
-6.30724803056884e-05
-8.22973128924236e-05
-5.09008015074084e-05
-5.18838596934511e-05
-4.29583893968128e-05
6.14481937415638e-06
-1.23778077020594e-05
-5.89161460742565e-05
-4.97952865361826e-06
1.18509564032337e-06
-4.08015285353574e-05
-4.77415677475558e-06
-3.84617599552321e-05
-2.17994282605483e-06
-1.12114161215604e-05
-8.04712982271307e-05
-3.03923441293238e-05
-8.32131172006034e-06
-1.03589153491853e-05
-2.41576021304645e-05
2.43219832759578e-07
-3.46667234189593e-05
-2.00048124535848e-05
-2.28455227926245e-05
-1.92568803110184e-05
-1.37527836492423e-05
-2.13909769991324e-05
-3.11754499450699e-05
-3.61983934485819e-05
-9.1566929097014e-06
-1.99508527060628e-05
2.65092443245459e-06
-1.57817717128117e-05
-7.62376349416086e-05
-7.92661654108114e-05
-2.08000438908158e-05
1.6720196753609e-05
-4.43019116113887e-05
-7.23165057016395e-06
-4.76764234557871e-05
-3.61705729235021e-05
-2.75517343087007e-05
-7.70769028211569e-05
-2.62276900391035e-05
-2.97544414331524e-05
-8.78308213743062e-07
-2.77465086923974e-05
-3.62465479598683e-05
-2.69192992317593e-05
-6.41997935572695e-05
-1.37531693640055e-05
-8.64933514096498e-05
-5.04734413116458e-05
-4.45809526368405e-05
1.65513310021009e-05
-7.28598031154991e-05
-2.39773544448144e-05
-4.471128521111e-05
-1.68378437283173e-05
-6.08092052796871e-05
-3.28459553340936e-05
-2.45462527337402e-06
-6.84643571807757e-05
-6.91167408547579e-05
-3.48480789442201e-06
-2.36699643960819e-05
3.82207374152475e-07
1.08201562191883e-06
-1.78078002320257e-05
1.26767660790388e-05
-3.24430477979614e-05
-3.19671755226107e-05
-1.79579956335398e-05
-3.00732753137023e-05
-3.06132419723686e-05
-4.24800738767241e-05
-3.86045565446762e-05
-4.4120496176775e-05
-2.06924005679383e-05
-1.12088256530024e-05
-4.51240496576468e-05
-3.08445337755252e-05
-9.33692029476608e-06
-8.02321075913155e-06
-4.61776683619232e-05
-3.27106454536111e-05
-3.75570546024506e-05
-6.16035568721282e-05
2.93987013578572e-06
-3.13240055427609e-05
-5.43488906518571e-05
-3.22967168476523e-05
-3.76038356000397e-05
-3.33081969802493e-05
-4.07355871466658e-05
-5.33482144239622e-05
8.56217169171215e-06
-2.57560434823525e-05
-2.07426404878291e-05
5.64464121107964e-06
-4.07544656053542e-06
-2.90218243959309e-05
-2.9603484903168e-05
-4.28539500225758e-05
-3.33896894207296e-05
-3.8884582930813e-05
-1.90162949983746e-05
-1.12301225131277e-05
-2.41618733866445e-05
-6.33271840963149e-05
-8.54994236174369e-06
-3.90639791059651e-05
-4.00886149151205e-05
-1.25218108132879e-05
-2.46166934597597e-05
-4.64790134639516e-05
-4.98073675507181e-05
-2.73458368804308e-05
-4.75757861256516e-05
-3.74817268036298e-05
-3.44654300332701e-05
3.87159418816838e-06
-2.69254530072259e-05
-5.68070829784799e-05
-3.2941275495701e-05
-3.03116079394454e-05
-5.19335201565827e-05
-3.35201273639581e-05
-2.73461382461494e-05
5.80295878852524e-07
-5.30696929345904e-05
-2.72124117296352e-05
-2.15150384620814e-05
-2.04657001095624e-05
-3.86180425349001e-05
-2.31518732102092e-05
-1.41575289777302e-05
-5.07468388683386e-05
-4.93873038144343e-05
-3.50611195480011e-05
-1.36744985675935e-05
-2.67867006936091e-05
-2.41820636560172e-05
-1.94728198693229e-05
-2.9935270180321e-05
-4.57734069996312e-05
-5.0339236778517e-05
-3.49651543726786e-05
-7.1754881435708e-05
-1.31506436883222e-05
-7.11614365263141e-06
-1.7853948575784e-06
-4.11745871870952e-05
-4.68221965131252e-05
-2.09179393892491e-05
-6.1310326174653e-05
-4.17395573387359e-05
-3.31051177277853e-05
-4.8222928763064e-05
-1.30325183810762e-05
-3.15766302202389e-05
-1.84438138394762e-05
-2.55936837190536e-05
-3.20780876322156e-05
-5.84422694880679e-05
-6.41873510876441e-05
-9.31246172130632e-06
-2.51492356415265e-05
-5.22578650952523e-05
-3.19987108730822e-05
-4.69036027613258e-05
-3.53755536407394e-05
-4.90561400973777e-05
-1.82358951638712e-05
-1.82262707619618e-05
-3.13301701109924e-05
-8.30895024935864e-06
-3.77174433877036e-05
-2.17120649879522e-06
-5.91271936091906e-05
-4.86581142696201e-05
-4.8366084833034e-05
-4.43071034288942e-05
-4.72789657827443e-06
-3.40514407584776e-05
-3.66631121150502e-05
-3.73250620426939e-05
-5.16124687460373e-05
-3.41746084412255e-05
-5.18218751714104e-05
-5.19624358293751e-05
-6.99193965401632e-05
-1.50859233939188e-05
-2.50825520749374e-05
-3.2264905060191e-05
-1.62114601128979e-05
-6.61866433413155e-05
-6.60354072133995e-06
-2.86242850648088e-05
-4.39744901541338e-05
-3.5244122968935e-05
-2.56607119956057e-05
-4.6144841730898e-05
-3.0892334967972e-05
-4.7716841345629e-05
-1.0508585454373e-05
-4.5273091367996e-05
-7.16441414851438e-05
-2.44833086555723e-05
-3.89891177484183e-05
-3.46617650871631e-05
-4.14774555846347e-06
-4.22279870952843e-06
-4.53166040223191e-05
-3.48092311220327e-06
-2.03018893873747e-05
-2.88249614708805e-05
-3.03252399415597e-05
-2.6454880989593e-05
-1.75635286299547e-05
-4.2814102708792e-05
-3.50640326681331e-05
-2.48161730330295e-05
-4.62077728583979e-05
-4.63231605977907e-05
-1.55783946100404e-05
-3.99614961895537e-05
-2.21798620949602e-05
-2.87174465160506e-05
-4.77250304273678e-06
-2.68886803625329e-05
-1.17730535415163e-05
-2.12432485687365e-05
-3.04372441149261e-05
-2.26512969003121e-06
-4.36396063697414e-05
-4.60392497352598e-05
-2.58347823306644e-05
-4.85907140030137e-05
-8.50030087806415e-05
-5.2720467146958e-05
-6.59274531261881e-05
-3.3469539082112e-06
-1.53145353892571e-05
-4.86379427750571e-05
-9.16787541828199e-05
-1.66068694211018e-05
-3.02517741268971e-05
-7.87894345761989e-05
-3.3991848992725e-05
-3.3157265964174e-05
-2.66844112881683e-05
-6.78462911219045e-06
-9.97975045494142e-06
3.61179140888754e-06
-6.05474097646677e-05
-7.00380930961085e-05
-5.28764687733091e-05
-5.16297127689362e-05
-1.00278697592349e-06
-2.17530216777418e-05
-6.90922029684608e-05
-3.66277887689084e-05
-3.96207001481948e-05
-4.3216019021609e-05
-3.18765245545665e-05
-6.58401602372302e-05
-8.412658719415e-05
-5.72662545189388e-05
-5.32231419552963e-05
-1.57174422756985e-05
-5.9179658827113e-05
-1.46208078632413e-05
-3.55402511494962e-05
-4.94399128806812e-05
-4.43642773807148e-05
-4.13914312871884e-05
-3.23392627981069e-05
-2.39414437550943e-05
-3.53439957805547e-05
-3.6627896332668e-05
-3.06897277675214e-05
-2.90298724760662e-05
-2.5648422813399e-05
-5.11803099160088e-05
-4.09602654661934e-05
-2.83002546795776e-05
-1.85078436490875e-05
-6.4987046907291e-05
-3.80662507819461e-05
-3.75408467988492e-05
-1.91340653224499e-05
-5.70327208210931e-05
-3.8198756123522e-05
-4.06810790863149e-05
-2.58208117431244e-05
-4.14646485829301e-05
-2.85966372789473e-05
-1.91265487582498e-05
-3.02709724084114e-05
-3.38122481858547e-05
-3.17922001360209e-05
-1.98842399763077e-05
-3.78200849242258e-05
-5.48518922298332e-05
-1.26052067755294e-05
-7.07442041896796e-05
6.87906321287288e-06
-4.82763021036983e-05
-1.93522588910385e-05
-6.64810783300028e-05
-4.72717066382676e-05
-1.42079969798862e-05
-4.41745925790376e-05
-4.84135834016837e-05
-2.36734035013177e-05
-2.20375655369058e-05
-3.26356405521232e-05
-3.66035148140327e-05
-1.80175271686849e-05
-5.71865365643182e-05
-3.10459902674612e-05
-7.1660314282524e-06
-3.92238850536896e-05
-7.45088180789757e-06
-1.20383752192548e-05
-1.79820173128313e-05
-4.62611593603603e-05
-4.12933756028538e-05
-2.67507960023387e-05
-5.83252489341755e-05
-8.95991407791068e-06
3.12247721290352e-06
-4.4087960668829e-05
-4.47867336011444e-05
-2.98150585901418e-05
-4.00506915008135e-05
-3.81904823896852e-05
-6.87638431341207e-06
-1.49497497540736e-05
-1.37064909201366e-05
-3.57893948806985e-05
-3.5853429998251e-05
-1.83656298655976e-05
-2.04889264837535e-05
-1.58878757401358e-05
-2.78414373163265e-05
-1.60064112035998e-05
-1.51922818144476e-05
-3.39641462497712e-05
-4.54722227585578e-05
1.7228412737965e-05
-6.44930632720184e-05
-6.09975458749207e-05
-5.09386559364185e-05
-6.44340061145521e-05
-3.46217746218043e-06
-2.84042969611565e-05
-2.87870229329094e-05
-2.42540817292894e-05
7.80338240951635e-06
-4.01653216417276e-05
-4.21802197416942e-05
-3.45828959403559e-05
-1.35803313567323e-05
-6.39231959343183e-05
-6.36742203798991e-05
-7.61456338689778e-05
-4.49805377836555e-05
-1.79125471944958e-05
-5.00190751105584e-05
-4.10520744667941e-05
-4.22349170298537e-05
-7.19853351970072e-06
-3.44446340367157e-05
-4.87096476634162e-05
-4.7696825415118e-05
-3.63771112854031e-05
-5.55613331909821e-05
-3.26519232581016e-05
-4.90456853524127e-05
-2.39589843378726e-05
-2.42101760014681e-05
-5.10675866277048e-05
-1.51377843361393e-05
-2.72573654212451e-05
-4.11009285184528e-05
-1.92018982282634e-05
-5.2728867818448e-05
-1.06355390449618e-05
-3.5862742015135e-05
-5.11679798440323e-05
-3.8896182232954e-05
-2.26317733750989e-05
-3.1881395896728e-05
-7.07153931697097e-06
-2.63423626754485e-05
1.21942123640362e-05
-3.08848042983119e-05
-3.52392334810778e-05
-1.67163667722302e-05
5.53200990528206e-07
-4.34264850498532e-05
-5.10822720098812e-06
-2.5635325393778e-05
-4.1685832803788e-05
-8.3976647037643e-06
-4.0336509247035e-05
-3.44584161998925e-05
-4.18721927969891e-05
-3.35722460164793e-05
-3.66116114929478e-05
-5.58847342196571e-05
-4.98588471627024e-05
-5.64808420233771e-05
-2.1043376613848e-05
-2.05609254726766e-05
-4.84486815609435e-05
-2.9891193776352e-05
-3.75620769588522e-05
-1.89079003330382e-05
-4.03819946569364e-05
-4.85300198810582e-05
-8.27875224070107e-05
-3.759209478877e-05
-3.8431322545438e-05
-4.47169307308991e-05
-2.23291055162664e-05
-4.90649494550566e-05
-3.37935123159645e-05
-2.87407142261517e-05
-4.02469252060207e-05
-3.26479865796087e-05
-2.83261239371032e-05
-1.42462397908301e-05
-5.97283419710629e-05
-1.41644226625051e-05
-3.55319041194459e-05
-7.23543293731221e-06
-3.81675853170591e-05
-4.07020433572282e-06
-5.00744884729224e-05
-6.86593899617814e-05
-2.51919541807006e-05
-1.1493371363885e-05
-5.28430101471735e-05
-5.43792836508084e-05
-3.00652024024653e-05
-5.85490267330559e-05
-3.29130585899262e-05
-3.65101858445257e-05
-3.92856990075973e-06
-5.76793037548042e-05
-2.35176283524109e-05
-4.07683474434011e-05
-4.0175283193528e-06
-4.18359280616282e-05
-1.35985276844637e-05
-2.39942054488802e-05
-3.95042100916603e-05
-4.14505378912194e-05
4.68113833937949e-06
-5.25126891666761e-05
-1.41501742668041e-05
-3.3814045034689e-05
-3.90538640315739e-05
-6.3945628529666e-05
-4.23785086808782e-05
-1.55496327051298e-05
-1.83714836525448e-05
-4.26824285389998e-05
-4.9332514417852e-05
-1.66143118657098e-05
-3.48939592368909e-05
-3.43365666536621e-05
-2.84958776588359e-05
-3.61164697628521e-05
-2.61818307510715e-05
-1.66994558362313e-05
-3.78668194671705e-05
-3.58856134152456e-05
-2.63284723489314e-05
-2.61392526131796e-05
-1.94064357001967e-05
7.95644108566784e-07
-5.30947280451184e-05
2.7513740100804e-05
1.50488663316038e-05
-4.15660617178103e-05
-6.21591417372716e-05
-3.38897739536616e-05
-5.25418183682962e-06
-6.34693706801865e-06
-4.35112226697208e-05
-4.81395066397102e-05
-1.35013301064038e-05
-6.00346027247875e-05
-1.22030246370829e-05
-4.64850474943107e-05
-2.0026170886935e-05
-1.75786342279735e-05
-2.36795372315863e-05
-2.98095388490246e-05
-1.66130537553461e-05
-2.55979047911916e-05
-4.31259933711783e-05
2.14267220022002e-05
-1.57169014746259e-05
-2.9105283094088e-05
-5.437737472126e-05
-2.57287318173588e-05
-4.2091638810156e-05
-5.00874837139661e-05
-2.39513794587998e-05
-4.02227889245044e-05
-4.02546016812894e-05
2.51022187385697e-05
-2.57216544828684e-05
-4.94158772032554e-05
-2.26858959940321e-05
-4.14446171296225e-05
-3.01819170077226e-05
-3.74051731138914e-05
-1.6914042699094e-05
-4.94035093061233e-05
-5.05027708781439e-05
-6.96720672840068e-05
-2.42700234072159e-05
-3.33003475777656e-05
-1.7154077882995e-05
-2.28005902540967e-05
-3.16540826004876e-05
-4.84348711353221e-05
-3.63819778088164e-05
-3.47671179050083e-05
-5.8481041882771e-05
3.02405850813734e-06
-5.22757142305987e-05
-5.40963085857697e-05
-4.41300108970057e-05
-3.5351836371776e-05
-4.36350473346824e-05
-8.27244895100494e-05
-1.01529690696765e-05
-2.67808913876254e-07
-1.46344557763553e-05
-2.9573950476269e-05
-4.32278167935714e-05
-4.94669072237084e-05
-2.66372874131874e-05
-3.0151191257254e-05
-2.89635257778091e-05
-2.28090123757235e-05
-3.18511330251162e-05
-2.69948784716992e-05
-3.0604961859685e-05
-3.91395634962044e-05
-1.55625275166565e-05
-1.77428863565652e-05
-3.979041643646e-05
-5.60716968769953e-05
-2.52187029428753e-05
-3.30241637212102e-05
-4.54428152955468e-05
-2.89700851706602e-05
-3.79311039746031e-05
-2.43405904643525e-05
-4.61210115074772e-05
-4.36569363737001e-05
-5.72855771186456e-05
-5.43210404370141e-05
-1.51823507481809e-05
7.23121629540764e-06
-3.5978021636768e-05
-3.75962511642131e-05
-9.14386854802969e-06
-3.92582160549298e-05
4.26583058824774e-06
-3.43873900255455e-05
-0.000102248127857578
-7.43619510571821e-05
-6.19930877760925e-05
-9.45975615602797e-06
-2.20335227080634e-05
-3.75444131914405e-05
-3.10604562941249e-05
-1.84100420921149e-05
-2.11218326649597e-05
-2.01756763140518e-05
-7.42927989468563e-05
-2.41978424669719e-05
-3.77523014617609e-05
-7.32583863669852e-05
-3.91743468331959e-05
-2.68279675636393e-05
-1.95903381088062e-05
-2.56255336975663e-05
-3.35944897660411e-05
-9.42256330784157e-06
-4.2728774321721e-05
-2.24142386752787e-05
-3.68207126091508e-05
-3.43295604206099e-05
-4.58231711110774e-05
-5.23300211883559e-05
-4.96519963433291e-05
-3.86900087288368e-05
-1.04761260629323e-06
-3.49343368172231e-05
-4.15849035745289e-05
-3.47607085245429e-05
-4.39228232479235e-05
-2.17647646733319e-05
-2.83359238593183e-05
-1.6370373210318e-05
-1.5999511815812e-05
1.00937450971203e-05
-4.67412242283791e-05
-5.09756127987366e-05
-4.80097368028592e-05
-3.82510206674501e-06
-5.30333933083724e-05
-4.95903700696239e-05
-3.65278213550415e-05
-1.78180159532782e-05
-5.80224030996256e-05
-2.37346242133909e-05
-1.77206650562676e-05
-1.36795076231303e-05
2.7986086068067e-06
-4.08392419336332e-05
-2.97064589671744e-05
-6.29931933843638e-05
-3.08711132614114e-05
-5.98485631423665e-05
-4.96735472914591e-05
-2.4071754705732e-05
-6.1601637967247e-06
-7.57778013835696e-06
-4.10694114115724e-05
-5.31772622598928e-05
-3.70732967596106e-05
-2.04789728511259e-06
-3.71886279234036e-05
-2.76898318119715e-05
-4.54315367428527e-05
-5.37755282622917e-05
-2.61889641697542e-05
-2.99947941877589e-06
-2.08699642458307e-05
-2.19468617281016e-05
-5.85508996640371e-05
-4.92002011366427e-05
-5.25770345127115e-05
-7.89813585879826e-05
-8.34854250584974e-05
-1.6854354360628e-05
-3.68811580356518e-05
-6.17039835623284e-05
-2.5162253663425e-05
-8.96793252244102e-05
-2.03932460115825e-05
-1.87126651491421e-05
-2.83889947310851e-05
-3.60877509639328e-05
-5.83306634323658e-05
-1.63102943134952e-05
-3.86393542412257e-05
-2.86340127404364e-05
-5.01489365055719e-05
-4.18710043406149e-05
-2.90384101637594e-05
-3.92435945639926e-05
-1.46473583849238e-05
-1.21148419083576e-05
-2.04061809719109e-05
-2.58801576487157e-05
-2.33664351007647e-05
-4.31120666763647e-05
-4.37225622690204e-05
-6.23228382249242e-05
-2.70447334170887e-05
-2.09731661111359e-05
-3.70468765778682e-05
-3.33205183402233e-05
-4.0816806745079e-05
-2.94279591765058e-05
-3.00771796248181e-05
-2.43720872047595e-05
-2.27404945483741e-05
-4.75393769951486e-05
-7.14045636243169e-05
-2.13047533747506e-05
-5.41433165838428e-05
-1.60085926144167e-05
-4.17584078778359e-05
-7.70590956320837e-05
-6.49985241947726e-05
-3.35706884362394e-05
-6.91208764145012e-06
-3.6414477950132e-05
-1.24109056504078e-05
-3.68927346907963e-05
1.06685624627379e-05
2.25932065068856e-06
-4.63039789325394e-05
-5.36331046280323e-05
-2.25994778162901e-05
-4.27339192928148e-05
-3.82382190104356e-05
-4.19741843261249e-05
1.16417947848876e-05
-3.27120212916536e-05
-2.18752616369379e-05
-3.24395653979709e-05
6.94532847649796e-07
-3.11156754527924e-05
-5.65102719753466e-05
-1.52607536742926e-05
-2.08552556172286e-05
-2.08979403216882e-05
-2.08534155987524e-05
-3.86665284153404e-05
-2.4587654780173e-05
-1.88947563572887e-05
-4.46059910098488e-05
-4.06824781419186e-05
-2.51146037855469e-05
-1.79482025022322e-05
-3.28091101855977e-05
-1.8777938833227e-05
-3.75466944164627e-05
-3.51506052369017e-05
-2.7841589088647e-05
-3.64718532910042e-05
-3.17368493121501e-05
-4.17578448887829e-05
-4.50361923397125e-05
-3.65215577588715e-05
-2.07914969455465e-05
-1.58504089139835e-05
-5.37234229151608e-05
-6.73771379287014e-05
4.72312409889264e-06
-2.69936688248246e-05
-2.65333492883391e-05
-3.18235207022663e-05
-5.2532001848448e-05
-2.61118704354408e-05
-5.23348472903289e-05
-4.38422818280025e-05
-6.63897033651933e-05
-4.39193265650849e-05
-6.18448309367557e-05
-6.43529948381516e-05
-5.49537677450893e-06
-1.85364674873615e-05
-3.74282201811101e-05
-4.040606385282e-06
-6.60316429225928e-05
-4.66432822861483e-05
-8.03041528248133e-06
-3.83658022351473e-05
-2.73358045874734e-05
-2.77676193285648e-05
-3.74776839416813e-05
-5.09572982251122e-05
-2.26275891648936e-05
-3.34812672143539e-05
-4.41810030589109e-05
-2.24354255577071e-05
-3.60556543778478e-05
-5.24435366058609e-05
-1.94592558175363e-05
-4.00011361498634e-05
-3.02970154445796e-05
-5.02029567706964e-05
-2.99048212491567e-05
-4.06823487907931e-05
-3.67163769347259e-05
-4.25574812385437e-05
-2.70045722362077e-05
-3.12428698531711e-05
-3.19682895924272e-05
-7.24833118709357e-05
-5.80627706359526e-05
-1.8175972854791e-05
-4.08267534070782e-05
-6.13098740463792e-05
-4.31036346454382e-05
3.94807615521139e-06
-1.88678089585303e-05
-3.77004019565234e-05
-4.57544555749578e-05
-1.95596730857066e-05
-6.47862479926831e-05
-4.5638719879382e-05
-3.04764878080428e-05
3.77217868277448e-06
-1.00404519981373e-05
-4.71426750300923e-05
-2.50244443286493e-05
-3.09698371590175e-05
-1.63730860589798e-06
-2.95865146869349e-05
-4.78489912874536e-05
-2.24328275904709e-05
-1.70834612729071e-05
-3.9411010023282e-05
-3.12982535121957e-05
-2.24992822327715e-05
-1.25950057612108e-05
-1.31496075928608e-05
-5.24684899167439e-05
-6.0830341442699e-05
-2.40645109484797e-05
-5.44301061309354e-06
-9.55123228491978e-06
-4.38927153825155e-05
-2.74160020385918e-05
-3.23122409253746e-05
-2.49607659614303e-05
-4.03888251742538e-05
-4.30292716823162e-05
3.9629077867944e-06
-8.67371304262809e-06
-3.68434963728306e-05
-2.23368651591952e-05
-3.37069400756884e-05
-3.7561839135812e-05
-3.01550113292077e-05
-1.44752585948592e-05
-3.49045758369379e-05
-3.5827236363994e-05
-2.55065494896214e-05
-3.13740417957718e-05
-5.23176816526155e-05
-4.09038353509305e-05
-1.50874159196871e-05
1.40047809213078e-05
-1.66319289685575e-05
-1.54264306784374e-05
-2.30352555534658e-05
-5.22230397027498e-05
-4.49683488490259e-05
-2.54528476069717e-05
-5.71419628786432e-05
-5.44961784258164e-05
-6.35975273894572e-05
-8.5188003259338e-06
-4.83044360415228e-05
-2.58381292343603e-05
-2.13110784301723e-05
-4.9932063920955e-05
-1.77162798290929e-05
-4.19556068726868e-05
-2.77429033774668e-05
-5.92266690325065e-05
-2.44063012361569e-05
5.82366063821051e-06
-3.91149995237702e-05
-8.10388251604503e-05
-3.09886845137159e-05
-1.71822664754244e-05
2.01844781838159e-05
-3.50872027175255e-05
-3.94547159958924e-05
-3.96387387733226e-05
-2.79506381500889e-05
-6.40801948189921e-06
-5.55031054250491e-05
-4.88152576898749e-05
-3.91527217197228e-05
-6.02353241662437e-05
-4.86079127658179e-05
-5.0753991459699e-05
-1.01144717224457e-05
-2.2347895195379e-05
-4.0245667426707e-05
-3.05906004083601e-06
-1.16088649046883e-05
-2.51042413807491e-05
1.10446234011437e-05
-5.83013048267194e-05
-1.93410083260757e-05
-4.76460058719381e-05
-4.19455854602037e-06
-4.874219093909e-05
-3.76499762851759e-05
-4.03872705648366e-05
-3.28499498658185e-05
-2.14789414839613e-05
-2.98706334668809e-05
-8.37278836065544e-06
-5.65873055494767e-05
-5.96108263372013e-05
-3.58172718193735e-05
-3.14404190580872e-05
-2.05648705453493e-05
-2.60097975117009e-05
-5.48064911474947e-05
-5.31537901786396e-05
-5.02429760424897e-05
-3.28359138846517e-05
-8.3756475827977e-05
-3.13730372915835e-05
-4.48694197105267e-05
-4.71293709591347e-05
-4.10676167801053e-05
-2.9362625837397e-05
-3.53000196764715e-05
-3.99836246848613e-05
-4.07720205396002e-05
-1.88279833142772e-05
-3.15084929654107e-05
-9.04811801744916e-06
-3.80336203297296e-05
-1.77698018657737e-05
-5.73613994614851e-06
-1.84427335814353e-05
-3.34709839623779e-05
-3.49627876481144e-05
-3.99355082792524e-05
-2.82866408275142e-05
-6.87481403988513e-05
-5.61024202893707e-05
-3.7025800411255e-05
-1.02988421159464e-05
-3.69011279974906e-05
-6.51603586922229e-06
-2.26003761108289e-05
-2.2865494006146e-05
-4.90822496896653e-05
-3.97009881294539e-05
-9.94386028534943e-06
-3.21628239342058e-05
-2.38399323418508e-05
-3.36795074333108e-05
-2.03613272842212e-05
-7.30595012152409e-05
-1.19985169111006e-05
-9.40878597243571e-07
-2.16925757100487e-05
-3.07039646091499e-05
-5.21050434796061e-05
-2.57954803422746e-05
-6.02319514486357e-05
-3.90632818333082e-05
-7.44384891868387e-05
-3.81463822310831e-05
-2.50873340158528e-05
-3.81888046011908e-05
-2.37978681215861e-05
-3.23716622797857e-05
-8.7172474087155e-06
-2.76410647763215e-06
-9.88098257830467e-06
-2.80875552118878e-05
-1.80303007520681e-05
-5.64068511106542e-05
-1.19666805966859e-05
-6.00984559359126e-05
-2.20166526043079e-05
-4.97331525346206e-05
-2.65228833749273e-05
-4.08470946588621e-05
-3.38561592378777e-05
-2.9180863110995e-05
-5.18515801505535e-05
-4.258184319557e-05
-3.11815305250462e-05
9.13936840247826e-06
-6.04846826442263e-05
-4.85719713174425e-05
-5.47126919375445e-05
-5.3928118286585e-05
-5.74498652162314e-06
-2.86640460598731e-05
-2.06282743284524e-05
-6.2474912388034e-05
-4.26422843368452e-05
-4.44977362349437e-05
-3.06780347010501e-05
-5.41767848135113e-05
-4.51464062778316e-05
1.05772620941185e-05
-2.9827777380109e-05
-1.31343720395778e-05
-4.91846274257027e-05
-2.2615719975469e-05
-2.47543277227863e-05
-6.25307813100337e-06
-2.46540550309456e-05
-2.09346254238806e-05
-4.55795553055379e-05
-3.65749519637571e-05
-2.83723159664191e-05
-1.0495503218129e-05
-3.66029119144309e-05
-3.57890068180049e-05
-7.83769199966096e-05
-3.27263411634851e-05
-2.95564127979196e-05
-4.28407535474776e-05
-2.51260878681723e-05
-5.05991312102805e-05
-4.71626752190586e-06
-5.17618272938114e-05
-5.05075028555968e-05
-3.09162879525358e-05
-2.44976502733354e-05
-2.05954490732937e-06
-6.7987505021381e-05
-5.42657666088225e-05
-4.37529117055844e-05
-3.78791422541787e-05
-2.74658657383047e-08
-5.04445932917091e-05
-2.39026044990211e-05
-5.26744784991565e-05
8.26622260287711e-06
-1.34069592808091e-05
-3.46621416477407e-05
-5.59770960164937e-05
-5.93132446088997e-05
-1.61788847795793e-05
-6.229827529102e-05
-5.39534624973375e-05
-4.796106087657e-05
-1.95364249490149e-05
-2.65722198993485e-05
-1.64570887338793e-05
-6.67848181630455e-05
-2.15444435578498e-05
-1.15581516066077e-05
-4.02417993066953e-05
-2.78050665442843e-05
-6.11142015626521e-05
-4.51380025469752e-05
-6.42848103048964e-05
-1.64936730397259e-05
-2.1100696434548e-05
-3.56895379880939e-05
-5.26776837181975e-05
-5.75982925415496e-05
-4.95521439046148e-05
-9.0067374587768e-05
-4.69803341393849e-05
-7.21561247566841e-05
-4.28047847998075e-05
-5.18351734888625e-05
-5.67637738631628e-05
-1.41879121137639e-05
6.94940708585793e-07
-5.33104059675178e-05
-3.66237946682476e-05
-3.75280812510056e-05
-3.32556851017163e-05
-2.63219715551978e-05
-6.93832279866669e-05
-4.39102668524635e-05
-5.75455057181419e-05
-3.11948845419968e-05
-3.69186759928571e-05
-2.42564993201358e-05
-1.56138927761893e-05
-1.68469160377305e-05
-7.09461287613299e-06
-3.75333800367266e-05
-3.67380509921938e-05
-5.85548738997338e-05
-2.88126847467479e-05
-5.41615087982861e-05
-5.33953528241533e-05
-2.5096817183573e-05
-2.05628389993806e-05
-4.94972782005752e-05
-6.00124240208682e-05
-4.69141266486906e-05
-3.82308299086971e-05
-3.39895650000097e-05
-4.66897923895168e-05
-4.08527110154635e-05
-3.39453539358827e-05
-3.92375891977874e-05
-4.3161798376216e-05
-3.58776785688689e-05
-2.26372969840692e-05
-1.43559827552314e-05
-2.89299420932606e-05
-2.67888941534675e-05
-5.66811258798091e-05
-4.16348579723113e-05
-4.36526162667404e-05
-4.5536624134833e-05
-3.82283372045138e-05
-4.84067149407289e-05
-4.47270593891544e-05
-3.60158297950415e-05
-4.8892602075041e-05
-2.15754607438754e-05
-3.89640224151819e-05
-3.99370079875749e-05
-4.64821062324802e-05
-2.20721625660239e-05
4.3615157203886e-06
-5.05203797040466e-05
-1.82566129763781e-05
-4.73242632954823e-05
-3.21875623307492e-05
-5.38712079432445e-05
-3.44746292465346e-05
-4.35863720955782e-05
-2.73638024564087e-05
-6.24621831055542e-05
7.01366037467351e-06
-3.51826318665012e-05
-3.70967813760032e-05
-4.06063715184238e-05
-2.59099794223237e-05
-4.85970455986827e-05
-2.12771171538076e-05
-3.14337912594713e-05
-5.69217965747515e-05
-1.78010292926993e-05
-4.20179349436739e-05
-1.7117585562154e-05
-5.8036921906215e-05
-5.478269728374e-05
-3.36873440196144e-05
-9.50535507902558e-05
-3.03071314761455e-05
5.70377453395369e-06
-4.34010194336542e-05
-3.96269260172552e-05
-2.66137502381086e-05
-3.22463090028554e-05
-6.98113842094352e-05
-2.18279975264877e-05
-6.49891209441522e-05
-2.97124005064614e-06
-1.35541845217901e-05
-3.76689411126217e-05
-3.13428164651711e-05
-1.18798917522142e-05
-3.95967411184386e-05
-4.94091169878869e-05
-2.80827997624621e-05
-7.29522352443601e-05
-4.56242503659068e-05
-1.41115000071448e-05
-2.0660873382941e-05
-3.73161820515402e-05
-1.33437063062639e-05
-6.01436266629156e-05
-4.99857680687262e-05
-1.55342952544142e-05
-6.26587008009233e-05
-5.03870750920428e-05
-1.68747607399256e-05
-5.0572708400436e-05
-2.90272889197694e-05
-2.26191273189896e-05
-3.71595290809665e-05
-4.14323144790499e-05
-1.6614254074485e-05
-5.12799884277949e-05
-6.37913406606228e-06
-3.60734528872592e-05
-3.51987339217785e-05
-6.02491112974042e-05
-9.04351903882784e-07
-1.82384993497373e-05
-1.98693400111656e-05
-3.03086078379149e-05
-3.16354438374486e-05
-2.40362906990014e-05
-2.19533260572631e-05
-5.00095960176717e-05
-4.68771971224942e-05
-4.75492382002728e-05
-5.51890925062497e-05
-3.32062199796069e-05
-3.40939255632546e-05
-2.67582031667928e-05
-2.14031805290073e-05
-6.76428107858899e-05
-4.33271828829459e-05
-3.13653294791354e-05
-2.72795264291159e-05
-1.67751878967748e-05
-9.71548455916203e-07
-1.16918624531699e-05
-5.07227993019428e-05
-1.34390665083651e-05
-4.62750678134554e-05
1.50083735671773e-05
-2.97225182957184e-05
-3.35111762515339e-05
-2.65050123073716e-05
-5.55093758456888e-05
-4.03169471944345e-05
-2.30747692501169e-05
8.40060559295345e-06
-5.73215954781466e-05
-6.03796345269444e-05
-5.31814158163569e-05
-2.40710780615276e-05
-2.93447739681466e-05
-3.02782735805121e-05
-4.23130262052305e-05
-4.26219050611792e-05
-3.19321071187965e-05
-8.14466488337441e-06
-6.75584782851041e-05
-3.12871828961285e-05
-1.60346469080968e-05
-5.87871816842657e-05
-3.15210698920904e-05
-2.51279396780482e-05
-1.55197057130524e-05
-8.64860670518721e-06
-2.51015967576902e-05
-2.6509412383319e-05
-1.489172271526e-05
-5.40724390708816e-05
-5.62530997187705e-05
-4.35542478810069e-05
-9.81324402640878e-06
-4.20525140240143e-05
-5.43167516929094e-05
-2.66564216482287e-05
-3.9912947185672e-05
-2.388627651769e-05
-3.24111854825106e-05
-3.93565770280404e-05
-2.98186291187733e-05
-3.94110314415374e-05
-2.2080329022552e-05
-3.96973417592542e-06
-2.93173605143642e-05
-4.46459690864509e-05
-2.17972527321155e-05
-3.94101012967521e-05
-4.35649472577834e-06
-3.3412177170533e-05
-3.98782330180797e-05
-2.28505913748874e-05
-2.78323801697541e-05
-3.16628176085881e-05
-2.35733430827863e-05
3.8968662207713e-06
-2.61876754547915e-05
-6.26447211987171e-05
-6.21225643886926e-05
4.11875937153558e-06
-6.33535392423084e-06
-1.16158365576025e-05
-1.56790436641891e-05
-7.65444444506628e-05
-5.57319100565798e-05
-2.30848895922802e-05
-4.83802019252591e-05
-3.01540402607792e-05
-4.68972816065707e-05
-4.12738899697639e-05
-5.76282652731944e-05
-1.2895398664733e-05
-3.06984555514049e-05
-6.41629113311959e-05
-3.53921990664856e-05
-6.01900035678718e-05
-3.82637170202804e-06
-4.95226499425681e-05
-3.33067383533666e-05
-3.12879096951772e-05
-2.07127482626895e-05
-4.40832547287811e-05
-5.88905539338658e-05
-2.82386521904177e-05
-3.44439426977674e-05
-5.79237382047106e-05
-4.62560477472483e-05
-3.68677422660676e-06
-4.97417493058506e-05
-2.59860659044297e-05
-8.450917465916e-06
-1.99971678925554e-05
6.25631652982805e-06
-5.49714988825293e-05
-1.56823980338118e-05
-3.19233307502975e-05
-1.72325849891197e-05
-3.06823683570583e-05
-4.32782130599961e-05
-1.46691700043522e-05
-4.03337567813288e-05
-4.0671699759263e-05
-6.70027436712952e-05
-5.38438672955579e-05
-3.97713996423604e-05
-1.74817165624758e-05
-3.01329794235634e-05
-2.71029737630542e-05
-2.52769922748297e-05
-1.73734437066203e-05
-1.65188632754963e-05
-1.82867798194644e-05
-5.69894862300591e-05
-2.67987169012607e-07
-5.26566382580861e-06
-5.63331750689851e-05
-7.37551609920809e-05
-3.36062211162698e-05
-3.29373370149558e-05
-6.99640104321161e-05
-3.09532907286137e-05
-4.05520028354172e-05
-1.85989051783809e-05
-5.90968587403858e-05
-3.26042293144771e-05
-5.03619579447806e-05
-7.33722062842155e-05
2.1769357365907e-05
-5.76552848625647e-05
-5.16136033495543e-05
-5.89402950387542e-05
-2.3882357417289e-05
-1.69078394356736e-05
-3.73889578807399e-05
-2.5211775086048e-05
-2.87513553919652e-05
-6.76803977018531e-05
-5.93223628298841e-05
-3.18818212878616e-05
-4.18681923767381e-05
-2.1793010387614e-05
-3.71615850213793e-05
-1.87173880268358e-05
-3.40013376743313e-05
-4.26455328313153e-05
-5.29225343484366e-05
3.70854899281324e-06
-6.11495374970969e-05
-3.31785929579037e-05
-4.81377770462194e-05
-3.7483771849591e-05
-3.05672800935623e-05
-6.06346259398868e-05
-6.83016411607489e-05
-6.56781561218703e-05
-5.73589281169623e-05
-1.41707568294247e-05
-2.42792868934629e-05
-5.67798188435861e-05
-5.687063653238e-05
-3.8169655900661e-05
-6.94232666741385e-05
-4.53509065710209e-05
-2.58691445403145e-05
-8.13670995387034e-06
-1.93615613102975e-05
-1.47608515428496e-05
-3.02608642575559e-05
-7.15941347657782e-05
-2.89259168649599e-05
-5.7336842348093e-05
-3.30543483004645e-05
-6.32289590912287e-05
-6.87516360965493e-06
-5.52659879535634e-05
-4.81158771265927e-05
-3.42042658118049e-05
-2.27117266392107e-05
-1.17956758879225e-05
-4.38448481548965e-05
-6.95652610618715e-05
-2.23133175283972e-05
-4.27641631485447e-05
-4.14606932538458e-05
-6.66085223769389e-06
1.25289735753736e-05
-5.82727620261173e-05
-3.92466387149107e-05
-5.17561682209328e-06
-3.91065514726551e-05
-5.80338785192318e-05
-2.99298479144567e-05
-2.83945867563712e-05
-1.94589957585974e-05
-3.37148069914973e-05
-3.6451668574299e-05
-1.24109472232086e-05
-4.08957699624339e-05
-2.50005997507945e-05
-5.54845213237328e-05
-6.17969773680851e-05
-2.43298447342189e-05
-3.32344071406772e-05
-2.27793727700217e-05
-3.93833142490293e-05
-2.91355025885946e-06
-3.75289167002818e-05
-1.79784923119203e-05
1.04924763064341e-05
-3.73676954313731e-05
-2.86963807232677e-05
-5.83755171209769e-05
-2.8527492502616e-05
-3.3476291686206e-05
-3.35026766277774e-05
-4.06482077794277e-05
-4.69649003507497e-05
-4.7735515139716e-05
-3.59201334380652e-05
-1.80526867345115e-05
-2.84019259995721e-05
-3.46935636309695e-05
-2.77128088219113e-05
-1.00725330568855e-05
-3.89891028579296e-05
-3.10179371877088e-05
-5.6110133244953e-05
-1.38623625837148e-05
-3.65170241948688e-05
-3.55338192521776e-05
-4.03179645496412e-05
-3.70878443635074e-05
-5.48531615862228e-05
-5.65856239839972e-06
-2.79796776457035e-05
-1.97650531438027e-05
-6.412433408359e-05
-4.15892981939909e-05
-7.41995561890528e-05
-3.80095298466923e-05
1.98377956739938e-05
-2.41726665255503e-05
-3.53723882847768e-05
-3.17639914625818e-05
-8.61427243064759e-06
-7.20124031834641e-05
-4.05725671541962e-05
-2.87750851982945e-05
-3.76966329863902e-05
-8.60803620033998e-05
3.29097613497563e-08
-4.11042940575629e-06
-4.21380348727911e-05
1.04673108055321e-05
-5.11143911792651e-05
-1.90421973640335e-05
-1.86313492980405e-05
4.0510886798473e-06
-2.96924140092843e-05
-5.36137463776799e-05
-5.63688422895332e-05
-2.60663383487964e-05
-2.37580116211133e-05
-2.41706352555805e-05
-5.57819653040635e-05
-4.31421208324218e-05
-1.79376331266267e-05
-2.69991365777848e-05
-3.70581877595641e-05
-4.22278057404897e-05
-3.43154133410521e-05
-2.73030669944796e-05
-2.14518378020514e-05
-4.08423515933338e-05
-4.54615125029474e-05
-5.05505517611566e-05
-3.99479851336209e-05
-6.68762603332797e-05
-4.1436137885694e-05
-3.11968166467631e-05
3.93598910635134e-06
-2.12970131152575e-05
-1.28228148412569e-05
-1.71312898187432e-05
-1.74495227875971e-05
-1.41442974241854e-05
-3.248776240691e-05
-5.44346565774864e-05
-6.84942779691283e-05
-1.96698600857135e-05
-5.3429796224733e-05
3.7264051671162e-06
-4.06635084713234e-05
-1.64223919670426e-05
-2.1460454786741e-05
-3.93930002055458e-05
-3.24091205518463e-05
-4.276664437788e-05
-3.02831109475259e-05
-1.42211101537211e-05
-6.10017842150024e-05
-5.73199472434206e-05
-1.0173195540209e-05
-2.41722119778543e-05
-2.88351017774571e-05
-3.02241673745714e-05
-2.77355844288942e-05
-4.29324368801381e-05
-2.41409064530911e-05
-3.76137460086567e-05
-1.08066061428529e-05
-5.15206990101711e-05
-3.25278359879993e-05
-5.29416859121299e-05
-2.06188732779343e-05
-2.61180753450248e-05
-3.9368420531551e-05
-3.22491562820343e-05
-4.75742476162769e-05
-8.58798308794205e-06
-2.09177216393375e-05
-2.78698077003621e-05
-3.63509509435917e-05
-3.94308085362223e-05
-5.06657399143334e-05
-1.85324750942089e-05
-3.49523199132315e-05
-6.30191797162695e-05
-1.92677954337682e-05
-2.80421253139335e-05
-1.0766634318647e-06
-3.12156908745556e-05
-4.39140739522283e-05
-3.32367304274636e-05
-5.50743186643439e-05
-4.87911266975569e-05
-5.36398565188834e-05
-3.17762808018468e-05
-3.09418604983415e-05
-4.29173786988177e-05
-3.8463000009106e-05
-3.77776675300639e-05
-4.07934895796441e-05
-2.63827377280178e-05
-5.5220749408891e-05
1.26790221601082e-06
-3.0935165383479e-05
7.08874719339473e-06
-2.96993408107143e-05
9.32206219600136e-07
8.82690188925468e-06
-4.86055631806633e-05
-1.71828171343082e-05
-1.5309285586952e-05
-2.49851678109178e-05
-2.09310667742844e-05
-4.32679749772623e-05
-6.06761698963473e-05
-5.45717436896473e-05
-4.95367311382305e-05
-2.25006458806194e-06
-7.79125553249373e-06
-6.18320997973422e-05
-3.67309701849868e-05
-1.21144136227897e-05
-2.69761324129947e-05
-2.6443990600045e-05
-2.49386817521761e-05
-2.30755751314143e-05
-2.6004502279377e-05
-2.95989190745041e-05
-3.46582981972578e-05
-0.000103506725348653
-3.53631300619678e-05
-1.0621011761746e-05
-1.86141850414676e-05
-8.14394705308081e-05
-4.04754591346092e-05
-3.49914721445604e-05
-6.98723792508911e-05
-5.31599094958328e-05
-5.69568594722777e-05
-2.19819601755636e-05
-4.67775393838011e-05
-2.02292000272058e-06
-3.57258331681616e-05
-5.09249725378662e-05
-6.85429112167501e-05
-5.29214506242347e-05
-6.20298874804856e-05
-3.28759019346465e-05
1.25107828593376e-06
-2.90551952660663e-05
-1.39906785548492e-05
-2.99080653761801e-05
-1.70592767809196e-05
-6.48319571636226e-05
-1.15609455158646e-05
-1.81458744863135e-05
-4.61176596159254e-05
-7.21271667139988e-05
-1.81293661864478e-05
-2.90066477636473e-05
-1.95110169807563e-05
-3.31087759504199e-05
-1.75478838875677e-05
-7.04433783377231e-05
-8.30574025746024e-06
-1.63837425177376e-05
-9.75676579842942e-06
-6.36551433573258e-05
-2.67347564029942e-05
-2.30198434026936e-05
-5.31767889804141e-05
-0.000105860580173818
-3.42813774814977e-05
-3.04021322525324e-05
-3.86483562130479e-05
-2.86713582708698e-05
-5.44632039221437e-05
-2.97685734031929e-05
-5.72167355712262e-05
-5.266101022776e-05
-3.27430005456816e-05
-0.000103399221031044
-5.5434318866169e-05
-2.89110220115011e-06
-1.55581054695082e-05
-3.09646905335132e-05
-3.30038836807768e-05
3.88129330088969e-06
-3.13791453638649e-05
-4.90793803112937e-06
-5.23184288313222e-05
-2.00195884119952e-05
-9.77247481619191e-06
-4.19476459215527e-05
-4.87666231702318e-05
-7.21802896418133e-05
-4.58785784964567e-05
-2.72834597716584e-05
-4.86195973509928e-05
-1.96115233358892e-05
-2.25965291396446e-05
-4.10202489567844e-05
-1.290566945564e-05
-3.02214083734514e-05
1.28785148959777e-05
-2.46745529975313e-05
-4.57942875498696e-05
6.70886961275906e-06
-3.84867952725818e-05
-2.81871529072741e-05
-6.60661801425412e-06
-4.29994489989494e-05
-2.17684842538571e-05
-5.43866783817255e-05
-7.51558389443947e-05
-4.29966998450467e-05
-4.38774024139314e-05
-3.79153992546425e-05
-3.91552579165388e-05
-2.9721605386134e-05
-3.35700909130751e-05
-4.23557585990578e-05
-6.50856646599577e-05
-2.72542336324507e-05
-1.08284548515403e-05
-4.13913140175581e-05
-6.15461804755915e-06
-2.7188297270759e-05
-2.98082560958652e-05
-5.52558713066076e-05
-4.20243098766319e-05
-3.48306762914944e-05
-4.31752076330563e-05
-3.03241136661402e-05
-2.34191126132627e-05
-3.48885050166156e-05
-2.93704161703245e-05
-3.80906267065101e-05
2.904668221966e-07
-3.63292142162075e-05
-3.87258472264033e-05
-2.44642662378151e-05
-1.67037665757275e-05
-3.03906114158992e-05
-5.29732552874667e-05
-3.22229281875168e-05
2.00524364428186e-05
-2.89962017289288e-05
-1.8525380406084e-05
-5.31581383558292e-06
-2.75296806703115e-05
2.18009673726734e-05
-3.81046566922214e-05
-5.04736770745646e-05
-4.90932190403044e-05
-4.0606054500174e-05
-2.49711118657948e-05
-4.93319414287859e-05
-6.34790446821012e-06
-5.24197040585249e-05
-3.83757791089039e-05
3.04535317564306e-06
-3.35319035022115e-05
-1.9059958784168e-05
-2.68936750847309e-05
-4.05633515150626e-05
-5.70291948948551e-05
-6.13260237591518e-05
-2.58894928553678e-05
-8.88610937024601e-05
-3.15311031291461e-05
-2.26272168027189e-05
-1.30388306769371e-05
-3.5309730790254e-05
-6.53915314084984e-05
-6.07848206183847e-05
-4.29546101126607e-05
-4.55817451870039e-05
-1.76804270835959e-05
-1.29093435763964e-06
-1.5019034589824e-05
-1.26186833893044e-05
-1.88618960973566e-05
-2.9339615369741e-05
-3.26802965256823e-05
-7.89411644529723e-05
-1.25707458876792e-05
-1.73919054502489e-05
-3.71689657994301e-05
-2.04707321688407e-05
-1.70982031866954e-05
-4.41883921151022e-05
-3.31068333644685e-05
-1.169507296055e-05
-7.53497621715307e-05
-5.22675788143899e-05
-4.04282275599501e-05
-4.25670180038185e-05
-4.90519803303147e-05
-5.42326823340754e-05
-2.1148874157879e-05
-3.69987656375362e-05
-2.57959834527872e-05
-5.32623046829531e-05
-1.79159398362644e-06
-4.41710148387328e-05
-4.4009925361726e-05
-1.95907888692661e-05
-3.56749108181484e-05
-5.04295946617094e-05
-3.59580394765577e-05
-2.07361404878554e-06
-3.36700505291054e-05
-1.74431449934046e-05
-4.10222739169698e-05
-4.66978332541643e-05
-3.28660809894483e-05
-4.14669271917171e-05
-9.62737161146118e-06
-3.98402190365898e-05
-1.86502598904751e-05
-5.4833640222042e-07
-5.49370518327885e-05
-4.15386572635372e-05
-5.31644493611362e-05
-2.22018915593922e-05
-2.82602394120955e-05
-3.94848546007072e-05
-5.79952165402335e-05
-1.33457197779318e-05
-4.63043437301418e-05
9.94514518111507e-06
-3.30820452089789e-05
-4.88157202312943e-05
-3.05354666683689e-05
-2.51574847184581e-05
-2.55291952753136e-05
-4.24019643237468e-05
-2.05021188108816e-05
-3.58000990015066e-05
-9.19371612331721e-05
-5.91703730184113e-05
-6.10956965822617e-05
-8.96825465734067e-06
-1.66601074168702e-05
-2.81412772201892e-05
-4.17265470923068e-05
-4.10919968587811e-05
-2.61771667630472e-05
-5.40547788525682e-05
-2.29307009020897e-05
-3.34044646093559e-05
2.31232285020528e-05
-4.26888585676269e-05
-3.3159712416843e-05
-2.82503332412093e-05
-3.34938251128942e-05
-4.66500437119546e-05
-3.00543883206777e-05
-5.93409865695365e-05
-4.94700507789335e-05
-1.02511622122436e-05
-3.32983955340306e-05
-5.56924020891165e-05
-1.07419969668291e-05
-1.54377039592151e-05
-3.49152291510628e-05
-2.26188482025778e-05
-1.92178434347254e-05
-3.97815076885684e-05
-5.16108415485538e-05
-1.55020571477837e-05
-4.02501904278656e-05
-3.43358705491397e-05
-3.62751180421314e-05
-1.43543400343376e-05
-5.26483366412783e-05
-3.33855206639758e-05
-5.70574426059297e-05
-1.32962259826033e-05
-3.78651663725041e-05
-5.63019163387826e-05
-3.92974827864832e-05
-3.4005145480538e-05
-4.32255864752147e-05
-4.65290152643369e-05
4.36875230654621e-07
-9.81827940635351e-06
-4.25674813370506e-05
-4.31014527570773e-05
-1.12134004831882e-05
-4.29281919676516e-05
-1.39053343196258e-05
-4.06731020162423e-05
-4.2135889895637e-05
-3.58973591996477e-05
-3.67938199616973e-05
-6.70906782919551e-05
-6.03550391912872e-05
-4.22526282994496e-05
-3.78946704596453e-05
-3.35022767828846e-05
-1.49719255051355e-05
-5.0654036210587e-05
-2.91064761503984e-05
-3.6086364499028e-05
-3.21988084173804e-05
-4.0215192551372e-05
-1.97921291862563e-06
-5.77026465462019e-05
-2.60356930016025e-05
-3.99236940626659e-05
-5.90835621314203e-05
3.70756296808456e-06
-5.39272390439188e-05
-1.99807251662222e-05
-3.03769390511808e-05
-3.01711959777063e-05
-3.86698813691811e-05
-7.00473532082136e-05
-5.85737873408195e-06
-1.13084858310284e-05
-4.53496082585593e-05
-1.11886152981394e-05
-2.40479731538121e-05
-3.73035084680289e-05
-3.64976637821318e-06
-1.89673766510273e-05
-6.13477100967433e-05
-4.61797041414323e-05
-4.44163728973987e-05
-7.93337998411916e-06
-7.14707374220801e-05
-3.26517172861757e-05
-2.38113119212853e-05
-5.54789866245547e-05
-3.06096402018293e-05
-4.21997737619637e-05
-5.34100372248914e-05
-7.26167201195342e-05
-3.99024602115281e-05
-1.03955496397805e-06
-5.47059084016299e-05
-2.45399571964716e-05
-3.99291336473408e-05
-2.91904063579716e-05
-5.11873665801101e-05
-2.10824940065457e-05
1.67511987404362e-06
-4.16142154721499e-05
-3.91635117335462e-05
-5.72594500544575e-05
-3.07144266801643e-05
-5.34896258371516e-05
-2.46191822391068e-05
-2.33629888834329e-05
-3.53897758196745e-05
-3.36992307987312e-05
-6.02758650394986e-05
-6.30279035229111e-05
-3.30192212396511e-06
-2.18807141338887e-05
-2.82258002208352e-05
-2.09120311257448e-05
-4.48291037886134e-05
-4.59683143204304e-05
-2.66404498444237e-05
-4.32418837397661e-05
-1.92458424526082e-05
-1.79532635306343e-05
-5.08890378597449e-05
-2.05472383797716e-05
-8.45525748969454e-06
-6.9598269918482e-05
-1.97909788497907e-05
-4.41498208953377e-05
-6.2179875321749e-05
-4.11882585290244e-05
-3.98530576870608e-05
-3.45202007450991e-05
-2.07179165429865e-05
-5.47661419224301e-05
-1.28994224614938e-05
-3.32200653511294e-05
-4.1441928507366e-05
-8.2696659835757e-06
-1.98356242917136e-05
-4.24245560558906e-05
-5.00284166834369e-05
-3.83272957176809e-05
-6.66029265612817e-05
-5.50501494611543e-05
-3.85551185951814e-05
-2.96144643843615e-05
-2.63013218314207e-05
-4.0134226242317e-05
-3.4350140844712e-05
-2.05632911364166e-05
-3.61317372497958e-05
-6.52413527694298e-05
-8.7066481534436e-05
-3.46566838082818e-05
-4.20050799899931e-06
-3.34668300026915e-05
-4.22836155255355e-05
-3.53461114974434e-05
-4.08093924105603e-05
-2.18315282831285e-05
-3.14726240508784e-05
-4.21648658935268e-05
-4.85401309432626e-05
-5.10414201120276e-05
-2.29223318622172e-05
-3.87056430226152e-05
-3.97103418312134e-05
-2.58115596837308e-05
-2.19801820714637e-05
-1.28405766102853e-05
-3.1854736925145e-05
-2.5010536519523e-05
-4.25541589999269e-05
-4.81237006871454e-05
-4.24821499030903e-05
-6.82074776928703e-05
-8.93667574580017e-05
-1.48502614008385e-05
-5.73410620681442e-05
-4.44413247590577e-05
-3.48793800981243e-05
-3.04639062789306e-05
-2.49824686092504e-05
-3.07627583287246e-06
-2.97327056402482e-05
-5.90551015477921e-05
-2.67207474857309e-05
-2.69952177803505e-05
-7.4445930160918e-05
-1.55341765233222e-05
-2.9084065704943e-05
-2.44636300452286e-05
-2.34626693182154e-05
-2.74877513512251e-07
-5.75668665541452e-05
-1.44260123069931e-05
-7.18428097261698e-06
-2.13780527585963e-05
-8.16965940070784e-05
-1.93007720905804e-05
-4.98406827259905e-05
-4.63087598764588e-05
-2.4029989467519e-05
-2.3382251141676e-05
-5.5333528337541e-05
-4.06897250966117e-05
-5.12400049541015e-05
-5.16269243217478e-05
-2.14260853860557e-05
-1.27727587949441e-06
-2.11131001985169e-05
-2.3635299136319e-05
-7.25971373269993e-05
-5.94976715373902e-05
-3.51390925586406e-05
-4.36321489824705e-05
-4.61378189108992e-05
-1.53889404023202e-05
-5.43185384062846e-05
-6.57426300497281e-06
-1.59030635115202e-05
-3.78002875798172e-05
-1.70424559505144e-05
-6.12805131874686e-05
-3.34291910138767e-05
-2.62823132099986e-05
-5.14587645879531e-05
-5.55137175216964e-05
-8.81413392697726e-06
-4.46925380744104e-05
-5.94952905508218e-05
-6.08573446597085e-05
-3.9148888027322e-05
-3.96480194315719e-05
-3.32919440423671e-05
-1.85444726625346e-05
-3.01922295172683e-05
-4.16436420758572e-05
-5.7075397183342e-05
-2.8840722782376e-05
-2.45583079227627e-05
-6.16290798448917e-06
-2.59358941052018e-05
-6.16052651647064e-05
-6.29246222272314e-05
-3.42954601535171e-05
-1.00803632293479e-05
-2.56891107768032e-05
-2.34331744042898e-05
-5.81164983596408e-05
-3.19661863223537e-05
-3.18342927712185e-05
-1.21842128107556e-05
-4.91262870843845e-05
-4.71892621699342e-05
-2.11854858712464e-05
-4.09713573991949e-05
-4.23449220240043e-05
-3.28082667093231e-05
-3.53931392050291e-05
-5.00755696221614e-05
-4.04730946632429e-05
-3.74588060427248e-05
-2.5429814177548e-05
-1.11174316866727e-05
-2.0697669345281e-05
-3.8963413154372e-05
-9.70913223370067e-06
-4.85987051231183e-05
-4.41435724734398e-05
-3.67633483038025e-05
-1.61633101954351e-05
-1.65775390682704e-05
-2.44939001389774e-05
6.16514093701135e-06
-3.97356325870793e-05
-4.36337995477427e-05
-1.57244640857563e-05
-4.68805077850224e-05
-3.27769375850663e-05
-3.72673020801139e-05
-5.53378570341441e-05
-4.58883917923039e-05
-3.40024303184886e-05
-6.85634698695886e-05
-8.82401709480589e-05
-5.11356426219103e-05
-3.80441158746513e-05
-2.89224002978828e-05
-5.70021223734038e-05
-3.3440688136155e-05
-1.23642963483835e-05
-3.7318623741501e-05
-9.0382886156754e-06
-5.11304272315064e-05
-6.25716850416989e-05
-4.33026180754685e-05
-1.2790422165255e-05
-8.59189841061539e-06
-6.09657574543136e-05
-9.26457277263574e-06
-4.00558823376745e-05
-5.25824788988089e-05
-4.35974264746396e-05
-5.76091405726477e-05
-3.39810501901115e-05
-2.95436172365483e-05
-7.68456661544816e-05
-3.91570524647597e-05
-4.28169854620883e-05
-1.54154524835077e-05
-3.32976440196096e-05
-1.3376290660723e-05
-5.93882346059263e-05
-6.79299897786353e-05
2.26717298066781e-06
-4.98508870072913e-05
-5.17306682275611e-05
4.62193060778617e-06
-7.54058728751126e-05
-5.28276482692947e-05
-7.44816244475369e-05
-4.21941305361641e-05
1.96618174906238e-06
-1.21736632423054e-05
-3.2441307951147e-05
-4.37934934752481e-05
-3.27010905409513e-05
-4.16433921767453e-05
-6.10956487523418e-05
-6.37007509421637e-05
-5.61339979930623e-05
-1.83366598107362e-05
-2.1778826057853e-05
-5.28847483389406e-05
-3.84636467793914e-05
-5.95089405555434e-05
-2.80173033442964e-05
-4.07454950895486e-05
-2.46598963352356e-05
-2.79779509279989e-05
-5.09720139210075e-05
1.46801873786576e-05
-1.14777042373601e-06
1.33053380482987e-05
-1.31747688324897e-05
-5.76664317664991e-05
-3.28785292621635e-05
-1.01167539830424e-05
-4.99797480877406e-05
-2.46981745797679e-05
-2.63960842425463e-05
-3.55399002302135e-05
-3.25283737417604e-05
-3.73778759271504e-05
-4.18296978393177e-05
-7.43880430294733e-05
7.04199641401123e-06
-4.5533155397394e-05
-3.15805327569841e-05
-4.9441920542326e-05
-3.03874246012005e-05
-4.34884493317589e-05
-4.36395488720975e-05
-2.7596939850348e-05
-3.48035194521829e-05
-4.30553189970529e-05
-2.6167900404155e-05
-6.05165819949633e-05
-3.7269292668906e-05
-8.54216085147234e-06
-6.33095182050673e-05
-2.80841569006619e-05
-2.39778958502746e-05
-9.69687322399839e-06
-3.97930425531908e-05
-5.67495102561473e-05
-5.97009913717564e-05
-4.26964461369863e-05
-4.67036526877694e-05
-1.10690898481068e-05
-2.93592389400656e-05
-4.36141661289197e-05
-1.70306008025165e-05
-7.34658168080609e-05
-3.71755922206858e-05
-1.50044598485734e-05
-5.48527208278845e-05
-1.11293732429868e-05
-3.90106000998035e-05
-5.37169327671633e-05
-3.30171339033687e-05
-7.47588008402898e-05
-2.60814596044632e-05
-7.01912148856124e-05
-5.55441832364904e-05
-2.91419196762123e-05
-6.84620243758316e-05
6.08368243176987e-06
-2.2625948960726e-05
-2.70930063489504e-05
3.72428981513118e-06
-4.77266794562215e-05
-3.94907322247613e-05
-2.52882177741261e-05
-2.78952702358402e-05
-3.23757162930791e-05
-4.86664388370764e-05
-1.25126648583931e-05
-2.37771094806248e-05
-1.283218105274e-05
-5.0078856364874e-05
-4.89597509705321e-05
-2.30017642470956e-05
-4.61939502313974e-05
-5.42305897029462e-05
-4.35853527379056e-05
-4.20824531245852e-05
-5.26964681495584e-05
-4.47819596405728e-05
-4.48055750554653e-05
-6.82317140945327e-05
-2.25740386890339e-06
-3.78842210817153e-05
-4.0109028233936e-05
-1.87866830812758e-05
6.39211962748506e-06
-3.63275367081453e-05
-3.80847798351521e-05
-2.80714670143432e-05
-3.44398163997867e-05
-2.61093205938904e-05
-6.13326295987247e-05
-4.72610889878036e-05
-3.78104048911756e-05
-3.14010163439312e-05
-6.76526864476746e-05
-9.15960996574994e-05
-3.77634710015395e-05
-4.28747390082404e-05
-3.69362139861779e-05
-1.76442141008491e-05
-3.713857975458e-05
-1.82415480142907e-05
-3.4165455683913e-05
-1.24012951243528e-06
-6.73462595760688e-06
-6.30313007732514e-05
-4.39724524847851e-05
-3.42186980653922e-05
-1.72532119384602e-05
-5.71125004787731e-05
7.99809140000001e-08
-1.92646442545722e-05
-5.70155862183382e-05
1.22456289438903e-05
-3.40855334282477e-05
-3.7363779680122e-06
-4.92801625353722e-05
-1.78857237048977e-05
-1.49241038205635e-05
-5.0872946496607e-05
-9.38893039982134e-06
-4.84046731398646e-05
-2.87295529866449e-05
-1.64816513423384e-05
-1.2206101472573e-05
-6.88689048297368e-05
2.13763784405488e-06
-2.19649647915627e-05
-3.7568800070293e-05
-3.29465063677386e-05
-4.65472341445402e-05
-5.55174703248692e-05
-7.92007898141132e-06
-6.28856931699201e-05
-1.83003977127292e-05
-4.99495051329718e-05
-3.80406969541128e-05
-3.53910341156577e-05
-5.24613126654498e-05
-5.28088737969581e-05
-3.18153902026752e-05
-2.14753560720351e-05
1.72898646726665e-05
-5.34346593126342e-06
-3.63953066170114e-05
-4.27226667820744e-05
-3.12197641446827e-05
-3.4447986792755e-05
-5.77970467731525e-05
-4.76603320279498e-05
-4.35702617348293e-05
-7.45706678551892e-05
-2.84682624426121e-05
-4.4200812419204e-05
-5.90188430680257e-05
-3.10507202534344e-05
-2.86850954562838e-05
-2.434768840234e-05
-2.30849329729826e-05
-3.34815866327817e-05
-1.91986434082492e-05
-3.61652377653316e-05
-2.17855613593167e-05
-3.79333297653007e-05
-3.08477250003392e-05
3.47858757051966e-06
-4.6714825322917e-05
-9.95066202629107e-06
-2.20116740260691e-05
-2.62228109176607e-05
-9.25448979746179e-06
-3.09512752247436e-05
-6.54405037766105e-05
-3.4999626541399e-05
-6.2857261844082e-05
-4.07741508078842e-05
-2.67974525652537e-05
-9.20527026135459e-05
-3.95060929221697e-05
-5.13911465871034e-05
-4.53852572883863e-05
-6.12200440394164e-05
-4.27404466742256e-05
-2.99098396650326e-05
-1.47685861227358e-05
-3.49176232882209e-05
-5.38640265490927e-05
-3.61153854427464e-05
-5.95450132427838e-05
-4.36578420496949e-05
-4.26618173974491e-05
-2.01513699529133e-05
-2.69853216722361e-05
-3.41935383614706e-05
-6.7079100355403e-06
-1.36182572906864e-05
-5.73756260512708e-05
-5.26707183227331e-05
-3.94813536829909e-05
-3.67287114756497e-05
-3.25172184594227e-05
-1.00762756140581e-05
-1.86101060554718e-05
-3.07997878504482e-05
-4.41342997967015e-05
-3.80334041552475e-05
-2.9809868635976e-05
-6.56807594825936e-05
-3.54136864330309e-05
-4.10685214700943e-05
-5.53210205793697e-05
-1.34480142173346e-05
-3.04563672834992e-05
-1.69444555989868e-05
-3.03322497390616e-05
-4.41021789651396e-05
-3.46447404765233e-06
-3.12590216605744e-05
-3.64792763353482e-05
-3.85590514638962e-05
-1.53610612037093e-05
-2.60313775002531e-05
-2.93791008243511e-05
-2.73008097711785e-05
-5.1403947794071e-05
-4.53441515828379e-05
-2.66887744276457e-05
-6.06656056185621e-05
-2.8851435734668e-05
-7.38946487161426e-06
-3.05664361088559e-05
-2.25987269817822e-05
-2.25422812807425e-05
-3.42286671761221e-05
-3.35399724160605e-05
-2.56705686706714e-05
-4.67407239998969e-05
-1.28882133679314e-05
-2.14186851154965e-05
-1.44676899121164e-05
-2.44204689681963e-05
-8.84841597796328e-06
-5.16248988329198e-05
-2.21768493138857e-05
-1.42198735619955e-05
-2.74692623209327e-05
-3.33354248402153e-05
-2.54573620809979e-05
-3.26868945923645e-05
-1.77272945764503e-05
-4.31463210977968e-05
-4.90698145989277e-05
-1.95475279640696e-05
-4.55433961910819e-05
-2.17736799039027e-05
-6.05782993866293e-05
1.60976183088335e-05
-4.81558432377145e-05
-4.19458772348962e-05
-2.19005998594468e-05
-9.30734016712573e-06
-1.18540014730711e-05
-7.38633054527974e-05
-4.2094347291666e-05
-2.02836630541439e-05
-6.09524002708077e-05
-1.15864651115676e-05
1.79471854198958e-05
-1.11703355627626e-05
-4.86913708067882e-05
-3.09862178556354e-05
-6.82601325415944e-05
-3.541821503813e-06
-4.20591824341419e-05
-4.81919954459165e-05
-4.19690202626767e-05
-5.70027432447487e-05
-1.20463083935906e-05
-3.54202061268604e-05
-2.88897317147122e-05
-2.78304380494003e-05
-4.46028071929707e-05
-1.32900484119065e-05
-4.62212497430905e-05
-2.80752735591656e-05
-7.72507095524151e-05
-3.3640233952153e-05
-3.92994471694431e-05
-6.11145866502196e-05
-4.43879756107536e-05
-4.53090882977755e-05
-1.98812803564757e-05
-2.61985116417561e-05
-1.56636840658688e-05
-2.48955258638995e-05
-1.58529222513337e-05
-8.18374857191231e-05
-3.13751455029252e-05
-1.63147670675341e-05
-2.65385177855535e-05
-3.67350436299433e-05
-2.40631708563923e-06
-3.06641584629648e-05
-2.63289796018351e-05
-1.73117398326982e-05
1.20376925303738e-05
-2.79547239911477e-05
-1.35593326521196e-05
4.81617444357883e-06
-3.13014537155455e-05
-4.14555040878589e-06
-2.59057636070776e-06
-1.62849120585753e-05
-3.88852052131666e-05
-2.62444482085878e-05
-2.77304926899109e-05
-2.91956585824951e-05
-2.66390376584537e-05
-4.82057207487426e-06
-5.70802792154122e-06
-2.41291596725013e-05
-5.41683513070195e-05
-1.09467107851025e-05
-4.10068714974222e-05
-5.31928614762649e-05
-2.85701389318923e-05
-8.1676840005063e-05
-5.87425942086641e-05
-3.4958012422886e-05
-6.33417854904031e-05
-1.86449827418211e-05
-5.24378085256296e-06
-3.68040742085632e-05
-4.41598373374155e-05
-4.25280313672183e-05
-2.1256778723732e-05
-4.68720881319516e-05
-3.52570524785896e-05
-6.73715904635628e-05
-1.90482643438226e-05
-2.49396880769474e-05
-4.65288544348388e-05
-5.35801213169748e-05
-5.71634070119436e-05
2.26682053766771e-07
-6.21024035917558e-05
1.3323844284957e-05
-2.71839399006005e-05
-2.88289620694142e-05
-6.35987820354104e-05
-6.7731111471746e-05
-3.80119307566236e-05
-3.38575781560538e-05
-4.73795862907198e-05
-5.17078207486607e-05
-4.3861927681547e-05
-3.94014026987263e-05
-5.62933983107132e-06
9.32154153577507e-07
-4.63913222640631e-05
-3.8626407305548e-05
-2.81176732227283e-05
-3.13540779839099e-05
-2.2564743656921e-05
-2.57182606545112e-05
-5.68611716021846e-05
-4.85669105187863e-05
-7.513317955907e-05
-1.3896046670769e-05
-3.22400998366454e-05
-5.46672256800637e-05
-7.80575134385645e-06
-6.86051359820154e-05
-1.36563783209018e-05
-3.81017167258144e-05
-4.95515417797981e-05
-3.67661494387867e-05
-4.80536398393155e-05
-3.37308728983409e-05
-3.47770043480804e-05
-5.80489602474893e-05
-1.34495827882143e-05
-2.94058185200538e-05
-2.96323861900106e-05
-3.70556732326033e-05
-3.44930112928596e-05
-5.21216276479788e-05
-5.37465087001132e-05
-1.00183087309854e-06
-3.01331818584134e-05
-7.58362115495515e-05
-9.81561888399999e-06
-4.02961111367071e-05
-5.36753293630599e-05
-3.13607362672822e-05
-2.28279032074613e-05
3.57833592769866e-05
-3.80869454634626e-05
-2.31435962844938e-05
-1.3174890267439e-05
-3.08970046351619e-05
-3.73446122789711e-05
-2.58222397151353e-05
-4.76745055020777e-05
-6.58647362923227e-05
-3.32842476602851e-05
-3.65234784258736e-05
-3.39150139939699e-05
-2.93559878149183e-05
-8.55136719782887e-05
-6.75751260092208e-06
-6.06453638014505e-05
-2.4951265518988e-05
-1.85329634015766e-05
-5.65712571592545e-05
-4.8204247140419e-05
-3.12664274999277e-05
-1.92229953236294e-05
-1.71145281127041e-05
-5.5430740220639e-05
-2.69065906441357e-05
-4.3793529567274e-05
-2.08544911320991e-05
-2.21279574463615e-05
-3.47986405891385e-05
-4.19667574763514e-05
-3.19471752377248e-05
-2.17747567361874e-05
-2.55894832505486e-05
-2.37052718621859e-05
-2.47342186607219e-05
-6.34773272334522e-05
-3.47902550257735e-05
-6.7462454313818e-05
-3.2163245895345e-05
-5.5667596122511e-05
-1.40224620204023e-05
-4.36401857836517e-05
-4.63961795704163e-05
-7.93829672569742e-05
-1.1792312219712e-05
-1.71268321321161e-05
-6.72926934649342e-05
-5.81776693322442e-05
-2.38632771853677e-05
-3.68563905250188e-05
-6.70766032456548e-06
-2.71518168622028e-05
-2.32772781235348e-05
-3.9105062128988e-05
-5.310400501145e-05
-3.57181636556914e-05
-0.000101550294294728
-2.09785648020419e-05
-2.45707306350919e-05
-4.15186571161724e-05
-4.97142480857594e-05
-2.3632219806138e-05
-6.33453085542663e-05
-5.07236415766853e-05
-4.61372136417301e-05
-6.25800455475964e-05
-2.66387368983749e-05
-1.77886648191102e-05
-8.15583492355505e-06
-2.94337910547555e-05
-5.60943258291376e-05
-2.39979092237368e-05
-5.68321851093475e-05
-4.71222477060767e-05
-1.92198532893935e-05
-4.87965596051721e-05
-4.86729489424036e-05
-8.57398637990339e-05
-4.52271362155414e-05
-3.53663208567914e-06
-5.67051729981751e-05
-3.97912555918116e-05
-5.23454232087154e-05
-2.21130251700673e-05
-2.03131279527103e-05
-4.51649185360349e-05
-3.77040802784979e-05
-6.27337229623107e-06
-7.2863705716938e-05
7.24012381371376e-06
-3.54756492339774e-05
-3.62488818966623e-05
-5.32215427974943e-05
-2.35568282306849e-05
-2.8510836508313e-05
-4.46519671637607e-05
-2.33485439822882e-05
-2.35793744438717e-05
-2.97149908586341e-05
-3.08234325598492e-05
-4.99552049028909e-05
-4.42648140632725e-05
-1.65207021056399e-05
-4.00818571540996e-05
-5.24657153733628e-05
-2.37029927042764e-05
-4.78583175259146e-05
-1.33311449285787e-05
-3.61248318476964e-05
-5.98227903141144e-05
-2.52027733119462e-05
-6.53869717906687e-05
-5.10210481278726e-06
-8.4574784335081e-06
-4.84658521502272e-05
-1.43629603903968e-05
-1.74794362746759e-05
-5.01970172570262e-05
-3.39377896440769e-05
-4.02198699079233e-05
-4.11509876940858e-05
-1.10438450609803e-06
-6.45095193128975e-05
1.6217401768243e-05
-1.61652190828446e-05
-9.11880028344831e-05
-3.50827109406474e-05
-5.05324903508768e-05
-8.08006544888843e-06
-4.49372522704699e-05
-5.67892168827448e-05
-2.13575456502865e-05
-3.10712461524437e-05
-8.36700499846643e-06
-1.27296289246809e-05
-5.3947105178478e-05
-1.51671620804603e-05
-1.13243648401645e-05
-5.56102706273633e-05
-2.83001220990992e-05
-1.20673496584963e-05
-4.762084131339e-05
-5.40963541758787e-05
-3.58486142842897e-05
-5.64186586067789e-06
-2.36133523280683e-05
-5.11717294708357e-05
-2.7531336174379e-05
-4.76227678313031e-05
2.98343670376853e-05
-6.34056454518312e-05
-4.29533133655787e-05
-1.59559899434594e-05
-2.13433016955606e-05
-2.21069884534805e-06
-1.53843339621267e-05
-5.20117931716285e-05
-3.60460642833932e-05
-4.27898967673247e-05
-3.92077386209447e-05
-1.00685798521453e-05
-3.2198527791046e-05
-2.89131523767414e-05
-6.75041149325653e-05
-4.13399655177183e-05
-4.33160905242219e-05
-2.36814756661104e-05
-2.94588140173092e-05
-5.83047548027619e-05
-5.65030310742218e-05
-1.30913137826048e-05
-1.45540749697873e-05
-4.88279437214391e-05
-3.06145053260196e-05
-5.95562606605875e-05
-4.9685351037319e-05
-2.86632579123508e-05
3.2744287467261e-06
-3.18258086275961e-05
-1.73952095532617e-05
-3.15781409666385e-05
-5.7743306618371e-05
-1.70415365236463e-05
-2.82967444700034e-05
-4.65176429456077e-05
-4.85189031528774e-05
-1.68685438669131e-05
-3.14344362087229e-05
-3.16221639598508e-05
-2.95897672798643e-05
-2.84634893882155e-05
-1.87043821395539e-05
-3.17531024711132e-05
-2.65732120303702e-05
-3.12898122145555e-05
-9.37962574351013e-06
-6.41942671082745e-06
-5.96311339851726e-05
-2.72402090973974e-05
-1.34115673590978e-05
-2.72366189333278e-05
-5.35508544356783e-05
-4.98511080309442e-05
-5.64340425494724e-05
-2.80880027872512e-06
-6.23826727175787e-05
-3.0893749138027e-05
-4.94875968782647e-05
-3.68261776678585e-05
-4.39788856703945e-05
-3.81837002055789e-05
-8.45029153481574e-06
-1.51386631632285e-05
-6.61907031720137e-05
-2.95188385152805e-05
-2.88008007918889e-05
-5.25738747188133e-05
-4.13474994352229e-06
-1.34782280379126e-05
-4.28595124506164e-05
-3.70143097319059e-05
-2.14438575578152e-05
-3.40527865769499e-06
-5.15512441286192e-05
-3.94397370644813e-05
-4.19424358088529e-05
-3.90462925114132e-05
-2.87755196010127e-06
-2.94093859465551e-05
-1.41316504324739e-05
-2.83096248261958e-05
-1.32953651676477e-05
-2.63608516670586e-05
-3.82500131953402e-05
-2.76340009231645e-05
-4.94870958823149e-05
-3.91924635357247e-05
-5.75299050560867e-05
-4.2127369062906e-05
-8.09306700532023e-06
-3.29421164771878e-05
-1.69863069888983e-05
-3.14933772423147e-05
-2.28635958637249e-05
-5.95333544695109e-05
-2.84402697972703e-05
-4.78316863514811e-05
-6.58643995551564e-05
-1.51425309962871e-05
-3.76151723159204e-05
-1.72091277365988e-05
-3.64013066868285e-05
-1.32067162381258e-05
-5.15157345954032e-05
-7.387024960222e-05
-3.00293084762028e-05
-3.13514161965981e-05
-6.9732721084054e-05
-6.20915973639617e-05
-1.04720016854963e-05
-4.43208052854772e-05
-2.95223083773397e-05
-5.90008112815053e-05
-5.36259982261838e-05
-2.50835912705751e-05
-4.08746780397109e-05
-6.07346091624637e-05
-1.53469874361977e-05
-3.87697898733848e-05
8.2955187098229e-06
-3.21202097578782e-05
-5.56428362377144e-05
-4.20921403226448e-05
-5.06583253882862e-05
-5.68651903882895e-05
-1.8281839536881e-06
-7.73515682280477e-06
-3.6358512815358e-05
-2.93770241674421e-05
1.871183651466e-05
-6.9427614121389e-06
-1.34574396333058e-05
5.28611951399664e-06
-7.18554292149989e-05
-6.19444641254219e-05
-3.8339723735772e-05
-1.93991445732976e-05
-6.31344168234465e-06
5.09230830543028e-06
-5.16413875205021e-05
-1.7488017622358e-05
-8.20152796627867e-06
-4.22383101819769e-05
-6.62861514271759e-05
-2.63381617954222e-05
-6.60063249129723e-05
-2.61387656192163e-05
-3.52529845021294e-05
-1.78670091107839e-05
9.08848821149211e-06
-1.65725624984058e-05
-4.28417793104068e-05
-8.49935020969723e-06
-2.77898764468192e-05
-5.95928010934439e-05
-1.65738347210027e-05
-7.55046198254907e-05
-3.73384453377142e-06
-5.73449159136002e-05
-2.21859240075423e-05
-2.79055663007489e-05
-1.52751414507998e-05
3.8117315425882e-07
-5.22895528212768e-05
-2.02441579890364e-05
-3.11786272743524e-05
-1.24295259210455e-05
-4.10686441012131e-05
-2.58808229060932e-05
-3.84341647144383e-05
-9.10983974777024e-06
-2.57965515764701e-05
-2.4479171318649e-05
-2.97315776540038e-05
-4.69134967784966e-05
-3.30324061474146e-05
-5.6307373701037e-05
-7.99796282359149e-05
-5.35068786367355e-05
-2.59430897092397e-05
-3.43357037583561e-05
-3.33177291649543e-05
-3.27083154501137e-05
-4.84386023331722e-05
-1.24607979162579e-05
-3.66283840990665e-05
-6.26859869052124e-06
-1.69345010470449e-05
-4.26333854237825e-05
-1.47245203775182e-05
-6.29193736638238e-05
-2.02403909506642e-05
-4.92767889347401e-05
-5.51244514166377e-05
-3.56079744566181e-05
-3.40512693611021e-05
-3.18894058793786e-05
-3.62473719838903e-05
-3.67324104539766e-05
-3.65303495108902e-05
-5.647296940798e-05
-6.18959750442455e-05
-3.99412409819125e-05
-1.86835221577991e-05
-3.80556296587911e-05
-2.49560480206977e-05
-1.47405073377101e-05
-4.75157265432762e-05
-1.5028718157452e-05
-3.90109310891347e-05
-4.83440871650895e-05
-2.7551029435921e-05
-3.81206055213772e-05
-1.18951630079119e-05
