# Supplementary material for: Research on computational propagation and identification of mine microseismic signals based on deep learning
Source: PLoS One. 2025 Oct 22;20(10):e0334641. doi: 10.1371/journal.pone.0334641 (PMC12543183; doi:10.1371/journal.pone.0334641)
Supplement: S8 Data — (ZIP) [file pone.0334641.s008.zip › 000100900002854.xlsx_0.txt_24.txt.txt]

-1.34704392056305e-05
-1.57752939027178e-05
-2.47311747378872e-05
-1.10158808485603e-05
-4.8402370911886e-05
-2.31303550920635e-05
-5.08714468777782e-05
-4.31612639069137e-05
-1.26120952173097e-06
-1.25768399712721e-05
-4.11492315515601e-05
-2.44973093263444e-05
-5.10819453220213e-05
-4.55515286426062e-05
-4.36826528756646e-05
-2.55338117746792e-06
-1.367738058372e-05
-5.15425815311506e-05
-5.54741891706768e-05
-2.27453986606109e-05
-3.42902958855287e-05
-1.2674735880266e-05
-1.15193399337677e-05
-1.10604322291106e-05
-5.07622379471531e-05
-3.26599628948919e-05
-2.72127059271813e-05
-3.99694744879931e-05
-4.98342915483996e-05
-6.15276866460669e-05
-2.70207809260874e-05
-1.09267472201148e-05
-4.35357569181736e-05
-2.50601473077089e-05
-2.22517697514864e-05
-7.93378108897407e-06
-3.66513559472614e-05
2.17701143650221e-06
-3.12674204767147e-05
-2.22293680787415e-05
-4.84602967725056e-05
-3.11926295964096e-05
-3.16339672317497e-05
-6.39820891839987e-05
-3.09658662968719e-05
-1.60679425540266e-05
-6.56333866496623e-06
-1.60362372881722e-05
-1.93936719164865e-05
-4.27291686705714e-05
-3.66222081680506e-05
-3.45148163218053e-05
-1.62453930962532e-05
-3.22045801673846e-05
-3.13710914957887e-05
-2.25479662335836e-05
-1.17653492432613e-05
-1.10868188121404e-05
-4.55978866129763e-05
-7.85727789648436e-07
-5.21579236928713e-05
-3.87633078633748e-05
3.20593797887997e-06
-2.36370194084743e-05
-3.51613068212564e-05
-4.19287769897783e-05
-2.03761608327905e-05
-2.53857129824185e-05
-4.02483028134002e-05
-3.21252017076199e-05
-3.64122193382402e-05
-9.87319019664655e-06
-2.25040067551802e-05
-1.51960836748e-05
-4.97416492144242e-05
-3.61845693310498e-05
-3.3057443041636e-05
-4.76955693960869e-06
-2.81491754094843e-05
-2.30750754454531e-05
-1.49166638927515e-05
-2.62540764097481e-05
-2.87078373779603e-06
-2.11100004503856e-05
-4.09821563548012e-05
-4.28440786766097e-05
-5.79659282072806e-05
-3.34931747601206e-05
-3.15389583808378e-05
-7.62004202170117e-05
-3.75041404765593e-05
-5.44979061776121e-05
-2.03170244637845e-05
-3.00331988303508e-05
-2.68367248626276e-05
-4.14242922397819e-05
-2.68048037437981e-05
-2.316214262375e-05
-1.70031058229114e-05
-2.51942453461237e-05
-3.93597705157205e-05
-3.16306593139072e-05
-1.9319005427935e-05
-4.58539151381901e-05
-3.85825568507457e-05
-1.51817064014404e-05
-3.55789988489352e-05
-3.62363209471905e-05
-1.05053377413429e-05
-1.92898146710122e-05
-3.85145293987056e-05
-4.52202064014979e-05
-4.47491462977795e-05
-3.39309938054514e-05
-4.62743143518171e-05
-3.87844134733262e-06
-1.58360912896162e-05
-2.93920642891896e-05
-2.33774908211683e-05
-2.1913676630708e-05
-3.65508397213011e-05
-2.34037681686989e-05
-1.10621319585678e-05
-3.82457941412453e-05
-3.99398460689321e-05
-2.15888840691559e-05
-1.70160334161403e-05
-3.75693414719038e-05
-2.16015260545343e-05
-4.55993340929603e-05
-2.15381459158816e-05
-1.08154565831549e-05
-3.06904939587243e-05
-1.92281508760027e-05
-2.4334120594804e-05
-1.09951848567178e-05
-3.0247636528848e-05
-2.99938572449527e-05
-3.54523736768286e-05
-2.06903189958916e-05
-4.85978275730759e-05
-2.00690809310121e-05
-3.40663831529595e-05
-2.00724938102106e-05
-4.38754362991593e-05
-3.11303485989175e-05
-3.97596261862691e-05
-5.20953552945494e-06
-1.49279295189089e-05
-3.24540198055534e-05
-3.60194409334928e-05
-4.05458909153006e-05
-1.0958572704255e-05
-3.54137423449933e-05
-2.73210175055221e-05
-2.88508518601283e-05
-5.21009285022677e-05
-3.66529625699151e-05
-4.63147325284571e-05
-2.22506714615311e-05
-4.0156715105219e-05
-1.5625387997228e-05
1.31496867759104e-05
-3.17569910644793e-05
-1.03670297242472e-05
-8.69857327847791e-06
-1.43315959960668e-05
-3.66934947567053e-05
-8.70770818528398e-07
-3.70806357214667e-05
-4.23378850335067e-05
-3.74780649975298e-05
-4.56615453178634e-05
-8.13037737606959e-06
-2.60851581739331e-05
-2.01987268531384e-05
-4.36855621934547e-05
-4.63628607770123e-05
-4.35807478266151e-05
-5.42880284287273e-05
-2.21077357101429e-05
-1.6061213015578e-05
-2.64986699450773e-05
2.26678693583793e-07
-6.00705303858723e-06
-2.0176370755207e-05
-2.34266508028928e-05
-4.8653870099473e-05
-3.04079033839031e-05
-1.59331545409984e-05
-2.82446067143866e-05
-4.75630535848001e-05
-2.99009500797982e-05
-4.07978445549193e-05
5.6805947245847e-06
-4.75755624399024e-05
-5.74957185887627e-05
-5.03498895891262e-05
-1.89645059945606e-05
-2.00838150189695e-05
-1.48328915042428e-05
-6.33386622680294e-05
-3.81235131821691e-05
-2.19544165556196e-05
-4.38518566849557e-05
-3.45427018219105e-05
-3.14568096634959e-05
-2.63604853251574e-05
-3.82820483823018e-05
4.65401316471881e-06
-4.54131250662722e-05
-2.95409628132072e-05
-4.31044358247703e-05
-2.12416097670341e-05
-2.51983450437533e-05
-1.66312548847516e-05
-5.57489488021348e-05
-2.03818390312772e-05
-3.46826574954485e-05
-2.33027296891757e-05
-3.48538326620783e-05
-1.78569551168092e-05
-6.74341146122047e-07
-1.3141447098509e-05
-3.53082350669285e-05
-1.76894934365422e-05
-3.44975227989366e-05
-8.97583465364667e-06
-3.95220091028854e-05
-3.26815426994223e-05
-3.54640759853707e-05
-4.10332421785177e-05
-2.38265925056459e-05
-4.6160677269456e-05
-6.5100242503383e-05
-4.47874242901288e-06
-1.88813065798825e-05
-2.01803168892044e-05
-2.34669340585427e-05
-1.77258701107037e-05
-4.08873008678325e-05
-2.01341418137634e-05
-3.59704687798786e-05
-2.41074669761809e-05
-5.69042434731697e-05
-1.99727159893116e-05
-3.57749445531929e-05
-3.65990769131496e-05
-1.61936449863929e-05
-4.05284945117132e-05
-3.28526127882462e-05
-4.47593062273882e-05
-2.53849151262714e-05
-1.06811894755939e-05
-5.14474933971801e-05
-3.9057698418526e-05
-5.20764368651257e-05
-1.49827103952217e-05
-2.98533675502933e-05
-2.21460745720548e-05
-3.44774579406709e-06
-2.18789396687652e-05
-4.68235735462593e-05
-4.1200281237232e-05
-3.55001978338971e-05
-4.01663348118528e-05
-3.10422085201346e-05
-3.86049315113916e-05
-3.9281681489745e-05
-4.13953324410964e-05
-1.6238779344429e-05
-2.59032914726599e-05
-1.87036726361392e-05
1.84543152035771e-05
-5.65890979960758e-05
-1.48885980178697e-05
-2.83060033490714e-05
-5.77146626241376e-05
-4.7308408888134e-05
-3.66324046506932e-05
-3.27507720714788e-05
-2.96811555435929e-05
-2.11342619178489e-05
-1.04797472055125e-05
-1.5593107520858e-05
-4.8565128901027e-05
-2.08989740773407e-05
-4.9696027136058e-05
-1.5337705057645e-05
-4.69987515655738e-05
-2.33968846465863e-05
-1.26356721739192e-05
-3.61719675073289e-05
-1.83728909646274e-05
-4.05444362085874e-05
-2.6658508754829e-05
-1.62253177817049e-05
-2.06468699547274e-05
-1.15309921667662e-05
-3.10559612979632e-05
-2.1343974382119e-05
-3.75465686426779e-05
-1.13137869341682e-05
-4.55498739846922e-05
-5.00004018765878e-05
-2.61451474629482e-05
-4.91191087187774e-05
-1.62460665975758e-05
-2.44342886075393e-06
1.39077425459311e-05
-1.5932000680648e-05
-1.49532962651729e-05
-4.321412696093e-05
-2.61032782326804e-05
-2.37584029490009e-05
-2.31665419497097e-05
-2.50193123890612e-05
-1.14585166228985e-05
-5.29181861706162e-05
-3.34996605404819e-05
-2.78011197313523e-05
-3.52290440369591e-05
-5.24630577301876e-05
-2.36302803310997e-05
-7.96353862449046e-06
-4.1717077110845e-05
-4.1339888117292e-05
-3.83649180693236e-05
-4.38789018798187e-05
-8.16712613360612e-06
-3.95472934238126e-05
-5.84080761041343e-05
-4.46099162503638e-05
-4.91434371189927e-05
-4.01772446549514e-05
-1.78920849728782e-05
-6.83047923683671e-06
-2.80457052657524e-05
-1.47339910465064e-05
-2.02149630893396e-05
-4.03187888130825e-05
-3.74449692163467e-05
-1.74254890266007e-05
-6.15308328367214e-05
-3.99092195744469e-05
-2.25732679688878e-05
-5.74501083479611e-05
-8.92210970559474e-06
-4.42957282021183e-05
-2.90499060227605e-05
-3.58147505291497e-05
-6.0543459311168e-05
-2.41753592667989e-05
-7.16608053348134e-06
-5.07465472150638e-05
-3.7128520773994e-05
1.87496227548382e-06
-5.57162262409854e-05
-3.61448875416409e-05
-4.84783505567577e-05
-2.1811730351443e-05
-2.01272321035655e-05
-2.2844298038744e-05
-2.25786341805015e-05
-4.73306838882821e-05
-1.6511802829426e-05
-3.41711174710758e-05
-3.24955686526317e-05
-4.766337661142e-05
-1.76292345165374e-05
-1.35039464117186e-05
-1.27517714562599e-05
-3.54057608449115e-05
-3.57138467257833e-05
-3.81339319350699e-05
-2.07371869185357e-05
-4.1024417425528e-05
-6.18916115766024e-05
-3.33896172586664e-05
-2.30229516760919e-05
-1.0258225915524e-05
-6.27340010449637e-06
-3.80198154253367e-05
-1.36410174498635e-05
-3.42300704367695e-05
-1.80465309272481e-05
-2.60704394920709e-05
-4.20378433784109e-05
-5.27143817533237e-05
-2.23544787791436e-05
-8.70235313279794e-07
-4.2214645595459e-05
-1.718225844213e-05
-5.37748360848796e-05
-3.88697576053053e-05
-3.02549829290442e-05
-1.63276797159829e-05
-3.0920320312635e-05
-2.53788445831255e-05
-8.25638709396543e-06
3.2909278740288e-06
-6.13823253472025e-06
-1.92122951606101e-05
-9.17153894156627e-06
-3.33839897861795e-05
-3.4511306588454e-05
-4.20485563417398e-05
-1.15797470968487e-05
-2.95700987638085e-06
-4.63348511608184e-05
-3.38594050924447e-05
-3.24303900393038e-05
-3.5220985650243e-05
-4.49040636090472e-05
-1.87783434723214e-05
-1.4695564290348e-05
-2.78800934761557e-05
-3.4404134631039e-05
-2.62738828925235e-05
-3.78384085431616e-05
-4.05072529735483e-05
-2.57832052313862e-05
-2.7747922130069e-05
-2.95716753716661e-05
-2.33976240504293e-05
-3.28482921475997e-05
-2.28066524090894e-05
-2.54012690218511e-05
-1.88502620556675e-05
-4.64555349474813e-05
-3.96456384744876e-05
-2.96841377012611e-05
-3.74458608545349e-05
-4.16822647203588e-05
-2.3353859088215e-05
-2.86666969089714e-05
-6.72896123567818e-06
-2.57136208915237e-05
1.34456339908225e-05
-5.87118093312395e-05
-4.53529203747409e-06
-2.48887412918906e-05
-4.30234121966304e-05
-4.31544866483809e-05
-4.96269833878482e-05
-8.22273626671783e-05
-1.11579646407838e-05
-5.29158618728389e-05
-3.05334753933221e-05
-4.10738123454191e-05
-2.59765009029391e-05
-1.90066490016177e-05
-2.31950910097591e-05
-2.11078326855273e-05
-3.20050665875897e-05
-3.73227571317116e-05
-2.83501242524271e-05
-2.16261983279138e-05
-1.98041244931073e-05
-2.54587199986869e-05
-2.33333572504709e-05
-3.63211612515453e-05
-4.27771600700356e-05
-3.2275674454429e-05
-3.42074683102482e-05
-3.33013538013553e-05
-3.8442784904561e-05
-2.23447110342987e-05
-1.9122816851664e-05
4.37923517027729e-06
-4.23451795741345e-05
-1.26892334268281e-05
-2.94033138636922e-05
-1.79398192073177e-05
-5.25278429538245e-05
-2.02510871569561e-05
-1.80794564382835e-05
-1.80724437678999e-05
-5.01776822211813e-05
-3.772025592048e-05
-2.10399369638784e-05
-3.18660608124949e-05
-6.13769337855923e-05
-4.53089304759433e-05
-4.62547737265384e-05
-4.12032043274914e-05
-2.09802934905495e-05
-3.42305384227125e-05
6.24222660014784e-07
-3.51573191754402e-05
-1.95661776635727e-05
-3.14488973930298e-05
-2.41133747121975e-05
-9.44114942127698e-06
-3.43319545112452e-05
-3.80296297647618e-05
-5.65301909288483e-05
-2.53675919590012e-05
-1.37210689222001e-05
4.42719880838283e-06
-3.91309178326472e-05
-4.48809705794755e-05
-3.37616039220831e-05
-9.25654658142155e-06
-2.96798374131183e-06
-2.91367203382947e-05
-3.80216776882568e-05
-3.33008557165203e-05
-4.63047342923345e-05
-7.27327143345076e-06
-2.68701713212684e-05
-2.76157932620145e-05
-1.99088395618368e-05
-2.46330400383767e-05
4.27846063150821e-06
-6.01999789141001e-05
-1.22460565988795e-05
-3.21836286385263e-05
-7.60727525415392e-06
-3.86978821269159e-05
1.725515475889e-05
-1.68459258881081e-05
-1.62600401589673e-05
-2.32639886099537e-05
-5.40442479740032e-06
-2.72446001292522e-06
-2.03620975217462e-05
-2.92158164547153e-05
-2.94004634755542e-05
-1.32221662650607e-05
-2.40608923011829e-05
-2.66528733547606e-06
1.37306536636273e-05
-7.71851446388665e-07
-5.89837224993271e-05
-2.03375051019498e-05
-1.51852272761191e-05
-1.4238757667028e-05
-1.84988738387287e-05
-2.25830059103363e-05
-3.12823942839532e-05
-3.18819499138121e-05
-1.88520503919671e-05
9.61868153010943e-06
-2.53654291917858e-05
-4.39703430315832e-06
-2.1338438390438e-05
-8.99630330085705e-06
-2.35277794879497e-05
-2.64592969286305e-05
-5.64179870329115e-05
-2.28022843112495e-05
-3.04659610625257e-05
-3.1221604369266e-05
-3.79945179838109e-05
-4.54239316264604e-05
-4.85699366045857e-05
-4.7723242561361e-05
-1.71176160871791e-05
-3.27385959349038e-05
-1.68663504504435e-05
-2.90402275100243e-05
-1.06240420457023e-05
-3.34060365501787e-05
-3.97270122179936e-05
-3.05359714607202e-05
-4.48195181396733e-05
-9.85696040915534e-06
-3.93034159070659e-05
-1.7164872700071e-05
-7.99412713798537e-05
-6.48630609407369e-05
-5.59804450602659e-05
-1.08450637181347e-05
-5.76550977454904e-05
-2.14852909400344e-05
1.03455004740296e-06
-3.42812688268517e-05
-3.3059982948416e-05
-5.20266963310755e-05
-1.14302158106703e-05
-4.87851662369643e-05
-3.53864858886147e-05
-2.99479170595781e-06
-3.09552871284541e-05
-3.49825892493719e-05
-1.82199987151068e-05
-1.04269679399702e-05
-4.42327421545196e-05
-3.68504059044444e-05
-3.58661766289393e-05
-4.06219120705253e-05
-2.55260663427272e-05
-2.55696143419482e-05
-2.3203995599858e-05
-6.5541153537573e-08
-7.28469843252943e-06
-2.07785707289088e-05
-3.7726250508764e-05
-2.87485615441706e-05
-2.62785740183522e-05
-2.89040026150346e-05
-4.13942839659865e-05
-2.61167794663166e-05
-1.7030578234433e-05
-5.3638612913272e-05
-3.17299611756143e-05
-1.45417143791175e-05
-4.13829349389649e-05
-2.89133361057339e-05
-6.73258716344708e-05
-4.08365178266059e-05
-1.82814204999144e-05
-2.23752474672887e-05
-1.28201257401657e-05
-2.77912123350103e-05
-1.78441283312573e-05
-5.13592130846077e-05
-3.21615915415012e-05
-2.66027491322006e-05
-2.34041606517664e-05
-2.99699121118177e-05
-1.89395318999928e-05
-1.50858079972905e-05
-2.97529703943862e-05
-2.34419683172578e-05
-3.5409087155763e-05
-3.59646102461336e-05
-3.28991777379441e-05
-2.45499209071025e-05
-2.7321468737103e-05
-5.24629471032398e-05
-2.99552929129391e-05
-2.1137203024997e-05
-2.99024906328485e-05
-1.66880843712548e-05
-2.61676016742063e-05
-6.81684591020267e-05
-2.29916040043724e-05
-2.53248802489285e-05
-7.58365322008633e-06
-1.9641652463305e-05
-4.33682479333063e-05
-1.30033478882181e-05
-3.05508135170588e-05
-4.32071374267112e-05
-3.43098298586728e-05
-3.72851001994653e-05
-1.1880696733745e-05
-1.11823058782064e-05
-4.32555701873516e-05
-3.53224192813008e-05
-1.46857759688233e-05
-5.68820428155009e-05
-2.49648454873327e-05
2.15872566922784e-05
-1.64804225560877e-05
-1.3650400211372e-05
-2.15472874874848e-05
-3.6445799656632e-05
-2.6773147716943e-05
-3.22601880007799e-05
-3.05811666406342e-05
-5.14534181860867e-05
-5.9810910133896e-05
-4.53438574669441e-05
-4.64377557885362e-05
-1.94076876466948e-05
-6.92572595916295e-05
-5.59620902868099e-05
-1.94646049116591e-05
-5.54997264020849e-05
-6.07839664417124e-05
-2.36121918930442e-05
-2.85050287170516e-05
-2.81651889599228e-05
-4.62863671717024e-05
-1.17240699658536e-05
-3.39727587233423e-05
-2.06049088278071e-05
-2.19681595491104e-05
-8.84000819998477e-06
-8.29159653554747e-05
-1.40205519669448e-05
-2.42636200700293e-05
-1.71290741211366e-05
-2.89202997455536e-05
-2.87309145862187e-05
-3.00943763463655e-05
-4.12365204239726e-05
-1.62577385510027e-06
-6.75411840557239e-06
-8.61414460544143e-07
-6.22836084278851e-05
-4.66465858123297e-05
-9.77562569060369e-06
-3.46877631390737e-05
-1.44990434585606e-05
-3.75047887685763e-05
1.02680137332263e-05
-1.91218255433376e-05
-3.17863050388694e-05
-5.28852422920649e-05
-3.20232348951658e-05
-3.59757165284824e-06
-4.50018100941553e-05
-2.86617458770161e-05
-7.23801203155469e-05
-1.56730157414628e-05
-4.54853293510114e-06
-3.53963056587149e-05
-4.81867296237757e-05
-3.79334901817248e-05
-3.28211314042223e-05
-1.77178460615766e-05
-3.08870832156016e-05
-2.17914139461383e-06
-4.49196206344775e-06
-5.24304517951685e-05
-1.93944712739618e-05
-2.72955471902591e-05
-4.30238877695433e-05
-4.8192980021076e-05
-4.86067277211077e-05
-1.88273716053265e-05
-2.12124190856792e-05
-3.97052163571923e-05
-5.31619280962511e-05
-2.73226561881555e-05
9.77088643574495e-06
7.3721707608984e-06
-5.36753213079866e-05
-2.78003427220371e-05
-2.13747028683726e-05
-2.85734376973537e-05
-4.72885044506091e-05
-2.99162797631513e-05
-2.31811047940587e-05
-1.62369079941107e-05
-4.03666987536919e-05
-3.46228674690072e-05
-2.75814742022894e-05
-2.48252167282381e-05
-2.17507595875726e-05
-5.38154272845827e-05
-1.57247171734724e-05
-3.13292643078049e-05
-9.74691580615937e-06
-3.80740777855417e-05
-3.95608818948033e-05
-3.57673117130821e-05
7.4589231302911e-07
-1.75246438861927e-05
-3.20203722820865e-05
-4.55265707963309e-05
-2.21412362346902e-05
-1.81881325196043e-05
-3.16847681120429e-05
-6.77346057076793e-05
-3.03669034298881e-05
-5.37724056220976e-05
-1.10899910234437e-05
9.01724298336592e-06
-3.19654044844749e-05
-3.97674290576932e-05
-1.51918151749482e-05
-3.88610231241722e-05
-4.51473942104309e-05
-2.40432989763849e-05
-5.95244190605726e-05
-2.02618274974951e-05
-3.82585301217584e-05
-2.1892141713664e-05
-4.97138144173463e-05
-2.20866854888274e-05
-1.36310375405115e-05
-3.90097547510386e-05
-1.41325636794105e-05
-2.43265597993657e-05
-1.91872039865319e-05
-3.87192760256178e-05
-1.45383733640568e-05
-5.25608705767719e-05
-4.50593892328162e-05
-3.73108175644388e-05
-3.95555794378152e-05
-3.53189127171341e-05
-1.6743193519382e-05
-5.19438239775732e-05
-3.039985885026e-06
2.63763022314974e-05
-2.7400596201954e-05
-5.57608994553188e-05
-2.42040721790357e-05
-2.5812907904419e-05
-4.06822610263867e-05
-5.07902638401235e-05
2.61936716200316e-06
-2.34671977706777e-05
-1.17559644649957e-05
-2.30602870013729e-05
-2.64510281106518e-05
5.17712561916537e-07
-4.47681641660684e-05
-1.01695074366019e-05
-2.8759047154461e-05
-1.93803627466633e-05
-1.45546133889447e-05
-3.31425876235454e-05
-2.04705269084563e-05
-4.62602520831836e-05
-1.952451060375e-05
-2.53293009085495e-05
-4.26127090817026e-05
-2.63713328834958e-05
-3.25986661713429e-05
-2.83229522980485e-05
-4.66817954615882e-05
-2.59637201263706e-05
-2.31164059743911e-05
-2.98878815685232e-05
-8.22468758615507e-06
-3.06359059891329e-05
-6.66788218046794e-05
-2.70750422849721e-05
-4.54633981577461e-05
-3.18890635134931e-05
-7.92811709293967e-06
-1.72821681156335e-05
-2.0316715632213e-05
-2.05343552362645e-05
-3.68069151467983e-05
-5.0976188887175e-05
-3.02151699154559e-05
-2.58064534490481e-05
1.6946497239149e-05
-4.14904535056346e-05
-3.19359759378972e-05
-3.43179659164299e-05
-3.32430847383238e-05
-1.30463866055806e-05
-4.51316813124804e-05
-3.27591112983307e-05
-4.63138382782729e-05
-2.73517306850399e-05
-1.01802789883572e-05
-1.00212293275388e-05
-5.59298917831928e-05
-2.94281366505855e-05
-3.69203915900274e-05
-3.40811677504324e-05
-5.68656168496013e-05
-4.04499225045986e-05
-2.33747504331905e-05
-6.12705644974747e-05
-4.53808888001214e-05
-3.34920304263153e-05
-1.11615062550644e-05
-2.06015149789469e-05
-3.26728359954752e-05
-2.75055425145453e-05
-5.87553984739413e-05
-2.13967757430326e-05
-5.77707950893641e-05
-3.754127819275e-05
-5.56152954709312e-05
-3.16301882187185e-05
-5.22118170440115e-05
-4.27743323119241e-05
-3.19003138257298e-05
-3.65767166376267e-05
-3.25649430972323e-05
-2.2213579065817e-05
-2.1051914155224e-05
-3.71419836920624e-05
-2.39971661466207e-05
6.09155683162644e-07
-5.94385961059032e-05
-3.6585901706024e-05
-2.14220155732317e-05
-1.04739069872054e-05
-1.9897657920387e-05
-2.51708571463876e-05
-3.40111577624298e-05
-2.97784022833738e-05
-3.89632475621576e-05
-4.13249605908485e-05
-3.28815863873761e-05
-2.81699277427631e-05
-3.66478524114239e-05
-1.12451870771816e-05
-3.14280738334113e-05
-3.33644557412704e-05
-1.98935992187355e-05
-6.97583725869641e-05
-2.05455808218212e-05
-4.36611747957251e-05
-5.57337356462776e-05
-3.5671979449028e-05
-1.57498810495116e-05
-1.51954355718417e-05
-2.47947374748367e-05
-1.77599883491026e-05
-4.68457481420963e-05
-3.1985070758268e-05
-2.91168857796598e-05
-4.35033946392233e-05
-2.94205991265441e-05
-3.28779094268223e-05
-5.12618255125402e-05
7.68198022277835e-06
-3.33802004557477e-05
-4.50395406642738e-05
-1.1855762759414e-05
-2.16454394083478e-05
-2.28416123137983e-05
-3.84427984666111e-05
-2.84312767608673e-05
-1.73591784366985e-05
-2.1752054872037e-05
-3.60013032663521e-05
-3.00057760217362e-05
-3.17254174773484e-05
-5.57512121076476e-05
5.75347400042972e-06
-3.04821423166969e-05
1.81800803615325e-06
-3.89153756466352e-05
-4.9836515388629e-05
-3.27700738483535e-05
-3.39984090621392e-05
-4.61243085017734e-05
-2.72539952607679e-05
-3.15471927328484e-05
-2.90317051035381e-05
-2.09236957719348e-05
-3.70894352283288e-05
-7.43961386071007e-05
-1.95199163927046e-05
-1.41674691552235e-05
-3.87107900605772e-05
-3.17756347462016e-05
-3.01722845958447e-05
-4.45758819501737e-05
-1.73154423053368e-05
-2.0122829734054e-05
-2.62817820132874e-05
-1.64592961362149e-05
-5.51930905758805e-05
-3.73758983631703e-05
-4.98028289734369e-05
-5.75899353959002e-06
-1.00248705499063e-05
-1.9603224834436e-05
-1.39591122037738e-05
-6.05268958698028e-06
-2.18351371216464e-05
-4.6383703679215e-05
-3.78008878406112e-05
-1.73727325381874e-05
-4.26129825903761e-05
-3.96509232819333e-05
-4.51322994883901e-05
-5.16716377461402e-05
-4.27364337613693e-05
-1.91526166621172e-05
-7.42457058182149e-05
-6.65259013463633e-05
-1.4701394831226e-05
-5.70863523223822e-06
-2.39623681901806e-05
-4.46442775412121e-05
-2.55966941482267e-05
-3.12023729021727e-05
-3.24347729207759e-05
-3.75634364232991e-05
-1.48942548322651e-05
-2.86118650663744e-05
-3.57542938996122e-05
-6.21577226351543e-06
-3.19512077224088e-05
-4.30406770629061e-05
-1.54303288499634e-05
-3.70266800061124e-05
-2.16052340460048e-05
-5.05786124437993e-05
-2.81683130546243e-05
-1.78378330836154e-05
-6.26505705413026e-05
1.6325710300206e-05
-2.33588604045173e-05
-2.49593914901764e-05
-3.12260166043522e-05
-2.92266431831223e-06
-1.98289201930314e-05
-2.45776864811666e-05
-4.70056857992964e-05
-4.0657631721237e-05
-6.87950035330646e-07
-5.55069653294914e-05
-1.58652894110781e-05
-2.85774643310236e-05
-2.72707316780501e-05
-5.44480840675264e-05
-4.33842877022065e-05
-8.54200542659708e-06
-3.46452363752373e-05
-4.34742578527315e-05
-4.03558244824834e-05
-1.85471742926081e-05
-5.15763658382991e-05
-8.11395241478208e-06
-1.81530046648634e-05
-3.70213944202608e-05
-3.61874523068696e-05
-1.8181006597977e-05
-2.43205890756072e-05
-4.15651202420259e-05
-4.05760020740584e-05
-7.30158803808856e-05
-4.11821218199022e-05
-1.97175814733318e-05
-3.43734883907305e-05
-3.6889447550335e-05
-2.27779905148373e-05
-4.09401593457136e-05
-4.67649952306444e-05
-3.54326114863172e-05
-2.11178277160838e-05
-2.51889813957481e-05
-3.65342995734224e-05
-3.67426114825053e-05
-2.43386255357208e-05
-3.64214674659948e-05
-2.67064777779577e-05
4.35348481499496e-06
-2.96169289682573e-05
-1.88679125035029e-05
-3.6044319971487e-05
-1.05671452613768e-05
-1.68074028388559e-05
-1.88532780030172e-05
-1.1405313280161e-05
-2.43964544507736e-05
-3.40187370358232e-05
-2.97813848409556e-05
-2.12463685977267e-05
-1.3941221874159e-05
-2.26997986296371e-05
-2.5767639780537e-05
-1.85858556402755e-05
-3.1725326657409e-05
-1.18597353972865e-05
-2.37168708037924e-05
-3.10482112365306e-05
-5.0257640208996e-05
-5.15392406859937e-05
-3.69007427263135e-05
-3.11168905121567e-05
-5.29077945500886e-05
-2.69774213534249e-05
-4.95801683994404e-05
-1.68180090511629e-05
-3.59091825508498e-05
-3.01981437267034e-05
-4.24710723469145e-06
-5.35453626403785e-05
-2.45321894146428e-05
-3.08547006079373e-05
-6.66352950909496e-05
-3.26815810976221e-05
-2.13856422501092e-05
-4.87172818612556e-05
-2.34729261172763e-05
-2.56456029177512e-05
-2.7040239648139e-05
-2.32307891854478e-05
-3.00830972190816e-05
-2.82423993029637e-05
-5.59194088880824e-05
-4.55313537767513e-05
-1.53537652570433e-05
-4.31311635960841e-05
-4.62846087465266e-05
-1.94552068622328e-05
-4.6179584464533e-05
-2.71341194712516e-05
-7.01184994063034e-06
-1.97217836857081e-05
-3.38796913948782e-05
-5.48390942082558e-05
-1.85880295464536e-05
-4.83775585505447e-05
-6.798147383365e-06
-2.3956356571898e-05
-2.93104130615265e-05
-4.02629360252485e-05
-4.52761097501886e-05
-7.66922342654386e-06
-4.72423376912507e-05
-2.63680949902044e-05
-4.97414213627623e-05
-3.02772902592696e-05
-5.23775649979757e-05
-2.46742190350707e-05
-4.90334415120929e-06
-4.55841874096874e-05
-2.58906539160737e-05
4.86514442874705e-06
-4.023606201529e-05
-3.21916008976796e-05
-1.64860764012541e-05
-3.88300694887256e-05
-9.17303316805749e-06
-2.77458409765916e-05
-5.61340370383778e-05
-5.67274789556293e-05
-7.24294965779371e-05
-2.58864659970238e-05
-1.1266481084466e-05
-4.1983688070611e-05
-3.14276782608705e-05
-3.01018983994344e-05
-5.57595104971419e-05
-4.21253498183053e-05
-4.67277171011513e-05
-4.18350504575701e-05
-4.64302015293197e-06
-1.39406734356632e-05
-3.80201524918105e-05
-2.19187818757225e-05
-3.63866773648592e-05
-1.96779622674283e-05
-1.82204759336997e-05
-4.05856963046092e-05
-2.71672866942798e-05
-5.20476253151711e-05
-3.70097109614577e-05
-3.38874853649627e-05
-3.66121790890543e-05
-2.18189896718779e-05
-4.84357216812256e-05
-3.12754085538701e-05
-5.00153005186158e-06
-1.32257202974679e-05
-5.94355733183235e-05
-2.55733577398589e-05
-3.66212279743441e-05
-3.8730451844494e-05
-3.01042433175241e-05
-1.30974179517526e-05
-2.09982365068591e-05
-3.57413731989155e-05
-4.08655586704925e-05
-5.0386151778974e-06
-2.23040586133305e-05
-4.75059934976196e-05
-2.80403739303845e-05
-2.72129287960878e-05
-6.00271256722169e-05
-3.13077288682827e-05
-3.56892818664723e-05
-3.5912603068564e-05
-4.05224949561607e-05
-3.43534940586486e-05
-1.17759990647116e-05
-4.77509011863417e-05
-2.56598326654584e-05
-3.27389270942075e-05
-2.60092830140872e-05
-4.01803743451025e-05
-1.4703864855248e-05
-3.37396296759782e-05
-2.49868432620749e-05
-3.20729995769965e-05
-3.03944850196151e-05
-3.99118668557959e-05
-1.31223534929726e-05
-4.07500341765499e-05
-3.34907010796139e-05
-1.01222808861281e-05
-4.34875170727898e-05
-5.72345779980301e-05
-3.830022584838e-05
-2.53932577153911e-06
-2.52599993735467e-05
-3.21416299389013e-05
-5.38840566137068e-05
-2.81336143884557e-05
-5.40732291133881e-05
-3.00899659910077e-05
-1.87307524582396e-05
-2.33444844400623e-05
-1.1500687118855e-06
-4.44380077512696e-05
-3.48081155050761e-05
-5.49832088892043e-05
-3.5858800541225e-05
-4.58776533201975e-05
-1.99469864199802e-05
-3.42507955132255e-05
-2.23538590458121e-05
-2.32918316496249e-05
-2.66346929698495e-05
-3.55025225184569e-05
3.0936183114132e-06
-4.53753219020218e-05
-7.77661143834372e-05
-6.23228224586111e-05
4.63508588897456e-06
-1.26706107255164e-05
1.05750684288988e-05
-1.09054921791216e-05
-3.73873212353031e-05
-6.38642368395349e-05
-3.66327167330865e-05
-5.6527949412645e-05
-5.46223328779181e-05
-3.94396814652066e-05
-3.32086038956512e-05
-4.35270213428155e-05
-2.69341097009214e-05
-3.01127448368511e-05
-4.64725659709371e-05
-5.2750542046625e-05
1.40935799196142e-05
-2.17632227677605e-05
-3.3322089260675e-05
-2.62861920643188e-05
-2.94110157246425e-05
-3.34396226129263e-05
-4.89235216386285e-05
-8.17982652759873e-05
-6.25270052952717e-05
-2.94526313505492e-05
-2.00505013842871e-05
-1.92260561555058e-05
-4.68087922318613e-05
-1.42836133914499e-05
-5.37343638709533e-05
-1.81127736878115e-05
-4.76702236591375e-05
-6.48200192195073e-05
-2.31248191359791e-05
8.21072461662937e-06
-8.41989520390115e-05
-3.76247572654423e-05
-5.77896217662605e-05
-5.2540828575695e-05
-4.3065684851521e-05
-4.50415498080972e-05
-2.02727425148505e-06
-5.00300011335102e-05
-1.18083563422067e-05
-3.8139965544298e-05
-5.8725573279354e-05
-3.92438905297295e-05
-3.79312583503505e-05
-1.96861963166486e-05
-6.02830104854963e-05
-2.49389498796912e-05
-4.22749943585365e-05
-1.97861518835675e-05
-1.7738502576997e-05
-7.99537787074893e-07
-2.76624636304356e-05
-2.47661856224328e-05
-4.43900349481111e-06
-3.98298272966312e-05
-2.16136407368675e-05
-3.53406022526334e-05
-5.06835811937492e-05
-1.13159095140966e-05
-3.49286472101365e-05
-6.21952557669381e-05
-3.28254260423219e-05
-6.36243369696696e-05
-4.84212032534764e-05
-5.22669142362696e-05
-2.16354974268657e-05
-2.7765028491744e-05
-2.78070289057622e-05
-6.35195861900517e-07
-4.26641228451087e-05
-2.82891197757621e-05
-4.1832968547277e-05
-2.14199978511526e-05
-1.68947788072182e-05
-1.98574167244518e-05
-3.04643471508066e-05
-3.63343837967265e-05
-3.26162975554113e-05
-2.12480521761711e-05
-2.79243105645173e-05
-9.18545634196469e-06
-2.3817384848607e-05
6.63610622032412e-06
-5.07290786065846e-05
-4.96915804526057e-05
-5.19705176862504e-05
-2.13171121073415e-05
-3.79415339917471e-05
-2.51359647835017e-05
-3.11064755450864e-05
-9.14142130142849e-06
-1.74172834153587e-05
-3.13238516111063e-05
-9.60995099328565e-06
-1.57060845308233e-05
-1.72955886299042e-05
-3.28175401709682e-05
-5.43215767469268e-05
-4.74511847903814e-05
-6.37641283379205e-05
1.23128982302879e-05
-2.4030491244827e-05
-2.33227095374781e-05
-2.4724439989119e-05
-2.25800549390187e-05
-6.46277317215635e-05
-2.7849781350841e-05
-2.83169560372213e-05
-2.64770203546926e-05
-3.44826491983992e-05
-4.66001567272643e-05
-4.28045149611485e-05
-4.78165454714495e-05
-7.13335670831195e-05
-3.58242545076179e-05
-4.1551182349583e-05
-5.18572923894843e-05
-4.32874217003426e-05
-1.59757388254084e-05
7.92852557193807e-06
-2.85960707770645e-05
-5.21628057980121e-05
-2.89629747233967e-05
-3.7597694925776e-06
-2.43751452654805e-08
-2.53477627933159e-05
-3.09140381310894e-05
-1.91348763790175e-05
-2.69415091164911e-05
-4.43636493720701e-05
-3.66442161513832e-05
-3.35068868958615e-05
-2.699228720104e-05
-3.72654146356933e-05
-6.33796155962853e-05
-3.10315236820774e-05
-1.33656972373554e-06
-3.97133836471236e-05
-2.86698881589687e-05
-5.96237643613641e-05
-1.55963412719336e-05
-1.62483733940927e-06
-5.36960126554305e-05
-2.21521834010232e-05
-5.71754907737899e-05
-4.58765141877758e-05
-6.79007130922148e-05
5.56965439637696e-06
-3.62811660489215e-06
-4.00075616940728e-05
-2.4840506781202e-05
-6.8756880403907e-06
5.45708891620972e-06
-1.49867347126638e-05
-3.14025465764853e-05
-2.02146831162032e-05
-4.84485748060052e-05
-4.3679593826345e-05
-3.96027282024194e-05
-4.21774648286789e-05
-4.24729895618514e-05
-4.43542713535749e-05
-3.05857067347763e-05
-4.15766799625984e-05
-2.62666458361488e-05
-1.36315373117072e-05
-5.14252560062119e-05
-1.27802981458914e-05
-2.09639093163133e-06
-2.78322504989444e-05
-1.63665849038901e-05
-1.4602353139306e-05
-5.04648147126958e-05
-2.22457146619098e-05
-3.66406492762414e-05
-3.97216188259607e-05
-2.52244660320456e-05
-7.55341322900048e-06
-3.95277682993427e-05
-3.72215680367804e-05
1.87855451562377e-05
-2.79669217939304e-05
-1.51570270712471e-05
-2.74672859507493e-05
-1.65542304922664e-05
-2.80288889299125e-05
-4.73844074841178e-05
-2.59736411862332e-05
-3.69259766594052e-05
-3.22483721452271e-05
-5.53469009210805e-05
-3.20902394897593e-05
-4.25998643042517e-06
-1.80813888351133e-05
-5.55225602394231e-05
-1.43314467463601e-05
-3.8445397238573e-05
-1.49996316565225e-05
-3.87075559914097e-05
-3.06903022113239e-05
2.73320634235171e-06
-5.36250953904487e-05
-4.57557114198447e-05
-3.30609126605257e-05
-2.0848781848507e-05
-1.39603025787149e-05
-8.55883921460849e-06
-3.9165465422263e-05
-2.92841923889966e-05
-1.72480840621936e-05
-2.52570688129425e-05
-5.24727271841499e-05
-4.38036369288854e-05
-1.84022051665727e-05
-5.14681270989762e-05
-2.58832282158401e-05
-4.31567298606283e-05
-5.29263389784995e-05
-2.74424452438976e-05
-1.67202036362823e-05
-3.88335450229158e-05
-2.40096571144812e-05
-2.68412160269697e-05
-2.08928500427492e-05
-2.86702788379556e-05
-3.17929015977704e-05
-4.52510003265364e-05
-3.67752767870756e-05
-4.73484970964243e-05
-1.96554258918275e-05
-3.31030803423969e-05
-2.92385886362749e-05
-2.24783284122357e-05
-1.29366324403389e-05
-3.05562224495306e-05
-6.60129824685459e-06
-2.51189932235127e-05
-2.45129728820137e-05
-2.67295703104874e-05
-1.7172496309297e-05
-5.89403808684472e-05
-3.28791901914952e-05
-2.39329164516548e-05
-2.01686861163901e-05
-2.99746010510585e-05
-5.89739025752246e-06
-6.10999528776779e-05
-5.98885248527936e-05
-6.39596747972615e-06
-2.62300020770155e-05
4.99583945057029e-07
1.21487241182612e-05
-5.80372437706945e-06
-1.02935300303517e-05
-4.45289846625355e-05
-1.56750154408463e-05
-2.52069631431222e-05
-2.15336995009418e-05
-2.01522702547332e-05
-3.5727425163128e-05
-7.91486525459667e-06
-2.7513922621094e-05
-3.14211480326367e-05
-5.31547863480943e-05
-1.71719693755768e-05
-5.01756179493965e-05
-2.09187164761578e-05
-3.18856051163914e-05
-5.09698527426925e-05
-3.64256312541393e-05
-8.53861085436454e-05
-2.34621538496775e-05
-5.00090879220499e-05
-4.45876441715368e-05
-1.30055919852622e-05
-2.51529303754946e-05
-2.53033216359231e-05
-5.25249543123094e-05
-3.80151552465301e-05
-8.43047507290997e-06
-2.07695312680435e-05
-4.20366880731716e-05
-1.5832975600434e-05
-4.44132855492255e-05
-2.3259131519992e-05
-3.23048499512979e-05
-1.66992368908023e-05
-3.74266173085554e-05
-9.41893716948928e-06
-3.73223878360882e-05
-1.90154780715731e-05
-2.51470625183349e-05
-5.10960344031515e-05
3.99947602277327e-07
-1.33083011191795e-05
-9.87618251134776e-06
-2.37950908011122e-05
-1.05042586116724e-05
2.68259508998631e-06
-8.27799023293416e-06
-3.55132961992182e-05
-3.04259243348229e-05
-3.85579438976029e-05
-5.65314738344607e-05
1.32593686075522e-05
-5.02135885912858e-06
-2.51850606428141e-05
-3.92525452895493e-05
-3.27451646755074e-05
-2.37539101819558e-05
-1.8691010548439e-05
-3.55695037073272e-05
-2.63035835036132e-05
-5.78965929853217e-05
-4.99300624960159e-05
-2.77863486015662e-05
-1.87360928900318e-05
-3.26757476164455e-05
-4.21057858731586e-05
-2.15284956840706e-05
-4.79555136408039e-05
-2.93441454135699e-05
-2.34878950232258e-06
-5.58861994878364e-05
-6.65727887051323e-05
-3.34823505360133e-05
-2.59843249918087e-05
-4.70313487704825e-05
-1.93229911577861e-05
-3.46383610423084e-05
-3.72049061257743e-05
1.03650612490579e-05
-2.90352178481476e-05
-1.2841498790352e-05
-6.82534752410464e-06
-7.33468867044139e-05
-1.27105035739661e-05
-1.3285672259008e-05
-2.9285578324005e-06
-3.3707952569729e-05
-1.493023847937e-05
-8.85631301081082e-06
-6.05167892091436e-05
-2.61621881528648e-05
-3.55824884511181e-05
-3.25062846419282e-05
-3.39159632012896e-06
-6.05597895962084e-05
8.39261863470259e-06
-7.11517928640944e-06
-1.19958442150274e-05
-2.95348462622707e-05
-3.69607797520121e-07
-5.52070661270754e-05
-1.36536425247812e-05
-8.86498953883839e-06
-3.76826743319832e-05
-1.93931214530419e-05
-4.92285980682341e-05
-3.51560686650553e-05
-6.23646896859888e-08
-4.34751574242409e-05
-5.67579250562708e-05
-1.71202127430557e-05
-1.93267359784806e-05
1.56830616721932e-06
-2.37139703650712e-05
-5.60162739525998e-06
-2.25899067677463e-05
-3.95190787799097e-05
-3.69146548058002e-05
-2.7295551664304e-05
-1.25851064518234e-05
-1.66663336674147e-05
-5.9653479759993e-05
-6.51860987711126e-05
-1.64683703002982e-05
-2.49980373805701e-05
-5.13715175463361e-05
-1.62208888806976e-05
-7.17116797166361e-06
-4.67190194292414e-05
-4.64520549281956e-06
-3.64715237884038e-05
-2.76435365008562e-05
-1.48917157944683e-05
-3.13444905938938e-05
2.16085224879893e-06
-2.82228386693817e-05
-5.43854226655624e-05
-1.60419563102366e-05
-2.87149208910008e-05
-4.17417057109913e-05
-5.97008805330176e-06
-4.18449190875621e-05
-3.27983272153623e-05
-2.48673678766616e-05
-1.78258175859042e-05
-1.76249948410332e-05
-2.49764758070909e-05
-4.45472719105819e-06
-4.4822357765268e-05
-4.20733721661829e-05
-2.56455115064061e-05
-4.64255424178524e-05
-1.44646965497659e-05
-1.39924185486878e-05
-1.30125268563945e-05
-3.78132328402147e-05
-1.16622189120003e-05
-3.07302247712157e-05
5.40151380364836e-06
-4.61588040286243e-06
-4.16432722111947e-05
-2.92175594439005e-06
-5.75741008679192e-05
-7.27450698801669e-05
-2.70056415833129e-05
-3.83280765676917e-05
-2.00399155638645e-05
-1.81640878280969e-05
-4.70160728519979e-05
-1.32512416724704e-05
-5.35670818212604e-05
-5.03156599738784e-05
-5.65521099965005e-05
-4.67395527309429e-05
-2.80439434271258e-05
-1.16462767401281e-05
-1.81534281121606e-05
-2.04622764760299e-05
-2.81506925686424e-05
-4.30926766174597e-05
-4.15907210408817e-05
-3.60152013076876e-05
-6.00486794699151e-06
3.10231055166932e-06
-1.49098383941583e-05
-3.00640594926833e-06
-3.38240517361157e-05
-1.94653828082541e-05
-5.73106812478604e-05
2.35982354280753e-07
-7.61534481268738e-06
-1.72428441876188e-05
2.77155081901792e-06
-3.08961576551214e-05
-4.27431435897605e-05
-4.56834337182504e-05
-1.64761517987393e-05
7.26813753171949e-07
3.35036618535164e-06
-1.28978040445139e-05
-5.71629189825407e-05
-2.34335085284823e-05
-3.92005743969156e-05
-2.05686059478752e-05
-4.34074894429252e-05
-6.35495202090718e-05
-2.34193948906169e-06
-2.83089878404305e-05
-2.89062314984072e-05
-2.38341242921063e-05
-3.35621370742047e-05
-4.11430942079077e-05
-1.21659837692689e-05
-1.20823844056806e-05
-2.45886340985532e-05
-3.66887661743934e-06
-2.82099433149938e-05
-2.01012478306831e-05
-3.82412136673291e-05
-5.73944025275974e-05
-3.27271776382696e-05
-2.60677766111803e-05
-1.96714259451585e-05
-7.71349938310993e-06
-1.3447874137452e-05
-3.05404123945716e-05
-6.19925724296311e-05
-3.29631928217849e-05
-4.33492773753283e-05
-1.86477452042838e-05
-2.95803590703009e-05
-4.90771093031658e-05
-4.67245631673108e-05
-3.86813562524419e-05
-4.28018330528396e-05
-1.5658395903245e-05
-6.08028570536187e-06
-4.06379574333467e-05
-5.11818461234704e-05
-4.85035236215793e-05
-2.46536223351735e-05
-3.60435661973983e-06
-2.30335340969549e-05
-2.08101381010299e-05
-1.51647209136741e-05
-2.32532297938001e-05
-4.37914784390696e-05
-1.07694534919485e-05
-2.73095204447402e-05
-2.14736194634158e-05
-3.65464965020192e-05
-2.32491314815156e-05
-3.07669893802893e-05
-2.8396571738065e-05
-3.57094690304784e-05
5.37290646092316e-06
-2.68514228521017e-05
-3.51847820468963e-05
-1.58420726125039e-05
-2.20674767866746e-05
-2.35050069505028e-05
-2.78373117197192e-05
-2.87413144582528e-05
-3.7443568534384e-05
-4.35625320631451e-05
-3.04827162742789e-05
-1.89820164578667e-05
-3.2285096936153e-05
-8.75859657742956e-06
-4.07307935218245e-05
-2.78439393012674e-05
-5.63905010347196e-05
-2.37399918969408e-05
-3.95820621910862e-05
-1.26283197125737e-05
-1.13744559577668e-05
-2.54129221344989e-05
-2.18791613388735e-05
-3.17212318637149e-05
-3.06793161291674e-05
-3.73285048317744e-05
-7.50244681078569e-05
-3.99245258135693e-05
2.36622089943281e-06
-3.75212605762333e-05
-1.95854519678027e-05
-6.67927731304176e-06
-1.99278157394059e-05
-2.94729805664357e-05
-4.11873745752374e-05
-4.0139960164133e-05
-5.62516337255116e-05
-4.66382410265373e-05
-2.92872581956443e-05
-2.02617002598806e-05
-3.56719891572417e-05
-5.09910697476197e-05
-8.6916970912866e-06
-4.03664120098809e-05
-4.53549955696672e-05
-4.93660194359661e-05
-3.50411116626064e-05
-3.45192684185706e-05
-3.30129250100424e-05
-2.0747004494153e-05
-3.85557457628106e-05
-2.36030963399974e-05
-2.25017124942617e-05
-3.95645002514005e-05
-7.40685651302224e-05
-4.60788914297823e-05
-5.12799100348193e-05
-3.69444377387391e-05
-1.63798476971938e-05
-1.2789550899813e-05
-7.6193147382756e-05
-6.51015134150685e-05
-2.72763722874153e-05
-5.54540656735304e-05
-5.20923869343542e-05
-3.34719773786956e-05
-5.33571039462471e-05
1.4816095194387e-07
-5.57783008055823e-05
-2.87585187619827e-05
-1.87479187913519e-05
-2.03002592121291e-05
-2.6293133404685e-05
-3.43771066609924e-06
-3.86463915827868e-05
-5.32110868296388e-05
-4.60266089105176e-05
-7.09982955555359e-06
-2.53032570419659e-06
-4.45554418112156e-05
-1.80932449284834e-05
-3.68016947894745e-05
-3.0193075597108e-05
-1.56078862174296e-05
-3.40431525710589e-05
-2.91850164191328e-05
-3.15801595218254e-05
-5.15227644669718e-05
-5.72097115861538e-05
-5.48978867188975e-06
-3.22552137830503e-05
-4.96076739808831e-05
-2.57311285050221e-05
1.04202603202696e-06
-2.55995989922281e-05
-1.67376913655807e-05
-4.99245200405714e-05
-1.40013437243554e-05
-1.75443941899929e-05
-6.15196615415824e-06
-1.50808559958997e-05
-3.88959823714656e-05
-9.1518563417139e-06
-1.35607027258923e-05
-3.81899935275015e-05
-1.92132096748756e-05
-5.27674827360022e-05
-4.3377767296505e-05
-3.82453416024409e-05
-2.71052138701782e-05
-1.41452827554163e-05
-1.72193802301866e-05
-4.32118154893481e-05
-5.54079153958384e-05
-3.72065954227232e-05
-4.68821814600803e-05
-3.49528736603013e-05
-4.31175100985426e-05
-2.75501402554522e-05
-1.93023849352155e-05
-4.93806656662607e-05
-3.37404387476924e-05
-4.88240446889801e-05
-8.36237395282759e-05
-2.2814419181221e-05
5.11155799411428e-06
3.68277736689744e-06
2.91420419864588e-06
-2.7276532600366e-05
-5.25857137028103e-05
-2.73701747300351e-05
-3.98622032311282e-05
-1.5565230648482e-05
-7.8973872102201e-06
-3.52883397428079e-05
-4.46616492460935e-05
-3.48655311636437e-05
-2.75583400117682e-05
-2.08004302706503e-05
-5.93542549296758e-05
-4.13854736729407e-05
-1.99025665791809e-05
-4.35520168598663e-05
-2.10099652026201e-05
-3.5989715310191e-05
-4.25365527004106e-05
-1.31853059268252e-05
-3.47967444003195e-05
-2.16921781689596e-05
-3.01968534668331e-05
-3.63363277734772e-06
-4.61909674405322e-05
-5.32963792823857e-05
-2.33460767945014e-05
8.06836694860948e-06
-3.24924762804626e-05
-1.86203370992171e-05
-2.09110438716616e-05
-2.20081425189019e-05
-1.14264172183892e-05
-2.42958699551148e-05
-2.84653055203956e-05
-4.01108710326356e-05
4.41138538416026e-06
-2.86502907796828e-06
-2.45672242229991e-05
-2.68496870016881e-05
-3.57939964381361e-05
-2.79706282289147e-05
-4.15855174875767e-05
-5.78380261124311e-06
-5.40126554248316e-05
-1.3790726847513e-05
-2.29681785686496e-05
-1.46954177272408e-05
-6.70682320137582e-06
-3.78400422761315e-06
-3.55680418187539e-05
-3.06851224813313e-05
-4.57239773449896e-05
-5.78839629591722e-06
-5.19940367858016e-05
-9.28327952273855e-06
-1.8159061049583e-05
1.00544903488108e-06
-6.30599880240634e-05
-3.25137050100562e-05
-4.69389113469824e-05
4.91521131134252e-06
-7.68417617798036e-05
-4.59964414683047e-05
-3.75209511953624e-05
-3.23249203066899e-05
6.87695696034481e-07
-2.09785942847119e-05
-2.88142935914358e-05
-3.05439549648883e-05
-3.79196957291018e-05
-3.21737683296474e-05
-1.72799313626989e-05
-3.667284646862e-05
-1.51192317667039e-05
-8.08960067938489e-05
-6.62143624489621e-06
-3.19825013316395e-05
-1.48533270357978e-05
-4.11047147929758e-05
-3.28089966996308e-05
-1.77277601461311e-05
-1.46601146353843e-05
-4.45601205545395e-05
-3.72818507194161e-05
-5.39040225475701e-06
-4.15938150683031e-05
-3.28644717099551e-05
-3.37218328111543e-05
-1.39730359280598e-05
-3.09010533798787e-05
-4.18568456020326e-05
-2.92573566568569e-05
-3.38517269282512e-05
-3.86819958646208e-05
-3.73593594032341e-05
-2.53903059126257e-05
-2.11086828668583e-05
-6.0055597653762e-05
-2.5316379657757e-05
-1.93950475560793e-05
-1.61811784295884e-05
-4.01261801558982e-05
-3.13290847187281e-05
-3.07886054345769e-05
-6.36616758813455e-06
-1.44248363376639e-05
-2.90177446939432e-05
7.66554980249375e-06
-2.99875134533346e-05
-3.02838986968269e-05
-6.5383578730709e-05
-6.56190285528416e-05
-1.97678958842424e-05
-2.7077677413667e-05
-1.3117515308586e-05
-1.58723806895818e-05
-3.24135602233054e-05
-4.45424091884304e-05
1.16923566945935e-05
-3.58636958824592e-05
-3.82505094403239e-06
-4.14443638522451e-05
-3.60255465131532e-05
-2.83014614304992e-05
-1.41857317152944e-05
-8.56135150787621e-06
-2.8529117133311e-05
-5.69160291126257e-06
-5.70256157442984e-05
-2.66711907973106e-05
-4.45124640424734e-05
-6.58851719712409e-05
-1.94790308193307e-05
-3.78844191701467e-05
-2.16560818809774e-05
-6.5413664470229e-05
-2.81707515818451e-05
-5.5545786326269e-05
-3.47621094613082e-05
-2.50894039172655e-05
-9.92369743035667e-06
-2.26409120465829e-05
1.53475427220406e-06
-2.61958657640912e-05
-2.10626284382695e-05
-3.17378799910278e-05
6.03575951893653e-06
-9.18482611652346e-06
-3.76922980995204e-05
-1.05424624090609e-05
-1.84869488540817e-05
-3.28540311396848e-05
-1.97439403194477e-05
-4.88778289678132e-05
-4.19338847754813e-06
-4.7138753746605e-05
-3.72927267059954e-05
-4.84639169869724e-05
-3.75256211266312e-05
1.4830544427558e-06
-3.6474503454681e-05
-3.01656430762174e-05
-3.94823183060324e-05
-3.47006548576048e-05
-3.93569163914272e-05
-4.58274084774991e-05
-4.00989557834022e-05
-3.4984101938961e-05
-1.98484463364335e-05
-4.18249817185123e-05
-3.35782440954693e-05
-4.14545666101092e-05
-3.74357777488501e-05
-3.66229479403387e-05
-4.17567359610828e-05
-5.78375852337304e-05
-2.65035797097782e-05
-3.81737935649237e-05
-3.28417479847138e-05
-2.26547700919496e-05
-3.53875770487462e-05
-2.50636888908813e-05
-2.29683070183792e-05
-5.41689327309333e-05
-3.96101578422143e-05
1.22354574815704e-05
-9.6998105484542e-06
-4.46072133255873e-05
-3.54338699208934e-05
-4.06060776451499e-05
-2.28634560237536e-05
-4.77473742129451e-05
-2.82050660262494e-05
-2.41690954895081e-05
1.07671386939548e-05
-4.45961826186952e-06
-4.32844604905664e-05
-2.78756108805137e-05
-3.56815064487871e-05
-3.3629221255915e-05
-4.89385147568197e-05
-2.64972970234743e-05
-3.93208578392231e-05
-3.4296652075277e-05
-7.30254158534452e-06
2.50545427154609e-05
-3.33111840721273e-05
-5.03626878189257e-05
-4.56679038499364e-05
-3.41625515579162e-05
-8.46878247248661e-05
-5.0825749734432e-05
-5.08651631978579e-05
-7.99928008135915e-06
-1.87708558643608e-05
-2.74143179482703e-05
-1.08654456853134e-05
-5.71672402999897e-05
-2.92475852755418e-05
-3.16585345272268e-05
-2.52941805874623e-05
-3.24989602359354e-05
-4.27432819959122e-05
-1.56493774621724e-05
-1.383509628263e-05
-3.95291555838442e-05
-4.22611252385763e-05
-2.08090463663187e-05
-2.0011029658313e-05
-2.65542956280444e-05
-1.98774028246673e-05
-1.33902028336897e-05
-1.56950117129287e-05
-5.10263247333222e-06
-3.40791121752933e-05
-1.6505519900482e-05
-2.51315928190758e-05
-2.67397992635777e-05
-1.72233709005564e-05
-1.24106545858806e-05
-3.4453500502328e-05
-1.73978278352643e-05
-4.95280263239711e-05
-4.49440390932862e-05
-2.40834191986784e-05
-3.25334201403509e-05
-3.2716866098086e-05
-1.86385719691926e-05
-2.61768850406936e-05
-1.21674905461311e-05
-9.44828546229308e-06
-1.35383480590075e-05
-3.96677457111138e-05
-3.21235750826209e-05
-1.79452437905256e-05
-2.33588631996131e-06
-3.24565597475497e-05
-2.95526141563568e-05
-4.60882509212817e-05
-4.21811647477579e-05
-2.89411456790074e-05
1.141800867277e-05
-1.13646624149877e-05
-1.57913792409259e-05
-3.38155123209692e-05
-1.92077038937632e-05
-1.42714941399055e-05
-1.16431626402656e-05
-3.38548216362389e-05
-3.45887659825313e-05
-4.47967764963828e-05
1.23004256275844e-06
5.4706308848215e-06
-1.69310277295823e-05
-5.78367963242277e-05
-5.63345325773058e-05
7.033198423449e-07
-5.83976044684218e-06
-2.07969049704746e-05
-2.18317350211819e-05
-3.33325304371595e-05
-4.50865331446238e-05
-3.10964511312426e-05
-1.68282476274641e-05
-4.96118537783149e-05
-2.01243753346577e-05
-1.84162936625124e-05
-5.61306230953831e-05
-4.35143223106687e-05
-3.17836201148351e-05
1.135541620063e-06
-6.60115814686349e-05
-4.68312805704018e-05
-6.88239776333976e-06
-4.33595957727753e-05
-2.36662426687994e-05
-1.8204229417804e-05
-3.79321484058132e-05
-3.67727287017441e-05
-2.57120528143545e-05
-2.42074743278609e-05
-2.94239122230122e-05
-3.29768282393893e-05
-8.71981427093397e-06
-3.90352189327883e-05
-3.11508847008701e-05
-1.39955770350832e-05
-5.12739928639944e-05
-2.58596124748951e-05
-2.71118582782158e-05
-3.39937102721622e-05
-3.68874129618517e-05
-3.70972793995566e-05
-2.43527953188556e-05
-1.73855495337338e-05
-3.6141170875396e-05
-6.62841792664483e-05
-3.54133022848642e-05
-3.42433516306812e-05
-2.93875336640237e-06
-4.48109694133985e-05
-3.68090753979602e-05
-7.31833889979209e-05
-2.54500084117856e-05
-5.19562035871776e-05
-1.43483967369752e-05
-4.3179436307056e-05
-4.01924172504085e-06
1.31172772764059e-05
-4.51329982452838e-05
-1.40847067510815e-05
-9.81792166534605e-06
-4.00251368789082e-05
-4.76926262973954e-05
-2.62429471173239e-05
-2.53026462701664e-05
-1.86489174415229e-05
-8.76909065204109e-05
-2.55712318372864e-05
-4.67594257462413e-05
-5.48901928301826e-05
-5.33322306754758e-05
-4.00837443532245e-05
-1.40952165000338e-05
-2.01825657031246e-05
-5.01365335764258e-05
-5.83806957440289e-05
-5.18001374015606e-05
-2.82057722753632e-05
-3.12531866516757e-05
-3.45633853601153e-05
-3.01870978983609e-05
-4.05551065872118e-05
2.33331441371505e-06
-2.5838891195785e-05
-3.62220846506696e-05
-2.46222638161451e-05
-3.97937685403024e-05
-8.58171791280904e-06
-1.14490776205565e-05
-4.45904009403133e-05
-1.43319702638249e-05
-4.40663442744813e-05
-4.06230955178852e-05
-3.37075452171746e-05
-3.65527236598005e-05
-1.3918392874926e-05
6.13782081802945e-06
-7.65894652371017e-05
-4.73332345943706e-05
-5.09438501129948e-05
-2.40839506489345e-05
-1.26584255777407e-05
-7.99369398274964e-06
-3.68262461807913e-06
-4.0315450217613e-05
-5.15580684308208e-05
-3.70541487036741e-05
-1.96233860328619e-05
-5.91617240292506e-05
-5.22636917674807e-05
-1.6446753798728e-05
-6.42550317935285e-05
-1.66892221256897e-05
-2.28387168418348e-05
-4.52397867284362e-05
-3.38366162933542e-05
-2.75128750093293e-05
-4.75411778991547e-05
-1.18310494299329e-05
-6.10975757965998e-05
-3.310828331113e-05
-3.54985706772408e-05
-5.22995549231261e-05
-5.61256933591438e-05
1.51895118482436e-06
-3.83951319747244e-05
-3.54436579640796e-05
-3.66492451805316e-05
-5.53618485870967e-05
-2.06308099298289e-05
-2.17806784498497e-05
-2.50697706134776e-05
-2.22717420378374e-05
-5.35990177926302e-05
-4.01465200631227e-05
-4.8085246303926e-05
-1.62657408143399e-06
-2.55210731586537e-05
-9.07135607051693e-06
-5.23855209137609e-05
-5.305808002025e-06
-3.36364103481544e-05
-7.67877915997897e-05
-2.79747268547236e-05
-5.56551940643841e-05
-5.66336099390535e-05
-3.69836451978403e-05
-2.68755399362176e-05
-2.15434059511281e-05
-2.9364309062775e-05
-3.05989276755851e-05
-3.92432464636892e-05
-4.26526152271446e-05
-3.70302778750309e-05
-2.46058937132462e-05
-3.05195644767848e-05
-2.91870759700652e-05
-4.76638438816125e-05
-5.69873639316735e-05
-4.32825764556895e-05
-1.49181195670811e-05
-1.41365683503821e-05
-6.02314372701373e-05
-2.01316574722455e-05
-3.87399206718195e-05
-7.85570301734879e-06
-2.20533291512392e-05
3.14343473753319e-06
-2.3597359956613e-05
-2.86888871952777e-05
-5.56484694383029e-05
-4.79091863416735e-05
-2.41549405192819e-06
-1.92324235759592e-05
-3.05652342972371e-05
-3.41278132041089e-05
-3.85737793479191e-05
-4.47538074669569e-05
-2.9716325840406e-05
-3.45515144440245e-05
1.91975104279117e-05
-4.54523519842378e-05
-5.98197757123195e-05
-3.09238337327003e-05
-4.74274031130469e-05
-1.9110236111773e-05
-2.80170754723862e-05
6.9440548557592e-06
-4.10375154492025e-05
-1.73886580613627e-05
-3.70680709278832e-05
-2.85964593595294e-05
-1.3331581292009e-05
-2.09237769779431e-05
-1.69668032953426e-05
-3.14244844565793e-05
-2.35106814334959e-05
-4.04672417005962e-05
-4.87669348128344e-05
-1.11858389076221e-06
-2.98259322655438e-05
-2.37482858113426e-05
-1.3782509984092e-05
-2.33725261359237e-05
-4.27694200368862e-05
-3.69344142902254e-05
-3.2195294381342e-05
-5.16048658190095e-05
8.28403858941846e-06
-1.25083084761559e-05
-5.64060865563317e-06
-5.41592061414856e-06
-2.67938077366078e-05
-5.46370600231975e-05
-2.8041891471682e-05
-5.44133105596062e-05
-4.8476442089582e-05
-1.13079215518296e-05
-2.09691315235672e-05
-1.28752929946018e-05
-5.18095846206164e-05
-2.76797700167598e-05
-2.92473626758206e-05
-4.72804365107396e-06
-2.23533263506488e-05
-3.28499225604883e-05
-9.62938041863191e-06
-3.3148044875109e-05
-2.88593888007025e-05
-2.40944938641814e-05
-4.67994940236193e-05
-5.88759846630236e-05
-4.45536222925762e-05
-1.84262582208907e-05
-3.4644586381756e-05
7.02199370726907e-06
-3.29632388187609e-05
-1.31873215801658e-05
-3.8718850476225e-05
-8.47389615134562e-06
-2.87222848647966e-05
-2.39274991360854e-05
-1.45244603316718e-05
-5.34720987719777e-05
-3.01373819575825e-05
-3.15436822578154e-05
-3.33030035387033e-05
-5.29264907520705e-05
-3.38405670604164e-05
-3.59402364186532e-05
-1.90594603740501e-05
-5.66489096297627e-05
-1.37546742136203e-06
-2.03507800299332e-05
-3.27424341242633e-05
-4.82611159679222e-05
-2.24766275136781e-05
-6.38520394730474e-06
-3.47881427687783e-05
-2.30544878005721e-05
-5.33120019002962e-05
-6.09105421417834e-05
-4.13131195490176e-05
-2.28473309300767e-05
-4.68961023170275e-05
-4.57215297847078e-05
-1.44441029072116e-05
-5.86484734336193e-05
-1.2572839599425e-05
-1.23180570964844e-05
-2.62694884104184e-05
-5.64578755727417e-05
-2.02353081383068e-05
-3.8543273978827e-05
-4.95792176108918e-05
-3.93457037836064e-05
-4.4098567806522e-05
-1.51925473644673e-05
-7.98299795463081e-06
-2.64234766267255e-05
-5.20091959027994e-05
-4.81750010900648e-05
-2.49979220779614e-05
-6.36037270711966e-05
-6.23001401434575e-06
-3.11217062320911e-05
-4.95305688988954e-05
-3.84420944477621e-05
-2.88822064022268e-05
-6.67153466548271e-05
-6.44343121077933e-05
-4.81096887529552e-05
-3.37312281336136e-05
-4.91819514989308e-05
-3.42411078667819e-05
-3.30945348867061e-05
-2.98730242472201e-05
-3.74064424891058e-05
-4.44034579510468e-05
-5.57168515216725e-05
-9.13882436150027e-07
-2.7598579843518e-05
-3.24062599084523e-05
-4.11032943728045e-05
-3.02061543095856e-05
-2.52909795076363e-05
-2.12310983015438e-05
-2.19108911105088e-05
-5.02569226261503e-05
-2.70757978008965e-05
-4.52126769160021e-05
-4.36637562279168e-05
-3.53512759330012e-05
-2.24910697347495e-05
-4.71213538126767e-05
-5.12172621473371e-05
-1.22988213989444e-05
-4.08694117378595e-06
-2.99603820688548e-05
-7.19542863307434e-06
-6.08138962429479e-05
1.15101242335758e-06
-5.5522614153709e-05
-2.31512739624373e-05
-5.40025026109489e-05
-5.05557087298676e-05
-1.46733677686021e-05
-5.56364116199908e-05
-2.12191666509747e-05
-3.25125327728978e-05
-5.52302524325466e-05
-1.87180671862946e-05
-3.10159893274775e-05
-6.58977227324857e-05
-1.59586760474186e-05
-3.43296703966751e-07
-5.44464580187065e-05
-5.83795693087198e-05
-1.78129672969009e-05
-1.57211520048628e-05
-3.84213914105987e-05
1.71167273278441e-06
-8.22049916208672e-05
-3.18438519205453e-05
-3.42584147504868e-05
-1.55306837137507e-05
-3.71800361616967e-05
-4.62411071901347e-05
-4.40685183680599e-05
-2.82303107687803e-05
-3.05181241026088e-05
-3.19095984725997e-05
-3.85212042863346e-05
-4.66800075552412e-05
-2.37314772077789e-05
-6.47511868188737e-05
-1.55011429768678e-05
-3.68131294877685e-05
-2.40914448058755e-05
-1.02867536248383e-05
-2.87032267878284e-05
-1.29400530309835e-05
-1.39623144436236e-05
-3.59171605192003e-05
-3.8624449575562e-05
-2.19837054508676e-05
-3.52975232864587e-05
-3.20121030121387e-05
-2.03043679894488e-05
-2.66305352952782e-05
-3.5093766279663e-05
-1.219553631217e-05
-2.74528624806588e-05
-3.37077690114112e-05
-7.11797508167275e-06
-5.1838423342919e-05
-3.70228670764244e-07
-3.84076734047227e-05
-5.63232789912537e-05
-1.36248980514751e-05
-1.70472064871883e-05
-5.98397109187088e-06
-7.49915829022508e-06
-3.23578782428213e-05
-1.15000424250036e-05
-3.40739258610752e-05
-2.9303222073649e-05
-8.63476244950682e-06
-2.79628502331839e-05
-2.88325446486274e-05
-4.01988187923268e-05
-2.18302883289202e-05
-1.62654656144257e-05
-2.83613769322698e-05
-1.92413701382552e-05
-1.97690873655406e-05
-3.74801087725424e-05
-3.95449664537183e-05
-1.54027727341608e-05
-3.01932415814655e-05
-2.26476261456131e-05
3.6838502225263e-07
-5.86495856597827e-06
-3.07505466645668e-05
-6.48721687375677e-05
-1.59018555329048e-05
-2.23886126460589e-05
-1.59826498022841e-05
-5.96848293068503e-06
-2.22404173418922e-05
-1.64959463110231e-05
-4.13169543452574e-05
-4.28421519582306e-05
-2.04546643848982e-05
-3.0182468882197e-05
-3.50898014672388e-05
-2.01296828006933e-05
-2.35533729563998e-05
-3.5972700546152e-05
-4.42595774927925e-05
-1.94487462501591e-05
-3.79069839716909e-05
-1.89714579261419e-05
-3.26856929818629e-05
-3.68212692615782e-05
-3.77549656912896e-05
-3.2777676701568e-05
-1.3276612403111e-05
-1.22998219627679e-05
-2.21158414095274e-05
4.49832714484459e-06
-2.44795576501545e-05
5.72777002965532e-06
-5.67791643206164e-06
-2.42753190298179e-05
-5.3820273193554e-06
-4.07857452667738e-05
-2.30299665695404e-05
-2.022457795653e-05
-3.47018593144902e-05
-3.08598525031294e-05
-2.02509710235097e-05
1.44522677110324e-05
-3.40808082153935e-05
-3.41471339102001e-05
-1.97298466804349e-05
-5.17506404085939e-05
-2.7111966674825e-05
-1.65791757751349e-05
-5.82725996530342e-05
-6.81985068571604e-05
-1.77254815364482e-05
-3.50713123270715e-05
-9.67901396935542e-06
-3.91807004261985e-05
-4.51943029605434e-05
-3.32844974125397e-05
-1.47186425514679e-05
-4.43307338386154e-05
-3.84964862737896e-05
-2.48370881901381e-05
-3.40859719681177e-05
-2.93252410310147e-05
1.76762291415603e-05
-4.29023676880998e-05
-5.99121175584054e-06
-3.56349205903502e-05
-4.46087652158026e-05
-3.18722163886061e-05
-2.70494831075091e-05
-2.29967280379707e-05
-4.99619268329664e-05
1.14019081981994e-05
-2.67808550158207e-05
-5.84781780425604e-05
-3.10034910141562e-05
2.02185375860447e-06
-7.88953489589397e-06
-3.31898138870216e-05
-4.31829279204242e-05
-1.94376788050751e-06
-3.64299346880867e-05
-2.93173922233679e-05
-6.09479895889837e-05
-3.47319924696137e-05
-4.44512278688061e-05
-4.10815175980834e-05
-3.67063523965012e-05
-4.64756899760166e-05
-3.06785015956547e-05
-4.45138728165657e-05
-4.41682793580142e-05
-2.30819876346262e-05
-9.90237485167852e-07
-4.65629098629452e-05
-1.33398259267276e-05
-2.59867773441848e-05
-5.91089330078343e-05
-4.73830200702845e-05
-4.48033622486756e-05
-5.05025847019037e-05
-2.96124669573574e-05
-2.92447885270946e-05
-4.25074012694941e-05
-3.11624954308278e-05
-3.4960387503378e-05
-1.69312511346263e-06
-5.29645715216971e-06
-3.76780016169421e-05
-2.7217393798887e-05
-3.64136324139252e-05
-2.04572924134305e-05
-2.04696105872618e-05
-6.55116084406785e-06
-6.3154029904627e-05
-3.56351661047791e-05
-4.8311860688396e-05
-2.61262835130627e-05
-1.45537358705923e-05
-4.46160563246435e-05
-1.63885854792677e-05
-2.00316297656885e-05
-2.66035617209436e-05
-5.55511497889554e-05
-3.12709364356366e-05
-4.38593529271972e-06
-2.34209094282834e-05
-3.90441395002777e-05
-6.07631678702765e-05
-5.17542488743363e-05
-1.91445419485841e-05
-6.99396238485597e-06
-1.18861075726429e-06
-3.17152462170543e-05
-1.42499721388813e-05
-1.01067076076032e-05
-3.34875510759049e-05
-7.61578768639998e-06
-4.2116284225509e-05
-4.01718143740129e-05
-5.46895124400754e-05
-7.57312946538869e-06
-7.30222037867115e-06
-5.84835069338632e-05
1.47292621115882e-05
-3.37148075502262e-05
-1.84013327613017e-05
-2.44454073676067e-05
-2.63846199983463e-05
-3.07955318660906e-05
-8.8918382665096e-06
-1.57422935776535e-05
-2.09444755283575e-05
-5.05661499151531e-05
-7.51648553442501e-06
-3.6837665889073e-05
-5.30062555503646e-05
-1.62366871501278e-05
-5.30150134912005e-05
-2.21101572257235e-05
-3.72783549595795e-05
-2.15667898780245e-05
-1.50629756723158e-05
-4.31145081107736e-05
-2.54720434884834e-05
-2.52836997204593e-05
-7.83710303626678e-06
-4.00284919868635e-05
-3.58439711100021e-05
-3.93807515929489e-05
-3.9140765459821e-06
-3.77322697701301e-05
2.45616881551197e-06
-4.45858626758037e-05
-2.56636032543791e-05
-9.96542353417032e-06
-8.51683780804136e-06
-3.89555516568718e-05
-4.14304927767302e-05
-3.1323608967526e-05
-1.37167400442905e-05
-3.58044503639486e-05
-1.31869554498498e-05
-4.23860342567106e-05
-5.11426511418205e-05
-3.80047183011126e-05
-7.35738545068525e-06
-3.40962867319475e-05
-2.89525424897917e-05
-1.04140403964253e-05
-1.27827216747685e-05
-3.28813433555835e-05
-1.62155122193567e-05
-1.72067273824085e-05
-2.26279350831012e-05
-2.35331334446921e-05
-1.34217313884949e-05
-4.26520610721012e-05
-1.0065160392039e-05
-1.33965240959198e-06
-1.21196250355173e-05
-3.16915205052218e-05
-3.0156011493365e-05
-5.70489438756789e-05
-1.17654720979354e-05
2.09706378816066e-05
-3.58544796933677e-05
5.25979964685352e-06
-1.92521594650284e-05
-2.42458562006682e-05
-4.02248794600083e-05
-4.69452912476418e-05
-2.05724481285155e-05
-4.48086337849688e-05
-4.40489070130582e-06
-5.5094703688627e-06
-1.22132446127992e-05
-1.22203535974529e-05
-2.37093278114895e-05
-1.65832465602965e-05
-2.40309499739104e-05
-3.44047960741116e-05
-1.61256645504183e-05
-5.679466488776e-05
-1.01904398384157e-05
7.65182724384347e-08
-4.02631101955042e-06
-5.01923206972568e-05
9.38140949515849e-06
-2.53727682736465e-05
-1.88009891717457e-05
-2.06515757423632e-05
-2.12410364595635e-05
-1.43084075267374e-05
-4.73274637929644e-05
-9.55214413553619e-06
-4.96640853649458e-05
-3.48043055897558e-05
-5.19504941610108e-05
-3.6670114943739e-05
-1.75042178278653e-05
-3.41386701036605e-05
-3.20991984143985e-05
-2.66979149818145e-05
-2.05127238624858e-05
-3.16238861520415e-06
-1.75136668444284e-05
1.59625456988682e-05
-2.13062970129061e-05
-4.012846908795e-05
-6.62402102865284e-05
-1.71047909743121e-05
-5.13473935407691e-05
-3.11934394384668e-05
-4.25790577095195e-05
-2.73408317402268e-05
-5.65460367823852e-06
-3.05820421848509e-05
-1.2872219076857e-05
-2.31126748330937e-05
-5.06605724835541e-05
-3.61279324122098e-05
-2.83534278307084e-05
-2.30417005992808e-05
-2.56669322799475e-05
-2.68140978460461e-05
-1.96309886452972e-05
-7.46436444771512e-06
-3.89027152362823e-05
-5.03369087973044e-05
-2.41126516784115e-05
-1.85757042332512e-05
-2.24743486489022e-05
1.74610111052641e-05
-2.33182652123375e-05
-4.06016663486539e-05
-1.05587256145851e-05
-1.5404724886626e-05
-5.07493270423333e-05
-2.05468056801592e-05
-1.66224539439703e-05
-1.81125089786694e-06
-3.51806587937202e-05
-8.65549442501387e-06
-1.97656024439768e-05
-1.1305365608256e-05
-5.79011107877095e-06
-2.2675528184008e-05
-4.05478253966008e-05
-2.81083406021136e-05
-9.11849963651603e-06
-3.07115853803285e-05
-6.57162891992584e-05
-7.62615507021739e-05
-2.27313150812183e-05
-1.84707868083872e-05
-5.38215551203925e-05
-4.67196303222267e-05
-2.54566632332649e-05
-4.01707118485277e-05
-5.96288899634741e-05
-2.96171038906266e-05
-8.61943502392431e-06
-1.52328523093252e-05
-4.25976126919069e-05
-1.80834212132214e-05
-3.37820426517021e-05
-4.12087271549262e-05
-4.93158319852513e-05
5.2237573838695e-07
1.12317769675578e-07
-3.89445258298712e-05
-6.06025701000159e-05
-3.81121062072999e-05
-4.69008785840083e-05
3.41720023238843e-06
-4.24835849015253e-05
-3.85606088737354e-05
-4.75199531248965e-05
-3.61727004650638e-05
-1.1330501905983e-05
-1.09185102882832e-05
-6.23357762119118e-05
-2.48172437093833e-05
-2.17471459945294e-05
-3.71145543757699e-05
-6.47755163156156e-05
-1.13043840000456e-05
-3.89199686921156e-05
-4.21070991911248e-05
-3.57084536163796e-05
-5.44747040415575e-05
-2.93744858605452e-05
-4.56953712204867e-05
-5.13062915333892e-05
-6.43752202166044e-05
-3.04110333006508e-05
-1.94428097589494e-05
-6.00697882590979e-05
-2.81770527261244e-05
-5.32062350128938e-05
-1.61487295266634e-05
-4.71559987982471e-05
-2.12302057514459e-05
-3.8057409228337e-05
-5.6678622203822e-05
-2.26098542239272e-05
-3.32050817243323e-05
-3.91247860970761e-05
-4.05999813784694e-05
-4.66681106037734e-05
-1.51088265573959e-05
-2.91508158758455e-05
-1.51635332915607e-05
1.04310501132054e-05
-1.07995672499167e-05
-1.76075677286606e-05
1.65335124207528e-06
-1.1363234972773e-05
-3.15942309171039e-05
4.72080565138063e-06
-1.2837951725972e-05
-5.18771191373756e-05
-2.42654538152709e-05
-4.30116849262143e-05
-5.47555979076403e-05
2.18327994453771e-08
-3.59327126841443e-05
-5.29873816511307e-05
-5.63047978292574e-05
-5.45622968016151e-05
-1.80353840722533e-05
-6.89536186388605e-06
-6.66384127128983e-05
-4.79614455952216e-06
-3.26543986658685e-05
-3.02623099119246e-05
1.99942564934004e-06
-3.97582160772859e-05
-4.66397060463877e-05
-1.66308410690646e-05
-2.39185615606954e-05
-2.97519530614361e-05
-3.1349097601014e-05
9.89738348165832e-06
-4.59236420673786e-05
-3.90520083542243e-05
-4.15162616008195e-05
-2.2370952450772e-05
-3.06269918329473e-05
-2.65805423205273e-05
-3.39578522541233e-05
-5.27932458350483e-05
-3.76806046795726e-05
-4.10944547626414e-05
-3.89200545106563e-05
-2.07987625208206e-05
-1.30866264871641e-05
-1.61773288815105e-05
-4.3560070518831e-05
-3.90433888350627e-05
-3.96928185021341e-05
-1.52749472401554e-05
-2.06384342127726e-05
-4.53344077360659e-05
-1.93589354782105e-05
-2.37054061379456e-05
-3.44456787432634e-05
-4.46678683976367e-05
-4.47997203428704e-05
-3.63788443237481e-05
-9.04444387065725e-06
-5.00602985437273e-05
-2.15006721313185e-05
-1.40358498167256e-05
-1.15266813001386e-05
-4.19076749356235e-05
-3.88733350419035e-05
-1.46383274710208e-05
3.20342429295315e-06
-2.28079657117254e-05
-3.83517717063335e-05
-3.07764381721704e-05
-2.90889641108136e-05
-3.26966248330699e-05
-1.30723311980025e-05
-3.64386000962537e-05
-2.66655998650823e-05
-1.21271448742003e-05
-1.02053911182233e-05
-5.66317236664688e-05
1.44892386533905e-05
-1.34747211340431e-05
-4.59503660454875e-05
-5.53124243238958e-05
-6.8150410428117e-05
-1.10697075935447e-05
-3.38972531524307e-05
-4.30867080847715e-05
2.00919685828084e-06
-3.87148412656399e-05
-2.29111089923474e-06
-2.71035892282598e-05
-3.76532332759165e-05
-2.79958282580491e-05
7.00079964492815e-06
-5.25224544968521e-05
-2.43856551070371e-05
-5.41873429746307e-05
-1.36416985910466e-05
-2.25415700576507e-05
-4.79985859575909e-05
-4.30724337234912e-05
-2.16135311147441e-05
1.32813852713142e-07
-2.21825334080947e-05
1.23443337925954e-05
-5.11964067291041e-05
-2.78219602384117e-05
-4.95531345340801e-05
-2.69116744809471e-05
-1.60528249007994e-05
-2.81885142760691e-05
-3.71014608552634e-05
-5.01118087398148e-05
-1.5834733075295e-05
-2.36399173323286e-05
-6.28146856554331e-06
-2.20618686492259e-05
-3.12935485219372e-05
-3.66233676237779e-05
4.25255312077971e-06
-2.952798678046e-05
-1.60838278830015e-05
-2.65043602306304e-05
-1.8571470851182e-05
-4.60179738557749e-05
-3.51484681661874e-05
-2.45290635851225e-05
-6.04180529436673e-05
-5.09461441835976e-05
-1.69136876225924e-05
-6.4026131227994e-05
-6.97542526792199e-06
-3.55262283245515e-05
-1.62970502965326e-05
-1.70682996220865e-05
-2.89137381368138e-05
-4.14119358190536e-05
-2.35379096999228e-05
-5.96082180956175e-05
-5.15330545208597e-05
-2.58191504258209e-05
-4.35845690805608e-05
-3.82926467718345e-05
-6.16672760536847e-06
-3.0959384259309e-05
-5.92790360116192e-05
-4.49724138617762e-05
-3.26700825874716e-05
-1.04118845883224e-06
-1.00308123553616e-05
-2.88879279156879e-05
-2.64584153058451e-05
-4.38204462789379e-05
-2.12613214861722e-05
-3.83266323976039e-07
-4.87483959071165e-06
-3.54626649102746e-05
-3.82975730357187e-05
-1.98904239625061e-05
-2.86101509901289e-05
-1.84142155093829e-05
-4.32021573601665e-05
-5.65245967290929e-05
-3.17914659857429e-05
-3.66423392315204e-05
-7.07367024457488e-06
-7.1749181555951e-06
-2.49540585332775e-05
-1.7584376086484e-05
-9.35678354129524e-06
-4.62366144235615e-05
-3.26894219489232e-05
-4.06013345192182e-06
-4.0647342182893e-05
-2.32714297469277e-05
-3.34769866485226e-05
8.09420543217861e-06
-6.37070120331127e-06
-4.25441328600618e-05
-3.05001730258339e-05
-1.63323137298439e-06
-3.19788902274872e-05
-4.01767225596774e-05
-4.87074155035613e-05
-6.0107785799469e-05
-2.90481996944546e-05
-4.51477103415002e-05
-2.3153743517499e-05
7.27348771748854e-06
-3.46966766392468e-05
-4.45131096426545e-05
-1.37882631788548e-05
-5.13642030269645e-05
-2.89761690772358e-05
-3.92995773830996e-05
-2.88687941512222e-05
-5.07987989622817e-05
-3.50894205153275e-05
-5.62518396528925e-06
-1.04891663073726e-05
-5.68809655893968e-05
-2.46083041442925e-05
-5.00991177555362e-05
-9.68330490864153e-06
-1.30199006832165e-05
3.48729321822198e-06
2.17146862257923e-05
-4.25079177142286e-06
-4.57692327434506e-05
-1.27128418975448e-05
-1.93985965517248e-05
-3.096026589244e-05
-2.95640309083663e-05
-6.93070729905499e-07
-2.44744161549702e-05
-4.23337731982865e-05
-4.92206435157925e-05
-3.53953999819961e-05
-4.02794537301372e-05
-1.64518469997214e-06
-5.48121873645486e-05
-1.07034751190765e-05
-3.18321800236994e-05
-4.5550264188008e-05
-5.76644091569519e-05
-2.77618158474062e-05
-3.84479989957302e-05
-8.35591883529513e-06
-2.01106195763e-05
-6.39404200575027e-05
-2.8155591287649e-05
-1.17985830301564e-06
1.03248791498515e-05
-2.68082252358e-05
-1.77306768832896e-05
-1.96361739721629e-05
-2.58810215065034e-05
-9.31795832965113e-06
-4.06888120256397e-05
-2.10785645524875e-05
-3.74579934025665e-05
-5.24650697719787e-05
-7.12550234876452e-06
-4.24033753605954e-05
-2.01792443258898e-05
-2.84931347536453e-05
-4.6739133815975e-05
-4.05423415453518e-05
-6.58652238577513e-06
-2.29374069986775e-05
-4.92543032073062e-05
-2.30772179262163e-05
-3.20067411347879e-05
-2.49183920375652e-05
-3.90816349660309e-05
-7.88578433939474e-06
-3.46987490540199e-05
-7.61962777722125e-05
-2.23617790244109e-05
-5.43021422314801e-05
-3.56044498318009e-05
-3.90732644344379e-05
-1.00143566303936e-05
-1.34088260263237e-05
-3.3554987944706e-05
-1.8740344961515e-05
-2.94943240119016e-05
-3.17957809287203e-05
-6.0797629202971e-05
-6.04978071044442e-06
-2.74176703714483e-05
-3.42677182472967e-05
-2.90155292440741e-05
-3.09219438303058e-05
-2.88779304879853e-05
-2.58445563541833e-05
-3.73485326876854e-05
-2.89016787334946e-05
-3.84148186549955e-05
-4.79104444811993e-05
-5.58748367160037e-05
-5.24780703462722e-05
-5.22980064977918e-05
-6.02213830547866e-05
-4.43388201555596e-06
-4.29572786841647e-05
-3.84868944379589e-05
-3.50267861742962e-05
-3.58938898489047e-05
-7.26075078061544e-05
-3.02362760794519e-05
-4.33913498630584e-05
-2.06266921628475e-05
-6.60907080694927e-05
-2.58532632680673e-05
-2.12867182414566e-05
-2.68955635347105e-05
2.44905867125292e-05
-5.95998687654442e-05
-3.53383643451811e-05
-5.6594916447417e-05
-1.01052361532305e-05
1.56238292407257e-06
-2.8201191440341e-05
-4.03671499449517e-05
-2.00386477765224e-05
-4.13700134711343e-05
-2.64642667366964e-05
-5.69523440924063e-05
-2.16443758796026e-05
-5.22499809415384e-05
-4.33333519366739e-05
-2.27290947981522e-05
-2.45739988837316e-06
9.12602833640858e-06
-2.17657702522915e-05
-4.71996851195965e-05
-4.93467137004729e-05
-1.20004899569918e-05
-5.81080723510871e-05
-9.36590274052831e-06
-6.24502585805048e-05
-2.79796466712232e-05
-2.41902194251882e-05
-3.20390907428195e-06
2.35891916460838e-05
-2.88086632458597e-05
-2.11968397297177e-05
-1.21176404526067e-05
-3.25915471574846e-05
-2.53659544995896e-05
-5.42166264387229e-05
-1.26751344252435e-05
-1.82393970394067e-05
-2.78028324368184e-05
-4.24158679297929e-05
-3.08305817187331e-05
-2.5808106573052e-05
-2.93892160132896e-05
-1.46041404697995e-05
-2.58789303553311e-05
-4.39605229188311e-05
-2.6001126011109e-05
-2.88725719874561e-05
-2.50181310726161e-05
-3.15990622696271e-05
1.09090524812216e-06
-5.37388702315809e-05
-3.18815274051029e-05
-5.24499277688213e-05
-3.17670238892535e-05
-4.18035315958881e-05
-1.57330363526599e-05
-4.5900581002385e-05
-3.52127613116219e-05
-2.04123958927186e-05
-4.06646848549949e-05
-2.86358879425106e-05
-3.7782454153205e-05
-2.92882255572531e-05
-3.36108811671704e-05
-1.91566928505294e-05
-1.85072115544625e-05
-1.64661531476174e-05
-1.13881884572199e-05
-1.77989222617228e-05
-1.03246976517863e-05
-2.15166498722988e-05
-5.46375679399944e-05
-4.83538981074059e-06
-2.33812500508693e-05
-5.511815539076e-05
-3.01206718210305e-05
-3.00372769112232e-05
-2.4354737847928e-05
-4.6178884191535e-05
-1.68177285979523e-05
-3.09216629665133e-05
-2.34381454744207e-05
-3.97180792575575e-05
-3.93303704115167e-05
-3.30121148598065e-05
-2.70414375740276e-05
-1.29446250006289e-05
-1.73490694617713e-05
-7.13104453232306e-05
1.00003433020159e-06
-1.86570336258625e-05
-2.83992525311035e-05
-1.5504369603307e-05
-2.98762038692372e-05
-3.16091074732174e-05
-2.08395995142214e-05
-4.08503063902561e-05
-1.63639207218216e-05
-4.77182760773111e-05
-3.27905822511109e-05
-5.64880951814045e-05
-1.39068255576686e-05
-2.1952210320252e-05
-4.49035510753555e-05
-1.08937204763598e-05
-2.29913674321825e-06
-3.53945799167183e-05
-2.8922602124943e-05
-3.41384764252757e-05
-4.47379775325325e-05
-4.98346208453576e-05
-1.14969359043954e-05
-1.38154935185679e-05
-2.84698884157609e-05
-4.17612506148412e-05
-2.94026639497004e-05
-2.76670779900459e-05
-2.94792410626903e-05
-2.09496372966705e-05
-2.35575992363075e-05
-3.59055363111357e-05
-1.30117077004443e-05
-4.3891413839592e-05
-5.50307893937763e-05
-5.03704817492707e-05
-1.68211619400246e-05
-2.88459871458997e-05
-6.87014198222837e-05
-5.71376087816639e-05
-2.08541590679651e-05
-4.07137863463395e-05
-2.39637591152055e-05
-4.76049936634908e-05
-7.09256374550782e-05
-1.90347250450461e-05
-5.22407157011026e-05
-2.00702419622408e-05
-1.60586501648232e-05
-3.29641374283462e-05
-6.03783669810571e-06
-4.1684770638134e-05
-5.39733831243991e-05
-1.95374023090173e-05
-5.64350143898582e-05
-3.81253730861539e-05
-2.07773083317671e-05
-9.34825281459079e-06
-1.95353993450683e-05
1.06656843040597e-05
2.28053767441711e-06
-2.64352925333925e-05
-5.19443460785399e-05
-4.46393605183553e-05
-8.30509836198855e-06
-2.90811798667428e-05
-5.72034535263787e-05
-4.74413811918494e-05
-8.57037080705882e-06
-2.79619755128925e-06
-2.61643280235928e-05
-4.1930749882577e-05
-7.81453796995911e-05
-5.05586270412597e-06
-2.14656979870666e-05
-1.52771837090944e-05
-6.11127713517759e-05
-2.29472396723592e-05
-3.62190714414765e-05
-4.59630560722804e-05
-2.44760322327085e-05
-3.56285108773236e-05
-4.90509587482696e-05
-3.01383534405257e-05
-5.93481113623468e-05
-1.1262979129829e-05
-4.49466639783936e-05
-4.74409764968667e-05
-3.96858292115568e-05
-2.13714399003508e-05
-5.3887755834774e-05
-3.56371368000804e-05
-3.17243714574266e-05
-4.71156841336982e-05
-2.11495556636465e-05
-3.44749623909969e-05
-2.55266654242375e-05
-3.96577666367711e-05
-4.01719147327282e-05
-1.17675473175123e-05
-2.62176837003906e-05
-4.17890149861176e-05
-3.23527976069963e-05
-2.23680573576687e-05
-2.98733326891285e-05
-5.30759205613383e-05
-4.55187145889031e-05
-2.12256420460008e-05
-2.32528231792772e-05
-3.60218557656621e-05
-4.00478393119972e-07
-5.06481300120775e-06
-4.31414034991918e-05
-3.3805092756179e-05
-4.48375689877926e-05
-1.33312561059901e-05
-5.49000117651625e-05
-2.26901750150654e-05
-3.89527852678271e-05
-5.49913481682979e-05
-2.34758559599222e-05
-2.06702661773992e-05
-5.12802270936392e-05
-8.9839410899934e-06
-4.4605058312469e-05
-2.4486301185264e-05
-2.91452253957378e-05
-1.50810638056735e-05
-2.23312151810714e-05
-4.06125971893949e-05
-5.01452236381443e-05
-6.77221517985335e-05
-2.25661536919878e-05
-1.40291038162994e-05
-2.05916470446895e-05
-6.1397897935483e-05
-2.41391376187001e-05
-2.81025502759316e-05
-5.43403601515948e-05
-4.48529457722511e-05
-1.90661521893829e-05
-4.40838545538745e-05
-2.88158803153617e-05
-2.52410943186332e-05
-3.75296370727088e-05
-3.19143145897047e-05
-3.14458863001996e-05
-1.93560760193226e-05
-3.52567748072003e-05
-2.66916187293241e-06
-4.22616341247624e-05
-2.3052543355275e-05
-2.1716124348706e-05
-3.72691748535623e-05
-8.69419866764627e-06
-2.88624522554012e-05
-2.3434517673948e-05
-3.49904862671847e-05
-3.17472345425948e-05
-3.56870074640866e-05
-4.36446945080292e-05
-4.54872573807582e-05
-2.62204902142815e-05
-4.57700977677028e-05
-2.43602478599826e-05
-4.1897646850359e-05
-4.54744772798145e-05
-3.91196665206257e-05
-2.15459243185673e-05
5.1014504149808e-06
-4.10978222122716e-05
-2.57828487761108e-05
-2.14843620806005e-05
-1.50502827674791e-05
-5.46581860112024e-05
-3.79124064260014e-05
-3.9802351305044e-05
-4.34325690716906e-05
-3.49524412639345e-05
-5.9988114794e-05
-1.91297089224682e-05
-1.2294384986848e-05
-3.80087034051787e-05
-4.69056689066457e-05
-1.05302658581722e-05
-4.28839737785376e-05
-4.09700592785959e-05
-1.20014793436745e-05
-3.08303813967324e-05
-3.57907163957851e-05
-3.33717226660937e-05
-5.42641157805923e-05
-4.63013743883926e-05
-3.38715259715071e-05
-3.19997673772532e-05
-2.86567241167906e-05
-4.8522213444387e-05
-3.02296454645505e-05
-1.4952914440881e-05
-2.22078334819568e-05
-5.14205055097515e-05
-3.54309509777569e-05
-2.93750191141173e-05
-3.9827947577437e-05
-4.1312324561943e-06
8.63493699897271e-06
-5.77730274010921e-05
-4.18499945890905e-05
-2.30325840678892e-05
-2.8021009337706e-05
-4.03389386926299e-05
-3.32176542764453e-05
-4.60919058282336e-05
-6.15980563923303e-06
-3.25092225508898e-05
-3.77534004366641e-05
-3.27672030089646e-05
-5.98123334780059e-05
-3.60679046450191e-05
-3.60414857552236e-05
-2.79238976727761e-05
2.81766174009096e-06
-2.93869836969585e-05
-6.3060837831107e-05
-5.17946379882838e-05
-1.14856958007092e-05
-4.07214178117169e-05
-4.93465462747544e-05
-2.27603953662543e-05
-2.53693899084561e-05
-5.04812353621603e-05
-4.56666352216731e-05
-4.78459344137741e-05
-4.90360698143631e-05
-2.86086434265525e-05
-1.65348447581607e-05
-7.08022933312196e-05
-2.45693157889611e-05
-6.13020114901177e-06
-4.9092864262927e-05
-3.63744552157213e-05
-4.14855914324974e-05
-3.83459578287276e-05
-5.8403098843663e-06
-2.58449452964912e-05
-1.04356429469895e-05
-1.62377962714553e-05
1.78274486199749e-05
-2.02933956547691e-05
-4.4131648153411e-05
-3.02234668653062e-05
-5.57609999881966e-05
-2.12235040489157e-05
-6.5507536108857e-05
-2.29239290302504e-05
-7.41738940566051e-06
-1.00628942728354e-05
-3.83771675106959e-05
-4.99301864797246e-05
-2.27053908956248e-05
-5.72009536999221e-05
-1.88625815350339e-05
-3.28664648252247e-05
-3.08828368709293e-06
-3.26264580603764e-05
-1.17532991196653e-05
-4.49549239053255e-06
-3.55578998268834e-05
-2.70147672581359e-05
-2.03432342771151e-05
-2.13259961046324e-05
-3.23464129405925e-05
-1.95266072000686e-05
-2.96921821663284e-05
-4.13133314704518e-05
-4.26838663088389e-05
2.77550080995308e-05
-3.7177155281392e-05
-4.28644209799274e-05
-3.39784438676129e-05
-1.58801046887639e-05
-3.38757260185862e-05
-2.05312309819914e-05
-5.73431027867682e-05
-8.33747035730522e-06
-4.88379473389058e-05
-2.09648338326347e-05
-1.71385982720438e-05
-1.02249749061512e-05
-3.79375760478136e-05
-1.33398165084647e-06
-3.22263024204143e-05
-2.75189504446767e-05
-5.52236239249323e-05
-2.18846041372504e-05
-6.73621265508346e-06
-4.26170356504736e-05
-6.89257700722828e-07
-4.28379279497317e-05
-3.61009042837949e-05
-5.01889641294399e-05
-5.58498683788467e-05
-1.46721889043142e-05
-2.72979015468209e-05
-1.8662522941143e-05
-1.57270858252031e-05
7.89120549129408e-06
5.74700736574744e-06
-1.87411424642929e-05
-4.4412856750458e-05
-2.32424396731138e-05
4.06226386860639e-06
-4.11887419457807e-05
-3.40279058453019e-05
-3.10740098536702e-05
-1.57730054394011e-05
-7.50813327682511e-07
-2.75928347879141e-05
-4.03570525312527e-05
-1.24805576413314e-05
-1.7344371844313e-05
-2.45659445885474e-05
-1.79482488784082e-05
-2.74747952294557e-05
-3.82182153763326e-05
-2.84397572786777e-05
-3.04169056871076e-05
-3.1639673132838e-05
-3.91596350279784e-05
-1.33567719947123e-05
-4.05396303888278e-05
-1.81520511372422e-05
2.13434050845291e-05
-5.81207311404076e-05
-1.5462770159187e-05
-3.31543861586853e-05
-1.79259892835248e-05
-2.45158697227815e-05
-4.3326096979433e-05
-1.43948806362652e-05
-4.75107644298071e-05
1.30418338606363e-06
-2.7252844353113e-05
-3.35100919656727e-05
-2.93842139431457e-05
-1.56302181945533e-05
-2.97565421938561e-05
-4.52587694199038e-05
-1.99727789344879e-05
-4.84539371634068e-06
-1.96995608205616e-05
-2.10664104123036e-07
-2.20956131918563e-05
-6.84819809002423e-05
-6.73192709063461e-05
-2.17075616664794e-05
-1.28376768911187e-05
-1.2790064574934e-05
-3.18744116779602e-05
-1.60177196024121e-05
-2.56848600005796e-05
-1.27565886166751e-05
-9.5178656697997e-06
-3.13688875812841e-05
-4.13752845121116e-05
-5.854303891188e-05
-2.61765485942361e-05
-6.10333442046481e-06
-4.13831694829925e-05
-5.36053313053197e-05
-3.53371345124703e-05
-3.95525521326126e-05
2.471001881962e-05
-1.88068079372548e-05
-3.21020875928345e-05
-4.36405425251193e-05
-2.66194613117965e-05
-2.57078152747903e-05
-3.30799607017733e-05
-2.95865184507077e-05
-1.64351103767914e-05
-3.69488189999681e-05
-2.91538344796421e-05
-4.74389802341595e-05
-2.87144538897753e-05
-5.08441077307865e-05
-2.20029329004182e-05
-3.59153277756667e-06
-1.82752904710115e-05
-3.0138469954725e-05
-4.04274146488818e-05
-2.14960380919957e-05
-4.32936810031168e-05
-4.29709511575605e-05
-4.23062994391439e-05
-4.64092079394694e-05
1.44998278974122e-06
-3.44823201628215e-05
-2.66500849237806e-05
-1.55389969049358e-05
-5.58857655421171e-05
-3.01649730990213e-05
-1.68272153285405e-05
-3.25442302841088e-05
-1.68207757684651e-05
-4.56053298169571e-05
-6.04235830260816e-05
-2.82795003139087e-05
-2.43092636566661e-05
-3.23606773618954e-05
-3.05145810153666e-05
-4.0170178439125e-05
-2.96276402722038e-05
-4.03490052369558e-05
-4.89256255892645e-05
-2.90474969450003e-05
-2.01421806246288e-05
-1.67585048083136e-05
-1.41683016122447e-05
-5.76568609416152e-05
-3.57917502977145e-05
-7.64269265917534e-06
-2.02180607354399e-05
-3.61009545249005e-05
-4.59950448305465e-05
-3.76244769545353e-05
-3.86744837088697e-07
-5.35963213621821e-06
-1.90690141310274e-05
-2.6439491417098e-05
-1.6009867803222e-05
-4.84067446607654e-05
-1.96838602425831e-05
-2.15600232848719e-05
-3.17212779660074e-05
-3.75101226227161e-05
-2.69766201966642e-05
-4.52811387453545e-05
-2.99855195459115e-05
-1.33579821707068e-05
7.39712736587333e-06
-2.55899240007239e-05
-2.88332087319565e-05
-3.15753344386413e-05
-2.69576530413186e-05
-1.3360140364282e-05
-3.01235597656713e-05
-3.07495762538179e-05
-4.68854805776681e-05
-1.47566092593128e-05
-3.20532484082791e-05
-2.63384399144754e-05
-4.03016073274802e-05
-6.3130007758327e-05
-2.08883660947815e-05
-1.89263358199767e-05
-2.44876862794976e-05
-3.08591534124934e-05
-2.91840359442588e-05
-4.68301638638538e-05
-6.14668531341302e-06
-3.38956673861636e-05
-4.999498444672e-05
-2.26253321139995e-05
-2.62694753207318e-05
-3.05340078780089e-05
-4.54853199843519e-05
-3.02784523407777e-05
-3.23527524627847e-05
-1.62045807693228e-05
-9.72229757294884e-06
-6.3703592200287e-05
-2.4389610251151e-05
-2.84118857574299e-05
-1.1167490664616e-05
-3.4768670721388e-05
-4.98063029830179e-05
-1.37977306193015e-05
-3.10300484676951e-05
-4.20214617462295e-05
-4.90531244915539e-05
-4.04307284491019e-05
-9.18612353422462e-06
-2.09920091566407e-05
-2.99978512761404e-05
-1.28291372378448e-05
2.90772550514351e-06
-5.86192257512692e-05
-2.64017543790583e-05
-2.67671411417825e-05
-4.05183327980821e-05
-4.66446821273043e-05
-3.75389414543329e-05
-1.45796565500832e-05
-8.9355557720286e-06
-4.14383666350319e-05
-7.00485958650554e-05
-2.67711367135532e-05
1.3064748440794e-05
-3.22840650907575e-05
-5.15516693417989e-05
-3.96649635826517e-05
9.40337638592234e-06
-5.29717597536543e-05
-3.43268768984034e-05
-2.63716448706101e-05
-5.47820133095542e-06
-3.14370783366307e-05
-2.31261359376239e-05
-5.08368816135801e-05
-5.39597477284949e-05
-2.21172563976836e-05
-2.89826985159134e-05
-2.33221769402289e-05
-4.35177126713585e-05
-3.47691899769896e-05
7.37943081600195e-06
-1.3620412947139e-05
-5.78551019284408e-05
-1.88235963895784e-05
-1.724928446236e-05
-3.78951200419265e-05
-1.48957071897591e-05
-4.19948022563276e-05
-2.16347339139032e-05
-3.12158243441433e-05
-3.40136962749348e-05
-2.82357870091818e-05
-3.13149060858102e-05
-2.58022982842688e-05
-7.31002581602718e-05
-5.69273562704304e-05
-4.31520096174354e-05
-3.39392751551699e-05
-4.09109602191318e-05
-2.76169830006578e-05
-5.09043386826795e-05
-3.87510194258989e-05
-5.11577924512255e-05
1.31530140982216e-05
-1.77528142638493e-05
-3.12628413424853e-05
-3.00434978261704e-05
-4.88535286664453e-05
-3.951738211384e-05
-1.67998630781477e-05
-6.39470806822794e-05
-2.85032886198116e-05
-5.95956676464791e-05
-2.40764689873594e-05
-4.20642321665304e-05
-4.67245752038789e-05
-4.14822170832107e-05
-2.51475209353921e-05
-5.09624335023845e-05
-3.36389837013915e-05
-3.83094321971598e-05
-2.47496602330456e-05
2.22470294445157e-06
-9.18184760616052e-06
-7.22090016036325e-05
-3.37879632959606e-05
-2.57728284418034e-05
7.01950807298235e-06
-3.54947872257489e-05
-4.9515757233665e-05
-5.61405210289837e-05
-2.73538819259218e-05
-5.1403641532908e-05
-3.11121972874188e-05
-2.68614941517266e-05
-3.26208250828271e-05
-2.99638994530513e-05
-3.0261791909589e-05
-1.41684538874047e-05
9.62505563778128e-06
8.65034149900066e-06
-3.42828161342424e-05
-2.26416147356107e-05
-2.72547104785324e-05
-1.65210321283941e-05
-4.55837484854209e-05
-3.39182103833654e-05
-7.11753924235882e-05
-2.47927221173312e-05
-2.37525379781003e-05
-1.96342505595258e-05
-2.90137296623812e-05
-3.31721072856211e-05
-5.22395971028252e-05
-3.20577806161581e-05
-3.55789077000491e-05
-3.87874369054724e-05
-2.74431503674858e-05
-7.54343267102248e-06
-2.07952381034283e-05
-1.51399834249944e-05
-3.23987590554124e-05
-3.70918796724636e-05
-5.96502863745828e-05
-1.32168924885827e-05
-2.50697295685935e-05
-2.88866694649128e-05
-3.63708105237471e-05
-3.05497610120215e-05
-3.82190556577541e-05
-2.90420824848281e-05
-1.91737817048763e-05
-4.7775425277313e-05
-4.75618435567648e-05
-4.63170808191992e-05
-3.11901137872151e-05
-3.33117506926905e-05
-5.14963313542187e-05
-2.57902645973425e-05
-1.09887005324604e-05
-3.03676673194322e-05
-4.31581543608379e-05
-3.67935295002099e-05
-9.84744844490268e-06
-4.91931107649745e-05
-1.57244086270711e-05
-6.75713217996276e-05
-1.52642819599284e-05
1.70285384303292e-05
-1.91305759661239e-05
-3.27870104064642e-05
-6.88599491637876e-05
-4.09929348488469e-06
-2.87767840953466e-05
-1.83123347397693e-05
7.69404683031735e-06
-1.3636945724127e-05
-3.76469667518554e-05
-1.62157511815699e-05
-3.07270686142745e-05
-6.98859825467338e-05
-1.64190923799393e-05
-1.56706083925418e-05
-2.60083381666001e-05
-4.49272918878187e-05
-4.89220472443656e-05
-3.14060570196739e-05
-2.6630384927226e-05
-1.53913278036941e-05
-3.86543466564105e-06
-6.02329922489466e-05
-2.13581019454064e-05
-2.14602380484413e-05
-2.7469428238281e-05
-4.2282793451051e-05
-3.18740562767716e-05
-2.58377446898524e-05
-2.73051832316228e-05
-2.13105467767547e-05
-4.28139330412002e-05
-5.24182167444964e-05
-4.40626169665544e-05
-4.53446274463057e-05
-3.61469528743444e-05
-4.64565221405449e-05
-3.82546000548633e-05
-2.07447397278675e-05
-4.73461511718663e-05
-1.98106336528859e-05
-1.24766925377322e-05
-1.29792287537085e-05
-4.84629865351157e-06
-8.08658164634887e-05
-1.8772402564089e-05
-3.89796858868877e-05
-4.48840588949276e-05
-3.02898077169302e-05
-2.72289261228543e-05
-7.18458259869979e-05
-8.48516496867429e-06
-1.36194962929838e-05
-4.38441286711324e-05
-4.23080112081777e-05
-3.64440990524316e-05
-1.578200529372e-05
-4.3742674163118e-05
-2.45490811318419e-05
-4.68687069601817e-05
-2.16334477072556e-05
-2.32538071164989e-05
-9.32212602526289e-07
-2.45352457674938e-05
-4.24757560946646e-05
-2.70883109067525e-05
-4.47187495156246e-06
-3.28022130411342e-05
-2.66775254978364e-05
-3.64925822048156e-05
-2.48836304024429e-05
-1.4941489204664e-05
-2.48138118534923e-05
-1.02080802004316e-06
-7.1064928837014e-05
-2.75381645814677e-05
-1.82236698016824e-05
-3.02037031688922e-06
-1.30137956954211e-05
-4.69117106711757e-05
-4.1351294553104e-05
-5.26184961691408e-05
-1.18088184750923e-05
-5.71242010786488e-05
-2.86193799292961e-05
-3.90451596797768e-05
-1.58697783378337e-05
-2.09054648516641e-05
-9.54818145892431e-06
-1.62252093055017e-05
-2.78596907894076e-05
-4.71425883690035e-05
-2.60005799735249e-05
-1.4727229425304e-05
-4.84223485153001e-05
2.72016641422282e-06
-1.67613131147978e-05
8.00168384059852e-06
-1.14305828813502e-05
-6.35133724844216e-05
-3.42752837754561e-05
-3.52938876329059e-05
1.26876655103577e-06
-6.57209275587832e-05
-2.21684705899326e-05
6.80229931803589e-06
-3.41095965022003e-05
-8.46275862312027e-06
-3.70796484640118e-05
-2.80873381814512e-05
-3.06290145808649e-05
-3.47700969749832e-05
-3.61458986435218e-05
2.1580131009067e-06
-4.43654727776333e-05
-4.56355459627726e-05
-3.37575855440817e-05
-3.30089442087411e-05
-8.63001701512648e-05
-1.82570751983708e-05
-1.80379616994761e-05
-4.25848894001942e-05
-3.0712997839547e-05
-3.47257069870914e-05
-4.7898441251719e-05
-2.77102844947255e-05
-2.4379331117294e-05
-2.38951406188054e-05
-1.44139362352899e-05
-3.56576958543538e-05
-4.36722774710738e-05
-5.25235290197751e-05
-1.2403937229645e-05
-1.70483429357109e-05
-2.54795916186821e-05
-3.70805593144317e-05
-3.32227133750574e-05
-3.40322875431481e-05
-4.15795373544777e-05
-2.00930933607009e-05
-5.35739293620646e-05
-3.69264682308817e-05
-2.56144331122224e-05
-4.70272581255317e-05
-4.41573099716142e-05
-3.28539390501183e-05
-2.10978301463615e-05
-3.15255318076613e-05
-4.55819278500374e-05
-3.37951041564994e-05
-4.59300573622708e-05
-7.66931269714698e-06
-2.01610968101609e-05
-3.22698717208411e-05
-1.41882640130452e-05
-1.80023143767387e-05
-8.12769239008701e-06
-3.05688858430048e-05
-2.62862546928581e-05
-3.51553636378585e-05
-4.20886445457818e-06
-3.80901953938955e-05
-3.09432561041854e-05
-1.57320871180169e-05
-1.0375499488143e-05
-1.39907452419856e-05
-1.33221205587845e-05
1.84839365926648e-07
-3.79306090462389e-05
-2.8415043812002e-05
-2.20450183926119e-05
-3.06008226538627e-05
-1.80638788820867e-05
-2.08071413158063e-05
-2.99146772390104e-05
-2.59454404183804e-05
-3.57123348197623e-05
-2.75930841905796e-05
-1.19217202446492e-05
-3.46530378161741e-05
-2.63752769642345e-05
-3.90555377768074e-05
-5.51668814710506e-05
-1.28971456597207e-05
-3.13148815022364e-05
-3.49602840572988e-05
-3.09000154697616e-05
-2.77482985907764e-05
-3.35537144637037e-05
-4.55658027791716e-05
-3.76357079489164e-05
-4.49479883349959e-05
2.05390780479002e-05
-3.71765571059005e-05
-4.42148038746571e-05
-3.14792717499979e-05
-3.76174672628565e-05
-9.85226227333123e-06
-4.63614498901147e-05
-4.48852574825698e-05
5.21423851453669e-06
-4.23598509121862e-05
-4.17237182116311e-05
-1.59316487464012e-05
-3.70342658485734e-05
-6.63095280302618e-05
-1.53763971239611e-05
-5.67704560778803e-05
-4.42856504837539e-05
-5.04172841094127e-05
-8.87863976682115e-06
-3.67518315573301e-05
-2.99843068413418e-05
-2.65826517782342e-05
-3.25444271053415e-05
2.69404184481737e-06
-5.41492985441168e-06
-3.69478447470533e-05
-1.2981476011326e-05
-5.847358235292e-05
-1.31409956302002e-05
-1.77532620050256e-05
-2.62702249208854e-05
-2.17569353935333e-05
-4.04000435815358e-05
-2.29488289181021e-05
-3.74430423559678e-05
-2.06374447931132e-05
-3.34887901905706e-05
-4.35615542856941e-05
-3.95019186978503e-05
-4.2229512018111e-05
-4.44728398095747e-05
-5.98001050782852e-05
-8.40774485062642e-06
-2.73072535095537e-05
-4.02216990188713e-05
-2.06741401865751e-05
-3.6814731374429e-05
-2.1292512657393e-05
-4.39394932961601e-05
-4.86665684578165e-05
-4.53655607131937e-05
-2.38072441597072e-05
-1.65413611081356e-05
-4.41669485395427e-05
-4.44429553856832e-05
-1.57020002893472e-05
-4.49045830742674e-05
-1.09935528468846e-05
-3.41765118331517e-05
-3.09643804180154e-05
-4.73313525615212e-05
-2.29780845214877e-05
-2.32111416702338e-05
-3.3305199092654e-05
-2.5134123170227e-05
-3.90031202125117e-05
-5.98659150759256e-05
-1.86501081453459e-06
-2.6998352378112e-05
-6.03674674826136e-06
-2.2727422183189e-05
-2.82144798475113e-05
-2.79887731743776e-05
-2.63004556204202e-05
-1.41818750506985e-05
-4.12152503425121e-05
-4.60268363193332e-05
-3.10724007403708e-05
-3.83191406381691e-05
-4.19178773669866e-05
-3.44779022922524e-05
-4.68409888240315e-05
-3.90630080874223e-05
-4.96587055369494e-05
-4.12557802667233e-05
-3.3526734200252e-05
-5.82613316825732e-05
-3.0410476643828e-05
-9.50792814948672e-06
-3.75359976576204e-05
-1.87655275825678e-05
-2.33500492246616e-05
-4.64396595103644e-05
-2.18100294740719e-05
-3.13953998788227e-05
-3.05857278117054e-05
-2.04151212280931e-05
-2.41209939249343e-05
-3.05983854202103e-05
-1.79735174939422e-05
-1.5579154890515e-05
-4.29749472537671e-05
-4.87328466856115e-05
-4.00618438979485e-05
-6.42405845983795e-05
-4.99182278825004e-05
7.47665608793977e-06
-1.92253426047087e-05
-2.85949287795064e-05
-4.30691101832399e-05
-3.17177964522288e-05
-2.11306757018973e-05
-3.30712494498272e-05
-3.02754024824631e-05
-2.16065454864826e-05
-3.63362300484728e-05
-2.55452151271555e-05
-2.10434953539371e-05
-2.58708127351834e-05
-3.77728815604075e-05
-4.47889584839095e-05
-3.78234621264814e-05
-2.97418318161554e-05
-4.71405781159863e-05
-2.73340994872689e-05
-3.97867620454841e-05
-4.0249515604855e-05
-3.81279435777154e-05
-2.39521302428549e-05
-2.45784140317904e-05
-4.1105225278663e-05
-2.45300132448502e-06
-1.25967956794658e-05
-1.19279549942861e-05
-1.38446933436329e-05
-1.38170888276884e-05
-5.30282086412571e-06
-4.71564424594975e-05
-8.70784821095525e-06
-3.51997898997489e-05
-1.71511791281167e-05
-4.76747658050587e-05
-2.11697190797264e-05
-2.72325818672567e-05
-1.18393758049864e-05
-3.90839403964768e-05
-4.63135667464437e-05
-3.95861953753097e-05
-3.37312853950185e-05
-2.76275683041899e-05
-2.01786371348959e-05
-6.35174519012687e-06
1.5801764205825e-05
-1.97396111143936e-05
-1.65895923632661e-05
-5.58848154922586e-05
-2.97287465469454e-05
-2.95021492607249e-05
-3.72768229042653e-05
-7.13391294515031e-05
-5.49761860689601e-06
-3.79602064467813e-05
-4.16495726504904e-05
-2.94681630845712e-05
-7.04121626578338e-06
-2.13501099184537e-05
-3.38987224142273e-05
-2.6566637300095e-05
-2.89057682275628e-05
-3.7058319931295e-05
-4.43684421778576e-05
-4.50859692886715e-05
-4.41713161187317e-05
-2.59656717613918e-05
3.59363032345896e-06
-7.38047669416981e-06
-4.19249194637579e-05
-3.50417437555832e-05
-1.05320064773554e-05
-5.79799602941889e-05
-2.47453486249777e-05
-1.40333965088233e-05
-6.51405578123826e-06
-4.58980484368401e-05
-4.82641818190387e-05
-5.39035916294531e-05
-3.81595834807903e-05
-1.22311481687725e-05
-6.78817289326024e-06
-3.23310303812236e-05
-1.669025144179e-05
-4.61232523044913e-05
-3.87596600797839e-05
-2.80711178433224e-05
-3.75534313547559e-05
-3.00490871923371e-05
-3.62117192652974e-06
-4.34599678008707e-05
-2.10152071857716e-05
-1.81190387314307e-05
-4.92438694144993e-05
-5.26359679821346e-05
-4.3287771138205e-05
-1.15501117096069e-05
-3.39409868444913e-05
4.64611897870239e-06
-3.46006093543644e-05
-2.66754544904851e-05
-8.15194771600424e-06
-2.17723546591362e-05
-3.1125852179744e-05
-5.02130457096033e-05
-3.27476193254255e-05
-5.16625429686768e-05
-3.23517123221133e-05
-2.23728856960585e-05
-1.19580968983316e-05
-3.65300886709248e-05
-2.96533046949767e-05
-4.4693422316195e-05
-1.67976473370887e-05
-3.98790261501884e-05
-2.43633269984085e-05
-3.67956136648033e-05
-9.05519253092105e-06
-4.47208945446858e-05
-3.01286082240873e-05
-2.4317144821086e-05
-5.11331830925044e-05
-3.9080562078574e-05
-5.57776671071997e-05
-2.72702423024282e-05
-1.52308840722237e-05
-6.01171053780642e-05
-3.2459060599444e-05
-1.99149589407309e-05
-9.49874812258057e-06
-2.44325449620581e-05
-2.16731275364479e-05
-5.87738850572765e-05
-1.44114764456268e-05
-2.76277318220395e-05
-2.48850445788982e-05
-1.09430536701706e-05
-3.08320288196222e-05
-3.46997310044952e-05
-8.85887928033996e-06
-3.4959763300385e-05
-5.66563000571763e-05
-3.01163674724672e-05
-2.39978735674716e-05
-1.76316465630738e-05
-2.58183891995659e-05
-1.07199068333613e-05
-3.29897630086933e-05
-2.86563935648044e-05
-3.18006990878681e-05
-3.19197537297061e-05
-3.85275286245154e-05
-1.18161859495565e-05
-2.84152007695863e-05
-2.92186251057859e-05
-5.17005875726422e-05
-2.68236188090564e-05
-1.53179707855539e-05
-3.36920451181874e-05
-3.15951980938197e-05
1.46275475178542e-05
-1.28415606454416e-05
-1.1777508807769e-05
-5.00482735439939e-05
-5.41777715584856e-05
-5.12174513849345e-05
-5.20150987077748e-05
-1.84184913968647e-05
-1.86535920258054e-05
-1.96613832930947e-05
-5.08714073611518e-05
-2.2710208623841e-05
-4.24436932382847e-05
-4.23000441599607e-05
-2.58795168409673e-05
-4.71373806475756e-05
1.19496918924445e-05
-2.64508717865121e-05
1.1360357371848e-05
-3.52018199695815e-05
-3.07716443344954e-05
-2.54244855386609e-05
-1.41883994620895e-05
-2.45553648694941e-05
-1.7787458718817e-05
-2.95820487210275e-05
-2.18576781194518e-05
-3.91118774624137e-05
-2.25765667068851e-05
-3.23420306464049e-05
-2.75475815731281e-05
-1.88220892319341e-05
-3.37709195104094e-05
1.41917700662597e-05
-3.03141917290864e-05
-4.15702374767577e-05
-1.80919829873797e-05
-3.33253636672851e-06
-3.06158219171617e-05
-2.43842528022109e-05
-2.15536875034408e-05
-2.57371273652826e-05
-2.57080907868633e-05
-6.78151438449699e-05
-4.64567351644907e-05
-9.75583089477037e-06
-3.55991035449973e-05
-5.32972154400239e-05
-1.99417905533417e-05
-2.57478922556573e-05
-5.31270156851153e-05
-1.33637087563965e-05
-3.61468386310142e-05
-5.10071168124485e-05
-4.50643088505125e-05
-4.74010157976881e-05
-2.97396362851502e-05
-2.45860465821546e-05
-3.56008207874838e-05
-2.32831388254205e-05
-3.64938311078111e-05
-3.92443650607576e-05
-1.05866909110937e-05
-4.25445812700639e-05
-3.58018334169978e-05
-2.32736792071037e-05
-3.03940792258251e-05
-5.29648984631499e-05
-2.38982719654144e-05
9.10580922682134e-07
-5.27644012106436e-05
-2.83291265005571e-05
-3.16594960058388e-05
-1.72055409460623e-05
-8.10102318584669e-06
-2.51013734545514e-05
-4.63345317834495e-05
-2.79748374076263e-05
-5.68431427197389e-05
-3.66622598436579e-05
-2.25503048737956e-05
-3.3725497528376e-05
-1.84554064933312e-05
-1.30923379930213e-05
-5.23773043822479e-05
-4.49215176357741e-05
-4.00586347463789e-05
-6.19603789671815e-05
-4.5615224383437e-05
-4.52312232085738e-05
2.4999876015884e-06
-3.84616920901117e-05
-6.99142539145059e-05
-4.16924737930703e-05
-2.73964182382024e-05
-2.17930066707521e-05
-2.80333330264428e-05
-2.72902412547317e-05
-6.16323897120748e-05
-7.38148252733191e-05
-9.69407143980403e-06
-2.72291667528207e-05
-1.43591617201483e-05
-2.61638922028815e-05
-4.02126180797381e-05
-3.3425552968188e-05
-3.45129404990844e-05
-2.09693350411206e-05
-5.4269747119748e-05
-3.4302448780465e-05
-4.61396500906478e-05
-2.94996198922999e-05
-2.12288712976878e-05
-2.75342021527465e-05
-6.93890208920889e-05
-2.5483029862833e-05
-2.5058278694116e-05
-2.20724650278757e-05
-3.00633304642272e-05
-3.45547104703173e-05
1.00624208255657e-05
-2.32955789665533e-05
-3.95669696487708e-05
-3.22188538881224e-05
-2.16644576993265e-05
-3.12336246058783e-05
1.24836151416465e-07
-3.89196578380202e-05
-2.46867716800542e-05
-1.93903447963591e-05
-5.54277991925e-05
-1.45438290639682e-05
3.17388093425744e-06
-1.93879300024206e-05
-6.33089470213614e-05
-5.26868651721255e-05
-1.31137702789542e-05
-1.8113624353858e-05
-1.64451156395995e-05
-6.16362470665422e-06
-4.15702808577285e-05
-3.57724045885199e-05
8.01386529636553e-06
-2.33141763291606e-05
-3.43519475449913e-05
-1.7361616555579e-05
-4.90211504757698e-05
-7.68675845023593e-06
-5.00287501062308e-05
-3.04353177005792e-05
-3.00899637686551e-05
-1.58621109267952e-06
-2.16710030007012e-05
-4.78429844972947e-05
-3.39034991496859e-05
-1.99171118376929e-05
-1.97578897692831e-05
5.18211790015952e-06
-4.86389578827221e-06
-2.21212500003192e-05
-4.54741613202713e-05
-2.9131598357358e-05
-4.63297784823136e-05
-3.09359115204365e-05
-1.26334279875518e-05
-2.25907790359851e-05
-1.52370617017505e-05
-4.15752721587395e-05
-3.409767949578e-05
-1.97084849975763e-05
-1.60739636524358e-05
-2.50583799866383e-05
-2.8993346010088e-05
-5.86197479761456e-05
-3.79911583072356e-05
-9.58234215316067e-06
-2.00286475257337e-05
-1.31565664226503e-05
-3.37808577467074e-05
-9.9642363916461e-06
-1.8753106353992e-05
-5.13351220288545e-05
-8.18552138614359e-05
-1.45906000109988e-05
-2.35224549428656e-05
-1.64860650289463e-05
2.22147059281092e-06
-6.84739120520276e-06
-7.47067895354331e-05
-3.93959178334864e-05
-5.6187681483876e-05
-4.10029889557212e-05
-2.54179524471464e-05
-4.14493111974053e-05
1.06417259767742e-06
-3.66931083245097e-05
-2.06330850641325e-05
-3.38712114330548e-06
-4.54525564594456e-05
-1.3208698829011e-05
-2.87372306459451e-05
-4.39602297452562e-05
-3.15266396093022e-05
-2.48902788769355e-05
-1.69808458766063e-05
2.52947344140243e-05
-4.58622310422486e-05
-4.20913459211296e-05
-4.38935301829424e-05
-8.73761569028475e-06
-4.52173900058611e-05
-3.47843633378803e-05
-2.70151437000103e-05
-6.64721872456783e-05
-2.98797899436781e-05
-5.89588755664185e-06
-5.82657987400471e-05
-8.80976808292028e-06
-3.21310339479208e-05
-4.50089765646841e-05
-1.94862780012555e-05
-7.27299649945585e-06
-8.08728290242799e-06
-4.56280430250885e-05
-3.78257205936865e-05
-3.09125564566156e-05
-1.49001969126632e-05
-4.36068602194846e-05
-4.32323908009292e-05
-1.92619706037056e-05
-3.74658577322937e-05
-2.79867888556557e-05
-2.40600555514746e-05
-2.57490111200867e-05
-2.78756257041179e-05
-1.9106329955632e-05
-2.4328865398342e-05
-4.18328407887228e-05
-3.54845852742324e-05
-3.97483466381765e-05
-4.45446898409731e-05
6.62321879600415e-07
-3.18440552364489e-05
-3.00686086172015e-05
-2.39300390212084e-05
-8.88972887092943e-06
-4.13459247738152e-05
-4.69985726178066e-05
-1.99460567602098e-05
-2.68757204554229e-06
-2.52896312478179e-05
-4.43240122765052e-05
-6.42245890978609e-05
-3.00437152792807e-05
-5.14864366836857e-05
-3.95039276436857e-05
-3.24995999007851e-06
-6.39301984207366e-05
-3.44527488430408e-05
-5.7214640396383e-05
-3.20202327547878e-05
1.62174296633835e-05
-1.97102867449616e-05
-4.07171013262426e-05
-4.2040174795487e-05
-3.26965065018689e-05
-4.94963686052532e-05
-2.4355798158255e-05
-1.92565415532832e-05
-3.75148021118335e-05
-4.22952368089055e-05
-8.69746855763148e-07
-3.34226489587237e-05
1.32296450528668e-05
-2.90127739131515e-05
-2.82757985150358e-05
-3.69442004950249e-05
-4.67052424559999e-05
-3.9310158111776e-05
-2.7546108731346e-05
-2.13010112585417e-05
-8.12940782204462e-06
-1.99387679966168e-05
-4.01652363368102e-05
-8.46231707181614e-06
-1.41389552802618e-05
-1.61556548377212e-05
2.83070372471119e-06
-2.01164310237297e-05
-1.3235576947532e-05
-6.23464038916111e-05
1.64658106917168e-05
-2.10655809420624e-05
-2.46155351158863e-05
-2.22237948359564e-05
-6.14536118963253e-05
-2.03807348184517e-05
-1.06832311595947e-05
-5.14860267678347e-05
-4.55516721675775e-05
-3.37959384928495e-05
-2.2310288054649e-05
-2.6912122321071e-05
-3.93440958510733e-05
-2.35888702816273e-05
-1.24151747996105e-05
-2.4731999417014e-06
-4.01138734226106e-05
-4.61892825659599e-05
-5.35204048968181e-05
-3.82295397760229e-05
-2.3970896108262e-05
-3.34208135774133e-05
-5.58032389431744e-05
-3.21299426445067e-05
-1.98517480793214e-05
-1.71584059104341e-05
-4.35500456710193e-05
-8.29682906729609e-06
-6.17443693411669e-06
-3.94980137082701e-05
-5.43903062428549e-05
-7.75320711849036e-06
-1.06728058155438e-05
-1.74858965824709e-05
8.36403731874795e-06
-3.06081015499488e-05
-4.18162842806886e-05
-3.13019844727005e-05
-1.77377594335962e-05
-4.38730610044218e-05
-1.00955382223991e-05
-1.02781717166704e-05
-2.37226992696996e-05
-3.40531312800589e-05
-3.70612490673084e-05
-2.60936696752683e-06
-3.65817889112988e-05
-2.08195734233691e-05
-1.89940798845544e-05
-3.19432083802183e-05
-3.22616364953768e-05
-2.23388296526963e-05
-5.68701552894233e-05
-1.36466194025315e-05
-2.77537196060068e-05
-1.98524297965681e-05
-3.98218385387746e-06
-3.25677948482631e-05
-2.95463288238154e-05
-1.02918387464744e-05
-4.35021291009174e-05
-1.14823702274275e-05
-1.60710312287568e-05
-1.72019241380762e-05
-4.76832360878671e-05
-2.96625718215991e-05
-6.82737134210644e-05
1.66160801903784e-06
-1.76784042619255e-05
-2.14460171220983e-05
-1.21880411606432e-05
-3.77923027523161e-05
-5.39328815039866e-05
-2.93641876494322e-05
-5.00554404974058e-05
-1.78790893200392e-05
-6.84469010995408e-06
-2.6312059475752e-05
-2.2151154169286e-05
-1.86992301758224e-05
-4.21694633760412e-05
-1.33252803280173e-05
-1.4913650144988e-05
-2.96032717371383e-05
-2.33588120409889e-05
-1.1107691990768e-05
-4.52791566518665e-05
2.22509550276139e-05
-4.2692184517555e-05
-1.42731046304529e-05
-2.07574368857669e-05
-1.24873239103323e-05
1.26498309944393e-07
-6.24500497545549e-06
-3.43085840039241e-05
-3.84374221326641e-05
-2.34576614929924e-05
-1.279050018944e-05
-4.27897431170848e-06
-5.81858358067766e-05
-2.56864307994784e-05
-1.20047559492723e-05
-3.68752405259925e-05
-4.57854489497191e-05
-1.65994413968241e-05
-4.55444482872736e-05
-1.98811000179171e-05
-3.15963275953581e-05
-1.81926974006836e-06
-1.78458657230846e-06
-3.25899601331559e-05
-2.28743436673146e-05
-4.12195626379265e-05
-4.2120524404834e-05
-3.01367644084361e-05
-3.40112719579211e-05
-2.74997615845426e-05
-2.45139276693579e-05
1.62206204235312e-05
-5.28555720952492e-05
-2.63391883066446e-05
-3.04439582854609e-05
-9.13552586920643e-06
-3.01640503598017e-05
-3.77989469178082e-05
-1.76958443833081e-05
-3.05158725693345e-05
-4.75391683349661e-05
-1.04021876094098e-05
-1.50716658644119e-05
-1.96992511499999e-05
1.99062416162252e-06
-4.40198300350459e-05
-7.24972536678257e-05
-2.31629973455243e-05
-4.83496875609132e-05
-2.6697719925101e-05
-4.09437704673489e-05
-8.88987185430917e-07
-6.18281605419638e-05
-4.11463065809221e-05
-2.33200493373875e-05
-3.64046819513502e-05
-1.08521599268851e-05
-6.59949254917702e-06
-1.51576173882439e-05
-6.23478400189953e-06
-4.96127829019564e-05
-3.87541588770535e-05
-1.00989601838854e-05
-4.78699854273646e-05
-3.47769978418661e-05
-8.04508911993993e-06
-4.10227749862295e-05
-2.46910087635374e-05
-1.32530061845763e-05
-3.62220524306149e-05
-2.80093686096657e-05
-4.29270943013608e-05
-3.58221296056456e-05
4.91827464642125e-06
-2.66815650244662e-05
-1.75364290222597e-05
-2.57780137431419e-05
-1.21050768000812e-05
-3.65981100187473e-05
-5.1326104586659e-05
-8.26409416509141e-05
-3.20560214983406e-05
-1.7540098941618e-05
-1.48054312268813e-05
-1.24155052532055e-05
-3.17522377962523e-05
-1.18635708980052e-05
-4.26493905286253e-06
-5.66913479802558e-06
-2.91340085144979e-05
-4.0117291981195e-05
-2.57143594266291e-05
-2.72799039451661e-05
-3.56878594215346e-05
-4.60362063454071e-05
-4.5965365711114e-05
-3.03063319800273e-05
-3.08985032732663e-05
-3.65408912888582e-05
-2.55387796300021e-05
-4.48929884093137e-05
-4.13375770419021e-05
-4.36099590651623e-05
-2.94018070568549e-05
-4.60981179855375e-05
-1.78359813728861e-05
-4.81115010728946e-05
-4.52757180832914e-05
-5.08921222410525e-05
-2.60122039300179e-05
-3.86830757237903e-05
2.39135213243831e-05
-2.47582404415537e-05
-4.05750009496093e-05
-1.61191392774284e-05
-1.23910625666276e-05
-4.05760800567371e-05
-2.87792503298113e-05
-6.21046085666809e-06
-4.02364022608216e-05
-2.65420345459154e-05
-3.40002861182029e-05
-3.87198212494486e-05
-3.52711873397747e-05
-6.8367096178609e-05
-2.26300261125776e-05
-1.89377276850813e-05
-9.11258567147292e-06
2.50068501479421e-07
-2.39477618037127e-05
-3.46132643471558e-05
-1.7077930143213e-05
-7.57907979694724e-05
-2.7851824810298e-05
-6.70066994874029e-06
-4.32073931781589e-05
-6.24435430684726e-05
-3.98603016269596e-05
-4.56001985228247e-05
-2.47792385405739e-05
-4.1018654105802e-05
-2.90760458256105e-05
-1.64048075603162e-05
-1.36530573181284e-05
-1.75537226564496e-05
-1.6909010875439e-05
-3.12000179619165e-05
-1.59324689992348e-05
-1.44295750425132e-05
-2.92209079539439e-05
-1.54299317703678e-05
-1.58226985816766e-05
-3.76163890851008e-05
-3.25975219655785e-05
-4.54613336177438e-05
-4.38354969903988e-05
-9.85047180866458e-06
-3.17962126989332e-05
-2.46453360074473e-05
-3.09680594381647e-05
-1.53210271801541e-05
-4.52064705186668e-05
-2.63722518381009e-05
-2.33868182866611e-05
-5.1084903139503e-05
-4.97394100194799e-05
-4.1602940426194e-05
-2.87725553298211e-05
-3.56657395768876e-05
-3.02953822494516e-05
-3.52877491041712e-05
-4.91441906371126e-05
-3.26001193418602e-05
-2.62167741091021e-05
-3.06656486702809e-05
-3.15049030703705e-05
-5.20917181295181e-05
-1.13965280940442e-05
-2.49079756765579e-05
-5.33697243808938e-05
-4.20094000548437e-05
-2.76221188593077e-05
-3.66077456160262e-05
-3.36808532565276e-05
-1.66459005993066e-05
-1.8165818076912e-05
2.68560494003152e-06
-3.32067431755295e-05
-3.7210167682598e-05
-3.61290557302945e-05
-4.00783179681596e-05
-2.08220939239429e-05
-3.12626115541755e-05
-4.267333189694e-05
-1.58284743001827e-05
-4.50925364867125e-05
-6.73572911748969e-05
-2.79690433388219e-05
-2.97506824067419e-05
-1.07951994467645e-06
-8.8997966066922e-06
-2.39591739197978e-05
-4.79475468488744e-05
-1.58532403632173e-05
-2.26997292205646e-05
-2.63367882749983e-05
-4.07835428643128e-05
-2.7104598667199e-05
-3.77606399150207e-05
-1.12562165348578e-05
-1.01080099630523e-05
7.21544411119594e-07
-4.07791556400879e-05
-2.7462531997565e-05
-4.93080218754803e-05
-4.76799449366841e-05
-4.83375873997756e-05
-1.85907346584914e-05
-3.38293301612878e-05
-9.8307636090626e-06
-3.68088878101313e-05
-5.6746255550021e-05
-2.57274766027223e-05
-2.42954541868262e-05
-4.91229234715294e-05
-1.39866564111638e-05
-2.21048451127946e-05
-4.48219043525476e-05
-2.40241480049255e-05
-1.74644967643907e-05
-2.44529989263779e-05
-2.15421269673163e-05
-2.60643620436584e-05
-1.83302624416671e-05
-4.36838523832139e-05
-3.93997205446585e-05
-1.97655959483703e-05
-2.74823408186479e-05
-4.28399625328489e-05
-2.4361469315502e-05
-2.67966424619895e-05
-3.74182714562143e-05
-6.09408529468933e-05
-4.59178517318749e-05
-3.92066180441684e-05
-4.31498980104109e-05
-4.98679250643942e-05
-4.69274641027567e-05
-1.83761104851897e-05
-4.68480351264326e-05
-4.14389967015423e-05
-5.33577706767225e-05
8.95991929290788e-06
-2.7553326609918e-06
-2.30513007232017e-05
-2.70151804557418e-05
-2.65178478905722e-05
-5.41299131758034e-05
-2.32643094872506e-05
-1.76163792738957e-05
-5.57673270914828e-05
-5.4348690463916e-05
-1.51624680734668e-05
-4.97642228892586e-05
-5.12070995076333e-05
-5.22201978549269e-05
-2.61468263101819e-05
-2.24333458575554e-05
-1.12671389444643e-05
-3.84713729571356e-05
-1.37375525821709e-05
-1.95867242523437e-05
-1.09250298630642e-05
-1.01037552215961e-05
-1.76089303960067e-05
-5.98706203163149e-05
-4.05965597367277e-05
-5.70494392615835e-05
-1.57361414461087e-05
-2.8102841340721e-05
