# Supplementary material for: Research on computational propagation and identification of mine microseismic signals based on deep learning
Source: PLoS One. 2025 Oct 22;20(10):e0334641. doi: 10.1371/journal.pone.0334641 (PMC12543183; doi:10.1371/journal.pone.0334641)
Supplement: S8 Data — (ZIP) [file pone.0334641.s008.zip › 000100900002855.xlsx_0.txt_24.txt.txt]

-4.01764081198917e-05
-4.473233261694e-05
-2.85775077061083e-05
-2.50290931876275e-05
-2.90412919868051e-05
-4.14298007234715e-05
-8.81860155582356e-06
-1.36049067193102e-05
-4.68876140380434e-05
-5.70785750194944e-05
-1.79902784547664e-05
-3.05623403426795e-05
-6.36042824818392e-05
-2.32750794867917e-05
-2.2777722745551e-05
-3.12686632302005e-06
-3.41568457029534e-05
-1.77909739572537e-05
-7.37140982565804e-06
-3.40854358503652e-05
-7.879032940523e-07
-3.90001301207359e-05
-4.10913921716086e-06
-3.09562775780778e-05
-1.14407665732395e-05
-1.25571289681889e-05
-4.23439145698274e-05
-6.94322921629047e-05
-3.84959789716437e-05
-3.8247405626091e-05
-6.27924523324262e-05
-2.34713314134483e-05
-1.7996752734905e-05
-2.56697749736017e-05
-2.79040741270337e-05
-5.25403523386879e-05
-1.22731816589113e-05
-1.01487200349188e-08
-3.12899425431282e-05
-3.70594968084898e-05
-1.52009019858006e-05
-4.86234602867705e-05
-2.40166490198386e-05
-4.03059533411674e-05
-3.06841652704398e-05
-3.73826615493178e-05
-6.43909734341389e-05
-2.56348052858906e-05
-3.52187762676208e-05
-6.04983409744217e-05
-2.05432289227992e-05
-2.56227834365458e-05
-2.93886131283941e-05
-5.54277583485435e-05
-3.37034321312164e-05
-3.46323691943204e-05
-1.53081885933625e-06
-3.73468663976992e-05
-4.0347575592334e-05
-4.75653476808636e-05
-2.32502043221598e-05
-2.5271498556112e-05
-6.12020829924183e-06
-5.66222186408163e-05
-4.21773409969006e-05
-1.42628177076551e-05
-3.52678186666911e-05
-1.46577824420162e-05
-2.84546778981191e-05
-1.07477717033705e-05
-2.83106304635518e-05
-1.35044901878426e-05
-2.47885420833018e-05
-1.73440761090072e-05
-2.09289024691509e-05
-2.13323237665597e-05
-1.85051291628669e-05
-2.59785454573389e-05
-3.15444094030523e-05
-3.38773793305716e-05
-4.44828103615418e-05
-3.26409159632811e-05
-4.51207437976793e-05
-4.51300702294389e-05
-3.32004310382477e-05
-4.1101143628623e-05
-3.01631040308313e-05
-1.63610787188585e-05
-2.24235339157918e-05
-2.46071342140708e-05
-3.25244024441443e-05
-2.31812457914863e-05
-3.01661251765568e-05
-1.99077987011215e-05
-5.50234196419633e-05
-3.66840830313736e-05
-7.91366915660152e-06
-1.96264553300835e-05
-4.58938652402479e-05
-1.47065504954813e-05
-5.18984472631996e-05
7.85101902428539e-06
-4.01062236336293e-05
-3.46502341676197e-05
-3.51004647308327e-05
-4.26011338911755e-05
-2.78611688439308e-05
-4.10637670589914e-05
-5.52980000985096e-06
-5.41914345497371e-05
-4.78166071971429e-05
-3.70941794824561e-05
-1.71468442174159e-05
-1.54808592237437e-05
-2.22659828462956e-05
-3.59857963108765e-05
-4.93114726076836e-06
-8.44102286957763e-06
-4.51830802139164e-05
-1.98945737531415e-05
-3.58876458082075e-05
-3.69995241462277e-05
-1.86432022485921e-05
-4.10678767840632e-05
-1.40407935735437e-05
-3.97978163083746e-05
-3.41895671751023e-05
-4.15070416480685e-05
-3.1962607847954e-05
-7.93731098231606e-06
-6.19891093125121e-05
-7.63471253577e-06
-1.48163927878691e-05
-4.60190898967542e-05
-3.34179134692271e-05
-3.57010326232473e-05
-4.50151433984061e-05
-6.54956305036876e-05
-4.90072952417258e-05
-1.90770677631899e-05
-3.85856481382921e-05
-3.2441457095757e-05
-3.55609694822802e-05
-2.68108070704157e-05
-1.32846785688767e-05
-4.06482861783052e-05
-5.42280542272903e-05
-4.14265053358141e-05
-4.01592035445452e-05
-2.89292786420349e-05
-4.75601081429222e-05
-3.67624136984935e-05
-4.60615462087079e-05
-5.08497393436852e-05
-1.0578562762627e-06
-1.78403055906789e-05
-5.11319190197921e-05
-1.66664665051554e-05
-7.10613372150455e-05
-1.41400690064915e-05
2.46428188139831e-06
-3.89798538782228e-05
-4.85133890015077e-05
-3.63095510389588e-05
-2.24942453461439e-05
-2.09663476386644e-05
-2.28022369042467e-05
-2.3599485633848e-05
-2.74618043240026e-05
-2.87275001968783e-05
-3.11306906582141e-05
-1.83369238277238e-05
-3.6978213086765e-05
-3.18398229146626e-05
-2.27845067479197e-05
-4.40663818193351e-05
-2.61984051421399e-05
-3.2630144925615e-05
-2.67293241388557e-05
-4.98875339739559e-05
-2.02561238687237e-05
-5.08677660602132e-05
-6.24399699276227e-05
-4.16731701444187e-05
-4.60993997294095e-05
-2.38683563672055e-05
-4.03366378118048e-05
-2.86180411745294e-05
-1.94246918780622e-05
-3.90606097258212e-05
-4.165815044811e-05
-5.51881745545763e-05
-1.90911366935694e-05
-7.30304411658609e-05
-6.43710007463101e-06
-2.21858927770714e-05
-4.61610049619018e-05
-3.94319998430216e-05
-1.2906462931929e-05
-3.17957648099284e-05
1.73003642470517e-05
-3.67574712738342e-05
-3.22384360032446e-05
-3.61824012066944e-05
-2.28141236812561e-05
-1.64636579690081e-05
-3.3115592839553e-05
-6.347160285322e-05
-3.19415788829602e-05
-3.87433578687441e-05
-3.33981234107731e-05
-2.15374082557185e-05
-3.32400935766818e-05
-1.80870530318699e-05
-1.54987772002037e-05
-4.2957909705919e-05
-2.83724312818359e-05
-3.89696194979506e-05
-2.5293276716108e-05
-2.19568467951552e-05
-9.54358511166631e-06
-2.32445777916151e-06
-3.29056727970953e-05
-2.62311388006817e-05
-9.14473240442606e-06
-3.68310651745827e-05
-3.78695373433746e-06
-4.36714644294682e-05
-2.48779273193949e-05
-1.79236974433343e-05
-2.95680916174971e-05
-4.58196759146245e-05
-3.25273582889236e-05
-2.57286479188267e-05
-1.99831668911479e-05
-2.65486741493377e-05
-1.16775625854906e-05
-3.72398981591809e-05
-3.98382345618308e-05
-5.77302427884013e-05
-1.60380744492642e-05
-4.28905050665029e-05
-5.38017731946527e-05
1.31575642736221e-05
-2.46958328990373e-05
-2.14589389759196e-05
-1.66550006712758e-05
-4.46057932504572e-05
-2.11863018403303e-05
-7.49993297992483e-06
-4.95918838239233e-05
-5.17346412502303e-05
-1.83338943740887e-05
-2.84675355881242e-05
-3.90095513645674e-05
-6.68452879502233e-06
-2.95681234329148e-05
-2.69899229829834e-05
-2.50610760829516e-06
-1.89697863291239e-05
-1.33677021421459e-05
-1.01380502018792e-05
-5.05600210548447e-05
-5.71342381377329e-05
-3.40761938261281e-05
-5.60366977219979e-05
-3.53013904391367e-05
-4.78192676620599e-05
-5.19014021990801e-05
-3.53719453588959e-05
-7.45939927067282e-06
-3.5505310879096e-05
-4.05211591196175e-05
-1.40578117111648e-05
-2.73120220472096e-05
-2.35990678540942e-05
-5.27395493198806e-06
-3.82992306324069e-06
-4.15867277056755e-05
-4.13617594425645e-05
-5.54643644057611e-05
-3.08831526039853e-05
-9.126836636637e-06
-4.01800316840791e-05
-3.31689001875899e-05
-3.83777065492521e-05
-3.37960994255537e-05
-5.75191720652719e-05
-3.14502316571031e-05
-5.65196048081081e-05
-2.91546299864183e-05
-3.4489433247862e-05
-2.99184194708523e-05
-3.58264413134819e-05
-2.97129040383868e-05
-4.53197384133988e-05
-4.16423632406311e-05
-3.7459957373121e-05
-3.50905391721448e-05
-3.55197776745976e-05
-8.30161630147083e-06
-1.07296827054952e-05
-1.68173292385653e-05
-3.66331390655611e-05
-1.16838494745143e-05
-5.53665842680689e-05
-6.29418905014416e-05
-2.63167246516051e-05
-8.61394166317735e-06
-2.31749576140706e-05
-1.7816101652293e-05
-2.73979308524386e-05
-2.08397555370995e-05
-2.03732991371235e-05
-1.44915353310399e-05
-4.93427024013971e-06
-4.02993890122437e-05
-2.17015336414473e-05
-1.17776546946091e-05
-2.59756546496682e-05
-1.58446008412931e-05
-7.37021122818847e-05
-3.71791590175645e-05
-3.4828898990985e-05
-5.22474915782882e-05
-4.87680378755721e-05
-2.62711688654488e-05
-5.50907818602344e-05
-4.06471166254729e-05
-5.66892852112606e-05
-1.75728063433129e-05
2.2487642420617e-06
-3.2073716776131e-05
-4.73593010239383e-05
-7.47992969046168e-06
-3.23538585348353e-05
-2.62744751730165e-05
-2.53405375354057e-05
-4.61995121738115e-05
-4.47243492411184e-05
-4.77198658216044e-05
-3.46863913072685e-05
-5.91773357617174e-06
-2.21444450753003e-05
-3.16149126825478e-05
-6.31165346026816e-05
-4.60726602745017e-06
-2.19106111045691e-05
-2.83078624221936e-05
-3.5019647249839e-05
-1.01695767297074e-05
-1.3573360211534e-05
-1.78669672678927e-06
-2.79151754285569e-05
-8.14488283805018e-06
-2.35409675183639e-05
-3.97705092236159e-05
-3.32354728924203e-05
-2.32295418081654e-05
-2.23170632306354e-05
-3.53879491248686e-05
-3.77905756763888e-05
-2.49360919761132e-06
-5.00344300583947e-05
-2.35704468180738e-05
-1.49258252278283e-05
-2.4491097131919e-05
-3.59872426576615e-05
-3.23299498934457e-05
-4.98978933580994e-05
-3.1203901042472e-05
-3.13097601785312e-05
-1.68567767819398e-05
-2.76631149845762e-05
-1.20460873754976e-05
-3.62049603560561e-05
-2.91137705996108e-05
-1.50046566712466e-05
-4.86633210528042e-05
-4.24403135805863e-05
-3.26068567779889e-05
-2.14744957776844e-05
-3.95787260689199e-05
-1.8657791792034e-05
-2.16222155612291e-05
-3.54858707328099e-05
-5.44502522610392e-05
-4.01381256541085e-05
-1.27524595942346e-05
-3.76043500735203e-05
-7.64660114208703e-06
-3.30300615901659e-05
-2.77907628322853e-05
-2.34131905791784e-05
-1.34842929281203e-05
-1.6282178030793e-05
-5.59752868153715e-05
-2.66290795116591e-05
-2.14343881940829e-05
-2.50584910492125e-05
-2.70931602093771e-05
-5.84563550056822e-06
-3.74369323530307e-05
-6.66078055580691e-06
-2.15612701373972e-05
-4.91141136006008e-05
-3.0149351741695e-05
-1.64717412977721e-05
-2.27194661285342e-05
9.93931596025167e-06
-3.58302030332529e-05
-8.45233253878457e-06
-3.09546643876967e-05
-2.60097732813174e-05
-5.47704562604615e-05
-2.15625028434727e-05
-4.68439581466576e-05
-3.51579569810649e-07
-1.45952654951947e-05
-1.84339945586134e-05
-3.21626323668374e-05
-1.07878356117009e-05
-5.95832016079596e-05
-4.88613231427587e-06
-2.94857965333735e-05
-6.35548294650037e-05
-8.87242942228026e-06
-3.81777880041681e-06
-2.69018412933641e-05
-3.65142939501988e-05
-4.66974393930118e-06
-2.42546937922161e-05
-2.23298814976489e-05
-9.2080289643586e-06
4.40272180866203e-07
-1.54345913040349e-05
-2.72250740854976e-05
-5.01994793230069e-05
-2.19878430998113e-05
-5.52603418694734e-05
-1.48689224428347e-05
-3.36605132487173e-05
-3.71562714548449e-06
-5.06430986346372e-05
-2.99072121490563e-05
-4.81026899720548e-05
-3.01152118305363e-05
-3.97107985364357e-05
-3.42287042362779e-05
-5.83224994579488e-05
-3.26510891869644e-05
-1.67229793439297e-05
-2.41699840455814e-05
-1.97748858513768e-05
-2.07943530377247e-05
-3.58463711328341e-05
-2.95713933599519e-05
-3.42725271726182e-05
-1.69567135470214e-05
-3.08403098221865e-05
-3.29140644606915e-05
-2.71821367096242e-05
-2.43146096743915e-05
-1.70885280709053e-05
-2.71477825283061e-05
-2.19961688394478e-05
-3.01601487905004e-05
-1.94292880174657e-05
-3.59088139300609e-05
-4.15699360939924e-05
-3.13499709796794e-05
-1.42787740414708e-05
-3.95618125187347e-05
-1.37274464934546e-06
-8.47276205887172e-06
-1.43776424093079e-05
-4.1011070600335e-05
-2.71967350825614e-05
-1.35966205748375e-05
-1.97535708541991e-05
-1.17576717802538e-06
-2.4684699037132e-05
-2.69707573075011e-05
-1.98226242927935e-05
-1.92009174500984e-05
-3.48748045208419e-05
-4.17880127732693e-05
4.20919851869325e-06
-2.45241715102112e-05
-2.07220723733326e-05
-4.60076978728416e-05
-3.07793802370605e-05
-3.57799073290512e-05
-2.8204045234191e-05
-3.00406988974011e-05
-2.07984956130035e-05
-3.62197151001847e-05
-2.9777424610335e-05
3.43913683235726e-06
-2.40679591757579e-05
-2.36109099671981e-05
-1.81542338889952e-05
1.78409992185282e-05
-1.01903525381545e-05
-2.76800240022241e-05
-8.00958710735715e-06
-2.6327078850903e-05
-3.42058334949742e-05
8.28994380015713e-06
-2.29849971018288e-05
-1.69863470311766e-05
-2.4712484830485e-06
-2.13362959474704e-05
3.66505949067222e-06
-4.2881795487143e-05
8.09069578574898e-06
-1.62602281713817e-05
-1.49903735156598e-05
-2.31581355840864e-05
6.3610432707439e-06
-2.86976311478562e-05
-4.79725870737742e-05
-2.13253557435285e-05
-3.10258846961467e-05
-4.9935197484636e-05
-2.31704584476891e-05
-2.02028080470381e-05
-2.39861426514766e-05
-5.74998179298805e-06
-3.93473356165974e-05
-7.0452725359318e-06
-5.81323973668896e-05
-2.1383886048822e-05
-2.4110442399334e-05
-7.88572978366122e-07
-5.95716347016323e-05
-4.08253180484881e-05
-3.66610028837633e-05
-4.09301544718642e-05
-1.33887000176226e-05
-2.98888506519017e-05
-5.72759121199594e-05
-4.28006440792155e-05
-4.47352996033809e-05
1.70683859761311e-05
-1.98947488278797e-06
-5.66071103459582e-05
-3.49146174931906e-05
-2.93807440745886e-05
-2.60645937026756e-05
-1.53701543840683e-05
-5.32571796471407e-05
-8.28111195893844e-06
-2.18722851130883e-05
-5.71518356801694e-05
-4.36635903109095e-05
-1.84697145724296e-05
-4.85893661982597e-05
-3.58305944092871e-05
-4.54026515442317e-05
-3.82146747782628e-05
-1.70643911450969e-05
-7.08586410015388e-05
-3.68989952442852e-05
-3.40340919680273e-05
-4.91774374894864e-05
-8.09532494685903e-06
-4.01927750172704e-05
-1.84127071636948e-05
-1.03080837909543e-05
-4.71362965619658e-05
-3.58302997179692e-05
-5.37165501640363e-05
-3.50653013522872e-05
-3.13291698366459e-05
-3.94417947347488e-05
-2.81181397730588e-05
-3.98664670618699e-05
-5.27741696074115e-05
-3.8731610933411e-05
-2.75214800785314e-05
-2.70715557083262e-05
-2.10711264349084e-05
-4.79256743276521e-06
-4.07302595001515e-05
-2.26733002020261e-05
-4.41292374998403e-05
-5.41923015511159e-05
-1.77320248652623e-05
-2.61206669437739e-05
-1.52362764639862e-05
8.31098283406825e-06
-2.54025201876776e-05
-4.78660627555407e-05
-1.93006425593173e-05
-5.3598519035319e-05
-5.25513544792752e-05
-2.72350634451683e-05
-1.95058217716636e-05
-1.81313439502081e-05
-4.29926170331984e-05
-3.83916723884664e-05
-3.11749091072594e-05
-4.49466625787606e-05
-2.07924420601337e-05
-1.61558750158e-05
-2.79306144187606e-05
-9.33222892810789e-06
-1.63438203444386e-05
-2.95730182024627e-05
-9.11016410659183e-06
-1.96655678201864e-05
-1.48015989348201e-05
-2.43041817985343e-05
-2.94872189136215e-05
-3.38209748120097e-05
-1.71986331465884e-05
-4.59951132181326e-05
-1.92695615885696e-05
-3.54846975177323e-05
-3.66122438349961e-05
-1.18173827505436e-05
-4.32680922055474e-05
-5.0215703629355e-05
-5.99087236398477e-05
-1.15744595930721e-05
-1.77753353272618e-05
-3.80356261996206e-05
-3.94066478857392e-05
-3.41454578859158e-05
-9.1823951371631e-06
-3.21198086823508e-05
-4.94436365243594e-05
-6.65689079022682e-05
-4.71973394281591e-05
-1.11565266415593e-05
-8.10145988058553e-05
-2.86827037280998e-05
-1.41733854256319e-05
-1.97777557893462e-05
-5.23608042938209e-05
-1.05600062298392e-05
-2.73475993109804e-05
-4.05198378378683e-05
4.50806880217791e-06
-4.07549995419042e-05
-2.05429460554203e-05
-1.92480380776836e-05
-4.66170761973504e-05
-6.63337250636638e-05
-3.0728086220173e-05
-6.76182698348089e-05
-7.02134635887054e-06
-3.20183124131897e-05
-5.47030684489124e-05
-6.4926315673943e-05
-3.52282763686655e-05
-2.74908218839723e-05
-3.38376863048373e-05
-1.53167414465091e-05
-2.73642625030497e-05
-1.36374139429246e-05
-1.11633035902114e-05
-2.766216668629e-05
-2.01177164088619e-05
-2.39663350900976e-05
-3.59252242368179e-05
1.18361195568163e-05
-2.80247108889698e-05
-2.78947441945387e-05
-4.26740052291645e-05
-5.08364281158161e-05
-1.98939344778256e-05
-1.8981179150376e-05
-3.26131744957317e-05
-1.59235284457357e-05
-3.5165656650456e-05
-1.55251552417761e-05
-2.9968912666644e-05
-3.20311638580777e-05
-2.81632350941125e-05
-1.9143501448049e-05
-2.31886876875902e-05
-2.23460253453189e-05
-3.3576543686632e-05
-4.97166668319682e-05
-5.31248799735488e-05
-1.88729620275979e-05
-2.50876045167664e-05
-2.06915444016053e-05
-1.54690884673531e-05
-2.72675315465505e-05
-1.10090669610309e-05
5.41548294000894e-06
-1.43867869910078e-05
-1.37383119458206e-05
-2.18948959303055e-05
-5.96336308658967e-05
-1.75018757462524e-05
-4.27642536334042e-05
-1.87071045640832e-05
-1.27842566167498e-05
-5.60634073316877e-05
-6.74309012274034e-05
-1.01240562753439e-05
-2.55057997129374e-05
-2.88486385814908e-05
-3.25930752452459e-05
-3.82886540755357e-05
-1.66266982446191e-05
-2.49260943267043e-06
-2.44100667006116e-05
-1.93405768719133e-05
-3.82827880312758e-06
-4.46347203347402e-05
-5.39655759195443e-05
-3.94332741203036e-05
-2.5384441616501e-05
-2.15610825436109e-05
-1.70666834454335e-05
-3.88376648481476e-05
-1.75248687011942e-06
-2.60140867917716e-05
-3.41702486101429e-05
-2.15089208834911e-05
-4.17153782535e-05
-5.73850696258212e-05
-4.87059532516275e-05
-3.72581102740171e-05
-3.80821033067628e-05
-2.04122724727852e-05
-2.36642678881635e-05
-4.57679682849629e-05
-4.96056982121615e-05
-4.32957399264676e-05
-3.12096547180288e-05
-2.14282900287887e-05
-2.19652356802865e-05
-1.06214804887531e-05
-3.19000260824456e-05
-3.69933893098211e-05
-2.93998244467334e-05
-3.05941021723492e-05
-3.97450154272762e-05
-4.27128274936537e-05
-1.39196160319808e-06
-3.01119998447861e-05
-2.02242719586176e-05
-2.85681653732416e-05
-6.01883534396827e-05
-2.93450231481014e-05
-9.8293785321632e-06
-2.77298229396612e-05
-3.80804747637086e-05
-5.65527963712606e-05
-1.95196907127522e-05
-3.37186696582466e-05
-7.10672319474591e-06
-3.29728141507464e-05
-4.32282699221718e-05
-1.24884103344442e-05
-1.38674415955577e-05
-4.75165645880219e-05
-5.08084798586037e-05
-4.79025200758424e-05
5.11999547703391e-07
-1.87923999029722e-06
-1.09072841378592e-05
-1.85592606791908e-05
-4.93495483626797e-05
-3.21620535233531e-05
-5.56965684417184e-05
-2.54674834103516e-05
-2.13114120830235e-05
-3.08773353605827e-05
-4.23082511497822e-05
-3.22408730980181e-05
-4.85752670369867e-05
-3.01095196097827e-05
-5.08220268093063e-05
-2.36611124500455e-05
-3.15018923415116e-05
-1.2995049553803e-05
-1.8029443471315e-05
-2.18345858802302e-05
-3.54698508946286e-05
-1.89724988067601e-06
1.25375137516761e-05
-3.15358602063069e-05
-3.31861912921332e-05
-2.2541392567069e-05
-4.97576367670268e-05
-3.33320155358257e-05
-2.18730026138995e-05
-4.77451814481413e-07
-5.56056391261192e-06
-3.90550922253156e-05
-3.53334482538092e-05
-3.02876867141404e-06
-5.53320242776785e-05
-5.01586371089758e-05
-6.23521138207178e-05
-1.69986752513523e-05
-4.10039092003353e-05
-3.1419322037546e-05
-4.96897029172709e-05
-1.02907181963129e-05
-3.99843664741302e-05
9.70769132603648e-06
-3.75618156834398e-05
-1.57702694677998e-05
-2.34757859702087e-05
-2.64260312132212e-05
-2.15277489712822e-05
-3.29614603313779e-05
-1.47364015800618e-05
-2.56151806315289e-05
-5.76820065957024e-05
-2.15164172652416e-05
3.8230243485959e-06
-3.17620029449885e-05
-3.28165814928301e-05
-4.5691045985508e-05
-3.08385062107534e-05
-4.08154575994654e-05
-2.74027361795354e-05
-2.037383313008e-05
-1.81509744509616e-05
-1.94497479941436e-05
-2.41415212863428e-05
-5.7892980276576e-05
-4.71494023285674e-05
-1.48769892139018e-05
-3.1801354618911e-05
4.29064981852522e-06
-4.34607726489993e-05
-5.31564436097995e-05
-4.51360700383495e-05
-5.28127133065135e-05
-7.54530516925345e-06
-4.75813860039207e-05
-5.79361422460997e-05
-2.23694221062361e-05
-8.92182628271662e-06
-8.73115088757382e-06
9.66631056531158e-07
-1.88169707028278e-05
-1.8219253760641e-05
-3.03424039202791e-05
-4.750995608461e-05
-3.19121049454662e-05
-2.79555381998518e-05
1.06281906823944e-06
-4.26251988345372e-05
-2.45236979912495e-06
-3.06672112204378e-05
-6.28518074713623e-05
-3.26612020342696e-05
-2.70025857960176e-05
-2.56948262602027e-05
-2.78842005410945e-05
-5.61690290711912e-05
-1.16532678462214e-05
-2.33523542574557e-05
-2.7076067791966e-05
-3.46567362194767e-05
-2.33065249965128e-05
-3.1766456177707e-05
-3.20647670188822e-05
-2.86404471303797e-05
-2.16404821523229e-05
-3.26222828685212e-05
-3.36083795705068e-05
-3.87059241481033e-05
-2.86978584437631e-05
-2.37855999390565e-05
-1.64448381847945e-05
-1.7439647681116e-05
-4.52234291872232e-05
-2.83795647256385e-05
-1.78844981848744e-05
-1.55999083614722e-06
-2.58150554423776e-05
-2.39078679989207e-05
-2.78989346270436e-05
-1.52990029191057e-05
-3.38147137510063e-06
-3.54718528226182e-05
-1.33907259385399e-05
-4.31569860609197e-05
-6.84842530789702e-06
-5.12051782257058e-05
-3.77734092815606e-05
-5.81318678700953e-06
-2.48301334565772e-05
-2.20236900539039e-05
-1.56999869122085e-05
-1.7369314316565e-05
-3.56068530075716e-05
-2.24292255726018e-05
-9.31041364734876e-06
-8.12962996804535e-06
-1.82317594206381e-05
3.33803199640065e-05
-1.89909258168754e-05
-4.0659140816992e-05
-3.21266132903662e-05
-2.94594520116541e-05
-3.88431910400468e-05
-4.00223375134941e-05
-2.8283821122797e-05
-1.44364003290136e-05
-4.67033608835664e-05
-3.2250851539047e-05
-4.82891822591208e-05
-4.02862472619649e-05
-2.82905754192936e-05
-3.93271393410372e-05
-3.9598777768921e-05
-2.68156071344679e-05
-3.98645559930788e-05
-2.80271963344121e-05
-5.25650246448548e-06
-6.08498728056791e-05
-4.41619545115519e-05
-3.00980824260416e-05
-2.0383153572405e-05
-5.35694039153147e-05
-2.43064888729355e-05
-4.84410316599784e-05
-2.83640709410974e-05
-6.46870443901451e-05
-1.03108023669513e-08
-5.0073126548365e-05
-2.09521277779417e-05
-1.17406154293965e-05
-5.30225069105447e-05
-6.53615392812904e-05
-3.54695551564948e-05
-3.98882997106489e-05
-1.53423238441364e-05
-3.3535414273787e-05
-3.56318082153902e-05
-1.61575152800951e-05
-2.93432321726403e-05
-4.81373135216955e-05
-2.77278313115612e-05
-4.4843270044708e-05
-2.49538289844732e-05
-4.68379761547724e-05
-6.35041720467739e-05
-4.64268038056581e-06
-6.68564808890727e-06
-4.85293690991155e-05
-2.95577037317684e-05
-4.11691175169572e-05
-3.76220240438287e-05
-3.66712708993263e-05
-5.50357160221513e-05
-3.44647250146231e-05
3.36856640735459e-06
-3.23470782309425e-05
-4.47933483227145e-05
-2.26709503746825e-05
-1.5069587419012e-05
-1.38198568847304e-05
-1.43962465310686e-06
-5.53730506219989e-05
-3.65305761624986e-05
-1.84686915648014e-05
-3.70449273385404e-05
-1.64430566559965e-05
-5.74175174960603e-06
-2.80200565094415e-05
-4.00086983248283e-05
-8.15866886341123e-06
-6.07101316927129e-05
-5.02162659545808e-05
-1.78847166139492e-05
-5.99878258780862e-05
-4.21867842542649e-05
-2.91137894814516e-05
-4.1880449809315e-05
-2.40887771378008e-05
-1.38070875813073e-05
-1.40022346141342e-05
-4.25614044814568e-05
-4.61506551386614e-05
-4.98764166059938e-05
-1.78344821194601e-05
-5.98797593038929e-05
-3.47407917398183e-05
-2.45069008816112e-05
-2.71883873703045e-05
-3.69870893998595e-05
-6.4772239222223e-05
-1.03447364253679e-05
-4.86707838734522e-05
-3.85827189383311e-05
-3.94269684722143e-05
-1.37974944641165e-05
-2.70959687747751e-05
-4.63825460336537e-05
-5.31288544636669e-05
-3.04941296273822e-05
-4.99552207114731e-05
-2.84555520319484e-05
-1.19282113718111e-05
-4.54816509719668e-05
-1.73052210933656e-05
-2.99692124509006e-05
-1.06243143774828e-05
-4.17550480728329e-05
-2.10589318410863e-05
-4.07058164213385e-05
-8.96413882299087e-06
-2.00209826337198e-05
-3.42161937080307e-05
-2.9235739829294e-05
-4.6231598066933e-05
-2.64277292147938e-05
-1.02344526523485e-05
-4.20638595705303e-05
-5.2545506631426e-05
-1.5729444981927e-05
-2.12274599056577e-05
-4.95814878420448e-06
-1.32557825263652e-05
-3.81423967555517e-06
9.35547185371118e-06
-3.92283625490055e-05
-3.72081629565738e-05
-2.12247158868518e-05
-9.24221747555823e-06
-2.72305613307562e-05
-2.87019566866337e-05
-3.06749521676829e-05
-4.69529214611921e-05
-4.80463310832143e-05
-2.7343120092522e-05
-2.2637528123897e-05
-7.38394116352104e-06
-2.63738489567616e-05
-8.97505469072984e-06
3.58340868726653e-07
-1.84398987000975e-05
-1.83694232815496e-05
-4.04848242423056e-06
-5.1283135373307e-05
-1.74739205944006e-05
-5.8691263266686e-05
-7.93242226252033e-05
-8.09490944442478e-06
-3.32753678018926e-05
-3.25198357910852e-05
-3.93833927300303e-05
-4.54158383641397e-05
-1.15627792783316e-05
-1.4924245510166e-05
-4.8437218976036e-05
-3.13646058411938e-05
-4.25766240151426e-05
4.42187534767554e-06
-3.15096146574683e-05
4.00793010790935e-06
-4.031861087419e-05
-1.32205899136677e-05
-1.10434666841218e-05
-1.91356666379075e-05
-1.95653204755482e-05
-1.61324425544093e-05
-2.50430160573057e-05
-1.59844580664204e-05
-3.18249823367429e-05
-3.01337818522161e-05
-2.59147952227006e-05
-1.77558669401073e-05
-3.7324723047904e-05
-2.04165603213805e-05
-5.02428576707105e-05
-4.80871742706288e-05
-1.40547371588596e-05
-3.87159272851078e-05
-3.17665808362161e-05
-3.79356096610217e-05
-2.40585529324936e-05
-3.23005229095489e-05
-1.24768026569617e-05
-1.59015502036698e-05
-3.2783965170003e-05
4.27554597694356e-06
-3.54110569196788e-05
-1.28496450614907e-05
-4.39233100319487e-05
-3.2600521170185e-05
-6.99660979715671e-06
-2.12043241364573e-05
-3.02727090645751e-05
-3.84450775018916e-05
-1.17475909978397e-05
-5.23564961194737e-05
-3.42907301481437e-05
-4.20957180388381e-05
-5.02902896864605e-05
-2.69095100118214e-05
-1.00189410653298e-05
-2.64727060206231e-05
-4.47218458846489e-05
-2.27136908207691e-05
-1.20700924742359e-05
3.96555750070783e-06
1.84894349967576e-06
-3.05241779964327e-05
-3.64621228668149e-05
-2.23129562692362e-05
-2.25859961373731e-05
-3.7235026663717e-05
-3.07779748915019e-05
-6.8783554851075e-05
-3.76862729655359e-05
-4.51353174182419e-05
-1.42324465630883e-05
-4.87353875684512e-05
-2.79335055607514e-05
-3.18040421669879e-05
-4.60130830216212e-05
-2.13404640701224e-05
-1.67399427301788e-05
-3.04055208479617e-05
-1.59290902763404e-05
2.97444569606182e-06
-3.78473140226448e-05
-3.36900711592891e-05
-2.50064958361264e-05
-3.7371130678473e-05
-3.68487125881712e-05
-4.41873552852613e-06
-2.72746867886288e-05
-4.20750370499252e-05
-1.33750153790031e-05
-2.00683186724952e-05
-2.40157466933886e-05
-1.90581200143877e-05
-4.95941397895193e-05
-2.61705411144676e-05
-3.72750668484785e-05
-1.83809083526044e-05
-5.91329710498798e-05
-4.28764243449491e-06
-1.32152880904492e-05
3.00178970608604e-06
-4.38691872773974e-05
-1.98980283315266e-05
-3.27087759526755e-05
-2.10662751239292e-05
-3.38210014735777e-05
-6.15375300884369e-05
-5.7078329633577e-05
-4.29121734046559e-05
-4.39434806991656e-05
-4.07655939587954e-05
-6.66725932479842e-06
-7.06521892646995e-05
-1.97080125942833e-05
-1.87198052645861e-05
-5.91495714690306e-05
-7.04354223960481e-05
-2.70923413572518e-05
-8.63983156829826e-06
-7.8763240624858e-06
-4.08100727695944e-05
-2.93039583967444e-05
-1.90098171207035e-05
-6.00488475556343e-05
-1.42422040860299e-05
-2.39725785991018e-05
-4.2543688836601e-05
-2.62206601533725e-05
-2.93923630956805e-05
-2.78682622241395e-05
-2.32823354064103e-05
-1.34945515744109e-05
-2.77361424907046e-05
-6.02479925487948e-05
-2.24930427733435e-05
-2.26951540583854e-05
-3.70991783989188e-05
-4.05379904826819e-05
-3.06933237115533e-05
-3.87016064441018e-05
-1.94979885298118e-05
-1.26489875179947e-05
-2.72710154382294e-05
-2.84215541992151e-05
-9.77940681315488e-06
-4.37531721941254e-05
-9.51283457670065e-06
-2.14423860439757e-05
-3.1973225928601e-05
-1.45617993230927e-05
-2.62077162740333e-05
-1.73812456371968e-05
-4.16864687082924e-06
-4.10312945609316e-05
-6.60859085566056e-05
-2.19947800321371e-05
-4.03813653832107e-05
-4.64453509486794e-05
-5.25272363810636e-05
-1.11597054150769e-05
-1.24487082049572e-05
-3.2710003296621e-05
-1.05393982498102e-05
-5.75603880059422e-05
1.00130988793928e-07
-4.14084842781548e-05
-4.60810656915951e-05
-2.10738604667297e-05
-1.65900881224029e-05
-5.51157184487078e-05
-1.13864114666421e-05
-6.02442384556158e-05
7.79265915182155e-06
-4.62267112496699e-05
-5.71259014975982e-05
-2.99250127246689e-05
-2.83386898545834e-05
-1.64203273255524e-05
-3.97356399259906e-05
-3.43007354597855e-05
-3.39609839942963e-05
8.90521838773729e-06
-5.61124138029529e-05
-3.84715524589588e-05
-1.50745357219206e-05
-2.34273310969899e-05
-2.48843596408543e-05
-2.52855086538683e-05
-1.60784550767222e-05
-5.03658802810951e-05
-3.41098305197302e-05
-3.27975390706018e-05
-3.17620221713147e-05
-1.00289187814692e-05
-3.81925514909864e-05
-2.48480322118007e-05
-4.02380355200903e-05
-7.54552661211892e-06
-3.56099573597375e-05
-7.47656925940908e-06
-2.45801001917857e-05
-3.12058660052654e-05
-6.30062201171506e-06
-1.09953027266544e-05
-3.68795623977478e-05
-1.6768516220064e-05
-1.17016265485196e-05
-3.17105860037918e-05
-5.54373656179237e-05
-5.5728189216207e-05
-3.33727541631965e-05
-4.98995707719967e-05
-5.09150494657493e-05
-4.9695708647942e-05
-1.7036233996892e-05
-3.30512502616348e-05
-2.61490487884883e-05
-2.31108490719974e-05
-2.49440722500619e-05
-3.01799778377728e-05
-3.2572962029486e-05
-6.67922110662078e-06
2.89359002937431e-06
-3.49217485379469e-05
-1.90253365025159e-05
-4.88152242936844e-05
-5.99566869046744e-05
-3.7588787028862e-05
-4.60665631210443e-05
-3.79458647368204e-05
-2.83594366021188e-05
-6.39861986244854e-06
-1.87419831597236e-05
-3.03032876630705e-05
-2.10548798949025e-05
-3.15343508686636e-05
-2.18742628894084e-05
-2.20587045543942e-05
2.94011712114069e-05
-3.01115206371746e-05
-3.49052163673551e-05
-3.62554566675162e-05
-6.04616571232526e-05
-3.59998217566424e-05
-9.24038877210731e-06
-3.45008162976269e-06
1.59958991460913e-05
-1.29412613010991e-05
-4.61585155579056e-05
-3.6544176120713e-05
-2.18810341931615e-05
-4.33161898184235e-05
-5.93909451547356e-06
-5.44501721710932e-05
-4.19906402898264e-05
-5.19692866638513e-05
-3.27264209617768e-05
-3.83856375122506e-05
-2.07015695692718e-05
-4.05983165956945e-05
-4.52496369588229e-05
-3.73089009729521e-05
-5.13632309825064e-05
-4.65755439991302e-05
-5.04721817300714e-05
-5.69551907873056e-05
-2.03755553795073e-05
-1.356524844939e-05
-3.62858466236696e-05
4.24414355276198e-06
-6.87120818125146e-08
-3.70819093415657e-05
-3.90121343270922e-05
1.39515994269564e-05
-4.98276380959108e-05
-2.41205164973499e-05
-1.38409947471356e-05
-5.52742653118502e-05
-3.78451654402073e-05
-2.83820311971978e-05
-2.66252644524337e-05
-4.84088746127978e-05
-2.9804624077149e-05
-2.60616380254463e-05
-4.72592132042319e-05
-1.92396431678098e-06
-5.87471627833213e-05
-3.15466964961626e-05
-1.71125022946478e-05
-8.09467341849605e-06
-3.34117399201696e-05
-2.70968835562503e-05
2.80354237264018e-05
-3.39693064008457e-05
-4.63642663711808e-05
-1.83871173938562e-05
-1.89043063596267e-05
-2.72181367328601e-05
-3.27643603708327e-05
-9.39211628232668e-06
-6.15613280030776e-06
-4.61983481363324e-05
-1.56186566652488e-05
-3.65031089740639e-06
-2.83121904750471e-05
-4.73222549882332e-05
-5.10748606067864e-05
-3.96445623962662e-05
-3.83757916446213e-05
-3.55244389172926e-05
-5.07497412266217e-05
-4.63705332192812e-05
-2.40724433197518e-05
-1.25876088855807e-05
-1.20776803545122e-05
-5.30711892308596e-05
-3.0267804052977e-05
-2.13932059418968e-05
-2.63246165837578e-05
-2.84299431829447e-05
-2.72212932973897e-05
-3.73192267952617e-05
-3.68903329022577e-05
-2.80531200114669e-05
-2.55646857153082e-05
-2.41931447633014e-05
-2.14793822544443e-05
-3.19761733814797e-05
-3.82600085373522e-05
-2.89173410719151e-05
-3.69631667164779e-05
-3.28799728665829e-05
-5.96170560190466e-05
1.63514354704545e-06
-3.77162993258076e-05
-2.99511182108816e-05
-2.60285899689124e-05
-4.26964154234806e-05
-6.21265470697722e-05
-8.99953915519078e-06
-1.31629334188659e-05
-4.87933465164062e-05
-4.08201735941903e-05
-2.74608530500823e-05
-1.62031236477946e-05
-8.01710238682376e-06
-2.9748328394989e-05
-3.83723834100546e-05
-3.05193187207387e-05
-3.41138159047301e-05
-3.73985278264986e-05
-4.86904427445284e-06
-1.37106756417077e-05
-4.90345730851765e-06
-4.44816448004376e-05
-1.46714827931761e-05
-2.54203076359237e-05
-3.33321526497992e-05
-1.82952196553537e-05
-3.70777622676457e-05
-2.00330405067979e-05
-4.526431129246e-06
-2.03103277640952e-05
-3.3447267362617e-05
-1.59586863518818e-05
-8.76365330459223e-06
-3.44803661064808e-05
-3.74781733968851e-05
-1.96677024103415e-05
-4.61699595616193e-05
-2.35720540368605e-05
-4.53504215466372e-05
-2.32902369449621e-05
-2.62840687461531e-05
-2.07663444185814e-05
-3.41973984073262e-05
-4.99014994238305e-05
-6.66430140014821e-05
-3.43077369079053e-05
-3.03852308824071e-05
-3.32159070518478e-05
-3.22650837912214e-05
-6.85501926778229e-05
-3.0130747447466e-05
-3.72954505600979e-05
-1.0870182639494e-05
-1.81620611344648e-05
-1.23258765735484e-05
-1.83280666018473e-05
-3.04768414530622e-05
-1.70475917005056e-05
-1.59843255158682e-05
-3.25046511868739e-05
-7.40636140717416e-05
-2.43644313492283e-05
-1.32769639795598e-05
-6.79858310717161e-06
-1.82680646502357e-05
-2.94849241572271e-05
-8.5573410711436e-06
-3.37181842092928e-05
-2.75782586205099e-05
-4.58566497390243e-05
-5.58323023762926e-05
-3.51686168719456e-06
-3.36733305440084e-05
-4.31085256010217e-05
-6.44062046703758e-05
-2.67932437483935e-05
-8.75462592228076e-06
-3.098696388888e-05
-2.3313667991627e-05
-4.4419626613316e-05
-3.13642380822981e-05
-2.8980143189916e-05
-2.39387061874395e-05
-3.57845109302824e-05
-4.65373548298991e-05
-3.07894504218453e-05
-2.47870458952241e-06
-8.18565806986442e-06
-3.1067704948046e-05
-4.52554813884951e-06
-2.8451461081431e-05
-3.33053401428758e-05
-1.87597604091063e-05
-3.64455484056135e-05
-4.87715311547281e-05
-2.80037987132842e-05
-5.70639009796281e-05
-3.27508218543557e-05
-3.46809790483543e-05
-6.36242983792962e-06
-3.18788102977092e-05
-3.90082309932919e-05
-3.89882831663195e-05
9.24288966509544e-07
-7.79272390082886e-06
-3.36114340828846e-05
-2.31730890022287e-05
-3.60025822418705e-05
-1.91911226496609e-05
-6.00722783832031e-05
-4.78738806561697e-05
-3.95676217309456e-05
-1.5263481374254e-05
-2.16456380476255e-05
-1.55165476225699e-05
1.02619185030997e-05
-4.53392449907354e-05
-3.77157940219451e-05
-1.32630949147002e-05
-3.62683678335247e-05
-3.418485073074e-05
-1.69259314313804e-05
-4.83671339675813e-05
-3.43934274429115e-05
-4.80665354825343e-05
-3.24327806402827e-05
-2.49277089092387e-05
-2.08198870199449e-05
-4.45486125612536e-05
-2.28006692852833e-05
-2.81371293539878e-05
-2.74980600493553e-05
-2.37622303070097e-05
-4.1350001140691e-07
-5.26853326983325e-05
-5.57600111010744e-05
-2.82221437435296e-05
-8.8130662218561e-06
-4.49632590666627e-05
-1.5480061477914e-05
-1.28062756968285e-05
-8.2183341843165e-06
-1.40327356276096e-05
-1.84102524959699e-05
-1.47635118134289e-05
-5.18961997062965e-05
-2.13780038914461e-05
-1.67138391686012e-05
-3.93744243611353e-05
-4.44608131707051e-05
-3.80273697925349e-05
-4.29724376186041e-05
-3.82462992131508e-06
-3.55183791930835e-05
-2.37680045754059e-05
-2.50459270079008e-05
-2.30053198798935e-05
-1.81616513317707e-05
-3.40588111565625e-05
-6.19487421820819e-06
-3.27558860889267e-05
1.37031978228032e-05
-2.99484525044936e-05
-2.75228388374791e-05
-1.99843863125434e-05
-1.12533630251127e-05
-1.75017490863136e-05
-1.59492928312838e-05
1.50773203415959e-05
-4.22864914746992e-05
-3.43796507126992e-05
-5.34906454262303e-05
-8.99792793798547e-06
-5.19394413452055e-05
-3.14534496025704e-05
-4.65344012737184e-05
-2.73438102283342e-05
-2.66265511966311e-05
-4.85339133855078e-05
-8.50149971609482e-06
-4.055995010938e-05
-2.71714005848801e-05
-1.72127627392361e-05
-1.96984809039262e-05
-1.47666128065433e-05
-4.88130093085892e-05
-2.23382852683863e-05
-4.61448684314539e-05
-2.27380770200052e-05
-4.33047942254299e-05
-2.36352038674817e-05
-4.92281180456286e-06
-5.65112940875722e-06
-3.73992676967606e-05
4.50859446866508e-06
-5.45089961185522e-05
-3.78008781206979e-05
-3.99512225207736e-05
-3.49085447673735e-05
-3.44228837796862e-05
-5.8170947264934e-05
-3.13957591430824e-05
-6.12596790513665e-05
-3.12178085218934e-05
-2.49259762448412e-05
-1.96157025990767e-05
-6.94595763412873e-05
-4.28009395859053e-05
-3.78933917640923e-05
-4.07422890855156e-05
-8.27895720525653e-06
-3.61543344824668e-05
-3.79066833658997e-05
-4.55695067286794e-05
-4.21369076153543e-05
-3.45877406188846e-05
-2.06143839461817e-05
-1.67291842934485e-05
-5.87581864887328e-05
-3.49816244853656e-05
-3.49791926079573e-05
-4.25062098686606e-05
-1.34149943437183e-05
-5.79358295604579e-05
-5.4966431592418e-05
-5.62080474953026e-06
-3.59287059777101e-05
-4.53262881575403e-05
-3.54631851522187e-05
-2.97003976081844e-05
-3.39859204164968e-05
-1.92253809761567e-05
-3.98072060624712e-05
-2.44083135825394e-05
-6.5633389552098e-05
-7.09591702330159e-05
-2.47644771883523e-05
-5.40688142954858e-05
-4.63568524621538e-06
-3.88684768053822e-05
-2.39686153383715e-05
-8.34092175226242e-06
-4.58960547114665e-05
-3.34479501971632e-05
-7.41652381171131e-06
-6.56134107506493e-06
-1.53671622190378e-05
-2.17555224263484e-05
-2.98725063870361e-05
-3.74368581431115e-05
-2.04983938668227e-05
-2.32697073793087e-05
-3.40696839657064e-05
-2.66576581041033e-06
-1.33649264318672e-05
-9.4413504203126e-06
-2.47662281875912e-05
-3.44445015595154e-05
-3.71341906904573e-05
-4.37198285121764e-05
-8.55081840033154e-06
-4.07072951349268e-05
-1.54423053545829e-05
-2.7002179072827e-05
-6.17484660449001e-05
-2.88149011915411e-05
-4.42469682668027e-05
-4.34200096186952e-05
-3.07591591937696e-05
-1.80620493150617e-05
-1.86743176175297e-05
1.05219647947038e-05
-2.52945953162705e-05
-4.05096035965477e-05
-1.64857393576356e-05
-3.47704405836261e-05
-2.52937744021133e-05
-3.89359424793765e-05
-2.2732840996749e-05
-3.364924588677e-05
-2.53911554903391e-05
-5.17608323846257e-05
-4.84312538396022e-05
-3.05647928150909e-05
-3.71913203758234e-05
-5.69327063194188e-05
2.45219788267168e-07
-3.76992255746864e-05
-2.17833163127367e-05
-4.83734821090312e-05
-4.43721640500638e-05
-4.23854445059494e-05
-1.99689126302328e-05
-3.71885891003354e-05
-3.66040677785687e-05
-4.0224712828571e-05
-1.90008087516316e-05
-4.994024225498e-05
-3.69296189672811e-05
-4.49893249638898e-05
-3.44440629170978e-05
-2.81445130295582e-05
-3.71486524674858e-05
-2.54091693649744e-05
-4.35727995039102e-05
1.61894602416185e-05
-2.23271146904691e-05
-1.72912389347731e-06
-1.34596031925237e-05
-3.85628518828577e-05
-1.43622135272662e-05
-4.89803528300008e-05
-6.36289808359114e-05
-6.48939159137975e-07
-5.01289894057138e-05
-2.37178643575191e-05
-1.55936567818583e-05
-9.30894688991541e-06
-3.1613606697506e-05
-4.08396538380783e-05
-2.39246886340601e-05
-3.241487800534e-05
-4.30953940712982e-05
-2.6891048399408e-05
-3.90220726580114e-05
-3.49513414384666e-05
-2.56608863631275e-05
-2.78303717334028e-07
-5.35847544011852e-05
-5.11156057405031e-06
-4.33183739373553e-05
-1.95733485478813e-05
-3.39244593045402e-05
-3.8547922922763e-05
-2.505439954416e-05
-2.92565385496163e-05
-4.59182252280199e-05
-5.5105283278353e-05
-2.59888471629767e-05
-4.09333252555363e-05
-1.20833657944989e-05
-2.67145262634592e-05
-2.20929062937501e-05
-4.48309005423581e-05
-3.05467483974826e-05
-1.85965249042733e-05
-7.51012214652457e-06
2.73228231214985e-05
-1.20187130541216e-05
-3.62511260204439e-05
-1.33158312656539e-05
-1.66880974947085e-05
-3.35166675353613e-05
-1.2516142145744e-05
-3.57376327779008e-05
-3.32878758945859e-05
-4.14984562988283e-05
-2.39069703081346e-05
-2.15490484755595e-05
-6.02336441290724e-05
-4.38666334193342e-05
-3.2821353327966e-05
-9.76107824594834e-06
-3.33089815976544e-06
-4.15260533841132e-05
-2.29108169285304e-06
-1.65365938341027e-06
-1.072393463647e-05
-8.12923708912743e-05
-7.05297232515742e-06
-4.90579048487588e-05
-5.02205029700993e-05
-2.09231677930787e-05
-2.15423108371818e-05
-1.46783481258145e-05
-4.25250340306577e-05
-1.6365853172026e-05
-3.59614708322365e-05
-3.59571256490119e-05
-4.82668060881076e-05
1.55527869899264e-05
-3.34558845948432e-05
-1.67232732252107e-05
-4.23435421191954e-05
-1.54109350957967e-05
-6.22887582396507e-05
-2.75686630743941e-05
-3.72675562661083e-05
-2.44040591629186e-05
-2.94757181041836e-05
-7.85759987437804e-05
-8.1392451579029e-06
-4.34882910279595e-05
-3.74455143251084e-05
-6.40301536811996e-05
-3.40631007912274e-05
8.69662562632657e-06
-5.23954268680892e-05
-2.3880456302293e-05
-3.25118967957483e-05
-3.57304276290542e-05
-2.98811183924037e-05
-4.34032466493066e-06
-5.26778947879049e-06
-1.10505666788274e-05
-4.23163396718485e-05
-4.57979165800909e-05
-2.47853681666434e-05
-5.79244017100264e-07
-2.67785149736846e-06
-1.78364692463442e-05
-2.18864190445073e-05
-2.16921693142888e-05
-5.4410015673231e-05
-8.34849887683788e-06
-1.51243279378811e-05
-4.32629131686999e-05
-4.17544517592681e-05
-4.9379670579725e-05
-1.03770483558978e-06
-3.00054093755537e-05
-1.16047718418877e-06
-1.27104255681136e-05
-2.20012423854709e-05
-6.72305913439663e-06
-2.92133551921029e-05
-1.25839151402936e-05
-3.24949698989594e-05
3.46816632665908e-09
-1.10144115241075e-05
-4.62312829297616e-05
-2.56688210974066e-05
-5.58475615226886e-05
-2.57862744686276e-05
-4.13784174229904e-05
-4.9355917410643e-05
-5.72706618354082e-05
-2.78181072632328e-05
-2.7154709809282e-05
-5.25478553464852e-05
-2.89476213142806e-05
-1.11352342891214e-05
-1.25755631167174e-05
-3.7980577488992e-05
-3.48121164448701e-05
-3.96898319263354e-05
-4.46011748460418e-05
-3.10095811106938e-05
-2.82755964558654e-05
-3.05670387949655e-05
-4.63253571187517e-05
-7.66269362013246e-06
-1.50622998083774e-05
-2.27543559303253e-05
-1.49810834958484e-05
-3.59459279749192e-05
-2.05888515921359e-05
-2.80074438568637e-05
-2.22921376954313e-06
-3.32510239403263e-05
-4.3210369810696e-05
-2.16477849670893e-05
-4.64707195376867e-05
-4.13903253529853e-05
1.40272510254676e-06
-2.88912365972003e-06
-3.23985129664085e-05
-7.23448711960679e-06
-1.27691464966085e-05
-3.61578434933621e-05
-3.05027158093314e-05
-3.76732541729281e-05
-3.18653538711623e-05
-3.28986928565227e-05
-2.97964695327808e-05
-9.44341322342049e-06
-2.57852159125445e-05
-2.78638918695367e-05
-2.20960530468631e-05
-3.64005515007767e-05
-1.94171287862183e-05
-3.82158632473032e-06
-2.71258756780276e-05
-3.57628165592266e-05
-3.35659934149627e-05
-4.57505367833701e-05
-7.21192961537755e-06
-1.39898311654489e-05
-1.89379373778707e-05
-9.53070155398605e-06
-2.63132918770559e-05
-1.40917831883579e-05
-2.76090764280522e-05
-2.2099539871176e-05
3.8224991946196e-06
-1.10031883087824e-05
-4.37639587828222e-05
-5.43562098099803e-05
1.5569560612906e-05
-2.47053335600184e-06
-3.46024421800925e-05
-9.52193462066293e-06
-4.80588338623257e-05
-4.14657343744719e-05
-1.68073432157174e-05
-5.14804585490329e-06
-8.95685006375273e-06
-1.4255594823108e-05
-3.88783827251695e-05
-3.34063956456412e-05
-3.45052165092751e-05
-3.37954615067373e-05
-1.04487618573478e-05
-4.93065143189558e-06
-3.57272299856258e-05
-5.03813061971061e-06
-3.52128498066244e-05
-8.68479243148917e-06
-2.33188447610723e-05
-2.25090996125297e-05
-3.94156619276296e-05
-4.39744676704153e-05
-1.45011418049933e-05
-3.42790160069383e-05
-4.11586284308964e-05
-2.87532154392479e-05
-3.35690820790047e-05
-3.18594761410004e-05
-2.87730117830294e-05
-6.57211158160214e-05
-3.86205419420317e-05
-1.75412099247203e-05
-1.646761709856e-05
-2.48431592640113e-05
-5.8659342157104e-05
-4.7259195754342e-05
-4.09367169631334e-05
-4.46085070754958e-05
-4.90379785600962e-05
-4.26407020316755e-05
-2.17112230946446e-05
-2.08092193693641e-05
-3.40942204479486e-06
-4.70589243394733e-05
-3.38016516919815e-05
-5.52199016862107e-05
-3.67053944400293e-05
-3.47130408424863e-05
-2.74294647222763e-05
-3.10472634363027e-05
-4.20432605636567e-05
-1.06944422157939e-05
-8.83087451261438e-06
-1.48013385628853e-05
-3.47650558306634e-05
-1.4653540998263e-05
-1.77174189229622e-05
-1.96336632548694e-05
-1.65920580841884e-05
-3.71019767619906e-05
-4.31805481209517e-05
-4.21824994537152e-05
-3.72557463491319e-06
-6.55126072364251e-05
-2.37703892418913e-05
-2.05599713101066e-05
-3.72150608822741e-05
-3.6883333783716e-05
-4.48586564209159e-05
-2.26820491540976e-05
-2.08866193968121e-05
-2.54086809553164e-05
-5.64765365249126e-06
-2.75246381548941e-05
9.48297889712234e-06
-1.89058397089976e-05
-4.87477533618371e-05
-4.85492825277885e-05
-2.38960251726139e-05
-1.75934338604921e-05
2.88214046903298e-06
-1.48669225648076e-06
8.43063052516915e-06
-3.77140545392325e-05
-3.70820804628709e-05
-2.86882548830337e-05
-3.23702936280978e-05
-2.24165499828273e-05
-7.60324144100496e-05
-2.57840105661624e-05
-4.7063805340205e-05
-5.61574971344905e-05
-6.76283980329136e-05
-9.77085851827499e-06
-4.92129021339513e-05
-1.82656082884047e-05
-3.10934311975033e-05
-5.08870008539094e-05
-4.01130413429373e-05
-4.04035304546593e-05
-2.7857658898497e-05
-1.51092087025503e-05
-1.47187015853389e-05
-3.85452324578568e-05
-2.0844696651502e-05
-2.70249076187789e-05
-3.64902039224851e-05
-4.61473916441812e-05
-1.79394581615667e-05
-1.35080029779586e-05
8.31306115751669e-06
-2.41751026029767e-05
-6.39857786312043e-06
-1.37417704361025e-05
-5.294151534773e-05
-2.56987735399974e-05
-4.41622450329433e-05
-2.55934566371497e-05
-3.84487541600369e-05
3.56741641011375e-06
-4.4140003417127e-05
-1.78974645622303e-05
-1.95788100379892e-05
-4.42451547394017e-05
-4.00096869740132e-05
4.7479853140436e-06
-4.54114897080616e-05
-3.68984742374658e-05
-5.96727970408729e-05
-4.16455683836448e-05
-2.97376259979808e-05
-1.84720896020329e-05
-1.68104970122539e-05
-1.71854152093765e-05
-3.09266366650915e-05
-2.79456249684997e-05
-3.24310024921823e-05
-2.95452821939739e-05
-2.86100740617992e-05
-3.44873783212744e-05
-4.48796938791068e-05
-4.10236505356912e-05
-5.17628066441188e-05
-3.28549916155829e-05
-3.82181710464871e-05
-2.88448928485881e-05
-5.54049063674766e-05
-3.27046908744008e-05
-4.03593173563391e-05
-4.50695780528876e-05
-3.39857045200379e-05
-3.61407361592398e-05
-1.74574492520105e-05
-3.4095906175896e-05
-2.27220376494284e-05
-3.68305804940473e-05
-5.2674004436232e-05
-3.27460239375786e-05
-1.63756465797662e-05
-9.90602634938505e-06
-4.71476568013497e-05
-4.53079579921751e-05
-3.70527884238502e-05
-3.73244933834357e-05
-3.99201475296851e-05
-5.45832911779751e-05
-3.66697770487087e-05
-2.68472078785004e-05
-4.38786801679824e-05
-2.87077195637282e-05
-1.49276712245164e-05
-4.48902989219653e-05
1.11298724661461e-05
-5.80054197454998e-05
-2.99765034569652e-05
-5.07707326947691e-05
-2.18957495191808e-05
-1.84847001258181e-05
-9.19541932464362e-06
-1.83513075440783e-05
-4.48809410045512e-05
-5.05041399410475e-05
-1.59857359222361e-05
1.3707305029407e-05
-5.88533837092291e-05
-6.52825688996296e-06
-2.01636600910278e-05
-4.29458963758817e-05
-2.6740937588259e-05
-2.37810399840509e-05
-1.10717865725424e-05
3.52510256457068e-06
-5.80561588659375e-05
-1.58484242591073e-05
-3.56903578780533e-05
1.63975185537454e-06
-7.5977753444631e-06
-1.48023930189812e-05
-4.81274070056568e-05
-1.88427585520416e-05
-4.82239874046566e-05
-2.43578729849622e-05
-1.83207096426455e-05
-2.69364174510419e-06
1.15249191975146e-05
-4.35429116559182e-05
3.14395808788973e-06
-9.8276269994555e-07
-3.79440992614003e-05
-2.08448457874449e-05
-4.79377867099042e-05
-3.33414602676372e-05
-3.14488924787202e-05
-3.07779233321852e-05
-2.81297715067328e-05
-1.40410753351157e-05
-3.92722769976283e-05
-3.4366226463423e-05
-3.94054634607159e-05
-2.68163716093187e-05
-2.24675392982764e-06
-3.70201277095547e-05
-2.49115817825376e-05
-4.20599951833625e-05
-1.49872072371144e-05
-3.86670683296335e-05
-3.16715596762879e-05
-5.52610565769069e-05
-4.03688148232882e-05
-3.334718472529e-05
-1.57959241692347e-05
-3.45448670414988e-05
-1.8656125449133e-05
9.35396225837188e-06
-1.47720315752437e-05
-1.11900549181615e-05
-2.04606733943052e-05
-3.39079151273873e-05
-5.10448443078748e-05
-4.48737493296787e-05
-2.66285577524742e-05
-5.15647781671628e-05
-2.20921439596677e-06
-3.2729370444323e-05
-3.43981525404275e-05
-1.02868977348112e-05
-3.17805365338622e-05
-2.54548923389964e-05
-3.61669067851139e-05
-3.62173209433812e-05
-1.2581665818398e-05
-1.09477025398437e-05
-2.55218147410242e-05
-2.83536800303158e-05
-1.05940664585037e-05
-2.6811220646261e-05
-2.44837266796618e-05
-4.24155695663396e-05
-3.35866490913775e-05
-1.8221696955714e-05
3.90440014301171e-06
-5.17794872109185e-05
-2.66653364931338e-05
-1.34071321707759e-05
-1.24440010767659e-05
-1.53146816130624e-05
-2.05246670920649e-05
-4.0029815559466e-05
-3.20714681498887e-05
-3.05411079935782e-05
-3.1634242532179e-05
-5.58495187327875e-06
-2.60138023534111e-05
-6.6985646228971e-05
-4.08568330547638e-05
-3.43189922469407e-05
-4.79338170868408e-05
-4.27272795165658e-05
-1.60233784999528e-05
-3.60226646092298e-05
-6.77139141536065e-05
-3.55648235705819e-05
-2.68886877346077e-06
-4.60172222294885e-05
-1.66247661267247e-05
-3.99425746505712e-05
-5.74713573142708e-05
-3.64696277494335e-05
-3.56202471982144e-05
-1.96900046268301e-05
-2.85015553905369e-05
-4.44679531613874e-05
-2.09164231713809e-05
-4.94050490909414e-05
-5.10725738049163e-05
-6.14000971154605e-05
-1.36785784377392e-05
-2.56180611483354e-05
-2.925111817717e-05
-2.58112438630617e-05
-3.92739799739829e-06
-3.47554903433706e-05
-5.675837812294e-06
-1.71295229886849e-05
-4.18551473260872e-05
-3.9437039747249e-05
-2.69928560408758e-05
-3.56656767550545e-05
-3.81531204413364e-05
-4.17330919178041e-05
-2.93978617274547e-05
-3.43517253401212e-05
-9.50551324963383e-06
-2.34053555109812e-05
-5.93033939733375e-05
-1.78758317665933e-05
2.3392050246211e-06
-3.65640095837067e-05
-5.72510517825392e-05
-4.91772278677356e-05
-1.33984874290859e-05
-3.25804064543005e-05
-2.55375253348528e-05
-2.79627132845211e-05
-3.18866242554411e-05
-3.57185262724357e-05
-3.63878741162691e-05
-1.58809213369431e-05
-1.06345722539019e-06
9.9795846918946e-06
-2.383652351628e-05
-2.29213880583985e-05
-2.60609092545845e-05
-3.78205774128778e-05
-3.99752579971333e-05
-2.44454142900412e-05
-2.81826602732986e-05
-2.71599666075219e-05
-4.38573944123182e-05
-7.1005085839078e-05
-2.27570363542313e-05
-6.64364829008697e-05
-1.98074086367857e-05
-4.77846433859237e-05
-2.93648311569688e-05
-8.63133148785497e-07
1.82416545907451e-06
-2.33179342654551e-05
-3.21526181796671e-05
-3.34524580421954e-05
-2.8299701741505e-05
-2.74956828875075e-05
-3.02464632108127e-05
-1.69790806811842e-05
-2.12549939125555e-05
-3.7225990465139e-05
-1.12148644711033e-05
-2.77386330487242e-07
-1.57592034101884e-05
-4.07132787176653e-05
-2.96661559351195e-05
-3.03747448426394e-05
-9.66428600476161e-06
-4.43125766499418e-05
-2.36052584080812e-05
-4.20008827671568e-05
-3.60200442257263e-05
-2.98321282514282e-05
-2.33776507473048e-05
-3.3567434881902e-05
-1.34499553983448e-05
-2.87094723798846e-05
-2.78152875326467e-05
-1.02573324789118e-05
-4.13831416835612e-05
-4.28833772244242e-05
-6.83599371857637e-06
-4.62054787420302e-05
-1.82025807524265e-05
-5.03779579740253e-05
-3.84575652893916e-05
-2.52229877626739e-05
-4.47770870547813e-06
-3.57030100412191e-05
-3.59219914496632e-05
-4.0297157218254e-05
-1.73089960750775e-05
-1.64251133534718e-05
-2.90434515746798e-05
-4.05259728497709e-05
-4.83225570262889e-05
-6.30216465597847e-05
-4.68425918846425e-05
-2.65633292816254e-05
-5.28879648361051e-05
-1.83808140612596e-05
-2.73546540671267e-05
-4.23021063484326e-05
-3.52782545095088e-05
-3.37372409632338e-06
-2.32898799206603e-05
-2.44892753805743e-05
-5.18678470374332e-05
-4.98995257882538e-05
-7.69724051556622e-05
-1.82764490371334e-05
-3.51115030911272e-05
-5.26673018498604e-05
-3.79404646737537e-05
-2.19498749246049e-05
-3.15150703573383e-05
-2.06411478607592e-05
-3.62247491343751e-05
-5.64178715396753e-05
-1.39149318425537e-05
-2.1541320058571e-05
-3.67154047901475e-05
-1.99535894034612e-05
-6.43055886333002e-06
-2.901868055444e-05
-2.9834724929526e-05
-2.30139922185423e-05
-5.59983276038068e-05
-5.85941532273797e-05
-4.9015789752437e-05
-2.28758466568558e-05
-2.31390932255967e-05
-3.11352182182254e-05
-1.65901553358838e-05
-2.13334553731746e-05
-1.7787364033832e-05
-4.96329746632278e-06
-6.08093121393478e-06
-3.89332057393188e-05
-3.04722359793504e-06
-1.99744723735133e-05
-4.00399644298711e-05
-3.05318119545723e-05
-3.2327687222738e-05
-2.95586016581595e-05
-4.48879702844816e-05
-9.25381617363654e-06
-2.84749026888776e-05
1.05429444843573e-05
-2.79801064345327e-05
-4.00999394678563e-05
-3.91436872605188e-05
-6.33545707778442e-05
-4.48506425328755e-05
-4.05012400004986e-05
-4.54188244398381e-05
-8.06952286598943e-06
-3.27266635189332e-05
-4.9858154296179e-05
-4.71745369074321e-05
-1.45304360578783e-05
-4.14897950444061e-05
-3.04603661018024e-05
-2.51552389124705e-05
-5.56246111613901e-05
4.15249738677738e-06
-3.06407103693002e-05
-4.96650489423733e-05
-2.06821659942414e-05
-4.37668793938523e-05
-4.47553527181553e-05
-4.19317389905296e-05
-2.59754851037544e-06
-5.02113675960941e-05
-1.71383359199348e-05
-9.05439630292665e-06
-4.08504177198075e-05
-1.68337595753905e-05
-4.57514362344928e-05
2.25053469847437e-06
-4.26081726249477e-05
-2.30717722129649e-05
-4.49274052103834e-05
-1.72560725414763e-05
-3.31223901449423e-05
4.17654851536124e-06
-2.35692416102085e-05
-3.38639401159006e-05
-2.158437243607e-06
-4.02011688510786e-05
-8.31283820064137e-08
-2.40406630867707e-05
-3.47444520740343e-05
-2.75919694231161e-05
-3.01315148918607e-05
-1.55040075490298e-05
-4.92695985354139e-05
-3.23936513363161e-05
-4.01491830497516e-05
-5.16272517845076e-05
-4.84638269028227e-05
-1.32561304498252e-05
-1.85640420173874e-05
-3.03850479170825e-05
1.24089123146844e-05
-3.68800163431028e-06
-3.11495807682863e-05
-3.87201817487205e-05
-1.75314765671936e-05
-4.45385841677042e-05
-7.7101514433412e-07
-3.48162229783456e-05
-3.96455601151799e-05
-1.58000926951519e-05
-5.38415847310835e-06
-2.8112617000012e-05
-2.55198185541512e-05
-2.71216080369438e-05
-3.28913439895004e-05
-3.56059458702714e-05
-5.41041737331575e-05
-1.25775501908094e-05
-2.1703969392144e-05
-1.87737381194068e-05
-1.43865364984621e-05
-3.93041334256138e-05
-4.20738464611509e-05
-4.30678281778265e-05
-4.08831166646451e-05
-3.56426848047978e-05
-4.81799908063997e-05
-4.97811736293864e-05
-2.92053082113178e-05
-1.7280645335842e-06
-1.3079986802681e-05
-1.9358547869417e-06
-4.06535333709973e-05
-4.19658800773501e-05
-1.00705545387732e-05
-3.37356740650434e-05
-3.16316544572438e-05
-7.43087695285887e-06
-4.48234215059414e-05
-5.42538702643387e-05
-4.85304073627191e-05
-6.75010456977232e-06
-1.68949326458571e-05
-2.97326525965754e-06
-1.49645772350594e-05
-4.49627351209699e-05
-6.50085724148823e-05
-2.37740247334194e-05
-5.34280845759038e-05
-1.34678073597097e-05
-3.52950080484974e-05
-4.71834716800585e-06
-1.55035353181779e-05
-3.4653087418357e-05
-3.77335006176169e-05
-3.68683676717246e-05
-8.76726746691353e-06
-1.90935876271991e-05
-4.14366532057331e-05
-4.51684009830041e-05
-4.4496158458759e-05
-3.50006064576082e-05
-4.28258250152083e-05
-2.89246486271952e-05
-4.59197199667427e-05
-4.87634800136403e-05
-4.04286185088145e-05
-1.97246387354831e-05
-2.18548306307385e-05
-2.44644667409782e-05
-2.1184310364112e-05
-1.12181819761215e-05
-1.88978457768816e-05
-2.08089356284123e-05
-3.20631749380475e-05
-4.62821073167073e-05
-3.81057540279396e-05
-7.27759024485704e-05
-1.79034315826164e-06
-6.24013224475655e-05
-3.73272364763698e-05
-6.19427003110061e-05
-3.68475869301617e-05
-4.44320737534633e-05
-3.37397810930055e-05
-4.88915094064167e-05
-1.55109793213543e-05
-4.64520503616166e-05
-1.76150375449801e-05
-4.12986373655974e-05
4.0367075144145e-06
-2.76731840514007e-05
-4.14942452425724e-05
-2.98437298469004e-05
-9.14984364440409e-06
-4.50298118460681e-05
-3.89700514631411e-05
-4.55511349624214e-05
-5.36584708801441e-05
-4.48071995412411e-05
-2.4774565236558e-05
2.36601614765095e-08
-8.132852678851e-07
-2.32908249172844e-05
-2.56744671220195e-05
-4.04400205377102e-05
-3.53057959880027e-05
-6.20947958612589e-05
-2.88132628109187e-05
-2.85396526160632e-05
-4.39548111106977e-05
-3.44624666138205e-05
-5.01172427938939e-05
-4.21065245648644e-06
-4.5176158285492e-05
-3.72161937016264e-05
-1.43459332994757e-05
-2.43061785393345e-05
-2.64709321419352e-05
-2.71991979643353e-05
-4.21172293330123e-05
-3.03175573112991e-05
6.52633147239697e-06
-2.65511294562974e-05
-3.41388909803209e-05
-2.56769410817084e-05
-2.90907905802011e-05
-3.16415304460277e-06
-1.63164762602279e-05
-5.11072569155864e-05
-1.89007348670118e-05
-3.83726090804671e-05
-1.70562750045125e-05
-1.23098024050739e-05
-6.06260858670593e-05
-7.03215466518934e-06
-1.29568578029511e-05
-4.14228517290671e-05
-4.87781047978272e-05
-5.0422490779173e-05
-2.5943427487707e-05
-1.33086071585569e-06
-4.10659042479722e-05
-4.2349988798873e-06
-2.90381929302009e-05
-5.3051607315103e-05
-2.94469291790121e-05
-3.80713010947961e-05
-4.82673372054572e-05
-2.38602899646856e-05
-2.86675408490986e-05
2.4199294769987e-06
-1.55698080886472e-06
-2.70477027164294e-05
-2.64637910144028e-06
2.20084994652536e-06
-4.28940782770689e-05
-3.19770228213045e-05
-3.40914759779424e-05
-2.34934747970643e-05
-6.34525325047948e-05
-3.51473201484399e-05
-1.67429284260908e-05
-3.99960196866689e-05
-3.51603020347355e-05
-1.47304162258722e-06
-2.63563430343991e-06
-3.16574399985719e-05
-3.10208017497237e-05
-2.26063509260385e-05
-2.1347514359439e-05
-5.81120095132266e-05
-3.64975665262683e-05
-1.53029660306368e-05
-2.18557300654664e-05
-5.18019638844984e-05
-4.6851439656994e-05
-6.07404140315419e-05
-3.17518822497887e-05
-1.72500191780271e-05
-5.44454506582423e-05
-1.65454307150901e-05
-1.80109078624061e-05
-2.19352019825758e-05
-2.34335865241199e-05
-2.66181767282393e-05
-2.54649871082693e-05
-2.27532065595747e-05
-1.06437499896576e-05
-2.37211042243494e-05
-3.3110905399086e-05
-6.87862505005109e-06
-4.42765653934706e-05
-2.91041647218328e-05
-4.2286775908856e-05
-3.46777807646181e-05
-2.70810242588403e-06
-2.38374658352878e-05
-4.67174354653828e-05
-2.67291431954117e-05
-3.76357838769475e-05
-2.08491762550067e-05
-4.79236425963683e-05
-5.92461509530601e-05
-3.94933491874654e-05
-2.42792837330311e-05
-1.67186317332043e-05
-3.06831526132191e-05
-2.6780522257801e-05
-3.26174500810635e-05
-2.57186495956131e-05
-3.03213363044896e-05
-2.89014965862407e-05
-1.66232587433559e-05
-1.86980378764753e-05
-3.55099672046626e-05
-3.41111707732335e-05
-2.97712597780495e-05
-4.52504525068928e-05
-2.65689907971649e-05
-5.55507634058131e-05
-4.10811042403253e-05
-1.11706888352823e-05
-2.60395500199642e-05
2.57607357973393e-05
-5.04310539727173e-05
-3.15015848057112e-06
-4.23744146902112e-05
-3.8636693945938e-05
-2.43964174607238e-05
-4.16133592787666e-05
-2.24652570371931e-05
-2.51871726669334e-05
-5.52088751670047e-06
-5.11703766486325e-05
-2.02346193929801e-05
-2.24590608892316e-05
-4.78294389327964e-06
-2.27636858771422e-06
-6.36544095713234e-05
-5.00654424369719e-05
-3.43462585310704e-05
-4.65185188370291e-05
-4.039861732612e-05
-5.69185634037446e-05
-3.00153687106992e-05
-3.70925161876302e-05
-2.31865570813491e-06
-5.39944454404003e-08
-3.34278760499964e-05
-2.3821553296226e-05
-2.21779523327408e-05
-3.46113102844852e-05
-1.9481622129609e-05
-5.47041902798001e-05
-5.02667767470758e-05
-4.41554270022093e-05
-1.05215735869653e-05
-4.1490931186905e-05
-1.04995917413878e-05
-1.24144354052261e-05
-9.48220014491148e-07
-3.01260230471928e-05
-4.59885969368298e-05
-4.39467478450709e-05
-1.38858037084333e-05
2.40110800592258e-05
-1.41465296032408e-05
-2.26809985961057e-05
-4.6425276893857e-05
-1.83000756895854e-05
-5.28895657288123e-05
-2.55274523966154e-05
-2.15921786564117e-05
-2.46745541707589e-05
-2.20205385692901e-05
-4.86709250547123e-05
-3.6125483004973e-05
-5.10370279127788e-05
-2.49795883695816e-05
-1.99487309325214e-05
-2.37022243507558e-05
-3.46077004028038e-05
-1.92441802290942e-05
-8.84941665743117e-05
-2.10968293451206e-05
2.12401015030284e-05
-2.88314084394065e-05
-1.73078746530048e-05
-4.12442632256146e-05
-2.43555035108246e-05
-1.85907319453267e-05
-5.12873408326625e-05
-7.75642176010328e-06
-3.52006591403811e-05
-3.64314038019751e-05
-4.40956959270736e-05
-2.16821303630071e-05
-4.49366135003412e-05
-3.67420750092971e-05
-3.79633448837883e-05
-3.95858752868968e-05
-6.15102733100357e-05
-6.65298436671531e-06
-1.94848937730542e-05
-3.5612280336696e-05
-4.99683813082742e-05
-1.62802331964107e-05
-1.83341347769789e-05
-1.13868486808565e-05
5.41731177361115e-06
-2.65354778536519e-05
-3.07376510822158e-05
-3.64595100030846e-05
-5.12334928265634e-05
-2.06759628908302e-05
-3.82633797529202e-05
-1.62234601160507e-05
-3.0355637966507e-05
-2.12978072083061e-05
-5.66615835009824e-05
-3.81699870932151e-05
-1.05387320428371e-05
-6.31288559882503e-05
-4.42185576875619e-05
-1.91108765011738e-05
-3.93877731977715e-05
-2.85725515441313e-05
-1.68896334434041e-05
-3.79175229482579e-05
-2.9375464937593e-05
-3.46663578490204e-05
-3.33918573130914e-05
1.38104633041341e-05
-4.66278369753296e-05
-5.35473437828828e-05
-2.80551004097458e-05
-2.47779074219755e-05
-9.30022077066971e-06
-4.21672119652842e-05
2.46559828892229e-06
-3.35742652228828e-05
-3.23243447624436e-05
-8.23999021187069e-05
-1.86038574365295e-05
-3.20730824192979e-05
2.50453794442995e-06
-6.04701573378104e-05
-4.90011629488599e-06
-4.53012514991133e-05
-6.32172512987361e-05
-2.87625448225791e-05
-2.73231637570296e-05
-4.09281953496155e-05
1.14234546444495e-05
-3.33236222004478e-05
-4.08781908828881e-05
-4.08831190239754e-05
-5.00898612122102e-05
-1.66749760617467e-05
-1.38305796498897e-05
-2.6560008882403e-05
-3.43995052088446e-05
-1.02885766662601e-05
-1.63379278507054e-05
-1.66823577097532e-05
-2.01126069233264e-05
-3.65610700961497e-05
-3.07999941170912e-05
-1.72390190980598e-05
-3.88547507861521e-05
-1.85322133269083e-05
-1.10348358840449e-05
-1.87006211088814e-05
-8.14010489679654e-06
-3.2455472380068e-05
-5.04898160080836e-05
-8.93407586056425e-06
-3.08247594155864e-05
-2.83031551468368e-05
-3.31723243634479e-05
-3.58844349980148e-05
-2.86041258596032e-05
-5.20314153097577e-05
-1.57023821002252e-05
-1.93813111845097e-05
-4.06847506368995e-06
-5.37160285678021e-05
-1.18361061047474e-05
-5.24901290597349e-05
-1.33656904498262e-05
-1.66833403415994e-05
-4.20572358313887e-05
-3.60007247286253e-05
-1.70194593807981e-06
-1.68660928265209e-05
-4.16608709737736e-05
-2.74988877954671e-05
-3.31751182753395e-05
-5.65253661612562e-05
-3.8757108766555e-05
-1.98118100616021e-05
-5.0862959789378e-05
-7.46644535744243e-06
-2.92868088884931e-05
-4.6706127507927e-05
-2.27278788058361e-05
-5.76198513659474e-06
-3.88793075623819e-05
-3.171116736385e-05
-2.68797472754481e-05
-3.71303433273568e-05
-2.29024149581095e-05
-3.35837621813899e-05
-4.87267205366639e-05
-6.92104842236748e-05
-1.40701732263913e-05
-3.79035141353011e-05
-2.45818175697811e-05
-5.33073479662292e-05
-2.54166597379162e-05
-2.30025093559152e-05
-8.87286604285736e-05
-4.05552278066577e-05
-3.31217357422157e-06
-1.04860260626887e-05
-3.42533466899605e-05
-2.52607306500365e-05
-5.65340025314351e-05
1.9455207447614e-05
-3.57499533972358e-05
-1.76153983323627e-05
-3.56679205185814e-05
-1.47504795845107e-05
-3.60226941317716e-05
-2.24941789444813e-05
-5.16571712758421e-05
-5.04080003391476e-05
-2.69336181565749e-06
-4.90262114507568e-05
-4.50229286694353e-05
-1.83798769113576e-05
-4.2412544804753e-05
-7.22096846936886e-06
-3.36081040443534e-05
-1.90277611756128e-06
-2.89413647701589e-05
-1.69899615808804e-05
-4.17701037178175e-05
-2.27490394693478e-05
-4.75776391528725e-05
-5.02917817288661e-05
-3.83655616249834e-05
-5.85333870578756e-05
-4.21687358028234e-06
-5.1868473065935e-05
-4.56024734150796e-05
-9.91752062523157e-06
-6.60319630504019e-06
-6.42726167158573e-06
-3.15097829131288e-05
-2.81781156838349e-06
-3.00014643272648e-05
-4.15010358400702e-05
-4.71981778142738e-05
-3.51337437554995e-05
-2.34059705944316e-05
-3.74401370714262e-05
-1.18686604823043e-05
-2.92782258293308e-05
-3.16435628361541e-05
-3.84593385052339e-05
-1.71770407079486e-05
-1.33976766405687e-05
-3.01808447242134e-05
-2.85074169311194e-05
-4.91912285356758e-05
-5.21842515956488e-05
-1.1797882299499e-05
-2.80190682568345e-07
-3.97009935770352e-05
-3.77677868606977e-05
-2.39290483272036e-05
-4.70640521566085e-05
-8.27677592172663e-06
-4.82637804046185e-05
-4.00134150690844e-05
-5.17890973400287e-05
-6.19230439038185e-05
-2.25078304504426e-05
-3.6056216100567e-06
-1.80082229954216e-05
-2.71359945722687e-05
-4.21233858849276e-05
-4.36358666539706e-05
-2.89619106702921e-05
-9.18189511712337e-06
-3.53960161953715e-05
-3.49132748719648e-05
-5.18630851637725e-05
-6.65593512241332e-05
-5.20421644349372e-05
-2.52212223282202e-05
-3.21217994116129e-05
-1.17709780563763e-05
-2.27304736179241e-05
1.11641064332836e-05
-4.75314003476792e-05
-1.22972411093869e-05
-2.30035664572227e-05
-4.40222225752093e-05
-3.5299295327392e-05
-3.69398283349612e-05
-3.89879400347847e-05
-3.4254417658035e-05
-2.44794928483751e-05
-5.6571270774713e-05
-2.2555996030707e-05
-3.31201682208337e-05
-4.27264475371793e-05
-2.79929661795302e-05
-2.43302937698175e-05
-2.59791970903301e-05
-2.6266537581782e-05
-2.8975581545633e-05
-3.25365677970919e-05
-3.14017584397033e-05
-4.21144148657679e-05
-4.93196548994368e-05
-3.67585958737146e-06
-3.90422778815331e-05
-3.87146260719132e-05
-5.21557895580004e-05
-3.29291008132807e-05
-2.67204409587897e-05
-1.1863452876675e-05
-5.10021909346524e-05
-5.09367161431827e-05
-3.89793187106985e-05
-1.7749793183639e-05
-6.68655542932395e-05
-3.71584075251159e-05
-1.61774003212924e-05
-1.68644749240403e-06
-3.18386074547524e-05
5.91913938166374e-06
-4.95177635242946e-05
-9.30441055163721e-06
-4.79395771243438e-05
-2.67616678815537e-05
-3.59665914742026e-05
-3.76144476035183e-05
-8.95575267529588e-06
-3.85072856679271e-05
-4.06660358212669e-05
1.67135210380762e-06
-3.4725284356819e-05
-3.57534758852869e-05
-8.47755773804908e-06
-2.05284412460209e-06
-2.31741083693298e-05
-1.95610879143196e-05
-5.91091133201303e-05
-2.11293475581716e-05
7.25751346891154e-06
-6.54135886860477e-06
-1.83397039726925e-05
-1.18493050454411e-05
-3.8428686207797e-05
-5.23747949294686e-05
-4.04887798705147e-05
-6.57241162840674e-05
-2.31395636146551e-05
-3.52224716569885e-05
-1.7482670192681e-05
-3.47521376592407e-05
-2.30568548004547e-05
-5.81361194380201e-05
-2.40134141826857e-05
-4.2204006660387e-05
7.31628485334311e-06
-3.61596186278524e-05
-3.85490672592721e-05
-6.33998979926527e-05
-5.07800018547279e-05
-4.33568477108577e-05
-6.09912257431249e-05
-4.39436274964287e-05
-1.37189683463911e-05
-2.75893657848934e-05
-5.47926453303699e-05
-2.72209678954098e-05
-7.72678574085775e-06
-1.28713940205526e-05
-3.98991120799279e-05
-3.80118030364787e-05
-5.38777305953882e-05
-4.00934626096664e-05
-1.40201172503779e-05
-5.33627748728509e-05
-3.01693847373172e-05
-1.74491762691632e-05
-2.76789545869761e-05
-3.44248477652666e-05
-4.89753126944736e-05
-1.75198405414256e-05
-4.26650659986948e-05
-2.70589767390899e-05
-2.04792743245503e-06
-3.60769323547347e-05
-1.91936010745665e-05
-1.96010424088266e-05
-5.54798868655099e-06
-4.38363052850425e-05
-3.60653682669612e-05
-4.16830387054936e-05
-5.17592322506173e-05
-2.35849970049308e-05
8.13137665827831e-06
-2.99838165754159e-05
-1.70952454210715e-05
-3.37175741644651e-05
-6.56179729383305e-05
1.77910384660053e-06
-6.58771852972755e-05
-3.86385749857417e-05
-6.6392706785437e-05
-2.78831456521521e-05
-4.16661719124548e-05
-5.715908104605e-05
-3.97090996132315e-05
-3.86627508808558e-05
-1.81876639717099e-05
-5.97189433351433e-06
-1.38606243190815e-05
-3.51460440459275e-05
-3.18910291226074e-05
-1.46170014535246e-05
-2.26257900930007e-05
-2.24602475807395e-05
-2.22768098874164e-05
-1.02532991152167e-05
-2.05269295802327e-05
-3.78622297603736e-05
-5.63187258545201e-05
-3.00080667602257e-05
-1.06522861533276e-05
-3.86257691124497e-05
-1.33782444316412e-05
-5.72442226428091e-05
1.23141676192832e-05
-2.81922435775598e-05
-2.63351546863814e-05
-2.29008669992143e-05
-1.86805051868951e-05
-2.06509444337673e-05
-1.41937199934701e-05
-5.19200247121698e-05
-5.0814313147725e-05
-3.44031315982399e-05
-7.05712780433353e-05
-1.50373980205314e-05
-2.80428311335615e-05
-4.25340503334633e-05
-3.88342219043839e-05
-3.19547858807413e-05
-4.21317690901197e-05
-7.70712797654667e-05
-3.61688176525867e-05
-1.96152219445209e-05
-1.01293655495587e-05
-1.62358135217735e-05
2.66612815969432e-06
-4.87717245243337e-05
-3.46855038468262e-05
-1.96157738051008e-05
-4.27801255442564e-05
-4.78910614299057e-06
-3.98115569947494e-05
-2.13939275771587e-05
-4.07984069781911e-05
-2.57373840399721e-06
-3.4525479388414e-05
-1.33498031935857e-05
-3.70277233706867e-05
-3.48210796962246e-05
-2.23166391904143e-05
-2.73461889557433e-05
7.36284770687022e-06
-2.25562031230199e-05
-2.02532329474177e-05
-1.28761987230834e-05
-2.65472835327835e-05
-3.45525188166704e-05
-3.2782948676075e-05
-3.93385279623843e-05
-3.09606550036983e-05
-2.0533473614477e-05
-2.62917905198237e-05
-2.94269474767335e-05
-2.47173371498032e-05
-4.01406421991765e-05
-4.58074957579549e-05
-5.4230419653868e-05
-2.58854391797699e-05
-1.50395932641668e-05
-2.23847779940837e-05
-8.87795335213279e-06
-2.48382870442797e-05
-5.45147832427098e-05
-1.57317408013181e-05
-1.91721980075536e-05
-3.2149870673347e-05
-5.30971863382058e-05
-1.03794591828888e-05
-1.49131657674217e-05
-1.55830999048763e-05
-2.20040241134583e-05
-4.51572422988055e-05
-4.18189994525824e-05
1.6631649181399e-07
-5.00567286683253e-06
-3.53478646440259e-05
-2.63258034604948e-05
4.93886383473855e-06
-3.80506943948086e-05
-2.43582136944316e-05
-6.20971690576664e-06
-1.57109279682039e-05
-4.15057275282815e-05
-1.40952968336671e-05
-2.87180405115858e-05
-2.78731330864751e-05
-4.90094415448695e-05
-2.19273898105338e-05
-2.28733085848228e-05
-3.91285215298619e-05
-2.90520021060445e-05
-4.14375371710826e-05
-2.61405733081845e-05
-1.32129451771853e-05
-3.0537686541023e-05
-3.60685814387223e-05
-2.96177563461343e-05
-1.51438069011029e-05
-4.48635049466965e-05
-2.86660431009667e-05
-3.16711845568913e-05
-2.67765019535668e-05
-5.32485610263255e-05
-6.34700145554137e-05
-4.12163138016249e-05
-4.17653382920512e-06
7.80515294706471e-07
-3.07233266411379e-05
-2.3696887304629e-05
-2.5010343350839e-05
3.71235768103368e-06
-1.13213705788395e-05
-8.58016753214575e-06
-3.01828784912225e-05
1.38612702482926e-06
-5.83711798415642e-05
-1.57014883201854e-05
-2.21297070549056e-05
-2.9647013173058e-05
-2.67603916953453e-05
-8.20145316109081e-06
-3.12882374696911e-06
-3.44795336360378e-05
-3.78580968792393e-05
-2.2323877809334e-05
-6.48138361679002e-05
-2.53145180188539e-05
-4.35473021292057e-05
-4.36581301384351e-05
-4.32454676198237e-05
-4.41952863213617e-05
-5.17759424107633e-05
-2.97463742561017e-05
-9.15900000380482e-06
-4.43208525099111e-05
-3.82671320493344e-05
-4.24203314566247e-06
-3.73040899627254e-05
-1.29625378093324e-05
-5.82465110169478e-05
-3.59763197039101e-05
-3.23391812085031e-05
-6.31204200651296e-05
-2.19970819659852e-05
-1.44004495611159e-05
-2.09316032162849e-05
-2.64960419049466e-05
-3.11065980932851e-05
-2.71560937775155e-05
-6.19893936122105e-06
-4.98097980070446e-05
-9.79509886193164e-06
-1.32509646467796e-06
-2.03755457508228e-05
-5.11514760074455e-05
-8.40353966229178e-06
-5.23969152004679e-06
-4.26537758336431e-05
-3.34017025700416e-05
-4.43384935547577e-05
-1.69787675687593e-05
-3.19681517792595e-05
-2.64521199715512e-05
-3.35987866735681e-05
-2.53055758331402e-05
-1.83564020656932e-06
-4.73526463465348e-05
-1.77828027611364e-05
-2.66374330077888e-05
-1.1583203621393e-06
-3.35960265324377e-05
-4.60818946292798e-05
-2.44372216403784e-05
-6.33025747306222e-05
-2.4264239795176e-05
-1.88619481926928e-05
-3.86516612082251e-05
-4.68258720187291e-05
2.9942125242829e-06
-1.77617238392452e-05
-2.97709568426839e-05
-9.91225978847565e-06
-2.48337969842527e-05
-3.61839801641356e-05
-2.60020647604404e-05
-3.43100682193664e-05
-1.57276295083638e-05
-1.26445462430561e-05
-4.14889143477791e-05
-4.85788678159192e-05
-4.70261956666814e-05
-3.24141375107604e-05
-3.62260823656883e-05
-7.16366931642967e-05
-4.44423717498631e-05
-3.69393503864997e-05
-5.78271383315787e-05
-2.23272878024216e-05
-4.91516793024681e-05
-1.89923811105722e-05
-2.93403584371306e-05
-1.30493216059876e-05
-6.33613805790825e-05
-2.90052655666904e-05
-1.16144487109601e-05
-3.08547441900803e-05
-3.44668391958964e-05
-2.23908321786442e-05
-2.69879224997628e-06
-1.9211224619534e-05
-1.68297836294998e-05
-7.09598741923251e-06
-2.63331449946855e-05
-5.70084567754358e-06
-2.15447018166247e-05
-9.09748485834778e-06
3.43218783973116e-06
-5.54070759351542e-06
-5.13875728435137e-05
-5.76708168758164e-05
-4.32847896863599e-05
-6.69611877886157e-05
-4.22056618234942e-05
-2.26846565691922e-05
-3.25164124893618e-05
1.493385982533e-06
4.86469857298339e-06
-1.77583190356103e-05
-5.8378815093279e-05
5.0119169328953e-06
-1.18396758370139e-05
-1.87991111788458e-05
-5.38298601575786e-05
-5.33734921690225e-06
-3.46761673565199e-05
-3.55611312929132e-05
-6.38981805589494e-05
-4.66804229086564e-06
-2.70256996244265e-05
-4.44989508435953e-05
-6.11210502428784e-06
-3.29167598133783e-05
3.25504701537245e-06
-5.33166034770552e-05
-6.03028097773338e-05
-4.50351041599061e-05
-2.49182327618513e-05
-1.89668660241711e-05
-4.11592388704322e-05
-2.19538198645135e-05
-2.90681513660005e-05
1.18973237419456e-05
-1.51639547503756e-05
7.67244676341726e-06
-2.51549215691584e-05
-2.13639892288032e-05
-5.27689444594363e-06
-3.22867506395727e-05
-2.41371119217336e-05
-3.93915124643957e-05
-3.92195844225146e-05
-5.56394871409245e-05
-5.63903047355065e-05
-3.43762006805497e-05
-4.29474685334061e-05
6.87181461362972e-06
-1.44188508606925e-05
-3.08881367313194e-05
-1.47327720851746e-05
-6.11791716634734e-05
-3.65111696542706e-06
-1.46961732092851e-05
-2.91521012353449e-05
-1.02184635444467e-05
1.54601516860482e-05
-2.57674288161995e-05
-6.37636764093735e-05
-5.34851789455201e-05
-3.67842034665481e-05
-7.25866105992451e-06
-3.80170118175936e-05
-1.50703555266617e-05
-6.56655308664717e-05
-3.28252457286875e-05
-5.6262176745931e-05
-6.17739568756721e-05
-2.97445336696873e-05
-2.40514879307512e-05
-1.1611241110715e-05
-3.39985917102854e-05
-5.46742918464524e-05
-1.48249083180481e-05
-3.67231388953041e-05
-3.97874864374856e-05
-1.98151362261035e-05
-2.52228255703894e-05
-1.51205663177706e-05
-1.46493152710677e-05
1.63817355373401e-05
2.85711802144784e-06
-2.1510770868165e-05
-2.64257647271583e-05
-2.96140470889916e-05
-2.50560751671529e-05
-2.34721546332073e-05
-5.0185067296335e-05
-4.03401935599699e-05
-3.64938941904676e-05
2.22846060928519e-05
-3.46235347851062e-05
-3.32865129807099e-05
-1.85025490931092e-05
-1.55373051933494e-05
-3.43656974263112e-05
-4.11390857976035e-05
1.36157529789364e-06
-1.77791832296792e-05
-3.14552525795081e-05
-6.23493528392808e-06
-2.37895671192389e-05
-3.8461288036145e-05
-5.69299811593487e-06
-3.4154940522267e-05
-1.40124500932068e-05
-2.21148752405053e-06
-4.32741336728293e-05
-4.95739156649104e-05
-2.49938006958723e-05
-2.46735879044726e-05
-3.24006189343297e-05
-4.71592008289653e-05
-2.78901394108034e-05
-1.19002005093367e-05
-4.17912186629861e-05
-3.91183297995376e-05
3.09466038071076e-06
-3.93731162607779e-05
-3.79935874277048e-05
-3.30228599769941e-05
-2.2253659809925e-06
-3.36341269467353e-05
1.06302636241898e-05
-4.63938268627854e-06
-2.49139336941247e-05
-5.65543725774144e-05
-6.32325298446961e-05
-3.14609715701124e-05
-3.28646670561341e-05
-4.54171105474606e-05
-2.44946204276051e-05
-3.95189504160951e-05
-1.50741945089474e-05
-2.60012535600853e-05
-5.66805841548742e-05
-7.00117368427414e-06
-2.15319665756219e-05
-3.20020434419802e-05
-1.61088234012858e-05
-4.15513591101482e-05
4.13958523778956e-06
-5.55537737632261e-05
-2.6004309651437e-05
-2.72804492070403e-05
-1.87266633001104e-05
-4.19343756313852e-05
-4.10335171255191e-05
-2.83348972500321e-05
-5.0640648312404e-05
-5.92296299264926e-05
-1.11072186665114e-05
-3.58413919756439e-06
-9.74442747254136e-06
-2.59397074368884e-05
-1.34750215335567e-05
-1.28263630741025e-05
-3.82752786646768e-06
-2.09934546639944e-05
-3.94442014169281e-05
-6.42366293325474e-05
-2.13987995610387e-05
-3.86153745573167e-05
-1.65849004472822e-05
-1.86222828426573e-05
-5.37865917999001e-05
-2.2100812657194e-05
-3.7685088196062e-05
-2.76756996300716e-05
-4.49534475529201e-05
-3.66675988847775e-05
-1.12606063344062e-05
-2.03534911118814e-05
-2.883333967341e-05
-1.87759189190829e-05
-6.39614170331749e-05
-4.16929396177142e-05
-2.52863684789749e-05
-1.65469392434633e-05
-3.95950464348076e-05
-1.21003531511454e-05
-3.41406891395806e-05
-4.88615896551659e-05
-1.40667848653461e-05
-5.83919890610608e-05
-2.17296226169443e-05
-4.61901039634338e-05
-3.40681363110904e-05
-1.95223622474291e-05
-4.48816378412125e-05
-2.81943346101964e-05
-1.62808413932613e-05
-3.37573803593471e-05
-3.65431985098141e-05
-3.6569976104645e-05
-4.75280424649336e-05
-3.07137003949962e-06
-1.6816849731062e-05
-3.10292611407584e-05
-2.37851452036847e-05
1.09587898087831e-06
-3.24024499855497e-05
-3.1873192699486e-05
-5.2729969395211e-05
-2.29419464696461e-05
-4.99028277868241e-05
-3.50861095517296e-06
-1.99727762685394e-05
-3.12904966514554e-05
-1.13826096954597e-05
-4.05372314011439e-05
-2.70804306454653e-05
-6.34184362268067e-06
-2.50983366460837e-05
-2.76718618465807e-05
-3.04326297488622e-05
1.60403781084673e-05
-7.18917393668884e-06
-1.70123221110033e-05
-3.59931729541173e-05
-3.12221392918582e-05
-5.93890506053962e-05
1.94367637133926e-06
-4.60287658086688e-05
-1.34388861427928e-05
-1.8169386776365e-05
-2.45225059029335e-05
-6.2512454144035e-06
-3.68217525641831e-05
-3.44388766954869e-05
-2.07356770023064e-05
-5.19667529853068e-05
-4.50269155362672e-05
-4.07770743851071e-05
3.51082864987234e-06
2.5856083731884e-07
-3.08268171371701e-05
-1.77771848900526e-05
-5.78673773097862e-05
-1.24883747100055e-06
1.01003645141277e-06
-3.05819959461768e-05
-5.02912664992782e-05
-2.14219410369559e-05
-3.20607094266501e-05
-4.14694310659783e-05
-5.37895541335736e-05
-1.87710378170955e-05
-2.81583469888696e-05
-3.12818938234568e-05
5.18093031689794e-06
-3.52149853428923e-05
-4.20314716879563e-05
-1.60573886317518e-05
-7.64711931824622e-06
-3.70423754674064e-05
-1.2825122411327e-05
-4.2096376315413e-05
-1.29980007802071e-05
-3.18004285774622e-05
-1.34969106009573e-05
-2.68651060284868e-05
-4.70382964132706e-05
-8.60049691648408e-05
-3.58585307842912e-05
-1.03553970000569e-05
-2.02094189417737e-05
-5.67238587355039e-05
-4.10409685289654e-05
-1.62302044216525e-05
-4.71068261118382e-05
-5.16168799836111e-05
-4.26619060231517e-05
-2.20600999526126e-05
-1.61229318415352e-05
-3.98776298635726e-05
-4.24592516354564e-05
-2.65600108915071e-05
-7.6936363670654e-07
-5.45871135215607e-06
-1.9955128796106e-05
-3.20993577924836e-05
-3.47797405527304e-05
-3.04192597532788e-05
-3.94614309345362e-05
-4.92144739970749e-05
-2.27388781638348e-05
-3.95467565492896e-05
-1.85576447349366e-05
-2.90937446938369e-05
-2.9909280692772e-05
-2.31628263515786e-05
-4.24660581575363e-05
-4.25630398454269e-05
-1.0146131608267e-05
-3.62208178115678e-05
-1.84654690457512e-05
-1.10213358980515e-05
-7.17955518394191e-06
-3.57283844239704e-05
-4.05356865447502e-05
-3.19896068713438e-05
-4.57448422542894e-05
-2.95676807489773e-05
-4.53463719749135e-05
-4.22600752720946e-05
-2.35427826154703e-05
-3.64322087208917e-05
-4.41117071878187e-05
-2.08703041044811e-06
-3.10687297223557e-05
-2.1072082004909e-05
-6.31236342005278e-05
-9.27852037867493e-07
-1.22048871694361e-05
-3.47183231980222e-05
-1.73866584967721e-06
-2.67879104459994e-05
-3.44958608800538e-05
-2.85522579440632e-05
-2.54667858671985e-05
-3.17432506184838e-05
-1.39817149670943e-05
-1.55386632770671e-05
-5.33799419414906e-05
1.229371283703e-05
-3.9764914963346e-05
-3.55844077781849e-05
-1.49031466976256e-05
-3.15342730264122e-05
-2.07739592275478e-05
-1.47652259769688e-05
-4.22838407295769e-05
-3.62805639399818e-05
-4.48550826037348e-05
3.80658033548027e-06
-2.75091357368735e-05
-3.65607684460428e-05
-3.41250241091494e-05
-1.23156997263201e-05
-3.77063453778666e-05
-3.24620343870387e-05
-9.92372378534557e-06
-1.64808521968887e-05
-4.66109246147943e-05
-1.74746243853029e-05
-2.19499681636835e-05
-1.0476067412648e-05
-2.67031377023754e-05
-4.20204922302909e-05
-8.19141348035516e-06
-9.62530827444811e-06
-3.11035674276536e-05
-4.27196169656078e-05
-2.90169873191475e-05
-1.19853957330378e-05
-3.433768282306e-05
-4.24481370516534e-05
-3.6810461963677e-05
-5.17111592318444e-05
-2.01423604771327e-05
-5.87051468819385e-05
-1.12315407301545e-05
-4.37352576185429e-05
-4.66314185645852e-05
-1.81751413067287e-05
-2.25615264261067e-05
-2.87123920812694e-05
-3.85598156769746e-05
-1.06295682045778e-05
7.39890582256311e-06
-7.13448492388785e-05
-3.29835438756373e-05
-4.3313414587365e-05
-3.82071953769063e-05
-6.65591420979767e-05
-1.60083271937539e-05
-3.30246074890266e-05
-1.90889074802934e-05
-2.97973798783173e-05
-4.14624491000946e-05
-4.32926382725802e-05
-4.22494665575862e-05
-8.18246239276562e-06
-1.83944575625862e-05
-2.92466523961684e-05
-3.6105471414959e-05
-2.76641275471156e-05
-1.44829369723846e-05
-1.70031430418921e-05
-5.63865913174567e-05
-7.20106583317159e-05
-5.49065020272158e-05
-7.99955355659067e-06
-2.08946131171393e-05
-3.4845067179751e-05
-2.10971336498839e-05
-3.97660498357853e-05
-1.13540352630951e-05
-1.00028129808555e-05
-2.1803327022073e-05
-2.05700202357545e-05
-4.60439962373778e-05
-3.366828118246e-05
-1.87328874552938e-05
-2.4458650904848e-05
-9.68270414127031e-06
-3.34859347211794e-05
-2.44633196979185e-05
-1.78892486662057e-05
-2.0503655999638e-05
-1.67947421408443e-05
-2.88942898852497e-05
-1.01743231652362e-05
-2.26575786602117e-05
-3.34912554445599e-05
-4.51890798521629e-05
-7.26657544996796e-05
-6.46299857280674e-06
-2.09583228984256e-05
-3.79816398542047e-05
8.59178465592003e-06
-2.66459910158158e-05
-4.5642640670301e-05
-1.85442919121382e-05
-1.80610333584831e-05
-2.38697001075643e-05
-3.8900304631155e-06
-5.024853001381e-05
-3.10283036105091e-05
-2.23972640900097e-05
-4.39142138858709e-05
-3.69213792254038e-05
-2.37159774833031e-05
-3.06146987679235e-05
1.79222646078013e-06
-4.46644268826532e-05
-4.09192624667764e-06
-2.92694188718597e-05
-1.02824474850193e-05
-3.45404102728972e-05
-1.13509492276873e-05
-1.61384255013873e-05
-3.02703975919679e-05
-2.57684108903008e-05
-6.33116009232291e-06
-2.98708052284791e-05
-5.63340457490963e-05
-4.64804992703802e-05
-3.63483283139978e-07
-3.15255268470329e-05
-8.33377663065712e-06
-1.08792336146955e-05
-6.52152842601556e-06
-1.64277899668482e-05
-2.54720522483501e-05
-1.34484433487878e-05
-3.769680678053e-05
-1.15575012123194e-05
-6.34948233757354e-05
-2.59553553685725e-05
-3.11213859749332e-05
-2.45075962842382e-05
-4.5785426457498e-05
-3.57756932878698e-05
-5.67987720503122e-05
-4.17944527375324e-05
-3.85556809317157e-05
-3.79652082048911e-05
-3.30809734609402e-06
-6.42855652848471e-06
-2.07942570982436e-05
-3.42982219272554e-05
-3.60914984946718e-05
-4.1306121980001e-05
-4.19052367222877e-05
-4.19329049571033e-05
-3.27858097192419e-05
-3.6637719857871e-05
-1.72849675640537e-05
-7.00617295286015e-06
-2.25486477315873e-05
-9.0497017694473e-06
-3.71290529632811e-05
1.62533324037544e-05
-3.76757464357885e-05
-4.64035657824526e-05
-2.55807258076535e-05
-2.70059665839884e-05
-3.54650275420482e-05
-1.13249500713588e-05
-2.90900894220154e-05
7.34826497851729e-07
-4.1348814155637e-05
-2.13085322305537e-05
-4.68968206739623e-05
-2.93039331939627e-05
-1.12846382432533e-05
-2.36066099071806e-05
-2.53840072519341e-05
-3.51830951098175e-05
-8.64158723537364e-06
-5.69278377778318e-05
-6.05148805840493e-05
-2.75587443128172e-05
-1.57678930055566e-05
-2.27729957080886e-05
-2.11359499464946e-05
-1.48164953742381e-05
-5.85106990334692e-05
-3.76997053719688e-05
-6.10221169286594e-05
-5.57322323762144e-06
-5.0584610505677e-06
-5.7953388670225e-05
-3.45506197097718e-05
-7.17537740622849e-05
-3.12441818172474e-05
-2.45591145101352e-05
-4.1551039411714e-05
-1.00974994835423e-05
-1.32872181032211e-05
-4.84473029245241e-05
-2.80982228804947e-05
-2.11072665116034e-05
-2.76316904761419e-05
-3.29487534524455e-06
-1.18694489423932e-05
8.47343489064473e-06
-4.79162123372984e-05
-1.23540851905464e-05
-5.9977278217395e-05
-3.12463628973326e-05
-2.96525222472729e-05
-3.94573494994937e-05
-3.95686976943692e-05
-3.33624468112681e-05
-3.57100215911669e-05
-2.88896632849664e-05
-4.38282742503765e-05
-3.18907583428142e-05
-3.71892417539789e-05
-5.14065584840568e-05
-5.16037293789539e-05
-1.01933285765562e-05
-3.37735292440092e-05
-5.72662862128133e-05
-2.56025833820081e-05
-3.57923175479743e-05
-4.39107831276323e-05
-3.60238062473822e-05
-2.98613577638414e-05
5.75659764726402e-06
-2.81600277455247e-05
2.66844733015907e-06
-3.63869981467583e-05
-3.00983607245618e-05
-2.51350868612965e-06
-2.82047118677771e-05
-4.10929774233228e-05
-3.3126681281491e-05
-3.6882697697564e-05
-2.43061551830322e-05
-7.20686673095024e-05
-2.75604421048839e-05
-2.63498401187064e-05
-2.68798498496344e-05
-1.7488039130459e-05
-2.90587137488248e-05
-7.71391761501103e-06
-8.03798149056134e-06
-2.00192060072153e-05
-4.99666543364477e-05
1.12865743313746e-05
-1.2675031577875e-05
-7.19875481175373e-06
-3.14661949082899e-05
-1.33915907756794e-05
-3.06161121973212e-05
-1.83033341756244e-05
-6.89613060676483e-05
-2.99258957854794e-05
-4.21079553468226e-06
-3.84634957391011e-05
-1.03818573240629e-05
-2.76360123599136e-05
-4.54667865535478e-05
-4.70171814133621e-05
-4.65932032810409e-05
8.6854045846561e-06
-2.17768853825805e-05
-8.34012436832136e-06
-1.43954286779238e-06
-2.7041629206105e-05
-5.09290848484889e-05
-5.27822006231284e-05
-2.30928796933852e-05
-5.32417415866001e-05
-3.68904597891471e-05
-4.45376563339054e-05
-1.74311786220685e-05
-3.4931598511013e-05
-1.12435951595344e-05
-7.80070620315102e-06
-3.25396806157555e-05
-3.17120685815264e-05
-4.0592991820244e-05
-5.43495904107872e-05
-1.31324061884995e-05
-1.29700612599094e-05
-2.80155876904672e-05
-8.17876916129307e-06
-2.0338446295603e-05
-4.51259997644245e-05
-3.65071383440566e-05
-3.69648182247662e-05
-8.63908151396373e-06
-3.03968582947127e-05
-2.77450264842674e-05
-3.7560094679918e-05
-3.20338547561427e-05
-3.62198141052686e-05
-1.80664935079816e-05
-6.13865313578565e-05
-5.95815867848937e-05
-1.05845844241771e-05
-2.79623485355978e-05
-7.68591489703708e-06
-3.12535198214317e-05
-4.29571139686384e-05
-5.08472701379617e-06
-1.42888701335393e-05
-1.85782157377084e-05
-3.77617878257934e-05
-3.45857821493561e-05
-3.21504027638075e-05
-3.80228663020465e-05
-3.08844437834943e-05
-4.4566284851171e-05
-5.51612579018153e-05
-1.23556829222921e-05
-3.50750282510399e-05
-4.26653733759314e-05
-3.36968808885601e-05
-4.06984335428497e-05
-1.43465405777089e-05
-2.46177864965993e-05
-4.6077889136475e-05
-1.71228975463827e-05
-1.47270755498822e-05
-3.19550691647317e-05
-2.51322217324769e-05
-2.41402433703272e-05
-5.14459258889497e-05
-2.35931985079749e-05
-9.01553377899622e-06
-3.77062970028624e-05
-4.31593807437117e-05
-4.04068310596379e-05
-2.9005547582577e-05
-4.0250971548122e-05
-3.40235776731093e-05
-1.1135439847076e-05
-6.11219339881314e-06
-4.3947194038666e-05
-2.20241707439406e-05
-2.57499108359602e-05
-3.06708678270032e-05
-1.66946162970814e-05
-3.41489441793256e-05
-3.53573132059297e-05
-4.27731064770452e-05
-4.99971981524718e-05
-3.13358069767871e-05
-2.20996258017475e-05
-5.65321694415645e-05
-5.81832296817064e-05
-6.48268425082215e-05
-2.8131411566253e-05
-5.29810540930189e-06
-3.8247440478306e-05
-4.01544124860662e-05
-8.15639013992658e-06
-3.68767325255816e-05
-4.55647684962442e-05
-1.58775027296525e-05
-3.05780784544368e-05
-6.34148626935797e-05
-2.23232995641092e-05
-2.29385633179894e-05
-3.28062256074553e-05
-4.69000302399543e-05
-9.45331098597798e-06
6.83538109199097e-06
-5.91515366051535e-05
-2.18652951003821e-05
-9.8988380219196e-06
-1.47630615493487e-05
-3.23563184678305e-05
-2.30458179995145e-05
-1.10884513088889e-05
-2.23234802302718e-05
-2.7056328960041e-06
-8.06119527222481e-06
-2.9708940089709e-05
-3.85972996141272e-05
-2.62619802474656e-05
-1.23779986277072e-05
-2.91461296127526e-05
-3.50874600794953e-05
-3.53006275315999e-05
-5.71850027999568e-05
-5.31030425108327e-05
-5.35857358002243e-05
-3.25715449767593e-05
-3.8762228277325e-05
-3.93480091066138e-05
-3.84959749185707e-06
-4.99571205706357e-05
-2.48614632512478e-05
-1.31709324897407e-05
-1.65407893268958e-05
-2.58097797935196e-05
-1.85165936154745e-05
-2.88358727253054e-05
-5.75246729601873e-05
-4.6606981996343e-05
-2.3253262828342e-05
-2.69093739437195e-05
-3.1128347284781e-05
-3.35121214249463e-05
-1.62437048724175e-05
-2.19745524111415e-05
-4.09358276891517e-05
-2.82886137710968e-05
-2.00140591006404e-05
-2.78480398775243e-05
-1.81382295682092e-05
-1.00323953303188e-05
-2.94834854757506e-05
-3.2876447891305e-05
-3.36396038698717e-05
-1.34467178633863e-05
-5.0614780092168e-05
-3.57252627654183e-05
-3.72447077731724e-05
-4.39266925773415e-05
-3.50440981138061e-05
-4.66645125188273e-05
-9.99843247908279e-06
6.09046382690949e-07
-1.05628941713125e-05
-2.42378124625093e-05
-2.21149905074694e-05
-2.53281317162581e-05
-3.01338830478619e-05
-4.44333027639834e-05
-4.94390461453354e-05
-2.09930698184128e-05
-1.02016491080566e-06
-1.1077577392426e-05
-2.69890005177066e-05
-2.66800072057392e-05
-2.66969319188125e-05
-2.42315067552455e-05
-5.7128240390007e-05
-2.89291636887978e-05
-4.81540526534488e-05
-2.29919062593146e-05
-3.47480736009653e-05
-2.50888559906322e-05
-3.19892579546762e-05
-3.92006709326489e-05
-2.201927110727e-05
-6.90432049212973e-05
-3.53235996591772e-05
-5.18315256902973e-05
-3.861477931833e-05
-2.11205300361719e-05
-5.27203131658212e-05
-5.79335430905917e-05
-2.60196914676124e-05
-2.95289467374657e-06
-1.00676071537044e-05
-3.52241101779481e-05
-4.16166743071291e-05
-3.33225027595794e-05
-1.8780027266331e-05
-4.65599990287168e-05
-2.47843301912166e-06
-5.36554698103752e-05
-2.21847472408967e-05
-1.17095120826563e-05
-1.9804611240603e-05
-3.70862646314375e-05
3.43736124543832e-06
-2.00570125196073e-05
-5.93795862271352e-06
-6.06913423645062e-05
-3.23621768131791e-05
-1.18658974907578e-05
-2.62219400525677e-05
-4.18608709990385e-05
-4.12108299318701e-05
-3.07122657485126e-05
-2.65430851841297e-05
-5.66042527274124e-05
-7.25786244820737e-06
-2.11089010017236e-05
-1.29424304228535e-05
-2.1867318110007e-05
-1.91752034879945e-05
-3.62239114237785e-05
-5.26069293179678e-05
-6.40073329074068e-06
-2.03751247989158e-05
-2.80118407206681e-05
-6.55627731486326e-06
-1.89139558000186e-05
-5.67097796422434e-05
-5.58000736209649e-05
-1.88503898548439e-05
-1.61539845822843e-05
-2.12986290300697e-05
-1.63606277198167e-05
-3.61747976312234e-05
-3.50972324044973e-05
-2.64133550430641e-05
-3.02699400802672e-05
-3.80921235199219e-05
-3.47685516529351e-05
-6.06010137461965e-05
-3.06078483632013e-05
-2.46081710183474e-05
-3.42876244210401e-05
-2.22382982114399e-05
-5.11221079262807e-05
-3.21916775429564e-05
-6.13639387939954e-05
-3.88710077857813e-05
-4.79672488346535e-05
-1.79006250567973e-05
-3.249872306887e-05
1.98791593102853e-05
-4.6482903609708e-05
-3.5767550281916e-05
-2.67063601452463e-05
-3.26409275239687e-05
-9.19714729296628e-06
-1.49760622478227e-06
-2.14372000686135e-05
-3.95019827753031e-05
-2.58132100730499e-05
-3.1964288262327e-05
-3.3320697252837e-05
-9.88097797032833e-07
-2.29884583893719e-05
-2.0375842241018e-05
-3.50547816196862e-05
-5.61018599422632e-05
-1.31719033646411e-05
-1.11577273924306e-06
-4.31790658483975e-05
-4.60303833380283e-05
-5.15665471946926e-05
-3.15880469400085e-05
-6.60440679104455e-06
-5.3419653207388e-05
-2.19715481399236e-05
-2.630715081622e-05
2.30339612660222e-06
-4.62561176598946e-05
-2.46546732141643e-05
-5.97415232014622e-05
-4.96982171062307e-05
-1.07710023595551e-05
-1.44761366713319e-05
-3.19801074784325e-05
-3.15038039422718e-05
-2.8384162106165e-05
-5.75283766499346e-05
-1.46552448803611e-05
-4.28008138513778e-05
-3.83776623523643e-05
-3.7151361146898e-05
-3.0979561533957e-05
-2.3651067119842e-05
-2.83542715435347e-05
-1.61306219366909e-05
-1.07267381466464e-05
-1.96348721800859e-05
-1.37425113804182e-05
-3.92130663541048e-05
-2.23414020168074e-05
-3.8522219324839e-05
-5.0032349667788e-06
-2.63826599177015e-05
-4.46663461743327e-05
-2.53192584109287e-05
-1.66690226261775e-06
-4.1511763345124e-05
-3.10460344605295e-05
-1.97300193390474e-05
-4.37889256024285e-05
-4.78368585948751e-05
-7.91374798842748e-05
-4.73021951603052e-05
-1.18614710379132e-05
-8.07199760981377e-06
-4.16180102254445e-05
-5.22687062760387e-05
-2.49350101969012e-05
-6.99314654250879e-05
-3.27000124563042e-05
-4.88229444507808e-05
-5.16725586593054e-05
-4.21408785418467e-05
-2.30186781582847e-05
-2.7361722624458e-05
-1.21566931874755e-05
-2.24113177037595e-05
-3.56589874298989e-05
-1.25759674826412e-05
-2.98916801290335e-05
-2.73431310962736e-05
-4.53366308331402e-07
-5.88807188896281e-05
-4.84631653361493e-05
-3.28537973990079e-05
-1.35769727417578e-05
-1.87427939875006e-05
-3.12502166287825e-05
-3.11310852482546e-05
-6.26549516655131e-07
-2.24110192256943e-05
-1.32046786759513e-05
-3.31507012208128e-05
-2.17846399651679e-05
-2.27702469293695e-05
-3.01034964846835e-05
-2.2162770758821e-05
-2.56547570734037e-05
-3.25718761381249e-05
-4.61127396509347e-05
-4.53227958236436e-05
-1.38530391347692e-05
-3.59447508744651e-05
-3.24107238502948e-05
-1.5170152022362e-05
-2.99304409654325e-05
-2.10509770201435e-05
-4.13454037981351e-05
-2.30611306762241e-05
-3.6292963437121e-05
-2.6926487515673e-05
-2.12047753201541e-05
-5.87196900775346e-05
-3.61683536373714e-05
3.67301277068519e-06
-1.30366603103799e-05
-3.82568412668996e-05
-3.43670978242552e-05
-3.50950618100917e-06
-4.50324196935714e-05
-5.50240647132464e-05
-2.58278816075879e-05
-1.95848410567438e-05
-2.46785032551955e-05
-4.81750925417837e-05
-6.0667533832163e-05
-3.57154811065615e-05
-6.47038052171138e-06
-1.86484164649364e-05
2.68738187679093e-08
-6.42450670449294e-06
-2.45887594361491e-05
-4.63884321733264e-05
-2.75839349921629e-05
-6.67445157221527e-06
-4.48403280928995e-05
-3.27638366095166e-05
-2.34664108380424e-05
-1.46106204058664e-06
-2.80327130420276e-05
-3.47163523805822e-05
-5.55878868611644e-05
-4.41418616559947e-05
-8.95919746886413e-06
-8.01748664014001e-05
-1.64158914328031e-05
-3.04094374396145e-05
-4.04984657467042e-05
-1.82465720874138e-05
-5.18116383252422e-06
-3.58553493891057e-05
-2.90774034275769e-05
-2.14408303109556e-06
-5.06891607840105e-06
-2.61216461522772e-05
4.38212082100337e-06
-1.49938786141906e-05
-3.51495080253905e-06
-1.31517082088395e-06
-2.58854754245148e-05
-6.24425645098069e-05
-1.59126186697165e-05
-2.6917451941586e-05
-5.24840723551284e-05
-2.29118632824942e-05
-5.28696183768507e-05
-2.43713651856147e-05
-4.13132390096113e-05
-1.66276617947135e-05
-5.33030141810961e-05
-1.88300756676245e-05
-2.38659004362377e-05
-3.71593540587953e-05
-3.95037263227372e-06
-5.44381547328453e-05
-3.79816306626564e-05
-2.76840448638895e-05
-3.96581395007458e-05
-3.26006026275842e-05
-3.23835713601162e-05
-1.85253904877949e-06
-4.04695013229254e-05
-4.05815961372086e-05
-5.28382237171534e-06
-1.36972347559729e-05
-7.47920578455021e-05
-6.20524778884862e-05
-3.93819435966856e-06
1.10449865591893e-05
-2.48856852579414e-05
-2.28019264199837e-05
-2.59272425377176e-05
-4.79308022732276e-05
-5.36899876569153e-05
-9.33590900327377e-06
-3.50317750840236e-05
-4.84780948703381e-05
-4.14069506908273e-05
-2.63679189863239e-05
-4.59221236695449e-05
-2.64630797591972e-05
-9.82045062330035e-06
-5.17043657936253e-05
-1.31270506579635e-05
-4.33740526126809e-05
-1.4573721919368e-05
-3.64272884686617e-05
-3.88379787522961e-05
-2.88311828886461e-05
-2.52564575931353e-05
-4.23762043119555e-05
-7.43963763620001e-06
2.55384981024811e-06
-2.50677835557748e-05
-3.78120044611225e-05
-1.94945768669084e-05
-1.89437645829637e-05
-2.64615145911372e-05
-4.74482620111218e-05
-4.13465621122861e-05
-2.35953540632459e-05
-4.24612707720538e-05
-2.66848420044731e-05
-2.70643700551876e-05
-2.87924270727901e-05
-3.30695520119311e-05
-3.05975562405674e-05
-2.42286417494524e-05
-5.22422002875202e-05
-3.97891688898687e-05
-2.98889241322079e-05
-6.07434801400522e-05
-2.6462244814968e-05
-8.18186049232378e-06
-3.75009477763121e-05
-1.58192065907905e-05
-1.43486930432517e-05
-1.96911320354955e-05
-2.02007576929976e-05
-2.23448207532641e-05
-2.30387416418258e-05
5.2476254076565e-06
-3.09514742816676e-05
-7.79671771952742e-06
-6.63007887472439e-05
-3.40614217735836e-05
-4.17645781911841e-05
-2.88021067206396e-05
-2.04629929074973e-05
-2.06863369368978e-05
-6.02105408010325e-05
-3.2624795353579e-05
-2.74998134346906e-05
-1.91022523086493e-05
-3.54835820251901e-05
-3.9496224066023e-06
-3.23393706796112e-05
-6.0391330131561e-05
-4.72207940401631e-05
-4.09567949977231e-05
-8.80399477258658e-06
-3.76801993554526e-05
-3.06157275803857e-05
-2.07202072764143e-05
-3.32920261181783e-05
-4.33093831385548e-05
-2.10414138588207e-05
-3.54955303914902e-05
-6.08283389978041e-05
-2.98296045080278e-05
-4.34533101975569e-05
-8.34995102064279e-06
-4.27497919062782e-05
-4.16247684968911e-05
-2.23709515183423e-05
-3.81712493998328e-05
-4.52699357924771e-05
-1.08590042033327e-05
-5.69829652751979e-05
-4.58942907657124e-05
-3.76382107610172e-05
-3.60185903441109e-05
-4.09698116336142e-05
-4.47640076624813e-05
-3.8057018674618e-05
-3.83037424591706e-05
-2.68094920261591e-05
-6.19020572241895e-05
-3.38645495987878e-05
-3.63692315272958e-05
-4.58879778768779e-05
-6.72767533648868e-05
-5.25030113090809e-05
-3.05096963385826e-05
-2.66471908572304e-05
-1.19335077800487e-05
-4.15994218542169e-05
-1.34622188180839e-05
-3.74214219451725e-05
-5.5060435073424e-06
-1.4453913275295e-05
-6.62786055491673e-05
-1.84360634599081e-05
-3.13014602157531e-05
-5.9305939227878e-05
-4.22692023032843e-05
-3.99948670259569e-05
-2.57027972955283e-05
-3.17808214497842e-05
-6.78340810148231e-05
-2.44171900246134e-05
-5.24723456862722e-05
-1.09317770734349e-05
-4.14647134329392e-05
-4.26263931856184e-05
-1.53552728059594e-05
-7.42365259959221e-05
-1.27841950125863e-05
-1.61696069816429e-05
-4.94676715038945e-05
-3.63130752768621e-05
-1.70340959128294e-06
-4.35982412774544e-05
-9.14261287757547e-06
-1.37782725033693e-05
-4.51523320750145e-05
-3.8052719251165e-06
-9.4916268053963e-06
-3.92410651993242e-05
-2.63297747140662e-05
-5.47092074564618e-06
-3.50761419730711e-05
-2.85260403862365e-05
-5.32790250846721e-05
-3.9244884746109e-05
-2.23400219441689e-05
-2.03722090590098e-05
-4.70772891105986e-05
-3.41364297532457e-05
-3.05858899168108e-05
-4.97047306682603e-05
-3.72958130865699e-05
-2.93561345629571e-05
-2.92745897304442e-05
-2.53685612976887e-05
-2.1281498966999e-05
-1.50684872635492e-05
-2.12286318941381e-05
-1.67302621590437e-05
-4.01929419648723e-05
-4.82054815941279e-05
-1.40383283123514e-05
-2.1392788953084e-05
-2.53306198599762e-05
-3.63027212332306e-05
-3.09084575715943e-05
-2.18952224639e-06
-4.57565819569162e-05
-4.67354816611481e-05
-5.60227910555293e-05
-2.15264485296977e-05
-1.92615047029945e-05
-2.38754228758061e-05
-3.52133292965993e-05
-2.14525072443677e-05
-3.23474310310089e-05
-3.81939905543207e-05
-4.39464387528124e-05
-4.86628609382849e-05
-3.24471659608472e-05
-1.05847296336648e-05
-1.86178517056212e-05
-4.4951129371797e-05
-4.45920599698732e-05
-6.00944061421385e-05
-4.50326989718031e-05
-8.97223503643896e-06
-4.11048969365306e-05
2.03211693134833e-06
-4.52939013350098e-05
-3.75453496302567e-05
-9.9289427708641e-06
-1.83101129429196e-05
-2.06826465960654e-05
-5.26143385923457e-05
-3.29747358587179e-05
-1.61337061821877e-05
1.23518673494849e-06
-5.02033469786524e-05
-4.9530643581181e-05
-1.20542949993455e-05
-3.59610993063296e-05
-5.1727836475303e-05
-1.79274818920374e-05
-1.97308150067152e-05
-6.67209119524774e-05
-3.66666281247168e-05
-2.70680819499612e-05
-8.87728588086376e-06
-2.92394323575862e-05
-7.41703161708867e-06
-3.34011377282668e-05
-5.06247918479975e-05
-2.44788121545247e-05
-3.04868567630514e-05
-2.07007937070122e-05
-7.95865821153954e-06
-1.97992551368829e-06
-7.01720263220924e-05
-1.79790293926474e-05
-2.52836410804721e-05
-2.5934405202952e-05
-1.08577565191223e-05
-1.51803226244625e-05
-3.30235889696293e-05
-3.2641021213038e-05
2.52891701907358e-05
-2.63788447726717e-05
-2.43466498287019e-05
-3.14628040505081e-05
-2.44552360576487e-05
-3.29661686054859e-05
-7.66068784989669e-05
-1.62226437526517e-05
-2.12234482308893e-05
-2.61895261121993e-05
-2.2402315825723e-05
-3.56112096139273e-05
-2.70037688387034e-06
-5.12096196160041e-05
-2.1464655668381e-05
4.39840296759267e-06
-6.15980369627868e-06
-1.59998707004799e-05
-3.36888241642272e-05
-3.11317377079283e-05
-3.14306632225254e-05
-4.05604182928063e-05
3.18458397065563e-06
-2.48602403261021e-05
6.62259137579934e-06
-4.88575363595569e-05
-4.79367432688866e-05
-4.35319990943962e-05
-3.05153530454178e-05
-1.84568459670305e-05
-4.41146952584968e-05
-6.29288918904855e-06
-2.74906687441992e-05
-6.15588997919133e-05
-2.96548127083969e-05
-3.25165868614436e-05
-2.04693257241976e-05
-4.84389756498194e-05
-4.10111349801812e-05
-4.10971050376213e-05
-8.78564703597285e-06
-4.68555723809976e-06
-3.19945200037221e-05
-1.02859391011208e-05
-2.02035984153309e-05
-7.08152225701035e-05
-3.25382667798822e-05
-1.26523766294417e-05
-3.31640264868905e-06
-1.79797976692887e-05
-5.01977513820148e-05
-9.47673906333922e-06
-2.20321793150581e-05
-3.8933456844679e-05
-1.27724777200173e-05
-3.8018847004032e-05
-2.97301502259833e-05
2.1396029799637e-06
-3.98476965875575e-05
-6.71266171033671e-05
-1.73367245915899e-05
-4.34192103590881e-05
-4.54366847521762e-05
-1.25366172455928e-05
-1.82653358794723e-05
-1.11989694154504e-05
-1.60424889293567e-05
-2.47427339248105e-05
-3.73957488275043e-05
-1.45818948640733e-05
-3.48021135213042e-05
-2.23999210378262e-05
-4.26350539221373e-05
-4.42987941948977e-05
-2.03143744436579e-05
-1.94478081915509e-05
-5.13930909182978e-05
-3.49022172556847e-05
-1.59227815104383e-05
-6.84208718782898e-05
-2.65928235378876e-05
-3.39126835055029e-05
-5.26575974498127e-05
-3.68841826223953e-05
-5.57177235264e-07
-5.7175876196872e-06
-4.12044892669846e-05
-5.73354788751121e-05
-9.22855902718672e-06
-3.01267692011723e-06
-3.00203262373363e-05
-1.54262276311435e-05
-4.46640781671662e-05
-2.30034002085743e-05
-2.68328285740662e-05
-3.61609090858715e-05
-2.79386844240717e-05
-4.22806419666139e-05
-4.9704645444057e-05
-3.46328882110306e-05
-3.97211586488032e-05
-4.73136581743742e-05
-2.37047418187086e-05
-4.26539298017528e-05
-3.11691405435034e-05
-4.42018830672376e-05
9.46831437935081e-06
-2.98575021232383e-05
-5.81889355922103e-05
-5.55550735277536e-05
-6.5568287063428e-05
-1.31309515781945e-05
4.71450742360265e-06
-4.19295127299913e-05
-2.29673065060384e-05
-1.41118603305327e-05
-4.20368596737126e-05
-1.88214672160461e-05
-5.58047269683575e-06
-2.04347285284887e-05
-3.82629250324525e-05
-1.7671667582404e-05
-7.62626807785545e-06
-4.98302300086643e-05
-5.11290038518805e-05
-3.35238050926949e-05
-3.21459269534755e-05
-4.97169736983617e-05
-4.01662607980425e-05
-5.08047907937748e-05
-1.64139841229145e-05
-1.63243863590725e-05
-2.30962249814146e-05
-2.22115760031532e-05
-3.82243355510039e-05
-4.21890454791742e-05
-2.0412383794561e-05
-4.65267532451717e-05
-1.1125599241445e-05
-4.91972133312236e-05
-2.88640954132507e-05
-1.83329926615085e-05
1.29879141558409e-06
-1.27908206178375e-05
-6.37191991765459e-06
-1.31247992996927e-05
-4.92265133094035e-05
-1.08296812687971e-05
-2.74593308583384e-05
-2.30257654510575e-05
-4.19300517937277e-05
-2.81972860948695e-05
-5.46018199427833e-06
-3.09282739485178e-05
-2.26725301155999e-05
-2.99651343206751e-05
-3.83383585082891e-05
-1.54338415788189e-05
-2.46323835945008e-05
-2.99146262771663e-05
-6.02044357656555e-05
-4.46711216448744e-06
-4.5588054445145e-05
-1.30898213125352e-05
-2.04075165429374e-05
-1.84271649883447e-05
-2.08722751845857e-05
-5.7774331556728e-06
-3.34258817967665e-05
-5.95101498698137e-05
-5.29471584942071e-05
-1.18818587118565e-07
1.13039861382688e-05
-3.25040742478435e-05
-2.93044148308735e-05
-2.46633299596698e-05
-4.57818637544537e-05
-2.7760114205804e-05
-1.95273448533609e-05
-2.88247839541058e-05
-5.42008561931892e-05
-1.81956445318366e-05
-2.73044633233579e-05
-4.86623040600259e-05
-5.73198051846814e-05
-7.39999765888368e-06
-4.04691225830349e-05
-2.56664636749374e-05
-3.02762803592687e-05
-5.14839695370444e-05
-2.60075854990235e-05
-3.29777529179707e-05
-1.7246799988031e-05
-4.29119202027997e-05
-2.69323269880253e-05
-2.3908642234182e-05
-2.45099956177258e-05
-2.97060083907801e-05
-3.89235995320084e-05
-1.84452723977563e-05
-6.18299767644885e-05
-3.96850268995053e-05
-4.85945367114644e-05
-2.77267427779216e-05
-4.23818452786881e-05
-1.74593348713676e-05
1.16221643924626e-06
-2.69151027388293e-05
-6.92892053761908e-05
-1.74789108321215e-05
-2.97494912116935e-05
-5.34944555344852e-05
-1.74931652166918e-05
-5.67324287216296e-06
-7.39598431540607e-06
-5.39142308810335e-05
-7.3290303729118e-06
-3.36380866497317e-05
-2.57000125146421e-05
-4.20728184389981e-05
-1.7746789203571e-05
-2.88862549614274e-05
-6.18437957182995e-05
-2.4484047458926e-05
-1.28528604569078e-06
-3.12271414045287e-05
-2.43427469346536e-05
-1.98221146415687e-05
-3.59208560287613e-05
-2.05007877820153e-05
-4.89092176009299e-05
-2.45434197934682e-05
-1.90508876093155e-05
-4.54831099662976e-05
-3.33830560115588e-05
-3.50415885924947e-05
2.33156289534213e-06
-9.68027593807822e-07
-4.16708787702781e-05
-6.33206585029519e-05
-3.87602352415124e-05
-4.98954869029709e-05
-1.41509453617838e-05
1.85969115702773e-06
-2.24358893788068e-05
-3.11488312481436e-05
-2.58025219655927e-05
-3.9311786613123e-05
-4.87269202730644e-05
-3.61426410614143e-05
-2.31857072225258e-06
-2.86324138245438e-05
-2.00851537321654e-05
-3.52456016908315e-05
-4.75189757099511e-05
-2.45433351005318e-05
-4.25883936734008e-06
-6.44678885897883e-05
-2.92976824277333e-05
9.28397123130399e-07
-2.10417308717329e-05
-4.36570798666753e-05
-3.73961970829625e-05
-3.47297328852299e-05
-2.91772382602405e-05
-3.17952728951881e-05
-2.82513514902647e-05
-2.85339342443004e-05
-4.3773287859832e-06
-3.64035247792735e-06
-4.44562753330008e-05
-3.1606019361445e-05
-5.4949432566695e-05
-2.92549698953143e-05
-2.35893878811961e-05
-1.06310361399352e-05
-2.7007717707203e-05
-1.40233309953255e-05
-4.16318690480358e-05
-1.0048830065194e-05
-2.55954047462189e-05
-2.36504258252108e-05
-4.27485896185377e-05
-5.18895466807593e-06
-3.66669879498636e-05
-3.46547918097678e-05
-1.8773050730696e-05
-5.08065938529047e-05
-3.56565876884874e-05
-4.84998819969302e-05
-3.48923536764689e-05
-2.56178179334041e-06
-2.89645833141048e-05
-1.1776578275909e-05
-6.0751860716811e-05
-3.55636470289372e-05
-4.46109427495248e-05
-2.47794163913687e-05
-3.49635476007497e-05
-5.92656621326379e-06
-2.94969042553074e-05
-1.62932697375629e-05
-2.84914527556933e-05
-9.33184767293653e-06
-3.11017103781509e-05
-2.84177577987635e-05
-5.72781709366727e-05
-3.75801519565856e-05
-3.43447605648091e-05
-2.52748701403595e-05
-3.94315063417064e-07
-7.06723691428274e-06
-2.79084361632848e-05
-6.74856511066352e-05
-2.96747948809497e-05
-9.28440497280951e-06
-1.38685008691855e-05
-3.46903630689304e-05
-2.17418023408316e-05
-2.07604083020042e-05
-3.72519701477356e-05
-1.79310403193185e-05
-4.55000558173297e-05
-8.02923962608203e-06
-4.63318709790932e-05
-1.66826511840747e-05
1.50746554945468e-05
1.20122407599864e-05
-2.88008156328001e-05
-3.2266482276938e-05
-1.84036661347161e-05
1.20986837779672e-05
-3.65131860331099e-05
-2.39276609599021e-05
-4.62239961136465e-05
-2.02874729570542e-05
-1.65723839665729e-05
-5.45525558677047e-05
-4.49681373459045e-05
-9.81454092036418e-06
-9.817909303455e-06
-8.72542161126776e-06
-4.32565057008771e-05
-1.66653353572843e-05
-1.70984016211758e-05
-4.29885376976679e-05
-4.77888125631183e-05
3.02890714481392e-06
-2.15836910330936e-05
-2.05045239644973e-05
-1.37758728959756e-05
-2.83412647548696e-05
-3.52096258236383e-05
-2.78639350521227e-05
-2.57983832006546e-05
9.35368101656391e-06
-4.47652897037613e-06
-7.93613555542282e-06
-1.1651283930552e-05
-4.32847154204464e-05
-4.20821331409836e-05
-3.7603570298203e-05
-1.05648127167626e-05
-4.38061673080573e-05
-3.81302835138851e-05
-1.94176444479994e-05
-1.39767400471564e-05
-2.04291947708653e-05
-6.47786628243574e-05
-2.19758670561182e-05
-8.01262626145223e-06
-2.64386333185443e-07
-7.19333923547188e-06
-1.55995789015155e-05
-4.66809400062809e-05
-3.65418135219289e-05
-4.97224120779943e-05
-3.53399492384774e-05
-3.1985442582092e-06
-4.50229168231477e-05
-3.31615750291749e-05
-3.4148198518546e-05
-5.44153348436117e-05
-2.95266380763112e-05
-1.46962462565335e-05
-2.78887036660262e-05
-4.25178287479573e-05
-1.34087762680026e-05
-3.29162275517362e-05
-5.59934695231354e-05
-3.41666760316038e-05
-2.31508965559585e-05
-3.712083110395e-05
4.66871985915565e-06
-4.68311375523573e-05
-4.07690336417918e-05
-6.02191375780446e-06
-1.99306607428195e-05
-3.84856500173583e-05
-5.50193334880368e-05
3.82320951078976e-06
-3.22415689245216e-05
-4.48507147850774e-05
-5.54726939235415e-05
-2.21383198744208e-05
-4.21470803923445e-05
-3.98974226085565e-05
-5.43385147513041e-05
-7.38436856882073e-06
-1.27776897396088e-05
-1.62853540295956e-05
-2.80984754837756e-05
-3.90838829252952e-05
-4.62585823878252e-05
-2.87966512504089e-05
-2.0530737747694e-05
-2.22242379142391e-05
-2.02590060689005e-05
-4.21193304345793e-05
-4.2545977270443e-07
-1.50336577202484e-05
-1.25658992434764e-05
-4.57684150021039e-05
-2.48877021551319e-05
-1.09069032269061e-06
-4.10740396882333e-05
-2.90208665701272e-05
-3.77907813349968e-05
-2.66463483084757e-05
-1.34369123415107e-05
-2.56507593826538e-05
-1.62933982785924e-05
-5.01075157433841e-05
-2.57500765407065e-05
-4.69502307466081e-05
-5.18753996321764e-05
-1.14469050203757e-05
-2.66832870388154e-05
-3.32230109263845e-05
-4.07441245115877e-05
-8.08088159791327e-06
-3.11905667145132e-05
-8.64813465306538e-06
-4.11537227459011e-05
-2.16557836986556e-05
-2.53623717337127e-05
-3.54871893469904e-05
-4.03498806202684e-05
-4.58887172078643e-05
-5.64595717126363e-05
-3.50921479759209e-05
9.71871148812797e-06
-2.61879843397115e-05
-5.22331766752504e-05
-1.63957856734706e-05
-2.31083943872947e-05
-1.54109552118852e-05
-3.43907083890205e-05
-1.10221767792423e-05
-2.25989128639576e-05
-1.33654865419069e-05
-1.92572560553789e-05
-6.28493296470589e-05
-2.96852711719939e-05
-2.00700734690199e-05
-6.03768108736897e-05
-5.55921810203783e-05
-3.55800351961152e-05
-2.80823715623756e-05
-2.80337125891167e-05
-5.41929829541263e-05
-2.29797145726115e-05
-5.53165830792903e-05
-2.44417384747182e-05
-7.14977605933473e-05
-4.26620500093078e-05
-3.08380485257274e-05
-1.77397988987279e-05
-3.26349144273726e-05
-5.53963152256826e-05
-1.82355307120265e-05
-5.39501205214801e-05
-1.65250547980542e-05
-5.77995407367416e-05
-2.95680834455511e-05
-1.40131345365555e-05
-4.13080226521372e-06
-2.40028684023055e-05
-3.77966967626055e-05
-6.57567786189938e-05
-2.26860742379752e-05
-1.24112609256982e-05
-5.12627893354171e-05
