# Supplementary material for: Research on computational propagation and identification of mine microseismic signals based on deep learning
Source: PLoS One. 2025 Oct 22;20(10):e0334641. doi: 10.1371/journal.pone.0334641 (PMC12543183; doi:10.1371/journal.pone.0334641)
Supplement: S8 Data — (ZIP) [file pone.0334641.s008.zip › 000100900002856.xlsx_0.txt_24.txt.txt]

-2.22450252767435e-05
-1.28151770345521e-05
-2.35021184587045e-05
-2.17369448281574e-05
-3.71974483076881e-05
-2.46196671388215e-05
-3.26238735202787e-05
-9.74726435752558e-06
-3.23452886314053e-05
-3.29405185815831e-05
-1.72872966513803e-05
-3.32860926466988e-05
-4.34978012880286e-05
-5.53523382801987e-05
-1.20506496941108e-05
-5.38961460175108e-05
-1.21278423236111e-06
-1.92882669694224e-05
-3.39639502697472e-05
-2.17066037428009e-05
-4.29751412813572e-05
-3.02171119946606e-05
-1.9935240752578e-05
-1.83922491243058e-05
-4.23749743375314e-06
-5.21176919053031e-05
-2.49775730395042e-05
-3.48691721852378e-05
-2.00930904875408e-05
-1.60803253991627e-05
-3.81160468922095e-05
-3.73889112709756e-05
-3.7258451104202e-05
-1.18519353972324e-05
-3.04270574059016e-05
-4.00524945510189e-05
-4.6732853034114e-05
-2.96771224150378e-05
-1.1946388814584e-05
-3.67100360874044e-05
-4.70932037279864e-05
-7.62091490993378e-06
-1.08118210142071e-05
-6.23144052040481e-05
-2.42731686892881e-05
-3.7945091471819e-05
-1.72398581135083e-05
-2.39069379766404e-05
-7.11399218607583e-05
-1.2168811164722e-05
-2.71364209287867e-05
-4.05870921709841e-05
-3.29659187815638e-05
-2.76404112265157e-05
-4.53341650783833e-05
-2.11878855628341e-05
-5.963006733419e-05
-1.59611197988959e-05
-3.14751858869426e-05
7.21344053664967e-06
-2.83705882671094e-05
-4.19666530893826e-05
-1.02421998613178e-05
-7.60073838262226e-05
-4.82832669550131e-05
-4.50370233891019e-05
-2.25460340509328e-05
-4.18652658843423e-05
-3.64752792799458e-05
-2.01742759886111e-05
5.75354831697463e-06
-2.87545087710073e-05
-6.19962942122215e-05
-1.57868119506332e-06
1.48599541671933e-05
-2.78087976373988e-05
-2.09701211674647e-05
-4.30759742125529e-05
-1.93095561879061e-06
-3.6280338236286e-05
-5.32903428890532e-05
-4.59245788126577e-05
-3.16973334313111e-05
-4.24902461481143e-05
-2.84600063867565e-05
-5.27165538339609e-06
-4.26555386310566e-05
-5.68162958536665e-05
-1.55559786147628e-05
-1.81229120240174e-05
-3.34645816017378e-05
-1.18148124088648e-05
-2.82656666534714e-05
-4.5020580112853e-05
-6.03132872634879e-05
-6.69436535593254e-06
-2.97253252248758e-05
-2.94937995022347e-05
-4.66821481601741e-05
-2.6361397520441e-05
-4.53716516247674e-05
-3.86823515613337e-05
-3.38539606239687e-05
-3.71692125998973e-05
-2.74226293281721e-05
-2.55756008112252e-05
-2.86502193087647e-05
-2.24326251737188e-05
-3.20441777812639e-05
-6.30081809332995e-05
-3.04410161683367e-05
-4.53679531100129e-05
-3.76503054380026e-05
-1.74353722931552e-05
-2.94888484444182e-05
-3.40419492013397e-05
-2.90459933577169e-05
-2.3886344834457e-05
-1.48401113727716e-05
-2.81509886928275e-05
-1.89237448314605e-05
-4.39305206803234e-05
-2.55483362571633e-05
-4.93221749662671e-05
-2.05784611919911e-05
-2.38182911048743e-05
-7.26332634366264e-06
-4.06458541136172e-05
-7.39818483716101e-05
-2.38652287063075e-05
-1.87103085008187e-05
-3.83559536896728e-05
-5.59957544871987e-05
-1.67058917104697e-05
-7.65140525231577e-06
-4.2653661450674e-05
-3.8694518276288e-05
-5.13438383427198e-05
-2.27134782466943e-05
-3.26593868371079e-05
-3.24683201594171e-05
-2.23851288754764e-05
-3.90253361725859e-05
-2.70101311270776e-05
-3.9962997935349e-05
-2.65708128022345e-05
-2.15964757121779e-05
-9.09325008714625e-06
-1.14429432777518e-05
-4.55424829944428e-06
-5.81590810227824e-05
-1.69716236170383e-05
-1.73680840263238e-05
-1.38580934233059e-05
-1.73012941261519e-05
-2.28122361171389e-05
-3.13692785461947e-05
-5.98014313968422e-05
-5.35439192990991e-05
-3.03934895492429e-05
-3.48466058423067e-05
-3.96061402020256e-05
-2.97856095243197e-05
-1.10276905401979e-05
-3.6244272413603e-05
-6.50221947890955e-05
-1.89796386618856e-05
-3.49579200164941e-05
-2.96951351470183e-05
-2.73549303219339e-05
-2.35036888669228e-05
-2.20978988855849e-05
-3.1625935385601e-05
-2.93027682303739e-05
-1.1576634090252e-05
-4.93793151722129e-05
-2.47043884072599e-05
-5.63929304711788e-05
-3.59168531626236e-05
-2.24073180290574e-05
-1.34369474396304e-05
-8.37232795563804e-05
-9.12966862375015e-06
-4.43908340801333e-05
-5.31115679201748e-05
-7.40183671168947e-06
-1.92695563316132e-05
-3.03651001291092e-05
-3.14792673399651e-05
-2.07068146923556e-05
-8.50555272754518e-06
-1.41762918076882e-05
-2.72057569654058e-05
-4.50489826211434e-05
-2.54007577075626e-05
-4.67039717041581e-05
-2.48575417853387e-05
-5.14751321573016e-05
5.61698651387617e-06
-2.0568017346946e-05
-2.93477552969591e-05
-3.97073810341995e-05
-1.67421090921729e-05
-4.7508506605464e-05
-3.44079708062712e-05
-2.56691802428589e-05
-1.29918730841586e-05
-5.83159033507394e-05
8.08047307381296e-07
-4.35937530038764e-05
-3.101532150287e-05
-9.94739384275766e-06
-2.63200942619787e-05
-3.14830328993321e-05
1.39899245770561e-06
-5.31398722677728e-05
-1.22547810383509e-05
-2.90434012017761e-05
-4.79026074173315e-05
-4.19729271821067e-05
-5.61210026633641e-05
-3.73467380617971e-05
-2.32524849281485e-05
-2.8946800543661e-05
-2.02575556802746e-05
-1.96431460326906e-05
-2.29293768418964e-05
-5.29140957861409e-05
-4.33588814398413e-05
1.73788981519623e-07
-2.54708566535242e-05
-1.70112209863247e-05
-4.60594630004463e-05
-2.66372760515692e-05
-4.66594534486547e-05
7.40951186892115e-07
-2.71624635225482e-05
-1.54057683872753e-05
-2.27335623841738e-05
-6.02549817198348e-05
-2.8803951831701e-05
-2.29253720989965e-05
-2.53934625060041e-05
-3.27749705231291e-05
-3.40024629184052e-05
-6.03337093059305e-06
-2.05878850640473e-05
-3.83714625911073e-05
-3.04627659963834e-05
-3.55214252897e-05
-4.85164329275733e-05
-4.29899874449706e-06
-3.71692218162545e-05
-4.08345447561996e-05
-4.03696303564107e-05
-6.75306635230733e-06
-1.53708166335789e-05
-2.18573463455745e-05
-1.8145660153744e-05
4.64944907078511e-06
-4.54976759209386e-05
-2.66266822004071e-05
-2.83684100527342e-05
-3.24010444203193e-05
-4.17872524879941e-05
-2.33740972726552e-05
-1.74906705247641e-05
-3.75240339364955e-05
-1.41809039610318e-05
-2.30541037108674e-05
1.54634404524278e-05
-1.93744617017069e-05
-2.45865756456254e-05
-5.16574302130057e-05
-3.67869284525024e-05
-4.27671083937195e-05
1.64127014913514e-05
-5.33554067347032e-05
-5.94019905724826e-05
-6.54697505928769e-05
-2.40688492381714e-05
-1.79816008718185e-05
-1.20144769145425e-05
-3.85393926274528e-05
-1.15659421814843e-05
-3.95364421988344e-05
5.67944544099873e-08
-1.26877882747044e-05
-4.76915018946037e-05
9.61548092940005e-06
-2.51918451447904e-05
-1.67388804001172e-05
1.43500051873491e-06
-3.79292860980262e-05
-3.61915880361561e-05
-1.64502056381974e-05
-3.83615435258317e-05
-2.9406858076703e-05
-1.97297380841911e-05
-3.29620613087218e-05
-4.60976661886202e-05
-1.0749167012737e-05
-1.35766765527264e-05
-2.45350515649043e-05
-3.58489708109059e-05
-1.33395298706572e-05
-2.37847414416432e-05
-4.31816814240286e-05
-3.28619736010934e-05
-1.81228085844508e-05
-3.35410606852341e-05
-1.69753609039389e-05
-3.09180361609764e-05
-2.39618849383925e-05
3.84531749696892e-07
-4.25216004535808e-05
-1.59462920189758e-05
-7.09746202556822e-05
-2.13482577186518e-05
-2.63624373326788e-05
-4.28673514069937e-05
-1.55236700212621e-05
-1.7331980724997e-05
-7.19254052063846e-06
-1.41974052269472e-05
-3.67762142137369e-05
-1.50833417913678e-05
-3.64329316381539e-05
-4.73357532463477e-06
-3.80982927739521e-05
-2.97843721560515e-05
-4.33624984589466e-05
-3.84526146337735e-05
-2.15987237500816e-05
-3.64014604025139e-05
-4.9648660197749e-05
-2.45209769025617e-05
-3.57459861016995e-05
-2.58799194554268e-05
-4.02937971014442e-05
-5.23212126427891e-05
-1.7861413376601e-05
-1.45760721581074e-05
-2.30188399806856e-05
-2.71175792460962e-05
-3.65211759976672e-05
-4.13381957445369e-05
-2.18375358787852e-05
-2.03616261441812e-05
-2.17954870073864e-05
-2.06569525576229e-06
6.73720343499191e-06
-1.41309681332327e-05
-1.51108337271637e-05
-5.25125069354006e-05
-3.38783112255943e-05
-2.1931320770908e-05
-3.04418526371011e-05
-1.43556189560561e-05
-2.94423748652695e-05
-4.60892062819655e-05
-4.6719258257365e-05
1.75199934616024e-06
-3.94974753706931e-05
-4.58826437164612e-05
-1.8302592562062e-05
-2.9254456241551e-06
-4.68962577325092e-05
-3.84323303540844e-05
-3.24522472459045e-05
-3.28150442470181e-05
-4.02643409871021e-05
-1.62148711415192e-05
-5.01977244555738e-05
-4.46813703768969e-05
-4.41085837513232e-05
-4.19184285675253e-05
-3.67886684640264e-05
-2.74086420788859e-05
-3.41319110555383e-05
-8.98112525862238e-06
-2.90827259097954e-05
-4.95184358744559e-05
-3.05361895128815e-05
-3.03076703505022e-05
-2.35372351270991e-05
-9.55584870165554e-06
2.11538800538634e-05
-3.72513588474352e-05
-2.03745964047166e-05
-2.05408000045825e-05
-1.35097342102691e-05
-5.49404501397889e-05
-3.42717112455636e-05
-3.818971420739e-05
-5.43962717301515e-06
-5.39652846923725e-05
-1.93124916959943e-06
-9.19896849645098e-06
-3.50809201326971e-05
-2.75959614376192e-05
-1.0298568706903e-05
-1.57631402262453e-06
-3.47614134968585e-05
-7.99360522721665e-07
-1.90814847709212e-05
-4.14335135122873e-05
-3.00211753597259e-05
-5.39914274493263e-05
-4.9137070931177e-05
-3.67586622911014e-05
-3.95234997247767e-05
-3.28816782572961e-05
-2.00606275406509e-05
-3.28450367478117e-05
-3.85319174967394e-05
-9.86482606220311e-06
-1.77354159382673e-05
-2.93247466616058e-05
-3.6415795230732e-05
-3.60637772987087e-05
-1.16706137013276e-05
-2.09844739498199e-05
-3.95182831002015e-05
-2.53577163844509e-05
3.85696593828757e-06
-2.28105378575874e-05
-2.62531433896009e-05
-4.06685212382865e-05
-2.03307315042356e-05
1.28733344432448e-05
-3.56926103808249e-05
-3.56011657034695e-05
-3.87357288449527e-05
-5.36077655298255e-05
-8.76886144844742e-05
-3.16144471600423e-05
-3.95874747277242e-05
-4.12943960433607e-05
-4.49873704702991e-05
-5.33765173684584e-06
8.93092166426182e-06
-4.36195163388268e-05
-3.82755580493767e-05
-2.23764395414341e-05
-1.13204323593815e-05
-1.07195130507173e-05
-6.12192554224063e-05
-8.65473111280495e-07
-6.4795699746374e-05
-1.01057566404985e-06
-3.71388289694462e-05
-4.15559757763852e-05
-2.25664053400237e-05
-6.36093743823758e-05
-3.44341607439265e-05
-2.6222826035263e-05
-6.28667118709563e-07
-1.5731884386718e-05
-2.25114918990599e-05
-1.76499781110912e-05
-1.50005246620412e-05
-9.71426964794996e-06
-1.86185793260476e-05
-1.20586680315919e-05
-5.41744414668541e-05
-2.06155838104705e-05
-5.50068538323543e-05
-2.49411796564726e-05
-3.02197327127532e-05
-2.88840128540287e-05
-3.69184155416668e-05
-6.0760311046733e-05
8.07645792049987e-06
-1.21730284800017e-05
-3.93621282807435e-05
-2.66330872618448e-05
-4.43147593817527e-06
-3.30998538194603e-05
-5.43711775816909e-06
-2.63616069618337e-05
-3.56094848657911e-05
-6.26654934639267e-05
-4.57054870530013e-05
1.34995011766e-05
-3.05144520647992e-05
-1.87177823952673e-05
-2.09029371659344e-05
-4.28224234515093e-05
-3.1193297487169e-05
-5.41783564964668e-05
-3.98699138118229e-05
-1.29237429471659e-05
-4.13139786106387e-05
-2.68686121999926e-05
-2.52560325701976e-05
-2.36007361240017e-05
-2.60024824068141e-05
-4.13315975902066e-05
-4.9208979509171e-05
-3.95924260845407e-05
-2.80808987026007e-05
-1.4661758130143e-05
-5.70566961210975e-06
-3.6225331399403e-05
-2.60560100132055e-05
-1.71256261773723e-05
-3.84311951595533e-05
-4.65583377739498e-05
-3.21512977869541e-05
-1.26506464933564e-05
-1.69551095768162e-05
-5.67372872086108e-05
-1.78141331052756e-05
1.03266823873234e-06
-1.99385233782963e-05
-4.83290151518013e-05
-5.83897766618729e-05
-6.24397645642505e-05
-3.65910847012718e-05
-3.71230054746258e-05
-3.52578905829406e-05
-3.28846024345486e-05
-2.45896916719421e-05
-2.56114203601169e-05
-3.08715173688601e-05
-1.85581019756998e-05
-4.82642974961013e-05
-5.31140092803832e-05
-4.80390423543444e-06
-2.8717024324974e-05
-2.19452358703518e-05
-5.86716770498928e-05
-4.10366033350403e-05
-8.61831719370504e-06
9.845508952456e-06
-3.53369448775386e-05
-9.76854095867674e-06
-1.94837902796758e-05
-4.14819612849991e-05
-3.80847351553786e-05
-3.18409003811722e-05
-6.76778439455262e-05
5.13524962133853e-06
-1.44091193281952e-05
-9.2145888483204e-06
-1.64244388495213e-06
-2.37248853892177e-05
-3.7865831525527e-05
-4.22046825261517e-05
-1.68471394030292e-05
-3.04381387580839e-05
-1.98224321678859e-05
-4.72592983996055e-05
-3.07693130221723e-05
-3.36820087803462e-05
-1.47085886578632e-05
-3.37482132213793e-05
-3.01810789936346e-05
-3.88379024008456e-05
-5.46284933676761e-05
-3.64471630684172e-05
-4.68686060115876e-05
-3.68782886211067e-06
-3.50522250426954e-05
-5.52788208890298e-05
-1.10657020095554e-05
-3.42275336662622e-05
-2.79297748166414e-05
-1.09413964031821e-05
-3.51226191247494e-05
-6.0063991833094e-06
-9.84148362142261e-06
-2.50001360248209e-05
-3.80016243078486e-05
-1.36572418597251e-05
-1.82809093746617e-05
-4.97798716586926e-05
-4.31843758265868e-05
-1.65722501744483e-05
-3.71918377279222e-05
-4.21670066143028e-05
-3.10660200194377e-05
-2.08949875198824e-05
-4.26020168822294e-05
-1.2970708498303e-05
-3.43234834399651e-07
-3.51806750736223e-05
-1.42947940289654e-05
-3.05705727699818e-05
-3.95009309729978e-05
-3.82786769829297e-05
-3.9942873661305e-05
-1.95210248737601e-05
-3.72974064887504e-05
-4.4064684038945e-06
-1.08914266475915e-05
-2.21413848887255e-05
-2.05339638623252e-05
-3.54073618604887e-05
-2.76714915008623e-05
-3.66258004312197e-05
-1.88181804460802e-05
-2.98224301386145e-05
-3.46916485490656e-05
-1.79741600467307e-05
-3.47947214847685e-05
-3.23846939330577e-05
-8.90406528143188e-05
-1.1775300501106e-05
-2.74790788606608e-05
-5.50885033166255e-05
-2.9377147308671e-05
-2.93790726835488e-05
-2.30182083280592e-05
-1.2464179933693e-06
-1.4076036608626e-05
-4.53377848130703e-05
-2.52805429769517e-05
-1.99124058257108e-05
-3.62526793139106e-05
-1.4115209881796e-05
-3.28639227583996e-05
-7.7655978024754e-09
-4.79958186240658e-05
-3.70076919130679e-05
-5.94450308991448e-06
-1.53918610491687e-05
-1.03637972874582e-05
-1.05672244274914e-05
-1.07271886614548e-05
-1.04393842277377e-05
-7.39091976123195e-06
-4.6348863931923e-05
-2.73673426204992e-05
-2.61512969561977e-05
-1.24006354713159e-05
-3.72072045155763e-05
-4.86839207636271e-05
-3.22532431713255e-05
-9.63243358739453e-06
-8.92055173463906e-06
8.55373310022946e-06
-3.84033890447715e-05
-3.2288329168105e-05
-1.28886813915043e-05
-2.7651308347398e-05
-1.58406460433801e-05
-4.28954989436934e-05
-2.49907866580941e-05
-3.34851742899808e-05
-4.52378712694228e-05
-5.07636228840394e-05
-5.13807426017112e-05
-2.91841222855777e-05
-8.87682886906692e-06
-1.51539953346952e-05
-2.10331752117609e-05
-5.68258311721572e-05
-1.70185427680908e-05
-6.70025874870661e-05
-2.89509809511973e-05
2.29046708831001e-05
-2.96841017555701e-05
-3.62949496112916e-05
-1.24607947562731e-05
-4.87581405501431e-05
-6.42030786695498e-05
-2.41494492377153e-05
-5.50876463551768e-05
-3.85760791163874e-05
-1.51888809150293e-05
-3.36288632443832e-05
6.62523113853922e-06
-3.24984999067728e-05
-1.99140407638478e-05
-2.52860168662732e-05
-2.75423785195018e-05
-1.64496679668562e-05
-1.51778111387802e-05
-3.10920159116927e-05
-3.50445073056297e-05
-1.4698169700476e-05
-3.12176903475808e-05
-4.87731422484782e-05
-5.55265415887319e-06
-2.06738052053638e-05
-1.69975246826257e-05
-3.98185344643497e-05
-2.46176598500165e-05
-3.76140112588746e-05
-2.36417785507463e-05
-3.69682834773877e-05
-3.13814954093552e-05
-4.67280573623948e-05
-4.74945614143192e-05
-3.99948904598388e-05
-1.07287335215577e-05
-1.73113538696365e-05
-2.63464342311162e-05
-4.44128136894117e-05
-5.10449305179658e-05
-3.41392235269449e-05
-3.45407200437825e-05
-4.23192670306853e-05
-2.59027434300219e-05
-3.25353555177009e-05
-3.67003439784303e-05
-3.91964131700037e-05
-3.56025543195915e-05
-4.4799519020138e-05
-4.58293905049275e-05
-8.45312059849785e-06
-3.36647083172227e-05
-5.93829721278996e-05
-1.9242897501012e-05
-3.66837001165491e-05
-4.51482191757509e-05
-3.44120235208431e-05
-4.66942891694827e-05
-2.97156250867604e-05
-3.59479068113036e-05
-1.86635673440986e-05
-3.62382198270247e-06
-1.2466949604556e-05
-1.97513473485044e-05
-3.2167363461633e-05
-2.45417176192472e-05
-2.71019369077708e-05
-4.44662898694902e-05
-3.68173783521743e-05
-4.9335274766798e-06
-5.53136352438111e-05
-3.07378809506981e-05
-1.85104480600343e-05
-3.33010524362155e-05
-3.18651785088759e-05
-3.08163852532466e-05
-3.95511011414636e-05
-2.38647689978452e-05
9.76756636415925e-07
-4.5858293515808e-05
-4.21953636193426e-05
-2.10812635784067e-05
-9.02467227692209e-06
7.99413190206641e-06
-2.53617703875119e-05
-1.43553663209216e-05
-2.0304388427804e-05
-3.3460101212119e-05
-6.10708682968398e-05
-1.08798609271252e-05
-3.84925223761933e-05
-1.49959653160787e-05
-4.2387203504864e-05
-5.27116042194693e-05
-3.45248854474841e-05
-4.89034914276836e-05
-5.14932933446012e-06
-3.69259251521736e-05
-2.66358288687299e-06
-3.48966784241764e-05
-2.83681573248016e-05
-1.56509409369123e-05
-1.31343235989089e-05
-3.31134921639797e-05
-1.74752060494724e-05
-2.13622218850188e-05
-1.34180119341197e-05
-1.91963821143761e-05
-5.85645380183489e-05
-7.07633257434241e-06
-5.56792262782103e-05
-2.82812127514841e-05
-3.03235980203418e-05
-2.95569315489166e-05
-3.62352323335639e-05
-4.14304791665599e-05
-2.05525576868792e-05
-2.84163221127338e-05
-4.78138616956901e-05
-3.39873340530102e-05
-5.31238871738628e-05
-1.5935657787611e-05
-1.35324743026217e-05
-1.8902724430851e-05
-5.01288549624091e-06
-3.71297080830149e-05
-5.04037593693587e-05
-4.83850758657623e-06
-4.98256355813406e-05
-8.91644634389982e-06
-4.29606092449918e-05
-2.99943042651904e-05
-2.73010156313234e-05
-2.88272291394989e-05
-3.0816606718446e-05
-2.02846337422139e-05
-2.68657162431831e-05
-1.63619936143227e-05
-5.11911443033924e-05
-2.71091470694749e-05
-1.38421050864834e-05
-1.57961745798874e-05
-4.0637203618414e-05
-2.52434800861492e-05
-3.0266272537856e-05
2.70738552599995e-06
-1.80691313513372e-05
-3.86227112727445e-05
-4.98758754565608e-05
-3.0659777212841e-05
-6.05424932454619e-05
-3.01840590378518e-05
-1.19664430309807e-05
-3.39718549480044e-05
-2.17068401478544e-05
-4.5529377252451e-05
2.93663495267742e-05
-2.44987714932421e-05
-4.18231740924643e-05
-2.63712965385176e-05
-2.22288708280757e-05
-1.82618648827223e-05
-1.70148631594856e-05
-3.14124779707713e-05
-4.27937018803605e-05
-2.95824384414458e-05
-3.29801207177638e-05
-1.79785445370834e-05
-7.55663833665339e-06
4.67876369962078e-06
-1.51674682276131e-05
-2.71738219627572e-05
-2.96968595133117e-05
4.15963752359328e-05
-2.77009725217205e-05
-3.55610249107178e-05
-3.04296995177709e-05
-2.06657264600692e-05
-1.6336685901529e-05
-2.81783679166487e-05
-4.33638030568448e-05
-2.66069638968817e-05
-2.92990473627659e-05
-2.03854951442207e-05
-5.83675379094075e-05
-2.38723175312409e-05
-2.37465916506867e-05
-3.17473256685005e-05
-2.59918253099896e-05
-1.69376127533435e-05
-3.59475952527962e-05
-4.40512327131273e-05
-1.66364602406561e-05
-2.99302896844284e-05
-1.34017354127973e-05
-2.30424626177376e-05
-2.62784933226413e-05
-1.80714399444667e-05
-2.84272518766632e-05
-1.60976900609696e-05
-5.42640162693715e-05
-2.85092628865126e-05
-3.48511241499894e-05
-8.86134235854158e-06
-4.48845938802532e-06
-2.64792180731437e-05
-2.028682850797e-05
-2.10088815533977e-05
-2.01015528022654e-05
-3.63314148002204e-05
-4.76042966465928e-05
-1.55933484055553e-05
-1.16260458155281e-05
-4.74808670282168e-05
-4.2870507816498e-05
-5.4571261226042e-05
-5.19010088616503e-05
-2.94712789471485e-05
-1.04781672519698e-05
-4.14261357230118e-05
-6.94187649299406e-05
-5.36204295626986e-05
-1.60565019003975e-05
-5.01488988299584e-05
-1.5551861261415e-05
-5.08264467809591e-05
-4.37083768398628e-05
-3.00086651239802e-05
-4.0301246282197e-05
-4.4507081671363e-05
-2.52515048162563e-05
-1.56267745479342e-05
-3.97259238542409e-05
-4.65872272313203e-05
1.23324997714236e-05
-1.41764036221257e-05
-2.14546434639847e-05
-2.47751555381542e-05
-3.91430955922063e-05
-3.25084593090656e-05
-1.49099419231208e-05
-2.10683825662369e-05
6.9370430992341e-07
-4.52571247126377e-05
-8.06115235668737e-06
-3.50540374857322e-05
-4.00934804120988e-05
-4.41212828583977e-05
-4.47700294412885e-05
-3.18222910144093e-05
-1.64830873713702e-05
-5.90026396544418e-05
-3.60255618429364e-05
-2.59583908487716e-05
-2.37663353890109e-05
-1.98591103597184e-05
-2.44801860174142e-05
-3.69423750196439e-06
-2.87522690730722e-05
-5.69254863038684e-05
-3.39032753040502e-05
-2.12643342515166e-05
-7.5462177587389e-06
-2.71152303691132e-05
-6.22264036993132e-06
-2.78364081329441e-06
-1.83047746311014e-05
-4.05755851757125e-05
-1.88966645054128e-05
-4.66480014050701e-05
-2.31110601807441e-05
-3.69118546703288e-05
-8.48880715565156e-06
-1.38369248766905e-05
-8.55344435218808e-06
-4.48063439797578e-05
-3.1819073707978e-05
-2.30762113524593e-05
-1.05077257834278e-05
-4.72513069718847e-05
-5.31453443596262e-05
-4.71137734814709e-05
-1.03321097475566e-05
-2.55581418565222e-05
-2.35910816927113e-05
-3.01771763086143e-05
-4.55642947082088e-06
-6.39745041571904e-05
-3.31873933418762e-05
-3.2422871223737e-05
9.19511264903275e-06
-9.55282252487512e-06
-4.63047196680508e-05
-3.42064492315134e-05
-4.57959418401748e-05
-3.16614051218481e-05
-2.50424846316418e-05
-3.35944360416925e-05
-6.57240120407985e-05
-1.48231680486569e-05
-2.8396565294786e-05
-4.688385544211e-05
-2.70191462340792e-05
-1.92546444909509e-05
-1.37278145939779e-05
-5.13669859650422e-05
-1.48595738030501e-05
-3.69538479566438e-05
-3.01965524365665e-05
-3.06153320508217e-05
-1.53467945658697e-05
-4.19465000069521e-05
-3.59937858918891e-05
-4.07335376699977e-05
-2.74478411869175e-05
-5.56239095743229e-05
-2.61885043682742e-05
-2.63690683613659e-05
-2.77673733897623e-05
-1.97775094685947e-05
-2.48656546163486e-05
-3.08361529898582e-05
-2.19406249318666e-05
-4.06150149672478e-05
-1.48522618283304e-05
-3.01226124232497e-05
-1.61770756831289e-05
-4.54364598224976e-06
-2.47132507069223e-05
-5.54530398894324e-05
-3.97781969089867e-05
-2.79517897539306e-05
-1.79701215765679e-05
-2.86033255166569e-05
-2.27720606679889e-05
-3.44360861223237e-05
1.79179408031465e-05
-1.09474423804302e-05
-2.6932406911952e-05
-4.27674012995321e-05
-3.85109524361197e-05
-3.08010390294809e-05
-3.80716972151448e-05
-3.06980505071427e-05
-8.51625755566759e-06
-3.67783769930852e-05
-2.60183970868249e-05
-3.62085889996934e-05
-4.80099931582061e-05
-4.14733679450819e-05
-2.41956169228691e-05
-2.02787813889839e-05
-1.84655424563778e-05
-3.58246362093135e-05
-6.11874872896167e-05
-3.69904420926316e-05
-2.92517985325401e-05
-4.5535566597301e-05
3.17439379018328e-06
6.11546009641861e-06
-2.41600091187316e-05
-5.94096037364744e-05
-2.36312154020379e-05
-1.50939958679626e-05
-5.7745538055782e-05
-2.59692109914269e-05
-4.99492936207498e-05
-3.52785479786692e-05
-4.31294141955832e-05
-2.25873489305899e-06
-7.1776311301025e-06
-6.68547171463422e-05
-1.65565187864367e-05
-4.07147644358039e-05
-1.90905096915876e-05
3.88188042576488e-07
-4.23279603565468e-05
-3.15770538539766e-05
-3.7401247653464e-05
-4.65346310374195e-05
-4.12824964180454e-05
-2.86233002971903e-05
-7.32038284994874e-06
-2.53311626693089e-05
-3.24276593047559e-05
-1.55134546769237e-05
-2.86814904807096e-05
-2.1970141435484e-05
-4.6876966557387e-05
-1.50150442517065e-05
-2.19116862884198e-05
-3.47346835156952e-05
-4.16993869490271e-05
-4.09590773399674e-05
-2.3676410955448e-05
-1.78735709677597e-05
-2.19773623882888e-05
-2.77624457592853e-05
-4.14986390764091e-05
-4.7248844750858e-05
-5.69033253026316e-05
-1.97181015551264e-05
-1.75578983447536e-05
-2.92856497156079e-05
9.69029887492633e-06
-1.84789315953872e-05
-2.90688057886425e-05
-4.06519372776669e-05
-2.95766855382804e-05
-3.60278287246268e-05
1.74271774379503e-06
-9.10329823364514e-06
-3.11698006106392e-05
-5.34188606659478e-05
-3.23364180090574e-05
-6.00280703235929e-05
-2.22071923004517e-05
-3.27515896411319e-05
-1.62942281262453e-05
-2.24017976892932e-06
-3.74453200993977e-05
-3.90201794544888e-05
-6.27914395420317e-05
-1.65424293084123e-05
-2.19897765127888e-05
-4.03643690125062e-05
-2.7969443102978e-05
-1.49692713067114e-05
-2.7493498945393e-05
-5.40025002428758e-05
-3.60828656232982e-05
-1.86586921335235e-05
-3.92243828537072e-05
-5.11739460360598e-05
-1.28565155113847e-05
-1.92641690767254e-05
2.68739715984419e-05
-6.33997733796836e-06
-1.67217820186265e-05
-1.92836761329844e-05
-2.74746614736417e-05
-8.60700982051842e-06
-1.22981172454165e-05
-2.2807513623315e-05
-5.41734357808738e-05
-1.99351331474721e-05
-4.29392502077077e-05
-2.54668068720277e-05
-2.87747500155132e-05
-3.18686925882445e-06
-1.5359632543279e-05
-1.79011641767094e-05
-2.99331925112059e-05
-5.40556092838786e-06
-1.92043409443671e-05
-1.10789477766415e-05
4.7280621971459e-07
-6.68051086905688e-06
-3.53347420236973e-05
-2.4271826142288e-05
-4.06720674309831e-06
-3.22137845582527e-05
-1.14605083319178e-05
-3.132049307347e-05
-4.21866266731961e-05
-3.39472538186502e-05
-2.66497481177662e-05
-2.71752931190609e-05
-1.9704579272093e-05
-4.57262932347877e-05
-1.63261141218032e-05
-5.56874862033422e-05
-4.49269296672161e-05
-1.44996875420309e-05
-4.2326840452698e-05
-9.34534734161082e-06
-3.63137016077493e-05
-3.44178936800948e-05
-2.45019992457799e-05
-2.7684384197197e-05
-7.13186962765574e-05
-1.72214495848165e-05
-2.32385741612629e-05
-4.96863438477227e-05
-2.4397158310914e-05
-2.4346634527045e-05
-4.12296555727411e-05
-1.30135280458949e-05
-5.58334969977056e-05
-3.77216027974579e-05
-5.46097406852411e-05
-5.71676421610317e-05
2.0835516889274e-05
-5.27558456341504e-05
-2.3018939761938e-05
-3.89252987818868e-05
-2.05886238557875e-05
-3.5139865200825e-05
-3.8226866320057e-05
-1.67668385794938e-05
-2.41346204426709e-05
-4.60138130296261e-05
-4.13133192755569e-05
-3.70844434963707e-05
-1.3928308981308e-05
-1.84095473313642e-05
1.39526280511307e-05
-2.34955870370276e-06
-4.16115366757542e-05
-4.90979054124952e-05
-2.00383608580096e-05
-1.78686077078928e-05
-4.15727745710071e-05
-1.40788989285108e-05
-3.42618107892553e-05
-1.2296766116863e-06
-3.11278815029497e-05
-2.67581545809962e-05
-4.39892666975404e-05
-4.91946901049076e-05
-3.26141829835715e-05
-6.78765224721111e-06
-3.73899861427762e-05
-3.70591296302017e-05
-4.57145347412219e-05
-1.41565880666948e-05
-3.19664097197159e-05
-1.24184804883224e-05
-5.53214111227608e-05
-1.61968789083058e-05
4.24728162676499e-07
-2.1799275442286e-05
-1.14824219907134e-05
-4.21320522073037e-06
-6.41411883469293e-05
-4.53854328377491e-05
-2.44597147359392e-05
-3.03393751838445e-05
-6.23554721776244e-06
-2.02348608027773e-05
-2.68300131287465e-05
-1.38854995439598e-05
-9.17637785590253e-06
-2.87418452621995e-05
-3.49080181973665e-05
-2.39957898195335e-05
-5.34455456961281e-05
-1.55781487397301e-05
-1.9140274125537e-05
-5.01295767871042e-05
-6.14870527122604e-06
-1.81810562142419e-05
-8.0170497927485e-06
-6.26174454615529e-06
-5.02554584193112e-05
-2.90704537053596e-05
8.14723379699737e-06
-2.34178771104274e-05
-3.26918998807252e-05
-4.86195106738253e-05
-2.68714736200137e-05
-2.26576903225304e-05
-3.40739201732556e-05
-3.4007883295808e-05
-2.18162615471589e-05
-2.73116772823209e-05
1.86163982240877e-05
-4.49888671886093e-05
-3.20067720308075e-05
-2.79120514900955e-05
-4.44699930717799e-05
-1.53665804008943e-05
-4.58255568162276e-05
-2.90361528108774e-05
-4.30051405270417e-05
-2.62585554753326e-05
-8.44586854847458e-05
-2.47832829930936e-05
-2.05458468952733e-05
-3.90675858171651e-05
-5.17525665955171e-05
-3.29009630638477e-05
-1.23989857536414e-05
-1.44934497733561e-05
-3.94220497089589e-05
-4.23081665431866e-05
-1.568307900832e-05
-2.58334169571905e-05
-4.26772938143186e-05
-5.681018830039e-05
-1.10053660859524e-05
-1.88983491862178e-05
-2.79416515324646e-05
-3.27845643185053e-05
-6.46039919550033e-06
-3.94125530510824e-05
-3.57743287830302e-05
-3.64115339480522e-05
-3.35198712698034e-05
-3.05430913914014e-05
-2.83712180995013e-05
-1.73171120056986e-05
-5.1219959110916e-05
-3.84574937675662e-05
-4.07104712731821e-05
-2.25844727379325e-05
-3.5425482886674e-06
-2.59698940266574e-05
-4.16440773628657e-05
-9.85834602751987e-06
-3.73772815105491e-06
-1.02199656279693e-05
-4.15807537921696e-05
-3.13858223178597e-05
-1.54521617926369e-05
-2.35052259047173e-05
-1.89093464516788e-05
-5.35502309612172e-05
-6.00456612467796e-06
-3.53508734013076e-05
-4.35684702663144e-05
-3.31345040168692e-05
-1.54434966068418e-05
-1.3461390782791e-05
-1.86711278153362e-05
-2.92025259403376e-05
-3.0950741804378e-05
1.03780818034747e-06
-3.03027754778694e-05
-2.77145984870478e-05
-2.61483663298366e-05
1.78364870351953e-05
-1.87360138359464e-05
-6.25777893815811e-05
-3.00622404244564e-05
-5.39177394749425e-05
-1.52192817221782e-05
-1.27621040480904e-05
-7.18958412494971e-05
-1.0469071893711e-05
-2.95580314315628e-05
-1.34175781906987e-05
-1.02778265894636e-05
-1.85081633644118e-05
-4.79824867010607e-05
-3.97976542305056e-05
-1.59539707998008e-05
-1.05091022510168e-05
-2.4045809102498e-05
-1.8959696459744e-05
-3.54355644105809e-05
-9.28995936086328e-06
-4.83100098534687e-05
-2.1753389878002e-05
-4.62122235152284e-05
-4.57043875545493e-05
-4.68247208666052e-05
-2.21817223219879e-05
-1.52934580684215e-05
-3.50872651784811e-05
-3.80017336902978e-05
-5.35291047070015e-05
-1.22806439167858e-05
-2.64622824342398e-05
-1.68463304439879e-05
-2.76475250941385e-05
-4.64700732419577e-05
-2.14306043513699e-05
-3.81304272041864e-05
-3.80429206277414e-05
-1.67330545126279e-05
-6.72388959620184e-05
-3.17856487736186e-05
-2.96549592763357e-05
-4.72818355121368e-05
-1.03975824689249e-05
-3.33782039237113e-05
-2.50277692803312e-05
-6.25892229577376e-06
-2.40893861019031e-05
-6.52215649845617e-06
-2.81976810494182e-05
-2.74929298628424e-05
-7.61429603253968e-06
-3.9523050227314e-05
-2.74611067159723e-05
-5.18807441024058e-06
-4.13008009816717e-05
-3.64445072256831e-05
-2.16132028951748e-05
-2.15997150375062e-05
-4.63998653630789e-05
-2.11007177556476e-05
-3.39129670996469e-05
-3.76519170762117e-06
-4.67287727860674e-05
8.54077280812611e-08
-2.19345571139946e-05
-2.09070918667314e-05
-4.67847885516655e-05
7.28688868501418e-06
-1.1480059962756e-05
-4.01095080857828e-05
-5.57022353625764e-05
-1.79761372074399e-05
-2.6153803361516e-06
-3.0752692724636e-05
-3.32043096685423e-05
-1.6336519641929e-05
-3.21774740802952e-05
8.1002034915786e-06
-6.51527150192565e-05
-3.934155626102e-05
-3.19803634050331e-05
-4.31537054116984e-05
-2.04508407643364e-05
-1.15177686677888e-05
-1.71923482753181e-05
-1.0743834409914e-05
-4.14912049485246e-05
-3.51508695041417e-05
-4.08954121939565e-05
-3.74005936566618e-05
-3.28735225337708e-05
-4.71869581128195e-06
-4.50390860940492e-05
-4.61287224827206e-05
-1.24738138534223e-05
-3.18713012004267e-05
-5.41430202793535e-05
-3.68700404945508e-05
-3.50243634496999e-05
-2.41883820499354e-05
-2.1137236931662e-05
-4.4731501830731e-05
-2.27850705700969e-05
-3.13739063627296e-05
-4.13721250639354e-05
-5.41685490793955e-05
-3.81832599868588e-05
-3.45250722866184e-05
-2.48873620124946e-05
-2.61146388736263e-05
-3.95645034520528e-05
-4.33234702597966e-05
-3.44186483925256e-05
-2.45268599322568e-05
-9.95016242948947e-06
-4.63539321025907e-05
-3.38461724358067e-05
-2.24715448673753e-05
-3.30673344408256e-05
-3.80003781863596e-05
-1.57138256663209e-05
-4.42181800315149e-05
-1.70937932810607e-05
-4.9124920266296e-05
-3.59635235900408e-05
-8.80570893448977e-06
-3.11904105894457e-05
-4.09661508474797e-05
-1.95375119337916e-05
-1.08778782309356e-05
-3.81501403066445e-05
-6.04588847077875e-05
-3.83505447198901e-05
-3.61869577789657e-05
-3.60590244783899e-05
-2.40810656270778e-05
-3.49564130760668e-05
-4.29937101786215e-05
1.46359756029612e-05
-5.51695697441976e-06
-2.88294997315217e-05
-4.00694687415564e-05
-3.09612485489993e-05
6.19660559093028e-06
-2.13613462976167e-05
-2.86251544037945e-05
-3.10838795201265e-05
-3.56046019178054e-05
-5.57607207154112e-05
-2.6788033490097e-05
-2.53258276481031e-05
-2.64800711311027e-05
-3.8278374553539e-05
-2.72879785134612e-05
-2.1007250925863e-05
-2.81655268665081e-06
-3.34872723255607e-05
-4.26828541477885e-05
-6.77035093938554e-05
-2.45000952177453e-05
-7.73775853955343e-06
-2.6919749450682e-05
-3.03828073725093e-05
-4.57648399983964e-05
-4.83293172520018e-05
-4.78228766671516e-05
-2.18528911543147e-05
-4.78763638161231e-05
-2.39011671202178e-05
-1.63147810436214e-05
-1.98279455863001e-05
-1.57351055838651e-05
-1.31842103779979e-05
-1.24218578211485e-05
-1.60420830111149e-05
-4.50025309708846e-05
-6.12019449925272e-05
-1.2455512484154e-05
-3.09867567005224e-06
-2.81023176157104e-05
-2.13980615114339e-06
-2.39192808847914e-05
-2.41842560163939e-05
-5.77934583081853e-05
-4.64481376155936e-06
-3.58138789519352e-05
3.22468600799657e-06
-2.74366889776241e-05
-6.59631659165259e-05
-3.7592415446466e-05
-3.48501186790425e-05
-4.61226682901816e-05
-4.28824760695547e-05
-4.23228096920198e-05
-1.2728080428563e-05
-3.21969121914192e-05
-3.35872255120464e-05
-2.50390690304885e-05
-2.5760318175803e-05
-9.77723972076773e-06
-1.13393251585758e-05
8.32602343613347e-07
-2.22451600704323e-05
-3.36121983812666e-05
-2.86803139128126e-05
-4.16199209467322e-05
1.0300661663578e-05
-2.01945893164575e-05
-3.06600300712959e-05
-4.41891561400349e-05
-3.20165542168306e-05
-2.9557091717563e-05
-4.5964015002666e-05
-2.18332559051086e-05
-5.89904934100497e-05
-5.3786817497965e-05
-7.80262754337859e-06
7.47001076017464e-06
-2.64710290088642e-05
-5.25548802661489e-05
-4.36737551585283e-05
-7.22159415401055e-05
-3.2923984763837e-05
-4.94081524423686e-05
-2.4735087408648e-05
5.84685507866815e-06
-3.90967195520617e-05
-1.30121710579747e-05
-5.12449197893887e-06
-1.48000755938147e-05
-1.13215888298406e-05
-2.78810140024237e-05
-3.60431745040927e-05
-9.5498251955783e-07
-6.11963042692468e-05
-4.72840501945135e-05
-5.11633477691259e-05
-2.4783000111194e-06
-2.41544042200784e-05
-3.25797712965135e-05
-5.00198823523589e-05
-4.08581445148041e-05
-3.10967014504648e-05
-3.60941562356279e-05
-3.36920429703311e-05
-1.54843789890713e-05
-2.72890004476668e-05
-2.26630958823621e-05
-2.01985887202638e-05
-1.73245325961219e-05
-3.91934899986116e-05
-3.20616708401789e-05
-2.35017976449594e-05
-1.09037842578538e-05
-2.0918630607604e-05
-3.37505311304166e-05
-2.77247429106759e-05
-1.45407973790395e-05
-4.40681517433267e-05
-2.64668940625144e-05
1.5658422634768e-06
9.73519851854771e-06
-4.50476426565613e-05
-3.70892424910577e-05
-6.19652846065996e-05
-4.67399285820525e-05
-3.81099965406056e-05
-2.0378833405379e-05
-2.36884208877359e-05
-4.14360109523973e-05
-4.58221078716701e-05
-4.73533907899868e-05
-1.01580643065145e-05
-3.4753673945504e-05
-1.97831260500329e-05
-4.36253033123393e-06
-6.59904856234801e-05
-1.9001633574805e-06
-2.31566349492874e-05
-1.10283769841217e-05
-1.41745845522216e-05
-2.99039515918844e-05
-2.67538190593137e-05
-2.46400537460791e-05
-1.62918668725918e-05
-2.73335598995841e-05
-3.75565857251002e-05
-3.13815797993237e-05
-9.93359319384162e-06
-3.27971924908982e-05
-3.33159222698991e-05
-4.15221181884421e-06
-6.07835979405951e-05
-2.81037067078032e-05
-2.51076831639713e-05
-6.6172153812242e-05
-3.52475608857128e-05
-3.3928873267468e-05
-1.43413905084866e-05
-2.57797903608944e-05
-1.23545257929684e-05
-6.57570187680706e-05
-1.35318109286538e-05
-6.15640081690442e-05
-4.24013368357683e-05
-3.31330728288892e-05
-2.23862710241609e-05
-5.70845738561578e-05
-3.7323994110553e-05
-4.32800432406635e-05
-4.33057337321488e-05
-7.03246889714593e-05
-5.37797697734344e-05
-3.57083820389765e-05
-3.16184992743914e-05
-3.44599065466449e-05
-3.00103948951792e-05
-1.71043650364028e-05
-7.83557144058699e-06
-4.33122130478722e-05
-3.2584542117974e-05
-2.46997962978347e-05
-2.512235098463e-05
-4.44006361136448e-05
-3.84151999828094e-05
-6.88886741648206e-06
-4.22249372763896e-05
-4.19248015463037e-06
-4.70284650071947e-05
-2.9043304529305e-05
-1.56741339237532e-05
-3.88436818110081e-05
-3.39037650538615e-05
-2.65243825199355e-05
-6.21210951476164e-05
-3.1031524154837e-05
-3.3348575306168e-05
-3.36601250939833e-05
-4.88055283585459e-05
-3.62298785064874e-05
-3.03959397438539e-05
-3.21729466716007e-05
-3.17622870670385e-05
-5.0036538249637e-05
-2.85008782169642e-05
-1.85458956966555e-05
-1.38616342878107e-05
-3.79462055275335e-05
-3.13496728444077e-05
-4.19472875264892e-05
-1.78955981280195e-05
-1.4829309882647e-05
-2.40303290089525e-05
-4.38549608688327e-05
-1.81415525959944e-05
-3.42900028447261e-05
-2.47229065917139e-05
-2.13777922456076e-05
-2.87008238723565e-05
-3.2497316358963e-05
-5.85284385494315e-05
-1.71316996853446e-05
-3.69585153539082e-05
1.26407337709509e-05
-1.96710544435231e-05
-6.33933384797199e-05
-3.18250371811425e-05
-2.4488418720148e-05
-5.8375518798692e-05
-2.8971760497532e-05
-3.62739956686758e-05
-3.27413451226018e-05
-2.79866733967759e-05
-4.71123286504417e-05
-7.660691920431e-06
-2.48238251314841e-05
-3.11562535557121e-05
-2.76055540261184e-05
-4.45050854963662e-06
-3.24860936373932e-05
-2.15194819435887e-05
-2.64431816905737e-05
-4.90221520981456e-05
-1.11913723743009e-05
-3.95137434572736e-05
-1.22881801440437e-05
-3.01567173961357e-05
-2.04526239578556e-05
-4.68350319641803e-05
-1.24500460062543e-05
-3.90036695155764e-05
-2.08414483129016e-05
-2.27611860317375e-05
-4.49677332244128e-05
-4.34554917716937e-05
-3.2302179765886e-05
-4.782363482535e-05
-4.65092183069553e-05
-2.22678913750249e-05
-5.69725818238963e-05
2.96185135726312e-06
-1.50914087369823e-05
-5.57686705651347e-05
-4.65990014548818e-06
-3.44471462847747e-05
6.40262646396403e-06
-2.1645062025757e-05
-3.2706193551017e-05
-1.82410373443178e-05
-2.88222844461809e-05
-4.88716022352347e-05
-5.01579178880789e-05
-2.05780818981514e-05
-3.71827235511968e-05
-2.65683918944119e-05
-4.57628118497342e-06
-3.82838804700429e-05
-2.8906616825384e-05
-2.35119569956646e-05
-9.01829194996332e-06
-1.97925787344659e-06
-4.48295343454218e-05
-1.85062767816733e-05
-2.67837288129321e-05
-8.00342097233375e-06
-3.15715608663832e-05
-4.94825895877413e-05
-3.32467261975674e-05
-2.05020212632638e-05
-2.14257504413482e-05
-1.88961350499805e-05
3.16594659974696e-05
-7.57148920710503e-05
-2.43779236050411e-05
-2.73984614190041e-06
-3.33827341009778e-05
-3.63371384429313e-05
-2.87834509904969e-05
-2.39118604095089e-05
-1.64647534822431e-05
-2.34811585396167e-05
-1.99335760326779e-05
-4.96313365066186e-05
-2.74366103294734e-05
-2.26688279901742e-05
-5.9343754356919e-05
-4.68613852461478e-05
-3.77784077536361e-05
-2.36030810407073e-05
-6.21626017366262e-06
-3.01474987811498e-05
-3.91980635425917e-05
-3.26247542012169e-05
-2.98341509827901e-05
-9.68164493143867e-06
-1.79192473365373e-05
-4.016624040164e-05
-3.10253547740267e-05
-7.78272225664623e-06
-2.03290405709934e-05
-3.64965648659199e-06
-3.0930534904635e-05
-3.6704340681691e-05
-4.73591634922608e-05
-1.88278262719478e-05
-1.48237300164156e-05
-2.52073528303427e-05
-6.55512118528089e-06
-4.21466036006421e-05
-1.73784842101363e-05
-1.59961314313681e-05
-1.45751325019092e-05
-3.51101478725025e-05
-4.83304312256851e-05
-4.25440052573432e-05
-3.48235393395811e-05
-1.20681359181539e-05
-2.4023877697957e-06
-4.61271551717967e-06
-4.63031820615328e-05
-3.77943772852839e-05
-2.83756733142584e-05
-2.774381301335e-05
-3.93890878629537e-05
-4.12909447864889e-05
-3.76934953157592e-05
-1.60820626193157e-05
-3.89059259311468e-05
-3.68486143145216e-05
-4.01563389301344e-05
-3.98347500981555e-05
-5.9606736940256e-06
-9.45063464052488e-06
-5.37580923210373e-05
-2.55943183252702e-05
-3.40959920068464e-05
-4.03150709255487e-05
-2.0026160163296e-05
-2.81780418948353e-05
-4.92569696250508e-05
-3.48547274365137e-05
-3.98658873907843e-05
-3.29435069809228e-05
-5.23814722678936e-05
-3.97847531882604e-05
-2.33190241681824e-05
-3.47096964643073e-05
-3.52164711402632e-05
-2.59386887177267e-05
-5.2263718546609e-05
-4.97497620151234e-05
-3.56172286084641e-05
-1.10078705051532e-05
-1.87922497378983e-05
-5.02346747758827e-05
-1.31289131480483e-05
-4.04110801077525e-05
-2.71023921900074e-05
-9.99176217896216e-06
-3.9840725767354e-05
-2.47342682397297e-05
6.09902893927436e-06
-5.4405828554919e-05
-7.86677228756278e-07
-3.89991141104271e-05
-3.09426428840146e-05
-3.80003875135206e-05
-3.49587113252159e-05
-2.59742646278245e-05
-1.05057835536049e-05
-2.3922857482781e-05
-5.17404071879381e-05
-3.80425947227975e-05
-2.53358223507716e-05
-1.62686671425802e-05
4.4262383109984e-06
-2.60808026376142e-05
-2.93452783460533e-05
-2.34690754729182e-05
-5.28947402243872e-05
-5.35992347338806e-06
-4.93253355470582e-05
-2.51160462970421e-05
-5.2682472104904e-05
-3.12174430772914e-05
-3.68554001813565e-05
-4.1834434776565e-05
-4.48667884828822e-05
-3.20525025607853e-05
-1.76979158917589e-05
-2.50304462413464e-05
-5.57524752012372e-05
-4.08567676420717e-05
-3.54946283339137e-05
-2.6761216843202e-05
-3.29539566194426e-05
-4.07819832198294e-05
-2.9722428343246e-05
-7.19790326627334e-06
-4.1107285662506e-05
-2.92640935465996e-05
-2.08219465657084e-05
-3.19762727763663e-05
-4.29906770258679e-05
-4.95272013486358e-05
-4.09698061705974e-05
-4.1781838281389e-05
-3.82038014676509e-06
-3.66541538966895e-05
-4.13494038343857e-05
1.52283938702572e-05
-2.90298788392209e-05
-2.99030371514245e-05
-3.17542240055042e-05
-1.90621170941287e-05
-3.53940690286414e-05
-2.31568848257189e-05
-2.7261163727627e-05
4.16751083528334e-06
-4.15894090664217e-05
-3.09953101727524e-05
-5.17413934887847e-05
-4.04850130332232e-05
-8.03897065406347e-06
-3.57124525272622e-05
-3.32398530374784e-05
-1.69934951070443e-05
-3.15814440505808e-05
-1.51421809889606e-05
-7.51970194625252e-06
-2.22531666172017e-05
-3.04787284459734e-05
-2.06052181912785e-05
-4.60382347798889e-05
-4.04045942106981e-05
-4.00667347923091e-05
-1.24550428933927e-05
-2.80185469811489e-05
1.70438263567196e-05
-3.15751865889501e-05
-4.17186361810471e-05
-4.02038160094582e-05
1.00011404465832e-05
-2.47596562641959e-05
-1.74486957855223e-05
-4.71992457612626e-05
-5.52935776058242e-05
1.30542229088279e-05
-5.38349738346079e-05
-5.96754261879115e-06
-8.9333383768507e-06
-2.5986916969893e-06
-3.52218124903493e-05
-1.10522518933948e-05
-3.07494157022682e-05
-4.22178080773538e-05
-4.82765111614137e-05
-2.96361181018584e-05
-2.39246851781755e-05
2.0760418091523e-06
-7.12341222389672e-06
-2.40718401538118e-05
-2.23496584925106e-06
-2.17568487396926e-05
-2.62920696244608e-05
-2.33492546677692e-05
-3.3368484405319e-06
-3.72599838860946e-05
-5.07744785428859e-05
5.48931238253367e-06
-5.39427402037778e-05
-5.47720107778683e-05
-3.38791652863582e-05
-5.18071942848492e-06
-4.51069482397748e-05
-2.01294314899391e-05
-2.11942125870167e-05
-2.42553414163317e-05
-1.20927967363973e-05
-1.48848667981404e-05
-8.28846530212299e-06
-3.60299364991785e-05
-1.51658787396349e-05
-3.30414878734387e-05
-2.36572506902667e-05
-3.74799916880253e-05
-2.55688662352217e-05
-3.11460402987627e-05
-3.02578185543755e-05
-2.73161956339938e-05
-4.97600915886853e-05
-5.05572899485445e-05
-9.91707976614198e-06
-3.02041918178961e-05
-1.6693587829231e-05
-8.70682733559137e-07
-5.25317139180843e-05
-2.9284886765838e-05
-2.73245688636902e-05
-2.87140665615582e-05
-3.42204329481322e-05
-1.5003212698951e-05
-6.41844480608404e-05
-2.42168667769888e-06
-3.24381411875081e-05
-9.844557528734e-06
-2.79440332592488e-06
-1.465043766565e-05
-3.11662897149225e-05
-3.22332843722486e-05
-1.01339218487042e-05
-3.33336183453677e-05
-3.84211355439432e-07
-2.27810681500604e-05
-5.49625244068746e-06
-2.24704453793697e-05
-6.37697184525663e-06
-3.63928026025747e-05
-1.41028250475221e-05
-2.2846621634311e-05
7.5599036010687e-06
-3.98850661134693e-05
-4.98033560007632e-05
-4.5179948568597e-05
-4.60695235448447e-06
-1.95906948789885e-05
-3.04490344120901e-05
-3.52613081153434e-05
-3.18910595454037e-05
-2.8422453192662e-05
-3.69396330755297e-06
-2.21012886373998e-05
-2.23502537253344e-05
-5.6232671185588e-05
-1.71897718769896e-05
-5.92352131880846e-06
-3.03756668250017e-05
-3.30064188478388e-05
-4.75576009331767e-05
-1.80515933206989e-05
-6.08722650822424e-05
-4.37312722372725e-05
-2.71136492523007e-05
-3.20959323803099e-05
-1.14984885284793e-05
-2.10477792040749e-05
-4.25822937859461e-05
-1.29438287081486e-05
-2.63428207764975e-05
-4.97476985055829e-05
-3.1693632695096e-05
-5.43236377043105e-05
-3.46435896793548e-05
-3.78585107842595e-05
-1.34672717999845e-05
-5.33567597087587e-05
-4.6946704657334e-05
-2.52260096111078e-05
-1.09768439349593e-05
-1.29676543597715e-05
-2.04398432462509e-05
-2.47302755502964e-05
-1.4005446173753e-05
-1.95603142400987e-05
-2.35357009441609e-05
-1.31897693277404e-05
-1.83632017138634e-05
-2.48631899407409e-05
-5.80916507359335e-05
-4.17812621583946e-05
-2.33690650387461e-05
-1.21034681998829e-06
-3.3158624090432e-05
-3.73270124767324e-05
-2.77924266719376e-05
-3.0896621668291e-05
-4.31153511393092e-05
-2.12484329004504e-05
-2.62863895439457e-05
-7.95574762284063e-06
-1.61901370181414e-05
-1.02608568219945e-05
-1.24502610039778e-05
-4.35484880354734e-05
-3.34698701795034e-05
-2.83386465129038e-05
-3.04917968382663e-05
-4.30156954699146e-05
-4.57821793550848e-05
-4.46671537158573e-06
-4.10767270932377e-05
-3.96458755237244e-05
-5.27722232733867e-05
-2.6917422280142e-05
-1.05072114918431e-05
-2.7243655579173e-05
-1.64604554760447e-05
-2.64658495373554e-05
-1.54841217421289e-05
-1.67314315263795e-05
-3.00658332126903e-05
-3.53965786722909e-05
-2.67498067035044e-05
-3.30249681259517e-05
-2.96691903669909e-05
-7.00662941767404e-05
-4.27464646022318e-05
-2.55478684305731e-06
-5.38895061227118e-05
-3.58374225794782e-05
-1.76118536040758e-05
-1.72256758710886e-05
-7.42644518446974e-06
-3.5684908346666e-05
-3.81761647696044e-05
-4.07963032613555e-05
-7.06091644158546e-06
-3.09570254260946e-05
3.03077519117042e-06
-1.82647243502548e-05
-2.23884521333407e-05
-2.30007070646443e-05
-9.68821734871482e-06
-2.99166180653667e-05
-2.17647668030356e-05
-1.3003337432996e-05
-4.94934303243598e-05
-3.14293203226263e-05
-3.9535736149197e-05
-1.7898880642901e-05
-4.46862601181992e-05
-3.58437911763458e-05
-3.11803223084334e-05
-3.24985964475224e-05
-5.2006799082858e-05
-1.23175502251009e-05
-2.51501122803162e-05
-5.4084723981817e-05
-5.39774670943844e-05
-4.949851705924e-05
-3.14802121646425e-05
-3.98718326513222e-05
-3.69852201096566e-06
-3.3207426753055e-05
-5.43519673603248e-05
-6.36952969748354e-05
-1.78832842289726e-05
-3.55715946296625e-05
-4.41946216974737e-06
-4.25521277438032e-05
-2.36392054256903e-06
-2.35405223979845e-05
-5.09659297573192e-05
-2.04192089946299e-05
-3.29149698282338e-05
-6.28288026949207e-05
9.0609646055737e-06
-4.72472018572364e-05
-3.41330373726214e-05
-1.48463462770028e-05
-1.82799708245573e-05
-5.9030809318567e-05
-2.83858846998394e-06
-2.31201215216012e-05
-2.66445354537689e-06
-2.03175984760927e-05
-2.36883989346908e-05
-2.86848910984325e-05
-1.97291016986913e-05
-1.21115918919519e-05
-3.90716549078394e-05
-3.67637687150238e-05
-1.92255321575817e-05
-1.47992463162532e-05
-1.19269531715813e-05
-8.89238062825912e-05
-2.84793583439068e-05
-2.69170398988662e-05
-1.39768842751279e-05
-3.22951040915532e-05
-1.5780829951461e-05
-3.94917125938625e-05
-3.1330420864708e-05
-2.5356764374458e-05
-1.57744667031964e-05
-3.50029840823348e-05
-4.32457368307095e-05
-3.84730779516997e-05
-4.30438590761814e-05
2.55206981172765e-07
-9.69749940971037e-06
-5.43940376705625e-05
-2.05228334344918e-05
-2.71480127447402e-05
-2.3865529669951e-05
-2.70237463705831e-05
-8.94711535841368e-06
-2.1397339833852e-05
-2.49281234856491e-05
-4.21201772950529e-05
-6.97961962240196e-05
-8.65252497467539e-06
-2.86331661311358e-05
-2.65397839586578e-05
-3.07568398597504e-05
-2.39765319598791e-05
-6.35454688003294e-05
-1.8707958299076e-05
-1.88134888724648e-05
-3.20468662601923e-05
-4.84319054508027e-06
-4.40181148667911e-05
-1.66211363831961e-05
-3.01123459510041e-05
-4.38030047937335e-05
-3.78774866127777e-05
-2.726328663887e-05
-1.59203740182659e-05
-2.49849768559069e-05
-4.28512338619006e-05
-6.33943460383529e-05
-5.78179896238396e-05
-2.96315248693259e-05
-5.75594624449618e-05
-1.97323662398321e-05
-3.36672454015938e-05
-3.58976733134688e-05
-5.35052523599464e-05
-1.70838729957188e-05
-2.03149333741663e-05
-1.27597891051501e-05
-2.67669827912395e-05
-2.74050330848456e-05
-2.86012236638259e-05
-2.35815532423513e-05
-2.77944726281494e-05
-1.71294145788532e-05
-3.29031509088215e-05
-1.35789448864699e-05
-5.55770503676586e-05
-3.0839261851123e-05
-3.58791456687018e-05
-3.71714960279945e-05
-3.42645124709526e-05
-4.25641799975989e-05
-4.4677032164015e-05
-3.77685056746612e-05
-4.55991397199909e-05
-1.84406967648496e-05
-5.14111526438804e-05
-4.19675267529624e-05
-3.09295046122209e-05
-1.40790169625487e-05
-1.44094866705063e-05
-3.44347096681679e-05
-1.12784361195633e-05
-1.2821516964627e-05
-2.69552467120598e-05
-4.21408942048066e-05
1.07832974343139e-05
-3.88566847664677e-05
-5.34087181579725e-05
-2.17870255313018e-05
-4.48895672313303e-05
-6.48158998858128e-05
-4.54686491726284e-05
-3.20510042730683e-05
-2.19324361715565e-05
-4.78258371776938e-05
-2.15000191364721e-05
-2.31752744711613e-05
-1.04695049940489e-05
-1.76578923169688e-05
-2.51285591543283e-05
-2.5140633216124e-05
-6.76666179058504e-05
-6.27066511524802e-05
-1.65408319039996e-05
-3.02635272835339e-05
-3.4791637359642e-05
-6.88243650020995e-06
4.66504459660361e-06
-3.30955801815437e-05
-5.50655592706244e-05
-4.96364524554736e-05
-2.91488250249429e-05
-3.47254041482049e-05
-6.83070028239516e-05
-5.0958740001418e-05
-2.95862291130797e-05
-3.70674288887639e-05
-3.41141022929562e-05
-2.84924051538759e-05
-3.03954696801373e-05
-2.16508256150745e-05
-2.36386674376862e-05
-1.84007420417864e-05
-2.15234195548773e-05
-1.41165553904718e-05
-1.41146374394401e-05
-1.23947860925269e-05
-6.08429636745691e-05
-2.73736913609408e-05
-4.79744191852287e-05
-3.36651993408028e-05
-2.97368100119877e-05
-2.78260709383369e-05
-1.28083820197065e-05
-2.76745385821582e-05
-4.44550193067535e-05
-4.78755977830048e-05
-1.37031748039906e-05
-7.14329192840955e-06
-3.53008857450529e-05
-9.5673100073974e-08
-2.47608209091343e-05
-5.23805998619396e-05
-2.98971185048002e-05
-3.78418112753103e-05
-7.42611970489847e-06
-2.97166759698574e-05
-4.48863671686242e-06
-4.50140851512763e-05
-3.01294333809441e-05
-1.54777484941641e-05
-7.18881631192868e-05
-1.22757773683585e-05
-3.91675675776147e-05
-5.00468771111536e-05
-6.30327710464991e-06
-4.07544421666434e-05
-3.6989402324966e-05
-4.44427324785445e-05
-3.99364182763527e-05
-1.38403629182804e-05
-2.62390028641078e-05
-3.10990424344196e-05
-1.80054795668697e-05
-4.43023276303642e-05
-1.6565513366676e-05
-1.27144997038278e-05
-2.14164796148939e-05
-1.13986072501407e-05
-1.95710125296692e-05
-2.25893273497592e-05
-1.66939766439622e-05
-1.99089904817145e-05
2.25100628236443e-05
-1.87758772081427e-05
-3.83131871175838e-05
-4.71976949140606e-05
-5.92321131807165e-05
-2.61846813919417e-05
-1.97927327041377e-05
-9.39892846457323e-06
-2.08674298097222e-05
-4.00911029231273e-05
-2.14608004353099e-05
-2.49959623262847e-05
-3.46569741057718e-05
-3.20330667264174e-05
-1.58422610870927e-05
-3.20068501769036e-05
-5.70734173656851e-05
-3.26751964265597e-05
-1.32318377937366e-05
-6.2292839451679e-06
-3.04822280661411e-05
-3.33122279415718e-05
-4.6630595251914e-05
-2.79054930552329e-05
-1.7640180058621e-05
-2.68332933158073e-05
-1.23012057783148e-05
-2.85073854938583e-05
-4.46650839282447e-05
-3.48131939935123e-05
-1.9262163898126e-05
-9.96082733401536e-06
-2.36476824724414e-05
-3.61346237199238e-05
-2.4236534223423e-05
-4.27147934731423e-05
-2.91366213015854e-05
-3.83345757848026e-05
-2.5579271316499e-05
-1.53749022053748e-05
-2.57021079433908e-05
-1.54774836660068e-05
-3.77297070527014e-05
-9.81687812098599e-06
-3.1958560663215e-05
-3.02406900752434e-05
-2.42066059046744e-05
-4.27505997220901e-05
-2.64715791529146e-05
-3.70552866427898e-05
-3.72219772400729e-05
-3.55154897687293e-05
-9.63504226844979e-06
-3.90328548062804e-05
-1.46501337075511e-05
-6.17273773838926e-05
-2.57570398760014e-06
5.62360849357271e-06
-3.36522803579149e-05
-5.2955487694551e-05
-4.21262312913465e-05
7.37552590529467e-06
-3.26985666236077e-05
-5.04209343426119e-07
-2.68674986817225e-05
-2.4250599469193e-05
-2.50059355419166e-05
-3.87140228046803e-05
-4.14292340982996e-05
-4.56365501538512e-05
-5.4612866915045e-05
-4.97233037902169e-05
-1.23463990744177e-05
-2.20625270682127e-05
-4.2819254184292e-05
-3.73850990131596e-05
-4.81295170147653e-05
-3.3886891254247e-05
-2.66109218853991e-05
-5.43583323982946e-05
-2.01602317441014e-05
-7.181926144477e-06
-3.49597423128295e-05
-4.86735938408383e-05
-2.55165911976695e-05
-4.58617573055061e-05
-2.99348861132251e-05
-5.31169077378447e-05
-3.70007660090158e-05
-3.10123670099845e-05
-2.54292513804684e-05
-1.87700075439873e-05
-3.33927209551157e-05
-1.25602901547976e-05
-3.53215086702487e-05
-3.30440926730695e-05
-2.68141564644369e-05
-2.87548784620226e-05
-1.52772271527109e-05
-2.37091406459309e-05
-1.11682508062371e-05
-1.36280096322743e-05
-2.3527907904923e-05
-1.66675685701006e-05
-3.30176683206012e-05
-2.59200882004098e-05
-1.76022095258543e-05
-4.15370083787354e-05
-3.90585691788615e-05
-3.1240707668202e-05
-1.00183039920425e-05
-9.5618893797068e-06
-3.28743734521905e-05
-1.26911705046417e-05
-1.39337383354895e-05
-2.14800207512579e-05
-4.7184363324664e-05
-3.72542019458682e-05
-2.06508299560617e-05
-4.98657842844243e-05
1.41983630862565e-05
-3.73226855629956e-05
-6.56481350469435e-06
-3.24269581797291e-05
-2.43796100273246e-05
-2.48796815204459e-05
-8.13217386608072e-06
-3.64453153836156e-05
-3.70740185129078e-05
-2.81417818329337e-05
-5.78201009861765e-05
-3.88350436193229e-05
-3.57906753952568e-05
-1.42349699412212e-05
-2.53664871010591e-05
-9.69564277641439e-06
-4.89610570149214e-05
-2.21645228870682e-05
-1.41793584116877e-05
-1.26824744017694e-05
-3.17131243118813e-05
-9.31035434333048e-06
-3.22573003147727e-05
-3.16905111042698e-05
-1.97798464033895e-05
-4.02407338199751e-05
-2.138774163971e-05
-1.99762562994927e-05
-3.81060526186171e-06
-3.96577519157459e-05
-4.52128520565196e-06
-4.0691509324371e-05
-4.31416303389906e-05
-4.36645645240112e-05
-3.33976907610732e-05
-2.28751172919149e-05
-1.18201870855494e-05
-3.93895447134536e-05
-1.01610475813313e-06
-8.31431733589619e-06
-3.85054394466883e-05
-1.24721931007346e-05
-2.47691873124653e-05
-2.57946071303778e-05
-3.49351846142771e-05
-1.64239501827404e-05
-9.56323973803824e-06
-2.96606068055656e-05
-2.49408017761889e-05
-7.00026219183923e-05
-1.85508185805948e-05
-4.0040783298276e-05
8.30790245024831e-06
-2.3607955302403e-05
-3.35445300168238e-05
-2.31660270199763e-05
-5.86015818682231e-05
-2.70900465770574e-05
-3.01473085495314e-05
-4.03777982907988e-05
-2.79518060400747e-05
-1.84913819181333e-05
4.55168473162163e-07
-4.57354039771907e-05
-2.42847237792058e-05
-2.91829769953937e-05
-3.68760423197744e-05
-9.13324849818929e-07
-4.06123453583269e-05
-1.69147176350014e-05
-4.39372881292216e-07
-4.84017497946891e-05
-2.17980970998621e-05
-3.87595278866892e-05
-1.76160672008581e-05
-3.23680514720545e-05
-2.99505850966031e-05
-3.46018493343836e-05
-3.0753224028096e-05
-2.79852036384933e-05
-4.14898528722622e-05
-4.39046820613084e-05
-1.67576958759974e-05
-2.72717793777406e-05
1.19163934096781e-05
-4.1407536621053e-05
-4.39537655433779e-05
-2.20524383166649e-05
-2.43736970015313e-05
-2.11403040992453e-05
-5.12064469780278e-05
-1.82657669538347e-05
-2.85930101837269e-05
7.73867010526492e-06
-2.93787846257858e-05
-2.81264264851379e-05
-4.25828798229664e-05
-2.44622284220264e-05
-1.8063623159314e-05
-3.63040726921889e-05
-4.6013475476274e-05
-2.71229829537405e-05
-6.46428346055742e-05
-2.43726457286945e-05
-2.35414192700475e-05
-2.06528851487569e-05
-3.87615111971751e-05
-5.74156382576786e-05
-5.83039669314315e-05
-2.44569123897293e-05
-2.84474590311463e-05
-3.63501643083722e-05
1.59747374175767e-06
-2.04447815940687e-05
-1.90044873897531e-06
-4.16105144197268e-05
-1.21597183120004e-05
-2.61535222452989e-05
-3.43748949956944e-05
-5.29685166734093e-05
-4.59731767071862e-05
-4.58534263450796e-05
1.23033396716935e-05
-2.31913443326499e-05
-2.00488321024034e-05
-3.89550617557816e-05
-2.04978576486467e-05
-1.92127578761961e-05
-2.51180697167449e-05
-3.82314325385737e-05
-2.51383394823052e-05
-4.42252908142374e-05
-1.92121097576409e-05
-3.88046874736636e-05
8.9364800449662e-06
-3.01476244328738e-05
-5.54832989415663e-05
-1.99723277252987e-05
-3.7866876882664e-05
-4.65066773769137e-05
-4.89339270703377e-05
-1.46318613035819e-05
-2.78100003557522e-05
-8.52202291432913e-06
-4.54840390403634e-05
-4.63570517892733e-05
-2.93409463003991e-05
-1.63137975473258e-05
-2.88614775460396e-05
-2.09873727383088e-05
-7.2058128803094e-05
-4.92120999254278e-05
-1.66013514584367e-05
-5.77744707697109e-05
-1.10856944668009e-05
-4.91902200265954e-06
-1.41753377496389e-05
-5.53238979333162e-07
-1.68123204119184e-05
-3.4593887897142e-05
3.92026753708106e-06
-4.19367222040056e-05
-2.37235865879874e-05
-1.30451820071575e-05
-3.23255864446842e-05
-3.05054048595473e-05
-1.862516731787e-05
5.23989936963361e-07
-4.21299990479508e-05
-5.23977335432006e-05
-3.00810440470171e-05
-3.03298052744548e-05
-3.5892489289315e-05
-4.33871329460326e-05
-3.56222397438613e-05
-3.28382400476658e-05
-4.85751448737295e-05
-3.19772165703332e-06
-5.86059191676161e-05
-5.23639011126461e-05
-4.67182778880037e-05
-1.99304426400966e-06
-2.16259854979112e-05
-4.02840556376594e-05
-1.24850703845685e-05
-2.78902159976594e-05
-3.10462942170778e-05
-4.51646049274184e-05
1.02660987279966e-05
-1.57564076530347e-05
-1.93864773681503e-05
-4.59304884994423e-05
-2.67394524458127e-05
-2.69305965238771e-05
-2.15105394823482e-05
-3.82956674130041e-05
-2.98572086252915e-05
-1.84093689492888e-05
-2.85492839138857e-05
-3.21773135537492e-05
7.07103557740004e-06
-5.08539652112612e-05
-1.68300376405985e-05
-3.76106095156959e-05
-3.32168109250548e-05
-2.87642681353941e-05
-3.44731568118521e-05
-1.26706363970005e-05
-1.67380461922536e-05
-6.78805344805082e-06
-8.40292772420503e-05
-1.28227304217931e-05
-1.96746854596106e-05
8.93912473073128e-06
-4.34986255705061e-05
-5.08696932307754e-05
-2.36437907647788e-05
-3.79351601754023e-05
-2.62576689040803e-05
-1.90086287332774e-05
-4.39457938486124e-05
-3.46652803551351e-05
-3.58194772887573e-05
-2.50390455201908e-05
-1.16284235740273e-05
-3.49628406609424e-05
-3.71387393490113e-05
-4.65935769286533e-05
-1.35496046223237e-05
3.45308754428378e-06
-2.79905154827366e-05
-3.41110478482657e-05
-2.85202349462089e-05
-2.31712773878417e-06
-4.08422996933641e-05
-2.58439663460644e-05
-3.23153157041468e-05
-2.80773837378681e-05
-1.44971687810759e-05
1.37899668386145e-05
-3.53887164483169e-05
-4.67075109605498e-05
-9.44756761480891e-06
-1.68577300268831e-05
-2.99012044541302e-05
-3.37491242372534e-05
-1.4168585805068e-05
-4.27925804928046e-05
-1.64599826434679e-05
-3.75576190792751e-05
-3.41306186347723e-05
-3.14664490842599e-05
-4.50872575772327e-05
-5.3510973171252e-05
-9.70759633880545e-06
-3.50372821788572e-05
-2.81567173608367e-05
-5.24816808314965e-05
-3.01771513378195e-05
-2.34157402544493e-05
-3.17219393544021e-05
-5.17530595431515e-05
-4.64092325703129e-05
-3.32117504734739e-05
-2.79685918467933e-05
1.9928384814983e-06
-4.49217273827093e-05
-4.74628012073812e-05
-3.88823300514431e-05
-3.73300503185109e-05
-3.37287525288361e-05
-3.85154722499427e-05
-5.00071037599337e-05
-2.88385231616918e-05
-4.22336971604342e-05
-2.42254396862809e-05
-2.85592812236752e-05
-2.12165554233974e-05
-5.40733592985129e-05
-2.66759630631055e-05
-2.41131792490289e-05
-2.17129467055232e-05
-2.19685383748416e-05
-3.51285248024938e-05
-2.36960099159352e-05
-3.1019671101807e-05
-4.52027086461798e-05
-3.09942961020402e-05
-3.27114432867304e-05
-5.74236320422435e-05
-2.50497786716832e-05
-2.79524066053226e-05
-8.25769574150238e-06
-3.73961328187296e-05
-1.57985962723245e-05
-1.18313973137463e-05
-3.85936557909514e-05
-2.93800092099848e-05
-3.21302016424178e-05
-5.72879376942503e-05
-3.46411997873481e-05
-3.41977842838681e-05
-5.70729472658677e-05
-3.62607191827633e-05
-2.90855452663013e-05
-3.33814898372827e-05
-1.28270267393393e-05
-3.95638635885339e-05
-1.16866488788375e-05
-2.21518057881629e-05
-4.73816715084372e-05
-6.76843156658862e-05
-1.49728107303589e-05
-4.92742005313113e-05
-4.25114301440185e-05
-5.12507338230579e-05
-3.21930224254277e-05
-6.74483904287635e-05
-2.95850503570521e-05
-7.38904415211657e-05
-3.71209572244342e-05
-1.9965718391681e-05
6.97986652018454e-06
-5.00188851469473e-05
-4.49870855298679e-05
-4.45116571602625e-05
-1.71339875831913e-05
-3.2230536942793e-05
-5.4960716447676e-05
-2.09352570977128e-05
-4.31088933938954e-05
-2.36929633629881e-05
-9.20021100895891e-06
-1.06323106034353e-05
-2.01653753246297e-05
-5.1726016476881e-05
-1.61404217248935e-05
-4.2229251984395e-05
-1.37325224640843e-05
-5.80364976955281e-05
3.92847255440914e-06
-4.4921741315891e-05
-1.206272501051e-05
-1.94749336935389e-05
-2.36763420545102e-05
-1.27766053402891e-05
-1.80789300897165e-05
-1.50507332364063e-05
-5.28441891714899e-05
-2.46497894674595e-05
-2.91442361792784e-05
-1.14328210116874e-05
-2.96898113126976e-05
-1.37286125928668e-05
-7.22187655134751e-06
-3.48041049480518e-05
-4.96539995893433e-05
-5.15823967018976e-05
-2.49226451789513e-05
-3.07153132424484e-05
-1.67165592574049e-06
-6.77214701288289e-06
-2.77884827061231e-05
-2.33434483715896e-05
-6.53129298367493e-07
-1.94882222526316e-05
-2.90100218388498e-05
-1.04133414234862e-05
-1.20157849988409e-05
-4.80326726453985e-05
-3.90157489152922e-05
-2.65813115952492e-05
-4.97908641150562e-05
-5.65242717551131e-05
-3.09317428758976e-05
-7.14112278246533e-06
-3.0884059658257e-05
-3.00599978781645e-05
-4.94455712368045e-05
-3.72378397167332e-05
-2.02945581735395e-05
5.84929061006663e-06
-4.2653766849714e-05
-2.97326861095613e-05
8.98431193353774e-06
-6.04378651523699e-05
-2.65788135172576e-06
-5.62411605625593e-05
-2.13885900516416e-05
-2.61593229312579e-05
-4.60260895910976e-05
-4.69478340909147e-05
-2.5880940444684e-05
-2.59559488094246e-07
-3.84908478423801e-05
-9.14783682473073e-06
-1.95482215951411e-05
-2.55712544027843e-05
-1.97061174463612e-05
-1.09842267438735e-05
-3.13531774309834e-05
2.01756202563039e-07
-3.00799250078661e-05
-5.36066385205487e-05
-2.54035547392093e-05
-1.54461439758802e-05
-2.03050663071565e-05
-3.62893422940967e-05
-3.78659655330788e-05
-1.83384060199695e-05
-3.40873404277015e-05
-4.43704510201214e-05
-3.93483257740056e-05
-3.43910028734314e-06
-3.66853669759764e-06
-3.54074732125097e-05
-1.2770186137584e-05
-4.10970133696665e-05
-3.82990621408754e-05
-2.40308689746055e-05
-2.47262385446026e-05
-2.95882809530197e-05
-1.97669836554836e-05
-4.73086892020408e-05
-4.42958815938318e-05
-6.46122771286603e-05
-6.37449290148254e-05
-2.63790558236093e-05
-3.22841953385631e-05
-8.32951362295976e-06
-2.25304977070583e-05
1.15448459652418e-06
-2.49390746132256e-05
-3.58415064654548e-05
-1.20407385537332e-05
-2.049638595903e-05
-6.64835121546525e-06
-3.22342485738328e-05
-4.74111398927456e-06
-5.80849609326293e-05
-3.5000916145895e-05
-2.04123911835746e-05
-3.42089656181491e-05
-4.70205698402157e-05
-2.37951690618289e-05
-4.95601037129533e-05
-4.15599589870383e-05
-2.21528534941245e-05
-6.78573784702142e-05
-1.46193661912075e-05
-1.69263906481275e-05
-2.38594297198546e-05
-3.74195110503393e-05
-1.99122222764804e-05
-1.01939013845124e-05
-2.45131682477828e-05
-9.06370793758655e-06
-3.76497976982801e-05
-4.39824181216559e-05
-2.85986634209464e-05
-4.50832172744467e-05
-2.67288695648088e-05
-1.7367698915619e-05
-5.87589248380121e-05
2.13405508782829e-06
-5.95156032261939e-06
-4.6838589685173e-05
-1.73487347962165e-05
-2.26292690570439e-05
-3.69364019854587e-05
-2.23777080760984e-06
-2.60045555592371e-05
-2.22392859940844e-05
-2.65189135172554e-06
1.13000619238176e-06
-1.95737161816026e-05
-3.31908336158642e-05
-2.30491413373496e-05
-5.43651948904754e-05
-2.17226672660132e-05
-4.87205064928839e-05
-2.02279229586031e-05
-4.96794095311609e-05
-3.23759370996141e-05
-2.85751753834154e-05
-4.30352768628483e-05
-1.61494726502473e-05
-3.37244589235843e-05
-2.74276494539676e-05
-2.54800402886256e-05
-2.9755002785607e-05
-6.63817921445855e-05
-3.3633831000326e-06
-4.9163594944715e-05
-2.30741761042036e-05
-4.67118959678842e-05
-4.33335222568511e-05
-2.80903724002266e-05
-8.32992649190451e-07
-4.9426111715375e-05
5.84218285546858e-07
-2.26273612364592e-05
-4.47016184697173e-05
-2.81052950529984e-05
-2.6975420191659e-05
-1.91669059158717e-05
-2.87573161061752e-05
-1.65724396944462e-06
-2.13705659889379e-05
-5.23755178159695e-05
-2.98199660393892e-05
-1.74786862587324e-05
-1.50287755708596e-05
-7.86634968201416e-06
-3.53851378582477e-05
-2.0371730076449e-05
-1.92774677151303e-05
-2.66211940539982e-05
-3.12897694292586e-05
-3.38947125155723e-05
-3.8227348023832e-05
-3.39372483483782e-05
-3.70490014706803e-05
-2.28992052844638e-05
-2.39320129885448e-05
-8.60017750017946e-06
-1.8570720409844e-05
-4.67679262241376e-06
-1.7649255734029e-05
-9.83569159816819e-06
-1.8289870817738e-05
-5.17786789213771e-06
-3.13267606083188e-05
-3.74235308802361e-05
-4.11222569736658e-05
-1.36400762640816e-05
-3.30771861179195e-05
-3.55298559536654e-05
-2.32174807801318e-05
-2.16330450061061e-05
-5.7985210254209e-05
-3.6068358757495e-05
-2.25663077816554e-05
-6.94712530257402e-05
-9.46250088463553e-06
-5.61003602322062e-05
-2.32510794049277e-05
-5.87832079622277e-05
-2.61906716779706e-05
-4.69814180818267e-05
-4.36934166226577e-05
-3.62102432663392e-05
-2.56389475686031e-05
-3.37574690239182e-05
-1.92368335234697e-06
-1.12297231415107e-05
-1.5928578064634e-05
-1.80060590794287e-05
-2.49593090049957e-05
-1.21120902837871e-05
-3.73459715304806e-05
-1.01052375691715e-05
-7.87846721553075e-05
-4.01602389013422e-05
-3.19601473263967e-05
-2.14716982456641e-05
-2.99417576857737e-05
-7.33872521026092e-05
-1.78087263425069e-05
-3.20123183692853e-05
-1.69203311627284e-05
-4.46041350024298e-05
-5.82206564588363e-05
-2.11117255639567e-05
-3.41803272082126e-05
-6.22166232906569e-05
5.59713866326171e-06
-2.43388028712025e-05
-3.6802778582885e-05
-4.3703115402048e-05
-5.24825199207935e-06
-5.09765626904993e-05
1.85417990161263e-06
-2.3427237951605e-05
-7.21684974617332e-06
-1.18494768343069e-05
2.83258505402241e-05
-3.4288233027919e-05
-4.91448550808185e-05
-3.62627222556437e-05
-4.19640698794363e-05
-8.9333371339755e-06
-3.86574618512815e-05
-2.28064335677315e-05
-3.36512177377216e-05
5.20169832714116e-06
-4.58582910603858e-05
-4.03294654108797e-05
-3.40754894619914e-05
-2.98757684601114e-05
-2.45013231209282e-05
-4.75737544652429e-05
-6.98442208417832e-05
-3.76112976382219e-05
-8.29818849584938e-06
-2.06524998841991e-05
-1.64302535691559e-05
-2.49334203511044e-05
-2.99639510452255e-05
-1.19691637509471e-05
-3.56450308080779e-05
-2.62283049153982e-05
-2.61864435315665e-05
-9.00827549833578e-06
-1.32971629656834e-05
-2.09171871862253e-05
-4.5727225570898e-05
-5.11286094193209e-05
-4.45357660069572e-05
-3.75221423867983e-05
-5.70063402306815e-05
-1.35597704694371e-05
-9.46826889591967e-06
-2.43315953129335e-05
-2.07640229267568e-05
-3.95292297102464e-05
-5.08774286054726e-05
1.36415814305948e-07
-2.54916357337366e-05
-2.94480388256313e-05
-3.67771359110007e-05
-4.52674947519863e-05
-2.31100968187171e-05
-3.9392201293938e-05
-3.17226418344974e-05
-3.70700867997981e-05
-2.7918169589245e-05
-9.87533815165117e-06
-4.1187774150151e-05
-4.27744042126582e-05
-2.51899398856345e-05
-4.94403348541588e-05
-5.12425452596547e-05
-2.90537444414821e-05
-1.71915693522479e-05
-2.30366850972022e-05
-2.33545930988301e-05
-3.27111661479086e-05
-3.84832351201861e-05
-4.0379782225552e-05
-4.37768328080359e-05
-1.93461709437443e-05
-2.96936021856908e-05
-2.50977499931285e-05
-3.39341161713602e-05
-3.34331012368941e-05
-3.09840599674923e-05
-2.72928065902069e-05
-4.19453566522427e-05
-7.02208240942184e-05
2.22498046065814e-07
-2.94377229715481e-05
-6.03109046909465e-05
-1.44788357309189e-05
-5.17097251692113e-05
-6.70379532358892e-05
-1.31933716481864e-05
-2.31487710046295e-05
-4.809346541068e-05
-1.82589878531072e-05
-4.04020067094061e-05
-5.62363079150395e-06
-5.11348250504418e-05
-3.50798783111801e-05
-2.80024030887131e-05
-1.91171972521324e-05
-3.72642423068226e-05
-1.884832715511e-05
-2.41701691868275e-05
-3.11675487764052e-05
-1.71271852966786e-05
-1.41792515362033e-05
-4.70982438632847e-05
-3.16742094776254e-05
-2.90394347641615e-05
-1.60141454543592e-05
-2.30391765174142e-05
-3.53071128410908e-05
-2.21953066875158e-05
3.53440536369847e-06
-2.65398148589415e-05
-3.62716480285011e-05
-5.19260233260353e-05
-2.76007430720713e-05
8.01221172412328e-06
-4.19481110828281e-06
-2.62769662184902e-06
-3.74645708179668e-05
-1.37528586389823e-05
-8.79387222859196e-06
-2.70579689465626e-05
-5.27990578616594e-05
-1.47336005894165e-05
-2.00536957082603e-05
-3.67529454734065e-05
-2.43415781722035e-05
-2.6386078971818e-05
-3.27091067490828e-05
-4.82641864558827e-05
-7.93122600731667e-06
-1.75601177999343e-05
9.36305721377931e-06
-3.7374686297946e-05
-1.98473293353625e-05
-6.76092279333775e-05
-3.54173074545127e-05
-2.32600204556374e-05
-3.80816290017331e-05
-1.37326746569692e-05
-4.79859001090477e-05
-3.91993111529925e-05
-2.11949872855823e-06
-4.69554330997049e-05
-1.55167976507876e-05
-1.73727403004248e-05
-3.15369893701206e-05
-3.07348209302047e-05
-3.61906099242841e-05
5.18106495806284e-08
-2.47212926287047e-05
-7.94321963681803e-06
-1.07928552186232e-05
-2.4136061973005e-05
-2.71020775454787e-05
-1.13291526375665e-07
-2.10885843784413e-05
-4.9998629416139e-05
-2.0701993011687e-06
-5.06874645026863e-06
-1.03584927028573e-05
-6.52408423948047e-05
8.56430142099769e-06
-3.74452861625314e-05
-2.30181341238344e-05
-4.00314878046165e-05
-5.82488147040763e-06
-3.64278292958517e-05
-2.13228335330076e-05
-7.88895805847076e-06
-4.92956485105725e-05
2.13924427240624e-06
-5.68324548408948e-05
-5.33115821065111e-05
-5.65047341620128e-05
-3.45264066869121e-05
-6.19692713244057e-05
-3.16886983350307e-05
-1.46288251253397e-05
-2.63116116477643e-05
-3.07134903154884e-05
-1.99917120865226e-05
-2.96994496596634e-05
-4.8258226286666e-05
-2.90654408625745e-05
-2.76378599932041e-05
-1.66008496209262e-05
-4.56235478610077e-05
-3.05044323111278e-05
-1.82201312315988e-05
-2.9283069960464e-05
-2.75434418969031e-05
-4.3217161443454e-05
-2.89014546617391e-05
-3.45114068700409e-05
-2.43590844573744e-05
-3.68245653964167e-05
-3.79663063438673e-05
-3.00305979778107e-05
-2.2183456989453e-05
-5.95869551304324e-05
-1.33779253909368e-05
-1.8393890281097e-05
-3.21461380878674e-05
-5.91302226737286e-05
-5.39384441346042e-05
-1.08233122731286e-05
-3.19066912937734e-05
-3.83298333307528e-05
-4.47088293972879e-05
-1.52636396550657e-05
-6.94357712433669e-05
-3.0372196773801e-05
-2.97707175658642e-05
-3.69809255433125e-05
-3.62646896143489e-05
-2.46564136206242e-05
-1.50699110975961e-05
-4.98303991227308e-05
5.13539482025211e-06
-1.86751152647408e-05
-4.6732541110378e-05
-3.6130469622427e-05
-5.99744026851964e-05
-2.66010195839237e-05
-6.87108283021979e-05
-2.29967723385658e-05
-1.16362341389927e-05
-2.26948297819281e-05
-1.16244974942977e-05
-2.26382197545535e-05
-2.14679858772122e-05
-2.98800612277332e-05
-5.43704445712769e-06
-2.87796101598447e-05
-1.69216130377705e-05
-4.6087750837402e-05
-1.82486135600836e-05
-5.06215533194819e-06
-3.44939426448739e-05
-1.38587758882368e-05
-2.13944576983455e-05
-1.78710008083999e-05
-4.97640426234768e-05
-3.45141542823173e-05
-3.24574837361423e-05
-3.17840094285233e-05
-7.08173058529341e-05
-2.10743184378296e-06
5.63912665843488e-07
-1.55943411300618e-05
-3.4660750437909e-06
-4.30410616141371e-06
-2.05146542970793e-05
-4.10022471354449e-05
-1.66914719871664e-05
-2.87131556489324e-05
-3.45182837365611e-05
-4.33631352722502e-05
-5.00875380721171e-05
-3.74323080362617e-05
-3.46224567769922e-05
-1.08060215926165e-05
-4.17110540324696e-05
-5.7633584883066e-05
-1.46062124610636e-05
-4.87567881907923e-05
-3.03266393585009e-05
-2.29373142857512e-05
-3.57976534503152e-05
-7.52338469400579e-06
-2.73105365181348e-05
-4.35551890067766e-05
-1.55305790067083e-05
-3.40810107216196e-05
-3.78585966679195e-05
-4.59176553529056e-05
-4.42260783276441e-05
-3.37037282308514e-05
-9.8227187539461e-06
-2.93190805080583e-05
-1.17196994205542e-06
-4.55192063849627e-05
-2.29361258981972e-05
-2.55516331270502e-05
-1.88485156771953e-05
-1.2411338652618e-05
-2.31430469822945e-05
-3.25601789368009e-05
-1.13462852364724e-05
-2.14694463631983e-05
-1.93846807710421e-05
-3.30843664401244e-05
-5.56905740430366e-05
-4.3586621631412e-06
-2.09229895274042e-05
-2.80168474860896e-05
-9.34641064366695e-06
-2.52347354124343e-05
-3.44559319237858e-05
-6.94138400718796e-06
-2.41470269631117e-05
-1.43239168803164e-05
-2.88656209471421e-05
-1.59657601193618e-05
-4.76824932651569e-05
-2.03740824590531e-05
-1.0002845815837e-05
-4.08615091371484e-05
-3.17955268310833e-05
-4.28849556977748e-05
-1.13928418918446e-05
-2.6193655598094e-05
-9.86568855415583e-06
-4.7384777655657e-06
-2.10683783825892e-05
2.064438534803e-06
-1.16215998107188e-05
-2.50574688653412e-05
-3.39195998595207e-05
-1.46130254160575e-05
-4.50923041393405e-05
-7.13859982523481e-05
-4.64443789142818e-05
-6.55377001600045e-05
-4.69952124701727e-06
-9.70721368289739e-06
-3.22808875433416e-05
-3.00649523199315e-05
-1.69771341428091e-05
-6.35208078088038e-06
-9.13342842947903e-06
-7.07889308703151e-06
-1.09178508792273e-05
-2.35690833219833e-05
-3.43365456712008e-05
-1.62426534791167e-05
-3.55521736055872e-05
-4.71711531353508e-05
-2.20238795773746e-05
-3.86672791442343e-06
-2.53718916753485e-05
-2.96647257159351e-05
-3.6971456983963e-05
-5.60268269001961e-06
-1.52575753766274e-05
-5.20604706341902e-05
-7.31349322051603e-06
-5.7993282884995e-06
-2.29887290763416e-05
-3.04527316555457e-05
-1.06448265371352e-05
-4.40339198782477e-05
-5.5605428129638e-05
-3.09183844030329e-05
-3.04189374208375e-05
-5.44939261009888e-05
-4.4824911924686e-05
3.98260629211238e-06
-1.88530973798684e-05
-7.15235951898728e-06
-6.28532232140911e-05
-3.36212618169151e-05
-1.88500162474725e-05
-4.45083480078788e-05
-6.12839882166756e-06
-1.46599800611022e-05
-1.32525036311011e-05
-2.3411552274516e-05
-2.94435960818263e-05
-2.36626636761598e-05
-5.25305671983917e-06
-2.13682180917448e-05
-3.07052210845895e-05
-2.09323660058335e-05
8.66324104334789e-06
-3.71116406146224e-05
-5.08729626531394e-05
-3.62635984550379e-05
-3.75851244645296e-05
-4.35532612715768e-05
-4.59564012297105e-05
-7.24773117198422e-06
-3.40358881214195e-05
-1.62615907920539e-05
-7.65237768998474e-05
-4.29196065826603e-05
-3.11680788107944e-05
2.42609452799164e-05
-1.76890691943776e-05
7.92964073189925e-06
-5.83807017971385e-05
-1.54805841339925e-05
-4.62328425991852e-05
-3.87572013549611e-05
-4.93036765210012e-05
-2.33935163977044e-05
-3.0665913824706e-05
-1.92256557661903e-05
-2.04628581412229e-05
-4.20245743298629e-05
-5.90210056604495e-05
-3.11340118412088e-05
-3.24417588478476e-05
-5.05503432492446e-05
1.60910639805293e-06
-1.90056198981977e-05
-1.90889278741412e-05
2.35616790259207e-06
-4.47722961185436e-05
1.2694993568641e-06
-1.89486168218377e-05
-1.07531154624182e-05
-2.36800909676192e-05
-4.41207168044448e-05
-3.83518811681934e-05
-3.44672155965585e-05
-1.700091615088e-05
-5.25231833965238e-05
-3.49389268694571e-05
-2.608649506613e-05
-2.00885232543858e-06
-1.73262976183956e-05
-3.05796780021299e-05
-3.82061385741966e-05
-1.26354148395883e-05
-1.52645076067845e-05
-2.43258367349934e-05
-3.83118591949261e-05
-2.19251071752628e-05
-4.46220881523535e-05
-3.31295644035687e-05
-1.62776832789515e-05
-4.22416818476704e-05
-3.1504375236149e-05
-5.48679080851326e-05
-3.63146136950319e-05
-1.57986772832445e-05
-3.54179538751035e-05
-2.25271652290042e-05
-3.54019606647078e-05
5.35493040453496e-06
-4.57898491985664e-05
-2.83604685574891e-05
-4.66657391514164e-05
1.21742345447612e-05
-2.50787259134612e-05
-2.63378820484954e-05
-3.54274677032874e-05
-3.48386553783834e-05
-8.58899553122443e-05
-2.87091832151827e-05
-8.68277374444886e-06
-3.561973887556e-05
-4.56458229713224e-06
-3.25342544063167e-05
-6.36223520907264e-05
-6.10963626204583e-05
-2.31508294071752e-05
-5.05620017484406e-06
-2.63153999146841e-05
-2.03456874601653e-05
3.35259171679226e-06
-1.44511928040066e-05
-1.1677114177472e-05
-1.94784718740657e-05
-4.53206148353346e-05
-3.90484501587025e-05
-6.77990047135749e-06
-3.01242235468014e-05
-2.35902566854091e-05
-2.50898861016166e-05
-3.00975099459543e-05
-2.73571555415915e-05
-6.25429669531373e-05
-5.84813659684776e-05
-3.55989375250253e-05
-1.33312759425034e-05
-6.02354926811344e-05
-1.05719264091376e-05
-2.95012870446929e-05
-1.77372700481158e-05
-2.1821882148404e-05
-2.44223902431583e-05
-2.97988122683828e-05
-4.82086492862591e-05
-4.67866299803619e-05
8.4326423586714e-07
-3.15223966452613e-05
-3.75335926557734e-05
-1.45439175039685e-05
-2.81025401298029e-05
-7.95437735098071e-06
-3.75836908530219e-05
-5.27489921283254e-05
-2.78655026380658e-05
-3.78557827681961e-05
-7.10751438517073e-06
-2.4353147778983e-05
-9.67972068532667e-06
-3.61147658173768e-05
-1.55144569492013e-05
-3.52438302171942e-05
-2.79713200346367e-05
-5.2914414519591e-06
-5.2342517545146e-05
-2.65421410608434e-05
-5.5005753210416e-05
-2.32661960389103e-05
-5.24310510706063e-05
-2.59272424852959e-05
-2.35897598653735e-05
-3.42312267160205e-05
-2.34909085843333e-05
-3.38608729755398e-05
-2.96081808463217e-05
-2.15898263900569e-05
-2.44484440512426e-05
-2.35483331985685e-05
-6.21165399370602e-05
-2.76031790166477e-05
-2.98638203842462e-05
-2.45640519127817e-05
-7.0924705156858e-06
-3.07295692183437e-05
-3.94788060558802e-05
-1.00050303581493e-05
-2.45942467375259e-05
-3.73260572953386e-05
-4.92619270111887e-05
-2.1872525449654e-05
-4.29909665777686e-05
-3.55207479500792e-05
-3.91727370804876e-05
-4.78746514321987e-05
-5.83041344701307e-05
-3.75774056392228e-05
1.77890924174753e-05
-1.25740602152517e-05
-2.97308279312138e-05
-3.15079340071041e-05
-3.15420182842874e-05
-2.83440870132991e-05
-6.08645485297993e-05
-3.4359846612829e-05
-2.25452162721187e-05
-4.17611943020947e-05
-1.86791189121581e-05
-4.0424698240718e-05
-6.04418646797033e-05
-4.65388487114242e-05
-3.85437226383194e-05
-4.48559968161807e-05
-2.27177042117697e-05
-3.35907950393582e-05
-3.56269195313574e-05
-2.6056446177387e-05
-2.68222547417474e-05
-1.50509812749814e-05
-1.22763878945995e-06
-2.87283029380306e-05
-3.30736941792584e-05
-2.69914222525256e-05
-2.98938289685058e-05
-7.75321830935127e-06
-4.11717175120998e-05
-3.86048064016548e-05
-5.02312368223621e-05
-5.59913014514793e-05
-4.50002070399244e-05
-2.7116214874178e-05
-6.69956261588665e-06
-2.39552747942515e-05
-3.00435726121385e-05
-7.31835364420327e-06
-4.23517504788985e-05
-4.42878406913085e-05
-5.77341869768893e-05
-2.12101279163926e-05
-3.72027475641663e-05
-3.44507145826858e-05
-3.14100335129525e-05
-2.44719495806614e-05
-2.46480460757622e-06
-2.39428491960807e-05
-3.13663110285969e-05
-4.67765052105879e-05
7.77005727089683e-06
-7.20409936366493e-05
-4.94831346591293e-05
-3.70524907978663e-05
-1.73896583425197e-05
-2.43244172887939e-05
-1.57984445935973e-05
-3.808591205963e-06
-5.61234119925481e-05
-9.54026318699083e-06
-5.00919687196064e-05
-3.77916053803262e-05
-4.95588075283256e-05
-2.66926963652161e-05
-4.4701840176821e-06
-1.61226776506797e-05
-5.906010196869e-05
-6.03497145555765e-05
-2.50303647304571e-05
-5.03659411102584e-05
-5.12859585855658e-05
-3.36449198057287e-05
-4.29420392508823e-05
-4.64427574373546e-05
-3.14990882679928e-05
-3.75866645250534e-05
-3.17694913747463e-05
-3.76568108798127e-05
-1.41681595019316e-05
-2.93083115014213e-05
-2.73781542335495e-05
-5.49827814932335e-05
-2.43025142386178e-05
1.45474817857791e-06
-1.12809881718065e-05
-1.11945717001619e-05
-4.56823113931584e-05
-2.7458456571144e-05
-2.69582340646931e-05
-3.00588748884723e-05
-5.42306850790345e-05
-7.03793450561719e-05
-3.60072488194107e-05
-3.89446912582245e-05
-1.17741102248275e-06
-3.76012994465459e-05
-5.44510965302896e-05
-4.15943487669249e-06
-1.79569151421677e-05
-2.84041578418552e-05
-3.30250501181435e-05
-2.11219827864989e-06
-2.71514678035316e-05
-1.85964334524074e-05
-2.84706408408207e-05
-3.57676268285078e-05
-4.64697035561109e-05
-4.48167960251578e-05
-1.15389457118839e-06
-4.87606898356423e-09
-8.93818084564222e-06
-2.97331777392822e-05
-2.53059672298204e-05
-2.235932951286e-05
-2.47404822173353e-06
-3.78942877369415e-05
-8.34066908711124e-06
-4.37894777613697e-05
-5.05683848899756e-05
-3.82256639254364e-05
-3.37919631264095e-05
-6.66728301574085e-06
-2.43190624906962e-05
-4.62649593803092e-05
-1.89503257860482e-05
-2.56972562104941e-05
-2.24137543256518e-05
-1.54906439540494e-05
-1.41116749812354e-05
-2.76473724471662e-05
-3.15664395838212e-05
-4.07286897927203e-05
-3.41335990343743e-05
-2.8298041603041e-05
-2.56149898513016e-05
-4.37443070839323e-06
-4.81778237186636e-05
-4.84612806500612e-05
-2.15429259700107e-05
-1.84494908300463e-05
2.67175936498712e-05
-2.79593974667111e-05
-2.25103430835018e-05
-3.79554867305555e-05
-5.96641384699644e-05
-6.67168843365152e-05
-4.34618967608776e-05
-3.95183072217193e-05
-3.0087463230848e-05
-2.26103533391909e-05
-4.27017182847182e-05
-3.9919485820625e-05
-2.18151387861872e-05
-3.5554678787228e-05
-6.29648529144398e-06
-4.70346085199754e-05
-1.21036732367166e-05
-3.48428206797141e-05
-3.73026697393346e-05
-2.97855440186306e-05
-2.4103838741747e-05
-4.05059690907012e-05
-1.60011527436339e-05
-3.51760850476989e-05
-2.42270685830151e-05
-3.87344344212509e-05
-1.4290729676634e-05
-2.19185016023349e-05
-3.50487887557989e-05
-4.65909263945354e-05
-1.62754933800394e-05
-6.99186521503195e-06
-6.18446688329066e-05
-2.91323828225925e-05
-3.89386939985208e-05
-1.01738227807113e-05
-2.09371320824704e-05
-4.5671341824381e-06
-1.6596999466722e-05
-1.3435777175666e-05
-2.90664524297814e-05
1.64961857164475e-05
-2.60166851367118e-05
-2.46717250469947e-05
-3.74947951677404e-05
-4.20757404991014e-05
-2.83483622079424e-05
-3.15731477858391e-05
-2.94478299426393e-05
-6.65957874192633e-05
-1.95808922546471e-05
-2.50087695997928e-05
-2.82168672513514e-05
-4.31484063313692e-05
-6.37162157421786e-05
-3.30144983440779e-05
-2.85367842071217e-05
-2.25143963319671e-06
-6.1114661305456e-05
-2.52359448397981e-05
-3.90802096375573e-05
-3.12738100737757e-05
-3.34541702460647e-05
-6.07366284998954e-05
-2.17902863108511e-05
-3.03599005212015e-05
-3.15067059463871e-05
-2.60765291959184e-05
-2.05542817862618e-06
-1.63593344038662e-05
-1.15802768679846e-05
-2.58141060861552e-05
-2.37119324753921e-06
-4.93323293899982e-05
-1.10449531663621e-05
-2.21274978701547e-05
-1.03072357724099e-05
-2.22999540116527e-05
-4.93720680742255e-05
-3.81821280038141e-05
-5.44371318909967e-05
-1.58395576518926e-05
-2.19520829811414e-05
-4.1109931241271e-05
-8.34537618117183e-06
-1.64251190041357e-05
-4.77565451632621e-05
-2.99008737139235e-05
-1.39284796770804e-05
-1.12480831005886e-05
-5.27616214828925e-05
-3.69887678935715e-05
-4.55713349455271e-05
-5.10527909819989e-05
-1.17783359586306e-05
-3.18333235663693e-05
-3.10861639135733e-05
-4.80559193299262e-05
-4.5234486925661e-05
-3.57026918113788e-05
-8.00866217248204e-06
-3.58782789269518e-05
-2.70860390985465e-05
-8.85291171947917e-06
-5.00314970123698e-05
-4.44118752469681e-05
-3.4609103518201e-05
-2.60276076086637e-05
-2.36082368494526e-05
-4.20846451780997e-05
-5.52989869754525e-05
-2.49618334940646e-05
-3.43096974190894e-05
-2.68419250860869e-05
-4.1834879922878e-05
-4.57598576995358e-05
-5.26812682691457e-05
8.02601430142878e-07
-4.17509718170802e-05
-4.9019534378828e-05
-4.02706525444971e-05
-1.90761213975629e-05
-4.02156070950986e-05
1.29778181630848e-06
-5.02634694635041e-05
-4.74045642022172e-05
-3.38154754739617e-05
-2.84723776192758e-05
-3.16012417871207e-05
-3.42143464382967e-05
-3.54084578350916e-05
-2.61363481746926e-05
-4.92181842845919e-05
-3.62600502554497e-05
-3.59847091176486e-05
-3.59700821647485e-05
-1.00291132704878e-05
-3.96828517575165e-05
-8.05097920344549e-05
-1.46615499687125e-05
8.22133528775396e-06
-4.02566845535672e-05
-3.20877651628429e-05
-2.02720558931846e-05
-1.41331862093293e-05
-3.72444218455413e-05
-4.28093754894686e-05
-3.5501800631295e-05
-1.35806645968495e-05
-2.84903295465395e-05
-3.50911442040271e-05
-3.58626347183028e-05
-1.00682401221213e-05
-3.78124985934883e-05
-4.30079103597364e-05
-1.93629248322985e-05
-4.45398932160218e-06
-1.47416447501353e-05
-3.53846337615204e-05
-1.61038071892848e-05
-3.23305985276319e-05
-3.37640378902576e-05
-5.36104403672015e-06
-2.39914465349271e-05
-2.43603324331972e-05
-3.52738125810812e-05
-1.05372740244034e-05
-1.82653359262141e-05
-4.77197495620334e-05
-6.02600075689931e-05
-1.46648453044804e-05
-2.32458865539676e-05
-5.1753366840075e-05
-2.45815636908259e-05
-2.41014611376687e-05
-2.28214173868404e-05
-4.33280928595314e-05
-2.61537917372751e-06
-3.29812845196283e-05
-3.20847257087982e-05
-1.33750765253473e-05
-4.11370361437615e-05
-1.81060073820521e-05
-2.56302778448598e-05
-7.70336013954177e-06
-6.31648103105471e-06
-2.99993033128134e-05
-1.42813226212139e-05
-1.8258526823125e-05
-4.22939548438857e-05
-4.21451593503273e-06
-1.85589156146732e-05
-2.40278026290489e-05
-3.18510952179103e-05
-3.09295413737026e-05
-1.51684716200991e-05
-3.85890914088371e-05
-9.07274366090872e-06
-2.61002159776354e-05
-1.70557123616215e-05
-3.05889531657608e-05
-2.30435499961558e-05
-9.8033287649792e-06
-2.86967339394744e-05
-4.78274595910615e-05
-3.53869600020082e-05
-1.85595691207565e-05
-4.29166184180605e-05
-3.87532226135058e-05
-2.29419956473313e-05
-1.94387360182003e-05
-3.63671312224084e-05
-5.61007248458651e-06
-2.88581580853771e-05
-3.85720291089168e-05
-2.14889086801359e-05
-3.45606215545329e-05
-2.99577865036939e-05
-2.50806783527256e-06
-4.65693845006646e-05
-6.92684961076081e-05
-3.40796168214381e-05
-8.3497529529759e-05
-2.90569405387292e-05
-2.77604679351701e-05
-3.81028081879296e-05
-2.83038834648999e-05
1.24610081975373e-05
-4.25376745032247e-06
-1.75598706805675e-05
-2.11707914144469e-05
-2.10190001658902e-05
-3.32921343961001e-05
-1.37475870283696e-05
-1.04187759256654e-05
-2.26376941805454e-07
-2.78640347389167e-05
-1.00567261441855e-05
-3.7543912131845e-05
2.26016885342274e-06
-1.85016329587327e-05
-3.83290496576631e-05
-4.15149728896665e-05
-3.67858821549128e-05
-5.83901928325831e-05
-3.09925054240666e-05
-3.12831263043794e-05
-1.18353926027342e-05
-3.91505010336641e-05
-2.52081999537072e-05
-2.22015583995643e-05
-2.85090349825055e-05
-3.71855389063311e-05
-3.83540954876139e-05
-5.25729000595913e-05
-5.02276843835613e-05
-1.44279630742369e-05
-2.1943540570647e-05
5.32319242632449e-07
-2.4582391092596e-05
-3.06659272204566e-05
-3.83107937361205e-05
-2.60247865799787e-05
-1.74767014640879e-05
-5.22622493450453e-05
-1.85782890337937e-05
-1.49887531001066e-07
-3.37796831524543e-06
-3.96649158770716e-05
-6.23282015465989e-05
-2.75135964614791e-05
-3.67073594666475e-05
-2.52480582255054e-05
-3.33288440827386e-05
-3.5725592052945e-05
-5.40186705009107e-05
-3.56878705496482e-05
-4.98987148090105e-05
-1.83726214546327e-05
-6.18320425862157e-05
-2.49849153307088e-05
-3.78263920923333e-05
-3.49277434113754e-05
-4.95985825444826e-05
-1.793218850926e-05
-2.60095712179841e-05
-3.80918815343155e-05
-3.94393892290702e-05
-1.67377628364859e-05
-7.91359890112684e-06
-3.45907599507413e-05
-4.32988780606126e-05
-3.53022304313216e-05
-1.25991760137697e-05
-1.98730254247435e-05
-5.84994551064247e-06
-4.29959991578391e-05
-2.37424598021604e-05
-2.80301686762281e-05
-1.64353355698735e-05
-3.81934512170465e-05
-3.25073878482055e-05
-2.18494572846697e-05
-2.32123300401229e-05
-2.62245247935438e-05
-2.10740730404438e-05
-3.20214714953675e-05
-5.35392504780405e-05
-2.68860703116198e-05
-1.36508280513735e-05
-2.20821883631353e-05
-4.31432615539443e-06
-4.16804067966435e-05
-4.19601335558672e-05
-4.21637706466245e-05
-1.05927922695532e-05
-3.14195279861606e-05
-2.52012430045321e-05
-3.34000137427915e-05
-1.96143977093771e-05
-1.51565112231256e-05
-1.88849785393107e-05
1.4043506754936e-06
-3.49931323207632e-05
-2.67637887538471e-05
-3.34944777591127e-05
-2.96340668128506e-05
-2.76381025367151e-05
-1.95952682715954e-05
-2.10640952047449e-05
-1.48284321778485e-05
-3.07989976457946e-06
-7.54173153098029e-06
-1.47064448805448e-05
1.19381107779001e-06
-2.11304901403864e-05
-1.24354776281739e-05
-1.47010312378004e-05
-3.39984403205768e-05
-3.43676079396064e-05
-7.68360331673554e-06
-1.1791944019906e-05
-5.12537827681319e-05
-3.07458957082567e-05
-6.06277424968102e-05
-3.78216526480964e-05
-5.74179043861517e-05
-2.43543891342728e-05
-3.72443549742411e-05
-1.73011493253026e-05
-2.74603555393737e-05
-5.56315012171739e-05
-2.12818528314515e-05
-2.7079006077175e-05
-1.23084416850718e-05
-2.88224544693376e-05
-4.80199317105006e-05
-2.86908215086424e-05
-4.183730734339e-05
-3.76179225541813e-05
-4.49000606273734e-05
-3.99386629180925e-06
-3.46168813701746e-05
-2.51017804488611e-05
-1.90471139928513e-06
-3.89665598662659e-05
-2.27014043607446e-05
-1.58502834509973e-05
-4.03641796943452e-05
-3.53088429132941e-05
-1.45690904597867e-05
1.09445539575393e-06
-2.72693746977782e-05
-4.78576240802673e-05
-2.4566507355347e-05
-3.48736291955159e-05
-4.34957352387641e-06
-2.00179863953378e-05
-5.86095472643858e-05
-1.64658195371266e-05
1.06761187508191e-05
-2.62780515091146e-05
-1.11082246734949e-05
-4.53502169019078e-06
-2.35820718202626e-05
-4.255678921537e-05
-2.48221529219253e-05
-4.35241141434294e-05
-4.2417905073272e-05
-2.3818259864846e-05
-1.80251972121724e-05
-3.17106750147662e-05
-4.93829863344196e-05
-1.7926252617625e-05
2.19037514070335e-05
-8.06995607804572e-06
-3.33602861666946e-05
-1.51893489147751e-05
-3.26677509006526e-05
-1.30239240159411e-05
-5.50756251544894e-05
-2.31615979095463e-05
-1.53006415289558e-05
-1.65494584859232e-05
-4.18843872292988e-05
-4.68867817670827e-05
-2.0331500911374e-05
-3.04521649688963e-05
-2.96890263035496e-05
-4.98117669175587e-05
-4.08599944978616e-05
-2.80037430340497e-05
-3.31896488841673e-05
-4.86183434485279e-05
-2.36887694736176e-05
-2.20971638742737e-05
-1.64158643727629e-05
-2.39865352379052e-05
2.54473932232037e-06
-2.1483756706694e-05
-6.40814742396225e-06
-3.70326065285165e-05
-1.28957872657302e-05
-5.78562948249151e-05
-4.01996865480565e-05
-3.46334288014166e-05
-1.64464042147448e-05
-3.41494978885053e-05
-3.65525895200198e-05
5.08093365403913e-06
-3.3711506338263e-05
-2.04864999831678e-06
5.0602217298474e-07
-1.40694632953206e-05
-2.34250029532251e-05
5.56073848873591e-06
-3.51095706760729e-05
-1.45368126306227e-05
2.4300882157689e-06
-1.35423547671613e-05
-1.46271615699181e-05
-5.19182865298687e-05
2.84811082496813e-06
-5.10196888027514e-05
-2.80601749488613e-05
-3.50267872633683e-05
-3.26011161333419e-05
-5.81540446367193e-05
-1.80096110323752e-05
-2.60422073618586e-05
-3.3931136418656e-05
-8.81046825309848e-06
-1.68820212972001e-05
-3.13134788181178e-05
-6.6487623531275e-05
-9.693926965055e-06
-2.76303181365052e-05
-2.66539067116219e-05
-8.16326330310853e-06
-3.91389472600142e-05
-1.95842522638614e-05
-5.57418849442713e-05
-4.3158981950291e-05
-5.68514723080996e-05
-4.45829497932396e-05
-1.10561075119451e-07
-4.46844382693206e-05
-2.99992094368393e-05
-4.81612857454589e-05
-2.2994265327735e-05
-4.14745174112456e-05
-5.6833557845097e-05
-2.36127854734544e-05
-3.97638581072139e-05
-9.04592309756725e-06
-2.14443574413417e-05
-4.61319745415176e-05
-1.56172531192917e-05
-3.4445541925797e-05
-5.53129602949982e-05
-3.68367867808262e-05
-2.9115322187725e-05
-2.75808781972623e-05
-4.22195786467778e-05
-3.04088903546128e-05
1.4989723959285e-06
-5.15149055911622e-05
-3.43402926260999e-06
-4.13746429740403e-05
-1.96931079943238e-05
-1.33589367365424e-05
-1.69131534137704e-05
-2.85197374912801e-05
-3.81659751771727e-05
-1.11310518725768e-05
-2.08536630895262e-05
-3.63686278143459e-05
-3.85757537531444e-05
6.78113569160108e-08
-2.95138781444386e-05
-1.603061903084e-05
-5.34163333655109e-05
-1.33335601296624e-05
-2.09323906446035e-05
-2.00664085741313e-05
-6.8843153108976e-05
-3.251627831115e-05
-3.88106839125954e-05
-5.69524141048042e-05
-3.37506972142408e-05
-8.96895197397961e-06
-1.44101026197768e-05
-4.2832760558792e-05
-1.86495158370501e-05
9.90148176951533e-08
-5.96011865609464e-05
-4.17860505743201e-05
-1.35062792383233e-05
-2.18005430450804e-05
-9.92673366065468e-06
-5.09887221729201e-07
-5.28150021093361e-05
-2.26588716767437e-05
-3.99300165705117e-05
-5.03155872138931e-05
-4.67909333514714e-05
-2.05168574963853e-05
-1.66097666847541e-05
-3.68392550012446e-05
-2.96354630823453e-05
-1.51477588483226e-05
-2.79877661956397e-05
-2.2870947670597e-05
-2.93364527765999e-05
-2.63485779889018e-05
-1.14799362865593e-05
-2.61664186668965e-05
-4.23985462900849e-05
-2.99087378167547e-05
-2.83486421958383e-05
-5.20129280440707e-05
-2.40573659923882e-05
-2.77390009309956e-05
-6.77183130894774e-06
-2.23558905414643e-05
-2.33849284502198e-05
-2.76079125741404e-05
-2.91022669597996e-05
-4.05038811278444e-05
-3.01053128633036e-06
-3.72922309370124e-05
-3.31257683525293e-05
-3.41239410199964e-05
-2.63973768923054e-05
-1.83001406053035e-05
-5.53560340689143e-05
-3.4339792014071e-06
-1.27023366111257e-05
-3.95711522987349e-05
-4.12485219491714e-05
-7.01771409861704e-05
-4.12499290073494e-05
-6.83340951849894e-05
-3.82322005763639e-05
-4.07307968152613e-05
-2.18914717488945e-05
-5.55745992016302e-05
-5.58681928700784e-05
-4.37793694349275e-05
-7.28868139218612e-06
-6.68710056505722e-05
-1.08829555813023e-05
-5.61606810061987e-05
-2.04665145743379e-05
-1.00413220828353e-05
-2.08946819535207e-05
-3.02980464202361e-05
-1.47562769381931e-05
-4.37050449095227e-05
-1.3896491261467e-05
-3.66727220232303e-05
-4.05159847159997e-05
-7.00246155330338e-05
-2.42360958283023e-05
-3.11968118848535e-05
-4.10100705174865e-05
-2.40429609572843e-06
-4.35685452637753e-05
-2.95584934675168e-05
-2.54824519378249e-05
-3.29439870047272e-05
-3.36160452528965e-05
-5.34944773101228e-06
-2.51764739274131e-05
-2.3139575262148e-05
-8.22140086077654e-06
-3.81246251134319e-05
-8.3409147688722e-06
-2.12942531214033e-05
-4.03049521836607e-05
-5.02583191493588e-05
-2.23886909787232e-05
-2.33738861234085e-05
-2.8771610737233e-05
-3.25494979372248e-05
-3.60932076840186e-05
-5.60367780985808e-05
-5.96628622525404e-06
-6.33991168545493e-05
-2.982000193003e-05
-2.09327500211343e-05
-1.72093496918418e-05
-3.45536473645829e-05
-2.3795382431807e-05
-1.75161999942615e-05
-2.59035183860075e-05
-2.13415244031368e-05
-2.09489076094544e-06
-2.07512464824646e-05
-3.85659983116006e-05
-1.07124716824975e-05
-3.75817389288135e-05
9.9659460156895e-06
-2.98378621889761e-05
-9.35900524748268e-06
-4.21082025339013e-05
-4.01612582429204e-05
-4.08395644153883e-05
-1.2150676589557e-05
-3.7083324782712e-05
-3.12043773084272e-05
-1.76414446102444e-05
-3.55693201798824e-05
-1.65729543982549e-05
-2.41432270030905e-05
-4.13258438695805e-05
-5.67187994396264e-05
-7.1196125240387e-06
-9.95400272545765e-06
-3.17171221695415e-05
-6.02045973745034e-05
-5.71151924254602e-06
-4.12446578294423e-05
8.39906385823159e-06
-3.95458566503013e-05
-4.37406186971156e-05
-2.43791084277589e-05
8.79755272213396e-07
-6.66567277692748e-05
-2.84164932762848e-05
-2.05125514548358e-06
-2.47850469042124e-05
-6.30005985369216e-05
-2.71817323767471e-05
-5.18406882931246e-05
-3.63412008825727e-05
-2.88333956626834e-05
3.30032681134996e-06
-1.18920538027577e-05
-4.86527989631096e-05
-7.66706122427874e-06
-2.41658492402266e-05
-4.03932997494337e-05
-3.95143852974542e-05
-1.78719262701712e-05
-4.16701997366249e-05
-1.8317211943247e-05
-1.34347241049829e-05
-4.09793659627128e-05
-5.19826506131518e-05
-4.02287953135777e-05
-2.55556665822507e-05
1.14905508930149e-06
-4.24621695147152e-05
-2.48489301838195e-05
-5.11526921619504e-05
5.32875712924807e-07
-3.6986830483817e-05
-3.56596828357163e-05
-3.74690228963702e-05
-3.06249536158519e-05
-2.35815974248483e-05
-5.57761450853399e-05
-2.73104344655606e-05
-9.20946797852523e-06
-4.68580405051829e-05
-6.79468708643157e-06
-3.16605528737539e-05
-5.36666022392504e-05
-3.52814054191241e-05
-5.6228161659658e-05
-6.25807597891905e-06
-1.6358438493208e-05
-3.81027326225153e-05
-3.98373309377139e-05
-4.24199951809552e-05
1.55205125142936e-05
-4.50492153447746e-06
-4.65630196837638e-05
-3.25612130351627e-05
-3.40689305531416e-05
-4.36646097894679e-05
-3.99411023246171e-05
-3.76279230415971e-05
-5.99679962978404e-06
-4.29770528262212e-05
-4.36071404895925e-05
-2.03031609264568e-05
-3.59853581951525e-05
-3.88991104571822e-05
-4.05003669806507e-05
-5.37895941361378e-05
-3.36019765601571e-05
-3.27775182001265e-05
-5.18653177173873e-05
-6.90088526512928e-06
-3.2350934617653e-05
-2.34918442296055e-05
-4.45163593438287e-05
-1.59561598005593e-05
-4.64647344842463e-05
-1.24883370936105e-05
-4.71373974667969e-05
-3.87100215890281e-05
-9.81367733040905e-06
-1.82407967055173e-05
-4.38509542938064e-05
-2.62262474987106e-05
-2.08846507273174e-05
-2.92308144963171e-05
-5.55374855667642e-05
9.83962578970024e-06
-5.06900370649272e-07
-2.76025751978367e-05
-1.14977516829603e-05
-8.08913071881744e-06
-2.64565783193185e-05
-3.22505348358079e-05
-2.37126217956507e-05
-3.14475983633779e-05
-1.16200913558068e-05
-4.1276946538035e-05
-2.2754389492916e-05
-5.14793470484854e-05
-3.75085512839579e-05
-4.4291904417805e-05
-2.54220634166518e-05
-3.75101919783571e-06
-3.12905283681955e-05
-1.88201719537149e-05
-3.25546739954063e-05
-4.28231898752585e-05
-3.94967025834231e-05
-2.81770238828604e-05
-2.0843688032477e-05
-4.12006634462751e-05
-2.59312052391693e-05
-2.45357313016581e-05
-1.05029117305332e-05
-2.75962813175322e-05
-4.11569054485267e-05
-1.5950870335052e-06
-5.66469949096393e-05
-2.72244707595521e-05
-3.38919200964917e-05
-5.15637597571967e-05
-2.16969246442941e-05
-9.37181655084015e-06
-3.47189249928294e-05
-2.2247972190982e-05
-2.43290030508087e-05
-3.51521156340272e-05
4.06070007773328e-06
-2.01965782340451e-05
-3.73096332372529e-05
-5.99067967163448e-05
-3.42072086977407e-05
-4.43126427620545e-05
-3.22978622766913e-05
-7.39876300009522e-06
-6.35742841620948e-05
-1.18531622821688e-05
-2.71609400673867e-05
-4.7478277431681e-05
-1.73924482244817e-05
-2.99193867585724e-06
-3.33171553311285e-05
-2.99327498204408e-05
-3.04795885851401e-05
-3.75398451011968e-05
-3.0262924641394e-05
-4.15174845934738e-06
-2.98236021873495e-05
-5.32002944697346e-05
-3.35739278426568e-05
-1.46299193129301e-05
-5.33138505503721e-05
-5.10329479168532e-05
-1.40040820759252e-05
-1.58851425225548e-05
-2.73865811293996e-05
-3.53004423226045e-05
-1.79497103947071e-05
-3.40479440985123e-05
-3.96475517799557e-05
-9.6051818364937e-06
-4.99171292263101e-06
-1.55816042423016e-05
-3.0220086756394e-05
-2.14479050860228e-05
-4.01691450920241e-05
-1.32897424165974e-05
-4.25158050927222e-05
-3.9699920747432e-05
-4.78967455980096e-05
-1.66871046010015e-05
-1.52439769676609e-05
-3.19638687860179e-05
-2.11970482160801e-05
-1.73262666994896e-05
-2.31286705951657e-05
-5.52538443178083e-05
-1.85206567194505e-05
-4.91713413206054e-05
-1.65171177018115e-05
-2.16254420741983e-05
-8.32734184575375e-06
-2.59867085314136e-05
-4.40435427374332e-05
-3.962261059665e-05
-1.4720794573914e-05
-4.15801723545948e-05
-1.57820469372276e-05
-7.17402055738158e-06
-2.79565799051233e-05
-1.72706011443111e-05
-5.32986876109086e-05
-3.13743168352478e-05
-7.38880664163976e-05
-3.03059182671852e-05
-4.97191976801874e-05
-3.85133898349643e-05
-1.68356814079927e-05
-3.44082427929006e-05
-2.62602251641537e-05
-1.45231052811263e-05
-1.51398657319312e-05
-1.11541285951248e-05
-1.93573284816249e-05
-3.45783362659363e-05
-4.31937365121363e-05
-4.88978640511298e-05
-1.94687356785312e-05
-2.69631919411384e-05
-1.55833033932835e-05
-2.11040503638048e-05
-3.44472442423527e-06
-3.20247492927357e-05
-2.08293934888869e-05
-5.31392279166029e-05
-4.18182285097636e-05
-1.77031349050084e-05
-3.6583688262167e-05
-4.46699303929677e-05
-2.76792240277075e-05
-3.58267721005742e-05
-3.70724878499036e-05
-1.90318620361979e-05
-1.83428783104557e-05
-2.53972599164632e-05
-2.5055936761429e-05
-2.21576778519756e-05
-1.74748995373409e-05
-2.19419985551505e-05
-2.13712511235403e-05
-5.48306910431612e-05
-3.01645386213816e-05
-2.57105785997933e-05
-2.69202163393678e-05
1.10661522794231e-05
-3.6580568179026e-05
-2.6858204029551e-05
-1.96708590323192e-05
-5.01324475599882e-05
-5.26013516879061e-05
-4.85956538173062e-05
-3.73242209564346e-05
-2.23152315025159e-06
-3.66548806820855e-05
-5.69333567644535e-05
-2.67079120570607e-05
-5.26723271082566e-05
-1.63719719239833e-05
-3.36394231406763e-05
-2.14716012176459e-05
-2.18514833661287e-06
-5.8045114671414e-06
-2.51083809783762e-05
-5.314222786473e-05
-1.21625830761632e-05
-5.59945361321989e-06
-2.28787297366721e-05
-3.71198607634992e-05
-1.73834138628994e-05
-7.33412542676519e-06
-8.5753351428998e-06
-3.99788027027972e-05
-3.67063014821493e-06
-2.81919953820631e-05
-6.62408278809064e-05
-1.13665885963724e-05
-4.77105193470583e-05
-1.70214450923822e-05
-2.15021409833661e-05
-2.41890185676041e-05
4.94454031734542e-06
-3.6384684401568e-05
-4.15905512374699e-06
-1.8543670573828e-05
-1.46840758211256e-05
-1.6071903782588e-05
-3.0995755459859e-05
-1.72479054693306e-05
-2.36014864245463e-05
-1.21646786073178e-05
-3.40436185032753e-05
-1.92001329006473e-05
2.10071920064602e-05
-1.17196227675113e-05
-2.54792354684992e-05
-3.19510400150781e-05
-1.05414155630285e-05
-2.56522203013572e-05
-4.49722809839778e-05
-3.61945931637343e-05
-1.92229714464554e-05
-7.00576177680432e-05
-3.4724542685159e-05
-2.44415072626459e-05
-3.5575249654029e-05
-2.61294451850581e-05
-1.58522979506811e-05
-5.11816792995862e-05
-4.15788217278302e-05
-4.77028076671511e-05
-6.44419227894754e-05
-5.76590362922359e-05
-6.57619321866976e-05
1.5220994575494e-06
-3.20609490576173e-05
-4.36895233510337e-05
-2.79676750149432e-05
-1.96811245379424e-05
-3.84343360292785e-05
-2.88684317766141e-05
1.68581323230278e-06
-1.72783123334316e-05
-3.17854275965803e-05
-4.75111570770195e-05
-4.48379112795203e-05
-2.39036168071337e-06
-2.67512846368634e-05
-3.2235227575519e-05
-3.89649535037666e-05
-5.19622498613978e-05
-1.04535201067378e-05
-3.54242567408823e-05
-3.51110954925819e-05
-2.59219975704212e-05
-1.96260313289909e-05
-2.78754497268838e-05
-2.28103150508501e-05
-1.78629811949617e-05
-8.39308853133769e-05
-4.26896698296377e-05
-2.3959422528112e-05
-2.44437553711147e-05
-4.41557713666211e-05
-6.61416086539597e-05
-4.1730275618401e-05
-1.76571177171292e-05
7.09026866020737e-06
-3.71397794945133e-05
-5.97973692746522e-07
-5.53388100095713e-05
-3.31645318354819e-05
-2.38551754426545e-05
-3.78806543098448e-05
-2.22954135850658e-05
-3.65437980142403e-05
-3.3304968190453e-05
-3.71329439712077e-05
-4.16104792752741e-05
-5.76030956452962e-05
-6.04657816052981e-06
-3.98698385671842e-05
-3.01715943318895e-05
-6.60753266369357e-05
-2.51170015472028e-05
-2.68465335406558e-05
-3.2585152468883e-05
-1.70780702387099e-05
-3.35948317096524e-05
-4.44118874719833e-05
-3.29512581657905e-05
-6.20473401753491e-05
-4.64231295778266e-05
-4.52457785128694e-05
-3.44101152040738e-05
-3.02255878456966e-05
-3.07478326222762e-05
-1.06708995018739e-05
-5.19196533591077e-05
-4.07529648881667e-05
-4.64925678442302e-05
-1.5445730577321e-05
-1.26237502666228e-05
-7.76374535920813e-05
-2.11705558130384e-05
-2.19425651231067e-05
-3.51802175530035e-05
-3.40385480814537e-05
-1.26677546581356e-05
-1.20431156797967e-05
-3.01061227992333e-05
-2.13727719199852e-05
-4.72320005247804e-05
-3.97736518909658e-05
-1.21055219713691e-05
-3.17192872389206e-06
-1.83356622347024e-05
-5.44933244165183e-05
-3.05661971509554e-05
-1.84261061075449e-05
5.48995649448235e-07
-1.25462462671598e-05
-1.27792793537937e-05
-2.09787554456286e-05
-2.39949033641735e-05
-5.29469593713873e-05
-2.98590333269471e-05
-8.90194001908547e-06
-1.53821710770454e-05
-2.21268585270645e-05
-4.01257789625291e-05
-2.02895068680463e-05
-5.13336444416698e-06
-4.52342355840545e-05
-4.31556064840554e-05
-3.59176605103147e-05
-9.64540542577906e-06
-3.86958374128486e-05
-1.94791628661802e-05
-4.60941254832836e-05
-5.55890895488954e-05
-1.48965842849432e-05
-4.7641248819218e-07
-4.39657770701897e-05
-7.96061259402001e-06
-7.37280161506833e-05
-2.46540977528978e-05
-2.30657966447623e-05
-4.22750721575288e-05
-2.95140656079367e-05
-4.12228443757591e-05
-2.30585040729695e-05
6.25031058220602e-06
-2.64252552795118e-05
-5.88743833796245e-05
-2.55044412351552e-05
-3.92965386275704e-05
-1.59797656767656e-05
-2.13959912699722e-05
-4.15147550877241e-05
-1.28424874778864e-05
-2.76067899825816e-05
-3.24047788304501e-05
-3.03431999727771e-05
-2.70633246686384e-05
-3.12815235845723e-06
-1.21600983332625e-05
-5.08861088805063e-05
-2.79198924859075e-05
-2.30983409980731e-05
-5.12570171913394e-05
-3.97640737753449e-05
-5.00033095508493e-05
-1.28490303151874e-05
-2.72396775824196e-05
-1.71886940949519e-05
-2.42788760827487e-05
-3.11749827894835e-05
3.86758019744807e-06
-3.45507740576286e-05
-1.58402172828743e-05
-3.8449219333038e-05
-3.13937759929408e-05
-2.57266276388639e-05
-1.48686527593932e-05
-1.32561363022719e-05
-2.23972167984533e-05
-3.47785496742112e-05
-4.44303769178501e-05
-3.4382525625536e-05
-4.13853037941528e-05
-2.63573673699991e-05
-5.7077678046181e-05
-6.80525593336638e-05
-1.49264056419298e-05
-3.20199353384787e-05
-2.56056516055265e-05
-2.14023417824093e-05
-3.22191586957945e-05
-3.17651249771637e-05
5.69383204757284e-06
-3.82433126374015e-05
-3.53349508310901e-05
-6.72337316182848e-05
-1.73476765358513e-05
-5.66564233397848e-05
-3.91537357872013e-05
-1.8308148191471e-05
-2.39182813546529e-05
-2.28204762290502e-05
-4.17758775917187e-05
-1.7680439462359e-05
-1.27038318229565e-05
-4.53195863921871e-05
-3.14555198506164e-05
-3.54607737450366e-05
-3.64658110759283e-05
-4.47350143945698e-05
-6.53385438425535e-05
-3.45821033397598e-05
-3.66102653571052e-05
3.50317989054169e-06
-2.9441306328956e-05
-2.96944829062248e-05
-3.20454473912904e-05
-3.39061507614564e-05
-1.58487772264013e-05
-1.88601810354265e-05
3.30134348419021e-06
-2.93379572012582e-05
-4.04370448007701e-05
-6.343874067942e-05
-2.27473699620247e-05
-1.14172732607497e-05
-3.25879594968847e-05
-2.59275908040363e-05
-2.18519053370212e-06
-3.48854766795248e-05
-2.55732426399141e-05
-2.44070633225096e-05
5.77884338163461e-06
-5.08929566431145e-05
-3.22073799134024e-05
-4.62585621921788e-06
-3.28378291481949e-05
-3.40279611536388e-06
-2.63704996737205e-05
-2.95826605472991e-05
-2.67663025861365e-05
-2.40943865193207e-05
-2.36263736348332e-05
-5.619966946032e-05
-1.03639406422134e-05
-3.26425123546089e-06
-9.69081506519603e-06
-2.20504724738175e-05
-6.80989698209604e-05
-5.87124394727716e-05
-1.76533726837545e-05
-3.75327458204228e-05
-1.81556090118283e-05
-2.67822392157056e-05
-4.2711644342253e-05
-1.44363922748631e-05
-4.86418884016365e-05
-1.39685534829061e-05
-3.23005166878246e-05
-2.13139274283051e-06
-5.27592625434841e-05
-4.23778134593056e-05
-4.32355467025483e-05
-5.07779967840103e-05
-2.43465438414863e-05
-4.44938872412619e-05
-4.49490302793208e-05
-7.32901016021571e-06
1.93756062945085e-05
-1.13900989016726e-05
-1.2084676355645e-05
-2.42469059225386e-05
-3.41972408908832e-05
-4.06623250698109e-05
-4.03725061211436e-05
-2.0543403779724e-05
-6.81824913599096e-06
-1.61328414258008e-06
-1.02502727227378e-05
-2.79879608833613e-05
-3.33077375376433e-05
-2.05935975049686e-05
-1.8372639212e-05
-2.88506363881969e-05
-4.51705149535076e-05
-2.16296952254795e-05
-6.55832641188184e-06
-7.12983960185264e-06
-1.30575281630247e-05
-7.79580934232698e-06
-3.57098357040952e-05
4.2042217543119e-06
-1.75042899046254e-05
-4.12344238999916e-05
-3.01388669100267e-05
-4.55180685444911e-05
-2.19840815119735e-05
-2.53337540236681e-05
-4.35926276697509e-06
-4.36348400305389e-05
-4.67454055286438e-05
-1.29812981030618e-05
-2.95830124114891e-05
-1.35627513455481e-05
-2.73267002017827e-05
-3.01222205232128e-05
-6.18120989655191e-05
-2.00902056641745e-05
-3.14967081069948e-05
-5.43332018688828e-06
-2.7689670349314e-05
-3.36827590583035e-05
-2.78527427346412e-05
-2.99640347482153e-05
-1.20932409956703e-05
-3.33227002096806e-05
-2.55974148711986e-05
-1.14467555668854e-05
-3.29597064993994e-05
-5.5299278815356e-05
-3.78504441030857e-05
-3.6486694429611e-05
-5.08295644811641e-05
-3.99323942429114e-05
-3.29116915911771e-05
-2.14837502229132e-05
-3.42042275724729e-05
-7.03842435281176e-06
-1.6725675512143e-05
-4.0254943610196e-06
-1.27095260419393e-05
-4.64262672359803e-05
-3.79428570105988e-05
-2.4421517368251e-05
-2.02485806317783e-05
-4.83539350675311e-05
-3.83679617377312e-05
-6.61930878897518e-05
-2.36315903812235e-05
-2.20702942232721e-05
-2.32864824843623e-05
-1.84456207412424e-05
-2.64466480882056e-05
-3.23310410035919e-05
-5.06198593260282e-05
-5.24376761696563e-05
-2.20083383165164e-05
-3.70117798984504e-05
-2.65828688991175e-05
-2.53205369595548e-05
-4.04891027316445e-05
-7.08949466528825e-06
-5.24472859715768e-05
-4.02316562009309e-05
-5.64162389507213e-05
-2.64001516609827e-05
-4.81791239262513e-06
-1.85309090319115e-05
-4.89630258326349e-05
-1.88561610036769e-05
-2.70133570507806e-05
-2.74370528740963e-05
-2.50435607292174e-05
-2.1967369954479e-05
-5.42120196408342e-05
-2.45832753801375e-05
-4.20901179426623e-05
-4.92152706564718e-05
-4.3475922301389e-05
-5.49137099841385e-05
1.36657450561381e-05
-2.85004150035023e-05
-1.65871003356167e-05
-4.24436471711432e-05
-5.30421682715676e-06
-3.04934173012653e-05
-2.54343479172723e-05
-3.32033474806835e-05
-4.05738047979954e-05
-2.21319507669672e-05
-2.14123221041357e-05
-7.03351968178948e-06
-1.4074528070307e-05
-3.20151846894422e-05
-4.66158610628754e-05
-1.88300627404009e-05
-1.24737690358704e-05
-3.32431081362379e-05
-7.92232901334542e-06
-1.59312919642851e-05
-2.55545574779536e-05
-3.84806097065087e-05
-1.00039700256966e-05
-1.72086624787351e-05
-2.61216310403084e-05
-5.64748811946277e-05
-3.46122428427428e-05
-1.70846980071697e-05
-6.30332691295771e-06
-2.337224020807e-05
