# Supplementary material for: Research on computational propagation and identification of mine microseismic signals based on deep learning
Source: PLoS One. 2025 Oct 22;20(10):e0334641. doi: 10.1371/journal.pone.0334641 (PMC12543183; doi:10.1371/journal.pone.0334641)
Supplement: S8 Data — (ZIP) [file pone.0334641.s008.zip › 000100900002857.xlsx_0.txt_24.txt.txt]

-8.40247495252435e-06
-4.23192421352116e-05
-3.98075255016215e-05
-4.43669193415409e-05
-3.46283172720048e-05
-1.16577880527641e-05
-2.11618379527684e-05
-4.12843832890525e-05
-2.99692578823557e-05
-9.82198084626301e-06
-2.46282707510605e-05
-2.70018817333151e-05
-1.88863172302713e-05
-1.98885875780299e-05
-5.57765844092767e-05
-5.2247459448965e-05
-2.86969173970163e-05
-1.25995484361585e-05
-2.79140654035168e-05
-3.29285034684998e-05
-3.8743083543232e-05
-1.68540887627575e-05
-4.09164252117942e-05
-2.78155538376934e-05
-2.90233290830194e-05
-1.20321345522395e-05
-5.29972125413219e-05
-2.90059551328512e-05
-5.1377331175768e-05
-4.72924233629185e-05
-3.13598235501061e-05
-7.38179755891597e-06
-3.94722531190926e-05
-4.11898557806375e-05
-4.26393655609827e-05
-2.07929206069163e-05
-4.89539542594661e-05
-3.58284479702621e-05
-4.51786519969407e-05
-1.48508884262651e-05
-1.00833421289792e-05
-3.20554667647671e-05
1.07803844106371e-05
-2.45587901488296e-05
-4.4278723473469e-05
-3.70013829028222e-05
-1.25368198874736e-05
-9.37709610435814e-06
-2.98510896703066e-06
-1.93314145045207e-06
-5.37403256501519e-05
1.10224836329389e-05
-2.49431962985315e-05
-2.31356091449033e-05
-3.63795683316735e-05
-1.63404924284295e-05
-3.34017841510673e-05
-3.18690348410712e-05
-1.97867516959909e-05
-5.52768579982534e-05
-3.55747186895078e-05
-1.62292511465668e-05
-2.3377405165666e-05
-1.36969305805259e-05
-3.6660523952923e-05
-6.36556597363423e-05
-2.24982182148141e-05
-9.09593019183569e-06
-8.02608037902625e-06
-3.04507614341256e-05
-2.46741638933391e-05
-2.83361532889544e-05
-2.05372344200075e-05
-4.70399396960208e-05
-2.26965962471751e-05
-1.2697281419319e-05
-3.50747496280539e-05
-2.86934229652857e-05
-2.28828024736394e-05
-6.65944019287577e-05
-4.46157907987998e-05
-3.10983509523238e-05
-2.07989763895154e-05
-1.64087898785599e-05
-4.15224267714786e-05
-2.87705877492198e-05
1.3439578437346e-06
-3.46152599612596e-05
-4.69801579879343e-05
-4.39023869018321e-05
-2.2216643357194e-05
-3.76882977377718e-05
1.66528814505652e-06
-1.19740605597676e-05
-2.30665101827245e-05
-2.37573241832262e-05
-7.87482454981249e-05
-4.0513264554138e-05
1.17784650327196e-06
-1.2869124110695e-05
-1.49177779974063e-05
-4.83789018790855e-05
-3.13098441184306e-05
-4.28169082920035e-07
-2.76994481341505e-05
-1.62846787922433e-05
-2.01188836828389e-05
-2.00954193360385e-05
-5.33203961753688e-05
-3.32202512785286e-05
-2.94556248898283e-05
-1.45604111123665e-05
-4.34941290027213e-05
-2.9978825696811e-05
-1.1024763122423e-05
-3.74722892416443e-05
-3.43037800361554e-05
-2.26972812611777e-05
-2.18173222350897e-05
-3.37400969719694e-08
-3.7851176224349e-05
-2.66014230894656e-05
-2.8713056422129e-05
-4.27101800696464e-05
-3.62793477739553e-05
-2.28667423147961e-05
-2.36049344234502e-05
-1.33754521017753e-05
-5.98812998154898e-05
-5.02632640461981e-05
-3.76629058158526e-05
-2.65785152057969e-05
-4.22593730820415e-05
-2.52077119846609e-05
-5.4961971357647e-05
-2.04199261029741e-05
-1.72806103322906e-05
-3.07787340888352e-05
-2.58046716398087e-05
-2.63239016221826e-05
-5.54800693467439e-05
-7.8440422849995e-06
-4.02989474192127e-05
-2.16400897054056e-05
-1.14248359489033e-05
-5.39957315566608e-05
-2.31520783055856e-05
-5.14021519395291e-05
-3.12198544872498e-05
-5.93952840978517e-05
-3.7284085950077e-06
-1.10279033040828e-05
-1.5488970331805e-05
2.66045051014826e-07
-2.0690661483681e-05
-3.13755684837474e-05
-1.68662294722894e-06
-4.18432571877733e-05
-3.76434776966528e-05
-2.67593253527757e-05
-4.30089114934036e-05
-2.87418308661148e-05
-3.97794912337459e-05
-1.91214773275298e-05
2.14587105824529e-05
-3.73364967856688e-05
-1.40352626745602e-05
-1.20144977157564e-05
-1.97870041369514e-05
-2.13779364723362e-05
2.53571318919655e-05
-3.57905952596501e-05
-2.63556497441785e-05
-4.01139166240241e-05
-3.39919003415125e-05
-4.41058092470471e-05
-6.35847764331951e-05
-6.03375737484925e-05
-1.6223156811701e-05
-1.49190943909481e-06
-2.4165685687175e-05
-2.09889199620798e-05
-1.60753990189467e-05
-3.36589292512648e-05
-2.35481249367018e-05
-9.98531344141128e-06
-3.84276936692816e-05
-2.98784783093158e-05
-9.37829631097738e-06
-2.08565469869762e-05
-6.32436704835369e-06
3.24461608221102e-06
-2.65711728428579e-05
3.53581651429988e-07
-4.50152904326327e-05
-1.97243671586463e-05
-2.7125447001412e-05
-3.28720900993302e-05
-2.21809627494883e-05
-2.93077906916434e-05
-4.11201694958386e-05
-6.2804661791454e-05
-4.46426116968041e-05
-1.76519809022994e-05
-1.71585715877012e-05
-3.85238993044418e-05
-1.67702662588501e-07
-3.74501588570154e-05
-2.67284086016058e-05
-2.81998694714388e-05
-2.89426995697594e-05
-4.0988350426899e-05
-2.20370574661991e-05
-2.25667043252871e-05
-2.2702019591674e-05
-3.82393626663492e-05
-3.83835321320424e-06
-3.142539782406e-05
-8.08913143801141e-06
-2.29075721961986e-05
-3.20076505333346e-05
-3.09358921354767e-05
-2.89752439244072e-05
-3.61696181629567e-05
-7.2121464606924e-05
-1.4977942162021e-05
-2.71848860378723e-05
-2.310334650925e-05
-2.20920083036383e-05
-4.29342306557097e-05
-6.04510945524479e-05
-3.59865214039753e-05
-3.80559319966792e-05
-1.42774380115504e-05
-5.85037982011174e-06
-2.27169217186765e-05
-1.84387103130151e-06
-3.76221815317414e-05
-2.2899925277949e-05
-2.86917772400144e-05
-4.91358269206395e-05
-3.31614110228534e-05
-2.03445741043151e-05
-3.78938908770227e-05
9.99509821174963e-08
-3.58952694500086e-05
-2.00350080556615e-05
-1.91599065018018e-05
-8.3251085636737e-06
-3.44207196870374e-05
-1.51126214922375e-05
-3.90316500161682e-05
6.75720144937946e-06
-1.33154256099534e-05
-4.36694909901237e-05
-8.11694363892179e-06
-1.82697934394486e-05
-3.38751930862837e-05
-1.15938977120623e-05
-3.42007384589099e-05
-5.40975418384379e-05
-2.70350180689383e-05
-2.49152780775166e-05
-3.62338344389673e-06
-2.16464612045967e-05
-3.97290591908983e-05
-4.17579900220054e-05
-1.73486960650531e-05
-7.25074083404948e-05
-2.57046473993247e-05
-3.12816138036453e-05
-4.26091200894514e-05
-3.04643610629466e-05
-3.35675839349388e-05
-6.17600308980383e-05
-4.49332641783651e-05
-2.94840553418287e-05
-3.68307652060546e-05
-2.16298255051188e-05
-3.10908352203172e-05
-2.68650136269731e-05
-2.75687206368298e-05
-2.93163600160441e-05
-5.07790226180379e-05
-4.05259421368718e-05
-3.16268776236996e-05
-3.87382185633359e-05
-1.46280158351015e-06
-5.16515789155842e-05
-3.11218452637024e-05
-3.95508553369753e-05
-3.31953317565774e-05
-3.73567630296948e-05
-3.72465198279056e-05
-1.93037981730713e-05
-1.38830739767406e-05
-1.01563491216206e-05
-1.30766142407462e-05
-5.36858957926897e-05
-2.04175155203064e-05
-2.34274003301738e-05
-7.48859756564194e-06
-2.79506991775188e-05
-2.26003735538586e-05
-2.21892285001007e-05
-1.32838111670958e-05
-9.83172708857737e-06
-6.55518569332919e-05
-4.44571247897439e-05
-7.84807411799182e-06
-4.43499639262278e-06
-3.87759557790447e-05
-3.85551619494122e-05
-1.70617151754762e-05
-2.99763859116095e-05
-7.65995002921966e-06
-2.38983238989753e-05
-2.653702734657e-05
-5.51846303164008e-06
-1.17941762937639e-05
-2.94391534645552e-05
3.22382424419477e-06
3.69922105617904e-05
-1.22992119101455e-05
-2.80977748276184e-05
-4.75510312590047e-05
2.28652242960098e-06
-1.81149725574951e-06
-2.5335617975983e-05
-1.41513091428773e-05
-3.27561661143857e-05
-1.09951410934767e-05
-2.76195414113645e-05
-5.57996766962072e-05
-2.85210934288462e-05
-4.58608481180091e-05
-2.95205984174042e-05
-1.86479885279526e-07
-4.55687316707898e-05
-1.50683410355945e-05
-4.04952189036251e-05
-2.5301546432468e-05
-3.20612651825128e-05
-4.0346124864175e-05
-1.29152824835985e-05
-3.05065644541688e-05
-2.74724083614307e-05
-5.947213890633e-05
-3.21144452690621e-06
-5.08120428238547e-05
-1.19382767313655e-05
-4.17387997732272e-05
-4.36222049971687e-06
-2.84672910795255e-05
-4.10488785049377e-05
-1.59841143084344e-05
-2.19346891721555e-05
-5.7535636785398e-05
-2.15719083709992e-05
-2.0839523245571e-05
-4.05377865155974e-05
-4.46132759828843e-05
-3.24922389064062e-05
-4.65511224553132e-05
-3.27601604006778e-05
-4.45225199424373e-05
-2.96433544203853e-05
-1.37610737296332e-05
-5.40199966735722e-05
-2.03450465214656e-05
-5.57490273785562e-05
-3.08150034761678e-05
-4.30772079809636e-05
-3.81031569242584e-05
-1.74006440725619e-05
-2.23807939945622e-05
-1.82085923792429e-05
-2.83849812649387e-05
-3.78228276829086e-05
-2.36839633692008e-05
-2.37137368176079e-05
-2.3923382690027e-05
-2.84579611216044e-05
-3.14769228357582e-05
-2.42658735991522e-05
-2.45820775834968e-05
-2.06624003337745e-05
-1.70379772543568e-05
-1.89305099789151e-05
-1.23028108314839e-05
-2.65371711472344e-05
-2.07685132138973e-05
-3.72601512027009e-05
-8.19963480567134e-06
-1.51433860102569e-05
-3.54742317717495e-05
-3.95387460389289e-05
-4.31445881491816e-05
-2.31827585212062e-05
-3.31386905042411e-05
-5.6902253149019e-05
-3.40902139075677e-05
-1.24816406207865e-05
-2.96634661944246e-05
-4.58313239425258e-05
2.05006923735243e-05
-3.06247101094521e-05
-1.57748863612005e-05
-2.9028911221276e-05
-3.43796719329158e-05
-4.49124031175112e-05
-4.16772090740562e-05
-3.3636100638529e-05
-8.24399282802515e-06
-2.08867217032207e-05
-1.46289708216226e-05
-3.38002045519583e-05
-2.83205398177927e-05
-9.00430496710231e-06
-2.19019279716975e-05
-7.41131487953322e-06
-4.4437778000342e-05
-3.98131973613311e-05
-2.15586973090643e-05
-5.74636182986649e-05
-2.90690244844216e-05
-6.40430943340733e-05
-5.92495125080454e-05
-4.60458038574707e-05
-2.79907202325234e-05
-4.98919896371028e-05
-2.58754293521347e-05
-2.25764779672912e-05
-4.03461017040425e-05
-1.7269589269242e-05
5.71341806929981e-08
-3.93539880252375e-06
-3.45828967060154e-05
-2.80370914514281e-05
-1.53577747553916e-05
-3.45905114979071e-05
1.45656130210108e-06
-2.78143238864704e-05
-5.19826658119997e-05
-4.89559548943431e-05
-4.33364007909346e-05
-8.75472261205375e-05
-5.01740234814881e-05
-3.68066369043177e-05
-3.40358312231885e-05
-3.61614834741911e-05
-2.31551326401425e-05
-2.76324249101083e-05
-9.16647126931757e-06
-2.9580524657217e-07
-3.99711581188476e-05
-1.07700962796949e-05
-5.27889986257481e-05
-3.86405772555391e-05
-1.35208885639116e-05
-2.27182206376011e-05
-1.99331926406588e-06
-4.68954198979428e-05
-8.40565361643043e-06
-1.05989127292383e-05
-2.04410266039131e-05
-2.76970968776586e-05
-2.21328188074075e-05
-3.88188388976455e-05
-6.41041119893925e-05
-5.68051423631725e-05
-1.58562574634507e-05
-5.25370992667064e-05
-5.72131768410579e-05
-2.39902284515141e-05
-3.72732062326034e-05
-1.23078279680867e-05
-2.70573577665617e-05
-2.3348691379983e-05
-1.48762378898535e-05
-4.69163231386967e-05
-3.19288714289554e-05
-1.17931331069035e-05
-5.23525043725873e-05
-8.17606388043845e-06
-1.91398467606849e-05
-2.09887668612717e-05
-3.30369437915941e-05
-2.63346291959241e-05
-4.60584019387147e-05
-2.65499885499134e-05
-2.53592233969828e-05
-2.44855423644368e-05
-2.24920590391163e-05
-4.35220535898125e-05
-3.31476596347455e-05
-1.29023877034284e-05
-1.03709171276835e-05
-2.93541154701168e-05
-7.43971245599734e-06
-3.91288579294598e-05
-3.80122360890777e-05
-4.44181599848019e-05
-2.92233189962998e-05
-6.99165189018302e-06
-3.63949398420454e-05
-7.60708036430046e-06
-2.71700558647656e-05
-5.19783411526209e-05
-2.99519233637869e-05
-4.38755581762971e-05
-2.58865709191104e-05
-3.8274852671258e-05
-2.39842937892378e-05
-1.45403223127834e-05
4.08134221617378e-07
-3.09681327122273e-05
-4.29719964067984e-05
-1.31466883389687e-05
-6.03315715408452e-05
-2.29800632459363e-05
-4.20710501609928e-05
-4.00737387722906e-05
-3.74550091593643e-05
1.06209888072327e-05
-3.08092414823317e-05
-1.27190579963137e-05
-4.9542381664403e-05
-5.59440126687255e-05
-1.29217521032089e-05
-3.05505859190291e-05
-2.26752128920078e-05
-2.5974165362193e-05
-1.02013337272976e-05
-4.44276236371411e-05
-7.28876739387829e-06
-1.22201580898812e-05
-3.28892310458377e-05
2.61896363902123e-06
-1.13072317648615e-05
-5.4769939873242e-05
3.25982192593909e-06
-1.48325118698831e-05
-1.72300349937901e-05
-9.59108529195718e-06
-2.35823723293167e-05
-5.76614047723871e-06
-2.13880549744728e-05
-3.18550869721342e-05
-2.79000754901702e-05
-3.58075595549246e-05
-2.194264815947e-05
-6.02751178244707e-07
-2.5455011921497e-05
-1.59893361263683e-05
-1.92577114255928e-05
-2.13273439564719e-05
-2.53728813827191e-05
-1.02254899194885e-05
-1.74125682767731e-05
-3.17786992896311e-05
-4.8153883781981e-05
-1.99685543391439e-05
-5.91027058461476e-06
-3.75783351175698e-05
-8.81713903178006e-06
-9.02559484834809e-06
-4.95323360724526e-05
-2.21138476467211e-05
-1.37807688541363e-05
-3.34598202718075e-05
-4.5550162676021e-05
-3.75034559196169e-05
-1.50145122698561e-05
-4.5674804093833e-06
-2.36826759272478e-05
-4.31488575853168e-05
-4.07828610275765e-05
-1.28795977168451e-05
-6.85958615210061e-05
-3.66763910348187e-05
-3.3898095791492e-05
-4.6144361577188e-05
-3.30882111534492e-05
-6.95654180284528e-05
-3.09486660087436e-05
-3.80473496105153e-05
3.22473405254878e-06
-4.15932982561777e-05
-4.15305115462635e-05
-4.12199922568692e-05
-4.17115641313009e-05
-7.49533651518972e-06
-1.64517718575292e-05
-4.07028906062179e-05
-2.68064803934945e-05
-2.49390160314351e-05
-1.79811709808766e-05
-1.7483002524243e-05
-2.03186001454526e-05
-2.29621492937268e-05
-4.48213517314884e-05
-3.08404715640218e-05
-2.76832477224074e-05
-5.8246657797007e-05
-3.76566674806722e-05
-3.06502494833968e-05
-3.10589086170416e-05
-2.84827232961099e-06
-2.93584027920643e-05
-3.12421068700249e-05
-1.16165477042129e-05
-4.35642956363946e-05
-2.6591735372852e-05
-2.99754520901244e-05
-1.76713360725733e-05
-1.76754498166835e-05
-3.76630073129383e-05
-2.10581573194567e-05
-5.49322351536029e-05
-3.3365703482231e-05
-5.32519891458929e-05
-2.80768562282298e-05
-6.36304666238126e-05
-2.52427335047227e-05
-4.87746498074884e-05
-3.07759153275525e-05
-1.69602414940676e-05
-1.79042483372156e-05
-2.85284940781684e-05
-2.68509726444752e-05
-1.50784464125449e-05
-3.86868706525467e-05
-2.9358925235555e-05
-2.4495350889783e-05
-1.24171308279329e-05
-2.93678794208751e-05
3.73484171177366e-06
-3.82247479843339e-05
-1.6486787147656e-05
-4.2086134990365e-05
-6.12932889024694e-05
-5.53576956608302e-06
-4.50768675779866e-06
-2.55042899910916e-05
-3.27208708994322e-05
-4.69706892872965e-05
-1.81276995946927e-05
-4.02623918926347e-05
-7.69215335641142e-05
-2.750118757037e-05
-1.64776782378033e-05
-3.62863719503521e-05
-2.23187801779747e-05
-4.04454042551344e-05
-3.11120099140581e-05
-2.63656142323389e-05
-3.74221560061161e-05
-3.23231985148445e-05
-4.94846046044662e-05
-1.03169935130951e-05
-3.16887941233295e-05
-8.12523680709612e-06
-9.07439151981847e-06
-2.76441400633969e-05
-5.63599646778701e-05
-6.51640473874452e-06
-5.61721754652624e-06
-2.987727690606e-05
-4.16535770420577e-05
-3.47606919975009e-05
-9.75687051997254e-06
-4.33741383216573e-05
-5.57182361516132e-06
-2.01539954754476e-05
-7.72663761961934e-05
-2.84318171622286e-05
-3.77815131072941e-05
-3.89265211517907e-05
-1.16628137342388e-05
-2.3311351533953e-05
-5.14036128730609e-06
-1.66221881724194e-05
-2.21996829905093e-05
-2.39276768874997e-05
-3.07314433174848e-05
-4.67698318109038e-05
-4.83547133462009e-05
-2.3528041631208e-05
-3.8174567898603e-05
-1.16009001800683e-05
-2.7439069346162e-05
-3.94534096910848e-05
-3.54392316919679e-05
-2.50900533443246e-05
3.55445294199391e-06
-4.29151161971746e-05
-1.85568845100211e-05
-2.25443601743711e-05
-3.54586271070542e-06
-3.80315693549573e-05
-4.06182589862283e-05
-6.84911866416892e-05
-1.50658390874757e-05
-3.9045504947792e-05
-1.93635987590565e-05
-4.89779124571774e-05
-4.24167525156167e-06
-4.54655552431803e-05
-3.3761298208385e-05
-3.2725966271199e-05
-3.51102125879553e-05
-1.04080311772409e-05
-4.88448859069031e-06
-6.3039651346508e-05
-5.0335116982833e-05
-5.12428867864159e-05
-2.92812994257347e-05
-2.84588848492139e-05
-3.70382589989153e-05
-3.4106029817943e-05
-4.83556654828921e-05
-2.36233920977274e-05
-3.16255227325667e-05
-1.41518982357828e-05
-2.32671063820751e-05
-1.33599911097486e-05
-1.2127495962353e-05
-4.58517260011994e-05
-1.86589167054382e-05
-3.29473810871726e-05
-4.55763337954459e-05
-3.08791020473729e-05
-1.33377257883544e-05
-1.74727618064656e-05
-3.98521383013767e-05
-3.56102605736819e-05
-4.21583579515377e-05
-2.5670802474503e-05
-1.05809705118761e-05
-3.41215285572439e-05
4.02205987058556e-06
-3.07502185388989e-05
-4.3820759466254e-05
-1.37587734404268e-05
-3.3777771988931e-05
-2.87050685844886e-05
-2.87217318092418e-05
-5.72518105028501e-05
-2.58516147041778e-05
-1.83219029807633e-05
-4.18944413453819e-05
-5.08210787875394e-05
-2.7316489089092e-05
-3.4867862040529e-05
-2.75480623155391e-05
-3.17238126017145e-06
-1.38595993550784e-05
-4.89665568643252e-05
-2.03913005384111e-05
2.49933583054221e-05
-3.07524036462043e-05
-1.94062918833532e-05
-6.32343192918112e-05
-5.09758409573344e-05
-4.75033379361459e-05
-1.74400957086911e-05
-5.27981741482301e-05
-1.00933526394521e-05
4.55691428663837e-07
-3.23311990170729e-05
-1.63869407559744e-05
-5.23249411991622e-05
-3.50547348130854e-05
-1.72481310305526e-05
-3.0140494553527e-05
-1.95990682917394e-05
-2.34761878596284e-05
-1.71152010064902e-05
-4.27221328844081e-05
-5.1315887094315e-05
-6.52352103722612e-05
-3.30095026091976e-05
-4.80527846772009e-05
-3.00570124471157e-05
-4.8087391195614e-05
-3.83580711139039e-05
-4.58747734122374e-05
-4.97015946771921e-05
-3.33750364328016e-05
-2.29967163115203e-05
2.21624872817672e-05
-3.37014908465099e-05
-5.72397105558578e-05
-1.82149316804095e-05
-5.81732432044786e-05
-2.62122860026415e-05
-2.42839484430921e-05
-4.91802328389648e-05
-1.34401797565565e-05
-6.2156799170264e-05
-1.19499397461718e-05
-4.93195390238656e-05
-2.69101089772987e-05
-2.32854481765552e-05
-2.95672693717583e-05
-3.54415314384127e-05
-4.12469801633108e-05
-2.09009219562137e-05
-3.30836145518814e-05
-4.40611322367101e-05
-4.27780832229585e-05
-2.71996441376985e-05
-1.26293003979151e-06
-3.74242827247756e-05
-3.27106423678741e-05
-4.78740269846126e-05
-2.12294401107641e-05
-1.03668313075084e-05
-3.06824972739629e-05
-3.57825105683601e-05
-7.65654056497316e-06
-5.66250459504752e-05
-4.17218744210266e-05
-5.14083374197675e-05
1.64603234293027e-06
-4.31133126146486e-05
-7.98354774621004e-06
-1.89430569639722e-05
-7.81084211019742e-05
-4.11084302253891e-05
-3.94341097384056e-05
-4.99225651350011e-06
-4.10474853909513e-05
-3.75401247745974e-05
-1.86425111288509e-05
-6.10952923223978e-05
-5.66218060390556e-06
-2.78818583002422e-05
-5.45862915430811e-05
-2.18165510669148e-05
-4.52062437164998e-05
-4.27217069050875e-05
-3.68235154410217e-05
-3.70920869026979e-05
-3.78045143753064e-05
-4.70203498948555e-05
-4.39912827419753e-05
-7.06927126803931e-05
-3.4389402820031e-05
-2.61811059083295e-05
-1.2740455571342e-05
-1.24828039521852e-05
-4.39837668417431e-05
-1.60821301036742e-05
-5.11763380727081e-06
-3.11646741037758e-05
-3.29073817744287e-05
-2.42927761364747e-05
-3.87016825063991e-05
-3.4399257703663e-05
-2.51178925106404e-05
-6.26891234813428e-05
1.02031947880408e-05
-5.64196458044127e-05
-3.83135022326544e-05
-2.80162943746408e-05
-2.35456726132753e-05
-3.71611163269419e-05
-2.15639692525048e-05
-8.40001994606301e-06
-1.08289741210245e-05
-3.48357110868665e-05
-5.67343037350321e-06
-2.44677789099283e-05
-4.15918209960044e-05
-1.39692157487076e-05
-3.76407500124538e-05
-1.9959616507901e-05
-2.43363769421537e-05
-2.31713694037082e-05
-2.20562255290859e-05
-3.51648557336467e-05
-3.49586751447466e-05
-6.05719037319583e-05
-5.69436206590617e-05
-6.02969308235634e-05
-1.09756780797141e-05
-4.80610218714153e-05
-4.16560225448898e-05
-2.32765464126434e-05
-1.91609170859103e-05
-2.43020303620639e-05
-3.13594860165287e-05
-4.34518696605837e-05
-1.16472271129426e-05
3.59147447372118e-06
-5.79495082156974e-05
-3.55346409329866e-05
-1.33990684653857e-05
-6.24063878881831e-05
-3.30303143602242e-05
-4.13781889588438e-05
-2.34104343268645e-05
-2.80982374491599e-05
-3.55387236877635e-05
-2.15436271358565e-06
-1.81873550096941e-05
-2.50013550222906e-05
-1.31115171186943e-05
-1.28993239636022e-05
-1.34478482627996e-05
-5.35432420497724e-05
7.8644153271884e-06
-1.95705084620605e-05
-2.68088955931016e-05
-5.66806254708415e-05
-1.40104249944224e-05
-4.47533028199401e-05
-6.92252090865508e-06
-1.80266234311554e-05
-3.8590005941392e-05
-3.23323176113777e-05
-4.26719686204406e-05
-2.72027799203067e-05
-2.84735500751304e-05
-2.14699206224689e-05
-2.64750946100849e-05
-4.0439956276556e-05
-3.7658015029218e-05
1.29709391177688e-05
-4.11836659855154e-05
-2.52259335333053e-05
-1.61928960888209e-05
-2.57951602618134e-05
-2.35959630057391e-05
-2.66488811307015e-05
-3.86712796555504e-05
-4.68698736367842e-05
-2.19794685131076e-05
3.90195464189365e-06
-2.55640362329857e-05
-3.47836829700875e-05
-1.50840782165956e-06
-3.7345752469747e-05
-3.69305899070211e-05
-5.17344641392736e-05
-9.05559549928352e-06
-1.03705511056342e-05
-2.61884754052458e-05
-2.81178856080718e-05
-4.05219104962474e-05
-2.45259412146845e-05
-3.51417192719886e-05
-2.63453067049312e-05
-2.78085644980236e-05
-4.55460921720784e-05
-2.99731587423545e-05
-1.26682205522423e-05
-3.8679720383414e-05
-3.01636824115482e-05
4.88936056411071e-06
6.02285184899637e-07
-5.11896981437042e-05
-3.94268047508894e-05
-3.69084766359189e-05
-1.51922762452522e-05
-3.57491827563202e-05
-1.54965533093263e-05
9.87845026638259e-06
-2.88044833188189e-05
-5.12218168046026e-05
-1.62091151736926e-05
-5.31133899137055e-05
-4.61222327368348e-05
-4.56804190526974e-05
-2.23558544785565e-05
-3.91770887720668e-05
-5.50462253591706e-05
-2.02014226010052e-05
-2.2301154064509e-05
-2.71924002293313e-05
-5.03949825282288e-05
1.74373815772474e-06
-2.61857318865762e-05
-1.71805268736724e-05
-4.04597489926677e-05
-1.99393518177668e-05
-2.85325464116863e-05
-5.11327630422573e-05
-4.56722867443518e-05
-3.86800159757227e-05
-4.71612760384109e-05
-3.13594249471497e-05
-4.47475844464111e-05
-2.91619463153061e-05
8.48910154718403e-07
-1.33164804742216e-05
-1.89646519333766e-06
-2.69575486633608e-05
-3.08998168839654e-05
-2.35350940647325e-05
-2.71943086697708e-05
-2.40278362117538e-05
-3.65999888859423e-05
-2.22091145704576e-05
-2.2110352206711e-05
-1.90115114162135e-05
-4.01612806308017e-05
-5.10819147769372e-05
-2.62046689606112e-05
-4.22490490101751e-05
-4.87415323447878e-05
-2.69399676892599e-05
-2.97295569171546e-05
1.13547035697485e-07
-3.66218678765686e-05
2.3781190627031e-05
-1.0204414449747e-05
-2.72733227995861e-05
-1.36331693723332e-05
-3.03354122898309e-05
-3.72279854700374e-05
-3.64648289269679e-05
-4.13989789814211e-05
-5.21718211361917e-05
-3.80851990276263e-05
-1.84261533739625e-05
-3.16297701085403e-05
-2.1249617547479e-05
-2.84558868835053e-05
-4.05034297201075e-05
1.93764290177254e-06
-5.0646893995113e-05
-8.66026979460722e-06
-1.04937930214003e-05
-1.7875553663802e-05
-5.76758331251752e-05
-2.67309710822558e-05
-2.45436353015459e-05
-1.24575413803797e-05
-2.82460656912885e-05
-1.43066682876161e-05
-2.10735016379135e-05
-5.15888771652979e-05
-3.88698347124754e-05
-7.97412017432071e-06
-4.4421278995324e-05
-1.55119018805081e-05
-4.88715863800049e-05
-4.19877795531909e-05
-7.81450148435432e-06
-5.04997764114986e-05
-3.04413801012381e-05
-3.07742109165616e-05
-3.82534971650104e-05
-3.45111620339435e-05
-6.14313421957065e-05
-4.5897925099755e-06
-1.93593879115447e-07
-3.4523574901109e-05
-3.95845947244576e-05
-2.11248652288387e-05
-1.59931497672718e-06
-1.67353006177335e-05
-4.26584176579549e-05
-2.97184547344073e-05
-1.86918351544977e-05
-3.32451718969654e-05
-3.324568049249e-05
-5.71362309409595e-05
-1.56749098328085e-05
-2.24909380704728e-05
-3.39118192049916e-05
-2.83564626369547e-05
-4.98594556533585e-05
-3.76091308527049e-05
-2.34863792974179e-05
-3.44827452906578e-05
-2.19488039045078e-05
-4.2536532749783e-05
-7.1297004432467e-06
-3.28428352606036e-05
-2.89066197218387e-05
-4.9007607693445e-05
-1.82514395931728e-05
-3.03804636866094e-05
-2.80263239983034e-05
-3.02925240177864e-05
-3.42110678575651e-05
-2.30661641384154e-05
-2.94284584598506e-05
-3.31470744201671e-05
-3.1485678931699e-05
-4.68681781452597e-05
-3.52939794387954e-05
-1.95843804246732e-06
-3.3987546651517e-05
-3.75032845152369e-05
-2.28960688761388e-05
-1.47190420485563e-05
-3.76115038593779e-05
-3.74792606499829e-05
-2.2577364848872e-05
-1.84180564669961e-05
-5.27379253201849e-05
-2.85356534890028e-05
-4.27615881743547e-05
-1.22619646956101e-05
-2.42719960765511e-05
-3.07925788314448e-05
-7.86098285391142e-06
-2.95689575434028e-05
-5.7936278812974e-05
-6.19718921573061e-05
-3.25009590017154e-05
-1.23879070793315e-06
-3.18252359196144e-05
-1.35731298756078e-05
1.18627756830148e-05
-3.20247917582532e-05
-5.33591763297346e-05
-3.75172871705079e-05
-2.4422055879281e-05
1.44499382406453e-06
8.53222856683092e-06
-2.16166836217311e-05
-3.51540163943942e-05
1.40932269091832e-06
-2.3332950606556e-05
-2.17841260129976e-05
-4.96942212632563e-05
-1.91136372624532e-05
-1.90018167112872e-05
-3.53120024847041e-05
-2.62016164904142e-05
-1.13001854246355e-05
-6.34561172982421e-06
-2.11113208462114e-05
-2.54836331391027e-05
-3.83108567628193e-05
-1.01437620353368e-05
-2.76986138696875e-05
-3.13098713002088e-05
-3.16166697744167e-05
-1.2841682010941e-05
-2.25936417902063e-06
-2.63858814418896e-05
-2.11211126146791e-05
-4.11069867909228e-05
-1.34076408509118e-05
-4.91724312560973e-05
-6.13510863605623e-06
-3.04826331432538e-05
-2.37503120737659e-05
-4.51023670707075e-05
-3.17982203133909e-05
-2.6747035738591e-05
-6.90390078754245e-05
-2.66571975702965e-05
-3.8998505852006e-05
-5.24306758564905e-05
-2.23350603775221e-05
-4.01008495547196e-05
-1.90856587733216e-05
-4.05958750275951e-05
-4.38448504811065e-05
-3.05575079312166e-05
-3.27814823274455e-05
-3.42876190588723e-05
-1.32564019884229e-05
-4.96975912581182e-06
-1.28721193724031e-05
-1.36871945651852e-05
-5.36885130571761e-05
-4.07257073906786e-05
-5.63405285174822e-06
2.37331714668708e-05
-2.38397912573965e-05
-4.61640223125524e-05
7.9639062582966e-06
-2.94012613421085e-05
-5.06260724285985e-05
-4.06344764737554e-05
-1.58749043818405e-05
-1.80826551586382e-05
-1.32493578808587e-06
-3.27186982099171e-05
-1.20913679913752e-05
-5.26556811395613e-06
-9.34370172298642e-06
-2.35536804245765e-05
-2.05008548606173e-05
-2.73601973870119e-05
-1.88287054471934e-05
-2.92539982965014e-05
-4.31773750163939e-05
-2.74091553609467e-05
-3.3232314394401e-05
2.24746025883749e-06
-4.40392573411236e-05
-1.79910093922945e-05
-1.73021906359291e-05
-3.58002594749743e-05
-3.09786933648367e-05
-1.22110770243897e-05
-9.19177136014457e-06
-4.02757183161579e-05
-2.79091829564702e-05
-1.30087533355388e-05
-1.30618564772264e-05
-5.81455135584137e-05
-2.53229629866992e-05
-1.18202005764704e-05
-1.57452418024128e-05
-9.32591822493827e-06
-1.18886730234504e-05
-3.16721113265739e-05
-1.9809023240537e-05
-3.36709539143021e-05
-3.59563644315408e-05
-5.07932271955398e-05
-2.08077602857488e-05
-5.4381228334343e-06
-3.82228962322384e-05
-2.66933072853854e-05
-1.68547704735171e-05
-1.88152208996808e-05
-2.98715403292348e-05
-7.74454427953956e-06
-1.13505858749909e-05
-4.02746873286144e-05
-5.50660557297422e-06
-3.72569252344356e-06
-4.24785961967613e-05
-3.52513782875018e-05
-2.40782831090679e-05
-3.71263925267986e-05
-5.21538146137635e-05
-3.34242558616929e-05
-5.32052509685267e-05
-4.47945438396347e-05
-3.65418434275214e-05
-1.78140717401827e-05
-4.27071660338429e-05
-3.3486277703882e-05
-3.32724657999928e-05
-3.2845395974183e-05
-3.22040595770019e-05
-3.10853283390044e-05
5.19017524619694e-06
-4.5947769247545e-05
-1.73429509393446e-05
-4.95118800363978e-05
-3.68970499989969e-05
-2.5807982210061e-05
-3.86776434550574e-05
-2.98175671650531e-05
-3.56126279017549e-05
-4.36868052304689e-06
-1.73323853792035e-05
-2.29994864035799e-05
-3.35538657262994e-05
-1.63058635484585e-05
-2.25130199923101e-05
-4.2590932940218e-05
-2.85058287795561e-05
-1.75643414396862e-05
-1.11901179616845e-05
-4.194072596747e-05
-1.88153703324411e-05
-5.39102634447092e-05
-2.8122986961254e-05
2.7561956056422e-06
-2.2724577879675e-05
-4.73328212088088e-05
-7.2496294998415e-05
-2.00590888959982e-05
-2.90553387175759e-05
-5.04029375963407e-05
-1.94624979176505e-05
-1.40025620624097e-05
-2.97559050696824e-05
-2.3834127528638e-05
-3.77426179948507e-05
-1.35151888119964e-05
-5.40595580956263e-05
-3.19386040811545e-05
-4.99269709595329e-05
-6.19057180604937e-05
-8.89918516864513e-06
-1.46280105722133e-05
-3.2116661095904e-05
-1.93087443568753e-05
-2.09092248581064e-05
-1.2992069972136e-05
-3.01975446598345e-05
-4.53526367899118e-05
-4.58059400784524e-05
-2.49149231552668e-05
-1.25276484459572e-05
-3.82743433421818e-05
-3.62196561580352e-05
-4.29405226568553e-05
-5.98669591944874e-05
-3.74592789725323e-05
-1.83272838773862e-05
-1.81379001115749e-05
8.09407992869863e-06
-1.98530430032143e-05
-1.60732126220929e-05
-2.19727397592997e-05
-6.21911769598313e-05
-6.56766528908985e-06
-2.39748921446596e-05
-1.57515944026477e-06
-4.11178200825599e-05
2.92327199695939e-06
-4.05580171090354e-05
-2.19055664079299e-05
-3.87372816068453e-05
-2.45222339126671e-05
-4.7040993895388e-05
-4.60912422917616e-05
-4.94425511158746e-05
1.81664095097543e-06
-3.33385761324221e-05
-3.5755085047882e-05
-3.9346204897542e-05
-1.13466101705053e-05
-2.4967854593222e-05
-2.43388559403402e-05
-1.63067495360421e-05
-1.58719943400015e-05
-5.94852504028431e-05
-3.01566473669591e-05
-3.19920935063167e-05
-1.9066794093945e-05
-8.91205319770101e-06
-2.74164828347829e-05
-4.72485625353625e-05
-2.3408650202894e-05
-4.32850412563304e-05
-1.81869587577146e-05
-3.4767067910935e-05
-1.13304471227823e-05
-4.69075294035868e-05
-3.40774030885397e-05
-3.84692066453859e-05
-4.50091783514758e-05
-2.80046510111262e-05
-4.03798665190312e-05
1.01890304685813e-05
-1.7244678969351e-05
-3.46922260923461e-05
-2.53374499158041e-05
-2.05603992537801e-05
2.12026818891662e-07
-3.33148810856458e-05
-1.03913523318394e-05
-4.14642376379369e-05
-3.5129020227011e-05
-2.9015839859026e-05
-2.43435303950141e-05
-3.24276930791238e-05
-3.0618746989961e-05
-1.94202117852929e-06
-1.80015570026376e-05
-2.09209527626557e-05
-5.13241288625048e-05
-2.17575027428114e-05
-2.03120184973713e-05
8.36237978359038e-06
-5.50129357239728e-05
-6.30225480366878e-05
-3.34611833539355e-05
-4.12083942917184e-05
-6.35351789138172e-05
-4.06709846157337e-05
-3.48194470264706e-05
-1.80124269428495e-05
-2.88235303632544e-05
6.93210439589227e-06
-3.97625818990898e-05
-2.51038458172079e-05
-3.28671575525529e-05
-2.07818702745608e-05
-4.39005172059967e-05
-9.01542229304377e-06
-5.17213601954109e-05
-1.7756016930902e-05
-2.20846402398197e-05
-3.18525051697814e-05
-2.38355007695533e-05
-2.65080856208295e-05
-4.96977909250214e-05
-3.1752044246801e-05
-3.73294210923566e-05
-1.81377998830104e-05
-1.23274912862091e-05
-2.60842713817963e-05
-3.47525898478247e-05
-2.43421533868513e-05
-2.40107004875704e-05
-4.01555791670081e-06
-8.72748587022673e-06
-2.53724709895243e-05
5.30138777001143e-06
-2.58472296457529e-05
-5.5037901315783e-05
-2.57830489358531e-05
-1.08255329761356e-06
-1.74944340791545e-05
-7.08702387492942e-05
-5.340754938101e-05
-1.48546104832323e-05
-1.74511545815581e-05
-6.9082574310585e-06
-5.07434394250536e-05
-4.77557104426407e-05
-3.48645219851254e-05
-2.1880947433464e-05
-6.39071515452872e-05
-2.88703838641051e-05
-2.51545976026707e-05
-5.47809746578688e-05
-3.32034434123739e-05
-3.46109292840573e-05
-3.38385352209175e-05
-4.98232410629797e-05
-3.71497905825637e-05
-5.17358256987972e-05
-7.26893114878446e-06
-2.18189809432699e-05
-3.40349446771033e-05
-1.58883626577924e-05
-2.3546485570393e-05
-4.65736452026397e-05
-2.72650058703112e-05
-3.18897646669159e-05
-3.24030201505079e-05
-1.03896467768513e-05
-1.80746308028716e-05
-1.81220062113154e-05
-2.21152132686421e-05
2.6191555455319e-06
-2.06936504498597e-06
-2.803333712518e-05
-4.20906972181907e-05
-3.72242862501498e-05
-3.01030641806179e-05
-1.64320272446777e-06
7.44848540667375e-06
-5.2450202722526e-05
-4.82593911698204e-05
-4.46185295125527e-05
4.15621248103801e-06
-4.63887405370168e-05
-4.08928800606253e-05
-3.50420837705751e-05
-1.16074777295627e-05
-3.29250898727606e-05
-3.59976470583318e-05
-5.36423422479192e-05
-4.51601858227758e-05
-6.42436309996232e-06
-2.71660372128616e-05
-3.93969156731296e-05
-4.54475212868843e-05
1.56367096696875e-06
-3.38691534030653e-05
-4.49146857210428e-05
2.85904654363176e-06
-4.65900946838279e-05
-3.92786386543283e-05
-4.65245517732594e-05
-4.91938823210431e-05
-2.56935870403647e-05
-3.9784873532435e-05
-2.59785975155861e-05
-4.48827472997268e-05
-2.3407923052326e-05
-2.79210164638804e-05
-2.11198979848161e-05
-2.11521952420785e-05
-1.83649419512772e-05
1.02974100851551e-05
-3.85800223007059e-05
-4.23578197960218e-05
-2.06280797846397e-05
-1.59114964440496e-05
-5.14203070667847e-05
-5.04524796405502e-05
-1.56099517385272e-05
-5.42440235161871e-05
-3.08679018082551e-05
-5.33719604907707e-05
-1.28734526748696e-05
-1.59882055810105e-05
-3.95666573762464e-05
-3.44466189371944e-05
-1.30812443720928e-05
-1.83747574603986e-05
-3.91349800558934e-05
-2.38587566276708e-05
-4.75632730868811e-05
1.31033393296854e-05
-1.86817747000469e-05
-2.05434968861854e-05
-1.74671130252519e-05
-8.76993687705246e-06
-3.89716598236585e-05
-4.76775011410295e-05
-3.41945552507523e-05
-4.04022914432076e-05
-3.21857764475205e-05
-4.82767701985845e-05
-4.67412228288341e-05
-5.7018201800589e-05
-3.14258734015003e-05
-2.52510742129702e-05
-9.90754931143736e-06
-2.11541511200388e-05
-3.71041088044924e-05
-2.36695738329275e-05
-6.64562585149558e-05
-3.62415387700636e-05
-1.94956573556153e-05
-2.18856641767061e-05
-2.59185158924008e-05
-1.66733438791054e-05
1.18290680599106e-06
-3.95609688811431e-05
-5.87309880217641e-05
-3.00004319183158e-05
-5.52906708947109e-05
-2.12099856186382e-05
-2.74541145500597e-05
-3.45364140245662e-05
-4.48465867396906e-05
-3.01354772899095e-05
-1.09171761969054e-05
-6.11879476516747e-06
-5.33966435452778e-05
-4.73665468359332e-05
-5.21709004790417e-05
-4.41664149807367e-05
-2.27239035797348e-06
-1.46255136168721e-05
-1.68627696879473e-05
-2.5409984374671e-05
-1.98614849209516e-05
-3.35096423803175e-05
-2.64399448302528e-05
-3.41645953199538e-05
-4.1499444712335e-05
-3.86647861059366e-05
-2.16993858764609e-05
-2.22145091967517e-05
-5.95617537887965e-05
-1.23665401859914e-05
-3.10865749142883e-05
-1.45515867068582e-05
-5.88427702097436e-06
-2.47553132752734e-05
-1.01437464828702e-05
-1.54002739674799e-05
-2.4802549182851e-05
-7.93885681661225e-06
-5.54681579455718e-05
-4.90878742107543e-05
-2.52420165130695e-05
-1.88494857355715e-05
-5.83712984729832e-05
-6.08783806487452e-05
-4.54544522936946e-05
-3.3024836259602e-05
-4.21833165247589e-05
-4.85484115370614e-05
-3.99262460466956e-05
-6.01998305640182e-05
-2.11668496983548e-05
-4.85463899392243e-05
-1.31934009599696e-05
-4.82108942834959e-05
-4.04746192818798e-05
-2.64185212655798e-05
-7.97795207666903e-06
-2.97736577458571e-05
-3.62056085314746e-05
-3.88059221514268e-05
-2.12176357513723e-05
-2.0955226062206e-05
-1.40714094230876e-05
-3.91306258096789e-06
-2.89788476311545e-05
-3.27317629761639e-05
-4.36509809254241e-05
-1.76578553856757e-05
-2.08474663988173e-05
-5.50805411411651e-05
-1.71464917561568e-05
-2.18423444322651e-05
-1.59636524510605e-05
-2.64497530414911e-05
-3.11466727164928e-05
-7.54131019575126e-06
-5.23116103663535e-05
-1.84595688528195e-05
-5.13862136650484e-05
-2.59945127611407e-05
-2.90782120653383e-05
-4.25138088514949e-05
-3.72761336536771e-05
1.59677996605922e-06
-7.10657709112925e-06
-1.59094778824178e-05
-4.87197563509986e-05
-1.99997469739452e-05
-4.23075859432338e-05
-4.85849402178878e-05
-4.07458764996067e-05
-5.30155917052519e-05
-2.77910951268488e-05
-4.49458753710006e-05
-3.09529865839163e-05
-3.96459588539069e-05
-4.32073855207577e-05
-4.38471889451808e-05
-4.16341799858421e-05
-5.39760564418121e-05
-5.29274437303618e-05
-1.98815020803558e-05
-1.4073786379528e-05
-1.58982162747346e-05
-1.89205931025408e-05
-2.88727454639319e-05
-1.97180584021377e-05
-6.66679806298764e-05
-3.63965618811676e-06
1.21018886362429e-07
-1.03728950121363e-05
-4.78920067417362e-05
-1.90709240539417e-05
1.53415831390187e-06
-1.47962532113511e-05
-2.80893518779212e-05
-3.18196553645373e-05
-6.17166206740978e-05
-6.06708190663504e-05
-2.05332448419042e-05
-1.86685140722399e-05
-1.77236680800243e-05
-6.94824791488557e-05
-6.78351553765471e-06
-1.01730824853385e-06
-3.08665562396834e-05
-1.84238967715137e-05
-2.12636291601181e-05
-3.96027864053461e-05
-4.8470261193994e-05
-1.09993888859643e-05
-3.1827077693834e-05
-2.41595319610608e-05
-3.00530183013374e-05
-1.36671706905217e-05
-2.26306252580248e-05
5.11548486559159e-06
-2.91391333637671e-05
-4.39880272156403e-05
-4.10570743019703e-05
-4.45157635069043e-05
-4.45862554602233e-05
-3.74701571537913e-05
-3.02529205011666e-05
1.12984019316769e-05
-3.12066290714509e-05
-3.28384524247543e-05
-3.56766043824978e-05
-5.20221786421127e-05
-1.39915601982328e-05
-6.08581641369258e-05
-2.60940092487294e-05
-3.6218434728159e-06
2.11793516992852e-05
-2.33574512180213e-06
-3.76061929249887e-05
-2.75717283901977e-05
-3.42614059388993e-05
-1.67238778381163e-05
-6.44584310977694e-05
-1.98124880732687e-05
-3.32418748807091e-05
-3.4310951391931e-05
-3.6835572063667e-05
-4.49717690879619e-05
-3.47698689137715e-05
-1.80500461072671e-05
-3.08824858600965e-05
-3.50218700741331e-05
-5.81026497067288e-06
-5.41839688302412e-05
-1.36338213168633e-05
-3.61399004200301e-05
-5.98009108990669e-05
-1.85140495922263e-05
-2.85707137776887e-05
-4.08742069150115e-05
-2.60316666496963e-05
-2.17541074848717e-05
-9.93412636501007e-06
-4.15474429953478e-05
-2.33665511682521e-05
-1.81359124362169e-05
-2.43419002175276e-05
-5.85057819499356e-06
-7.30064614295167e-05
-2.68309188700361e-05
-2.02863790382396e-05
-3.49022496316317e-05
-4.50804386441119e-05
-3.81410670229989e-05
-2.23240548197818e-05
-4.05858672123862e-05
-1.90794971630525e-05
-2.71809548207792e-05
-2.37883122048741e-05
-3.34534277813489e-05
-2.80593073278602e-05
-6.30341501476969e-05
-2.18459499251355e-05
-3.09555726135638e-05
-2.05647468383838e-05
-1.65352459476733e-05
-3.7809579714979e-05
-1.63685776030808e-05
-2.47415378442281e-05
-4.28452974650923e-05
-3.21875968143029e-05
-5.64432834833147e-05
-2.68433173537609e-06
-1.54487784240529e-05
-4.69129749434638e-05
2.13313575425665e-06
-1.17799080110501e-05
-4.28381815037634e-05
-2.50360119341292e-05
-2.62053673468954e-05
-3.18558532017781e-05
-3.28957505910584e-05
-2.81702606980063e-05
-6.1962495488207e-05
-2.57536731486659e-05
-2.60453016147584e-05
-1.60227972736546e-05
-8.02442906418684e-06
-3.80752175312596e-05
-3.5700170467641e-05
-3.93827230354345e-05
-1.69203839905098e-05
-4.93154211440686e-05
-2.36548554614365e-05
-5.62831130040402e-06
-5.67057191819342e-06
-4.58705409833612e-05
-2.65579388621922e-05
-4.45269793937293e-05
-4.61743172835466e-05
-3.27663758538269e-05
-7.57766823195738e-06
-4.91131998598234e-05
-4.65486924563234e-05
-3.13814535959887e-05
-3.86557474554374e-05
-2.14371689292103e-05
-7.43028216333878e-06
-2.41032187657922e-05
-2.08090941885332e-05
-6.31912608252036e-06
5.01843551284256e-06
-2.90702892788443e-05
-4.02956379286325e-05
-3.64315693928155e-05
-2.2678243545273e-05
-2.07651089156577e-05
-2.67482568467785e-05
-3.3016067380259e-05
-1.45687002679502e-05
-1.89718666884346e-05
-4.04618099166099e-06
7.57707438165839e-06
-9.67121514936381e-06
-5.11913608604273e-05
-3.99426867189017e-05
5.50565784672117e-06
-1.58229476963511e-05
-3.54770559337205e-06
-5.21469909606562e-06
-1.39570999554271e-05
-1.68854668382965e-05
-1.97853550547656e-05
-3.82272558923813e-05
-2.38606518336078e-05
-4.97036753148334e-05
-5.32136927817028e-05
-3.98239700418003e-05
-2.85159258081222e-05
-1.23664761644834e-05
-3.03850914313814e-05
-4.29864864670672e-05
-2.31363384530181e-05
-5.87798110536193e-05
-4.29977531539944e-05
-3.26632179323954e-05
-2.84542555734564e-05
-3.78300357165871e-05
-2.29929498890743e-05
-1.48698565742845e-05
-2.43405411924985e-05
-6.070476937013e-05
-3.74279010327818e-05
-1.35918953988117e-05
-5.22816897179019e-05
-3.32739471093809e-05
-4.07680389431461e-05
-4.46526663354424e-05
-1.25284605222736e-05
-1.83453125311254e-05
-6.12265328428648e-06
-1.97146172638226e-05
-8.54571371838868e-06
-2.13855297089065e-05
-9.70124563270364e-06
-5.28598917743068e-05
-3.05067244715666e-05
-1.7190780717818e-05
-2.14321055054184e-05
-5.88199916787212e-05
-2.2849762065359e-05
-3.33036388343181e-05
-3.86129355873722e-05
-2.50314951388939e-05
-2.34230944353769e-05
-2.52165177877139e-05
-4.42831384421149e-06
-4.44092511918699e-05
-4.57216189168777e-05
-2.98035512314345e-05
-9.43536103687761e-06
-3.35462679615379e-05
6.68910199112855e-06
-5.43509437950438e-05
6.69896135418953e-06
-3.03485220408313e-05
-4.44473616871147e-05
-1.27717514106683e-05
-4.74095036304237e-05
-2.06712916563037e-05
-1.45681152214435e-05
-2.88490121886736e-05
-1.63594481998954e-05
-1.51374820255905e-05
-5.25253654746797e-05
-4.44745056882116e-05
-6.77407695414396e-05
-2.10698914067996e-05
1.16546713272627e-06
-7.631033957305e-06
-2.19535812001141e-05
-3.24572573477556e-05
-1.78552093629444e-05
-6.59934551516858e-05
-1.69079472635762e-05
-2.78741961115451e-05
4.75528247310572e-06
-1.80809164431314e-05
-1.95363408324127e-05
-3.97801733543901e-05
-5.97185609624118e-05
-6.53373907052075e-07
-4.7069365126511e-07
-2.06466565225403e-05
-4.79412055675089e-06
-4.66971435766691e-05
-2.26763863393817e-05
-8.17383566404305e-07
-3.34045659323784e-05
-2.97807266716971e-05
-5.7711195581658e-05
-4.7845788785981e-05
-1.84634933149807e-05
-3.19947232473189e-05
-3.97007296218031e-05
-6.33590612748737e-05
-4.0483733165612e-05
6.98198980605198e-06
-1.548788910804e-05
-5.05306802997247e-05
-1.58851090973307e-05
-2.97830814907808e-05
-2.1582012584228e-05
-5.78247797176924e-05
-4.39586441620461e-05
-4.57948547660722e-05
-5.58014345130747e-05
-4.51368151339104e-05
-4.76925214614464e-05
-1.19098050302297e-05
-3.29610076102994e-05
-1.98788995202322e-05
-1.7529574046048e-05
-2.10690550938021e-05
-2.21615241923216e-05
-1.82931262780896e-05
-1.37323696102857e-05
-1.99006663994042e-05
-4.73156156941429e-06
-1.57005433751694e-05
-1.4166058973358e-05
-3.31177009042681e-05
-2.41264820160961e-05
-4.56386894437184e-05
-1.21623406338526e-05
1.56559924625854e-06
-5.34421118699319e-05
-3.28986844761536e-05
-2.3622676058088e-06
-4.35149743211611e-05
-2.74794915074532e-05
-6.12100102453311e-05
-3.38344283676254e-05
-3.47341164804667e-05
-5.05884802640118e-05
-1.85328109078586e-05
-1.86926776696995e-05
-4.29984156026485e-05
-3.71136980687287e-05
-6.72207622286391e-06
-4.52824658047461e-05
-1.35942995229454e-05
-3.87234293040398e-05
-4.2810805249654e-05
-3.31841703073934e-06
-3.37688729975156e-06
-2.73284119529748e-05
-4.29776813895345e-05
-1.2830917500891e-05
-4.68903006280796e-05
-5.6569171328622e-05
-4.70584573694018e-05
-1.13509327852625e-05
-4.87665243389084e-05
-1.71404904872022e-05
-3.11258343387058e-05
-6.48461220938401e-05
1.35387869431607e-05
-2.10527001103485e-05
-3.26460233251129e-05
-3.53080828609494e-05
-1.75773023685493e-05
-4.47439521056057e-05
-4.63898900894622e-05
-3.48370251679974e-05
-3.43822609995942e-05
-5.34534273127957e-05
-3.92838244029516e-05
-6.27197041533721e-05
-2.5083108534366e-05
-2.90997492737195e-05
-1.58485614425985e-05
-1.67279353474722e-05
-3.82884502480048e-05
-1.68400148775561e-05
-1.5533531421863e-05
-1.97247957400382e-05
-4.0750728011846e-05
-2.72196164363702e-05
-1.19718438271387e-05
-2.80832114503069e-05
-1.51382697007962e-05
-2.08038432462213e-05
-3.11669541694588e-05
-3.77631028132539e-05
-3.83435408257188e-05
-1.70041230990591e-05
-2.14656170328656e-05
-2.09103345016368e-05
-4.18311052270184e-05
-5.58317585868921e-05
-3.69232457756398e-05
-1.65035915236135e-05
-3.35680503424302e-05
-3.43668620715526e-05
-2.53322368059599e-05
-2.97180432413514e-07
-3.36798186746248e-05
-4.28593863171897e-05
-1.76578707347238e-05
-2.23266976464741e-05
-4.03362960616304e-05
-2.69148473294425e-05
-3.42057692191856e-05
-6.61627215010616e-06
-2.20054271969142e-05
-3.13419029104718e-05
-5.06460603093973e-05
-2.21219024258595e-05
-2.16866913393875e-05
-4.84727935105982e-05
-4.51958248988991e-05
-4.41752120206959e-05
-1.91872472536602e-05
-6.82349369133779e-06
-1.8398516823405e-05
-4.45801970408313e-05
-1.92717930475065e-05
-2.19917289846356e-05
-1.24037134219812e-05
-3.12189778464368e-05
-8.07957235345744e-06
-9.74871292706025e-06
-6.91798234546541e-05
-6.57779024511229e-06
-3.61686992435434e-05
-2.14964508139582e-05
-2.85709763916567e-05
-1.9244939452672e-05
-4.03318335245231e-05
-4.38478359510709e-05
-5.04752298329225e-05
-5.06577205950919e-05
-5.50512138455083e-05
-2.55204377788713e-05
-2.59230616102615e-05
-7.17218922932921e-06
-3.90416115652194e-05
-2.13918321091255e-05
-1.25776230935594e-05
-3.87257999468154e-05
-5.99790343910104e-05
-2.29476955152999e-05
-3.67137508353555e-06
-2.31654916657941e-05
-2.12074573872829e-05
-1.18679739384744e-05
-1.20931683417084e-05
-2.27792434120955e-05
2.09297504833459e-05
-2.57472207320472e-05
-1.56490354287753e-05
-6.54053866570228e-06
-2.71632124195039e-05
-3.00497041074862e-05
-4.54148618686387e-05
-5.28753035929926e-05
-2.21528613774539e-05
-2.81077532009225e-05
-2.87406695949159e-05
-1.68469860006599e-05
-4.27732662420619e-05
-4.12115039502588e-05
-1.83072849302516e-05
-1.04934111971449e-05
-7.0071626981985e-05
-2.11070797544579e-05
-3.05728821371226e-05
-1.90628924359694e-05
-4.84317462740153e-05
-4.19157054777558e-05
-3.84170827683852e-05
-6.41742850509961e-05
-6.6256554854913e-06
-1.46343580398205e-05
-2.93013527952995e-05
-3.786944536983e-05
-2.26137989564774e-05
-2.52193117461842e-05
-3.5549700677893e-05
-1.26590865308636e-05
-1.72512307833586e-05
-4.41525590544146e-05
-1.65976464809232e-05
-2.498697829272e-05
-3.81895184498239e-05
-7.87305076349733e-06
-4.0698653664768e-05
-6.73661431407642e-05
-1.10247516869495e-05
-4.26474369950432e-05
-1.74109942025914e-05
-2.17001190762033e-05
-1.51965720534067e-05
-3.97606340959255e-05
-5.90585406571385e-05
-1.07111604638156e-05
-7.76938633118108e-05
-2.33620884010758e-05
-3.2324741091148e-05
-3.26392776370527e-05
-6.747764669121e-06
-2.61119943438249e-05
-3.08153089019354e-05
-4.66369357423073e-05
-5.53219892885221e-05
-5.23844836201212e-05
-2.83522869732086e-05
5.00776651018416e-06
-4.62256324675407e-05
-8.92246608419487e-06
-7.01484288402452e-05
-1.39928032372898e-05
-4.31793940901388e-05
-5.09635557955289e-05
-1.44475623143806e-05
-2.26056451012119e-05
-1.36362746550278e-05
-6.53558040889849e-05
-4.08779947627463e-05
-4.17471411337647e-05
-2.95726594820211e-05
-1.48026260316927e-05
-4.34314909533685e-06
-4.6147650195845e-05
-2.68156188469464e-05
-3.35544771622131e-05
1.00620191486522e-05
-3.59782249260213e-05
-2.51654575751406e-05
-6.25885926369951e-05
-3.52844325122151e-05
-4.03336703596136e-05
-3.18401301000708e-05
-9.25242959691318e-06
-3.48624032444849e-05
4.61497831518856e-06
-2.20958155121078e-05
-3.74874697675895e-05
-2.4750844706384e-05
4.75151633502932e-07
-2.15203141708401e-05
-3.52189489441212e-06
-1.04820343837365e-05
-5.11224168916211e-05
-6.42081274814298e-05
-7.36330504539693e-06
-2.75580874654804e-05
-2.89300846883677e-05
-4.68784880213564e-05
-2.00532182863387e-05
-2.69526823451344e-05
-2.90765063967512e-05
1.52776719665613e-05
-3.86869365595778e-05
-2.14554339282247e-05
-4.65392451273052e-05
-2.00368900953505e-05
-1.95530965258121e-05
-2.22087783869642e-05
-1.9401669141512e-05
-2.61447090840693e-05
-1.21085292479874e-05
-5.525543284564e-05
-4.88762929837603e-05
-7.61321423422237e-06
-1.97138799679185e-06
-1.45871985873139e-05
-3.34973936320523e-05
-5.88245102216454e-05
-1.46909465100529e-05
-2.94065640444754e-05
-2.91369225385426e-05
-3.20331975540633e-05
-5.88843563247671e-05
-1.33007229642747e-05
-1.38427973552609e-05
-2.28036551466916e-05
-3.81579563750504e-05
-4.42504823430643e-05
-1.9840008467362e-05
-1.80662857266286e-05
-4.48188599541109e-05
-2.38386200454768e-05
-3.26607048624826e-05
-1.26926605203985e-05
-6.58763590450309e-06
-2.57294988055143e-05
-1.23513922478605e-05
2.70010541275822e-06
-2.62706377150198e-06
1.67654766176195e-05
-1.3154551551767e-05
-3.29228953558177e-05
-1.04870583891645e-05
-6.01696293310395e-05
-3.11009005134601e-05
-4.94810014919778e-05
-4.55790729350646e-05
-3.07550534246382e-05
-6.73166001530551e-05
-2.37714250060504e-05
-1.07852399034531e-05
-2.75738868348494e-05
-4.08892911539463e-05
-1.53864834170915e-05
-2.05373386656441e-05
1.1140893653414e-07
-3.64437376151393e-05
-3.95511954454356e-05
-6.95053908144672e-06
1.03346440685076e-05
-3.72079810814924e-05
-2.97216433294525e-05
-4.90338934326341e-05
-4.39150472277595e-05
-1.03393642560508e-05
-5.72569733557616e-05
-3.06343954922168e-05
-2.03096819446354e-05
6.09387228350128e-06
6.85962138174162e-06
-1.77807025973484e-05
-2.77291977226527e-05
-5.05582829242322e-05
-2.8396294199213e-05
-2.00666582528576e-05
-5.85896544398293e-06
-5.67051267430972e-05
-3.61484891922459e-05
2.17105796712807e-05
-3.2453501533886e-05
-1.79919878006112e-05
-3.32860783654801e-05
-2.47043197191523e-05
-1.9149760273167e-05
-5.21300602740354e-05
-1.86911164062255e-05
-2.84961083798911e-05
-1.0663076025804e-05
-5.41885662556974e-05
-1.48704522237675e-05
-4.78886113389501e-05
-5.69513468782888e-05
-1.77067964101369e-05
-2.57915595600499e-05
-1.40510718086498e-05
-3.70978647829238e-05
-3.60440821174143e-05
-2.47760401976763e-05
-2.53741675907885e-05
-3.27797109647904e-05
-3.07931786923706e-05
-2.20608625691145e-05
-2.95920910605702e-05
-2.0471783936078e-05
-3.49050935786597e-05
-5.54352999278345e-05
-3.35360260483442e-05
-3.56206410959244e-05
-3.19074411766316e-05
-2.07996015078507e-05
-2.42761005300213e-05
-2.14246595339108e-05
-2.46980195140656e-05
-3.75078507572166e-05
-3.71982848554545e-05
-5.90022148818992e-05
-3.41194675051512e-05
-6.3265276450272e-05
-5.45372088612233e-05
-8.79818950352326e-06
-4.81186946482082e-05
-2.42417855702578e-05
-2.26680359750179e-05
-4.06724581955944e-05
-2.45205995286742e-05
-5.29073447985289e-06
-4.9557624486328e-05
-4.41093506193107e-05
-1.80062370664079e-05
-2.04344869797874e-05
8.61365315360235e-07
-3.45949822105887e-05
-1.30957049174694e-05
1.04534255721714e-05
-3.55825689576952e-05
-2.2992416362555e-05
-1.23880512426496e-05
-3.23911040893067e-05
-1.27237622650564e-05
-2.24583713981721e-05
8.7121043432477e-06
-3.30154743780372e-05
-2.22991013253934e-05
-2.56059430026399e-05
-1.44328816962299e-05
-1.16294058269891e-05
-3.70970174493068e-05
-1.94984600772918e-05
-2.91509675137126e-05
-3.4755139897586e-05
-2.08782796574518e-05
-2.35983384829554e-05
-3.68063926897042e-05
-1.39695028827973e-05
-4.08166437642483e-05
-1.59579069525229e-05
-3.59178261117655e-05
-3.81474982435038e-05
-5.3230533966734e-05
-3.8545371805158e-05
-5.5395057303347e-05
-1.71159907478807e-05
-6.21698585723783e-05
-2.80134621382871e-05
-5.16168618066136e-05
-3.10664038071922e-05
-2.021845233775e-07
-2.16972550110335e-05
-5.08382055663486e-05
-4.14125443982424e-05
-2.51244605734433e-05
-2.35918322308431e-05
-3.8900272356984e-05
-2.49854311494156e-05
-1.9847601969218e-05
-5.11904954489875e-05
-3.90649973664494e-05
-4.9018191424849e-05
-2.97692107658443e-06
-1.12962637987649e-05
-3.11717354836069e-05
-2.15216587159679e-05
-3.61597443453486e-05
-3.19228573576137e-05
-3.92405969687291e-05
-4.81859779306066e-05
-3.21496533343887e-05
-5.10346076001085e-05
-2.68114004879063e-05
-1.13906063223726e-05
-1.17966994578183e-05
-5.9143332660502e-05
-4.7091857915467e-05
-1.47869993225241e-05
-1.69620931657809e-05
-3.70397563021363e-05
-1.2833018997033e-05
-2.69166589976311e-05
-3.69261603994512e-05
-5.90157414829603e-05
-3.76156624904854e-05
-3.54347001429044e-05
-9.40037412350056e-06
-3.51794427871836e-05
-1.71687335712521e-05
-4.17056468191572e-05
-1.70226490679422e-05
-5.67696953177998e-05
-2.41709176175265e-05
-2.08149103463807e-05
-5.51016067342643e-05
-4.7694024144429e-05
-3.55226725630094e-05
-4.59482334731105e-05
-2.29884093301888e-05
-4.50109348868823e-05
-2.30406899041873e-05
-4.73859038383275e-06
-6.39305072903553e-05
-1.48367347197878e-05
-2.46617097723314e-05
-2.96129492458241e-05
-9.55373891048805e-06
-5.49751937681462e-05
-2.24306976240231e-07
-4.51364607386639e-06
-1.92972517476857e-05
-2.94716645052349e-05
-3.94924157497256e-05
-2.31220439948521e-05
-4.78491625580546e-05
-1.2420928845278e-05
-3.31891469903229e-05
-2.2730882919709e-05
-3.25175222306112e-05
-4.6749966010136e-05
-2.14628453482574e-05
-3.19322313912969e-05
-1.67499593023715e-05
-3.57558127372992e-05
-9.82779371816167e-07
-9.36810247539444e-06
-5.27102841561887e-05
-4.28256728148101e-05
-6.98506232467886e-06
-3.28820665418604e-05
-2.89155983779095e-05
-6.28674004603911e-05
-2.12622453128258e-05
-2.95659939405004e-05
-3.56234606874628e-05
-3.09233437118025e-05
-4.66233730872172e-05
-2.84884451373483e-05
-3.11314294046983e-05
3.62803507213637e-06
-4.18330403541268e-06
-1.64688721134244e-05
-5.87013910584851e-06
-3.02332310852475e-05
-8.94717586967601e-06
-1.38253611611615e-06
-3.44946123984019e-05
-7.65908316207823e-05
-2.65595797730721e-05
-4.71850906781887e-05
-2.02877876361969e-05
-4.06679890084783e-05
-3.6295345897252e-05
-4.04766404710539e-05
-2.69354146757392e-05
-1.49831919977807e-05
-3.38943622300139e-05
-1.4381903857551e-05
-4.4309611673532e-05
5.51151217064571e-07
-3.9296148315243e-05
-4.74329209900993e-05
-4.44170821516552e-05
-5.92683408162915e-05
-8.31480835068213e-06
-2.14986092485552e-05
-3.78909886331645e-05
-2.86248569243716e-05
-1.48210311352044e-05
-4.90839375288709e-05
-3.46316041509693e-05
-2.42345123365172e-05
-3.13857851020421e-05
-1.29632788780856e-05
-4.04278804698679e-05
-1.02181984638904e-05
-1.62020017360339e-05
-4.36207766121044e-05
-5.56919444721751e-05
-2.90339836362224e-05
-1.1923554807546e-05
-6.7350589327742e-05
-2.4435622699999e-05
-6.71004963574397e-06
-3.76882714234301e-05
-2.5091529182941e-05
-2.61484583012265e-05
-2.49890947241913e-05
-1.47456698895345e-05
-2.57350574830713e-05
-3.76850142009859e-05
-6.07159204551759e-06
-3.88385474782603e-05
-3.34799725883653e-05
-5.42967675217779e-05
-2.41322796003516e-05
-2.2946002282057e-05
-3.5669523182964e-05
-1.91717419546186e-05
-4.51322278291781e-05
-3.16947381452429e-05
-3.37540454118933e-05
-5.80583635417389e-05
-3.36312718135704e-05
-7.07787996712892e-06
-1.43242075390151e-05
-2.86367027238661e-05
-4.2763555850964e-05
-3.99819436393934e-05
-3.57550216628437e-05
-5.50643132729043e-05
-6.19553799377154e-05
-1.36099704005059e-05
-2.71523277161764e-05
-1.32866016316822e-06
6.21448329050598e-06
-2.773509873734e-05
-1.08306457331756e-05
-1.73817354326047e-05
-4.35418946280139e-05
-1.13958174783299e-05
-2.28828030012319e-06
-4.37654903101982e-05
-5.57938740225133e-05
-2.69164956601961e-05
-1.69310102911409e-05
-1.15796047882652e-05
-2.11516324899618e-05
-9.68564357305634e-06
-4.18228572490661e-06
-2.16345578413786e-05
-1.60347560094965e-05
-2.98808337102913e-05
-4.89551468347457e-05
-2.6615457693725e-06
9.59101626276991e-06
-4.72404273493266e-05
-6.26288076582877e-05
6.31195007049666e-06
-1.90924899017652e-05
-1.78444829345585e-05
-2.53570249561227e-05
-2.31497132544552e-05
-2.74152265796107e-05
-3.49709728407268e-05
-1.50674566100454e-05
-4.40613024588771e-05
-2.86153782819091e-05
-4.12449356782066e-06
-2.47608470522184e-05
-5.77247995118618e-05
-4.42698941416689e-05
-4.21654814015799e-05
-4.85928429785407e-05
-7.01971297506584e-05
-3.51321663102983e-05
-5.09523487665492e-05
-1.01634013455024e-05
-2.63924590586828e-05
1.03106980947482e-05
-1.1057049545887e-05
-2.6472679460478e-05
-2.38123847047397e-05
-6.42971117212189e-06
-3.10330379848345e-05
-1.415871933739e-05
-4.42429011728522e-05
-3.65677750605369e-05
-2.8658740101399e-05
-3.49431212610262e-05
-2.94234338767115e-05
-3.83570807381804e-05
4.43738154381376e-06
-3.87324513948023e-05
-4.70068272236269e-05
-2.39823644093553e-06
-3.01577642958378e-05
-3.97345813862653e-05
-4.2207819135841e-05
-5.3953097454362e-06
-1.82040737815888e-05
-9.78065553709165e-06
-3.20394490794126e-05
-2.52211012163638e-05
-4.01734022623238e-05
-4.18980595247713e-05
-1.79215100600286e-05
-3.19456643091673e-05
-3.03168377939531e-05
-1.89755815453369e-05
-3.74136760189696e-05
1.57207203289299e-05
-4.40316992969858e-05
-3.02881622421287e-05
-2.8701910252811e-05
2.57094858463465e-06
-2.92854038007691e-05
-3.75059912494554e-05
-3.96214854869643e-05
-6.45229336708395e-05
-3.18236568915102e-05
-2.86597636996232e-05
-4.88925113640719e-05
-3.03593554961401e-05
-2.68104597220911e-05
-2.95887096827635e-05
-2.00030183593185e-05
-8.51592804393159e-06
-3.33638192321105e-05
-1.32236297620514e-05
-2.58991456790854e-05
-4.16717613892442e-05
-3.03309761035944e-05
-6.84010669794036e-05
-3.790355041083e-05
-2.82272411130037e-05
-2.32532232127881e-05
-1.48491413421591e-05
-6.20889626542585e-05
6.55603370775889e-06
-2.21414984702902e-05
-3.12063524688763e-05
-1.53598885978918e-05
-2.30581045887343e-05
-4.96730643304842e-05
-4.26451750504627e-06
-2.48996157022264e-05
-1.19496593741115e-05
-3.08369521646309e-05
-1.54963655609002e-05
-3.63826135088771e-06
-3.8141319909411e-05
-1.2692423772817e-05
-3.12398537838045e-05
-1.17042127127803e-05
-3.14026937754112e-05
-4.67284247919309e-05
-1.71762711637224e-05
-2.50729644890534e-05
-4.57403578365187e-05
-2.51094214450905e-05
-3.38113181461684e-05
-1.8115652408592e-05
-7.35146189362786e-08
-6.29522035833569e-06
-1.9726551045719e-05
-2.19074372937535e-05
-5.92310239100417e-05
-2.16539185146113e-05
-2.43308632440147e-06
-2.7655694882598e-05
-1.90604147611989e-05
-1.4201460325204e-05
-1.7084994571916e-05
-3.22141382469456e-05
-4.32306629351043e-05
-1.36959893328692e-05
-4.97166564894301e-05
-2.92804083433204e-05
-3.19467367752162e-06
-1.73485033570216e-05
-4.99053619475043e-05
-1.45193343954002e-05
-2.31858270498218e-05
-3.03063457081308e-05
-4.09853473733053e-05
-3.38960203453138e-05
-4.1033675467911e-05
8.10081010381235e-07
-3.38836407227795e-05
-2.60114547997165e-05
-3.31522810043047e-05
-3.13829190956244e-05
-5.23586140504415e-05
-2.58920708615258e-05
-3.4697040366556e-05
-3.00410202668337e-05
-3.47441189564832e-05
-2.26141000110743e-05
-2.79986223219116e-05
-3.08132155081919e-05
-4.14758685977755e-05
-1.14219416003511e-05
1.18137842591204e-06
-4.78726892421576e-05
-2.38809463782541e-06
-2.09552008954225e-05
-4.31489733534992e-05
-2.50818426145721e-05
-1.07903436792747e-05
-3.49614751785129e-05
-1.04449697406697e-05
-1.01553708147305e-05
-2.42772742608509e-05
-5.1399769747352e-05
-1.40034305840864e-05
-2.02803922842154e-05
-3.71867630795692e-05
-1.92113251794238e-05
-2.98175915372837e-05
-2.54538003324087e-05
-3.60282562689837e-05
-4.34423853297276e-06
-2.07012747185858e-05
-3.05785136579158e-05
-1.76349914597001e-05
-2.17392258739081e-05
-3.81492333408633e-05
-2.08339430583034e-05
-2.23209319671081e-05
-4.58288848170235e-05
-3.61997885803282e-06
-3.68725539334077e-05
-2.66184935765444e-05
-2.46901145588559e-05
-3.92661229665265e-06
-2.97044839732796e-05
-5.42001158918597e-05
-1.34845732869632e-05
-4.00765939490111e-05
-2.79533191449235e-06
-1.9061662951788e-05
-4.15564229181229e-05
-3.31838604222544e-05
-2.1123247304043e-05
-3.49549685258871e-05
-4.12430469855364e-05
-3.93657889831656e-05
-1.02591839320015e-05
-1.4778439061331e-05
-3.04994000064965e-05
-1.52746003651134e-05
-3.4880362499031e-05
-3.96323382498052e-05
-2.04860455629449e-05
-2.77238981832882e-06
-2.07685719187842e-05
-3.37333334101667e-05
-2.5031891449111e-05
-2.64039350774292e-06
-1.01288189869515e-05
-4.78752199054768e-05
-2.16859393554383e-05
-4.25658498359457e-05
-2.73503248652134e-05
-3.1716933245136e-05
-4.61238319524503e-05
-3.11254206492454e-06
-2.2476681849754e-05
-3.3115906094042e-05
-4.68415756522703e-05
-3.64616512222841e-05
-1.8080571146192e-05
-5.20311393195954e-05
-5.28049180311272e-05
-4.85011821366164e-05
-8.22386264096835e-06
-3.75119086952211e-05
-3.3617379300112e-05
-1.42415735880814e-05
-3.6758797980375e-05
-1.54132324494183e-05
-3.64311862655909e-05
-4.7774635788003e-05
-3.58294006776089e-05
-2.66816338386428e-05
-4.31944046911882e-05
-8.44783655052556e-06
-1.99643688111455e-05
-3.76422796180371e-05
-2.23632733701754e-05
-4.2917492281658e-05
-4.0540930452875e-05
-2.57979564361742e-05
-1.40712829943353e-05
-1.61471732586028e-05
-4.86468610433969e-05
-2.13748164944134e-05
-3.0435294579112e-05
9.05471954573093e-06
-2.19535568982839e-05
-1.83263187922142e-05
-5.98681984798162e-05
-3.22934854004364e-05
-4.44100283718225e-05
-1.76925351281372e-05
-6.36213323164029e-05
-3.17764320619344e-05
-7.04553223223805e-06
-1.53041105079078e-05
-3.00629057564541e-05
-2.79521805965085e-05
-1.5987981093158e-05
-2.39404029495009e-05
-1.57934698199289e-05
-2.81231646574644e-05
-5.42106433626559e-05
-2.32058192097226e-05
-1.97794859600273e-05
-3.21693340049748e-05
-7.98056894971895e-06
-2.5256901001383e-05
-3.59591248101789e-05
-4.70751796014228e-05
-2.06324742011423e-05
-3.44312327766153e-06
-1.27838135705174e-05
-1.5047804252265e-05
-4.23403631161084e-06
-4.26400439188434e-05
-3.84766972862114e-05
-3.85807459215929e-05
-2.71899315505708e-05
-1.73319421759775e-05
-1.88180879062165e-05
-3.37269063920327e-05
-6.36333506933053e-05
-2.84566658476997e-05
-1.05212655898551e-05
-3.75556860112776e-05
-2.23363739195821e-05
-8.76781438619653e-07
-2.13978615398061e-06
5.5671128189014e-06
-1.2338788303646e-05
-2.42349138235049e-05
-5.86813527813122e-05
-2.99884331405669e-05
-3.56445431399397e-05
-3.3083814363662e-05
-4.54063484701113e-05
1.74949255144393e-06
-2.51257959274802e-05
-1.80085484275568e-05
-3.16119729897899e-05
-5.84738710136212e-05
-1.0429597521303e-05
-1.91893074377652e-05
-1.42690028820008e-05
-2.80047918826583e-06
-6.60645356228762e-05
-2.54268517424152e-05
-3.97564200171482e-05
-2.43947657331193e-05
-1.41158407733519e-05
-9.32521992657875e-06
-3.16773081121502e-05
-4.79442797363423e-05
-3.23647546443685e-05
-3.74078758709865e-05
-3.98315292299009e-05
-1.44576984253071e-05
-2.44644973908632e-05
-3.38363287015575e-05
-1.35703921114186e-05
-4.57217984549244e-05
-4.89624776769322e-05
-1.5169634524063e-05
-2.21137998715607e-05
-4.81026480650794e-05
-3.17038808243977e-05
-3.27681480250767e-05
-4.47401560633376e-05
-4.70531073628586e-05
-3.81588647921211e-05
-9.14303808849934e-06
-2.35882821443132e-05
-1.55111699496785e-05
-4.74183433484401e-05
-2.39810594988717e-05
-3.34099566053797e-05
-4.76805923924342e-05
-2.77694604866073e-05
-5.31761647534555e-05
-7.90575446041044e-06
-9.41617979462718e-06
-1.92406313830286e-05
-3.44879977904583e-05
-2.4820268793643e-05
-1.78803639762977e-05
-4.72761478085551e-06
-2.32909737647862e-05
-6.09540144970028e-05
-2.33070109400873e-05
-5.60443491869111e-05
-4.2969018403195e-05
-3.12009346304646e-05
-3.88878583121161e-05
-5.60582344770252e-06
-5.48267986128742e-06
-4.28096024049236e-05
-1.29595503712396e-05
-1.84659311280901e-05
-2.5258818348059e-05
-2.11491675455398e-05
-5.41803940910469e-05
-5.04827670389247e-05
-1.15728017453933e-05
-5.09004699555786e-05
-3.68711139651249e-05
-4.66418778844729e-05
-2.4888167979891e-05
-3.34451947059439e-05
-1.40390467073984e-05
-1.45662536168717e-05
-2.72273985256016e-05
-1.63671698696914e-05
-2.35712600567619e-05
-4.8264038112117e-06
-2.85859443020198e-07
-2.68930848973246e-05
-2.30287189341468e-05
1.12219815897116e-06
-1.19959863004422e-05
-1.72814471965565e-05
-3.73556987394857e-05
-1.94266996703243e-05
-3.20800962296421e-05
-7.29824260265841e-05
-4.03766065946696e-05
-1.03488810135109e-05
-6.52228670461733e-05
-4.78300905440422e-05
-2.28136885135965e-05
-3.67420042953131e-05
-1.75335394602283e-05
-4.012771977775e-05
-1.84302814790365e-05
-2.491176752176e-05
-3.44145426199701e-05
-3.63117692893619e-05
-1.81826192164791e-05
-3.99764695761095e-05
-3.03783849769267e-05
-1.40550109849842e-05
-2.6229735203531e-05
-2.63559915397138e-05
-4.8649995778322e-05
-3.24707366118822e-05
-3.01999819693174e-05
-3.22677190970775e-05
-1.06356390949766e-05
-5.13599587172982e-05
-5.93716629351523e-05
-5.03351470562916e-05
-2.6520947527801e-05
-1.83278576645167e-05
-3.31787952093921e-05
-1.26260751446333e-05
-4.59200962723977e-05
-4.04296880540514e-06
-4.33287046861462e-05
-1.0336384241444e-05
-5.13231041052308e-05
-1.37906395741321e-05
-3.85694199899816e-05
-4.19634510695461e-05
-1.12706281057374e-05
-2.18908710140822e-05
-5.01289862757817e-06
-1.6780864022113e-05
-2.84802024499597e-05
-2.53533513097101e-05
-3.65759899764311e-05
-1.04496938605023e-05
-3.54726270621149e-05
-5.63229827619049e-05
-4.27385139146264e-05
-4.05216718040625e-05
-3.08486565869717e-05
-4.784238285702e-05
-5.9810358824619e-05
-1.82529817162956e-05
-4.72328569418976e-06
-3.90679400553034e-05
-1.06614192670326e-05
-2.52928216357945e-05
-7.72914980202045e-06
-1.48078874871484e-05
-5.1550227038313e-05
5.01637849408606e-06
-3.28715997032899e-06
-3.69885867936721e-05
-3.62175645794645e-05
-2.6685652995606e-05
4.56314141411719e-06
-4.10297436274754e-05
-2.67418919423077e-05
-2.73999055562427e-05
-2.05213257984533e-05
-2.72793608015009e-05
-3.33269491317528e-05
-2.02546531559173e-05
-1.95428556706669e-05
-6.50063845516259e-05
-1.07112680847545e-05
-5.41499132745363e-05
-2.41793838950445e-05
-2.13159737493419e-05
-1.42556882190226e-05
-1.95491025664357e-05
-6.35359720295356e-05
-1.50305634235476e-05
-4.96346009691509e-05
-4.16815927481892e-05
-1.64658230024757e-05
-3.49990350503509e-05
-4.30289546474376e-05
-2.38440618025038e-05
1.79051957247757e-06
-1.30091316145008e-05
-5.17547946586574e-05
-3.72328717627221e-05
-4.37603149142966e-05
-2.10027690335552e-05
6.26808059925922e-07
-4.61021849590995e-05
-4.31379828154648e-05
-3.84199223095921e-05
-2.94370077792788e-05
-5.09574097309315e-05
5.70361428498406e-06
-2.71389123577839e-05
-4.81095251521636e-06
-2.35129024802142e-05
-3.08129228291783e-05
-1.82185108884469e-05
-3.69181399312318e-05
1.87219610189385e-05
-3.25975461574455e-05
-1.16240949085271e-05
-6.85934777429528e-05
-3.66231365900456e-05
-1.73577501896396e-05
-4.16103520294866e-05
-4.12073913647087e-05
-2.50117261019732e-05
-3.48389192373652e-05
-3.19680157866822e-05
6.03958750896758e-06
-1.65159209134203e-05
-4.23517966821457e-05
-3.58582198922765e-07
-4.87905248407362e-05
-4.20930019915318e-05
8.08753191790312e-07
-2.30959623902078e-05
-3.07960318352778e-05
-3.44103324415456e-05
-2.54361952694754e-05
-1.8465989886846e-05
2.9931084888097e-06
-4.97416236860701e-05
1.12976762887299e-05
-4.91048387442684e-05
-1.67130536314509e-05
-3.54211279652623e-05
-3.34270157109296e-05
2.26775332218105e-05
2.78999645204027e-06
-1.76901307074974e-05
-1.01865067873049e-05
-4.70313432171289e-05
-2.93231140578334e-05
-5.1441468349945e-05
-4.53641520966073e-05
-3.95399497752557e-05
-1.45377360176528e-05
-2.30025913424561e-05
-3.43238366567659e-05
-6.20118926868258e-05
-4.02497699264956e-05
-2.03938749251727e-05
-4.44433694953004e-05
-2.74700314556308e-05
-3.47987980352194e-05
-1.13657252362271e-05
-3.11438917453177e-05
-2.41957491352928e-05
-2.02059940613004e-06
-4.71522131871246e-05
-1.29847748031608e-05
-1.86183824710211e-05
-1.16155476652118e-05
-2.43433728545135e-05
-1.03664573193824e-05
7.06781749169232e-06
-4.43577981847093e-05
-6.11546674592657e-05
-3.32542942444914e-05
-1.66414549290219e-05
-2.9688715479274e-05
-3.00128529675401e-05
-3.28909991462386e-05
-3.94530440727183e-05
-3.88411176499192e-05
-1.20455453584806e-05
-1.63520954737241e-05
-2.30234915586099e-05
-5.23417325266534e-05
-4.02565911152815e-05
-5.12875507472075e-05
-5.98932703630115e-05
-3.64495536758582e-05
-2.75930903193876e-05
-4.74600799432189e-05
-6.40489338499736e-05
-3.92591656381951e-05
-1.76114680883496e-05
-2.14215813812847e-05
-3.32363559505875e-05
-4.95090420950223e-05
-2.6421289560705e-05
-2.47264820583578e-05
-2.24202176894401e-06
-2.46306142564711e-05
-5.79922137764356e-05
-3.36890268724907e-05
-4.11207210299135e-05
-1.07393507553401e-05
-5.05161780064902e-05
-3.75974876228957e-05
-4.16117354177422e-05
-2.62262739535712e-05
-4.661743639787e-05
-1.58208927626761e-05
1.34865482542516e-05
-1.58251824114044e-05
-2.78123922157414e-05
-3.4512830071416e-05
-1.39925416236898e-05
-9.05278860807277e-06
-3.75365535567536e-05
-5.10436224844868e-05
-3.38195435291483e-05
-2.14436755310557e-05
-3.48753395869424e-05
-4.13566306064518e-05
9.93475051810126e-06
-8.61675844592633e-06
-3.8736212920993e-05
-2.96878722545476e-05
-3.22806671511035e-05
-7.63546911280922e-06
-4.62898654632174e-05
-5.09607121029402e-05
-3.09123242368824e-05
-5.31177458735608e-05
-6.48276619007942e-06
-5.03943455402008e-05
-1.10245275615061e-05
-2.2882871407381e-06
-1.64169840375411e-05
-2.44565363194159e-05
-3.40140232592219e-05
-3.93985985575289e-05
-5.37295483914481e-05
-5.24333539600453e-05
-2.59145287829273e-05
-5.52594259137717e-05
-2.63986454979572e-05
-5.35042674346313e-05
-4.4734052391014e-05
9.79383570535325e-06
-9.87049155233017e-06
-2.52517372950553e-05
-3.21865214184807e-05
-3.05734906407756e-05
-6.87869980561137e-05
-3.71951174918572e-05
-1.60483401239508e-05
-9.26036954201917e-06
-5.96433587078978e-05
-4.30762569572866e-05
-6.50121068038237e-05
-9.43029983920413e-06
-4.96509636887963e-05
-1.18100933741218e-05
-3.16828059695878e-05
-2.43399296461971e-05
-4.07361954621598e-06
-2.49709640553061e-05
-3.44043186079071e-05
-4.0009795694817e-05
-2.04621220432387e-05
-2.58828292809954e-05
-3.52738371551734e-05
-3.62096386342976e-05
-1.83954580412434e-05
-1.97267183716746e-05
-2.35061042912244e-05
-2.13477484276832e-05
-1.70257635356484e-05
-1.84987120753028e-05
-2.64118017943339e-05
-5.12057647754077e-05
-3.76360383990147e-05
-5.54281950466898e-05
-5.26113728652713e-05
-4.03365667269851e-05
-1.77139027967396e-05
-1.61063392208777e-05
-8.80436066599811e-06
-1.13496587753824e-05
-3.12911994897879e-05
-1.82095473966376e-05
-1.6263388753624e-05
-3.42162709429274e-05
-4.31797681250618e-05
-2.97894933195628e-05
-2.2246828060604e-05
-6.37476739331423e-05
-4.36843172380761e-05
-5.08338711926745e-05
-6.09116360569774e-07
-4.8508900482909e-05
-5.40115353523816e-05
-3.60833376326385e-05
-2.82410196747628e-05
-2.76848153318212e-05
-3.12743257754158e-05
-4.3062908227691e-05
-4.14705046114352e-05
-1.4706195371646e-05
-2.50407964352673e-06
-4.01785292527059e-05
-3.90268617044694e-05
-5.31501105972994e-05
-2.05895441072491e-05
-2.35901249373536e-05
-2.98572620943177e-05
-1.25804204987316e-05
-2.05255150875784e-05
-2.99784976036457e-05
-2.93205538195221e-05
-4.75945608988993e-05
-4.28395470981628e-05
-4.54953065079813e-05
7.88472664929826e-08
-3.84566952024637e-06
-4.40355787342722e-05
-1.69586326003487e-05
-2.6106758007932e-05
-4.04916857862046e-06
-3.13374860350362e-05
-3.5272491122414e-05
-3.08605858903823e-05
-3.05204285537539e-05
-4.94505087573847e-05
-2.68817852064651e-05
-5.1436097673119e-05
-7.1208160681576e-06
-2.41748579024959e-05
-4.88787662371997e-05
-1.00162732491549e-05
-1.97670522282416e-05
-4.73173572308126e-05
-1.71663742145457e-05
-4.27407132664783e-05
-3.43314558161442e-05
-3.20615099727197e-05
-7.3531272972244e-06
-1.70391167948048e-05
-4.82456491378332e-05
-4.4553573728211e-05
-3.01803293152938e-05
-3.44868221836139e-05
-2.04841337484652e-05
-3.77739419276452e-05
-1.58491491378889e-05
-2.21014986395793e-05
-8.27280740190127e-05
-4.82668655880251e-05
-3.4272502056744e-05
-1.69178983317186e-05
-4.44572794211697e-05
-4.28928404402057e-05
-1.53596328783169e-05
-1.7884493982712e-05
-2.51970269622316e-05
-2.3500284470205e-05
-2.17530760889426e-05
-3.27738075826174e-05
-7.17196344272933e-06
-1.00398549667361e-05
-2.54579727944636e-05
-2.6384312487705e-05
-2.0725284493392e-05
-3.3219540157115e-05
-5.92271043181852e-05
-2.98607940340076e-05
-2.01274056105638e-05
-4.09502819730319e-06
-4.44402359781131e-05
-3.17172506692705e-05
4.37951466634732e-06
-2.74421668889915e-05
-3.72344804740101e-05
-6.84301633861275e-05
-3.83875264017193e-05
-2.74773018829357e-05
-2.8635562690292e-05
-3.33562454015611e-05
-2.50319811312926e-05
-2.76580861372391e-05
-6.75975785548033e-05
-1.39266162041527e-05
-3.89053852106827e-05
3.83264157750894e-06
-5.08220170265465e-05
-1.20134042699733e-05
-4.20045911221064e-05
-3.96982334449041e-05
-9.48462202071876e-06
-5.56653528539687e-05
4.03973251730299e-06
-6.59252089953869e-05
-3.19596142720606e-05
1.31893261151121e-05
-4.75728193107269e-05
-3.02451900605877e-05
-6.37756353160676e-05
-2.17079542017123e-05
-5.34678528361655e-05
-2.85725286729099e-05
-1.26885793593676e-05
-2.5409676510844e-05
-1.68097156817387e-05
-2.05355229363974e-05
-5.09948743891866e-05
-4.35451783254861e-05
-2.34298159939123e-05
-2.42452082909142e-05
-5.34747374025546e-06
-3.79139471807247e-05
-3.35122259583328e-05
-9.64779493690422e-06
-2.74417652827161e-05
-1.73304919879711e-05
-3.18595070516926e-05
-1.21404229026997e-05
-4.35252163434773e-06
-2.45612950372963e-05
-5.52159675159037e-05
-6.28484469541776e-05
-3.70545105193377e-05
-5.1308343479339e-05
-2.01837411514791e-05
-5.39526810304092e-05
-3.25483290452647e-05
-2.43534399343753e-05
-2.45699625782328e-05
-1.30346693913296e-05
2.28052283476159e-06
-3.57963294217822e-05
-2.94731336243529e-05
-4.23505438545668e-05
-4.30169039768519e-05
-2.94655992495684e-06
-4.13314475312977e-05
-4.99223414895144e-05
-5.12116933380963e-05
-2.67359554013946e-05
-2.94565873045732e-05
-3.71819461460236e-05
-2.76693496982222e-05
-1.88739106168866e-05
-3.71151413519382e-05
-4.49561831207607e-05
-4.31231871673294e-05
-2.97128532733892e-05
-2.46362246997862e-05
-1.8797683546682e-05
-4.32197419764974e-05
1.45512519051676e-06
-6.06097090486035e-05
-4.13273957308567e-05
-3.88789969607157e-05
-2.59608818310061e-05
-5.52294447994312e-05
-4.1310958286484e-05
-4.30085661600761e-05
-5.43397653549466e-05
-6.6624699987922e-06
7.65460112487015e-06
-5.92428199097235e-05
-8.33783731986621e-06
-1.99508103714518e-05
-4.66744546020191e-05
-3.35369821141478e-05
-3.86638835254693e-05
-3.40818517222459e-05
-1.69737826168507e-05
-2.834624498884e-05
-5.95779302251212e-05
-4.95370811069787e-05
-1.59879292412752e-05
-1.82223076303198e-05
-3.30917829608367e-05
-4.32836545193138e-05
-2.84865246343695e-05
1.07202014175197e-06
-4.09894029546618e-05
-4.7283563090694e-05
-3.20646900342449e-05
-1.86147538897135e-05
-3.76661925244744e-05
-3.89096515578236e-05
-2.06382135316622e-05
-4.28185114818892e-05
-8.51716176620823e-06
-4.16920699115904e-05
-2.82821304728399e-05
-2.05967258297765e-05
-3.00104765528965e-06
-5.28970111628738e-05
-4.78129168779761e-05
-1.1657851713913e-05
-1.94495656866733e-05
-1.93558740736155e-05
-4.92114045612234e-05
-1.91399853783786e-05
-4.67348203165306e-05
-1.37954899871981e-05
-6.12467182358714e-05
-1.62995706700319e-05
-6.12792270537956e-05
-1.21501500800114e-05
-2.28802962495317e-05
-6.98164429396903e-06
-4.36146918224969e-07
-1.77204800428801e-05
-1.12966806729772e-05
-5.09545097150984e-05
-3.65333464078414e-05
-2.12234123910217e-05
-4.56661286249761e-06
-4.13542262356763e-05
-3.63555876809471e-05
-4.45327967857795e-05
-2.92992363651635e-05
-2.50738834811654e-05
-4.79793614562843e-05
-1.70595977127447e-05
-2.95655962679414e-05
-5.19950253162066e-05
-5.6068225414132e-06
-2.47832899743571e-05
-2.55572049169108e-05
-1.64963629120053e-05
-4.62640978713991e-05
-4.46768397615287e-05
-2.49486013228843e-05
-1.63667151601339e-05
-3.99067247440933e-05
-2.57517242216417e-05
-3.19611212263376e-05
-2.34490282393964e-05
-7.54962168152478e-06
-1.41282380269187e-05
-5.31347040797253e-05
-3.86401711466784e-05
-5.04963065413169e-05
-4.37900489873256e-06
-3.22470659709553e-05
-4.58575332627203e-05
-3.39110425623925e-05
-3.63976095698779e-05
-1.38395776086749e-05
-1.41576824947926e-05
-3.48640077838897e-05
-1.88003038208744e-05
-4.89320400665566e-05
-4.04634342243281e-05
-4.46674875610551e-05
-4.77203864254516e-05
-1.74697133039024e-05
-2.9187330020362e-05
-5.73589262438629e-05
-7.20236684355185e-05
-2.98814778475059e-05
-4.97973930305421e-05
-2.71347365876243e-05
-4.86831125503481e-05
-2.09062436253547e-05
-2.37278552358764e-05
-8.39025283720183e-06
-2.38323041830898e-05
-7.73145425892454e-06
-5.21189995121765e-05
-9.73829318416865e-06
-2.63406765149189e-05
-6.55367167070261e-05
-2.07462740145079e-05
-4.87299453721441e-05
-3.74181851798386e-05
-5.16499141014971e-05
-5.38424748531733e-05
-1.9435897112961e-05
-9.18145238313497e-06
-3.64645400008325e-05
-5.2219688148612e-05
-4.40335483555408e-05
-3.99197661769248e-05
-2.34039396693442e-05
-4.47423026539901e-05
-1.92343951407869e-06
-3.00597209846492e-05
-2.3252902308564e-05
-3.52158215601591e-05
-2.27818618158137e-05
-3.66426675851163e-05
-5.43961982526578e-05
-3.4123869837794e-05
-3.66164373757305e-05
-2.16513788483742e-06
-1.42664190942738e-05
-1.54628996865255e-05
-1.13618194067793e-05
-1.38343877460171e-05
-2.68823010852045e-05
-6.49654949247614e-06
-5.26463419353262e-06
-2.43346906379966e-05
-1.66946321625312e-05
-2.44491253171178e-05
-5.67722443889474e-06
-3.0132640356919e-05
-4.80395789327504e-05
-3.46549244431401e-05
-1.84894082477678e-05
-5.31656786036524e-05
-1.75669100542871e-05
-2.68442865463366e-05
-4.09696721484529e-05
-1.68180286918001e-05
-2.11462239485292e-05
-3.35989318042522e-05
-2.39518164782851e-05
-6.67110506157482e-06
-8.48578366973053e-06
-4.18363960171705e-05
-3.61039236035001e-05
-2.09106736184132e-05
-2.97447769684958e-05
-3.30556644431117e-05
-1.8381766914944e-05
-3.52030835959642e-05
-7.0456680514633e-05
-2.29014370183984e-05
-2.04949179813738e-05
-2.58617397168828e-05
-2.85281500835354e-05
-3.53007133913548e-05
-2.48415013378814e-05
5.18768520954091e-06
-1.57530519281721e-05
-2.15469422982071e-05
-2.42569359226814e-05
-4.24557605022118e-05
-2.39631911307805e-05
-4.74573296453839e-05
-2.62733190822584e-05
-1.51874454109223e-06
-3.05421670538483e-05
-3.04377364485974e-05
-3.4710882193377e-06
-2.2619349191556e-05
-4.19718903292747e-05
-1.90827984188013e-05
-2.82883162547163e-05
-3.10151252390035e-05
-8.46739395694526e-06
-1.62947036776881e-05
-4.879008372746e-05
-4.4850925115181e-05
-5.51413833342367e-05
-1.46843459793441e-05
-3.41664091892445e-05
-4.19309969082301e-05
-6.45276150341087e-06
-1.67521452040052e-05
-1.84417681409279e-05
-4.46528723116871e-05
-3.97112807246662e-05
-2.69983907131159e-05
-9.12633466276458e-06
-4.19542416039511e-05
-2.73325660681835e-05
-3.65684626709641e-05
-4.21490994409567e-05
-4.70506761661174e-05
-1.43165709591295e-05
-2.48481083055845e-05
-9.59409756776015e-06
-1.31809080369578e-05
-1.97953956198833e-05
-2.02900983016583e-05
-3.1398409091737e-05
-4.00582477869568e-05
-4.08380350358462e-05
-3.24883421959093e-05
-2.62016331704495e-05
-2.67033538367978e-05
-4.93426112328122e-06
-1.90079446916772e-05
-4.35850415016138e-05
-4.36295255003115e-05
-2.35494642826142e-05
-2.95892400994666e-05
-1.61071740798966e-05
-2.2239246960923e-05
-1.90204249864148e-05
-3.25845089221747e-05
-3.20262508811872e-05
-4.57000735359949e-05
-7.62679731359969e-05
-3.57387406143212e-05
-9.21319371537941e-06
-6.16928029924039e-06
-4.6598692691925e-05
-4.53679094302792e-05
-3.60667787478133e-05
-4.21121982101658e-05
-3.11282948232868e-05
-4.33620814304362e-05
-1.71428650161682e-05
-2.95848922162377e-05
-3.76164970819448e-05
-5.48357958785177e-05
-1.67950136243941e-05
-1.66797762669492e-05
-6.18620414390401e-05
-3.68015253007921e-05
-1.63467811096322e-05
-6.07726982703025e-05
-5.70670717907127e-05
-1.22266352250724e-05
-1.59202791696976e-05
-2.74556690472309e-06
-5.19789450091465e-06
-3.34288398202176e-06
-3.36337813259029e-06
-2.58427388990052e-05
-2.43798103152766e-05
-1.9474611776151e-05
-6.24687334305376e-05
-1.24611745090978e-05
-4.53497158009037e-05
-6.39964938457415e-05
-3.77444115996774e-05
-2.83848307018317e-05
-3.51663660204353e-05
-3.00956010927665e-05
-3.03687914501243e-05
-1.61201620781902e-05
-4.07811235470635e-05
-5.0197575579251e-06
-2.69561069309979e-05
-3.17012870699853e-05
-2.3024885116702e-05
-1.11264420053051e-05
-1.51951457479185e-05
-3.3071732209925e-05
-1.78945719359853e-05
-3.5675085835215e-05
-3.05623111368938e-05
-3.40765929952093e-05
-4.39409697298613e-05
-3.67396436646003e-05
-2.96759224466644e-05
-4.65439587339901e-05
-5.71352455098936e-05
1.62078054864832e-06
-3.29426541449827e-05
-3.50127362159911e-05
-3.65836285585503e-05
-4.36282022391473e-05
-4.10087994966778e-05
-5.1963243723004e-05
-3.80802293559118e-05
-1.90878165214707e-06
-1.06170637117783e-05
-5.57045325169576e-05
-4.84215403685393e-05
-1.87662644080412e-05
-4.14776545524002e-05
-2.23920740473634e-05
-3.96822355544462e-05
-1.09273778826668e-05
-5.83551809485774e-05
-1.81636748067903e-05
-2.26559610976486e-06
-4.65533746205953e-06
-2.93615235872302e-05
-3.8440446271786e-05
-2.9263010329505e-05
-3.73216948168787e-05
-5.22191344774777e-05
-3.53196746949155e-05
-1.64988219867703e-06
-3.43411051584925e-05
-2.58194057080564e-05
-5.23195133907087e-05
-3.51111618281682e-05
-4.6458457242047e-05
-2.01403164857575e-05
-4.50355629689809e-05
-4.4681686566254e-05
-4.14373920700111e-05
-1.61249969369796e-05
-2.11014351909044e-05
-1.47499303817983e-05
-2.59131673138548e-05
-9.19800040366454e-06
-3.57809478966069e-05
-4.32191196604437e-05
-2.87465610690461e-05
-3.5750480987753e-05
-3.12372980338296e-05
-4.79763737527119e-05
-4.98078885233836e-05
-1.54191228940944e-05
-1.83063435639055e-05
-3.82245460745166e-05
-1.28805701317269e-05
-1.69538361407228e-05
-2.02012074603639e-05
-5.34411726988201e-05
-2.30253094715421e-05
-2.76194559104753e-05
-3.35509965519272e-05
-1.37783268890752e-05
-3.29606700678753e-05
-1.42936749309933e-05
-9.19603418536997e-06
-3.53539393199881e-05
-3.32816660917087e-05
-2.03574844487099e-05
-2.60316887024601e-05
-3.93806963865031e-05
-2.5282314682689e-05
-6.37611702938011e-06
-5.12293948673784e-05
-3.31892550066609e-05
-1.9850265479977e-05
-2.73960959285267e-05
-4.67689133515196e-05
-2.08210995216591e-05
-1.64487790471301e-05
-5.94229487397146e-05
-3.73366251032182e-05
-3.36102795706452e-05
-2.99515042674482e-05
-5.57964846517433e-05
-1.52738602684901e-05
-1.3056107419176e-05
-3.215990352446e-05
-3.26813956038142e-05
-2.64058647643914e-05
-2.21312839416e-05
-2.50761757792677e-05
-2.44062111523342e-05
-1.3582469931853e-05
-1.61123451793478e-05
-2.82516922818017e-05
-6.06749532253885e-06
-4.79237769563429e-05
-1.86288447172491e-05
-4.38358198743699e-05
-3.30907010880503e-05
-2.42148176097128e-05
-6.09267388431407e-05
-2.27605300809844e-05
-1.28054695372175e-05
-1.31288126520566e-05
-1.51285111520592e-05
-2.10315139637014e-05
-3.67234585751248e-05
-3.29608898219746e-05
-3.52412962099101e-05
-1.40714686673951e-05
-2.57190192571242e-05
-4.15517785369664e-05
-2.40697357335844e-05
-2.97529104257122e-05
-1.41475222966292e-05
-2.16071743880437e-05
-1.0240919978318e-05
-3.6778212788026e-05
-3.32632033611911e-05
-4.59090964923812e-05
-2.9259093219703e-05
-3.30734886578267e-05
-2.47137000399057e-05
-3.03925797908061e-05
-9.49108485875489e-06
-2.43523993260384e-05
-7.71771933420577e-06
-2.2597183513807e-05
-5.05013595994013e-05
-3.54439000523818e-05
-1.71033726657563e-05
-2.44975772612687e-05
-5.71621379517881e-05
-3.126219151909e-05
-9.74299025657088e-06
-3.85788390040761e-05
-3.29959370323449e-05
-3.19518464282514e-05
-4.88935993368689e-05
-2.32442031736219e-05
-2.03823293914035e-05
-7.86368596502603e-05
-3.73047911081589e-06
-4.62069386311208e-05
-4.63599257518333e-05
-2.29331974945597e-05
-2.47169652607514e-05
-1.30491237110473e-05
-5.63690071735854e-06
-2.99554433239531e-05
-3.70736361047948e-05
-5.96509602715173e-06
-1.54670078085332e-05
-4.00794058379296e-05
-2.25870324398061e-05
-1.38514434548678e-05
-2.03569841614534e-05
-2.33710584213835e-05
-3.75875730114183e-05
-3.56372993474622e-05
-3.86871776762848e-05
-3.82641702217949e-05
-3.53531759325076e-05
-6.12402183923663e-05
-1.58218964613355e-05
-1.08522127941506e-05
-3.75888102435179e-05
-4.16877713221108e-05
-3.48505027298635e-05
-4.59351306220645e-05
-1.58201385706731e-05
-3.51592776337662e-05
-3.21555868933322e-05
-7.38214431535491e-05
-4.55525744964944e-05
-4.81917816979815e-05
-4.8922087979676e-05
-2.07265770363438e-05
-1.18559805005845e-05
-1.57866862438139e-06
-2.53146108305862e-05
-1.71340582746779e-05
-2.10768838959692e-05
-3.00174827045839e-05
-4.14943930670352e-05
-4.10088996614114e-05
-2.60345824346772e-05
-9.18648804494288e-06
-1.6135444170727e-05
-2.81591161620832e-05
-5.91974252749876e-05
-4.06900637777853e-05
-3.81443482714565e-05
-2.40083134749597e-05
-7.88156405006201e-06
-2.32876275627193e-05
-4.85279313296413e-05
-2.63637910689065e-05
-2.83449605411236e-05
-2.45123323021302e-05
-2.74873793777799e-05
-1.80409679907995e-05
-4.12534258103279e-05
-3.47925341441839e-05
-1.43279063186721e-05
-3.6797234539914e-05
-2.13646181059742e-05
-2.8277833921374e-05
-1.54803454278709e-05
6.07795745957135e-06
-3.50322663527923e-05
-4.91018738077745e-05
-1.7296980751999e-05
-2.48484923153216e-05
-3.6122765258824e-06
-5.74500567662708e-05
-2.14360367663577e-05
-7.76131613206574e-06
-1.27152659648934e-05
-6.95799370430788e-05
-2.84162331092436e-05
-3.56291776768944e-05
-3.23202000417949e-05
-4.13937484764628e-05
-4.5392240397208e-05
-6.76697112699328e-06
-5.65615416562513e-05
-3.47606157668919e-05
-3.62309054104644e-05
-3.57051217672457e-05
-1.01915618499052e-05
-5.39073875114447e-05
-5.62611693161246e-05
-1.93594572468866e-05
-1.62123738147996e-05
-4.47675038499509e-05
-4.07947802439154e-05
-2.63094082956115e-05
-2.41829759274975e-05
-2.00011162770484e-06
-4.80126179510536e-05
-2.99472797537234e-05
-5.50259729735951e-05
-1.34233352512697e-05
-2.83286582615311e-05
-4.52706018570882e-05
-2.55298083857738e-05
-4.05806116637924e-05
-5.47483171687847e-05
-6.40898449039762e-06
-3.74776188624077e-05
-2.03600120170589e-05
-3.52309772399132e-05
-5.79403885074778e-05
-2.38570576344336e-05
-1.24917914652374e-05
-2.29879837603269e-05
-4.93225585326414e-05
-4.61810348385025e-05
-2.06994270055137e-05
-2.98344138006928e-05
-1.27780130562629e-05
-2.22013262972439e-05
-8.10411491235301e-05
-1.04079898494643e-05
-5.25092518808017e-05
-2.51195868464417e-05
-3.8326508437317e-05
-2.83942867611593e-05
-3.35672988738562e-05
-2.62733071330598e-05
-1.40866182436466e-05
-3.91624568409744e-05
-1.97047704023653e-05
-3.72905152645237e-06
1.21651581226543e-05
-1.00107965998617e-05
-5.17786305422917e-06
-1.58990827055607e-05
-2.67693902658404e-05
-5.33252920613881e-05
-3.87992168710192e-05
-1.15145264443188e-05
-2.25377975984275e-05
-3.17353480658928e-05
-1.45835349360224e-05
-4.06024477543761e-05
-3.72221983178233e-05
-3.03206020530528e-05
-2.57639315708729e-05
-2.96087056201854e-05
-3.18777353009081e-05
-3.32144927972406e-05
-3.50677255372742e-06
-3.33620713485576e-05
-2.02576333626495e-05
-4.71845876078323e-05
1.04649735721569e-06
-7.94199297995935e-06
-1.16861558656658e-06
-4.50070735881092e-05
-1.80913669403894e-05
-3.79354804073161e-05
-4.59418112387906e-05
-2.61814386458903e-05
-2.08500713113337e-05
-4.106946904742e-05
-1.68970810321728e-05
-1.02970423346048e-05
-2.3618641547771e-06
-4.9903209741779e-05
-1.75049142751126e-05
-8.07978654440189e-06
-2.50969479213187e-05
-2.69976699074212e-05
-3.67692344142755e-05
-4.60962864379093e-05
-2.91421300668336e-05
-5.25336855938139e-05
-4.36518519548934e-05
-2.57461985654228e-05
-4.68844146963679e-05
-2.37616768487664e-05
-4.21974322212403e-05
-1.45099947223623e-05
-2.24410403210572e-05
-2.0941137056047e-05
-2.00706560233926e-05
-3.79219567705556e-05
-4.26401641510972e-05
-7.12359352099911e-06
-3.39259668243117e-05
-4.70048372601952e-05
-4.19057995351201e-05
-4.16406258602532e-05
-3.82263127175684e-06
-3.8204111414956e-05
-2.25886184024754e-05
-2.82633803216907e-05
-2.47374894172216e-05
-4.34866564062766e-05
-2.7275841069592e-05
-3.19443319244946e-06
-1.27099962114236e-05
-2.02156606923258e-05
-2.85892507790977e-05
-5.33476050817544e-06
-1.67650135403246e-05
-2.8630353868334e-05
-1.89208281759786e-05
-4.68889217194965e-05
-1.76338275142401e-06
-2.99355525614037e-05
-3.11007557936678e-05
-7.34475086257108e-06
-4.16216792617121e-05
-2.44331616133647e-05
-1.55401742068565e-05
-2.04361155916457e-05
-2.45638438095775e-05
4.60843688722838e-06
-3.28680916896006e-05
-4.50501389091648e-05
-1.83102808438831e-05
-6.16952311356665e-05
-4.35967378279751e-05
-9.84989649991184e-06
-1.62901469873198e-05
-2.48144547297698e-05
-3.51496224156732e-05
-5.78114651811395e-05
-3.27801438137195e-05
-3.38873721855812e-05
-6.28840054864591e-05
-4.80277392032925e-06
-1.06861390202398e-05
-1.21224259426449e-05
-3.86951883752731e-05
-5.73706593699854e-05
-2.65597352684733e-05
-1.29458479648572e-05
-4.74538498935466e-05
-3.22819151962238e-05
-1.12341084336724e-05
-2.52569820119397e-05
-3.26805436912726e-05
-1.8658568238023e-05
-1.53080166246937e-05
-1.24965375595464e-05
-6.21972084539597e-05
-4.42439861359195e-05
-5.00076578123956e-05
-3.09833351871177e-05
-1.98332149731985e-05
-2.66302102249339e-05
-4.20672754337761e-05
-2.20894902723769e-05
-1.63140995665084e-05
-5.23179807572799e-05
-5.05176559997056e-05
-4.55568184992911e-05
-2.71963647955676e-05
-2.13508294748117e-05
-3.9796624132477e-05
2.65807754642589e-06
-2.85178681558197e-05
-3.5476492448617e-05
-1.84592716154941e-06
-8.88023601108457e-06
-1.2098969957935e-05
-4.36899647945288e-05
-3.62566408662448e-05
-2.23460482808451e-05
-2.71762919804874e-05
-8.02860506630647e-06
-6.3077536492039e-05
-6.84120687552985e-05
-2.32723650786487e-05
-5.53079105796399e-05
-8.00924927308817e-06
-5.23395547935389e-05
-4.24067965313309e-06
-4.41958308365168e-05
1.00504120151208e-05
-1.3626162837189e-05
-3.71693590701258e-06
-2.80165776630054e-05
8.85025652493571e-06
-2.99749933372921e-05
-9.51405890629798e-06
-2.09658047985273e-05
-2.2148910535842e-05
6.29568435834329e-07
-2.25842734747711e-05
-3.3101155834359e-05
-3.14343864764688e-05
-1.41793065127039e-05
1.24004781427807e-05
-2.71943010279918e-05
1.8394932135122e-05
-3.63190532106667e-05
-1.65192232653574e-05
-2.07149797634288e-05
-2.9066452793741e-05
-3.83984286573307e-07
-3.65917329621015e-05
-2.50124031765553e-05
-3.74707494336973e-05
-4.35857248240439e-05
-2.01968594400645e-05
-1.38165011994272e-05
-1.0685432082238e-05
-2.79152335318274e-05
-4.1576797113282e-05
1.32604183308108e-06
-3.58833749508069e-05
-2.40425873438839e-05
-3.99234582984387e-05
-2.49400004332101e-05
-3.58810258098808e-05
-4.76704658585449e-05
-2.31667790275149e-05
-5.79826957804754e-05
-3.17626984217293e-05
-3.16294679745952e-05
-2.53971935270145e-06
-4.02612951435425e-05
-2.56836859116207e-05
-3.16523514434676e-05
-3.61048408546828e-05
-3.87243443406543e-05
-3.5124204342727e-05
-1.30931045802805e-05
-3.04719960356045e-05
-4.67145859029185e-05
-4.42147597986237e-05
-6.88659818867966e-05
-1.07783600743677e-05
-2.55565183244833e-05
-5.10508289944725e-05
8.9340192507627e-06
1.46122352990783e-06
-2.73893183180799e-05
-1.569503160155e-05
-3.16517397212774e-05
-3.09512569192894e-05
-5.27068249102103e-05
-7.72828546940182e-05
-4.92561526122191e-05
8.10263172512744e-06
-3.23297677624327e-05
-3.35716019765401e-05
-5.73417318282146e-05
-2.21881260796484e-05
-1.61218735575287e-05
-4.68559805506265e-05
-4.40888245194137e-05
-2.64554183454584e-05
-2.70775076553159e-05
-2.94055128323219e-05
-3.53322175748384e-06
-2.3670078975397e-05
-3.49454570368255e-05
-3.26482796061025e-05
-1.58039475497057e-05
-2.97753709240314e-05
-3.92263591460232e-05
-4.98783212552363e-05
-4.00663433260588e-05
-9.42972597116416e-07
-4.85229555846971e-06
-3.71441683599701e-05
-5.36896226904646e-05
-2.78513318078368e-05
-5.80324849307873e-05
-4.8683685768513e-05
-2.9466486142117e-05
-5.94788714555254e-05
-1.46957117905925e-05
-5.03413772042548e-05
-2.70036145356557e-05
-2.02618967213345e-05
-2.2451355242876e-05
-2.53917862202475e-05
-3.93169482722056e-05
-1.55944396191783e-05
-6.44130132963503e-05
-2.68064218800778e-05
-4.80011078642964e-05
-6.48184581293143e-05
1.27939184378389e-06
-3.09372777056818e-05
-1.09183484731519e-05
-3.81304905546158e-05
-3.05502762677918e-05
-4.7764837241237e-06
-2.70400349618597e-05
-3.11082269478814e-05
-3.04352263776168e-05
-3.77798184077228e-05
-3.3239356932531e-05
-1.11244111762923e-05
-4.26946124878897e-05
-2.92331173876512e-05
-3.28530943455356e-05
-5.09303582712519e-05
-1.72814960565582e-05
5.41167170230208e-07
-5.01550374370537e-05
-3.08472098340867e-05
-7.67424540105567e-06
-4.22856063013426e-05
-2.4845032117095e-05
-3.75513727279897e-05
-1.14958733521816e-05
-3.04983649176845e-05
-5.06048137845468e-05
-2.78164371042069e-05
-7.62682412747269e-06
-2.84403695798787e-05
-3.38550557751309e-05
-4.23982211387735e-05
-4.09809855712942e-05
-4.80504249948756e-05
-1.48877085536988e-06
-4.10436921784022e-05
-6.79361873254832e-05
-1.71998709502528e-05
-1.84458382308188e-05
-3.87934655886101e-05
-2.53747713758391e-05
-3.09089181633586e-05
-6.07515183270931e-05
-3.43786082602719e-05
-1.16327212307978e-05
-1.83668823977424e-05
-3.06963607846094e-05
-4.12867830744151e-05
-4.25314045564067e-05
-1.2418642614552e-05
-2.39470658521814e-05
-4.52702958629022e-05
-1.68232245184886e-05
-3.23466244592965e-05
-1.61605997995396e-05
-3.04498029935089e-05
-5.03768161543011e-06
-2.98730219474361e-05
-4.26976977906479e-05
-1.30087007102408e-05
2.30854613695608e-05
-1.47421884945891e-05
-3.83192148428059e-05
-4.21287217296901e-05
-1.87356180932513e-05
-3.91222043606507e-05
-4.50196783575698e-05
-1.39890201939477e-05
-4.08339974489502e-05
-3.41376310049271e-05
-4.97065026657089e-05
-3.12093314803066e-05
-6.11536345476823e-05
-6.28488914284647e-05
-3.48820914161658e-05
-4.70382466202919e-05
-3.90222087440215e-05
-4.63097252398403e-05
-4.35565950906223e-05
-4.22207847521131e-05
-2.54233678745155e-05
-4.75546709995291e-05
-3.52311490852151e-05
-2.280236623429e-05
-2.09853122463177e-06
-2.42516812519447e-05
-4.67654583767079e-05
-1.43065665601048e-05
-3.60883902309839e-05
-5.00855935747084e-05
-3.20620002060442e-05
-6.39559352005353e-05
-2.54451037317894e-06
-5.44605868961142e-05
-2.97578937548559e-05
-5.45813689665181e-05
-2.03280089288066e-05
-2.20728256163304e-05
4.81429321121778e-06
-2.51090133887694e-05
-1.14369804022893e-05
-3.0203827707459e-05
-5.69574229687369e-05
-2.89302252653316e-05
-2.58862532289706e-05
-2.48504838347349e-05
-2.93549463521826e-05
-1.86198450698214e-05
-2.99882330023435e-05
-4.79250447841016e-06
-1.64537343340164e-05
-3.69422794800736e-05
-2.71996797832708e-05
-1.5487122340433e-05
-3.6932305759933e-05
-1.82256329977848e-05
-6.57424132075743e-05
-2.52118385725615e-05
-2.32644998275201e-05
-6.12687378940177e-05
6.48778061811069e-06
1.11747427448993e-05
-5.41404251534955e-05
-3.23427025325287e-05
-2.99509470355759e-05
-3.81191478292236e-05
-4.13300063482349e-05
-4.14210415276003e-05
-4.01701569007387e-05
-3.52146190866533e-05
-3.39171548908957e-05
-3.45937354372025e-05
-5.23898657070475e-05
-3.57303620678246e-05
-4.94232387311928e-05
9.30986958117377e-06
-3.93586704969467e-05
-3.13781342530539e-05
-5.42252318723035e-05
1.16427909310406e-05
-2.98289622639961e-05
-3.52662297627717e-05
-1.12959733199394e-05
-2.15435553667524e-05
-3.60288834085938e-05
-3.06420916920135e-05
-1.46239531198329e-05
-4.35810864234639e-05
-4.70100262230808e-05
-5.49157675433951e-05
-4.93019365946961e-05
-3.93605660145789e-05
-2.6113754852944e-05
-1.62832271405175e-05
-2.64036114429065e-05
-5.43260552507148e-05
-4.38655007627671e-05
-5.31978811741805e-05
-4.18835669302749e-05
-3.53620785089611e-05
-4.85153515037427e-05
-2.31716922218454e-05
-9.26799844265539e-06
-3.48978263610031e-05
-4.67241700681338e-05
-2.35355214781468e-05
-1.14930018141559e-05
-1.48862988976346e-05
-3.35758099339452e-05
-2.70002740706989e-05
-8.91984639107452e-06
-3.1915485981943e-05
-2.02251323569779e-05
-3.18362436016219e-05
-4.26192503349567e-05
-7.15736267136665e-05
-5.36074445161086e-05
-4.352411086546e-05
-1.03947218584397e-05
-4.49115338805869e-05
-3.54528503381898e-05
-4.10356433923623e-05
-4.20470710898297e-05
-2.43413754059209e-05
-2.99815048732677e-05
-1.55161204145949e-05
-5.51274051748948e-05
-3.83536422449888e-06
-2.66003732075727e-05
-2.77349401900363e-05
-2.18876072881379e-05
1.89314025494472e-06
-3.56067912771566e-05
-5.52539032715562e-05
-4.71745818888012e-05
-1.43176412738103e-05
-2.56418893821136e-05
-1.94669912093994e-05
-2.30832394291236e-05
-4.63153623838165e-05
-4.60775992997382e-05
-1.92726683063947e-05
-5.35398673581704e-05
-3.73074023138331e-05
-4.30569771727728e-05
-3.39663121852396e-05
-3.25850093344453e-05
-3.22159277657922e-05
-3.14312540471133e-05
-1.78120111913672e-05
-8.21511225234883e-06
-5.59344571519354e-05
-5.65148532379901e-05
-9.45880196020832e-06
-3.53635906055616e-05
-4.02325738917246e-05
-3.37722779858351e-05
-2.55888909886823e-05
-1.81735386899134e-05
-5.07437684027571e-05
-4.42302671573799e-05
-3.61340778759562e-05
-4.76535562154533e-05
-2.55375762157865e-05
-3.06585994263416e-05
-3.32904120685418e-05
-4.27129977793673e-05
-2.48911497710922e-05
-1.69211030279054e-05
-3.24740535959423e-05
-1.54162347798113e-05
-3.71607942165712e-05
-3.49472685236531e-05
-3.70438007838031e-05
-5.71042586131557e-05
-1.65845122216424e-05
-2.60419324117802e-05
-2.33909847931456e-05
-2.13575141877461e-05
-4.81896499786079e-05
-1.85217428924217e-05
-1.40829020158967e-05
-1.85927103457758e-05
-4.86527239651887e-05
-8.55876644699053e-06
-3.23469576272668e-05
-1.02325054258352e-05
-1.79520232059261e-05
-3.43393429309955e-05
-1.45632266710284e-05
-4.35433423767166e-05
-5.61933426779126e-05
-1.21136335655133e-05
-1.41447563231636e-05
-3.84400152996974e-05
1.1004913482542e-05
-5.34215394311798e-05
-3.11778255626918e-05
-4.86904400743111e-05
-1.87910056674171e-05
-3.64134926396717e-05
-4.4234834338788e-05
-4.6569703094248e-05
-4.43223081222632e-05
-3.28009192668384e-05
-3.12367096780579e-05
-2.52980500310477e-05
-2.93620089353109e-05
-5.8541421419631e-05
-3.88860256627606e-05
-2.32020066803104e-05
-9.35614726739781e-06
-1.52029354072166e-05
-2.99387456544916e-05
-5.12803331965576e-05
-3.11507788854301e-05
-2.69206103150017e-05
-1.34561549065052e-05
2.4565217695527e-06
-3.71841304058805e-05
-2.86844298891487e-05
1.431603253369e-05
-3.31027594114091e-05
2.22589446312148e-05
-1.91296205161445e-05
-2.79026063149746e-05
-2.32703806689495e-05
-2.68019460689244e-05
-1.1805051775093e-05
-3.3452157007207e-05
-4.9430956263858e-05
-4.7727643140887e-05
-5.65109336906e-05
-3.46057792744796e-05
-1.80217582432462e-05
-2.5609650324241e-05
-3.46773011072389e-05
-3.14506669225133e-05
-3.56118701079563e-05
-5.91292957266358e-06
-4.53133306517062e-05
-2.9245798668222e-05
-3.07104790362347e-05
-1.25896095253212e-05
-2.13419612638669e-05
-3.06022593369673e-05
1.85499888117363e-05
-1.9314326874554e-05
-4.85231970131264e-05
-2.12258057246814e-05
-2.64808236456897e-05
-2.77524720567461e-05
-8.27427351565383e-06
-2.30976376277295e-05
-6.38957672963624e-06
-1.34875185786872e-05
-1.76488697377577e-05
-1.43702643049866e-05
4.67560530200937e-06
-2.04198045448758e-05
-2.73236498476341e-05
-2.85942311575304e-05
-2.18008256069561e-05
-1.65344444717658e-05
-5.0343982277976e-05
-2.47203977778517e-05
-8.62098650377336e-06
-2.79872595288256e-05
-2.47846612814668e-05
-5.58736367333963e-05
-1.53007995019104e-05
-2.22418171054955e-05
-5.73479114545119e-05
-5.76035706777461e-05
-1.37092621267495e-05
-2.78994416300792e-06
-1.74036163681992e-05
-4.54289421042023e-05
-1.68386811904174e-05
-2.76616838093203e-06
-2.40371034375675e-05
-3.86531094903412e-05
-2.29640405047678e-05
-3.48174138831917e-05
-2.04626872613737e-05
-3.68377159437187e-05
-3.38540536579055e-05
-3.47408025038052e-05
-2.43278624405362e-05
-4.75221665157573e-05
-1.71400019484542e-05
-5.04611505095945e-06
-3.60410166299903e-05
-2.6069639311681e-05
-2.06691771715188e-05
2.32410357443494e-06
-2.10420730223969e-05
-1.11212760406141e-05
-1.69320010983882e-05
-5.01883547902395e-05
-2.7016123494629e-06
-2.9910464689395e-05
-7.30386179336448e-06
-2.09402775868662e-05
-2.30442790647206e-05
2.786481080506e-06
-2.82566251365207e-05
-4.83695989129844e-05
1.51577348886349e-05
-3.30712044816693e-05
-1.14879717734267e-05
-3.84254170658188e-05
-4.29934299886202e-05
-4.45429546358073e-05
-4.75585222936572e-05
-4.74341353844997e-06
-3.79058470975348e-05
-2.68353887505967e-05
-3.62942654455759e-06
-4.06405316623517e-05
-3.61819861706949e-05
-7.81290649640027e-05
-1.96269752571766e-05
-3.39482015975601e-05
-3.59871463008223e-05
-2.0935857984485e-05
-1.32364318448408e-05
-2.30201573730732e-05
-2.62539144083625e-05
-3.88187942720532e-05
-3.57514515744936e-05
-2.32417940926295e-05
-8.30251992047118e-06
-3.93894163520022e-05
-4.99884513311839e-05
-2.51089851962971e-05
-8.66112280308875e-06
-3.02996013508059e-05
3.42360469567584e-06
-3.51085051902933e-05
-2.31758868018757e-05
-2.51547593251417e-05
-1.14813755765019e-05
-9.14409176705091e-06
-7.00219325059747e-06
-2.75062673333476e-05
-1.62379456645364e-05
-2.88755278794161e-05
-9.88477667905097e-06
-2.83334718955933e-05
-4.87148481348027e-05
-3.57952672557093e-05
-2.51691484997591e-05
-2.41133519159318e-05
-3.28613711981327e-05
-2.22202331017466e-05
-3.03761432391096e-05
-2.83043347785724e-05
-1.79593990460123e-05
-2.35886271808936e-06
-3.77384651785314e-05
-2.18856193534192e-05
-4.68779490790127e-06
-3.49987110802908e-05
-2.72266789701247e-05
-4.21258641208344e-05
-1.45187453375773e-05
-4.82462426651189e-05
-3.2261825878546e-05
-4.08627094254468e-05
-1.98017798358224e-05
-3.40269291028778e-05
-3.62043205960787e-05
-5.95569226306254e-05
-1.06066768612316e-05
-2.57358897247427e-05
-2.19355441459825e-05
-3.36514105758349e-05
-3.74241856108947e-05
-3.06504281425096e-05
-3.50862283813488e-05
-1.39727535913546e-05
-3.85084443365781e-05
-3.09450475230857e-05
-2.36249765309657e-05
-2.74365333786711e-05
-2.12369401190392e-05
-1.5216831873261e-05
-3.43714245602246e-05
-2.36578995388779e-05
-5.12963177256642e-05
-3.60768513917306e-05
-3.13797909446976e-05
-3.72816804668734e-05
-1.41338326592516e-05
-4.63491180003888e-05
-3.25276142354631e-05
-5.33576720073217e-06
-1.68243900034085e-05
-6.06719225251227e-05
-2.16936615491097e-05
-2.9949706061346e-05
-3.67739706852655e-05
1.20241335740689e-05
-2.4981542335943e-05
1.16834803173058e-06
-5.32572775186056e-05
1.75634153379735e-06
-5.13456057378915e-05
-4.01519273485283e-05
-3.17846903584685e-05
-1.32881430312497e-05
-4.62598380149365e-05
8.27777542974982e-06
-2.63659751138323e-05
-8.68302844838288e-06
-1.28572901081246e-05
-2.16581159897852e-05
-6.39518499901608e-06
-1.08885237277274e-05
-3.96268859495288e-05
-5.66923209815569e-05
-5.60029896170845e-05
-2.95907622405655e-05
-5.06745222475352e-05
-3.54039269107027e-05
-5.1098077922881e-05
-1.81279510238228e-05
-2.09299136210603e-05
-4.67670493919507e-05
-4.49890776314844e-05
-3.3069024380223e-05
-3.74231315901527e-05
-3.43054869716309e-05
-3.31975186568131e-05
-5.30371212101552e-06
5.13577548351286e-06
-3.33831274491451e-05
-2.2795166674677e-05
-3.09816309303109e-05
-4.04603084474783e-05
-2.47582840339607e-05
-2.35159559658934e-06
-1.53045519219425e-05
-3.13681024280637e-05
-2.12363641366409e-05
-5.72709918265315e-06
-4.44539071527267e-05
-3.82472433820142e-05
-4.01915029654322e-05
-3.52143355794407e-05
-3.83500591993662e-05
-2.33375551208211e-06
-2.30905809400057e-05
-2.53319414696315e-05
-4.36042065796858e-05
-2.73234418620608e-05
1.00776506864727e-05
-1.53877297928049e-05
-2.0013535066162e-05
-3.91551908303461e-05
-3.25222442418847e-05
-3.51058085131709e-05
-4.09434661340641e-05
-4.05984740763001e-05
-1.5903746324154e-05
-4.12196244511406e-05
-1.4210967593302e-05
-1.8952529210657e-05
-5.85531242663655e-05
-4.57191508092135e-05
-7.31184099514243e-06
-6.43116651988043e-05
-8.63599818473246e-07
-2.30826448021699e-05
-3.23006576852804e-05
-3.99509483813622e-05
-2.19433459287315e-05
-4.30424421119625e-05
-2.11618911265106e-05
-1.7892406766785e-05
-4.80944950952087e-05
-6.96729351230615e-06
-3.45429529094592e-05
-2.81222247741468e-05
-2.04911656199406e-05
-4.52594064099215e-05
-6.91141195218084e-05
-4.84317601974268e-05
-2.02095351371683e-05
-3.36596054044267e-05
-4.97620486020892e-05
-2.45740797784329e-05
-3.40900645806741e-05
-2.48797871376803e-05
-2.21107936227391e-05
-6.18399789738768e-05
-5.28421376862906e-05
7.94506362227984e-06
-4.46044221183345e-05
3.24686230997658e-06
-3.27353344999713e-05
-1.39543762027489e-05
-2.1014225767226e-05
-2.19698667001118e-05
-3.96626933975023e-05
-2.27617473722995e-05
-3.64518630565885e-05
-5.45310080084149e-06
-6.23277620200688e-05
-2.42598287947274e-05
-5.24312255884087e-05
2.50403409453549e-06
-4.055020094426e-06
-3.69407708454129e-05
-3.35059956510782e-05
-4.71085937667642e-05
-2.70244931819559e-05
-4.22530383602664e-05
-1.43664017123534e-05
-4.69233813896095e-05
-1.18060601650522e-05
-1.98512872478616e-05
-7.00865652819831e-05
-4.01067139329015e-05
-4.66537596458092e-05
-4.36364104759738e-05
-3.18612671182032e-05
-3.41958721063093e-05
-1.55317889509117e-05
-3.56354803727387e-05
-3.49147351018667e-05
-2.64960744362759e-05
-3.82222236945909e-05
-4.03001550652889e-05
-3.76698150724394e-05
-2.51036378947725e-05
-1.31561252020199e-05
-2.69211276893435e-06
-6.53053700276653e-05
9.16640505603264e-06
-1.37451979391224e-05
-3.71427504282111e-05
-3.13561621477501e-05
-1.10456838044478e-05
-7.42463398658161e-05
-4.71971830786666e-05
-5.86270298808175e-06
-5.64788978622422e-05
-1.69602526403518e-05
-1.21512669242637e-05
-5.63633291518975e-05
-3.17383856399694e-05
-3.29461981735258e-05
-5.75622397123346e-05
-2.62766497836799e-05
-2.32353522994487e-05
-5.19359732571532e-05
-3.65406294106044e-05
-1.97991350408342e-05
-3.70901430136254e-05
-4.35005704635439e-05
-2.68948272105296e-05
-1.88038699559607e-05
-3.56375801376805e-05
-6.50190640214208e-05
-5.02437996029472e-06
-2.01028423412261e-05
-3.76644314529473e-05
-1.30930744696335e-05
-2.24368812658752e-05
-2.13189077551761e-05
-7.52765989963616e-06
-4.76028356898368e-05
-2.33895379033075e-05
-3.02150419367802e-06
-3.98840912400801e-05
-4.43613858192243e-07
-2.41500178633825e-05
-2.8391612383796e-05
-3.74643002482266e-05
-1.81560002358037e-05
-1.60668231599206e-05
1.45668251182569e-05
-3.90880815690931e-05
5.74453776981934e-07
1.02513767733117e-05
-2.1805432745298e-05
-3.25106041450509e-05
4.31409976600894e-06
-5.46906260605824e-05
-3.68232426771749e-05
-3.90275798722246e-05
-4.5734686799106e-05
-4.05546711546066e-05
-7.1639430322093e-05
-2.5731028835916e-05
-5.80970091495032e-05
-2.42002595727903e-05
-3.9677101189749e-05
-2.94519320418709e-05
-3.11298856824384e-05
-5.27324308690055e-05
2.01412446804854e-05
-3.75986376002948e-05
-6.25295777314665e-05
-2.58649066886851e-05
-8.50325647709504e-06
-4.85692972892503e-05
1.84883796709047e-05
-3.42730787820912e-05
-3.04371076629136e-05
-2.46262409197831e-05
-4.59126923829836e-05
-1.27686026400713e-05
-9.29419399767237e-06
-4.93051038137667e-05
-3.02249432241368e-05
-3.09485588312123e-05
-3.57611649832276e-05
-4.18255905412327e-05
-5.82856069414661e-05
-3.12416129459677e-05
-5.12185089975812e-06
-2.39706203975142e-05
-3.87110931766381e-05
-1.29816829927201e-05
-9.96725380389855e-06
-2.97381366430946e-05
-2.11038177116506e-05
-3.35062285335031e-05
-5.40166078648099e-05
-2.06489534572091e-05
-3.53754151507588e-05
-3.87414938431813e-05
-2.59898373306148e-05
-4.03069422704911e-05
-1.11469978448304e-05
-1.84949166900634e-05
-1.49313850561065e-05
-3.40836095875213e-05
-5.60219966237856e-05
-4.11442739843019e-05
-2.77834569555947e-05
-3.25917738513457e-05
-4.16415261572811e-05
1.09139439472261e-06
-4.34609018623421e-05
-2.57583953430906e-05
-2.65626804505503e-05
-4.2468345378876e-05
-5.76595784541637e-05
-4.04706239902857e-05
-2.29762486750605e-05
-3.28196584607033e-05
-3.08358525686136e-05
-9.35714757039432e-05
-4.62434393781485e-05
-1.97265450526321e-05
-9.72249854411748e-06
-4.46147330841688e-05
-2.34142030558637e-05
-3.47120623038415e-05
-3.87103841686362e-05
-2.54495333492222e-05
-1.43573375061154e-05
-3.57072245355851e-05
-3.486344867704e-05
-1.9470867857166e-05
-3.47937615358544e-05
-6.40528847974758e-07
-4.61672898501359e-05
-2.16922469067189e-05
-2.06756020206333e-05
-5.4289081120738e-05
-2.6023467452043e-05
-3.11669704375862e-06
-8.4170830159208e-06
-3.79928289165723e-05
-4.86302552025767e-05
-1.85723379972427e-05
-1.59349552176407e-05
-4.03664048284715e-05
-4.89795631206872e-07
-1.47175942292413e-05
-2.40682435980815e-05
-2.40837899025201e-05
-2.73432915779093e-05
3.65938466183634e-06
-5.12021364714512e-05
-3.59974849285447e-05
-2.6881953555535e-05
-2.51285024699523e-05
-4.6586848025995e-05
-2.38685495813633e-05
-1.9675768189694e-05
-4.20691103901852e-05
-1.77800116139805e-05
-4.66548413023448e-05
-3.93470177294477e-05
-2.40617966465776e-05
-2.25852094174897e-05
-2.40892013244435e-05
-3.29902694449219e-05
-2.66680314548368e-05
-4.805154056245e-05
-4.24449505975627e-05
-1.53294197939335e-05
-1.84634836490942e-05
4.19564266247897e-06
-2.24265463934947e-05
1.08938461627179e-05
-3.21833679262665e-05
-3.19171367260103e-05
-2.116383915111e-05
-1.2751246338708e-05
-7.61900972911903e-05
-5.2083944820249e-05
-3.84304061893703e-06
-1.42578293009318e-05
-1.19013581161377e-05
-2.02121628856344e-05
-6.74945937706673e-05
-2.84538199204819e-05
-2.10584140145108e-05
-3.87750530225659e-05
-1.27174951729217e-05
-4.09398394130769e-05
-4.36424297813287e-05
-1.05372401961451e-05
-4.65150472728182e-05
-4.20801697053925e-05
-2.45624203135053e-05
-4.61065746782888e-05
-1.97476642981434e-05
-4.44786247351072e-05
-4.09182973520583e-05
-3.71422953030211e-05
-9.54066349728705e-06
-1.44512511640283e-05
-1.00687273573946e-05
-1.30842697783864e-05
-6.85978501012973e-06
-4.10127754675193e-05
-2.22624998826048e-05
-2.18208163110355e-05
-3.49985026108989e-05
-1.27156614683029e-05
-3.73990073490487e-05
-1.56681950623856e-05
-2.78549653364602e-05
-4.3214746566054e-05
-6.96225412844104e-05
-4.11957633196011e-05
-2.64930919051021e-05
-1.47256669512607e-05
-3.84471368422483e-05
-2.97698857013511e-05
-1.34821117070554e-05
-3.50718662000542e-05
-3.82083449164262e-05
-1.8333098757223e-05
-1.60042734886336e-05
-5.49037367957153e-05
-1.30857346431563e-05
-3.63690166737729e-05
-4.53876245492309e-05
-5.00035059277311e-06
-1.11097684578749e-05
-4.88071519218059e-05
-2.59018692196672e-05
-3.74542955666698e-05
