# Supplementary material for: Research on computational propagation and identification of mine microseismic signals based on deep learning
Source: PLoS One. 2025 Oct 22;20(10):e0334641. doi: 10.1371/journal.pone.0334641 (PMC12543183; doi:10.1371/journal.pone.0334641)
Supplement: S8 Data — (ZIP) [file pone.0334641.s008.zip › 000100900002858.xlsx_0.txt_24.txt.txt]

4.46821326914288e-06
-2.82230831675853e-05
-3.90804469334946e-05
-1.02161340391635e-05
-3.08573886790709e-05
-4.51102357618643e-05
-1.52453018184748e-05
-2.08631175889684e-05
-5.01575509528617e-05
-1.66141495287725e-05
-4.66690868934973e-05
-3.66473898811664e-05
-1.09416400244939e-06
6.88050891851171e-06
-1.70304516377915e-05
-3.88853837374667e-05
-3.2785713070308e-05
-4.05965778069328e-05
-6.75124038177399e-05
-2.90991394156976e-05
-2.81928310897163e-05
-4.38852488809442e-06
-4.06166417086036e-05
-5.44378345651956e-06
-3.73434021857305e-05
-4.47649418654501e-06
-3.53526298231428e-05
-2.44107492186697e-05
-4.33181820832821e-06
-3.05927060066642e-05
-9.54214314160807e-06
-1.3335777114372e-05
-3.66199927959189e-05
-1.97768047427182e-05
-3.99678104558347e-05
-3.28565863449841e-05
-2.9494646088105e-05
-3.61388735832644e-05
-3.86040485767398e-05
-1.19403392274561e-05
-5.1592730567507e-05
-2.55464025791258e-05
-6.70054041988626e-07
-3.06420028112185e-05
-3.21070031229699e-05
-4.98763788070229e-05
4.72827888663909e-06
-8.98441909521079e-06
-2.62011549569917e-05
-3.70279883767897e-05
-1.71319192585953e-05
-2.10893666451789e-05
-2.75258901315219e-05
-4.70925516143264e-05
-1.21068468397192e-06
-6.12563344315901e-05
-5.05454787621378e-05
5.66310808811497e-06
-2.5191316041706e-05
-9.97461575374657e-06
-1.58172230337328e-05
-1.24811749202161e-05
-9.55047345786241e-06
-1.27347098630138e-05
-6.14109625990636e-05
-1.39209208539675e-05
-3.677768490154e-05
-2.08038928022225e-05
-7.06607723674169e-06
-2.00982426145111e-05
-2.01811108241252e-05
-4.38207809038864e-05
-5.30735751624856e-05
-3.22736131312182e-06
-1.43321879558805e-05
-3.00873406387839e-05
-4.51924459674576e-05
-3.52919795112422e-05
-6.296864398389e-05
-2.24750275436206e-05
-2.05681542992845e-05
-3.37832016212925e-05
-3.8749763790824e-05
-1.90342049238056e-05
-4.36974368825301e-05
-6.12374937672586e-05
-4.82818338364821e-05
-4.06349323495723e-05
-4.03410210141433e-05
-4.44566503460251e-05
-7.12303944030667e-05
-5.9060060992523e-05
-1.16590454312455e-05
-2.38093843620741e-05
-3.96291519847121e-05
-2.48497982394092e-05
-2.21523995577188e-05
-1.89853046151891e-05
-1.52174981749558e-05
-1.47587305350276e-05
-6.07898759892858e-05
-2.09447191894707e-05
-3.05794349306709e-06
2.95507318211723e-06
-4.48376838917269e-05
-3.16885507870968e-05
-5.53927750882684e-05
-2.19617305470474e-05
-1.052104665417e-05
-3.64307699783622e-05
-3.87896796235067e-05
-3.23219069681376e-05
-5.33117722419374e-05
-1.14020674755888e-05
-2.53883891976758e-05
-1.88173917770663e-05
-2.71310936943064e-05
-1.77481826775722e-05
-3.92186275142645e-05
-1.08024169831897e-05
-1.40262008945389e-05
3.74690845440248e-07
-1.83570881985176e-05
-4.10627757096249e-05
-5.0938653204129e-05
-4.08374491598307e-05
-4.23868584524957e-05
-2.82373826285868e-05
-4.06053831585899e-05
-6.11807673004568e-05
-2.22928195971161e-05
-7.9297192975091e-06
-4.36259746729013e-05
-3.81751096391241e-05
-4.90242421345805e-05
-4.32673518141535e-05
-4.87501563260492e-05
-6.62305122075752e-05
-1.429868626014e-05
-3.25194413004177e-05
-4.38517747784646e-05
-3.1811111029305e-05
-2.43336520491717e-05
-3.29779062654185e-05
-3.08947593839309e-05
7.02479869761446e-06
-1.42573225482229e-05
-3.62055705523498e-05
-3.15137622600218e-05
-6.24725364718391e-06
-1.10690176780806e-05
-1.69256133762911e-05
-2.2565704220314e-05
-1.2963899370895e-05
-4.54486035458407e-05
-4.41628546103794e-05
-1.71099729746248e-05
-1.19455653191476e-05
-3.70233348052992e-05
-1.57077461764436e-05
-1.52262943131716e-05
-9.31008631934965e-08
-3.42207853531219e-05
-1.04264120732884e-05
-3.09916160882013e-05
-1.80673100305626e-05
-2.16224490594505e-05
-5.03562065391782e-06
-4.98582700928365e-05
-5.76736129170022e-06
-4.28466950361198e-05
-2.59523354423651e-05
-1.54424966190551e-05
-3.45270713740174e-05
-1.73510984704395e-05
-4.14357043204192e-05
-5.39972342981092e-05
-4.23857338338046e-05
-3.11830711608142e-05
-4.05253500835891e-06
-3.22036878316669e-05
-8.69579877171724e-06
-2.62025551807314e-05
3.09696246950016e-06
-2.28640330110547e-05
-1.52224523180319e-05
-5.30310099272107e-05
-1.79026872249556e-05
-3.26931450592659e-05
-2.00171198639765e-05
-1.79691747688096e-05
-3.69821152373709e-05
-2.73479000745145e-05
-2.65843769368799e-05
-2.97909387307672e-05
-2.78131432133417e-05
-4.57606207157704e-05
-2.50599937646611e-05
-1.76893396948297e-05
-4.17435266586712e-05
-7.78884922269641e-06
-3.82875228130685e-05
-1.93699334919696e-05
-3.80478470181303e-05
-5.12823516577175e-05
-1.61693188752241e-05
-2.92385476839554e-05
-6.09606724358672e-05
-9.56893738569389e-06
-4.77659239210752e-05
-1.03756079368247e-05
-3.81275125433332e-05
-1.68639988973447e-05
-2.4699453159137e-05
-1.09861593844611e-05
-2.54888009112515e-05
-2.69729906297158e-05
-3.57281298262668e-05
-3.0675843623112e-05
1.35367594712827e-06
-2.49732353077217e-05
-3.47180037784464e-05
-3.1798071333814e-05
-2.20565459695988e-05
-1.13566247564673e-05
-2.43233824127027e-05
-3.56348057813481e-05
-1.10079162428453e-05
-3.51884584084962e-05
-2.24653212617335e-05
-8.54337005352022e-06
-4.14798393770958e-05
-4.8645136033285e-05
-3.3988432386131e-05
3.58968567991515e-06
-6.3572884644214e-05
7.04703950943755e-06
-4.55716284937834e-05
-2.30643721388873e-05
-4.18350117475669e-05
-1.33902632458572e-05
-1.04989890149424e-05
-3.12033310626387e-05
-4.15477288781531e-05
-3.00624452289487e-05
-4.08364913749463e-05
-3.16047430681869e-05
-1.20755454805897e-05
-1.173897492699e-05
-1.79338199051017e-05
-2.33733184723675e-05
-4.77364303663135e-05
-6.43314528422763e-06
-3.60165520958405e-05
-1.73209354161236e-05
-2.9986176247803e-05
-2.47666765181091e-05
-3.96779897438374e-05
-4.37126347492959e-05
2.49587201082962e-07
-3.73770199302317e-05
-3.04088533739266e-05
7.0279549431865e-06
-5.42971100184881e-05
-3.83596248590319e-05
-6.6816928673918e-05
-5.62838835339968e-05
-3.86159307981611e-05
-6.2355320295982e-05
-3.09255939016685e-06
-3.0236541324134e-05
-6.06283236943997e-06
-3.26047188678355e-05
-5.37084305791476e-05
-3.63697565248054e-05
-2.96059644488572e-05
-6.44228575828674e-05
-2.55443056784002e-05
-6.25341958032097e-05
-3.09038561804453e-05
-2.98218711192736e-05
-2.35826783203029e-05
-5.55681979713941e-05
-1.379054570233e-05
1.55281406558947e-06
-1.22271088195209e-05
1.79337338365872e-07
-3.39467537871329e-05
-1.84444002557362e-06
6.36214501394872e-06
-2.54355660122827e-05
-9.39299865940122e-06
-5.83286184777087e-06
-1.49070075360757e-05
-4.81042732527096e-06
-1.49590688364709e-05
-2.42847443897805e-05
-3.36872843432799e-05
-5.03895942299844e-05
-1.45128693081732e-05
-5.7909851221117e-05
-4.45675226458521e-05
-2.66091293582042e-05
-1.89023406671634e-05
-3.21673012952323e-05
-4.79587791754168e-05
-3.76750058975278e-05
-2.63236863919668e-05
-5.38711063893572e-05
-1.43603779479376e-05
-3.31471828066163e-06
6.68999294795404e-06
-2.63320380731742e-05
-4.94472928025844e-05
-1.08819230985122e-05
-4.12359207121933e-05
-2.4061921802796e-05
-5.02369520031192e-05
-4.38524676097932e-05
-2.78881948746225e-05
-1.41086120486523e-05
-3.33978452777632e-05
-2.98246610556812e-05
-2.17044354529098e-07
-2.3174701165656e-05
-1.76255466290925e-06
-2.4688802986695e-06
-3.38802899600138e-05
-4.74214510355499e-05
-2.21933276412724e-05
-2.40614569968414e-05
-1.12228068860301e-05
-2.49037550117749e-05
-2.86674946985863e-05
-3.59688483509077e-06
-3.52410684540836e-05
-2.85707207903516e-05
-1.5616636171617e-05
-4.74677058878673e-05
-3.9454816512487e-05
-2.8983709942566e-06
-5.525175377809e-05
-1.49498239373351e-05
-2.97193790906466e-05
-2.93723158588803e-07
-1.82839713208288e-05
-5.04950730467424e-05
-6.09544476191332e-05
-5.28332114613604e-05
-5.79337870379484e-05
-4.34176400213957e-05
-2.61174273782004e-05
7.9443537546438e-06
-5.3200440659215e-05
-9.24157516306911e-06
-3.71943063330797e-05
-3.33796933148428e-05
-1.8240223790878e-06
-3.50411963084207e-05
-1.21295528859172e-05
-2.21686314039093e-05
-2.43466548751981e-05
-5.00837853383812e-05
-2.63005370187957e-05
-2.13270926695002e-05
-1.8474940033789e-05
-9.68186615906936e-06
-3.81789761225133e-05
-1.85252972948302e-05
-1.03643951985223e-05
-4.09541930748368e-05
-2.43700325116485e-05
-4.23051437790184e-05
-2.37887067698676e-05
-2.97274234346841e-05
-5.25998698464231e-05
-2.45577155932507e-05
-4.39573469016196e-05
-2.19544560516354e-05
-5.0127597579483e-05
-2.60443682795335e-05
-2.36720521565102e-05
-2.55476379909194e-05
-1.79805331377081e-05
-2.83854671698175e-05
-2.11145761460968e-05
-4.32331040541851e-05
-3.18363851693838e-05
-3.70398001401478e-05
-1.31892381404879e-05
-3.28532150527988e-05
-2.6200814884652e-05
-1.20242533161409e-05
-1.37113403689532e-05
-9.36478779382217e-06
-5.28913420782781e-05
-2.09513690307904e-05
-9.46990096419088e-06
-1.59680355194834e-05
-2.75678357565497e-05
-3.5107676690032e-05
-1.00860543553488e-06
-2.36966554979757e-05
-3.52966018619718e-05
-1.37594542390002e-05
-2.48340230334414e-05
-5.93905847921559e-05
-3.71071345677736e-05
-5.35875468870837e-05
-4.42119299529067e-05
-1.81567610374218e-05
-4.4657784322017e-05
-1.78287890681185e-05
-2.62724405267341e-06
-8.85721050792462e-06
-4.28599220136411e-05
-3.37436503981384e-05
-4.52748271979953e-05
-5.38259725670012e-05
-4.1207806578712e-05
-5.16021911280667e-05
-4.55235987649963e-05
-3.75298751530623e-05
-2.5044593211778e-05
-3.09219642831062e-05
-2.85388364471752e-06
-2.64283861429158e-05
-3.59997017981098e-05
-3.79618539605219e-05
-4.86608568817736e-05
-2.66815814682125e-05
-2.10725077752006e-05
-1.78151468298545e-05
-2.41301648741749e-05
-4.58761887129312e-05
-5.33074795677415e-05
-4.43260641865495e-05
-5.41427407638591e-05
-2.71801493177044e-05
-2.07057616746995e-05
-1.56960127211069e-05
-3.1367890980268e-05
-2.85807062907652e-05
-2.60770013377342e-05
-2.45212624446466e-05
-3.19077661608273e-05
-3.40479915794148e-05
-2.7120986674266e-05
-2.45057238763533e-05
-1.64353850279865e-05
5.34500845200145e-06
-2.76475577087393e-05
-2.97248023420821e-05
-4.39416284480865e-05
-2.92140429953087e-05
-4.18799610036912e-05
-3.34953496447244e-05
-1.62867625568597e-05
-2.80644022636189e-05
-5.03484906741992e-05
-5.23947682921466e-05
-5.77090177413349e-05
2.16455980558886e-06
-3.4190953580771e-05
-3.19479104098746e-05
9.85094816213406e-06
-2.48121581333228e-05
-3.21141646663426e-05
-4.24972263742598e-05
-1.96066109593588e-05
-4.29240882464715e-05
-2.123407794281e-05
-2.14910267243422e-05
-5.14758380337513e-05
-2.31925838853236e-05
-2.0626209926574e-05
-3.78658802753435e-05
-2.52578975740609e-05
-2.55679207188604e-05
-2.57232847895868e-05
-3.17679084856039e-05
-4.18709526472094e-05
-3.13418954999581e-05
-2.6632821552564e-05
-3.61006517468889e-05
-7.91133091039352e-06
-3.33527327489739e-05
-4.26554127141148e-05
-3.67859578949119e-05
-3.89309853671531e-05
-1.20708493965969e-05
-1.79956979076365e-05
-3.93172347356477e-05
-1.54711351189655e-05
-2.40742409012218e-05
-5.34142818318375e-05
-7.26391591801251e-06
3.48755574455717e-06
-2.171495798975e-05
-3.93364218035882e-05
-2.99564558585836e-05
-3.30772699040902e-05
-4.18569210523633e-05
-2.03113615387418e-05
1.58083846478069e-05
-4.65415418865702e-05
-1.14654716909837e-05
-3.51601918440909e-05
-3.71469129228105e-05
-3.11975793580949e-05
-1.77631617139831e-05
-2.06559358032333e-05
8.30510326189629e-06
-1.66812739554494e-05
-4.28549374326581e-05
-4.11638884142768e-05
-2.3341670496007e-05
-2.90281909567431e-05
-4.0115651625754e-05
-1.00177733140103e-05
-4.66042138962825e-05
-2.17944299855755e-05
-4.32177963629206e-05
-2.5114532311164e-05
-2.40728393443053e-05
-2.66134190085919e-05
-1.95417475212707e-05
-1.61987123314984e-05
-3.36137498032883e-05
-3.11324053775236e-05
-3.25390677881959e-05
-4.58260724959346e-05
-5.787832499709e-05
-2.41677524001227e-05
-1.70530235560733e-05
-3.37402655379975e-05
-1.00671357341352e-05
-5.74671094619376e-05
-9.2527991621388e-06
-3.36959915210058e-05
-1.0694450796919e-06
-1.76022227707669e-05
-3.23823746781795e-05
-2.38509757362645e-05
-4.32191138398136e-05
-2.35818686222229e-05
-3.10143941656655e-05
-1.42816615431412e-05
-2.44943117385001e-05
-2.85578381419065e-05
-3.30762571359855e-05
8.85011155161571e-07
-2.53657500354444e-06
-1.94072376990817e-05
-3.61385073868524e-06
-1.64331908281441e-05
-1.89211765658395e-05
-1.90865880753102e-05
-1.01390554396468e-05
-3.49305619562537e-05
-5.12218442012754e-05
-2.61991798052057e-05
-1.27132458073176e-05
-1.54432440676676e-05
-5.08399989641976e-05
-3.28966700085669e-05
-3.03113909383472e-05
-3.91378987669485e-05
-1.41643146850061e-05
-4.76340370748352e-05
-3.97115114546401e-05
-4.63542033322301e-05
-2.47636028859133e-05
-3.88994249436952e-05
-2.19419647959703e-05
-2.55893022920282e-05
-3.82183576103918e-05
-2.84814091791991e-05
-5.21541667011854e-05
-2.01488659209942e-05
-3.96557148576641e-05
-1.19194639622765e-05
-1.04065041318407e-05
2.72718047078438e-07
-5.22006452192841e-05
-3.76624486500468e-05
-2.01646601244217e-05
-3.54356120179448e-05
-3.50387970248553e-05
-3.87378434285888e-05
4.00316813377822e-06
-3.29583835993643e-05
-3.6940091562644e-05
-2.81923078771414e-05
-1.40610642991169e-05
-3.55543905546504e-05
-1.33429018120902e-05
-7.41655353307538e-05
-4.13010259726459e-05
-3.86437517846931e-05
-4.86355448071103e-05
-4.84374323015577e-05
-2.79779490341882e-05
-2.36739913091058e-05
-3.0752836059614e-05
-2.47444090653463e-05
-1.75742510903237e-06
-1.88805843711662e-05
-1.59879455061148e-05
-1.16195806664496e-05
-2.77030575312821e-08
-2.54912005680547e-05
-2.91102989189565e-05
1.45162679628442e-05
-2.35723436126307e-06
-2.05984279045423e-05
-2.63238247662139e-05
-2.11409674594283e-05
-3.98549356226082e-05
-1.79264657878749e-05
-4.25165119741261e-05
-4.58419092592118e-05
8.87391370949468e-06
-3.32666094109643e-05
-1.64136668831494e-05
-2.09859588518112e-05
-3.42601512561064e-05
-9.96796994531477e-06
-6.99191279272631e-05
-3.01955043629662e-05
-3.59835667696197e-05
-3.10518116601095e-05
-1.11925590808779e-05
-2.63781529183713e-05
-2.53943782001822e-05
-1.1417086558579e-05
-2.431310251823e-05
-5.21075928408706e-05
-2.71985043472469e-05
-2.91040527748343e-05
4.29542155022436e-06
-5.40060174193473e-05
-5.17777212465756e-05
-5.47247236735139e-05
-2.9904850268731e-05
-5.00364661168486e-05
-1.08719777043371e-05
-1.33055516398348e-05
-1.31685601531297e-05
-4.48263454263459e-05
-4.94180108776693e-05
-1.78807443993462e-05
-3.70499408750552e-05
-2.05841827120529e-05
-1.76756582436027e-06
-2.96898777283672e-05
-4.18407860966425e-05
-5.25176215289229e-05
-2.74134419688056e-05
-2.38153156024799e-05
1.0571756782832e-05
4.34239570991663e-06
-1.53692594961103e-05
-1.6440655374614e-05
-4.84331641370585e-05
-2.76948626580597e-05
-2.54950609180213e-05
-2.72808406985939e-05
-2.02982305611599e-05
-1.07709311004256e-06
-3.87669931887307e-05
-2.67632334052233e-05
-2.71232578139958e-05
-4.25975486414481e-05
-2.90266367930564e-05
-3.16937836105279e-05
-2.67792818610746e-05
-2.920110331885e-05
-1.13060414440262e-06
-3.64532178697826e-05
-5.14159079061527e-05
-4.46162727397486e-05
-9.95141435591371e-06
-4.21592420910859e-06
-1.94883330287249e-05
-4.62550694920689e-05
1.09249742829333e-05
-3.09757995357054e-05
-8.51846268883385e-05
-4.23048417705973e-06
-2.36326647122855e-05
-2.00239191256977e-05
-3.91151555432391e-05
-3.54931476210346e-05
-2.09008251418532e-05
-5.77297682083535e-06
-2.24804349861106e-05
-1.72195207176665e-05
-2.9310658591051e-05
-2.60325315687997e-05
-1.82227830056159e-05
-2.28326796165662e-05
-3.59900563325415e-05
-2.32660102003007e-05
-6.3815410728245e-05
-4.60714542171806e-05
-4.0212329689685e-05
-1.95479300087825e-05
-7.21329916841225e-06
-3.51435089269844e-05
-3.88433937001099e-05
-3.64946157661466e-05
-2.90810341587608e-05
-6.67440513981974e-06
-3.35831045153897e-06
-2.66751720971985e-05
-4.47047194174331e-05
-5.90140609375826e-06
-3.86907931682042e-05
-3.87076047380156e-06
-1.13462709368313e-05
-3.49657428615285e-05
-1.90475907649188e-06
-1.84036436461471e-05
-4.14139190181184e-05
-3.20686911462206e-05
7.89078662593162e-07
-1.81998828666258e-07
-5.09095733158809e-05
-4.24867853475922e-05
-2.46482994364563e-05
-5.11034763103396e-05
-4.07499927506549e-05
-2.15763824674776e-05
-1.87852904409854e-05
-4.59437033711191e-05
-1.10178029663127e-05
-3.95654210096238e-05
-2.37995612825345e-05
-4.70387528305747e-05
-3.50821758828177e-05
-3.27580911290419e-05
-1.4621196071349e-05
-2.41186767458789e-05
-1.30704453097878e-05
-2.10044943267575e-05
-2.23141540269267e-05
-2.46888878121758e-05
-1.76305100040283e-05
-9.95606163782262e-06
-1.88494968879035e-05
-3.05008107907171e-05
-1.41553913996969e-05
-2.09475878987788e-05
-5.28206745019603e-05
-4.11750634989639e-05
-2.47244242224543e-05
-2.04511134737733e-05
2.99412896982675e-05
-3.25302327839455e-05
-3.29869561096959e-05
-4.25784051621516e-05
-1.98204464093936e-05
-3.06621026632124e-05
-6.3363443410203e-05
-3.99281076633729e-05
-1.15597589854046e-05
-4.56849507014084e-05
-1.4236714348684e-05
-4.6038477267683e-05
-4.109288069323e-05
-2.37854811694632e-05
-1.24993175874624e-05
-3.25277375569687e-05
-4.08281102475973e-05
-2.54447989436346e-05
-2.9585680225077e-05
-5.09377877100324e-05
-1.91395923612949e-05
-1.27394737055617e-05
-4.96863418769749e-05
-2.99750497042109e-05
-2.3664178828017e-05
-1.10474016673559e-05
-1.07201262232297e-05
-4.82240389563119e-05
-5.09462914394956e-05
-3.81962910316254e-05
-4.13328738319415e-05
-9.22512845275018e-06
-4.47368516019969e-05
-3.85008828035028e-05
-1.50955388900149e-05
-1.7612034505201e-05
-1.41202131039263e-05
-5.42643053935433e-05
-4.4732812922606e-05
-1.75331884585882e-05
-4.59113857755268e-05
-1.68424311272463e-05
-1.75843972216935e-05
-4.36501594285529e-05
-3.38162758097741e-05
-3.03010436381535e-05
-5.16498116702576e-06
-3.83717148890934e-05
-2.21974814006579e-05
-1.53398185076888e-05
-2.59507737306788e-05
-2.83568538510321e-05
-3.0907934898797e-05
-3.06429919141317e-05
-3.55950314689601e-05
-2.9761956669896e-05
-5.09511396333139e-05
-3.16647644243315e-05
-2.65824142087697e-05
-2.11495426005747e-05
-1.81657022956385e-05
-1.36138283112344e-06
-3.06314675518327e-05
-4.06394729075686e-05
-7.56394807257212e-06
-4.32052039022543e-05
-1.39286450096837e-05
-9.27205907612651e-06
-1.4656987223853e-05
-5.79632543749466e-05
-3.48310436459367e-05
-4.41801965898413e-05
-3.55130540502929e-05
-9.31170453657844e-06
-4.61912864847901e-05
-1.36894856331579e-05
-1.07207866986582e-05
-3.31971124690667e-05
-1.32538208783099e-05
-2.07165955696211e-05
-4.16215644784095e-05
-2.89800800218986e-05
-4.92124303278755e-05
-1.08562965799976e-05
-1.05150926976329e-05
-3.0498095861496e-05
-4.12862718925493e-05
-3.17527025011199e-05
-9.07598637921803e-07
-2.60272327513918e-05
-3.46339440313687e-05
-1.6084207823278e-05
-2.95396846088655e-05
-3.40581096453271e-05
3.53557424487112e-06
-8.76470153430346e-06
-7.67459033141199e-06
-3.57263915508666e-05
-3.67758516505519e-05
-4.12856962369659e-06
-4.8939177606379e-05
1.55407576675597e-05
-4.08617127820979e-05
-3.08428098191414e-05
-2.633484919524e-05
-1.24836216179219e-05
-1.47171775866298e-05
-2.73598571723437e-05
-3.385408703083e-05
-1.00025043168818e-05
-5.95967737310463e-05
-2.35294645303666e-05
-5.51184612381408e-05
-2.27546044818911e-05
-4.72094464306457e-05
-5.55277281182724e-05
-3.61629195826699e-05
-3.6236504184305e-05
-4.54971962213924e-05
-1.49067926450995e-05
-4.20048459403669e-05
-1.28426289549728e-05
-1.85516898090421e-05
-1.66858210140138e-05
-4.91927511514064e-06
-5.64732236537511e-05
-5.61800082937721e-05
-7.4162087381697e-06
2.85969875627299e-06
-3.36503371801243e-05
-1.23846986359215e-05
-2.69862967215589e-05
-2.86866924560586e-05
-7.42506442820558e-06
-3.33412953489439e-05
1.25915499043832e-05
-5.77799601390802e-05
-2.92761947081627e-05
-5.13381633692121e-05
-1.05844268461452e-05
-3.77952877961091e-05
-2.14557639767889e-05
-9.37602919829032e-06
-3.52636375073787e-05
-5.25228395329882e-05
-1.08623225401197e-05
-1.93360167253117e-05
-3.30854315352075e-05
-2.3860225998215e-05
-4.60116639517048e-05
-4.32255000368948e-05
-3.86188251889659e-05
-2.84301688251084e-05
-1.78866636831508e-05
-1.28629805791353e-05
-1.89806503565754e-05
-6.37879096221297e-05
-6.6494366002511e-05
-4.06659875075011e-05
-3.48747229717569e-05
-1.50918025272687e-06
-1.46835640871373e-05
-3.41886609073739e-05
-3.34853401653269e-05
-4.41014214077968e-05
-1.8266881185876e-05
-2.98911733071603e-05
2.61060918531666e-06
-2.81479987980872e-05
-2.89213508147045e-05
-1.07969894532746e-05
-1.36565777769336e-05
-4.89065519383323e-05
-3.21358134039845e-05
-4.85409896874537e-05
-5.73803690788815e-05
-3.75657171632448e-05
-1.37745653461682e-05
-3.36590235288843e-05
-1.50031503012339e-05
-3.05805077763676e-05
-2.74064488638379e-05
-3.25595801252524e-05
-3.00713568795808e-05
-3.68103282264609e-05
-1.13761682444272e-05
-2.44171604942885e-05
1.55957461756499e-05
-1.15676690613038e-05
-2.20121248178117e-05
-2.51902004506897e-05
-2.74703496832362e-05
-3.52322152491959e-05
-1.38869993212403e-05
-4.54610589386761e-05
-4.94489297710939e-05
-4.37430251946588e-05
-4.77478926713642e-05
-4.70884871978015e-05
-1.12163345316714e-05
-3.24229916220674e-05
-3.63280274971915e-06
-3.84974406398525e-05
-5.57884999792917e-05
3.77307964476154e-06
-5.018938814989e-05
-5.7906005040158e-05
-1.5124413197612e-05
-1.69600677587292e-05
-1.37800305322506e-05
-1.24284697429921e-05
-9.94450045289173e-06
-6.2828444114453e-05
-2.27585381250098e-05
-3.19419536825903e-05
-4.02099484323307e-05
-2.83049592940995e-05
-1.39759575085247e-05
-1.32935808981285e-05
-4.0355625738412e-05
-2.6518903148838e-05
-2.62353015701441e-05
-2.22645631303861e-05
-3.82656578000787e-05
-3.58666474111156e-05
-4.58597325120757e-05
-4.51609261173445e-05
-2.78035276174243e-05
-1.74043284229497e-05
-3.28311898403051e-07
-5.27030292454191e-05
-2.58501110489589e-06
-3.11097057555996e-05
-1.51481240320177e-05
6.73774053029268e-06
-3.64824137449779e-05
-4.83883814281369e-05
-2.70597677945944e-05
-1.70161856847688e-05
-2.88345917166937e-05
-2.10413938228131e-05
-3.12545226247781e-05
3.37762262721053e-07
9.74666700794776e-06
-3.5343134924731e-05
-1.14641891905696e-05
-3.18833006236687e-05
-3.6545832937608e-05
-4.09849351375295e-05
-1.19234350895054e-05
-4.60282422316621e-05
-3.06029278041477e-05
-3.33662604815199e-05
-2.66819609241558e-05
5.63595281605964e-06
-6.23557545404573e-05
-4.71416492112165e-05
-1.79996913351271e-05
-2.78763636037043e-05
-3.77619794925362e-05
-1.97616552481746e-05
-4.86476809466158e-05
-1.23828368600676e-05
-2.68301034365539e-05
-1.35209674458072e-05
-1.60003238156966e-05
-2.07759760565379e-05
-1.59796532514692e-05
-3.52421453273179e-05
-4.49914011128848e-05
1.80239747363852e-06
-2.43987273930532e-05
-4.62800445229173e-05
-1.16464439705145e-05
-5.18540699506061e-05
-1.0953134698891e-05
-1.45767530087628e-05
-1.79911632798069e-05
-2.97210328662485e-05
-5.54296562978112e-05
-3.53899875746202e-05
-4.61927937245975e-05
2.9794341896433e-06
-2.50084084342194e-05
-3.70828237134682e-05
-2.41135647949538e-05
-3.44624197129438e-05
-8.4158265803271e-06
-1.70339256710142e-05
-4.11296723641686e-05
-3.67083881177104e-05
-4.2682837748684e-05
2.35668728749858e-06
-6.64784796101168e-05
-4.29828513357965e-05
-3.21281979786169e-05
-4.4728039915336e-05
-3.01240405262025e-05
-2.11021875102778e-05
-2.97150730948554e-06
1.7027829724321e-05
-3.35597208042646e-05
-6.7594891494572e-05
-3.09607978708567e-05
-5.327199225109e-05
-2.93055392028781e-05
3.00103860513975e-06
-4.0555784516312e-06
-4.29858905546364e-05
-7.58720309112699e-05
-2.65504827440421e-05
-6.09970392154686e-05
-3.37213040468514e-05
-5.86211618049829e-06
-2.89552459414573e-05
-2.12565578341496e-05
-2.5545512854154e-06
-3.09184283139068e-05
-2.86511904732673e-05
-2.75822429732615e-05
-4.10210136607109e-05
4.71035331259207e-06
-4.52991612529581e-05
-6.18981185271894e-06
-2.35314647172218e-05
-2.36049452306169e-05
-4.38209369941833e-05
-4.51397756587759e-05
-4.34904073841777e-05
-4.55940209210367e-06
-5.1575748929728e-06
-2.45263929759933e-05
-4.31533285680276e-05
-1.37920649337042e-05
-8.36217507556122e-06
-3.51633147233823e-05
-3.23592673138766e-05
-2.86487201240892e-05
-1.11161380946028e-05
-4.18413733289195e-05
-5.90806996432488e-05
-3.97107017151591e-05
-4.12836387938252e-05
-5.59755934927699e-05
-6.27503777016943e-05
-4.16558241608397e-05
-6.88996487486463e-05
-5.75088284580953e-05
-2.36216466873697e-05
-2.95131219494741e-05
-3.27993121784318e-05
-4.57517447845224e-06
-5.78500911301097e-05
-1.19073511199114e-05
-2.93820317070917e-05
-4.38511798599552e-05
-4.3291575312232e-05
-8.81694253469554e-06
-2.9296344186156e-05
-9.73927338965696e-06
-2.61454919647232e-06
-4.95743752177556e-06
-6.02365276035438e-05
-1.15869502143622e-05
-2.47066830039685e-05
1.01202406355681e-05
-5.13155059895678e-05
-3.02507175612847e-05
7.00014215381452e-06
-4.2131831631764e-05
-2.91538757245694e-05
-3.67671795653824e-05
-2.67677965361585e-05
-5.54712257365227e-05
-4.85996804492344e-05
-3.58181396055565e-05
-5.33019900591227e-06
-1.52419371552444e-05
-5.67717260747984e-05
-1.31463530700765e-05
-1.78730432593183e-05
-3.09626426725797e-05
-6.46044292640804e-05
-7.01923041473849e-05
-2.67900412955885e-05
-3.58554187905682e-05
-1.00621170098309e-06
-3.56911998268858e-05
-4.45842310341331e-05
-4.04384011606822e-05
-1.46966812243603e-05
-3.14793472489449e-05
-3.77963072790314e-05
-2.86438772531443e-05
9.26039042538643e-06
-2.38141978304807e-05
-6.53257142717452e-05
-3.39631740289851e-05
-3.14064224492598e-05
-7.44045888862901e-06
-4.93922922982316e-05
-1.30416731206372e-05
-2.38975134693457e-05
-1.28339350665222e-05
-4.84951414759955e-05
-1.89801019241811e-05
-3.70948580505255e-05
-3.37563223302026e-05
-2.45841578493379e-05
-4.34167126284914e-05
-3.4109204548182e-05
-3.50082525399411e-05
-1.4406319967564e-05
-2.04603818215283e-05
-2.56838864704662e-05
-2.39012604871375e-05
-4.0892187045362e-05
-1.78222715837834e-05
-1.29675272247321e-05
-4.01240622104023e-05
-2.19193936602154e-05
-2.77367615469583e-05
-2.79718652022685e-05
-5.70085327921253e-05
-6.27902237069368e-05
-1.42067340565208e-05
-1.26619664555804e-05
-4.63561711041708e-05
-4.32756863991365e-05
-4.69027609516514e-05
-5.45541028748123e-05
-6.28560209259461e-06
-2.94104463020899e-05
-1.72931465688515e-05
-3.12757935494339e-05
-5.73798734805507e-05
-4.40612905594371e-05
-2.03108634226485e-05
-6.14004334367218e-05
-3.29560962595821e-06
-1.60955696421353e-05
-7.47254869729615e-06
-2.67101405064724e-05
-7.81914260406859e-06
-2.68371633774361e-05
-2.24698089417704e-05
-1.91026811022472e-05
-2.17215570110755e-05
-5.61474091557186e-05
-3.75745699164277e-05
-3.7908788256419e-05
-2.06050285398192e-05
-1.73065469274122e-05
-3.39762824439154e-05
-3.20317859635546e-05
-3.99244502056077e-05
-2.42311126327252e-05
-2.81977192171778e-05
-5.08379386977375e-05
-1.44623876188908e-05
-2.76839464788746e-05
-3.77998706001231e-05
-1.84815612981052e-05
-5.56771568341484e-05
-4.27700589927718e-05
-2.4362036899524e-05
-4.8203784870623e-05
-1.32898420871479e-05
-3.95291156141657e-05
-5.63821244546401e-05
-2.89955611955287e-05
-1.87133522330576e-05
-1.93024485097116e-05
-4.52135824978787e-05
-3.05669401912915e-05
-1.25468117458701e-05
-2.83368789265215e-05
-3.11685967150042e-05
-3.25975193777556e-05
-5.47532609909798e-05
-2.04828837097434e-06
-2.76239446007192e-05
-2.58101310900155e-05
-2.36830000975743e-05
-2.74995365452021e-05
-9.76354750712844e-07
-3.5819460224471e-05
-2.87297910819451e-05
-3.55213259985361e-05
-5.67660780486099e-05
-4.26833841809719e-05
3.13016038596118e-06
-7.95685830080101e-06
-3.53470616382021e-05
-3.74645310269222e-05
-1.93298099966752e-05
-2.6340717851755e-05
-2.38603999355658e-05
-3.04535275145017e-05
-1.06790040939812e-05
-2.10254743456402e-05
-1.91386791449604e-05
-2.86000619715787e-05
-3.8373465551455e-05
-3.92318811756381e-05
-2.31147330120144e-05
-2.84836971370941e-05
-4.67010833390574e-05
-2.269106680233e-05
-3.08862007325322e-05
-4.91253275736923e-05
-1.9929063886696e-05
4.5547423499943e-08
-2.24666355406298e-05
-2.76593649220725e-05
-1.9829197493537e-05
-4.16428050714003e-05
-2.17812705800123e-05
-3.0536930718337e-05
-3.94388515457919e-05
-1.10498844184719e-05
-2.22169763893908e-05
-2.30109337324676e-05
-2.73878929678401e-05
-3.09395604497316e-05
-2.07439446023095e-05
-3.02125128999874e-05
-1.62154634842526e-05
-2.40982622180414e-05
-3.00134989783198e-05
-2.88897585351396e-05
-2.94687766714903e-05
6.83158176619545e-06
-3.60360650038401e-05
-3.94675176162829e-05
-3.01519911395688e-05
-2.26124385429567e-05
-9.91779640918397e-06
-1.20356734497012e-05
-5.26729003106953e-05
-4.65109255619697e-05
-2.23253843831299e-05
-4.23472496411409e-05
-4.35768620580683e-05
-5.5911780006357e-05
-4.27722350981078e-05
-2.82841914435127e-05
-4.94050982462849e-05
-3.3252462766031e-05
-2.6445380633048e-05
-4.07634775806392e-05
-2.15830508405754e-05
-4.66407003110208e-05
-3.19983177179528e-05
-1.18747474290927e-05
-6.38082948078239e-06
-3.5312237869445e-05
-1.11590259643565e-05
-2.70721094408436e-05
-1.01996440381985e-06
-3.46577167673668e-06
-4.92104010838208e-05
-3.32391926698516e-05
-3.27100240080417e-05
-5.03941108039063e-05
-1.98646855421254e-05
-2.55667837475752e-05
-3.40721330538671e-05
-4.59678762351026e-05
-1.58671551754486e-05
-3.37365359183018e-05
1.33912682801055e-05
-1.8741940277054e-06
-4.22955175264473e-05
-3.18992133663362e-05
-2.58299270683755e-05
-1.21747539159759e-05
-2.63596342343478e-05
-6.21293576968007e-05
-6.30704479009944e-06
-4.42533009026501e-05
-4.07820637697336e-05
-3.70539845462746e-05
-2.62025327428209e-05
-4.67563599903041e-05
-3.77823739287546e-05
-1.25919601388254e-05
-4.94942783958888e-05
-2.17061291817145e-05
-2.32786202557798e-05
-3.81064727269779e-05
1.02606293995321e-05
-3.89689305650295e-05
-3.00006250287214e-05
-3.02025533597034e-05
-6.8028864628948e-05
-9.83524907928228e-06
-2.60926359382621e-05
-3.10429154807115e-05
-2.83315263668438e-05
-2.52942007871479e-05
-3.03197864567235e-05
-3.82855717393488e-05
-9.81906646424733e-06
9.24236041038041e-06
7.0278002070892e-07
1.89571748648057e-05
-3.31773056595256e-05
-2.98358341080264e-06
-2.26821564825548e-05
-2.86985076614993e-05
-2.71469694044825e-05
-3.57401277922536e-05
-2.50275108234339e-05
-2.50733797727416e-05
-4.66954550011462e-05
-4.35844715143576e-05
-3.64873571110755e-05
-2.16174677881055e-05
-1.91076698054918e-05
-1.27376237388206e-05
-3.38803414347976e-05
-2.01352182871005e-05
-6.52129304540255e-05
-3.25161230636334e-05
-2.41465947738842e-05
-2.9729348170548e-05
-9.22678610229183e-06
-3.87429322169226e-05
-2.69879375747981e-05
-3.0759286623394e-05
-3.7823890417238e-05
-6.61258163433083e-05
-5.34246624769331e-05
-5.39265804534494e-05
-3.36470518972516e-05
-2.55952151456226e-05
4.24574556206531e-07
-5.87442167204773e-05
-4.09597433756517e-05
7.78669055164925e-06
-9.96934654701261e-06
-2.73629531509243e-05
-2.72241126520761e-05
-5.2867927887591e-05
-5.61188611240068e-05
-1.21077461209724e-05
-5.07386132123693e-05
-5.86415349564503e-05
-5.06337389208525e-05
-2.95843608557788e-05
-1.74494104880567e-05
-3.03875241500631e-05
-1.25321109221595e-05
-2.60601143655333e-05
-1.14179990489364e-05
-3.72984819458523e-05
-5.29797567816018e-05
-3.38221352830682e-05
-1.34438585624428e-05
-3.79299864787845e-05
-2.39903164535811e-05
-1.41982918265489e-05
-2.49423993819209e-05
-5.76815120128264e-05
-1.2368958438733e-05
-1.1898484829664e-05
-1.91101645825373e-05
-5.77942909691547e-07
-2.90867097772627e-05
-3.13033832962488e-05
-7.87280558641676e-05
-1.7606798845449e-05
-2.09749148641406e-05
-6.62125196175959e-06
-2.54064589195751e-05
-1.3917892132218e-05
-3.73558615314192e-05
-2.44262970583842e-05
-4.44088773298299e-05
-2.47994578045208e-05
-2.69384112137925e-05
-2.7214136467148e-05
-3.31626318358982e-05
-4.71146105141166e-05
-3.08056568890657e-05
-8.53499135658852e-06
-1.5790573285689e-06
-4.27835729248793e-05
-1.40255127225406e-05
-2.34533785004047e-05
-3.95760101807366e-05
-4.41137893684782e-05
-2.2489293785722e-05
-4.24495177854524e-05
-3.12018025295902e-05
-5.24807540817558e-05
-5.76892386252178e-06
-4.50002913930491e-05
-3.13907954973288e-05
-1.97206411955462e-05
-5.2344911378012e-05
-3.10567818886068e-05
-1.91781026707589e-05
-2.39808358429617e-05
-1.74309242282166e-05
-4.7370145746631e-05
-1.41144057421744e-05
-3.81093455153991e-05
-2.30730059116478e-05
-1.88296440602966e-05
-3.13987333474964e-05
-4.06155304827343e-05
-1.87478862873533e-05
-3.45190736578599e-05
-3.78899248911311e-05
-3.41428465209591e-05
-1.93693330681349e-06
-4.20058394258781e-05
-1.08311175871309e-05
-1.74742073859986e-05
-1.77101996268012e-05
-3.3166198094954e-05
-3.11722408557846e-05
-2.61744735784963e-05
-1.13552937275751e-05
-2.44223613742542e-05
-3.78673666723861e-05
-2.57610674665613e-05
-5.66129442695303e-05
-2.95655116976595e-05
-4.78165815068537e-05
5.27025278663476e-06
-3.53433390851967e-05
-3.30451629565501e-05
-1.99352105858627e-05
-4.45492307597233e-05
-2.41784768875454e-05
-3.97960069701169e-05
-2.14930304856265e-05
-2.10990753698486e-05
-3.46709470796831e-05
-3.39808434447111e-05
-2.11399387156357e-05
-4.43413827268911e-05
-3.60891809430429e-05
-3.34940125971238e-05
-3.00742810488047e-05
-2.05252406921189e-05
-1.98552267030251e-05
-5.26940221535561e-06
-3.78613477233067e-05
-3.06284417369517e-05
2.46609314833967e-06
-3.14451815123387e-05
-3.43989705394433e-05
-2.19134608655377e-05
-2.8304680699053e-05
-3.41790562890678e-05
-6.67049157291595e-06
-2.65898599225435e-05
-7.49477378715147e-07
-4.64448094669459e-05
-2.36455999432816e-05
-3.49829194826511e-05
-2.08270214443014e-05
-1.14351212178053e-05
-4.72008252474774e-05
-4.16749900877542e-05
-3.10153705962515e-05
-6.62170126328738e-05
-4.53753125214132e-05
-1.39583953766181e-05
-4.26464105392645e-06
-6.87304291080752e-05
-4.51361869647534e-05
-2.02096647777304e-05
-3.41180767097336e-05
-7.21497042405923e-07
-2.61775575342e-05
-3.26146426239814e-05
-9.31800655627219e-06
-2.5850350588661e-06
-2.06729840693604e-05
-3.74601678720818e-05
-3.69022607044844e-06
-3.83128468021128e-05
-5.91215002700377e-05
-2.29651945745743e-05
-5.84939956387551e-05
-1.08066677146966e-05
-2.2329962518648e-05
-3.845436452213e-05
-4.23209103952251e-05
-2.03306631944818e-05
-2.24782243941808e-05
-1.73686858340464e-05
-5.18178995698945e-05
-2.08240618411344e-05
-1.48836354007137e-05
-2.98148995844645e-05
-3.34613678267177e-05
-1.94979580347993e-05
-3.59176641185185e-05
-3.7387504111666e-05
-4.14342803304362e-05
-2.11906060007944e-05
-3.25202984091965e-05
-3.37248010606641e-05
-6.1586715404252e-06
-3.27456668529092e-05
-3.65026451009755e-05
-2.46306496157515e-05
-2.15797166188136e-05
-4.229933325969e-05
-3.25566659738586e-05
-1.33213608467935e-05
-4.61042620958038e-05
-9.13386925783416e-06
-3.66051115655171e-05
7.96575729965169e-06
-2.2212490623235e-05
-2.2236733423096e-05
-1.11589467591751e-05
-4.28614692358575e-05
-2.68943865013314e-05
-1.22632816001852e-05
-2.15863097956733e-05
-3.14292111713442e-05
-4.04446422226052e-05
-8.24673399054182e-06
-1.82696821860739e-05
-1.15171348189842e-05
-1.6774710600145e-05
-4.36503543042131e-05
-1.52602618360502e-05
-2.93325416172607e-05
-2.65945832520639e-05
-3.4984359937486e-05
-3.95230150304524e-05
-4.17405426996459e-05
-5.66915186016247e-05
-3.86788896461875e-05
-4.34148792401331e-05
-7.17669405595805e-06
-1.00849012298773e-05
-4.86200707558751e-05
-4.70386541637254e-05
-3.19877453057452e-05
-3.12371792011971e-05
-9.34542086251544e-06
-4.41463247739674e-05
-4.66892676914682e-05
-4.55412012979008e-05
-2.13656896078195e-05
-1.181312868959e-05
-6.42034277241097e-05
-5.59401205442526e-05
-4.82267954820587e-05
-3.848488761982e-05
-2.53418701361793e-05
-3.27069613180281e-05
-4.03773274532933e-05
-2.43433071990095e-05
-2.31028599984778e-06
-3.84658558732805e-05
-4.2507011433123e-05
-2.59416919767089e-05
-1.78640200621224e-05
1.13068994661686e-06
-1.55209223534075e-05
-3.1818386217046e-05
-3.19973500065213e-05
-3.68369744185039e-05
-3.52069715680244e-05
-4.29551493757732e-05
-4.16283598215171e-05
-2.92759178697621e-05
-4.63030109693125e-05
-2.55151694274692e-05
-1.58657608602079e-05
-3.08186914844811e-05
-3.96979236392354e-05
-1.73961406440406e-05
-5.09983983824487e-05
-3.24523718708176e-05
-2.35468403864301e-05
-3.09504457689017e-05
-5.37545942339974e-05
-2.00793079800128e-05
-1.32465616258948e-05
-6.52199714564261e-06
-3.81866157239042e-05
4.12580959709072e-06
-3.97734930611734e-05
-4.22743591124289e-05
-2.21530357428899e-05
-3.66322975892345e-05
-3.75716153519921e-05
-8.85546100400919e-07
-2.7044377381101e-05
-2.65283456688658e-05
-2.73181957638865e-05
-5.57609309684842e-05
-3.79065135158627e-05
-4.41196985443735e-05
-3.94876481778664e-05
-1.31054407741787e-05
-1.47986296517838e-05
-4.9689043986946e-05
-3.85197973618837e-05
-1.53268364696228e-05
-1.32739682326439e-05
-2.26099317462332e-05
-9.66571279342392e-06
4.39157320195618e-06
-9.75902500117653e-06
-4.88785589414532e-05
-2.1364533563735e-05
-3.54021745287914e-06
-3.28090193746115e-05
-2.31960215482483e-05
-1.64637529729491e-05
-5.89077877869455e-05
-3.18237956527697e-05
-2.38896383460737e-05
-6.08593120291129e-05
-1.93316592584353e-05
-2.06836412085064e-05
-5.27526638062257e-05
-2.47962299354174e-05
-3.65796493928218e-05
-3.49594734219423e-05
-6.09114290303051e-05
-2.9579815887148e-05
-1.55032975901397e-05
-3.35739600708519e-05
-7.2091370664169e-06
-2.2930996894485e-05
-2.48616538042943e-05
-3.1246274531706e-05
-3.08379917271457e-05
-3.30206525949559e-05
-1.22250245237452e-05
-3.21497412224482e-05
-1.08644680706738e-05
-4.42868353289716e-05
-1.02697254209987e-05
-1.92008764043335e-05
-2.92072169844515e-05
-6.50825332122192e-05
-4.08721431577124e-05
-4.63794630023357e-05
-4.01006497983167e-05
-1.48150830296116e-05
-1.12225316087382e-05
-2.2919534058104e-05
-2.27586038249185e-05
-9.85863900397367e-06
-4.53808385561609e-05
-4.37101613930756e-06
-3.89080299329012e-05
-5.85247521111406e-05
-3.46661013295973e-05
-3.09715434518938e-05
-1.77336807690028e-05
-2.71646605808378e-05
-7.88178529965072e-06
-9.88394974200154e-06
-4.53782210641101e-05
-1.6908591639417e-05
-4.63003120115576e-05
-3.22909891790821e-05
-1.49622684357763e-05
-4.13313900723186e-05
-4.5320730340199e-05
-3.44986798977625e-05
-3.47935085385401e-05
-3.37134306315902e-05
-4.90112795519602e-05
-1.05043101880102e-05
-2.72684055732498e-05
-3.06130198097926e-05
-1.46530413603836e-05
-7.08077029269586e-06
-2.24115345705559e-05
-2.02458737408374e-05
-3.48879428206447e-05
-4.67426842243828e-05
-3.56693534915337e-06
-3.26625302510715e-05
-1.82319665727302e-05
-4.103792473187e-05
-3.39902263800008e-05
-3.5282869427402e-05
-3.3080033469603e-05
-6.82471749840258e-05
-3.85687070466969e-05
-2.44894655763736e-05
-4.35003119850093e-05
-2.62885288210554e-05
-2.20187599432724e-05
-2.46911453134962e-05
-1.35635994295005e-05
-2.32911205991979e-05
-1.91024082812799e-05
-2.58856663655428e-06
-5.94146716529914e-06
-1.48213760736375e-05
-4.19608960789796e-05
-9.14801374900771e-06
-5.23028128645443e-05
-2.97832434458084e-05
-9.05870066436178e-06
-5.96221584938638e-06
-1.67473979092586e-05
-2.76236512862129e-05
-7.64122862316823e-05
-5.78164935298906e-05
-2.87323766283404e-05
-2.64504872590277e-05
-1.5109932674717e-05
2.2756253044313e-06
-2.94813336087677e-05
-3.34150349016432e-05
-5.09006788006304e-05
-3.10231830464113e-05
-1.98636132054624e-05
-2.68447055208023e-05
-3.73236678500481e-05
-1.74080408885877e-05
-2.49769416596859e-06
-1.95415444652893e-05
-1.23095084126645e-05
-3.92162023874197e-05
-2.93765181580873e-05
-4.47236318019264e-05
-3.80813791793906e-05
-1.97524639469547e-05
-4.05653413033574e-05
-4.73537665242844e-05
-1.58691929496515e-05
-2.42829783195137e-05
-1.92783572639485e-05
-2.94062530241215e-05
-2.47461572986385e-05
-1.55676216934707e-05
-3.28224994402799e-05
-1.92592006422054e-05
-3.10004900228541e-05
-4.80971149099156e-05
-1.92419819082085e-05
-3.75474021784302e-05
1.4286865120093e-05
-2.48906128064619e-05
-2.04247505827354e-05
-4.75606031181576e-05
-2.96210057151215e-05
-2.88534535129605e-05
-3.52340779720093e-05
-4.28189613479517e-05
-3.86624539027272e-05
-8.18639344637938e-06
-1.68308400092905e-05
-7.18805763118688e-06
-2.55863406067741e-05
-3.55974075230691e-05
-3.19878994741775e-05
-5.15922481463682e-05
-2.89562803915181e-05
-3.76841509162503e-05
-1.97989414272489e-05
-6.37210890297522e-05
-2.9134462203307e-05
-3.61420041419198e-05
-5.08705639884702e-06
-3.5189507872518e-05
-3.84543794006403e-05
-5.28689004799282e-05
-3.9774887761586e-05
-4.70928143461317e-05
-2.76090872274673e-05
-4.42358228119203e-05
-2.58993356156902e-05
-5.64158436823294e-05
-4.66180560638129e-05
-2.46621778151638e-05
-4.56467180245308e-05
-2.34937525214193e-05
-4.14969712080147e-06
-1.70624343829083e-05
-4.81849628453548e-05
-6.33415544448384e-05
-4.92238756406365e-05
-1.22339352068225e-05
-2.54988155870284e-05
-5.07838042346117e-05
-2.4252373337893e-05
-2.5718931509266e-05
-2.81951086359543e-05
-3.36574426327626e-05
-1.64715814557091e-05
-3.96186647775058e-05
-1.98296013403936e-05
-3.58037568223e-05
-4.50511618364503e-05
-4.59991033030125e-05
-3.89511587837202e-05
-3.31615598783924e-05
-2.85149870467497e-05
-3.9699804377914e-05
-3.13194237746663e-05
-1.95546012382727e-05
-2.20039304036885e-05
-1.70152082803826e-05
-1.81581893954155e-05
-5.37375178945329e-05
-5.31740283710213e-05
-4.51108989530398e-05
-3.57439102854087e-05
-3.0889421208902e-05
-4.79886920983658e-05
-1.7369035321203e-05
-8.98594079472666e-06
-3.31715690634039e-05
-2.06476088156239e-05
-1.43293684034486e-05
-4.08488985097888e-05
-4.04752594203832e-05
-4.26592177082325e-05
-4.49196150740259e-05
-4.55846673249178e-05
-3.82880589579777e-05
-1.00598899914141e-05
-3.38310585394871e-05
-3.97054770451955e-05
-1.42484892314009e-05
-3.18331060074236e-05
-3.32345285214512e-05
-1.58983525838585e-05
-8.02122053694259e-06
-3.16478103871074e-05
-1.66937969972844e-05
-5.86548197318273e-05
-4.55735422087839e-05
2.73350327215738e-06
-3.43941215571992e-05
5.94276204548546e-06
-3.38034258397903e-05
-2.95578471534196e-05
-5.53213649764888e-05
-2.98330171085207e-05
-4.27760579595612e-05
5.10035437566974e-06
-4.7485369850626e-05
1.60660570254325e-06
-2.24625429065586e-05
-3.07114477721252e-05
-7.42432603876387e-06
-3.96581294406612e-05
-2.6859423425211e-05
-2.36108941996201e-05
-2.66267835579692e-05
-3.25496510649334e-05
-6.35641239774529e-05
-2.93823283627604e-05
-1.79785947321824e-06
-4.7722648274893e-06
-5.67574561107354e-05
-2.70415758529132e-05
-3.44478327625461e-05
-7.66405557026629e-05
-1.39049301978749e-05
-5.61864263127618e-05
-2.95306517099686e-05
-4.21136145757989e-05
-3.50508684230354e-05
-3.51673656487789e-05
1.40978472331526e-05
-2.59423193460817e-05
-1.30910337687976e-05
-4.00147806750914e-05
-2.34101650621718e-05
-3.72500831574349e-05
-4.21497468395174e-05
-2.53916320385038e-05
-4.99606938102457e-05
-2.59616994760148e-05
-1.43621370607753e-05
-3.86880628728181e-05
-1.79937766453786e-05
-2.51121401188718e-05
-4.88538984045032e-05
-3.55547259709188e-06
-1.59276564463172e-05
-3.09231062768113e-06
-2.45340021773185e-05
-6.52536610130947e-05
-4.39248181372288e-05
-4.0906679665402e-05
-3.89697662749439e-05
2.63255603388771e-06
-1.35688359246874e-05
-3.21761624757799e-05
-8.55556759484999e-06
-4.68060162951155e-05
-2.82893214574243e-05
-1.20528851407641e-05
-3.1210764481419e-05
-3.8581785097158e-05
-5.26371476257132e-05
-1.89732340519669e-05
-1.61650351601734e-05
-4.16617890335089e-05
-1.92854759704448e-05
-4.85971287917948e-05
-1.99730732171742e-05
-2.85477648616814e-05
-4.18692107397605e-05
-2.24315688015678e-05
-3.06822100347362e-05
-2.42031276588488e-05
-2.32696802243158e-05
-5.45364327539431e-05
-3.34288154737706e-05
-5.73864290117362e-05
-1.2845549020486e-05
-2.36095430389586e-05
-3.90169730197847e-05
-3.45638158788253e-05
-3.56835487371278e-05
-3.4280582512804e-05
-2.85681545483165e-05
-3.44819828917979e-05
-3.65779787019394e-05
-4.01721804904422e-05
-5.16085045158591e-05
-2.7133289432181e-05
-2.49194606356096e-05
-1.10512592722537e-05
-4.01419297198465e-05
-6.79459780361273e-05
-3.13330944511243e-05
-2.77009366332749e-05
5.86969950471377e-06
-4.42861896865594e-05
-1.73067705186323e-05
-5.81818712097505e-05
-2.75674082366731e-05
-2.81048570513516e-05
-4.61240553472664e-05
-2.06217138038665e-05
-3.76813307370308e-05
-5.12714109388028e-05
-6.89611226730064e-06
-4.04863464791712e-05
-3.16069097767706e-05
-7.57069868851852e-05
-5.55400737572147e-06
-1.42900619399409e-05
-2.7521352223492e-05
-1.9293096479415e-05
-1.24088215734281e-05
-7.85420147703666e-06
-2.3206100816428e-05
-2.61571696248924e-05
-4.29400799226816e-05
-1.28637718648844e-05
-3.77771412055415e-05
-3.31910536512868e-05
-3.35044823677711e-05
-4.58271043081128e-05
-3.99350468123132e-05
-4.14024367591086e-05
-1.37089840065762e-06
-2.12683010539287e-05
-1.13330121317881e-05
-2.49262164724409e-05
-3.21763610558435e-05
-3.0317851746078e-05
2.06873758785776e-06
-4.79488080655507e-05
-2.45463479946563e-05
-1.92419659948272e-05
-4.50948848892261e-05
-2.89769489491194e-05
-5.84555454939674e-05
-1.86920329750197e-05
-2.25657667724467e-05
-3.97599082003971e-05
-1.53827900412227e-05
-7.60514239517314e-06
-9.96707385251109e-07
4.57417242208107e-06
-4.49026116006905e-05
-4.91925671146032e-05
-2.08245002076853e-05
-1.72180150870239e-05
-2.84802069827101e-05
-3.86088807141754e-05
-3.40446973671101e-05
-2.88630731672642e-05
-5.70106852887124e-05
-1.33281354883069e-05
-4.68458251335974e-05
2.30650367375188e-05
-2.21154084540266e-05
-4.87472270297432e-05
-4.41136729522457e-05
-3.41425639040404e-05
-2.53842466638604e-05
-3.32247977479576e-05
-2.06708236454881e-05
-2.68506287430754e-05
-3.44408537218031e-05
-2.07483765580649e-05
-2.31775565466955e-05
-2.35081137201597e-05
-1.51241233387178e-05
-2.39443944420362e-05
-5.39929507968418e-05
-3.76034792711101e-05
-3.03363922179853e-06
-5.3888582244879e-05
-3.40164691162537e-05
-4.97908325616462e-05
-1.84180025783484e-05
-4.52854035411708e-05
-2.72534128832613e-05
-1.71842859465739e-05
-4.08371126192644e-05
-2.61841350746486e-05
-3.82931231156429e-05
-1.00734545152328e-05
-3.25765973736073e-05
-6.18082898151591e-05
-3.11333877783757e-05
-4.6688943558367e-05
-2.937283508244e-05
-2.26491120203201e-05
-5.39622090362111e-05
-4.01500930308761e-05
-3.19468636668936e-05
-2.25606270327826e-06
-3.57210598309014e-05
-2.15103698110785e-05
-2.56651490246939e-05
-2.71607749486091e-05
-5.38587498181978e-05
-4.2875611999896e-05
-3.21926111362175e-05
-3.37134915121596e-05
-6.59489703451488e-05
-1.88849867136295e-05
-1.2865120560388e-05
-2.31920993366786e-05
-3.85787946550146e-05
-1.93152046360597e-05
-3.39469999235887e-05
-1.64550079205042e-05
-6.3293589624495e-05
-2.9161400592823e-05
-4.53194322973797e-05
-2.36953986108094e-05
-3.17767460057592e-05
-4.79566651576144e-05
-3.48518773444366e-05
-1.90674825657331e-05
-4.45502034311536e-06
-2.12814119158736e-05
-3.94248626160137e-05
-3.12464777258585e-05
-2.90420225277573e-05
-1.77493648837203e-05
-3.58874174871676e-05
-9.82607074389637e-06
-3.62855606859221e-05
-4.49793896580075e-05
-2.91196028815813e-05
-3.58130617961186e-05
-4.03222947329959e-05
-2.68698238377824e-05
-2.83896182041719e-05
-2.61342674330286e-05
-1.502279335941e-05
-1.62546582571807e-05
-1.72979708333933e-05
-2.63690705448535e-05
-5.69131009366638e-05
-3.36410560355785e-05
-6.98879846451736e-05
-1.43203443133169e-05
-3.13270465828912e-05
3.28431372126729e-06
-1.36976346520812e-05
-5.88573873146998e-06
-3.51597147496031e-05
-1.79639710198373e-05
-1.83814079002054e-05
-3.52519994238469e-05
-2.92340400842583e-05
-2.72185407072226e-05
-3.65091060575802e-05
-4.35948741799474e-05
-3.82142316128056e-05
6.6538599653762e-06
-4.45691392374558e-05
-3.89516463062763e-05
-1.43630846802512e-05
-1.58736749098033e-05
-3.93100975662142e-05
-1.0901974307606e-05
-1.2646509816827e-05
-4.49455335987857e-05
-3.01666309349376e-06
-1.37145708321006e-05
-2.46610040197537e-05
-2.55528846241511e-05
-3.66329194655875e-05
-3.75520363980047e-05
-3.50396485988498e-05
-4.52924241248485e-05
-2.16219279160034e-05
-4.52096404918679e-05
-4.44335461369228e-06
-1.80545044360756e-05
-4.73036022440642e-05
-4.95874272660071e-05
-4.58460029881524e-05
-1.93709056104113e-05
-5.3657764736914e-05
-8.41891530236159e-06
-2.95870423029526e-05
-3.96549910960756e-06
-3.89314005504744e-06
-1.78989127073641e-05
-8.10445516294684e-07
-1.3474572185911e-05
-2.52937730802136e-05
-1.22094123556632e-05
-1.83182784214998e-05
-4.06980607004764e-05
-2.14878744666537e-05
-1.15231143342044e-07
-7.38343142371977e-06
-3.55492227258312e-05
-1.88971830598322e-05
-7.6059914648409e-06
-4.45261100751246e-06
-4.92290579393668e-06
-2.85236269847847e-05
-4.17689921672768e-05
-2.82203863731835e-05
-3.26558986818378e-05
-2.42668311052906e-05
-4.22059473093806e-05
-4.32041484672762e-05
-8.97057805290717e-07
-1.57319532988754e-05
-1.12165504579886e-05
-3.96234486683046e-05
-5.91460375228531e-05
-3.10982572743225e-05
-4.88041474929902e-05
-3.81883213002288e-06
-5.36081372600288e-05
-3.83725174319626e-05
-2.68805926725481e-05
-2.80154065621659e-05
-1.81546602403483e-05
-3.83123927050313e-05
-1.36151196759038e-05
-1.20304497133589e-05
-1.97992610576333e-05
7.04108603208949e-06
-2.01149816137577e-05
-2.75342159813393e-05
-5.34464949025971e-05
-4.14138442709788e-05
-4.7352356882042e-05
-5.43579063809233e-05
1.12921468546653e-05
-3.54161442143951e-05
-3.51472774218071e-05
-4.87329389198092e-05
-2.35021410685312e-05
-5.58406870290124e-05
-5.15393128106336e-05
-4.23748586172335e-05
-2.792912894039e-06
-5.06173632246102e-06
-1.9134692992219e-05
-1.49266563526318e-05
-4.43851979840756e-05
-1.09897771930969e-05
-4.15205451465457e-05
-4.98350893411231e-05
-6.03406828326214e-06
-2.58067022709908e-05
-3.41221665167391e-05
-4.07557795520075e-05
-2.40585675188455e-05
-2.26706902561125e-05
-1.08483456268361e-05
-2.58761600040166e-05
-1.88126938939267e-05
-2.36119401360234e-05
-2.46629051098903e-05
-4.46366752596256e-05
-2.69319588782235e-05
-3.11139656439697e-05
-3.73183688134773e-05
-1.90806078542757e-05
-5.49128364580476e-05
-2.09877278994581e-05
-3.55597010289163e-05
-5.69362083002129e-05
-3.19781793295376e-05
-2.5186806567637e-05
-2.73432112597621e-05
-4.3594671452894e-06
-3.61414828288912e-05
-2.08382861984093e-05
-2.69606195794654e-05
-3.10528275424543e-05
-2.99541141539088e-05
-4.67407131841891e-05
-8.36146355986051e-06
-3.947949908809e-05
-4.86744336302108e-05
-2.40611190708616e-05
-5.35992803084437e-05
-6.73390374186368e-06
-6.35024146549062e-05
-4.09940541540902e-05
-2.80105163500314e-05
-2.85547470455558e-05
-3.20919848977739e-05
-1.87587889060518e-05
-1.87620144083072e-05
-3.30516969003305e-05
-6.0687825938992e-05
-2.42292276053907e-05
-4.78027878465139e-05
-3.76420060726599e-05
-6.42583582885337e-05
-3.55024179879117e-05
-2.13900546412731e-05
-4.30299286918892e-05
-2.42843703017834e-05
-1.44938969391471e-05
-2.84987578629457e-05
-4.42454673564032e-05
-4.36181655147285e-05
-4.50091070363613e-05
-1.18029137086019e-05
-4.9137944073716e-05
-3.45735250604166e-05
-3.05292842362738e-05
-2.56118023504086e-05
-4.18489708449144e-05
-7.37489872050159e-06
-6.83823884262554e-05
-4.09587514037466e-05
-5.17422848486881e-05
-1.91186713113331e-05
-3.80063553215736e-05
-4.97890589374367e-05
-1.12623220050207e-05
-3.52175376644475e-05
-2.56553277312017e-05
-5.56300581519084e-05
-1.24816864831406e-05
-4.46269363146306e-05
-2.8128083199588e-05
-2.994810258077e-05
-4.1084709437754e-05
-2.63397602499986e-05
-7.514063591318e-05
-4.09089456720268e-05
-2.67091325233991e-05
-2.21109113235499e-05
-3.23989640015607e-05
-1.19294220088243e-05
-2.18313780633682e-05
-1.97754989572277e-05
-5.7386955823556e-05
-4.1386074111857e-05
-1.933272474465e-05
-5.5856501800883e-05
-1.50846030082227e-05
1.07651438252003e-05
-4.06179354049741e-05
1.41420226644205e-05
-5.94950078503976e-05
-1.31817529023782e-05
-5.36197481744685e-05
-6.00771805078551e-05
-2.90441270770407e-05
1.69450267570916e-06
-3.97344890315397e-05
-3.64080464407423e-05
-2.99719141796441e-05
-2.59294121967437e-05
-1.80548191438724e-05
-2.04749102229103e-05
1.20760606174493e-05
-1.74094123203678e-05
-3.98823970681957e-05
-4.36198886415722e-05
-6.65329018808237e-06
-3.67763039533808e-05
-1.42226920695741e-05
-7.56754184441657e-06
-2.39406389728546e-05
-1.32328170618046e-05
-1.31437106313261e-05
-2.84956498524503e-05
-2.52224099971682e-05
-1.73811008703445e-05
-3.8789878657279e-05
-3.49215967224418e-05
-6.732338355175e-05
-1.63534208955532e-05
-2.55086709171932e-05
-2.16828851724127e-05
-4.29758302712196e-05
-4.38541047180395e-06
-3.66303422508589e-05
-3.29454528778755e-05
-3.73623999906028e-05
5.85851743296117e-06
-5.57095514664274e-06
-2.82058840340304e-05
-1.20379522100391e-05
-4.6147601827896e-05
-4.39023215789113e-05
-1.76968607181233e-05
-9.15201102765605e-07
-1.54538188132009e-06
-1.83618887527366e-05
-4.49921256335705e-05
-5.5305933059478e-05
8.33478893569711e-07
-4.74957927083547e-05
-2.99624789270825e-05
-2.19741660527376e-05
-6.26096533804436e-05
-1.88027304185848e-05
-4.41486655898686e-05
-2.73144209429382e-05
-4.12267091663534e-06
-4.41399649965477e-05
-3.35054431143819e-05
-2.11521117099523e-05
-5.85892848295064e-05
-1.62299707220612e-05
-3.04206553902902e-05
-2.20949010870595e-05
-4.04304792880765e-05
-3.60925436810277e-05
-5.1229416703331e-05
-1.16810568484248e-05
-3.58079803068383e-05
-2.24702362979769e-05
-1.41950954794547e-05
-1.96141294188572e-05
-9.73765656308521e-06
-2.97177548922258e-05
-8.2008421404917e-06
-2.68444876061514e-05
-4.43519234756669e-05
-3.59190539377926e-05
-4.09450095568898e-05
-3.07909163584898e-05
-2.84357459904411e-05
-6.21263322156898e-05
-1.48285758838231e-05
-2.06669687981379e-05
-2.3699439327044e-05
-3.66939090732977e-05
-3.37864090171583e-05
-2.82959379376118e-05
-3.3674387645401e-05
-2.66850923162349e-05
-8.5096282810682e-05
-5.02434748682193e-05
-1.00665221726757e-05
-2.35434845973578e-05
-4.99862573517889e-05
-4.55799551161259e-05
-2.6746037811232e-05
-2.89042894762435e-05
-4.03157692904683e-05
-1.59146009940337e-05
-3.21321638263957e-05
-3.01301846708958e-05
-2.0230839165951e-05
-3.87030196900334e-05
-1.19420528537639e-05
-2.39565190380639e-05
-3.50694858640348e-05
-3.59271553408607e-05
-6.08118159122023e-05
-2.57722557290631e-05
-4.81248576187975e-05
-1.39001180664666e-05
-2.11880442421883e-05
-4.85696444789824e-05
-2.80966516860229e-05
-3.17677236035107e-05
-5.18144144724486e-05
-1.06392991381104e-05
-2.36476386478431e-05
-5.88699175595622e-05
-2.98351730153067e-05
-1.1233114588162e-05
-2.77141502189671e-06
-2.03544092665396e-05
-4.25696780007952e-05
-4.74241314371428e-05
-3.56887189840037e-05
-2.81118682064513e-05
-7.73169602720377e-06
-9.59249701442618e-06
-3.37002003076148e-05
-4.4628866049873e-05
-6.53914614087525e-06
-3.99691436979992e-05
-4.74520807246507e-05
-2.79123304562729e-05
-3.25453409922546e-05
-5.02058009437696e-05
-4.11727312196639e-05
5.06810564097936e-06
-2.09122093321144e-05
-2.56511710779499e-05
-4.8392614337267e-05
-5.43711215930484e-05
-2.73243415111213e-05
-3.92312354137592e-05
-3.79504605809246e-05
-3.52136791679868e-05
-3.08511033430633e-05
-2.49886259397335e-05
-3.94077104621885e-05
-3.76981878069981e-05
-3.57856952560904e-05
-2.50111365866524e-05
-4.31869493078393e-05
-3.10206022417794e-05
-8.17547874225374e-06
-2.94541792848734e-05
-4.47091514690496e-06
-1.61695788038665e-05
-7.03127247625025e-05
-2.70658134891207e-05
-4.68170026210388e-05
-5.14198305321408e-05
-2.46092666649068e-05
-1.00965485662063e-05
-8.78783723281296e-06
-4.88257826414982e-05
-2.69924944297241e-05
-2.61968581961622e-05
-3.24739767577044e-05
-2.0030905432039e-05
-2.58126404970006e-05
-6.50668792638651e-06
-2.86434286956161e-05
-2.13300056713625e-05
-3.88251417220325e-05
-8.36515490997175e-06
-2.73979136357084e-05
-3.53901866084519e-05
-1.19802866937808e-05
-6.18501478727375e-05
-2.54066137906605e-05
-4.60941520974407e-05
-9.37008646886356e-06
-4.33515557807437e-05
-3.92330597014696e-05
-2.82071464303589e-05
-3.99664511764691e-05
-4.48764462772736e-05
-2.23665636591891e-05
-2.4314760370289e-05
-1.17298707723736e-05
-2.6575201906981e-05
5.32893993398296e-06
1.0084948177984e-05
-2.35740624616869e-05
-3.03207616398147e-05
2.23370077944975e-06
-1.29065740540919e-06
-7.00562720305692e-07
-3.97161436643539e-05
-3.3780673637512e-05
-3.91841491056436e-05
-5.91459850937601e-06
-6.02369213990158e-05
-3.78449505637993e-05
-2.6212025227303e-05
-3.65860114847003e-05
-1.28112851759386e-05
-1.87113469136687e-05
-1.47081197227841e-05
-1.16457011197879e-05
-1.15029801987371e-05
-4.790796707521e-05
-1.80280878284221e-05
-5.59860677245137e-05
-1.88137247181104e-05
-3.2996957046572e-05
-4.31589503271161e-05
-4.27129160376863e-05
-5.67431954139241e-05
-3.16815549422742e-05
-4.53584142315002e-05
-3.37367047738332e-05
-1.87970992960969e-05
-2.02140832235632e-05
-3.21667008023157e-05
-2.73198125019503e-05
-3.4319096398754e-05
-4.17996364262876e-05
-3.67997886822832e-05
-1.84655926876782e-05
1.50073368073996e-05
-2.87725946166451e-05
5.82624507495941e-06
-4.21417626026976e-05
-2.58799316278111e-05
-3.0972468895766e-05
-4.52779626911756e-05
-2.43043511459604e-05
-6.19618071915476e-05
-1.62548642993564e-05
-4.5482395750826e-05
-3.36322550336349e-05
-3.85079815124927e-05
-3.13029582425973e-05
-2.82411151388283e-05
-2.66798097966214e-05
-4.4947272718023e-06
-6.71368067070064e-06
-9.92951078551484e-06
-3.52637880332643e-05
-1.22647207333465e-05
-3.22204274697437e-05
-2.79133955534146e-05
-4.21468973850796e-05
-2.33813192963668e-05
-5.70726012525312e-06
-4.35944326957587e-05
-1.76189424406238e-05
-4.81754767510859e-05
-5.31734394543962e-05
-5.16756360793961e-05
-5.9470965272592e-05
-2.44075271630348e-05
-4.14442013004614e-05
-4.54162625570153e-05
-2.70052828712327e-05
-1.60944429664584e-05
-4.42061979412719e-05
-2.27045839145277e-05
-1.69186292631166e-05
-2.12257990907786e-05
-1.44534327764283e-05
-4.15582516875241e-06
-1.61207697894337e-05
-4.11164630586371e-05
-4.73009668692142e-05
-7.14818246388001e-05
-1.08056346273444e-05
3.76906744139635e-06
-4.3602405474826e-05
-4.64485325746001e-05
-1.84945917699485e-05
-1.78815958381402e-05
-3.72527859107456e-05
2.38086157943726e-06
-2.76809894977902e-05
-3.08819455239262e-05
-2.44626741762326e-05
-1.94012067587183e-05
-3.46345986566181e-05
-1.21814862057239e-05
-2.86066436433292e-05
-2.88999028282828e-05
-6.58871501876642e-05
-5.97507117531322e-05
-3.7383229269215e-05
-3.28971949978102e-05
-1.16133401547397e-05
-2.06894428188261e-05
-6.0795939846264e-06
-6.82986288710399e-05
-4.3998152985526e-05
-3.81755478504585e-05
-2.37444499903385e-05
1.22246386129503e-05
-6.29834646449636e-06
-8.94321371044636e-07
-2.85848602365036e-05
-2.69366699287022e-05
-2.45745834817933e-05
-5.05946722520311e-05
-3.72606151273163e-05
-2.21205423626076e-05
-4.91534315127607e-05
-1.46013497353349e-05
-2.4703512955796e-05
-2.38299212906508e-05
-3.42730422953439e-05
-5.27912432927777e-05
-2.76696863124823e-05
-9.55764630041227e-06
-5.20487216873487e-05
-2.40537570606532e-05
-3.43760320542933e-05
-2.77317154213687e-05
-3.6089608627683e-05
-8.95581086695485e-06
-4.66023265489072e-05
-1.60701016317384e-05
-2.58320370334639e-05
-3.36745025682267e-05
-6.14941998826151e-05
-2.72038366106366e-05
-3.64738370863641e-05
-6.60705213802095e-06
-1.52001112746734e-05
-1.27164083940996e-05
-3.01136816956942e-05
-4.24991682595185e-05
-3.04241032602996e-05
-2.25079193505006e-05
-5.7282014585964e-05
-2.78366676377615e-05
-3.22791553105818e-05
-1.99825439252391e-05
-3.84493393562293e-05
-2.69154476851835e-05
-1.70912660950953e-05
-2.25913700557591e-05
-3.51785633338139e-05
-4.6178298273583e-05
-4.6251096128973e-05
-1.38313406550317e-05
-4.87986810849192e-05
-3.87692279664818e-06
-4.86317358911904e-06
-2.62983396039773e-05
-8.69176714664218e-07
-2.0580439162015e-05
-2.39216316596157e-05
-3.12958976389468e-05
-3.70977857476795e-05
-5.63510487767215e-05
-2.27383925008478e-06
-1.71238608231754e-05
-2.75153781793805e-05
-2.97767140729345e-05
-2.83436516173715e-05
-3.98161925135264e-05
-5.72764611089355e-05
-2.1769065776721e-05
-5.93992971900651e-06
-1.921853320947e-05
-4.83917547895407e-05
-4.68827488839484e-05
-2.04150842996076e-05
-7.39053160554562e-06
-1.64247924848449e-05
-4.1259455879139e-05
-2.05771860535146e-05
-8.17745670120118e-06
-3.53759170170069e-05
-3.78766431086954e-05
-9.62176651117303e-06
-4.08731774192708e-06
-2.63325733263967e-05
-2.98273570415359e-05
-5.05660738304935e-05
-2.92254366451151e-05
-2.89202993562843e-05
-4.60680306329664e-05
-4.85575652263728e-05
1.17211246037079e-05
-3.33591274707415e-05
-2.39630771995002e-06
-1.98037999032068e-05
-3.05294851401345e-05
-1.57569812157082e-05
-3.63159350411841e-05
-2.35984196784678e-05
-5.6271147582958e-06
-1.08781702784206e-05
-3.26104029210638e-05
-4.71102908756119e-05
-4.41248990721566e-05
-3.55029722532212e-05
-2.05874699931134e-05
-2.51468930573747e-05
-4.36283907004988e-05
-1.40530994322149e-05
-5.36756117679661e-05
-2.91661112900554e-06
-2.42182449399485e-05
-3.18011134636156e-05
-4.01457847633962e-05
-1.66576572723646e-05
-5.19608424866972e-05
-3.97650197313151e-05
-4.50924909557612e-05
-6.9948863730418e-06
-2.83177515669031e-05
-7.69578263662387e-05
-3.16849669092298e-05
-2.82031789024063e-05
-2.01036344495842e-05
-2.67827050962269e-05
5.49055392319276e-06
-2.56767912384455e-05
-6.30642183360313e-05
-4.17798573441224e-05
-2.7367155285946e-05
-5.07555180701165e-05
-5.16872427119845e-05
-1.78217218351846e-05
-2.74310758750543e-05
-2.84645614488821e-05
-6.02414684597677e-05
-1.4298052633304e-05
-4.62422768125858e-05
-2.82941840128375e-05
-3.48105517176546e-05
-2.32276202978425e-05
-3.19928505722097e-05
-3.52930126640182e-05
-3.10861396174143e-05
-1.49985872502921e-05
-2.0824554372433e-05
-4.44362956460466e-05
-2.9230751432762e-05
-1.7857683798746e-05
-3.28003100985916e-05
-1.20783219492661e-05
-2.64432451987218e-05
-2.90918775457486e-05
-1.87450135651191e-05
-5.06666619964031e-05
-4.87160089524092e-05
-4.38958955236468e-05
-7.50148783176514e-06
-3.95041404814729e-05
-2.7500988117538e-05
-1.53561500061342e-05
-3.64964144256397e-05
-1.07055488116907e-05
-3.42466973823967e-05
8.3075001843289e-06
-2.27273072243279e-05
-7.30027030478115e-06
-2.53404051817043e-05
3.95848890962089e-06
-4.03450758479317e-06
-3.1889426433363e-05
-2.8466395976578e-05
-5.07293914508681e-06
-2.70256302325581e-05
-7.71910220170921e-05
-2.29176148000865e-05
-4.92616085364387e-05
-5.12063655330942e-05
-1.60549301214044e-05
-1.49593962338626e-05
-3.60493344343141e-05
-2.75341010726042e-05
-2.7422071288764e-05
-1.85800056090003e-05
-2.24352263371619e-06
-2.66158428354501e-05
-2.08951828716541e-05
-1.09292985006748e-05
-3.16219678865627e-05
-2.1003422150015e-05
-2.41003815212218e-05
-1.25684772010276e-05
-4.22686509223819e-05
-2.63183610558328e-05
-9.43532484012233e-06
-2.12818451815256e-05
-3.16847403878423e-05
-3.46967662325048e-05
-3.63385970318053e-05
-1.74391608888491e-05
-3.7392089928868e-05
-1.65713024523952e-05
-3.46757428207928e-05
-3.35542995713117e-05
-3.42572697036204e-05
-9.18527363245058e-06
-4.6550993995974e-05
-2.00431234003751e-05
-2.47847387516702e-05
-4.86185799293487e-05
-7.50369978614106e-06
-3.8774531920403e-05
-4.07015933321261e-05
-2.42964361436355e-05
-2.99133154156679e-05
-3.20995483948712e-05
-2.51866563172926e-05
-3.22416832688559e-05
-3.23666394647412e-05
-2.39673185940203e-05
-1.36964074973099e-05
-3.5248098703823e-05
-4.26824950024921e-05
-2.03666306042222e-05
-5.10476021058328e-06
-2.96094923151386e-05
-6.82421337672585e-05
-1.56843945353986e-05
-1.71927153669163e-05
-2.75158049851761e-06
-3.7767431122242e-05
-4.04033948930455e-05
-5.24395157796871e-05
-2.46891463723784e-05
-2.70656898596116e-05
-2.46804839267318e-05
-2.17814308758906e-05
-1.46142738184392e-05
-2.24985573053072e-05
-2.37997137641748e-05
-2.98280999142006e-05
-1.15748993997165e-05
-2.17442753255174e-05
-3.82212231783776e-05
-5.35295961524687e-05
-2.49014214973654e-05
-6.79148117723924e-05
-2.77210151833404e-06
-3.41398583237651e-05
-6.96392826679837e-06
-3.52233902693373e-05
-3.36957622906431e-05
-2.83965982403152e-05
-3.30105051496707e-05
-4.56722007096651e-05
-1.17261600777105e-05
-5.11729530947693e-05
-4.94405301473921e-05
-4.11681603965807e-05
-4.70496163537522e-05
-1.43850141960888e-05
-5.80049461223433e-05
-1.27843452707726e-05
-1.99607879647487e-05
-1.49426555578348e-05
-1.94321802580019e-05
-2.49114117442745e-05
-3.75040911710878e-05
-6.08322667668258e-05
-2.04549187356486e-05
-3.56591058532322e-05
-4.59187118611309e-05
-5.47713124822423e-05
-2.37783515782933e-05
-2.91158537921595e-05
-9.57667765020556e-06
-3.37002979056191e-05
-1.04068440424778e-05
-4.24971426295008e-05
-3.42233795298835e-05
-5.65591867340056e-05
-4.02995999655003e-05
-3.03019198277864e-05
-2.97295500744414e-05
-6.87451848288579e-05
-3.25195348060745e-05
-4.17850304788224e-05
-6.8971647517175e-05
-3.77461276798214e-05
-4.34350294022221e-05
-3.31916264373713e-05
-1.57498655160588e-05
-2.63836298347248e-05
-5.22487669271235e-05
-7.31442691238886e-06
8.89055771331489e-06
-3.11138715787159e-05
-1.80760242150182e-05
-2.2921308775584e-05
-6.07671988203153e-05
-3.03597032383516e-05
-6.21112444057035e-06
-2.31937697632149e-05
-2.96700361215711e-05
-3.60639641813613e-05
-4.92430301046007e-05
-2.00426836685768e-05
-3.57204168837333e-05
-2.78934247111493e-05
-7.29050783212527e-06
-2.56807935765034e-05
-1.2775116797604e-05
-1.98437464243056e-05
-3.5634247129014e-05
-4.24095569538594e-05
-7.46754804059174e-06
-4.3277150214687e-05
-3.10095460911251e-05
-2.38741259347388e-05
2.4876378910455e-06
-1.79652245338776e-05
-2.33916920458982e-05
-2.3641899215392e-05
-1.34475841961354e-05
-2.04591996985291e-05
-4.77838039430157e-05
-4.58354102633233e-05
-2.6469062604202e-05
-5.09065870602228e-05
-1.36408898052521e-05
-3.46848992929585e-05
-2.57177529228208e-05
-4.74214321050742e-05
-3.98991667037213e-06
-1.31430484686353e-05
1.38108200138701e-06
-2.73910219819336e-05
-4.83332704974978e-05
-3.10051305382168e-06
-3.58367424205485e-05
-6.63813464145338e-06
9.77409153805496e-07
-1.585835541367e-05
-3.12191938578783e-05
-2.42537043867392e-05
-1.23668178491861e-05
-1.59524859670048e-05
-2.6278840269519e-05
-3.35721622240814e-05
6.246938828874e-06
-3.65586437967146e-05
-1.38869490948077e-05
-2.0366702300708e-05
-2.13973918367141e-05
-1.68656040924587e-05
-3.53052293776658e-05
-9.37918240166659e-06
-1.85679529133752e-05
-5.37208269883788e-05
-2.39514937164096e-05
-2.20584891892427e-05
-1.77759888073649e-05
-2.99741909609423e-05
-2.12538940169571e-05
-2.61906060305614e-05
-1.12414780723731e-05
-4.01663926646441e-05
-2.19133201168527e-05
-3.64575980248592e-07
-2.05161320208177e-05
-4.56188381333067e-05
-3.24259611466175e-05
-5.06127043445893e-05
-6.01452957792681e-05
-1.88217101533185e-05
-5.06539068255624e-05
-3.50144928360593e-05
-9.6227752261353e-06
3.38442719220788e-06
-3.84491313442252e-05
-3.9824097902824e-05
-1.48713310880537e-05
-1.19924543531339e-05
-5.47201059603255e-06
-5.37076927918922e-05
-4.72160176201969e-05
-2.4269845121763e-05
-2.15091456203406e-05
-1.62465842782176e-05
-4.16795718958471e-05
-3.05942632221658e-05
-4.62543006662953e-05
-5.57717156350817e-05
-2.79346035696089e-05
-3.86711450742099e-05
-3.43268446653337e-05
-3.57143605867521e-05
-2.42668026891696e-05
-2.13732113188804e-05
-2.87692500181868e-06
-5.51490920731214e-05
7.59263371325682e-06
-1.58151723040951e-05
-1.24925997755022e-05
-3.34430687637378e-05
-7.47142699954125e-05
-1.98878071122477e-05
-4.27208699442798e-05
-3.81717378288835e-05
-6.85583529722907e-05
-3.27928619323458e-05
-5.63344366394521e-05
-3.73130746787457e-05
-2.50329772270001e-05
-1.751109107394e-05
-9.54532551517165e-06
-5.02697864121156e-05
-5.34430030001476e-05
-4.72579450757809e-05
-1.86012834965719e-05
-4.09921475663218e-05
-1.94355583471042e-05
-2.14329359540536e-05
-1.56257344421038e-05
-8.12970261528519e-05
-4.66494534539139e-05
-4.9613916866849e-05
-3.51023463078289e-05
-3.08265165851995e-05
-2.27269279227916e-05
-3.83566218559633e-05
-2.6591643923213e-05
-3.54976549562885e-05
-6.12252823632653e-05
-5.64342855447555e-05
-1.23189786440545e-05
-1.46956465979274e-05
-2.27594508853313e-05
-2.43646481175983e-05
-3.54381751550161e-05
-5.16375097253345e-05
-2.80747053496623e-05
-4.09745235649787e-05
-1.99027141085049e-05
-8.30320272421646e-06
-5.89621300192876e-05
-5.49379918041801e-05
-2.06552154181901e-05
-2.27477979873105e-05
-1.50940407386701e-05
-3.2975443411709e-05
-3.19458052747917e-05
-6.7047479632799e-05
-1.25117326671402e-05
-8.24490928319931e-06
-2.36439288213482e-05
-7.42826021579307e-06
-4.97914657464961e-05
-2.71926753051628e-05
-2.59088992619873e-05
-3.40655124051667e-05
-4.35212361292645e-05
-1.49426172231752e-05
-2.76784866137425e-05
-2.35760592675746e-06
-2.30450535931258e-05
-2.29854434746291e-05
-2.72314609895839e-05
-4.04998373514392e-05
4.02203653831093e-06
-5.93244080113341e-05
-2.5208919886782e-05
-2.55575823382494e-05
-2.87810587109975e-05
-1.88113180845637e-05
-2.61367917418612e-05
-1.4813837545998e-05
-4.63675392272949e-05
-2.27973640361286e-05
-3.05804570819566e-05
-1.01224577326956e-05
-1.09664956023205e-05
-4.03789890809504e-06
-4.1436484343255e-05
-2.17833391816985e-05
-4.48722920272094e-05
-3.33129915771644e-05
-1.03381395281477e-05
-2.72753001964573e-05
-1.0520633390891e-05
-3.64861331003192e-05
-5.00441037667793e-05
-3.29808143290672e-05
-2.70082923994366e-05
-6.02756146286574e-05
-3.96613413902351e-05
-2.12114271876767e-05
-1.73855731113066e-05
-3.54932577566006e-05
-1.66177595601806e-05
-2.4837646192647e-05
-5.18461185756794e-05
-4.26103478827637e-05
-1.28926738148366e-05
-3.01380532889884e-05
-2.67825444771613e-05
-3.64626688959179e-05
-6.8325261269063e-06
-4.68830516087639e-05
-1.01061499836042e-05
-3.05311802698907e-05
-4.04328318106976e-05
-3.83753218199965e-05
-3.81594333703056e-05
-4.19669596952355e-05
-5.74590264276987e-05
-2.55926639427091e-05
-1.67103152503713e-05
-2.45550853185419e-05
-5.00365163150417e-05
-1.08685088762643e-05
1.92406094455837e-06
-1.82987580693458e-05
-1.02149287762134e-05
-2.25342913029012e-05
-2.27574417064106e-05
-3.60702847650606e-05
-7.72206250310801e-06
-2.15703773629002e-05
-2.91066537707132e-05
-1.54286219878382e-05
-4.81047256701493e-05
-4.72643522937216e-05
-5.11556211126085e-05
-3.94007485519457e-05
-2.32702519572236e-06
-2.8715793616367e-05
-2.5695827240262e-05
-1.63039884736696e-05
-3.66956891280421e-05
-2.04713346268325e-05
-4.01021535447151e-05
-4.20632697744419e-05
-1.48633164428969e-05
5.16942416411595e-06
-1.54851279669414e-05
-8.6055695096105e-06
1.76139916069711e-05
-2.46940610729213e-05
-1.11478212591505e-05
-2.85124305038595e-05
-5.02832935261532e-05
5.1325514656098e-07
-2.80314872916526e-05
-5.48486063578349e-05
-4.80601207459388e-05
-3.17211976963335e-05
-2.47581101080123e-05
-4.7158137733074e-06
-2.95109724580313e-05
-3.6028856445988e-05
-3.21196743324862e-05
-2.02500742758854e-06
-1.05220714561038e-05
-3.70054615135939e-05
-3.04076465928612e-05
-2.48449948022349e-05
-5.29965004741139e-05
-2.79071603027188e-05
-1.9369704412997e-05
-2.42239011936994e-05
-1.05046198711774e-05
-2.98663065779053e-05
-1.99708394980251e-05
-3.22237932571811e-05
-2.94360502930106e-05
-2.57298556240131e-05
-2.95150532465836e-05
-1.69346736545443e-05
-4.68342722019874e-05
-4.18299488034188e-05
-3.10194902722098e-05
-2.89257466030794e-05
-3.28088146939132e-05
-1.4014283528883e-05
-3.2802865360675e-05
-2.22239122334078e-05
-5.38541105991496e-05
-3.73609562555162e-05
-1.14623199432375e-05
-6.33314163218809e-05
-3.49122826315841e-05
-4.41732550433154e-05
-3.61504323197792e-05
-3.00429153604834e-05
-1.52947781139974e-05
-5.0439256344751e-05
-2.36193604293805e-05
-1.35067482716293e-05
-3.60538251804444e-05
-2.77198966003842e-05
-2.32394170802173e-05
-1.80680729475123e-05
-2.19905150159055e-05
-5.47864620975567e-05
-1.18280633410692e-05
-4.78081247475938e-05
-6.39862595754017e-05
-3.78771992108999e-05
-2.36392800812595e-05
-4.59882396586216e-05
-2.18775095015672e-05
-4.74090396482793e-05
-5.66978740749555e-06
-2.29079023734519e-05
-3.68894615223801e-05
-3.12906374286564e-05
-2.13018678594625e-05
-1.80035496207449e-05
-8.54537543763878e-06
-4.84824751020722e-05
4.11089256100103e-07
-1.65961235747251e-05
-1.60966806249487e-05
-1.14678159345279e-05
-2.16310652134002e-05
-3.22550753782078e-05
-2.83987653851396e-05
-5.26550512149422e-05
-3.70180834079993e-05
1.13096181490585e-05
-1.46691011671919e-05
-1.07651451009952e-05
-1.85016071602848e-05
-3.29299111146717e-05
-3.15148393062241e-05
-2.63876668054044e-05
-4.02424730804466e-05
-4.39645919318981e-05
-4.13425161600874e-06
-2.23585421410144e-05
-2.20672957975311e-05
-5.10538602864701e-06
-4.17465340714845e-05
-2.85427715143766e-05
-3.2404837374515e-05
-4.39169567893943e-05
-5.38248911351483e-05
-1.78232141735716e-05
-4.99515639759675e-05
4.3519537292034e-06
-3.3787466754567e-06
-5.05960204539433e-05
-2.941240448506e-05
-5.8591133058065e-05
-5.55961078419219e-05
-4.07191831283556e-05
-2.96052345118393e-05
-2.39620538767925e-05
-4.03218728949747e-05
-6.83920722668876e-05
-4.69825028284936e-05
-3.19915039837528e-05
-2.45759548372083e-05
-6.7701167332125e-05
-2.70925943169398e-05
8.67507314212703e-06
-3.6114436167934e-05
-3.99579996260819e-05
-3.29632955288782e-05
-1.15033246795411e-06
-2.38630106845206e-05
-2.08587275470898e-05
-2.69006252567414e-05
-2.90833858178516e-05
-4.04163201166513e-05
-2.41127467919229e-05
-2.746856241386e-05
-3.47700104577631e-05
-4.6863874322e-05
-2.33743206957362e-05
-2.71173861144576e-05
-6.33457893131512e-05
5.9934873309211e-06
-2.66801087141448e-05
-1.62526071626584e-05
-2.17347043466373e-05
-3.36142388811703e-05
-3.18287094474006e-05
-2.9062260372841e-05
-6.05026113203527e-05
-4.60338872833931e-05
-1.39523675078014e-05
-2.6427956012777e-05
-2.47332073637013e-05
-2.66233345412373e-05
-4.41368502642221e-05
-2.74808469619476e-05
6.3492302176816e-06
-2.391836556872e-05
-2.50265980335713e-05
-4.39254983077398e-05
-1.99837824095775e-05
-2.69647880224014e-05
-3.41767050503411e-05
-3.70070174612878e-05
-1.53508906717534e-05
-4.95896331734006e-05
-2.09992797535707e-05
-1.53153987561226e-05
-3.91551553261475e-05
-4.31170156347808e-05
-3.26808697463753e-05
-2.63094993006521e-05
-4.83061560799854e-05
-5.00270441742829e-05
-1.43161047428694e-05
-6.52193753615519e-05
-1.49553566858882e-05
-2.40213033130375e-05
-7.9039515866837e-06
-6.48523871853752e-05
-2.05964439955663e-06
-4.01166458101003e-05
-2.61807961343085e-05
-2.65847121056704e-05
-1.99199305723718e-05
-1.40178841047816e-05
-3.36635363168907e-05
6.16282870323569e-07
-5.73868105587431e-05
-4.34752200680414e-05
-3.15721238725197e-05
-1.10133680993244e-05
-1.21867117687177e-05
-3.83434388954656e-05
-3.47150750319538e-05
-5.4313496045963e-05
-3.45387670996462e-05
-2.76273697252569e-05
-4.07278045034175e-05
-3.74153546381393e-05
-8.9736555221358e-06
-3.39537425475188e-05
-3.6179453459276e-05
-4.19770655972392e-05
-1.18328430667096e-05
-4.73256111841013e-06
-1.95515423006064e-05
-3.35175877724999e-05
-3.57819547393867e-05
-5.7928409332995e-06
-2.21631938765299e-05
-2.23889218788768e-05
-2.11332500839069e-05
1.21625569238625e-05
-2.37440778740146e-06
-1.18469954425847e-05
7.26148789698974e-06
-3.75142444821444e-05
-1.36799708048358e-05
-1.75865435441253e-05
-1.05801748960971e-05
-3.63338240886147e-05
-6.45404945817844e-05
-2.03777029707719e-05
-2.54373559192995e-05
-2.31913537259028e-05
-3.38551726139928e-05
-3.19146186998798e-05
-8.74770542779716e-06
-2.15220180374009e-05
-4.71607038014736e-05
-2.54131103770911e-05
2.95329154279358e-06
-5.28055293014533e-05
-1.01658892052237e-05
-3.09278002842505e-05
-4.87461490919016e-05
-2.82565960761208e-05
-4.58655440013756e-05
-4.87173191556592e-05
-2.35842981288244e-05
-1.85163451266341e-05
-6.70987594364749e-06
-2.19578230863834e-05
-4.51921217211278e-06
-1.05956986124335e-05
-3.09696739890681e-05
-4.21602473787051e-05
-3.32804810300454e-05
-1.81446354076141e-05
-2.08865754838927e-05
-3.49840831066055e-05
-1.78947928864969e-05
-1.74951066022075e-05
-2.68479016391893e-05
-5.63749236022333e-05
-2.02745783287418e-05
-1.26244557756069e-05
-6.19890192749742e-05
-2.40144664311769e-05
-2.34188533530832e-05
-3.61341836787466e-05
-3.20911111965005e-05
-5.70019608364387e-05
-8.38729156718803e-06
-2.93820848773829e-05
-1.26925470334591e-05
-4.06791189630851e-05
3.11819259334969e-06
-2.64052037222866e-05
-1.93065118396512e-05
-4.8019344113155e-05
-5.86957407399574e-05
-2.98530418317265e-05
-3.65700893260851e-05
-4.03848639740826e-05
-8.90147700504333e-06
-3.91230983850345e-05
-8.18289285267313e-06
-6.09514368921939e-05
-2.21896090983326e-05
-1.31628704214206e-05
-1.9348676041254e-05
-1.37864367111126e-05
-1.31809155224416e-05
-3.89058731848415e-05
-4.21531113802089e-05
-3.24447973197031e-05
-4.72952958086445e-05
-2.37467365989312e-05
-6.37142103436093e-05
-2.04391681761558e-05
-5.64439349949049e-05
-4.80505670645296e-05
-6.46079314579864e-05
-2.99515854088615e-05
-4.41428326718007e-05
-3.30527976773016e-05
-3.29542282063784e-05
-4.69329633724098e-05
-3.27229393511327e-05
-2.78377019562057e-05
-3.02406389687969e-05
-2.95938276759852e-05
-3.33139092239956e-05
6.94623524347346e-06
-2.69096556873378e-05
-2.92722338359919e-05
-2.39864817149961e-05
-4.09314478982931e-05
-1.51117801482995e-05
-4.6565013621826e-05
-1.43693138732163e-05
-1.36200378183688e-05
-2.84911462535392e-05
-1.93562922928869e-05
-5.70188224517225e-05
-1.51342175016585e-05
-3.38225576970442e-05
-4.57098165297751e-06
-3.64063677135788e-05
-2.66858099725451e-05
6.6637501997919e-06
-1.45172737554839e-05
-3.63509019973961e-05
1.04266651857385e-05
1.28076637548558e-05
-5.93267419216846e-05
-3.81226961010409e-05
-6.29482046392348e-05
-5.31712260695824e-05
-1.91505276721034e-05
-5.06961990791176e-05
-6.85823497678605e-05
-4.90013894408344e-05
-2.00906758180602e-05
-4.5036268129974e-05
-3.00931593371353e-05
-2.68356476590306e-05
-1.28086769021744e-05
-5.95415540229051e-05
-2.2661135627762e-05
-3.6744693053649e-05
-3.62344024298764e-05
-5.17942656124659e-05
-2.67087455750017e-05
-1.64822850560269e-05
-4.99256204441193e-05
-4.18365169737272e-05
-3.20073552850184e-05
-4.21333751324587e-05
7.52364881414494e-07
-5.90042618637059e-05
-2.29876102328213e-05
-4.07028809756394e-05
-4.22559599716976e-05
-3.10015546303925e-05
-2.75892059729991e-05
-2.21344953705262e-05
-2.62621339290684e-05
-4.47712233589349e-05
-3.01696534785504e-05
-9.43361031422192e-06
-2.92212055760609e-05
-3.69952086613352e-05
9.67334720994492e-07
-2.36351963234345e-05
-3.24935915450081e-05
4.59586705699264e-06
-5.20631269883434e-05
-8.67940297722325e-07
-2.94250074159664e-05
-8.22685461973527e-06
-2.21098973268294e-05
-3.39224980406202e-05
-6.94642127571261e-05
-2.65137630529255e-05
-5.84463022362136e-05
-6.49782525114512e-06
-3.99149604066535e-05
-7.20596718121939e-06
-3.14925382107423e-05
-5.77003208836201e-05
-4.77944041231487e-05
-1.72647564295065e-07
-3.21349703147042e-06
-3.0744470177197e-06
-1.7728019488551e-05
-2.67766984533411e-05
-4.75299232257427e-05
-3.26984339735359e-05
-4.080001304028e-05
-4.05887011768169e-05
-7.78908533093482e-06
5.94918657274339e-06
-5.3768962305136e-05
-1.77713477271378e-05
6.25252142841917e-06
-3.23210619817081e-05
-6.6742360883975e-05
-3.65535368297641e-05
-2.80363732180552e-05
-4.25929324388205e-06
-2.4575951558833e-05
-4.76638528380026e-06
-4.35079265352508e-05
-2.75527866184852e-05
-5.46077800086123e-05
-4.04612251860011e-05
-2.75872031128883e-05
-2.48006623320476e-05
-2.39358570302732e-05
-5.29858349201069e-05
-4.11292676238505e-05
-2.91843472833806e-05
-4.85164383615989e-05
-2.59557320877889e-05
-1.59903126392487e-05
-3.78421008045647e-05
-1.50368014228378e-05
-3.93703399885509e-05
-5.77291421117128e-05
-5.93081991129126e-05
-2.76052378042608e-05
-2.9964314444001e-05
-3.34517534001111e-05
-4.33077893217371e-05
-2.67430911297994e-05
-2.55627111385207e-05
-1.5403091307437e-05
-2.2466446962054e-05
-4.14914904564049e-05
-1.05311371381979e-05
-3.86419593846081e-05
-4.27748109352635e-05
-2.68558069154237e-05
-1.41624694563918e-05
-1.0695186920341e-05
-4.91642036053791e-05
-1.47061618274743e-05
-3.08084200097113e-05
-1.54876524170528e-05
-5.61020706036008e-05
-1.7649451100935e-05
-3.05949607994469e-05
-3.38522035126506e-05
-6.34335296171563e-05
-2.93081805506313e-05
-3.79105949313947e-05
-3.72465635966714e-05
-3.75807563268702e-05
-5.72150488420125e-06
-1.67149299336523e-05
-3.30791673255627e-05
-1.62684588692352e-05
-7.66018531376092e-06
-4.09081750616352e-05
-2.72485519056603e-05
-2.2354214419555e-05
-2.23353255152433e-05
-3.1538574000876e-05
-7.2816676727402e-05
-8.03768976970625e-06
-9.07243650440992e-06
-5.76191088455456e-05
-1.84026020761158e-05
-5.55400019809496e-05
-3.05424249359172e-05
-6.04386866396827e-05
-2.22502541985523e-05
-2.80192702007146e-05
-1.73550799009478e-05
-4.82572083747193e-05
-2.75392270765733e-05
-2.78878073024874e-05
-3.43968376259484e-05
-4.21374966132457e-05
-2.47897270590001e-05
-8.6195878158092e-06
-3.74520227424688e-05
-1.98414827817522e-05
-4.70985697027035e-05
-9.47699700822116e-06
-2.99761261276317e-05
-2.49737272736651e-05
-3.10761717163527e-05
9.06294095675582e-07
-1.82342212333801e-06
-4.13053839788172e-05
-3.26877465482584e-06
-3.49762374009747e-05
-4.60184893777484e-05
-3.25365977600129e-05
-4.42421934498346e-05
-6.30665045566181e-05
-1.45460611840229e-05
-5.70856223868246e-05
-4.44852417924554e-05
-3.06842520148156e-05
-3.67648935057998e-05
2.69356629857074e-06
-4.1465317161646e-05
-3.52901639027047e-05
-4.99476976888087e-05
-1.05345398556367e-05
-4.03478661600282e-05
-3.27436670831671e-05
-2.67778951720424e-05
-5.08995590166186e-05
-4.60568457866677e-06
-3.36043420359384e-05
-7.30921148610963e-05
-6.62355569642441e-05
-1.4898743797898e-05
-3.35808141732691e-05
-5.12100130611161e-05
-3.37852405084215e-05
-1.7730580718621e-05
-1.90704310677263e-05
4.75721461616184e-06
-6.48883425590649e-05
-1.25577143723558e-05
-4.98759645121459e-05
-3.75914715144164e-05
-1.6334634996818e-05
2.15446183759676e-06
-4.98114988075616e-05
-3.37579645543252e-05
-5.66930792583877e-05
-3.79105161139416e-05
-2.41743211610943e-05
-1.56321893895377e-05
-4.09027844797461e-05
1.51389536428344e-05
-3.77419333055679e-05
-2.67775808161483e-05
-4.33885091346995e-05
-4.27834520445826e-05
-1.94581263408406e-05
-3.82874533477819e-05
-1.9277186723841e-05
-3.07011161363741e-05
-4.54738855024455e-05
-3.02810715213102e-05
-2.20149557405215e-05
-3.52807733921304e-05
-2.50437888238452e-05
-3.15038754048481e-06
-3.13047316312208e-05
-2.21389458091363e-05
-8.25818848352486e-06
1.21062741297411e-06
-2.95019643560532e-05
-2.10145943309846e-05
-2.5764039843987e-05
-9.29871351333645e-06
-4.35610470365376e-05
-5.61806089982843e-05
-4.07271682700955e-05
-7.21767226740062e-06
-1.67623927911103e-05
-2.10193327221291e-05
-1.9023021204199e-05
1.06086403360144e-05
-4.68380169289054e-05
-2.61980590292427e-05
-2.05189809502119e-05
-3.88090141356273e-05
-9.48006877154074e-06
-3.5823995994711e-05
-1.58545369825716e-05
-1.59461664931788e-05
-5.69755183530019e-06
-4.80246595371744e-05
-4.23445908709998e-05
-2.39082876098777e-05
-7.58720547475421e-06
-4.94105740672407e-05
-4.29080855081038e-05
-1.63576877330558e-05
-4.18519254899586e-05
-5.28945742097881e-05
-3.38088662749205e-05
-2.32531924146549e-05
-4.25572069192603e-06
-3.77456578981576e-05
-2.24902358315236e-05
-1.95758487347446e-05
-4.97896370944314e-05
-5.65203156005307e-05
-4.63486642595922e-05
-2.17426659545329e-05
-1.51985897076709e-05
-4.00702007224498e-05
-5.1564122655174e-06
-2.53064788886786e-05
-1.92763814497564e-05
-3.30486310821702e-05
-4.66509688016467e-05
-5.01716801162706e-05
-5.08841271397645e-05
-5.45043896204005e-05
-3.8760567932868e-05
-3.35180592057894e-05
-4.31920643352778e-05
-4.61453533790041e-05
-2.30184725772724e-05
-9.16418283229e-06
-2.31595408495236e-05
-3.25412495688828e-05
-4.8725453660903e-06
-2.11540844825922e-05
-1.20099294840392e-05
-6.06614401976379e-05
-4.6060389946211e-05
-3.61215457716797e-05
-1.37897989741233e-05
8.69781515462874e-06
3.41355328567115e-06
-2.95864591925292e-05
-4.01904533463534e-05
-1.49720066807362e-05
-4.23114286232983e-05
-1.58740328609282e-05
-2.63865050531942e-05
-4.00304950566391e-05
-3.07764731603512e-05
-4.94560096013144e-05
-3.90236833166051e-05
-3.57704611690242e-05
-3.12404927261977e-05
-4.53184759084698e-05
-2.7517508298183e-05
-3.14008350324414e-05
-5.03846761572909e-05
-1.91156455039373e-05
-1.62308885537423e-05
-3.8556046623455e-05
-3.93822067990614e-05
-5.62520815220473e-05
-4.3662891857942e-05
-4.25829599976687e-05
-4.39734770961942e-05
-2.96242821461882e-05
-3.52382358339475e-05
-3.94939721062079e-05
-6.61218213922718e-05
-4.31918430624006e-05
-4.813720333727e-05
-4.95936753012177e-05
-2.21041114181898e-05
-3.9446570656871e-05
-3.29743175335965e-05
-5.67511774547682e-05
-2.22207457806274e-05
-1.20633080606496e-05
-4.96929616724395e-05
-2.45067595137811e-05
5.84645265889484e-07
-1.03792694862484e-05
-2.31658171698316e-05
-4.51850601706335e-05
-3.25124824346944e-05
1.22516338461478e-05
-3.25438301136474e-05
-5.00258836711607e-05
-5.47999312397394e-05
-3.04440043147655e-05
-2.1605694317059e-05
-4.68526687606943e-05
-8.32596156565064e-06
-3.23383646105991e-05
-1.81123204137198e-05
-4.87008274291131e-05
-1.83951433534415e-05
-3.56527943513888e-05
-2.76635171679306e-05
-1.02485553486382e-05
-2.56092220186173e-05
-2.04851429614549e-05
-2.47815962955317e-05
-5.96999903837484e-05
-3.99311162633331e-05
3.93752595547767e-06
-3.64309162522313e-05
2.13359331989348e-06
-3.01834489897805e-06
-8.37242794033548e-06
-1.30678062697457e-05
1.05920107102949e-05
-4.09633639079668e-05
8.7865103512989e-07
-3.38602053520697e-05
-6.67037283258809e-05
-1.88934684920458e-05
-4.19479798497183e-05
-3.98614727062273e-05
-3.21693857485381e-05
-1.6610570376092e-05
-1.57789666646585e-05
-3.77835624887716e-05
-3.5638378645357e-05
-6.21671944164894e-05
-6.75468299495567e-05
-1.75042037922784e-05
9.88491013966786e-06
-3.50916729804013e-05
-2.69156733366024e-05
-1.36892743843476e-05
-2.18650173675247e-05
-3.60076480587323e-05
-7.50893837366833e-06
-2.60578262550861e-05
-2.08503776871631e-05
-2.62772390702893e-05
-5.31019628944016e-05
-2.09387614363573e-05
-2.68463984182809e-07
-3.87139477273004e-05
-3.59851657372264e-05
1.19918710716425e-05
-3.80756745422272e-05
-3.93434620630259e-05
3.22511209324915e-06
-3.19927150446718e-05
-1.61851714016862e-05
-1.73413338442008e-05
-1.77554252805784e-05
-1.02026080360729e-05
-2.60767568865489e-05
-5.20886263886489e-05
-4.12607855889031e-05
-2.61875580559719e-05
-1.96546271810487e-05
-4.06649152769147e-05
-4.08167677968528e-05
-5.10364990531719e-05
-7.10499772472005e-05
-5.58709029660079e-05
-1.93119093670949e-05
-9.31782117995213e-06
-2.15189759974704e-05
-4.04661397102777e-06
-2.30313884003496e-05
-2.14129977426437e-05
-2.60994174312934e-05
-6.25512862140167e-06
-3.94174224489367e-05
-1.06209759773271e-06
-5.65592862841478e-05
-5.08102088494095e-05
-5.26293791536681e-05
-4.07255321333919e-05
-1.81950989557677e-05
-3.64222393948594e-05
-5.66123030747512e-06
-3.09541232467713e-05
-6.43256465247536e-06
-3.55408189018662e-05
-2.05345391268877e-05
-3.16577833780833e-05
-1.40396718493959e-05
-1.76795642176049e-05
-3.9226564007711e-05
-4.17870583420093e-05
-1.91079869453716e-05
-1.76839984493801e-05
-3.77299877012734e-05
-4.69579322984659e-05
-3.64470031570122e-05
-1.35835755045637e-05
-1.43618263978383e-05
-1.1132664434002e-05
9.4910817931621e-07
-1.72535695679157e-05
-5.93530980030411e-05
-6.71432315461732e-05
-5.73885840188602e-06
-4.0474245051075e-05
-3.0392739701463e-05
-4.10013746930371e-05
-6.45104152166592e-06
-4.42308932696151e-05
-2.49561135393761e-05
-6.16380376812754e-05
-6.29617418805867e-05
-3.63546486255466e-05
-8.13772756177527e-06
-4.75838202453834e-05
-4.32936221320439e-05
1.33234264485825e-05
-4.91374862436983e-05
-1.26159612034393e-05
-2.1394928256172e-05
-4.61831482612602e-05
-2.31498589743558e-05
-4.11672108113466e-05
-1.44883990587627e-05
-3.56147801831345e-05
-1.52908324050904e-05
-3.96889168008718e-05
-3.34048918064556e-05
-1.34754649386478e-05
-5.89911638642822e-05
-1.36541010330084e-05
4.93655978133624e-06
-5.13919951123059e-05
-2.09059014498188e-05
-5.45704428271029e-05
-3.48128972789992e-05
-2.66849522622937e-05
-2.26707143771582e-05
-1.99225554993782e-05
-5.51445662155045e-06
-3.2661881907939e-05
-1.01753216145749e-06
-3.65709995024326e-05
-2.50763498521216e-05
-4.73851706206203e-05
-3.34019842840339e-05
-4.12050589013399e-05
-2.42442359617035e-05
-3.45654928210578e-05
-4.14143556729483e-06
-1.19134258209779e-05
-4.84366411356683e-06
-2.81406210655765e-05
-2.77136054129034e-05
-5.46851906689524e-05
-3.12496008550503e-05
-1.92998897501075e-06
-3.25681881042174e-05
-9.53688445766853e-06
-1.56265357566801e-05
-3.05289387327634e-05
-2.92942847509029e-05
-3.49863797443063e-05
3.32654753919088e-06
-3.73800840742719e-05
-1.7166622209789e-05
-3.23300185107985e-05
-2.44107781630503e-05
-1.0123408001398e-05
-3.35331314110246e-05
-1.9663770538015e-05
-4.93921895968551e-05
-1.46786920758058e-05
-5.3090516325753e-05
-2.50649325216426e-05
-1.153968681825e-05
-5.72312021317145e-06
-3.79217144298173e-05
-1.6601478349096e-05
1.52347447832654e-05
4.78559288198181e-06
-3.76004189695249e-05
-2.65854567724949e-05
-6.99641211239307e-05
-2.07186649701347e-05
-3.49028108779582e-05
2.2733598608231e-06
-4.97216114833235e-05
-3.01924397423123e-05
7.05047268349177e-06
-2.55634904123272e-05
-1.17966693684174e-05
-1.30962503940593e-05
-4.17818286488164e-05
-8.7847512053891e-06
-1.54471246118866e-06
-3.09781008143109e-05
-3.94612145144336e-05
-2.65600374027338e-05
-4.34653339124917e-05
-3.07951083257749e-05
-2.11175304038384e-05
-1.91295580515269e-05
-1.20625972815254e-05
-2.8357218158205e-05
-3.99966835741385e-05
-4.56197662940277e-05
-3.68880629485699e-05
-3.76762541860469e-05
-2.31789732881294e-05
-7.29654773118871e-05
-4.89451866795617e-05
1.02854882888186e-06
-4.65232534464242e-05
-1.3312075539457e-06
-1.11064867157271e-05
-4.52092183341671e-05
-1.22662281654683e-05
-4.85290239131578e-05
7.94786357372656e-07
-3.69730364023818e-05
-3.60576860387386e-05
-4.38528756665055e-05
-2.47398444207671e-05
-3.23191240452965e-06
-4.09633323393868e-05
9.15014461075099e-06
-1.53694463695342e-05
-4.08029514361536e-05
-4.5182216145711e-05
-1.73291046491015e-05
6.11700400886015e-06
-3.26070526234631e-05
-3.56951702850355e-05
-4.46423098368752e-05
-2.88704802306848e-05
-4.98447579367447e-05
-3.76143122606929e-05
-2.67415643440424e-05
-3.3508494689693e-05
-2.59748659658724e-05
-4.91714886911572e-05
-7.82207992537569e-05
-8.95031564434305e-06
-5.1408909192571e-05
-2.60519800985358e-05
-2.2769387921977e-05
-2.31026537048597e-05
-3.64612687997718e-05
-2.52571837102532e-05
-1.51653416929889e-05
-4.9483653538502e-05
-3.38426874210599e-05
-2.9703616381968e-05
-2.26323588423969e-05
-2.36689699306299e-05
-5.37447629932615e-06
-3.27359760457608e-05
-1.46469291135057e-05
-2.45884891673435e-05
-2.82998806189277e-05
-1.29454011076231e-05
-4.0935640887989e-05
-3.31163310519303e-05
-3.29965816733182e-05
1.65087662152225e-05
-1.85424235068392e-05
-2.33515395391329e-05
-4.73856868900241e-05
-1.98124686976891e-06
-1.95693802623294e-05
-4.77985091822251e-05
-7.44080017741317e-05
-1.11028561567072e-05
-4.03489943167921e-05
-4.54750502391998e-05
-8.41007672487312e-06
-3.33093196105957e-05
-4.64935721802564e-05
-1.13423565887826e-07
-1.90398817420383e-05
-1.76837097799781e-05
-6.72723040521913e-05
-2.35336073119113e-05
-3.22270577397525e-05
-5.85901347788116e-07
-2.33627579271261e-05
-4.20324946273866e-05
-5.23715381699793e-06
-2.53677586274848e-05
-7.23617036978827e-05
-4.62377072014456e-05
-3.91995036758306e-05
-2.25013878257108e-05
-1.75056645581045e-05
-3.49706550453576e-06
-2.19232762868673e-05
-5.3408466036335e-05
-4.1462100048937e-05
-2.75153930981428e-05
-2.38985430167471e-05
-2.38499480604202e-05
-1.39978860588249e-05
-2.91352642263453e-05
-4.73020183418352e-05
4.55901260547153e-06
-2.42585843953271e-05
1.63952874002243e-05
-1.92667060717053e-05
-7.3381756167707e-06
-2.66610068119393e-05
1.08064933773439e-06
-5.10172068957364e-05
-3.31398959388757e-05
-2.05694545497772e-05
-2.26006457267848e-05
-4.77150648344939e-05
-1.601508942549e-05
-3.50847724571404e-05
-2.08519662283373e-05
-4.06062660063498e-05
3.33822908002778e-06
-2.67224338320856e-05
-1.3109619520334e-05
-3.57220290340695e-05
-1.563467531806e-05
-4.5289783575775e-05
-3.20419962663037e-05
-6.40940657871333e-05
-4.44669682545309e-05
-3.38477000893625e-05
-5.00696968465248e-05
-5.31078732810305e-05
-1.36848199445083e-05
-3.26316923072399e-05
-4.53785304473384e-05
-2.91050863746555e-05
-5.2384309529719e-05
-3.18511929951636e-05
-3.15446510718029e-05
9.85662419311033e-06
-2.82377638084413e-05
-2.44748701975678e-05
-1.01017586816744e-05
-2.34731067121563e-05
-2.8186945162447e-05
-2.7884696814251e-05
-1.00819280499723e-06
-2.45444730928443e-05
-1.7047243097817e-05
-1.07755211109006e-05
-3.15759857623969e-05
-1.63126916503968e-05
-4.4205512686183e-05
-3.02062482180673e-05
-2.8150426469202e-05
-3.47964160488862e-05
-3.32779013747036e-05
-4.55890422630619e-05
-2.94504215813704e-05
-4.4341247506647e-05
-3.97729307700794e-05
-2.26853326695308e-05
-1.25337464730615e-05
-3.53052197761466e-05
-2.37389173155182e-05
-3.1534757820831e-05
-4.35297566856553e-05
-1.18684532530652e-05
-4.71885816842463e-06
-4.19981195045575e-05
-5.13314378419747e-05
-2.84651792847932e-05
-2.83291976190225e-05
-2.75466705152305e-05
-8.69268779215372e-06
-2.23957302455547e-05
-4.42640736479464e-05
-6.3195133572207e-06
-1.03990216657889e-05
-3.91339963552994e-05
-7.92392246729142e-06
-2.12990148569359e-05
-4.31952877500239e-05
-2.1405525047128e-06
7.83676180853275e-06
-3.45303412879302e-05
-4.44495527297867e-05
-4.03906101971877e-05
-4.09083941432753e-05
-2.41592814975193e-05
-3.38516601808738e-05
-2.133627701609e-05
-2.51411456117057e-05
-5.48297734199132e-05
-2.94599801928524e-05
-2.01086446484339e-05
-3.34277485453647e-05
-2.95406386834176e-05
-5.07049934791384e-05
-3.55803920688306e-05
-4.29118243270613e-05
-2.33117117554539e-05
-2.84712291182153e-05
-3.86567352112723e-05
-4.07805914648751e-05
-2.3784477208825e-05
7.69412953266167e-06
-1.93742454584809e-05
-1.68649991515498e-06
-1.81209479759669e-05
-4.0009129748943e-05
-7.01244942519439e-05
-1.33595837307108e-05
-4.72722987200822e-05
-2.45423043952978e-05
-3.90998226859905e-05
-1.73528310226864e-05
-3.21328612067599e-05
-2.12513397291766e-05
-2.78653900452098e-05
-5.99983982077534e-05
-1.71228992917442e-05
-1.11999787328072e-05
-2.30908639897545e-05
-1.963315652569e-05
-4.04702489631573e-05
-5.05469101778258e-07
-2.40728456251063e-05
-2.1072360323567e-05
-8.47664823726441e-06
-2.54829877464477e-05
-2.45926049709631e-05
-3.9641334711066e-05
-3.25124764499331e-05
-2.41301619734999e-05
-1.15309069008591e-05
-2.74555163669837e-05
-5.48970334667203e-05
-3.48482613786326e-05
-3.15256498637798e-05
-5.19946502956021e-05
-4.93254899090322e-05
-3.63522430774991e-05
-5.49956494653704e-05
-2.54537324150666e-05
-5.48249565306565e-05
-1.02701271229275e-05
1.1569281464107e-05
-3.98890934326873e-05
-2.24893499072539e-05
-3.27186875367883e-05
-4.81033769777624e-05
-5.42470795032492e-05
-3.08932177567916e-05
-1.94011488591066e-05
-6.38288278905136e-05
-3.07239658491929e-05
4.94540427795445e-06
-2.78906862430456e-05
1.83361996570256e-06
-9.93612896786289e-06
-4.02365998343099e-05
-6.09488102295184e-05
-4.31121768478445e-05
-3.47423061390378e-05
-2.76834103359087e-05
-2.1426015741515e-05
-2.99685657419504e-05
-7.0547250975308e-06
-2.14940708443742e-05
-3.70615417527253e-05
-1.32427308695225e-05
-4.0724258119759e-05
-3.3610011898269e-05
-5.7392632243689e-05
-2.94842726041363e-05
-2.7437337787784e-05
-1.37163750538774e-05
-2.35055204757354e-05
-3.98960928351528e-05
5.06509675737433e-06
-2.69902214767725e-05
-4.04936435637329e-05
-1.06449590719272e-06
-1.20470114558972e-05
-5.19144520209782e-05
-1.89753852564777e-05
-6.36730761910877e-05
-2.17208939528061e-05
-4.042078117359e-05
-4.7442517894089e-05
-2.02977799627296e-05
-3.48803578767353e-05
-4.9671358546205e-05
-1.54372842705261e-05
-1.63189548353853e-05
-4.74175793287217e-05
-3.94395423421713e-05
-4.10111560573538e-05
-1.6182245429877e-05
-3.63945626035565e-05
-5.81154596504314e-05
-1.51795018466683e-05
-3.01963273474723e-05
-3.08807532833183e-05
-4.44154826937337e-05
-9.68124001125474e-06
-5.35247751462173e-05
4.41078402814573e-06
-4.45271729764818e-05
-3.28050863222769e-05
-1.2838132280351e-05
-3.65714599075235e-05
-2.77996505670575e-05
-2.32026681223582e-05
-2.93846367741035e-05
-1.04294712738138e-05
-4.61235757895917e-05
-4.09555443062833e-05
-3.62399062196615e-05
-6.2368760992815e-05
-2.18815487145765e-05
-4.52001044993352e-05
-4.29914651404057e-05
1.14723933182619e-07
-3.49444159627405e-05
-2.51628134602737e-05
-5.81157599044769e-05
-5.59554399680429e-05
-4.2446442398381e-05
1.34894670663612e-05
-1.07331629049614e-05
-1.0553035383831e-06
-1.88088850530872e-05
-3.50971556611106e-05
-4.28089954537541e-05
-4.42706751155256e-05
-2.17624831522609e-05
-3.21122786630552e-06
-6.14982768984006e-05
-3.20037552546642e-05
-2.47246674679387e-05
-2.34789246388674e-05
-3.71108783016096e-05
-3.02061330525384e-05
4.47000027527145e-06
-2.08000414731994e-05
-2.53750297004739e-05
-2.51514311132511e-05
-3.45677269779223e-05
-5.38224018846132e-05
-4.06978703375983e-05
-1.0136944073177e-05
-3.45780885645122e-05
2.13695345093022e-06
-2.63236278900502e-05
-3.90200206405148e-05
-5.61552146625011e-06
-3.61364813230365e-05
-4.22594930345129e-05
-4.35530404475249e-05
-3.11647831809312e-05
-2.8344434429275e-05
-5.10697971797281e-05
-3.90107198727111e-05
-7.28348688285878e-06
-4.89454337088975e-05
-4.23798955293013e-05
-2.25010850064439e-05
-3.61378848748658e-05
-5.55182048217896e-05
-6.27825930745623e-05
-3.0794202198955e-05
-3.45600574685606e-05
-2.46358216010636e-05
-1.40601354523099e-05
-3.30212317612583e-05
-4.10506567794129e-05
-4.54432129764149e-05
-5.61010328057167e-05
-5.08005553900865e-05
-3.1046730659468e-05
-4.70924645703941e-05
-3.3740577384021e-05
-4.75520551464024e-05
-4.43789282846012e-05
-3.03000687543887e-05
-6.14921006755283e-06
-1.67956792971907e-05
-3.75051522344315e-05
-6.94636085285172e-05
-2.34066611573893e-05
-4.68894802515572e-05
-2.30730047658988e-05
-3.35735496953828e-05
-4.83509988047694e-05
-2.57926604934835e-05
-5.26712396451026e-07
4.79100807095479e-06
-6.13672511104826e-05
-3.82617899469268e-05
-4.32729378847233e-05
-3.71846481376e-05
-2.21735186889344e-05
-2.08342428538992e-05
-3.5415725123983e-05
-4.15706259671682e-05
-4.14753386965617e-05
-2.80955991185236e-05
-3.81986633288323e-06
-1.62691581485394e-05
-3.75460722897894e-05
-4.1831010248415e-05
8.72622541199112e-06
4.38008673865775e-06
-4.52743590645214e-05
-1.80204710527389e-05
-3.41277001918235e-05
-2.24441434094938e-05
-3.66465635180802e-05
-3.79826116262747e-05
-2.99279707025741e-05
-2.79757179552072e-05
-2.80150621421512e-05
-5.33061295980821e-05
-3.7122370594534e-05
-4.80309206459901e-05
-5.97835366499877e-05
-4.72476008413373e-05
-2.28406331269202e-05
-3.28916213921973e-05
-2.07870244849231e-05
-6.183154942711e-05
-2.5422692778643e-05
-3.45119854779212e-05
-1.44843551093883e-05
-2.91929304303048e-05
-4.10572594974639e-05
-2.92186529580262e-05
-2.71604752266737e-05
-2.74941512121984e-05
-5.48406728485243e-05
-5.21242860455551e-05
-9.42209006108604e-06
-3.16924590524365e-05
-3.21410373289039e-05
-2.19570104309976e-05
-2.30584784367988e-05
-3.14383642996937e-05
-2.20841811681685e-05
-4.99586113193771e-05
-4.48447150515023e-05
-2.99109553800105e-05
-1.13902932470069e-05
1.36808730411253e-05
-7.14178260986508e-05
-3.10807392403232e-05
-4.56438823402437e-05
-7.34765408325194e-05
-1.15397341635841e-05
-2.03934876254254e-05
-5.02698431803907e-05
-4.3046052562237e-05
-3.9713337493604e-05
-2.03993668895792e-05
-2.01985717175612e-05
-3.39115405953274e-05
-1.25592098381537e-05
-3.59604552253595e-05
-4.80486963053392e-05
-4.47320670051131e-05
-3.56620476592807e-05
-1.35749273445049e-05
-3.13656357629032e-05
-4.1418126877042e-05
-4.26649407937858e-05
-2.88550283955357e-05
-1.57602579582212e-06
-5.27226704540451e-05
-3.89258469792189e-05
-3.10964965311572e-05
-2.16035870518292e-05
-5.42975767542691e-05
-5.01554925090642e-05
-5.15966891423618e-05
-1.04186353793553e-06
-1.70282171980669e-05
-4.09880998740818e-06
-1.76580499295803e-05
-5.20525426834214e-05
-3.79427196562585e-05
-5.19176726027123e-05
-4.60768123399249e-05
-5.56513182488811e-05
-1.08519503428079e-05
-2.85094209936549e-05
-2.54722667172851e-05
-3.2537202699247e-05
-1.19334871505169e-05
-3.5353319794813e-05
-3.47309373536173e-05
-1.03824145029826e-05
-4.30023187077914e-05
-1.95922082594358e-05
-4.82000852038048e-05
-3.54775554405729e-05
-3.84328780453e-05
-5.22524319166238e-05
-4.53933030295736e-05
-3.57972543514295e-05
-1.84071576090496e-05
-1.39221777292755e-05
-8.76518735335065e-07
-3.39668372069033e-05
-4.59012448514155e-05
-1.20176653753604e-05
-1.82200470186438e-05
-3.33547205252597e-05
-2.61029886579865e-05
-4.4572269282774e-05
-9.42125588467678e-06
-3.53631338021867e-05
-4.13580662036048e-05
-2.16682537181538e-05
-4.51464649398667e-05
-4.43124180527617e-05
-4.76913860663542e-05
-3.71835508899155e-05
-4.52538978121409e-05
-1.78075153564241e-05
-1.01604953425081e-05
-4.65568547487291e-05
2.12442703628711e-05
-8.27937700339728e-06
-5.28649205183273e-07
-2.77407790554966e-05
-4.28333680907804e-05
-5.01655072649683e-05
-2.23142312278262e-05
-3.42383893666191e-05
-2.54235051798108e-05
-2.68616096622571e-05
-5.98489350407807e-05
-2.64357918775991e-05
-1.24218427621041e-05
-2.41451858739823e-05
-1.68699551456654e-05
-1.64565945116182e-05
-2.74170472187434e-05
-1.23284312253509e-05
-1.34632019294863e-06
-2.75816081271776e-05
-2.9209321687683e-05
-3.92986602866465e-05
-1.30463731037079e-05
-2.5975597675855e-05
-7.29395389569591e-06
-4.76422515317628e-05
-2.11345777572169e-05
-2.35762797923799e-05
-3.57899130567747e-05
-1.8627754158407e-05
-4.17622902263194e-05
-4.57894812011982e-05
-2.74196648389864e-05
-2.55838192523419e-05
-2.4210773940065e-05
-4.44875506889494e-05
-9.04866807851198e-06
-4.88172529253574e-05
-2.73398183238371e-05
-3.80873281312993e-05
-5.21077443965225e-05
-3.00185548788498e-05
-1.8387996846507e-05
-2.21626259368644e-05
-4.7264067999753e-05
-1.58498020346429e-05
-2.91243465216202e-05
-2.24653119436044e-05
-1.4725904545703e-05
-3.70638556099715e-05
-2.15669562677664e-05
-1.02316194268018e-05
-3.25972312886549e-05
-2.95522720527804e-05
-1.69936661653799e-05
-2.22738136373427e-05
-3.91721524241034e-05
-3.1139420050553e-05
-1.73407639529035e-05
-2.15023488818772e-05
-4.85322762036198e-05
-2.34403999930059e-05
-2.6194902929938e-05
-2.49423813947156e-05
-2.38774254171198e-05
-5.04402637903765e-05
-2.98896594536369e-05
-4.63514961583298e-05
-3.76780204485274e-05
-5.11122535648107e-05
-4.37451582408619e-05
-3.62238898562238e-05
3.88871623158607e-06
6.84862985335987e-06
-3.73673950230028e-05
-4.61153244296693e-05
-2.17136229132666e-05
-4.17769561284805e-05
-3.38296027798245e-05
-3.23386297868991e-05
-6.27794662399409e-05
-4.04679921096681e-05
-4.99903729331028e-05
-1.63487525568406e-05
-2.36769329566956e-05
-1.44294672724304e-05
-3.82739892935668e-05
-6.40452001746555e-05
-1.77318455402325e-05
2.82341347752573e-06
-3.60840884322681e-05
-1.19557978169854e-05
-2.1827063894851e-05
-2.59148683270084e-05
-3.93909460499477e-06
-1.89674011734646e-05
-2.27013542193571e-05
-5.91238828994803e-06
-2.93680016345431e-05
-4.36286988792381e-05
-2.9574958656039e-05
-1.56161640747505e-05
-2.36577549975347e-05
-3.27884757917438e-07
-1.63763197489404e-05
-6.48471557657879e-05
-4.53637050433554e-05
-4.05276098351283e-05
-2.00329372142408e-05
-2.78730542453531e-05
-2.52052035440759e-05
1.01467375391344e-05
-1.56761147319588e-05
-2.04636448833727e-05
-3.79864854693921e-05
-5.06296629346774e-05
-3.54858219365409e-05
-9.63871746904382e-06
-3.07339247085595e-05
-3.1230818406882e-05
-2.08907447700484e-05
-9.21690224118229e-06
-2.272893099812e-05
-5.31557006187081e-05
-3.24074714528264e-05
-4.79933718454498e-05
-8.00706737820967e-06
-2.15903703940419e-05
-6.10436388273948e-05
-1.64758652261902e-05
-3.17766768323256e-05
-2.63634699237945e-05
-4.75232438924691e-05
-7.50391924935578e-06
-3.27663353109313e-05
5.07483102912253e-06
-3.10434844668748e-05
-9.1984506119227e-06
-3.00203038594004e-05
-4.36797628519111e-05
-3.86168870952606e-05
-2.12386099534522e-05
-6.61766507698162e-05
-4.72167366784999e-05
-1.58272535179185e-05
-3.3506904020774e-05
1.23656096566663e-05
-5.57989544356045e-05
-4.40955648459906e-05
-4.39783909974202e-05
-1.11227534799305e-05
-1.63250796231938e-05
-1.89837723151126e-05
-3.0152064829791e-05
-1.1722250100332e-05
-2.31992686772692e-05
-3.59159195684594e-05
-3.95584731856087e-05
-8.99484093364921e-06
-3.37589699590007e-05
-4.48217019716911e-05
-4.96830664870191e-05
-1.05867068759911e-05
-4.05621599613308e-05
-3.02060631538311e-05
-2.93299317230729e-05
-4.13000102116839e-05
-5.70414248604893e-05
-2.74186247211402e-05
-2.78866904486919e-05
-3.47990520736199e-05
-1.5787465099476e-05
-2.93641787235826e-05
-9.95167282901897e-06
-2.60528103439464e-05
-5.45107525507766e-05
-4.32791786186716e-05
-3.21804130212591e-05
-1.97363581508506e-05
1.04414452422115e-05
-4.11391113624778e-05
-6.36198587950446e-05
-4.45819323426776e-05
-4.351168291113e-05
-4.81136258524912e-05
-2.03188548296723e-05
-1.5728045588605e-05
8.28596820733899e-06
-3.33140717276519e-05
-1.03963501116868e-05
-2.81744270895014e-05
-3.74693872365179e-05
-2.24501193457764e-05
-6.57178094696875e-05
-1.29625076469466e-05
-3.46228905088043e-05
-7.28905931067928e-05
-1.8215827045051e-05
-2.4294049665167e-05
-2.76629446087425e-05
-3.32908927397009e-05
-8.39344678503501e-06
-3.2508417015669e-05
-3.43653137452986e-05
-6.24876248505677e-05
-2.98604875633111e-05
-7.90117201247181e-06
-3.9355518571016e-05
-2.27095484650186e-05
-1.78745779073991e-05
-3.21307571803105e-06
-1.18438231740182e-05
-5.04624928279949e-06
-3.80289745689656e-05
-1.5020631835326e-05
2.90948182970155e-06
-5.42520617917182e-05
-2.34089972167051e-05
-3.19544398053109e-05
-2.34934569945369e-05
-7.59835828831046e-05
-4.25194175503774e-05
-8.84889853783349e-06
-2.29600762743069e-05
-1.33388450865675e-05
-8.7016016212307e-06
-1.40154123737038e-05
-2.22957988615772e-05
-5.90493791385138e-05
-5.14339981005039e-05
-8.194867184725e-06
-1.57529890428677e-05
-2.14305762557464e-05
-6.10283960065993e-05
-1.89426215685661e-06
-2.15939070217462e-05
1.50394479894716e-06
-2.21668390910992e-05
-1.91176389403624e-05
-3.72445825329852e-05
3.26451231187844e-06
-6.89620395992026e-05
-5.93344560910089e-05
-3.89239663586331e-05
-2.43715640380607e-05
-3.29525961481811e-05
-2.80746449480323e-05
-6.52711968991663e-05
-2.99605702280213e-05
-7.98782231789533e-05
-4.31896407633711e-05
-3.44734850814957e-05
-1.33146585970657e-05
-2.44697739068412e-05
-3.35629180936888e-05
-3.74462711819698e-05
-4.19960515579543e-05
-3.73550780684323e-05
-4.86289798206487e-05
-4.741537639623e-05
-8.87599900609125e-06
-2.21731861333501e-05
-5.0244083569063e-05
-7.66990487373921e-06
-4.32558116229963e-06
-1.70523246871076e-06
-3.59250227372226e-05
-1.27424855210173e-05
-3.25413368243338e-05
-5.37899344524467e-05
-4.24313287497222e-06
-4.03966047677456e-05
-3.80840982459433e-05
-2.17546000845737e-05
-5.015484235055e-05
-4.24705241661863e-05
-4.62971773125484e-05
-2.53347463499158e-05
-3.94330902435708e-05
-2.93443049849124e-05
-2.8059350277099e-05
-1.20903322165e-05
-4.39989108421361e-05
-7.13127316826616e-05
-8.34012284231783e-06
-3.72927422889075e-05
-3.5610502311504e-05
-5.45862427201314e-06
-3.79685050833383e-05
-5.22398548679447e-05
-5.45700981818305e-05
-7.18455363206068e-07
2.05962959093002e-06
-5.32778261935729e-07
-4.23448566937248e-05
-3.34452829712339e-05
-3.53867468399845e-05
-3.09530456450424e-05
-2.01795580069816e-05
-3.07049544428255e-05
-2.89518088501936e-06
-3.10284100099326e-05
-9.11930291127027e-06
-2.4009495791909e-05
-6.14536900812652e-07
-3.61103217475625e-05
-2.92928680727765e-05
-5.96576206156155e-05
-3.24417865434542e-05
-4.48160781717663e-05
-2.68537472803322e-05
-1.36404948345106e-05
-4.3586242415612e-05
-1.80662917713566e-05
-3.56419801900656e-05
-3.49865211627228e-05
-1.56877894925166e-05
-5.02710240012936e-05
-3.84027912726327e-05
-2.95047919442285e-05
-5.73628043757673e-05
-2.80913180958153e-05
-3.36336801354856e-05
-3.70862417136429e-05
8.78803232844752e-06
-5.08710259663566e-05
-2.96948297569283e-05
-1.38262683794349e-05
-3.90192268843337e-05
-1.72373321543073e-06
-1.67817250889564e-05
-3.12782868203951e-05
-1.65774466356343e-05
-2.88578268304104e-05
2.32899243121094e-06
-4.5648246095275e-08
-6.93360504149274e-05
-1.05171793522e-05
-2.07983519540988e-05
-2.91059756798149e-05
-2.52068566395819e-05
-2.87025374615295e-05
-3.67005710885452e-05
-2.72149136534537e-05
-3.8680863742659e-05
-1.79294621798801e-05
-2.49015809847346e-05
-1.946677598141e-05
-2.32881538282712e-05
-5.20121079995917e-05
-5.13572866178024e-05
-2.04904495335169e-05
-4.29818957673675e-05
6.95925495447522e-06
-4.96430840317593e-05
-3.03713860929637e-05
-5.29157191404742e-05
-4.07574892148393e-05
-2.42691399537147e-05
-4.84075256603116e-05
-1.22359500849941e-05
-2.59166342504911e-05
-1.75427307060631e-06
-2.84497469605201e-05
-3.67230096804462e-05
-1.66383359395577e-05
-2.0522638917984e-05
-1.27394571323629e-05
-3.09313252943916e-05
-1.36081061879153e-05
-8.65424162039892e-06
-3.7151410347026e-05
-7.38381336805058e-06
-3.46876861399455e-05
-3.76631979675674e-05
-7.67527889058185e-06
-3.38263375396449e-05
-5.23908193722673e-05
-6.24661556204915e-05
-1.36023024947362e-05
-1.93331456039841e-05
-7.12257992671824e-06
-1.69343859876301e-05
6.00492397161206e-07
7.28871302999058e-06
-4.07018476613051e-05
-5.29588274905272e-05
-8.5043537040692e-06
-3.54531378013788e-05
-6.21567445418484e-05
-1.30665643297768e-05
-5.25743351862545e-06
-2.42155909869254e-05
-2.48726494229413e-05
