# Supplementary material for: Research on computational propagation and identification of mine microseismic signals based on deep learning
Source: PLoS One. 2025 Oct 22;20(10):e0334641. doi: 10.1371/journal.pone.0334641 (PMC12543183; doi:10.1371/journal.pone.0334641)
Supplement: S8 Data — (ZIP) [file pone.0334641.s008.zip › 000100900002859.xlsx_0.txt_24.txt.txt]

-3.81264782561306e-05
-4.2982841597592e-05
-2.96633616333159e-05
-3.60552481795243e-05
-2.73208303317359e-05
-5.52165133710005e-05
-1.62436940581594e-05
-2.12842693472426e-05
-3.81918420783875e-05
-3.63088874265799e-05
-5.77117661559154e-05
-6.16723709697055e-05
-3.56932939636396e-05
-4.71994159273883e-06
-2.7676083631139e-05
-4.18553517212049e-05
-3.27436410046827e-05
-4.09896895317769e-08
-2.53215144841173e-05
-1.25386554570974e-05
-6.7367627482891e-06
-2.31592627883138e-05
-2.28672755228358e-05
-3.25840863924347e-05
-2.22176285499491e-05
-2.20235077405529e-05
-2.73555101520819e-05
-1.90825952429244e-05
-5.41477978826164e-05
-6.86561418658841e-06
-2.8455280137794e-05
-3.73518371475533e-05
-1.83873183126849e-05
-2.54492506906743e-05
-3.30257627879598e-05
-4.31683493458204e-05
-2.59055465926793e-05
-5.28882555448539e-05
-2.11083409298179e-05
-1.93386662479145e-05
-3.54203193022024e-05
-2.36834470520106e-05
-4.61743052550095e-05
-2.24344740202013e-05
-3.26903626453832e-05
-5.76264197440143e-05
-1.0822743747085e-05
-2.60354994970972e-05
-2.32090097029557e-05
-1.1777188636075e-05
6.95365766477015e-06
-1.46920219671188e-05
-3.21206848966116e-05
7.64602726976138e-06
-6.27752670890286e-06
-3.88206331009066e-05
-1.9279603922262e-05
-4.07532633600262e-05
-4.31291000505359e-05
-3.08340607370811e-05
-1.60563276482266e-05
-1.71829058247875e-05
-5.3995134260629e-05
-2.15646213547608e-05
-3.39562513040267e-05
-3.11148313882316e-05
-2.36912931768767e-05
-3.1636974401833e-05
-3.80573049313201e-05
-1.65482012428062e-05
-4.26833813580941e-05
-1.61059876252737e-05
-2.86892813277038e-05
-3.26717548231275e-05
-6.95854277865996e-07
-3.50361748123592e-05
-2.17628969654159e-06
-2.00559952107482e-05
-3.69669316461847e-05
-3.90518754256247e-05
-3.06963754537889e-05
-2.84368971750375e-05
-4.79447859792622e-05
-5.32048048134054e-05
-5.43798970805148e-05
-2.79969552915397e-05
-2.17803343607024e-05
-3.37839974956364e-07
-1.15636750841463e-05
-2.8579879832965e-05
-4.2461691084707e-05
-2.07175429323704e-05
-2.05650682942248e-05
-1.73769597452346e-05
-3.95828705797496e-05
-1.5648745153671e-05
-3.28560638798833e-05
-2.33689908621025e-05
-1.43113042144228e-05
-2.34246229925943e-05
-4.11046530534846e-05
6.25156218733691e-06
-2.65598121711127e-06
-9.13423337172777e-06
-4.22533615167951e-05
-1.78980329104206e-06
-1.45880313344608e-05
-3.70069839665728e-05
-4.5980529103571e-05
-4.0222675724981e-05
-1.7787348180863e-05
-2.4374008062837e-05
-1.10085723185268e-05
-1.42657596862068e-05
-2.03080108023152e-05
-1.60730520763204e-05
-5.50344401540447e-05
-2.58195213999226e-05
-2.02940639881414e-05
-7.9143745790501e-06
-2.61188630165596e-05
-3.85266312673566e-05
-3.63463050673688e-05
-1.50857265933406e-05
-3.5019209562023e-05
-3.46310402948849e-05
-1.78318421134177e-05
-3.95602949342776e-05
-9.74342886318498e-06
-5.22023787115907e-05
-3.59627370144101e-05
-2.78638442898241e-05
5.6949041834204e-06
-5.00152182771316e-05
-4.70523106486559e-05
-2.99145078531889e-05
-3.12100302735366e-05
-3.04020323968531e-05
-3.32569899504268e-05
-6.42477669764075e-05
-1.51754310382792e-05
-3.46362037205709e-05
-2.31247079484688e-05
-1.85905814795035e-05
-1.01783939598546e-05
1.24555875946888e-05
-3.12794221908428e-06
-1.61003238396937e-05
-4.37831140016455e-05
-3.91238383582158e-05
-3.25558476171652e-05
-2.15246219906053e-06
-5.4554528312355e-05
-3.06806566645102e-05
-7.47457238446073e-06
1.93391322458384e-05
-4.72552112053602e-05
-4.30501040050442e-05
-5.63683040885641e-06
-3.07737663525719e-05
-3.02336300286574e-05
-4.61220672109577e-05
2.43600982496768e-05
-1.52442295711994e-05
-2.49473303748945e-05
-1.99978890474174e-05
-4.29311985521084e-05
-2.71298889686066e-05
-6.39862318773039e-05
-6.66625399206966e-06
-1.81115604015402e-05
2.96883687209359e-06
-3.74403851866911e-05
1.16982805631993e-06
-2.373570839693e-05
-4.34059690500847e-05
-5.02656334023447e-05
-2.49559519343351e-05
-4.41617520129451e-05
-3.40568138568607e-05
-1.78412607484154e-05
1.64289748354544e-06
-3.69981873102768e-05
-4.91381314036568e-05
-1.15310074012253e-05
-6.55400469069134e-06
-4.49074954892029e-05
-1.8304473463689e-06
-3.10613011261586e-05
-2.64235865857989e-05
-5.11830584929129e-05
-2.80319094629683e-05
-2.15630675284333e-06
-3.19907098903307e-05
-4.35383516217179e-05
-3.0336694846401e-05
-1.13381674313143e-05
-1.52946430479842e-05
-1.76900320926348e-05
-9.33027762806667e-06
6.33788372621328e-06
-3.51428729926698e-05
-2.83364568323491e-05
-3.18785086220381e-06
-2.34449585785668e-05
-2.92875214246898e-05
1.41864406720528e-05
-3.13657164496308e-05
-2.79137823457511e-05
-2.62026842175386e-05
-3.56428858025574e-06
-2.2905795363034e-05
-2.73115811138766e-05
-3.52345549196473e-05
-1.8993279257212e-05
-2.99625586059249e-05
-3.55255412406585e-05
-2.15610816736423e-05
-3.27825667464267e-05
-1.98117195064712e-06
-4.54094154594637e-05
-1.39260828865642e-05
-2.70524119678738e-05
-2.4632958661225e-05
-4.44561404750435e-05
-1.18771529562506e-05
-1.52956304371609e-05
-4.18428136826439e-05
-2.30199290517526e-05
-1.50785965571925e-05
-2.0379910736892e-05
-3.25783671411714e-05
-2.39432449012742e-05
-2.58021026238501e-05
-5.33139416340404e-06
-3.29072445630642e-05
-1.69963429002575e-05
-1.30105318454002e-05
-4.19831203815201e-05
-3.37518319810388e-05
-2.1762691611831e-05
-1.89819805319374e-05
-4.1318783947122e-05
-2.70969036716828e-05
-4.42447280299854e-05
-4.73668506041634e-05
-3.86589267623254e-05
1.31963794751252e-06
-2.14303551128987e-05
-1.24717870474735e-05
-1.50745711708358e-05
-1.33174649118785e-05
-2.38607811279456e-05
-2.92663166396194e-05
-1.51752400629702e-05
-3.07324951303923e-05
-4.86513057125178e-05
-1.77954239031906e-05
-3.41510165856466e-05
-1.92271963172748e-06
-1.28142996654259e-05
-3.62296222436951e-05
-3.8421573469204e-05
-3.62822269010884e-05
-4.06153329899545e-05
-2.94715723023725e-05
-6.70006364905718e-05
-2.54374987084021e-05
-1.69066788378726e-05
-1.94348487520581e-05
-5.02511991317973e-05
-3.09240038191953e-05
-3.51280821055802e-05
-4.15860975987971e-05
-4.32414464535731e-05
-2.08683273226389e-05
-2.14410342006266e-05
-2.16134400820701e-05
-2.02913718880952e-05
-4.0762954307168e-05
-1.03982435334214e-05
-2.72592803044432e-05
-8.77133976255951e-07
-3.65097179908645e-05
-9.43399310978165e-06
-4.03040668100933e-05
-2.53946527454481e-05
-2.8668177657317e-05
-2.80522342087301e-05
-8.45225342402401e-06
-3.41150477632668e-06
2.30400765891942e-06
-4.22204066075152e-05
-4.99935335746574e-05
-4.7438267913944e-05
-1.82462924717873e-05
-3.34277176133662e-05
-2.54591929692283e-05
-5.69251665823901e-05
-3.20668892150734e-05
-4.04699738857067e-05
-2.15455946517421e-05
-2.00541015434049e-05
-4.29722125617851e-05
-2.90527926741801e-05
-1.49629591221727e-05
2.9877457229597e-06
-2.13712995663029e-05
-4.54112500249967e-05
-4.15275293664301e-05
1.48514942486214e-05
-1.90002188509697e-05
-2.33725524244447e-05
-1.66157950422703e-05
-5.88929535984593e-05
-2.22873719817062e-05
-2.02821567014848e-05
-1.46876740376101e-05
-1.85529305261538e-05
-2.02525612297514e-05
-1.49752710435666e-05
-2.20492201708042e-05
-7.87238050706634e-06
-5.42839906367495e-05
-2.44878796066157e-05
-5.10199609617381e-05
-3.71672460559191e-05
-3.91772298759781e-05
-1.93374241214004e-05
-3.55333504049779e-05
-3.01098584987611e-05
-1.16568071405616e-05
-4.48703232712271e-05
-1.59863365845631e-05
-1.29610548716303e-05
-1.09477823320269e-05
-4.77557521223839e-05
-3.4783762877498e-05
-8.79999665748424e-06
-3.48810243125361e-05
-5.74164413719508e-05
-4.07726063041858e-05
-7.43111458078885e-06
-2.68945916359069e-05
-3.58845804617092e-06
-2.01762085097562e-05
-1.41684465222039e-05
-7.33027776908798e-06
-1.3310902275482e-05
-3.7897112571971e-05
-1.9821923402824e-05
-3.02732079776458e-05
-2.62716082748562e-05
-5.79211316587476e-05
-7.03708477268765e-06
-4.01632432685874e-05
5.1920466147621e-06
-6.3007552397287e-05
-4.49871539260307e-05
-1.51740102016935e-05
-3.43088570852366e-05
-8.77400057476e-06
-2.24881651184785e-05
-3.12853287957437e-05
-2.94525586306618e-05
-2.92714923925113e-05
-1.45800852893234e-05
-3.87707889240318e-05
-2.69059441084306e-05
-9.95801469511794e-06
-3.53199897049186e-05
-3.65563789716469e-05
-1.53874498302693e-05
-5.90659570167757e-05
-1.94871625698536e-05
-4.59698006018839e-05
-3.80935193999705e-05
-5.64956097880815e-05
-3.83207236355551e-05
-1.55893563967275e-05
-1.76322378575921e-05
-3.31408665707708e-05
-2.77732230754806e-05
-9.35559343574023e-06
-7.10093426319399e-05
-2.27482528130199e-05
1.18231903482876e-05
1.13246435332648e-05
-5.57646593525501e-05
-6.21212483490148e-06
-5.11977981091635e-05
-4.02517148460446e-05
-3.38908658797706e-05
-1.5279592732885e-05
-2.9876451356394e-05
-4.60463503979684e-06
-1.49712083280553e-05
-2.46550733850896e-05
-2.46835080472254e-05
-1.69560977910274e-05
-3.37288364033168e-05
-2.41348683027535e-05
-3.18559040272514e-06
-2.18436366296558e-05
-2.94998309964847e-05
-4.94671211143269e-05
-4.27739536996247e-05
-3.46963753966896e-05
-4.91016214915799e-05
-2.60229970069746e-05
-3.40035231235987e-05
-3.88971964931578e-05
-3.34814512883709e-05
-2.65206730365955e-05
-2.8190518505179e-05
-3.88792898528102e-05
-9.38988650328586e-06
-2.52069441750978e-05
-4.9707342970152e-05
-2.69764247497294e-05
-2.21340780375761e-05
-2.84043701311872e-05
-2.40959272659654e-05
-3.85167587415283e-05
-6.16955306099331e-05
-4.33440603348556e-05
-2.30575923955365e-05
-5.00084672099372e-05
-3.80422662674165e-05
-2.34478480657796e-05
-5.37061335240097e-06
-1.55327732011894e-05
-3.98163696753951e-05
-1.18124180065232e-05
-4.63583875961931e-05
-2.77845535776844e-05
6.04504400506637e-06
-1.45181000433953e-05
-6.3175065114373e-05
-4.53645373506383e-05
-3.7362494048119e-05
-1.01548265613717e-05
-4.88639817929006e-05
-5.64873972193379e-06
-2.15701394641993e-05
-2.58649401628815e-05
-1.48952391387117e-06
-4.55703529465918e-05
-6.43770037878628e-05
-2.22157053589746e-05
-2.15906290904834e-05
-5.3450739044249e-05
-2.72718206733153e-05
-3.21528412424099e-05
-2.54899054455122e-05
-3.98995980929401e-05
-2.94755372003864e-05
-3.13144766866711e-05
-5.32531702885692e-05
-3.14358513115565e-05
-6.34182533794203e-06
-1.47082831889053e-05
-1.57456172450072e-05
-3.15523577079557e-05
-3.34924930042604e-05
-2.15066117724948e-05
-4.19595644207123e-05
-2.68278242230655e-05
-4.32233519632339e-05
-4.13380642377712e-05
-2.4742133889129e-05
-5.01284471428952e-05
-4.908179369154e-05
-3.82262664935578e-05
-5.3332314626645e-05
-2.17880858994644e-05
-1.77094311749966e-05
-5.95831775090949e-06
-6.92774665108096e-06
-1.496279295178e-05
-2.80445736499348e-05
-5.68495654587161e-05
-5.48093650868713e-05
4.4540127445551e-06
-1.77115528764425e-05
-2.84424021725563e-05
-8.9204479360482e-06
-1.96204892143077e-05
-5.3839114107832e-05
-1.59947409422375e-05
-4.82193510303029e-05
-2.02332424836528e-05
-2.01157163808503e-05
-1.39572565710805e-05
-1.49050314834719e-05
-2.70685718920855e-05
-2.247664864071e-05
-1.00986113976484e-05
-2.0926023961825e-05
-3.79581229657383e-05
-5.59683751966601e-06
-5.11626392498724e-05
-4.39330220567305e-05
-3.92034356837548e-05
-4.08676372064596e-05
-1.64595692732287e-05
-2.76952846774542e-05
-1.50767620556112e-05
-3.78769135307286e-05
-4.64672227574683e-05
-5.4016755930499e-05
-1.56728516246158e-05
-2.38128648375017e-05
-1.3195455986159e-05
-5.40069767350561e-05
-4.24031014151181e-05
-3.11226063515631e-05
-2.70466127631677e-05
-4.39190068713812e-06
-3.85113934565262e-05
-4.53823752041729e-05
-3.01925094617197e-05
-3.27806833979125e-05
-7.10126954485144e-05
-2.97498204819189e-05
-6.06580794856594e-05
-1.60105510940399e-05
-3.48176933127222e-05
-2.98891315407324e-05
-2.22773319981893e-05
2.14869386935665e-06
-6.95126891069589e-06
-2.25978837039563e-05
-2.07401020047736e-05
-1.4766694216914e-05
-4.50560768405797e-05
-1.28046615252201e-05
-2.52913004432018e-05
2.01945727580569e-06
-7.96962972581211e-06
-4.49199063677008e-05
-6.48449145325916e-06
-2.86616276125777e-05
-4.00086463013491e-05
-2.35709931592126e-05
-1.71622034695068e-05
-2.41459323576262e-05
-3.2973807478915e-05
-6.07061513942551e-05
-5.93020093972512e-05
-5.01321994809689e-07
-2.72811145147869e-05
-2.37505205569119e-05
-1.83376306515093e-05
-2.98871154500623e-05
-1.1715367096235e-05
-3.23918582197123e-05
-4.00202208298461e-05
-1.70712382650299e-05
-3.81845278562108e-05
-2.08827436280137e-05
-8.15909223700184e-06
-3.05979370705659e-05
-4.04723709277379e-05
-6.39811901094318e-06
-2.61515506548802e-05
-6.07703131292971e-05
-4.52806215301956e-05
-2.68720223064123e-05
-2.20659021891207e-05
-3.30789516838431e-05
-2.60096675102659e-05
-1.55156091700553e-05
-3.20864021364136e-05
-4.27108829895631e-05
-3.27544169593637e-05
-1.74920527262793e-05
-2.78426112298991e-05
-9.34228131298618e-06
4.19291895611757e-08
-1.33956757127275e-05
-2.10902482802976e-05
-2.10518229465763e-05
-5.04334690960649e-06
-2.20749572950181e-05
-3.96929346691785e-05
-2.16871651498022e-05
-8.5818321976556e-06
-1.06090435901554e-05
-5.63131443759945e-05
-1.44063530154966e-05
-2.96174444674132e-05
-4.39102323807471e-05
-2.52916864940918e-05
-2.33804387868722e-05
-4.01270912386926e-05
-1.75550528174115e-05
-3.25329426644634e-05
-8.38185061375394e-06
-5.31269031337405e-05
-5.13611998888491e-06
-4.25086801195892e-05
-3.99268324022613e-05
-4.21295123681979e-05
-2.5934907365789e-05
-2.42765430100456e-05
-4.88553962819814e-05
-3.54355221351565e-05
-2.85257728910215e-05
-2.01995514873294e-05
-6.97504306743654e-05
-4.05109200498774e-05
-1.44751424727288e-05
-1.32523454321572e-05
-5.28146290781336e-05
-1.03662237948805e-05
-3.82199709366593e-05
-1.23825669771735e-05
-3.78970451967028e-05
-2.87176993140677e-05
5.60621414385893e-06
-1.21323626840606e-05
-6.05149435296003e-05
-3.21986558913426e-05
-6.39111248079689e-05
-3.55411129901877e-06
-2.82712761582007e-05
-3.93394656585438e-05
-4.90033498610141e-05
-4.73043376819022e-05
-5.21220890045085e-05
-1.28223814995935e-05
-3.04330040578998e-05
-2.38909132956057e-05
-1.69474300403419e-05
-3.5165491142123e-05
-3.39263588738437e-05
-5.51431906972458e-05
-6.79975550706626e-06
-3.52926159787466e-05
-3.87244098276325e-05
-6.40093393340345e-05
-3.48971495886606e-05
-3.06383144163279e-05
-4.09635383021738e-05
-4.78853530461588e-05
-3.83520459605215e-05
-3.40124400565074e-05
-2.16354929629181e-05
-2.25293374272604e-05
-1.41588188638821e-05
-3.04650738859396e-05
-3.9110006084038e-05
-3.8972173934549e-05
-6.77631032073715e-06
-3.7119370444893e-05
-1.28100814308436e-05
-4.60357412342569e-05
-3.47064075118325e-05
-4.04053805867604e-05
-2.73489457960662e-05
-7.44451703719034e-06
-5.96808362129007e-05
-5.07618604726776e-05
-4.39282231550339e-06
-3.33880281323815e-05
-4.41522579112182e-05
-2.16505619536354e-05
-6.04493020988108e-05
-4.4610294538173e-06
-2.86053960037588e-05
-3.99050555351585e-06
-3.28477772225882e-05
-3.47902251686753e-05
-4.02101930778772e-05
-1.57758126106601e-05
-4.89952617020738e-05
-3.51646524666635e-05
-2.22068998725189e-05
-3.47464641284297e-05
-1.80487207723222e-05
-1.77900197466245e-05
9.52811470097257e-07
-3.96451473859277e-05
-2.2698240009671e-05
-2.27937967972401e-05
-2.43673665657136e-05
-2.23055563298127e-06
-5.19901598303169e-05
-1.36497100560816e-05
-3.15385195554939e-05
-4.0987942273128e-05
-3.95773349467948e-05
-4.78659105108533e-05
-6.6533797360773e-07
-2.18271660475902e-05
-4.78140763812387e-05
-1.06414386683613e-05
-4.46879479310954e-05
-4.85412992356592e-05
-2.52631344740727e-05
-3.02563821210311e-05
-3.28797471144963e-05
-4.24914922909433e-05
-3.60397641134227e-05
-2.16786757614785e-05
-2.78313804125281e-05
-4.87061128678497e-05
-5.84171685646414e-05
-2.88340412749426e-05
-7.63204714200037e-06
-3.05049810755686e-05
-3.65088983174008e-05
-3.24439372959832e-05
-4.15750156100138e-05
-2.57977565474132e-05
-3.11345526348388e-05
-1.67314241784541e-05
-4.06822900292959e-05
-3.23231410179983e-05
-1.88567693810293e-05
-4.356943792192e-05
-4.79808108175974e-05
-2.24902341932265e-05
-4.58257766493284e-05
-2.83336443879963e-05
-5.33822729137267e-05
-8.48968209293962e-06
-2.37597946327557e-05
-2.07136897880605e-05
-7.49877944070092e-06
-4.01531935996005e-05
-4.1584807997635e-05
-2.62581549557165e-05
-4.53675654288515e-05
-1.8749106817449e-05
-3.59673596807642e-06
-8.6861893321831e-06
-2.01406088097e-05
-2.7035542816786e-05
-4.49473604004346e-05
-4.69035738969212e-05
-1.8338705886268e-05
1.60443261308936e-06
-5.22089439950099e-05
-7.717648668206e-05
-4.11431857982493e-05
-3.33476942719492e-05
-3.763796638814e-05
-2.86549494987038e-05
-2.86774484080869e-05
-4.5569069250026e-05
-4.03156639122278e-05
-2.97170693545742e-05
-2.2547327670722e-05
-5.02105368276921e-05
-1.23185329148559e-05
-3.38458575806279e-05
-5.09471922110523e-06
-8.96051629521995e-06
-1.99362477994128e-05
-2.83619176933971e-05
-3.82121047245022e-05
-3.45827017762268e-05
-4.87037454824382e-05
-2.83627156222205e-05
-2.17829831441897e-05
-2.81767592898909e-05
-2.45953967372454e-05
-4.22857960032278e-06
-3.58484128355819e-05
-1.57738302826204e-05
-3.73524856734945e-05
-3.02724193769361e-05
-3.02496930361045e-05
-2.69495582414748e-05
-4.32232761623912e-05
-2.29679643723558e-05
-7.96695584630343e-06
-6.67802773752657e-05
-2.98122977179574e-05
-1.98984842206784e-05
-2.86372540234384e-05
-2.55698049704941e-05
-4.01077233459009e-05
2.56309802280058e-06
-3.55237149346276e-05
-2.33166244486278e-05
-3.89090137956665e-05
-4.3261040110742e-05
-4.30611060965141e-05
-7.27691726065353e-05
-1.91223058480676e-05
-3.56904356067769e-05
-5.44544057238628e-05
-4.49768596536699e-05
-3.36373301190022e-05
-3.9519877358353e-05
-1.11322012122713e-05
-1.70588471363017e-05
-4.95486561819704e-05
-5.31323899610621e-05
-5.0095704552138e-06
-6.16412047711318e-05
-3.30264417086296e-05
-3.1289698192526e-05
-3.31452058797274e-05
-2.31896846302671e-05
-3.2464194040137e-05
-1.65836602043532e-05
-9.26316973518875e-06
-6.92140721449171e-06
-2.9575586458554e-05
-4.20989290638873e-05
-3.59318900557161e-05
-5.93760768038862e-05
-1.89035993235263e-05
-3.68423278441994e-05
-1.56964847275862e-05
-5.15617279791972e-05
-1.06504828453175e-05
-3.83383970120378e-05
-2.34446335972884e-05
-5.51491699622777e-05
-3.24065390461599e-05
-1.91471705279444e-05
-3.79275633536674e-05
-2.80902068175381e-05
-1.79554561891124e-05
-1.12355423665756e-05
-4.37240288518779e-05
-3.23003968399028e-05
-2.1313290051588e-05
-4.89152372822649e-05
-2.68618058101132e-05
-1.02547895540094e-05
9.66316549128029e-07
-5.31584116182173e-05
-9.42387165328821e-06
-2.84691942743299e-05
-3.2194776036851e-05
-3.80406395794834e-05
-2.18452116766298e-05
7.72042603851813e-06
-3.92785747168355e-05
-2.44771562589637e-05
-4.67935431863991e-05
-1.00814356757948e-05
-5.8546807660932e-05
-2.05555447726114e-05
-2.84290839498787e-05
-1.16230087073971e-05
-5.0379860246623e-05
-1.68106299463576e-05
1.76009960943344e-05
-3.95580224564985e-05
-1.05537557730903e-05
-2.21174807621932e-05
-1.98054313072377e-05
-1.15949083987487e-05
-4.80334957973525e-05
-2.0165476895625e-05
-2.94300158968357e-05
-2.80601871398544e-05
-8.83493573537385e-06
-8.70504126805376e-06
-1.40700841260817e-05
9.98551115137386e-06
-3.13611229200802e-05
-3.70157961687615e-05
-1.19011986463448e-05
-3.05571858602752e-05
-2.18925086263816e-05
-1.92024771470162e-05
-1.05652766787338e-05
-2.64763258401332e-05
-2.78196077806275e-05
-2.43959000321854e-05
-2.37892720468461e-05
-8.02970929571892e-06
-2.10459804172913e-05
-1.64576469785898e-05
-4.8031466819636e-05
4.1031373467581e-06
-4.1342371188665e-05
-1.46595207575987e-05
-3.52909437516913e-05
-3.62323696971655e-05
-4.38262285608988e-05
-7.31631709110176e-05
-3.70182233229096e-05
-3.08955658304492e-05
1.15086331996375e-05
-3.51520245732963e-05
-2.71997583382592e-05
-3.77383491709585e-05
-3.60553257651305e-05
-1.0241842703976e-05
7.96453465110047e-06
-3.67136692345446e-05
-2.48086738077288e-05
-6.80768158120333e-06
-5.12342642236025e-05
-3.88829176568317e-05
-3.86098314677853e-05
-1.30598017602378e-05
-1.02103037884406e-05
-3.64572384235329e-05
-1.64895213316285e-05
-1.91882192067684e-05
-1.86636775453817e-05
-2.26482196026823e-06
-6.0523227913142e-06
4.78808535336731e-06
-3.49074454800727e-05
-1.4773048183945e-05
-2.11313874828802e-05
-2.74938824641634e-05
-1.54770169434215e-05
-7.90633743693893e-06
-1.58573252273068e-05
-2.11442006241198e-06
-4.02199037178869e-05
-3.93134683093922e-05
-6.01875667003419e-05
-5.56604589083997e-05
-2.78954818097697e-05
-2.64213445832771e-05
-2.82645621882171e-05
3.88485197949778e-06
-2.3659624479035e-05
-2.92430888214579e-05
-2.19703161558661e-05
-3.25786110538186e-05
-2.87765465244856e-05
-3.21503947353703e-05
-2.49969378627921e-05
-4.97695321587187e-06
-5.08771986443065e-06
-4.9001303257608e-05
-1.31886201981632e-05
-5.87035339068832e-05
-1.41674963363045e-05
-4.02767874387963e-05
-2.75284735715725e-05
-7.79545737268297e-06
-2.79368020906891e-05
-2.80784265439297e-05
-1.13196286855337e-05
-5.09449654001964e-05
-2.70455120939891e-05
-5.67584383278716e-07
-2.65538648800614e-05
-5.62755713657942e-06
-3.80134099538351e-05
2.10442394143061e-05
-2.1418658155736e-05
-1.16728389153862e-05
-1.26682651176897e-05
-2.97329342561599e-05
-4.07885098171022e-05
-1.39424142257216e-05
-2.13783627655877e-05
-5.84731301900571e-05
2.83714116853822e-06
-1.92155784673716e-05
-2.10365814796336e-05
-1.65672788366454e-05
-1.55822667987443e-05
-4.43072136819798e-05
1.98205668356818e-06
-6.73185489557767e-06
-3.95761215052736e-05
-3.85413663850868e-05
-3.79754998671609e-05
-3.01881218748833e-05
-4.87475276898189e-05
-4.13698077836166e-05
-3.8951050438577e-05
-4.50325128373943e-05
-4.46334272737307e-05
-3.84197225609839e-05
-2.909362845672e-05
-4.98456030782289e-05
-8.52156389087811e-07
-2.09646876562251e-05
-5.0220659338293e-05
-4.27310713112808e-05
-2.75823649678702e-05
-4.02042338613128e-05
-2.55359015861319e-05
-3.16113199253143e-05
-6.43287936364115e-06
-2.40337263408665e-05
-5.32951546419099e-06
-3.79407867466397e-05
-2.56282458559085e-06
-2.53086799057292e-05
-6.47589763289258e-06
-4.98087544205627e-05
-3.49816332696473e-05
-4.33148506339053e-05
-2.04132563491262e-05
-4.96486362237517e-05
3.17003706823641e-06
-3.69722756622273e-05
-4.79541784939171e-05
-2.41749962252074e-05
-3.08407313883262e-05
9.11507923336804e-06
-1.5250974007319e-05
-3.72728944542077e-05
-2.72294848292471e-05
-1.53275252021129e-05
-2.28953201099093e-05
-4.13693332597444e-05
-3.32435155912585e-05
-2.59655886544923e-05
-2.56640778113142e-05
-1.67863901408834e-05
-3.45374072583736e-05
-5.65509499186225e-05
-3.27555493217072e-05
-5.27098676988823e-05
-7.63895082032643e-06
-1.29177914084181e-05
-5.67375378487464e-06
-5.83632074457806e-05
-2.64690094806118e-05
-3.94320650828792e-05
-3.88690885947836e-05
-2.61335420554487e-05
-2.13677321468314e-05
-2.47898928250523e-05
-2.30781685423632e-05
-4.02850119260749e-05
-2.80322630542251e-05
-3.5557901363964e-05
-3.37303156794273e-05
-2.82492087511503e-05
-2.63879314699102e-05
-3.57543273321608e-05
-1.60979221669827e-05
-4.00331246191132e-05
-9.01535342967198e-06
-1.78165794570557e-05
-5.56835899616571e-05
-1.56582271755602e-05
-1.4843991750163e-05
-2.25628384014676e-05
-1.47068702879558e-05
-5.0447197077314e-05
-1.84000245271959e-05
-3.81077584071717e-05
-3.03358665837331e-05
-5.59288170323829e-05
-2.16701550222843e-05
-1.29120455343865e-05
-4.60476176182808e-05
-5.55473631401423e-06
-3.09992045200883e-05
-4.36905233796329e-05
-2.94965880352898e-05
-2.1897511721171e-05
-4.1212859548327e-05
-3.70717592339399e-05
-2.69624020870174e-05
-4.28772961585223e-05
-4.05879609245608e-05
-4.43824115906926e-05
-2.42630956911009e-05
-4.98407171657962e-05
-3.86860209388715e-05
-2.38566103280381e-05
-3.34319023161455e-05
-3.15043550162247e-05
-2.69476118383958e-05
-3.53139737234209e-05
-4.19781264400766e-05
-3.33023947921597e-05
-3.10983566490347e-05
-4.12815302935479e-05
-2.20001561296206e-05
-5.84002395735327e-05
-5.65072663303372e-05
-2.51699058261577e-05
-2.44845942237276e-05
-4.52282985383469e-05
-2.65438182059928e-05
-4.56492269760412e-05
-1.99915526318819e-05
-1.99861867589017e-05
-2.99334116304286e-05
-4.16647471297608e-05
-9.99216199893978e-06
-4.22544208435772e-05
-2.31669849416792e-05
-1.4697504125474e-05
-4.54738136533041e-05
-3.56986259793873e-05
-9.0635050204094e-06
-1.74786435829413e-05
-4.57536436321501e-05
-2.59232206604269e-05
-1.39839108641963e-06
5.16893870082064e-06
-5.43803038278002e-05
-3.95214133088125e-05
1.3918454008126e-05
-2.82411549809505e-05
-3.26958769963569e-05
-2.14602071943008e-05
-3.73590975920601e-05
-2.9766067316575e-05
-3.22676628388218e-05
-3.43307015532058e-05
-3.76355237864042e-05
-6.12501447570542e-05
-2.21619395630265e-05
-5.50935678481678e-06
3.64682019086133e-06
-4.55547226930053e-05
-4.17095418193127e-05
-3.06998059524231e-05
-4.90231575007261e-05
-3.15409741867659e-05
-5.33602529041998e-05
-3.05137208687623e-05
-3.32316696331021e-05
-4.04785763158429e-05
-4.02921924775846e-05
-2.27139192108205e-05
-2.31745985436685e-05
-5.23334634223289e-05
-4.01383166143704e-05
-9.43939790294349e-06
-3.87628226652056e-05
-8.35363089225991e-06
-1.87487384375784e-05
-1.58577370931401e-05
-5.43263698258638e-05
-1.95554425114882e-05
-3.56597170353803e-05
-2.98239641066127e-05
-2.31275327842705e-05
-2.86788894916652e-05
-3.46432350676581e-05
-1.51190082790403e-05
-6.40844724832845e-05
-2.91643337269953e-05
-1.46245611667637e-05
-4.14761921368969e-05
-3.44440128835148e-05
-3.07393518784876e-05
-5.20970795071571e-05
-2.36453421248864e-05
-6.00762257166036e-05
-3.20872117674421e-05
-3.07585364377146e-05
-1.0704448588026e-05
-2.66397296627951e-05
-4.90237458651195e-05
-3.16598916483516e-05
-6.63190695917007e-05
-1.48142038223283e-05
-2.59288331141766e-05
-6.40638551866273e-05
-3.22901521415666e-05
-7.6026696850532e-06
-4.99774053942796e-05
-1.66746420286305e-05
-1.93613344255332e-05
-3.16409496560046e-05
-3.26763648990674e-05
-3.28331929107858e-05
-7.18692356949747e-06
-3.19797136560871e-05
-3.97775541444796e-05
-9.64740490389633e-06
-4.23009316482407e-05
-4.47992455587179e-05
-2.35114837813992e-05
-3.82734237914695e-05
-5.61863195406276e-05
-1.86661208854353e-05
-2.32455192744245e-05
-4.07624016330749e-05
-1.03869690637955e-05
-2.09448373466052e-05
-5.19769608578998e-05
-4.98932348436724e-05
-6.979725493622e-05
-3.12185641695656e-05
-4.58612264788256e-05
-4.41154656951949e-05
-3.11621552625437e-05
-6.25138547483602e-05
-2.36985690833525e-05
-2.14197791256547e-05
-2.61949737607151e-05
-2.26229997966655e-05
-4.1203703987011e-05
-6.25193300481233e-06
-2.79359024200377e-05
-4.44763717200426e-05
-1.90529803226102e-05
-5.73556942460236e-05
-1.00165469979257e-05
-3.83218808836581e-05
-4.79405341660287e-05
-3.45208206730888e-05
-2.75034138516455e-05
-7.24395904893207e-05
-5.20329609457385e-05
-3.18966456265966e-05
-2.30522730147698e-05
-3.09120835380217e-05
-1.00162166992183e-05
-7.69264863756918e-05
-5.77987734468112e-05
-1.61722070956179e-05
-2.37952351103101e-05
-1.88130755714943e-05
-7.11745225935743e-06
-1.03383743307812e-05
-1.60598829476643e-05
-4.21063750950399e-05
-1.32740053621528e-05
7.12019302525435e-07
-3.16584725062608e-08
-3.26569159953262e-05
-3.12708724375303e-05
-3.14587095866075e-05
-4.99449254835584e-05
-3.64857239213156e-05
-3.62218260039682e-05
-4.79619776964881e-06
-3.77773390180723e-05
-2.99976059372172e-05
-2.56565118273961e-05
-4.43388040935428e-05
-3.44910139588205e-05
-1.54945472716378e-05
-4.82769367187874e-05
-2.63877054509315e-05
-1.60016755482329e-05
-1.38989780534884e-05
-4.42828485659719e-05
-2.69367629282449e-05
-1.21408253039518e-05
-6.89110033256856e-05
-6.00612969537766e-05
-9.50260402341823e-06
-1.1180460228493e-05
8.89876498649702e-06
-6.8552401147356e-05
-2.62814657825002e-05
-1.49905904302223e-05
-3.0498679266566e-05
-3.32621079314732e-05
-3.3052215062857e-05
-4.20769695048361e-05
-1.89485912701896e-05
-4.84014070297136e-05
-4.1076111373057e-06
-2.03560730922697e-05
-5.38177465352266e-05
-7.61069039311465e-06
-2.72193821198778e-05
-1.48638549160534e-06
-9.30768879525459e-06
-1.8971134900651e-05
-5.42427802291126e-05
-3.23306817323549e-05
-1.95922235671705e-05
-3.17122187793199e-05
-1.54351035094266e-05
-2.62018682149239e-05
-3.45086860492351e-05
-3.73992247777888e-05
-6.13049663329561e-05
-2.89980951587487e-05
-2.7970401718692e-05
-3.47424709727622e-05
-4.54299594471919e-05
-5.00649919633234e-05
-2.91839598272576e-05
-3.12480656986622e-05
-2.32953141535456e-05
-4.35044268195643e-05
-2.6476078216244e-05
-3.00744003624348e-05
-8.1958900844476e-06
-2.58634602182498e-05
8.92049073262805e-09
-4.33735885994331e-05
-4.83669551308099e-05
-2.49105116915349e-05
-1.10423062026349e-05
-6.73195372832163e-06
-2.43555094215958e-05
-6.29717637150032e-05
-4.19330272249464e-05
-2.57228507968724e-05
-2.71354855390864e-05
-2.63298540635223e-05
-5.64754316111762e-05
-6.42040665255868e-06
-4.16449257932208e-06
-1.11005724833726e-05
3.01533411387104e-06
-6.58356810890489e-05
-3.36474336880941e-05
5.24421991612974e-06
-1.83212558326492e-05
-1.31935252085048e-05
-7.04123297092301e-05
-5.54899081678503e-05
-4.51676646166272e-05
-4.3371353329895e-05
-2.99389239488162e-05
-7.33419291244089e-06
-2.30116299998375e-05
-4.00784714131078e-05
-4.8209465629326e-05
-1.2580562794023e-05
-4.13556723536022e-05
-4.41534969052236e-05
-3.23754730455334e-05
-4.1502423504534e-05
-7.20244457807893e-05
-2.02253380686545e-05
-2.11877317104693e-05
-3.10562208722149e-05
-3.54598181753882e-05
-4.40182668303919e-05
-2.06698615555598e-05
-2.64560510036592e-05
-1.07043820871677e-05
-6.17852351286404e-05
-1.80634407218561e-05
-3.23940883845033e-05
-1.83196585986618e-05
-3.44759656348162e-05
-3.00444511869668e-05
-4.6056329588756e-05
1.8916983703187e-07
1.10381423954903e-05
-5.54854188796081e-05
-3.51411762887514e-05
-3.37822409592736e-05
-1.37475999872808e-05
-2.43231874140253e-05
-3.95732253834619e-05
-3.32379406224578e-05
-2.13971517682341e-05
-4.41951374190601e-05
-4.32924251276351e-05
-3.74019237082507e-06
-4.50978552162563e-05
-1.25967878030444e-05
-2.22494186911451e-05
-5.31130320806399e-05
-2.79304641713548e-05
-1.97758064220335e-05
5.36317366184961e-06
-1.28786362881029e-05
-2.27705774539537e-06
-2.06888096916209e-05
-4.96426796605679e-05
-6.29654837061162e-05
-4.62650218485052e-05
-3.40411317620549e-05
-2.64952077802574e-05
-3.28713046778768e-06
-3.06849776633636e-05
-3.14437449768395e-05
-3.84683800115748e-05
-6.08204528530208e-06
-3.34838339267283e-05
-5.55438744580523e-05
-1.63812038517834e-05
-3.56238179781801e-06
-3.42118388452757e-05
-1.71542079150816e-05
-3.3754019293743e-05
-2.09678199909077e-05
-1.53893317312015e-05
-2.56764554563288e-05
-3.87724272607657e-05
-4.54905113984129e-05
-4.23873215675285e-05
-2.25023911333597e-05
-3.73557500930474e-05
-4.72054195805649e-05
-3.37498548649136e-05
2.94640669020186e-06
-4.53784554253694e-06
-1.89864557912849e-05
-2.70710530561132e-05
-2.05420843659457e-05
-4.48892262824634e-05
-1.92269560782324e-05
-1.95818397410747e-05
-7.61047053508449e-06
-1.50195905144741e-05
-1.64422610450054e-05
-4.0753439453898e-05
-4.42855976609583e-05
-5.4785405822722e-05
-2.46611999301795e-05
-5.56343581528101e-05
-4.68139071173993e-05
-5.41509020900704e-05
1.06532794082105e-05
-4.07001854908279e-05
-2.9507540828458e-05
-4.96744018355301e-05
-4.60395356862365e-05
-3.63554731258597e-05
-4.1812305826212e-05
-3.53402659084867e-05
-6.2793580093377e-05
-5.2006012161192e-05
-3.19502118311506e-05
-2.21714484224174e-05
-2.41068702623261e-05
-2.45265041127595e-05
-2.1165666078199e-05
-4.32551014868068e-05
-3.18065760426296e-05
-2.06259526246536e-05
-3.03111843696603e-06
-2.98218867702868e-07
-3.39415522272292e-05
-1.7715434821349e-05
-3.30051101497115e-05
-2.51668620043737e-05
-1.10388262072798e-05
-3.69385874233446e-05
-2.31379851208569e-05
-1.23012126540867e-06
2.28074959039277e-06
-3.63559594080984e-05
-1.42564983886717e-05
-1.37314847614146e-05
-2.55057919859558e-05
-3.4084946119272e-05
-2.53211533065094e-05
-6.56991176959618e-06
-1.64080997819566e-05
1.9853658862413e-07
-3.15899900426231e-05
-1.87006846315678e-05
-4.96347081373695e-05
-5.80482098891449e-05
-3.11377963602599e-05
-2.56552899168526e-05
-3.00799441489728e-05
-5.42405024327377e-05
-3.06846217900671e-05
-1.97280619105419e-05
-3.06067911337311e-05
-1.18980866156903e-06
-3.77229218613397e-05
-5.50744886420317e-06
-2.78680831265135e-05
1.42076098032493e-05
-4.70704374483737e-05
-3.46665071504801e-05
-2.47773089770844e-05
-1.61868008490935e-05
7.45752227413538e-07
-3.59923920876152e-05
-5.45393471311438e-05
-2.40237738753687e-05
-3.7664763699221e-05
-2.03757472260432e-05
-1.89913429450945e-05
-1.72593030832507e-05
-1.47169531641254e-05
-5.96749082529398e-06
-3.71091869415675e-05
-1.31802413776252e-05
-2.56523330263331e-05
-3.45488870127452e-05
-3.33078803003225e-06
-2.96442118737641e-05
3.6327815131564e-06
-2.34197476703379e-05
-1.44913615422795e-05
-1.94172488333173e-05
2.26026726973625e-06
-2.56604723818545e-05
-1.64350464032322e-05
-3.98597820612083e-05
-1.72307111536262e-05
-5.19020536401778e-05
-3.99234576975263e-05
-2.5722665322027e-06
-1.86624446612201e-05
-6.6874293296635e-05
-3.84867693546226e-05
-4.99289920801303e-05
-4.3606519940342e-05
-1.23647431980077e-05
-1.65308104092068e-05
-1.95834412902215e-05
-1.0669714790085e-05
-4.72559076424326e-05
-2.01254410142993e-05
-1.29930932747945e-05
-2.32991022390514e-05
-3.45034569139299e-05
-5.7187218659744e-05
-1.32339471013713e-05
-5.97190011952444e-06
-2.85435229440238e-05
1.16586419300907e-06
-2.7320582407618e-05
-3.78890630367332e-05
-5.82201054805782e-05
-4.95992327426421e-05
-2.96789571649067e-05
-3.92261431986552e-05
-5.36969215153912e-05
-4.72664790357292e-05
-2.60054672979582e-05
-3.50786715488602e-05
-4.02554329537596e-05
-1.66696715967079e-06
-1.91812766580054e-05
-5.30824618470265e-06
-2.08245486750454e-05
-1.64426567950922e-05
-3.17672380492043e-05
-4.62821592041593e-05
-2.62805887279059e-05
-3.25617255455904e-05
-2.37866343286054e-05
-4.41844287862354e-05
-1.41685877344419e-05
-1.32573470192131e-05
-2.24009627039469e-05
-1.56151137341261e-05
-3.17174868383604e-05
-3.50760619797173e-05
-1.03760802144265e-06
-3.73012494847706e-05
-3.89750376721727e-05
-4.91852467031345e-05
-1.34279792743007e-05
-1.94271173899585e-05
-3.29040986238956e-05
-1.04604017798557e-05
-3.18098719461918e-05
-2.69017026525365e-05
-3.22497694767466e-05
-4.31302293542716e-05
-2.44313338889719e-05
-6.75985431590606e-05
-3.10350539831693e-05
-1.89622377478291e-05
-7.76687482503142e-06
-2.44870818168053e-05
-6.24269701659576e-05
-3.6098851089364e-05
-1.17918723293599e-05
-4.17679953202938e-05
-2.91691288802854e-05
-3.78151043385851e-05
-5.60984169790748e-05
-3.67355205200334e-05
-2.41560734208666e-05
2.26512467406356e-05
-5.27724657815014e-05
5.35747245447371e-08
-2.0583376188903e-05
-4.2649880635751e-05
-5.12764333725015e-05
-2.6439432173433e-05
-4.70140279217342e-06
-2.11278991749164e-05
-2.4797882953859e-05
-1.56662934813787e-05
-5.12189965549019e-05
-5.01402066617813e-05
-4.72782644470989e-05
-1.32742796999849e-05
-1.98946503551033e-05
-3.19034181889791e-05
-4.04580298363606e-05
-3.80585407651795e-05
-4.33338218463717e-05
-4.80824917458882e-05
-3.47600693096038e-05
-8.68498895334265e-05
-3.71035250288313e-05
-2.57137813885157e-05
-5.93798435248229e-05
-2.32953094466487e-05
-3.19697958454614e-05
-3.92387465833182e-05
9.70342398948786e-07
-2.44026708695942e-05
-2.72218006066177e-05
-3.07712061210719e-05
-4.87447200953376e-06
-5.57285379546322e-05
-5.85996999724798e-05
-3.00253248546426e-05
-4.11902835020658e-05
-5.35518402453333e-05
-3.51835713433664e-05
-3.32511041551498e-05
-1.90796154945182e-05
-3.12773909144945e-05
-2.71361026441347e-05
-5.34022601423663e-05
-4.29347145043003e-05
-4.83662646230159e-05
-9.81258976631208e-06
-3.06545325089478e-05
-4.75305134018591e-05
-1.05598334774573e-05
-1.05349174445242e-05
-2.36580700548297e-05
-4.96399614981126e-05
-9.64055319000022e-06
-2.87092484867341e-05
-5.4903479237513e-05
-4.57903781166653e-05
-4.16649310910406e-05
-4.3498408906754e-05
-6.32141274843963e-06
-3.22799238108735e-05
-2.96469424834147e-05
-7.08526436444889e-06
-3.72075589867484e-05
-2.44534315764625e-05
-5.22863454979765e-05
-5.65722723804762e-06
-6.6809952920038e-05
-1.09595440389123e-05
-3.67319290972122e-06
-2.24846368459123e-05
2.32585615373933e-07
-2.7827492880145e-05
-4.29145620338008e-05
-4.48129482007771e-05
-4.8241894398246e-05
-1.77216230899064e-05
-1.25880859326895e-05
-3.72908793516812e-05
-2.97428135891324e-05
-3.30425877941656e-05
-4.83452030933627e-05
3.7595843604879e-06
-2.4502523545013e-05
-3.72354859720314e-05
-1.08562104098934e-05
-2.22957924825545e-05
-4.58751812000608e-05
-1.85127126452942e-05
-5.55609099913777e-05
-2.14355577602577e-05
2.33412438650178e-06
-1.90580711021339e-05
-4.12687917726096e-05
-2.5464516036428e-05
-3.81587553342045e-05
-5.40625994846809e-06
-3.19274495812774e-05
-4.65269547347233e-05
-4.43735881025111e-05
-1.89356858013713e-05
-1.66536938911626e-05
-4.08443186307989e-05
-2.38790849171708e-05
-3.51017814111145e-05
-2.05761186891743e-05
-4.5060837372457e-05
-5.07325037006702e-05
-3.62478137655855e-05
-3.77033517706616e-05
-2.0202940085407e-05
-3.44757065603004e-05
-3.56848414634426e-05
-5.80800017171949e-05
-1.95788176738734e-05
-1.05521167101813e-05
-4.11908920138164e-05
-4.19627036743711e-05
-2.95623410566035e-05
-3.13353282738148e-05
-6.45037068930585e-05
-1.68864030646032e-05
-4.40383952675661e-05
-2.13222202946072e-05
-4.0675610954107e-05
-8.12175754135406e-06
-3.78811763771853e-05
-2.41992209218334e-05
-5.64559019175458e-05
-2.50428159150474e-05
-6.44687875388589e-05
-3.03622011255588e-05
2.01402225382186e-05
-1.09706853249114e-06
-3.57393680164977e-05
-4.54610215609012e-05
-2.67076290951084e-05
-1.87246624495969e-06
-5.87540051584369e-05
-5.60336078449954e-05
-2.19308268806995e-05
-2.22645984845182e-05
-5.33720689726847e-05
-3.47037055536297e-05
-3.84135468553523e-05
9.7208966089995e-06
-1.49035502385554e-05
-6.07533256712108e-05
-2.03133635853142e-05
-3.77936227336706e-06
-3.73057665211278e-05
-3.10371447699542e-05
-4.69550496204615e-05
-3.15690785700435e-05
-2.80729124351186e-05
-3.76436659729687e-05
-4.28679291616544e-05
-3.87792645584983e-05
-4.86272707933673e-05
-2.65658330227066e-05
-3.31981712258164e-05
-2.29624314162965e-05
-3.26912315135128e-05
-5.12368470423036e-05
-3.71096071455161e-05
1.96690817606768e-06
-4.48680984835448e-05
-2.30515086061317e-05
-3.05526959923354e-05
-6.49074286680255e-05
-3.70155966498243e-05
-3.85900749186937e-05
-4.2466870052782e-05
-4.26252116719498e-05
-5.57293902542116e-05
4.635312488251e-06
-2.50808325710115e-05
-2.61979777086329e-05
-1.36792670893586e-05
-3.16178648490959e-05
-4.07691285365785e-05
-3.65806905321906e-05
-3.45186843596987e-05
-2.7410065817751e-05
-2.57874763755768e-05
-4.08388181972918e-05
-3.31335437043732e-05
-2.6031024630769e-05
-2.93862256716525e-05
-4.00985156489834e-05
-3.65233972953396e-05
-1.55596038155449e-05
-3.69170894573355e-05
-3.18025977371305e-05
-3.7019574247987e-05
-2.23796702706866e-05
-4.01337515474289e-05
-2.55942002438403e-05
-1.18630007903716e-05
-2.88731395456147e-06
-6.10120695172183e-05
-3.52299429222824e-05
-4.14535299780953e-05
-2.02432971486706e-05
-5.15181474382833e-06
-4.53282999138503e-05
-3.9261427952767e-05
-2.21107373192137e-05
-2.7375025464845e-05
-3.3105443329132e-05
-1.22562965771857e-05
-3.60635957484355e-05
-1.33121305349046e-05
-7.19355932182603e-05
-4.22618827120893e-05
-1.5963457016184e-05
-3.02208455426353e-05
-2.87338633539248e-05
-8.85941519416411e-06
-3.59241285737658e-05
-3.08495794094282e-05
-1.06794858825304e-05
-1.63572528098586e-05
-8.61173728632214e-06
-3.25001433551578e-05
-5.83624232616631e-05
-3.53726624771574e-05
-2.19089479521026e-05
-3.06425840375034e-05
-4.47348045542359e-05
-5.21720702794446e-05
-4.83906147835294e-05
-4.10956379535363e-05
-4.26283170074489e-05
-4.49337649872674e-05
-1.91427462249787e-05
-5.00021334062037e-05
-3.81343818927437e-05
-2.81908159525122e-05
-3.68007839656264e-05
-4.30665818158556e-05
-5.72836844984048e-05
-4.88239014476562e-05
-2.35610614163385e-05
-4.35647627932438e-05
8.52066656277641e-06
-3.12685165809417e-05
-1.67844038616864e-05
-5.99217512372856e-05
-1.76625121302943e-05
-3.86044768895577e-05
-4.7692723725014e-05
-5.19405350054338e-05
-4.1870866507454e-05
-7.08053454916769e-05
-4.73721943880222e-05
-1.8812485944022e-05
-4.0286727250273e-05
-3.05445519749e-05
-1.50406412172601e-05
-5.69041512674933e-05
-2.84678636999992e-05
-2.41017720127736e-05
-3.38408879072049e-05
-5.14798565907009e-05
-1.27466406647608e-05
-1.39391047677487e-05
-3.1581555289534e-05
-2.82338746569604e-05
-2.01354597284771e-05
-4.34052433315504e-05
-3.16826456000442e-05
-3.7066789500449e-05
-5.27002848718747e-05
-3.44268592981626e-05
-3.32019556531615e-05
-4.14930048027733e-05
-3.49906146654468e-05
-1.34772948947656e-05
-1.80818541913713e-05
-1.6589871418875e-05
-2.10146535153914e-05
-2.45452448082188e-05
-1.09506758867578e-05
-6.57861247078238e-05
-3.27305474502784e-05
-9.01183356230159e-06
-2.32933678881552e-05
-3.23303171575592e-05
-4.24633183036766e-05
-2.22312014941696e-05
-1.23926347850909e-05
-1.83807394627829e-05
-3.27971930916701e-05
-3.27371702921755e-05
-3.23955514140183e-05
-4.31403797697524e-05
-4.19770471643526e-05
-1.19776254399176e-05
-6.40937546417701e-05
-3.3901032329894e-05
-3.46663615446367e-05
-4.49771660163817e-05
-3.69847451059318e-05
-1.09705959529939e-06
-3.17822240917637e-05
-5.57060967564187e-05
-2.03898721402419e-05
-8.2651265085026e-06
-5.18115460816191e-06
-2.68941553639024e-05
-4.724845741434e-05
-2.66414609569412e-05
-1.22364659458518e-05
-3.21738169745052e-05
-3.23122355207949e-05
-5.49716747850699e-05
-5.39541240341807e-05
-3.32991652213843e-05
-1.57806400621049e-05
-2.9988051451339e-05
-4.8644507062442e-05
8.96710229415589e-06
-2.82048679076072e-05
-2.58561421243231e-05
-2.52957207846188e-05
-1.68609074806624e-05
-2.64576708636582e-05
-3.01869403558481e-05
-2.96689953645871e-05
-2.58868371638979e-05
-3.64385437975135e-07
-4.27582024488513e-06
-5.43125573688743e-05
-1.55425358281649e-05
-4.74425277360903e-05
-2.58253709650463e-05
-4.05607999629712e-05
-2.14669378573639e-05
-2.25565924432591e-05
-2.84682975642306e-05
-4.20665373906928e-05
-4.1548454867999e-05
-1.17614490614124e-05
-2.60880083497551e-05
-1.24550658427477e-05
-3.58118295358518e-05
-3.93626702065816e-05
-6.4225112925881e-05
-2.55095523509129e-05
-4.24913626037606e-05
-3.15271856951443e-05
-2.376962412503e-05
-2.51164144993392e-05
-1.35730637531342e-05
-6.72058022164914e-05
-1.7884641152059e-05
-2.1019057521345e-05
-3.17968303369786e-05
-3.19044284481489e-05
-3.75159524441846e-05
-3.80402292082456e-05
-3.64631581462844e-05
-4.59168978527147e-05
-5.25666771673642e-05
-4.28294645946419e-05
-3.16750800937114e-05
-4.85973495835364e-05
-3.64744647555268e-05
-3.39309570925181e-05
-2.68178349727529e-05
-3.75710117736602e-05
-4.94631794125423e-05
-3.22021522374019e-05
-2.02158607317245e-05
-8.91211922396464e-06
-3.13765130218481e-05
-3.42049458982587e-05
-3.1237372968786e-05
-3.96476129024208e-05
-1.9109273912001e-05
-3.9662313148243e-05
-2.06178133100606e-05
-3.72381740763059e-05
-4.60514468346287e-05
-1.92001927271165e-05
-4.81378801389608e-05
-2.50888252232596e-05
-3.83074887943228e-05
-3.18719978551325e-05
-2.0015946978411e-05
-1.83553689321791e-05
-4.26731811689487e-05
-1.56507843610435e-05
-8.25639000904077e-05
-2.07985949150061e-05
-5.75084024195362e-05
-4.05836194446576e-05
-4.59695013639616e-05
-7.51523640661696e-06
-6.19478468729136e-05
-9.40111274905607e-06
-2.27732489304084e-05
-2.3338450330514e-05
-2.82042472207324e-05
-6.21748196282406e-05
-1.4426708202691e-05
-8.49896190706679e-05
-4.81176093901443e-05
-2.51327555126965e-05
-6.23057714127031e-06
-2.24909834130708e-05
-2.18776101874337e-05
-2.966797040102e-06
-1.51183939336271e-05
-5.88191107989139e-05
-1.34552855727033e-05
-2.27871874961964e-05
-1.70531674240909e-05
2.75716474194784e-06
-3.1721640115325e-05
-1.80699255818519e-07
-8.40618056699236e-06
-4.15944872696176e-05
-4.39575714930988e-05
-4.20468384489165e-05
-2.08831815063237e-05
-2.72554546315481e-05
-9.59370507652154e-06
-4.36412211088342e-05
-3.6247740745262e-05
-2.77404972265189e-05
-4.55647033590075e-05
-1.22038434149015e-06
-3.34210148585906e-05
-1.81110586393009e-05
-2.70547421094528e-05
-2.0463671905718e-05
-3.07015387987895e-05
-2.74581755533097e-05
-3.40453339383294e-05
-1.50669947023564e-05
-3.47865226161246e-05
-3.81956954883151e-05
-4.41019643126471e-05
-1.59086481069387e-05
-2.87295799226121e-05
-2.0272966316541e-06
-4.4716347926991e-05
-3.45331834982062e-05
-2.83492921584869e-05
-1.67658269920664e-05
-4.81945300870356e-05
-4.97122422278665e-05
-8.10696774707463e-05
8.24101169016632e-06
-1.45255762523156e-05
-2.16609369964753e-05
-8.74744670921793e-06
-4.94374306861761e-05
-2.32934771560972e-05
-2.75640276935321e-05
-5.44224557831233e-05
-0.000103381611440211
-2.56724080021406e-05
-4.98682300648317e-07
-4.29239080139711e-05
-6.03016579136907e-06
-3.17577227721079e-05
-2.83817382587182e-05
-4.34063754714665e-05
-3.67010930058127e-05
-2.86605447040353e-05
-2.88500919406312e-05
-2.75774717962496e-05
-1.63902753263021e-05
-2.66591217897293e-05
-2.00505156222136e-05
-4.02636293850804e-05
-6.5083534787726e-05
-1.57693890294868e-05
-1.4273913391604e-05
-3.43147767149866e-05
-3.40744814685474e-05
-2.89636404639948e-05
-4.343285082145e-05
-4.28490503846269e-05
-1.63233640685092e-05
-2.54871412673505e-05
-6.96881952700814e-05
1.58621382936004e-06
-1.51520387143292e-05
-2.66005911398544e-05
-2.07493912173368e-05
-3.64670959806299e-05
-2.3604490736844e-05
-1.72753689630193e-05
-3.89231248572317e-05
-3.95746076931719e-05
-1.82140752555579e-05
-1.61302945389217e-05
-4.32959392172072e-05
-1.65588756725841e-05
-7.14796831876911e-05
-1.70888468740071e-05
-2.43855280353098e-05
-3.03181530020679e-05
-1.95924553376055e-05
-3.09714226661878e-05
-1.70188336397033e-05
-2.40371539858962e-05
-1.94242492661671e-05
-4.42078232081974e-05
-1.25892489989784e-05
-3.86164557304413e-05
-2.75323497585287e-05
-1.93367440640215e-05
-3.65859592864042e-05
-2.59151597230461e-05
-3.12144098048706e-05
-2.00193679035081e-05
-2.50453692780302e-05
-2.74402988374679e-05
-3.46333544918487e-05
-2.53437403705547e-05
-4.78913929900885e-05
-1.33634792341033e-05
-2.08639407802326e-05
-1.99687949230504e-05
-1.20059809472005e-05
-3.54582214025733e-05
-3.72305258415692e-05
-3.57702309604574e-05
-4.66406750506011e-05
-6.06447043604203e-05
-3.72185386755855e-05
-5.55728570997778e-06
-3.83304739627519e-05
-6.0576123173044e-05
-7.13327274437646e-06
-5.50652830756033e-05
-2.62540042069393e-05
-2.44468229656569e-05
-4.38676638573953e-05
-1.56740015862486e-05
-3.42000251312572e-05
-5.51605243516173e-05
-3.34285852973897e-05
-5.12373727722528e-06
-3.01003381499575e-05
-3.45396516558077e-05
-4.69277321941125e-05
-2.36314722749943e-05
-2.15256062825878e-05
-1.57779082266168e-05
-1.15900273350561e-05
-3.53528347829068e-05
-5.48789601966335e-05
-3.97833353483384e-05
-3.89396266552889e-05
-3.45864828494e-05
-3.53658128520545e-05
-4.26916328253769e-05
-2.86985624385898e-05
-5.99837644676726e-05
-2.56781439271696e-05
-2.16157331763851e-05
-2.65711512566793e-05
-1.23962923867623e-05
1.22604810443889e-05
-2.28448281866931e-05
-1.09562028559176e-05
-3.92514055672028e-05
-2.49558195181856e-05
-3.77211648220969e-06
-5.21599648906642e-05
2.13071020417441e-05
-2.75470646598535e-05
-2.17513225210109e-05
-1.89092346042267e-05
-2.85045266121416e-05
-1.76504440899355e-05
-3.34535777891538e-05
-4.86705024705049e-05
-3.79348549321627e-05
-2.90787756761231e-06
-3.03747200232224e-05
-2.64358786351683e-05
-4.57772311993445e-05
-5.04722307726277e-05
-2.77330761587887e-05
-1.2576481843338e-05
-4.10856294934806e-05
-2.58909764435911e-05
-3.13291842443663e-05
-2.30388852888177e-05
-1.83637845353034e-05
-4.73303725810962e-05
-1.35124961227103e-05
-7.68410987630066e-06
-1.41392270985009e-05
-2.86164375433509e-05
-3.20670039836392e-05
-1.8255231705279e-05
-3.62977893629515e-06
-1.32733147829064e-05
-1.13681332013221e-05
-1.25373882963543e-05
-2.33155077900603e-05
-4.03178933900292e-05
-6.22057815785726e-05
-7.30622070680475e-06
-3.09623669316553e-05
-4.35912228936369e-05
-3.84535329700662e-05
-5.30323043957374e-05
-5.65259106915662e-05
-3.52030873658449e-05
-5.32698586979421e-05
-3.16876556072668e-05
-2.07254606922526e-05
-1.01858914542294e-05
-1.33755966881949e-05
-6.15447287862349e-05
-3.78907316527468e-05
-3.74784773944603e-06
-1.12308491277863e-05
-2.72367537099365e-05
-5.00065469595965e-05
-3.0226602693232e-05
-1.66368277660832e-05
-5.23403618632484e-05
-5.41050730916004e-05
-4.69694488193522e-05
-2.70494408298517e-05
-4.44713814500158e-05
-3.39092357870543e-06
-1.53014613513158e-05
-1.79098051176241e-05
-6.66842684322162e-05
-2.82620789130314e-05
-4.11747670509215e-05
-3.048887575936e-05
-4.92618647185748e-05
-1.88557884062074e-06
-2.83658986435267e-05
-2.37631127928419e-05
-1.59941905252461e-05
-2.28598121018474e-05
-2.38597576690826e-05
-2.95306832766482e-05
-2.94033322949117e-05
-4.41677049040084e-05
-1.59426420451719e-05
-1.1375074661838e-05
-4.87863841732825e-05
-3.61938407190408e-05
-1.61208107260335e-05
-5.25558076817162e-05
-2.39937455792921e-06
-1.08609231640156e-05
-1.16898793141399e-05
-4.42453084080366e-05
-6.1637320272481e-05
-4.66595201769566e-05
-1.0100171509283e-05
-3.84452395530831e-05
-3.30913153290391e-05
-3.78075470429007e-05
-2.91426013216638e-05
-6.75322948573343e-05
-4.6727108450277e-05
-3.59788651570088e-05
-3.20693453432077e-05
-3.56339015699699e-05
-1.69740294217116e-05
-3.69815794755955e-05
-2.9364028198963e-05
-2.85847083802862e-05
-4.71506859940625e-05
-1.70765232161831e-05
-6.27280192420314e-06
1.79052752646555e-06
-2.28670007163744e-05
-4.6685540331424e-05
-3.66294802611849e-05
-1.50680859960822e-05
-5.60984159379946e-06
-7.51172365470052e-06
-4.23744495449635e-05
-3.75316181612824e-05
-2.38929130073168e-05
-2.86650823991591e-05
-4.36304395547621e-05
-4.69426187571126e-05
-4.20357214964648e-05
-4.71939811142724e-05
-1.03653260309263e-05
-3.58552657980395e-05
-1.86796425289002e-05
-3.16848408226621e-05
-1.18411361304271e-05
-3.75998543454017e-05
-3.2181047541543e-05
-3.22299349120046e-05
6.27869552983597e-06
-6.10321859022949e-05
-2.94009200237232e-05
-1.91205968534374e-05
-2.26715539009392e-05
-2.85995571790291e-05
-2.12011273577127e-05
-3.13026644877182e-05
-1.73152837105596e-05
-5.04200141146057e-05
-7.75340178770121e-07
-1.13538894197652e-05
-5.94810475645079e-05
-6.06198737991681e-06
-5.07212489923005e-05
-2.80432934724329e-05
-1.92170055687662e-05
-4.81457088670326e-05
-3.17581489757552e-05
-8.34828941882159e-06
-5.83472747915294e-05
-3.02115469423657e-05
-3.32473464743955e-05
-4.51277617027998e-05
-3.39150238125591e-05
3.78708105893816e-06
-2.76834133017633e-05
-1.77042869148173e-05
-1.63960175684055e-05
-1.9975177024308e-05
1.35228518050162e-05
-2.20528385186031e-05
-3.63525668736751e-05
-2.27041555939249e-05
-2.16811659999615e-05
-6.2843090827614e-05
-2.60235757905356e-05
-5.00072979876918e-05
-5.74452054175878e-06
-1.2988319500956e-05
-2.99158496632747e-05
-5.66375303854134e-05
5.78603984765312e-06
-6.81221458525867e-05
-2.96317015235353e-05
-5.01152708613567e-05
-1.83245581134773e-05
-3.60231455065155e-05
-1.71461657462001e-05
-1.56629126371503e-05
-7.01007380609415e-06
-3.43353414868208e-05
-3.53574565177323e-05
-3.12871476449361e-05
-1.26913896735434e-05
-4.08353244455586e-05
-4.04323023077287e-05
-5.16040561576905e-05
-2.61532736974348e-05
-1.99531109458164e-05
-4.67099310641652e-05
-4.34533943897202e-05
-3.93059350247905e-05
-3.91001038048271e-05
-4.04632870792139e-05
-3.39668636013078e-05
-4.88990471846127e-05
-4.46287720162776e-05
-3.84050234783907e-05
-2.79759302220792e-05
-1.59738614163238e-05
-3.12029029422906e-05
-4.8526048702185e-05
-2.85224274030209e-05
-1.87424842431935e-05
-7.67469628067952e-05
-2.06183532453615e-05
-4.66485028380995e-06
-1.92124074849925e-05
-8.18035936735869e-06
-2.6833486369903e-05
1.5155444837038e-06
-1.52362272988079e-05
-2.79593261353231e-05
-2.20172361913805e-06
-4.16362996662329e-05
-5.35540097977434e-05
-4.57652924073797e-05
-5.21067783593105e-05
-3.86769850473058e-05
-6.23264144173703e-05
-3.83450776850259e-05
-4.40206924269394e-05
-4.1714807980311e-05
-1.7312502841146e-06
-3.83128620918133e-06
-1.54094777135473e-05
-4.65045254246705e-05
-1.94819631154518e-05
-5.28360540743806e-05
-9.82414101091715e-06
-7.56767356922391e-06
-2.08165907335171e-05
-3.64230592045489e-05
-3.57781387028887e-05
-4.35799372526561e-05
-3.41570747391157e-05
-2.16919608661569e-05
-1.90916258320518e-06
-5.30234922564506e-05
-3.90664183212097e-05
-2.58495849086419e-05
-1.73038895996384e-05
-5.73565591638576e-05
6.44696961285515e-06
-2.16974972874685e-05
-3.11301212438151e-05
-1.40583014660026e-05
-4.46961841430322e-05
-3.54147489833817e-05
-8.74448754507068e-06
-2.84344056668967e-05
-2.8054999499774e-05
-2.48514544533989e-05
-4.10608053750487e-05
-4.05017474613604e-05
-1.46463816514699e-05
-1.03169494459221e-05
-3.07203318582531e-05
-2.40093994413479e-05
-2.34786270794057e-05
-2.71708841014572e-05
-3.04935231353875e-05
-3.3844556635423e-05
-4.14374924472589e-05
-3.64929166033729e-05
-3.93276369100899e-05
-3.44094662961945e-05
-3.44819214498491e-05
-6.34957551875744e-05
-3.4535145419992e-05
-2.27888559111624e-05
-2.37003182835417e-05
-3.41990906240407e-05
-1.1226071298041e-05
-4.28549335184226e-05
-6.82961878756043e-06
-4.3850055973677e-05
-5.28843869347831e-05
-1.4680419405049e-05
-5.30495788420089e-05
-4.1002478571931e-05
-3.58684152252205e-05
-4.00720560305357e-05
-2.70278667104834e-05
-2.93738928070417e-05
-1.38360354397454e-05
-5.45412371712701e-06
-1.9265749992874e-05
-4.16397650959785e-05
-9.0010417472218e-06
-7.03521636071298e-06
1.66868074223691e-05
-2.8771336817911e-05
-2.58605051876023e-05
-2.41699310121739e-05
-6.02376144561805e-06
-2.6470427838543e-05
-3.65283616067751e-05
-7.40421460289765e-06
-3.43026259664884e-05
-2.83221299996423e-05
-8.05582737071051e-06
-2.66552847401358e-05
-5.20284197736952e-05
-1.25603065089948e-05
-3.31728983693782e-05
1.3807498233684e-05
-9.57930277603217e-06
-3.66732966162404e-05
-4.03420067679788e-06
-3.15715706049253e-05
-3.27531000985646e-05
-4.41460618370267e-05
-7.70567328791244e-06
-1.78677621041354e-05
-5.17665597132715e-05
-1.53792944904607e-05
-4.98776892407416e-05
-4.08043772573633e-05
-1.75603755893409e-05
-3.56964758673255e-05
-6.3497326546696e-05
-3.2517769750291e-05
-1.44180431983656e-05
-5.06474841027096e-05
-4.77047224500562e-05
-9.90559174107594e-06
-2.99747750273781e-05
-2.27298568937928e-05
-3.14002841437892e-05
-3.58119732135044e-05
-1.28972191913935e-05
-4.10545716820561e-05
-2.31038588547154e-05
-2.45512871015763e-05
-5.93147575919099e-05
-5.21337036612546e-05
-1.8713118355848e-05
-4.94906063841504e-05
-2.69115414923058e-05
-3.90486286945133e-05
-2.75270039368914e-05
-1.39787947523421e-05
-5.64406531606436e-05
-5.25469491251732e-05
-5.37655568662459e-05
-4.01428553827619e-05
-2.73862713877253e-05
-3.43030759618271e-05
-2.37701278622949e-05
-3.77041094561164e-05
-5.27294001076925e-05
-4.45053901398354e-05
-1.13320003861952e-05
-2.58918401400382e-05
-2.12366169020889e-05
-8.84736033948235e-06
-6.52321345955524e-05
-4.28046317317682e-05
1.60046057453681e-06
-3.11774576135979e-05
-3.98352667287305e-06
-2.47063476205815e-05
-4.19362160640159e-05
-1.33417805550201e-07
-5.34475949480963e-05
-2.0129588935051e-05
-4.10145139182729e-05
-3.4821674445178e-05
-2.32029077082024e-05
-8.07678063281879e-06
-4.83134021266663e-05
-2.83584623983562e-05
-2.9465441108372e-05
-3.36420459664896e-05
-3.25797866200268e-05
-4.48508744844148e-05
-3.21923382717738e-05
-5.12726261016206e-05
-2.37885462907567e-05
-6.46818342219408e-05
-3.04277586130566e-05
-2.49569099907193e-05
-3.31908229106966e-05
-3.53766352557148e-05
-4.56897184334569e-05
-2.8770990494011e-05
-2.61019425934591e-05
-5.53239278560845e-06
-1.66908220101508e-05
-1.11411934921112e-05
-2.74933863143542e-05
-5.092653889682e-05
-4.74645208287703e-05
-8.30391416451049e-06
-2.71706452309128e-05
-4.11275762826712e-05
-1.59582500027169e-05
-7.64537950018926e-06
-2.14051406601257e-05
-3.85572509704381e-05
-3.87931709280335e-05
-5.53130222405337e-05
-2.56577418354163e-05
-3.0184582217239e-05
-1.88644301202936e-05
-1.64528384297711e-06
-4.61671662131698e-05
-4.17048257566255e-05
-3.87179389627808e-05
-2.88988695022602e-05
-2.86767101534008e-05
-5.83255928671367e-05
-5.88616221025732e-05
-3.48736105344731e-05
-3.11129145030128e-05
-5.70935613002684e-05
1.83697840492279e-05
-4.82250853514488e-05
-2.74303564408676e-05
-1.21477232420371e-05
-4.36961825169762e-05
-1.55554612192115e-05
-8.04199427486613e-06
-3.97080469918486e-05
-2.81561917343387e-06
-2.14297697566801e-05
-2.07339789491113e-05
9.94842065742971e-07
-2.79970035489535e-05
-4.49641514970596e-05
-5.39450755860698e-05
-1.84229084807317e-05
-6.58805590004329e-05
-2.26184629879151e-05
-4.50354344154636e-05
-3.61246068800906e-05
-4.21269213418607e-05
-1.82845380299363e-05
-2.19621609526435e-05
-3.14695910041351e-05
-1.42739806996373e-05
-2.79134761004561e-05
-3.79926889732844e-05
-4.23377230546919e-05
-2.4649074804553e-05
-3.89057269049806e-05
-4.48232604793738e-05
-4.11756992430264e-05
-3.15049322286261e-05
-1.69183162682992e-05
-2.25680071779638e-05
-4.83690481004194e-05
-1.33753236305703e-05
-5.12049087613281e-05
5.86588230085104e-06
-4.30957036449812e-05
-4.11705195566346e-05
-6.89417597422115e-05
-1.70698025093127e-05
-5.13891424215847e-05
-3.82297703131932e-05
-9.835767607991e-06
-1.85354034959652e-05
-2.79852007105969e-05
-9.61407296980735e-07
-1.05598761728108e-05
-4.95612897483653e-05
-2.19675915758165e-05
-2.76448463749577e-05
-1.89829782408028e-05
-5.06827711097996e-05
-7.41059476373575e-05
-5.35958230990583e-05
-1.74155261524015e-05
-1.87625380617442e-05
-1.24686882067956e-05
-1.76728669702426e-05
-2.23810831259996e-05
-5.63956006683124e-05
-3.2276953884577e-05
-4.27968079314219e-05
-1.01009868011797e-05
-5.35494063176687e-05
-4.04726802601591e-05
-4.95895720835525e-05
-2.59997438684666e-05
-8.4509737359993e-06
-4.79296697348465e-05
-2.93270594818659e-05
-4.11447661742538e-05
-1.28772344265045e-05
-5.47666673615455e-05
-5.11076334452425e-05
-4.38528962022631e-05
-4.10669530745313e-05
-8.66191080644236e-07
-2.95675099666304e-05
-5.81572944649079e-06
-4.37140532118909e-05
-1.09583908683135e-05
-3.20914925209098e-05
-4.466058666048e-05
-1.04124740527249e-05
-2.78335553930211e-05
-5.15375464678491e-05
-4.58088299700816e-05
-2.34416659856667e-05
-2.65823972595763e-05
-1.54692265715412e-05
-2.41003518537435e-05
-2.30306307821051e-05
-5.49411780205367e-05
-3.73877924123766e-05
-3.26739667165289e-05
-3.72068594851315e-05
-1.76416979478377e-05
-5.44614587998868e-05
-5.74055771378823e-05
-1.86920519469483e-05
-5.6351876900536e-05
-2.55031797132798e-05
-2.75002300161672e-05
-4.43437225962973e-05
-2.14844525948246e-05
-4.43280613058231e-05
-2.7947536372714e-05
-3.25231402727542e-05
-4.1645034019126e-05
-4.66512063626203e-05
-3.85153728963278e-05
-4.68791022349047e-05
-2.44648145054433e-05
-3.17593519307191e-05
-4.80254240713255e-06
-4.56976009070822e-05
-4.18089303189498e-05
-2.34689988963028e-05
-4.53774842430662e-06
-2.43720438871647e-05
-2.62964388003581e-05
-1.58661062612314e-05
-2.41821828574932e-05
-4.04386847528387e-05
-5.07800471295572e-05
-5.63663592270373e-05
-7.40722098381776e-05
-2.11518818807117e-05
-6.04752959880882e-05
-4.7769463834864e-05
-4.19675310921545e-05
-5.74657749044055e-05
-1.35101187929917e-05
-4.52910240261579e-06
-2.40797208870132e-05
-7.62865073139987e-05
-1.95425032161366e-05
-2.67477288518219e-06
-1.84820383758398e-05
-1.88578203014803e-05
-2.13136275862975e-05
-3.2029107447114e-05
-3.04766010443902e-05
-5.11251748639091e-05
-2.91847817929713e-05
4.14615755325469e-06
-2.36880678569804e-05
1.12808685052804e-05
-1.95017008348717e-05
-2.93428380750519e-05
-1.57364300853276e-05
-2.71653569470028e-05
-2.39756174157156e-06
-3.35982745827005e-05
-3.41694733139036e-05
-1.43333689249415e-05
-3.51305788440703e-05
-3.38650494314316e-05
-2.31552163626491e-05
-2.0104501101436e-05
-5.10969699466306e-05
-1.59436342337661e-05
-2.5307777968717e-05
-6.17777181012325e-05
-1.05834666501318e-05
1.12055870734881e-06
-1.75178119223783e-05
-5.12227547122579e-05
-4.57087243923585e-05
-2.99965247285181e-05
-2.43561073831959e-05
1.53634281906771e-05
-2.26550281471994e-05
-7.39682132101447e-05
-2.13678458224916e-05
-2.69255629557758e-05
-2.32810432834853e-05
-2.06943701122812e-05
-3.50583515171081e-05
4.15149578137025e-06
-5.00110584128755e-05
-3.59472777417013e-05
-6.38661369046322e-05
-1.2342317510959e-05
-4.10187830709814e-05
-2.82118157822969e-05
-2.85506059739797e-05
-6.40891016124603e-06
-3.9528265635213e-05
-1.13829873974135e-05
-3.50503249471193e-05
-1.79644781599126e-05
-4.59447078900085e-05
-2.4392984178504e-05
-2.12312791898479e-05
-1.89489047474011e-05
-4.27592163004324e-05
-5.13913342734746e-05
-3.47229920614878e-05
-2.29046064566046e-06
-4.83946308008847e-06
-3.55197520100034e-05
-5.48837634662069e-05
-3.42015372771369e-05
-4.54077275819769e-06
-2.80861594664234e-05
-1.99957042898346e-05
-3.58920305280276e-05
-1.84796238072628e-05
-3.07032831079847e-05
-4.5275980189057e-05
-2.27740798622244e-05
-2.90320407773605e-05
-5.08975799455414e-05
-1.27674016759388e-05
-2.90303806248348e-05
-1.33249926498366e-05
-5.00280558352417e-05
-3.00677911060705e-05
-3.63088339129745e-05
-3.76444178682286e-05
-1.07300617463185e-05
-4.12963977689698e-05
-1.14013942160474e-05
-2.41451298163952e-05
-6.40578051570116e-06
-5.24951202196149e-05
-1.70918935825116e-05
-4.07568168072264e-05
-3.14848320719923e-05
-2.20117422792559e-05
-5.36610635923162e-05
-1.1646506011899e-05
-2.52258906177903e-05
-2.05158561135584e-05
-4.37441428103335e-05
-4.05691108388446e-05
1.89733588855948e-06
-1.88278474178241e-05
-5.48945872644694e-05
-4.13087718276067e-05
-1.0381461763238e-05
-3.75732622456581e-05
-2.19386441670718e-05
-7.68896311573475e-06
-4.43861723768252e-05
-1.83559869706216e-05
-1.78808367613496e-05
-1.98361927843147e-05
-3.04479910636488e-05
-2.9120624990026e-05
-2.93412817615108e-05
-6.69612440186712e-06
-3.66845434209804e-05
-1.40203200409652e-05
-4.7799963870375e-05
-1.27089644371761e-05
-1.7805458490878e-05
-1.23875321366634e-05
-2.69120195961405e-05
-1.8102760312532e-05
-2.57021374732703e-05
-2.70334184296914e-05
-2.9443282929521e-06
-1.30610873518605e-06
-2.41351750708062e-05
-1.37758606886486e-05
-6.44504966315579e-05
-5.38265415324051e-05
-3.80984529840039e-05
-3.95399288211343e-06
-1.67903622788343e-05
-1.60144875962872e-05
-2.03129442006232e-05
-2.62395331790772e-05
-5.82985493914287e-05
-2.80987918705079e-05
-3.07918045820757e-05
-6.8885856070044e-06
-2.84170743497921e-05
-2.05180192683503e-05
-3.05180933251208e-05
1.31460638018341e-06
-3.47561716974716e-05
-5.75168376719218e-06
-3.89838740764101e-05
-4.35855737023742e-05
-1.60690597000058e-05
-1.70443123549532e-05
-2.75058833124154e-05
-2.06784340118162e-05
-4.44602216488197e-05
-4.43593733739695e-05
-8.98757295921347e-06
-3.63201342247954e-05
-4.36102831762274e-05
-3.84354773551222e-05
-5.45390149825708e-05
-3.70336078407156e-05
-3.31491390883989e-05
-5.01787314867789e-05
-2.3934687147257e-05
-2.37122673489309e-05
-3.03299220424711e-05
-1.42301003633305e-05
-4.28271175783996e-05
-1.67630058482462e-06
-4.53698530917306e-05
-6.05723716629331e-05
-3.115530849698e-05
-5.89863906367614e-06
-5.98377116262867e-05
-6.04220857574835e-05
-2.25172474749429e-05
-3.68035757393704e-05
-3.09107073862902e-05
-4.31287841673126e-05
-5.57494459942582e-05
-5.61337316319658e-05
-3.81051853293185e-05
-1.80612959121146e-05
-2.89553659037671e-05
-6.83410666202817e-05
-4.76947288645254e-05
-2.91883646900482e-05
-2.08586073939932e-05
-4.19551472802328e-06
-2.24391338792783e-05
-2.10483937337669e-05
-3.92201566005358e-05
-4.01639244801921e-05
-2.7061356203505e-05
-3.05877653954322e-05
-3.17664810666494e-05
-4.64930573650365e-06
-4.0968081295473e-05
-1.02235390729838e-05
-2.83793315458707e-05
-1.79707570134025e-05
-4.23755819395039e-05
-8.1180220911645e-05
-8.58530983942755e-06
-1.96114175585034e-05
-1.1804707247818e-05
-1.92980353867974e-05
-1.38564797993089e-05
-1.17480029412207e-05
-7.68499685576238e-05
-2.37873215324124e-05
-7.44168109921774e-06
-8.39670858863478e-06
-3.5274186502607e-05
-1.6866285161418e-05
-3.80882289021413e-05
-2.42198953448841e-05
-3.62988954602218e-05
-3.76123576776154e-05
-3.58814346424229e-05
-3.83354272052977e-05
-4.06379435967419e-05
-3.49043837410911e-05
-3.32845557408929e-05
-2.10405866792353e-05
-1.86602182821717e-05
-2.43405839332375e-05
-3.72026453091407e-05
-5.0501056031138e-06
-5.64386377836156e-05
-2.78158341327269e-05
-4.85266576734411e-05
-1.88199217685257e-05
-3.5031302650817e-05
-1.26581785159208e-05
-4.65637419193082e-05
-1.74272465092958e-05
-6.83415192734528e-05
-6.69557496219862e-05
-2.26110672893746e-05
-3.56197975500304e-05
-4.6730546036423e-05
-4.8044528996747e-05
-3.98319353733701e-05
-4.67243594383571e-05
-2.52898483543016e-05
-6.17950139788303e-06
-1.38482302543752e-05
-4.52653932624873e-05
-1.89793955742659e-05
-2.62981433312193e-05
-2.50074329182236e-05
-3.78137154292066e-05
-4.19395040404422e-05
-4.62279728890206e-05
-3.9017114410139e-05
-2.85109798527482e-05
-4.06115829780556e-05
-1.59643565587206e-05
-2.07958325723902e-05
-3.47186509499535e-05
-4.23329338881595e-05
-1.32516751926291e-05
-3.55424158497108e-05
-3.39028539971342e-05
-2.6226701950888e-05
-1.95131277510114e-06
-3.57112932886695e-05
-4.07308963940846e-05
-2.35224930220376e-05
-2.38020458045998e-05
-1.96431759858898e-05
-6.33470569294479e-05
-3.36415265248965e-05
-2.09046840203993e-05
-2.12397483047893e-05
-5.14187649017834e-06
-2.94590275252238e-05
-4.20641044879429e-05
-3.10781107978613e-06
-2.3892998000899e-06
-3.25807670506662e-05
-5.17603167345119e-05
-4.04757385636854e-05
-3.40875558309904e-05
-2.94948007967879e-05
-3.97854206173886e-05
-2.7787432529575e-05
-5.03302453255533e-05
9.20619374297915e-06
-4.2922088305394e-05
-9.17703317270128e-06
-2.94263612615371e-05
-1.25932042430803e-05
-4.67008596000483e-05
-5.50187775155323e-05
-3.96736484973604e-07
-4.19734387354918e-05
-5.1223592418583e-06
-4.60148737222223e-05
-4.56606807550909e-05
-2.65655230871946e-05
-4.18373669385466e-05
8.07784872719256e-06
-5.99531737028067e-05
-3.63163340052135e-05
-4.10689002620092e-05
-2.25337737971835e-05
-2.63333983571813e-05
-2.41707625988567e-05
-3.75769553800575e-05
-6.12411500245676e-05
-4.16470542495417e-05
-4.06274692282654e-05
-2.09952807466269e-05
-4.97299941126105e-05
-3.80461269677678e-05
-2.34335492665358e-05
-6.58761795094553e-06
-3.1816773185917e-05
-4.78893579676837e-05
-3.07538645431725e-05
-1.63788598948478e-05
-3.65894142629242e-05
-1.90205828737489e-05
-3.75697582934972e-05
-2.64940052001703e-05
-6.51052124794683e-05
-3.24154697990069e-05
-7.21847353489771e-05
-4.76036712476343e-06
-2.90285315898665e-05
-2.05965518604237e-05
-2.98297589079616e-05
-5.05915013080745e-05
-5.26915407364843e-05
-3.52792392850253e-05
-8.52851469100098e-06
-2.63305126915295e-05
-2.95184888017066e-05
-1.05380888335662e-05
-1.50649111282735e-05
-4.96036903425345e-05
-1.85854379409316e-06
-3.63173932058274e-05
-3.72694145677286e-05
-1.08267246052809e-05
-3.00346625484048e-05
-3.84886709564923e-05
-4.77410057821465e-05
1.23317097516139e-05
-4.59509740116034e-05
-3.98815552159616e-05
-4.40560699229923e-05
-2.33594092720593e-05
-5.26224898101442e-05
-2.74247064413351e-05
-6.69449258325828e-05
-2.99429660788383e-05
-1.57048387389535e-06
-4.62576766031005e-05
-3.43577675632366e-05
-3.03263326531005e-05
-1.14742082961607e-05
-2.2831387278358e-05
-2.29609872277269e-05
-2.98192038876768e-05
-1.92658295198186e-05
-2.45877045266047e-05
-2.39802452223758e-05
1.17935219916054e-05
-3.24417007979404e-05
2.81747520652453e-06
-2.93312913412932e-05
-6.59534635102121e-06
-3.61599047914023e-05
-3.51163616211123e-05
-4.84660976941658e-05
-5.39743948095658e-05
-3.24438463941091e-05
-3.53873177873607e-05
-3.04316212479753e-06
9.29696544617126e-06
-3.72558907795351e-05
-3.72036825889312e-05
2.16336874634384e-05
1.20158147943762e-05
-2.89292611819556e-05
-4.96504313598023e-05
-2.66227193554981e-05
-5.66957010046727e-06
-3.12997034678688e-05
-3.65064033120387e-05
-2.48513192878853e-05
-1.46436637306959e-05
-6.93654343043996e-06
-8.10964734996601e-06
-6.43014781501938e-05
-3.41602777344663e-05
-4.55912621719605e-05
-2.66347807861465e-05
-2.42100748190836e-05
-3.73001987563019e-05
-2.3618719821452e-05
-1.77823779297924e-05
-2.3920346050775e-06
-2.68946814471736e-05
-3.72200655079574e-05
1.06966823163369e-05
-1.04439833831647e-05
-3.62466895653172e-05
-1.82445386733633e-05
-2.8984316774211e-05
-4.55089360939281e-05
-7.66735653353986e-06
-4.94971139433261e-05
-3.86462405407185e-05
-3.22564925576048e-05
-4.69770506246571e-05
-3.21052383768069e-05
-1.28021138338101e-05
-2.51382476863976e-05
4.61653910138162e-06
-1.58855073155395e-05
-4.0166949812478e-05
-2.40477324156335e-05
-2.94880859536955e-05
-3.89985130802896e-05
-4.67321288340272e-05
-2.25808565067767e-05
-2.1763231866094e-05
-1.19714626294791e-05
-1.4568847958907e-05
-6.45759700831182e-05
-5.38490060652355e-05
-4.95856543217668e-05
-1.58931352453939e-05
-3.07218727804747e-05
-3.32238452246061e-05
-3.30182714777804e-05
-2.140620528708e-05
-2.50756172738273e-05
1.06695527872447e-05
-3.33205689505409e-05
-3.08432012016705e-05
-7.11188040175838e-06
-3.98699045891304e-05
-2.55296845275532e-05
-4.61955070938708e-05
-4.00476445849112e-05
-2.06243532996354e-05
-2.97224765774914e-05
-2.70562199264477e-05
-3.85126415331723e-05
-2.41557739048701e-05
-3.13280116935808e-05
-1.49773397482748e-05
-5.13773352330089e-05
-2.28270706926434e-05
-4.46601766818541e-05
-3.87520283059758e-05
-1.41855480611992e-05
-4.78249190251214e-05
-1.54049563821717e-05
-3.78985724699763e-05
2.10868970512222e-06
-4.46299933899274e-05
-2.61950119966952e-05
-1.30609854802861e-06
-4.90366868161973e-05
-2.15053708237497e-05
-4.0813730971942e-05
-1.04753087881831e-05
-3.85156516033154e-05
-2.62386093744087e-05
-7.73036287301674e-05
-1.43333451530312e-05
-4.25949970515526e-05
-3.14865316380833e-05
-4.75092769166492e-05
-4.16252539970203e-05
-1.40805253639898e-05
2.78348040478952e-06
-2.90956245726099e-05
-1.91859042402574e-05
-4.03296848696627e-05
-3.49615636350118e-06
-2.76267617996274e-05
-2.5577591831328e-05
-2.78132132826267e-05
-3.17965926277623e-05
-4.70811265832563e-05
-2.08809591883402e-05
-3.99670287999122e-05
-5.9375361408105e-06
-1.81985467958009e-05
-2.04122214030679e-05
-9.95980540769964e-06
-3.33001274666875e-05
-3.46813339419573e-05
-2.2129782361156e-05
-1.8034503903087e-05
-4.94826345496335e-05
-3.65407963098065e-05
-8.49926394668789e-06
-3.54641595111032e-05
-1.57188377381168e-05
-5.64713096380788e-05
-4.44717086367489e-05
-9.445035261418e-06
-3.09004311256651e-05
-3.16277278015468e-05
-2.9314629805256e-05
-2.29059918691886e-05
-1.96677680307003e-06
-5.45309457615361e-05
-6.18958889507274e-06
-2.78237968097508e-05
-4.37184525491739e-05
-1.11238350170756e-05
-4.91259273826265e-05
-3.05678363372248e-05
-2.04400384979847e-05
-5.75508641793723e-05
-2.92885963360787e-05
-1.76605054272574e-05
-6.42873873533112e-05
2.83538180491283e-06
-6.59420013797752e-06
-4.17592967934763e-05
-4.90442355134195e-06
-1.76000449249867e-05
-4.05918487962948e-05
-4.92537146393564e-05
-8.29401124658611e-06
-4.93916748696687e-05
-2.40602841940686e-05
-3.46213024199362e-05
-2.76193722851736e-05
5.01280889105991e-06
-4.39160817951968e-05
-4.2158139849498e-05
-1.73018336810079e-05
-5.10379089515654e-06
-2.36818097778676e-05
-1.96895437651413e-05
-4.95357334936781e-05
-2.52016525210957e-05
-3.52611378556613e-05
-2.07454409997471e-05
-1.86604362823377e-05
-1.22951176793486e-05
-1.13935745806068e-05
-1.33864997624355e-05
-4.56349902887746e-05
-4.34735821400555e-05
-2.73669842625278e-05
-2.0125772800157e-05
-6.52498890822307e-05
-1.63272272884014e-05
-1.7858520067702e-05
-4.18698160119374e-05
-4.80506527509453e-05
-1.14467509629943e-05
-1.08889024092818e-05
-1.59096356706356e-05
-2.21892490219888e-05
-1.31944972605291e-05
-2.90610997282746e-05
-2.91338324934449e-05
-1.55206528827012e-05
-4.1960837150969e-05
-4.3894694237592e-05
-2.36742510921345e-05
-1.46902903442096e-05
-4.4870741071425e-05
-2.46016218619244e-05
-2.70805661983947e-05
-2.04882393734376e-05
-6.61020223102482e-06
-1.84875156604163e-05
-1.45627430935735e-05
-4.18558862300071e-05
-3.88509678121595e-05
-1.43367683831828e-05
-1.18110449618983e-05
-4.208542500871e-05
-3.58213748076141e-05
-2.38190386472688e-05
3.03316197487877e-05
-1.14751013792716e-05
-2.13201732521833e-05
-8.714535898171e-06
-9.6526183013596e-06
-3.77538643256626e-05
-3.09584679274595e-05
-1.88965286963597e-05
-3.27150014194409e-05
1.01040911837423e-06
-2.1978752679007e-05
-2.62167613216641e-05
-2.19039029361155e-05
-3.10434919799671e-05
-2.09669998854783e-05
-3.54201774527585e-05
-3.12308109742928e-05
-4.94436323017843e-05
-2.92026385805633e-05
-1.31189469809105e-05
-4.62516085513533e-05
-3.11202950148395e-05
-4.33392267454266e-05
-3.38262836613346e-05
-3.37048783636312e-05
-6.86678903020612e-06
-9.35842187303224e-08
-5.01319718582887e-05
-2.85824754413513e-05
-3.1015040196481e-06
-2.06110674626127e-05
-6.02404898566234e-06
-3.25397370824849e-05
-2.33620107508092e-05
-4.63212545474484e-05
-7.11118614320693e-05
-2.83025411651219e-05
-8.43646965195296e-06
-4.56131016728347e-05
-1.11796553164474e-05
4.79302093748773e-06
-4.14977840896351e-06
6.00001149690701e-06
-2.91086631188852e-05
-2.2350895791471e-05
-1.52784039194015e-05
-6.1331235862081e-05
1.59132410813111e-06
-4.95265070076913e-05
-1.28395320463107e-05
-9.37174650229775e-06
-7.98088789469214e-06
-4.15004792154365e-05
-1.70166456268805e-05
-5.63913493634321e-05
-4.15049188035203e-05
-5.93185401864742e-05
-3.09860827372794e-05
-9.15192225551715e-06
-5.82266963599024e-06
-4.03318889978184e-06
-4.51127259204972e-05
-1.31280916404337e-06
-3.15314106742421e-05
-2.93493526635757e-05
-2.44053246547213e-05
-1.62358012725769e-06
-2.53906339657493e-05
-2.23348415674044e-06
-2.07059251253606e-05
-4.34392300497204e-05
1.06665922420274e-05
-1.8277033784749e-05
-1.69411445660882e-05
-5.14181403091155e-05
-2.73653557348838e-05
-1.7506845031905e-05
-2.03125432551835e-05
-1.3139740780963e-05
-4.24108987443744e-05
-3.58415065439943e-05
-3.87836441006952e-05
-3.4467708145196e-05
-9.94506976270803e-08
-2.06140995403243e-05
-2.77348420989968e-05
2.85539349414389e-06
-6.52739495850285e-06
9.92913002684082e-07
-3.51036893222628e-05
-2.62873341114148e-05
-2.49598241084013e-06
-1.59778669362538e-05
-2.16210625727216e-05
-1.26880791423971e-05
-1.23995768660601e-05
-1.55327364147243e-05
-3.51209154803211e-05
-3.2938944115366e-05
-4.18740892553081e-05
-3.35203378232543e-05
-6.71720959007343e-06
-1.0646293594021e-05
-4.10992074649267e-06
-5.54156957340484e-06
-4.10577993751307e-05
-6.94164339353312e-05
-3.19388639711199e-05
-3.93667677888052e-05
-2.79466330225952e-06
-2.79059065271544e-05
-5.08741437270556e-05
-1.08332729598912e-05
-2.74446963705765e-05
-6.08194087987217e-05
-2.75394133124931e-05
-3.47457889253765e-05
-2.31316146165084e-05
2.20788011127963e-06
-4.86062863557243e-06
-2.87966985435101e-05
-2.5048567013505e-05
-5.29921630969909e-05
-5.51933272446062e-05
-4.04255594867357e-05
-9.16406682775991e-06
-2.51146782655742e-05
-3.30784192354375e-05
-2.87428619427305e-05
-3.56831853717299e-05
-3.84218366195819e-05
-3.21721362758507e-05
8.75789771901416e-06
-2.73225909529983e-05
-4.94762323888397e-05
-1.19977036926211e-05
-5.78937024996653e-05
-2.72292769778759e-05
-7.26982565617448e-06
-3.62739742121172e-05
-3.4690056411831e-05
-3.34712669710652e-05
-2.94935808832005e-05
-3.98146211794152e-05
-8.09973091720341e-06
-3.32382354477718e-05
-5.52117873262417e-05
-8.54538538582741e-06
-7.38381421374225e-05
-1.25703573743896e-05
-2.89469168749409e-05
-1.39949169071761e-05
-3.34873842198052e-05
-2.8911781246865e-05
-2.04071460317446e-05
-2.60195280551729e-05
-1.89368275571673e-05
-1.99737775427385e-05
-3.98889933698766e-05
-3.43934710145747e-05
-2.21826408579554e-05
-2.20404640321403e-05
-2.86838738530668e-05
-9.24876088440331e-06
-7.99405952893467e-06
-2.99888900040489e-05
-1.17479775818342e-05
-1.7240392734109e-07
-1.27118580080709e-05
-5.16914563473815e-05
-2.32914512472145e-05
-6.53894251995269e-05
1.97101611589817e-06
-5.75537087334137e-05
-4.01454755929663e-05
-2.22895046327684e-05
-1.44840197779392e-05
-2.36087653792622e-05
-7.13176721508476e-05
-8.26153412540086e-06
-3.06388561441948e-05
-1.88938431715007e-05
-4.28243961219979e-05
-2.86195592933502e-05
-6.32886808487397e-06
-1.7965654105931e-05
-5.17167864270256e-05
-3.78590482867693e-05
-1.63368195900188e-05
-3.72748617182016e-05
-1.13672867611434e-05
-4.49320240927724e-06
-2.51996807950467e-05
-2.1158563365426e-05
-9.84845896637604e-06
-4.14485045816113e-05
-1.10224682374681e-05
-2.41885561873049e-05
-2.12739006950083e-05
-2.31208706391493e-05
-2.12423895233673e-05
-5.6758913130616e-05
-5.51559079569421e-05
-4.21801130330753e-05
-8.06366659628916e-05
-2.6827987321429e-05
-6.08699902697729e-06
-7.16903803422922e-06
-4.31810899138923e-05
-5.76452151804443e-05
-3.05019680088747e-05
-2.11575274541566e-05
-4.48129516013217e-05
-6.11349550979277e-05
-3.62995306897959e-05
-4.5607829175858e-05
-2.63140711107829e-05
-1.09645145449972e-05
-1.88021403294022e-05
-1.32672774234861e-05
-3.10378066595117e-05
-5.30770728912302e-05
-1.4556844696832e-05
-1.62066282785489e-05
-2.83439999380192e-05
-2.43129540109689e-05
-3.49979549070327e-05
-4.98380057857473e-05
-3.69880999728162e-05
-4.46099869979696e-06
-4.37979148000068e-05
-6.41334166912088e-05
-4.25535439523668e-05
-1.42848456434942e-05
-4.2934343111106e-05
-3.61233755773281e-05
-1.9745099651853e-05
-3.03803217320169e-05
-3.24148839270786e-05
-3.05813786364568e-05
-4.84883296122059e-05
-2.33728141649163e-05
-3.09541319634418e-05
-2.94661665820775e-05
-3.45958189407745e-05
-3.0905584798034e-05
3.84878434561508e-06
-3.82111266833068e-05
-1.74155168311051e-05
-3.7018646850932e-05
1.21282817797332e-06
-2.10211472525502e-05
-2.99838798739231e-05
-2.54545676822815e-05
-1.75141266697342e-05
-4.47229228936402e-05
-4.72822636260551e-05
-2.44972499015381e-05
-4.47721706063549e-05
7.66310061030418e-06
-3.91034461690406e-05
-2.8230414407937e-05
-3.94097590679776e-05
-2.29768582127321e-05
-1.24067802578113e-05
-1.02807220865828e-05
-3.61912722909277e-05
-4.35008554086451e-05
-4.33434520561797e-05
-3.01811757954655e-05
-1.99706071355219e-05
-3.74411373152743e-05
-5.61421046829636e-05
-4.54832732710017e-05
-1.72730309073966e-05
-3.18236992924099e-05
-2.08441754320853e-05
-4.13552422264213e-05
-4.40320774601501e-05
-2.55426190834261e-05
-5.61642371300451e-05
-3.98718449734664e-05
-2.88912052462524e-05
-1.70790592396879e-05
-4.90649538997465e-05
-7.43079288550119e-06
-1.45932758242644e-05
-5.32165806481352e-05
-6.90332353651018e-05
-2.15353124570655e-05
-6.95202363445979e-05
-3.72288678656954e-05
-2.49070244291398e-05
-1.16948785417038e-05
-4.57660673964085e-05
-2.35345320619001e-05
-1.1556455426152e-05
-4.67523145991175e-06
-2.21110318547872e-05
-2.67165583336124e-05
-4.03415714204012e-05
-2.17849435864009e-05
-2.25137958435456e-05
-1.87517756938368e-05
-4.21902472085567e-05
-1.14036129358986e-05
-3.20932939815526e-05
-5.56778596334877e-05
-1.60374752147587e-05
-4.12325222589514e-05
-4.99901575658753e-05
-3.64621787042646e-05
9.87753173159443e-06
-3.06125048213732e-05
-1.91334289614905e-05
-4.1538377851875e-05
-1.57045671401934e-05
2.85606084243975e-06
-3.63315199545532e-05
-3.00553501470214e-05
-2.44352835106187e-05
-3.14285115742052e-05
-5.04731193516255e-05
-4.79099779963527e-05
-1.10240941287422e-05
-3.00099140128768e-05
-3.72981090896361e-05
-4.12998848291577e-05
-2.61566476314723e-05
-3.03421336648571e-05
-4.39285295486434e-05
-2.12259512614e-05
-4.65139520558012e-05
-3.32153909772234e-05
-2.29904088744572e-05
1.7904387393898e-06
-2.00420955676974e-05
-2.53436232457123e-05
-2.4279788563657e-05
-2.49558724883132e-05
-3.01578659182363e-05
-2.88005452645674e-05
-5.04924837428113e-05
-2.65868927423662e-05
-3.21494560621089e-05
-8.00176575941362e-06
-2.47807166225474e-05
-4.0322545158967e-05
-1.29226402540427e-05
-3.71621217211319e-05
-5.14985990047508e-05
-1.36588639976572e-05
-4.36826098588299e-05
-2.29563503850792e-05
-3.67196667516059e-05
-2.33331387749338e-05
-2.67336294140237e-05
-3.54002611658971e-05
-1.29677960536993e-05
-2.00928701002295e-05
-5.12607994377126e-05
-3.9406109620355e-05
-4.28989347246112e-05
-3.43615353839111e-05
-4.40796529801537e-06
-6.90915535049629e-05
-3.23753343015082e-05
-5.23340405392407e-05
-3.08066044123654e-05
-2.72299680679687e-05
-2.82586423549759e-05
-3.8810895636857e-05
-1.41366601110387e-05
-1.59169472727412e-05
-8.48784545434613e-06
6.81234027069751e-06
-3.40137742014599e-05
-2.50245086194754e-05
-3.2278623617105e-05
-2.09855537694652e-05
-3.86063193961881e-05
-2.98639940309972e-05
-2.67366545522206e-05
-5.68130287875445e-05
-3.3787157334732e-05
2.44129751204341e-06
-1.17388356615602e-05
-4.28759458430621e-05
-4.62591449500239e-05
-3.25955420576863e-05
-6.27544176274096e-05
-1.45189277050097e-05
-2.34922898621151e-05
-4.08048468123822e-05
-3.65844265082001e-05
1.8471472452624e-06
-1.83344448840353e-05
-2.67733079695259e-05
-4.56223071449275e-05
-3.67571202338043e-05
-5.26580146063076e-05
-5.66994134294166e-06
-1.48164544335544e-05
-1.37218925467079e-05
-2.58102016185701e-05
-5.11304703066507e-05
-3.36920832027376e-05
-1.42221388425851e-05
-4.07805227625858e-05
-3.58478217306374e-06
-8.05660695341814e-06
-2.83388719958853e-05
-1.00749658992814e-05
-2.45192674413038e-05
-1.84531441650762e-05
-3.93174292455948e-05
-2.45572953689961e-05
-3.24267900310133e-05
-6.06511482549353e-05
-1.84293008283562e-05
-6.79275731017832e-05
-5.56717955464528e-05
-3.53839463767774e-05
-7.43383719046041e-06
-1.00517400160575e-05
-5.60153358461754e-05
-7.86907020846271e-06
-2.26776298150379e-05
-4.78157623478852e-05
-1.36712176504448e-05
-3.28035925766018e-05
-3.58831398055588e-05
-2.08271748132285e-05
-4.20465269435573e-05
-4.49881045949578e-06
-1.74256214557062e-05
-1.06524589536334e-05
-3.72030712912075e-05
-3.71158994865931e-05
-3.67124870732061e-05
-2.76810741376908e-05
-4.24460664934146e-05
-4.04779453553093e-05
-1.84134887865366e-05
-4.66612384254575e-05
-1.78940262990753e-05
-1.83105607249934e-05
-8.53028663824385e-06
-2.61062895395934e-05
-2.58691419840993e-05
-4.94905336597204e-05
-1.47920056714073e-05
-4.19803253317715e-05
-1.25302083918507e-05
-3.06840634288921e-05
-2.91594695894729e-05
-3.65245831972866e-05
-3.21055452702619e-05
-3.61900454102248e-05
-1.86720287001995e-05
-3.59249032982297e-06
-3.79014394475285e-05
-3.44008181992383e-05
-4.06108766708272e-05
-1.08163843037988e-05
-4.30803447180203e-05
-6.32536062821839e-05
-4.32493932952972e-06
-2.04377319200889e-05
-4.17508798112519e-05
-1.69053809140701e-05
4.11172719477544e-06
-1.64110231302691e-05
-1.76138079118094e-05
4.69604620531718e-06
-4.45904447452793e-05
-9.62415848952812e-06
-2.43059041874687e-05
-2.92496308353952e-05
-1.91835661764926e-05
-2.99771318290285e-05
-2.45444657637052e-05
-3.5458914959086e-05
-2.54547882514961e-05
-6.07044597177637e-05
-1.17385386840557e-05
-2.65262386513114e-05
-4.93440261664046e-05
-1.21111528181231e-05
-2.58908665769103e-06
-6.30258036480126e-05
-1.30108810296006e-05
-3.75772117371204e-05
-5.11166654101067e-05
-4.8319866315149e-05
-9.16355066185121e-06
-1.50650079345438e-06
-4.02932511661839e-05
-4.06578022708794e-06
1.13510224303655e-05
-1.18999207850259e-05
-4.63563436394407e-05
-3.15192276593622e-05
-5.29257857667028e-05
-1.88718492538427e-05
-4.06414900890669e-05
-4.20822849700095e-05
-2.30900557127663e-05
-1.140333777798e-05
-2.66756935701313e-05
-5.8060884705173e-05
-3.27426556351425e-05
-1.6929124953397e-05
-4.64896724092923e-05
-1.55346309658666e-05
-3.75862885691682e-05
-2.13317333920445e-05
-2.3925224429255e-05
-1.31265630689189e-05
-2.77317785850342e-05
-5.04929985384415e-05
-2.45421900992181e-05
-3.91196814687117e-05
-5.05904883211096e-05
-1.42300718015861e-05
-5.77999110266525e-06
-4.38567370916126e-05
-1.24710787468978e-05
-2.03751469858914e-05
-5.7733711139435e-05
-5.59845188233243e-06
-4.53295240047692e-05
-2.01371630748057e-05
-3.93592871688298e-05
-3.25563691392479e-05
-3.03762135624941e-05
-2.12257894258071e-05
-1.20564686278243e-05
-4.57148231088189e-06
1.01070749074917e-05
-6.68523783483997e-05
-4.0574593302061e-06
-3.02893263316034e-05
-9.65272628761725e-06
-2.03169108703955e-05
-4.29901271043106e-05
-1.38911184059342e-05
-6.52610212379509e-05
-5.29358972588425e-05
-3.18586588979988e-05
-9.97648834918362e-06
-5.37506539976668e-05
5.06693031657433e-07
-8.38089534936522e-06
-4.38624673847829e-05
-4.29390880120692e-05
-2.94177614752243e-05
-3.97757598141821e-05
-2.96759569671181e-05
-3.59621638738445e-05
-1.51467955884605e-05
-2.88111978424536e-05
-5.19515574167233e-05
-4.4423062082612e-05
-2.94163022128441e-05
-3.55099296043423e-05
-1.71257895360851e-05
-3.22887614229296e-05
-6.44577308095661e-05
-2.32793240947255e-05
-3.94360135849345e-05
-3.52583523001669e-05
-2.85120216010258e-05
-3.26031495238048e-05
-3.29625550513555e-05
-4.27121955320711e-05
-3.15640411204999e-05
-2.11612131843466e-05
-5.14765193309567e-05
-2.43639739224332e-05
-2.4153207842188e-05
-1.6674909588832e-05
-3.94541096360728e-05
-1.87807921841799e-05
7.43364199473755e-06
-2.13072477606875e-05
-3.95770157143741e-05
-4.96757076829983e-05
-2.48445680744343e-05
-3.01419858089793e-06
-2.20698136478738e-05
-5.41069557985832e-05
-3.30138764578149e-05
-5.26027428999899e-05
-4.36969992888363e-05
-1.23496407305708e-05
-1.95723523578628e-05
-2.02210386355687e-05
-4.28053675111247e-05
-2.28408599030779e-05
-2.92952964789413e-05
-1.56907018370208e-05
-3.58912078896848e-05
-1.23852148538003e-05
-1.08639853882992e-05
-2.58359550793356e-05
-3.53554654175113e-05
-3.06033705017058e-05
-3.31602070888691e-05
-5.78878649717957e-05
3.01477189485708e-06
-4.37043121014772e-05
-2.16532803862825e-05
-4.26084290040724e-05
-1.90926492620037e-05
-4.14021711107006e-05
-5.43466994324441e-05
-3.9193259635403e-05
-1.62400105575454e-05
-2.5254298080233e-05
-7.03655694660262e-05
-4.22127325428771e-05
-8.8038290183128e-06
-5.75276137185364e-05
-1.10153606175635e-05
-6.05683923747845e-06
-4.31025918082105e-05
-8.48053775207683e-06
-3.72664427710376e-05
-4.896230687561e-05
-2.0835025789319e-05
-1.17857762664857e-06
-3.72678847726964e-05
-2.75367541829502e-05
-3.97085093525969e-05
-2.38497822232272e-05
-1.3485750905091e-05
-4.46065364749933e-05
-2.46744085607825e-05
-1.27877187549763e-05
-3.74091256917006e-05
-1.18078229444208e-05
-4.64331481315065e-05
-5.95700568506714e-06
-3.13717595838393e-05
-1.59451450319852e-05
-4.02081591992777e-05
-2.20295439533037e-05
-7.10238415239537e-05
-2.10451889600819e-05
-3.86332385856913e-05
-3.78301098740129e-05
-3.5358045926156e-05
-2.64118514727903e-05
-5.56744905997668e-05
-3.82435826053752e-05
-1.59648954391739e-05
-1.72828586775478e-05
-9.85217146826004e-06
-3.6349634848102e-05
-1.55569275642248e-05
-3.40085238572006e-05
-3.31600778055892e-05
7.74287424339046e-06
-1.60262456886466e-05
-4.78178935744818e-05
-2.90067547263537e-05
-3.56627686268733e-05
-2.07339339616331e-05
-3.4207595575076e-05
-3.65817983044952e-05
-2.48009709641864e-05
-3.88990708714796e-05
-2.49114413780753e-05
-6.77620530790556e-05
-8.07740746042374e-06
-4.0677003507146e-05
-4.63272389342791e-05
1.63000149514377e-05
-2.41248810406474e-05
-2.91390411379428e-05
-3.55059098585343e-05
-5.87607146398274e-05
-3.28790356499824e-05
-3.92928830302243e-05
-4.73538908056591e-05
-4.64346680353343e-05
-5.64969449976681e-05
-2.94266080575822e-05
-4.26044949687766e-05
-2.69197787021275e-05
-1.116547218728e-05
-5.40726438236675e-05
-1.7727137357929e-05
-2.18530572254251e-05
-1.61354377136735e-05
-4.53075086629472e-05
-1.0869040779269e-05
-1.73258609451403e-05
-4.03836741576452e-05
-6.08949645228144e-05
-4.73912728308349e-05
-3.29037127843759e-05
-2.67677336192293e-05
-4.37405580802132e-05
-2.38941880958418e-05
-3.38795123085512e-05
-3.00424162563725e-05
-1.04530938726326e-05
-6.41098476527881e-05
-3.65088803992298e-06
1.13656546670723e-05
-2.88190996713868e-05
-5.81718920743223e-05
-2.09736603887347e-05
-2.55595177320228e-05
-1.55260262893506e-05
-3.85864587358327e-05
-3.03174309952486e-05
-3.4615987684537e-05
-9.27995523670857e-06
-1.29186166089222e-05
-4.86258383022339e-05
-2.71008607575034e-05
-3.13922006260576e-05
-3.18716970613629e-05
-6.75611614270345e-06
-5.07302020318831e-05
-2.81782641723726e-05
-1.60952769903201e-05
-1.62900852980223e-05
-2.78848027115096e-05
-3.40585406864491e-05
-1.66181212520178e-05
-8.961524565581e-06
-6.60891204560849e-05
-3.89598791317003e-05
-2.61237450698699e-05
-4.55353947422712e-05
-1.99443971371194e-05
-3.49081854080387e-05
-2.62998477375332e-05
-1.72857544065869e-05
-3.69229140815719e-05
-9.26336973540762e-06
-4.43324349466363e-05
-4.62241599570056e-05
-2.04329928545082e-05
-3.24223770201229e-05
-1.85829663210116e-05
-3.83716134587784e-06
-2.45765049814859e-05
-4.41102665942001e-05
-3.53605221378124e-05
-2.50867068203918e-06
-6.21945439334177e-06
-2.1396566310582e-05
-3.35406536558247e-05
2.1859102809691e-06
2.09277309793678e-06
-2.22826297079038e-05
-2.76024156929567e-05
-4.03102223785714e-05
-3.59603023598646e-05
-1.63093513611157e-05
-1.64428156055683e-05
-1.90981723948013e-05
-2.76666494373147e-05
-1.87302684317007e-05
-4.39836607899388e-05
-7.53501523854746e-05
-1.55987615345283e-05
-5.49403940019451e-05
-3.4281068952077e-05
-6.45855829165426e-06
-1.45263329609504e-05
-2.82338568841891e-05
-5.52971250276354e-05
-3.53671107132463e-05
-9.53780208602026e-06
-1.34128933769502e-05
-2.230386594878e-05
-5.09941295522129e-05
-3.03166428062898e-05
-1.95300725788565e-05
-4.48509073309365e-05
-4.30675825139891e-05
-1.5194260832383e-05
-3.44386369775117e-05
-1.47329911481204e-05
-5.1075978636311e-05
-2.79862807360575e-05
-2.63393719694845e-05
-3.26857846686148e-05
-1.97196585498282e-05
-2.48855553872161e-05
-1.70721511052053e-05
-4.93396165631676e-05
-1.90728154519827e-05
-1.59915829831934e-05
-3.67442811772925e-05
-2.67062227462409e-05
-4.79319668217945e-05
-5.2756951549621e-05
-4.29417162788519e-05
-3.10934650822829e-05
-2.37322620240297e-05
-4.37107122999703e-05
-6.47118800708061e-05
-1.49688533321185e-05
-4.43546776887357e-05
-2.95460677418157e-05
-3.34989735803296e-05
-2.26997499949458e-05
-5.1257739628531e-06
-2.27332274388965e-05
-2.75380786419484e-05
-2.71005442162126e-05
-6.60409701133335e-05
-3.85829311013138e-05
-2.85514550200411e-05
1.06787364984351e-06
-9.94336673754166e-06
-3.92999415889383e-06
-5.57209574943829e-05
-4.62647718592763e-05
-6.60198918458659e-05
1.27957257272417e-05
-6.06440741422249e-05
-4.18356822477689e-06
-5.79213000844023e-05
-3.7686173704363e-05
-2.78821725288947e-05
-4.24496640087863e-05
-1.37359149437712e-05
-4.81279637792945e-06
-8.68160711324979e-06
-1.75825277685692e-05
-3.02010566501448e-05
-5.487840659204e-05
-1.65854408788662e-05
-2.01218069745065e-05
-2.45235597119262e-05
-2.81696595570804e-05
-2.87234851556733e-05
-7.00583544012151e-05
-6.38013500711843e-05
-3.13190858625196e-05
-1.77517001031976e-05
-1.11275110294682e-05
-9.36893188636436e-06
-2.94602649830304e-05
-2.79240489142798e-05
-1.91991930492487e-05
6.93287784680044e-06
-4.28872774859737e-05
-3.02962164479266e-05
-1.93643604799077e-05
-2.58646440798981e-05
-3.48032632127504e-05
-1.41323357687777e-05
-2.4523946321886e-05
-3.57157428402387e-05
-2.59419800420315e-05
-5.01280006650216e-05
-3.22783680504603e-05
-4.82144956923526e-05
-3.88364321714194e-05
-3.98851717586836e-05
-4.17128531269631e-05
-2.18369562175784e-05
-3.92533313821607e-05
-2.75929779584303e-05
-7.15889937411002e-06
-5.8564825962282e-05
-2.54012479508193e-05
-3.2523272644723e-05
-2.69173557798565e-05
-2.84944906166542e-05
-3.7290474419376e-05
-7.605939692198e-06
-4.52568719721379e-05
-3.8688947628152e-05
-1.88609684307863e-05
-2.59016268302092e-05
-3.99229846884535e-05
-1.1226619202963e-05
-2.62063293069957e-05
-3.62002146754932e-05
-1.22849670173021e-05
-2.14537814639345e-05
-1.45435463237506e-05
-2.69198881093919e-05
-1.96083965404355e-05
-1.31623351643043e-05
-2.75636359327909e-05
-3.69054878135912e-05
-5.39561688685645e-06
-4.37333526664173e-05
-3.49214930012608e-05
-3.71361762564837e-05
-2.92491129950225e-05
-3.27132906856422e-05
8.45650277939484e-06
-2.21033176386413e-05
-5.8665817665305e-05
-5.52464903734473e-05
-2.75336126437613e-05
-3.08572376969197e-05
-1.64578665474527e-05
-4.02853746997861e-05
-2.27928508692265e-05
-3.45978668918592e-05
-3.12738154193191e-05
-2.99688493611161e-05
-5.69278216697299e-05
-3.05629422544123e-05
-2.00288064026026e-05
-5.97155096335546e-06
-2.0364419245395e-05
-1.34344597238755e-05
-2.05714030165234e-05
-2.59299835487366e-05
-3.68739813362131e-05
-3.89685099957081e-05
-4.35465328377801e-05
-3.14545624803724e-05
-3.02639889229758e-05
-2.8902776176569e-05
-1.9193086005881e-05
-4.16218856717027e-05
-2.41021008307767e-05
-1.47838048869041e-05
-1.95148267474257e-06
-2.24189099761798e-05
-6.05140201410565e-05
-3.56375569773987e-05
-3.05363385003478e-05
-3.38480374657252e-05
-6.39539274939772e-06
-1.68016730986935e-05
-2.67665797399324e-05
-2.87367747565429e-05
-2.29272303679375e-05
-2.54192495303138e-05
-4.33844053069316e-06
-1.19844127166959e-05
-8.05688558538098e-07
-1.60808668524559e-05
-3.77322812977985e-05
-1.43989139296345e-05
-1.77731188645989e-05
-1.60678140882863e-05
-9.23501369329019e-06
-3.11224492351068e-05
-4.3701292149436e-05
-5.14605878177628e-05
-6.1786113200164e-05
-2.5702371421384e-06
-1.81815623447469e-05
-2.47715828017068e-05
-2.85574748983201e-05
-2.07799116285098e-05
-4.05849096276742e-05
-3.06106046342124e-05
-7.17943379858712e-05
-3.11023261367538e-05
-3.32115494478628e-05
-1.28705283484347e-05
-3.86769231259194e-05
-1.41739248519536e-05
-3.07258584375057e-05
-4.09082005607164e-05
-3.45309110442218e-05
-3.37593961857065e-05
-2.61257861821271e-05
-4.26760941681724e-05
-2.41767906363185e-05
-1.55418980911039e-05
-1.92235003001054e-05
-2.79944570976351e-05
-9.76628324851106e-06
-5.61979185721655e-05
-1.91570564880231e-05
-3.8866728811503e-05
-4.70378907692962e-05
-1.37785542747629e-05
-1.40804228828978e-05
-1.93830953562732e-05
-5.64507383281766e-05
-1.00262370499612e-05
-3.85184221575064e-05
4.70281488332795e-06
-1.59999490076984e-05
-4.31409961753415e-05
-2.55440692959959e-05
-2.72049644036184e-05
-4.47466118404979e-05
-2.0663232556814e-05
-5.03946619521516e-05
-1.36386997604371e-05
-2.60903769124939e-05
-2.92152363972464e-05
-4.59769495687029e-05
-2.35170133401381e-05
-3.92613871817703e-05
-4.12746466907074e-05
-1.81559068796038e-05
1.93961980319313e-07
-2.47332521893946e-05
-2.95954534490059e-05
-3.40041922509085e-05
-4.75605244670043e-05
-5.11154332348603e-05
-5.04023847649375e-05
-2.08352294330739e-05
-3.73549749385204e-05
-2.71338632084509e-05
-1.43050441772327e-05
6.13781953839484e-06
-3.44826302855804e-05
-1.89977919628943e-05
-3.10638223249811e-05
-2.0016308878073e-05
-3.9274698481279e-05
-4.76495224149749e-05
-6.84249688101211e-06
1.36389722172798e-05
-3.36215237017739e-05
-2.83449615581981e-05
-5.4984094761376e-05
-3.34912766248955e-05
-3.12570983556749e-05
-7.17604257704073e-05
-1.29060793922343e-05
-2.21723376365499e-05
-5.02393921804687e-05
-3.15427478750723e-05
-4.76235931669575e-05
2.09081993057914e-05
-1.76326849977096e-05
-2.85839727631592e-05
-3.47558780148991e-05
-4.08986051936774e-05
5.42930365014978e-07
-1.40690879440762e-05
-2.07944431997511e-05
2.12300279890036e-06
-3.67691459315583e-05
-4.31201542404977e-05
-4.57359908536196e-05
-4.6392376106122e-05
-5.5647728615529e-05
-3.10579599716063e-05
-3.26668102233218e-05
-5.90510177174986e-05
-2.01463968797472e-05
-4.63458768520894e-05
-3.41079626952012e-05
-1.98999802525721e-05
-4.76326558987817e-05
-3.94328046799078e-05
-1.61652356502107e-05
-1.94209772521149e-05
-2.39842478407534e-05
-6.54491519862906e-05
-2.53509736053429e-05
-2.62507153453306e-05
-6.05164301966299e-05
-3.88239319961016e-05
-3.33726134455192e-05
-3.68495281108564e-05
-2.23628156568187e-05
-1.89757148640727e-05
-5.14639788183058e-05
-3.75011641564578e-05
-4.72036917672926e-05
-3.6745335459333e-05
4.31031385809986e-06
-6.47700682424578e-05
-4.76513888329585e-05
-1.0375046374086e-05
-1.91643547829972e-05
-2.22190864948379e-05
-8.20371358102158e-06
-2.86361202442112e-05
-1.67546774679495e-05
-4.1639845485365e-05
-2.78768842022011e-05
-4.33461362483108e-05
-1.62295376303905e-05
-3.35295276454437e-05
-2.09325589322957e-05
-3.57090230352853e-05
-3.53962184596595e-05
-3.52573459853694e-05
-2.2093349353633e-05
-3.51971544260958e-05
-2.6996762780551e-05
-3.71566382424822e-05
-3.86555218156368e-05
-5.03521127015729e-05
-4.5093578191426e-05
-3.39934997869029e-05
-3.14336028703592e-05
-2.54933087534826e-05
-3.28944607860102e-05
-5.68074890292953e-05
-1.28169594526646e-05
-2.81000054565111e-05
-3.14835294688208e-05
-3.02162556687602e-05
-1.383099077919e-05
4.20896467698016e-06
-3.62190856651986e-05
3.02379831514222e-06
-3.20412714394009e-05
-1.64672933511284e-05
-3.31488557901631e-05
-1.9912291671678e-05
-1.7355918294198e-05
-6.05289921160928e-05
4.25703872275962e-06
-8.78533022204618e-07
-3.04371776146525e-05
-2.58492406657943e-05
-2.82737387348571e-05
-2.28453881753926e-05
-2.37024783072729e-05
-1.57261525373613e-05
-3.13750152561225e-05
-8.47889208981416e-06
-3.56261686246962e-05
-4.39976418209907e-05
-2.62116529165611e-05
-6.01119973158666e-05
-1.9247410009804e-05
-4.92215507864759e-05
-2.12245087904574e-05
-2.2555942872775e-05
-4.35365856050664e-05
-2.94294792355971e-05
-4.16524895768589e-05
-5.55089086784358e-05
-2.69785892497067e-06
3.66811781755975e-07
4.38268767623037e-07
-3.1828344319205e-05
-3.90272556672118e-05
-2.17746173976935e-05
-2.92004788590625e-05
-1.60254054837835e-05
-1.58398683679565e-05
-2.50219592557686e-06
-4.09389277742132e-05
-4.11873959211522e-05
-5.68185361789822e-05
-9.60292955596265e-06
-2.98536032469014e-05
-4.04471667521492e-05
-3.01061403675473e-05
-3.00071379303767e-05
-1.3133333213354e-05
-3.98798218133185e-05
-3.69944760902834e-05
1.03290479576615e-05
-2.82498025049526e-05
-3.59214402146965e-05
-9.57105394365389e-06
-4.83890184874546e-05
-1.77274233312514e-05
-1.4283430083176e-05
3.90203504125784e-06
-5.23288789097285e-05
-3.27474527933103e-05
-1.08450788957237e-05
-1.73997878469617e-05
-1.38185594131077e-05
-4.19147015789134e-05
-3.75443180346915e-05
-2.25730415156221e-05
-5.1212504705174e-05
-2.31388574077521e-05
-2.89561636092198e-05
-3.90077125912428e-05
-4.14274373090091e-05
-4.72834267933609e-05
-1.66722658212283e-05
-1.44654437901721e-05
-2.26330396815468e-05
-4.43586080457638e-05
-3.49703508629839e-05
-3.17122263357756e-05
-1.38073870125604e-05
2.72161574439761e-08
-2.57294649849045e-05
-2.46517023363691e-05
-3.82011866763041e-05
-2.94813137285782e-05
-5.1632953391567e-05
-3.05572530741474e-05
-3.31138333614381e-05
-1.11315904731852e-05
-6.75296648242003e-06
-4.77707703350275e-05
-4.00241397386357e-05
-4.58556488048231e-05
-4.34179797869354e-05
-4.74955223299257e-05
-2.69011338675851e-05
-5.49826372082133e-05
-4.4877059895871e-05
-3.49103100977548e-05
2.16119747218769e-06
-2.13375937017509e-05
-4.66670629455155e-05
-5.47611426012059e-05
-2.77460026641941e-05
-2.44404594481838e-05
1.54632456103476e-05
-2.32400879139058e-05
-1.15728107067147e-05
-2.88837029022901e-05
-1.22244372636095e-05
-3.14415048282027e-05
-4.65063550628185e-05
1.22792347017588e-06
-2.17445528804784e-05
-1.67834372730624e-05
-3.66692131146764e-05
-1.11708783465099e-05
-3.24260948006478e-05
-3.73487913255876e-05
-3.95017666931268e-05
-4.2597196154354e-05
-2.41128794822019e-05
-1.78968892501095e-05
-1.22799051225148e-05
-1.48041326392748e-05
-2.2545301153742e-05
-3.80734059342227e-05
-1.1901375154173e-05
-2.02832365151406e-05
-3.22938054518668e-05
-3.16415909899459e-05
-1.66956730053385e-05
-3.28624919773835e-05
-3.34035143931523e-05
3.3287836381738e-06
-2.41125779562877e-05
-4.27790140198235e-05
-7.13191930312626e-06
-4.68308600934286e-05
-1.24372647077457e-06
-3.91373459423476e-05
-2.48187889505554e-05
-2.65365175772745e-05
-2.35707923245902e-05
-1.90790015933312e-05
-4.75013339441395e-05
-3.97919230268049e-05
-1.79833938956482e-05
-1.88823963236469e-05
-2.29553199938246e-05
-3.41978092589398e-05
-3.71119183311575e-05
-5.4356980437788e-05
-4.74080529800649e-05
-5.17789202073076e-05
-2.21884719272252e-05
-4.51517416950607e-06
-7.18750198499807e-07
-3.98393712695493e-05
-6.53256235031469e-06
-5.53972600455088e-06
-1.53538260782201e-05
-4.22613008692294e-05
-1.72528520425874e-05
-8.00589000397108e-06
-2.11722018544719e-05
-5.80500204272484e-06
-4.46979281714808e-05
-3.09385564987215e-05
-1.81691101401538e-05
-4.7588068840407e-05
-1.07670175127042e-05
-2.03190551061734e-05
-6.00175044194216e-05
-5.25834445718666e-05
-5.63161373355992e-05
-1.06295636390629e-05
-3.38822913200979e-05
-4.49495384429196e-05
-9.39134069859881e-06
-3.22581903568342e-05
-1.96806743055825e-05
-1.3592169178194e-05
-2.02633754344196e-05
-2.68892189158813e-05
-3.57593329228793e-05
2.15010855400541e-05
-4.36786693767712e-05
-2.42473184917292e-05
-1.60477731005539e-06
-2.85367045046208e-05
-5.74533812751512e-06
-1.43650979353647e-05
-4.6735562584687e-05
-3.24329969654634e-05
-1.66234541344487e-05
-5.91568422666153e-05
-4.24592209037245e-05
-3.09258525877019e-05
-4.20644920167881e-05
-2.04684258564139e-05
-2.10882134281007e-05
-1.31876073980676e-05
-2.54523560245318e-05
-2.66020643027179e-05
-1.24786655526435e-05
-5.43249177115578e-06
-1.37467144171931e-05
-5.27535122655801e-05
-2.69240368017591e-05
-2.3682833018e-05
-2.71486723313081e-05
-1.78056002922344e-05
-3.58625277218847e-05
-3.97665391930009e-05
-5.07107809165044e-05
-3.80585468730143e-05
-4.47753026229417e-05
-5.12629197015622e-05
-3.39225661450428e-05
-2.19498281242228e-05
-9.81768525319273e-06
-3.14445955271419e-05
-5.37513103274623e-05
-3.56205137705176e-05
-1.86072787905791e-06
-2.09248980372751e-05
-5.38553482807604e-05
-4.74357788957474e-06
-2.16863466083297e-05
-4.3919969174002e-05
-5.59454105861183e-05
-1.78198177304484e-06
-1.55962285936335e-05
-1.93589495047571e-05
-3.1702677523172e-05
-4.12352786597053e-05
-3.50234027543806e-05
-3.52687295433746e-05
-2.43994102667638e-05
-3.76817541367773e-05
-2.51920175654892e-05
-2.01123526293693e-05
-3.71126699811951e-05
-2.7534288453361e-05
-3.17118526422106e-05
-2.3163914602336e-05
-2.17955993141668e-05
-5.07766788132832e-06
-6.77793654142134e-06
-5.20504777682942e-05
-2.97113665797311e-05
1.62170910945155e-06
-1.31388797068174e-05
-5.59327665641338e-05
8.63309217748797e-06
-3.02747688752244e-05
-1.76053660973261e-06
-3.73822392298781e-05
-4.7011465080591e-05
-2.06346429115107e-05
-4.93112521271868e-05
-1.63889143246864e-05
-4.74088695042302e-05
-4.91692988376487e-05
-4.6077176399134e-05
-4.78117353249068e-05
-4.11768665095545e-05
-1.55342261249866e-05
-3.23125957377566e-05
-5.77668050501043e-05
-7.89479499120051e-06
-3.09728488526351e-05
-9.93964701698261e-06
-4.24274322319128e-05
-2.95494970537745e-05
-2.44325810770317e-05
-3.1850596183739e-05
-4.04974514297478e-05
-3.41760403213323e-05
-4.49490563733291e-05
-1.59115922023805e-05
-4.13999669110793e-05
-3.6265193662586e-05
-2.01160119314519e-05
-2.03876585085082e-05
-6.0465371501983e-05
-1.35892256396285e-05
-9.34347418561814e-06
-3.1970977171185e-05
6.12511697347151e-06
-3.51050642314151e-05
-4.43872072165057e-05
-1.69120195022907e-05
-4.21074471482919e-05
-4.09291285778358e-05
-2.2279092316072e-05
-3.39812169891947e-05
-2.65876072877993e-05
-2.48231848931917e-05
4.18153558970818e-07
-2.37994292233624e-05
-3.86143461249176e-05
-2.2593105528636e-05
-1.31263981903905e-05
-6.91004701037059e-05
-1.45316507451291e-05
-1.5187441534703e-05
-4.256427599064e-05
-3.4230126932327e-05
-2.2753300497166e-05
-2.98730805146125e-05
-1.01287233930894e-05
-2.96181123226587e-05
-3.35926838512986e-05
-4.16527200263041e-05
-2.28379062671941e-05
-2.03361403052276e-05
-1.82632806986397e-05
-2.18880515789369e-05
-2.9664942016626e-05
-2.06180695669365e-06
-3.39721431467645e-05
-3.70826240447268e-05
-3.38279138495842e-05
-3.40415885783243e-05
-5.15570816066038e-05
-1.21958160077238e-05
-2.51171548668298e-05
-6.33059444099867e-05
-2.55593532168808e-05
-4.13383780509337e-05
4.29881351299885e-06
-4.28959140055014e-05
-8.21297552232781e-06
-4.30201933219393e-05
-2.31790653478275e-05
-3.72544857642517e-05
-1.90998902948105e-05
-3.69444018404693e-05
-4.65480981251182e-05
-5.98403165948048e-05
-5.98592073113749e-05
-6.68410310518962e-06
-4.23646357240953e-05
-5.88021554205116e-06
-3.59352734229749e-05
4.87638732024415e-06
-6.26074412529283e-05
-1.08547619291087e-05
-5.38352834616952e-05
-1.97795393377782e-05
6.39840886393687e-07
-3.05540475658208e-05
-4.53575587530081e-05
-4.12682342015277e-05
-6.70469862604953e-05
-3.0951310290061e-05
-1.38726560089866e-05
-5.22177510169781e-05
-3.66963632140176e-05
-1.45758996491458e-05
-5.76677606334149e-05
-2.64257429975776e-05
-1.92630833014546e-05
-1.99394042922963e-06
8.58787059288544e-06
-5.44209091721239e-05
-1.35099098402422e-05
-5.64015759587914e-05
6.5259674035119e-06
-8.31598198126873e-06
-4.03322629999261e-05
-4.23375781056195e-05
-2.66939610243424e-05
-1.60406003562831e-05
-2.81882350285098e-05
-6.33209564216648e-05
-4.03847438126216e-05
-1.77020001503218e-05
-3.50330668465564e-05
-3.32619788322492e-05
-1.60176130924645e-05
-4.54143255963565e-05
-1.51896943704249e-05
-2.36344813049743e-05
-5.32000753804322e-05
-3.09560191592683e-05
-3.74519869042127e-05
1.7006065900288e-05
-4.01938030776862e-05
-6.73152020807708e-05
-2.08150702438495e-05
-2.72849402085768e-05
-1.76258861804387e-05
-2.57739034268534e-05
-1.75146951013799e-05
-3.29202674650551e-05
6.17125317562381e-06
-1.61559601454038e-05
-2.29725077802578e-05
-2.42609329154413e-05
-1.75903558075565e-05
-3.64959273066521e-05
-2.82815945976005e-05
-2.4534250684859e-05
-2.24616593489449e-05
-4.37560139026301e-05
-1.00805604993644e-05
-5.3353636739191e-05
-1.86517556367406e-05
-1.28577868472391e-05
-6.99141085464347e-05
-5.47047975349014e-05
-6.23661113468636e-05
-2.12549939767481e-05
5.80524372414848e-06
-2.40154027222769e-06
-4.60177700422401e-05
-5.17112782670466e-06
-3.38738268237962e-05
-1.1543328103978e-05
-1.33779740488454e-05
-4.00786707147042e-05
-1.03692175181093e-05
-3.36705966392672e-05
-5.61535153571228e-05
-1.03251846729194e-05
-9.03939899658597e-06
-6.37439480703921e-05
-1.15078907084986e-05
-5.09997355454154e-05
-2.52343006061333e-05
-2.8653010557418e-05
-1.77333312898765e-05
-3.97912336934076e-05
-8.77129673145886e-06
-1.82347137142334e-05
-1.10337471146967e-05
-4.30603491404559e-05
-1.39121798055969e-05
-4.69445226653107e-05
-3.63534105405597e-05
-9.55103193053387e-06
-3.20104231275305e-05
-5.46279175500874e-05
-8.7877763777137e-08
-1.73440930003031e-05
-3.71927742456795e-05
-1.09207017328772e-05
-1.86533725548728e-05
-2.91264277958715e-05
-3.04701758943998e-06
-3.43388164024151e-05
-1.98680828110213e-05
-2.41055762720208e-05
-2.95097076665103e-05
-3.03189715104794e-05
-2.44011011261518e-05
-3.544462154258e-06
-4.71785161839708e-06
-2.51400461444264e-05
-4.58058149201785e-05
-5.62722381049646e-05
-2.79541591508878e-05
-6.1995292651372e-06
-2.42535952582492e-05
-1.97281151023369e-05
-3.27935644479057e-05
-3.57778620194558e-05
-4.87721304355037e-05
-3.4756902776345e-05
-4.28401689173186e-05
-3.53616561168471e-05
-9.19347212307764e-06
-6.37661999558526e-05
-2.41540925746849e-05
-7.93581373909803e-06
-3.27565060982817e-05
-5.2826396979603e-05
-2.814432316325e-05
-3.13961466543457e-05
-3.10898325632256e-05
-7.942232349764e-05
-4.44213249362119e-05
-2.66128812689809e-05
-1.60315749215614e-05
-4.53116071541907e-05
-3.75931059604374e-05
-2.43597388021795e-05
-2.30278070912921e-05
-5.41001656030979e-05
-1.67475673491985e-05
-1.88974142524277e-05
-3.80815750117726e-05
-2.79683555289589e-05
-3.04734337610149e-05
-1.31419462330847e-05
-2.31453899314431e-06
-3.51266893032597e-05
-4.35271945230127e-05
-3.99715211317191e-05
-7.11558481362619e-05
-6.88102275325014e-06
-9.35666678726328e-06
-1.78306071180133e-06
-2.06994087201883e-05
-1.73609882545725e-05
-2.21004212910581e-05
-1.0875080966497e-05
-2.50426330807438e-05
-3.46697058445922e-05
-6.15273872416241e-06
-2.9017383501034e-05
-2.44884263398648e-05
-1.54642814861287e-05
-6.5542771177403e-06
-4.72776576842637e-05
1.82726268809046e-06
-2.51530365321299e-05
-6.09552462574966e-05
-4.82850524362028e-05
-3.30815129385619e-05
-4.6045073847803e-05
-3.94864949255647e-05
-4.9642458533038e-05
-2.96613146960859e-05
-1.92438321712432e-05
-3.61070423141915e-05
-3.53203923523334e-05
-2.65306336282154e-05
1.62775681421188e-05
-2.95645496835852e-05
-4.58484805958467e-05
-3.4437317608316e-05
-3.46559343397156e-05
-4.33954609623571e-05
-2.12545510468989e-05
-1.87598041845812e-05
-1.64558765574282e-05
-5.52118343972068e-05
-2.55854444554144e-05
-3.1750194940607e-05
-3.79665757723777e-05
-1.04607466922083e-05
-4.43618579495127e-05
-3.7793935133852e-05
7.20378819663678e-06
-1.28546121103943e-05
-3.19346483606688e-05
-7.89773337676122e-07
-2.84372365481158e-05
-4.87243324296363e-05
-3.11920108828549e-05
-3.39137551852795e-05
-1.32587544516379e-06
-5.676701944829e-05
-1.48301064621299e-05
-4.33860446520327e-05
-1.11765389265139e-05
-4.27709455456119e-05
-4.29122103183002e-05
-5.90464324634941e-05
-4.37917474155954e-05
-1.50153755788552e-05
1.15288940446844e-05
-1.50742401362171e-05
-4.21316723552047e-05
-4.47206769830257e-06
-2.9030588906778e-05
-4.088706440338e-05
-1.7743126528428e-05
5.19988055604512e-06
-2.92726466435407e-05
-2.26878374976788e-05
-3.76235800067137e-05
-1.73448873706748e-05
-3.39373516358454e-05
-5.58485185556772e-05
-3.33049394361432e-05
-1.341900607654e-05
-3.37309756172147e-05
-4.22357336831145e-05
-1.12099237601638e-05
-7.08534096725392e-06
-2.73368738391354e-05
-2.75410264086159e-05
-2.81818016652234e-05
