# Supplementary material for: Research on computational propagation and identification of mine microseismic signals based on deep learning
Source: PLoS One. 2025 Oct 22;20(10):e0334641. doi: 10.1371/journal.pone.0334641 (PMC12543183; doi:10.1371/journal.pone.0334641)
Supplement: S8 Data — (ZIP) [file pone.0334641.s008.zip › 000100900002860.xlsx_0.txt_24.txt.txt]

-3.02734766608998e-05
-3.74708727197551e-05
-3.7918294702847e-05
-3.89890915094288e-05
-2.8248143488658e-05
-4.9409583121424e-05
-4.47707383738409e-05
-1.06987956275649e-05
-1.8841407039401e-05
-4.17128693989063e-05
-4.27837434061063e-05
-3.14364176347307e-05
-5.04028702659359e-05
-5.3718220232589e-05
-3.13473631394431e-05
-2.86264613837978e-05
-2.37633021000882e-05
-1.06765242209974e-05
-1.21228901918655e-05
-8.8139362780243e-06
-3.6508068240447e-05
-8.84960788920335e-06
-1.90490934790648e-05
-1.94954217956043e-05
-3.18824094754903e-05
-1.08617872578722e-05
-3.45347458605017e-05
-4.33164641887774e-05
-3.35956274982511e-05
-4.65650448108115e-05
-5.36586727249132e-05
-2.17693168922706e-05
4.98276732979945e-06
-3.34399505290397e-05
-2.04162042325382e-05
-2.0186358108057e-05
-4.59525847346637e-05
2.15418551872568e-06
-3.1781832557883e-05
-5.62019172324475e-05
-1.92750413862904e-05
-4.86839507956057e-05
-4.33554539382983e-05
-3.84397262390132e-05
-3.38421260979727e-05
-6.61404265181659e-05
-1.93053273609212e-05
-2.62662714831552e-05
-1.88426902026856e-05
-3.78179741302839e-05
-2.2676029131304e-05
-7.08459743970474e-06
-1.3774701257414e-05
-4.78031722461189e-05
-4.05121120837646e-05
-2.03751505600758e-05
-1.94696845014675e-05
-1.41496780903986e-05
-1.55333825096583e-05
-3.66750509142986e-05
-3.49515613147e-05
-3.3426115866535e-05
-1.395517629724e-05
-3.55558286160189e-05
-3.54501578882868e-05
-5.15458057197163e-05
-1.65669253554325e-05
-2.1469058339496e-05
-2.14466756115981e-05
-3.14585028459202e-05
-2.92268362976495e-05
-2.32692823924302e-05
-3.29480898425128e-05
-3.65275360143446e-05
-2.26235799916363e-05
-4.85795444276157e-05
-6.15359416779281e-05
-1.13082588685139e-05
-2.32309161242513e-05
-3.4716768090863e-05
-5.45551929295814e-05
-5.08395816014293e-05
-1.30725193812843e-05
-1.18745180166362e-05
-2.78783590598751e-05
-4.14037414937238e-05
-3.98498896878599e-05
-4.25146347425044e-05
-2.60364703349344e-05
-9.87500811621632e-06
-4.23668205129835e-05
-1.27008789605358e-05
-2.73232048725237e-05
6.02699173937477e-06
-3.89491627896388e-05
-5.66030726494254e-05
-4.07940111181677e-05
-2.64765329213589e-05
-5.78967664914558e-06
-1.30604373222161e-05
-2.58417386654546e-05
-1.93763338951926e-05
-1.51029646301936e-05
-2.15231690342576e-05
-2.31457880996509e-05
-2.36873199147983e-05
-4.93632895470951e-05
-2.10384475015684e-05
-8.07943383106601e-06
-3.06626752571536e-05
-3.80312696834868e-05
-3.52260071978554e-05
3.7452428626081e-06
-6.59321779808642e-06
-3.69999165952315e-05
-6.1994500396076e-05
-3.02171944646142e-05
-1.22138690070672e-05
-3.54998424660837e-05
-1.36026124387182e-05
-1.21408770000682e-05
-3.87097033463282e-05
-3.20318265361415e-05
-4.95978911098113e-05
-2.44534073761734e-05
-3.55908518340807e-05
1.78209561172108e-06
-3.06488863500747e-05
-3.11431171141834e-05
-1.12084099628474e-05
-2.56412339753225e-05
-1.01310842328676e-05
-5.10607690364239e-05
5.98353010399953e-06
-1.31365701476214e-05
-1.76051394352042e-05
-4.30643800209797e-05
-4.45431511752851e-05
-3.17153952543682e-05
-6.07045520196933e-05
-1.12383899404435e-05
-2.32324729370259e-05
-4.58957399836477e-06
-1.41967314307921e-05
-2.46618251341412e-05
-1.90545148062425e-05
-2.951494114035e-05
-2.26125971105683e-05
-3.54191885730164e-05
-1.33074536410205e-06
-4.01968203006924e-05
-4.99093794929148e-05
-5.42119372743383e-05
-3.61369997917059e-05
-4.2345264725315e-05
1.71352206524626e-05
-2.96619442257976e-05
-2.03942222043994e-05
-1.24915554662222e-05
-3.24298549626839e-05
-2.07821962464832e-05
-1.20940925989687e-05
-3.21683118850529e-05
-5.08257670135395e-05
-5.83360082756076e-05
-4.7491440657902e-05
-1.23974821934394e-05
3.74927591303452e-06
-3.51198980869256e-05
-3.48162786834635e-05
-3.60048805008833e-05
-2.77672014131609e-05
-2.9283446517471e-05
-6.14250807118839e-05
-2.04621440345824e-05
-4.42124340945879e-05
7.63531507045013e-07
-3.33960870638087e-05
-4.79451221435702e-05
-2.75855175167905e-05
-1.89340040872085e-06
-3.76669706539603e-05
-4.92078750044403e-05
-1.35807005877057e-05
-7.15182831570326e-05
-2.4904885884777e-05
-2.61093616707378e-05
-2.98720641876585e-06
-4.41389158010914e-05
-4.59411996170598e-05
-2.51833422395948e-05
-3.71084722964592e-05
-6.07958928852214e-06
-5.77976813466535e-05
-4.47654583522973e-05
-1.04272516525124e-05
-2.7482005944633e-05
-2.83342928307397e-05
-1.5496808084914e-06
-1.75404958075698e-05
-3.60651249210707e-05
-2.55597942463943e-05
-2.93920412171986e-05
-1.37531630347831e-05
-6.59003643032604e-07
-3.06744769563626e-05
-2.44085407569651e-05
1.30525287215878e-05
-2.37782169246646e-05
-3.3108907449586e-06
-3.30597339503891e-05
-1.54462865139957e-05
-4.40566448490019e-05
-3.94405466135061e-05
-2.2449480851089e-05
-1.09710956570543e-05
-2.2181061633065e-05
-3.66577191763737e-05
-2.81576082648779e-05
-7.65434923919412e-06
-3.18556841701419e-05
-7.75650503881194e-06
1.53438426018988e-06
-4.17886823036708e-05
-4.6365289260819e-05
-3.06765381263655e-05
-3.23381658165209e-05
-3.78577941297144e-05
4.8035597755799e-07
-6.75771671413859e-06
9.15768555589596e-06
2.14496962285226e-05
-2.97820140609227e-05
-3.01152926547521e-06
-2.8045758888361e-05
-4.57130193465967e-05
-1.32332311170641e-05
2.02115235693686e-06
-5.00294413753761e-05
-1.59815470406972e-05
-4.37870557402871e-05
-2.9679506667296e-05
-5.22275868846528e-05
-3.5858421561925e-05
-3.63091487375069e-05
-5.22672586971306e-05
-4.23531633465491e-05
-4.55462590499883e-05
-2.75000610068365e-05
-4.49800583517105e-05
-2.42213711229791e-05
-3.17155384200273e-05
-4.02372916619009e-05
-2.94138362361904e-05
-3.44889355713586e-05
-5.6574558947815e-05
-2.28937095897055e-05
-3.37346396473113e-05
-3.67758452356146e-05
-3.26185244458262e-05
-1.89613185999139e-05
-2.41120549108281e-05
-2.01845679996358e-05
-2.87958773479916e-05
-5.05941178163414e-05
2.15124260442355e-06
-3.07383458840725e-06
-1.414506599421e-05
9.01244329343559e-06
-2.70619713286799e-06
-2.16603096888149e-05
-5.22051494933228e-05
-9.23708430215159e-06
-1.28268871436202e-05
-1.2195505014617e-06
-2.43595717025428e-05
-2.50635067386006e-05
-2.71040935995725e-05
-8.84485008223597e-06
-3.40644701006077e-05
-4.4141279600758e-05
-2.71614103749794e-05
-5.57560460246351e-05
-8.20890671007448e-06
-2.43111482001078e-05
-1.25674636281717e-05
-1.21568147117621e-05
-5.25426454299101e-05
-3.7138787093032e-05
-3.1467246882167e-05
-2.71667873472883e-05
-3.60331994189328e-05
-5.9678547647374e-05
-5.00662653399805e-05
-4.9420069785628e-05
-2.90210833311283e-05
-6.98819473661281e-05
-3.69694891034946e-05
-9.5055343391764e-06
-1.65260987058453e-05
-1.21587721985329e-05
-4.33380212364403e-05
-4.66684660247102e-05
-3.72968764499295e-05
-1.52953480994143e-05
-1.77830827357136e-05
-1.38098692133285e-05
-3.35963583432574e-05
-3.79684412642535e-05
-5.02448346899764e-05
-4.98303415448115e-05
-4.30685767784222e-05
-2.01112440910492e-05
-1.63332838355045e-05
-1.17193561815505e-06
-3.60170802235837e-05
-4.12195789258594e-05
-3.80068174065156e-05
-1.56873184936584e-05
-2.85985647364784e-05
-5.27130508278433e-05
-2.86070477684221e-05
-9.54192890518731e-06
-1.23457843878484e-05
-4.84397791119379e-05
-1.46559361540564e-05
-2.41034250304272e-05
-3.72435332539065e-05
-4.05387262887503e-05
-3.88122394134105e-05
-1.70299994958453e-05
-1.568760071016e-05
-3.08715214249043e-05
-3.71067243822531e-05
-4.52499012050366e-05
-1.69346366689491e-05
-1.74868945725655e-05
-4.82250028223051e-06
-6.23055505393032e-05
-3.17020467406393e-05
-3.15856109195245e-05
-2.5758116131932e-05
-4.63719768416563e-05
-2.18346434517294e-05
-4.22436983782243e-05
-2.31214519895266e-05
-3.35859199171111e-06
-3.01718993226448e-05
-3.96574829423674e-05
-4.15494145602194e-05
-1.59677173787064e-05
-4.58464034034366e-05
-6.51550113664568e-05
-2.65984962805891e-05
-1.48863124390444e-05
-3.34366352878325e-05
-2.29123295859179e-05
-4.10639700762567e-05
-3.06898181031616e-05
-2.50020896002917e-05
-1.87877070674161e-05
-2.1444112024051e-05
-1.8234030832721e-05
-4.89655809853227e-05
-3.19665040821071e-05
-2.20902738372235e-05
-4.38678469662096e-05
-1.53312461670919e-05
-2.11022321225152e-05
-3.69547136738472e-05
-1.12994193097258e-05
-2.46648840810059e-05
-4.51726188520767e-06
-2.0386991988057e-05
-2.41942521074979e-05
-4.65140968657435e-05
-2.04059663978486e-05
-7.87257296028039e-06
-5.32171388116823e-05
-3.38170903026845e-05
-4.97793994427088e-05
-1.08974558438339e-05
-3.41679836541144e-05
-3.40222156656258e-05
-3.57817466342563e-05
-4.74465837124979e-05
-4.60095734168198e-06
-3.2732123845956e-05
-3.87102599017205e-05
-3.07647312878978e-05
-3.09493092523522e-05
-3.91783882422356e-05
-2.82369011046721e-05
-1.15844479702877e-05
-2.33079100976857e-05
-5.6602461661677e-05
-3.14101726386797e-05
-2.37817863722568e-05
-1.73895761198313e-05
-5.63273692230308e-07
-3.52943726542691e-05
-1.29980356630821e-06
-3.39134846445161e-05
7.4390956009493e-06
-3.78190223090958e-05
-2.93993317657705e-05
-2.69431081045707e-05
-5.33664551353439e-05
-2.95083881968058e-05
-9.20443890017058e-06
-1.98695767369479e-05
-8.57780730698552e-06
-2.17862153921952e-06
-9.53549954713958e-06
2.78275784486426e-06
-5.19403487706249e-05
-1.62329707645717e-05
-5.01776703295326e-05
-4.47178615240997e-05
-4.61391435753294e-05
-2.59635668220467e-05
-4.3193881898497e-05
-2.94642543639134e-06
-3.13031438818336e-05
-3.60718167114848e-05
-5.72881388846506e-05
-1.81083939229528e-05
-2.22207313677579e-05
-9.89233206282582e-06
-3.65481691505338e-05
-3.31875495087755e-05
-1.6759186675814e-05
-2.8095339694435e-05
-9.91932083246783e-06
-2.76278135141111e-05
-3.71706277237418e-05
-1.51285048959339e-05
-2.20654090186348e-06
-4.01838822351197e-05
-2.32735645461513e-05
-2.89933692806685e-05
-2.6112766547608e-05
-1.9664520682125e-05
-3.7995303160195e-05
-2.62780739872795e-05
-1.07936978045605e-05
-2.85483990836094e-05
-2.71129142197955e-05
-1.44476780434083e-05
-3.11613572199838e-05
-9.01173902351521e-06
-1.17630118050478e-05
-4.58105850536849e-05
-2.49753735689273e-05
-2.51500462195593e-05
-3.66939062999805e-05
-8.84288254101578e-07
-2.70236523723307e-05
-2.78798216440015e-05
-7.94440048153047e-06
-2.12944305333752e-05
-3.35039428615663e-05
-2.39884214237826e-05
-1.56399208616264e-05
-4.34772553526e-05
-4.07883640704093e-05
-1.21217787651726e-05
-4.0942283785661e-06
-4.94618872752618e-05
-3.28552823540048e-05
-3.76688412260596e-05
-4.77901176612127e-06
-5.53262735637652e-06
-1.59565810298535e-05
-2.21000444459162e-05
-1.55937240110383e-05
-1.36681589634637e-05
-2.25352536075657e-05
-3.75068704707158e-05
-5.11713069022503e-05
-1.27485654484113e-06
-1.75792788309817e-05
-2.30085427001231e-05
-9.20211108210348e-06
-3.37097345991198e-05
-3.76679281602769e-05
-8.21708227825307e-06
-1.6959703824528e-05
-1.067818642289e-05
-3.09301329550529e-05
-3.32020891079163e-05
-4.45388643157977e-05
4.42188118427413e-06
-4.14025207288598e-05
-4.20790628402114e-05
-3.26255770750089e-05
-3.45329283920965e-05
-3.28841325382728e-05
-2.28955564180406e-05
-3.75748476586112e-05
-1.28734445127032e-06
-7.02101974169817e-06
-1.14750202610236e-05
-2.64241217003945e-05
-2.37568246247245e-05
-4.55362832065619e-05
-4.52572502641464e-05
-1.39163206221677e-05
-4.0423907666537e-05
-2.54886820607015e-05
-4.62400406319884e-05
-2.80752301524831e-05
-2.11245041252881e-05
-4.29982988834576e-05
-4.80417951088008e-06
-6.17827336883515e-06
-1.05620960100958e-05
-2.06823300654757e-05
-2.77892067622395e-05
-4.75472579206795e-05
-3.55669556275287e-05
-2.82364194159458e-05
-3.72820750641896e-05
-2.05219865825841e-05
-7.69835568549478e-05
-6.42256434360695e-05
-1.59283719527456e-05
-1.70563166854607e-05
-4.02998412472059e-05
-1.20703913569494e-05
-3.60651940825954e-05
-3.4563681189145e-05
-3.93451372410194e-05
-5.29405938914694e-05
-5.49728167400239e-05
7.85300608101576e-06
-3.3264616733178e-05
-3.36216347972106e-05
-3.3555674935638e-05
-3.07010761317523e-05
-5.6924475146741e-05
-4.30705388429017e-05
-4.55663397827086e-05
-3.79850899723411e-05
-6.39589125195299e-06
-2.86484084911721e-05
-1.88641088916092e-05
-1.46233648342486e-05
-2.21354611308479e-05
-5.89403838666977e-05
-2.38849036295818e-05
-8.10962547097352e-06
-3.463938054448e-05
-8.60153359275409e-06
-1.81893289924542e-05
-6.22905282490162e-05
-2.0023938272353e-05
-8.50359552040467e-06
-2.6222947355713e-05
-2.56559582056367e-05
-2.44182773403289e-05
-3.23119258571384e-05
-4.06740006538697e-05
-1.6483531798471e-05
-2.76804372160943e-05
-4.16886303407189e-05
-3.35364951915861e-05
-4.38440915310353e-05
-9.72309049225871e-06
9.32408038836376e-07
-2.90349402470339e-05
-3.25547521173045e-05
-2.55871503339983e-05
-8.38596571373414e-06
-2.84193366272369e-05
-1.47690528081926e-05
-2.17715965430841e-05
-9.06662431113008e-06
-2.5185454712181e-05
-2.60577472800364e-05
-3.06007137301051e-05
-5.0236014293225e-05
-5.80112998690059e-05
-4.53857586703608e-05
-3.46777202337057e-05
6.61027303998748e-06
-6.49757883919693e-05
-1.82416376715488e-05
1.04644774851108e-05
-1.70690680766163e-05
-6.29669271543728e-05
-2.12260883664466e-05
-5.38330720706346e-05
-3.75221626921397e-05
-2.33568129939755e-05
-8.68312916749342e-06
-1.60665500040535e-05
-3.85393430155874e-05
-3.29996052435711e-05
-3.21467895299689e-05
-2.09172305325503e-05
-4.33791956147301e-05
-2.67147505013359e-05
-2.06891799344525e-05
-1.51256367092597e-05
5.05612064765597e-06
-5.26652149296503e-05
-2.09803969067845e-05
-1.47605565956502e-05
-5.15082206259043e-05
-5.63163915758062e-05
-1.24007514831892e-05
-1.62556564967151e-05
-2.88867364563823e-05
-1.78813480002067e-05
-8.69820048399599e-06
-2.87874104691255e-05
-4.31291065376915e-05
-3.48008490416163e-05
-2.08441291746074e-05
-3.21204212402112e-05
-4.18637344271981e-05
-5.82349218129205e-05
-2.43094321733276e-05
-2.61616217263667e-05
7.97064047268699e-06
-1.41805008551717e-05
-2.86947930431773e-05
-1.86658862486909e-05
-2.11807316504574e-05
-3.30812465024342e-05
-4.04687818422352e-06
-8.92605268424442e-06
-4.2437050982106e-05
-3.31910684301761e-05
-2.43698470786186e-05
-2.93871475462415e-05
-1.39633239300131e-05
-7.74806876462157e-06
-5.4879326593365e-05
-5.66077310129828e-05
-4.75019801593938e-05
6.31807177859133e-06
-1.71486549366856e-05
-2.94846976918559e-05
-2.19815437211737e-05
-3.30186818088293e-05
-1.4698879098068e-05
-9.27910628701283e-06
-2.96756913550735e-05
-2.56056392008091e-05
-2.44100853583901e-05
-4.55158341700088e-05
-5.32960229130285e-05
-2.51539638286339e-05
-4.14479360929392e-05
-2.53330956779463e-05
-2.15618469710115e-05
-4.24301761417087e-05
-2.92226342223618e-05
-2.92526142125914e-05
-5.07913792922766e-05
-2.36007078387746e-05
-2.07361366728283e-05
-1.90336700947991e-05
2.74246911531266e-06
-1.86364102509022e-05
-2.43760521455413e-05
-1.72743162465266e-05
-4.60095076212245e-05
-2.65438383265922e-05
-3.94934019486571e-05
-2.38357305611461e-05
-3.33807109981298e-05
-2.94544240376896e-05
-3.05027088553811e-05
-5.45188225371564e-05
-1.25150367945565e-05
-2.64604541417695e-05
-2.91833513753365e-05
-6.2416554148955e-05
-3.16306099727568e-05
-3.42790998513181e-05
-1.87297447194373e-05
-4.76921800201423e-05
-1.8682250849042e-05
-1.70783060103771e-05
-1.59458983209629e-05
-5.92939410012869e-05
-3.70397127761453e-06
-3.20698582636164e-05
-3.25385229481699e-05
-2.3106450486248e-05
-4.33343700090086e-05
-5.73513781589231e-05
-6.16664005872103e-06
-3.72278984746116e-05
-3.36215683514981e-05
-1.63736941713759e-05
-5.05732446909078e-05
-3.79542417188948e-05
-3.13674165320208e-05
-4.04358454845015e-05
-5.42765484388896e-05
-1.36856608155438e-05
-4.99898960839327e-05
-3.34881975127109e-05
-1.35125488597223e-05
-1.25581498115806e-05
-9.76119303631061e-06
-2.71869712313973e-05
-5.01991350992182e-05
-2.54734529853999e-05
-3.55202823027347e-05
-4.8231532778223e-05
-6.09332318776455e-05
-5.1002028930248e-05
-4.43627187291608e-05
-3.89959775932994e-05
-3.27353460706365e-05
-3.71724693566563e-05
-3.76792171195705e-05
-2.39045559419292e-05
-3.50446696589974e-05
-4.65077936105157e-06
-1.73056154686377e-05
-1.74330339031067e-05
-3.39427576892005e-05
-3.29879894339216e-06
-1.14459180693875e-05
-2.66175448107514e-05
-2.6980514397678e-05
-3.21205647773403e-05
-1.76619972211546e-05
-2.02180248001099e-05
-4.13692988972091e-05
-1.50864076054741e-05
-5.31467750632153e-05
-3.21157619259895e-05
2.79087508829352e-05
-4.65432735917318e-05
-1.74762320714577e-05
-3.55622340857503e-05
-3.19713217458455e-05
1.44034908854734e-05
1.93428429548262e-06
-2.45132040362071e-05
-2.34369912809696e-05
-3.37475000524835e-05
-1.67464629805308e-06
-3.25202991047019e-05
-5.22804284123929e-05
-3.5560878221909e-05
-2.13685346676597e-05
-3.97349242026112e-05
-5.04458365570905e-05
-2.14319818712415e-05
-7.61860019801314e-06
-1.81644108037792e-05
-2.47120242746038e-05
-2.30805891956256e-05
-1.06107743400663e-05
-2.57248434740959e-05
-1.79630447475149e-05
-1.50977047849596e-06
-2.67727029681194e-05
-4.78469050066091e-05
-1.95184318207469e-05
6.81455241126704e-06
-4.99089453695443e-05
-8.65182431067785e-06
9.08341101682579e-06
-1.46243315855535e-05
-4.83998130568834e-05
-1.5184458192036e-05
-3.67901824860088e-06
-3.5703391767887e-05
-5.64575581785431e-05
-4.63621331954221e-05
-2.56656603503669e-05
-3.01612493797584e-05
4.38230860525379e-06
-2.47709936441759e-05
-2.53907839941747e-05
-1.62989368206066e-05
-3.56341832991157e-05
-2.981151203961e-05
-2.61993116382737e-05
-1.55689180597647e-05
-5.92942563997218e-06
-2.74474334039958e-05
-4.04489911184002e-06
-3.37902427489603e-05
-4.05709218962343e-05
-5.71463169415342e-05
-2.49746021900269e-05
-5.51357216758607e-06
-1.96328936840291e-05
-1.71647822024025e-05
-8.74052496835221e-06
-5.11510098251027e-05
-3.84790686136731e-06
-3.89114558362795e-05
-3.56403538778524e-05
-4.69856658671315e-05
-6.80138071560447e-06
-3.13122561086419e-05
-1.4077756156864e-05
-1.331922130125e-05
-2.9086635656686e-05
-9.95206829499496e-06
-1.86840928059259e-06
-3.9879792609893e-05
-3.21479103572075e-05
-2.70451697521694e-05
-3.40679933963182e-05
-5.72547948118702e-05
-3.89198135336105e-05
-3.36802938807817e-05
-7.46484276197794e-05
-1.7333218993527e-05
6.60226757648664e-06
2.0806669258528e-06
-2.73573567055015e-05
-2.90166620029559e-05
-6.02801406511759e-06
3.51462260409558e-06
-4.39757621425711e-05
-2.8093476187883e-05
-2.553157511968e-05
-4.47546434606334e-06
-3.89524774549846e-05
-3.11064290216149e-05
-5.26861014294532e-05
-3.54569637358601e-05
-6.21328051120666e-05
-4.85651328442498e-05
-3.37138574244581e-05
-1.29921454451361e-05
-1.32553336942347e-05
-2.62074068371139e-05
-2.09291414982927e-05
-2.30415155641997e-05
-5.1001364316657e-05
-2.3573920166244e-05
-2.0350498184871e-05
-3.75501069990421e-05
-3.95816458748426e-05
-2.30034154888739e-05
-2.62349673709844e-05
-3.35672319889308e-05
-2.14146735247576e-05
-4.84697447424017e-05
-1.9910117720104e-05
-1.79078533036632e-05
-9.33972112083083e-06
3.16437306875729e-06
-5.36109339773008e-05
-8.77687248951282e-06
-3.97580472374102e-06
-2.48565247450915e-05
-1.71509752070928e-05
-3.26233413926894e-05
-3.28465458350564e-05
-1.19052747764982e-05
2.57551199044904e-06
-1.75287304842547e-05
-2.36530108446719e-05
-4.51406900429968e-05
-2.1911007380624e-05
-3.99023224339056e-05
-5.84679331752638e-05
-3.49146567647254e-05
-1.97762798202507e-05
-2.68436480124479e-05
-3.16644105352609e-05
-5.64504901737603e-05
-2.44327734714558e-05
-1.93227264592819e-05
-3.86072769706808e-05
-3.02762302520331e-05
-1.54206557100996e-05
-2.58381823879404e-05
-3.28881364655646e-05
-3.92784559328226e-05
-3.62712581072515e-05
5.6373659300829e-06
-4.02135899052593e-05
-4.71415103006549e-05
-4.59274253151952e-05
-2.4993489487359e-05
-1.26396706894292e-05
-2.89822165477698e-05
-2.55469245134828e-06
-1.37036562414039e-05
-5.00058833406828e-05
-5.96501225151911e-05
-2.16555723424011e-05
-5.87583133048264e-06
-4.77129000854886e-05
-1.7336221428181e-05
-2.15674742767026e-05
-4.19355303974388e-05
-4.07483807960994e-05
-7.20905292505253e-05
-2.53514287798117e-05
-2.28946265826236e-05
-3.80576784142036e-05
-3.83322802576673e-05
-1.87986516103142e-05
-3.96623454914447e-05
9.05163925027272e-07
-5.25276380049131e-05
-1.35347367323465e-05
-2.59517481346791e-05
-3.72446571242241e-05
-3.04008747615658e-05
-3.67131509032553e-05
-7.89286256336181e-06
-3.4820279613677e-05
-3.73780063838312e-05
9.63576873195352e-06
-2.88915172420615e-05
-4.22765527409104e-05
-5.16505792726708e-05
-1.80642549985174e-05
-3.69314118887071e-05
-1.75854185972039e-05
-6.1388953816561e-05
-2.83534537096979e-05
-3.93915172586426e-05
-1.80413396387733e-05
-2.13454406841244e-05
-2.30130192324297e-05
-2.63262709809311e-05
-4.95059614411395e-05
-2.62577208831113e-05
-2.40112613995109e-05
-2.94156315325546e-05
-6.12329904154402e-05
-2.70656465877839e-05
-3.91552895686289e-05
-4.07802589717606e-05
-3.78780817637339e-05
-4.21009512262191e-06
-3.46496965738698e-05
-3.15180572142725e-05
-3.55716173016182e-05
-1.94142740704728e-05
-1.87780211427903e-05
-4.34213290847587e-05
-2.36564386295379e-05
-2.61941826658151e-05
-1.18679144990951e-07
2.18325717433461e-05
-1.43071086175739e-05
-3.29770296813134e-08
-3.40427327461871e-05
-3.11377422920024e-05
-3.71289059584563e-06
-3.86261264141049e-05
-6.27206058432133e-06
-1.44184702054632e-05
2.00465972191264e-06
-4.73337403344653e-05
-1.08522919900111e-05
-4.25010737898067e-05
-3.26628702511253e-05
-1.00669481431139e-05
-3.76650163576001e-05
-6.13716957834412e-05
-1.94360896549797e-05
-3.36865799659045e-05
-4.58702756088457e-05
-2.59864276400911e-05
-3.43062857631523e-05
-4.69991268309961e-05
-3.24545796698268e-05
-2.23890764859645e-05
-9.76516466537507e-06
-4.57546718516956e-05
-3.25302379868429e-05
-2.42317683949621e-05
-3.70236235733677e-05
-3.18179651925541e-05
-3.71310450090764e-05
-1.37441548072074e-05
-2.66552412515344e-05
-4.94213708395241e-05
-5.79960350064353e-05
-1.95268344304745e-05
-3.79379489820255e-05
-2.51053887561055e-05
-3.49597971618936e-05
-7.26191158389777e-05
-5.08616558392097e-05
-8.54169124633552e-06
-3.59358029039884e-05
-3.45695133096486e-05
-2.54951525948344e-05
-2.97198410840062e-05
-1.62987821848064e-05
-2.81214488396642e-05
-5.41569409643067e-05
-9.12821559525421e-06
-4.64020533994752e-05
-2.51459807438754e-05
-3.10275083555491e-05
-3.41986144120773e-05
-2.6049143194169e-05
-6.11383255926369e-05
-3.56438866923062e-05
-1.69405054103328e-05
-6.96027861674543e-05
-5.02202198567638e-05
-3.63084895789339e-05
-1.11687646160492e-05
-1.97003147703617e-05
-2.75195777354929e-05
-7.88436729994476e-06
-2.76023999290208e-05
-1.86543012609154e-05
-5.29772278483909e-05
-3.80987094657988e-05
-4.9821864324925e-05
-3.22995490781802e-05
-3.16290618330185e-05
-2.83262494679104e-05
-1.99501962468916e-05
-2.85965800038104e-05
-3.33867046603459e-05
-1.17211941134943e-07
-4.50520878948452e-05
-2.24649699388213e-05
-1.85731204478278e-05
-3.99676984529704e-05
-3.45066303529458e-05
-2.36402109112874e-05
-3.29866453315239e-05
-1.89309521352981e-06
-2.85333633669161e-05
-1.42364946113059e-05
-2.20492914566639e-05
-5.35039870208098e-05
-1.40025773082314e-05
-1.03566544814953e-05
-3.14951291589927e-05
-2.93141003580906e-05
-4.57349694437763e-05
5.65140348712853e-06
-2.21981052298355e-05
-1.10698042155937e-05
-2.67321527955051e-05
-2.67128751918138e-05
-3.10328905939448e-05
-2.4218452319893e-05
-2.80554812752683e-05
-3.09290709157489e-05
-3.61492746645633e-05
-6.33740010209106e-05
-9.36887029698272e-06
-2.06498057700095e-05
-1.81699214399533e-05
-4.83728658494461e-05
-1.7102188836683e-05
-3.91597620345751e-05
-4.77854846286031e-05
-1.4514087968194e-05
-7.14529587075376e-06
-3.66584046702601e-05
-5.07642500828808e-05
-3.12138980023991e-05
-2.617564510994e-05
-5.0302791666402e-05
-5.66907669323479e-05
-4.82765151079477e-05
-1.59352345720461e-05
-5.09182405159879e-06
-4.65954352867462e-06
-2.9676918190014e-05
-3.85055110864936e-05
-1.1884199323208e-05
-1.96684178022661e-05
-4.05375840610576e-05
-3.89839358646916e-05
1.94441532651839e-05
-7.25619096960188e-06
5.57308170533467e-06
-5.39335918494472e-05
-1.38562653116794e-05
-4.07401758846975e-05
-2.44090026410051e-06
-5.21237307555419e-05
-6.78798646945111e-06
-2.78674287126381e-05
-5.07463932363029e-05
-3.09083384224248e-05
-2.71945804342335e-05
-3.68886478274385e-05
-1.6074813978437e-05
-3.25156489191621e-05
-5.08190747106817e-05
-6.75832705691751e-06
-4.99328108996261e-05
-2.70011301777231e-05
-1.38698952507316e-05
-5.56075805042631e-05
-3.35686950874044e-05
-3.71184650870884e-05
-1.40630404959526e-05
-1.00007749723249e-05
-2.99968490480207e-05
-2.75504588234932e-05
-3.88120860549939e-05
-1.0520459351073e-05
-1.20161710870601e-05
-4.04993737388897e-05
1.2870402009684e-05
-3.83819672393159e-05
-1.66900639665703e-05
-3.95583094394222e-05
-6.83371641550158e-05
-3.61924680661849e-05
-6.33733891002193e-06
-4.81392300875785e-05
-2.0917228758513e-06
-5.98677019612149e-05
-1.66523125058855e-05
-3.49901229860067e-05
-4.40706620865295e-05
-3.13345567140326e-05
-1.21147845385201e-05
-3.19885923464433e-05
-4.47728092156695e-05
-3.93484219919514e-05
-9.78580844236362e-06
-2.82559761801313e-05
-2.67430948217991e-05
-1.67123746141527e-05
-4.32873122812724e-05
-4.22866592025005e-05
-4.16741422045671e-05
-6.94514337690446e-06
-3.48694357650664e-05
-5.10669179277378e-05
-2.8012010324732e-05
-3.90022182056482e-05
-8.8636220994466e-06
-5.62435655514223e-05
-2.92361436722653e-05
-3.82685213981412e-05
-1.90383539301904e-05
-1.93443502151227e-05
1.14442779831217e-05
-8.97159634595845e-06
-2.23124284283744e-05
-3.03375057861174e-05
-1.98850939061359e-05
-4.91941588778369e-05
-1.17445565879635e-05
-1.23003213271829e-05
-2.11275964391589e-05
-2.74788232869082e-05
-2.24019795842522e-05
-2.47878463529418e-05
-5.30380848868824e-05
-1.32111993548151e-06
-3.03257448890378e-05
-4.78167673233586e-05
-2.90567031304332e-05
-2.33054431828709e-05
-4.59718712875979e-05
-3.81936060794903e-05
-3.45627250819861e-05
-6.37037786995349e-05
-3.92315559718259e-05
-1.90328629526291e-05
-4.00573591729644e-05
-1.47390668476902e-05
-4.50899377953131e-05
-2.18798265183393e-05
-2.48266951551846e-05
-4.49405753943776e-05
1.03180317597844e-05
-4.40939416480546e-05
-3.34906842628651e-05
-7.4209518712744e-05
-2.00606915435476e-05
-4.35114576835821e-05
-2.41478768894739e-05
-4.69586126225742e-06
-4.32424882397914e-05
-1.2803102278872e-05
-1.35425851412332e-05
-4.38701022458801e-05
-4.37027668954933e-05
-2.54354485872616e-05
-5.43588932396633e-05
-2.35627189598926e-05
-6.27209085912839e-05
-2.59418042062136e-06
-2.95814259831982e-05
-1.28485125368666e-05
2.90296788143537e-06
-4.13720637695534e-05
-1.15694994033561e-05
-1.49344222026687e-05
-2.16676161037535e-05
-2.00786337051001e-05
-3.10299113648228e-05
-3.97829132768106e-05
-4.33693352514947e-05
-3.78248408411171e-05
-3.68232130828861e-05
-4.00797359054037e-05
-1.0121886234296e-06
-1.92854592998012e-05
-5.49295195609401e-05
-2.81974769872763e-05
-3.02740759865152e-05
-3.62010092696407e-05
-3.317368973711e-06
-1.76483555534285e-05
-3.97770507710584e-05
-3.81502971382634e-05
-2.86855180101536e-05
-2.00351826665541e-05
-4.04873337590593e-05
-8.20115381001344e-06
-6.63651864024725e-05
-3.31648763532384e-05
-3.19762236565452e-05
-3.21017990085197e-06
-1.01356678620467e-05
-4.61021394504651e-05
-3.34585629864977e-05
-4.22097978142586e-05
-1.19606967620692e-05
-3.50948113428821e-05
-6.69590050289876e-06
-5.58862438139994e-05
-3.79716949467356e-05
-1.87547669329321e-05
-3.63997843253832e-05
-3.35046711035067e-05
-8.69917869323854e-06
-2.7474276015759e-05
-4.9656502043552e-05
-5.86926912400908e-05
-4.91831121491048e-05
-4.34647957800447e-05
-2.81147335232988e-05
-4.25069185561751e-05
-1.99612075171976e-05
-1.95270650960742e-05
-3.7507109117897e-05
-2.18334369305457e-05
-3.5612695399232e-05
-1.24493347678059e-05
-1.40541252362596e-05
-4.60627699093552e-06
-2.51800002780784e-05
-3.9113425343189e-05
-1.09577569718028e-05
-4.93416349524459e-05
-3.76465327475561e-05
-6.27879720660693e-06
-3.93972485580846e-05
-3.29605989394123e-05
-4.65117071920154e-05
-6.158351407888e-05
-3.24840270707771e-05
-9.82794241850807e-06
-3.84191580911673e-05
-3.95352439355502e-05
-4.99634403782009e-05
-4.42783793612398e-05
-4.51282737235354e-05
-4.22577953192122e-05
-1.62032027353366e-05
-1.39186740236474e-05
-1.44777785150432e-05
-3.88040681150865e-05
-3.73477490772738e-05
-3.19244673191345e-05
-2.48245509542066e-05
-3.88468615902598e-05
-2.3830391566767e-05
-1.34194063978878e-05
-3.06718659757804e-05
-3.21706122278254e-05
-5.00868806577561e-05
-1.36515792692025e-05
-4.88904399602153e-05
-2.27938702492115e-05
-3.62930638204677e-05
-2.4534076319414e-05
-1.91974887250021e-05
-1.93931791714938e-05
-3.86635243721666e-05
-3.10088681014322e-05
-3.12773604188028e-05
-5.79905191183024e-06
-1.70306304229736e-05
-2.40384331336763e-05
-1.90229915721948e-05
-3.61480154344434e-05
-2.72425334624381e-05
-3.22708104815847e-05
-7.9467523800352e-06
-2.84255135727572e-05
-2.53238684625555e-05
-4.64427113895122e-05
-4.5754152321086e-05
-2.42319839908614e-05
-4.35639840569806e-05
-2.5195447813282e-05
-1.24703967563736e-05
-3.38082436324019e-05
-1.03272022151962e-05
1.58538960423081e-06
-5.29137494377834e-05
-4.53754091315258e-05
-2.81660966573167e-05
-2.50607441278671e-05
-4.47225856784044e-05
-3.86278988503452e-05
-3.18747673927954e-05
-1.5561844952161e-05
-1.48850379570239e-05
-2.73196911181246e-05
-2.44443540640799e-05
-4.9272274103115e-05
-1.12040913171664e-05
-1.30527689414715e-05
2.81857361929223e-06
-6.56008197659637e-05
-3.09821982642731e-05
-1.80107671867592e-05
-3.11525014256203e-05
-3.36024750384917e-05
-5.24872010595947e-05
-3.72706957379037e-05
-4.47902102173638e-05
-4.71584950571507e-05
-1.79783617341659e-05
-4.9913692545079e-05
-4.87707409193002e-05
-1.57942327843273e-05
-1.105179105178e-05
-4.59748158385215e-05
-2.55246182423842e-05
-1.40772727760741e-05
-3.33309842253393e-05
-1.97452302036708e-06
-4.50781663176671e-05
-4.92064070754612e-05
-1.74335442496651e-05
-7.99919103455103e-05
-4.58197015646545e-05
-1.58134274347585e-05
-3.23025360352523e-05
-3.59796038844958e-05
-3.43377769223776e-05
-3.54882699674609e-06
-5.01064862864345e-05
-1.63115570921642e-05
-3.7187301974626e-05
-2.33201652717924e-05
-2.20570785097049e-05
-6.36314211875958e-05
2.98752400090638e-05
-4.60550020426221e-05
-2.53507927597956e-05
-1.70312321808832e-05
-6.77386020584507e-05
-5.97625779827218e-06
-1.90235063751471e-05
-2.82532311264966e-05
-1.19957297435061e-05
-2.45979567711662e-05
-5.12170892740816e-05
-2.83163679263423e-05
-5.58046716242112e-05
-4.67852946724512e-05
-1.76751171023963e-05
-2.13454199355162e-05
-3.95316464241743e-05
-4.35519456127417e-05
-3.93622603742557e-05
-4.39145381305951e-05
-2.40473492293969e-05
-4.55054610762768e-05
-1.703745598017e-05
-3.31155616873232e-05
-2.97214897464408e-05
-2.0248822416181e-05
-3.51786090585509e-05
-4.04418150784009e-05
-4.60834017743316e-05
-2.43206309108071e-05
-1.96706652223044e-05
-4.72381409055355e-05
-4.62488537215472e-05
-4.25820540203453e-05
-3.54627716498743e-05
-2.01026572804271e-05
-2.51416843288176e-05
-4.16123193130429e-05
-7.53250286315835e-06
3.94449508958154e-06
-4.91254127182587e-05
-5.76939941932011e-05
-4.96228221669881e-05
-7.94650492707906e-06
-1.87374378575091e-05
-3.93105461085971e-05
-2.97688247374436e-05
-2.20340777062835e-05
-2.14636285233048e-05
-3.65422474801152e-05
-3.09203693098775e-05
-1.64223329063088e-05
-3.35934129957816e-05
-4.07832597938506e-05
-2.2255699045991e-05
-4.8629832871406e-05
-1.40274003071607e-05
-2.48399687219787e-05
-1.8664877538754e-05
-4.63476634415541e-05
-3.62187238907228e-05
-5.20322900407598e-05
-3.71937988635062e-05
-2.95771487052014e-05
-2.34723385504947e-05
-5.15877663782345e-05
-3.3208411407267e-05
-2.7690913375074e-05
-3.77203344985838e-05
-3.68123000851432e-05
-3.172833987766e-05
-2.0767023796495e-05
-1.72760981322814e-05
-1.15609504331322e-05
-4.67886661517283e-06
-3.86839833755269e-05
-4.89375126395587e-05
-2.71534583141895e-05
-3.22881516756447e-05
-2.75874304200387e-05
-3.50009223261536e-05
-3.6208141519777e-05
-2.99259957993132e-05
-4.04267557553277e-05
-3.34375166768206e-05
-4.02859075884883e-05
3.4588313667602e-07
-4.6851413485575e-05
-3.75504905251433e-05
1.50086857719058e-05
-3.6668072169994e-05
-4.54841969010108e-05
-1.71571266707917e-05
-4.63051879081202e-05
-6.29520333453533e-05
-3.45135237244985e-05
-2.94580844924486e-05
-2.83184005163164e-05
-1.96863637473946e-05
-6.93446607972142e-06
-2.50258818359219e-05
-5.02070368479238e-05
-3.2396209987946e-05
-2.22493603401946e-05
-3.10348417642583e-05
-2.05784139672231e-05
-4.31361934423011e-06
-5.67240797018978e-05
-2.5858624256874e-05
-1.38878219555087e-05
-3.64885699541775e-05
-5.34001364654562e-05
-3.46456948514921e-05
-4.49826870057778e-06
-3.85807063757237e-05
-4.18089309545356e-05
-2.13152047384264e-05
-5.4967504643963e-06
-5.94819000627676e-05
-1.94009789750883e-05
-2.33461317209237e-05
-2.76082649888111e-05
-3.27932094298343e-05
-6.18538236257149e-05
-1.15275823186625e-05
-2.51165974965906e-05
-2.64423525619492e-05
-2.59112821675046e-05
-1.6216921336737e-05
-2.154929339104e-05
-4.02101715901519e-05
-2.72637425876568e-05
-4.97173255908839e-05
-3.54579796166664e-05
-2.09336011910454e-05
1.17866301358334e-06
-2.94585531259053e-05
-1.40206242308201e-05
-5.49430117549589e-05
1.21493579826322e-05
-3.38625233877134e-05
-3.64359083450031e-05
-4.16571482702941e-05
-2.17837884944693e-05
-4.08543644953781e-05
-2.26714235609257e-05
1.21378580029607e-05
-3.82049655128538e-05
-2.26985728520896e-05
-3.04830110912284e-05
-3.81395980057901e-05
-3.30481455363831e-05
-4.04819527723326e-05
-3.81162280688375e-05
-2.27461294563415e-05
-1.68120406956226e-05
-4.69356553927188e-05
-2.41210236393277e-05
-1.50087290355791e-05
-1.92753174493396e-05
-8.8339977476285e-05
-2.73691886183354e-05
-4.18088877857334e-05
-6.73824226556084e-06
-3.42497322105904e-05
-6.71131184574686e-06
-6.77913515594845e-05
1.10299900802446e-05
6.47968939562142e-06
3.22976973355315e-06
-2.22370357151032e-05
-3.29045300987401e-05
-1.49475367785493e-05
-2.35547106973042e-05
-5.01980737473428e-07
-3.49936474592042e-05
-3.53710734037111e-05
-5.58386578242266e-05
-4.32506754210936e-05
-2.6646589093746e-05
-5.72928552740598e-05
-4.47138997579746e-05
1.02155816827682e-05
-5.1264294639798e-05
-3.22265259205501e-06
-2.98431033170192e-05
-2.95366568129327e-05
-2.28058545365996e-05
-5.61264589159373e-05
-1.89142835434273e-05
-3.11576376417092e-05
-5.42431779158722e-05
-2.8863507771238e-05
-2.25565996115828e-06
-1.36952861587359e-05
-2.89239993344797e-05
1.57730934663906e-05
-1.38765616699328e-05
-1.96996974567504e-05
-2.69767099935078e-05
-4.02863597989866e-05
-2.52790535762103e-05
-1.28260085907853e-05
-3.27006149311329e-05
-1.80934851220065e-05
-2.10041920679013e-05
-1.99342117789593e-05
-3.17470392052784e-05
-2.24214913119057e-05
-3.20318035902641e-05
-2.0050673885777e-05
-2.43672329901953e-05
-3.3151744560915e-05
-3.16171780761371e-05
-3.31260667291423e-05
-1.62533699860482e-05
-3.46770343262387e-05
-2.10722444011165e-05
-3.4225092429868e-05
-2.91800636807896e-05
-2.67506590475675e-05
-2.92905499982891e-05
-6.00485048867087e-05
-3.95005785391446e-05
-4.9878559537664e-05
-9.77879069604008e-06
-2.5305500994208e-06
-3.8535710393977e-05
-3.89624545854829e-05
-1.82764181299747e-05
-1.06972261331065e-05
-6.95959425578705e-06
-2.94448301102405e-05
-6.74873898798372e-06
-3.91644768621627e-05
-4.36979620784509e-05
-2.9393200544176e-05
-2.84363523642197e-05
-1.8818284036423e-05
-4.25047875646281e-05
-4.17715979816499e-05
-3.39567009938498e-05
-1.78664040499161e-05
3.08553720154519e-06
-1.54216739646872e-05
-4.36465964742232e-05
-3.20533160158633e-05
-1.05176561812475e-05
-3.03897158220629e-05
-2.36428317297013e-05
-3.94448396399023e-05
-3.47955093977563e-05
-3.44284524651309e-05
-3.76153886698662e-05
-1.87985136191193e-05
-2.62612048416822e-05
-3.68085630476896e-05
-3.73915929945172e-05
-4.77134661181863e-05
-1.42737604444109e-05
-2.38514956612303e-05
-1.1108151881955e-05
-3.9639298257672e-05
-4.11413039027677e-05
-3.46966030785704e-06
-2.3081578548389e-05
-1.61575623323099e-05
-5.23349442945044e-05
-5.10501404519486e-05
-2.45941948020744e-05
-1.73044196567809e-05
-1.20941182419566e-05
-2.16603386824042e-05
-2.58885210548207e-05
-3.66586635813515e-05
-4.40276689312107e-05
-3.28876788521757e-05
-4.49491871347572e-05
-4.11536376047751e-05
-3.8484013327092e-05
-6.45715655367958e-06
-2.3941328795285e-06
-2.90414108515905e-05
-3.5767326252251e-05
-3.87437475504882e-05
-3.4472202304027e-05
-5.7340594106734e-06
-2.66944378610082e-05
-3.13616388513176e-05
-3.06403767650723e-05
-4.43836915384751e-05
-1.69713826080617e-05
-2.7470829534286e-05
-6.81430433022591e-05
-9.62194811180111e-06
-5.50327163163647e-05
-3.20197134040609e-05
3.583122472807e-06
-4.43747575166902e-05
-1.08833905007925e-05
-5.72186161984866e-05
-3.84043572029955e-05
-4.04229182287948e-05
-2.07474936432227e-05
-3.82682590548565e-05
-3.18868960623025e-05
-2.94672850834501e-05
-4.85993054163352e-05
-3.69990147621517e-05
-3.3578995115372e-05
-4.21738837574012e-05
-1.50823195663187e-05
-4.00531447815453e-05
-1.72180887346567e-05
-4.00647140797997e-05
-5.00159445564309e-05
-4.90568060985266e-05
-2.5484976543256e-05
-3.4782731969163e-05
-3.70785982692592e-05
-3.99909196262253e-05
3.23976767257685e-06
-5.1749143389545e-05
-2.72497055931682e-05
-3.90639953586869e-05
-9.43037293868228e-06
-1.54978770832087e-05
-4.76946528450862e-06
8.71833924958998e-06
-2.23247293429606e-05
-4.08459678334294e-05
-4.47524895949263e-05
-1.63555229169546e-05
-1.90692751692359e-05
-3.59813005522103e-05
-2.83744585814522e-05
-1.76333315396707e-05
-4.17768698767209e-05
-1.81774683219102e-06
-8.95704136042612e-06
-6.65909218959041e-06
-1.19302093946746e-05
-8.69124051297961e-06
6.27955096212857e-06
-1.99999651508474e-05
-2.02348717058137e-05
-2.5063070461573e-05
-1.75132767436216e-05
-4.47482056321391e-05
-2.39095017433681e-05
-3.59873087198094e-06
-3.30210486724538e-05
-4.3301466963585e-05
-6.30314001576034e-05
-1.88029343805314e-05
-1.18209573592895e-05
-2.7486990983646e-05
-3.86366034423845e-05
-4.46065871053751e-05
-3.19705664088818e-05
-3.66976993592744e-05
-2.53999041105844e-05
-6.42427547498407e-05
-4.32852162604393e-05
-3.9920985835864e-06
-1.12570767144054e-05
-1.84679299574246e-05
-1.35950473280072e-05
-2.3567886847773e-05
-5.1037771864072e-05
-2.7114593508396e-05
-2.25781827739379e-05
-3.2708981096313e-05
-4.91515450199272e-05
-5.82014374831911e-06
-3.71715082410195e-05
-5.05323164375913e-05
-5.85539725774854e-05
-3.36989956798357e-05
-2.75896439767078e-05
-1.83978000326013e-05
-3.66012115626344e-05
-4.53039973628138e-05
-2.42034224268539e-05
-4.07177418764457e-05
-5.6239523488967e-05
-5.58045690473948e-05
-1.46609185635458e-05
-1.87733821919168e-05
-5.24225803846874e-05
-3.3845458794219e-05
-4.986525691466e-05
-7.68566797847717e-06
-1.99039377991945e-05
-4.14037082727896e-05
-3.65023685678154e-05
-5.68980285560018e-05
-2.62318038542021e-05
-3.5680618538805e-05
-8.50723698150297e-06
-2.41313066091677e-05
-3.04373502312646e-05
-5.78073918844376e-05
-4.07343565021263e-05
-4.11672569534191e-05
-5.73334232600624e-05
-3.04238905754414e-05
-3.2674254791162e-06
-2.52134762894786e-05
-1.34825022403874e-06
-3.65039634192522e-05
-4.71884480955191e-06
-3.21991447476675e-05
-2.14717858630672e-05
3.33214755239107e-06
-1.2239430935572e-05
-1.29473144920963e-05
-2.56848587866311e-05
-4.21251547783598e-05
-3.97379659196388e-05
-4.01638125708219e-05
-4.13093955300044e-05
-2.07119019650586e-05
-6.23402018701966e-05
2.19083416288197e-06
-4.27140164158792e-05
-5.35025235990875e-05
-1.83469993247966e-05
-3.2765872816392e-05
-3.18530137703144e-05
-2.75445160890391e-05
-3.68473863371831e-06
-4.11310295542053e-05
-3.54913383525699e-05
-3.40950699186738e-05
-5.13001394714122e-05
-3.84332643492297e-05
-1.81610783392322e-05
-1.81933662461979e-05
-5.1416459582566e-05
-4.03139437234146e-05
-3.31169214992539e-05
-5.02123190674666e-05
-3.09641848418699e-05
-1.87689498626304e-05
-3.9149663964444e-05
-3.54127234957083e-05
-3.80419588399579e-05
-3.89798460212826e-05
-4.33045573296187e-05
-1.20994359402824e-05
-1.77959971470086e-05
-4.22842852717123e-05
-2.16079839577855e-05
-2.64394607678171e-05
-1.75578429647349e-05
-1.32468152358162e-05
-3.49222805845602e-05
-1.25393568811545e-05
-9.78125310915437e-06
-2.76268347234288e-05
-1.22726740447493e-05
-1.86032405974529e-05
-4.77125824084737e-06
-4.46090679232773e-05
-2.18150354115632e-05
-4.06303602289336e-05
-3.80038984747516e-05
-4.17954389626107e-05
-3.93748121777754e-05
-9.27259475972054e-06
-3.64956478120388e-05
-3.08613874610098e-05
-3.04695541063134e-05
-2.62591438519612e-05
-2.65682909573466e-05
-4.09531607523713e-05
-1.94701293620386e-05
-4.6325205113425e-05
-3.40391049745565e-05
-3.68793737643615e-05
-3.53065007262098e-05
-1.48793832766403e-05
-5.26483774682593e-05
-5.48544643381942e-05
-3.88001520484255e-05
-4.57792804043907e-05
-5.24663834533929e-05
-4.25554369762164e-05
-2.22821557648954e-05
-7.25305793364413e-06
-3.16892611752933e-05
-3.65719168814196e-05
-3.06861690418262e-05
-2.37602614776306e-06
-1.45685166928902e-05
-2.5421292305268e-05
-4.59443925722657e-05
-2.08766507608265e-05
-1.0216777396123e-05
-1.84098658495669e-05
-3.62440659106502e-05
-3.38246263617141e-05
-5.79477682709283e-05
-3.85779991468913e-05
2.40663825265235e-05
-2.22150333788573e-05
-2.68326062994454e-05
-3.92492545255946e-05
-2.03571558353595e-05
-1.4684440776752e-05
-6.07331099670336e-05
-2.36106878389654e-05
-4.36060200779637e-05
-1.79057741276127e-05
-4.0359428333322e-05
-3.31697894652169e-05
-5.76242999679226e-05
-3.20523929316863e-06
-1.9760575349915e-05
-1.03178272083874e-05
-5.54600732214745e-05
-3.25001853528322e-05
-2.76975640931254e-05
-4.4900875975681e-05
-3.24303283955858e-05
-3.03738720429169e-05
-3.47286315814361e-05
-1.6150733053979e-05
1.76179160593596e-06
-1.95062572832811e-05
-1.37839723609406e-05
-5.5977313411633e-05
-2.85292266203899e-05
-3.12691911632115e-05
-3.19759925184607e-05
-5.3935462860634e-05
-3.12561463346631e-05
5.90837191577395e-06
-2.18865157900499e-05
-4.74788937671535e-05
-2.6312190603671e-05
-2.80822064507208e-05
-1.61393549489538e-05
-2.87992741323123e-05
-2.88328593978087e-05
-1.48051978165768e-05
-2.13463056316367e-05
-2.09727561452698e-05
-1.19252466185268e-05
-2.62458416768309e-05
-3.89103602033368e-05
-4.51417923126434e-07
-6.6168483556804e-05
-2.2053668908932e-05
-4.88139812086366e-05
-3.82214661557966e-05
-9.3646930901944e-06
-8.16485175015656e-06
-2.532942221933e-05
-2.88883435839985e-05
-4.12836078810776e-05
-6.68311212563135e-05
-2.09555103662443e-05
-2.42875900670996e-05
-7.16968616713371e-05
-1.58522333476348e-05
-1.61874140643737e-05
-5.37493081785784e-06
-3.18210681734071e-05
-3.49394212806021e-05
-3.32103021465159e-05
-2.26324881292333e-05
-3.7654924041047e-05
-1.30370909966418e-06
-1.60943415832463e-05
-2.54692064182452e-05
-2.61498028371096e-05
-3.54671204536751e-05
-4.12181014562842e-05
-5.84840548354203e-05
-4.16389306630827e-05
-1.53509936500823e-05
-4.03804686570956e-05
-4.21503557748557e-05
-5.89811482477117e-05
-2.87306413200713e-05
-2.82478207266649e-05
-2.63014117252603e-05
-1.04763530725663e-05
-4.16172016953823e-05
-4.73812893537169e-05
-1.50937626504871e-05
-2.15417317091962e-05
-1.56832346502648e-05
-2.43339818186246e-05
-2.19542212311666e-05
-1.46428841908473e-05
-3.26464207333946e-05
-3.41991338322997e-05
-3.07586331444896e-05
-2.86323347924951e-05
-4.60311856570097e-05
-3.25456052405266e-05
-3.3504870709621e-05
-3.03235485192546e-05
-2.70803046253813e-05
-3.60028341876043e-05
-2.58052504431507e-05
-1.64592215455784e-05
-2.62750535006127e-05
-1.63449739263644e-05
-3.78580183749051e-05
-2.13537412887177e-05
-3.13280197249471e-05
-3.94172867974502e-05
-1.83466784161907e-05
-5.50839300569922e-05
-2.99761579418612e-05
-3.54330251556922e-05
-1.68983837461758e-05
-3.73562618290759e-05
-2.73474527119083e-05
-1.69096094795324e-05
-4.87198451902129e-05
-5.00915569486985e-05
-1.11018414008039e-05
-2.27845855856044e-05
-4.7137500640835e-05
-5.88453646040243e-06
-3.13799829623322e-05
-1.32139638935557e-06
-2.54959777118923e-05
-3.69965142632668e-05
-2.31881378184331e-05
-4.27551791846009e-05
-2.02934887348332e-05
-2.54379495145556e-05
-4.66611940094214e-05
-4.79200565657754e-05
-6.33024966396394e-05
-4.89246461735034e-06
-3.09688048130833e-05
-1.63886953220872e-05
-3.86367281718762e-05
-3.56876533447653e-05
-1.66246050532228e-05
-4.04605746462395e-05
-3.29528365331433e-05
-3.75076612224941e-05
-1.04420222472022e-05
-4.40831175383387e-05
-3.99449567509051e-06
-3.37847945296402e-05
-4.33718925880099e-05
-2.95927508511138e-05
-1.22847038364514e-05
-2.06645767298211e-05
-5.24887917633663e-06
-1.43586253638231e-05
-1.54035959176729e-05
-1.62692089246209e-05
-3.34677182865582e-05
-2.44565808620876e-05
-4.808441243258e-05
-4.6072434382241e-05
-1.4501549026361e-05
-2.92066897107728e-05
-3.28261550049756e-05
-1.12122764665298e-05
-1.57799440623268e-05
-1.20038288381051e-06
-3.40135019327226e-05
-1.82337520367683e-05
-4.70545345798043e-05
-3.20292746855728e-05
-4.35747094542173e-05
-6.0441099103326e-05
-3.4664902709995e-05
-3.51859440450368e-05
-2.02322696805238e-05
-3.71984538605262e-05
-1.85051571619996e-05
1.10620716597222e-05
-2.76923608927792e-05
-1.8699338348795e-05
-2.76751803948156e-05
-4.38734596979596e-05
-3.14900505650803e-05
-3.13823250334401e-05
-4.90143022622584e-05
-1.04690481157083e-05
-4.5642044338649e-05
-2.85703096801587e-05
-2.48489844698706e-05
-4.18336471400898e-05
-1.29300041000528e-05
-3.40396922830189e-05
-4.26584388898911e-05
-1.55407760726442e-05
-3.8774123719736e-05
-2.44320319107853e-05
-2.22682438762844e-05
-2.50969859713064e-05
-1.25006180827298e-05
-2.18231193117778e-05
-2.41622221192061e-05
-4.03414162384893e-05
-4.35533474349974e-05
-3.63132375859143e-05
1.04655735306361e-05
-1.52448383355456e-05
-2.43824106229734e-05
-2.99794564899061e-05
-4.72279170278334e-05
-6.95597931065727e-06
-3.85297647813695e-06
-2.57348935000428e-06
-2.18896379361971e-05
-1.98580995838503e-05
-2.36541287787909e-05
-1.56538326906879e-05
-3.60451871460666e-05
-3.22808663876079e-05
-4.35985001810849e-05
-5.28822203315836e-05
-3.48606069974897e-05
-3.78061434396532e-05
-2.32481575686659e-05
-3.26196187591135e-05
-4.81559312634897e-05
-2.82219564812981e-05
-1.62957322739283e-05
-3.23131576843213e-05
-2.628781436219e-05
-1.83683748481212e-05
-5.38064961804316e-05
-4.11528889140352e-05
1.24654103690758e-06
-2.21430933592199e-05
-1.47376042109265e-05
-1.99013393444534e-05
-3.3237680880947e-05
-3.52579011569687e-05
-2.57679742213002e-05
-4.54757190002148e-05
2.84933121591676e-06
-3.49338989527415e-05
-1.11326066024399e-05
-7.08954022981387e-06
-1.58346047472856e-05
-4.14155387908269e-05
-1.74108887635748e-05
-4.50448371138913e-05
-2.14430261863104e-05
-1.41719719459758e-05
-3.94136461268721e-05
-2.97616940912013e-05
-2.66404690149633e-05
-1.8273556398255e-05
3.57173266355234e-06
-1.49053413636612e-05
-4.26675275279869e-06
-3.16979897867602e-05
-5.51949886776198e-05
-5.93161501408483e-05
-5.15958512293415e-05
-3.39765493007376e-06
-1.3578802473885e-05
-3.04655532843097e-05
-2.94795102154102e-05
-3.60621244983222e-05
-5.3869808226607e-05
6.21014594698273e-06
-1.66663293582427e-05
-4.79590969250322e-07
-3.79800934117606e-05
-1.77519286801157e-05
-3.21559528054545e-05
-2.38705622071844e-05
-4.97951693676082e-05
-3.37515645876439e-05
-1.45222391087638e-05
-5.11546761049484e-05
-2.04181124022753e-05
-8.15965057367099e-06
-2.60816137863072e-05
-4.076206583493e-05
-2.75479869793484e-05
-2.27374923715198e-05
-2.4325796261713e-05
-4.39224439309692e-05
-6.24090859400338e-05
-1.03470571723237e-05
-2.43875509918266e-05
-3.3237631224142e-05
-1.93879659789602e-05
-2.64935673648363e-05
1.03049395729795e-05
-2.6107103070887e-05
-3.41548313012552e-05
-3.66735926215352e-05
1.37278356376663e-06
-1.65464048124083e-05
-2.53241956392752e-05
-3.78188758197512e-05
-3.48988523656909e-05
-2.5249026163564e-05
-3.40107571546729e-05
-4.31144681252643e-05
-3.66679384449554e-05
-2.95241378080534e-05
-2.11599409020642e-05
-5.03206853543023e-05
-3.08894454258393e-05
-2.44104624395331e-05
-2.22725040704561e-05
-2.54226132455521e-05
-2.46076413909388e-05
-3.54390894517901e-05
-4.41274105565756e-05
-3.82968980542762e-05
-3.23848884215952e-05
-3.20596500038096e-05
-1.48754728292949e-05
-1.10413231781022e-05
-4.04960313966872e-05
-5.49360749475547e-06
-2.45670847604599e-05
-7.78575960045104e-06
-1.19179018955561e-05
-4.1749146621153e-05
-3.07808647207497e-05
-3.32751364207033e-05
-3.906590776652e-05
-2.44301448680839e-05
-4.14535426664127e-05
-2.09317246686334e-05
-1.38976951353609e-05
-2.45645562541079e-05
-3.23933551002142e-05
-4.21690306111677e-05
-7.56100207330224e-06
-2.4507485672549e-05
-1.86027092452551e-05
-3.0127345985628e-05
-1.57000340971013e-05
-5.33979958618327e-05
-2.05617629748399e-05
-4.46156463715084e-05
-1.64254361295348e-05
-2.26080827529757e-05
-4.29445642842463e-05
-2.02065343451451e-05
-5.45515405674922e-05
-1.51123475902577e-05
-2.8220834824133e-05
-4.11018785340693e-05
-2.57115134049681e-05
-3.25828043978647e-06
-1.47424132769207e-05
-4.01573944494257e-06
-3.46918167233372e-05
-4.31284896702064e-05
-2.31241243797e-05
-2.53620002641564e-05
-3.12324708536326e-05
-1.65019086318719e-05
-2.28638452873922e-05
-1.55558860842354e-05
-3.72882190666741e-05
-5.44897845988906e-05
-3.2354075972999e-05
-2.48286414124668e-05
-3.33482085412831e-05
-3.38575614816846e-05
-2.40965860657745e-05
-2.88901477887473e-05
-3.80930434477471e-05
-2.99208418991899e-05
-3.36887356564759e-05
-1.19725711226214e-05
-4.53448610558904e-05
-1.179505042963e-05
-5.36231130101538e-05
-3.7814432736547e-05
2.8375620451504e-06
-2.4591298224403e-05
-3.08464066221854e-05
-5.24775088924677e-05
-2.05497811358233e-05
-3.74951986066276e-06
-4.96789381856943e-05
-3.62762054725832e-05
-2.06748642475939e-05
-3.5121087572925e-05
-1.49789707873952e-06
-1.246000580103e-05
-5.378723436696e-05
-1.30728000004859e-05
-3.27109290307176e-05
-7.55264930150329e-06
-3.50667520263714e-05
-7.65341862946782e-05
-3.31507371698862e-05
-2.22427129189994e-05
-3.43837538740518e-05
-4.37360677040335e-05
-1.5370073593427e-05
-2.03431207715863e-05
-3.31221958006939e-05
-1.97400072533419e-05
-5.77463594895158e-05
-7.89806657219003e-05
-1.27116125122973e-05
-5.32343799717639e-05
-2.68410849666717e-05
9.09871186515346e-06
-2.33027218406312e-06
-2.39665788470765e-05
-2.18299017412759e-05
-3.33067936187871e-05
-1.55180543341488e-05
-1.48556085921052e-05
-4.75901289066144e-05
-3.30864091056903e-05
6.96573008605633e-07
-2.63953153542674e-05
-4.88066029698312e-05
-2.8950267762722e-05
-3.87708277971652e-05
-6.7263137895988e-06
-2.99824654792646e-05
-5.56603739009446e-06
-2.58185557775579e-05
-1.74682951842084e-05
-6.08172372485942e-05
-2.64159142236139e-05
-3.20229932575441e-05
-5.9490172705312e-06
-3.63492231197833e-05
-4.12187352424642e-05
-5.79048174298114e-05
-1.29280651664103e-05
-3.24592714825381e-05
-2.44740129157977e-05
-6.03821506441426e-07
-5.10343032174547e-05
-2.17307777594718e-05
-2.77784749685988e-05
-1.73187779023461e-05
-2.46971110394421e-05
-5.13965411364135e-05
-4.19088502777804e-05
-6.20819328229497e-06
-5.49357043995084e-06
-2.91866327831458e-05
-3.55764888006245e-05
-2.65373916304531e-05
-5.44431398987365e-05
-1.08310625939403e-05
-1.45979666215276e-05
-3.5813232700857e-05
-1.41077272538921e-05
-8.85009799536904e-06
-3.03629934378057e-05
-2.0520314511277e-05
-1.75073545940221e-05
-3.10858824212729e-05
-3.4964292348287e-05
-2.81137621901654e-05
-2.58637357326526e-05
7.46137513656469e-06
-2.0655798241259e-05
-1.35448369051558e-05
-1.84519880620174e-05
-3.83737979541741e-05
-2.38132181029309e-05
-1.69417584110013e-05
-3.80197839134237e-05
-5.46036734879358e-05
-2.4318462362379e-05
-5.39389881543177e-06
-3.68103594914084e-05
-2.41953701765246e-05
-1.47507944635158e-06
-2.12729733361094e-06
-2.60086130817581e-05
-4.51766054023854e-05
-1.55801769594542e-05
-9.25452267526834e-06
-4.16433274841798e-05
-5.35466265026198e-05
-3.9441369624737e-05
-2.59010086523374e-05
-3.86487700017179e-05
-2.03421756233111e-05
-4.22748820436212e-05
-3.1882279661714e-06
-3.37058455485221e-05
-1.1119313302975e-05
-1.74903720961915e-05
-3.39675852701709e-05
-2.76291979782262e-05
-4.0381584394718e-05
-2.20347892558094e-05
-4.79099630198962e-05
-3.36067161861525e-05
-2.5361463671866e-05
-3.62389596813982e-05
-3.02201607599719e-06
-2.64582975813299e-05
1.17740823312991e-05
4.34000661643672e-07
-2.61368911067273e-05
-2.95469952901813e-05
-1.8794199006521e-05
-2.95673336956328e-05
-2.84357503678573e-05
-2.93458511511432e-05
1.62697677371929e-06
-3.50525854578416e-05
-1.08870449619911e-05
-6.83201278261955e-06
-2.30907008751895e-05
-2.12489014485683e-05
-2.66060540647109e-05
-1.803929260443e-05
-2.10988916998977e-05
-1.23065304495408e-05
-3.26526799446032e-05
-9.49070626032218e-06
-8.13695855749335e-06
-2.53226279088573e-05
-2.52241182706064e-05
-4.01770073065909e-05
-3.80810433772566e-05
-4.26167437106301e-05
-1.81764901757731e-05
-2.99259829678751e-05
-3.20686955592435e-05
-3.55536054194507e-05
-2.27082255008162e-05
-3.16243281838321e-05
-2.93543737060788e-05
-1.62802754868611e-05
-7.16646947255462e-06
-5.5025509408683e-05
-4.86897161871833e-05
-2.74286177240079e-05
-7.36460969580984e-06
-4.16605301624251e-05
-9.66374835059046e-06
-2.94691666966566e-05
-8.1738775979937e-07
-2.71193951972118e-05
-1.21379782456868e-05
-3.48663811967847e-05
-8.00780287772245e-06
-3.69234888320342e-05
-2.87544861506597e-05
-2.79107698187507e-05
-6.64045005843261e-05
-2.26572997896869e-05
9.941814624783e-06
-2.49491672355285e-05
-3.88381065636103e-05
6.00753929288984e-06
9.64936179788098e-06
-1.46254347663022e-05
-2.79007875153243e-06
-2.61423687046376e-06
-5.06367297851376e-06
-2.53210085155674e-05
-5.93411615093926e-05
-5.80363984270781e-05
-3.6395310311254e-05
-2.51328445108473e-05
-4.2913884362775e-05
-4.75642491002558e-05
-1.60633451699947e-06
1.3347523787349e-05
-3.46266551415064e-05
-2.62521307237942e-05
-2.80242034350363e-05
-4.51708520774637e-05
-2.76525192506465e-05
-1.51224077801693e-05
-3.01539669322724e-05
-2.17987565911759e-05
-3.98190671301706e-05
-2.68697163961076e-05
-2.31005202983167e-05
-4.15166756862244e-05
-5.14246314048385e-05
-2.01585691351599e-05
-2.07027988783932e-05
-1.23480903196736e-05
-1.69732052054013e-05
-4.42305066247964e-06
-2.38459739189696e-05
-6.73277403001411e-06
-2.10303178809415e-05
1.91794581192138e-06
-2.91973765102678e-05
-1.30172097566573e-05
1.67746906882445e-05
-2.30387362213379e-05
-2.76924917372833e-05
-1.97818702633715e-05
-5.51160803145127e-05
-3.28607795387747e-05
-1.24960978202521e-05
-6.85307635996409e-05
-1.58211324856007e-05
-3.87699327933154e-05
-4.58826946755898e-05
-2.17228774160347e-05
-3.81868636757158e-05
1.4744488959716e-05
-4.06038614175306e-05
-6.20422169400846e-05
2.14905392205332e-06
-1.95553259410566e-05
-3.7342368335831e-05
-4.25486421362792e-05
-3.31667623451626e-05
-2.61477268295441e-05
-5.74700481221177e-06
-2.95167323121477e-05
-2.411545846935e-05
-3.32708876875714e-06
-1.25392842594125e-05
-4.79635024833654e-05
-1.2730050537342e-05
-2.83989253188262e-05
-2.30324562862351e-05
-1.4249360167959e-05
-3.14996723301884e-05
-2.72456717677858e-05
-4.25771714819553e-05
-1.03220536689818e-05
-4.39435075349135e-05
-2.87256169562489e-05
-3.84045235272736e-05
-3.95754837836176e-05
5.20344573167489e-07
-8.5912487256612e-06
-5.12957483807321e-05
-2.47172327934444e-05
-2.05089900065587e-05
-1.44183421612737e-05
-2.51241019741081e-05
-6.81917912888276e-06
-3.06596192742797e-05
-2.60420917820934e-05
-1.75440010779679e-06
-4.79738889627365e-05
-3.69347596578136e-05
-2.69381042460045e-05
-7.74891928224645e-06
-4.77463183215263e-05
-2.10601798140292e-05
-3.60171974715969e-05
-2.42805230152093e-05
-2.39799277732971e-05
-5.09424846109116e-05
-4.0956100910944e-05
-3.76536885991426e-05
-3.76119545159399e-05
-1.48215352716528e-05
-2.46882485731877e-05
-2.809347284269e-06
-1.74790039561146e-05
-2.08441177926344e-05
-3.02103668832107e-05
-2.11578300309291e-05
-3.50029189127806e-05
-4.49353163390146e-05
-2.78146098139239e-05
-3.28184709915042e-05
-3.29232177567497e-05
-3.38761716355284e-05
-3.30257124609548e-05
-4.07781797203156e-05
-4.43845503953916e-05
-3.18018734589405e-05
-4.03120976384914e-05
-4.56668770296572e-05
-5.80886297009485e-05
-4.17691364968485e-05
-1.26418182133222e-05
-3.7897207601034e-05
-3.60967473499521e-05
-4.78297951000283e-05
-2.25253130526393e-06
-4.15020750725089e-06
-8.37007120053318e-06
-4.16981138532026e-05
-3.17785241320915e-05
-5.31452972758728e-05
-3.57836637719778e-06
-5.55534744240821e-05
-1.130652810722e-05
-1.96371283962252e-05
-2.96652102483942e-05
-1.83299537917164e-05
-2.95990274384547e-05
-5.15112670634703e-05
-1.94397856452974e-05
-1.20027333747546e-05
-3.81815158282547e-05
-1.62838186287057e-05
-1.9715824545135e-05
-5.09561507767105e-05
-9.74255004947546e-06
-5.7510336851435e-05
-5.5832143458369e-05
-2.91253028466391e-05
-1.06036172017549e-05
-4.51804415399425e-05
-6.34376537692562e-06
-2.08903164949388e-06
-1.09817941152863e-05
-2.15060805027757e-05
-2.67399726858137e-05
-3.55513720789996e-05
-6.60159191082695e-05
-5.39487993934177e-05
-3.36156208678618e-05
-5.21147793948528e-05
4.33055584659123e-08
-1.91432967322359e-05
-1.47470532815255e-05
-2.12480460053757e-05
-4.28126035910821e-05
-2.08146061916427e-05
-5.1430105307165e-05
2.61191201163324e-06
-3.28080648941422e-05
-4.2508762998649e-05
-1.25627836464858e-05
-2.44441132551469e-05
-4.7451625413342e-05
-4.71527473202111e-05
-2.36029684972501e-05
-1.88823865781947e-05
-2.15221224671894e-05
-3.19524442726125e-05
-2.3518405778409e-05
-1.98091882406253e-05
-2.59826935919044e-06
-1.54272982668814e-05
-2.00456000507967e-05
1.07528910656119e-05
-3.18452687227399e-05
-3.47623854285805e-05
-3.47732677290265e-05
-3.41264282740841e-05
-2.79900959122169e-05
-3.59505593419518e-05
-1.59448610775631e-05
-2.51729649184003e-05
-2.33530848016462e-05
-2.18253738794838e-05
-2.74629238229074e-05
-3.60275013126247e-05
-2.9059225176146e-05
-6.47757549570893e-07
-3.03482926245749e-06
-3.55768938513891e-05
-2.67544089492072e-05
-2.41855747664922e-05
-5.10688383679021e-05
-3.46448950142202e-05
-2.62595640295535e-05
-2.10526346426629e-05
-1.67249603732306e-05
-4.34427088276134e-05
-8.63411505146865e-06
-4.76341772741433e-05
-2.8216118504209e-05
-2.15767487261131e-05
-2.8128630447524e-05
-2.64101986913449e-05
-3.59502759212735e-05
-2.56681553976193e-05
-1.30549728053811e-05
-3.49782694442877e-05
-7.04445426304954e-06
-2.02473424976791e-05
-2.99105542759032e-05
4.27030289570032e-06
-1.47866400371924e-05
-4.98612207816295e-05
-5.51729454213593e-05
-3.74262576636633e-05
-4.37699231153649e-05
-3.3984717383431e-05
-3.22455113147451e-05
-4.30109258102105e-05
1.31363528406111e-07
-4.02936445680249e-05
-4.66810399487635e-05
-1.73354338740393e-05
-2.35873982919377e-05
-8.37419410439748e-06
-1.08326562718727e-05
-1.87682565239921e-05
-4.69173861830614e-05
-2.41752662283167e-05
-3.41789442081255e-05
-1.49917864923053e-05
-4.94523724566567e-05
-4.13456941570767e-06
1.15910225841053e-06
-1.10140629665444e-05
-1.60788121792752e-05
2.63861087416715e-06
-2.38698017262327e-05
-2.60873315731954e-05
-1.14825845970215e-05
-2.44756788773755e-05
-1.45916650459507e-05
-1.40381320080283e-05
-4.34992395486914e-05
-2.34633072914979e-05
-9.12827821848613e-06
-3.04685730640708e-05
-3.01941175815497e-05
-2.11089544451319e-05
4.82385658060838e-07
-8.62720336557517e-05
-1.93332560000565e-05
-3.93953930013139e-05
-4.86721022286714e-05
-1.87957480799025e-05
-2.60149997425452e-05
-1.51725895410912e-05
-2.18170601430732e-05
-5.93321610335609e-05
-5.04131235745874e-05
-1.74464496956053e-05
-8.51951928399303e-06
-2.84033662711254e-05
-2.78329812701938e-05
-2.07622931158216e-05
-2.38774960665217e-05
-1.82790369579765e-05
-5.11529631077251e-06
-6.9619699001512e-06
-2.95143919025288e-05
-5.35865828611114e-05
-4.79556593771811e-05
-2.28434682849479e-05
-2.09400318157435e-05
-5.30047690281732e-05
-3.49094748237212e-05
-3.24923365833298e-05
-5.03745951976945e-05
-2.22305525378025e-05
-2.36778457070626e-05
-4.04366436137336e-05
-5.30964462590586e-05
-5.80626271072807e-06
-2.84488610790078e-05
-2.53343263929572e-05
-1.58430815298426e-05
1.33154514467642e-05
-4.00182571598071e-05
-5.99193631043268e-05
-2.59431621085854e-05
-2.02271388271449e-05
-2.93669302925513e-05
-1.61544494473939e-05
-3.33095213069143e-05
-4.0560771986938e-05
-5.54257993552019e-05
-5.46909527701081e-06
-2.66254958418924e-05
-2.00479663046722e-05
-6.52802832967741e-05
-1.05091528962444e-05
-2.62811562162162e-05
-1.49826447250178e-06
-2.43349189122114e-05
-1.39928498054791e-05
-2.26930876251871e-05
-1.02938730936814e-05
-1.56476135154743e-05
-1.27326600572438e-05
-1.7695873144233e-05
-7.07849111813352e-05
-6.89644451191386e-05
-5.44918215456654e-05
-1.70807511619898e-05
-4.98227099236238e-05
-2.43003549365397e-05
-1.14907658757195e-05
-3.17896821381114e-05
-1.16333283678967e-05
-4.35517985985334e-05
-2.06782149898426e-05
-3.80662469988006e-05
-4.79609513201425e-05
-4.18490143785052e-05
-2.45350457838759e-05
-1.64858915361846e-05
-3.11615160315542e-05
-2.86420796444624e-05
-2.82264116517583e-05
-3.46260142511495e-05
-6.02345177811051e-05
-3.54571360389461e-05
-5.35783053345276e-06
3.29442386080331e-05
-1.40624444699064e-05
-3.06457476807035e-05
-4.17071948903066e-05
-3.04330250138936e-05
-4.22556505769719e-05
-2.14438959363106e-05
-2.58616127830801e-05
-1.33440201897374e-05
-4.06622911003002e-05
-5.05450601992388e-05
-3.28340079060749e-05
-1.66228921266986e-05
-4.61777252594616e-05
-4.20715268402598e-05
-2.40511969489178e-05
-3.07190498457112e-05
-4.64806091795723e-05
-4.22269057029281e-05
-2.62131476090483e-05
-1.74547664738491e-05
-2.00404318783001e-05
-1.67842385319526e-05
-3.95866201683814e-05
-2.06921319898244e-05
-3.21321446661231e-05
-1.88649113603426e-05
-6.05026872416072e-05
-9.63869654777061e-06
-3.69331481556056e-05
-6.32014590825277e-05
-6.33648934703099e-06
-1.79396424845435e-05
-2.12986078089982e-05
-8.70718719840891e-06
-3.80703633507741e-05
-6.33870273778593e-05
-3.98946916488982e-06
-2.012199149954e-05
-4.00655529024898e-05
-2.71071951916194e-05
-1.08936436114958e-05
-5.14407944326013e-05
-2.77214171003447e-05
-3.56660377727396e-05
-2.60387195357097e-05
-2.14613072244665e-05
-1.15161194238103e-05
-6.38599633461239e-05
-3.659877290494e-05
-2.54338239916572e-05
-1.09648558883914e-05
-2.14663670122773e-05
-4.15625424584589e-05
-5.45028006403733e-05
-5.79374821831356e-05
-4.33357002855052e-05
-1.59564476462053e-05
-2.11981283345764e-05
-1.46536618172716e-05
-3.09336741487713e-05
-2.71128847044984e-05
-2.66146484926147e-05
-2.29905219888304e-05
-1.07735700579956e-05
-6.97494049989411e-06
-1.57079233606703e-05
-5.87981054329581e-05
-1.73680307522698e-05
-5.38883258783451e-05
-4.96638642950432e-05
-4.44088625731639e-05
-3.53406825350084e-05
-6.09024600596918e-06
-2.98935147896191e-05
-3.86179779125025e-05
-3.39416278357352e-05
-4.79809104344516e-05
5.42966866256894e-06
-1.25627045137329e-05
-5.07553236660482e-05
-2.22160991774075e-05
-1.59294604208694e-05
-4.3657702450551e-05
3.36901433363231e-06
-1.93758613636435e-05
-4.61809483818453e-05
-1.27137428959275e-05
-1.23859969835045e-05
-4.94604151538317e-05
-5.24186972668405e-05
-8.04933101459479e-06
-2.37002562979749e-05
-4.73429549149108e-05
-4.62485473791902e-05
-2.89439337202538e-05
-2.81170492880449e-05
-5.35310178355394e-05
-5.67608098052554e-05
-1.45144559045754e-05
-3.22872948323462e-05
-1.82294465608694e-05
-3.19248903456901e-05
-3.62003824955793e-05
-2.93202661516901e-05
-4.27304678614392e-05
-3.53954080000358e-05
-1.89950939239656e-05
-2.20105918785128e-05
-1.83128902251833e-05
-1.80979568523837e-05
-8.63248011184683e-05
-3.3112401415344e-05
-2.90130166380889e-05
-3.76188646195577e-05
-1.12578498046163e-05
-3.6753015869001e-05
-3.80805447613709e-05
-4.78315914216732e-05
-2.80525327731233e-05
1.24554111211722e-06
-6.86749266240027e-06
-1.02170337481365e-05
-2.67766150639276e-05
-1.23882886880847e-05
-3.9320672188765e-05
-2.24723192136933e-05
-1.59480473044495e-05
-5.5266225412114e-06
-6.01791064052954e-05
-2.3237911380793e-05
-2.6450520453981e-05
-2.46953406392641e-05
-4.81981127798355e-05
-6.8387764574345e-05
-4.20919840647319e-05
-3.04396162949527e-05
-3.16573399704624e-05
-3.92440350632754e-05
-1.34039067627071e-05
-4.24734518096794e-05
-2.81837593415986e-05
-4.2731245648482e-05
2.99964053263406e-06
-4.23475032709099e-05
-2.84201605954816e-05
-5.09467702150298e-06
-1.77145066616831e-05
-2.93372069603186e-05
-1.034430699179e-05
-3.75628243347727e-05
-1.8511281797386e-05
-2.6716242358415e-05
-2.47765535358691e-05
-5.14632115166749e-05
-4.74450789454686e-05
-4.70509520436797e-05
-7.27440005165343e-05
-2.25279943831475e-05
-5.23637892858654e-05
-1.37121506216301e-05
-6.01839072636976e-06
-1.06061495073864e-05
-6.68381983493861e-05
-3.68738257523019e-06
-2.56514547527301e-05
-4.02970111252206e-05
-7.72283496292548e-06
-3.23287105636272e-05
-3.90604962723989e-05
-1.51350808288045e-05
-2.10619866945818e-05
-8.08797533649114e-06
1.48354609233226e-06
-4.57792609117056e-05
-1.02261542561249e-05
-5.52519248805853e-05
-2.87088893705319e-05
-4.06692718103291e-06
-3.66021804207408e-05
-1.52692220298603e-05
-1.43858971570655e-05
-2.91192174718547e-05
-1.62897105343227e-05
-3.63421298121337e-05
-1.53146984877004e-05
-1.7637310746405e-05
-3.2641370043789e-05
-4.30033373725622e-05
1.08207794272502e-05
-3.22085405893954e-05
-3.36465453471736e-05
-1.59262648644214e-05
-4.34512696036551e-05
-2.10372670611213e-05
-1.15794989610283e-05
-2.25702841289803e-05
-1.5740271499759e-05
-1.17422947027661e-05
4.18375453492415e-06
-2.96678069243327e-05
-4.12198786377806e-05
-2.22201443817394e-05
-2.27092463161593e-05
7.94270488900676e-06
8.87074503367437e-06
-2.18781083551843e-05
9.51123837901541e-06
-3.05528181153093e-05
-4.3338393242223e-05
-7.25048650278296e-06
-5.68225855470241e-05
-2.15126693009062e-05
-3.15278782124175e-05
-3.4022203376366e-05
-1.89196965838145e-05
-4.81021910669702e-05
-5.14957248764438e-05
1.61722704904203e-05
-3.19156182007958e-05
-6.75447428304631e-06
-5.71764386970534e-05
-6.15074641633916e-05
-5.3014172133404e-05
-2.86039512129887e-05
-4.37413153123007e-05
-1.36776103502783e-05
-5.06696007185773e-05
-2.34119191401699e-05
-4.34480859553197e-05
-3.76463814457008e-05
-3.87841473396967e-05
-1.85800663405862e-05
-2.5544861136703e-05
-3.63232730657914e-05
-3.34489799047214e-05
-2.66644292692791e-05
-4.05345571417282e-05
-5.23736046464695e-05
-1.44070231673667e-06
-5.75255446692572e-05
-2.81916470406989e-05
-3.55631263504558e-05
-2.92765227057803e-05
-2.29683045276224e-05
-3.8042307203804e-05
-5.38540005574912e-05
-6.34439581258112e-06
-4.2761642281469e-05
-1.39852988546856e-05
-6.57177925984496e-06
-1.36562060594706e-05
-4.08747961449094e-05
-1.44106881016399e-05
-9.30701961016284e-07
-1.96783885001429e-05
-2.86581831080357e-05
-3.35411841851008e-05
-3.67048793407441e-05
-4.00105886432717e-05
-3.87697164386454e-05
-2.91484355099868e-05
-4.13960391221166e-05
-1.2448452825739e-05
-1.54044248612905e-05
-1.52372906371751e-05
-4.50913751880631e-05
1.16125342526368e-05
-5.81821455252514e-05
-5.20590653570258e-05
-2.40373197763046e-05
-2.68270346807689e-05
-3.21636852615215e-05
-4.66347507011359e-05
-9.9181214154907e-06
-4.58242940653011e-05
-3.50486746372849e-05
-6.22161790208088e-05
4.60659554970217e-06
-1.63140415930174e-05
-2.24448603320511e-05
-2.98598363849082e-05
7.8389456168578e-06
-3.15142958925367e-05
-4.61517605014024e-05
-6.12019441549416e-05
-3.37120370162722e-05
-4.93670310892379e-05
-3.46421689527069e-05
-3.74557294075582e-05
-1.25244602734404e-05
-4.40894253280846e-05
-2.00205471519407e-05
-3.64465638089812e-05
-8.44020613872098e-06
-3.58700119800591e-05
-2.07841648754208e-05
-4.32212623514317e-05
-3.3787733164945e-05
-1.89480226580898e-05
-5.18360927532578e-05
-4.65222095633488e-05
-4.17732999072541e-05
-8.69706208949954e-06
-1.6825689191755e-05
-2.09258845493197e-05
-5.1754237633067e-05
-5.13798214942318e-05
-2.02578233107944e-05
-6.47432720911485e-05
-1.13225733075896e-05
-3.47544651608732e-05
-2.515071872154e-05
-1.77140485957285e-05
-1.80296323443755e-05
-4.44446818836152e-05
-4.83536191494448e-05
-4.64276874123336e-05
2.28865491362182e-05
-2.24521637153192e-06
-4.68370163127837e-05
4.89242312724351e-06
-6.16780619416135e-06
-2.20389214557311e-05
-5.20062565246141e-05
-3.44323087963334e-05
-2.23859783141792e-05
-1.88778644848849e-05
-2.90977447849457e-05
-4.12194807536305e-05
-3.10615315666462e-05
-5.45699778187436e-05
-5.7686173363238e-06
-3.96689403477114e-05
-2.75932783546485e-05
-2.19166290625951e-05
-2.51756463906227e-05
-4.67793383933219e-05
-2.7622238761367e-05
-1.39150021134043e-05
-2.63574956181088e-05
-1.22903664381617e-05
-2.71821302249181e-05
-3.80880006961557e-05
-3.6740246937838e-05
-3.18539050028081e-06
-5.30447152080502e-05
-3.47475949737938e-05
-3.84767947599539e-05
-3.70999484029774e-05
-4.56937626419571e-05
-3.15751932373192e-05
-3.72459642915675e-05
-4.13349859614171e-05
-1.4747273322643e-05
-2.49652197841186e-05
-2.23392605812824e-05
-4.45756668506055e-06
-2.84127447393276e-05
-3.44452930601367e-05
-2.83214485540701e-05
-1.95935644214035e-05
-2.31460297714094e-05
1.06930696517081e-05
-1.20813097925384e-05
-3.12784258044078e-05
-4.29696467308014e-06
-3.99872176010645e-05
-1.50970680640059e-05
-4.80526617471749e-05
-4.54732294845042e-06
5.56847337361223e-06
-4.54842648480578e-05
-2.59255691423146e-05
-3.85843401009834e-05
-3.59596959420376e-05
-1.98142950229353e-05
-1.39946328105479e-05
-2.39123557585843e-05
-2.406327548049e-05
-1.53072962714382e-05
-5.26364751045037e-05
-2.30960404082979e-05
-7.86178242693289e-06
-1.10969795444474e-05
-3.95360346700983e-05
-4.68081483960827e-05
-1.64760847761701e-05
-9.31613641806437e-06
-7.14499044959299e-05
-1.99657955235492e-05
-3.0240455618909e-05
-5.81215220595372e-06
-3.14602396909419e-05
-5.93026163626334e-05
-1.2182341062902e-05
-2.51785487587081e-05
-6.30373846059237e-06
-3.27162454501003e-05
-1.86147591891798e-05
-4.61368598395185e-05
-2.65666953933174e-05
-3.21236851935467e-05
-2.93040215951534e-05
-2.25001192822962e-05
-2.22145249292845e-05
-2.09964137016025e-05
-3.08114675304491e-05
-5.82485101704364e-06
-3.76131679370462e-05
-4.08591428082271e-05
-3.91465146411043e-05
-2.50503852695144e-05
-4.18245592514176e-05
-3.06109129925364e-05
-3.78171048383806e-05
-3.05742298896477e-05
-2.2177437325267e-05
-2.93762036584942e-05
-2.33141499868764e-05
-2.84609706170444e-06
-4.80298541499023e-06
-3.28369884684487e-05
-2.56789137922799e-05
-4.25253347090074e-05
-7.89788005135145e-06
-4.09567287860684e-05
-1.69707711797666e-05
-3.31364516830705e-05
-3.31679821876012e-06
-4.00914729524303e-05
-5.02351563502934e-05
-4.70469073708437e-05
-4.0562833779675e-05
3.64419853679894e-06
-2.494594040506e-05
-1.55170338347885e-05
-2.46293541456692e-05
-3.17658828570023e-05
-4.88224404991173e-06
6.43546519017558e-06
-4.80455204596919e-07
3.77636207581829e-06
-3.55986010400976e-06
-2.11530063158765e-05
-2.85982877156627e-05
-1.50622966606583e-05
-2.43519464175303e-05
-1.12291125030058e-05
-2.11207774617323e-05
-2.84058515341401e-05
-5.10125972317326e-05
-5.30654101477599e-06
-4.52121231446813e-05
-3.56664323225109e-05
-2.31808272095546e-05
-2.90386914033199e-05
-1.38906082161574e-05
-3.96337949532242e-05
-5.32202421949217e-05
-3.4542032059391e-05
-3.71979361635841e-05
-1.15342225302707e-05
7.08917078681547e-07
-2.32958236419993e-05
-2.19116476950851e-05
-8.15102712303359e-07
-1.4195601971647e-05
-2.62112697577652e-05
-6.04765362837526e-06
-5.08778114975237e-05
-5.26564349783227e-05
-2.4898079760825e-05
-4.17941282324465e-05
-3.47962741665885e-05
-3.71741492825978e-05
-3.04264547771638e-05
-2.90495554300415e-06
-2.4256732998766e-05
-2.42991199167511e-05
-6.0801278257171e-06
-2.60378193989563e-05
-3.47627462766431e-05
-2.74918255970542e-05
-3.59327852640627e-05
-2.88581338117905e-05
-5.23292978272499e-06
-3.77769178963505e-05
-3.7667485676135e-05
-6.57735965939874e-05
-3.11069549839365e-05
-4.86854955898405e-05
-8.1431752014292e-06
-4.27604792629853e-05
-5.07292911737589e-05
-3.68744254538463e-05
-1.8344328811414e-05
-4.61153481748097e-05
-1.4114633560654e-05
-1.8838472959342e-05
-5.43125749966709e-05
-5.53543466941218e-05
-2.76916555623555e-05
-2.00920105805592e-05
-2.66861944306451e-05
-1.71250661847734e-05
-3.40570779834735e-05
-5.23577004929943e-05
-1.49768209064e-05
-5.66549621328149e-05
-2.10446160112762e-05
-3.66912104400868e-05
-2.80892611556912e-05
-5.85389464608088e-05
-2.31591612442644e-05
-3.91961646689414e-05
2.11566139471785e-07
-4.16631181713323e-05
-2.69450779276713e-05
-2.25154033449055e-05
-1.08039828087469e-05
-3.10883789760801e-05
-2.08300967645356e-05
-3.74621586311495e-06
-5.15775979703333e-05
-3.47739011879413e-05
-3.71899440273824e-05
-2.39709706516474e-05
-3.81844696822213e-05
-1.8220652416814e-05
-4.63003063145483e-05
3.06731683268754e-06
-1.97695472669667e-05
-1.87784732533677e-05
-2.58357184385397e-05
-2.44409547984343e-05
-1.48510672932875e-05
-4.33160888870126e-06
1.49509458813727e-05
-1.62631239488471e-05
-7.9384933257063e-06
-4.47379403858212e-05
-4.11056366219187e-06
-1.52461816068082e-05
-4.14000862510787e-05
-4.73668949875191e-05
-2.5709723380863e-05
-3.85161739495618e-05
-2.66850033217141e-05
-1.87853742085288e-05
-2.93479221751383e-05
-1.92437213413556e-05
-3.33561716502727e-07
-2.25874321961225e-05
-5.38065421804243e-06
-8.98439605912166e-06
8.88947697398057e-06
-5.66595249772207e-05
-4.80718811581533e-05
-2.74337550401055e-05
-2.05225920719033e-05
-6.11122272206555e-05
-4.7440671243491e-05
-2.23816369946497e-05
-3.51757229185422e-05
-9.87635142030641e-06
-3.81747446660994e-05
-3.53496781980729e-05
-6.44091107817133e-05
-3.75984523376709e-05
-5.36313421826208e-05
1.83990086241175e-06
-2.15998381014634e-05
-3.93764512276195e-05
-3.43554736267495e-05
-4.37598326116722e-05
-2.73832724456974e-05
-3.43918587154192e-05
-2.81910213975614e-05
-3.15774970876296e-05
-2.45171522321597e-05
-3.62641443569395e-05
-2.66062701155648e-05
-2.44205683510343e-05
-2.14470273161967e-05
-3.92315053694093e-05
-6.64395614705409e-05
-4.67902258951147e-05
-2.69219578170557e-05
-4.1446357677403e-05
-4.0745106479474e-05
-2.64645016447616e-05
-2.36163784220862e-05
-3.48440441378758e-05
-1.29650136323927e-05
-5.48440429186216e-05
-2.32703205206419e-05
-2.53774325956972e-05
-6.19842137185327e-05
-9.53101198671578e-06
-4.07227537829759e-05
-2.0751105330782e-05
-4.86627660647274e-05
-2.09020203793583e-05
-2.54145830371601e-05
-1.32128752323162e-05
-2.865996275009e-05
-3.68664528899368e-05
-3.73470927682077e-05
-2.11418302422023e-05
-2.54308378534067e-05
-4.7909132255706e-05
-3.27840701116201e-05
-2.27049292349019e-05
-1.19715459514801e-05
-4.72854771123555e-05
-3.71174530705121e-05
-4.16321611406581e-05
-2.22148912629484e-05
-1.11119026011007e-05
-2.72239130867403e-05
-2.68436328393891e-05
-2.8201961765036e-05
-3.14828985930163e-05
-2.76181536398963e-05
-4.05813571251135e-05
-4.57475763392043e-05
-2.74296178554849e-05
-4.4000464413238e-05
-3.30919133649931e-06
-7.40756818772429e-05
-2.73828993390619e-05
-2.02918403305038e-05
-5.23143341430651e-05
-1.03910734073512e-05
-6.08389320534987e-06
-1.40097308376017e-05
-3.09329819262668e-05
-2.16236488370763e-05
-1.61359534650497e-05
-3.41954155115677e-05
-1.81328821874251e-05
-1.63650450081503e-05
-3.40556227432675e-05
-2.70174225531229e-05
-4.98987385964655e-05
-3.73621445126e-05
-5.36885880289522e-05
-1.53701183649891e-05
-2.25725202686585e-05
-5.20795059795196e-05
-3.01998795170022e-05
-3.79389168443979e-05
-4.03405842709993e-05
-2.00138647293582e-05
-3.55442965077179e-05
-3.00921693074853e-05
-6.15162972726289e-06
-1.65247049350343e-05
-2.17138680166811e-05
-4.53040822763306e-05
-2.18183534647503e-06
-2.34847525618125e-05
-2.46107746282053e-05
-3.17042508208811e-06
-4.12743570127898e-05
-3.42801355009114e-05
-2.86500088984063e-05
-7.34011132118988e-06
-2.99485571269178e-05
-2.20426325585216e-05
-3.49868042271194e-05
-2.97301121541964e-05
-3.16232491163913e-05
-2.91034312547664e-05
-2.832472875068e-05
-2.70364232873603e-05
-3.21880968468509e-05
-3.9111259658197e-05
-1.36289669415709e-05
-2.36153545309141e-05
-3.52388659562865e-05
-6.90168983330088e-05
-4.01050777862284e-05
-2.5274932208074e-05
-1.76372449528803e-06
-5.5361558678774e-06
-3.0630841808271e-05
-3.92803746359619e-05
-2.50177096512568e-05
-5.17771477809219e-05
-3.85928264410935e-05
-3.5098867127271e-05
-1.4928679101347e-05
-1.13401814164947e-05
-4.35687975864276e-05
-6.97861928394673e-06
-3.84699326667293e-05
-3.09988700531634e-05
1.23839824452479e-05
-2.17304920308346e-05
-1.93454862810787e-05
-5.4057173245679e-05
4.09712327930658e-06
-2.55652840919139e-05
-2.88551700340794e-05
7.85147563470185e-06
-3.88930280592076e-05
-3.52214566497519e-05
-4.43118090638117e-05
-3.51713923166535e-05
-2.13603236169667e-05
-3.98713550706129e-05
-2.86657725623442e-05
1.37857021155227e-05
-3.46685404248129e-05
-4.2231786675456e-05
-1.92603346277969e-05
-2.64446260441441e-05
-4.40656711056482e-05
-2.7692189625265e-05
-3.69107091517659e-05
-2.6325007333095e-05
-3.94866389765729e-06
-4.96316383399885e-05
-2.5810364028271e-05
-2.43799701730211e-05
-5.07098415396433e-05
-3.16600443316671e-05
-4.36765612602285e-05
-1.46307636315033e-05
-2.15116078350977e-05
-2.208401909327e-05
-3.13468074949816e-05
-2.9791701371389e-05
-2.61970691038302e-05
-1.51043632580141e-05
-3.52862246131026e-05
-5.42485604820235e-05
-1.48292652537396e-05
-2.57536140825877e-05
-4.02201259479967e-05
-4.859931404867e-05
-4.63209303821321e-05
-3.64823607778167e-05
-4.17531471865625e-05
-3.68561549090003e-05
-1.74734540980693e-06
-4.20612401324636e-05
-3.36385526159382e-05
-3.93353994381901e-05
2.14375412226314e-06
-3.76026394308165e-05
-3.75094699700275e-05
-1.10615726536832e-05
-4.76547495210793e-05
-1.72174631606353e-05
-7.21469444655467e-05
-2.53173229912797e-05
-1.91415904169095e-05
-4.25132072052724e-05
-5.92047887784301e-05
-4.05371080934809e-05
-1.949504780431e-05
-3.29075936318416e-05
-8.02154971047923e-06
-3.52506743475665e-05
-3.57623440130745e-05
-4.05863552881202e-05
-2.29778486310189e-05
-2.04010004912721e-05
-4.40975460380993e-05
-3.98480671064783e-05
-1.90847296568227e-05
-3.13823169546326e-05
-3.27745498895501e-05
-4.4177270470674e-05
-1.96507212128938e-05
-2.08105213503739e-05
-1.0275135333067e-05
-4.5132750314324e-05
-3.19864901454293e-05
-3.6974955910999e-05
-3.35770689228362e-05
-5.80912551865734e-06
-2.49104530072178e-05
-2.50943224624126e-05
-2.30767955573276e-05
-2.97352923585408e-05
-4.55672046521161e-05
-2.28418622686506e-05
-1.52911425183462e-05
-1.26028569218825e-05
-4.72021735574603e-06
-5.33081050711484e-05
-3.26418273455213e-05
-3.28232769526413e-06
-2.7126097367763e-06
-1.98444439666999e-05
-3.15589382102789e-05
-3.75744245872204e-05
-1.1751175609208e-05
-4.72318524955827e-05
-1.7481416961281e-05
-3.88887412514574e-05
-3.57563586451362e-05
-2.98743008622897e-05
-3.00735244406959e-05
-2.82650168289544e-05
-1.87122517511516e-05
-2.12977864338669e-05
-1.87604097430141e-05
-1.43243587992418e-05
-4.75544935788854e-05
-1.80110248199112e-05
-3.00351012395502e-05
-1.86908767114559e-05
-3.19315003822101e-05
-3.99581906108322e-05
-5.53861009663393e-06
-3.78168236181574e-05
-3.82023300239586e-05
-3.96439350457386e-05
-2.51158618304415e-05
-4.59969465743121e-05
-8.38346908027896e-07
-4.48782747759593e-05
-2.59316271880359e-05
-1.48008227578405e-05
-3.72421184782437e-05
-3.44665441640599e-05
-1.92466581310962e-05
-1.36868580078577e-05
-5.06378545223583e-06
-4.43945151248634e-06
-1.68694091015113e-05
-3.34545570237168e-05
-4.90616817559357e-05
-3.16478852276643e-05
-4.08320996259543e-05
-4.23283428777013e-05
-3.8671458893812e-05
-2.80660500541124e-05
-1.590183462171e-05
-3.18909206263962e-05
-4.11156158784725e-06
-1.84138019938611e-05
-1.99798885948185e-05
-7.01228962450389e-06
-2.33219531892478e-05
-3.03636732350498e-05
-2.17915773907267e-05
-4.05213558179224e-06
-2.40096573606954e-05
-4.13119999318818e-05
-1.64502908127261e-05
-3.97497230880102e-05
-4.39807692487821e-05
-1.5721579368791e-05
-3.57249673236766e-05
-2.60762641759754e-05
-1.23533310523367e-05
-2.25311247856534e-05
-1.24007914106429e-05
-2.70424745905427e-05
-3.50466526493949e-05
-4.18462942868179e-05
7.09782850182031e-06
-3.24274590307702e-05
-3.37441103794821e-05
-1.86246365186929e-05
5.39005745815301e-06
-2.26312590942256e-05
-3.43070086910799e-05
-5.19487241003266e-05
-1.30661961503193e-05
-2.5998929075587e-05
-1.99494280985198e-05
-4.44966882471606e-05
-3.30531870823457e-05
-3.30605360471863e-05
8.32287702649682e-06
-5.98846622245236e-05
-4.30693452608258e-05
-2.40273123996201e-05
-2.5052999606082e-05
-1.99164419026743e-05
-2.81389579580455e-05
-5.36940720739401e-05
-2.23299137646662e-05
-3.59468442211053e-05
-2.19348122789401e-05
-1.21368076670673e-05
-3.36862030129068e-05
-9.54023875727789e-06
-3.07855039239048e-05
-4.30133838927799e-05
-5.77158660112599e-05
-2.03846844007633e-05
-3.53169715401945e-05
-2.32965426555059e-05
-5.05636127928699e-05
-1.95775976275465e-05
5.6951129561097e-07
-9.89046471668001e-06
-2.43309585024717e-05
-1.2454657268699e-05
-4.49213594811094e-05
-3.67266876638722e-06
5.60474586529627e-06
-8.13014414484445e-06
-2.987368170729e-05
-3.29772689698631e-05
-3.58810684869674e-05
-3.47894025732855e-05
-1.7786030585171e-05
-2.42799905532247e-05
-2.05292850018315e-05
-1.0700233225572e-05
-3.03726356529052e-05
-2.37714309322813e-05
-2.31294677851721e-05
-4.37199320404934e-05
-5.12154938220233e-05
-3.00489978005472e-05
-2.49830283679571e-05
2.88267960028919e-06
-1.45534964733902e-05
-2.59477262219672e-05
-8.66744760397716e-06
-1.37936564168867e-05
-4.87323825812831e-05
-2.01603494416147e-05
-3.04169775530954e-05
-2.06090049028907e-05
-1.0190793901201e-05
-3.28467625686284e-05
-9.74359721809943e-06
-5.20672558199008e-05
-3.44085875907833e-05
-5.53044808733089e-05
-1.14101569911616e-05
-3.61109262452433e-05
1.55464681136314e-07
-4.55904103361002e-05
-3.12163576764019e-05
-9.33232688641331e-06
-3.27880318562757e-05
9.52775566548852e-06
-4.02328865839663e-05
-1.87165623387182e-05
-3.5008569121021e-05
-9.97289141209805e-06
-2.68934674354612e-05
-2.69771070859493e-05
-2.60301226745861e-05
-4.08899363711637e-05
-1.8055062218964e-05
-3.3641471164805e-05
-3.95783951176735e-05
-1.58869104240667e-05
-2.75994026014296e-05
-7.06667470657752e-06
-1.99405180314242e-05
-3.35435708147858e-05
-1.42949904864183e-05
-2.51400263175074e-05
-9.25227792006898e-06
7.67140236649676e-07
-3.63936675035449e-05
1.95181315164866e-05
-2.44416272826292e-05
-2.61748774259126e-05
-2.55860642401197e-05
-1.0231053864157e-05
-3.37377796008109e-05
-2.18004357151253e-05
-2.40503553119839e-05
-2.20476479912421e-05
-3.54553110193613e-05
-1.43590248710313e-05
-1.97302789223874e-05
-2.53398043639154e-05
-4.35939649853231e-06
-3.50034764568727e-05
1.79393250100535e-06
-3.40201093086004e-05
-1.91715837852306e-05
-2.89442907018978e-05
-1.22931892075872e-05
-3.92279817638428e-05
2.91323747394151e-05
-2.4255552066524e-05
-3.82972749374738e-05
7.44941633963141e-06
-5.52596414187051e-05
3.91369788497563e-06
-8.20595111452049e-06
-5.20912849091179e-05
-3.90367139972902e-05
-1.35422508023769e-05
-9.68931799232964e-06
-2.25143317830135e-05
-4.38291776496719e-05
-1.1329111495903e-05
-2.63204993356663e-05
-3.0762673141114e-05
3.33530685479181e-06
5.20539798719156e-07
-1.4252246120545e-05
-1.36477551672588e-05
-1.28811743530488e-05
-1.46033919829559e-05
-2.28379089821013e-05
-3.69194322575102e-05
-5.02845684701124e-05
-2.01026484415227e-05
-3.45195414287897e-05
-4.89637227034065e-05
-2.86458340267464e-05
-2.59941743289194e-05
-5.04449341288288e-05
-2.28157044892263e-05
-1.79023222035565e-05
-1.16455306236514e-05
-6.55358377735693e-06
-4.17388197625536e-05
-5.0182916746e-05
1.91708320303622e-05
-3.1469527810707e-05
-2.96010268184151e-05
-3.63414780552461e-05
-2.47045867279024e-05
-3.6021699656818e-05
-2.94050526796098e-05
-3.85942900453059e-05
-5.04900515747954e-06
-1.5964139132413e-05
-2.72058278641237e-05
-5.2118699293593e-05
-1.57232596726807e-05
-3.97959810953647e-05
-6.07437691406163e-05
-3.42517818220257e-05
-3.87614271624937e-05
-4.74654172221724e-06
-5.71957644204843e-07
-2.41642255019084e-05
-2.48279096025671e-05
-3.26241397319699e-05
-2.05889851864258e-05
-1.65281007563879e-05
-3.56146579472633e-05
-3.85500051461791e-05
-4.45961598243278e-05
-3.78451020998712e-05
-4.8643557160307e-05
-3.02192835707508e-05
-3.735739627955e-05
-2.46160783059406e-05
9.84982072043445e-06
-2.57684280741439e-05
-2.31441047033633e-06
-1.50048229346152e-05
-1.34204393969481e-05
-3.10874373273745e-05
-5.3779562262767e-05
-2.02308249029883e-05
-3.18002311719677e-05
-3.20985340543466e-05
-2.18136238080614e-05
-5.36483618481648e-05
-9.06214112344904e-06
-7.05234545333235e-06
-2.86139191450123e-05
-6.30774570843376e-05
-3.14641016529003e-05
-3.47695328656041e-05
-2.48523484129738e-05
-1.66338889597621e-05
-3.16917991650689e-05
-3.27846479613939e-05
1.29084862127381e-06
-2.62980549714227e-05
-5.14121414376347e-05
-1.70360911436669e-05
-4.59461506250419e-05
-1.94876526244224e-05
-3.32121451927239e-05
-2.71635107562405e-05
-3.28036117396021e-05
-3.25312721784578e-05
-1.71367633838938e-05
-7.76280219895169e-06
-9.97399320505843e-06
-2.8979161893082e-05
-2.10498145223222e-05
-5.20558020041238e-05
-6.72872768307391e-06
-5.95352027760017e-05
-3.08644318261314e-05
-3.22132952137557e-05
-4.45396331723147e-05
-2.27603459940756e-05
-1.5348696167681e-05
-4.09501321817107e-05
-3.4699030760668e-05
-5.0664698385466e-05
-1.18664074638886e-06
-3.10268217225249e-05
-2.98887485306981e-05
-3.52360195828023e-05
-1.69377940951057e-05
-1.90477993410576e-05
-2.26381492138151e-06
5.5913087078251e-06
-2.43124488362255e-05
-2.12793788009024e-05
-3.96549900814419e-05
-2.26700179169804e-05
-3.56228342103079e-05
-4.71434389671635e-06
-2.86934338269266e-05
-1.80666708581566e-05
-5.26214954563921e-05
-5.12891676049576e-05
-5.05074077897884e-05
-3.24792597072409e-05
-5.50487264783542e-05
-1.57779842453516e-05
-8.99448959469123e-06
-3.62725910858513e-05
-3.06051515649118e-05
-6.50660644039543e-05
-2.14102303748438e-05
-2.49916232017513e-05
-1.42485684298353e-05
-2.34587607059459e-05
-5.41290779892278e-05
-3.79278542520332e-05
-3.38238013755577e-05
-5.44506734622896e-05
-2.8244849527644e-05
-1.0150183233566e-05
-3.40936272440763e-05
-3.10133279739421e-05
2.73107430717742e-06
-3.36260454933515e-05
-4.59176549459806e-05
-4.69266139612535e-05
-2.565533579771e-05
-2.79291056002109e-05
-2.17292807698618e-05
-4.64454654168962e-05
-1.38152199262447e-05
-4.42283469710763e-05
-1.45959896480314e-05
-4.43894159239651e-05
-4.09122912121875e-05
-6.39394147614096e-06
-5.14440112259874e-05
-1.86870579796271e-05
-3.43341214640449e-05
-1.0788797236386e-05
-2.34550442664672e-05
-7.86087973421532e-06
-4.61196078927551e-05
-3.24159578121125e-05
-1.86218693076152e-05
-3.29904891418624e-05
-4.63864055672252e-05
-1.19673521961525e-05
-2.70832179823088e-06
-2.87494047954629e-05
-6.0783045186841e-05
-3.52598919708615e-05
-1.4351323958989e-05
-9.45123185296473e-06
-1.13554109916372e-05
-6.94274015246184e-05
-2.35078004374734e-05
1.09492977509124e-05
-2.50449674960702e-05
-1.05153558204365e-05
-2.21631353004477e-05
-5.12995218603423e-05
-2.11614427548686e-05
8.46624217025691e-06
1.75488380877185e-06
-2.85960574475628e-05
-3.17306611738557e-05
-3.99723299105464e-05
-3.41383189655906e-05
-2.17562167082302e-05
-3.14343514108238e-05
-3.57404734419783e-05
-3.0369946773096e-05
-3.02122571824309e-05
-3.50790416356639e-05
-2.1764013225891e-05
-3.63627873997361e-05
-3.41319915961584e-05
-3.98994901028551e-05
-3.13761376883004e-05
-1.11654862749067e-05
-1.03005215429382e-05
-3.1583744490839e-05
-3.92303132002429e-05
-2.62776459138301e-05
-1.05358012850555e-05
1.08906910909252e-05
-2.39488288664677e-05
-2.75749213715715e-05
-3.54313088373572e-05
-4.10677731255781e-05
-2.20847136310826e-05
-4.55096187404815e-05
-2.30490294162184e-05
4.81752145254335e-06
-9.33104353180028e-06
-2.65933112091528e-05
-3.56491929969869e-05
-1.60052450988325e-05
-3.83397805745228e-05
-3.64435108902599e-05
-3.46836576508847e-05
-1.03241174424178e-05
-3.26059235435457e-05
-2.77091017621599e-05
-1.6232929633369e-05
-5.73305768050224e-05
-3.30073239226536e-05
-3.38551498623665e-05
-3.11856207201919e-05
-4.74916526281286e-05
-3.74541866897361e-05
-5.04902523515151e-05
-1.48655979151994e-05
-5.10269323191379e-05
-1.85489855156909e-05
-2.88492078638432e-05
-3.17971577616181e-05
-6.73728582002685e-06
-1.24636471186404e-05
-5.27746485909241e-05
-2.69467398800347e-05
-5.32840573561994e-05
-2.73030095135388e-05
-2.51972111605861e-05
-1.79957430130686e-05
-4.98015493719852e-05
-4.60490896234073e-05
-2.29144143383214e-05
-2.97853044908684e-05
-6.01773219515602e-05
-4.0101149799857e-05
4.79054307746763e-06
-2.76978919755958e-05
-5.33517669821003e-05
-1.83196762516151e-05
-2.91497833579187e-05
-2.32123066576061e-05
-2.26762003064949e-05
-2.28891919577181e-05
-4.82051051716126e-05
-2.01399950477863e-05
-4.04863229095324e-05
-6.862447488229e-05
-2.27706235864377e-05
-2.80035655131003e-05
1.63442551113149e-05
-4.3201018942792e-05
-2.89751483811418e-05
-3.60028196910182e-05
-2.21608727222323e-06
-3.0779868693707e-05
-5.17875023564815e-05
-3.24466821554745e-05
-4.10210098589206e-05
-1.61871290142924e-05
-5.33357880164644e-05
-9.45826875793583e-06
-4.52612850982202e-05
-4.62762282225632e-05
-3.45084046898107e-05
-3.49602272311123e-05
-1.28716650511102e-05
-2.76370737780158e-05
-2.03574693702788e-05
-1.30351988673975e-05
-3.59663322815415e-05
-3.80253553708613e-05
-5.07203296209718e-06
-3.06645203546182e-05
-2.81741034760374e-05
-3.95244560074375e-05
-3.03855232100532e-05
-3.61855260847527e-05
-6.32768990841101e-06
-3.035931115934e-05
-2.92974321721547e-05
3.229735315959e-06
-1.34094855005173e-05
-2.57091404855693e-05
-1.28849502185487e-05
-5.26961725242664e-05
-6.14143677191632e-05
-2.64796666151984e-05
-7.4673046367218e-06
-1.34566872374239e-05
-1.28513386057096e-05
9.74787142138897e-06
-1.39136314484808e-05
-1.5229861892531e-05
-5.13673347806169e-05
-4.96574152673285e-05
-4.41313040664281e-05
-4.33899819963712e-05
-5.51697704471869e-06
-3.2740924404656e-05
-5.05720851268647e-06
-1.46963576354266e-05
-2.77214833681014e-05
-1.0870865289052e-05
-2.27606242722543e-05
-4.44061864916371e-05
-2.98683338209313e-05
-2.29497242619388e-05
-2.30295042585773e-05
-1.53862805244068e-05
-4.04293178451165e-05
2.84128777194056e-06
-3.67152251999089e-05
-4.78980382171972e-05
-3.71552039819758e-05
5.27082797322231e-06
-4.41950765412839e-05
-2.34079955027589e-05
-1.91467580864016e-05
-2.28815134611855e-05
-2.23864718942303e-05
-1.79334306275457e-05
-2.8403876229571e-05
-5.09179609994896e-05
-1.02989898009547e-05
-4.45331055874947e-05
-3.07555785456669e-05
-4.74023313327953e-05
-9.63570838970791e-06
-1.56193862483856e-05
1.51340758311371e-07
-2.81031338017769e-05
-4.21007221294423e-05
-2.77071895043621e-05
-5.46379321751095e-05
-3.65665924346806e-05
-2.43671267486586e-05
-2.66760578344585e-06
-3.35426695767777e-05
7.83958008704004e-06
-1.73391609073857e-06
-1.57696005861753e-05
-1.61689155629283e-05
-4.39074517607529e-05
-3.53831341293968e-05
-3.92241888821297e-05
-2.70725743257276e-05
-2.74267714275351e-05
-2.40642003512594e-05
-4.34744100574473e-05
-4.1678680064946e-05
-6.36124604573898e-05
-3.44862805456239e-05
-2.10089489784203e-05
-1.97860512047902e-05
-2.53209008093772e-05
-3.50409923179107e-05
-2.33788748525118e-05
-6.18104172101806e-05
-2.98327659230708e-05
-2.57222424561892e-05
-4.83845277647614e-05
-2.72606981423706e-05
-1.01649934450435e-05
-1.54331922166601e-05
-1.27710534508856e-05
-1.94572421098558e-05
-2.54933018940121e-05
-5.39992875639714e-05
-2.45259841651559e-05
-3.76304507185076e-05
-3.91561314904817e-05
-4.28344941278988e-05
-7.69263948233311e-06
-3.60697651502973e-05
-2.9826618359665e-05
-4.41515749698658e-05
-3.44127698585668e-05
-1.90544362635834e-05
-1.45387873622759e-05
-1.45894096717072e-05
-3.10884016219823e-05
-2.32156917985345e-05
-1.41236899752207e-05
-3.15435496423457e-05
-4.49896456018418e-05
-6.3571785695979e-05
-1.4987574276928e-05
-6.77602503270209e-05
-5.72913068703926e-05
-4.8323790948542e-05
-3.99806163254848e-05
-3.12932089296763e-05
-3.08376246429142e-05
-5.02811551321934e-05
-1.69412704865246e-05
-4.28101769526599e-05
-3.33265998658329e-06
-4.03765677283187e-05
-5.24050391072517e-06
-1.74127611230583e-05
-2.54853870912622e-05
-3.35392554541215e-05
-2.57668051818045e-05
-3.08811536518466e-05
-3.16118736578489e-05
-3.25990217336455e-05
-2.62793595897323e-05
-1.85706752461744e-05
-9.10983584936048e-06
-2.37877472648963e-06
-1.86938618471129e-05
-1.69012288091855e-05
-2.71283795433597e-05
-4.35189376144799e-05
-6.22918718111842e-05
-7.93023324442293e-06
-1.94110540150058e-05
5.045086637947e-07
-4.24686927161064e-05
-1.54550864625887e-05
-6.10292421973232e-05
-1.11303364200882e-05
-4.35781140180635e-05
-2.47144971177885e-05
-5.34621715168436e-05
-3.02005627541124e-05
-6.01706302263817e-05
-3.58502798192912e-05
-4.02017898101059e-05
-5.57768085368937e-05
-2.05677371662656e-05
-5.39023801061286e-05
5.16315154649508e-06
-1.98884120939155e-05
-3.75949202378845e-05
-5.0529388511883e-05
1.7367240617532e-06
1.80309347155651e-05
-2.85811744635066e-05
-2.59518037656939e-05
-3.07024263055205e-05
-3.48556570924917e-05
-3.1646166527618e-05
-5.08019927019027e-05
-3.0192845033462e-05
-7.12481352648903e-05
-1.1550128259312e-05
-3.66450737115602e-05
-1.15093545364647e-05
-3.33007033894347e-05
-5.3509479624692e-05
-3.92843143907825e-05
-8.76648166363501e-06
-2.89362838529192e-05
-4.83205083947742e-05
-3.56261879455478e-05
-2.58078942648489e-05
-3.34753861295523e-05
-3.07946530663368e-05
-3.81572114368725e-05
-1.04529887031059e-05
-8.25487873084442e-05
-4.0004499485376e-05
-5.06654573943383e-05
-2.3723598499728e-05
-7.57920863775243e-06
-3.60052413281118e-05
-2.91532357020537e-05
-2.11031025397196e-05
-1.76700740915796e-05
-1.27037533396821e-05
-2.58076389567934e-05
-2.17468507953791e-05
-3.95784950178464e-06
-3.13539682524565e-06
-2.19248541756794e-05
-4.67570206739328e-05
-3.79169080597435e-05
-2.45539775394242e-05
-2.0368086131663e-05
-2.43266391410653e-05
-5.06909233038105e-05
-4.60183269488811e-06
-1.12805750003109e-05
-4.02282470257919e-06
-3.73630100133084e-05
-5.32575014761564e-05
-4.95445212236085e-05
-2.84616562323999e-05
-1.63779834626782e-05
-1.19589010925436e-05
-4.74807126002245e-05
-3.60066224586944e-06
-1.65829312609436e-05
-5.41842658636964e-05
-1.52547135055013e-05
-3.36611850148763e-05
-4.63319160195659e-05
-3.83173756945687e-05
-3.34492771654929e-05
5.57617274362339e-06
-1.20867032081837e-05
-3.25852560065135e-05
-2.03546364616152e-05
-5.43694622224246e-05
-7.97748385384108e-06
-4.46280852923808e-06
-1.88874138285697e-06
-1.02392552629971e-05
-3.42640928845209e-05
-4.35144935040139e-05
-3.05647071413842e-05
-6.83462787584048e-05
-1.19609028061231e-05
-4.41510439253619e-05
-9.8672505837972e-06
-8.00113273302379e-06
-2.69315602193336e-05
-2.73362929625659e-05
-2.41389469112326e-05
-4.80153288827084e-05
-1.77493605031713e-05
-5.29187363965334e-05
-4.31032239459671e-05
-3.18220886298183e-05
-1.05943361872946e-05
-2.76043024962086e-05
-4.71950798114182e-05
-3.51666087445157e-05
-2.14419930764874e-05
2.50697695951134e-06
-4.44905532466293e-05
-3.50764407600126e-05
-4.43365289076359e-05
-3.02466449622687e-05
-1.37912297901917e-05
-4.66875389867929e-05
-2.83960165785495e-05
-2.18768239005852e-05
-1.98945202509653e-05
-2.68322188990557e-05
-3.60706639869849e-05
-2.79637505414379e-05
-1.70166887752387e-05
-3.41479777991019e-05
-2.05553232931044e-05
-3.97309666741493e-05
-4.20786524446426e-05
-1.58275251930081e-05
-4.07113153637399e-06
-3.63740623669675e-05
-2.21851434302507e-05
-3.89411388749209e-05
-2.53482540270057e-05
-4.05355785121374e-05
-3.61353151707692e-05
-4.38904576026416e-05
-2.12770055157925e-05
-4.93217191070435e-05
-3.8041024104796e-05
-1.70195001260773e-05
-4.94017794178661e-05
-5.22993426772176e-05
-4.14613696132486e-05
-2.71441540408964e-05
-3.67428914335252e-05
-3.37993947076165e-05
-2.9087627122686e-05
-2.11843523663284e-05
-2.75758821242714e-05
7.1233712327596e-06
-3.26652128193227e-05
-2.20297457093412e-05
-2.68300265917895e-05
-3.67206508654225e-05
-4.71141556750472e-05
-2.01180159614624e-05
-2.07594536633154e-05
-2.88963936886201e-05
-1.82850521600665e-05
-1.90789598708193e-05
-2.46080884931995e-05
-8.14983404018606e-06
-6.52923379054268e-05
-1.85235438427161e-05
-6.92892415976333e-05
-6.20860894047282e-05
-8.70604814837074e-05
-2.67470786193583e-05
-1.33388447032182e-05
-5.53799602072428e-05
-5.84337961410198e-05
-3.69035940260952e-05
-2.26514606980008e-05
-4.33928559979991e-05
-2.06071772877152e-05
-3.78267467432505e-05
-3.29623513308676e-05
-3.36178874131853e-06
-2.70324287616557e-05
-1.79116492470365e-05
-2.11559376088673e-05
-6.1855581737196e-05
-7.37260371368976e-06
-9.98192910458471e-06
1.54291535094892e-05
-3.34017534825398e-05
-2.42684766391287e-05
-2.28594523747064e-05
-5.66718956194105e-05
1.66676294817356e-06
-2.36493866487045e-05
-8.40401039149918e-06
-2.75029448930633e-05
-1.10055113939286e-05
-1.5404600011289e-05
5.36676441652936e-06
-2.60889534229327e-05
-1.25996818627426e-05
-2.79153955368322e-05
-4.10989885033358e-05
-1.80439514686147e-05
-2.80553598739294e-05
-3.64482625352025e-06
-3.44314955163061e-05
-1.97779924251674e-05
-4.04504909798104e-05
-6.88907599798522e-05
-1.10993244792679e-05
-4.49135814804938e-05
-4.13111167090441e-05
-1.70863804431324e-05
-3.61589887076587e-05
-1.04773789231199e-05
-4.21899771668169e-05
-1.73454571603912e-05
-2.04452509275708e-05
-4.15134856355989e-05
-1.54130686144818e-05
-5.73418527334227e-05
-4.09219662301158e-05
-2.25210406069159e-05
-5.22912957203017e-05
-4.32169475849138e-05
5.62778728839978e-06
-1.70207135767597e-05
-4.4310091109214e-05
-1.19983149640927e-05
-3.23040517853768e-05
-2.3272415384124e-05
-3.31210902693505e-05
-4.21768151793524e-05
-5.22807882636097e-05
-1.98356833890383e-05
-4.80632696236883e-05
-3.5045474637525e-05
-5.0821586288936e-05
1.7259826107929e-06
-2.19873986164899e-05
-2.79265334965649e-05
-1.26505815928135e-05
7.43128327822534e-06
-2.80466786135311e-05
-3.93555357777201e-05
-3.22040848580705e-05
-1.76407548818236e-05
-3.13100288107861e-05
-2.14179125045958e-05
-3.48311573206203e-05
-3.0461864983611e-05
-2.82857198064965e-05
-3.77010573364345e-05
-2.25790037813993e-05
-4.03846469493963e-05
-1.66800005249336e-05
-3.60825946061207e-05
-4.87451971816133e-05
-3.28478620027466e-05
-3.1536569552458e-05
-3.57134748886156e-05
-2.31439995395856e-05
-2.62107612873832e-05
-5.2082284242415e-05
-3.16555578227456e-05
-4.12109562063972e-05
-2.19011077864967e-05
-6.64737810256606e-05
-2.85925214399625e-05
-5.00281847296849e-05
-2.45691518641656e-05
-6.69968685500238e-06
-1.67807063152559e-05
-7.03120228042362e-07
-3.19355465446359e-05
-5.71726270554523e-05
-2.80093589579072e-05
-4.36318523974534e-05
-3.08408043221464e-05
-3.88510048476369e-05
-1.83344530835079e-05
-1.15588041707771e-05
-4.71651048183121e-05
-4.1114736609282e-05
-2.59637535447434e-05
-6.23190373644125e-05
-3.93853277859096e-05
-1.30422060541272e-05
-3.19941689359779e-05
-3.92558030322399e-05
-3.56631540764725e-05
-7.2734845608322e-05
-2.32050393974819e-05
-5.28481438752962e-06
-6.69190220159265e-06
-2.5076352939645e-05
-3.96172376864365e-05
-3.64731975168507e-05
-5.32762964445507e-05
-6.47028168425928e-05
-3.52591525502433e-05
-1.2572283866624e-05
-3.44292578208259e-05
-2.67691155410496e-05
-1.79337974395668e-06
-7.99693947155553e-06
-3.65141078710076e-05
-1.57822877553896e-05
-5.00295386931363e-05
-4.17339370042999e-05
-5.52026596280918e-05
-3.09127468287551e-05
-3.55626349860225e-05
-1.11518194633914e-05
7.21364794918866e-06
-2.49069090952805e-05
-4.06865200981729e-05
-6.00561327820112e-05
-2.70641483191697e-05
-2.65430372091375e-05
-3.15668300672113e-05
-5.01883393979598e-05
-3.7566981528677e-05
-2.0310875846889e-05
-2.33674086616816e-05
-3.04430830807154e-05
-3.90672510850936e-05
-2.36359943265631e-05
-5.32829066956196e-05
-2.43290968856613e-05
-3.81982947087487e-06
-4.68988850243435e-05
-1.82160066752148e-05
-2.06062888697984e-05
-9.83894969930713e-06
-4.62867736584087e-05
-3.59316138934571e-05
-3.63169339862425e-05
-2.9679266150226e-05
-2.07329590052995e-05
-3.8604813496193e-05
-4.37526330372564e-05
-2.99454299883789e-05
-4.98973902718232e-05
-3.78859629925537e-06
-2.77424625169186e-05
-4.48445730632471e-05
-1.92662977018771e-05
-1.53775006458998e-05
-2.82317522624097e-05
-3.05085429351166e-05
-4.8183859657571e-05
-3.29101548069073e-05
-1.76880716791883e-05
3.89989477783056e-06
-1.3227485453381e-05
-2.29126728685339e-05
-2.55267064629684e-05
-4.92874681487862e-05
-1.76091502417787e-05
-1.22004877467948e-05
7.50344469952834e-06
-3.41398458298366e-05
-1.43721162277157e-05
-2.11722844042345e-05
-5.03513838792495e-05
-3.08814680161841e-06
-3.92768452937333e-05
-4.42366842430517e-05
-3.37940707613681e-05
-2.57259523450171e-05
-2.66613454269978e-05
-4.03190329097792e-05
-4.05460628599648e-05
-3.82176574905611e-05
-3.96798576378432e-05
-4.96742355667838e-05
-2.37620057183724e-05
-4.1431548665362e-05
-4.46992743193291e-05
-5.57108046278657e-05
-4.80168204564681e-05
-1.47280265652466e-05
-3.64545663931033e-05
-2.64969971724647e-05
-2.17722177282743e-05
-7.82089936723437e-06
-1.77511391189952e-05
-3.33868535031054e-05
-1.49203986466133e-05
-1.96022055704349e-05
-1.67785135203848e-05
-2.40041462102562e-05
-2.27874613658033e-05
-2.03395158389036e-05
-5.5033835207955e-05
-9.90100216968253e-06
-1.68235029350804e-05
-4.24037821572699e-05
-3.10101595632614e-05
-6.76812039112715e-05
-3.64733315638278e-05
-3.87111020012369e-05
-4.67507778091581e-05
-2.07751471499228e-05
-4.0636143868364e-05
-1.36209645555209e-05
-7.38463020754999e-06
-3.41392391009851e-05
-1.42150958817225e-05
-2.53593260272001e-05
-3.24990245338056e-05
-3.55390543167054e-05
-6.73946730344099e-07
-3.1466799273599e-05
-2.83855625558642e-05
-1.47228159652862e-05
-2.4105806202192e-05
-1.97265507715197e-05
-1.30954173989624e-06
-1.11907109496561e-05
-2.12341688114909e-05
-6.07713249946138e-05
-2.55428247967359e-05
-5.79575024030373e-05
-4.27010662694916e-05
-2.45487482455997e-05
-3.88541076907574e-05
-4.76604556662396e-05
-2.64958109830143e-05
-1.90333355654649e-05
-6.34360423219549e-06
-9.20777278447445e-06
-4.67400280643451e-05
-2.67499078193928e-05
-2.2195001873042e-05
-5.90254486048456e-05
-1.22406699183897e-05
3.16486194759586e-06
-4.84954565860618e-05
-4.51861710412521e-05
-2.46745314075766e-05
-4.75086765143678e-05
2.12127882255031e-06
-5.4807682395558e-05
-3.35392034439851e-05
-3.4058703278645e-05
-4.77588740177488e-05
-1.53638295730199e-05
-3.85962537729162e-05
-1.20789115206776e-05
-3.80340105360843e-05
-1.83300475978165e-05
-7.53858212742968e-06
-3.50195862469443e-05
-1.33140996958823e-05
-2.28827798907062e-05
-4.08912215192451e-05
-2.66823508253833e-05
-2.06758676619858e-05
-4.21816353792502e-05
-2.44817879175526e-05
-2.48334373176589e-06
-3.22374982055775e-05
-3.24634476253422e-05
-2.53601994634638e-05
-2.28721639828233e-05
-2.73797471620918e-05
-3.3530426930802e-05
-3.77635729740124e-05
-3.79191133926518e-05
-2.66409923226471e-05
-2.4746500007891e-05
-2.00656897854151e-05
-7.02035116291357e-05
-4.49362284573322e-05
-3.67770876792209e-05
-1.99159014609952e-05
-3.28040423216338e-05
-3.39163184493854e-05
-2.50642345112581e-05
-1.67069124973593e-05
-3.73639979156705e-05
-1.27590275352867e-05
-2.52691113306803e-05
-2.32529224799042e-05
-2.33999112823124e-05
-9.89707070093797e-06
-3.97388242484796e-05
-4.2138497687566e-05
-2.31201143060777e-05
-9.94228369867577e-07
-3.88007994616345e-05
-2.10256091869885e-05
-3.97038821410598e-05
-2.0062970979224e-05
-5.75542468497184e-05
-4.57482590308242e-05
-9.6916000875297e-06
-3.57481273963085e-05
-3.14285893316778e-05
-1.45440542943763e-05
-1.67739787405922e-05
-2.08358204343148e-05
-4.56655585513327e-05
-1.89702636775731e-05
-1.14263243116718e-05
-6.26054849716925e-05
-2.49209611491437e-05
-2.46541542644299e-05
-4.83861885025343e-05
1.17683767355927e-05
-1.29662072340731e-05
-4.03829299512792e-05
-3.82718560034053e-05
1.51101025037869e-05
-2.47732914981672e-05
-2.3801276883939e-05
-1.26977380320662e-05
-4.85245055465969e-05
-9.67553491358608e-06
-5.10347102675496e-06
-4.75948270683375e-05
-5.01602082036091e-05
1.05256385640385e-05
-3.16369325576271e-05
6.9183909619892e-06
-5.68755598261704e-05
2.50199148453922e-05
-3.93244144212803e-05
-2.49719912244612e-05
-1.33455853854289e-05
-1.77455690889485e-05
-1.54633437222143e-05
-3.24870935398788e-05
-1.80847138197329e-05
-6.47448163539851e-05
9.12805659444087e-06
-2.87317285917166e-05
-2.49983765707997e-05
-4.57743812597485e-05
-1.00572810813816e-05
-1.62145984747338e-05
-3.86889956816255e-05
-3.2371586327798e-05
-4.67452886214407e-05
-2.67025917865287e-05
-2.15355278283268e-05
-3.08696429633497e-05
-3.86740042823368e-05
-1.968896487785e-05
-3.76390601626081e-05
-5.3879262376826e-05
-1.28708293280226e-05
-4.67418010979923e-06
-1.28550847222151e-05
-3.60887161160592e-05
-5.97892912935965e-05
-5.42890247988362e-05
-4.04105494954437e-05
-3.40967539356131e-05
-1.41968286790548e-05
-5.84983062535427e-05
1.77549454355229e-06
-3.12943944228858e-05
-4.21755634431733e-05
-5.20569326443124e-05
-8.72863225315575e-06
-2.97950272475186e-05
-2.51782823279081e-05
-6.03884184055631e-05
-4.75311936471564e-05
-2.12741063073895e-05
-6.05453818103373e-06
-2.28753091304131e-05
-5.21388721592178e-05
-3.07201080923814e-05
-2.6579169384183e-05
-1.68733547720306e-05
-5.43368416878017e-05
-5.24174616142955e-05
-2.20839015196959e-05
-3.11874985412361e-05
-4.29045883973746e-06
-1.46205004103208e-05
-1.84710635366027e-05
-2.58234054607471e-05
-8.85333248011645e-06
-1.46713552278468e-05
-4.98890702276905e-05
-4.85905893057636e-05
-3.07400667087868e-05
-5.0233145293126e-05
-2.74785189696206e-05
-5.00991096033779e-05
-4.02516080889422e-05
-3.98156425680943e-05
-5.47092944070954e-06
-1.27579232303986e-05
-2.87694072656214e-05
-2.1348537081222e-05
-1.90043346923892e-05
-4.2220945629988e-05
-4.32588272176786e-05
-5.46279180103092e-06
-4.52906166253973e-05
-2.92318866569851e-05
-2.97594543857799e-05
-5.82674752615918e-05
-4.61944259583895e-05
1.47927215448809e-05
-4.21235654962834e-05
-2.0815786956025e-05
-3.14733005627578e-05
-2.3995212561861e-05
-3.44970658746371e-05
-4.73856774001343e-05
-1.26732970348092e-05
-3.17463469073017e-05
-1.59530919168986e-05
-6.25407188648787e-05
-2.87562529753785e-05
-3.13833021164646e-05
-1.93394454497679e-05
-3.8947923711437e-05
-1.81471865695494e-05
-4.21050654054119e-05
-3.50246338617885e-05
-4.87890195748081e-05
-2.63864539585696e-05
-1.82375390821186e-05
-5.39166971473691e-05
-2.43111497040783e-05
-3.49733296683727e-05
-2.92849861934319e-05
-3.36120212409771e-05
-4.49133850979626e-05
-1.09129668396998e-06
-2.88938627365954e-05
-1.49115305047542e-05
-3.2398553835948e-05
-1.44592428425962e-05
-5.41235568766275e-05
-2.39822191990464e-05
-1.06253071529617e-05
-3.36823956426406e-05
-1.1754726327722e-05
-8.73093330600107e-05
-4.92807732465968e-05
-1.27211322935017e-05
-1.55429993680872e-05
-4.11817398694382e-05
-7.04770365667969e-06
-3.30175809221921e-05
-5.62818605087371e-05
-2.45579604450255e-05
-4.73274918437481e-05
1.07257799024497e-06
-1.65850017858976e-05
-5.82812678270826e-06
1.69115384262478e-05
-4.12182696700204e-05
-3.64977330572754e-05
-1.82046282488568e-05
1.4161804227168e-05
-2.68424443993957e-05
-3.92135412283662e-05
-1.99431882841954e-05
-3.05758835613319e-05
-1.82282869769712e-05
-2.74140246161009e-05
1.60893941415146e-08
-9.14056999614747e-06
-1.12561792345121e-05
4.74357849481443e-06
-1.65183722313673e-05
-2.61662286882578e-05
-3.47301353550182e-05
-7.20996417435689e-06
-4.81856128786233e-05
-1.24096195742818e-05
-3.6129901392056e-05
-1.06461379746443e-05
-6.87121034328349e-05
-1.59743920869598e-05
-3.67927659325959e-05
-4.52638861784782e-05
-4.38093270511215e-05
-2.68646208571137e-05
-3.69790500285424e-05
-5.00613988449637e-05
-2.33126078944048e-05
-1.49713794310883e-05
-2.12987769029256e-05
-3.91824525190158e-05
-3.02609617512748e-05
-2.66108816218758e-05
-5.45178953395489e-05
-2.22537288918804e-05
-3.12531744238827e-05
-2.00535759175276e-05
-2.65871208616363e-05
-2.93358208331018e-06
-4.26195185199714e-05
-2.08840555582468e-05
-2.31473106250272e-05
-2.62151547507549e-05
-3.59489297579934e-05
-1.23465362569005e-05
-3.54219787028291e-05
-2.11205517672903e-05
-3.39673299511454e-05
-4.00419991942121e-05
-9.14822593988517e-06
-5.0132601265518e-05
-2.78033870907961e-05
-1.49103233310342e-05
-2.87511970210469e-05
8.97051572896644e-06
-5.74063731888585e-06
-3.56515218123257e-05
-3.38857371355525e-05
-2.45221939530845e-05
-4.47298298173447e-05
-1.8183945622156e-05
-3.46292481626735e-05
-2.88793538065562e-05
-4.44954218203515e-05
-3.77772698027244e-05
-3.33316499057562e-05
-2.92956887959212e-05
-4.03305524860163e-05
-4.26131217338871e-05
-6.85618884392861e-05
-4.87418644061097e-05
-1.75124162445618e-05
-6.33382235511132e-05
-2.53822456410835e-05
-1.68748099620094e-05
-2.51237741516529e-05
-3.02045722716512e-05
9.24383007057974e-06
-3.16135156353207e-05
-3.72450014045553e-05
-1.5931126641111e-05
-1.78323129525758e-05
-4.69852193085917e-05
-4.01058567318833e-05
-3.81591210849985e-05
-3.45662245393976e-06
-4.11731114113766e-05
-3.49212720678582e-05
-5.10898358754041e-05
-3.94146154181066e-05
7.11030626493119e-07
-1.2098122066151e-05
-2.99525900837606e-05
-5.05044427601817e-05
-4.86830153323123e-05
9.81325474928352e-06
-4.32447352765066e-05
-4.40623864371744e-05
-2.3213445619404e-05
-1.76260895714446e-05
-2.72972047108627e-05
-2.70727517689799e-05
-4.21276123425941e-05
-1.80188821331901e-05
-1.07236165984509e-05
-2.05999178145637e-05
-3.45171938841114e-05
-1.72659395360476e-05
-2.78297395730422e-05
-4.28022479719968e-05
